# Supplementary material for: Simultaneous readout of multiple FRET pairs using photochromism
Source: Nat Commun. 2021 Mar 31;12:2005. doi: 10.1038/s41467-021-22043-0 (PMC8012603; doi:10.1038/s41467-021-22043-0)
Supplement: Supplementary file 3 — Source Data [file 41467_2021_22043_MOESM3_ESM.zip]

Archive with 468 entries (407 files):
- SourceData/
- SourceData/Figure6_FiguresSI3-8/
- SourceData/Figure2_FigureSI1/
- SourceData/Figure3/
- SourceData/Figure4/
- SourceData/Figure5_FigureSI3-4/
- SourceData/FigureSI2/
- SourceData/Figure6_FiguresSI3-8/figuredata/
- SourceData/Figure6_FiguresSI3-8/cluster_assignment_sorted.txt
- SourceData/Figure6_FiguresSI3-8/readme.txt
- SourceData/Figure6_FiguresSI3-8/rawdata/
- SourceData/Figure2_FigureSI1/Figure2b_SupFigure1/
- SourceData/Figure2_FigureSI1/Figure2a/
- SourceData/Figure2_FigureSI1/readme.txt
- SourceData/Figure3/Fig3a/
- SourceData/Figure3/Fig3d/
- SourceData/Figure3/Fig3c/
- SourceData/Figure3/Fig3b/
- SourceData/Figure3/Fig3e/
- SourceData/Figure3/readme.txt
- SourceData/Figure4/Figure4a,b/
- SourceData/Figure4/Figure4c,d/
- SourceData/Figure4/readme.txt
- SourceData/Figure5_FigureSI3-4/figuredata/
- SourceData/Figure5_FigureSI3-4/readme.txt
- SourceData/Figure5_FigureSI3-4/rawdata/
- SourceData/FigureSI2/figuredata/
- SourceData/FigureSI2/readme.txt
- SourceData/FigureSI2/rawdata/
- SourceData/Figure6_FiguresSI3-8/figuredata/Figure 6/
- SourceData/Figure6_FiguresSI3-8/figuredata/Supplementary Figure 10/
- SourceData/Figure6_FiguresSI3-8/figuredata/Supplementary Figure 8/
- SourceData/Figure6_FiguresSI3-8/figuredata/Supplementary Figure 6/
- SourceData/Figure6_FiguresSI3-8/figuredata/Supplementary Figure 9/
- SourceData/Figure6_FiguresSI3-8/rawdata/maxresponse/
- SourceData/Figure6_FiguresSI3-8/rawdata/response/
- SourceData/Figure6_FiguresSI3-8/rawdata/intensity/
- SourceData/Figure6_FiguresSI3-8/rawdata/baseline/
- SourceData/Figure6_FiguresSI3-8/rawdata/FRET efficiency/
- SourceData/Figure6_FiguresSI3-8/rawdata/onset/
- SourceData/Figure2_FigureSI1/Figure2b_SupFigure1/figuredata/
- SourceData/Figure2_FigureSI1/Figure2b_SupFigure1/readme.txt
- SourceData/Figure2_FigureSI1/Figure2b_SupFigure1/rawdata/
- SourceData/Figure2_FigureSI1/Figure2a/figuredata/
- SourceData/Figure2_FigureSI1/Figure2a/readme.txt
- SourceData/Figure2_FigureSI1/Figure2a/rawdata/
- SourceData/Figure3/Fig3a/image_donor_off.txt
- SourceData/Figure3/Fig3a/image_donor_on.txt
- SourceData/Figure3/Fig3a/image_acceptor_on.txt
- SourceData/Figure3/Fig3a/image_acceptor_off.txt
- SourceData/Figure3/Fig3d/rsAKARev_rho_acceptor.txt
- SourceData/Figure3/Fig3d/rsAKARev_time.txt
- SourceData/Figure3/Fig3d/rsAKARev_rho_donor.txt
- SourceData/Figure3/Fig3d/rsAKARev_FRET.txt
- SourceData/Figure3/Fig3c/EKARev_Fc_switching.txt
- SourceData/Figure3/Fig3c/EKARev_S_DD_switching.txt
- SourceData/Figure3/Fig3b/rsAKARev_S_DD_switching.txt
- SourceData/Figure3/Fig3b/rsAKARev_Fc_switching.txt
- SourceData/Figure3/Fig3e/EKARev_FRET.txt
- SourceData/Figure3/Fig3e/EKARev_rho_donor.txt
- SourceData/Figure3/Fig3e/EKARev_time.txt
- SourceData/Figure3/Fig3e/EKARev_rho_acceptor.txt
- SourceData/Figure4/Figure4a,b/figuredata/
- SourceData/Figure4/Figure4a,b/readme.txt
- SourceData/Figure4/Figure4a,b/rawdata/
- SourceData/Figure4/Figure4c,d/figuredata/
- SourceData/Figure4/Figure4c,d/readme.txt
- SourceData/Figure4/Figure4c,d/rawdata/
- SourceData/Figure5_FigureSI3-4/figuredata/Supplementary Figure 3/
- SourceData/Figure5_FigureSI3-4/figuredata/Supplementary Figure 4/
- SourceData/Figure5_FigureSI3-4/figuredata/Figure 5/
- SourceData/Figure5_FigureSI3-4/rawdata/single_rsAKARevTA/
- SourceData/Figure5_FigureSI3-4/rawdata/twosensor_rsAKARev_EKARev/
- SourceData/Figure5_FigureSI3-4/rawdata/twosensor_rsAKARevTA_EKARev/
- SourceData/Figure5_FigureSI3-4/rawdata/single_rsAKARev/
- SourceData/Figure5_FigureSI3-4/rawdata/single_EKARevTA/
- SourceData/Figure5_FigureSI3-4/rawdata/single_EKARev/
- SourceData/Figure5_FigureSI3-4/rawdata/twosensor_rsAKARev_EKARevTA/
- SourceData/FigureSI2/figuredata/FRETEff_rsAKARev_StdDev.txt
- SourceData/FigureSI2/figuredata/FRETEff_AKAR3ev_Avg.txt
- SourceData/FigureSI2/figuredata/FRETEff_AKAR3ev_Time.txt
- SourceData/FigureSI2/figuredata/FRETEff_rsAKARev_Time.txt
- SourceData/FigureSI2/figuredata/FRETEff_AKAR3ev_StdDev.txt
- SourceData/FigureSI2/figuredata/FRETEff_rsAKARev_Avg.txt
- SourceData/FigureSI2/rawdata/AKAR3EV/
- SourceData/FigureSI2/rawdata/rsAKARev/
- SourceData/Figure6_FiguresSI3-8/figuredata/Figure 6/Rcamp_Amplitude_300s_to_1000s.txt
- SourceData/Figure6_FiguresSI3-8/figuredata/Figure 6/EKARev_Onset_1000s_to_2100s.txt
- SourceData/Figure6_FiguresSI3-8/figuredata/Figure 6/RGB_Yscaling.txt
- SourceData/Figure6_FiguresSI3-8/figuredata/Figure 6/rsAKARev_Onset_0s_to_1000s.txt
- SourceData/Figure6_FiguresSI3-8/figuredata/Figure 6/RCaMP_Onset_300s_to_1000s.txt
- SourceData/Figure6_FiguresSI3-8/figuredata/Figure 6/EKARev_Amplitude_1000s_to_2100s.txt
- SourceData/Figure6_FiguresSI3-8/figuredata/Figure 6/RGB_Xscaling.txt
- SourceData/Figure6_FiguresSI3-8/figuredata/Figure 6/RGB_green.txt
- SourceData/Figure6_FiguresSI3-8/figuredata/Figure 6/rsAKARev_Amplitude_0s_to_1000s.txt
- SourceData/Figure6_FiguresSI3-8/figuredata/Figure 6/RGB_red.txt
- SourceData/Figure6_FiguresSI3-8/figuredata/Figure 6/RCaMP_Onset_1000s_to_1400s.txt
- SourceData/Figure6_FiguresSI3-8/figuredata/Figure 6/RGB_blue.txt
- SourceData/Figure6_FiguresSI3-8/figuredata/Figure 6/Rcamp_Amplitude_1000s_to_1400s.txt
- SourceData/Figure6_FiguresSI3-8/figuredata/Supplementary Figure 10/Data_Kmeans.txt
- SourceData/Figure6_FiguresSI3-8/figuredata/Supplementary Figure 10/Data_PLSDA.txt
- SourceData/Figure6_FiguresSI3-8/figuredata/Supplementary Figure 10/Categories_Kmeans.txt
- SourceData/Figure6_FiguresSI3-8/figuredata/Supplementary Figure 8/Fig6c/
- SourceData/Figure6_FiguresSI3-8/figuredata/Supplementary Figure 8/Fig6b/
- SourceData/Figure6_FiguresSI3-8/figuredata/Supplementary Figure 8/Fig6a/
- SourceData/Figure6_FiguresSI3-8/figuredata/Supplementary Figure 6/rsAKARev_response.txt
- SourceData/Figure6_FiguresSI3-8/figuredata/Supplementary Figure 6/RCaMP_response.txt
- SourceData/Figure6_FiguresSI3-8/figuredata/Supplementary Figure 6/rsAKARev_time.txt
- SourceData/Figure6_FiguresSI3-8/figuredata/Supplementary Figure 6/RCaMP_time.txt
- SourceData/Figure6_FiguresSI3-8/figuredata/Supplementary Figure 6/EKARev_time.txt
- SourceData/Figure6_FiguresSI3-8/figuredata/Supplementary Figure 6/EKARev_response.txt
- SourceData/Figure6_FiguresSI3-8/figuredata/Supplementary Figure 9/rsAKARev_MaxResponse_0s_to_1000s.txt
- SourceData/Figure6_FiguresSI3-8/figuredata/Supplementary Figure 9/EKARev_Onset_1000s_to_2100s.txt
- SourceData/Figure6_FiguresSI3-8/figuredata/Supplementary Figure 9/EKARev_MaxResponse_1000s_to_2100s.txt
- SourceData/Figure6_FiguresSI3-8/figuredata/Supplementary Figure 9/rsAKARev_Onset_0s_to_1000s.txt
- SourceData/Figure6_FiguresSI3-8/figuredata/Supplementary Figure 9/RCaMP_Onset_300s_to_1000s.txt
- SourceData/Figure6_FiguresSI3-8/figuredata/Supplementary Figure 9/Rcamp_MaxResponse_1000s_to_1400s.txt
- SourceData/Figure6_FiguresSI3-8/figuredata/Supplementary Figure 9/RCaMP_Onset_1000s_to_1400s.txt
- SourceData/Figure6_FiguresSI3-8/figuredata/Supplementary Figure 9/Rcamp_MaxResponse_300s_to_1000s.txt
- SourceData/Figure6_FiguresSI3-8/rawdata/maxresponse/rsAKARev_MaxResponse_0s_to_1000s.txt
- SourceData/Figure6_FiguresSI3-8/rawdata/maxresponse/EKARev_MaxResponse_1000s_to_2100s.txt
- SourceData/Figure6_FiguresSI3-8/rawdata/maxresponse/Rcamp_MaxResponse_1000s_to_1400s.txt
- SourceData/Figure6_FiguresSI3-8/rawdata/maxresponse/Rcamp_MaxResponse_300s_to_1000s.txt
- SourceData/Figure6_FiguresSI3-8/rawdata/response/rsAKARev_response.txt
- SourceData/Figure6_FiguresSI3-8/rawdata/response/RCaMP_response.txt
- SourceData/Figure6_FiguresSI3-8/rawdata/response/rsAKARev_time.txt
- SourceData/Figure6_FiguresSI3-8/rawdata/response/RCaMP_time.txt
- SourceData/Figure6_FiguresSI3-8/rawdata/response/EKARev_time.txt
- SourceData/Figure6_FiguresSI3-8/rawdata/response/EKARev_response.txt
- SourceData/Figure6_FiguresSI3-8/rawdata/intensity/S_AA.txt
- SourceData/Figure6_FiguresSI3-8/rawdata/intensity/S_RCaMP.txt
- SourceData/Figure6_FiguresSI3-8/rawdata/intensity/time.txt
- SourceData/Figure6_FiguresSI3-8/rawdata/intensity/S_DA.txt
- SourceData/Figure6_FiguresSI3-8/rawdata/intensity/S_DD.txt
- SourceData/Figure6_FiguresSI3-8/rawdata/baseline/rsAKARev_baseline.txt
- SourceData/Figure6_FiguresSI3-8/rawdata/baseline/RCaMP_baseline.txt
- SourceData/Figure6_FiguresSI3-8/rawdata/baseline/EKARev_baseline_Xvalues.txt
- SourceData/Figure6_FiguresSI3-8/rawdata/baseline/RCaMP_baseline_Xvalues.txt
- SourceData/Figure6_FiguresSI3-8/rawdata/baseline/rsAKARev_baseline_XValues.txt
- SourceData/Figure6_FiguresSI3-8/rawdata/baseline/EKARev_baseline.txt
- SourceData/Figure6_FiguresSI3-8/rawdata/FRET efficiency/EKARev_FRET.txt
- SourceData/Figure6_FiguresSI3-8/rawdata/FRET efficiency/rsAKARev_time.txt
- SourceData/Figure6_FiguresSI3-8/rawdata/FRET efficiency/rsAKARev_FRET.txt
- SourceData/Figure6_FiguresSI3-8/rawdata/FRET efficiency/EKARev_time.txt
- SourceData/Figure6_FiguresSI3-8/rawdata/onset/EKARev_Onset_1000s_to_2100s.txt
- SourceData/Figure6_FiguresSI3-8/rawdata/onset/rsAKARev_Onset_0s_to_1000s.txt
- SourceData/Figure6_FiguresSI3-8/rawdata/onset/RCaMP_Onset_300s_to_1000s.txt
- SourceData/Figure6_FiguresSI3-8/rawdata/onset/RCaMP_Onset_1000s_to_1400s.txt
- SourceData/Figure2_FigureSI1/Figure2b_SupFigure1/figuredata/FRETEff1_60_30_95.txt
- SourceData/Figure2_FigureSI1/Figure2b_SupFigure1/figuredata/deltaRho_60_30_95.txt
- SourceData/Figure2_FigureSI1/Figure2b_SupFigure1/figuredata/MAD_60_10_95.txt
- SourceData/Figure2_FigureSI1/Figure2b_SupFigure1/figuredata/deltaRho_60_10_95.txt
- SourceData/Figure2_FigureSI1/Figure2b_SupFigure1/figuredata/MAD_60_30_95.txt
- SourceData/Figure2_FigureSI1/Figure2b_SupFigure1/figuredata/FRETEff1_60_10_95.txt
- SourceData/Figure2_FigureSI1/Figure2b_SupFigure1/figuredata/deltaRho_60_50_95.txt
- SourceData/Figure2_FigureSI1/Figure2b_SupFigure1/figuredata/MAD_60_70_95.txt
- SourceData/Figure2_FigureSI1/Figure2b_SupFigure1/figuredata/FRETEff1_60_50_95.txt
- SourceData/Figure2_FigureSI1/Figure2b_SupFigure1/figuredata/FRETEff1_60_70_95.txt
- SourceData/Figure2_FigureSI1/Figure2b_SupFigure1/figuredata/deltaRho_60_70_95.txt
- SourceData/Figure2_FigureSI1/Figure2b_SupFigure1/figuredata/MAD_60_50_95.txt
- SourceData/Figure2_FigureSI1/Figure2b_SupFigure1/rawdata/60_30_95/
- SourceData/Figure2_FigureSI1/Figure2b_SupFigure1/rawdata/60_10_95/
- SourceData/Figure2_FigureSI1/Figure2b_SupFigure1/rawdata/60_50_95/
- SourceData/Figure2_FigureSI1/Figure2b_SupFigure1/rawdata/60_70_95/
- SourceData/Figure2_FigureSI1/Figure2a/figuredata/ViolinLabels.txt
- SourceData/Figure2_FigureSI1/Figure2a/figuredata/ViolinData.txt
- SourceData/Figure2_FigureSI1/Figure2a/rawdata/60_30_95/
- SourceData/Figure4/Figure4a,b/figuredata/rsAKARev_Rho_Acceptor.txt
- SourceData/Figure4/Figure4a,b/figuredata/rsAKARev_fit_FRET_vs_Rho_Donor.txt
- SourceData/Figure4/Figure4a,b/figuredata/rsAKARev_Rho_Donor.txt
- SourceData/Figure4/Figure4a,b/figuredata/rsAKARev_FRET.txt
- SourceData/Figure4/Figure4a,b/figuredata/rsAKARev_fit_FRET_vs_Rho_Donor_Xvalues.txt
- SourceData/Figure4/Figure4a,b/figuredata/rsAKARev_fit_FRET_vs_Rho_Acceptor.txt
- SourceData/Figure4/Figure4a,b/figuredata/rsAKARev_fit_FRET_vs_Rho_Acceptor_Xvalues.txt
- SourceData/Figure4/Figure4a,b/rawdata/S_AA.txt
- SourceData/Figure4/Figure4a,b/rawdata/time.txt
- SourceData/Figure4/Figure4a,b/rawdata/S_DA.txt
- SourceData/Figure4/Figure4a,b/rawdata/S_DD.txt
- SourceData/Figure4/Figure4c,d/figuredata/EKARev_fit_FRET_vs_rho_Donor_Xvalues.txt
- SourceData/Figure4/Figure4c,d/figuredata/EKARev_fit_FRET_vs_rho_Acceptor_XValues.txt
- SourceData/Figure4/Figure4c,d/figuredata/EKARev_FRET.txt
- SourceData/Figure4/Figure4c,d/figuredata/EKARev_fit_FRET_vs_rho_Acceptor.txt
- SourceData/Figure4/Figure4c,d/figuredata/EKARev_Rho_Donor.txt
- SourceData/Figure4/Figure4c,d/figuredata/EKARev_Rho_Acceptor.txt
- SourceData/Figure4/Figure4c,d/figuredata/EKARev_fit_FRET_vs_rho_Donor.txt
- SourceData/Figure4/Figure4c,d/rawdata/S_AA.txt
- SourceData/Figure4/Figure4c,d/rawdata/time.txt
- SourceData/Figure4/Figure4c,d/rawdata/S_DA.txt
- SourceData/Figure4/Figure4c,d/rawdata/S_DD.txt
- SourceData/Figure5_FigureSI3-4/figuredata/Supplementary Figure 3/FRETEff_DoubleAEta_rsAKARev_Photoswitching_SNR.txt
- SourceData/Figure5_FigureSI3-4/figuredata/Supplementary Figure 3/FRETEff_DoubleAE_rsAKARev_Photoswitching_SNR.txt
- SourceData/Figure5_FigureSI3-4/figuredata/Supplementary Figure 3/FRETEff_DoubleAtaE_rsAKARevTA_Photoswitching_SNR.txt
- SourceData/Figure5_FigureSI3-4/figuredata/Supplementary Figure 3/FRETEff_DoubleAE_EKARev_Photoswitching_SNR.txt
- SourceData/Figure5_FigureSI3-4/figuredata/Supplementary Figure 3/FRETEff_Single_EKARevTA_Photoswitching_SNR.txt
- SourceData/Figure5_FigureSI3-4/figuredata/Supplementary Figure 3/FRETEff_Single_rsAKARev_Conventional_SNR.txt
- SourceData/Figure5_FigureSI3-4/figuredata/Supplementary Figure 3/FRETEff_DoubleAEta_EKARevTA_Photoswitching_SNR.txt
- SourceData/Figure5_FigureSI3-4/figuredata/Supplementary Figure 3/FRETEff_Single_EKARevTA_Conventional_SNR.txt
- SourceData/Figure5_FigureSI3-4/figuredata/Supplementary Figure 3/FRETEff_Single_rsAKARevTA_Conventional_SNR.txt
- SourceData/Figure5_FigureSI3-4/figuredata/Supplementary Figure 3/FRETEff_Single_EKARev_Conventional_SNR.txt
- SourceData/Figure5_FigureSI3-4/figuredata/Supplementary Figure 3/FRETEff_DoubleAtaE_EKARev_Photoswitching_SNR.txt
- SourceData/Figure5_FigureSI3-4/figuredata/Supplementary Figure 3/FRETEff_Single_rsAKARevTA_Photoswitching_SNR.txt
- SourceData/Figure5_FigureSI3-4/figuredata/Supplementary Figure 3/FRETEff_Single_rsAKARev_Photoswitching_SNR.txt
- SourceData/Figure5_FigureSI3-4/figuredata/Supplementary Figure 3/FRETEff_Single_EKARev_Photoswitching_SNR.txt
- SourceData/Figure5_FigureSI3-4/figuredata/Supplementary Figure 4/FRETEff_Single_rsAKARevTA_Conventional_Traces.txt
- SourceData/Figure5_FigureSI3-4/figuredata/Supplementary Figure 4/FRETEff_Single_rsAKARevTA_Photoswitching_Time.txt
- SourceData/Figure5_FigureSI3-4/figuredata/Supplementary Figure 4/FRETEff_Single_EKARevTA_Photoswitching_Time.txt
- SourceData/Figure5_FigureSI3-4/figuredata/Supplementary Figure 4/FRETEff_DualAE_rsAKARev_Photoswitching_Traces.txt
- SourceData/Figure5_FigureSI3-4/figuredata/Supplementary Figure 4/FRETEff_DualAtaE_rsAKARevTA_Photoswitching_Time.txt
- SourceData/Figure5_FigureSI3-4/figuredata/Supplementary Figure 4/FRETEff_Single_EKARevTA_Conventional_Traces.txt
- SourceData/Figure5_FigureSI3-4/figuredata/Supplementary Figure 4/FRETEff_DualAEta_rsAKARev_Photoswitching_Time.txt
- SourceData/Figure5_FigureSI3-4/figuredata/Supplementary Figure 4/FRETEff_DualAE_EKARev_Photoswitching_Time.txt
- SourceData/Figure5_FigureSI3-4/figuredata/Supplementary Figure 4/FRETEff_DualAtaE_EKARev_Photoswitching_Traces.txt
- SourceData/Figure5_FigureSI3-4/figuredata/Supplementary Figure 4/FRETEff_Single_rsAKARev_Conventional_Time.txt
- SourceData/Figure5_FigureSI3-4/figuredata/Supplementary Figure 4/FRETEff_DualAEta_EKARevTA_Photoswitching_Traces.txt
- SourceData/Figure5_FigureSI3-4/figuredata/Supplementary Figure 4/FRETEff_Single_EKARev_Conventional_Traces.txt
- SourceData/Figure5_FigureSI3-4/figuredata/Supplementary Figure 4/FRETEff_Single_EKARev_Photoswitching_Time.txt
- SourceData/Figure5_FigureSI3-4/figuredata/Supplementary Figure 4/FRETEff_DualAEta_EKARevTA_Photoswitching_Time.txt
- SourceData/Figure5_FigureSI3-4/figuredata/Supplementary Figure 4/FRETEff_Single_EKARevTA_Photoswitching_Traces.txt
- SourceData/Figure5_FigureSI3-4/figuredata/Supplementary Figure 4/FRETEff_Single_rsAKARevTA_Photoswitching_Traces.txt
- SourceData/Figure5_FigureSI3-4/figuredata/Supplementary Figure 4/FRETEff_DualAE_EKARev_Photoswitching_Traces.txt
- SourceData/Figure5_FigureSI3-4/figuredata/Supplementary Figure 4/FRETEff_DualAtaE_EKARev_Photoswitching_Time.txt
- SourceData/Figure5_FigureSI3-4/figuredata/Supplementary Figure 4/FRETEff_Single_rsAKARev_Conventional_Traces.txt
- SourceData/Figure5_FigureSI3-4/figuredata/Supplementary Figure 4/FRETEff_Single_rsAKARev_Photoswitching_Time.txt
- SourceData/Figure5_FigureSI3-4/figuredata/Supplementary Figure 4/FRETEff_Single_rsAKARevTA_Conventional_Time.txt
- SourceData/Figure5_FigureSI3-4/figuredata/Supplementary Figure 4/FRETEff_DualAE_rsAKARev_Photoswitching_Time.txt
- SourceData/Figure5_FigureSI3-4/figuredata/Supplementary Figure 4/FRETEff_Single_rsAKARev_Photoswitching_Traces.txt
- SourceData/Figure5_FigureSI3-4/figuredata/Supplementary Figure 4/FRETEff_Single_EKARevTA_Conventional_Time.txt
- SourceData/Figure5_FigureSI3-4/figuredata/Supplementary Figure 4/FRETEff_Single_EKARev_Photoswitching_Traces.txt
- SourceData/Figure5_FigureSI3-4/figuredata/Supplementary Figure 4/FRETEff_DualAEta_rsAKARev_Photoswitching_Traces.txt
- SourceData/Figure5_FigureSI3-4/figuredata/Supplementary Figure 4/FRETEff_Single_EKARev_Conventional_Time.txt
- SourceData/Figure5_FigureSI3-4/figuredata/Supplementary Figure 4/FRETEff_DualAtaE_rsAKARevTA_Photoswitching_Traces.txt
- SourceData/Figure5_FigureSI3-4/figuredata/Figure 5/FRETEff_Single_rsAKARevTA_Photoswitching_Time.txt
- SourceData/Figure5_FigureSI3-4/figuredata/Figure 5/FRETEff_Single_EKARevTA_Conventional_Avg.txt
- SourceData/Figure5_FigureSI3-4/figuredata/Figure 5/FRETEff_DoubleAEta_EKARevTA_Photoswitching_Avg.txt
- SourceData/Figure5_FigureSI3-4/figuredata/Figure 5/FRETEff_Single_rsAKARev_Conventional_StdDev.txt
- SourceData/Figure5_FigureSI3-4/figuredata/Figure 5/FRETEff_Single_EKARevTA_Photoswitching_Time.txt
- SourceData/Figure5_FigureSI3-4/figuredata/Figure 5/FRETEff_Single_EKARev_Conventional_Avg.txt
- SourceData/Figure5_FigureSI3-4/figuredata/Figure 5/FRETEff_Single_rsAKARevTA_Conventional_Avg.txt
- SourceData/Figure5_FigureSI3-4/figuredata/Figure 5/FRETEff_Single_rsAKARevTA_Photoswitching_StdDev.txt
- SourceData/Figure5_FigureSI3-4/figuredata/Figure 5/FRETEff_Single_EKARevTA_Photoswitching_StdDev.txt
- SourceData/Figure5_FigureSI3-4/figuredata/Figure 5/FRETEff_Single_rsAKARev_Conventional_Avg.txt
- SourceData/Figure5_FigureSI3-4/figuredata/Figure 5/FRETEff_Single_rsAKARev_Conventional_Time.txt
- SourceData/Figure5_FigureSI3-4/figuredata/Figure 5/FRETEff_DoubleAEta_rsAKARev_Photoswitching_StdDev.txt
- SourceData/Figure5_FigureSI3-4/figuredata/Figure 5/FRETEff_DoubleAE_EKARev_Photoswitching_StdDev.txt
- SourceData/Figure5_FigureSI3-4/figuredata/Figure 5/FRETEff_Single_EKARev_Conventional_StdDev.txt
- SourceData/Figure5_FigureSI3-4/figuredata/Figure 5/FRETEff_Single_rsAKARev_Photoswitching_Avg.txt
- SourceData/Figure5_FigureSI3-4/figuredata/Figure 5/FRETEff_Single_EKARev_Photoswitching_Time.txt
- SourceData/Figure5_FigureSI3-4/figuredata/Figure 5/FRETEff_DoubleAE_EKARev_Photoswitching_Time.txt
- SourceData/Figure5_FigureSI3-4/figuredata/Figure 5/FRETEff_Single_EKARev_Photoswitching_Avg.txt
- SourceData/Figure5_FigureSI3-4/figuredata/Figure 5/FRETEff_Single_EKARevTA_Conventional_StdDev.txt
- SourceData/Figure5_FigureSI3-4/figuredata/Figure 5/FRETEff_DoubleAtaE_EKARev_Photoswitching_Avg.txt
- SourceData/Figure5_FigureSI3-4/figuredata/Figure 5/FRETEff_Single_rsAKARevTA_Photoswitching_Avg.txt
- SourceData/Figure5_FigureSI3-4/figuredata/Figure 5/FRETEff_Single_rsAKARev_Photoswitching_Time.txt
- SourceData/Figure5_FigureSI3-4/figuredata/Figure 5/FRETEff_DoubleAtaE_EKARev_Photoswitching_Time.txt
- SourceData/Figure5_FigureSI3-4/figuredata/Figure 5/FRETEff_Single_rsAKARevTA_Conventional_StdDev.txt
- SourceData/Figure5_FigureSI3-4/figuredata/Figure 5/FRETEff_DoubleAE_rsAKARev_Photoswitching_Time.txt
- SourceData/Figure5_FigureSI3-4/figuredata/Figure 5/FRETEff_DoubleAEta_rsAKARev_Photoswitching_Avg.txt
- SourceData/Figure5_FigureSI3-4/figuredata/Figure 5/FRETEff_DoubleAEta_EKARevTA_Photoswitching_Time.txt
- SourceData/Figure5_FigureSI3-4/figuredata/Figure 5/FRETEff_DoubleAtaE_EKARev_Photoswitching_StdDev.txt
- SourceData/Figure5_FigureSI3-4/figuredata/Figure 5/FRETEff_DoubleAtaE_rsAKARevTA_Photoswitching_Avg.txt
- SourceData/Figure5_FigureSI3-4/figuredata/Figure 5/FRETEff_Single_rsAKARevTA_Conventional_Time.txt
- SourceData/Figure5_FigureSI3-4/figuredata/Figure 5/FRETEff_DoubleAtaE_rsAKARevTA_Photoswitching_Time.txt
- SourceData/Figure5_FigureSI3-4/figuredata/Figure 5/FRETEff_DoubleAE_rsAKARev_Photoswitching_Avg.txt
- SourceData/Figure5_FigureSI3-4/figuredata/Figure 5/FRETEff_DoubleAE_rsAKARev_Photoswitching_StdDev.txt
- SourceData/Figure5_FigureSI3-4/figuredata/Figure 5/FRETEff_Single_EKARevTA_Conventional_Time.txt
- SourceData/Figure5_FigureSI3-4/figuredata/Figure 5/FRETEff_DoubleAEta_EKARevTA_Photoswitching_StdDev.txt
- SourceData/Figure5_FigureSI3-4/figuredata/Figure 5/FRETEff_DoubleAtaE_rsAKARevTA_Photoswitching_StdDev.txt
- SourceData/Figure5_FigureSI3-4/figuredata/Figure 5/FRETEff_Single_EKARev_Photoswitching_StdDev.txt
- SourceData/Figure5_FigureSI3-4/figuredata/Figure 5/FRETEff_Single_EKARevTA_Photoswitching_Avg.txt
- SourceData/Figure5_FigureSI3-4/figuredata/Figure 5/FRETEff_Single_rsAKARev_Photoswitching_StdDev.txt
- SourceData/Figure5_FigureSI3-4/figuredata/Figure 5/FRETEff_Single_EKARev_Conventional_Time.txt
- SourceData/Figure5_FigureSI3-4/figuredata/Figure 5/FRETEff_DoubleAEta_rsAKARev_Photoswitching_Time.txt
- SourceData/Figure5_FigureSI3-4/figuredata/Figure 5/FRETEff_DoubleAE_EKARev_Photoswitching_Avg.txt
- SourceData/Figure5_FigureSI3-4/rawdata/single_rsAKARevTA/S_AA.txt
- SourceData/Figure5_FigureSI3-4/rawdata/single_rsAKARevTA/time.txt
- SourceData/Figure5_FigureSI3-4/rawdata/single_rsAKARevTA/S_DA.txt
- SourceData/Figure5_FigureSI3-4/rawdata/single_rsAKARevTA/S_DD.txt
- SourceData/Figure5_FigureSI3-4/rawdata/twosensor_rsAKARev_EKARev/S_AA.txt
- SourceData/Figure5_FigureSI3-4/rawdata/twosensor_rsAKARev_EKARev/time.txt
- SourceData/Figure5_FigureSI3-4/rawdata/twosensor_rsAKARev_EKARev/S_DA.txt
- SourceData/Figure5_FigureSI3-4/rawdata/twosensor_rsAKARev_EKARev/S_DD.txt
- SourceData/Figure5_FigureSI3-4/rawdata/twosensor_rsAKARevTA_EKARev/S_AA.txt
- SourceData/Figure5_FigureSI3-4/rawdata/twosensor_rsAKARevTA_EKARev/time.txt
- SourceData/Figure5_FigureSI3-4/rawdata/twosensor_rsAKARevTA_EKARev/S_DA.txt
- SourceData/Figure5_FigureSI3-4/rawdata/twosensor_rsAKARevTA_EKARev/S_DD.txt
- SourceData/Figure5_FigureSI3-4/rawdata/single_rsAKARev/S_AA.txt
- SourceData/Figure5_FigureSI3-4/rawdata/single_rsAKARev/time.txt
- SourceData/Figure5_FigureSI3-4/rawdata/single_rsAKARev/S_DA.txt
- SourceData/Figure5_FigureSI3-4/rawdata/single_rsAKARev/S_DD.txt
- SourceData/Figure5_FigureSI3-4/rawdata/single_EKARevTA/S_AA.txt
- SourceData/Figure5_FigureSI3-4/rawdata/single_EKARevTA/time.txt
- SourceData/Figure5_FigureSI3-4/rawdata/single_EKARevTA/S_DA.txt
- SourceData/Figure5_FigureSI3-4/rawdata/single_EKARevTA/S_DD.txt
- SourceData/Figure5_FigureSI3-4/rawdata/single_EKARev/S_AA.txt
- SourceData/Figure5_FigureSI3-4/rawdata/single_EKARev/time.txt
- SourceData/Figure5_FigureSI3-4/rawdata/single_EKARev/S_DA.txt
- SourceData/Figure5_FigureSI3-4/rawdata/single_EKARev/S_DD.txt
- SourceData/Figure5_FigureSI3-4/rawdata/twosensor_rsAKARev_EKARevTA/S_AA.txt
- SourceData/Figure5_FigureSI3-4/rawdata/twosensor_rsAKARev_EKARevTA/time.txt
- SourceData/Figure5_FigureSI3-4/rawdata/twosensor_rsAKARev_EKARevTA/S_DA.txt
[truncated: 168 more entries]
