# Supplementary material for: Simultaneous readout of multiple FRET pairs using photochromism
Source: Nat Commun. 2021 Mar 31;12:2005. doi: 10.1038/s41467-021-22043-0 (PMC8012603; doi:10.1038/s41467-021-22043-0)
Supplement: Supplementary file 3 — Source Data [file 41467_2021_22043_MOESM3_ESM.zip › SourceData/Figure6_FiguresSI3-8/readme.txt]

ADDITIONAL INFO ON DATA STRUCTURE --------------
------------------------------------------------
All data (in the dimension of the ROIs) have been sorted according to the
final clustering assignment, which can be found in the file 
	cluster_assignment_sorted.txt	Values in each row correspond to the class that
					this ROI has been sorted into (class 1, class 2 or class 3). 
					The first row has value 0 since this ROI could not be assigned to 
					any class. A total of 129 ROIs (rows) have been assigned to one of the three classes.


RAW DATA USED FOR FIGURES ------------------------
--------------------------------------------------

IN FOLDER: 'figuredata'

	contains multiple folders corresponding to the data used to make the respective figures in the manuscript
	
	IN FOLDER 'Figure 6'
		For Figure 6a:
			RGB_red		red color channel values of the RGB plot shown in Fig 6a
			RGB_green	green color channel values of the RGB plot shown in Fig 6a
			RGB_blue	blue color channel values of the RGB plot shown in Fig 6a
			RGB_Yscaling	Y scaling for the RGB plot (correspoding to the columns (ROIs) in the RGB plot)
			RGB_Xscaling	X scaling for the RGB plot (correspoding to the rows (time(s)) in the RGB plot)

		For Figure 6b-e:
			Rcamp_MaxResponse_1000s_to_1400s	Maximal response determined for RCaMP between time 1000 and 1400 seconds (interval 2) for each ROI (rows)
			rsAKARev_MaxResponse_0s_to_1000s	Maximal response determined for rsAKARev between time 0 and 1000 seconds (interval 1) for each ROI (rows)
			EKARev_MaxResponse_1000s_to_2100s	Maximal response determined for rsAKARev between time 1000 and 2100 seconds (interval 3) for each ROI (rows)
			RCaMP_Onset_1000s_to_1400s		Onset determined for RCaMP between time 1000 and 1400 seconds (interval 2) for each ROI (rows)
			rsAKARev_Onset_0s_to_1000s		Onset determined for rsAKARev between time 0 and 1000 seconds (interval 1) for each ROI (rows)
			EKARev_Onset_1000s_to_2100s		Onset determined for rsAKARev between time 1000 and 2100 seconds (interval 3) for each ROI (rows)
	
	IN FOLDER 'Supplementary Figure 6':
			rsAKARev_response		determined response for rsAKARev at every timepoint (rows) for every ROI (columns)
			rsAKARev_time			corresponding time (seconds) to Y values in response
			EKARev_response			determined response for EKARev at every timepoint (rows) for every ROI (columns)
			EKARev_time			corresponding time (seconds) to Y values in response
			RCaMP_response			determined response for RCaMP at every timepoint (rows) for every ROI (columns)
			RCaMP_time			corresponding time (seconds) to Y values in response

	IN FOLDER 'Supplementary Figure 7':
			Images will be shared in a separate repository


	IN FOLDER 'Supplementary Figure 8':
		contains subfolders Fig8, Fig8b and Fig8c	with each three representative traces of the responses for each biosensor, numbered (#)
			rsAKARev_#		the determined response for rsAKARev
			EKARev_#		the determined response for EKARev
			RCaMP_#			the determined response for RCaMP
			rsAKARev_time		time in seconds for each timepoint for rsAKARev traces
			EKARev_time		time in seconds for each timepoint for EKARev traces
			RCaMP_time		time in seconds for each timepoint for RCaMP traces

	IN FOLDER 'Supplementary Figure 9'
			Rcamp_MaxResponse_1000s_to_1400s	Maximal response determined for RCaMP between time 1000 and 1400 seconds (interval 2) for each ROI (rows)
			Rcamp_MaxResponse_300s_to_1000s		Maximal response determined for RCaMP between time 300 and 1000 seconds for each ROI (rows)
			rsAKARev_MaxResponse_0s_to_1000s	Maximal response determined for rsAKARev between time 0 and 1000 seconds (interval 1) for each ROI (rows)
			EKARev_MaxResponse_1000s_to_2100s	Maximal response determined for rsAKARev between time 1000 and 2100 seconds (interval 3) for each ROI (rows)

			Rcamp_Onset_1000s_to_1400s		Onset determined for RCaMP between time 1000 and 1400 seconds (interval 2) for each ROI (rows)
			Rcamp_Onset_300s_to_1000s		Onset determined for RCaMP between time 300 and 1000 seconds for each ROI (rows)
			rsAKARev_Onset_0s_to_1000s		Onset determined for rsAKARev between time 0 and 1000 seconds (interval 1) for each ROI (rows)
			EKARev_Onset_1000s_to_2100s		Onset determined for rsAKARev between time 1000 and 2100 seconds (interval 3) for each ROI (rows)	
		
	IN FOLDER 'Supplementary Figure 10'
			Data_Kmeans		Contains the MaxResponses and onsets for all ROIs for all biosensors and over all intervals. 
						The MaxResponses were used for Kmeans analysis as described in methods.
						The data in each column corresponds to the labels in 'Categories_Kmeans'
			Categories_Kmeans	Each row contains the name of the category corresponding to the columns in Data_Kmeans
			Data_PLSDA		Contains the responses (data shown in Supplementary Fig 3) for each biosensor and each ROI, concatenated in the row dimension.
						These concatenated data were used for PLS-DA analysis as the 'full datasets' of the responses.
							
			
	Supplementary Figures 11, 12 and 13 contain only example traces. All RCaMP intensity, rsAKARev and EKARev FRET efficiency traces, their corresponding baselines and 
		calculated responses can be found in the ASSOCIATED DATA.


ASSOCIATED DATA ------------------------
----------------------------------------

All data (in the dimension of the ROIs) have been sorted according to the
clustering assignment which can be found in the file 
	cluster_assignment_sorted.txt	Numbers in each row correspond to the class that
					each ROI has been sorted into (class 1, class 2 or class 3). 
					The first row has value 0 since this ROI could not be assigned to 
					either class.

IN FOLDER: 'rawdata'
contains multiple folders with the raw data and all analyzed data. 
				
	IN FOLDER: 'intensity'
		S_DD	donor excited donor emission intensity at every timepoint (rows) for all ROIs (columns)
		S_DA	donor excited acceptor emission intensity at every timepoint (rows) for all ROIs (columns)
		S_AA	acceptor excited acceptor emission intensity at every timepoint (rows) for all ROIs (columns)
		S_RCaMP	RCaMP emission intensity at every timepoint (rows) for all ROIs (columns)
		time 	time of the start of the acquisition in seconds, at every timepoint (rows) for all ROIs (columns)
		
	IN FOLDER: 'FRET efficiency'
		rsAKARev_FRET	FRET efficiency determined by photoswitching analysis of rsAKARev for every timepoint (rows) for every ROI (columns)
		rsAKARev_time	Corresponding time in seconds for each timepoint
		EKARev_FRET	FRET efficiency determined by photoswitching analysis of EKARev for every timepoint (rows) for every ROI (columns)
		EKARev_time	Corresponding time in seconds for each timepoint

	IN FOLDER: 'baseline'
		rsAKARev_baseline		determined baseline for rsAKARev at every timepoint (rows) for every ROI (columns)
		rsAKARev_baseline_Xvalues	corresponding Xvalues in time (seconds) to Y values in baseline
		EKARev_baseline			determined baseline for EKARev at every timepoint (rows) for every ROI (columns)
		EKARev_baseline_Xvalues		corresponding Xvalues in time (seconds) to Y values in baseline
		RCaMP_baseline			determined baseline for RCaMP at every timepoint (rows) for every ROI (columns)
		RCaMP_baseline_Xvalues		corresponding Xvalues in time (seconds) to Y values in baseline

	IN FOLDER: 'response'
		rsAKARev_response		determined response for rsAKARev at every timepoint (rows) for every ROI (columns)
		rsAKARev_time			corresponding time (seconds) to Y values in response
		EKARev_response			determined response for EKARev at every timepoint (rows) for every ROI (columns)
		EKARev_time			corresponding time (seconds) to Y values in response
		RCaMP_response			determined response for RCaMP at every timepoint (rows) for every ROI (columns)
		RCaMP_time			corresponding time (seconds) to Y values in response

	IN FOLDER: 'MaxResponse'
		Rcamp_MaxResponse_1000s_to_1400s		MaxResponse determined for RCaMP between time 1000 and 1400 seconds (interval 2) for each ROI (rows)
		Rcamp_MaxResponse_300s_to_1000s		MaxResponse determined for RCaMP between time 300 and 1000 seconds for each ROI (rows)
		rsAKARev_MaxResponse_0s_to_1000s		MaxResponse determined for rsAKARev between time 0 and 1000 seconds (interval 1) for each ROI (rows)
		EKARev_MaxResponse_1000s_to_2100s		MaxResponse determined for rsAKARev between time 1000 and 2100 seconds (interval 3) for each ROI (rows)

	IN FOLDER: 'onset'
		Rcamp_Onset_1000s_to_1400s		Onset determined for RCaMP between time 1000 and 1400 seconds (interval 2) for each ROI (rows)
		Rcamp_Onset_300s_to_1000s		Onset determined for RCaMP between time 300 and 1000 seconds for each ROI (rows)
		rsAKARev_Onset_0s_to_1000s		Onset determined for rsAKARev between time 0 and 1000 seconds (interval 1) for each ROI (rows)
		EKARev_Onset_1000s_to_2100s		Onset determined for rsAKARev between time 1000 and 2100 seconds (interval 3) for each ROI (rows)	
		
