# Supplementary material for: Simultaneous readout of multiple FRET pairs using photochromism
Source: Nat Commun. 2021 Mar 31;12:2005. doi: 10.1038/s41467-021-22043-0 (PMC8012603; doi:10.1038/s41467-021-22043-0)
Supplement: Supplementary file 3 — Source Data [file 41467_2021_22043_MOESM3_ESM.zip › SourceData/Figure3/readme.txt]

DATA USED IN FIGURES ---------------------
------------------------------------------

IN FOLDER: 'Fig3a'
	Images shown in Figure 3a
	image_donor_on		topleft image
	image_donor_off		topright image
	image_acceptor_on	bottomleft image
	image_acceptor_off	bottomright image

IN FOLDER: 'Fig3b'
	rsAKARev_S_DD_switching		donor switching trace for rsAKARev
	rsAKARev_Fc_switching		acceptor switching trace for rsAKARev

IN FOLDER: 'Fig3c'
	EKARev_S_DD_switching		donor switching trace for EKARev
	EKARev_Fc_switching		acceptor switching trace for EKARev

IN FOLDER: 'Fig3d'
	rsAKARev_FRET			rsAKARev FRET efficiency time trace
	rsAKARev_rho_donor		rsAKARev donor photoswitching ratio time trace
	rsAKARev_rho_acceptor		rsAKARev acceptor photoswitching ratio time trace

IN FOLDER: 'Fig3e'
	EKARev_FRET			EKARev FRET efficiency time trace
	EKARev_rho_donor		EKARev donor photoswitching ratio time trace
	EKARev_rho_acceptor		EKARev acceptor photoswitching ratio time trace
