# Supplementary material for: Simultaneous readout of multiple FRET pairs using photochromism
Source: Nat Commun. 2021 Mar 31;12:2005. doi: 10.1038/s41467-021-22043-0 (PMC8012603; doi:10.1038/s41467-021-22043-0)
Supplement: Supplementary file 3 — Source Data [file 41467_2021_22043_MOESM3_ESM.zip › SourceData/Figure4/readme.txt]

The data is subdivided in the data for rsAKARev (folder Figure4a,b) and EKARev (folder Figure4c,d), containing further information in readme.txt in those folders.
