# Supplementary material for: Simultaneous readout of multiple FRET pairs using photochromism
Source: Nat Commun. 2021 Mar 31;12:2005. doi: 10.1038/s41467-021-22043-0 (PMC8012603; doi:10.1038/s41467-021-22043-0)
Supplement: Supplementary file 3 — Source Data [file 41467_2021_22043_MOESM3_ESM.zip › SourceData/Figure5_FigureSI3-4/readme.txt]

DATA USED FOR FIGURES-------------------------------------------------------
----------------------------------------------------------------------------
IN FOLDER:	'figuredata'
The following data was obtained by performing conventional or photoswitching FRET analysis on the raw intensities found in folder 'rawdata'.

	IN FOLDER: 'Figure 5'
	The following data was used to create Figure 5:
	
		FRETEff_X_Y_Z_Avg	average FRET efficiency at every timepoint (rows) over all ROIs for this dataset
		FRETEff_X_Y_Z_StdDev	standard deviation of the FRET efficiency at every timepoint (rows) over all ROIs for this dataset
		FRETEff_X_Y_Z_Time	the time in seconds associated with every timepoint (rows) for this dataset
	IN FOLDER: 'Supplementary Figure 3'
	The following data was used to create Supplementary Figure 3:
		FRETEff_X_Y_Z_SNR	the calculated signal-to-noise ratio of the average FRET efficiency for every ROI (rows) in this dataset

	IN FOLDER: 'Supplementary Figure 4'
	The following data was used to create Supplementary Figure 4:
		FRETEff_X_Y_Z_Traces	individual apparent FRET efficiency traces at every timepoint (rows) for all ROIs (columns)
		FRETEff_X_Y_Z_Time	corresponding time, in seconds at every timepoint (rows) for all ROIs (columns)
		


X, Y and Z correspond to
X the sample condition:
	Single		data of cells expressing one biosensor
	DoubleAE	data of cells expressing two biosensors: rsAKARev and EKARev
	DoubleAtaE	data of cells expressing two biosensors: rsAKARev(T/A) and EKARev
	DoubleAEta	data of cells expressing two biosensors: rsAKARev and EKARev(T/A)

Y the values for the respective biosensor in this dataset
	rsAKARev	intact rsAKARev
	rsAKARevTA	phosphorylation insensitive mutant rsAKARev(T/A)
	EKARev		intact EKARev
	EKARevTA 	phosphorylation insensitive mutant EKARev(T/A)

Z the analysis method
	Conventional	data was analyzed using conventional FRET analysis
	Photoswitching	data was analyzed using photoswitching analysis

ASSOCIATED RAW DATA --------------------------------------------------------
----------------------------------------------------------------------------
IN FOLDER:	'rawdata'

Contains the raw data that was used to perform the analyses.

The data is further organized in subfolders containing the raw data for each measurement condition
	single_rsAKARev			data of cells expressing one biosensor = rsAKARev
	single_rsAKARevTA		data of cells expressing one biosensor = rsAKARev(T/A)
	single_EKARev			data of cells expressing one biosensor = EKARev
	single_EKARev(T/A)		data of cells expressing one biosensor = EKARev(T/A)
	twosensor_rsAKARev_EKARev	data of cells expressing two biosensors: rsAKARev and EKARev
	twosensor_rsAKARevTA_EKARev	data of cells expressing two biosensors: rsAKARev(T/A) and EKARev
	twosensor_rsAKARev_EKARevTA	data of cells expressing two biosensors: rsAKARev and EKARev(T/A)

each subfolder contains the raw intensities (background subtracted) that were used to perform the analyses.
	S_DD --> donor excited donor emission intensity at every timepoint (rows) for all ROIs (columns)
	S_DA --> donor excited acceptor emission intensity at every timepoint (rows) for all ROIs (columns)
	S_AA --> acceptor excited acceptor emission intensity at every timepoint (rows) for all ROIs (columns)
	time --> time of the acquisition, in seconds at every timepoint (rows) for all ROIs (columns)
	
