# Supplementary material for: Simultaneous readout of multiple FRET pairs using photochromism
Source: Nat Commun. 2021 Mar 31;12:2005. doi: 10.1038/s41467-021-22043-0 (PMC8012603; doi:10.1038/s41467-021-22043-0)
Supplement: Supplementary file 3 — Source Data [file 41467_2021_22043_MOESM3_ESM.zip › SourceData/FigureSI2/readme.txt]

DATA USED FOR FIGURES-------------------------------------------------------
----------------------------------------------------------------------------
IN FOLDER:	'figuredata'
The following data was obtained by performing conventional FRET analysis on the raw intensities found in folder 'rawdata'.

	
	IN FOLDER: 'Supplementary Figure 2'
	The following data was used to create Supplementary Figure 2:
		FRETEff_rsAKARev_Avg	average FRET efficiency for rsAKARev at every timepoint (rows) over all ROIs for this dataset
		FRETEff_rsAKARev_StdDev	standard deviation of the FRET efficiency for rsAKARev at every timepoint (rows) over all ROIs for this dataset
		FRETEff_rsAKARev_Time	the time in seconds associated with every timepoint (rows) for rsAKARev data
		FRETEff_AKAR3EV_Avg	average FRET efficiency for AKAR3EV at every timepoint (rows) over all ROIs for this dataset
		FRETEff_AKAR3EV_StdDev	standard deviation of the FRET efficiency for AKAR3EV at every timepoint (rows) over all ROIs for this dataset
		FRETEff_AKAR3EV_Time	the time in seconds associated with every timepoint (rows) for AKAR3EV data


ASSOCIATED RAW DATA --------------------------------------------------------
----------------------------------------------------------------------------
IN FOLDER:	'rawdata'

Contains the raw data that was used to perform the analyses.

The data is further organized in subfolders containing the raw data for each measurement condition
	rsAKARev
	AKAR3EV

each subfolder contains the raw intensities (background subtracted) that were used to perform the analyses.
	S_DD --> donor excited donor emission intensity at every timepoint (rows) for all ROIs (columns)
	S_DA --> donor excited acceptor emission intensity at every timepoint (rows) for all ROIs (columns)
	S_AA --> acceptor excited acceptor emission intensity at every timepoint (rows) for all ROIs (columns)
	time --> time of the acquisition, in seconds at every timepoint (rows) for all ROIs (columns)
	
