# Supplementary material for: Simultaneous readout of multiple FRET pairs using photochromism
Source: Nat Commun. 2021 Mar 31;12:2005. doi: 10.1038/s41467-021-22043-0 (PMC8012603; doi:10.1038/s41467-021-22043-0)
Supplement: Supplementary file 3 — Source Data [file 41467_2021_22043_MOESM3_ESM.zip › SourceData/Figure2_FigureSI1/Figure2b_SupFigure1/readme.txt]

RAW DATA USED FOR FIGURES --------------------------------------------------
----------------------------------------------------------------------------
IN FOLDER:	'figuredata'

This folder contains all output data shown in Figure 2b of the manuscript and Supplementary Figure 1. 

deltaRho_X_Y_Z the absolute difference of photochromism performance between both FRET pairs
FRETEff1_X_Y_Z the ground truth FRET efficiency for FRET pair 1
MAD_X_Y_Z the mean absolute deviation

Each datafile contains the output of 5000 simulations for each condition,
with suffixes X, Y and Z indicated the used input parameters for each condition:
a 0 to X percent randomly generated FRET efficiency
a Y percent photoswitching ratio in absence of FRET for the first FRET pair (rho_{0,1})
a Z percent photoswitching ratio in absence of FRET for the second FRET pair (rho_{0,2})


OTHER ASSOCIATED DATA GENERATED --------------------------------------------
----------------------------------------------------------------------------
IN FOLDER:	'rawdata'

Each folder "X_Y_Z" contains the raw output of the simulations using
a 0 to X percent randomly generated FRET efficiency
a Y percent photoswitching ratio in absence of FRET for the first FRET pair (rho_{0,1})
a Z percent photoswitching ratio in absence of FRET for the second FRET pair (rho_{0,2})

Within each folder "X_Y_Z", each text file provides the output from a series of 5000 simulation using input parameters A and B:
A number of detected photons
B number of additional acquisitions as part of the off-switching (this is zero since we only probe emission after off-switching once)

the following datafiles can be found:

"W_Trials_A_B" contains one column with the calculated MAD for each simulation (total 5000)


"M_OutputPair1_A_B" contains 5 output values (columns) for each simulation (rows, total 5000) for FRET pair 1
"M_OutputPair2_A_B" contains 5 output values (columns) for each simulation (rows, total 5000) for FRET pair 2

the columns in "M_OutputPair1_A_B" and "M_OutputPair2_A_B" correspond to the values 
{Theta_truth, Theta_simulated, rho_truth, rho_sim, deltaRho_truth, deltaRho}, where
'Theta_truth' is the generated ground truth FRET efficiency for this FRET pair
'Theta_simulated' is the output FRET efficiency from the simulation for this FRET pair
'rho_truth' is the ground truth photoswitching ratio calculated using 'Theta_truth' and Eq.11 for this FRET pair
'rho_sim' is the simulated photoswitching ratio calculated using 'Theta_simulated' and Eq.11 for this FRET pair
'deltaRho_truth' is the absolute difference of 'rho_truth' from FRET pair 1 and FRET pair 2 --> These are the values plotted in figure 2b.
'deltaRho' is the absolute difference of 'rho_sim' from FRET pair 1 and FRET pair 2
