# Supplementary material for: Simultaneous readout of multiple FRET pairs using photochromism
Source: Nat Commun. 2021 Mar 31;12:2005. doi: 10.1038/s41467-021-22043-0 (PMC8012603; doi:10.1038/s41467-021-22043-0)
Supplement: Supplementary file 3 — Source Data [file 41467_2021_22043_MOESM3_ESM.zip › SourceData/Figure2_FigureSI1/Figure2a/readme.txt]

RAW DATA USED FOR FIGURES  -------------------------------------------------
----------------------------------------------------------------------------
IN FOLDER:	'figuredata'

Data used to make Figure 2a

ViolinData.txt contains the simulated MAD values that were used to create figure 2a of the main text.
Each column represents the MAD calculated for each simulation (rows, total of 5000) for each photon category (columns).
ViolinLabels.txt contains the (columns-to-rows transposed) labels that correspond to the columns in ViolinData.txt.
This information was put together for this figure, the raw data can additionally be found in folder "60_30_95".


OTHER ASSOCIATED DATA GENERATED --------------------------------------------
----------------------------------------------------------------------------
IN FOLDER:	'rawdata'

Each folder "X_Y_Z" contains the raw output of the simulations using
a 0 to X percent randomly generated FRET efficiency
a Y percent photoswitching ratio in absence of FRET for the first FRET pair (rho_{0,1})
a Z percent photoswitching ratio in absence of FRET for the second FRET pair (rho_{0,2})

Within each folder "X_Y_Z", each text file provides the output from a series of 5000 simulation using input parameters A and B:
A number of detected photons
B number of additional acquisitions as part of the off-switching (this is zero since we only probe emission after off-switching once)

the following datafiles can be found:

"W_Trials_A_B" contains one column with the calculated MAD for each simulation (total 5000)


"M_OutputPair1_A_B" contains 5 output values (columns) for each simulation (rows, total 5000) for FRET pair 1
"M_OutputPair2_A_B" contains 5 output values (columns) for each simulation (rows, total 5000) for FRET pair 2

the columns in "M_OutputPair1_A_B" and "M_OutputPair2_A_B" correspond to the values 
{Theta_truth, Theta_simulated, rho_truth, rho_sim, deltaRho_truth, deltaRho}, where
'Theta_truth' is the generated ground truth FRET efficiency for this FRET pair
'Theta_simulated' is the output FRET efficiency from the simulation for this FRET pair
'rho_truth' is the ground truth photoswitching ratio calculated using 'Theta_truth' and Eq.11 for this FRET pair
'rho_sim' is the simulated photoswitching ratio calculated using 'Theta_simulated' and Eq.11 for this FRET pair
'deltaRho_truth' is the absolute difference of 'rho_truth' from FRET pair 1 and FRET pair 2 --> These are the values plotted in figure 2b.
'deltaRho' is the absolute difference of 'rho_sim' from FRET pair 1 and FRET pair 2
