# Supplementary material for: Simultaneous readout of multiple FRET pairs using photochromism
Source: Nat Commun. 2021 Mar 31;12:2005. doi: 10.1038/s41467-021-22043-0 (PMC8012603; doi:10.1038/s41467-021-22043-0)
Supplement: Supplementary file 3 — Source Data [file 41467_2021_22043_MOESM3_ESM.zip › SourceData/Figure3/Fig3a/image_donor_off.txt]

blueCFPOFF
422	406	440	418	432	421	428	419	429	427	432	432	416	442	423	434	447	415	415	408	423	419	455	426	429	427	426	437	444	430	445	418	432	442	427	430	423	433	455	421	447	460	421	418	425	437	451	445	448	439
420	416	429	414	428	426	434	415	419	422	428	419	420	429	435	433	427	413	434	408	426	418	420	427	428	449	437	419	416	439	423	443	424	409	434	430	440	459	415	439	440	434	422	446	420	435	441	436	439	447
419	400	422	441	398	416	443	431	416	449	444	420	421	426	437	441	420	446	441	416	448	440	404	424	438	434	428	430	399	423	443	423	429	440	438	443	442	416	432	424	444	430	431	432	435	430	453	440	426	436
429	414	426	404	460	428	423	412	432	425	419	425	418	426	395	424	418	447	411	413	429	439	425	415	440	412	414	436	436	433	439	454	417	426	407	434	445	413	428	414	419	440	448	451	434	433	411	443	456	451
446	427	416	407	423	410	430	429	415	420	429	417	422	420	434	419	424	445	408	441	413	453	417	437	427	455	435	421	421	436	421	441	429	443	433	420	431	437	417	435	443	454	423	434	431	431	430	427	426	438
454	426	427	401	436	411	455	430	435	423	435	413	442	438	419	409	450	429	444	446	429	434	407	427	435	441	426	402	451	419	441	414	432	446	420	406	423	432	418	430	426	464	433	428	443	402	438	437	412	436
428	445	422	434	428	403	415	429	434	436	438	414	425	418	431	419	426	430	452	440	444	439	417	410	446	425	441	404	440	432	424	419	427	446	437	435	435	426	462	422	448	429	435	422	428	453	448	442	431	440
416	433	429	443	418	439	442	424	425	408	437	417	419	434	422	429	414	434	443	408	438	437	418	435	451	434	440	438	438	430	420	444	447	428	432	451	435	432	436	422	443	416	434	440	435	434	417	438	454	436
411	431	426	434	410	425	430	429	439	423	447	461	416	419	429	444	423	418	445	417	410	417	426	420	422	440	414	451	435	449	428	425	441	447	420	438	444	429	438	431	448	427	441	460	438	440	465	446	423	435
432	403	433	415	421	408	400	416	439	422	432	434	422	444	405	458	418	416	416	431	449	430	401	425	437	435	436	458	436	412	467	434	443	439	438	436	423	425	443	440	426	450	431	432	426	434	448	443	434	454
417	423	415	415	422	443	430	406	434	432	437	416	413	430	438	427	434	460	446	427	431	437	430	410	427	431	439	452	418	422	432	426	433	436	456	436	449	446	431	417	417	440	445	433	435	445	444	455	425	434
397	432	422	441	437	442	421	407	433	418	432	415	431	416	429	431	432	438	421	425	422	433	426	430	427	425	409	421	445	429	427	427	422	447	411	427	434	428	447	428	443	438	434	417	451	461	446	451	423	415
409	409	414	426	428	399	426	439	432	420	431	435	443	430	420	434	447	418	403	419	431	442	458	434	430	444	434	456	437	438	460	420	430	427	441	426	433	432	441	442	439	419	430	459	430	432	457	453	452	431
424	428	414	454	421	408	426	435	412	423	441	410	453	415	437	439	432	431	426	433	442	435	433	442	428	445	436	429	435	440	439	432	448	434	449	447	429	452	436	448	445	462	450	452	443	456	432	444	435	449
405	441	421	413	425	407	412	426	421	415	460	423	407	430	448	440	438	453	432	416	409	420	423	420	426	418	424	442	420	442	438	430	453	425	409	428	441	433	439	442	408	426	454	443	455	432	450	445	419	428
414	429	404	428	410	438	424	455	408	437	439	412	441	420	421	414	432	434	413	419	428	440	432	435	420	441	443	437	443	434	434	429	437	415	428	440	439	442	461	450	428	460	453	451	445	425	439	469	445	482
450	422	419	408	423	431	418	416	435	432	416	414	430	436	420	433	447	451	416	417	428	429	453	451	435	425	450	459	428	446	427	433	429	436	448	450	448	424	453	460	445	438	447	448	439	447	456	453	447	441
419	414	434	426	452	430	410	437	440	469	439	442	418	445	429	443	439	423	415	429	458	445	434	455	430	436	437	423	405	454	442	439	425	438	431	425	445	470	434	452	450	431	433	453	441	448	430	442	454	436
421	425	444	423	438	448	424	428	419	420	439	417	432	421	407	441	441	440	432	425	438	445	429	442	423	435	418	444	451	442	444	436	440	440	420	435	472	455	438	450	425	437	440	443	441	460	443	450	438	451
418	429	424	433	416	423	439	412	424	426	442	430	433	428	424	426	430	434	421	440	418	431	430	428	443	417	444	438	445	438	427	435	447	427	427	436	444	422	439	444	436	451	452	460	414	449	444	440	440	425
407	443	429	415	429	450	435	433	428	442	448	412	432	434	443	456	443	421	451	458	429	435	428	438	437	447	437	432	427	447	419	435	428	433	418	432	418	422	443	435	449	454	423	455	418	447	441	424	472	442
451	416	418	425	419	419	446	435	432	409	445	436	433	442	416	459	410	430	435	441	431	443	413	447	468	449	417	438	446	422	429	415	434	436	451	426	440	435	467	443	450	438	431	456	449	445	430	446	466	432
419	442	414	422	425	414	431	427	458	423	422	435	448	452	433	440	436	422	415	446	444	418	425	443	440	440	452	433	468	439	432	438	449	443	426	437	435	456	440	425	426	445	446	423	447	437	427	445	449	450
411	444	442	433	442	448	446	453	412	416	449	456	432	422	431	423	440	438	426	408	428	432	436	425	431	430	419	449	427	457	431	442	439	425	440	429	444	427	414	458	445	448	436	434	430	431	431	454	431	465
441	437	429	436	434	415	427	443	440	420	438	445	428	410	437	440	430	417	458	439	444	438	440	434	441	421	437	420	450	436	429	449	451	442	427	444	450	448	456	449	456	450	436	448	444	441	445	449	435	459
430	424	444	427	430	427	427	435	398	414	439	447	441	439	439	450	466	432	442	439	434	435	426	438	443	448	424	463	438	455	449	426	452	443	424	443	456	436	453	442	457	467	451	463	466	461	433	469	442	448
413	404	436	437	443	423	434	438	420	447	426	440	426	409	440	434	425	460	439	431	432	433	432	449	442	426	457	458	441	420	449	448	449	455	464	468	462	427	443	453	438	442	445	452	452	437	463	454	459	456
448	419	441	425	441	419	422	422	428	415	419	416	434	438	457	432	432	441	434	455	430	440	453	441	439	419	427	434	468	433	445	426	471	463	438	443	460	453	409	468	447	445	419	457	432	429	465	426	447	479
404	431	420	447	439	412	432	424	451	446	426	448	451	423	428	457	424	426	420	423	405	434	453	428	445	442	447	458	432	448	464	450	444	443	438	460	440	421	439	449	458	447	436	447	453	468	464	428	430	434
424	446	409	426	460	441	452	434	406	419	416	446	422	454	434	425	430	442	456	448	442	431	437	448	441	485	439	465	420	430	445	445	440	459	457	461	458	444	439	450	469	451	443	420	456	446	438	465	452	454
426	433	429	427	428	429	436	424	430	436	438	455	429	441	430	434	433	436	433	450	435	443	445	419	439	442	469	459	441	465	448	471	461	445	426	426	449	451	434	443	443	438	438	450	460	450	460	440	446	445
430	445	444	419	437	436	449	440	421	435	445	414	423	447	464	461	444	440	452	458	445	431	416	433	431	442	443	453	444	421	432	439	448	477	455	443	441	457	460	464	422	471	448	440	455	436	446	438	456	444
424	423	434	440	469	420	436	426	445	422	423	435	435	421	429	426	432	450	429	450	438	450	446	444	447	443	438	457	465	441	437	474	453	451	454	439	455	437	455	448	471	456	437	462	451	454	435	456	434	450
437	416	446	448	427	459	432	438	432	424	453	450	422	451	447	427	422	449	434	436	448	432	422	434	440	446	441	435	466	466	425	446	427	448	474	445	447	452	437	437	457	464	457	415	461	453	448	440	475	482
426	444	442	427	427	446	433	445	426	435	448	438	410	442	438	431	421	435	449	440	440	416	427	420	434	454	428	463	448	437	443	459	453	432	463	451	437	438	446	436	430	449	457	427	440	427	453	444	452	455
435	421	433	438	419	417	436	429	441	448	442	414	432	440	442	430	438	427	445	456	446	448	468	444	453	441	440	449	448	449	478	451	453	468	431	443	447	443	466	455	450	464	450	450	453	407	454	457	452	447
444	427	400	436	427	431	437	433	452	439	427	430	427	430	428	445	449	430	441	454	432	440	434	439	448	429	441	434	449	446	424	436	437	428	470	448	441	453	458	450	443	430	451	446	439	425	457	442	444	459
434	432	417	434	433	433	430	444	443	419	437	454	432	439	430	404	431	426	436	413	455	457	422	443	421	438	451	448	419	452	436	437	463	448	450	451	453	483	437	442	439	456	438	465	427	425	452	453	465	432
417	432	443	429	439	421	412	437	433	432	433	440	417	421	454	437	449	446	449	455	470	433	467	443	440	438	431	451	459	428	456	461	442	450	460	426	437	464	417	445	438	441	482	424	454	444	424	447	447	447
409	447	449	413	442	420	449	403	445	430	446	446	434	447	462	436	405	421	442	434	458	467	416	445	457	449	477	462	425	443	456	444	447	474	452	488	455	443	441	451	448	448	456	461	417	446	440	450	454	439
439	439	433	458	456	448	428	454	471	433	444	446	458	430	444	439	444	439	447	440	470	463	450	433	435	450	458	470	443	456	460	463	440	441	459	440	436	428	426	475	458	450	439	466	440	442	428	458	465	439
427	434	423	425	433	447	436	428	428	459	441	413	419	446	446	435	446	459	440	452	436	446	448	437	432	436	432	468	433	442	445	429	451	433	422	459	469	438	445	438	473	438	454	442	443	450	443	430	455	456
443	437	435	429	438	437	435	438	442	437	445	443	431	444	452	463	419	443	427	452	453	436	453	457	465	445	444	465	436	447	440	446	435	440	441	443	443	453	460	450	445	438	445	447	463	454	456	461	440	451
437	420	426	451	415	443	441	431	424	459	432	441	436	458	424	441	428	428	435	443	427	447	436	434	477	443	430	453	448	437	448	453	438	428	434	447	435	477	439	461	470	461	451	449	455	458	451	459	456	449
442	449	450	449	403	452	414	437	438	436	445	424	443	454	439	444	446	454	472	459	444	430	446	457	469	430	445	468	438	448	408	446	440	467	435	446	437	434	430	440	451	431	439	422	435	445	466	458	458	480
439	471	441	430	439	425	430	442	432	430	445	423	433	461	424	444	451	449	446	445	436	448	450	421	434	440	440	440	440	435	467	431	467	443	441	455	443	448	439	428	481	452	464	445	447	443	453	456	462	480
418	432	444	447	444	466	434	446	445	418	433	434	429	435	450	434	433	423	434	453	439	436	444	444	441	434	428	434	440	436	416	443	442	472	453	461	470	442	483	457	463	445	429	445	456	456	474	463	461	446
447	457	429	444	446	414	429	439	465	423	428	441	446	432	440	453	434	439	437	454	449	436	444	445	451	456	475	441	434	435	435	467	445	424	459	451	442	448	464	462	460	464	432	440	460	436	466	479	425	482
441	412	422	424	449	467	431	453	441	452	446	459	444	446	450	430	461	456	426	454	453	426	466	439	431	435	430	431	452	456	464	421	445	473	445	459	447	446	425	445	450	431	463	462	453	466	476	475	480	464
443	425	446	450	442	437	471	472	470	454	481	443	432	424	432	433	432	448	412	415	448	432	446	424	473	445	461	451	454	437	463	469	461	461	448	474	460	452	449	441	451	431	435	458	470	438	455	484	447	457
441	447	429	448	439	479	436	459	436	443	434	450	445	481	440	432	466	457	472	436	450	435	447	450	447	450	454	436	458	438	433	439	445	463	440	456	432	445	451	447	452	456	451	466	468	450	443	447	477	446
447	433	441	426	444	447	440	436	459	442	461	435	452	449	455	468	441	444	456	451	424	457	440	440	459	427	449	444	460	445	450	462	441	443	438	448	443	467	453	462	488	467	440	442	450	465	451	457	459	434
416	459	439	461	448	454	469	452	442	430	437	440	469	453	462	417	445	449	457	466	430	453	431	469	431	423	450	460	461	460	451	442	457	456	444	457	449	438	450	455	446	450	429	450	433	445	457	452	478	451
440	425	437	444	473	441	443	457	473	454	455	461	462	457	438	462	427	444	465	439	449	434	438	420	455	448	441	454	482	436	427	459	461	457	457	452	438	461	457	449	442	446	454	468	471	459	475	446	445	461
452	443	419	447	469	456	469	426	447	460	448	403	428	431	431	432	432	442	429	438	424	447	430	456	440	440	419	458	452	449	454	439	460	452	447	444	465	468	464	463	442	459	443	464	435	455	455	477	445	460
439	430	460	449	456	424	451	436	468	438	457	422	435	422	431	439	439	429	457	447	465	445	447	432	435	450	446	448	463	447	458	440	472	483	450	445	460	509	458	444	451	455	462	482	451	466	472	487	467	438
428	441	450	473	441	435	449	432	447	457	438	434	465	443	473	441	438	440	449	454	437	436	447	452	431	423	454	432	448	453	430	445	468	432	446	456	451	445	441	484	463	453	469	445	456	440	456	448	456	431
430	429	421	445	453	433	456	461	449	436	450	436	448	414	442	443	467	444	448	455	441	464	463	470	453	447	454	441	459	455	449	462	503	448	485	459	447	483	474	448	474	442	471	485	449	441	475	454	451	474
427	456	447	440	449	455	452	436	443	441	472	443	490	444	439	450	465	445	463	444	447	465	475	451	449	452	452	434	440	439	479	449	450	445	454	443	446	473	466	469	446	448	467	476	451	466	444	442	489	478
442	430	452	454	440	441	413	457	451	449	448	431	454	464	452	449	430	473	449	447	455	468	436	437	426	451	465	422	463	456	459	452	454	462	451	460	454	434	467	476	479	455	469	460	475	472	473	476	453	462
464	432	429	440	447	436	428	457	450	454	456	440	433	456	411	426	453	456	442	453	451	434	416	465	438	453	463	447	442	464	452	468	439	452	473	462	464	459	453	449	449	467	460	464	446	457	455	478	449	477
419	441	431	441	452	430	434	430	440	440	432	457	458	455	458	454	446	460	436	452	471	458	448	434	447	451	457	452	468	448	461	439	433	471	444	452	474	453	452	499	474	474	492	490	456	485	469	490	477	461
435	443	433	446	442	447	452	425	452	442	430	464	447	456	456	477	457	442	450	460	420	434	446	461	434	467	446	445	428	448	442	447	467	444	460	462	462	486	470	444	443	495	472	489	435	484	460	455	475	503
425	418	429	422	455	428	460	447	435	437	444	440	427	423	438	459	443	441	430	459	462	460	448	435	449	452	456	450	438	484	471	436	481	452	451	447	447	446	465	458	481	431	492	486	468	452	477	469	439	478
427	426	468	428	439	427	445	455	437	441	434	446	465	449	428	446	430	473	433	452	451	440	465	458	441	449	434	465	427	444	439	456	439	453	416	438	473	461	475	455	471	482	459	487	481	486	449	468	457	480
440	448	467	466	418	438	455	456	450	431	425	447	456	439	455	477	467	453	443	451	438	460	470	444	429	469	443	434	459	447	466	469	461	459	456	441	475	459	465	477	449	446	483	456	485	441	482	469	468	453
443	443	448	456	447	413	418	416	444	439	436	454	437	455	452	442	456	450	444	452	428	444	479	435	438	464	462	473	453	447	437	468	448	444	453	460	456	455	453	457	488	472	489	446	442	479	470	465	478	477
430	450	436	421	444	436	439	451	459	446	466	431	446	467	454	463	457	458	442	474	439	440	430	449	442	440	432	463	448	480	449	466	467	478	447	445	439	456	453	477	475	457	475	442	450	460	457	468	468	475
437	444	449	452	443	406	472	445	429	449	427	441	443	436	457	456	437	436	456	461	453	430	445	478	471	457	464	458	454	459	459	469	457	436	468	463	476	448	445	449	446	477	463	460	486	459	470	472	443	469
455	432	457	446	433	406	450	462	445	445	444	437	460	461	435	451	455	460	450	413	431	446	442	426	467	416	452	436	470	443	462	450	453	460	452	485	445	459	454	466	447	453	479	464	455	464	458	480	480	464
461	451	451	415	446	427	441	453	430	476	453	460	436	455	448	455	450	428	469	464	452	441	473	461	443	481	427	464	443	458	466	464	459	465	458	472	462	465	454	478	470	457	436	473	467	449	449	430	466	478
466	440	452	448	452	449	447	432	418	451	438	457	437	443	432	447	437	446	426	447	464	475	452	445	448	457	449	463	452	433	450	452	453	462	439	477	474	481	450	437	459	449	449	444	478	457	464	431	486	465
435	435	450	432	465	474	438	428	447	434	481	429	442	461	451	456	454	451	473	463	470	450	469	466	444	454	453	445	473	454	442	469	443	470	468	453	434	482	463	446	466	461	460	462	452	481	453	449	455	468
434	461	421	462	453	432	448	463	465	450	443	438	446	467	439	448	479	459	451	466	466	485	447	440	457	456	458	485	428	469	456	455	435	420	465	453	479	437	444	464	437	459	480	462	467	437	481	450	490	429
432	439	453	443	434	442	434	439	433	406	445	447	460	452	457	450	444	477	457	435	440	451	445	438	431	436	460	442	459	442	449	453	470	456	457	458	453	433	480	455	442	489	474	468	480	457	470	472	466	469
436	431	451	461	442	457	433	456	441	462	443	467	449	466	450	446	459	456	460	471	439	448	443	478	460	468	459	449	445	441	464	455	473	455	447	463	465	465	458	478	448	432	467	445	456	489	455	442	462	460
438	448	440	441	434	438	431	454	454	446	451	449	447	451	459	473	442	468	471	436	455	448	451	466	447	453	458	439	458	440	475	507	459	455	455	464	439	468	472	489	452	464	455	482	453	445	439	467	464	499
440	448	449	458	440	439	457	453	454	421	476	466	425	444	424	439	447	445	460	460	467	440	455	450	430	448	490	443	445	471	479	446	447	466	448	451	430	484	433	469	494	462	475	467	468	464	447	437	455	464
473	473	438	461	449	444	454	434	461	444	452	438	448	463	489	474	457	451	491	463	447	467	468	461	440	494	476	466	438	439	473	448	456	439	458	462	465	470	449	450	468	447	432	458	440	468	447	480	437	458
442	433	459	445	443	435	444	492	449	448	448	449	453	459	456	447	479	466	442	416	452	480	472	438	439	453	451	477	465	475	440	441	451	462	464	490	466	460	461	461	453	464	458	473	457	459	458	457	468	447
445	437	435	430	441	450	418	455	446	447	457	472	459	449	465	432	439	464	466	471	438	461	449	469	461	476	423	466	459	450	437	437	452	426	474	441	485	455	452	439	451	473	478	450	463	470	449	456	471	451
446	451	444	441	438	449	467	440	463	424	450	451	455	463	451	469	463	482	439	457	469	474	438	476	455	493	442	479	450	448	478	449	472	454	456	448	490	457	457	469	485	464	466	470	467	450	452	437	481	445
427	453	465	448	448	450	450	465	432	462	452	454	479	448	472	445	469	480	441	472	456	454	468	464	471	460	470	448	443	473	439	438	468	475	468	466	456	465	492	470	447	470	472	449	469	455	471	464	480	475
428	456	459	451	469	428	458	465	455	454	468	449	455	455	492	464	471	460	470	488	486	461	466	463	445	462	466	475	446	481	411	461	465	462	459	460	459	480	437	477	460	463	487	438	452	503	457	460	451	456
443	424	441	452	463	431	442	472	453	454	446	444	465	452	474	472	458	469	490	458	449	473	466	474	446	454	473	479	461	465	458	452	467	458	463	470	466	470	442	481	466	463	476	479	460	474	452	454	461	473
453	448	465	438	433	454	439	447	437	462	431	461	476	437	477	456	464	457	480	471	478	461	458	467	471	451	465	470	462	465	459	461	461	454	445	445	460	464	462	453	460	473	441	469	449	484	452	474	446	464
437	454	469	440	451	448	442	458	449	457	472	425	479	468	464	478	489	471	499	487	467	469	459	466	493	456	469	456	468	434	478	448	460	456	463	448	462	470	469	476	500	464	451	462	453	470	489	435	490	468
444	457	473	459	422	430	464	463	493	470	479	444	450	473	458	448	471	484	489	486	481	458	480	457	487	476	469	457	474	457	447	441	455	496	456	463	465	454	464	468	474	463	461	464	478	458	449	460	430	450
437	436	451	453	455	458	443	456	443	472	448	444	462	455	470	438	466	488	475	479	444	469	476	468	472	447	476	457	444	475	464	441	457	469	453	461	465	485	464	453	474	466	472	439	439	453	461	433	482	469
441	458	452	460	477	434	433	445	444	458	456	442	455	454	464	481	464	480	488	467	455	438	464	458	434	439	468	462	481	479	461	456	460	434	454	449	469	445	483	463	466	454	475	472	447	488	453	444	510	458
469	481	449	450	454	459	452	489	432	441	459	448	462	454	463	478	460	473	453	472	458	501	474	477	464	472	475	464	450	460	472	440	469	462	465	476	453	471	456	470	465	451	455	457	470	460	460	491	486	470
446	449	440	452	450	444	440	479	470	465	441	450	461	452	449	472	486	467	468	473	454	494	468	473	447	458	458	449	465	469	485	459	458	457	473	467	458	474	443	473	460	446	486	464	479	464	472	451	467	471
440	469	457	454	449	461	451	431	455	454	470	437	453	451	448	453	452	453	487	457	474	439	490	472	455	463	482	448	444	470	477	479	471	467	471	463	489	466	476	456	446	489	455	470	449	454	467	459	472	460
444	452	441	461	467	440	462	438	425	441	444	453	439	447	418	453	464	459	455	460	446	483	483	491	464	452	466	455	463	472	452	466	488	477	470	457	437	491	470	446	473	463	482	435	480	470	462	460	456	488
440	452	442	443	449	487	439	480	463	487	451	453	468	478	426	455	478	443	475	448	461	454	470	478	463	495	460	486	447	454	460	459	431	442	466	452	469	462	483	457	467	465	461	448	448	478	453	473	477	470
456	448	455	452	469	450	446	445	445	482	436	471	474	459	447	465	452	467	473	480	487	463	470	495	457	474	454	460	469	474	467	467	452	452	486	457	450	452	462	453	471	465	464	483	468	447	464	454	460	458
461	453	447	456	436	459	470	467	443	461	466	444	453	490	453	472	481	457	449	464	441	468	456	460	472	452	453	471	454	463	456	451	458	460	473	460	448	473	474	452	496	484	457	462	483	468	458	480	460	474
461	480	450	459	411	441	458	456	465	454	464	479	455	473	441	441	493	467	450	458	472	467	471	454	474	441	467	476	474	457	468	461	463	490	474	461	511	485	491	427	474	475	470	459	464	452	467	472	459	465
430	455	457	446	437	473	446	425	440	462	457	472	427	451	468	471	448	454	491	465	455	454	453	476	470	471	485	460	468	467	484	494	453	466	452	467	470	455	458	483	457	477	462	487	466	471	457	477	454	433
429	443	460	423	455	445	470	446	445	465	433	441	445	469	452	458	489	455	463	470	470	460	457	468	478	457	449	480	459	443	471	450	472	443	486	466	465	503	462	469	481	478	463	517	447	434	481	462	487	467
442	439	481	434	445	440	459	477	460	461	468	474	459	466	464	464	474	450	452	468	444	460	447	453	445	431	460	441	465	449	463	488	484	456	431	474	481	465	458	468	481	429	466	444	473	456	481	477	439	441
449	444	438	464	461	451	451	484	432	463	473	465	477	438	473	457	479	446	450	451	462	447	439	432	442	481	475	441	470	438	489	488	480	472	456	447	451	443	471	456	472	457	458	479	458	473	485	462	476	441
449	483	444	438	461	475	464	464	461	455	459	460	451	465	457	459	461	485	470	433	454	481	435	439	497	453	463	473	467	468	449	478	464	478	467	482	472	471	468	451	479	485	465	457	492	489	458	491	466	458
470	462	436	454	432	447	451	439	474	440	457	461	478	450	476	449	464	467	465	443	449	472	471	460	438	452	473	459	449	471	469	466	475	452	454	462	478	483	471	468	488	472	484	485	449	475	472	479	459	471
474	439	455	442	467	461	428	450	448	448	461	469	444	433	478	455	461	470	456	466	458	434	447	467	443	464	441	474	483	439	460	458	451	483	478	474	483	441	445	483	454	437	471	476	466	471	461	478	467	458
445	433	461	484	454	451	463	471	471	468	461	456	455	456	448	474	472	482	445	458	459	461	450	475	473	455	457	446	434	447	468	462	453	508	454	473	449	494	478	463	449	447	460	467	449	478	459	450	475	451
442	437	453	454	448	431	447	445	439	462	470	452	449	496	451	482	435	466	435	463	457	469	481	456	454	464	455	441	440	467	481	459	438	480	497	492	455	472	482	466	468	460	454	458	473	483	487	458	474	452
453	499	484	449	469	458	455	448	462	456	469	425	453	437	451	460	484	458	457	457	477	438	466	437	465	445	475	467	452	460	444	466	450	445	448	456	451	469	480	477	470	467	468	492	472	461	474	461	483	456
465	436	427	440	478	465	457	460	458	448	432	464	464	447	447	469	442	475	455	451	455	455	462	472	454	474	445	469	455	496	481	444	463	462	457	490	463	461	464	466	467	452	476	466	471	495	473	474	442	458
437	470	449	451	466	442	468	455	468	420	452	451	458	453	461	442	439	465	448	454	477	454	484	461	463	464	458	488	456	459	481	470	490	439	457	444	470	474	496	464	478	469	475	501	455	476	480	485	488	464
456	439	462	464	464	425	446	457	425	444	468	461	458	473	466	457	444	456	456	442	448	445	466	463	487	467	450	458	437	464	474	485	428	477	476	469	450	479	449	479	475	455	466	488	462	468	478	462	476	478
443	434	448	454	463	418	459	463	466	457	445	450	450	479	484	432	466	456	478	472	462	456	472	484	455	453	457	445	455	419	477	469	449	488	442	460	484	462	471	441	461	457	455	480	468	478	478	460	475	509
446	475	438	449	437	439	473	460	441	484	463	493	448	462	459	445	471	462	463	469	460	455	462	446	455	447	443	460	447	441	470	479	442	467	449	472	445	459	454	450	479	455	461	489	448	454	462	479	471	476
464	430	468	455	463	452	454	462	476	450	495	490	443	439	442	453	479	461	463	482	457	459	477	474	455	452	503	490	479	474	488	472	441	437	487	480	446	483	456	482	468	499	470	468	462	480	491	490	465	451
497	458	472	446	440	452	447	466	439	450	477	459	471	440	458	474	452	432	449	447	464	487	459	478	463	472	486	480	479	462	459	458	467	452	455	478	465	477	451	454	459	464	472	467	474	480	442	454	483	481
447	458	444	443	434	442	443	453	457	458	459	466	451	461	447	484	418	451	468	482	459	457	474	456	461	479	457	469	466	465	439	476	471	451	465	470	455	469	470	452	460	505	463	457	477	467	481	463	480	477
432	458	437	431	446	460	459	443	461	448	466	448	438	451	476	454	453	480	451	468	446	446	470	451	466	452	448	461	455	477	477	493	479	463	473	474	481	482	484	482	490	465	469	462	457	462	454	470	429	496
478	465	449	447	455	469	447	468	446	465	444	432	467	470	460	465	443	468	457	459	445	463	431	471	499	464	475	470	481	484	477	505	476	472	467	451	498	492	472	488	470	467	473	433	479	463	456	454	490	479
497	450	444	455	457	438	478	470	465	491	469	442	472	444	467	463	457	481	490	455	476	455	471	454	449	467	464	461	488	476	481	486	502	487	453	446	485	493	471	469	465	469	469	476	459	492	472	448	468	481
473	489	457	463	478	451	455	446	458	438	445	472	449	450	466	475	458	462	475	488	457	443	484	483	467	454	456	481	478	471	473	456	467	459	433	459	481	482	487	474	500	443	461	476	469	476	471	465	505	456
472	458	435	467	488	440	465	451	478	430	430	475	465	481	472	471	476	469	458	482	473	458	476	459	470	465	488	484	449	479	455	468	477	463	472	491	477	467	467	456	480	440	519	481	455	455	464	467	478	470
481	491	459	477	446	469	443	430	454	461	451	437	451	475	475	443	465	450	480	473	462	481	468	456	465	495	500	440	448	473	480	490	483	473	491	506	488	471	454	490	487	473	476	481	464	470	487	491	452	454
505	487	462	474	459	473	443	467	484	471	468	476	474	451	467	450	481	450	459	497	455	479	484	455	481	478	477	469	485	439	509	471	475	453	486	469	471	479	449	456	493	489	468	469	452	464	452	480	490	506
483	473	466	462	459	456	453	477	458	464	459	458	441	468	428	467	467	458	473	487	490	463	461	478	488	489	474	455	466	471	469	465	460	464	466	499	492	444	493	485	465	481	498	457	464	497	486	459	451	493
476	467	446	478	451	464	439	450	455	490	464	471	466	436	477	463	460	446	421	458	469	486	397	466	467	471	468	445	496	462	513	500	467	465	470	495	467	461	493	492	472	468	472	455	469	477	489	468	461	452
499	496	478	467	462	467	474	462	457	467	463	456	458	459	475	489	488	455	458	471	487	462	466	478	469	466	504	488	474	496	480	471	486	481	463	488	494	513	475	487	463	502	485	486	494	457	497	497	483	503
493	459	466	477	473	488	446	452	499	456	466	463	480	459	486	447	484	483	465	468	485	477	501	470	499	439	504	481	472	460	437	469	474	455	507	454	466	476	490	458	469	479	466	472	472	508	470	501	489	495
482	458	445	474	472	476	471	480	471	472	433	459	500	462	467	457	445	475	482	465	471	473	461	455	465	471	476	473	500	501	503	483	517	471	477	492	479	486	493	457	468	482	459	457	476	461	499	469	446	494
462	464	460	475	458	481	479	455	467	475	469	472	453	477	469	464	434	459	504	457	456	469	472	464	471	479	480	473	488	480	475	489	474	473	489	446	495	468	463	494	456	459	515	457	495	492	463	472	470	496
432	472	470	472	450	427	457	488	465	489	460	486	454	463	473	495	442	464	460	452	450	429	467	487	471	461	457	478	484	452	472	459	478	443	499	505	486	467	487	508	475	488	495	499	460	481	473	467	458	488
468	446	454	469	466	471	480	459	478	469	459	465	463	467	451	451	489	446	468	465	454	455	469	455	496	477	497	465	477	488	478	503	481	462	475	483	466	457	464	473	479	486	479	470	474	468	460	468	483	477
463	472	467	464	451	458	479	466	491	457	447	443	475	444	450	465	459	453	467	461	478	452	452	464	440	469	464	477	461	457	481	471	471	495	477	490	491	479	456	475	464	467	501	479	487	503	487	462	481	454
445	448	448	452	438	481	475	463	480	468	455	447	483	481	457	460	445	472	458	470	440	451	478	475	451	470	489	498	485	463	472	492	479	468	464	449	455	511	465	479	467	487	467	467	439	461	457	468	484	485
454	448	474	449	440	467	480	468	477	445	453	474	444	468	475	463	467	459	466	482	451	466	489	472	480	474	468	461	457	485	464	483	468	439	486	470	456	458	476	489	493	473	484	492	506	469	463	466	489	481
449	482	453	475	471	453	433	455	468	497	436	492	482	462	466	459	466	460	461	457	426	442	462	476	461	459	488	460	471	474	469	449	496	464	484	467	460	471	468	457	464	492	473	458	461	462	464	496	505	468
456	476	462	438	470	452	450	449	456	460	444	461	478	469	482	474	455	468	456	455	453	485	468	470	463	499	490	457	459	445	495	436	459	479	475	491	445	460	487	487	442	468	468	448	501	466	487	475	457	447
451	471	467	463	470	479	451	427	477	436	448	435	465	466	482	468	471	477	463	460	442	457	484	464	455	471	498	494	489	472	477	460	473	431	458	463	483	495	451	509	464	470	448	469	483	473	507	487	480	463
472	468	458	449	480	493	477	473	465	454	451	461	453	473	457	449	469	467	479	487	462	443	456	460	480	473	474	467	485	459	480	476	448	459	477	489	466	459	463	462	462	494	515	467	497	481	475	487	488	476
455	468	460	451	451	445	467	470	470	464	455	467	454	492	479	462	475	476	439	473	462	458	477	457	484	481	492	455	490	486	466	478	468	470	471	492	498	462	448	481	470	479	494	492	451	469	518	486	454	470
457	456	459	449	466	471	486	454	490	493	489	446	454	454	474	474	481	453	454	455	464	471	492	451	466	494	478	486	456	474	483	481	480	460	474	464	472	501	479	457	469	475	484	469	447	474	465	486	516	500
466	439	459	476	481	466	437	457	511	467	457	471	461	447	484	453	475	462	474	479	465	483	464	480	493	475	480	489	487	459	452	460	475	452	467	446	490	466	466	483	464	496	452	463	478	491	446	505	513	469
463	472	449	459	458	506	485	471	459	459	477	436	472	507	499	482	468	484	442	483	482	476	480	463	470	486	481	475	484	461	467	474	455	443	446	482	488	484	492	492	475	470	478	481	472	501	471	488	480	465
478	437	448	460	477	465	483	452	477	468	485	452	455	499	486	474	475	468	484	439	458	484	444	441	451	467	464	466	475	462	470	492	451	460	470	473	437	481	446	468	485	495	456	477	477	476	436	467	480	492
451	484	475	467	491	456	463	499	465	481	449	461	465	505	482	473	438	464	478	471	483	440	467	490	494	478	454	445	484	484	489	461	443	463	454	492	472	469	461	484	492	467	465	479	488	519	495	462	484	475
441	486	488	490	490	479	476	481	452	462	491	463	460	478	463	471	479	449	474	474	459	456	459	472	480	444	484	480	493	474	459	475	467	488	470	502	486	495	463	488	475	470	513	464	475	501	504	486	495	465
460	486	439	448	500	485	469	455	461	452	477	463	485	461	436	465	492	478	456	465	460	474	501	473	499	489	453	473	477	453	482	495	495	468	465	494	496	460	470	478	480	467	464	463	474	487	499	516	506	506
475	457	470	475	488	448	483	520	478	482	479	486	468	444	472	511	472	466	500	467	453	466	475	471	472	484	486	489	472	472	500	472	475	447	506	481	481	494	463	481	476	486	480	464	464	481	476	497	479	486
486	475	484	488	483	485	472	477	488	485	475	492	476	473	503	463	456	466	466	459	454	472	464	473	475	454	483	448	468	463	481	474	474	459	479	462	510	484	471	475	479	480	469	476	467	473	483	484	498	465
461	463	480	493	473	500	459	454	485	461	464	474	474	467	464	475	447	496	471	466	464	475	497	444	470	457	492	482	476	483	469	480	467	485	465	474	441	464	452	476	460	488	458	486	454	509	470	449	480	493
447	465	473	448	465	474	444	452	466	484	476	478	470	452	473	464	475	460	475	441	459	457	449	477	501	495	482	479	461	472	452	489	473	457	463	471	475	499	477	486	486	486	489	501	461	473	460	485	440	496
457	477	444	486	461	473	477	465	477	493	473	464	445	487	464	463	456	467	479	457	465	472	475	483	470	490	479	465	486	485	461	475	507	469	456	446	488	468	471	469	469	477	451	473	484	457	474	464	456	477
451	448	457	464	481	503	478	464	484	472	484	468	477	458	489	458	466	461	459	453	497	470	469	456	471	444	477	456	469	497	475	485	489	478	465	490	505	450	478	494	476	487	468	450	466	500	459	497	451	478
479	482	448	457	457	463	477	464	457	449	504	474	482	453	482	492	478	495	466	482	501	441	470	450	502	469	461	470	460	486	470	474	490	481	466	466	492	486	477	460	457	477	453	503	467	487	455	499	459	474
460	449	481	491	463	487	456	474	470	474	464	505	485	466	478	487	480	473	454	464	493	461	439	458	490	478	473	468	482	468	489	505	467	466	508	489	475	485	461	463	473	446	471	464	465	467	456	475	484	493
472	460	474	468	464	504	450	469	488	465	467	478	482	471	461	482	461	449	467	479	447	462	487	484	478	468	479	482	489	444	496	460	495	483	480	481	461	488	469	479	476	476	494	451	430	455	467	475	470	466
491	463	463	464	455	463	453	471	477	485	457	489	468	510	481	463	478	464	488	476	464	476	491	476	489	467	495	491	471	463	493	466	490	454	451	445	491	497	467	529	469	469	451	466	486	456	474	451	461	478
459	458	481	465	473	461	466	475	453	474	478	461	459	465	484	474	480	459	447	465	471	468	502	489	474	438	474	479	472	472	482	486	470	458	484	508	504	479	511	480	507	444	467	469	487	483	484	478	482	500
484	511	461	475	469	444	459	462	463	471	457	466	459	474	460	483	479	458	465	453	442	484	448	491	456	484	493	467	476	474	518	461	463	454	488	467	484	482	485	472	479	465	498	507	481	486	453	472	452	469
476	471	469	461	452	461	453	465	465	454	458	473	464	461	487	458	466	466	488	459	478	458	492	465	462	501	479	485	502	476	481	475	492	502	458	456	472	496	464	470	485	469	488	503	477	457	438	478	482	478
478	486	451	472	468	454	452	460	447	444	490	471	462	478	450	461	467	475	458	498	450	461	473	461	440	453	480	465	479	436	484	459	504	458	483	517	477	460	486	488	488	482	449	450	483	488	492	469	466	481
468	474	497	447	461	478	457	470	460	477	464	469	487	452	467	467	486	462	458	447	450	481	480	497	511	487	473	476	473	483	450	484	455	469	491	488	490	496	490	462	462	497	460	459	471	473	470	480	515	443
458	469	475	471	489	456	461	445	484	464	484	465	462	454	445	487	464	469	480	488	462	456	465	463	485	465	476	455	477	477	486	458	472	466	472	483	460	476	471	472	448	473	495	474	458	477	477	475	489	475
442	454	454	472	441	462	495	494	489	460	426	478	457	475	477	478	482	493	441	472	461	474	485	486	502	452	473	464	509	480	475	466	472	447	481	450	463	487	487	454	451	504	449	463	477	503	463	477	459	482
460	456	439	479	455	474	471	496	466	460	466	453	452	497	490	450	460	457	480	461	472	465	474	469	456	482	480	476	488	496	473	487	465	489	495	464	461	487	464	479	463	466	466	477	495	458	461	487	495	492
462	460	467	464	461	458	486	456	479	489	482	477	482	456	452	468	475	474	495	452	476	462	453	468	469	474	477	473	475	463	461	450	464	469	475	492	453	472	488	484	463	480	493	492	506	499	466	460	470	478
436	470	476	449	455	460	477	471	504	494	462	491	449	482	462	471	460	451	469	475	461	469	458	448	467	445	469	456	473	479	499	477	489	466	458	464	446	485	479	476	465	481	482	478	482	480	506	470	489	487
505	454	467	447	453	470	453	444	455	451	477	479	425	444	458	464	477	473	473	514	478	475	474	473	480	494	461	444	460	477	467	470	466	474	481	484	471	477	478	475	494	488	475	456	459	460	484	469	469	469
463	462	470	462	474	461	487	459	484	492	489	437	469	464	462	483	479	497	480	462	462	493	462	465	486	484	462	467	449	493	476	476	476	469	458	518	484	484	477	489	460	488	468	479	490	481	488	465	464	515
462	475	470	470	461	440	463	458	456	486	471	463	456	459	475	457	475	490	474	476	477	482	470	477	463	483	467	475	463	502	479	461	467	463	476	477	474	489	505	475	464	499	463	514	466	466	475	482	515	467
458	483	439	480	444	460	465	458	464	470	479	472	451	462	458	468	476	473	472	438	464	494	470	445	454	473	470	502	477	460	481	471	473	481	496	493	443	502	476	476	474	489	485	493	468	461	450	476	479	530
462	451	456	468	464	460	468	480	461	496	465	493	474	475	490	485	496	504	488	464	488	477	476	482	477	456	473	433	496	491	483	497	484	477	455	473	501	464	495	489	507	475	505	507	470	495	501	474	478	479
471	462	470	478	450	482	465	473	462	491	440	457	451	470	476	452	484	456	474	474	491	478	494	479	475	474	476	486	478	475	469	495	452	489	522	462	486	512	507	487	480	471	493	514	476	463	496	501	485	488
469	476	461	450	449	452	453	470	481	469	495	480	456	473	452	488	470	461	458	460	464	537	461	527	486	486	484	470	494	456	490	466	486	452	495	509	470	480	483	479	484	486	458	471	469	478	473	486	491	494
468	487	492	459	437	498	474	466	480	477	476	441	454	464	470	467	470	511	468	482	509	465	474	484	447	515	513	490	440	475	475	446	492	487	493	480	466	464	482	469	476	490	454	460	462	485	484	484	495	475
475	471	464	452	490	492	478	435	479	463	481	464	480	471	473	484	470	463	471	485	467	481	472	491	469	456	476	478	494	463	477	473	473	476	464	453	488	481	477	490	462	472	465	466	502	488	464	481	447	484
473	463	484	496	468	451	473	448	460	482	439	482	461	454	450	438	483	489	469	460	445	473	485	463	471	491	468	464	476	463	470	513	467	462	449	479	500	479	472	497	485	488	496	439	459	479	474	498	478	443
465	458	463	479	463	470	477	483	474	468	487	483	461	486	486	486	478	477	442	500	433	473	463	496	469	475	477	487	491	490	462	480	465	451	466	481	485	520	472	467	496	449	493	475	482	466	505	486	479	485
458	441	474	482	465	475	456	462	488	471	461	466	449	484	472	465	493	477	487	471	463	485	475	487	477	474	491	467	458	512	459	468	457	463	455	475	489	487	480	474	467	475	511	500	492	465	468	488	451	442
483	418	449	466	445	472	460	466	456	467	452	476	464	483	472	489	465	454	482	494	473	481	458	465	462	468	466	493	489	474	476	470	510	483	486	468	505	476	480	514	462	487	463	479	487	483	481	489	475	495
477	469	479	473	467	471	472	483	476	473	489	465	500	493	455	480	480	483	472	483	497	469	479	467	479	466	465	469	477	479	481	442	508	447	471	451	503	481	511	481	489	499	474	478	482	511	491	470	483	493
464	452	463	471	463	463	481	484	480	447	468	491	494	483	450	489	487	490	471	477	471	473	478	476	465	480	462	472	492	477	481	476	467	511	469	479	447	492	472	493	498	471	471	491	501	504	472	454	472	447
465	452	449	465	448	475	450	445	471	499	473	485	439	468	457	474	480	461	473	494	469	483	472	476	511	477	469	460	475	494	468	482	485	500	465	473	485	472	456	471	449	438	485	474	505	477	471	494	470	483
442	464	451	439	467	517	454	469	478	479	475	472	464	448	497	494	503	462	482	461	463	489	460	484	473	484	453	488	470	455	478	474	491	464	482	484	476	474	487	463	475	486	492	481	493	453	456	488	490	499
473	471	493	457	475	490	462	461	474	478	476	486	479	475	497	495	476	459	484	458	480	468	471	488	457	486	494	466	488	467	454	494	488	475	491	466	452	474	489	456	463	482	469	501	467	480	505	464	461	501
470	473	452	468	475	472	469	502	484	445	470	488	486	465	468	466	480	461	472	453	457	456	459	485	463	467	478	478	458	428	471	477	487	488	517	486	465	486	472	484	464	474	471	489	488	513	517	482	515	476
502	439	486	445	467	473	481	459	476	481	456	472	445	473	470	456	456	474	461	476	455	458	467	473	474	465	511	447	475	472	493	471	503	495	480	469	487	497	506	482	476	516	503	490	454	483	484	492	474	487
496	480	468	456	461	466	453	442	474	477	476	464	467	444	467	466	455	468	473	490	460	458	466	494	480	494	500	466	482	475	473	494	479	457	472	509	495	478	480	466	464	470	495	513	493	476	483	492	484	483
459	488	481	478	461	482	484	464	484	431	476	463	488	456	485	476	480	513	460	462	459	462	455	462	479	460	461	459	477	432	472	476	480	494	483	473	484	512	478	475	470	491	475	473	492	487	475	479	466	502
475	475	461	445	452	445	446	455	486	499	471	482	468	465	480	492	466	492	483	480	456	476	457	473	463	477	480	460	480	482	463	463	445	502	466	485	513	472	518	518	497	478	485	483	496	469	493	473	491	512
456	455	452	455	488	481	437	453	476	457	500	487	475	462	465	452	455	479	471	485	473	485	468	498	483	477	441	498	467	448	485	478	444	484	487	497	477	493	478	502	473	489	453	477	488	489	488	470	491	486
463	476	466	473	467	469	478	472	501	469	479	490	473	477	469	469	495	517	466	469	500	471	465	462	469	498	475	492	476	497	452	462	493	498	471	449	461	500	459	473	467	489	519	433	487	489	492	502	519	511
448	488	467	445	449	452	483	481	509	450	470	449	467	507	470	458	459	494	455	475	471	444	507	488	465	475	482	492	468	459	487	498	506	456	465	460	472	494	518	469	476	454	477	467	489	461	521	495	477	486
482	502	480	481	462	476	484	443	454	481	483	458	457	489	477	482	479	472	462	468	497	509	462	464	466	493	489	487	486	484	487	480	494	468	485	476	502	502	467	479	450	456	472	499	513	485	487	483	504	502
490	480	472	468	442	464	474	449	462	512	494	455	493	471	487	507	501	490	487	469	451	477	513	469	488	471	494	470	494	462	451	462	510	474	464	464	458	487	482	484	452	473	504	464	453	516	451	474	471	497
473	474	461	476	453	494	477	474	472	519	493	504	473	482	493	487	495	481	494	441	472	448	489	451	476	451	440	422	493	471	489	480	475	481	479	480	465	474	461	509	468	467	471	473	474	526	510	485	485	506
489	466	500	464	473	484	447	467	489	470	474	440	480	491	492	501	499	512	500	532	464	476	459	493	518	484	455	442	506	486	491	471	484	440	469	458	493	487	471	488	466	461	504	495	521	466	495	489	496	493
452	459	453	466	467	464	471	498	484	480	477	500	490	457	478	472	451	489	503	488	466	483	479	479	514	474	484	476	487	466	478	454	484	469	462	483	488	494	480	477	452	453	479	487	511	488	535	530	497	469
460	472	495	484	475	474	469	484	468	472	474	473	521	495	466	473	481	476	492	503	482	494	467	473	456	497	475	478	468	507	483	506	457	485	469	488	462	498	476	470	500	499	499	496	505	511	461	506	506	482
456	486	519	516	492	468	481	492	484	489	489	473	512	495	498	492	486	485	507	479	481	455	466	485	494	474	473	491	484	460	474	486	512	525	478	472	466	486	483	517	512	472	459	488	479	489	493	485	544	536
491	487	475	496	479	463	502	465	481	479	487	479	490	478	482	490	533	472	473	450	502	473	507	487	477	477	478	478	480	464	506	489	461	453	454	466	468	503	500	449	466	489	484	471	478	481	488	512	530	479
475	474	482	508	463	495	480	508	505	536	475	500	502	478	474	498	483	484	477	486	495	515	491	496	461	456	476	480	485	458	517	494	462	476	493	459	437	483	468	481	462	481	474	512	482	452	495	514	480	482
498	513	454	496	488	493	498	490	533	472	509	519	483	486	510	477	507	489	482	494	450	492	470	448	512	483	473	490	482	488	457	500	475	451	475	505	491	490	476	468	471	474	491	484	508	486	494	517	528	510
486	494	495	510	515	525	479	516	506	478	519	485	518	502	505	512	471	461	448	467	475	468	482	492	484	504	474	484	479	502	507	470	486	489	472	511	477	475	505	492	503	507	485	500	512	491	541	502	518	532
485	468	493	491	474	496	462	498	496	501	507	513	495	471	465	499	493	487	489	479	444	492	451	485	470	466	471	481	482	455	462	464	483	473	479	489	473	517	503	493	481	510	505	534	531	490	525	526	552	576
480	495	504	495	469	511	494	505	509	493	505	516	489	481	511	492	475	494	505	494	492	466	494	453	494	475	469	479	497	450	467	461	535	488	436	454	500	492	484	488	491	524	511	522	505	549	518	548	629	561
498	479	485	493	501	499	481	521	489	476	521	505	492	541	500	526	513	475	484	513	471	485	494	475	458	455	478	485	480	463	463	455	478	466	519	488	481	468	485	495	525	523	492	552	528	544	552	560	587	552
486	489	501	481	467	488	515	530	492	457	526	493	495	537	467	493	515	489	489	489	510	537	473	476	501	471	486	481	464	490	487	466	467	487	484	466	475	465	496	460	487	523	542	524	548	599	560	599	638	584
492	503	477	488	527	512	473	497	487	497	471	488	505	517	525	525	477	512	489	507	490	483	489	481	486	486	464	508	511	456	502	468	494	513	467	482	499	514	493	462	528	492	497	548	526	561	589	620	645	617
452	498	489	487	519	514	494	536	480	518	500	512	513	513	482	511	489	509	506	502	484	485	496	476	474	461	496	467	492	472	485	472	489	483	464	479	477	510	485	504	510	508	519	547	500	522	575	577	599	636
495	522	485	484	477	495	496	507	456	495	470	476	501	525	489	490	511	474	492	499	469	495	467	486	475	483	503	516	479	491	484	482	482	476	475	471	491	494	491	485	495	487	496	467	546	569	550	628	635	612
520	470	521	459	481	515	510	482	522	477	499	532	498	484	480	503	483	467	472	498	492	483	492	486	460	461	494	456	499	487	492	479	485	460	493	494	497	481	495	493	483	502	508	514	541	550	591	617	595	593
480	509	492	489	506	487	521	486	499	474	520	474	532	502	520	474	515	513	458	472	509	471	484	469	485	485	468	488	472	498	517	498	481	501	488	493	512	507	534	486	495	518	519	514	525	536	579	548	584	610
483	457	477	522	548	485	501	519	565	480	498	518	502	510	479	500	505	478	478	499	466	486	482	456	452	483	491	453	532	467	477	495	483	482	469	475	480	489	499	513	495	493	491	518	499	519	543	560	584	603
476	479	475	483	468	508	501	511	545	550	523	497	486	521	524	468	479	498	455	458	476	462	484	455	493	469	498	497	492	509	497	467	481	476	469	480	473	522	498	484	486	475	515	501	505	504	499	544	529	609
487	477	497	495	504	495	515	546	509	514	528	523	524	513	516	486	495	536	480	484	487	466	481	477	449	490	524	491	504	494	529	484	485	502	494	512	484	479	512	480	499	492	499	496	482	508	522	510	576	562
456	471	477	505	503	487	513	524	522	594	526	511	520	541	509	506	463	469	493	474	476	497	456	516	464	489	488	515	478	510	489	483	493	485	492	503	497	507	482	536	498	475	480	485	478	532	493	483	501	601
470	460	508	460	529	497	500	555	536	555	545	546	486	525	503	503	505	468	485	483	437	505	448	501	478	474	472	496	477	480	488	514	488	524	493	526	499	507	485	524	464	512	512	484	482	487	496	522	480	508
498	491	459	492	466	484	517	531	510	540	527	538	572	533	532	518	482	492	455	474	479	467	483	487	480	479	483	477	480	481	473	487	499	481	491	483	493	493	478	503	481	470	508	517	461	465	483	486	494	517
462	472	486	467	505	490	497	498	537	529	509	514	532	503	527	496	532	487	514	509	483	515	492	480	470	485	468	470	454	486	507	460	480	479	520	488	495	514	504	497	491	524	478	506	475	520	456	512	512	486
456	457	490	483	470	498	495	472	485	529	495	499	519	475	490	489	466	510	472	484	492	477	456	482	489	483	515	495	473	487	526	502	500	534	491	513	473	468	484	515	480	494	470	499	491	530	457	480	511	494
477	439	488	487	480	457	469	458	502	509	501	516	517	481	515	474	497	494	505	496	515	455	476	475	478	482	471	491	486	486	518	481	477	493	473	493	477	480	513	505	500	527	510	513	502	516	516	485	485	467
464	477	480	513	499	503	481	508	483	492	467	499	485	511	472	450	483	495	472	485	503	476	502	491	444	518	485	494	481	507	476	513	500	523	489	486	486	524	505	518	484	478	489	494	489	493	494	494	476	479
463	491	468	478	476	486	486	486	504	466	511	531	474	471	484	495	471	512	487	510	489	506	474	487	482	497	524	502	519	483	486	521	511	514	477	515	492	481	514	480	504	513	521	501	491	496	494	516	512	508
460	448	470	493	481	492	475	502	485	466	490	499	487	502	475	514	517	470	496	469	468	501	484	465	500	498	486	475	488	510	501	528	504	490	530	504	526	489	514	503	509	514	527	504	523	479	502	496	514	486
469	457	481	451	485	494	473	444	463	461	492	495	465	485	491	474	499	481	495	488	453	485	475	487	501	535	502	494	506	503	495	522	530	503	529	515	544	542	486	501	502	508	511	489	546	481	497	471	510	458
463	508	524	483	541	475	453	462	472	504	466	469	511	475	471	461	489	450	498	494	427	484	478	486	489	478	495	490	495	521	528	507	511	486	494	543	519	544	541	472	504	519	519	510	538	519	494	504	518	504
444	488	447	465	466	473	488	497	475	492	478	459	489	492	474	504	477	474	471	499	494	475	479	451	466	502	490	488	502	480	471	508	529	519	514	522	517	470	512	504	488	523	490	513	522	542	497	494	501	487
461	472	510	480	473	473	506	472	488	474	486	475	450	498	506	486	480	470	483	490	534	514	463	497	474	462	493	482	503	512	496	511	489	540	465	531	532	541	512	494	517	514	512	517	500	522	520	507	495	502
461	491	482	487	477	475	471	496	467	477	490	467	468	476	504	468	501	477	441	468	490	468	501	467	461	469	500	485	507	531	485	575	511	509	488	513	519	497	488	507	496	516	509	563	513	509	506	491	496	511
468	515	471	456	462	482	485	486	478	465	489	472	471	481	465	461	470	501	494	528	463	464	485	476	479	452	514	481	506	508	510	487	476	495	481	506	494	480	510	484	482	504	503	495	538	501	505	489	472	477
493	466	463	495	453	477	448	493	472	437	485	501	484	471	472	457	459	513	474	487	450	503	483	467	457	454	502	479	478	505	476	500	480	482	498	465	515	515	466	511	475	493	470	479	542	509	497	475	541	496
442	467	462	487	453	506	481	480	468	483	494	459	476	511	482	487	469	489	461	483	481	500	462	489	459	508	479	514	513	464	507	494	490	457	501	473	500	527	485	507	465	510	506	531	502	483	515	495	563	493
470	461	509	452	460	476	496	473	473	469	488	480	488	479	475	472	479	464	477	481	476	467	473	481	478	527	480	474	485	497	501	459	507	506	484	505	479	474	526	486	507	476	506	488	489	523	507	508	492	485
463	492	460	501	474	468	500	485	493	475	475	463	493	507	483	481	490	484	497	462	482	480	509	461	477	470	466	501	510	475	470	479	495	498	518	477	492	498	495	480	510	482	504	519	464	509	492	489	516	491
464	462	474	488	461	480	484	461	488	472	448	485	478	471	484	476	493	491	471	488	470	498	498	470	461	502	461	479	522	502	482	503	495	478	500	457	501	510	517	472	483	459	496	486	486	462	498	497	506	486
457	452	494	477	461	472	474	470	487	473	461	471	462	480	498	465	492	468	470	481	473	476	497	500	479	481	482	490	475	462	460	469	484	481	485	482	468	485	478	496	492	472	500	533	502	498	478	506	488	500
497	462	459	498	450	485	497	499	473	470	503	484	446	502	471	465	507	481	457	493	470	483	483	491	471	458	494	472	498	469	484	488	493	480	478	467	474	491	504	479	500	500	475	509	487	481	517	482	499	512
480	469	468	444	476	445	465	494	453	451	494	485	471	473	513	472	488	498	471	496	499	478	469	504	463	469	503	482	469	489	475	487	481	488	468	477	493	462	468	478	497	478	494	495	502	487	478	474	484	503
480	511	453	460	435	469	466	465	476	470	493	471	470	466	468	479	482	452	483	508	480	499	473	477	491	490	490	489	472	479	453	500	505	475	476	466	498	499	470	502	476	498	518	474	471	495	493	483	489	516
447	490	479	512	477	480	472	445	476	511	482	483	484	463	490	472	471	471	489	460	498	458	477	517	490	479	492	484	497	515	526	478	503	492	476	485	510	511	519	480	474	478	490	498	472	504	482	491	465	508
465	468	468	472	475	499	456	485	481	506	467	469	498	466	456	485	471	477	469	502	475	508	460	477	479	475	467	511	476	473	497	476	501	470	495	481	481	499	483	477	481	496	463	462	461	463	495	484	477	508
472	484	471	489	478	505	446	459	487	461	497	489	466	474	459	479	497	496	472	457	474	458	487	481	485	444	495	462	456	463	474	475	482	467	449	464	453	479	485	496	498	453	484	485	491	499	520	476	491	485
473	481	458	464	493	489	520	505	478	470	493	453	471	492	467	485	484	470	453	494	487	478	496	469	481	494	495	462	481	480	500	488	484	506	484	467	483	484	499	491	498	488	480	456	459	497	494	487	469	485
496	475	486	450	534	471	477	474	458	456	487	506	492	486	469	492	463	504	497	474	497	513	477	472	478	492	499	470	467	456	475	498	484	495	476	524	474	478	482	499	474	524	456	484	476	511	489	467	481	501
465	499	461	464	492	475	500	483	486	485	475	494	495	478	511	485	499	488	478	477	488	482	498	455	467	498	492	486	492	508	472	471	480	458	513	487	498	495	479	488	483	481	499	477	486	483	478	481	487	489
479	472	494	488	484	475	488	449	481	493	480	488	471	467	488	492	464	487	481	485	518	488	499	472	458	487	493	471	481	486	503	501	477	488	472	499	471	449	489	487	504	487	496	479	511	508	519	485	482	497
493	545	487	499	484	484	461	451	465	483	504	496	467	467	509	502	472	481	492	479	498	477	465	488	508	513	493	488	491	466	478	485	501	479	461	478	487	498	495	483	518	466	500	510	477	458	504	458	491	466
471	482	490	489	472	480	458	486	498	477	487	453	457	487	486	497	490	486	457	447	453	458	493	475	503	517	478	457	476	474	484	501	458	475	484	482	501	489	511	474	488	502	462	457	457	495	510	458	493	498
501	475	486	521	474	499	483	494	453	461	484	445	472	483	493	457	507	467	456	457	474	467	477	482	461	482	489	468	464	503	472	481	470	481	475	479	486	516	471	494	497	506	528	502	495	490	498	492	464	480
500	483	498	508	480	489	477	499	481	506	507	484	480	504	475	478	487	466	495	506	473	484	481	479	495	476	485	503	502	488	527	496	477	470	492	451	492	499	493	498	482	486	488	510	462	503	503	501	496	491
491	498	508	488	488	504	506	500	501	495	474	491	486	488	506	506	488	499	498	481	479	484	494	473	485	492	483	502	484	528	482	492	486	466	497	463	494	499	477	484	466	503	501	458	475	484	518	501	500	509
472	509	512	469	490	537	495	482	480	512	472	481	470	513	509	508	473	522	471	459	487	483	511	511	485	488	451	468	493	492	473	511	448	485	489	477	490	498	487	478	508	507	483	489	506	499	484	510	506	543
486	441	490	497	475	490	490	470	498	506	467	490	470	479	477	484	504	497	466	521	489	498	482	505	496	513	486	444	484	480	496	484	475	506	487	497	505	529	487	499	524	514	525	511	464	528	516	520	482	483
506	522	500	489	502	503	502	489	508	507	488	473	477	504	468	460	496	452	466	509	509	492	492	527	493	457	494	495	488	482	499	515	475	487	535	496	486	487	533	519	511	551	482	513	529	535	531	543	497	509
529	523	483	496	492	501	493	463	496	480	528	468	505	482	495	488	491	488	475	505	489	465	467	487	505	492	496	499	501	488	483	505	470	516	513	482	517	518	510	536	496	527	526	506	522	526	526	521	512	534
501	486	534	507	472	507	502	452	493	479	494	464	497	494	499	499	527	495	481	481	477	488	477	534	477	510	502	504	482	486	510	500	470	543	518	528	527	522	489	524	523	526	538	491	548	528	518	516	516	511
497	513	482	500	468	486	526	489	486	481	490	520	473	497	481	476	457	510	475	484	473	502	466	480	485	505	517	509	492	506	491	522	510	507	525	554	510	526	576	533	528	533	536	541	556	503	520	514	511	506
484	474	479	490	495	475	471	478	515	506	512	463	474	476	501	482	490	526	498	445	490	492	477	530	493	498	492	525	484	521	480	503	483	526	520	578	511	558	596	548	540	532	536	547	567	516	535	519	547	533
481	514	491	486	511	531	472	508	503	460	490	497	466	473	472	476	513	496	495	486	480	501	484	498	458	524	491	478	527	508	520	527	514	493	526	549	542	523	570	539	536	540	559	541	526	543	528	532	500	515
469	521	485	505	448	479	481	499	469	493	475	471	485	467	514	483	510	434	493	466	456	467	469	488	505	486	519	482	492	512	496	502	494	536	527	531	508	585	507	565	531	529	544	539	495	509	543	518	507	495
467	484	462	503	498	492	498	481	457	481	504	485	498	454	487	528	526	465	491	480	481	522	492	493	476	496	443	464	474	477	494	527	491	510	519	513	588	518	552	589	558	571	559	533	530	531	527	495	489	505
479	468	444	502	475	492	482	497	474	473	480	492	464	512	479	487	482	502	491	494	484	467	484	499	467	488	500	500	499	493	502	504	547	546	576	540	519	557	513	530	520	529	540	520	515	498	521	509	532	506
521	480	464	481	429	497	485	487	468	482	499	470	511	468	479	485	486	492	502	483	481	497	473	504	488	504	491	497	501	511	525	503	490	516	505	547	521	530	521	511	545	531	543	568	561	534	539	522	507	492
451	510	477	519	487	499	459	481	497	490	488	479	491	473	466	491	470	491	482	483	497	496	490	486	455	436	475	492	492	502	522	515	524	504	571	530	526	505	538	529	523	528	524	525	521	540	522	498	494	497
470	482	491	463	468	492	477	503	503	498	516	469	496	491	492	501	495	502	483	504	455	463	468	497	495	463	497	496	514	520	498	523	514	512	534	536	503	494	532	536	528	525	557	538	502	512	512	532	502	510
475	496	468	491	474	463	503	476	477	489	466	463	461	495	461	502	502	494	501	460	495	504	481	484	496	520	489	509	491	505	538	504	502	509	494	509	539	543	555	542	529	500	486	511	506	529	525	515	486	497
500	522	455	472	461	475	471	478	510	492	505	486	502	508	479	494	489	498	479	472	472	466	503	471	489	494	472	501	482	476	499	485	523	541	498	503	511	526	522	511	519	531	525	519	527	489	503	510	514	465
466	484	448	474	477	496	496	502	513	461	480	484	470	496	489	506	492	456	481	477	468	473	516	503	495	497	488	508	503	481	508	476	494	487	468	482	492	501	518	510	508	486	534	517	543	477	507	493	512	473
484	455	495	460	511	482	465	513	493	496	473	507	495	482	499	462	515	501	494	487	476	464	478	506	476	479	502	500	514	499	481	459	496	507	531	487	485	501	502	522	495	497	563	490	516	507	481	529	485	487
464	483	473	470	462	461	534	478	512	510	523	479	483	476	486	501	496	497	451	490	502	466	457	508	496	490	521	502	507	474	490	453	498	488	505	494	510	523	507	473	508	483	495	500	508	511	474	493	495	478
464	460	491	465	472	500	469	489	484	460	473	474	490	512	529	492	500	535	474	487	498	475	495	514	493	496	497	502	488	452	504	504	471	499	521	462	485	493	521	492	514	470	492	501	474	489	488	476	490	508
474	447	484	502	470	467	482	492	484	507	457	488	514	481	505	511	465	490	498	497	469	498	486	496	474	532	466	495	483	488	506	495	491	464	495	472	516	472	489	484	494	511	507	509	488	480	487	517	502	492
485	465	486	483	519	475	475	462	472	493	485	513	501	519	516	490	485	489	515	518	492	475	506	491	459	512	489	488	498	485	468	512	485	496	476	497	460	524	491	517	493	500	474	484	487	518	493	521	475	516
465	478	500	471	476	474	487	487	478	470	506	492	540	491	463	484	472	522	504	499	517	477	529	522	514	490	511	507	470	503	521	498	473	511	486	507	507	491	483	532	476	526	493	491	481	477	484	499	514	490
491	490	461	454	468	516	475	501	493	485	489	474	481	519	501	484	454	471	530	528	517	491	496	505	527	458	483	483	470	475	483	480	496	485	507	478	484	477	487	498	489	495	478	470	524	501	482	484	501	496
468	460	482	477	449	480	457	444	505	491	468	516	472	472	469	489	488	445	449	486	478	479	482	536	465	497	505	468	518	488	480	492	500	507	486	480	469	487	503	499	461	495	502	469	492	489	468	515	529	471
508	474	465	490	514	492	493	481	469	519	491	524	483	493	506	518	541	479	525	523	520	505	501	506	460	503	484	493	519	489	481	494	510	490	510	481	502	479	487	527	494	498	470	495	499	500	473	494	481	493
460	470	504	473	495	462	489	505	499	494	504	506	496	515	490	486	505	490	468	471	533	522	493	489	504	496	476	456	510	501	492	501	476	471	505	482	498	489	498	501	489	492	481	519	468	494	487	487	488	495
489	499	478	476	495	470	491	476	475	476	520	486	536	490	504	489	485	507	489	500	492	503	505	491	534	505	515	499	513	506	506	505	483	513	472	522	486	480	471	491	470	529	500	471	500	509	509	492	513	500
469	487	481	514	493	479	518	478	521	467	502	516	492	495	503	491	481	480	530	465	518	504	490	502	491	481	486	503	523	483	506	496	457	518	506	501	490	493	535	506	471	477	517	508	495	481	509	502	474	487
476	469	482	475	492	515	508	472	482	534	497	483	508	516	518	521	509	536	504	510	518	518	540	516	512	505	492	499	466	505	495	490	498	488	508	507	475	491	484	501	495	482	494	474	506	485	486	502	531	519
485	505	489	500	481	483	466	506	490	522	488	519	505	487	531	514	512	517	461	504	529	522	541	517	567	535	516	503	494	491	502	479	508	497	496	534	497	500	492	494	469	502	491	476	502	490	483	469	482	494
490	483	469	475	466	471	484	519	548	499	468	514	502	530	500	499	507	494	510	538	542	508	519	513	547	491	489	531	501	506	498	490	537	505	494	490	476	478	494	481	486	523	488	484	498	478	496	543	485	497
511	487	465	484	509	489	502	470	510	530	491	541	520	535	544	497	541	500	482	463	511	520	522	475	531	510	518	508	515	504	517	513	511	492	498	501	496	482	468	519	515	508	485	482	515	477	472	554	475	515
463	471	477	499	498	473	484	476	502	476	504	508	504	507	497	514	493	499	497	493	522	528	483	533	512	514	493	488	478	538	514	467	493	518	489	528	485	475	490	490	530	506	492	461	475	483	488	505	472	484
472	483	466	495	467	476	486	516	508	519	484	531	511	506	510	543	501	500	511	503	531	538	490	472	520	496	520	507	483	531	511	493	473	513	481	504	476	523	486	499	490	491	513	503	511	503	501	499	491	505
463	451	484	485	513	485	493	478	510	532	506	478	520	538	523	471	496	502	564	564	512	514	545	533	531	494	550	507	509	506	512	520	485	506	478	493	517	480	505	505	519	470	495	506	489	506	489	503	486	485
497	498	499	487	480	494	529	528	466	498	487	523	493	497	512	499	492	498	532	467	536	516	511	552	507	521	575	512	511	496	525	510	485	503	498	509	490	492	490	496	524	496	493	503	487	498	481	474	508	508
476	471	514	526	480	469	545	476	506	501	480	518	539	513	482	515	518	497	522	521	518	534	490	481	499	524	485	511	483	524	488	509	473	486	516	490	464	506	513	496	489	464	446	499	477	505	485	473	481	549
471	499	479	504	478	526	510	483	506	502	482	496	504	519	486	534	496	511	527	503	472	492	512	517	520	510	522	514	505	515	482	503	521	487	463	509	512	513	497	472	497	506	507	507	489	507	491	504	498	492
486	486	507	498	501	481	541	495	495	509	528	515	540	541	510	506	492	510	522	514	550	515	504	489	513	504	529	541	480	464	494	481	514	488	479	479	499	518	504	489	512	471	517	484	516	495	525	483	488	476
455	485	477	477	513	482	516	511	514	485	518	493	537	476	551	506	515	502	500	502	523	550	538	540	509	502	491	514	501	500	518	482	481	501	482	514	495	513	487	527	501	474	481	453	472	508	496	467	482	506
490	503	518	486	522	523	498	507	484	503	501	487	495	533	533	496	517	505	524	510	508	520	547	517	498	503	508	532	520	527	472	513	523	520	512	479	510	489	513	499	498	493	478	478	462	489	496	486	525	516
489	501	505	502	502	512	485	501	496	497	458	473	517	513	519	495	498	496	497	525	543	540	507	520	525	516	550	533	499	523	492	498	496	476	481	520	509	521	504	479	496	485	514	506	479	479	498	493	507	500
506	515	492	506	495	478	527	503	517	505	502	467	483	497	534	502	523	475	517	527	494	522	495	485	530	548	518	522	501	522	493	520	503	479	484	496	543	478	474	464	481	506	490	515	506	477	505	494	487	464
497	505	500	509	499	532	520	494	483	512	520	489	474	505	523	542	513	502	536	501	556	522	541	515	516	538	489	539	509	503	512	476	480	494	476	480	485	487	486	516	491	494	483	491	474	479	470	458	503	489
506	486	487	512	516	493	532	502	512	502	503	518	490	510	508	497	536	508	512	512	498	520	514	499	556	518	515	530	510	492	474	511	466	486	500	460	481	474	502	490	494	489	468	478	476	486	478	479	502	487
487	502	514	529	490	463	512	489	485	510	534	485	500	498	545	501	490	512	509	461	500	505	543	493	495	536	511	502	519	530	490	484	455	485	498	484	473	501	488	488	477	473	493	469	465	468	482	491	518	509
479	503	458	472	514	481	485	488	540	513	490	517	496	517	542	535	523	492	492	512	506	522	510	494	488	485	537	512	489	510	481	500	504	497	482	516	491	478	501	466	501	484	492	492	479	470	463	524	489	500
505	468	480	485	535	503	503	472	494	490	496	520	491	473	514	487	487	469	524	532	496	493	522	507	525	557	510	492	519	512	487	498	481	503	504	475	498	495	472	483	475	505	481	516	493	462	478	495	493	507
467	488	498	436	511	494	498	478	462	481	509	469	490	478	484	513	515	519	515	513	506	513	555	510	505	528	499	509	500	467	468	491	494	483	488	468	479	479	468	497	509	486	494	467	510	485	500	531	500	490
465	473	492	524	480	461	485	504	531	501	499	541	512	476	495	487	517	530	497	516	514	525	527	563	487	507	529	530	498	522	510	467	504	498	483	528	516	507	520	473	502	490	492	509	472	482	512	520	477	493
493	506	495	474	494	488	490	522	503	501	531	502	488	506	493	479	510	514	549	492	540	499	529	487	512	502	526	528	530	526	521	504	482	497	525	480	458	489	518	473	487	474	481	504	477	474	522	519	478	493
435	488	453	464	470	492	509	494	540	504	520	505	523	516	471	527	546	509	523	510	543	507	553	515	511	510	529	542	525	513	525	514	520	510	480	518	518	489	472	483	487	494	490	451	487	511	497	490	514	481
480	476	479	477	495	484	467	471	500	518	496	499	527	527	522	510	526	565	543	504	551	552	559	525	527	515	544	505	517	501	519	542	500	497	515	483	494	489	507	477	510	494	491	491	517	491	481	548	479	522
490	443	484	495	496	487	498	504	509	487	507	501	469	492	529	547	567	501	523	514	524	523	528	538	504	522	524	526	498	525	505	505	502	522	522	495	530	495	479	474	515	497	465	530	483	487	486	496	492	518
501	493	479	495	507	486	485	487	517	502	466	531	535	495	531	535	539	521	513	535	501	536	522	517	528	544	552	528	561	492	496	517	519	499	511	481	497	499	480	505	532	498	487	489	467	479	509	502	513	461
456	459	508	481	493	500	486	465	490	473	490	500	500	513	547	509	529	502	549	542	510	530	536	530	539	507	528	524	540	511	489	504	523	510	531	491	501	477	505	502	505	500	517	471	497	490	485	484	521	508
494	487	473	456	508	505	497	482	459	503	469	483	473	493	495	515	500	500	508	506	518	520	551	505	531	519	503	515	532	518	519	509	523	494	498	536	503	525	490	484	466	554	495	483	494	468	495	504	511	523
454	489	460	461	488	477	468	479	465	501	475	509	503	486	523	498	484	505	496	472	508	502	505	523	525	552	516	515	520	530	519	491	541	535	525	516	506	518	504	505	502	504	520	515	522	516	514	518	484	487
470	469	494	466	483	493	490	462	481	490	489	478	463	505	488	501	455	488	482	492	484	499	469	493	525	517	490	526	505	506	493	500	502	511	507	506	511	526	491	519	478	487	493	510	500	515	508	501	479	491
429	477	467	510	481	498	477	460	478	496	474	479	483	481	479	482	516	477	492	474	482	487	488	499	494	491	480	530	530	515	493	492	503	511	496	489	522	486	498	526	502	484	501	520	498	538	493	508	504	494
487	472	497	483	493	468	466	530	500	496	469	492	510	492	471	502	505	458	513	470	482	483	503	472	480	502	544	488	492	529	537	504	514	504	519	486	503	523	523	477	496	542	469	491	493	514	467	520	515	516
489	498	481	484	483	495	479	464	479	462	500	478	476	487	475	474	478	498	470	491	478	522	472	478	472	481	514	468	505	477	460	506	521	489	467	514	508	498	508	491	493	488	498	491	488	475	492	507	528	481
494	433	488	525	482	469	464	462	502	470	510	475	473	451	487	493	469	481	482	475	480	502	501	489	479	492	505	497	495	471	478	512	491	485	478	475	486	516	480	502	475	494	502	514	496	518	507	530	497	513
488	506	482	454	475	467	461	459	478	470	493	553	476	530	494	490	489	485	470	493	510	491	508	462	494	503	513	493	468	479	498	514	486	492	467	489	509	487	504	488	518	479	499	471	496	494	494	506	492	508
468	489	478	461	506	501	468	484	497	493	479	488	483	488	499	485	465	477	480	498	468	511	514	477	487	509	480	494	473	466	492	500	479	487	511	503	486	497	473	506	499	501	496	502	494	548	495	492	500	490
505	496	485	477	473	486	501	497	473	497	478	478	469	499	510	501	492	473	477	478	471	493	462	470	495	515	480	509	476	495	507	497	505	466	505	487	496	501	470	522	505	522	500	495	480	497	472	488	477	536
470	476	501	473	472	492	523	486	446	498	495	503	512	509	470	519	478	457	470	473	477	487	480	488	473	507	450	469	512	477	478	484	485	495	478	511	502	524	513	482	507	492	499	530	478	490	529	492	512	488
500	465	490	486	479	519	483	504	466	486	517	485	486	497	474	492	501	488	492	485	459	497	470	461	483	479	462	485	508	500	484	482	483	501	500	478	459	475	474	482	519	487	517	509	498	545	510	455	506	496
470	491	472	481	470	457	477	483	486	536	496	455	488	512	488	498	485	460	498	511	486	469	450	471	467	482	503	481	457	493	505	513	463	485	466	483	483	505	527	484	523	486	510	506	488	486	479	472	470	497
489	485	510	513	476	481	493	491	508	486	515	499	481	476	468	497	465	497	507	504	491	494	492	496	505	491	496	488	478	468	479	482	499	477	511	482	493	500	491	482	493	441	499	486	488	474	529	493	489	510
481	496	496	480	506	497	467	492	511	449	496	498	489	464	526	503	516	484	461	495	491	533	512	493	504	512	513	504	475	485	495	458	497	471	503	505	461	495	482	503	478	457	513	493	492	500	497	514	499	495
505	473	464	468	467	519	477	476	483	495	507	518	510	503	485	486	484	499	505	553	497	506	481	482	519	503	499	469	485	477	482	482	490	485	480	516	486	500	501	478	540	490	500	492	482	472	485	495	477	490
484	485	487	485	496	482	525	482	501	457	510	511	484	498	525	494	512	503	484	469	489	480	495	489	520	498	483	478	480	498	462	505	509	492	519	493	465	482	483	504	460	498	492	476	501	514	476	538	508	501
490	473	486	500	493	478	502	483	516	504	454	506	500	481	494	499	508	502	504	489	482	498	480	504	502	492	466	480	490	517	493	488	526	495	492	488	495	500	495	490	502	496	492	502	497	464	506	507	514	470
493	476	508	497	494	487	487	496	497	498	505	532	501	510	463	498	521	518	511	519	479	515	476	514	473	489	474	503	499	501	450	490	471	509	492	510	488	496	503	535	499	471	512	517	496	520	492	510	501	529
495	479	531	507	492	477	493	473	489	480	526	523	504	501	507	480	496	484	517	494	516	515	527	486	501	494	486	480	498	477	473	522	494	495	485	490	513	501	496	479	470	509	515	485	467	524	490	513	492	523
508	492	500	502	503	500	507	496	484	458	521	479	520	482	484	491	527	512	494	486	512	507	485	507	487	501	488	471	514	493	524	481	510	520	490	498	489	478	497	509	493	494	514	468	473	484	494	515	503	513
512	482	515	518	495	482	484	467	470	479	501	510	516	499	500	498	494	569	567	490	507	519	509	464	478	509	492	498	473	492	491	512	497	487	508	491	500	537	495	511	476	509	505	490	500	506	500	481	527	503
541	503	489	512	437	505	486	476	493	480	512	500	475	521	487	529	496	536	489	521	491	515	508	479	503	500	488	488	477	520	485	492	526	487	488	473	487	534	517	494	482	486	502	467	480	480	481	468	491	498
482	499	513	498	486	519	496	489	496	482	485	468	486	520	533	506	500	498	512	470	528	529	513	465	479	483	498	501	475	521	480	486	488	503	487	473	513	521	470	548	507	467	501	470	494	510	517	501	484	479
475	489	573	478	482	495	463	473	477	481	536	497	462	492	523	487	520	500	492	509	507	521	491	465	486	489	506	485	498	501	522	457	474	509	475	486	484	513	495	496	502	478	481	471	491	507	482	519	472	513
498	479	497	499	518	526	501	498	488	521	466	490	492	526	530	499	524	505	509	481	535	501	492	527	500	488	502	510	490	462	511	467	486	482	466	495	526	492	496	482	511	471	506	510	496	485	512	480	488	517
485	497	468	510	506	485	481	494	466	518	494	530	476	499	484	496	513	494	489	496	493	508	498	506	485	501	491	496	484	532	495	511	471	465	485	493	499	503	511	487	495	495	493	463	475	470	537	499	507	510
507	485	496	530	507	539	476	480	505	485	497	479	487	491	515	502	503	491	481	517	497	493	462	475	531	497	507	491	472	491	511	481	511	483	481	485	488	476	512	473	504	505	511	501	497	497	528	530	512	460
514	513	504	509	490	513	498	499	483	497	493	470	499	495	509	470	488	493	525	508	508	512	528	495	538	558	500	510	490	505	515	494	511	453	468	479	506	508	514	487	488	484	509	499	467	492	524	512	485	472
541	502	500	516	506	505	478	500	493	489	491	514	473	521	493	516	495	500	496	543	495	475	511	505	499	511	504	475	485	480	529	496	505	486	470	509	502	484	510	532	488	500	486	510	484	496	522	490	502	493
509	527	503	533	496	499	503	479	493	483	478	469	469	471	520	485	500	496	499	513	471	500	529	481	483	503	509	510	481	490	506	485	461	478	534	463	486	500	503	482	478	504	471	480	495	475	521	490	524	532
520	533	503	517	497	504	499	502	505	497	461	503	463	515	490	492	497	511	494	468	490	491	497	499	501	480	517	483	502	485	513	510	503	461	523	467	532	475	484	517	480	513	482	468	501	490	502	503	506	471
502	526	554	530	528	539	521	499	476	519	486	486	470	478	490	501	473	478	498	492	481	509	499	501	490	509	516	516	500	493	488	498	510	505	490	501	507	526	489	498	501	528	462	502	493	489	479	493	493	504
534	542	528	557	503	539	510	498	527	500	513	550	498	504	506	463	491	502	501	518	510	477	515	483	477	503	511	498	489	506	512	489	493	492	484	484	496	499	476	507	488	509	505	482	524	500	480	504	489	487
556	542	551	552	536	532	513	566	476	510	546	496	495	487	490	494	449	491	478	487	482	513	511	489	505	534	507	514	485	505	497	478	479	470	467	503	491	498	496	472	508	524	479	458	498	498	504	497	498	501
546	482	580	513	557	565	556	531	489	517	519	504	488	495	456	488	505	488	502	511	464	485	505	508	512	502	504	490	487	498	501	479	507	455	489	492	510	499	523	495	495	524	493	498	502	512	474	496	500	510
547	548	550	547	568	612	531	545	508	499	514	541	532	475	480	525	536	504	472	478	489	509	497	492	498	515	492	499	483	459	493	505	494	486	496	514	486	483	497	519	485	505	519	507	520	497	510	520	505	522
551	600	572	591	576	559	548	533	541	531	528	482	491	482	520	487	473	487	498	499	495	497	497	510	469	496	507	484	517	511	483	490	508	502	447	500	489	484	491	516	476	493	495	513	481	477	514	492	489	539
572	542	601	582	545	556	556	579	554	517	545	528	496	491	486	481	515	515	472	454	509	487	480	481	510	469	534	520	462	501	518	471	498	523	450	466	515	483	488	496	515	491	530	518	492	499	498	500	492	490
589	587	597	583	574	591	566	570	520	558	565	514	501	495	508	512	489	496	508	480	481	495	488	500	526	507	514	523	534	475	481	502	486	478	485	491	509	482	511	494	515	488	517	495	483	500	501	491	495	517
573	587	565	553	536	549	551	539	531	513	551	540	494	533	495	481	518	475	508	495	501	507	491	481	522	522	497	532	496	483	495	499	472	476	507	508	479	485	469	485	501	489	514	479	483	506	520	485	517	504
632	611	599	596	574	600	534	567	546	556	559	515	537	504	510	501	526	490	462	487	486	474	496	478	506	503	486	525	480	480	472	513	495	478	512	511	505	514	500	489	476	497	484	467	484	505	468	506	503	496
585	585	599	555	545	557	561	599	519	558	556	538	479	517	505	481	480	484	492	492	456	444	500	507	500	501	503	490	507	472	501	499	504	498	484	510	500	529	512	489	464	505	502	538	495	505	488	525	503	489
607	588	577	616	560	608	591	610	629	566	555	515	519	508	511	478	458	488	478	506	480	478	463	489	486	496	487	501	506	519	491	485	466	495	497	471	504	509	482	513	515	471	485	490	488	511	481	500	536	477
580	627	601	585	544	583	604	557	589	561	535	518	523	501	505	487	491	463	487	501	523	457	487	465	486	478	486	496	470	483	490	478	482	479	521	497	511	483	485	491	460	500	509	467	478	495	477	532	511	524
610	635	570	579	585	564	577	557	566	542	532	533	491	507	512	515	494	532	481	475	476	512	480	493	498	512	493	525	496	504	504	464	487	475	462	486	482	462	507	491	505	509	480	503	524	495	511	509	540	464
587	618	613	592	577	553	575	550	588	609	572	504	527	511	534	497	477	480	483	523	501	515	470	512	531	496	462	521	495	541	506	502	493	505	503	496	489	505	491	478	497	467	524	475	503	498	490	515	526	499
587	643	629	556	563	601	545	570	558	545	527	499	556	542	526	510	491	499	448	480	480	493	523	476	507	499	534	497	492	488	467	523	494	485	475	499	475	498	478	486	470	473	490	504	504	512	532	497	477	499
585	637	610	554	601	547	549	546	562	541	556	559	529	510	519	485	472	486	471	490	512	507	492	518	510	501	503	520	488	508	483	511	473	477	515	479	496	488	508	469	474	512	508	479	506	519	495	499	505	495
601	608	579	571	586	551	583	552	579	565	574	516	506	498	530	498	507	494	499	475	530	505	472	491	518	502	533	452	484	493	489	501	496	494	513	480	505	484	501	481	484	520	479	525	481	483	493	524	502	493
625	543	582	571	549	576	541	525	571	582	530	545	557	519	504	502	514	509	496	488	501	496	462	488	510	494	523	499	487	489	504	502	491	522	512	495	518	495	492	501	499	517	475	509	470	491	499	516	504	504
543	568	567	543	580	587	551	577	550	529	570	517	518	515	521	523	510	475	476	486	512	481	494	520	522	492	500	485	454	534	469	496	496	482	473	541	462	496	512	491	539	500	517	503	507	499	521	498	508	490
559	585	576	584	571	541	573	533	564	554	540	542	505	530	510	520	525	477	499	531	473	509	513	533	495	512	532	486	501	498	491	512	474	499	515	489	518	505	486	507	496	486	504	513	474	496	488	509	498	501
572	588	567	572	580	562	538	558	564	554	533	533	520	495	478	494	501	511	498	494	484	508	485	499	506	518	484	505	478	495	490	541	508	507	498	481	504	508	481	476	495	496	485	511	539	503	512	526	497	502
539	505	537	567	576	558	591	538	531	562	510	506	530	512	535	471	492	467	505	515	501	512	501	504	512	503	475	502	501	509	464	512	507	467	508	513	493	500	494	534	507	500	525	496	501	500	502	529	509	522
509	533	567	512	565	568	526	533	545	535	525	532	509	509	515	506	495	502	476	484	496	474	534	492	499	501	474	484	479	495	512	484	471	497	498	490	523	538	493	495	488	506	484	493	504	483	509	525	521	522
543	569	536	525	535	523	556	555	520	545	527	531	526	518	504	484	507	461	495	472	521	491	512	485	492	517	510	506	504	496	512	512	511	486	455	489	543	490	494	506	481	494	549	510	492	518	498	505	507	523
524	519	534	495	509	534	545	543	535	526	533	510	510	509	529	484	507	469	477	491	491	488	488	501	508	524	481	521	507	487	466	493	500	536	500	473	474	465	467	477	508	493	510	514	504	492	471	507	514	460
511	536	507	520	526	587	555	546	555	542	531	484	528	510	514	473	464	515	506	468	461	493	474	520	502	498	520	480	501	488	505	488	496	495	500	500	476	470	532	551	505	514	481	502	503	497	509	504	492	486
509	499	525	528	533	544	483	553	511	523	543	527	505	481	532	484	477	493	537	489	508	505	498	512	518	512	500	516	497	530	524	495	520	473	512	489	522	500	476	527	507	501	515	517	520	518	489	503	521	494
524	496	510	521	587	518	521	536	523	517	498	494	494	492	479	507	500	527	528	491	507	488	468	505	476	474	493	524	511	476	514	513	500	491	482	492	485	495	518	490	481	521	520	511	506	497	515	526	541	517
475	522	483	495	506	536	479	482	512	493	524	486	487	528	502	478	499	478	516	488	495	508	487	507	489	485	484	512	496	487	505	501	496	519	512	492	478	513	474	529	486	510	523	509	502	508	517	485	521	495
474	507	485	505	507	508	522	511	512	525	528	481	526	521	500	504	484	511	505	498	506	488	482	503	452	527	558	526	480	485	476	519	513	469	506	491	487	517	493	509	509	495	515	502	481	488	498	526	506	508
458	496	518	469	486	528	532	511	529	541	515	532	531	527	545	524	511	476	539	508	484	513	478	521	490	521	514	541	520	525	521	504	490	492	510	499	498	496	484	551	531	524	486	538	506	485	494	537	479	514
528	484	460	478	508	484	529	508	489	546	533	497	508	545	501	525	519	504	509	475	511	523	543	520	534	501	516	552	515	537	517	509	494	494	502	529	524	505	493	483	496	514	521	487	497	498	506	466	543	523
501	479	454	483	495	533	497	508	511	510	487	506	513	516	513	522	555	510	482	482	513	499	512	535	526	519	530	534	516	490	516	496	501	526	505	536	496	515	529	510	511	504	530	539	526	543	536	536	500	538
472	461	491	519	491	507	526	485	469	519	516	523	522	513	517	518	467	513	467	493	513	510	512	535	517	525	533	539	548	555	523	533	535	516	534	542	470	527	508	506	511	499	490	537	485	536	534	538	498	500
516	481	522	459	480	485	497	481	495	521	514	481	521	498	519	515	517	477	514	464	514	547	532	519	551	544	579	577	536	587	536	565	536	544	507	520	504	530	504	514	528	523	545	521	528	536	529	542	506	535
516	457	469	465	484	520	478	511	475	519	493	487	511	544	511	540	529	515	508	498	512	493	529	521	530	498	549	565	567	575	589	525	567	549	543	516	524	513	511	548	522	521	501	557	496	523	551	544	544	530
483	504	494	448	464	541	483	484	525	508	509	488	491	510	548	503	506	510	541	507	466	532	518	537	570	529	520	574	623	564	533	544	546	550	555	521	517	510	539	524	555	529	542	549	542	530	536	560	595	543
477	501	480	484	503	476	488	527	533	491	505	529	505	526	526	486	524	503	493	524	535	537	549	570	545	555	549	589	546	566	566	587	576	560	597	536	568	534	560	554	529	531	525	515	537	571	571	543	568	569
480	474	489	499	492	513	511	477	518	538	538	559	520	509	485	510	519	496	504	527	527	547	545	553	558	583	573	539	611	550	589	557	581	517	532	526	573	526	551	574	575	588	554	552	574	551	545	604	558	584
499	488	494	512	504	480	480	492	514	494	519	517	491	513	495	522	504	517	505	531	566	578	562	540	522	593	550	585	582	592	612	551	575	558	573	564	555	544	505	531	576	573	572	559	551	575	590	561	561	599
487	506	511	468	490	491	507	516	491	521	516	511	486	519	493	500	511	522	532	556	595	561	605	587	557	564	558	575	581	593	565	591	517	579	584	569	526	553	571	585	558	554	588	554	584	574	576	598	599	589
463	486	518	495	486	506	492	480	493	520	482	500	484	503	552	523	500	498	532	526	551	577	568	589	553	578	560	581	614	550	582	579	615	565	577	536	562	538	589	581	561	596	590	638	551	565	638	572	616	633
505	461	485	505	484	487	524	492	495	512	522	501	495	491	505	532	517	509	540	555	547	575	585	594	550	591	579	542	561	547	579	589	571	573	571	555	567	578	562	556	568	562	622	593	598	617	634	602	613	581
477	471	504	470	477	502	518	486	513	504	507	472	508	483	457	509	471	523	516	510	537	543	585	615	588	549	527	580	559	538	551	546	557	531	538	563	593	599	576	546	575	566	589	601	584	650	649	672	581	660
506	470	465	467	497	485	497	474	485	496	474	482	487	508	485	486	512	494	545	557	531	600	522	561	560	551	554	513	595	561	551	571	567	593	587	581	570	571	581	589	554	602	583	610	617	596	652	640	680	669
479	543	478	466	483	473	526	476	510	481	506	491	467	476	473	544	464	485	527	522	557	564	566	568	573	585	559	544	571	583	588	577	555	572	565	533	505	538	568	571	568	601	573	620	621	572	619	639	672	674
506	490	467	491	492	507	493	502	521	470	474	503	500	502	482	510	470	519	502	535	572	537	541	550	578	538	554	514	568	557	597	573	586	576	562	595	562	558	578	615	622	596	616	599	638	632	617	636	625	697
510	481	500	519	483	481	502	479	506	496	488	467	481	486	475	478	500	516	488	525	563	537	557	540	571	573	545	552	523	588	583	573	578	528	543	552	507	597	579	574	563	559	581	639	612	595	650	669	640	692
500	509	495	496	479	483	482	491	486	491	495	517	488	474	512	492	494	506	520	514	525	557	551	547	540	547	535	535	570	546	546	497	605	537	558	586	542	590	543	580	600	606	629	642	599	642	669	690	720	761
521	513	482	485	531	494	461	520	482	508	491	463	506	465	499	496	497	491	503	514	550	529	528	558	548	556	545	560	557	579	561	540	567	584	570	559	541	545	559	602	578	546	609	604	615	670	638	677	712	687
515	498	462	483	492	478	489	486	461	486	487	498	496	469	483	482	498	522	505	521	525	503	527	531	551	575	555	529	535	563	539	535	534	538	560	537	531	560	550	570	576	588	592	585	605	640	672	654	775	707
495	494	481	485	452	475	498	509	484	491	498	474	495	477	497	495	492	471	480	504	491	528	514	547	567	564	575	501	535	548	540	550	562	518	557	543	542	552	516	591	581	593	564	595	631	681	651	638	677	734
516	470	462	491	485	480	496	473	496	490	486	477	494	506	496	480	508	482	510	487	493	540	518	532	538	548	552	532	491	545	514	503	544	532	561	548	517	538	528	559	565	593	578	584	576	584	671	680	675	710
474	510	497	473	490	457	490	503	487	511	488	484	480	515	510	522	457	456	495	499	505	480	541	544	508	555	504	510	489	548	542	541	524	520	518	544	534	545	557	523	544	594	578	563	574	653	650	620	691	685
508	501	460	493	498	492	482	479	504	490	468	489	471	512	448	483	514	513	465	519	482	478	517	512	507	515	541	551	573	537	525	521	539	529	510	535	516	537	552	584	523	549	567	558	578	615	633	653	647	656
490	501	469	486	480	480	487	491	518	519	464	504	454	490	498	494	496	475	497	480	514	517	501	518	552	489	585	518	540	541	507	532	516	531	517	519	552	538	517	520	529	520	579	560	533	567	607	627	632	673
478	500	497	477	509	469	460	458	485	486	461	501	453	531	481	482	504	510	499	469	514	491	526	526	511	494	534	507	515	544	542	523	534	552	555	510	508	519	526	532	522	562	573	569	564	582	632	616	638	667
460	491	494	492	472	501	516	514	503	492	510	492	509	506	478	487	481	498	504	488	504	524	471	493	498	502	503	499	502	486	525	525	538	540	532	531	524	508	521	546	490	496	557	537	513	541	522	610	594	690
490	477	465	478	484	487	482	502	503	481	504	500	475	483	490	495	478	501	487	485	500	475	517	480	517	482	516	501	512	485	499	531	522	511	488	487	510	509	494	493	541	505	508	514	559	541	546	557	583	572
488	468	481	469	452	471	479	497	468	477	499	479	491	520	489	517	497	494	526	509	527	464	504	472	490	509	515	498	492	538	490	504	501	495	519	505	515	490	518	497	529	499	478	518	504	547	551	521	554	559
492	516	482	488	468	488	484	482	498	491	526	494	512	497	472	490	490	483	482	481	474	480	480	483	494	497	504	535	488	509	524	507	508	503	527	541	502	519	513	529	516	511	506	500	525	521	596	554	526	578
494	494	495	475	484	456	472	484	498	479	498	489	457	473	498	473	488	506	478	495	484	497	473	495	506	519	468	526	498	488	500	508	510	516	512	494	522	545	494	494	521	531	508	515	516	526	523	507	510	521
478	477	496	516	472	475	459	462	495	495	461	511	482	502	499	479	491	503	470	514	484	497	470	491	495	471	504	496	499	481	505	506	499	483	481	508	509	504	518	514	505	478	485	498	519	530	522	533	533	517
512	476	491	504	455	507	483	467	494	499	473	475	454	485	488	479	500	498	482	508	498	489	493	481	477	503	509	465	477	484	486	483	526	516	471	497	534	492	519	503	501	506	495	504	493	527	523	516	504	504
485	472	488	502	494	482	465	498	482	456	495	522	491	477	494	495	478	506	481	505	480	484	509	479	500	499	507	491	510	507	501	489	507	475	503	494	500	498	527	495	493	494	517	472	502	540	527	496	534	543
488	514	473	478	493	519	520	506	473	475	461	485	540	517	477	482	513	508	477	472	499	487	489	478	468	510	498	483	494	515	500	488	492	514	505	498	514	509	512	509	476	520	481	486	485	491	506	505	490	494
488	479	457	506	490	512	476	492	448	498	485	516	496	496	479	471	507	496	481	525	506	499	480	476	514	468	511	507	472	503	511	500	495	501	489	501	473	545	492	499	501	504	463	498	502	526	528	520	524	498
462	494	484	483	502	474	482	477	507	474	473	480	504	483	497	513	484	497	504	500	472	486	486	472	474	519	478	499	521	494	532	486	535	505	512	494	463	529	520	489	514	506	504	490	512	509	500	520	533	495
497	497	477	499	465	509	452	480	483	491	478	517	480	463	474	488	515	503	489	472	505	508	495	490	468	506	476	497	498	488	503	490	476	472	557	485	478	461	512	528	541	510	521	516	538	491	511	494	496	515
485	481	501	460	480	501	475	489	471	451	470	467	453	496	491	495	493	492	480	480	468	484	476	503	492	509	515	476	491	478	500	517	514	513	500	511	503	506	473	530	499	483	524	485	480	517	543	517	496	486
489	495	485	469	457	472	479	506	500	480	501	490	510	479	472	480	529	510	499	482	491	505	492	495	499	499	473	482	481	509	511	479	486	519	479	521	484	497	500	517	529	490	534	500	468	537	524	464	477	493
528	499	496	482	484	465	475	521	493	458	534	490	500	497	503	510	525	489	496	507	525	485	489	472	503	490	497	483	471	517	484	511	507	519	479	479	491	529	464	501	501	517	499	504	530	523	498	510	518	517
484	468	474	500	494	489	508	493	504	460	470	479	507	514	502	493	500	533	490	472	520	493	496	500	483	521	521	491	518	496	465	482	521	495	484	504	491	496	534	502	526	477	499	487	487	513	510	526	485	497
495	475	482	487	482	483	499	500	494	504	506	482	508	517	494	495	516	493	503	494	469	484	497	525	496	502	531	521	474	518	516	553	494	482	475	517	495	494	521	538	512	516	480	494	497	504	517	492	494	513
505	492	485	472	484	474	504	471	497	487	494	500	517	501	468	504	518	518	480	529	460	496	474	494	505	508	496	496	460	496	488	486	487	510	495	495	500	500	495	495	508	515	481	465	505	532	485	522	512	494
476	473	487	472	503	477	488	523	505	494	511	498	519	511	496	513	486	522	487	541	539	489	522	500	517	483	511	486	490	481	493	509	499	509	533	544	500	477	523	500	485	494	519	476	515	509	482	474	525	498
479	481	499	470	484	469	508	517	493	528	476	517	510	521	545	500	532	504	487	478	499	490	528	461	516	477	493	484	482	528	486	532	488	528	511	518	491	532	491	513	525	484	489	492	508	544	477	513	522	498
505	450	479	504	513	473	499	487	477	529	518	500	488	526	510	505	517	526	508	501	495	509	487	478	491	499	500	506	511	483	470	493	536	510	522	505	517	558	534	519	497	485	501	465	511	520	494	509	500	515
491	495	495	483	508	465	492	485	495	468	518	492	505	522	552	525	533	495	552	549	509	528	519	515	492	482	489	476	484	510	496	485	515	506	481	510	490	539	515	502	499	506	506	466	474	508	484	510	542	518
480	484	486	487	509	521	516	475	497	519	523	496	480	515	495	537	537	487	517	505	490	500	518	497	525	483	497	510	526	523	514	521	516	512	517	511	500	519	515	496	492	511	502	536	493	528	516	500	531	525
493	512	474	512	486	508	478	514	485	522	499	526	484	519	503	494	502	521	505	526	529	487	494	492	503	498	507	509	512	524	503	495	514	530	521	517	512	517	526	526	491	496	479	519	495	524	526	486	556	507
461	502	473	487	476	468	492	474	471	484	488	498	484	492	500	511	535	518	501	497	561	486	517	509	514	510	504	500	513	505	484	497	492	518	497	527	505	498	514	557	515	500	488	486	501	513	512	509	519	497
478	478	491	487	498	499	463	510	510	512	502	561	505	533	516	507	553	509	525	499	521	526	510	487	499	524	491	490	485	507	494	476	495	502	532	515	493	495	514	524	500	538	494	500	502	485	512	484	510	541
453	499	509	508	482	504	512	478	512	508	514	497	530	515	532	530	467	520	504	514	496	501	513	502	487	482	503	492	480	485	502	488	487	492	500	478	518	520	527	516	513	502	490	502	486	488	489	478	511	509
517	492	515	501	449	496	503	469	493	497	518	498	482	507	509	487	543	527	506	524	505	496	510	494	513	520	529	469	517	481	507	497	478	475	492	499	482	517	494	486	530	497	488	515	492	516	498	499	503	508
488	467	493	470	484	464	477	469	477	489	465	457	503	502	503	505	522	512	488	531	528	536	505	477	490	512	513	468	497	502	480	477	492	471	493	490	494	510	511	470	516	505	525	499	487	498	494	495	523	521
487	484	494	505	499	505	499	490	512	467	488	484	485	479	516	522	566	507	510	543	537	507	542	493	480	500	512	520	493	500	492	533	494	489	504	509	492	510	495	493	493	485	507	497	501	507	509	482	499	506
485	471	477	482	487	444	497	489	484	483	487	504	499	513	510	501	487	487	467	495	494	516	520	506	501	469	524	471	505	513	480	512	509	507	484	502	491	484	508	480	471	474	480	484	479	512	472	494	489	505
484	529	465	476	485	476	505	462	516	515	491	522	478	494	503	470	491	491	521	519	493	517	491	512	481	522	488	459	508	501	514	487	502	494	502	481	496	494	503	489	508	521	515	499	486	510	525	493	483	486
499	490	502	478	498	502	518	476	488	477	523	468	494	522	493	487	486	479	490	503	481	503	540	509	509	491	501	478	469	465	504	482	503	525	495	488	516	493	493	509	483	481	482	534	498	510	498	477	500	515
466	508	483	482	501	510	521	464	467	470	488	474	516	499	485	481	485	477	511	455	511	527	489	469	524	484	515	487	512	519	498	498	498	495	499	481	497	479	499	480	505	513	495	480	482	482	485	500	499	509
509	487	506	454	444	499	482	454	457	502	520	491	463	482	459	495	487	503	505	504	485	491	494	498	471	481	510	512	452	470	472	512	455	477	489	492	495	501	496	502	520	479	497	494	471	504	476	469	481	522
493	475	480	477	499	505	441	471	510	478	466	488	473	507	506	492	464	500	501	495	500	471	475	511	508	474	499	481	501	494	504	492	462	508	503	520	470	476	495	538	537	499	491	503	473	505	493	487	510	503
496	489	512	469	505	485	461	497	496	490	498	468	482	513	495	520	507	497	481	446	492	505	529	515	499	496	463	499	495	471	494	508	479	504	482	480	510	486	487	493	459	517	495	525	469	509	484	494	502	510
517	499	490	511	499	493	473	509	479	489	479	459	507	483	476	463	496	496	501	495	509	469	506	497	499	508	476	509	523	474	504	483	479	480	519	506	489	494	491	488	487	548	470	498	483	509	491	519	465	490
493	464	481	467	488	467	435	465	485	488	499	517	469	476	490	505	497	490	468	476	496	484	454	510	496	490	511	494	509	497	493	491	479	512	512	489	487	494	470	489	499	481	491	503	475	499	477	507	481	478
503	503	467	491	455	461	492	475	471	488	503	486	494	452	488	508	502	497	483	484	485	480	498	514	478	488	474	524	494	499	499	482	483	513	517	497	475	475	471	497	520	494	465	491	455	503	484	491	489	495
476	466	481	456	489	474	500	481	475	486	477	476	488	503	487	477	489	511	484	476	486	463	463	480	483	500	509	515	488	492	466	468	438	485	470	479	475	491	530	505	472	502	471	481	482	503	513	490	477	474
492	497	455	487	485	480	475	482	488	482	487	493	482	499	484	479	492	497	484	505	509	520	524	491	474	469	506	534	482	476	507	482	512	494	475	501	486	513	483	520	536	488	494	469	494	474	477	489	558	514
523	487	467	476	467	482	486	517	472	466	496	479	481	475	497	524	458	460	479	527	465	514	509	464	508	484	510	502	486	477	497	493	493	511	477	483	495	487	477	513	525	485	489	494	493	487	517	514	476	478
487	493	495	493	478	455	494	503	485	480	489	476	480	547	514	479	465	495	503	461	484	466	505	488	481	490	481	500	478	492	510	513	458	494	491	489	532	499	486	488	496	509	497	503	483	467	498	494	477	484
469	499	495	483	468	451	529	484	490	509	507	493	492	480	470	510	471	496	483	480	534	504	506	474	482	494	481	476	495	525	517	507	470	483	497	493	488	479	487	489	485	473	493	464	488	500	532	501	491	499
487	481	502	496	481	492	464	480	504	487	471	458	484	520	496	496	500	463	484	470	476	475	466	476	489	527	496	506	503	477	519	490	505	519	509	485	497	481	481	511	495	476	499	475	485	475	506	502	494	477
467	467	491	464	481	491	537	492	485	468	458	472	480	479	485	485	461	498	499	476	519	476	500	534	516	476	477	488	481	481	473	513	458	492	499	498	503	468	485	495	505	513	488	501	516	494	507	482	474	513
491	490	496	480	491	457	461	479	493	496	477	502	486	488	459	482	501	462	482	477	465	474	497	481	471	486	510	528	472	523	491	530	527	481	485	509	485	506	501	517	498	509	482	488	512	491	481	483	484	487
484	522	490	474	486	473	469	473	477	491	483	520	519	462	484	483	485	523	510	500	467	527	495	508	521	491	510	496	468	494	472	506	524	511	522	506	485	503	459	497	480	488	495	496	457	488	458	472	513	492
493	480	466	497	518	474	484	531	472	495	508	484	502	494	462	478	525	490	480	507	516	483	483	510	480	502	476	488	497	486	494	506	498	489	500	478	485	470	499	484	453	498	500	495	473	491	511	527	477	458
497	492	451	469	512	492	478	498	470	443	500	501	469	492	491	505	486	465	499	482	505	485	483	474	493	506	478	454	496	480	474	498	498	485	517	498	492	475	477	484	474	512	517	520	515	517	494	503	528	501
483	489	476	506	501	469	477	473	466	469	466	501	517	480	481	508	484	511	477	485	479	449	507	500	487	496	507	485	500	490	522	488	502	499	456	487	493	493	465	497	514	499	513	508	503	489	505	494	515	529
468	474	488	480	497	493	483	500	483	475	491	509	459	479	550	482	493	471	481	514	506	473	500	476	460	485	486	511	494	514	490	512	489	513	506	507	520	506	479	487	503	484	537	480	492	504	499	495	510	494
528	494	468	485	501	471	457	476	495	471	489	460	490	490	496	481	486	477	486	526	496	472	476	510	503	462	488	480	502	506	495	506	530	495	505	516	505	514	511	490	505	504	501	499	534	479	503	500	509	494
468	471	481	481	473	485	490	457	487	479	500	489	495	477	514	504	486	500	492	483	484	510	498	500	501	461	509	471	512	510	487	511	518	519	492	500	511	516	528	484	495	485	473	501	483	507	517	493	507	520
490	468	485	489	463	489	504	490	496	495	492	452	506	487	477	505	473	486	482	509	490	495	513	503	484	495	506	503	464	509	508	489	518	470	552	467	512	503	503	477	508	464	485	508	496	455	477	488	465	483
483	454	483	478	471	487	472	494	513	498	486	479	489	505	477	489	489	474	511	501	493	475	503	508	527	495	506	507	486	485	471	506	469	482	511	486	497	493	468	483	483	475	536	512	468	498	477	489	533	485
481	525	509	473	516	506	489	504	494	478	504	523	488	486	501	491	514	520	490	486	494	517	481	479	492	489	487	495	482	493	471	519	474	488	457	528	503	510	527	502	476	487	491	487	476	486	466	466	484	489
473	492	516	524	495	493	496	473	511	475	500	480	484	508	495	472	482	538	477	491	496	488	470	478	518	492	492	514	528	486	488	502	520	473	489	467	502	504	503	510	493	514	481	504	514	484	507	512	464	489
481	493	486	477	501	494	501	495	533	478	487	505	484	519	499	485	503	491	472	481	473	491	489	505	476	461	488	467	504	495	471	480	475	491	494	485	476	500	494	486	480	487	482	490	462	489	522	504	498	491
501	496	509	464	493	486	480	506	520	474	495	495	485	502	500	468	506	540	498	467	498	495	500	517	531	510	506	474	488	493	509	504	475	470	491	493	503	514	492	491	520	479	486	505	507	494	519	475	505	492
510	472	462	489	501	469	493	488	486	507	485	486	491	490	497	521	496	487	459	463	502	502	481	472	486	487	531	492	501	505	489	510	502	476	512	526	480	509	480	515	476	474	460	481	488	485	526	460	496	505
490	510	480	517	506	462	511	503	480	516	486	495	524	492	487	486	486	459	494	489	483	516	492	530	486	493	471	480	529	492	466	469	466	466	464	460	500	482	484	503	490	502	516	502	497	510	498	481	505	478
463	492	495	493	497	517	471	516	481	493	514	492	464	495	482	486	528	511	487	504	468	500	470	480	459	512	484	478	482	474	458	458	482	477	492	476	483	492	484	493	522	491	469	498	483	509	487	498	482	499
494	411	496	492	511	498	508	491	498	496	460	485	514	507	498	496	488	509	482	487	522	471	504	478	492	517	493	490	499	464	525	465	538	469	492	487	481	492	486	501	466	498	481	475	500	492	480	502	499	508
472	499	479	500	478	456	479	488	518	486	482	468	498	526	482	533	462	485	486	504	490	518	510	490	521	489	489	459	495	501	502	499	485	552	498	488	498	506	451	486	492	529	492	516	501	473	511	531	502	474
483	486	496	505	521	485	503	495	490	482	470	500	503	453	476	468	496	508	469	480	508	508	454	489	530	496	491	487	477	493	465	492	506	510	501	467	470	520	505	485	456	512	522	493	518	482	508	505	513	490
484	490	476	487	474	479	473	472	498	528	443	489	473	488	493	506	485	477	492	474	475	502	484	490	505	481	500	502	474	499	477	481	508	519	495	502	500	475	499	541	506	510	484	519	503	501	505	486	488	480
463	485	504	474	478	502	455	491	491	503	473	460	511	511	474	504	493	504	473	509	504	471	462	488	485	522	466	467	468	522	508	466	507	494	478	465	483	496	505	497	523	479	522	492	482	477	497	474	494	517
484	490	449	465	498	458	507	475	504	472	486	510	488	473	457	526	485	477	482	494	489	524	476	489	481	550	504	481	480	488	477	519	510	492	498	483	479	493	482	493	478	510	478	484	493	481	488	476	483	475
506	452	476	475	458	479	504	509	482	502	469	472	441	496	505	525	495	476	490	506	468	518	474	464	480	479	486	460	494	488	515	483	503	501	508	494	534	494	503	463	479	485	473	501	495	491	490	471	485	493
470	504	498	459	469	456	490	460	537	497	466	481	490	482	475	493	489	496	491	531	464	488	489	515	497	497	471	545	490	469	517	498	510	508	487	510	494	468	473	497	503	438	484	483	469	493	495	481	521	524
475	486	487	522	483	443	488	495	473	473	511	483	479	477	517	524	484	482	477	503	478	469	505	497	457	482	495	506	493	530	502	473	479	483	510	487	495	489	496	483	497	494	507	487	499	506	475	506	483	482
477	458	506	493	485	481	472	454	504	485	472	497	482	503	486	507	463	480	485	490	469	499	494	499	489	490	472	474	478	475	503	529	495	529	490	482	523	488	495	489	529	479	469	486	469	488	507	475	488	505
480	468	511	463	493	491	502	517	485	509	453	477	503	486	485	537	490	496	483	442	468	465	478	481	490	467	495	512	484	485	470	487	505	479	482	481	476	471	477	506	504	479	466	480	491	483	500	476	481	517
496	479	495	473	520	487	479	470	496	469	491	482	504	498	458	462	471	471	499	493	484	473	449	494	493	507	495	532	488	500	480	523	493	488	481	523	497	490	475	502	476	469	508	502	485	508	515	494	430	485
459	493	530	463	488	537	481	497	483	487	488	490	476	501	486	516	469	468	491	490	482	491	481	511	487	511	487	498	479	504	482	507	465	486	481	502	498	490	491	476	479	515	494	496	503	503	492	486	478	500
461	470	494	506	462	503	503	484	508	491	481	483	482	523	530	476	477	470	477	491	486	491	456	501	460	471	505	461	494	472	490	486	497	512	482	494	497	507	490	513	507	492	496	496	489	486	476	486	506	472
474	477	497	506	493	479	493	497	504	501	504	509	477	511	474	467	485	497	479	483	463	498	484	485	485	526	448	494	490	471	484	521	473	499	467	510	473	483	509	499	494	479	489	469	454	499	494	518	491	511
498	494	496	485	473	500	480	472	523	503	487	502	479	484	499	498	461	495	508	506	509	491	474	495	495	490	499	487	511	488	485	512	517	486	499	492	493	526	498	469	505	495	489	491	472	485	480	502	500	478
497	495	505	495	507	488	498	479	493	505	485	532	503	511	482	490	485	516	480	492	482	457	479	464	461	483	485	538	512	505	487	488	495	489	498	492	518	491	479	497	484	539	483	474	478	509	479	488	491	484
506	523	515	510	509	488	475	504	514	485	480	515	477	494	482	461	455	476	493	514	476	464	471	469	499	468	474	492	485	511	487	491	484	491	494	483	475	505	470	526	517	478	499	509	470	489	510	488	499	488
520	542	557	557	514	524	525	499	517	482	488	482	458	481	480	526	483	479	524	471	491	514	495	503	537	481	506	519	461	494	511	513	490	467	518	501	479	478	499	529	479	501	476	487	498	470	482	526	488	474
632	610	597	578	571	556	513	485	576	463	515	464	480	487	470	494	502	488	475	496	453	487	495	492	527	502	479	500	496	499	513	492	486	529	474	493	494	493	486	536	454	513	482	507	484	514	518	503	507	484
679	638	643	617	606	595	578	496	474	473	505	459	462	513	486	468	505	483	477	486	476	470	487	532	487	466	476	487	486	491	512	480	500	502	514	475	517	523	503	520	474	465	456	506	497	531	468	496	481	505
700	719	639	695	657	606	527	510	483	494	497	487	460	492	485	493	491	493	505	489	531	498	482	504	487	489	495	494	516	497	474	493	531	472	479	503	471	508	460	493	508	489	464	489	521	456	508	502	489	478
703	736	772	769	725	658	574	574	479	488	505	500	527	467	481	474	468	459	505	516	463	474	465	492	517	491	473	492	459	488	497	481	470	461	475	492	508	480	482	476	507	504	489	517	492	479	475	461	503	473
747	856	756	769	662	651	585	552	515	500	479	499	486	524	502	494	473	490	463	482	480	516	502	459	491	483	500	488	500	520	505	488	499	499	490	516	492	524	488	499	497	467	491	480	476	489	534	460	497	545
900	821	798	713	716	689	566	550	526	532	495	480	512	478	480	473	486	463	504	492	487	498	499	515	503	537	524	513	528	477	540	479	497	497	454	498	498	481	501	490	486	482	520	524	479	502	513	481	507	510
868	844	812	740	729	644	564	534	513	539	497	473	511	516	453	472	483	502	484	514	486	477	494	512	501	475	517	501	473	492	495	505	498	480	494	484	480	476	481	477	497	505	472	523	464	465	507	499	511	489
871	804	797	735	678	632	558	562	505	523	504	490	469	473	482	487	474	486	480	493	497	482	483	503	505	482	476	495	515	511	462	513	491	481	470	486	495	510	503	488	508	503	492	478	526	494	472	444	497	487
789	752	753	710	659	614	524	501	508	491	504	489	477	475	490	501	499	459	469	506	480	492	501	506	470	485	478	481	498	484	466	501	503	486	469	524	482	494	476	487	495	498	479	527	479	484	477	505	476	513
787	788	740	715	654	581	547	537	519	482	486	490	477	468	486	475	489	489	463	513	490	477	479	485	502	503	494	481	494	497	456	507	524	493	521	518	488	495	475	499	516	473	471	511	519	513	484	477	510	490
731	722	645	648	613	578	511	500	493	511	496	460	506	491	448	493	470	459	491	518	491	507	510	494	504	483	503	496	490	504	504	500	470	456	505	490	472	484	529	496	492	483	488	486	500	497	507	496	511	484
614	593	586	611	607	537	518	511	500	485	489	481	474	468	499	475	526	476	495	494	480	502	460	481	513	516	500	485	475	495	496	504	494	526	481	484	496	509	486	496	488	505	497	493	495	472	489	487	497	484
758	716	615	579	531	549	517	486	486	483	509	485	493	447	474	501	481	518	497	484	485	490	512	485	466	507	484	474	508	508	506	469	515	493	472	472	473	500	507	474	461	502	503	501	481	501	457	476	480	506
807	776	711	678	560	554	491	511	492	481	516	498	509	500	527	491	493	476	485	522	460	470	500	486	502	528	474	500	467	498	491	504	527	491	459	486	494	525	518	527	489	537	482	489	471	494	514	513	491	500
816	812	724	704	661	616	551	514	492	521	481	474	496	517	474	494	476	496	494	493	480	506	502	488	488	472	489	492	487	491	493	489	461	488	505	492	481	493	481	481	497	474	499	466	458	484	499	511	492	467
817	861	792	742	717	657	605	533	510	503	476	475	479	482	482	498	477	474	481	481	484	515	499	496	481	500	471	524	490	493	491	506	482	474	509	484	481	499	499	534	490	475	488	479	506	492	474	491	502	481
864	855	799	821	726	707	606	589	540	534	500	462	490	489	498	486	498	481	458	503	513	493	492	493	503	509	484	510	502	514	501	499	506	469	505	489	475	537	502	455	493	474	503	510	469	523	506	510	474	439
809	897	847	808	737	754	655	586	551	502	528	485	498	506	501	476	497	467	482	499	470	477	459	463	464	508	497	506	488	484	515	465	478	491	486	480	538	491	500	484	467	494	496	502	483	466	524	499	492	502
853	859	825	752	760	733	693	580	557	539	476	498	487	486	474	471	502	509	499	510	472	522	474	511	526	481	477	489	492	502	508	474	507	514	499	483	478	552	506	489	491	484	495	475	497	482	526	505	521	503
884	864	837	805	718	660	679	623	522	520	503	495	495	471	484	491	518	528	493	488	492	509	466	464	484	503	498	489	495	506	495	500	491	467	496	465	490	471	487	489	448	505	513	503	471	514	467	527	448	515
929	847	857	810	827	686	653	597	561	499	500	524	468	518	509	490	496	481	488	468	503	508	508	485	514	496	486	504	489	474	474	499	478	511	484	487	504	516	485	489	482	500	464	513	516	492	497	512	493	508
860	897	871	801	699	670	636	596	498	516	488	471	455	490	463	511	517	465	474	509	488	488	497	490	508	530	470	486	476	470	543	511	498	474	486	475	495	507	501	489	494	473	511	484	479	474	483	509	491	493
854	844	791	732	692	637	579	566	519	523	516	472	474	502	500	503	483	478	443	505	484	469	501	507	495	490	481	522	522	489	471	472	521	514	486	507	489	500	493	476	464	510	522	495	470	477	509	513	537	508
780	788	722	670	637	599	577	507	485	468	489	511	462	451	476	477	476	512	453	483	477	484	500	480	504	531	517	494	485	505	523	468	453	475	480	533	480	516	492	528	478	498	501	501	478	522	502	486	484	479
735	709	687	633	585	564	509	515	496	479	479	474	481	452	469	514	501	472	527	503	481	489	503	468	474	481	491	485	494	492	488	485	510	468	504	492	489	479	497	501	511	515	501	492	510	503	502	490	505	487
630	611	632	603	517	542	513	517	473	498	482	493	502	488	476	469	474	462	486	481	473	525	493	488	478	474	470	488	514	471	494	484	470	482	541	492	468	488	493	478	503	517	503	506	516	508	497	482	515	488
575	561	547	535	559	526	508	496	494	482	495	498	509	478	475	474	491	533	489	491	505	488	503	489	509	507	444	509	493	510	500	485	492	487	490	507	511	486	515	489	487	502	505	492	486	503	508	514	493	483
490	540	532	539	524	510	509	486	472	475	480	504	455	495	473	505	484	464	492	485	526	488	473	460	493	483	490	495	484	471	537	498	511	490	538	492	475	482	466	454	485	448	484	473	463	465	492	486	539	495
468	520	498	465	481	521	519	478	518	475	495	466	474	490	481	481	481	495	482	510	475	499	489	492	472	476	459	507	476	511	472	475	488	477	527	482	513	504	508	488	474	493	493	499	490	492	482	500	455	474
459	499	489	481	474	485	483	501	449	500	477	486	502	486	490	472	484	519	481	472	493	447	498	497	483	524	488	506	494	481	473	508	477	497	480	493	515	501	491	509	509	509	484	493	484	504	527	484	461	499
488	511	484	523	480	475	498	482	454	496	511	511	449	508	505	521	490	467	470	489	491	489	481	481	493	480	471	511	492	497	499	524	491	524	502	480	483	500	485	509	501	528	478	503	520	486	502	504	490	492
494	491	487	508	463	514	492	504	491	478	490	483	482	538	485	491	465	523	472	502	507	492	467	476	475	474	489	502	525	482	510	471	478	515	504	497	530	491	498	509	469	490	493	503	499	485	473	464	482	474
502	458	517	491	468	490	491	498	483	466	483	466	510	471	476	483	457	486	512	485	491	501	482	484	496	495	488	492	508	501	505	486	508	512	490	531	491	459	480	504	504	493	507	487	490	482	489	489	483	491
517	509	472	492	509	493	475	477	475	468	501	507	503	514	483	493	463	484	484	490	497	473	504	493	502	472	513	475	488	509	486	502	474	470	497	504	519	498	501	470	496	479	502	519	509	504	483	482	477	470
487	502	474	502	480	479	506	480	497	463	468	502	495	503	464	482	487	483	499	502	503	478	508	511	485	491	504	503	441	494	489	514	501	481	458	470	511	497	495	477	485	492	504	474	462	492	493	471	502	489
463	463	494	511	472	478	477	501	488	546	485	515	473	502	517	482	476	486	484	489	474	513	491	461	492	506	478	479	468	471	498	483	511	524	546	496	507	491	487	502	489	501	484	485	476	505	477	537	502	477
474	483	481	500	523	465	503	501	492	488	522	473	450	486	498	471	487	478	483	495	469	490	504	491	479	474	510	500	474	514	482	474	465	470	513	506	485	506	512	524	471	480	493	467	493	502	484	479	478	516
492	454	518	464	497	491	479	496	509	454	483	517	467	498	504	490	512	479	491	495	486	467	499	464	507	501	471	502	512	508	479	473	500	499	493	515	478	489	513	479	483	475	489	497	479	495	505	493	485	503
507	478	472	495	467	493	482	481	479	487	517	481	488	498	471	485	494	466	495	510	489	498	511	485	489	501	510	463	485	485	493	486	481	507	507	475	527	476	480	513	509	501	492	482	506	492	508	476	507	504
472	477	500	500	443	489	494	471	449	472	503	475	471	481	519	501	468	514	515	478	488	463	479	497	501	500	515	483	483	488	504	456	454	479	476	480	451	465	517	502	481	524	495	518	484	494	531	511	508	485
482	472	487	493	477	499	497	504	490	475	493	491	498	498	504	472	498	485	499	489	478	493	491	495	492	464	476	525	487	479	511	463	510	503	515	487	473	456	510	451	500	489	515	527	523	475	493	496	478	470
515	494	499	501	490	484	497	472	482	476	470	489	485	515	498	463	479	523	482	483	472	505	467	479	473	515	516	513	507	476	489	498	463	498	476	483	495	509	490	499	491	518	513	494	489	492	492	463	467	493
464	506	485	475	501	478	508	489	503	505	512	493	496	486	497	467	501	494	477	501	474	512	491	454	473	486	496	497	490	518	516	491	516	491	486	490	493	517	482	472	469	514	517	509	519	511	509	496	495	500
483	502	464	485	490	483	476	478	501	486	496	491	476	484	496	491	465	486	486	488	510	469	471	506	482	471	485	510	503	502	478	493	498	522	486	490	497	514	492	511	499	486	491	479	483	492	495	482	496	465
486	468	490	494	469	485	472	460	522	483	523	503	484	496	485	521	512	491	446	484	497	460	486	461	480	487	491	494	500	485	499	539	481	482	490	518	469	500	481	514	507	486	508	513	507	486	499	523	494	482
495	505	461	470	522	494	462	474	494	497	472	476	466	493	492	497	486	475	482	489	489	465	506	487	506	468	509	483	499	523	511	485	478	483	487	485	487	518	466	471	490	501	455	489	485	483	455	499	483	511
498	500	507	464	477	474	486	506	501	507	487	490	492	494	481	496	486	473	510	498	518	469	476	492	500	499	499	504	467	513	485	501	503	482	471	470	487	478	462	502	501	480	501	485	511	501	470	522	513	510
523	502	507	484	498	497	486	481	524	532	492	469	468	507	500	481	498	490	483	478	511	476	492	494	499	488	529	468	476	480	512	496	476	506	509	479	519	490	469	478	483	506	475	484	485	502	500	493	466	483
497	501	483	510	508	482	481	526	467	499	483	516	489	493	503	489	510	485	479	486	475	494	475	504	489	521	484	478	457	505	505	480	495	499	483	485	496	540	499	501	532	478	509	494	513	491	510	500	544	486
474	499	486	503	491	512	463	477	486	473	489	495	475	479	516	504	499	507	501	470	474	483	458	490	473	518	496	490	458	524	507	465	477	488	480	549	484	498	516	503	484	512	499	511	523	483	496	501	470	495
501	497	504	491	503	495	508	489	478	479	485	518	480	476	497	482	510	524	482	499	487	492	464	478	487	467	486	481	489	508	482	484	497	466	517	470	510	489	478	472	488	497	467	481	496	496	483	497	466	515
483	506	481	519	489	487	490	489	488	483	501	496	487	482	489	494	503	475	496	508	490	514	476	478	457	487	470	489	537	477	511	479	477	490	492	486	474	505	460	486	536	491	484	521	512	499	505	495	490	497
485	474	499	494	495	486	513	485	492	510	496	499	495	484	482	498	485	489	482	463	482	504	499	470	491	501	507	491	467	519	500	487	498	495	490	492	493	496	500	503	461	486	475	497	496	501	504	489	485	483
508	533	477	517	499	496	482	454	457	478	486	486	515	472	471	489	474	480	471	501	488	488	487	491	503	513	461	472	467	492	479	497	504	479	522	472	478	479	506	520	483	497	517	486	495	527	502	533	484	490
525	488	532	519	539	497	494	493	502	486	510	513	481	483	490	480	497	517	496	483	481	496	489	497	489	475	507	512	493	449	503	509	494	518	492	472	520	494	510	467	507	487	502	493	470	488	491	496	445	491
545	577	524	537	501	504	496	489	499	502	489	492	508	473	502	497	505	501	491	504	464	484	505	529	481	517	510	483	498	550	449	455	497	488	475	502	489	509	500	472	513	503	479	496	465	500	483	558	560	517
570	570	564	553	501	532	510	525	508	451	495	482	515	458	498	488	474	526	504	474	494	489	517	478	512	495	504	483	509	497	473	502	495	505	476	536	478	496	515	498	506	524	489	502	511	479	494	515	505	511
579	548	581	528	523	541	498	486	484	508	478	463	471	481	472	481	488	504	471	491	493	480	478	481	503	466	504	500	493	485	508	479	491	506	469	473	506	498	502	493	523	449	505	516	498	517	486	505	505	485
588	591	544	556	581	510	501	493	491	503	470	473	463	469	495	484	475	495	472	474	478	458	491	508	483	510	490	484	474	510	500	528	494	471	502	489	511	511	465	483	466	517	508	516	490	492	498	495	497	518
583	583	616	554	533	517	522	497	483	499	481	501	466	490	495	471	471	495	468	495	492	489	514	479	480	497	496	485	517	504	488	479	492	474	502	484	488	516	507	488	503	500	512	502	483	499	507	487	516	488
576	586	606	592	557	542	510	502	482	501	520	488	504	492	520	497	499	481	524	471	464	483	478	488	499	496	489	489	459	523	483	503	486	477	471	494	500	497	465	499	462	485	499	475	491	473	491	529	481	499
580	617	582	543	514	507	549	504	498	503	494	484	490	520	510	485	475	476	477	481	503	472	485	503	476	454	503	490	515	496	481	508	489	478	479	485	502	492	505	481	488	506	481	501	480	481	477	514	489	521
599	604	528	565	552	496	541	498	443	485	480	500	504	481	504	507	480	482	492	502	519	504	495	506	469	468	499	496	514	506	490	479	486	511	499	470	506	502	500	464	518	500	514	486	505	499	493	539	537	513
579	548	570	535	524	516	496	512	508	491	455	513	492	460	488	482	493	480	465	519	466	497	502	518	493	508	474	491	487	468	481	478	484	491	466	461	498	473	499	513	493	499	480	507	503	502	495	488	486	510
518	501	530	517	520	496	491	477	463	491	506	510	463	526	498	479	467	492	474	477	511	459	505	484	502	494	471	484	468	499	500	489	487	496	507	498	488	481	520	501	503	475	520	478	518	485	503	476	520	509
515	494	499	474	507	494	485	470	483	501	510	504	476	516	495	502	488	493	502	487	481	475	477	494	519	489	466	495	484	499	485	485	497	498	463	498	500	495	520	481	495	504	480	494	487	511	546	534	506	543
510	499	472	496	462	481	471	481	483	525	497	487	482	483	491	518	473	499	486	479	504	510	471	503	480	502	467	501	495	494	472	473	483	473	502	483	500	491	500	459	476	474	476	493	483	495	495	486	588	507
477	510	501	487	496	502	497	499	487	483	520	490	491	529	496	475	504	486	504	513	506	488	491	466	487	508	522	499	501	470	439	471	471	485	495	494	499	489	469	490	504	485	505	493	525	481	489	517	503	507
482	500	497	493	472	511	497	479	480	496	497	478	488	502	499	481	479	525	472	496	456	499	487	511	473	482	492	511	508	495	506	508	491	515	501	497	499	520	514	502	480	486	495	499	503	501	503	509	512	501
481	497	468	506	479	471	483	479	442	479	503	474	491	487	514	502	497	501	487	487	522	503	492	473	492	481	514	460	483	475	512	471	461	502	496	503	494	490	502	455	496	503	499	483	478	510	506	494	504	513
494	503	448	496	476	505	472	489	478	500	511	482	500	517	499	478	489	519	479	476	490	481	496	506	474	460	489	501	478	500	492	510	460	486	475	503	478	496	478	495	482	466	483	486	487	501	526	510	494	533
479	444	490	494	477	506	476	469	473	477	456	491	495	494	472	492	499	506	511	486	501	488	478	456	474	491	497	491	481	515	492	488	510	490	509	497	508	493	503	492	489	487	460	513	483	503	493	523	501	538
474	488	475	474	499	475	511	503	489	472	491	465	516	488	494	489	501	470	479	469	496	490	486	503	509	488	474	488	482	475	510	478	479	483	476	490	488	492	514	472	451	508	508	508	516	482	492	486	490	508
511	486	500	462	489	463	490	470	471	481	491	489	482	505	485	500	464	473	502	516	477	485	484	520	495	488	472	490	513	487	494	492	475	505	497	521	498	440	490	498	468	519	491	496	483	473	501	513	494	521
493	502	487	482	494	474	477	520	511	487	497	482	495	469	483	476	459	484	488	526	512	508	460	529	490	481	490	472	490	520	498	496	499	509	454	512	471	479	453	517	475	528	464	496	502	506	475	472	481	493
472	489	488	499	453	527	473	462	469	505	468	522	484	506	502	500	505	502	470	494	495	464	520	507	487	495	466	460	505	492	472	481	514	502	461	496	510	494	509	492	491	494	503	477	474	491	495	496	488	514
447	513	473	484	460	486	480	510	502	479	499	479	494	502	514	460	449	476	481	501	483	478	468	481	503	488	481	497	495	473	514	497	509	493	498	492	494	482	496	487	488	507	484	517	466	506	464	490	510	493
488	491	499	501	483	490	503	489	484	490	524	495	486	485	502	476	494	492	511	481	477	513	521	480	476	489	498	503	508	498	504	465	506	471	512	472	476	515	510	479	473	510	491	526	493	519	479	499	484	516
493	488	483	471	490	478	512	510	481	500	486	497	482	494	497	514	492	489	474	502	472	476	515	494	503	494	518	485	496	489	490	495	497	473	493	517	518	508	485	470	521	478	514	475	479	495	474	501	494	497
474	488	509	479	503	448	460	441	491	497	500	503	452	492	488	467	505	486	479	461	496	489	516	456	474	469	488	514	519	482	496	470	494	481	514	499	509	482	503	494	516	476	518	478	499	491	494	523	504	487
479	511	494	489	481	505	514	513	485	509	489	472	480	497	494	477	491	511	499	503	498	522	502	494	456	519	481	492	480	469	501	505	498	501	467	491	522	533	469	494	489	504	491	501	476	479	482	510	508	505
522	508	485	453	466	506	460	486	489	493	500	481	470	460	504	484	491	483	467	526	490	505	483	482	495	483	476	491	477	507	463	523	462	496	446	497	471	481	495	509	485	499	477	478	514	490	504	501	489	502
481	502	513	498	479	441	486	490	461	496	490	506	480	510	502	512	463	486	456	443	478	509	478	482	541	487	482	510	509	525	509	472	509	487	493	492	509	511	514	488	495	491	494	515	513	493	485	494	499	506
459	489	500	519	483	483	495	474	475	480	492	469	458	499	472	489	500	496	487	482	496	468	502	467	464	482	487	479	498	497	485	495	511	469	504	476	493	501	502	506	479	498	508	486	503	505	498	513	528	564
491	508	473	449	492	480	457	471	524	470	453	472	492	469	489	485	478	473	496	487	496	505	481	486	477	486	486	489	480	487	502	495	476	502	491	497	502	499	492	494	470	487	503	487	500	502	511	542	559	582
481	471	478	489	478	480	484	493	494	494	492	509	456	486	478	475	514	483	479	504	484	481	500	479	478	495	504	484	512	471	486	518	479	485	500	481	506	485	480	492	495	496	479	504	489	486	540	545	558	578
492	488	496	526	484	504	484	475	474	481	480	463	478	492	465	482	505	507	459	493	511	474	477	478	486	463	458	485	475	463	487	491	476	493	449	484	525	489	468	480	490	495	481	487	488	538	541	565	588	606
476	487	509	506	483	486	475	485	478	478	506	497	490	492	490	483	485	497	506	505	495	497	550	483	512	458	477	501	497	494	501	503	483	478	469	489	527	482	481	483	506	489	503	516	501	507	543	578	581	614
466	458	503	455	477	489	490	468	473	477	484	498	473	491	467	504	509	492	503	512	499	471	507	460	486	514	486	460	479	492	487	511	486	531	485	471	500	495	485	488	498	502	505	515	518	513	560	549	609	628
503	520	510	493	509	481	509	515	505	453	488	505	508	490	518	471	513	491	518	477	518	488	497	501	482	492	510	474	487	507	515	494	512	509	509	494	492	487	439	479	495	517	489	489	542	557	584	579	603	646
474	523	497	508	476	495	493	490	475	465	461	483	493	476	522	513	493	503	510	477	469	503	451	497	465	508	494	483	521	496	515	509	546	498	525	534	513	515	495	502	480	532	490	512	509	524	588	584	609	612
514	489	476	493	494	455	481	480	487	470	512	486	492	493	462	501	471	476	506	501	503	482	507	491	476	505	488	516	518	527	547	565	548	535	540	537	503	530	498	471	491	468	521	502	532	576	578	556	622	603
464	498	471	477	472	501	467	502	477	483	477	469	479	500	499	483	468	479	484	514	486	489	490	513	507	541	527	538	570	545	576	570	582	578	557	560	506	505	500	481	475	520	501	527	521	569	566	605	675	643
467	467	482	496	469	465	478	483	491	486	487	514	502	540	552	527	529	491	485	495	515	477	457	503	507	533	541	537	555	633	604	590	664	637	596	587	516	568	528	539	524	496	502	507	548	571	538	545	620	625
493	470	471	497	482	482	488	483	466	506	494	508	586	611	635	589	603	536	505	487	503	554	461	538	509	529	543	581	587	601	644	656	697	650	584	585	598	562	529	505	504	488	496	493	505	568	513	516	542	589
506	533	477	491	481	531	476	505	482	518	505	511	506	524	535	521	481	487	489	516	535	497	492	498	508	510	541	564	642	651	660	685	673	638	640	651	563	529	524	501	510	549	481	491	515	501	514	518	522	504
482	486	481	486	506	487	476	491	493	485	505	506	517	508	513	519	466	504	507	475	479	491	513	519	536	549	610	604	638	633	705	698	713	656	688	635	620	571	522	511	492	527	467	477	513	461	547	474	481	539
482	486	460	517	484	497	498	481	506	482	520	493	516	501	547	534	528	495	503	500	482	503	502	497	540	575	587	635	640	639	688	732	700	682	654	624	601	566	512	527	519	514	461	511	491	496	487	449	496	506
483	514	524	486	456	499	496	503	503	502	521	504	553	537	493	530	504	521	544	511	502	503	499	509	560	522	557	589	628	681	641	706	672	645	702	630	594	573	545	552	519	538	489	511	479	483	459	513	521	491
479	450	479	517	471	494	507	523	511	509	524	572	586	545	505	527	520	544	509	516	522	512	501	513	529	563	530	568	611	623	623	662	635	635	569	589	567	537	517	504	512	517	476	464	509	502	483	475	495	505
508	468	494	498	497	495	518	545	561	521	539	541	527	547	543	528	538	551	533	493	501	501	521	507	487	560	551	541	583	571	568	592	632	582	573	560	531	538	517	501	495	499	496	511	523	492	497	488	495	507
470	452	518	526	518	483	554	545	518	549	608	567	561	558	579	548	555	550	538	535	522	463	512	527	521	513	526	534	543	527	567	559	595	549	528	551	522	496	498	511	485	505	496	499	490	499	499	516	494	477
475	491	503	556	488	533	545	574	557	580	581	594	584	588	563	541	545	537	508	523	517	482	504	516	513	507	503	494	526	542	540	536	519	507	507	500	519	507	500	497	495	506	496	480	474	489	483	512	499	466
500	509	480	524	521	540	558	593	623	604	608	652	560	616	598	610	541	522	565	517	506	509	522	525	488	502	520	477	529	504	522	509	500	497	496	496	486	491	491	530	492	485	515	489	486	515	501	479	511	489
500	489	538	537	522	507	598	557	556	606	586	603	605	557	617	567	558	537	536	478	516	492	517	501	520	508	515	482	474	496	483	529	483	518	513	499	518	484	518	506	513	482	518	509	509	478	498	521	484	506
470	490	510	499	507	533	555	543	568	558	575	614	564	619	636	546	561	498	532	496	501	508	507	497	487	513	497	493	515	500	559	489	476	516	469	497	510	474	497	514	465	510	469	519	504	492	502	474	499	481
499	498	495	491	511	553	542	581	548	590	603	590	577	558	521	560	513	545	540	525	506	509	489	536	492	513	495	488	496	510	500	509	531	483	489	493	497	487	492	508	485	475	527	477	471	494	504	466	504	505
501	500	495	510	501	519	582	546	572	539	547	567	559	569	553	544	561	517	512	509	492	502	508	495	509	483	506	510	501	499	474	489	491	537	481	514	486	497	484	489	508	455	507	493	487	470	501	471	461	471
514	483	477	533	490	552	495	573	520	535	581	552	538	548	534	557	560	507	513	516	485	501	481	482	485	490	520	502	485	506	503	503	480	510	500	488	459	521	495	533	486	531	496	486	476	487	481	520	515	507
500	502	495	495	506	535	540	510	551	511	553	601	518	497	557	547	515	509	498	508	470	498	498	499	472	496	500	481	523	486	465	490	471	487	503	498	513	529	518	502	514	518	505	494	489	529	482	484	495	488
517	472	495	457	474	521	504	499	502	500	537	526	494	508	514	512	514	487	499	495	509	500	472	492	473	493	494	502	516	470	502	516	470	471	472	479	511	512	487	493	495	527	464	480	483	490	502	484	500	511
488	472	493	483	488	503	526	506	533	482	501	487	527	493	469	490	490	483	492	492	503	513	489	496	494	490	504	494	514	503	483	467	494	493	498	510	501	466	498	476	508	454	489	433	469	484	518	485	480	477
487	470	498	451	465	493	468	486	518	487	523	487	514	512	483	514	488	515	526	478	518	478	500	487	489	478	491	496	475	505	487	490	499	534	509	486	489	496	492	520	480	478	496	490	517	478	506	481	510	510
471	493	471	468	501	489	506	470	491	477	493	499	508	505	473	496	481	492	493	513	476	480	473	498	497	491	473	503	496	500	491	489	482	500	500	492	484	512	486	482	513	460	473	498	494	486	484	498	459	518
500	475	471	496	497	494	501	498	467	491	479	514	518	476	494	499	504	484	488	471	495	496	489	494	467	493	507	474	501	488	500	491	475	495	485	498	485	507	486	474	488	528	468	487	487	517	474	494	501	511
461	515	485	491	477	479	504	492	495	501	485	468	462	488	466	498	505	463	480	469	478	492	507	501	507	479	482	498	493	518	500	509	465	486	485	466	499	496	483	496	478	490	528	505	487	493	486	494	496	478
482	485	494	482	498	491	500	507	494	500	502	524	477	501	517	488	457	477	475	479	510	514	489	491	491	495	478	503	490	466	493	482	504	501	511	452	491	491	521	492	479	495	510	486	484	478	530	491	492	498
486	480	486	499	487	517	504	473	498	496	480	490	479	505	517	486	484	468	486	497	483	495	493	503	525	489	478	474	475	501	472	506	498	488	498	489	522	490	517	517	477	506	533	510	480	493	489	496	467	510
487	487	477	499	503	494	523	474	460	479	481	488	503	471	517	483	503	492	501	482	509	514	495	469	486	467	484	471	510	540	497	488	528	508	494	475	477	449	502	465	475	487	501	499	512	493	508	509	475	480
466	486	484	512	509	487	522	459	463	499	520	506	487	493	507	487	501	478	512	510	473	462	479	463	510	519	490	497	461	487	475	479	510	496	474	505	474	479	479	501	484	497	516	509	511	494	519	494	526	503
466	503	469	498	478	480	473	486	453	474	490	484	472	487	522	489	464	503	491	496	491	465	499	500	532	479	473	499	491	517	493	499	468	479	489	482	508	486	484	503	488	493	480	510	517	475	510	488	497	493
488	492	493	490	487	508	510	475	469	501	472	465	470	496	491	478	474	502	492	481	476	474	494	469	473	505	532	527	504	498	525	465	504	500	506	499	467	480	519	523	461	500	497	488	491	504	475	499	478	486
452	483	457	467	476	444	473	481	472	492	483	459	492	467	498	487	483	530	463	511	465	484	507	491	497	474	460	487	507	489	495	507	496	499	466	492	487	457	486	501	488	488	484	475	487	498	481	521	493	483
487	469	494	463	460	490	448	487	512	494	499	478	470	497	501	466	520	493	487	497	486	481	493	493	456	504	486	488	476	503	480	489	508	515	516	494	465	483	475	490	483	494	521	499	485	462	512	492	533	554
470	502	467	500	475	469	482	502	507	475	500	486	508	489	488	490	491	468	471	475	494	477	477	494	506	529	480	463	464	500	491	475	508	488	467	510	487	506	521	497	474	479	488	473	484	454	496	493	478	498
497	493	510	496	514	504	513	493	474	490	484	499	487	478	484	476	498	524	480	480	461	483	480	470	475	512	472	454	482	493	465	463	497	505	498	520	498	554	482	496	489	475	501	497	487	450	480	503	478	490
479	469	467	457	510	483	478	458	472	482	492	454	476	479	463	477	497	523	504	484	472	489	473	519	520	523	479	522	474	480	479	477	472	438	451	486	468	491	499	504	478	476	514	466	494	488	472	497	515	498
476	490	477	493	500	468	490	499	497	505	475	461	491	450	462	502	493	481	476	484	464	506	497	501	479	484	500	491	493	458	493	487	496	489	470	486	481	458	463	501	496	510	472	510	461	451	481	495	497	490
502	504	495	467	472	458	481	520	488	467	477	493	466	464	476	503	509	506	475	476	484	488	504	474	500	473	486	472	487	485	482	500	534	489	491	500	471	489	491	507	462	498	520	487	501	516	498	492	492	501
483	463	471	510	486	497	495	480	465	472	467	482	506	516	483	493	523	490	508	521	497	463	505	501	513	483	490	483	490	479	497	498	491	494	451	499	525	506	501	486	497	491	502	511	466	506	502	498	535	535
494	479	507	478	455	486	495	494	487	472	478	484	470	483	473	452	516	481	455	504	484	472	466	478	491	491	483	494	495	483	474	497	476	456	479	492	473	490	488	487	499	505	484	465	503	500	480	491	470	487
481	480	485	472	482	501	490	449	470	466	483	473	511	484	491	470	474	507	495	486	470	473	469	477	474	480	501	460	495	487	472	466	486	478	491	483	478	517	471	516	475	522	492	502	509	483	472	527	532	515
474	496	498	476	478	483	500	490	504	487	477	476	504	486	512	481	513	464	469	464	493	476	468	495	514	488	495	495	482	472	486	469	494	473	490	492	483	511	485	495	502	496	472	490	466	484	498	508	477	508
481	454	513	468	514	496	464	506	498	513	505	496	498	448	475	487	494	495	473	482	482	493	501	486	497	494	472	485	506	468	503	502	462	497	511	496	474	510	495	475	507	497	498	482	475	509	493	507	490	494
487	498	511	507	484	463	469	468	502	468	461	512	509	474	496	488	462	484	489	488	472	494	487	478	482	477	503	487	462	505	487	492	464	480	493	484	478	504	480	530	487	494	489	501	493	467	531	492	528	521
482	509	483	472	467	497	466	503	460	502	490	507	495	461	499	472	464	500	486	504	446	476	480	506	500	490	479	486	480	483	491	514	477	520	496	472	481	496	489	507	501	490	525	486	498	519	485	525	506	518
528	525	501	501	477	468	490	511	485	476	517	469	482	489	474	500	486	496	497	496	488	494	482	493	475	480	488	469	480	503	479	531	525	494	557	490	542	496	497	475	516	515	527	473	483	515	507	505	495	528
456	515	507	497	486	500	461	466	525	475	501	464	482	492	472	484	493	509	468	503	467	485	525	457	511	478	493	477	469	461	486	488	503	483	478	500	477	473	492	482	504	489	476	481	508	503	478	526	503	512
474	495	509	472	481	476	504	488	493	499	479	469	505	519	518	524	530	474	511	478	526	509	501	497	486	491	481	492	471	475	480	494	499	486	480	491	469	483	540	499	485	503	497	514	473	520	489	483	479	512
445	493	499	488	505	526	483	477	479	479	472	514	500	494	483	471	452	515	523	513	494	495	477	481	497	465	495	514	490	457	484	533	503	469	480	487	466	493	497	460	489	493	495	485	460	512	493	500	481	502
486	488	493	482	447	506	503	498	500	479	485	480	495	502	502	502	474	480	467	486	489	482	491	474	473	492	469	474	513	501	508	476	491	504	477	490	495	477	490	498	508	483	458	468	514	495	492	501	504	492
487	461	486	470	523	479	487	451	500	462	489	502	470	507	511	471	486	479	494	496	486	462	496	483	508	475	482	509	508	460	493	499	490	483	469	489	514	503	509	490	482	486	471	480	570	507	505	503	518	503
493	449	493	491	484	496	527	493	505	492	524	471	486	515	470	500	489	486	477	506	475	513	506	479	462	508	487	508	477	488	507	506	501	482	484	479	481	469	488	506	484	506	503	493	515	487	469	479	493	504
487	508	483	483	506	513	506	460	499	478	489	481	468	470	505	496	503	475	505	484	462	488	490	510	459	475	525	490	476	493	487	500	482	484	501	479	506	465	497	503	504	474	489	511	499	518	467	476	462	473
492	477	472	498	507	491	489	453	480	506	499	500	478	529	482	471	498	507	471	487	502	503	478	489	491	475	524	472	463	500	479	500	470	482	501	498	497	476	495	480	501	482	467	495	497	556	511	515	508	509
500	511	490	485	495	483	491	485	466	494	479	450	489	490	523	507	491	481	493	450	510	506	476	493	519	526	518	492	503	476	476	491	482	488	486	481	482	488	485	500	503	502	494	494	519	500	496	490	504	476
490	488	460	479	479	511	487	509	494	488	497	489	493	488	496	510	499	474	491	478	509	490	463	491	474	474	480	487	487	506	509	456	460	469	472	461	509	501	498	479	467	494	520	496	493	506	497	473	497	449
485	484	482	502	506	500	477	503	477	464	505	502	515	490	519	489	496	505	472	504	520	491	499	519	491	468	482	483	484	515	457	523	479	538	483	488	489	504	470	487	485	527	509	474	456	501	470	528	496	488
501	474	481	521	475	493	489	499	494	468	496	462	493	490	472	505	515	467	494	505	492	505	480	467	459	486	500	472	486	499	472	474	494	498	481	470	466	493	492	485	483	499	500	477	490	495	500	505	479	491
490	494	511	509	492	492	477	492	525	487	494	495	514	486	507	493	473	486	476	518	474	533	504	475	480	467	529	482	500	472	514	508	473	475	473	469	484	470	493	502	515	465	480	489	520	491	485	518	479	510
485	503	490	464	486	520	470	499	508	487	511	489	461	497	476	500	473	479	477	490	503	500	486	477	469	491	499	475	494	490	487	520	468	495	501	496	482	518	485	496	493	523	494	486	508	488	483	481	482	484
475	464	478	472	490	477	483	474	458	479	478	514	487	480	471	502	474	459	473	501	535	510	505	498	473	489	506	478	497	505	468	499	501	472	495	486	491	479	487	525	503	468	512	477	520	475	454	489	494	475
478	467	498	509	476	498	481	483	496	477	507	503	504	489	461	480	481	468	493	468	506	469	485	506	470	488	496	470	483	488	467	460	467	492	490	512	483	500	497	520	521	478	488	457	513	474	481	452	490	501
504	509	527	473	501	486	510	499	463	517	495	501	495	496	478	505	480	488	496	468	469	483	475	488	519	472	495	482	507	514	506	478	480	486	485	478	484	513	510	507	517	512	479	484	502	483	491	521	497	502
491	494	495	477	507	480	488	488	467	505	509	495	494	506	476	495	452	476	492	479	496	485	502	481	499	512	483	515	465	461	510	478	477	518	493	496	478	505	517	549	485	505	514	494	484	487	484	477	490	490
463	495	495	502	465	490	526	484	494	497	485	454	504	496	471	512	480	477	476	457	490	499	485	489	515	465	486	481	469	471	519	452	498	511	499	517	477	512	508	528	522	504	525	495	457	483	494	508	485	518
488	483	468	507	490	530	495	480	498	464	510	494	490	506	493	475	497	491	465	464	492	518	488	459	509	460	490	484	492	493	486	484	479	486	483	506	493	495	512	503	505	494	494	497	483	510	475	505	468	490
500	493	475	498	495	484	493	530	502	500	509	477	470	481	503	506	487	510	482	489	469	474	477	489	471	495	486	483	482	473	477	501	492	454	474	468	500	480	511	486	486	516	488	531	514	495	495	522	487	507
492	458	475	485	518	481	501	501	505	494	510	464	492	488	502	484	505	500	452	477	483	471	476	505	497	497	489	480	486	490	495	504	491	484	469	515	527	511	499	516	506	495	516	484	491	483	509	513	490	500
479	487	499	478	475	496	508	463	487	509	488	506	521	530	507	490	489	467	459	470	505	470	492	497	494	480	529	450	468	464	471	485	482	485	515	495	504	513	508	501	498	507	483	486	493	473	472	508	515	505
482	504	475	498	499	506	497	514	499	506	495	486	519	490	509	487	489	466	489	483	471	485	483	495	505	460	475	477	478	497	489	508	507	520	520	507	504	514	531	507	490	488	488	481	475	486	504	480	509	479
484	492	522	508	467	497	491	481	530	488	491	512	505	503	533	477	514	493	499	496	491	498	504	492	489	489	472	508	469	515	514	508	518	540	502	534	533	536	533	529	516	510	538	504	470	519	487	502	532	487
487	485	528	464	496	519	503	478	490	514	532	508	505	510	492	504	481	524	498	478	490	478	497	499	480	493	469	472	477	480	494	474	485	536	511	546	527	540	545	512	577	488	504	495	505	475	505	495	512	485
468	477	457	509	492	515	476	485	484	496	513	486	492	508	459	523	463	490	504	480	480	503	503	479	460	503	495	459	508	505	499	545	531	529	551	582	566	596	510	521	533	510	484	489	476	518	493	501	513	468
481	475	521	525	491	493	512	507	511	520	472	471	537	516	526	504	482	518	476	495	505	480	489	462	497	505	490	469	504	479	509	521	489	518	527	540	549	550	534	547	502	507	506	485	484	476	476	465	507	512
495	506	473	501	490	509	494	510	488	478	501	530	519	519	512	493	508	500	511	479	478	494	508	486	501	481	497	477	501	500	505	524	508	548	563	548	573	564	525	534	514	550	539	524	476	502	493	521	479	504
470	493	477	518	534	528	511	495	483	481	457	489	498	531	518	491	510	513	490	493	474	475	484	490	485	494	477	506	463	540	478	526	530	531	567	563	569	581	541	576	545	526	521	505	482	492	477	490	504	484
493	478	524	499	518	498	507	510	512	522	509	493	493	498	487	520	476	502	483	477	479	490	482	483	489	496	542	472	516	510	508	552	565	565	585	572	554	493	559	589	527	530	524	520	500	518	489	483	472	495
489	505	490	507	480	510	517	484	501	487	488	481	500	476	463	495	475	485	476	477	505	492	517	488	482	521	495	481	514	554	553	509	510	577	590	603	620	592	576	558	562	563	524	503	468	508	502	514	489	535
514	516	528	527	539	520	501	474	507	488	465	501	485	499	481	483	499	507	485	506	484	481	509	525	505	479	510	515	516	503	519	582	570	564	556	573	640	591	587	548	524	530	514	501	506	505	479	469	476	498
504	540	529	536	519	485	507	502	508	463	484	480	475	500	491	499	526	490	496	454	482	483	509	502	494	507	531	525	529	536	515	537	509	555	595	595	592	612	598	601	584	542	551	510	490	479	516	483	478	494
527	527	534	577	516	518	499	469	487	489	508	495	492	502	478	475	527	507	495	496	462	489	494	481	478	524	491	523	548	533	529	549	605	569	562	597	591	589	592	598	604	552	544	540	505	521	473	479	496	522
512	559	529	543	506	520	497	492	488	487	498	467	488	467	514	465	513	498	482	494	473	481	473	493	484	508	504	528	512	557	544	580	585	579	621	625	615	608	609	600	562	596	561	498	486	477	507	497	489	496
516	519	529	543	515	485	507	508	493	501	492	503	479	486	499	501	481	503	470	514	460	514	498	481	527	516	484	518	535	513	522	551	565	548	642	622	627	600	593	586	558	582	558	558	522	447	466	487	457	468
565	543	546	510	510	485	507	507	499	502	491	484	464	477	488	503	487	491	499	485	501	514	517	500	526	495	525	550	530	556	556	598	567	635	589	627	581	621	618	593	585	570	544	550	485	499	507	505	486	501
541	555	541	561	507	513	494	499	465	510	463	475	472	508	494	491	504	483	506	488	483	512	455	503	488	521	519	518	546	540	577	541	616	581	637	610	612	627	592	611	585	608	534	545	542	521	504	477	488	531
558	545	505	518	528	509	494	470	481	508	511	508	499	483	478	477	512	491	497	492	498	483	499	506	482	507	528	528	548	550	561	611	600	617	640	586	652	660	622	594	621	561	537	543	550	551	506	508	472	457
562	531	541	541	507	472	473	464	492	485	489	487	479	456	488	515	485	534	530	505	509	517	475	452	461	542	516	532	551	557	563	620	654	586	608	614	609	650	624	578	602	568	535	508	531	524	501	532	465	481
533	532	504	539	540	486	474	484	497	477	487	474	486	482	507	525	498	489	502	500	508	487	514	475	503	512	513	541	570	563	587	590	622	609	597	657	666	669	620	601	569	565	549	510	513	494	475	501	485	498
543	579	561	507	517	482	491	485	489	458	479	520	512	466	495	501	482	494	487	515	503	469	506	496	541	486	519	511	561	528	586	578	604	639	658	607	598	581	647	618	535	572	522	515	484	493	509	483	494	494
508	525	540	487	513	511	485	471	485	505	451	488	492	473	484	460	482	495	493	487	478	474	488	485	534	497	520	512	555	545	545	568	615	591	621	643	609	616	566	593	584	556	519	514	461	491	498	494	518	508
529	550	553	542	499	490	504	522	477	484	480	495	487	504	512	457	498	465	508	511	489	490	507	515	499	530	520	543	528	571	550	584	601	621	596	627	652	601	568	548	561	585	486	531	488	510	513	496	507	508
597	565	549	513	514	527	463	483	485	488	488	482	499	485	474	486	475	499	490	503	458	469	507	482	496	511	542	500	539	551	553	621	559	608	584	610	630	563	586	628	560	553	549	501	511	500	491	467	506	471
544	554	498	559	491	491	485	483	458	519	514	531	474	500	459	511	499	479	512	531	490	483	507	509	496	498	512	503	553	550	590	583	625	571	592	615	586	597	569	569	574	561	530	500	501	477	518	476	481	463
602	532	559	524	502	519	477	529	496	486	478	510	495	480	480	495	494	476	470	495	497	488	478	508	493	527	526	487	501	545	569	560	565	593	608	625	601	599	616	612	566	569	545	527	501	487	522	508	520	508
547	521	516	556	490	476	494	497	481	491	474	496	473	510	501	557	522	514	481	493	528	518	455	509	513	476	501	539	517	570	551	531	543	603	576	606	607	661	560	575	560	554	511	518	493	513	492	523	510	486
542	528	510	505	494	505	493	487	485	503	509	535	547	567	556	545	601	583	580	514	510	513	494	478	462	517	494	492	568	528	556	543	570	608	584	576	582	583	583	576	547	539	500	483	481	505	498	494	499	458
546	510	520	470	491	482	495	492	468	541	521	529	512	587	568	610	634	604	550	568	535	547	482	542	497	481	499	520	515	504	540	506	528	535	575	614	584	620	600	573	549	529	513	511	500	488	514	493	477	514
534	526	471	503	505	469	509	513	487	521	561	573	619	619	587	582	633	591	617	549	585	546	548	506	491	484	495	483	470	502	495	549	537	576	567	576	627	590	549	560	579	531	510	471	478	501	472	494	455	471
517	545	482	467	496	498	493	494	528	551	576	571	571	598	602	640	603	618	613	561	592	528	498	483	486	512	497	502	489	474	516	504	557	506	545	593	578	567	597	550	574	534	502	479	547	495	511	474	507	491
516	475	497	493	472	476	496	530	552	561	556	590	615	608	626	633	646	600	600	602	565	581	529	521	526	494	468	471	492	485	526	495	542	546	531	527	569	534	546	560	549	521	512	465	479	487	503	493	493	521
492	488	482	488	492	477	514	508	556	528	563	613	558	645	594	595	624	604	596	669	613	568	521	512	500	488	511	458	518	528	516	490	508	567	502	540	561	555	549	521	529	507	536	479	469	492	481	495	537	506
483	490	500	503	509	501	540	505	561	541	514	591	599	647	622	635	638	650	653	565	578	547	535	525	486	495	492	472	487	462	517	511	518	496	547	519	554	569	595	553	523	515	541	495	460	498	519	479	488	518
473	495	486	472	502	498	485	492	496	582	586	561	596	620	603	594	633	609	640	626	563	560	521	510	524	529	496	486	483	526	501	508	510	525	551	531	547	536	559	530	560	530	493	489	479	507	484	514	508	484
466	460	468	466	468	477	460	507	479	548	550	568	584	615	624	619	663	661	590	591	573	536	527	509	456	471	489	510	464	467	516	490	497	491	524	523	529	537	539	550	540	504	526	473	501	468	526	490	472	480
469	470	476	470	498	489	510	475	507	514	575	544	563	609	553	602	568	569	577	550	570	507	509	474	498	498	479	506	491	497	496	481	516	506	518	530	522	514	492	521	525	534	513	479	470	531	513	468	467	504
466	498	519	496	473	489	473	498	494	532	512	537	516	546	555	552	512	529	484	499	507	490	481	478	489	525	492	478	498	477	499	506	497	507	520	493	511	517	526	515	551	525	488	487	507	468	478	481	516	503
477	480	481	452	496	487	479	475	477	504	516	508	545	512	499	521	501	487	509	481	496	486	492	543	499	511	494	496	494	525	524	501	555	518	531	485	498	529	552	498	513	509	510	490	476	505	461	475	494	474
499	464	470	492	449	482	479	473	466	481	485	484	492	487	476	522	545	469	472	502	506	494	488	526	585	565	551	539	535	536	544	536	539	544	514	507	506	503	514	521	525	502	502	492	506	480	459	486	515	506
475	474	487	485	478	479	462	507	472	478	509	510	513	473	475	477	504	493	525	555	534	587	582	570	563	553	564	556	571	549	551	595	541	577	542	566	525	537	528	528	487	529	477	521	490	518	463	485	491	473
454	496	480	484	477	461	506	486	502	470	473	479	477	499	484	496	523	519	530	552	571	598	626	629	550	583	581	591	599	525	596	534	543	544	583	506	543	506	536	517	498	514	512	526	496	513	493	496	486	481
473	494	493	480	465	506	486	469	502	498	487	454	492	502	501	511	540	567	571	605	579	585	634	599	584	591	570	546	579	594	578	566	558	530	553	544	525	534	526	483	519	520	504	506	513	506	503	482	476	493
491	482	476	505	463	465	480	493	488	485	497	450	492	483	483	523	534	568	555	574	601	587	587	584	606	581	602	610	606	615	570	571	561	528	555	516	539	492	481	520	524	507	497	484	469	503	495	485	479	478
467	482	445	475	465	479	477	475	493	486	481	480	492	524	511	524	577	549	575	565	533	592	604	602	576	636	568	601	575	558	559	574	531	530	499	529	514	503	522	536	500	536	501	491	490	495	496	469	481	476
478	480	484	510	471	491	506	447	474	478	448	492	522	498	540	530	578	524	594	548	546	571	590	568	618	579	622	580	568	530	539	542	529	520	493	501	493	514	508	527	548	490	504	513	505	492	510	521	469	479
491	502	485	484	451	482	529	484	474	471	480	467	502	564	504	557	559	535	585	556	631	598	589	577	585	592	594	553	594	558	519	544	518	492	480	492	491	517	503	487	522	518	483	522	531	473	510	503	505	480
483	488	509	481	491	471	476	466	507	477	451	496	490	560	541	546	564	569	553	594	586	617	574	591	556	550	560	554	556	515	484	520	476	493	505	494	481	480	520	509	514	525	482	520	514	505	505	493	488	485
466	483	485	502	473	481	482	525	476	469	537	493	515	524	507	530	581	563	547	541	556	563	594	540	555	489	505	500	512	483	464	460	496	481	505	476	476	515	499	497	523	506	500	497	481	503	477	485	480	506
494	483	487	509	460	479	475	493	471	470	509	490	513	511	527	550	555	522	510	533	538	514	521	480	483	515	516	490	475	473	513	489	484	498	494	462	487	518	462	515	483	478	526	463	506	503	477	494	454	492
476	480	509	481	488	489	487	473	492	503	500	506	528	526	545	513	529	487	510	527	491	504	502	478	499	491	497	495	469	464	464	481	481	475	494	466	502	476	484	487	496	486	498	522	516	489	501	510	512	460
450	489	474	510	467	471	499	488	481	484	525	477	497	482	506	485	472	491	487	478	471	491	479	502	518	503	488	495	488	498	469	510	503	484	489	466	480	482	494	498	480	525	520	483	523	489	456	475	471	457
469	450	491	530	495	468	481	490	466	469	490	489	484	483	509	468	510	447	479	479	513	501	497	473	501	484	455	476	491	504	453	500	483	466	482	509	499	460	489	491	514	508	506	536	496	504	525	481	469	484
487	493	480	498	465	477	489	504	517	484	493	479	480	491	500	473	481	488	503	500	483	493	480	475	494	471	508	483	495	517	508	515	487	502	482	509	464	471	457	482	512	482	507	517	485	531	528	505	500	463
471	503	482	500	511	461	478	483	473	523	510	492	494	462	478	487	477	472	486	524	492	510	502	487	460	479	467	509	493	494	496	499	465	474	472	469	506	483	479	463	488	477	469	509	488	520	511	478	498	489
489	482	468	470	499	486	502	493	477	484	479	483	496	481	487	490	491	475	503	489	474	494	520	465	502	513	488	461	484	482	479	492	510	475	466	487	472	498	450	500	505	469	500	470	520	483	505	520	497	518
484	495	494	487	484	479	484	499	496	511	491	485	498	479	506	462	490	502	483	478	502	476	470	526	454	472	491	482	478	487	466	499	495	487	501	483	469	495	498	484	486	507	459	480	524	479	488	489	486	479
472	498	491	489	486	484	479	527	464	473	474	486	515	478	473	528	540	488	482	474	524	501	466	485	495	494	467	492	466	467	471	490	501	476	513	499	478	489	484	494	509	486	514	508	461	487	480	480	514	518
467	487	501	504	506	506	498	467	475	503	528	498	524	509	549	522	542	485	543	477	514	486	486	487	467	491	488	501	474	524	495	465	494	493	515	494	510	507	458	484	477	531	499	498	501	540	493	477	496	512
480	519	465	481	476	494	463	487	511	486	488	487	494	521	520	497	496	527	486	512	505	510	490	487	524	505	484	438	513	505	501	512	505	482	493	451	500	491	499	477	474	502	498	461	510	516	497	465	507	491
482	477	505	454	466	451	486	486	492	509	515	489	540	531	538	541	520	567	538	530	524	510	511	501	481	460	511	493	468	488	482	469	468	519	479	496	460	475	459	497	482	515	487	474	528	493	483	479	477	511
478	501	483	516	487	514	501	496	493	508	515	534	544	549	547	575	589	512	542	577	518	535	508	481	538	482	505	511	469	479	498	505	488	475	479	508	487	483	498	519	478	497	487	484	514	486	503	481	475	487
504	496	496	510	500	540	481	508	555	533	562	515	550	568	602	547	591	588	549	528	569	513	509	507	490	456	485	498	454	456	474	476	500	506	494	477	494	456	491	463	474	509	482	482	466	505	493	462	501	491
462	473	474	490	451	476	515	470	511	495	538	540	562	559	585	557	561	571	564	585	597	523	536	479	488	477	475	489	483	465	489	498	514	477	490	483	514	504	480	509	486	486	494	498	518	504	498	501	474	500
468	479	465	508	490	528	504	507	533	483	506	517	581	578	592	595	595	533	590	561	575	488	548	491	489	498	493	506	504	482	485	482	477	497	464	469	514	501	476	493	490	495	515	503	483	491	491	499	465	452
457	519	471	490	503	515	537	501	482	494	514	525	604	618	541	539	586	554	584	551	542	544	506	485	490	499	528	502	476	469	497	497	461	481	483	470	481	469	482	504	491	475	473	484	485	508	451	505	498	477
477	473	491	507	489	479	501	485	499	525	485	527	554	569	586	540	533	592	568	521	523	538	520	515	495	484	495	505	468	463	499	485	517	523	476	503	500	487	489	487	487	487	476	504	494	463	474	482	470	487
480	489	506	498	490	461	475	479	497	526	516	514	548	565	535	561	538	547	495	555	535	487	493	486	469	477	492	481	511	450	504	489	521	462	469	487	500	473	498	474	494	478	467	460	538	519	482	464	480	484
480	470	484	484	501	472	464	501	487	504	518	503	529	528	508	523	532	524	474	507	485	495	489	481	541	495	469	488	507	480	524	499	479	481	479	463	526	465	486	532	505	480	476	471	488	483	482	495	497	473
492	499	464	490	491	485	479	486	464	471	497	521	542	514	502	490	479	527	503	477	499	488	476	484	493	479	481	464	464	498	480	492	469	467	489	475	465	513	489	471	518	476	486	500	483	503	493	536	507	520
482	484	476	481	499	498	456	499	497	494	470	483	480	499	505	492	481	498	498	491	468	529	472	477	481	460	467	480	514	491	473	485	466	473	487	502	486	481	477	505	485	488	508	500	478	479	456	500	472	501
476	502	464	490	494	479	493	480	503	482	466	476	496	496	468	481	483	496	487	513	476	510	488	484	500	475	500	459	509	500	516	492	513	508	464	492	474	470	470	484	483	472	483	473	489	499	465	495	497	473
473	493	472	499	461	486	472	522	500	481	477	522	505	491	501	486	492	500	507	517	466	469	505	488	477	460	482	506	485	487	471	507	501	507	504	463	505	502	474	500	488	505	496	507	478	490	483	466	494	474
471	517	487	463	486	499	493	488	491	502	480	541	475	483	470	486	459	465	469	515	478	476	477	457	478	497	463	469	478	454	510	501	474	462	476	498	473	481	489	444	501	496	499	486	462	484	487	488	457	504
487	464	490	482	482	510	470	493	487	513	481	486	491	488	480	491	456	465	456	464	506	468	480	491	502	495	484	499	482	480	478	503	487	493	471	479	492	515	504	489	495	492	497	496	467	480	460	466	452	532
500	468	464	463	478	476	473	486	457	500	495	497	488	467	514	487	478	489	492	463	483	506	471	489	471	491	474	452	464	513	499	479	500	488	463	482	475	482	488	506	492	507	490	506	475	478	554	476	477	494
466	489	479	502	469	449	491	459	468	490	477	469	459	485	489	481	469	457	475	485	456	472	475	480	474	480	499	480	505	469	496	492	495	510	509	490	463	496	477	481	499	504	487	502	487	532	464	489	466	482
461	479	474	505	488	459	508	482	501	467	476	469	485	477	473	507	474	495	462	473	494	488	499	511	471	497	475	481	492	472	494	484	474	496	478	494	477	465	471	479	457	481	491	483	458	478	497	468	508	468
459	480	499	479	496	487	471	476	478	498	470	483	475	480	470	496	486	470	499	470	483	487	447	493	505	475	482	489	472	510	482	480	496	480	510	487	499	501	515	473	477	493	497	497	474	484	499	480	459	476
485	485	482	488	503	472	508	477	488	490	491	502	460	446	457	488	470	471	469	479	477	505	491	473	477	492	487	487	492	507	488	493	480	483	471	472	466	505	476	465	488	500	482	477	491	499	458	485	471	487
471	464	471	439	495	469	463	500	503	466	473	467	467	489	502	491	463	482	496	480	489	461	490	507	466	472	460	478	462	460	493	482	498	500	479	487	505	484	469	477	459	500	469	486	497	489	520	473	495	527
484	506	508	491	457	471	490	486	478	478	465	474	473	482	494	476	496	485	483	478	464	476	483	486	473	489	515	472	471	491	506	509	482	495	505	496	507	493	471	487	474	496	487	467	463	518	489	488	467	516
484	498	477	476	520	510	502	463	485	443	478	474	470	497	475	469	494	461	469	468	463	512	487	487	503	470	497	467	483	480	477	483	483	483	456	471	479	478	497	493	483	508	496	500	513	490	488	459	472	514
453	461	495	472	480	485	464	468	489	468	498	504	481	446	450	473	471	461	497	477	441	479	491	488	502	498	479	469	485	467	500	483	489	504	479	493	500	481	473	465	511	469	493	483	470	526	492	512	466	479
495	490	472	486	484	507	496	480	494	455	491	471	492	470	507	508	475	492	474	478	497	498	478	513	471	485	486	457	466	479	477	495	459	489	494	501	484	498	460	479	465	468	498	499	456	465	470	459	494	480
460	498	484	467	471	479	461	448	466	477	471	469	488	464	478	505	502	466	480	486	488	483	499	521	453	510	474	503	480	463	473	493	533	523	499	510	485	505	493	505	479	463	477	504	506	478	508	485	486	469
483	491	486	498	494	487	502	473	485	454	488	470	486	462	484	494	471	499	483	497	474	477	486	494	480	483	486	438	470	490	503	508	476	459	450	505	502	488	458	521	483	493	499	501	493	537	480	485	502	500
479	506	479	471	490	507	474	474	478	477	468	481	466	465	482	459	476	474	479	487	481	496	510	481	470	479	487	516	477	502	487	516	483	512	451	469	455	467	496	476	478	456	504	482	511	478	463	474	481	476
486	495	492	441	488	458	459	499	506	486	478	470	506	483	494	460	476	484	484	482	479	487	497	477	486	465	467	490	472	471	488	484	479	487	512	483	501	467	491	489	481	479	488	517	486	453	481	454	488	481
479	465	479	450	485	453	461	465	436	463	478	531	460	476	470	488	495	467	514	482	487	475	490	485	491	484	432	478	492	468	488	484	501	513	472	499	486	496	469	477	495	500	445	492	496	492	477	492	476	479
473	498	454	488	488	472	493	461	486	460	461	477	481	474	462	480	457	435	489	445	487	485	500	491	480	460	466	504	501	480	461	487	503	470	505	476	401	486	500	478	469	489	521	487	501	457	461	501	495	494
489	508	481	483	457	481	482	451	477	467	490	485	457	473	466	501	482	460	471	458	444	478	513	464	459	493	496	487	466	493	499	496	493	473	463	499	505	520	458	523	464	491	470	488	496	461	470	509	479	477
475	481	458	472	481	494	523	477	510	491	474	478	471	474	468	474	496	484	459	491	474	474	459	489	462	488	497	471	494	489	527	495	497	481	464	527	478	469	489	538	538	500	499	466	524	503	501	487	531	497
462	478	467	483	480	494	483	476	479	482	453	466	479	491	487	479	491	459	495	495	491	485	494	470	464	495	499	512	478	514	477	486	510	482	483	483	467	491	502	494	471	470	518	490	460	452	495	488	504	465
473	469	477	460	471	471	469	474	477	486	483	485	514	470	475	488	477	471	480	452	491	512	470	485	475	461	461	483	505	502	493	485	492	472	480	506	504	492	514	475	467	501	485	472	467	512	501	488	483	478
480	467	459	483	480	489	488	454	477	501	474	468	480	464	474	494	497	497	479	460	515	486	478	459	460	485	487	492	480	479	496	478	477	479	492	476	468	480	471	459	479	458	455	460	497	480	489	493	501	493
445	492	488	471	495	452	466	484	481	476	485	472	485	465	476	475	492	499	513	486	466	459	483	512	461	466	473	478	486	483	465	472	463	457	490	523	482	503	478	492	490	478	451	461	461	482	486	490	507	480
489	496	459	466	492	504	481	478	424	516	456	476	466	474	493	461	492	492	497	468	488	509	488	507	490	473	491	476	472	496	461	490	469	485	496	484	491	488	463	463	466	487	478	510	456	504	469	482	536	483
503	481	444	508	454	494	487	467	473	475	461	473	440	502	488	492	453	476	492	505	509	497	496	471	487	477	471	490	495	473	491	497	494	490	482	483	495	489	492	475	521	447	487	496	486	478	471	470	504	489
445	475	481	470	507	488	474	525	491	479	491	482	482	471	492	478	486	497	481	477	490	481	492	481	471	467	492	504	498	498	476	497	495	486	465	462	520	488	499	441	482	520	484	481	485	484	492	462	507	482
467	494	529	461	443	491	461	503	491	474	502	461	464	475	474	510	477	458	510	455	477	492	486	496	492	475	463	502	471	485	487	457	483	465	474	461	483	477	489	526	502	524	526	486	481	470	471	490	474	478
471	462	470	489	437	495	450	475	487	489	497	483	492	469	512	463	495	484	496	483	502	467	479	481	450	477	473	526	474	457	461	505	481	468	488	461	486	515	487	479	484	466	506	473	508	501	497	484	483	512
469	480	456	467	470	498	484	475	466	475	482	451	475	480	471	492	462	481	480	459	473	437	483	459	476	473	453	481	497	470	448	489	462	470	473	481	462	478	482	495	483	479	489	493	467	486	492	505	472	471
484	463	493	482	460	475	469	490	470	492	469	458	469	468	460	455	470	479	496	487	461	475	473	429	485	481	500	473	506	480	525	517	491	498	517	466	484	499	476	503	504	500	532	464	491	463	500	482	492	504
459	473	473	471	470	472	489	494	460	487	472	500	464	466	500	483	506	463	477	485	443	500	478	504	474	481	491	468	489	489	484	471	500	482	501	496	492	485	501	453	487	478	483	483	496	486	490	498	479	467
461	458	463	484	474	484	508	495	481	476	479	481	488	468	453	486	464	518	508	486	469	478	526	500	446	447	478	490	479	467	485	473	499	476	488	492	483	481	460	497	453	478	487	473	512	459	511	469	473	477
462	464	478	463	487	473	483	480	454	473	471	476	465	457	480	453	501	478	486	464	517	492	479	479	497	474	492	478	492	440	482	498	501	478	506	480	498	488	482	501	501	469	482	471	488	522	482	475	471	463
466	484	489	448	461	465	475	514	451	478	448	471	481	457	477	467	510	455	477	481	506	516	462	486	488	460	478	492	459	496	452	483	466	500	476	460	481	481	470	484	474	471	502	495	456	472	492	476	490	478
454	511	454	494	489	461	484	485	504	477	489	485	484	488	485	479	504	485	499	481	478	497	479	491	469	493	483	487	468	482	474	479	480	478	496	478	485	496	503	462	487	514	496	467	469	477	506	485	494	484
476	447	488	488	498	467	454	493	452	453	473	451	478	478	481	462	517	493	482	483	524	485	490	480	497	470	497	473	473	495	486	467	492	479	476	478	473	493	495	472	491	519	485	472	548	498	506	469	495	457
484	460	468	461	477	473	449	492	458	463	457	475	457	437	489	495	491	472	472	486	481	482	494	458	489	498	489	469	477	502	474	484	489	457	494	461	498	459	459	477	485	508	469	475	484	485	455	501	488	475
473	488	476	446	508	469	460	478	475	477	478	503	485	482	470	462	473	479	497	535	492	495	450	489	441	478	476	497	474	478	480	499	480	454	470	502	482	487	493	506	458	510	488	463	455	483	480	483	493	514
480	443	471	498	469	499	468	462	460	466	466	479	484	470	493	486	488	488	512	487	507	481	488	489	488	470	491	485	478	461	484	483	487	476	468	471	472	473	457	486	494	466	462	476	485	466	459	463	494	498
455	492	484	484	443	480	477	473	486	482	441	449	473	503	504	487	484	493	488	493	506	482	485	454	513	467	495	474	468	469	479	490	482	493	510	492	477	503	498	479	453	485	484	492	470	499	474	478	465	501
468	471	472	477	451	456	499	468	474	503	486	481	464	487	470	509	482	472	498	460	464	480	471	479	480	513	471	496	461	488	479	478	487	486	527	495	487	471	500	487	484	483	471	508	487	509	471	502	514	485
473	468	484	466	462	484	479	467	482	480	475	476	488	488	495	490	496	489	501	491	476	480	491	488	490	474	454	468	495	481	495	475	492	484	473	460	462	488	471	480	487	492	474	486	485	471	506	511	473	485
496	469	467	471	493	464	486	486	479	488	520	491	458	495	506	475	471	449	462	480	479	476	512	476	476	479	479	500	502	479	491	492	473	492	485	489	486	496	460	488	486	469	495	498	511	481	468	499	475	469
493	484	475	495	468	481	452	466	493	471	477	514	460	480	472	471	481	445	482	491	479	501	460	496	476	464	479	483	496	497	486	513	481	482	505	480	481	483	479	501	491	478	502	509	505	475	496	470	496	486
477	457	467	468	462	486	494	445	481	487	476	508	465	481	461	461	506	483	514	485	478	484	458	478	458	461	471	467	472	479	470	508	465	496	486	483	486	473	493	483	474	484	470	485	488	479	493	452	459	498
463	500	490	446	483	485	480	492	467	495	509	465	496	502	463	510	504	514	483	478	479	480	523	477	509	503	491	490	489	473	474	488	481	505	487	482	476	458	481	482	500	487	494	479	481	490	500	507	518	517
458	458	465	479	467	467	471	486	462	486	497	497	479	500	447	474	472	468	428	475	495	467	480	492	484	473	479	466	481	469	497	469	483	465	488	505	465	476	498	475	464	452	489	503	498	507	495	461	501	470
487	444	468	447	505	462	498	487	508	523	493	490	501	499	458	516	453	483	494	501	471	477	468	474	500	499	487	495	469	477	469	486	457	469	456	482	496	504	490	506	492	481	474	478	485	508	489	497	521	484
472	483	469	474	475	480	464	466	467	498	487	490	491	473	478	456	471	489	498	475	491	478	476	471	482	464	459	483	465	485	478	479	450	480	488	476	482	468	535	466	458	487	484	475	499	458	482	478	477	475
463	467	470	465	483	456	511	494	460	468	449	488	469	480	474	483	504	474	469	496	501	470	495	490	489	469	496	454	465	481	486	515	483	468	489	472	455	467	486	507	494	495	476	486	502	482	500	499	473	476
472	455	479	466	468	452	472	487	470	481	470	502	500	475	475	480	504	478	492	469	482	482	510	500	474	471	512	471	482	462	470	480	479	453	495	521	490	505	519	503	460	454	477	467	466	517	473	481	480	466
458	475	479	489	481	519	452	445	462	461	464	495	471	483	470	472	495	463	468	468	512	503	495	483	464	491	498	463	469	479	477	500	505	493	469	471	465	491	486	450	469	475	486	496	472	494	467	481	502	488
472	492	482	486	468	484	468	484	493	491	447	480	472	457	521	503	479	470	470	478	479	479	445	480	483	437	464	468	478	490	493	500	461	480	489	460	479	540	453	456	473	501	492	480	498	461	472	501	470	458
461	430	468	502	496	455	460	456	479	487	504	501	474	457	499	438	501	486	459	463	481	471	486	485	476	493	456	479	475	462	478	472	482	470	470	470	497	480	469	478	485	491	478	484	506	488	483	491	466	476
443	470	460	485	463	467	465	469	458	463	490	474	455	462	493	456	515	507	480	472	466	484	456	488	460	462	459	467	473	489	484	448	484	477	489	479	464	462	469	497	487	492	485	506	496	478	477	468	474	482
443	485	465	451	464	478	504	482	466	484	484	465	476	488	500	499	472	493	484	479	476	521	483	478	479	484	460	475	484	492	498	463	499	490	485	484	483	473	468	473	432	485	494	484	473	503	470	481	455	452
461	446	463	490	482	480	473	457	492	479	471	481	466	458	480	486	469	470	497	485	482	471	480	467	489	480	475	485	488	478	453	471	488	482	487	494	496	490	441	490	467	483	458	474	495	470	472	499	511	454
476	484	467	505	489	491	465	508	464	479	451	467	487	458	464	490	485	495	472	488	476	484	521	473	494	503	486	466	512	487	469	471	476	479	475	476	475	437	457	467	488	468	510	483	453	477	465	487	481	510
462	501	444	449	473	469	488	466	447	452	479	476	480	466	481	474	478	491	494	479	496	480	481	499	478	502	511	511	448	467	481	448	481	504	494	477	472	479	480	471	462	479	470	466	474	470	475	467	470	460
471	482	478	485	493	461	486	450	470	459	455	473	457	496	480	486	510	476	455	508	456	503	487	474	501	487	482	479	461	481	488	518	521	483	443	439	477	472	473	498	458	466	464	488	476	503	505	487	490	503
461	456	470	469	465	462	453	456	469	457	465	461	481	466	493	484	482	473	485	477	481	482	484	468	505	482	479	494	469	501	473	514	479	510	505	474	481	494	497	468	469	486	485	493	489	480	447	467	467	448
481	477	457	458	488	466	468	474	481	479	455	452	468	488	468	470	478	482	500	509	471	486	477	499	458	441	511	455	499	479	489	511	468	469	488	471	463	498	497	489	496	490	478	472	502	476	465	483	475	484
459	460	477	475	453	453	454	483	455	470	480	463	464	452	457	465	451	433	467	480	458	500	486	473	485	453	518	491	486	515	492	490	466	472	449	467	493	446	487	457	485	484	469	503	464	498	501	503	525	508
451	479	482	464	460	481	473	473	500	448	490	488	487	458	474	503	466	491	461	461	502	454	517	475	471	496	506	468	509	508	496	469	458	465	475	469	445	478	513	481	457	491	463	484	473	498	536	498	479	488
481	483	447	462	496	493	487	465	503	473	450	484	463	464	455	457	451	471	493	472	476	470	477	480	488	479	506	472	462	468	484	501	476	501	537	495	468	497	444	506	515	468	490	502	471	470	497	496	472	486
464	470	465	487	471	496	467	482	482	470	427	488	467	476	467	462	450	466	482	473	462	470	465	485	480	483	479	474	500	448	462	468	455	455	500	480	468	473	464	461	457	501	465	478	503	474	480	488	473	509
474	470	495	463	477	461	472	495	456	486	487	480	480	469	466	475	493	495	496	454	467	485	493	480	461	466	505	491	456	500	467	481	481	467	485	455	480	483	498	465	455	491	473	461	504	490	466	497	487	502
477	471	495	488	486	438	480	481	462	471	497	464	476	468	454	465	461	480	459	465	500	443	490	480	487	493	497	448	472	493	509	487	458	494	481	466	465	499	514	481	468	474	462	450	478	478	471	483	477	483
476	494	468	459	486	511	466	488	475	481	450	477	480	424	473	466	463	471	487	478	462	504	487	482	487	465	482	481	432	466	471	479	468	472	485	494	480	479	469	490	486	472	492	479	452	483	493	472	474	499
520	481	464	453	463	465	473	463	467	451	474	458	442	451	497	469	480	473	458	474	475	501	482	473	481	496	459	452	471	465	461	475	464	486	484	492	479	480	506	464	470	507	485	493	467	487	497	481	470	462
469	479	459	481	493	474	464	507	483	456	481	474	470	481	477	468	488	465	459	453	472	482	457	491	479	465	455	507	475	470	458	476	458	464	467	483	453	455	477	492	497	501	476	485	463	476	473	511	481	484
484	452	476	480	472	459	472	459	491	443	466	467	488	476	485	447	496	463	474	493	469	489	453	455	470	493	500	493	466	461	482	492	472	498	487	474	491	486	476	456	472	483	496	491	473	481	513	477	489	483
479	493	475	478	466	482	468	471	487	483	486	447	472	479	494	469	466	485	487	471	510	468	465	487	448	471	482	476	457	467	493	459	477	449	478	474	487	477	475	482	475	482	472	511	487	452	485	492	487	497
459	486	475	482	470	439	453	442	496	476	472	452	484	466	514	480	459	449	458	463	446	471	451	493	493	468	477	513	474	474	486	456	480	483	483	497	469	466	487	458	453	503	462	487	492	494	473	504	490	473
491	480	455	470	463	454	472	465	473	430	504	439	458	459	477	476	492	478	484	446	475	486	463	477	491	497	480	461	463	463	486	457	470	475	489	477	490	472	479	494	501	490	515	515	505	486	485	488	495	474
481	476	472	496	487	449	477	478	452	447	459	477	481	453	495	461	491	452	449	466	475	489	483	477	467	487	461	486	480	539	521	479	483	464	482	467	533	496	513	496	495	508	468	476	503	485	497	484	486	468
470	473	474	458	452	499	455	473	476	448	467	494	477	497	472	497	466	468	468	462	463	483	543	479	508	483	463	465	504	474	468	453	492	449	468	458	499	488	457	525	498	489	518	494	469	483	474	497	495	479
473	519	462	484	463	479	468	460	461	478	475	491	448	471	491	484	461	474	486	464	477	474	479	466	466	486	483	485	509	480	478	477	459	472	482	482	469	492	460	456	455	472	515	493	497	496	489	469	487	498
449	476	471	475	472	462	477	473	457	464	463	471	489	472	457	456	481	464	470	484	482	503	494	481	464	473	483	489	477	473	494	505	453	486	476	455	460	484	481	525	479	497	487	491	516	482	491	497	485	484
490	437	496	456	473	485	442	480	482	485	478	450	459	476	467	455	463	461	474	458	471	477	481	446	494	472	480	472	492	504	462	496	493	521	507	479	484	483	502	503	471	492	471	491	466	480	482	482	520	485
460	463	453	449	448	483	464	454	471	465	454	477	484	471	461	484	461	460	472	473	455	458	473	491	496	492	470	458	464	482	487	476	485	513	500	514	480	529	475	465	485	494	486	464	469	483	477	516	511	482
458	492	467	466	467	478	481	484	476	461	469	459	498	459	456	494	484	467	462	466	463	437	458	471	488	477	488	466	487	472	494	482	533	498	483	462	502	492	459	474	480	460	462	475	492	479	467	478	506	471
448	498	462	452	476	471	493	466	490	465	468	478	461	459	497	476	478	460	454	479	466	458	494	490	490	485	484	515	488	491	474	500	489	476	456	468	477	485	460	459	493	464	478	480	490	467	475	466	482	504
453	454	496	437	457	485	468	453	458	465	488	469	464	449	484	471	496	458	502	473	468	486	477	487	437	487	462	488	475	516	483	508	490	473	454	480	495	489	468	492	483	465	475	531	462	470	465	465	467	438
456	463	502	475	460	461	469	447	474	473	489	485	490	472	499	475	477	478	484	456	461	444	486	488	489	502	497	491	480	497	494	477	503	454	467	450	489	462	437	473	481	471	486	448	455	482	512	471	469	480
455	460	490	426	474	459	487	472	497	464	489	451	473	476	479	462	451	483	449	484	475	464	473	490	495	478	498	471	502	456	482	489	485	474	479	475	474	452	468	475	485	488	465	484	492	481	487	489	480	466
478	452	474	470	502	461	475	455	484	452	458	468	454	472	510	456	488	469	501	457	492	471	479	482	455	475	488	480	476	483	470	461	463	479	454	451	480	474	486	474	481	461	480	449	476	478	484	464	455	488
467	477	472	482	485	466	472	451	457	454	459	475	459	468	453	445	476	475	482	439	479	467	490	486	462	479	477	480	487	497	473	456	461	454	477	496	489	503	471	506	512	466	496	482	497	487	474	496	468	484
460	455	465	465	491	455	467	469	483	447	473	485	468	450	484	486	479	461	469	451	489	494	470	471	488	474	494	478	472	496	497	487	477	475	457	485	455	466	441	497	492	479	492	444	443	493	474	463	477	481
465	449	467	450	484	479	443	481	526	453	454	477	441	481	462	469	448	444	440	436	483	504	478	479	456	473	456	458	469	441	473	476	452	455	484	472	479	468	475	455	462	451	483	480	469	487	467	483	499	499
461	442	473	468	468	483	487	440	473	480	479	460	447	466	469	475	488	479	461	434	474	488	485	464	500	475	469	491	476	502	450	475	451	453	444	475	478	519	443	498	463	466	481	487	484	466	467	469	462	465
457	476	448	475	455	471	490	472	482	480	483	459	476	477	490	447	486	500	508	481	453	459	471	459	487	476	497	481	459	476	493	488	488	482	455	458	474	475	475	460	466	467	497	465	467	484	491	497	483	461
465	446	505	472	465	473	474	461	467	444	468	453	455	461	467	453	420	454	487	450	493	455	500	494	469	483	480	478	479	459	485	500	461	476	491	480	469	479	464	471	470	471	479	460	499	480	469	461	484	501
469	459	449	458	463	469	471	473	478	490	461	473	455	493	461	444	463	462	487	459	460	490	471	484	469	479	438	471	474	507	493	466	469	466	480	468	487	486	482	479	464	471	474	469	462	505	462	507	459	473
487	485	449	508	450	491	457	455	448	472	478	455	467	493	455	452	485	479	476	472	497	473	472	470	482	457	483	490	466	473	472	469	480	476	478	498	472	482	481	473	472	457	478	490	485	478	473	464	469	500
469	471	462	468	453	456	483	444	451	445	470	475	504	460	452	457	462	498	469	464	444	448	478	478	494	474	480	480	457	464	457	460	472	492	461	456	464	498	496	492	517	478	473	479	482	490	501	496	470	462
446	490	468	453	508	466	473	449	437	481	463	455	490	459	436	465	475	496	490	478	460	469	480	449	465	456	496	466	467	461	472	462	486	477	480	478	494	488	501	473	490	492	499	538	478	483	502	510	490	463
444	458	469	459	467	467	497	463	494	458	444	466	488	455	473	457	446	455	480	451	478	476	462	459	485	466	476	474	453	441	481	482	463	454	474	473	479	485	473	501	491	467	461	480	511	458	512	465	485	473
447	469	481	448	462	451	450	481	461	487	450	443	471	483	454	470	470	464	506	499	472	472	466	476	479	465	461	490	474	469	455	471	475	481	497	507	479	486	482	453	530	494	476	503	478	483	487	493	451	476
440	469	465	450	428	454	453	465	474	438	464	474	458	446	476	473	485	473	446	479	471	491	465	445	468	467	480	453	466	468	442	464	483	466	458	465	464	482	457	467	512	474	520	490	487	484	493	484	498	507
462	458	465	477	488	491	443	465	504	479	482	433	461	428	459	472	471	475	469	448	492	458	483	459	484	483	457	455	470	475	466	467	469	453	490	460	481	474	472	515	444	472	485	498	475	500	468	496	463	453
461	435	450	465	497	465	450	471	458	479	469	438	456	475	470	460	459	452	473	476	491	464	437	488	469	469	449	462	443	487	466	473	475	472	494	483	471	462	469	455	474	469	482	488	506	478	492	469	452	493
438	454	464	448	475	495	464	449	457	442	478	443	453	456	442	471	472	437	478	447	440	447	474	507	506	440	456	477	509	460	445	464	465	493	459	461	481	502	478	474	479	468	458	482	477	468	480	487	480	499
424	446	462	502	472	482	492	461	456	496	469	481	448	479	471	475	490	438	477	466	475	497	448	484	484	453	491	476	464	463	492	447	473	484	470	461	473	482	474	491	469	495	466	483	495	465	487	474	481	473
467	450	468	463	444	478	453	445	447	484	480	435	471	456	449	469	462	463	490	459	471	467	469	485	488	486	466	457	459	478	468	460	477	475	473	494	465	490	502	460	487	481	480	531	472	471	479	474	491	474
445	462	482	480	452	468	463	477	472	462	454	452	472	498	481	468	484	469	456	449	484	455	484	463	455	467	445	442	447	456	468	450	483	434	473	474	462	487	491	469	467	476	472	480	506	461	448	451	473	480
458	484	447	460	428	451	434	458	468	460	463	487	470	457	458	465	512	462	485	465	486	474	458	466	480	466	485	447	480	476	467	470	470	479	439	444	464	462	458	464	497	447	464	451	487	464	467	471	480	472
458	468	451	494	473	469	470	503	473	457	471	471	470	498	437	462	453	483	469	461	468	467	465	474	473	471	453	461	478	476	461	458	440	460	461	455	472	478	479	467	468	486	476	465	452	460	471	487	482	482
460	438	456	456	445	453	466	472	478	482	472	452	446	470	467	467	457	454	470	452	449	466	466	472	481	472	482	452	479	449	443	477	433	518	498	494	477	466	486	468	476	461	470	475	476	485	478	482	486	475
466	429	468	489	466	437	438	462	434	455	467	461	460	486	463	456	436	467	479	461	458	470	491	460	462	463	467	467	472	472	439	489	480	470	461	467	482	465	487	472	463	474	452	498	497	466	489	467	461	470
445	450	456	480	490	476	488	481	469	458	466	448	448	488	464	484	443	478	472	473	481	476	472	476	489	470	434	489	471	452	489	477	454	496	480	472	493	478	495	504	486	474	471	478	453	474	459	489	471	504
448	474	455	460	447	480	451	457	478	473	477	472	508	446	458	460	462	468	487	457	472	459	481	478	479	461	459	463	450	463	459	461	497	466	468	482	481	480	458	452	452	467	487	466	460	478	489	471	477	463
447	463	458	475	460	454	466	451	493	440	447	463	464	469	445	468	485	466	464	439	442	473	486	476	486	490	481	499	492	512	476	466	467	462	477	466	454	463	468	451	469	464	500	487	473	469	495	455	476	459
454	451	454	467	456	467	455	472	442	473	442	487	461	471	443	455	451	480	457	477	448	470	488	466	442	466	497	475	455	449	481	506	474	479	467	475	474	468	486	502	479	471	469	467	466	496	482	470	469	465
460	454	466	477	446	485	456	477	450	465	456	471	468	456	462	460	456	459	459	458	469	458	498	447	474	484	468	482	456	477	501	451	474	481	507	483	468	486	475	480	467	475	464	459	475	459	457	448	454	472
473	450	455	470	487	458	474	458	452	465	487	446	463	480	472	453	476	475	486	496	455	442	484	465	450	463	479	486	458	483	501	475	502	471	482	481	465	468	454	458	491	470	502	489	482	460	471	463	427	466
463	427	462	497	467	494	443	452	433	473	468	459	460	472	468	452	448	457	477	436	486	450	472	480	477	468	473	462	480	471	476	490	467	494	452	481	484	473	468	461	468	473	472	433	468	476	488	460	488	449
446	466	453	466	477	467	445	484	478	465	423	441	458	460	427	479	469	476	461	459	493	492	461	486	513	476	502	462	450	481	483	461	478	468	484	471	442	461	484	445	439	480	475	494	467	482	469	463	461	478
461	483	434	445	461	483	448	438	482	461	440	457	467	465	476	455	493	455	472	466	470	484	492	472	491	464	473	456	478	489	442	445	479	466	470	483	489	476	485	462	473	447	451	463	491	457	455	461	455	454
468	472	447	460	467	466	462	456	462	469	467	451	446	463	468	478	479	468	472	462	484	473	449	467	459	460	480	500	490	478	483	476	486	464	485	459	472	465	453	446	444	466	464	470	462	491	458	487	470	493
459	443	463	468	448	454	476	475	458	463	472	451	456	465	456	476	466	457	459	453	467	490	476	474	458	465	480	469	474	483	471	490	499	501	472	448	477	500	466	468	462	454	470	458	449	475	475	487	492	500
460	487	431	478	451	474	437	437	459	447	468	459	447	486	455	469	484	477	470	456	462	449	479	483	463	461	472	477	475	451	476	475	472	464	478	482	484	500	478	472	451	457	462	486	461	487	452	472	462	478
441	447	480	448	490	450	489	468	450	485	461	429	467	455	460	462	458	463	479	460	470	499	463	444	488	469	465	474	481	485	463	490	477	482	497	483	469	463	494	466	471	461	489	513	484	457	478	480	499	483
463	459	449	444	450	447	463	460	479	444	451	487	470	479	468	464	455	450	464	461	467	478	488	486	482	480	492	465	481	467	460	480	467	497	493	475	481	469	491	466	473	486	486	478	470	476	499	493	482	517
460	474	458	465	435	459	470	483	468	467	454	447	447	447	469	443	472	441	468	446	475	446	455	437	482	473	478	453	468	450	506	492	477	488	453	459	471	473	482	470	450	473	503	475	481	463	468	475	471	468
456	446	438	436	473	460	461	436	470	468	496	455	464	469	469	445	481	458	456	467	446	487	450	455	445	451	483	444	460	446	469	468	474	466	461	472	473	490	444	506	477	456	455	491	486	469	467	481	471	490
458	463	452	474	474	460	496	431	459	488	476	460	469	487	465	449	479	485	465	445	481	444	454	478	441	493	453	466	442	468	459	470	482	453	465	467	456	455	467	461	456	465	514	492	492	477	472	490	471	462
466	452	464	440	466	455	448	453	474	482	450	461	480	452	437	449	448	477	468	457	472	454	443	444	446	473	463	458	459	467	465	453	463	457	468	492	461	446	454	471	470	460	455	462	481	461	457	477	473	461
446	429	471	457	462	492	447	455	477	478	486	425	486	467	468	477	477	465	466	458	474	443	483	457	468	480	459	467	469	449	441	462	466	470	459	462	442	463	468	462	458	473	473	477	466	474	477	474	466	476
454	450	448	441	449	453	456	447	500	469	455	442	454	465	444	474	469	458	452	466	457	458	455	501	464	464	470	463	466	458	475	468	474	463	433	459	466	476	470	460	455	480	495	475	454	479	473	458	489	508
465	464	437	452	460	485	455	474	468	467	456	472	457	475	468	451	468	477	468	461	449	493	462	468	451	471	456	479	453	459	450	471	473	449	459	485	469	460	475	476	456	438	475	455	481	453	478	472	492	462
428	454	449	452	438	451	463	480	463	454	434	475	472	464	438	467	476	483	459	466	476	474	463	472	463	449	474	479	474	475	442	456	467	475	447	500	455	485	479	454	462	477	459	468	458	448	453	486	473	476
436	461	454	486	466	459	467	466	454	458	477	475	439	472	464	483	461	453	470	466	466	464	456	472	462	439	467	480	461	464	476	462	450	462	478	462	457	478	483	474	444	440	490	478	455	479	470	473	458	472
435	459	472	453	473	456	445	467	443	459	440	467	446	429	455	464	459	495	457	450	469	447	439	475	466	479	467	462	476	476	490	444	479	470	466	480	494	482	480	464	441	484	468	490	469	471	477	464	476	473
466	462	452	475	450	464	458	468	449	472	475	464	446	443	469	458	470	456	465	459	448	457	453	457	462	457	487	460	482	498	459	460	454	468	472	472	467	462	483	462	452	454	445	468	482	449	486	487	441	470
456	434	456	463	470	441	463	468	463	463	450	463	454	429	433	438	457	471	462	458	494	469	483	448	487	454	473	471	473	481	459	476	464	482	448	465	460	449	481	455	454	460	473	480	483	447	455	445	461	471
476	446	450	427	438	461	471	452	464	456	486	461	465	478	440	469	471	480	480	458	476	465	426	447	449	468	459	464	477	461	445	462	498	474	447	459	454	457	485	474	461	474	451	446	468	473	466	489	454	524
446	449	458	440	471	482	455	450	447	455	469	455	457	466	465	447	449	467	459	445	461	472	456	441	446	471	471	463	455	482	468	471	442	473	450	456	480	469	460	476	444	478	457	474	471	489	487	481	488	462
449	452	453	458	446	463	455	471	443	463	468	467	455	468	489	477	447	459	483	456	456	461	487	450	455	427	441	455	448	470	457	454	468	466	465	473	481	479	496	462	479	469	449	452	470	442	456	466	503	465
434	462	465	428	448	477	455	466	491	461	470	477	462	457	457	472	462	435	456	442	462	454	468	447	498	433	454	463	466	474	478	460	453	459	484	459	456	457	459	466	491	466	463	475	441	479	442	474	455	487
461	473	456	463	462	454	458	479	463	461	455	465	470	444	458	441	454	453	451	459	444	454	475	468	472	459	458	476	474	469	466	469	452	453	468	463	464	469	447	486	458	469	464	490	489	466	467	467	470	476
447	456	445	447	457	436	452	466	446	474	448	484	453	456	474	454	460	464	485	466	459	455	462	465	443	449	459	457	451	477	472	452	461	483	457	453	493	470	484	482	450	452	477	464	467	467	464	453	466	462
443	457	442	468	460	461	475	463	473	473	442	454	442	467	465	446	457	457	480	468	451	449	481	470	470	449	460	468	477	448	424	455	474	471	494	469	451	464	472	460	439	471	460	465	470	458	447	463	436	458
453	431	460	443	462	481	466	450	453	449	451	444	430	470	446	458	458	463	476	467	459	437	485	462	444	470	457	451	466	436	463	451	488	477	437	460	487	453	441	478	446	470	469	468	475	480	471	464	477	459
440	459	434	442	482	454	459	444	434	448	461	452	455	470	447	456	473	443	447	440	446	461	457	486	478	451	455	469	451	465	461	449	499	457	496	485	461	442	513	471	474	474	473	466	478	458	464	444	480	460
464	447	473	444	455	447	481	462	458	443	473	474	469	467	453	459	444	456	448	441	472	429	445	488	458	466	446	472	456	447	449	453	454	460	476	470	479	460	480	496	470	481	453	451	471	504	485	466	451	459
436	457	444	458	462	454	463	478	464	457	443	472	435	471	454	459	445	453	450	438	470	463	441	468	466	465	500	459	459	459	475	467	467	451	473	479	458	464	487	488	459	485	474	478	457	447	463	458	503	477
454	460	425	447	455	464	428	459	461	448	450	465	452	449	463	463	462	465	459	471	470	465	460	492	462	454	457	454	482	454	450	464	462	440	492	455	478	454	457	482	495	491	459	464	485	476	493	452	482	470
411	450	461	455	461	462	465	474	460	450	448	463	448	460	474	456	447	470	470	469	473	464	452	469	446	471	458	450	437	464	444	486	461	474	475	476	463	448	458	461	487	469	488	475	445	481	468	473	466	478
466	470	453	452	447	469	457	454	485	456	461	450	441	467	443	460	474	458	437	435	453	468	447	452	463	449	478	459	459	449	436	501	449	460	460	471	461	473	483	457	480	453	471	483	460	448	486	456	459	466
468	461	446	455	452	450	464	476	452	453	455	465	451	468	442	445	454	461	475	467	460	474	461	457	470	481	450	454	462	447	442	464	446	466	476	449	452	462	470	449	485	482	500	464	436	458	483	472	490	486
447	424	439	448	452	429	467	464	454	432	435	437	450	469	481	450	463	432	456	466	475	472	451	443	462	462	444	465	476	481	448	440	463	443	488	456	470	443	466	495	464	450	477	453	474	466	475	467	450	470
440	443	451	447	444	449	447	468	447	474	434	465	473	453	463	472	470	461	453	478	444	462	465	440	455	436	451	461	462	459	463	459	454	471	447	462	477	456	483	448	464	469	477	449	484	466	441	490	493	485
458	483	452	427	445	462	456	475	457	461	459	446	454	477	447	459	470	443	492	452	458	450	437	476	465	463	475	444	461	471	461	455	482	436	451	453	461	454	461	469	473	492	453	450	465	477	465	487	460	465
448	456	478	457	476	460	466	425	457	443	436	475	475	447	482	473	457	444	485	442	482	452	472	470	464	435	449	452	451	435	450	472	476	458	454	468	463	452	452	480	432	506	464	459	467	467	476	487	457	470
459	447	469	447	465	463	443	445	441	464	456	464	472	467	455	467	457	463	443	452	465	466	463	444	426	461	455	445	465	464	466	460	444	456	467	458	488	472	437	468	459	498	469	469	468	469	474	451	465	472
455	474	460	482	436	459	447	460	455	469	459	456	448	457	452	425	427	450	445	467	443	463	451	465	459	449	480	458	471	458	469	464	463	482	464	448	493	458	448	469	481	467	472	470	461	442	475	450	472	464
467	455	450	464	471	450	453	436	490	446	464	453	472	458	467	455	439	461	474	452	457	474	465	465	451	457	494	451	457	458	472	481	452	465	449	469	488	460	454	491	456	471	450	468	466	447	458	460	468	459
471	414	459	443	436	461	447	444	443	458	453	460	456	439	455	462	470	461	460	459	452	425	479	476	455	450	483	435	465	435	445	483	478	463	456	461	464	466	450	460	442	475	465	470	456	476	466	475	457	468
446	447	448	475	462	442	473	456	449	470	443	474	463	472	462	504	507	479	480	455	450	466	460	454	473	454	457	456	452	449	454	459	481	452	467	462	477	451	469	473	475	460	475	449	450	466	493	490	490	498
433	437	425	441	437	449	442	454	457	442	469	436	467	449	474	465	477	480	460	443	459	454	458	477	475	467	464	465	460	458	445	459	464	463	485	457	465	470	451	464	453	451	469	478	484	461	459	462	467	464
471	463	461	473	446	430	450	449	466	469	454	462	469	447	473	464	454	476	445	473	474	447	464	457	458	460	452	460	441	455	465	462	461	440	452	451	452	441	459	461	469	444	467	464	471	451	492	479	473	481
450	447	454	446	453	451	456	453	436	448	442	470	459	460	459	476	450	463	461	434	444	448	470	470	469	450	456	447	447	450	454	468	467	462	443	473	476	465	465	474	459	439	464	476	441	509	450	462	458	472
470	451	426	454	451	442	491	490	456	445	466	472	468	467	465	452	453	458	483	466	461	445	449	431	483	480	435	472	462	473	459	453	472	455	458	451	457	454	463	469	449	466	432	439	472	489	456	456	505	487
440	451	468	444	454	452	447	474	465	452	450	456	473	450	456	484	464	457	445	460	449	460	443	446	470	447	478	438	443	480	455	458	429	453	453	478	474	455	463	461	464	468	449	483	472	477	475	481	453	481
443	441	464	475	455	441	463	455	429	453	454	455	449	450	444	457	458	455	463	446	460	458	461	442	452	465	461	458	441	468	443	425	455	430	450	466	458	478	471	460	459	475	457	452	443	431	463	453	454	468
458	460	466	452	454	477	456	437	443	470	453	452	448	467	474	442	446	435	473	467	461	461	449	470	479	466	443	467	454	455	466	444	465	466	467	443	450	459	470	455	459	466	464	445	468	450	470	444	451	490
454	453	450	444	477	461	438	462	445	463	475	434	463	455	463	474	450	454	465	484	464	461	465	478	469	449	484	455	473	461	481	474	440	460	434	439	466	470	451	465	455	438	452	471	455	441	456	473	467	446
458	434	466	442	454	432	457	449	464	436	450	476	463	458	461	443	462	462	465	451	471	477	443	455	471	464	454	473	444	449	489	459	450	470	471	466	467	462	458	454	428	463	468	470	464	438	452	457	446	496
431	454	488	439	472	445	440	450	490	445	460	481	466	456	462	467	460	445	449	466	468	455	452	436	443	455	450	426	453	443	475	458	478	461	462	453	449	477	440	458	458	451	492	465	468	477	488	445	476	480
450	441	473	441	449	464	441	440	450	454	448	444	469	461	440	450	463	456	454	439	436	465	479	456	476	471	449	451	460	456	436	465	446	448	451	447	442	462	470	479	467	470	491	431	455	483	475	437	448	434
470	461	476	460	438	467	446	452	427	464	483	445	467	442	450	456	462	427	480	453	452	454	457	486	454	441	465	444	443	458	461	458	462	455	459	468	481	470	470	449	456	438	466	452	449	476	481	467	448	460
479	462	447	447	441	460	451	467	447	436	482	430	450	445	453	441	448	453	447	461	446	488	464	439	434	466	439	457	429	433	465	459	446	459	463	451	459	442	454	460	452	456	458	452	457	471	466	457	465	471
441	437	444	443	466	457	433	447	456	438	462	450	473	459	454	440	472	464	479	449	463	477	460	460	438	462	481	456	464	432	472	474	461	445	451	472	443	436	464	482	455	483	467	501	449	459	461	439	477	466
464	470	450	438	453	465	452	437	423	451	437	440	444	466	420	461	465	444	444	455	452	438	462	499	456	448	448	444	469	435	432	456	448	479	494	467	437	455	479	451	473	435	455	462	466	478	451	453	487	468
447	424	446	446	441	430	435	447	446	448	438	452	440	448	478	469	437	450	459	450	429	478	460	435	446	439	427	462	452	462	452	439	459	449	483	461	457	466	460	473	440	461	465	467	452	453	437	445	447	461
441	442	451	443	462	432	458	424	440	449	467	471	474	459	467	453	472	455	455	468	458	440	451	448	440	439	456	437	479	467	478	463	460	453	460	480	475	471	455	467	479	457	445	463	460	481	478	467	438	465
447	448	443	448	441	451	439	437	439	436	468	452	472	450	450	465	472	482	458	451	472	457	465	453	483	454	460	459	444	473	463	469	475	466	468	443	457	466	443	483	454	461	450	473	473	480	450	473	455	488
443	442	452	458	451	462	467	455	460	457	471	453	455	440	492	465	442	446	445	417	461	432	443	466	439	468	442	449	462	439	446	442	470	473	470	469	465	473	462	459	460	482	451	492	455	467	469	448	440	454
432	431	455	453	439	462	453	451	463	454	464	462	464	443	471	448	434	451	459	459	443	453	460	466	449	475	459	492	437	453	459	491	490	467	481	497	485	447	504	455	442	459	458	486	461	465	459	461	478	469
432	405	460	444	441	451	451	450	461	451	456	467	488	421	438	442	440	434	453	449	447	444	439	436	455	469	473	450	464	473	463	454	477	492	461	487	448	460	465	454	461	460	471	452	458	465	483	453	464	438
456	448	441	452	469	438	446	456	436	464	448	442	447	453	464	452	448	461	468	488	468	451	470	475	457	460	436	459	463	465	491	508	481	507	488	479	479	449	470	464	460	469	434	453	451	485	434	452	449	467
427	416	454	470	439	452	439	452	440	434	456	452	449	452	463	440	440	432	469	468	455	470	451	458	457	456	441	459	466	473	480	499	475	482	478	487	483	458	454	475	447	468	461	486	462	452	479	439	466	436
441	446	457	455	449	451	443	453	457	457	462	455	443	463	451	446	452	467	450	454	440	454	465	453	473	446	481	481	482	495	459	515	476	489	501	491	480	465	443	444	454	449	445	485	449	468	447	472	468	468
441	456	448	455	435	462	475	451	416	447	458	421	442	446	447	465	446	450	469	440	429	444	463	443	451	458	454	461	456	486	465	491	504	537	466	517	463	480	501	459	455	456	439	479	470	465	463	485	448	461
448	426	452	439	432	439	466	450	443	457	445	443	443	445	436	441	428	457	483	438	434	439	450	453	459	438	483	470	466	500	465	487	500	500	482	457	477	452	465	465	487	448	466	466	470	458	488	446	465	470
441	456	455	442	456	452	448	417	434	459	450	436	444	459	442	456	449	451	464	464	433	471	450	451	464	469	428	467	480	456	474	505	476	493	495	481	469	446	456	456	451	476	470	451	443	450	472	467	434	478
472	457	442	457	443	454	473	442	454	483	442	449	436	465	446	444	456	436	453	455	447	427	439	467	435	463	458	471	465	479	525	474	481	472	474	482	480	466	479	423	454	450	440	447	482	445	443	466	455	458
444	462	442	457	446	461	441	441	455	461	432	434	451	452	453	459	462	462	451	450	470	452	473	465	446	454	453	448	470	474	504	507	452	487	471	480	464	474	478	467	465	454	469	443	446	477	468	481	470	470
442	443	447	438	444	446	439	460	441	454	447	462	434	448	456	436	445	441	469	439	455	465	431	459	464	453	451	452	455	464	463	483	481	475	478	463	460	493	460	454	453	437	435	469	448	437	474	435	483	437
460	452	435	413	430	450	409	453	447	457	442	439	465	446	461	443	471	461	469	479	444	451	457	435	470	463	470	476	458	464	490	475	469	495	470	480	451	449	455	445	451	481	489	443	471	443	453	467	458	448
447	430	433	444	446	420	442	431	440	429	443	441	425	454	441	482	442	481	448	443	464	465	455	457	449	437	474	451	474	456	476	484	463	484	497	489	469	465	520	479	447	448	457	428	459	446	475	476	447	452
433	405	433	439	462	438	438	435	441	438	445	452	455	426	460	472	465	494	438	465	496	464	453	464	481	465	470	483	463	465	463	446	467	498	483	477	493	479	485	456	474	469	463	447	453	444	453	458	460	472
463	425	448	421	421	455	440	448	449	429	453	446	443	434	464	488	471	472	459	479	476	481	471	482	440	451	463	480	466	450	475	470	473	510	481	460	469	475	479	477	457	457	448	449	470	454	459	449	455	465
438	451	417	439	446	454	442	439	458	461	434	455	481	477	461	460	453	475	465	462	438	471	469	490	468	431	465	460	449	462	489	473	491	448	466	472	483	446	487	498	457	455	432	467	470	440	476	449	442	459
434	432	437	431	427	437	433	434	453	443	484	463	469	452	442	453	446	469	480	447	455	462	465	464	464	461	478	463	448	468	459	484	460	493	459	491	493	480	506	464	445	460	467	466	419	443	472	452	448	457
426	456	440	432	439	439	449	444	450	461	444	465	462	457	466	469	489	467	477	461	458	470	456	453	443	455	452	451	474	457	492	478	505	480	464	490	502	496	497	450	495	464	476	462	475	452	468	453	444	435
444	425	433	434	424	446	435	463	416	445	435	440	445	473	445	441	469	467	474	458	416	450	438	405	454	460	457	439	483	460	488	472	483	483	475	482	476	466	468	477	486	510	470	461	466	454	473	459	446	463
440	460	444	441	428	463	458	439	431	455	437	459	449	448	483	451	449	439	460	481	437	463	456	466	451	435	463	445	448	478	453	485	460	481	477	455	494	480	465	459	462	480	473	438	443	466	438	479	463	442
438	420	430	445	447	470	447	440	473	441	448	453	451	476	446	454	430	460	448	437	466	431	451	446	463	441	469	469	480	475	469	514	487	483	461	461	489	488	453	483	518	452	490	445	464	427	464	449	437	457
438	458	447	429	443	456	434	449	447	458	451	459	446	456	435	455	435	433	448	456	444	450	443	456	427	449	435	463	452	476	458	488	502	458	473	500	469	473	477	485	461	487	467	449	432	449	452	457	436	448
456	496	451	442	444	459	450	439	463	468	488	441	458	461	454	458	440	461	451	471	448	458	464	463	456	465	446	466	466	505	462	455	499	493	502	463	488	492	475	481	472	475	455	476	478	455	464	423	461	494
479	461	437	448	457	465	443	448	460	472	466	469	449	457	461	441	441	444	450	457	435	457	452	435	448	427	438	434	447	495	462	493	473	458	467	470	491	484	473	458	483	478	469	439	464	478	465	449	464	465
442	448	456	433	428	445	445	436	453	442	463	451	467	448	458	421	436	453	443	435	460	474	463	440	453	489	446	475	485	490	446	495	467	500	497	462	473	495	468	468	445	471	453	461	459	503	451	460	445	440
460	450	444	458	447	447	440	448	456	436	449	441	447	441	449	442	449	468	449	443	472	446	485	499	456	493	484	469	461	474	463	488	463	468	496	480	471	468	480	443	465	453	456	478	438	454	454	446	463	492
429	450	470	458	434	454	434	456	442	453	472	460	436	438	447	461	464	436	448	444	473	484	451	478	474	451	491	464	455	475	457	441	458	448	450	450	453	484	458	439	478	452	456	465	466	438	464	462	461	451
414	448	448	448	425	451	446	426	457	445	451	444	457	473	458	446	459	451	441	461	445	462	468	476	450	471	458	478	447	472	471	457	434	432	466	455	434	457	448	477	463	467	478	451	447	480	455	448	448	464
477	456	450	460	449	459	455	443	434	461	461	459	441	429	429	446	432	451	462	469	438	469	473	475	437	478	455	474	440	472	439	470	451	444	424	444	454	449	455	466	465	477	479	479	439	460	452	488	464	490
447	445	430	435	436	444	465	450	446	462	447	454	438	429	463	457	448	443	447	465	462	436	456	453	462	461	465	428	449	442	468	454	448	448	412	461	445	465	471	468	467	473	450	462	466	460	477	476	460	454
424	417	425	445	438	429	440	440	423	447	450	425	450	442	433	431	437	454	439	466	480	443	460	450	445	441	448	434	444	453	457	446	450	445	456	467	461	432	447	448	465	458	452	465	455	445	465	480	468	451
418	431	435	477	440	458	447	441	439	422	453	440	434	441	419	462	451	450	432	452	430	439	449	423	448	437	440	448	455	462	445	460	455	438	438	446	460	457	462	443	449	450	467	456	453	454	463	456	459	454
445	445	424	437	439	430	433	449	423	439	434	441	463	415	440	444	464	469	446	431	441	450	453	443	440	451	466	459	452	452	466	444	447	455	468	441	456	453	465	446	486	458	446	459	443	452	429	492	469	460
418	427	445	446	426	446	448	444	462	444	476	437	450	437	451	475	436	453	461	440	448	439	465	451	453	435	439	440	441	473	464	464	440	471	437	444	447	465	466	457	459	444	444	443	471	419	467	487	484	449
435	430	452	457	436	452	450	448	426	451	437	438	448	421	435	440	464	424	425	468	433	472	434	448	457	432	454	438	429	447	433	455	450	470	445	437	458	468	435	441	445	451	440	449	433	486	477	475	425	473
440	449	421	452	432	449	463	421	448	445	442	447	425	439	449	441	418	472	465	458	437	451	454	439	455	441	457	466	451	443	461	437	439	427	430	433	435	432	443	440	438	454	425	451	481	451	463	449	450	463
433	450	419	420	418	460	436	445	435	434	458	449	453	438	439	418	442	449	444	446	458	455	432	434	438	442	434	456	464	434	436	445	477	460	446	454	467	443	432	447	444	440	463	470	448	439	457	445	429	471
443	435	442	440	441	449	450	438	446	442	452	446	452	459	455	451	445	441	464	438	441	450	467	454	439	445	458	436	456	435	446	449	432	449	441	449	450	445	456	443	443	465	452	458	443	463	467	427	456	455
437	474	445	412	432	437	458	437	440	422	453	455	448	455	487	461	451	444	479	461	468	472	479	446	443	456	440	460	425	439	454	432	470	445	454	435	450	463	448	439	449	457	443	446	454	471	466	456	463	455
411	421	443	431	446	444	437	438	440	440	452	427	449	470	472	456	467	455	440	466	472	428	449	457	429	449	443	434	448	409	440	445	450	448	440	430	452	460	435	447	451	455	451	436	454	445	434	435	456	471
453	427	434	442	437	444	436	448	439	446	445	437	432	447	443	454	456	430	426	434	457	435	456	447	440	429	437	442	419	442	455	460	452	456	447	435	464	440	460	447	460	452	440	439	441	458	455	474	448	445
431	439	432	453	442	433	423	439	459	434	440	445	436	437	468	451	464	441	445	451	461	459	451	453	403	434	432	447	449	462	447	432	450	452	426	440	437	440	440	434	455	441	445	461	468	435	465	440	462	461
432	418	438	449	458	446	452	470	449	415	435	428	447	459	450	429	450	442	452	447	455	437	475	467	452	448	442	472	445	455	450	453	448	449	427	434	457	455	457	450	436	466	445	442	476	431	481	486	458	430
451	435	439	427	423	456	441	459	473	429	436	444	446	447	464	439	461	447	440	455	462	449	438	456	454	450	420	445	454	438	432	449	444	444	441	447	439	462	440	455	458	431	464	426	449	455	447	440	448	460
470	442	444	451	449	456	437	451	462	432	458	442	451	465	438	438	437	426	430	440	433	455	437	439	461	439	431	432	445	450	430	467	434	458	418	461	459	459	424	480	475	451	436	463	452	446	444	458	453	446
433	428	443	423	429	434	411	421	451	451	428	454	447	439	423	444	431	456	455	436	463	447	450	450	429	439	426	430	471	430	477	465	448	465	442	457	454	464	440	442	438	440	430	431	444	442	469	444	438	436
441	426	455	451	425	430	438	449	440	436	436	432	422	452	440	417	432	435	453	452	435	442	436	439	461	452	441	443	451	464	440	451	451	422	435	451	451	444	471	442	454	463	436	462	439	434	431	444	445	442
445	436	435	433	442	447	419	442	423	440	451	453	446	429	429	459	429	454	443	454	438	448	445	435	458	445	437	455	442	424	434	461	448	431	451	463	473	445	452	443	433	430	444	451	442	456	464	473	460	436
443	433	449	442	427	434	440	433	439	429	442	435	433	445	414	434	449	458	451	424	446	444	437	457	453	428	420	453	443	451	462	442	435	445	432	445	446	464	449	455	455	429	434	442	437	442	462	443	435	455
425	455	426	445	430	412	433	443	436	436	460	444	442	436	431	445	445	443	448	452	469	449	450	452	442	440	431	435	430	434	446	460	447	453	456	456	448	430	479	440	446	456	469	458	459	457	416	488	458	460
427	448	439	441	440	436	419	411	459	434	437	419	439	427	437	432	437	430	439	470	430	466	450	440	437	455	440	446	440	438	440	439	432	426	437	454	456	472	455	446	444	450	455	470	442	448	455	462	446	470
438	444	448	441	440	435	454	422	465	425	448	437	437	426	424	443	446	430	454	443	451	454	445	444	424	450	439	420	452	443	441	443	457	454	435	452	455	450	456	436	436	427	465	457	444	440	456	451	458	469
432	413	419	466	392	443	440	442	426	440	435	433	435	433	448	439	441	421	445	441	423	455	443	446	461	444	430	447	427	448	448	438	453	451	442	434	465	433	456	447	452	441	462	454	413	433	462	484	478	480
427	430	433	435	438	446	434	447	446	453	431	421	428	459	441	444	425	428	459	443	450	457	470	406	443	445	440	445	445	412	458	417	434	452	441	442	449	448	450	454	441	420	448	441	456	470	448	449	471	462
468	455	436	430	419	444	455	445	438	432	438	448	447	440	421	433	443	438	443	446	418	435	428	431	446	444	443	449	452	425	448	453	444	430	427	419	432	433	450	410	445	448	449	438	458	428	477	447	458	506
430	444	470	436	434	431	445	437	446	448	438	448	418	447	430	418	443	446	429	447	434	423	447	428	442	443	444	435	443	464	438	453	451	449	432	461	440	444	453	433	461	441	449	434	435	468	440	474	484	447
432	445	448	445	456	464	451	446	441	429	440	438	418	441	437	442	438	439	430	435	442	444	448	439	450	440	405	437	431	435	442	443	453	410	434	444	429	434	420	440	455	437	428	430	470	471	474	476	437	461
464	434	446	445	417	430	438	458	440	423	456	431	421	438	426	434	423	439	463	422	439	427	447	447	431	454	443	436	442	453	436	429	452	454	431	437	431	450	420	455	439	454	441	455	446	484	483	523	493	459
450	458	447	440	421	449	461	457	447	417	449	433	433	439	446	432	457	448	451	433	453	455	430	454	420	447	424	453	421	426	433	453	444	440	453	453	427	441	427	457	421	457	459	461	478	473	475	477	476	500
454	471	451	428	448	461	445	426	452	439	445	438	419	433	449	449	451	437	448	437	424	430	445	440	446	437	467	438	468	441	440	412	429	464	431	451	432	433	447	455	467	461	454	458	455	469	510	478	498	454
456	458	477	454	481	453	447	427	448	450	441	447	435	437	438	424	441	448	447	436	452	427	420	443	442	427	430	459	442	430	429	436	417	435	448	437	443	468	462	441	440	482	460	475	480	471	498	497	482	473
432	452	443	416	451	445	442	436	429	432	445	420	429	428	445	452	428	461	448	415	441	441	438	423	429	447	438	427	451	444	426	438	445	448	447	445	450	443	448	466	445	462	471	489	481	465	500	493	493	447
436	446	460	442	459	426	462	439	436	450	448	435	432	440	435	408	432	465	441	440	425	430	422	453	436	441	460	446	451	440	441	447	432	441	441	449	443	473	465	440	468	456	458	473	490	502	475	460	476	475
468	429	446	449	476	443	414	436	440	453	453	435	439	462	442	445	453	438	434	447	450	445	432	462	448	424	434	454	443	436	444	434	442	448	451	445	445	461	497	451	497	457	476	468	482	499	486	480	482	486
448	450	452	472	446	456	460	431	420	416	434	434	437	445	434	456	438	445	443	440	439	446	438	406	441	424	442	435	424	431	450	452	433	454	463	443	482	476	491	463	484	496	488	470	480	494	494	490	474	513
435	416	430	457	435	461	464	434	443	424	441	432	412	431	444	444	446	436	445	430	460	427	421	428	434	447	421	427	461	450	411	459	445	437	478	478	472	466	498	492	489	513	477	502	507	471	521	491	490	485
438	434	448	434	428	441	450	456	443	427	440	421	423	424	453	474	434	428	442	447	437	435	432	433	435	446	420	449	441	438	429	448	458	439	459	459	475	496	482	490	494	501	521	511	508	516	503	462	483	461
451	458	449	421	444	416	453	464	451	439	454	440	427	439	445	437	452	434	442	485	434	455	438	436	460	444	463	449	445	452	425	458	448	457	481	465	489	513	522	508	489	530	483	512	492	486	487	539	468	488
439	467	437	430	455	427	444	411	430	437	443	449	428	446	451	441	419	448	442	436	436	454	445	449	443	454	445	449	443	460	438	460	445	445	459	474	469	479	477	500	500	499	497	498	490	481	488	449	519	465
422	444	454	418	435	445	467	439	420	452	447	426	442	445	439	449	462	455	437	453	435	430	427	448	467	455	456	430	421	427	434	441	448	441	460	487	468	460	487	503	506	518	508	507	508	502	493	494	460	477
423	432	435	429	439	428	424	426	444	450	425	442	438	440	448	450	444	452	453	445	462	445	434	444	453	448	442	434	446	453	453	432	467	458	481	502	443	551	535	489	497	513	490	505	499	509	502	498	485	508
444	436	429	426	447	451	442	430	432	450	439	446	440	444	443	431	441	463	458	426	442	439	456	445	434	430	462	445	441	446	433	476	500	488	463	485	500	486	480	503	506	520	533	527	540	499	521	510	511	495
440	440	426	431	398	429	426	410	433	446	423	464	438	446	434	449	434	444	431	431	426	452	443	434	466	444	424	455	432	429	452	446	477	503	509	521	493	493	512	483	495	516	516	528	539	507	519	483	505	507
427	445	445	442	441	433	431	435	427	443	431	467	432	491	438	443	461	445	425	433	458	461	450	452	463	443	448	439	442	449	461	456	461	485	501	493	464	519	492	515	492	510	511	493	507	518	495	516	469	507
438	421	429	425	426	424	466	453	452	448	427	466	480	443	436	433	460	443	451	442	431	446	448	439	424	447	436	447	429	480	446	465	471	488	513	512	497	506	474	518	549	512	535	513	546	540	523	522	497	489
432	426	431	411	420	438	421	426	423	444	432	441	437	458	448	440	429	420	441	444	443	456	444	458	440	435	430	447	442	439	486	464	481	508	471	495	501	512	530	527	492	499	489	507	509	516	502	499	489	473
429	423	407	436	448	417	435	428	431	434	447	439	460	456	416	434	451	442	450	441	432	437	437	441	442	428	423	420	455	490	479	462	484	481	507	501	502	495	495	507	511	503	523	514	529	530	532	498	489	505
426	424	424	407	477	449	455	419	426	453	433	408	439	439	436	444	459	452	443	436	439	423	419	419	454	447	440	483	456	480	492	493	470	511	500	497	527	502	515	494	503	525	518	534	509	494	513	469	492	471
444	452	447	412	429	421	417	439	435	437	412	419	413	430	429	434	429	425	409	456	432	426	445	441	453	437	461	446	452	489	472	492	468	491	484	519	508	506	506	500	510	519	513	523	496	535	515	497	491	463
427	416	449	423	436	414	422	447	445	427	430	427	433	422	440	436	434	414	436	445	431	437	433	437	415	463	446	480	472	510	485	517	508	495	485	480	514	501	498	488	515	526	483	528	512	512	497	503	491	489
450	405	411	422	415	441	421	435	414	431	440	430	433	424	419	431	423	458	452	452	454	425	441	472	445	450	453	482	450	493	472	463	471	489	516	481	513	534	482	499	490	509	547	495	490	488	511	473	482	477
396	423	439	408	425	440	425	428	426	422	420	404	414	449	442	429	434	420	422	438	447	448	436	457	428	455	463	460	470	467	477	487	470	482	519	496	491	469	496	525	464	551	517	533	513	485	498	519	476	468
441	456	434	428	420	424	416	429	432	447	416	437	420	431	423	438	420	424	437	431	420	439	450	430	438	446	460	479	473	477	504	522	466	482	494	474	482	492	514	512	511	520	475	505	492	486	505	499	478	453
444	424	421	427	426	414	420	423	421	434	433	429	423	425	437	434	429	440	428	417	419	419	441	413	440	453	466	476	458	475	468	478	449	511	511	509	474	506	519	499	498	498	487	467	499	471	505	479	489	475
431	414	429	403	422	425	430	426	431	427	407	412	439	422	441	424	414	426	443	435	438	454	452	449	439	447	447	445	453	465	406	501	445	516	500	471	490	492	475	526	496	488	505	469	508	488	492	475	484	489
426	422	420	427	416	437	419	419	432	412	417	423	415	413	443	432	427	426	411	420	450	429	436	432	436	437	415	448	470	473	495	471	470	463	477	496	509	511	514	478	499	503	477	483	501	493	477	481	495	471
404	412	423	418	414	445	440	422	425	427	431	432	422	426	447	432	420	419	421	422	438	435	423	419	412	448	461	440	438	471	472	438	496	466	483	465	488	509	499	493	513	484	524	468	455	472	451	482	465	487
429	413	430	425	416	417	447	448	429	416	425	431	442	445	431	443	439	438	424	429	437	422	411	434	429	439	427	447	466	435	459	478	468	479	446	486	493	472	446	482	478	502	511	486	481	472	457	452	471	500
417	433	419	420	425	414	419	408	425	426	428	424	429	426	443	436	416	428	414	429	439	448	417	426	429	436	443	435	452	439	463	436	482	467	479	473	473	474	499	478	453	499	491	453	472	481	463	471	451	462
421	414	422	433	433	414	415	429	423	410	432	432	443	409	423	442	419	419	433	418	423	407	434	438	422	417	426	439	425	442	441	469	466	453	469	461	514	459	472	478	481	464	427	457	464	435	437	453	452	498
428	427	417	405	432	427	423	423	445	420	435	421	426	443	436	419	441	421	429	419	439	430	450	431	437	431	430	441	436	453	480	477	480	473	482	462	451	479	469	493	485	449	461	452	446	437	450	447	444	466
435	438	408	412	435	436	434	422	432	428	441	421	437	428	432	425	416	418	441	436	422	444	435	426	434	431	414	443	418	439	453	440	476	479	471	453	468	458	486	432	462	465	447	439	437	461	432	437	449	446
418	416	401	420	410	427	421	424	410	404	425	424	421	433	428	439	425	427	432	440	448	412	428	422	417	424	430	409	424	454	435	442	439	445	474	478	475	443	470	448	452	469	466	427	460	440	437	444	460	454
438	424	426	434	426	440	407	431	426	409	435	423	427	445	435	411	423	431	423	421	422	429	420	443	434	406	428	424	430	435	434	455	428	458	469	450	492	436	450	444	442	439	445	425	441	459	445	434	466	483
401	421	437	439	418	426	423	438	424	430	429	433	440	446	426	422	422	429	418	438	440	448	436	429	421	426	449	430	434	446	435	442	445	430	438	457	466	437	464	456	441	436	442	436	429	437	425	449	435	439
426	427	424	419	413	440	431	432	405	413	405	413	436	402	420	428	422	426	441	426	430	421	445	451	450	411	436	436	415	446	430	450	455	444	449	456	456	464	425	447	443	435	427	437	433	436	427	438	434	441
423	410	418	437	432	432	442	435	404	444	437	422	412	430	413	432	416	416	415	408	411	432	435	454	438	440	422	425	422	445	442	431	441	427	452	435	442	436	426	461	433	424	424	437	434	435	438	446	445	439
420	421	422	423	431	426	429	450	432	421	429	430	415	423	412	410	431	431	434	409	447	442	410	424	405	422	432	445	430	427	452	447	423	442	442	448	435	426	417	452	436	419	414	450	410	424	440	442	438	448
434	407	433	406	431	422	424	435	424	442	408	422	417	427	451	445	401	415	429	428	432	421	442	420	449	443	426	434	417	420	423	428	459	444	443	426	422	434	459	432	436	437	437	432	432	454	458	420	443	432
431	424	426	413	442	435	422	424	411	404	419	412	414	417	442	425	419	420	443	444	421	413	436	423	418	432	444	444	425	406	431	413	419	421	423	427	434	411	435	445	439	402	426	452	448	425	450	423	440	436
418	417	412	419	413	407	437	411	409	413	428	442	421	426	407	427	420	440	438	439	437	426	412	413	426	441	441	411	436	443	438	420	422	424	425	438	414	440	437	419	437	439	437	432	438	429	440	432	450	445
402	437	424	423	424	419	425	444	401	428	417	414	430	399	416	432	425	436	445	434	428	432	414	436	428	428	432	430	420	419	439	441	433	442	421	456	419	412	436	424	415	437	427	413	421	414	441	409	444	430
429	404	405	433	416	426	429	429	419	408	395	433	441	422	411	430	432	437	427	440	433	420	461	413	429	425	425	418	405	423	420	431	432	437	440	460	425	414	436	426	452	423	433	437	450	424	421	427	435	429
411	430	440	396	430	440	438	431	423	435	413	395	426	416	427	413	423	431	407	425	433	408	417	416	427	431	433	432	423	440	428	409	442	437	431	429	425	422	421	437	437	444	451	435	416	419	436	440	431	429
418	426	421	414	452	431	410	427	414	422	413	421	408	416	410	418	429	423	427	408	428	461	424	426	426	447	426	411	428	441	437	436	433	417	427	428	438	429	416	431	417	425	421	416	438	446	424	413	431	444
438	423	439	428	430	414	424	435	414	409	419	411	439	416	409	406	422	434	433	414	444	430	402	439	439	417	438	418	431	423	420	431	442	431	428	430	429	430	424	439	435	427	434	429	412	439	411	439	435	426
445	433	421	411	433	416	440	413	440	421	423	427	434	416	416	425	437	423	416	428	412	425	417	433	428	397	429	432	421	428	437	434	411	448	436	416	425	424	430	417	424	439	430	438	417	432	410	431	426	425
451	427	429	432	431	416	435	413	427	431	415	439	422	425	447	417	416	427	420	410	433	409	402	432	409	414	419	415	412	403	423	425	396	409	407	443	407	445	409	409	437	434	428	436	432	440	426	420	439	429
430	425	415	432	412	436	427	419	402	429	428	427	435	427	432	429	422	420	428	404	417	412	412	411	452	439	418	430	433	438	422	437	433	417	436	425	404	458	413	440	423	432	413	419	430	420	448	416	429	432
412	439	419	409	431	421	413	422	426	437	433	423	414	414	433	432	416	424	401	406	429	424	427	422	418	411	446	427	440	437	415	400	457	421	440	426	429	428	452	416	438	428	433	404	424	439	417	419	419	444
422	435	413	408	433	422	432	426	420	425	437	434	431	435	422	423	401	437	431	429	430	427	412	435	427	399	423	424	427	422	445	436	419	408	420	427	425	431	409	431	437	450	436	429	434	419	420	440	415	442
419	437	448	434	421	419	429	433	441	399	426	427	407	418	420	430	449	414	405	411	456	423	425	425	436	412	421	421	434	431	422	399	419	425	441	436	418	412	435	424	418	427	456	416	449	445	424	413	439	420
437	435	430	418	423	401	413	416	404	435	430	406	425	399	426	423	426	429	409	418	422	425	419	409	414	438	431	420	412	430	442	439	420	426	410	423	442	421	436	437	434	427	411	430	417	443	415	435	428	424
398	433	428	420	419	424	432	423	405	405	417	426	419	439	425	422	397	426	428	413	428	416	424	443	436	425	426	414	428	433	429	421	432	437	414	421	430	435	428	425	429	431	449	429	450	441	439	422	426	406
433	433	425	404	423	424	436	424	407	405	431	408	419	440	409	415	446	460	429	432	458	465	452	456	452	455	455	419	433	423	431	429	420	431	424	418	418	432	413	414	431	420	438	419	432	429	436	420	415	429
437	423	408	404	418	423	401	427	406	409	416	399	431	407	432	407	427	424	445	443	444	460	458	477	453	450	427	436	422	411	427	431	415	418	425	426	409	433	428	434	418	447	443	408	421	447	432	445	418	443
415	427	424	404	412	444	427	451	412	425	423	421	423	423	432	450	408	434	448	451	482	448	519	460	487	451	431	449	445	431	424	436	434	425	419	423	436	442	452	416	427	422	455	456	433	409	442	416	414	433
403	411	420	423	412	418	402	425	419	407	414	414	418	446	425	440	459	451	474	460	490	530	546	530	498	480	471	438	439	418	437	432	401	406	432	420	438	440	413	442	439	417	424	432	400	428	407	431	445	443
421	425	422	406	410	424	414	417	435	412	428	422	431	418	424	430	435	447	463	508	524	536	513	531	509	486	489	455	424	447	435	469	425	401	426	419	436	420	421	418	411	415	437	428	408	431	426	423	419	415
432	416	408	409	414	417	377	441	405	411	414	411	426	432	434	436	455	472	494	517	563	506	505	579	533	515	495	456	447	437	427	427	422	416	430	402	408	423	419	414	420	421	439	415	426	405	447	423	421	415
424	416	416	402	417	434	420	419	452	416	416	400	423	413	436	451	440	477	504	521	573	534	577	553	553	486	487	464	434	432	415	430	430	421	411	421	423	432	427	421	415	428	441	437	423	431	428	433	418	390
414	406	414	414	420	434	418	429	411	409	411	413	421	433	446	438	438	462	489	516	502	544	549	567	531	503	465	459	444	407	442	412	425	413	424	440	424	402	415	407	430	433	430	402	431	437	405	419	444	417
419	427	413	422	411	424	435	452	433	424	425	424	439	411	416	435	455	465	486	488	502	539	508	552	496	474	461	451	438	425	447	427	414	445	426	416	422	431	414	414	422	421	423	410	433	403	411	410	408	414
418	420	422	420	411	423	435	415	411	424	410	412	427	426	421	446	437	467	477	503	476	537	508	489	503	479	449	442	426	421	417	449	404	418	417	433	428	407	417	401	398	416	437	424	405	425	420	419	442	437
401	419	397	407	420	432	423	413	403	415	414	407	429	414	435	431	445	432	453	480	446	480	482	467	446	443	461	433	436	425	428	433	424	421	440	446	432	428	424	420	419	447	436	426	439	409	429	404	413	438
409	413	401	414	423	418	416	419	422	415	428	406	406	413	429	415	431	407	431	460	431	474	459	475	451	447	432	441	440	420	421	416	415	413	418	438	428	420	426	415	419	424	403	411	434	420	419	426	411	407
408	403	421	408	449	413	416	400	426	418	427	419	410	414	427	409	422	428	407	443	422	436	445	399	433	434	430	417	415	409	420	390	426	418	435	411	428	411	431	417	434	406	425	436	418	440	439	432	445	428
410	411	405	411	401	423	421	432	400	417	417	418	411	435	417	415	399	431	438	411	454	446	412	431	437	429	426	428	414	414	424	417	421	416	412	415	419	415	417	402	416	447	420	414	406	413	409	420	422	421
417	418	415	431	426	418	403	425	410	425	420	407	400	410	407	422	402	402	429	419	424	427	439	424	426	428	426	416	410	425	443	425	416	424	410	423	431	429	408	407	436	431	445	432	444	413	435	404	413	432
413	403	435	411	423	411	419	418	406	426	410	420	411	409	404	429	407	415	438	432	406	428	423	423	413	459	418	428	428	412	438	411	425	406	416	422	434	402	414	422	417	432	434	427	441	433	418	427	423	418
418	413	423	419	408	412	438	410	416	407	430	437	400	442	424	405	435	419	433	424	427	440	436	403	412	422	410	431	414	404	406	410	402	423	405	426	414	415	408	432	416	417	407	407	406	441	396	411	425	430
[truncated: 974 more columns]
