# Supplementary material for: Simultaneous readout of multiple FRET pairs using photochromism
Source: Nat Commun. 2021 Mar 31;12:2005. doi: 10.1038/s41467-021-22043-0 (PMC8012603; doi:10.1038/s41467-021-22043-0)
Supplement: Supplementary file 3 — Source Data [file 41467_2021_22043_MOESM3_ESM.zip › SourceData/Figure3/Fig3a/image_donor_on.txt]

427	426	424	430	433	420	447	429	429	442	441	433	418	430	439	456	434	435	438	419	429	430	418	424	436	425	443	457	441	444	444	421	421	425	442	441	440	438	451	449	443	438	442	453	443	453	425	459	437	438
414	456	429	421	435	442	416	459	444	450	429	427	433	410	424	439	470	445	447	427	428	442	441	433	433	447	435	437	443	443	431	441	438	442	432	437	430	432	430	427	455	428	431	447	440	432	445	445	445	443
448	409	428	435	425	434	422	440	412	439	441	422	423	435	424	431	429	433	441	397	453	438	443	418	423	423	434	449	432	419	463	458	443	459	446	453	434	440	463	428	438	441	424	439	441	452	463	420	438	443
442	425	452	422	419	414	432	406	428	427	451	437	431	450	436	419	443	426	434	462	454	472	455	417	439	444	447	441	423	447	437	439	429	416	431	454	446	446	437	436	442	430	431	448	439	446	445	457	423	459
423	424	426	419	435	445	417	443	426	449	440	447	419	434	417	420	437	435	417	436	430	442	446	433	452	429	453	438	433	431	443	463	435	433	448	429	455	442	445	446	488	418	456	429	464	417	426	460	424	449
455	410	423	408	435	445	424	413	432	428	428	432	417	427	429	454	437	435	478	451	412	441	445	438	404	411	426	439	416	455	422	454	438	429	433	469	437	446	438	435	450	419	436	445	434	452	445	436	442	450
433	429	448	431	438	428	434	451	426	438	450	442	446	422	430	430	436	424	439	440	451	443	448	431	423	442	425	444	439	449	447	448	428	417	435	438	440	438	445	438	440	455	472	427	443	437	423	460	456	429
427	417	430	418	441	429	438	446	429	426	423	443	436	433	445	447	429	444	440	428	420	416	425	435	461	449	441	452	429	437	444	437	436	431	435	498	458	448	444	437	426	420	429	429	449	442	441	446	462	467
398	446	441	429	410	435	426	438	433	428	440	410	425	438	437	429	439	439	431	445	427	431	448	443	435	423	453	415	430	438	455	422	438	437	443	423	444	443	441	450	448	449	456	451	448	469	462	444	427	447
416	421	470	427	425	443	407	410	436	428	420	433	437	432	460	420	427	418	425	435	463	431	439	456	433	454	433	429	438	432	438	444	434	443	441	465	447	445	434	437	448	423	441	455	426	449	440	435	457	447
450	425	451	429	430	436	419	438	435	416	449	451	436	427	445	461	464	416	433	447	445	461	451	434	446	457	454	438	446	419	454	442	434	438	431	444	432	439	443	435	452	442	441	427	434	455	449	465	435	452
414	449	430	419	422	421	405	445	433	425	432	427	424	429	426	426	432	431	438	424	444	449	424	444	443	454	418	443	433	461	424	429	442	474	449	456	446	459	441	431	469	454	458	439	433	451	439	463	428	451
428	420	449	426	438	431	438	432	421	426	410	441	413	437	436	430	438	425	427	438	475	464	442	435	438	468	453	447	439	462	444	456	455	477	428	447	438	429	449	444	455	452	473	434	457	454	426	438	446	444
429	429	433	416	435	427	416	423	423	440	447	432	453	422	445	454	419	438	438	427	444	446	433	435	443	440	443	440	473	444	437	441	459	438	435	433	439	455	477	446	453	453	451	448	436	470	475	434	446	433
402	428	444	433	434	425	418	415	427	444	417	432	410	435	436	426	439	437	429	437	456	464	431	430	445	454	410	421	443	438	453	451	429	451	436	464	447	439	464	451	415	460	475	453	458	438	466	435	459	438
410	432	437	440	439	448	459	441	432	437	431	434	452	414	454	427	422	440	432	467	464	439	425	464	436	436	437	460	442	455	448	456	448	452	435	463	431	456	453	465	435	443	450	438	461	469	466	455	436	471
457	438	425	441	434	432	430	448	442	439	440	410	459	437	443	438	442	436	435	443	408	438	422	431	449	460	441	429	427	458	451	458	439	432	439	443	445	438	464	452	440	438	431	449	451	451	450	446	462	485
428	430	445	451	444	430	431	427	420	431	434	445	430	412	428	403	465	443	442	447	427	407	422	447	446	484	465	437	449	462	448	437	448	444	429	449	458	475	460	461	443	465	451	432	428	445	460	446	466	443
419	424	425	425	433	431	426	466	439	432	431	436	453	439	454	448	444	436	447	447	450	440	435	458	453	433	445	443	432	433	446	442	453	459	451	442	443	435	426	462	439	452	464	426	456	450	441	432	447	461
427	444	437	415	426	419	431	452	419	436	447	443	442	449	460	450	446	457	448	436	452	471	470	438	450	439	456	448	445	464	445	433	453	444	472	450	469	443	462	470	463	441	449	445	460	468	441	469	415	463
432	437	438	438	443	437	434	433	452	432	446	435	421	449	446	444	430	446	427	441	446	442	446	433	420	422	439	424	449	457	423	453	447	453	436	427	448	435	455	459	446	459	454	438	461	479	463	449	440	444
428	469	409	444	450	445	460	428	430	438	442	453	432	445	430	452	424	457	434	461	463	448	432	439	445	431	448	449	454	456	419	467	433	446	448	455	445	454	467	455	450	457	430	443	455	427	465	427	469	458
423	426	440	438	436	451	411	427	419	407	436	448	448	445	442	448	443	447	425	460	416	414	447	433	455	457	469	441	467	453	435	449	437	451	427	465	465	475	455	427	436	434	446	449	461	457	449	462	472	449
458	433	433	436	430	453	436	443	455	431	464	424	426	429	448	407	433	449	432	426	454	420	464	452	438	422	442	437	441	440	450	473	457	438	458	472	460	443	444	465	468	485	440	471	467	431	457	456	441	476
431	441	447	439	452	462	451	439	425	441	451	459	444	438	458	446	442	443	446	454	414	444	442	464	472	439	458	454	437	441	428	467	453	436	451	436	460	465	475	456	462	456	470	476	448	463	453	472	465	460
447	425	419	430	430	462	426	436	445	428	441	430	457	440	430	451	438	463	459	451	434	430	442	422	445	453	455	439	441	446	445	455	470	459	450	433	453	442	446	470	456	456	421	465	484	449	441	456	460	461
430	428	431	436	441	445	455	433	429	424	435	434	444	436	470	453	443	445	437	425	433	439	439	425	423	427	446	445	449	422	453	445	437	468	443	468	445	450	457	455	455	471	435	451	453	465	449	449	461	457
457	428	422	434	437	465	434	429	433	427	425	435	443	452	435	448	441	451	461	444	456	448	452	422	457	450	444	454	453	458	430	461	464	443	434	451	485	469	456	461	468	446	444	445	443	442	464	424	448	463
438	404	447	436	436	443	434	431	425	437	447	451	453	456	440	429	430	460	455	451	436	456	436	432	464	452	444	447	444	465	466	479	467	459	447	482	448	470	467	439	456	470	440	438	443	475	466	456	434	441
446	450	455	433	444	434	435	436	448	436	445	468	449	403	443	433	442	446	447	454	437	431	436	455	442	431	468	458	454	477	455	478	501	486	477	458	459	442	455	450	471	472	462	425	462	455	466	455	454	462
438	446	438	430	441	435	455	456	415	443	453	445	436	406	421	467	440	439	445	442	454	440	443	436	451	443	467	441	449	471	458	453	453	440	464	457	464	469	461	456	460	473	444	436	444	448	441	432	468	471
459	442	477	448	450	431	441	442	440	441	447	428	440	450	438	455	455	438	439	440	455	444	433	462	449	473	437	441	450	474	453	429	492	453	453	471	444	487	473	439	461	456	475	432	422	464	453	448	484	442
423	452	467	408	453	461	426	438	445	435	464	437	441	423	453	457	451	465	452	455	450	482	437	443	433	437	460	450	453	444	437	473	458	468	480	459	463	459	479	456	473	445	439	467	452	464	459	425	489	479
441	429	425	420	423	454	427	416	417	428	443	433	447	424	445	447	437	450	439	448	444	441	461	444	451	444	468	456	466	472	441	441	458	443	493	469	457	450	446	476	460	470	460	447	464	444	472	460	460	431
432	437	436	401	433	406	443	450	474	440	449	463	436	452	438	466	440	473	450	464	451	414	437	431	443	449	455	474	466	464	469	453	466	455	442	441	459	465	448	446	491	437	451	441	465	454	469	456	472	474
425	443	446	440	444	437	441	455	433	444	453	438	432	435	438	461	434	430	448	454	463	436	450	426	445	464	437	458	458	461	485	465	455	434	456	457	453	457	467	454	473	462	458	464	467	475	465	453	455	469
455	446	409	461	439	453	431	419	440	446	445	419	445	434	450	425	437	452	442	441	430	431	448	455	448	424	434	448	457	448	449	461	438	453	457	441	465	462	446	466	445	441	474	447	433	456	457	465	427	487
437	441	451	465	436	463	421	461	445	440	439	438	427	437	432	436	452	447	444	459	446	461	436	448	447	468	452	449	483	437	466	456	438	446	445	440	465	459	468	469	463	456	468	468	471	467	471	443	461	473
426	431	439	459	447	443	432	437	425	414	450	436	432	448	458	449	452	415	432	451	454	465	449	460	472	455	461	447	450	457	446	479	460	435	459	453	448	457	487	479	435	475	482	473	482	457	440	434	479	477
438	449	453	430	446	434	427	434	452	440	452	455	449	474	477	453	430	441	450	441	426	465	449	453	474	450	481	450	432	457	446	451	471	447	469	445	445	452	468	447	449	459	454	462	456	468	455	415	465	464
465	462	453	440	449	447	458	458	425	443	474	432	481	456	438	418	454	440	445	461	436	452	443	426	429	445	468	441	466	444	469	487	428	461	464	477	434	474	443	483	437	458	485	480	472	437	465	470	465	479
454	448	423	423	443	481	434	442	432	427	455	466	457	443	452	449	449	455	432	434	458	456	458	472	450	445	474	465	450	461	440	450	487	451	449	442	426	474	461	451	476	427	460	441	463	461	472	433	465	478
443	459	449	428	443	447	436	433	432	419	459	452	455	442	441	442	487	444	433	441	452	447	456	471	448	475	416	436	442	466	477	444	444	456	448	458	437	452	451	469	463	480	454	495	460	473	447	472	468	461
470	447	428	446	445	445	431	439	437	432	468	466	421	470	467	439	456	485	439	440	460	433	442	462	474	450	449	472	477	487	449	447	459	465	459	438	470	455	480	471	475	457	460	484	454	479	436	473	489	476
466	456	432	456	429	471	420	463	449	455	423	437	464	443	446	450	435	441	471	425	449	459	447	438	459	431	451	456	480	464	448	476	454	451	462	488	450	465	453	475	469	443	471	455	442	484	442	488	442	482
428	449	467	463	439	438	473	454	431	450	441	449	415	447	449	441	467	459	437	442	456	473	448	434	445	455	459	457	439	459	462	469	458	436	446	443	471	463	440	468	459	434	489	465	452	487	468	490	503	498
421	450	461	430	442	441	452	473	447	444	454	478	449	466	449	452	458	456	460	456	454	461	433	445	460	455	459	466	463	444	432	454	452	455	444	440	453	467	488	469	443	454	485	480	458	470	455	461	475	484
429	452	463	464	444	454	429	414	463	427	449	441	453	466	450	437	478	461	479	446	447	463	461	450	450	446	484	451	471	447	470	458	473	468	435	463	456	433	463	441	478	445	484	447	446	465	477	452	451	500
448	434	443	446	450	454	456	434	459	475	460	454	428	465	460	452	439	452	462	453	462	426	458	454	440	426	436	464	455	433	449	452	445	457	461	458	485	453	473	457	473	453	436	477	455	446	472	467	457	486
451	442	468	477	449	447	452	476	435	473	465	465	448	430	440	469	449	432	455	433	470	452	440	427	464	425	452	476	471	475	461	449	464	458	467	469	443	482	460	454	462	452	486	502	450	478	487	485	463	495
444	455	481	444	469	490	447	475	455	448	461	453	470	480	465	448	451	435	452	458	441	445	459	450	443	462	483	486	474	488	448	456	461	454	458	451	456	470	453	459	484	464	441	484	458	477	534	494	497	464
451	445	452	448	466	437	466	457	477	475	448	430	452	451	439	457	459	458	444	459	462	464	452	435	454	450	475	472	448	452	437	449	468	472	454	442	469	467	462	451	475	434	483	477	463	481	465	486	479	497
441	456	458	450	467	456	451	485	448	431	461	466	439	469	449	455	453	442	438	444	468	469	460	472	455	449	447	457	464	471	455	438	457	438	445	437	451	471	465	487	444	473	453	462	473	450	458	479	473	463
461	421	448	466	469	467	456	460	460	458	446	446	442	440	459	450	437	459	450	434	446	466	483	460	474	443	448	482	451	457	434	453	473	447	440	479	469	450	473	467	479	462	480	485	474	468	497	506	480	461
461	462	467	463	446	460	481	473	467	424	467	463	451	441	452	463	457	466	456	439	463	432	447	460	432	444	464	457	462	449	472	450	446	469	488	476	488	468	474	462	458	469	446	472	463	466	488	477	494	481
458	468	460	463	453	448	453	471	469	467	458	439	446	445	463	443	456	460	462	456	446	455	457	489	453	456	472	459	450	448	458	458	477	469	473	481	490	470	468	450	451	462	461	471	478	467	495	524	482	503
455	462	448	457	449	439	459	464	453	473	449	465	441	456	474	469	464	457	439	436	435	478	446	443	462	434	447	463	464	463	450	453	441	453	461	465	448	479	468	470	473	451	483	464	463	495	473	468	475	443
461	457	435	436	467	472	452	467	431	454	444	469	476	453	485	451	466	451	459	427	461	457	462	462	465	453	461	448	462	490	465	469	470	460	463	471	456	471	470	479	446	478	460	491	507	480	490	497	477	477
442	453	430	431	452	470	464	453	453	447	458	455	448	465	461	442	469	483	444	443	459	461	445	480	450	445	470	440	459	475	472	444	470	449	450	477	457	485	471	492	514	485	486	478	458	462	468	478	466	515
438	448	462	464	447	445	446	460	472	470	432	447	456	470	455	463	464	466	446	448	433	452	462	477	472	473	472	450	437	477	472	489	460	468	498	491	439	455	456	479	458	476	497	457	502	489	462	458	503	487
434	455	428	442	447	431	465	461	464	449	447	435	455	443	460	449	454	452	450	450	461	455	443	452	438	453	459	456	460	453	443	449	480	445	460	502	466	488	458	455	477	480	464	488	467	481	511	496	475	472
458	446	470	487	466	502	446	447	440	449	459	452	435	460	439	449	467	470	445	444	480	434	464	477	455	464	433	459	481	465	446	452	463	469	470	474	484	499	448	467	441	456	480	469	471	494	480	508	503	484
435	454	447	448	450	446	458	431	466	455	451	463	444	474	451	448	481	464	470	454	462	467	431	458	454	463	463	492	449	450	462	438	435	476	476	454	475	466	468	476	451	470	484	497	488	462	487	471	459	451
431	435	435	428	456	455	448	452	449	472	446	465	435	468	453	464	449	457	450	479	460	462	449	474	459	476	449	482	494	461	445	489	456	427	457	463	477	462	467	480	478	460	478	495	455	479	451	473	480	487
431	461	459	460	437	456	443	456	431	468	459	424	455	439	438	465	452	466	461	451	472	446	468	454	466	464	467	468	466	473	473	460	474	458	492	469	459	462	470	466	466	476	494	453	473	463	463	481	507	483
448	455	442	467	450	443	464	427	467	441	436	445	468	511	459	486	444	460	449	469	435	481	467	484	440	462	467	459	474	486	474	491	470	469	489	452	451	477	470	485	474	482	477	466	484	459	495	497	487	433
451	452	437	453	444	438	439	453	454	455	454	446	467	455	456	454	468	463	477	482	485	475	484	431	435	451	490	461	461	471	467	486	477	460	468	466	463	457	473	485	480	452	496	480	478	472	465	463	469	482
441	466	440	447	465	438	426	466	481	452	439	449	463	443	463	452	453	430	455	475	477	446	450	464	476	448	477	453	451	462	478	478	483	487	487	487	484	497	464	493	466	469	478	475	456	476	456	457	467	456
450	454	435	455	453	443	466	450	466	474	453	430	483	472	454	456	454	448	471	471	456	449	476	455	464	464	461	460	470	456	471	483	468	490	468	472	466	450	450	483	467	477	482	494	502	485	460	485	475	477
451	448	441	476	448	433	431	437	461	472	458	437	465	448	477	448	467	449	463	458	459	444	464	463	466	467	459	471	463	464	484	460	466	470	450	441	471	478	443	497	476	472	480	511	482	484	473	472	444	475
433	490	473	456	452	446	446	444	451	441	451	431	480	453	466	474	446	463	446	454	474	443	472	495	454	473	461	464	443	465	462	500	480	479	451	478	468	501	462	489	469	434	456	466	466	477	505	451	475	480
467	467	428	469	421	447	451	465	444	451	457	430	455	456	466	465	455	431	437	451	481	471	464	510	471	478	446	473	456	468	486	472	441	442	486	485	447	482	474	464	456	481	465	466	481	543	479	478	472	453
443	458	420	449	455	453	474	446	460	436	458	457	441	484	471	457	459	454	445	478	456	454	472	450	456	461	478	447	471	426	452	482	469	489	484	469	470	466	484	477	510	453	453	452	481	469	469	496	457	477
452	465	452	431	452	447	459	432	456	434	475	463	447	454	439	459	480	444	471	460	478	472	479	458	468	479	466	482	455	445	440	480	476	468	508	477	501	483	455	503	484	473	525	467	516	490	484	509	471	510
450	445	457	454	431	457	457	460	447	458	472	448	468	461	434	471	483	467	458	461	474	464	463	466	465	471	489	470	435	464	448	477	481	479	453	473	451	463	459	467	461	480	490	502	487	463	459	454	469	462
449	455	455	467	430	457	450	456	456	470	463	456	467	461	471	456	472	458	484	446	465	466	449	474	455	485	456	485	432	471	481	481	475	460	463	502	464	496	469	476	485	468	451	481	493	488	446	491	473	474
444	463	449	468	463	452	446	454	463	449	463	444	448	454	459	460	459	444	468	479	452	444	484	470	449	459	461	446	446	456	483	465	459	473	473	477	495	488	457	461	445	477	477	448	461	482	451	482	467	461
483	442	447	476	451	440	451	444	466	485	448	457	456	491	457	439	447	470	461	469	470	486	445	465	454	485	493	436	468	477	469	479	454	472	460	456	485	465	486	471	450	488	481	479	479	476	453	494	485	473
458	460	430	446	469	436	455	448	467	470	497	446	474	445	471	471	478	474	482	464	461	487	473	477	461	441	447	454	464	470	452	482	488	444	459	474	459	472	479	452	486	467	449	451	487	449	468	497	469	474
463	475	464	472	470	474	478	488	468	446	478	480	464	464	452	480	461	491	455	443	481	442	480	452	470	466	451	459	458	506	464	449	472	449	455	468	453	468	465	472	472	474	445	487	457	484	485	462	481	471
468	438	457	459	444	447	465	449	454	468	484	466	476	496	478	472	454	476	466	464	482	470	478	465	457	466	457	479	490	482	500	493	467	479	473	473	442	467	470	487	482	475	477	471	453	506	484	481	474	502
456	447	465	437	461	474	458	466	456	447	460	478	469	488	480	464	478	463	482	475	441	501	485	484	459	485	494	447	478	464	470	473	471	484	478	477	491	494	469	470	458	482	491	498	473	499	495	479	461	476
436	464	459	439	470	474	444	441	474	492	450	460	512	477	463	493	461	481	492	481	456	496	472	503	472	468	464	451	455	469	460	438	462	484	451	461	487	490	482	490	436	491	447	516	496	502	462	483	451	447
457	447	455	473	469	437	420	448	471	487	466	477	484	470	483	461	491	489	483	480	468	484	450	479	469	454	456	467	473	469	480	477	473	448	488	456	493	473	476	522	464	487	463	448	475	492	471	474	452	473
449	483	459	446	442	443	464	475	468	474	460	482	464	482	472	456	494	498	506	498	505	503	470	490	500	460	464	480	461	468	447	472	473	454	472	472	453	485	472	489	479	481	465	484	459	455	467	493	465	474
462	477	437	457	442	473	468	438	449	463	452	469	477	433	486	488	479	517	469	485	480	516	481	458	493	488	465	469	449	482	478	511	470	488	493	493	461	474	451	460	443	451	483	488	472	475	459	465	477	458
432	462	459	454	465	471	461	450	454	473	482	486	460	475	462	471	466	488	470	464	483	519	487	489	485	514	472	479	483	469	485	462	471	473	485	446	482	474	469	492	469	475	441	456	435	491	499	488	474	480
468	450	434	449	457	454	461	437	499	465	472	465	492	471	466	487	468	486	521	499	489	476	513	457	489	482	484	469	444	472	477	464	476	453	452	478	477	473	451	490	488	491	478	473	486	493	495	494	460	475
475	459	454	454	463	479	448	477	485	455	486	474	461	473	496	507	480	460	484	479	459	494	470	488	451	491	499	468	475	479	478	493	474	497	472	488	451	494	479	467	505	459	471	455	505	476	471	484	515	473
450	458	433	459	459	459	451	484	454	491	494	499	448	488	473	495	479	493	504	472	466	487	477	504	471	461	483	477	481	490	481	468	490	473	490	486	479	494	466	476	469	484	474	469	441	473	453	487	487	506
457	441	467	473	464	466	445	494	480	475	524	479	486	483	460	498	480	476	490	494	477	499	462	478	473	482	482	458	469	484	467	464	484	468	480	454	506	475	453	494	464	462	473	440	467	474	479	479	483	479
449	450	464	462	484	466	488	493	469	484	451	480	458	456	459	510	490	492	476	466	477	476	481	483	479	484	454	483	482	477	482	472	464	454	464	472	482	488	471	475	462	466	494	458	500	465	458	455	472	482
480	461	461	473	458	433	466	479	453	482	474	466	459	459	448	475	476	493	482	508	493	495	482	506	480	458	462	488	483	469	468	476	460	468	455	479	489	457	487	491	492	466	468	489	483	486	482	487	454	451
446	499	457	483	448	459	474	461	459	438	450	480	458	492	465	458	482	465	474	466	466	485	500	518	485	494	492	485	455	461	492	444	478	466	456	460	489	477	464	475	459	465	499	469	442	473	477	473	493	489
476	468	442	458	480	484	456	464	467	452	459	473	468	476	462	470	519	472	470	433	465	464	525	481	474	499	483	484	491	470	485	498	454	477	463	486	469	464	476	488	489	475	479	460	477	494	479	465	485	474
473	484	456	460	461	458	454	469	476	473	454	444	462	496	475	485	446	477	465	468	478	467	449	444	493	487	476	469	474	466	464	482	475	466	489	475	489	467	493	479	488	491	497	482	478	491	493	472	479	460
463	447	445	460	460	461	442	432	491	482	450	491	472	491	474	480	505	472	502	494	493	492	474	463	484	475	478	503	485	465	458	468	452	469	448	486	479	484	513	461	464	471	451	455	476	445	481	454	466	475
442	441	462	459	461	459	474	479	450	469	492	470	447	463	487	461	479	465	462	475	461	472	453	439	483	490	484	478	507	528	476	453	460	481	461	484	479	515	450	460	464	456	485	475	503	490	479	486	456	465
481	447	460	452	471	476	453	454	446	468	479	451	464	476	480	492	459	455	482	449	486	467	492	442	508	456	491	468	468	496	475	471	457	466	488	451	479	476	453	465	460	477	470	496	475	450	462	510	482	468
460	464	462	480	504	439	448	456	455	462	484	479	472	497	467	478	493	469	466	491	451	465	467	477	483	454	463	442	463	470	459	479	470	504	467	462	481	479	500	489	500	503	528	511	469	505	493	478	477	498
491	437	460	477	458	459	448	462	464	458	476	470	471	488	482	473	448	498	466	450	502	485	497	481	483	470	483	465	451	454	471	486	481	472	487	447	502	475	488	502	494	465	482	495	492	491	486	501	469	482
452	466	450	475	492	483	495	480	469	483	481	454	467	460	508	460	496	459	492	461	502	437	493	475	487	506	482	459	476	471	481	452	499	497	476	481	470	466	499	481	499	486	489	459	471	499	472	487	491	487
446	444	475	446	454	501	445	485	449	481	472	473	471	511	454	462	478	463	468	470	481	476	472	432	483	465	474	472	461	464	479	471	481	476	514	483	452	489	481	472	484	480	493	476	515	479	489	492	465	517
486	462	485	460	479	466	481	460	462	445	461	474	493	492	487	474	511	472	471	466	476	465	458	445	445	454	478	449	444	482	456	485	477	489	478	473	485	493	498	504	470	484	491	492	503	476	502	507	484	470
459	457	453	478	519	451	453	457	473	470	476	475	454	451	461	462	481	483	494	457	453	453	448	472	478	472	445	472	512	497	502	457	472	473	498	495	491	492	454	489	439	542	470	488	475	484	457	468	480	480
492	451	469	457	466	463	450	466	477	488	509	449	481	456	485	471	482	457	468	474	474	460	461	468	469	477	517	472	514	459	455	480	503	466	486	485	471	518	477	469	498	492	517	488	483	500	446	483	471	488
443	422	468	464	473	480	465	472	456	452	472	471	453	471	428	471	470	455	480	473	453	477	466	484	468	486	487	467	461	487	463	463	466	480	492	487	472	475	495	482	484	494	476	462	495	479	481	477	490	465
449	447	439	475	448	483	452	445	499	451	470	442	472	470	464	455	481	470	458	477	479	475	467	469	473	450	489	486	514	468	501	481	501	476	489	449	486	479	496	447	481	455	477	479	441	499	474	486	492	486
463	452	446	437	491	478	474	483	467	463	458	455	480	477	460	458	446	483	453	491	476	506	484	482	492	454	481	459	456	514	494	476	452	464	499	481	466	502	500	508	496	479	461	484	474	506	468	470	474	483
471	470	439	456	466	478	463	458	441	458	461	481	495	477	473	481	489	468	460	478	464	465	478	477	461	457	479	484	470	496	488	465	483	481	463	496	450	458	481	477	489	502	472	479	484	535	466	467	507	474
459	470	463	463	453	454	464	444	464	464	472	475	464	460	466	465	474	466	473	467	488	480	481	474	457	488	470	472	485	461	449	489	472	484	472	455	446	488	510	472	460	463	449	497	473	476	487	464	490	509
496	451	466	482	456	445	458	452	470	468	478	438	458	478	486	463	427	494	469	444	476	488	463	494	460	482	462	494	490	476	469	500	477	465	467	494	487	503	489	508	461	469	486	454	490	485	457	473	475	503
478	472	446	472	486	508	468	456	467	461	448	487	469	475	525	442	483	474	471	462	488	484	450	465	451	487	490	470	478	475	490	484	459	478	488	473	472	456	467	478	488	472	444	492	501	485	491	506	482	501
445	458	486	447	466	470	467	469	456	482	481	446	456	482	447	430	459	466	457	435	485	471	457	502	458	492	491	476	500	491	499	463	496	491	486	492	479	484	449	477	488	442	474	488	484	496	497	485	499	491
494	480	462	471	462	456	474	441	487	451	491	471	493	476	474	463	508	451	484	471	467	492	489	500	505	490	490	510	535	478	457	476	493	488	512	493	476	478	507	475	465	468	489	482	491	505	478	483	494	482
482	472	464	471	476	462	486	502	473	476	462	487	452	481	458	469	487	479	468	461	464	473	461	474	462	470	470	481	481	498	442	485	490	489	495	478	491	467	486	500	445	476	526	452	482	478	474	503	465	506
456	478	461	460	486	436	476	494	496	472	469	464	474	475	486	482	468	468	485	492	458	472	486	488	483	468	480	469	479	475	472	482	501	447	471	492	480	466	460	477	496	501	489	453	461	490	511	482	509	466
532	472	459	428	457	455	452	493	486	475	476	461	464	503	471	468	487	476	515	457	484	500	471	490	470	482	479	451	481	466	475	495	459	515	477	490	503	494	483	485	480	483	461	467	472	508	496	486	482	497
535	505	495	483	494	462	477	495	493	482	498	463	508	460	458	470	479	484	485	460	471	471	481	490	459	479	469	481	502	461	502	472	518	475	504	510	485	490	482	509	479	464	489	533	493	475	497	439	489	473
500	488	482	465	491	454	484	472	466	492	456	503	483	484	485	482	440	472	476	477	508	488	485	454	473	482	447	465	469	487	454	477	496	526	496	500	510	484	497	475	483	488	500	506	511	488	491	481	488	460
460	520	472	488	494	463	454	444	470	451	439	486	458	464	481	477	458	498	467	476	445	468	447	481	486	486	488	497	484	487	471	482	501	493	470	484	459	476	471	525	473	486	486	465	483	487	448	450	484	483
535	505	506	503	486	489	490	455	474	457	470	443	492	505	493	462	492	460	478	457	477	464	522	488	464	499	476	487	474	504	507	503	479	477	472	503	487	482	492	479	489	494	504	495	499	473	510	496	487	483
541	523	545	476	444	471	460	458	462	465	497	493	482	497	456	463	459	478	444	460	486	465	487	486	457	474	500	501	461	466	504	453	481	505	492	484	478	483	476	510	528	485	472	474	480	510	499	483	493	507
525	535	471	494	525	457	483	476	475	462	468	485	468	482	459	514	490	490	457	474	504	463	466	464	509	502	524	484	473	499	503	473	507	489	481	482	490	474	467	478	520	475	480	463	514	491	492	508	484	478
528	519	513	513	490	474	460	491	454	474	463	478	460	453	473	507	476	483	461	448	493	494	469	474	477	468	471	501	512	507	509	471	506	449	480	516	494	517	485	516	501	496	467	516	487	488	486	487	512	496
530	523	465	535	488	486	470	470	462	476	501	478	481	436	472	494	476	467	481	486	483	491	471	444	481	486	475	494	468	478	483	481	486	503	524	504	514	505	454	498	521	503	489	505	484	479	491	504	478	487
500	519	530	502	479	478	515	468	451	480	477	470	493	499	490	463	489	447	510	469	489	481	483	475	489	485	510	502	453	500	472	505	508	517	509	504	452	489	527	492	502	455	503	458	463	489	492	458	485	463
512	476	514	502	494	519	491	462	485	469	486	469	509	471	492	490	457	501	490	508	483	478	490	476	496	484	508	494	507	503	480	512	497	508	484	479	483	528	501	487	493	515	494	508	487	481	528	464	503	469
505	500	507	493	501	489	478	520	471	481	491	467	484	477	467	473	482	484	494	477	462	476	504	501	484	502	514	494	480	461	498	517	477	478	479	492	497	519	505	507	485	510	505	493	509	489	518	477	485	486
473	487	463	490	480	493	497	477	490	488	451	457	460	477	494	465	485	431	474	492	467	479	495	478	478	489	471	481	483	461	514	463	479	464	459	491	469	499	482	495	496	522	481	485	530	462	477	484	498	498
495	489	461	515	484	509	511	505	475	492	477	513	465	496	468	487	477	487	471	485	454	462	475	457	505	489	491	470	517	454	470	476	484	498	474	464	487	523	469	500	506	464	511	479	513	497	501	460	498	489
463	455	481	454	488	448	465	495	516	468	454	456	484	477	481	482	492	501	468	443	504	482	486	514	491	486	504	496	481	474	485	498	488	464	501	491	480	503	491	468	487	495	509	518	462	487	522	475	514	478
468	465	446	443	495	459	473	468	470	503	481	477	481	518	483	464	457	477	471	479	475	475	485	481	482	509	477	519	513	513	496	468	494	459	487	474	481	485	474	498	480	488	491	488	487	491	484	498	472	505
469	483	476	462	492	478	484	498	500	481	470	472	439	440	485	485	489	482	482	496	476	465	482	505	467	487	496	501	516	494	507	486	476	501	492	475	480	494	467	474	484	487	517	478	485	500	478	465	490	497
486	485	483	511	529	484	434	491	497	486	468	474	490	495	464	468	496	464	484	470	483	471	445	463	490	513	487	454	501	464	486	465	490	454	494	482	466	501	486	476	473	470	479	513	486	490	482	501	478	494
477	480	473	500	464	492	502	476	463	488	486	483	472	512	482	502	502	492	518	461	492	496	456	507	480	532	502	457	502	504	497	506	491	468	495	508	477	493	508	489	486	495	482	492	484	477	494	518	486	512
459	494	480	465	469	456	497	479	467	474	452	478	519	480	442	475	508	496	493	478	488	479	490	501	490	511	498	480	473	496	490	480	477	465	489	478	505	509	515	492	504	513	507	483	536	493	504	493	500	528
476	502	467	499	478	489	478	510	475	471	467	471	471	487	486	489	479	461	476	460	483	470	467	502	486	506	488	456	490	448	478	492	469	465	495	477	483	491	509	489	470	521	487	492	487	469	514	481	504	501
468	488	485	460	478	465	497	483	496	461	497	460	477	497	487	457	481	454	482	477	474	489	485	458	485	479	519	491	474	498	479	475	504	492	474	480	480	488	465	468	498	512	507	503	488	485	514	511	528	483
474	472	476	500	469	465	482	486	454	473	504	467	467	447	483	482	498	500	503	481	500	502	479	509	464	461	477	433	484	461	480	484	448	427	469	483	493	489	484	484	491	484	530	487	495	503	495	476	482	482
464	469	475	498	494	540	441	479	468	488	504	479	474	484	472	464	455	487	466	481	488	466	455	492	467	467	501	455	461	456	500	502	480	465	472	458	478	478	511	511	503	494	493	467	500	556	485	489	518	540
508	485	462	486	484	481	466	487	482	463	466	445	458	470	500	494	512	494	456	456	500	474	484	491	473	475	479	504	461	475	497	508	454	484	461	473	519	481	517	498	513	513	494	488	492	506	508	502	455	505
468	452	502	480	476	459	486	492	495	482	502	486	483	511	451	477	474	501	481	473	506	462	468	488	475	497	487	492	474	512	474	478	479	468	488	486	489	499	493	486	500	506	512	499	486	472	544	471	541	513
490	494	448	494	515	487	495	488	491	492	472	479	486	479	459	498	463	508	466	490	480	493	508	494	496	498	468	485	471	482	483	466	483	509	480	487	493	503	480	491	500	486	513	495	524	504	515	526	497	519
476	466	453	502	520	463	547	483	519	480	492	498	462	485	487	494	474	496	483	515	516	470	464	503	481	457	470	453	443	498	507	497	481	458	464	441	486	499	503	482	502	503	510	494	493	508	486	487	527	502
481	461	473	481	495	478	503	489	495	479	478	474	479	519	485	486	464	523	478	500	524	497	469	449	494	507	503	481	498	482	464	484	477	475	510	498	492	459	484	482	498	525	492	510	504	475	507	506	473	516
509	486	491	471	494	467	523	489	495	497	491	498	477	502	494	482	475	471	476	494	493	483	482	472	494	451	492	498	496	490	506	487	509	496	511	480	492	489	480	477	498	471	521	498	487	525	476	475	533	519
481	490	485	482	480	493	468	480	482	492	474	463	474	456	502	504	483	497	468	463	523	482	442	501	456	504	489	461	479	489	510	496	510	465	488	492	494	502	472	470	480	482	484	495	484	494	515	485	509	510
495	485	523	474	488	477	452	483	465	472	481	501	489	457	498	484	513	497	480	469	485	479	503	503	494	484	500	483	491	497	483	487	514	465	495	488	516	467	486	503	476	502	490	495	459	500	471	485	492	471
473	503	491	451	472	495	460	514	482	479	509	494	475	476	487	496	507	495	476	485	476	479	489	492	495	464	481	479	485	502	476	474	493	507	517	494	505	503	482	493	450	476	485	509	510	502	488	484	491	458
495	492	458	510	472	459	518	487	485	476	482	453	450	483	479	473	464	465	516	510	481	497	478	479	484	497	513	499	480	492	484	503	495	489	454	472	510	484	522	499	519	496	506	458	469	514	491	509	500	498
489	519	476	467	459	463	474	477	471	482	457	484	493	473	473	478	489	466	487	481	475	477	514	504	472	485	461	472	484	490	486	508	499	518	502	471	509	491	501	494	487	494	496	496	498	487	489	500	491	505
472	498	468	501	495	494	476	447	485	484	503	482	505	454	482	484	488	505	479	449	501	476	487	468	478	523	470	494	481	489	476	467	487	478	479	512	477	480	498	505	466	485	462	488	513	499	473	491	481	505
486	503	465	464	480	505	476	478	506	490	487	489	471	459	495	481	477	489	479	478	482	453	500	497	475	520	489	508	492	460	488	506	514	501	476	484	509	503	503	463	484	496	525	483	468	491	480	471	492	487
464	505	477	473	471	485	502	477	468	483	470	480	505	512	482	486	514	507	449	467	502	486	484	518	504	482	532	456	481	500	484	485	502	498	479	482	475	485	460	484	484	472	496	483	476	526	490	481	479	488
500	468	424	464	454	474	476	466	507	469	466	494	503	492	488	479	487	500	489	447	473	473	502	474	484	506	477	481	494	486	497	505	489	493	486	496	521	461	465	505	501	490	525	511	492	498	494	501	497	500
488	487	492	459	475	466	490	481	468	480	488	481	474	453	483	500	474	511	498	475	504	490	507	498	515	501	503	497	494	485	479	497	496	534	486	497	467	475	497	497	496	475	500	489	520	492	468	476	509	480
482	497	478	507	464	468	479	462	457	464	506	469	486	465	462	456	484	473	487	472	473	467	489	491	511	467	487	454	468	495	442	526	495	481	495	488	482	496	490	460	490	504	489	478	470	492	514	504	488	511
459	452	454	440	485	476	439	486	474	467	494	483	500	469	472	518	485	502	477	421	491	505	472	467	502	492	489	491	533	482	484	510	484	500	478	482	463	501	502	493	493	504	483	543	497	519	494	497	511	484
486	486	489	483	493	459	477	483	484	496	499	474	490	475	483	467	494	474	480	480	474	463	501	476	492	501	494	510	514	476	469	458	514	490	474	480	480	459	476	475	492	488	485	511	494	507	522	500	502	489
473	491	477	455	478	480	497	491	490	484	482	458	462	474	502	493	512	465	467	452	492	511	472	467	509	511	473	478	463	501	478	501	526	483	499	484	500	498	506	487	503	505	501	461	470	445	472	480	457	488
487	465	442	466	474	473	489	470	509	507	471	465	488	473	491	467	465	506	499	469	463	491	490	507	457	521	498	484	482	506	455	474	491	504	469	500	504	492	468	516	513	501	474	477	502	526	488	501	495	490
469	481	478	475	473	467	443	492	489	472	518	467	500	501	491	464	511	514	495	479	512	493	485	483	493	493	484	542	492	479	484	500	494	493	478	489	509	491	501	467	536	475	491	502	468	499	458	500	509	512
479	516	529	492	491	512	472	486	504	468	479	450	479	484	473	466	499	507	501	479	476	500	474	476	511	466	471	502	484	474	475	519	502	509	493	506	529	511	496	470	479	499	496	486	519	497	511	498	557	476
468	478	462	485	495	466	470	496	476	493	478	483	480	454	487	503	483	508	483	486	476	492	477	495	471	479	510	486	465	471	493	478	474	500	479	490	492	503	516	484	483	507	521	513	506	493	460	462	504	486
478	498	476	504	462	464	482	460	484	489	505	483	473	501	490	476	495	525	489	473	487	471	494	480	487	475	478	474	472	476	479	486	491	484	482	476	474	494	490	474	491	487	480	501	454	484	484	482	489	499
473	454	458	483	490	470	490	461	504	473	466	511	490	492	467	492	477	502	465	473	514	479	489	502	499	482	476	503	478	494	488	471	500	478	507	493	488	483	488	482	522	517	488	488	475	482	526	498	506	500
477	466	462	487	475	471	469	478	491	484	506	471	487	492	466	507	481	471	488	475	480	464	502	488	458	515	493	509	528	489	482	473	488	474	506	528	496	490	491	492	481	493	559	492	485	500	505	480	500	507
481	486	489	485	473	466	486	476	473	483	489	471	497	484	468	478	510	508	495	491	501	500	482	477	490	505	503	490	466	501	516	463	480	518	478	470	505	504	504	468	512	494	464	452	505	509	491	497	482	461
471	474	437	472	498	514	459	488	460	496	438	480	471	448	493	472	459	462	483	481	498	481	483	483	479	489	468	517	498	486	488	500	474	482	482	489	487	501	499	482	511	469	498	479	521	473	509	488	481	468
491	493	488	447	468	510	523	482	499	468	495	464	498	499	506	482	475	487	472	476	491	494	494	495	522	530	491	480	508	503	499	478	481	517	488	487	489	492	488	515	529	515	498	469	505	507	505	481	467	501
467	474	500	465	482	473	501	485	461	494	502	483	503	480	475	478	489	467	478	501	478	497	505	485	498	506	473	500	489	518	477	480	480	486	495	497	471	477	483	505	494	501	499	512	477	488	522	480	505	511
490	476	504	497	472	459	488	488	491	459	505	499	471	495	513	488	518	490	482	483	474	504	510	500	518	490	469	467	484	489	488	499	479	518	497	476	489	510	482	516	510	488	489	464	484	465	480	483	494	494
475	497	496	469	482	485	457	485	471	481	487	455	482	462	492	486	499	467	503	471	486	453	484	486	462	497	503	482	498	488	465	469	490	499	493	499	496	480	491	499	496	486	449	465	460	520	480	507	470	475
486	483	481	480	493	484	470	475	476	488	490	478	458	491	484	482	491	508	503	505	505	472	483	494	494	502	488	511	483	488	506	489	480	464	488	491	488	500	489	476	526	470	485	490	460	504	500	508	515	511
468	487	488	484	462	476	469	470	505	474	458	469	494	463	480	512	476	510	481	468	487	471	478	500	491	469	486	502	502	461	499	519	536	483	489	496	493	492	490	475	509	485	515	468	470	494	492	481	496	510
505	489	506	509	501	443	472	469	497	484	499	458	497	486	475	467	473	482	494	486	476	485	481	478	485	462	515	468	489	487	490	496	465	474	482	477	496	507	469	529	513	468	501	509	497	491	523	491	511	537
469	494	481	490	488	505	507	490	484	479	452	459	483	498	498	504	493	507	520	518	516	498	489	494	458	461	480	492	498	504	473	470	500	495	506	511	519	489	500	502	494	515	493	508	497	470	513	508	482	486
483	512	469	488	485	505	517	492	468	490	460	471	481	472	503	501	479	509	458	492	497	481	493	502	466	477	493	500	497	453	495	485	482	501	481	483	493	514	490	485	484	480	470	499	495	512	540	494	480	476
472	492	480	493	483	486	486	468	509	475	470	472	465	468	471	493	464	492	469	482	442	491	478	502	490	518	501	492	509	509	519	480	507	490	483	475	503	473	498	488	489	467	483	508	468	488	474	508	474	483
491	475	430	472	477	458	506	505	491	489	512	498	448	478	485	461	476	493	477	512	499	496	463	505	493	489	495	481	493	489	500	506	492	494	519	505	485	506	486	480	477	470	502	492	510	477	519	493	493	522
462	486	463	491	494	483	476	481	515	501	489	475	474	502	500	476	489	465	503	462	480	464	460	482	474	507	494	488	484	513	499	477	502	485	517	484	489	504	456	481	490	490	506	509	504	526	494	490	508	499
482	478	474	492	493	464	505	483	503	494	473	504	505	499	489	511	521	452	491	482	452	489	499	524	495	488	486	473	465	450	489	512	504	492	495	492	522	506	513	503	486	499	512	504	504	517	482	506	561	492
462	490	467	440	463	442	486	485	504	487	476	497	524	522	503	472	502	492	459	497	495	475	494	476	493	473	511	476	488	498	484	501	459	506	495	516	507	499	506	486	463	501	489	471	496	486	481	481	515	502
473	483	467	473	452	477	485	496	457	466	473	498	497	503	479	479	496	471	500	489	472	467	468	483	484	479	492	493	480	464	472	492	484	489	546	500	478	516	508	500	482	489	464	448	545	499	502	521	478	522
464	465	456	486	471	461	472	475	497	488	480	461	495	458	517	476	510	526	484	512	471	489	486	465	461	519	512	497	443	485	501	472	494	480	507	468	488	523	489	487	471	497	494	496	550	507	514	488	473	490
462	469	513	476	499	458	497	453	475	485	483	487	520	482	485	465	539	488	474	534	499	460	536	454	477	502	481	482	473	479	498	474	509	526	464	518	454	512	497	528	521	469	491	474	482	514	502	496	505	516
481	486	477	484	491	495	502	467	462	464	475	469	505	464	492	487	486	520	475	476	489	485	483	469	465	484	503	513	472	486	494	482	527	532	458	541	509	496	503	501	488	525	506	511	509	498	511	518	499	474
474	501	461	507	474	472	471	481	480	504	455	490	470	522	495	478	499	505	479	488	497	492	470	455	468	487	510	504	504	487	503	476	488	485	480	497	490	539	495	496	502	468	542	510	503	478	477	506	497	522
465	486	466	464	496	469	501	462	473	534	483	502	499	490	468	493	456	519	505	514	472	482	502	494	500	472	510	513	485	490	484	500	507	480	482	481	481	500	485	512	476	480	466	509	519	500	518	475	485	540
493	484	481	477	491	491	457	490	490	477	494	489	499	501	497	507	474	526	506	498	486	509	526	488	470	476	474	479	484	527	486	479	490	487	478	485	479	506	483	508	507	460	511	483	530	529	510	498	539	497
482	503	474	468	501	470	504	482	492	512	512	496	509	475	519	457	477	478	504	471	468	479	509	508	493	520	502	515	486	520	515	463	480	468	467	494	521	467	499	523	513	517	503	484	490	517	499	495	496	528
489	514	455	443	478	498	438	482	463	503	471	485	469	487	504	497	496	522	505	465	505	493	453	492	498	469	515	499	481	502	524	487	501	484	525	518	510	467	480	506	493	477	511	508	501	502	509	538	537	526
465	508	457	511	492	476	483	477	513	462	476	509	483	508	490	481	470	492	488	486	491	466	504	485	480	478	466	477	473	498	480	497	505	476	490	487	506	487	510	499	475	483	474	510	511	501	537	506	541	514
504	487	446	499	493	494	495	497	483	534	477	479	494	523	504	525	505	490	481	471	499	492	498	495	459	487	488	491	473	505	518	497	513	492	527	501	491	490	480	500	515	489	492	488	526	519	526	540	539	526
480	459	455	501	482	510	492	482	513	466	512	520	486	496	472	499	505	495	474	487	535	507	510	470	507	494	488	516	501	499	485	497	529	474	459	487	492	511	508	491	487	493	506	497	522	529	507	501	533	545
462	506	481	488	468	471	493	518	476	489	500	493	503	510	495	507	485	489	505	496	518	476	480	556	475	484	490	448	489	489	501	516	499	527	498	482	478	525	476	496	498	524	514	469	485	517	534	516	542	553
514	465	484	507	488	520	514	488	478	506	499	490	475	498	486	495	511	471	505	496	504	518	468	498	503	501	498	496	492	496	485	486	527	488	443	492	478	496	487	473	460	522	510	516	481	540	520	507	520	515
477	484	527	494	485	504	528	476	480	523	454	498	492	526	517	502	490	514	492	479	497	480	510	502	481	516	489	485	506	497	516	512	466	509	483	471	473	486	477	496	522	475	475	494	494	509	509	518	557	524
484	516	519	485	471	490	501	484	499	501	484	516	520	511	522	527	513	488	495	507	526	491	503	493	536	479	480	487	520	493	499	513	500	491	481	505	523	496	507	489	514	497	500	486	481	492	535	526	532	555
510	498	486	522	512	469	492	478	477	509	499	474	520	517	500	505	495	539	489	497	474	472	517	498	493	517	500	464	490	517	508	506	476	521	492	498	476	502	507	482	526	482	491	503	552	481	555	546	547	558
497	506	481	519	508	534	517	533	542	489	505	520	502	497	516	478	487	475	487	497	503	519	495	491	490	487	534	477	492	477	503	482	487	495	492	505	538	517	480	518	526	540	526	521	526	539	563	560	602	586
490	497	510	483	516	506	544	529	526	516	492	484	532	485	512	472	494	476	484	498	510	468	494	484	485	500	500	514	517	536	497	492	506	495	543	500	499	487	545	517	523	535	529	511	585	575	554	580	643	645
481	492	506	538	467	524	495	502	548	509	569	507	529	505	563	527	525	495	499	502	445	471	506	498	487	481	514	500	472	482	491	516	502	509	503	483	484	505	484	535	578	538	542	559	527	594	596	644	658	736
524	501	511	524	531	514	542	520	548	501	537	553	528	573	521	537	522	508	481	504	487	470	488	500	480	494	464	502	495	504	513	479	491	496	475	484	515	459	509	498	493	554	622	608	607	665	646	662	736	717
548	540	517	495	525	517	517	561	494	539	522	498	487	536	530	529	522	503	496	506	465	510	498	526	489	479	484	470	486	502	485	499	504	514	506	519	497	490	491	516	524	521	584	621	650	691	672	746	760	783
504	502	519	527	534	547	510	547	540	502	526	517	543	550	534	537	519	512	495	501	480	478	512	534	493	503	518	503	493	454	486	530	478	502	479	475	515	533	507	527	541	544	575	612	618	662	748	774	780	871
521	472	485	495	544	506	525	537	527	494	490	512	504	522	523	509	497	517	494	519	520	517	518	509	510	502	497	500	504	485	499	496	496	495	546	555	509	497	518	515	533	544	596	625	659	692	746	785	800	829
515	516	513	492	526	510	576	501	506	495	537	476	532	543	521	537	504	516	527	528	523	498	505	509	476	484	478	494	469	488	509	475	489	487	505	512	485	526	489	479	523	577	598	647	660	701	809	754	891	831
505	473	517	544	537	523	531	503	508	523	503	520	493	560	530	493	506	459	515	484	504	507	492	438	482	506	531	521	491	507	532	519	510	482	480	504	519	496	514	485	535	544	575	683	690	672	795	733	834	833
519	504	515	509	532	516	543	529	556	501	525	522	521	526	521	482	506	494	526	495	515	479	508	502	466	500	470	486	534	476	486	525	505	500	490	486	515	512	512	507	523	536	557	604	628	743	730	801	829	840
533	506	501	467	499	524	532	535	521	531	547	496	503	517	531	484	490	515	503	496	501	475	482	497	506	481	511	493	488	500	530	511	504	484	534	480	498	516	472	531	558	544	542	565	653	691	687	779	841	891
492	489	512	494	493	538	517	552	516	531	523	530	531	531	506	485	525	526	551	491	507	518	463	457	471	485	529	487	484	490	447	490	517	507	524	520	505	525	498	533	514	557	554	563	641	584	702	693	778	794
490	481	509	507	495	544	525	551	536	502	541	515	524	485	497	510	501	502	472	505	502	536	492	492	488	503	520	508	522	534	532	490	501	523	493	477	508	510	479	496	541	526	512	526	507	598	611	731	688	737
465	456	486	510	498	517	538	516	508	578	537	536	538	507	497	495	513	520	487	484	528	516	513	511	507	494	477	523	511	510	521	508	519	489	503	511	472	507	519	510	531	484	525	535	485	574	565	581	678	733
502	454	513	501	515	504	533	541	538	562	539	587	559	542	538	538	492	522	499	532	496	534	491	502	535	489	499	522	491	530	509	493	525	474	495	498	509	519	500	497	531	505	516	510	523	558	558	577	586	624
544	490	465	476	523	543	544	597	581	534	541	559	546	550	530	499	535	543	490	488	519	526	463	498	511	538	489	495	501	506	512	496	529	518	510	526	514	497	534	498	507	531	513	482	499	526	525	546	560	550
496	466	470	513	512	522	547	551	529	556	558	528	548	564	541	518	514	515	513	495	475	472	494	500	496	494	516	493	501	524	496	489	535	550	500	482	512	474	527	505	482	512	497	510	534	498	532	516	512	557
470	472	493	492	486	527	503	521	571	511	515	535	537	522	504	514	523	503	510	497	492	488	485	536	493	506	516	528	527	503	519	489	539	496	507	527	513	560	494	537	555	467	543	527	498	484	535	523	527	515
508	487	522	499	493	510	511	529	545	499	523	530	541	569	513	558	524	511	512	481	537	485	494	489	476	502	500	510	498	501	504	522	511	502	509	510	503	495	509	518	495	512	506	505	505	480	572	509	526	520
486	468	508	504	492	483	508	499	496	521	524	516	537	521	530	505	495	520	522	493	481	513	498	478	479	498	493	495	483	550	516	514	547	519	507	505	506	519	502	501	510	522	519	541	502	525	531	524	519	481
483	489	505	448	456	512	484	512	472	519	514	517	521	483	511	503	491	496	484	469	487	494	493	492	501	503	499	504	541	534	520	527	536	520	494	511	505	495	523	574	513	504	533	486	514	526	522	484	494	534
508	500	463	496	529	461	484	520	464	496	532	498	539	495	525	488	537	476	504	508	478	510	483	513	500	528	531	485	531	538	518	527	511	515	517	524	562	509	514	503	545	501	516	510	526	519	511	532	511	498
504	510	484	470	503	510	475	501	496	482	494	479	493	528	503	516	503	515	502	496	488	506	477	501	510	492	547	512	517	559	546	534	540	538	510	545	527	510	518	533	532	524	540	569	498	521	499	526	530	496
500	490	473	499	497	504	510	501	479	544	531	529	504	506	506	503	489	505	487	521	480	476	497	543	491	505	537	517	502	529	539	517	543	574	520	538	521	531	539	495	538	517	546	524	528	550	532	554	527	485
473	490	507	455	498	474	483	476	494	495	474	521	521	497	504	508	490	520	497	529	491	499	513	510	502	474	543	546	517	540	505	532	518	516	564	571	514	531	524	485	541	548	540	489	516	528	520	535	552	510
486	486	503	491	490	521	477	527	472	498	503	505	484	475	506	496	490	501	512	506	512	484	486	504	496	506	491	484	510	521	530	498	573	523	538	508	570	536	523	550	512	526	530	541	534	559	553	497	497	515
477	473	454	495	502	476	485	489	487	506	493	468	478	533	509	501	495	486	503	518	496	527	456	505	470	526	506	524	513	524	515	548	531	519	519	538	550	511	547	517	556	517	521	527	554	516	536	559	534	511
479	496	483	494	472	475	493	492	483	496	487	481	494	492	478	507	501	482	479	492	475	487	498	490	494	491	507	516	516	501	491	528	518	515	546	545	530	513	527	549	509	525	510	544	523	538	509	493	537	534
460	505	482	501	479	475	486	470	468	492	490	511	489	458	467	488	478	498	535	484	494	480	486	494	504	486	507	489	501	500	543	487	530	512	528	486	529	475	533	531	540	516	493	528	539	555	533	511	532	525
499	474	479	507	488	539	551	495	488	463	474	476	481	501	449	487	501	492	505	486	518	509	508	514	505	462	502	509	494	523	467	490	504	513	508	536	533	524	527	508	554	505	498	489	533	534	547	528	535	531
452	514	509	476	459	500	497	494	468	479	494	467	499	509	488	493	513	515	459	507	526	527	491	496	483	505	480	512	511	513	497	515	535	523	503	518	521	519	534	501	524	517	523	514	530	515	520	514	522	505
493	478	491	555	501	529	485	493	485	477	495	461	502	513	482	494	516	479	518	500	491	486	474	484	513	488	504	480	487	522	506	524	515	482	469	503	480	497	501	495	495	493	502	538	515	520	503	539	519	536
498	477	485	478	499	469	496	470	458	490	491	523	471	497	497	490	484	460	518	517	500	522	475	491	504	486	489	536	518	510	486	497	519	489	489	514	513	533	551	512	522	516	515	517	495	539	481	522	521	505
506	509	490	496	508	501	487	475	469	504	506	448	490	497	477	480	515	503	534	497	499	488	491	484	513	504	474	504	501	484	520	504	492	561	483	502	511	507	514	494	481	514	535	519	514	533	506	476	506	499
463	482	521	490	479	462	522	503	498	529	491	492	499	526	536	495	484	540	521	534	527	508	486	493	486	493	529	510	492	479	487	496	474	524	482	525	503	563	523	534	488	483	502	492	494	513	519	491	510	509
499	532	512	487	492	487	484	510	494	506	472	473	500	496	487	480	502	509	491	516	453	491	495	497	511	470	520	500	502	496	500	486	537	493	505	550	489	492	535	515	535	506	531	517	542	524	500	526	504	548
480	525	473	462	499	532	497	504	473	479	496	468	474	515	496	499	476	509	486	457	493	502	478	506	502	484	486	502	493	472	496	501	481	489	485	491	490	508	517	460	492	509	504	493	526	539	537	494	503	499
457	493	504	490	518	482	523	483	511	481	510	484	489	513	497	481	477	502	496	470	522	496	496	514	486	476	538	483	475	517	527	485	491	472	499	521	479	518	486	523	524	515	484	499	479	505	507	521	536	509
494	491	497	498	503	496	478	499	502	496	514	510	497	491	489	480	486	495	496	492	482	483	516	503	481	484	490	475	513	478	509	499	479	505	527	472	490	502	498	503	504	493	510	521	520	520	500	490	497	551
496	468	469	480	514	493	510	454	502	538	492	469	484	512	464	494	493	532	472	479	514	504	492	502	490	508	507	517	496	493	521	515	499	494	508	487	498	509	469	502	490	491	524	518	494	571	512	476	516	527
491	493	510	472	508	501	481	463	459	499	489	500	504	477	485	485	458	501	488	482	498	485	498	498	505	513	468	477	507	493	512	484	514	514	482	496	483	495	501	521	491	482	507	494	491	510	483	503	522	482
485	484	481	508	498	510	498	489	454	509	510	493	482	461	464	532	515	502	460	524	481	504	484	532	505	493	498	469	504	494	518	514	494	497	496	499	496	537	524	468	499	511	474	481	505	506	498	508	510	504
540	479	468	479	468	512	492	500	483	496	478	467	497	489	506	502	463	490	486	499	507	496	487	502	489	489	515	504	490	520	499	528	520	524	521	535	492	519	473	500	497	514	487	498	470	494	501	529	525	483
480	499	528	527	511	464	493	489	555	500	501	523	525	498	491	528	495	520	487	484	478	486	485	467	497	507	482	509	533	494	511	504	510	514	507	526	509	475	517	505	523	513	494	501	513	541	518	534	563	510
497	503	503	500	514	520	507	507	483	481	501	524	478	497	485	509	491	494	506	517	498	484	503	486	500	515	506	489	483	520	530	509	510	485	505	499	540	488	498	542	507	516	529	527	496	527	524	518	491	504
523	523	495	521	514	523	527	479	506	525	500	511	522	525	493	504	508	483	522	514	472	503	468	530	514	531	493	521	489	493	510	522	528	482	491	517	522	505	483	498	508	477	541	518	506	527	498	505	493	513
530	511	539	510	486	523	540	488	509	497	484	508	471	515	515	490	495	507	498	523	494	550	504	531	514	500	449	554	513	495	516	509	526	484	532	487	505	503	479	499	534	500	513	515	486	532	534	524	506	532
522	524	515	521	495	538	524	513	477	503	521	502	511	477	516	529	495	531	450	474	487	518	513	496	480	517	468	481	499	533	512	484	534	519	474	535	487	504	516	502	528	498	548	520	518	523	529	496	531	520
509	547	529	524	507	546	523	533	494	531	514	558	484	485	508	508	506	481	503	506	479	474	524	501	476	477	515	480	519	482	488	498	509	509	533	481	525	516	526	500	490	488	471	495	509	529	527	539	524	526
506	573	571	516	521	564	544	537	546	520	494	500	520	476	521	515	513	472	521	504	517	490	529	527	485	510	499	498	521	503	494	503	524	516	528	532	504	505	507	536	518	548	517	495	500	533	529	493	554	545
514	535	565	489	516	533	522	511	489	504	509	500	494	546	526	499	476	483	493	531	513	522	514	510	506	487	473	528	481	510	474	521	508	530	526	495	542	522	544	512	566	551	566	535	557	531	541	556	544	537
549	550	552	554	527	568	532	516	515	523	501	513	497	483	505	493	496	478	527	514	504	502	473	512	499	509	473	472	508	505	517	533	505	516	503	505	520	561	503	579	580	538	530	562	571	569	550	585	550	589
554	552	542	569	536	512	519	536	543	524	549	503	519	471	496	486	524	530	495	565	499	505	519	512	506	493	505	508	502	552	521	515	555	494	552	585	537	605	612	572	583	617	543	567	564	545	591	585	569	577
496	537	546	523	545	534	487	536	527	493	508	486	514	517	507	496	496	502	504	533	537	490	503	493	532	497	505	498	509	524	545	517	540	510	579	589	573	586	620	610	577	568	599	607	594	620	560	582	555	543
538	564	525	568	534	539	567	513	500	538	513	495	499	519	518	505	534	491	508	517	535	534	479	492	537	513	530	511	506	501	536	526	506	571	558	553	605	597	636	611	592	624	671	624	614	576	612	620	551	607
577	553	558	520	528	516	515	497	506	548	494	498	541	503	511	472	514	505	510	511	493	500	502	522	496	526	508	539	512	549	511	538	570	565	588	611	638	611	608	657	642	625	626	661	599	617	615	574	585	567
509	513	546	531	517	507	505	492	504	504	500	472	486	502	478	488	488	516	489	492	484	517	525	496	488	507	498	498	530	526	529	581	574	542	571	643	644	651	632	641	635	609	647	681	655	626	608	601	600	558
559	553	520	502	522	496	527	478	508	492	524	527	499	513	503	495	486	523	492	488	548	497	504	515	522	501	500	529	532	539	589	584	583	604	629	627	639	683	667	705	726	678	659	665	618	607	646	601	581	559
505	520	564	540	493	517	536	512	483	512	499	510	484	484	467	481	501	534	500	511	496	490	505	484	513	562	579	487	553	577	571	578	603	651	638	624	655	664	644	719	679	648	658	721	610	599	603	596	581	602
504	494	516	547	515	512	523	483	512	490	524	512	530	523	524	493	515	484	460	496	481	518	512	507	499	508	531	529	538	563	569	620	597	576	577	623	582	666	649	646	679	652	631	611	601	661	581	604	583	538
525	481	505	498	488	508	480	520	480	507	511	519	482	497	499	499	516	471	502	530	470	509	491	515	515	528	551	569	572	590	569	617	599	645	591	620	594	631	678	661	648	641	626	663	652	594	602	601	572	565
487	481	493	486	490	493	495	482	516	521	501	497	509	489	519	482	516	479	492	526	481	470	504	519	521	507	510	487	561	588	576	557	594	628	645	663	628	629	642	623	630	633	628	652	641	645	631	593	591	552
486	485	482	513	505	501	492	512	480	511	462	497	495	507	517	509	497	510	476	525	527	515	503	538	537	526	577	508	601	543	593	608	603	599	633	616	623	624	579	624	594	607	603	704	620	605	561	601	570	548
445	508	472	501	499	515	469	505	535	505	517	523	494	489	456	508	516	525	483	525	511	506	507	517	528	529	572	504	603	532	550	600	572	615	599	577	626	668	606	613	591	574	572	618	578	581	544	549	504	553
490	506	479	489	522	479	486	490	489	492	517	497	513	474	482	508	515	509	511	510	511	498	511	510	528	513	531	530	529	542	566	541	582	579	599	589	594	603	584	645	561	626	605	556	614	549	552	550	530	542
504	469	464	498	480	513	528	512	481	525	489	507	479	525	527	530	483	491	515	512	482	533	513	550	502	513	531	516	533	495	518	557	544	555	577	553	597	607	599	572	569	602	572	562	590	517	538	580	554	545
486	504	512	492	498	501	490	490	490	510	498	516	481	532	509	486	507	477	493	516	497	502	513	533	510	520	538	532	538	521	527	527	518	544	561	578	556	582	545	619	596	585	550	592	515	548	549	525	546	536
497	488	492	494	498	478	503	488	514	500	548	507	476	491	518	516	514	502	490	499	554	526	515	517	503	490	542	522	529	542	500	525	512	510	550	546	533	562	551	576	531	574	561	562	556	537	550	531	520	486
534	472	512	519	486	526	462	515	503	512	509	529	505	497	507	521	543	523	512	508	532	491	500	508	507	543	540	498	503	514	488	504	516	536	499	513	533	549	523	549	540	535	539	549	541	525	548	529	528	495
499	507	483	481	503	508	474	473	490	485	480	506	515	500	517	516	508	534	465	539	523	510	511	535	502	515	533	519	492	537	490	499	498	521	545	524	520	485	511	501	526	506	497	521	509	518	544	519	503	521
506	505	475	522	519	527	508	446	474	489	500	502	518	514	500	492	533	539	499	515	538	542	509	510	529	521	511	527	531	510	540	518	503	491	516	508	509	489	502	528	519	519	520	509	532	551	503	501	525	500
501	505	496	507	519	485	529	483	496	490	526	504	511	531	509	515	530	510	518	528	509	564	514	526	542	522	522	503	525	546	488	492	506	501	534	512	503	524	537	489	548	531	517	515	493	529	530	520	536	508
480	491	489	518	488	514	503	525	550	525	492	522	483	499	517	500	534	512	528	551	524	531	552	517	538	546	500	508	503	517	508	469	510	486	501	518	497	526	491	506	541	517	527	487	505	507	525	486	536	534
491	506	528	523	518	492	473	490	511	492	503	519	511	522	562	540	547	542	521	544	530	538	530	555	531	508	531	540	520	490	543	507	513	498	501	509	516	484	513	486	505	508	520	511	535	549	508	504	524	502
528	507	481	492	497	541	498	514	482	491	511	508	524	518	539	514	534	529	489	543	558	504	509	516	545	550	553	532	541	543	524	528	521	520	514	485	536	524	490	488	526	523	525	487	514	526	524	526	499	486
488	492	482	494	493	479	495	510	504	513	515	544	509	516	555	530	533	527	508	568	509	566	536	565	527	525	565	502	559	516	529	516	521	498	512	477	514	525	512	467	511	491	512	521	501	504	491	498	475	499
497	478	522	493	497	486	505	533	534	545	475	468	483	523	574	541	565	533	547	550	522	544	562	558	537	539	528	497	522	487	526	539	486	487	497	515	493	497	540	538	506	511	549	523	496	515	506	486	513	517
518	493	524	481	521	498	497	540	522	565	546	571	521	545	526	546	553	552	570	536	532	528	578	539	585	533	529	487	514	521	547	531	488	531	513	533	518	548	540	500	532	521	500	514	514	490	493	496	510	524
478	502	482	508	485	538	516	477	507	508	555	508	538	542	549	516	628	556	548	581	580	561	557	585	566	544	540	533	544	504	511	527	541	546	493	508	492	540	534	491	511	501	466	521	492	489	516	540	489	490
528	505	500	513	517	536	534	550	532	555	543	554	540	583	566	538	557	579	573	582	546	541	531	560	523	547	568	524	553	512	510	494	543	581	500	547	528	532	504	559	511	500	508	513	505	509	494	512	513	525
514	506	509	518	507	508	525	522	534	520	544	528	557	572	618	571	591	576	576	549	571	581	568	577	606	582	550	523	505	515	536	520	536	513	547	503	517	523	516	498	527	543	508	504	502	490	531	523	525	546
500	502	505	504	504	502	510	552	543	550	559	542	594	550	582	562	581	575	547	554	569	567	588	575	535	562	551	560	556	548	554	578	547	546	523	533	508	517	516	486	525	523	527	496	529	502	518	505	492	529
498	516	506	507	473	469	551	541	574	599	512	546	579	561	575	538	600	593	592	566	548	575	541	564	594	570	596	591	493	566	558	546	533	506	511	493	534	519	542	523	501	511	542	507	534	508	526	477	515	529
522	493	509	525	557	543	536	544	545	578	572	549	542	536	546	539	574	577	552	541	597	526	557	603	550	578	577	608	582	564	565	558	552	524	519	523	529	502	539	560	529	516	534	496	520	505	528	497	526	544
511	504	516	534	547	545	561	548	569	622	622	543	565	563	591	571	548	541	565	565	567	594	534	605	577	563	607	595	560	566	544	553	529	544	521	528	519	541	505	522	516	533	509	524	529	500	519	501	544	541
487	479	540	548	544	557	542	529	564	602	566	577	563	583	595	546	571	561	569	600	564	560	595	556	535	594	592	577	576	542	562	547	512	538	535	513	485	500	521	532	513	493	533	539	510	518	540	540	542	534
523	522	506	535	558	547	579	556	519	537	559	529	584	548	568	550	573	559	606	613	574	565	578	539	590	600	581	608	580	556	573	551	534	510	533	519	530	542	496	538	537	505	501	499	489	533	499	517	518	528
488	528	547	520	513	539	577	538	532	578	546	564	547	597	575	563	545	581	593	611	580	586	622	594	581	604	561	564	559	565	525	515	561	508	485	492	499	507	527	502	494	504	539	497	533	532	527	498	536	521
510	546	535	578	556	548	591	554	554	581	570	554	582	579	560	564	573	605	589	588	607	619	586	563	628	588	589	583	575	576	561	535	585	512	483	542	523	559	523	490	530	520	541	505	512	538	515	536	494	517
597	523	526	563	564	575	546	545	581	542	558	621	571	585	595	566	556	594	575	605	533	580	583	578	554	626	598	558	553	527	590	525	534	523	492	522	490	530	534	523	512	533	543	528	515	520	545	478	530	549
511	533	554	531	571	522	619	560	561	536	561	617	565	560	563	568	608	589	587	580	564	586	608	589	584	554	563	540	594	582	553	562	535	519	529	551	485	511	492	536	510	526	518	508	508	506	488	498	499	510
508	501	543	552	565	560	550	555	536	501	610	563	597	604	560	603	597	551	592	593	579	589	630	635	556	572	585	534	544	557	513	494	477	561	510	521	468	513	511	526	567	520	531	496	476	494	518	540	514	506
564	553	525	546	532	543	546	549	540	557	573	581	587	565	602	551	567	599	576	581	606	568	560	600	623	590	597	605	557	589	546	563	542	511	528	529	499	503	532	519	493	522	492	507	489	500	527	516	523	505
527	567	565	526	541	533	522	535	516	551	505	577	582	577	588	566	559	600	603	577	568	574	593	609	592	574	558	568	529	548	551	569	512	522	505	519	469	521	515	504	495	498	520	494	490	534	519	514	528	528
516	537	535	538	582	552	559	574	551	581	603	530	554	588	535	539	629	554	585	550	635	597	634	577	604	571	585	570	517	535	516	535	493	514	533	483	497	524	526	533	494	503	510	511	513	503	527	499	537	540
557	547	543	524	529	556	532	525	529	545	561	555	547	551	548	568	567	620	566	584	599	600	599	565	576	538	543	575	553	566	553	516	562	538	474	519	536	496	507	530	504	562	506	518	533	530	521	527	517	474
491	506	527	525	535	541	525	557	548	553	565	567	529	570	523	587	559	563	570	564	578	577	573	590	581	560	574	551	552	529	546	532	525	527	482	546	531	499	506	526	511	532	550	507	542	502	510	552	510	516
486	523	514	536	511	527	511	507	541	565	520	552	557	533	533	576	548	566	542	559	558	558	583	604	623	570	629	566	531	541	550	532	529	514	522	482	484	499	519	516	539	502	513	488	493	489	487	511	511	508
534	510	509	494	503	517	540	530	520	538	547	549	595	544	554	561	582	547	569	543	543	553	546	617	579	574	573	578	532	563	550	532	511	499	486	502	505	502	484	497	500	510	524	491	530	525	519	525	525	509
501	510	485	549	514	526	537	560	532	574	549	558	573	535	557	513	529	549	595	570	575	596	540	587	568	591	562	590	581	553	573	537	517	491	487	539	522	510	485	505	490	466	493	534	498	537	505	510	505	513
504	523	525	520	535	521	510	573	575	539	569	551	588	561	598	565	570	568	568	618	548	596	607	581	606	578	619	579	581	569	576	564	523	533	506	522	502	527	558	514	504	517	511	536	485	513	516	536	513	536
522	527	491	496	548	510	555	574	555	554	560	562	574	549	583	597	614	647	632	588	572	613	561	551	538	601	627	597	574	556	565	552	557	524	515	503	505	503	548	497	527	541	497	497	514	501	495	547	521	506
494	488	482	534	488	533	512	531	529	553	534	602	589	547	616	618	638	598	590	614	616	627	592	595	612	593	599	589	587	578	574	552	560	527	506	510	514	516	512	535	524	479	523	504	507	509	507	538	530	535
487	496	509	476	521	515	525	498	581	528	547	560	592	584	585	594	631	592	583	638	597	609	591	590	629	586	613	582	586	547	578	578	541	537	515	487	525	538	501	503	492	491	513	498	538	504	510	536	507	517
506	481	506	501	523	519	505	504	511	530	531	558	614	567	563	578	618	612	651	606	629	610	623	640	622	593	585	588	557	598	594	573	549	551	511	531	536	491	526	500	525	507	536	524	531	497	506	522	514	547
507	483	486	515	520	491	463	519	487	526	575	533	524	551	596	554	641	633	649	632	574	607	648	618	614	638	599	589	566	584	594	614	590	562	517	511	550	551	516	501	511	516	533	527	535	528	497	516	507	481
503	470	497	502	504	501	485	507	521	527	573	527	560	536	630	541	600	584	616	617	633	605	608	605	613	661	624	569	600	583	603	565	605	591	569	568	569	501	547	503	533	513	548	521	508	525	507	523	514	530
496	500	483	474	542	504	460	524	504	515	519	542	524	539	555	536	595	623	550	607	616	576	635	577	595	599	567	631	597	596	625	590	556	575	556	553	570	524	528	498	503	508	522	483	507	546	530	478	532	497
505	507	493	473	499	509	484	502	535	503	490	498	532	526	520	549	548	551	549	563	563	575	546	604	577	603	596	599	609	595	604	609	544	594	572	529	545	512	562	572	535	533	516	521	514	523	526	516	548	529
485	491	489	480	512	492	511	511	494	492	521	511	510	479	509	540	568	521	552	511	519	497	550	556	588	574	586	562	568	570	556	545	582	549	608	568	551	554	542	519	554	531	527	498	505	519	546	548	490	492
471	518	505	489	475	494	522	521	473	519	521	486	538	481	512	471	496	513	495	516	496	484	486	539	487	504	517	514	499	524	522	523	563	585	565	517	498	480	512	496	566	511	535	534	532	554	504	505	532	510
497	497	497	529	527	508	470	550	518	509	490	502	511	496	536	501	526	508	509	512	503	484	512	523	537	515	539	542	522	533	519	518	516	517	492	557	547	512	533	534	494	537	507	514	496	510	541	523	499	525
471	487	507	488	484	540	475	514	526	529	528	489	479	506	507	495	502	484	548	506	511	519	504	510	495	510	521	470	500	515	493	491	499	496	510	530	544	499	553	498	495	514	496	523	499	475	501	508	498	536
517	474	512	473	513	472	506	493	487	508	506	479	465	503	495	508	493	500	456	526	502	478	509	525	516	472	529	536	545	508	481	495	516	491	498	512	528	533	522	493	508	514	502	518	521	507	513	536	512	536
522	512	496	486	501	463	464	509	510	532	496	507	485	513	496	527	535	524	499	499	519	490	526	498	515	506	517	500	524	484	519	553	527	507	487	520	534	504	508	525	502	510	518	525	503	507	497	514	526	523
498	466	527	486	511	496	489	487	490	531	505	524	526	507	532	508	519	487	514	499	518	498	526	501	529	494	506	508	508	533	493	516	518	501	497	522	524	549	545	487	499	510	478	502	506	513	490	504	535	509
508	515	472	504	485	501	508	519	490	501	511	505	506	509	525	505	509	510	508	520	500	525	508	524	520	505	516	514	490	488	510	506	503	522	522	512	500	552	527	529	524	489	533	505	485	501	531	506	493	532
508	548	461	487	475	494	497	499	516	502	507	538	516	517	520	541	537	512	492	538	479	524	471	498	511	485	471	502	506	467	481	561	559	495	522	517	487	496	502	501	534	508	493	520	492	480	530	532	509	524
517	529	553	475	518	488	513	516	523	510	501	526	550	511	510	526	503	491	489	493	527	527	506	489	513	508	503	516	501	505	535	496	513	498	482	523	513	508	516	552	493	529	509	518	481	521	488	523	526	498
464	497	491	487	526	491	503	497	488	527	521	518	512	506	515	524	559	502	511	503	497	501	519	517	511	514	487	517	490	508	516	499	508	503	474	488	511	499	510	507	498	508	536	500	515	502	487	523	519	520
513	502	508	481	509	471	528	504	530	518	522	543	522	519	512	514	500	532	534	486	526	487	484	518	500	496	535	517	509	509	501	535	544	510	505	506	521	542	503	520	524	510	515	539	503	505	517	489	508	533
492	478	487	500	502	473	541	488	520	509	534	537	570	572	543	528	533	494	536	487	485	469	507	513	525	511	484	483	522	512	506	515	496	510	510	535	492	520	509	506	537	506	495	517	484	508	508	527	508	529
506	501	515	521	520	501	497	545	541	539	555	544	581	539	522	536	528	529	536	500	494	509	521	492	527	532	489	495	508	498	512	525	523	530	494	523	517	501	491	541	491	540	506	502	537	479	465	525	554	520
484	502	537	544	531	559	546	509	530	547	499	547	521	524	535	532	533	546	538	556	519	541	501	547	492	518	478	481	513	490	527	527	509	539	508	509	506	525	507	529	506	531	561	488	524	497	490	488	517	525
521	503	517	494	502	518	495	512	521	540	469	523	504	545	525	534	544	580	547	528	557	533	501	506	516	525	506	495	483	490	472	520	535	479	511	487	519	511	481	570	507	512	521	494	498	498	490	482	516	487
502	547	531	487	547	506	535	526	554	557	529	569	505	540	545	545	569	573	549	506	532	527	534	537	510	481	516	494	521	532	508	506	504	485	495	505	510	487	493	506	521	518	523	507	523	498	502	485	537	520
539	499	561	555	522	504	513	495	525	509	506	522	563	586	564	532	519	540	550	566	539	527	553	527	556	521	518	523	518	480	497	527	492	529	523	517	481	495	511	557	503	514	476	514	511	490	516	500	523	474
513	522	523	499	556	518	530	513	534	525	510	515	541	524	538	550	511	534	526	531	535	508	538	520	541	572	500	559	522	527	494	492	479	515	495	505	490	495	507	494	514	509	498	494	500	546	530	496	540	472
520	548	571	536	517	480	498	523	547	543	509	513	545	521	539	567	551	564	534	553	557	521	511	557	527	522	511	521	510	532	484	507	506	487	514	538	499	508	505	528	517	559	482	499	514	493	498	504	517	546
548	577	542	553	553	538	479	545	486	534	528	534	546	564	552	547	515	533	559	520	530	547	532	533	521	534	546	520	485	517	501	498	526	522	531	521	492	497	522	492	521	517	506	513	506	513	497	512	505	533
519	546	569	557	535	532	538	541	537	504	521	508	521	567	545	535	563	561	557	548	535	532	569	552	524	589	529	534	526	490	485	529	496	507	501	523	517	509	550	508	529	537	514	516	506	530	542	485	477	461
560	528	533	541	522	550	541	493	523	517	552	553	539	513	538	542	566	540	552	558	547	529	544	569	530	522	539	474	507	508	509	494	515	508	512	524	502	528	471	542	524	496	542	522	521	509	522	524	547	536
525	523	517	560	557	500	491	515	503	543	500	536	512	558	542	534	524	566	532	538	539	533	568	528	562	533	512	522	533	508	530	496	518	501	516	532	546	496	528	509	523	505	486	500	527	529	497	509	541	539
517	558	601	573	528	540	507	550	506	504	512	522	577	523	517	549	582	544	553	550	526	539	549	555	510	575	526	511	516	519	525	517	501	517	530	508	506	497	508	536	501	497	506	507	525	503	491	539	525	543
573	588	535	567	510	560	500	543	524	508	494	536	567	527	558	534	577	548	519	528	537	548	545	558	574	543	522	526	510	506	513	507	530	531	512	484	551	510	513	521	547	547	541	530	527	521	522	536	533	528
560	584	576	565	567	531	522	527	494	507	518	497	528	531	511	568	522	541	552	544	544	577	549	555	548	505	527	553	514	530	514	504	533	504	492	497	482	501	512	494	540	495	518	529	528	531	537	503	548	490
574	583	556	570	566	578	544	537	522	506	530	525	547	552	538	558	524	536	560	550	527	585	509	549	559	554	515	547	518	553	504	551	539	500	521	530	501	535	512	504	538	506	511	519	504	542	520	509	537	501
624	616	567	583	541	575	544	534	505	498	503	491	503	517	544	536	549	541	512	542	575	506	562	540	528	521	540	550	552	483	490	520	493	512	505	505	536	521	513	516	507	530	517	502	511	525	526	499	528	499
651	676	610	585	599	570	558	512	561	541	527	556	547	511	551	511	568	573	503	541	542	540	537	507	540	533	533	515	555	503	499	525	539	495	531	514	526	519	511	521	517	527	521	509	495	522	538	546	523	507
734	671	632	623	611	606	526	586	527	512	559	529	497	523	539	509	516	500	546	532	543	512	541	557	534	551	508	483	523	550	490	508	538	525	502	500	506	504	508	525	501	509	503	515	506	515	501	497	502	513
634	664	651	655	583	605	601	592	608	520	493	546	521	531	557	515	514	525	524	539	499	535	549	548	516	528	552	486	531	564	476	498	533	505	518	495	484	518	483	521	504	558	543	564	512	486	539	482	525	528
717	763	690	657	681	641	657	541	552	558	552	499	523	512	519	523	466	534	554	531	543	508	593	531	538	520	547	513	542	528	506	505	518	568	487	454	555	509	494	534	535	529	513	507	489	539	515	519	528	536
738	713	761	685	710	668	641	649	582	581	554	547	536	543	486	499	529	552	517	528	516	555	542	502	561	551	511	528	517	540	536	550	540	521	512	509	531	507	491	522	499	504	524	521	505	500	533	522	502	530
703	782	719	734	708	701	631	623	604	588	544	537	542	544	523	507	531	522	496	516	521	499	547	584	583	525	559	485	514	546	526	503	524	519	527	503	508	523	514	522	496	494	535	547	510	548	545	529	517	544
823	766	785	719	757	761	672	608	631	568	582	619	523	562	532	522	519	521	519	502	501	507	514	506	508	540	504	531	524	522	509	500	490	478	486	503	511	548	511	506	522	496	536	507	529	515	520	519	557	519
786	801	824	760	767	676	716	710	656	649	580	580	529	544	534	514	523	496	510	496	484	515	481	531	523	527	532	503	516	513	524	518	500	507	550	507	499	512	537	496	529	483	543	550	502	509	499	524	523	524
778	830	734	762	769	732	810	718	672	662	605	592	565	538	534	515	532	499	524	537	546	519	507	511	529	525	509	525	497	484	508	505	512	518	511	479	549	506	532	502	505	525	532	506	503	517	504	529	501	510
839	855	878	778	744	713	734	722	692	677	630	600	608	564	564	503	520	535	524	518	518	557	545	516	503	530	540	494	508	505	528	496	493	486	488	541	524	517	482	509	550	505	521	518	507	478	538	504	526	524
838	871	810	799	737	761	758	766	750	670	710	627	614	542	568	498	509	511	510	522	493	500	508	512	529	523	533	508	508	498	529	484	518	492	511	494	524	489	506	530	471	504	520	518	535	518	534	524	525	539
874	818	832	802	781	767	752	765	738	705	651	616	594	542	549	546	538	517	517	536	505	523	507	490	513	484	534	492	506	482	527	506	519	501	535	495	479	523	523	493	508	537	526	520	490	527	513	525	512	526
883	858	828	797	839	803	755	757	687	707	697	606	575	592	537	529	583	534	480	534	516	488	497	522	511	536	547	482	498	505	509	512	510	516	552	501	489	544	505	545	525	503	540	514	489	520	518	468	565	502
840	886	897	771	819	754	711	764	747	699	663	675	615	569	569	554	486	517	531	535	505	520	485	522	527	487	548	534	497	509	522	497	479	499	525	504	501	538	564	518	514	506	483	498	538	537	545	507	541	483
898	891	803	799	796	845	771	703	713	720	694	666	627	593	558	507	542	490	505	516	493	539	488	502	494	526	524	522	547	494	527	511	512	493	516	493	493	492	480	511	526	509	513	508	493	509	551	492	515	556
856	827	832	774	791	733	758	734	681	662	696	616	610	550	556	575	520	527	474	524	491	497	524	504	501	532	542	544	505	516	515	525	486	520	528	517	510	522	520	489	538	499	554	494	538	519	515	521	499	545
936	865	906	882	768	772	817	710	744	729	694	639	574	589	561	539	531	509	517	539	505	511	515	485	497	528	502	473	532	517	530	513	525	508	543	531	503	519	540	484	517	492	557	587	534	510	518	535	523	538
782	831	806	783	854	751	783	753	713	717	687	654	625	587	565	513	468	539	513	544	468	486	520	496	533	504	550	488	500	517	525	508	514	530	530	499	487	518	523	513	551	520	506	498	519	499	536	480	511	574
769	836	853	753	773	798	749	699	729	707	681	632	600	535	559	507	486	485	487	514	534	493	496	525	545	509	549	497	549	511	494	510	491	493	497	514	506	532	510	497	508	504	505	514	515	539	505	547	504	590
782	754	764	827	739	767	724	737	694	690	637	628	577	563	578	527	528	523	531	486	514	500	502	514	512	538	505	532	510	511	500	525	533	520	506	500	521	540	562	518	524	535	503	488	534	505	524	514	505	558
734	766	727	725	708	731	762	734	696	719	656	643	620	616	572	547	536	535	487	467	502	494	502	506	547	554	528	496	474	502	505	502	526	503	522	529	524	516	521	499	485	529	517	529	529	498	527	522	525	535
705	764	753	778	752	684	714	710	697	680	642	636	606	565	552	530	540	539	470	504	518	519	559	532	555	521	541	524	508	510	509	550	486	515	505	506	501	523	507	527	524	506	513	510	524	541	533	521	524	542
762	719	741	732	762	733	708	651	721	641	625	638	628	533	575	537	497	529	513	509	492	494	493	532	486	542	556	548	549	510	535	546	545	511	548	489	511	550	499	510	550	494	481	519	504	496	514	536	537	529
684	676	698	754	730	683	673	742	653	635	650	639	580	584	562	531	568	521	481	474	519	525	537	513	555	531	540	518	519	538	512	483	546	539	510	531	508	515	511	520	538	507	512	538	546	514	510	569	525	593
695	734	734	653	671	653	661	668	638	664	666	600	599	562	568	528	533	537	505	524	504	501	527	520	535	533	512	531	515	539	529	495	501	551	527	528	535	528	554	514	516	538	542	553	542	562	531	536	559	598
684	655	628	694	700	658	632	645	673	617	578	601	569	578	527	538	552	538	484	540	533	518	534	507	499	502	522	515	525	476	496	494	515	519	522	526	522	558	537	556	553	522	486	566	533	498	528	577	548	575
603	598	648	661	692	685	664	624	671	625	611	582	570	610	563	554	523	499	497	488	521	511	492	515	509	537	543	497	538	514	521	537	549	487	523	515	518	524	493	498	530	521	543	532	559	577	530	541	537	590
536	568	624	611	649	650	630	632	677	665	621	604	569	569	542	507	538	519	512	469	497	512	502	540	498	531	532	559	542	531	509	528	526	501	523	524	498	511	523	571	554	539	522	526	549	526	537	553	558	570
588	582	609	653	637	663	627	637	596	637	610	618	589	557	538	515	524	527	509	528	475	502	543	507	498	533	534	532	501	534	518	499	523	526	515	532	501	529	547	509	542	530	550	537	537	572	519	545	595	566
547	552	562	601	672	607	580	639	629	625	594	641	592	533	569	531	550	510	529	495	503	484	523	526	523	507	501	502	534	503	530	514	510	511	515	516	562	537	542	533	554	526	525	523	510	549	555	582	550	589
563	555	544	538	560	580	625	598	619	639	603	543	643	587	571	526	495	567	533	492	513	506	499	513	530	494	547	541	524	545	536	516	541	550	502	509	524	505	545	503	514	520	534	505	564	560	572	553	623	601
512	503	505	554	529	575	605	617	659	628	628	653	564	594	577	555	542	554	503	523	509	484	491	518	516	526	552	517	558	507	519	543	527	523	529	496	537	545	510	538	519	559	545	540	502	552	550	580	588	618
473	482	494	491	513	538	581	565	613	618	609	600	532	622	615	567	553	537	608	516	484	517	568	523	536	509	575	505	553	550	549	529	515	527	517	506	542	505	502	531	554	518	547	533	548	531	572	583	557	573
505	502	498	511	503	521	545	570	548	589	553	611	573	596	575	570	562	550	522	512	553	518	523	553	528	566	582	574	558	565	577	621	576	551	553	549	526	546	539	534	531	558	544	525	522	560	544	564	585	622
496	507	502	517	487	512	509	547	571	583	597	576	600	598	603	557	582	527	522	531	557	558	537	562	544	546	561	595	555	549	573	567	560	558	554	552	541	505	555	552	546	575	560	542	571	597	557	539	606	572
500	502	499	498	488	516	519	509	549	576	524	582	572	578	616	561	601	574	526	566	524	499	577	583	565	551	597	559	600	611	647	562	555	551	566	587	526	556	546	528	555	536	581	548	567	595	540	589	559	625
575	487	492	517	498	516	503	527	519	514	524	534	522	589	604	518	595	596	535	538	529	533	564	521	579	606	593	589	603	584	583	579	593	577	541	571	579	581	522	558	516	566	557	570	613	575	585	599	610	593
498	505	488	493	469	498	533	517	506	531	543	533	567	599	587	559	575	582	577	546	557	488	532	562	591	553	609	618	603	621	590	605	581	592	615	606	593	555	524	558	530	565	581	590	600	596	638	630	605	598
485	505	509	536	533	519	551	500	542	496	540	523	533	564	546	550	530	551	553	546	547	537	564	556	558	596	610	606	606	627	639	645	615	618	594	577	572	583	583	548	603	592	598	586	611	574	561	623	615	605
500	498	490	529	518	533	514	522	517	520	518	536	514	517	585	538	548	626	554	566	602	563	598	600	601	642	600	626	657	621	633	595	632	614	582	603	558	611	582	605	598	613	589	615	645	620	626	633	646	619
522	510	490	567	538	549	536	530	533	548	537	554	559	551	521	528	544	583	566	609	594	595	611	600	580	613	644	609	652	630	645	685	629	608	600	603	595	605	579	611	599	603	620	625	621	626	600	695	670	656
516	508	533	477	520	524	530	507	500	501	578	559	518	568	560	542	584	555	587	626	641	631	615	634	605	568	644	624	584	629	635	642	658	602	625	594	628	575	594	600	599	613	611	672	691	627	643	691	711	677
512	544	505	493	523	503	533	497	522	557	508	511	510	541	517	538	512	514	520	640	639	614	652	584	630	594	656	608	643	613	624	606	634	626	613	609	612	611	666	669	652	664	623	623	687	648	712	662	678	742
527	509	511	511	528	503	522	508	484	522	505	493	549	507	532	537	531	542	566	562	579	611	639	620	609	631	578	624	649	678	614	641	653	574	614	598	597	580	611	614	691	658	642	706	667	659	695	749	719	732
485	469	551	492	544	537	484	534	527	523	535	532	530	540	542	530	548	562	543	584	613	587	642	631	643	629	657	590	631	590	585	617	628	607	611	644	616	667	621	632	659	643	716	708	719	750	697	730	735	743
508	494	508	510	519	519	503	498	528	573	480	507	522	508	519	558	501	514	533	564	612	610	543	661	625	586	591	615	585	625	575	626	610	653	611	614	593	623	625	616	614	684	679	699	725	699	747	727	714	836
490	505	534	506	533	527	492	480	507	505	493	500	510	483	505	513	517	524	570	543	572	631	606	638	576	587	604	598	607	595	607	600	634	577	604	629	601	601	651	665	624	649	722	708	731	708	780	764	744	794
502	504	519	501	507	486	524	512	496	499	526	502	508	541	545	559	529	489	551	544	588	545	634	597	640	623	619	586	568	602	606	644	599	653	606	615	647	667	659	644	702	708	694	733	742	736	802	809	733	813
519	495	509	563	527	496	523	462	497	501	506	498	507	518	489	499	539	519	542	560	569	561	576	633	569	611	593	613	575	620	627	596	617	608	647	647	619	648	662	682	706	686	760	737	749	749	732	775	785	791
502	536	499	514	511	491	481	506	506	532	498	521	493	510	499	534	527	527	558	510	523	544	572	560	581	596	601	644	575	607	587	603	643	607	649	652	616	650	652	726	626	692	671	690	711	713	767	760	756	813
493	512	512	502	488	492	489	479	483	506	497	485	480	506	472	514	506	550	534	504	558	572	554	580	605	572	614	645	587	588	578	640	583	611	598	597	640	634	671	615	674	687	723	724	716	812	734	797	797	830
536	497	535	519	541	487	539	497	476	485	513	479	514	495	563	500	513	505	517	556	530	534	581	567	560	538	590	621	596	629	613	631	628	602	599	610	631	636	614	646	654	659	680	690	717	727	769	769	843	819
510	510	517	493	503	482	516	484	504	535	519	526	499	523	516	505	523	515	517	514	557	549	532	559	580	591	589	564	611	599	581	591	585	652	622	626	542	622	583	669	617	679	638	759	693	748	776	827	791	856
517	485	499	512	510	506	487	509	514	514	508	534	514	496	505	479	509	494	538	543	509	548	513	509	592	524	568	569	563	564	561	557	579	595	629	577	576	574	593	651	627	647	718	692	713	714	741	708	800	905
501	550	478	522	512	517	489	495	535	528	479	471	518	504	521	516	468	478	503	530	536	542	545	531	526	583	560	559	613	598	584	549	527	533	621	556	582	587	586	611	651	669	652	654	695	744	732	774	799	770
545	505	505	517	487	470	491	498	504	503	503	508	506	503	532	517	514	496	544	558	518	556	546	593	558	561	584	582	545	591	554	558	597	568	541	544	584	598	606	591	642	677	618	663	744	687	699	759	802	807
497	493	485	529	531	502	487	507	493	526	520	492	510	517	505	459	496	507	532	548	514	536	520	562	548	529	579	553	545	578	540	559	545	567	556	567	550	610	581	569	635	589	627	650	677	683	702	758	821	757
459	527	520	504	522	499	483	525	528	525	523	526	507	502	498	492	499	519	509	506	520	521	510	517	552	567	573	533	567	554	574	536	552	532	546	554	536	562	585	601	618	615	560	652	634	647	735	696	752	743
484	497	497	503	514	523	533	527	509	504	507	494	481	499	513	504	524	549	517	524	491	516	521	524	563	514	551	534	555	583	546	541	559	560	547	559	557	543	561	580	625	595	635	635	618	646	677	704	668	790
461	483	494	516	514	515	502	471	539	553	474	517	512	502	527	519	518	485	548	522	483	513	514	517	516	531	514	537	518	505	560	542	545	568	548	540	571	574	575	596	599	577	591	563	592	615	633	668	646	724
520	514	486	511	527	518	524	535	507	491	515	497	490	547	495	480	499	502	529	525	530	485	506	526	505	533	517	533	510	512	548	550	515	560	519	544	551	562	529	554	554	587	620	597	573	567	644	604	675	682
515	503	529	477	508	497	522	541	488	548	529	500	482	501	500	485	477	486	493	517	495	474	484	511	521	533	547	555	517	531	521	525	517	527	509	549	550	547	535	554	557	557	577	564	530	602	593	625	643	631
506	489	487	493	508	508	498	479	463	506	534	468	514	536	473	545	493	491	505	499	505	510	532	514	540	545	508	542	556	571	516	543	550	557	524	515	519	562	541	508	531	537	543	552	579	586	567	591	609	650
514	508	478	523	487	495	474	480	503	498	506	499	507	499	545	519	515	502	514	493	484	506	532	498	504	506	494	518	494	534	526	502	525	532	519	546	558	509	534	533	537	565	517	555	517	565	565	573	603	581
518	523	517	526	481	517	488	522	513	491	491	507	495	487	526	524	496	487	511	496	516	505	507	495	529	508	505	502	489	508	493	544	530	521	534	522	516	539	534	531	487	527	538	569	518	548	537	545	568	575
469	520	477	463	486	498	528	499	490	507	540	502	487	497	485	500	495	547	495	517	511	497	512	511	503	534	542	502	539	498	560	507	548	526	499	510	508	544	541	537	517	515	510	516	522	509	518	524	537	537
470	520	491	494	511	492	508	503	538	493	492	551	526	511	524	497	503	538	513	528	518	499	506	514	505	528	533	508	508	520	526	542	562	505	529	506	529	512	495	538	532	562	533	532	533	535	513	528	530	552
534	514	494	537	510	503	515	529	490	515	530	489	474	482	511	524	537	504	500	510	525	497	514	499	513	488	531	536	504	516	523	506	518	514	528	498	534	498	553	516	528	522	529	528	530	515	517	552	524	550
492	515	491	562	508	527	521	500	512	544	494	497	496	525	536	511	527	483	501	519	487	466	519	541	532	513	530	551	516	509	534	546	521	538	502	501	512	547	505	492	514	498	517	537	510	511	522	537	535	552
514	530	514	509	527	516	546	495	526	504	490	483	524	513	529	527	490	502	469	523	507	535	525	517	497	516	493	498	507	531	516	524	496	538	551	504	500	528	519	514	536	513	537	568	499	497	557	546	524	508
492	546	504	479	480	506	501	524	520	509	541	519	521	490	496	540	533	527	524	527	515	513	491	496	492	511	519	486	506	519	516	525	512	511	505	524	520	492	511	555	504	539	509	483	555	520	542	528	535	556
511	522	537	492	502	555	528	483	492	510	540	534	540	484	546	514	545	527	507	488	509	523	504	519	525	516	533	506	529	501	543	524	521	511	521	524	493	529	536	496	535	520	553	523	515	519	516	519	512	541
514	512	496	514	522	530	492	486	511	556	520	515	503	476	497	514	532	504	519	510	521	515	525	494	504	519	494	506	514	509	496	521	493	499	482	545	500	521	549	521	543	516	508	542	521	538	524	531	517	491
512	537	530	494	522	533	496	512	525	515	502	513	548	537	551	470	515	529	519	532	522	544	499	548	539	523	514	484	499	524	524	535	528	542	513	542	508	557	538	524	539	535	513	516	521	563	504	508	551	523
508	458	540	511	480	526	523	504	524	505	540	490	552	503	556	506	524	499	526	543	504	480	506	497	520	531	504	512	492	547	505	525	513	536	531	501	525	518	561	548	515	514	526	542	525	539	512	509	505	562
494	476	473	522	525	473	539	483	511	536	479	523	525	504	519	519	561	521	527	550	530	539	512	518	526	546	534	507	494	507	530	503	518	532	525	518	533	552	539	538	512	537	503	539	523	533	522	490	505	528
502	487	533	507	512	503	506	493	500	518	516	537	543	537	514	500	513	559	537	587	516	524	497	527	532	497	546	515	518	530	514	513	527	494	552	558	519	496	503	536	516	547	543	495	508	524	521	474	513	537
469	507	514	476	502	532	499	511	524	520	536	500	527	541	541	498	565	539	507	512	526	550	540	526	527	538	528	528	562	521	527	546	523	536	524	523	514	528	498	519	532	520	548	499	515	515	520	531	542	511
509	460	463	508	496	505	521	524	474	547	532	522	514	504	580	524	554	506	521	498	518	515	533	531	518	506	539	490	511	514	542	539	521	485	522	525	494	505	528	522	556	529	509	501	508	542	553	530	527	575
461	504	524	512	548	508	513	499	515	515	524	527	546	496	527	535	536	529	561	543	497	513	527	525	508	494	522	537	485	522	531	504	521	515	598	543	509	526	542	524	515	526	550	491	518	525	542	491	528	550
483	524	470	500	523	505	516	478	484	507	509	511	527	511	520	521	517	518	535	567	567	505	570	531	500	540	521	515	563	486	542	525	500	543	540	544	548	519	550	546	518	510	529	508	511	518	540	525	558	551
486	535	478	546	517	495	492	514	508	531	554	521	536	511	520	561	552	511	572	502	510	536	506	521	512	501	505	529	513	494	526	494	507	498	510	545	526	497	534	532	535	516	548	527	541	509	550	551	522	509
499	483	496	542	506	542	503	488	520	555	511	530	520	518	539	532	534	553	505	525	513	498	518	558	505	529	518	519	495	500	541	528	563	542	511	535	559	498	522	562	506	530	554	535	525	532	533	505	542	505
461	503	475	518	524	540	529	515	485	519	510	523	509	515	520	532	526	532	538	533	540	539	522	523	514	517	511	499	507	518	553	538	494	524	519	528	498	563	500	572	525	512	560	542	550	565	508	534	519	502
470	482	496	498	528	498	499	488	522	501	540	524	523	517	533	546	505	542	520	517	539	565	533	540	541	505	511	522	527	510	543	523	524	515	516	516	542	528	515	543	525	504	534	508	532	531	511	514	558	505
528	521	514	499	495	505	522	497	521	530	509	509	519	519	545	511	564	554	556	546	561	545	517	536	590	532	537	545	515	526	496	499	522	505	544	530	519	545	564	583	514	513	535	520	548	523	521	493	490	534
525	463	528	480	499	504	524	505	520	524	511	513	505	519	535	544	527	569	553	510	505	540	524	512	565	530	542	507	490	493	541	513	514	528	512	521	525	524	531	540	557	516	512	490	512	576	530	549	527	518
521	521	547	503	516	501	508	520	518	493	531	490	495	501	513	506	525	539	529	535	520	549	518	511	561	518	536	498	530	516	504	507	537	516	512	502	507	541	533	542	532	521	526	515	515	518	493	510	502	514
513	497	457	538	478	485	497	509	481	530	486	542	499	518	500	544	504	520	575	534	547	542	542	511	494	497	508	496	507	502	494	467	519	530	524	535	498	527	508	525	509	482	528	518	509	542	523	504	519	501
503	487	502	501	515	501	513	481	518	495	503	503	501	506	550	517	506	575	502	540	557	521	555	524	506	526	496	517	503	516	543	527	528	531	516	522	547	521	517	500	507	535	501	503	511	505	483	486	535	547
513	506	511	493	521	492	518	475	515	511	491	514	518	491	516	529	516	542	514	520	507	536	522	574	524	557	491	510	528	503	523	509	523	502	487	524	525	522	503	522	508	476	522	519	487	511	531	526	516	521
517	502	493	527	496	508	493	531	527	460	493	498	497	489	494	455	525	513	497	521	509	519	498	526	503	513	524	496	517	490	530	510	513	479	504	516	496	510	514	494	509	502	516	509	512	521	563	484	537	515
524	501	511	487	513	496	497	519	525	498	496	496	520	499	474	521	502	509	497	519	527	534	516	502	505	518	511	506	529	542	518	524	488	506	537	515	481	521	503	526	498	502	508	507	496	520	517	528	522	505
504	510	480	505	513	510	498	489	498	508	535	501	510	494	515	499	488	536	523	503	518	483	499	508	498	488	551	526	493	508	507	515	520	499	491	500	492	512	536	547	535	491	521	517	529	511	520	543	493	551
502	489	496	480	474	487	559	505	503	483	495	505	459	503	500	516	504	505	490	533	473	510	505	528	492	527	510	517	501	506	546	543	514	483	512	498	507	529	514	499	503	477	535	504	493	518	491	520	529	498
540	534	544	488	509	519	519	521	489	513	494	498	527	501	514	502	459	504	485	499	512	493	499	537	520	484	536	499	503	514	517	550	495	504	511	508	495	502	507	529	539	488	528	511	518	536	499	522	516	534
507	539	506	508	520	514	509	505	487	501	500	507	499	507	502	519	492	502	516	525	502	521	527	508	480	508	531	537	509	501	514	508	506	505	456	557	506	509	525	501	526	511	527	505	509	491	533	505	536	531
475	477	530	517	510	527	510	504	518	506	488	504	503	535	497	475	522	491	522	516	489	519	504	503	495	517	514	491	490	536	509	501	539	507	531	540	536	531	496	481	490	506	506	507	518	534	486	505	506	476
495	484	497	485	517	472	491	513	486	508	508	494	479	481	494	493	512	514	501	515	477	526	532	496	511	515	520	499	502	484	505	519	513	497	516	521	526	541	511	519	519	507	513	510	513	526	500	508	472	492
484	491	500	474	517	476	520	518	507	508	489	506	514	492	501	497	500	493	511	523	503	497	477	510	525	507	511	499	532	489	503	515	559	506	539	485	529	515	502	517	515	495	531	516	555	490	517	499	532	532
504	469	505	497	513	514	502	514	480	510	482	499	529	507	513	488	499	485	535	554	516	502	517	526	517	518	481	492	530	530	519	529	490	515	498	533	499	517	511	508	524	509	528	534	538	496	499	502	552	549
493	553	506	485	507	517	500	524	502	482	501	487	497	493	498	513	505	513	523	516	500	502	529	489	533	497	512	523	487	530	507	523	539	538	546	510	512	504	520	489	539	510	532	506	535	529	501	516	511	550
491	490	498	490	520	462	492	499	506	504	497	475	503	470	537	527	492	484	502	509	495	515	488	492	517	491	507	475	513	512	500	527	514	518	509	539	530	550	505	514	510	502	504	499	499	480	485	504	505	504
518	484	511	513	511	491	511	502	480	486	502	484	494	516	502	492	505	520	484	480	523	537	501	495	508	502	565	506	487	507	490	502	476	500	490	494	539	481	535	502	501	543	535	509	477	514	518	534	529	518
488	470	499	509	501	487	484	501	522	482	513	513	504	480	509	455	515	509	509	528	500	513	474	506	553	499	509	527	508	503	509	540	524	515	515	535	510	524	521	535	507	522	513	476	516	493	526	499	492	523
493	520	504	511	506	494	513	529	525	528	493	484	481	499	508	490	524	489	481	490	499	493	526	485	511	474	507	527	502	514	514	549	500	495	515	526	517	536	528	494	497	512	508	487	505	515	520	533	516	466
483	515	514	473	513	481	501	501	509	508	513	508	472	499	522	510	502	498	502	497	495	495	512	525	478	500	523	495	495	505	475	537	516	533	556	506	539	495	533	525	505	498	544	498	503	505	533	516	537	520
505	490	488	510	465	519	521	496	507	492	494	525	519	480	486	482	504	519	496	519	497	555	504	524	523	529	509	511	497	504	527	509	523	509	503	531	515	518	510	509	542	525	494	493	519	511	508	491	500	501
495	502	490	510	526	498	534	494	484	498	511	489	508	490	519	514	494	500	488	500	512	480	499	531	515	538	494	526	478	517	504	516	528	538	489	540	521	556	499	512	540	526	508	521	508	495	487	514	525	502
536	474	480	534	517	517	511	517	502	451	512	493	509	519	531	510	520	493	526	521	510	527	509	532	498	483	499	495	483	506	527	529	509	510	500	498	548	498	494	522	496	508	488	506	519	526	539	495	538	518
523	532	496	503	515	511	493	519	508	526	491	509	514	507	496	511	530	547	487	476	498	490	509	532	527	521	493	503	499	510	536	525	522	516	530	497	504	559	496	563	537	505	533	511	493	489	528	498	492	498
503	502	525	498	524	500	493	504	520	521	528	531	511	524	529	514	517	519	524	520	511	493	469	510	531	529	523	524	546	534	575	529	546	513	513	512	563	554	522	522	498	501	490	529	496	539	535	513	537	492
525	518	519	479	515	510	507	487	513	490	534	495	544	488	516	496	521	528	540	509	508	492	474	504	490	524	491	496	526	528	490	529	535	505	483	516	530	508	542	502	514	539	537	510	542	515	502	525	485	522
532	478	482	520	509	496	505	539	513	517	491	529	533	486	499	519	524	504	509	506	508	513	509	511	530	534	533	531	535	541	530	528	542	521	505	519	504	502	546	517	504	520	519	534	519	523	532	514	535	499
522	507	485	466	483	489	512	498	534	515	566	510	522	532	489	506	513	553	516	509	534	568	497	530	506	482	561	528	527	512	522	469	513	500	487	502	482	499	489	505	492	518	512	552	506	477	480	548	501	538
493	509	495	506	520	520	494	531	516	508	498	510	519	528	542	503	503	519	511	524	551	507	533	506	558	489	498	517	509	525	516	539	524	539	532	496	527	512	506	498	502	493	543	497	524	493	506	478	554	499
513	533	518	512	514	533	490	532	512	514	495	525	513	532	499	498	540	537	511	523	483	558	549	535	519	483	479	541	510	505	518	533	504	516	492	510	505	510	521	516	509	492	555	498	484	502	523	495	503	540
499	489	516	509	527	514	485	523	526	503	579	524	501	523	519	486	521	543	542	555	515	504	525	526	513	533	551	498	505	512	517	516	518	546	486	493	514	525	502	517	476	511	490	479	528	488	510	490	505	518
483	494	498	494	512	475	537	521	479	516	549	532	516	527	520	529	545	537	510	496	506	497	527	508	487	549	517	534	492	492	511	513	527	508	517	506	518	482	514	502	525	507	509	536	518	509	526	527	488	537
520	504	513	461	533	475	517	523	498	507	502	536	541	570	514	509	518	547	548	537	509	501	509	532	512	493	542	493	506	540	511	497	497	505	524	471	489	516	517	525	538	518	484	524	539	519	527	513	511	526
499	473	531	499	516	477	526	544	528	534	501	521	514	541	532	494	539	546	552	515	548	572	513	521	506	510	503	500	504	477	502	499	501	527	472	521	482	526	498	528	516	485	545	508	514	509	510	506	535	538
503	516	492	525	516	498	507	516	507	513	515	518	508	498	513	503	526	563	524	526	520	535	517	502	507	499	524	524	511	506	490	503	506	518	492	534	528	509	544	507	535	538	532	507	515	492	498	517	549	502
521	506	476	468	534	534	525	512	495	493	515	516	492	560	504	526	542	507	524	519	522	516	507	516	515	519	519	498	512	539	523	518	523	516	530	521	513	522	508	524	511	505	513	512	532	544	508	510	517	520
512	540	504	526	507	506	507	517	509	490	512	523	495	511	480	519	488	550	512	497	476	503	530	532	560	497	501	517	501	512	494	542	541	500	518	501	478	476	481	516	505	493	504	490	501	518	536	505	516	551
480	489	465	501	516	537	510	522	534	515	505	509	515	523	513	489	527	510	507	496	491	514	532	525	477	519	489	483	490	512	499	513	537	502	506	493	505	540	514	515	484	515	503	504	523	495	520	512	499	519
503	493	499	515	510	498	514	508	525	488	508	516	474	509	507	502	493	481	498	527	516	504	522	485	506	530	508	542	489	479	489	504	520	486	513	498	498	533	513	515	517	541	507	498	537	492	518	504	524	507
513	539	468	505	526	494	489	527	502	502	509	474	515	526	513	495	524	519	476	500	500	501	525	507	532	491	493	496	508	523	538	514	491	514	494	513	483	507	518	527	523	527	526	508	496	497	523	524	542	512
478	493	516	495	527	512	490	519	487	516	537	505	485	521	506	490	519	510	494	493	524	496	479	507	518	500	538	506	491	504	528	533	511	490	514	519	544	529	514	524	510	497	538	517	501	536	509	506	509	508
526	512	504	482	533	508	513	534	542	491	486	503	483	503	490	504	481	511	504	552	499	533	513	501	517	517	507	492	516	500	512	531	480	532	501	481	484	520	488	506	535	517	509	495	506	526	511	524	517	482
511	499	488	503	503	497	492	548	502	500	503	485	477	492	515	503	499	534	496	491	511	496	495	522	502	479	488	518	514	500	511	489	557	515	521	515	464	505	528	532	532	533	506	551	501	534	485	495	503	522
519	554	486	497	529	485	519	482	530	532	483	510	514	509	499	511	502	550	505	521	499	502	487	511	522	510	530	499	537	531	533	485	503	538	482	523	518	531	529	490	535	530	525	524	492	514	516	507	514	505
500	472	503	472	502	520	502	500	534	514	489	519	519	516	488	542	529	506	499	519	505	522	495	525	515	515	529	465	545	488	529	484	537	498	514	515	503	523	522	511	494	504	521	486	545	499	484	505	497	529
495	524	529	514	493	524	510	505	518	477	509	525	485	511	508	492	503	513	499	498	476	518	478	501	497	469	507	513	510	480	508	508	513	502	508	518	479	529	498	516	559	508	504	541	487	526	496	494	497	509
504	483	533	521	524	507	483	528	496	515	522	503	502	506	499	491	519	526	536	529	506	488	516	479	489	533	513	517	486	514	501	495	482	540	531	484	492	526	497	535	506	538	486	501	505	510	486	507	525	510
517	488	481	472	490	505	484	509	510	507	519	510	515	504	543	497	498	545	537	549	516	501	481	519	516	516	549	502	514	511	520	513	515	503	530	547	500	490	509	486	496	509	503	491	508	514	535	500	490	495
503	509	505	515	505	522	507	512	501	531	493	478	507	505	498	503	529	517	498	506	529	491	502	519	484	523	491	526	494	508	524	524	489	487	515	501	532	501	514	526	506	532	522	510	511	501	544	499	505	491
511	497	518	525	514	491	510	479	505	516	502	521	484	529	483	507	501	539	516	505	498	532	501	534	520	510	515	519	494	492	493	542	494	520	500	535	487	488	503	474	513	490	498	516	485	516	503	511	521	511
572	521	516	542	542	512	500	527	489	513	515	454	521	525	510	517	519	502	495	478	482	485	515	526	517	510	503	493	488	481	500	523	517	507	501	518	489	520	511	501	538	505	526	568	518	532	511	510	490	527
518	560	534	534	495	516	555	473	534	516	479	502	497	531	512	511	564	497	499	515	514	538	487	513	492	501	519	531	527	531	526	504	521	551	524	525	514	529	488	497	493	500	540	521	515	511	514	529	527	539
592	566	544	521	574	526	501	523	504	504	475	499	523	486	526	533	490	480	505	514	495	493	519	495	494	495	521	482	530	506	512	498	489	518	534	497	525	513	519	511	541	509	501	524	509	511	543	505	522	514
641	608	618	589	586	528	493	511	519	509	506	529	507	499	527	507	502	524	493	516	499	522	481	526	508	507	487	521	513	518	523	498	474	519	511	481	504	498	507	497	494	511	512	488	487	514	524	516	524	548
776	766	658	705	638	601	550	537	516	515	512	523	474	486	493	518	518	513	514	491	497	509	495	510	497	519	498	518	472	504	521	528	511	494	521	512	513	482	491	495	521	510	496	512	497	525	516	524	548	498
990	946	951	900	723	701	584	538	500	531	499	488	506	524	542	514	521	499	525	506	496	510	507	463	538	527	517	498	508	484	508	526	550	497	531	518	532	515	518	540	506	543	505	476	538	540	506	522	510	519
1092	1113	1124	1047	879	797	670	527	533	512	516	538	535	501	501	513	543	526	500	473	499	493	517	447	496	467	517	507	518	489	542	525	515	525	551	527	522	509	505	483	514	470	473	512	495	533	535	488	482	494
1213	1303	1323	1210	1088	891	688	602	549	530	517	475	488	509	492	510	506	511	513	520	512	489	512	490	474	521	508	496	521	532	503	537	542	518	475	494	530	534	507	505	489	526	513	521	497	486	514	498	529	533
1601	1429	1374	1225	1133	959	801	610	535	529	497	537	490	520	526	480	512	515	480	480	487	499	511	503	510	505	509	526	532	487	480	541	506	515	475	528	504	484	523	491	492	519	516	517	517	509	495	504	527	524
1716	1542	1457	1428	1312	997	810	658	553	516	507	523	517	550	490	503	496	524	501	525	493	478	468	494	477	472	475	500	479	516	527	511	506	518	512	527	501	475	486	551	552	525	527	505	498	491	510	533	506	502
1744	1634	1506	1458	1190	1039	848	639	580	508	544	477	517	530	533	516	453	515	504	473	521	492	514	483	506	490	512	489	512	531	504	522	486	495	518	494	477	520	510	510	506	514	507	505	491	488	519	491	558	524
1730	1623	1486	1317	1204	1022	814	670	572	504	505	520	524	494	484	519	507	488	529	531	548	494	502	520	502	545	507	513	507	529	519	496	513	513	504	515	521	514	528	496	493	487	491	493	530	525	481	519	514	521
1694	1609	1525	1244	1233	969	726	651	569	531	509	514	533	543	512	517	486	499	489	525	497	507	521	493	538	513	518	527	526	490	493	515	520	474	522	520	521	525	524	551	512	508	518	483	541	509	543	471	538	491
1701	1524	1368	1282	1097	828	690	611	538	554	524	511	521	511	503	502	506	515	509	508	465	508	515	493	531	513	516	462	502	478	506	505	481	510	508	506	498	496	481	508	507	512	501	506	535	541	533	516	499	499
1542	1402	1295	1121	964	768	711	570	560	528	521	496	503	510	490	521	516	519	490	508	539	504	500	526	521	503	527	508	505	508	510	495	497	507	511	508	483	496	476	530	503	496	501	511	509	531	544	494	501	524
1296	1212	1101	1016	882	724	644	570	548	494	529	513	508	494	488	511	509	474	527	485	478	511	539	509	493	533	509	515	518	507	526	531	486	525	510	494	533	512	478	510	539	538	506	502	525	526	495	500	525	516
1109	1008	908	852	738	695	640	602	561	511	528	524	500	505	513	521	518	532	493	520	508	521	492	515	518	507	505	497	520	498	510	567	496	487	507	523	479	512	496	494	489	512	531	513	506	502	520	510	529	523
1170	1145	948	882	706	632	591	503	527	492	505	535	509	517	511	498	520	539	518	534	533	515	508	521	500	529	493	520	526	542	519	506	521	530	528	534	525	504	498	531	518	455	486	509	529	522	513	534	537	530
1383	1380	1187	1038	833	721	638	556	520	564	495	499	519	506	493	492	503	512	549	520	498	489	530	549	508	510	502	506	488	519	478	519	515	489	493	510	512	550	551	468	522	519	485	508	506	485	537	489	492	534
1556	1541	1374	1248	1087	1012	712	646	561	510	552	519	528	492	501	530	527	491	508	512	530	504	529	523	479	529	500	530	530	478	502	482	490	467	517	517	514	496	495	515	507	522	528	501	490	537	507	481	502	498
1664	1664	1418	1290	1105	1099	944	703	606	540	492	496	539	522	511	507	502	479	523	522	494	515	535	501	509	507	514	560	527	520	523	492	503	517	504	518	548	514	494	511	517	528	522	517	509	493	516	512	516	494
1544	1641	1631	1451	1363	1064	1002	761	633	553	543	514	515	487	499	485	525	535	493	492	507	516	503	508	523	532	524	505	545	524	514	490	532	521	530	498	502	517	551	529	513	519	534	523	527	519	524	488	510	535
1733	1637	1602	1511	1378	1166	1080	889	623	585	519	494	497	514	515	504	497	512	528	533	473	467	487	474	481	507	508	508	528	501	513	511	521	530	513	480	500	498	486	518	502	530	538	540	526	493	531	545	516	493
1773	1699	1627	1537	1479	1210	1104	909	698	608	523	517	543	514	519	486	497	508	530	486	493	490	518	494	510	480	497	501	517	502	493	515	517	524	502	517	509	536	542	507	520	528	488	513	526	516	511	502	514	553
1709	1801	1640	1504	1380	1247	1121	846	697	525	530	523	558	520	506	480	503	507	502	495	507	531	515	446	513	537	497	478	502	516	496	528	517	506	518	515	497	498	488	525	502	497	516	536	540	482	514	532	490	503
1760	1742	1563	1447	1396	1145	1061	872	677	566	545	502	510	496	508	488	486	497	521	515	495	519	506	493	517	537	498	491	503	481	495	530	520	546	551	502	525	542	492	497	486	527	533	492	482	498	478	499	519	527
1723	1674	1487	1476	1251	1078	929	800	622	555	522	531	498	497	488	539	498	510	491	499	506	475	482	522	516	446	494	518	492	494	477	514	502	488	479	480	523	524	491	500	513	513	522	513	512	523	518	508	482	507
1745	1562	1456	1332	1203	1048	881	706	547	514	523	504	506	534	503	520	497	509	531	520	485	510	509	498	482	483	511	517	520	515	513	518	526	483	512	535	522	502	526	505	514	480	536	507	524	517	506	485	503	495
1591	1372	1286	1209	1039	882	687	602	527	539	508	554	522	483	482	517	487	532	486	509	523	514	518	515	524	537	539	510	491	508	524	508	532	522	480	522	489	554	507	525	528	509	522	518	516	527	513	519	491	493
1205	1224	1068	945	908	738	654	581	512	541	516	491	497	529	514	510	506	504	509	506	476	485	534	530	510	493	500	500	487	513	501	519	494	479	511	507	493	526	512	513	518	500	507	505	497	523	489	534	515	505
878	876	916	831	774	655	567	574	505	520	507	497	488	546	536	520	490	542	504	518	499	534	501	517	528	495	509	500	543	497	521	507	500	514	497	513	505	497	516	512	546	505	472	500	505	533	526	535	526	510
750	703	758	733	689	611	514	532	524	535	485	493	497	493	522	522	518	537	511	534	516	513	480	513	519	540	540	506	499	518	519	542	511	518	534	541	534	522	524	523	530	484	499	494	516	526	527	517	502	530
586	609	587	610	576	544	508	524	519	494	519	526	526	536	486	508	516	509	527	530	523	485	495	538	503	543	500	517	499	491	462	549	523	489	499	547	541	526	526	525	526	533	486	518	481	488	527	502	485	494
519	508	554	498	505	501	505	505	483	514	509	515	486	531	499	501	514	475	505	456	517	491	473	487	513	503	527	531	514	511	520	516	487	504	550	534	502	527	502	495	485	492	530	505	491	504	502	501	514	496
501	508	524	489	531	499	511	524	491	523	467	546	525	505	507	491	508	548	504	505	520	527	487	553	489	517	525	470	492	494	526	476	499	499	506	548	484	524	513	496	520	529	539	499	510	534	502	555	493	511
543	495	487	502	539	530	471	498	531	510	510	502	494	538	528	516	505	480	515	500	509	496	519	491	508	544	538	521	546	561	531	518	509	505	512	515	540	514	504	507	493	526	495	483	531	467	507	525	504	483
519	501	497	523	522	503	488	501	517	478	518	508	529	532	503	502	508	496	500	528	504	500	488	481	473	520	513	533	500	532	518	539	491	520	527	524	531	496	517	522	511	492	496	536	515	515	518	515	513	525
506	494	479	521	488	503	501	519	513	510	492	504	509	514	520	470	489	512	513	494	532	483	510	504	508	508	502	472	535	531	527	515	495	542	503	541	496	502	502	496	502	515	519	496	537	503	491	505	555	541
507	492	517	497	512	494	506	527	487	531	495	515	510	511	507	507	466	504	495	533	496	545	504	525	519	483	517	492	543	523	499	511	514	496	481	510	492	481	498	511	535	530	473	513	522	505	505	499	490	510
499	523	537	510	511	542	478	499	490	526	510	515	500	490	470	488	495	520	497	500	495	507	502	510	525	493	489	512	504	517	519	465	524	492	534	542	530	507	505	525	520	522	494	527	499	549	513	522	476	522
505	508	480	498	509	481	511	523	509	538	497	498	510	550	482	508	489	519	493	534	501	480	520	514	512	486	529	483	492	503	496	520	503	514	510	529	527	540	516	514	486	508	521	499	524	459	492	511	498	532
518	467	485	482	485	536	515	531	488	487	513	515	497	494	500	535	540	505	501	508	484	489	517	522	533	528	494	524	478	543	505	519	522	537	514	516	526	512	525	522	523	545	505	488	508	523	507	499	529	517
528	494	514	504	501	519	491	492	478	501	501	518	537	514	516	502	505	474	515	522	527	502	527	528	505	523	515	535	528	489	522	504	508	475	517	507	513	574	496	539	510	551	515	517	511	531	526	507	536	508
504	496	520	512	507	511	501	490	490	519	495	537	475	517	512	488	500	503	504	531	532	481	498	488	504	531	530	509	532	501	518	504	528	501	519	522	515	492	507	506	469	465	521	490	498	518	508	529	493	543
493	502	510	513	482	521	542	498	512	538	534	517	507	510	508	518	501	544	518	492	550	518	537	494	513	512	537	513	510	500	507	499	516	517	492	497	514	486	535	517	513	542	557	499	520	515	525	514	514	542
505	482	487	497	522	517	510	487	513	524	545	498	521	514	489	499	543	520	541	498	505	505	520	516	469	507	535	504	489	502	524	513	518	505	537	509	549	533	532	521	498	518	531	483	490	489	542	496	529	526
499	516	515	470	489	507	496	513	530	505	495	505	539	510	478	512	517	520	497	532	525	487	476	532	514	484	486	513	509	505	500	503	494	507	526	550	506	511	515	518	510	507	531	531	507	506	498	534	495	524
530	514	521	506	526	493	525	515	512	532	522	502	466	473	531	525	463	501	487	480	501	515	481	501	505	537	534	515	504	528	507	520	518	494	520	513	525	500	541	529	512	529	484	512	507	524	466	493	522	508
514	508	508	541	504	503	496	506	505	505	491	502	475	497	530	519	486	522	492	512	508	497	507	533	507	502	512	527	510	520	526	472	514	516	493	474	498	503	522	510	526	546	502	483	494	512	529	520	479	522
506	519	471	500	493	512	503	524	484	522	500	484	510	549	502	487	529	502	535	499	522	513	497	505	523	496	529	522	501	525	526	515	512	547	537	534	505	523	494	513	491	514	499	525	485	485	513	512	528	535
550	526	515	470	501	518	517	522	497	532	516	536	488	516	490	505	503	515	500	512	500	504	524	475	506	473	500	504	496	543	475	509	543	489	511	511	505	511	532	523	529	517	492	505	495	512	524	548	504	516
528	533	479	501	507	519	513	502	492	500	548	539	492	491	559	518	561	522	520	503	561	506	524	499	500	480	497	513	530	481	532	534	547	507	513	493	555	498	501	519	499	512	480	510	500	483	552	530	518	516
482	503	496	494	500	496	505	505	511	508	514	501	497	515	526	495	545	559	497	513	489	488	510	497	524	501	519	500	529	521	510	496	535	522	520	520	525	510	500	528	547	511	526	528	507	486	497	517	524	469
533	519	488	506	516	496	473	520	513	495	484	487	520	499	530	523	525	480	500	520	495	494	514	528	550	518	497	511	492	545	486	515	499	526	525	495	499	498	501	510	502	548	550	500	532	509	546	520	524	495
504	499	525	520	529	526	508	509	511	519	495	485	507	504	518	523	542	504	504	499	515	517	495	510	502	526	493	506	505	511	524	542	536	524	523	490	502	540	514	507	545	505	491	514	504	527	541	530	506	505
489	507	521	505	524	506	521	544	455	497	518	482	503	483	533	501	489	508	490	472	480	527	500	497	502	484	502	509	511	531	557	524	531	496	545	502	533	468	503	511	521	514	506	525	485	520	517	513	489	481
507	507	469	509	502	485	503	531	531	490	521	534	500	460	494	536	495	491	509	487	464	504	513	528	531	483	520	508	595	484	475	489	522	509	495	535	545	472	513	502	516	467	494	527	532	523	534	510	524	505
529	527	544	525	528	495	509	519	551	518	521	528	506	503	540	494	474	518	499	517	490	531	508	510	515	497	514	505	507	474	513	523	492	530	510	508	495	511	503	481	500	524	497	505	511	499	516	551	538	519
533	537	520	532	516	497	508	509	510	475	475	506	513	489	479	518	554	509	481	511	485	500	514	519	503	518	510	516	489	510	527	515	512	502	514	490	498	516	461	516	493	504	492	506	507	481	531	527	507	550
550	569	530	540	525	506	506	515	517	497	506	511	495	541	486	526	510	473	561	519	531	510	476	498	494	494	509	499	518	514	510	494	504	487	504	562	519	496	513	517	533	504	529	523	492	555	517	512	490	529
543	555	557	531	516	513	536	504	546	526	499	523	476	534	497	515	480	526	499	519	509	485	499	513	532	522	524	493	526	506	553	496	520	491	513	532	517	511	516	511	517	506	487	536	521	483	529	552	523	539
617	589	600	607	539	531	512	515	516	543	531	505	500	505	495	509	510	504	503	494	498	506	508	464	518	497	523	524	505	511	535	526	487	558	493	529	504	503	469	534	502	540	515	523	534	544	505	518	513	535
638	622	564	599	530	562	535	534	491	490	566	485	504	513	500	488	480	495	467	499	537	513	506	528	516	541	506	485	494	515	516	508	491	517	535	513	540	514	525	524	528	501	523	512	512	521	520	539	530	531
616	582	675	604	528	540	519	536	508	535	541	491	494	512	496	496	503	492	480	475	492	496	503	474	500	511	535	517	504	483	505	510	505	495	529	492	558	531	494	495	514	520	507	528	523	511	501	529	517	533
621	652	687	597	533	538	542	484	504	510	495	516	502	521	506	519	527	495	489	499	504	509	548	516	477	480	500	500	506	526	517	502	501	530	526	477	505	506	484	506	506	505	516	497	556	510	521	500	507	508
657	614	623	630	588	559	530	504	516	502	511	518	507	503	545	539	497	516	509	514	496	483	510	485	490	499	527	516	526	501	506	481	508	521	517	490	519	514	523	518	491	509	504	501	507	524	514	504	517	543
626	620	597	590	584	538	519	515	517	513	507	541	505	512	481	497	493	496	490	539	536	503	531	529	529	515	530	504	473	497	507	529	518	495	522	511	502	493	522	500	540	506	519	521	544	520	535	540	492	541
583	637	575	557	572	550	522	499	566	518	509	516	495	476	487	486	527	515	505	489	544	508	530	505	511	476	492	498	523	516	500	516	519	555	509	500	541	491	482	504	486	496	511	513	483	486	526	525	540	520
598	573	524	531	540	514	532	553	522	514	522	501	482	477	500	496	496	488	528	497	526	480	498	555	489	516	498	492	503	543	548	507	474	507	501	522	490	496	514	522	525	521	541	517	544	527	500	520	529	546
513	568	547	570	512	500	507	526	513	499	556	498	508	499	512	498	504	514	506	517	492	496	509	485	511	498	521	498	502	496	509	507	506	537	511	492	506	488	515	525	526	540	526	494	534	522	515	490	517	541
537	489	556	533	524	551	520	496	505	485	514	518	510	542	504	488	499	524	510	480	516	509	501	498	503	505	473	521	481	504	509	498	537	504	513	484	538	502	532	522	544	516	519	511	531	496	547	520	517	533
525	516	531	500	496	502	511	514	501	525	502	495	489	487	515	521	510	550	498	511	526	506	503	510	495	488	470	510	532	508	498	500	485	522	514	502	487	494	519	521	483	510	499	501	519	522	530	543	506	533
473	520	502	513	527	440	504	511	547	497	553	501	506	542	504	506	506	532	533	481	492	482	489	503	526	470	517	526	519	494	515	516	529	509	514	481	480	522	511	506	509	522	538	520	528	541	532	523	587	589
546	496	487	529	511	488	523	506	497	485	476	503	493	544	506	511	495	546	544	535	502	504	508	503	493	516	510	500	488	545	514	514	532	492	507	525	509	517	486	516	529	530	531	518	497	501	511	514	534	523
473	472	502	511	491	495	508	493	480	487	533	509	510	513	487	523	546	504	474	511	534	496	512	515	506	484	527	507	498	514	495	504	527	505	527	528	527	496	516	523	511	520	522	531	480	499	525	495	525	535
485	529	496	528	501	504	501	498	499	525	499	497	523	536	496	525	509	506	514	488	489	506	528	543	515	515	538	523	472	500	517	514	504	516	513	512	519	524	505	499	503	517	463	506	508	536	497	512	539	566
500	508	525	494	484	472	490	492	538	494	481	499	477	524	477	479	527	512	500	495	508	494	501	530	535	502	497	512	488	500	525	479	522	520	517	512	509	508	517	498	502	531	516	489	515	546	517	525	527	533
510	474	487	479	502	502	530	522	502	507	510	549	491	522	504	503	507	518	504	497	490	498	517	554	522	491	511	485	514	481	536	519	509	528	511	515	521	490	555	527	488	523	488	495	522	485	539	504	506	542
472	518	484	518	501	516	536	492	517	509	527	494	484	505	490	501	526	497	489	504	506	513	498	504	536	505	523	541	527	514	516	511	497	510	494	527	493	494	517	485	509	495	501	497	512	490	525	527	498	510
513	526	506	538	504	505	500	501	508	496	499	502	497	504	498	498	519	508	520	495	488	462	510	486	523	482	507	473	509	504	511	512	541	522	507	528	522	497	563	496	489	528	549	495	503	509	509	506	509	517
495	480	500	519	495	505	525	524	513	525	500	511	548	555	476	543	513	510	513	491	499	486	518	513	495	485	492	533	497	490	522	522	518	537	515	502	519	502	515	498	532	495	522	490	536	515	500	516	520	500
502	534	488	527	540	511	476	506	504	536	501	501	491	506	531	464	512	519	498	512	471	502	507	486	487	500	507	492	497	516	518	520	552	515	499	504	523	524	544	502	531	490	501	486	540	500	516	515	530	510
472	502	496	513	509	507	498	509	499	518	493	514	509	502	509	508	535	505	495	488	503	489	500	498	495	498	486	480	489	502	503	500	530	513	500	530	523	503	527	520	498	519	506	519	529	491	488	480	494	507
557	495	496	510	500	496	498	499	515	494	514	511	521	497	492	503	525	506	495	505	480	550	511	522	511	520	525	518	496	528	485	514	514	501	491	516	514	503	527	518	492	515	525	514	484	525	504	536	529	521
491	502	510	518	506	513	514	511	493	536	514	540	484	499	519	519	472	458	522	501	522	496	504	504	524	547	505	502	516	505	523	478	504	502	488	502	502	495	512	538	530	500	509	515	549	556	537	544	501	533
482	526	511	511	503	497	492	514	494	504	494	502	499	515	483	497	517	502	536	515	502	531	522	508	505	498	531	502	515	505	523	517	510	513	506	483	512	506	501	493	517	514	517	508	511	517	524	545	530	526
530	513	513	503	521	508	522	481	484	522	544	500	499	527	503	506	505	468	488	539	490	530	557	495	547	490	483	542	510	534	512	519	537	515	498	491	497	514	510	532	518	530	508	506	468	520	495	510	509	550
493	489	517	502	502	497	553	524	449	518	502	491	503	516	510	490	500	490	518	499	531	491	483	525	496	520	510	554	496	494	506	542	525	516	495	530	504	508	516	490	506	499	501	500	523	522	548	592	549	578
488	507	542	515	507	524	547	505	466	499	518	524	514	496	477	499	512	476	513	485	515	500	489	538	500	521	553	512	510	510	527	492	525	523	488	511	533	533	541	519	526	519	502	526	531	530	505	586	663	670
486	487	478	449	520	480	505	478	497	520	482	498	495	501	514	508	501	522	529	474	512	520	475	517	506	505	497	519	499	504	530	529	505	508	529	493	510	510	514	523	511	529	505	560	520	528	577	660	698	771
494	460	527	495	514	484	479	504	540	489	511	488	501	501	465	483	485	516	522	517	505	492	501	530	516	521	500	526	487	501	493	528	536	540	536	500	525	486	508	507	526	520	522	506	575	525	581	658	737	885
521	504	508	545	518	516	516	495	497	494	508	477	496	499	495	506	496	520	513	510	510	491	496	474	523	487	519	506	502	515	502	517	505	563	501	502	527	536	535	533	514	523	523	559	537	593	664	709	850	863
513	484	510	500	497	496	498	501	478	524	522	524	504	511	531	520	495	511	479	500	538	497	522	521	513	512	533	491	512	512	482	512	516	532	481	511	514	521	504	531	491	517	534	555	573	622	679	783	859	999
504	494	506	489	510	501	505	497	499	492	456	487	513	530	512	523	501	524	504	523	513	509	504	484	504	502	488	516	489	538	519	560	513	517	534	488	488	519	513	515	522	555	496	555	611	628	724	775	858	908
497	519	497	495	486	529	509	507	517	504	554	518	474	553	498	520	509	504	527	534	517	505	520	533	488	530	482	474	497	520	532	512	512	536	519	539	526	499	545	486	533	517	517	523	578	664	717	800	866	961
459	513	533	513	541	493	512	519	499	494	498	489	512	513	498	520	509	537	492	519	500	507	461	518	513	518	523	534	549	524	541	537	527	554	558	536	545	491	533	517	486	501	523	555	604	690	763	786	886	890
495	514	515	490	513	492	514	497	499	496	517	503	526	538	485	499	562	506	517	516	508	508	490	492	540	522	520	538	576	594	571	556	537	573	565	534	555	537	493	516	506	493	533	570	680	713	759	837	885	910
481	494	483	491	499	489	548	503	509	498	517	474	501	506	543	526	520	508	505	523	514	517	532	543	549	555	539	564	621	606	602	570	607	636	565	592	553	549	544	549	528	536	550	578	584	733	755	791	877	924
511	468	514	524	495	466	504	502	530	532	522	501	528	530	566	554	539	548	506	487	481	522	502	537	547	560	551	564	610	621	641	597	618	616	633	583	572	564	527	505	514	542	510	569	654	672	734	801	852	867
510	485	466	468	514	515	485	519	519	467	511	494	637	663	690	679	602	537	519	501	499	506	491	540	536	526	612	604	593	638	688	660	696	695	631	651	597	569	501	519	525	509	503	516	538	596	643	696	706	754
519	516	489	514	531	504	506	511	550	541	522	490	570	559	556	544	549	514	532	519	560	507	558	556	519	574	553	625	642	690	710	746	708	715	678	626	600	573	546	516	536	516	503	541	534	537	563	557	596	564
498	490	484	474	506	528	546	550	510	494	554	540	529	559	515	509	571	547	526	509	514	503	519	492	574	559	601	649	684	705	721	701	743	735	659	689	632	578	550	536	533	509	485	521	500	518	531	503	530	547
510	505	511	509	541	549	505	505	530	515	554	552	548	565	575	545	565	540	487	545	553	546	550	484	567	611	635	621	635	760	693	761	739	702	649	660	599	612	571	521	522	505	542	543	499	506	527	466	533	486
497	498	509	500	512	516	506	535	559	569	594	569	575	623	593	621	604	544	565	548	528	555	537	554	578	557	633	582	657	636	693	718	698	708	629	631	607	593	552	557	513	576	516	478	530	523	464	547	504	486
513	529	473	514	509	494	550	521	571	617	624	674	689	670	687	629	619	590	589	550	545	550	564	509	544	545	568	570	615	669	671	642	731	652	683	625	599	556	546	559	524	514	570	548	489	521	497	522	543	499
502	551	527	530	536	580	594	601	609	644	718	668	689	684	681	684	656	639	581	558	558	504	516	543	556	548	526	554	614	623	639	656	620	601	601	575	581	530	522	529	538	508	514	500	511	495	497	517	513	517
509	523	573	537	580	624	617	673	687	732	707	772	797	741	700	698	700	663	591	551	558	501	555	550	519	533	555	566	566	591	580	603	618	591	553	571	580	547	517	540	491	523	531	535	503	511	496	523	511	536
512	537	523	586	586	614	628	715	716	732	757	790	747	771	761	672	699	656	560	560	574	573	521	556	516	513	529	562	552	532	544	544	579	530	543	548	546	512	520	550	517	522	528	489	512	503	523	497	498	497
519	496	552	576	568	648	672	678	694	723	791	813	776	754	698	715	653	633	594	588	524	586	519	545	502	502	491	524	543	507	555	552	501	546	560	526	539	528	525	528	513	515	512	531	508	535	523	507	525	502
500	515	515	586	607	628	707	709	703	751	782	783	746	762	727	677	690	641	621	590	554	540	553	465	505	551	508	508	533	502	504	505	520	533	504	515	543	484	476	500	508	512	498	511	516	495	506	505	535	491
477	548	537	590	592	602	660	673	731	708	746	751	761	769	712	658	616	658	601	583	524	518	536	513	500	549	513	516	506	541	505	551	476	493	502	509	500	521	484	523	515	517	519	507	522	529	518	541	482	513
499	505	525	537	550	627	594	644	736	728	728	761	780	696	678	732	610	614	591	579	584	568	537	516	495	535	521	502	525	520	508	518	516	502	508	522	502	515	519	500	530	521	483	514	502	529	529	526	464	538
536	524	541	566	577	573	647	659	653	698	701	696	690	676	662	625	596	606	537	606	540	533	537	523	499	508	521	536	488	488	524	508	540	513	507	542	516	504	484	479	508	526	514	469	520	506	521	532	516	494
497	507	498	582	547	558	560	588	605	644	662	666	628	591	581	632	580	552	566	555	546	524	507	586	512	507	516	487	529	512	483	523	528	489	512	489	524	535	521	551	506	531	528	525	528	524	490	507	506	518
508	486	484	528	551	583	576	576	612	615	620	592	615	619	615	618	576	561	536	552	511	522	548	511	523	519	506	493	483	480	522	508	566	490	541	528	516	559	527	476	474	510	555	522	516	537	514	524	504	491
497	495	511	489	518	542	518	521	604	582	575	586	578	570	551	574	517	563	572	545	523	573	537	549	506	520	517	508	512	527	517	541	500	512	499	522	510	532	520	500	505	484	533	512	488	502	504	525	517	509
512	506	514	491	510	539	521	531	545	565	578	590	560	549	574	536	534	536	537	532	495	514	528	491	513	514	521	533	555	536	530	515	501	529	513	542	528	512	531	510	504	502	533	524	497	503	532	529	518	512
537	493	531	511	516	520	513	524	508	535	559	518	528	574	534	531	521	534	514	484	502	506	550	511	527	528	507	495	535	512	553	496	527	510	542	544	504	506	522	534	499	482	522	535	514	509	501	503	538	509
487	483	531	509	508	500	515	553	524	514	507	539	569	554	531	489	501	517	513	494	526	533	522	521	499	488	486	513	523	516	494	517	518	497	494	514	511	507	523	505	522	490	518	506	500	535	512	527	490	539
500	508	514	513	536	508	554	554	515	521	533	499	520	524	482	535	533	513	514	554	551	490	507	479	488	523	529	505	516	495	516	501	485	517	518	527	526	504	505	518	505	525	530	519	516	501	514	498	496	529
509	488	493	506	535	512	487	485	530	546	531	483	520	531	502	537	542	496	535	520	517	490	543	512	505	502	507	500	534	549	494	532	513	515	480	521	524	515	504	507	505	506	508	508	536	511	508	534	521	517
498	523	517	503	489	497	514	480	501	486	525	528	513	493	537	530	516	492	544	486	509	530	500	503	503	515	490	511	485	514	510	499	499	515	524	505	515	537	526	512	458	491	521	532	522	483	526	510	512	519
478	519	475	501	496	518	545	517	497	509	540	521	517	534	510	518	517	545	557	507	545	539	463	476	495	506	522	503	491	529	512	536	499	528	522	521	501	522	530	527	514	526	527	531	499	526	508	497	534	521
507	496	493	507	484	513	520	477	525	495	517	539	509	532	512	546	542	486	542	563	499	459	490	509	493	567	498	550	522	505	535	503	522	520	519	506	508	504	526	526	497	479	507	504	533	519	501	505	528	484
494	508	521	524	530	497	522	491	494	526	512	515	490	518	536	487	523	490	488	511	514	512	497	511	527	486	512	492	485	493	506	477	535	468	469	486	504	523	518	519	515	500	516	538	504	539	516	527	523	530
492	517	489	513	485	507	494	484	520	506	509	482	480	536	507	505	535	509	527	496	533	511	501	531	514	490	496	512	504	521	545	502	528	508	491	515	499	479	505	520	501	505	524	515	503	517	542	530	508	515
500	516	484	537	463	498	505	502	500	535	505	506	519	509	527	513	504	479	505	520	540	515	505	503	507	503	521	526	514	513	554	511	509	490	554	477	517	511	519	516	498	496	512	496	483	497	518	522	505	521
494	460	527	512	495	489	500	528	505	536	523	521	520	486	533	503	513	530	532	511	518	532	516	515	506	521	531	502	514	505	492	526	500	514	515	541	497	502	511	481	510	514	506	478	454	476	517	505	514	490
518	472	507	472	453	507	472	497	527	499	519	484	505	523	523	490	496	497	501	491	512	498	518	507	523	515	525	486	487	475	522	551	507	494	511	497	524	498	491	494	524	488	497	515	522	530	542	532	503	497
484	543	495	521	487	518	500	499	524	530	487	503	525	490	505	503	497	498	505	508	524	506	489	517	505	514	487	495	498	540	493	484	540	522	509	508	502	524	491	511	517	502	494	515	520	523	508	485	513	549
512	501	456	516	523	484	517	542	509	483	515	509	502	505	482	478	537	536	489	519	482	533	510	540	499	510	504	509	498	483	514	541	519	498	546	514	521	542	513	508	500	501	496	505	509	482	501	512	522	500
477	506	515	491	519	489	531	464	515	504	506	514	479	539	532	539	503	518	501	488	511	544	521	515	516	505	494	524	509	524	507	480	465	485	494	496	549	483	504	492	512	509	505	502	547	523	496	514	511	486
490	508	519	480	487	512	503	501	483	515	512	465	511	506	545	526	505	498	493	512	510	539	536	499	519	515	519	523	491	488	503	551	519	504	505	504	513	510	475	485	517	534	518	530	498	479	521	530	485	529
505	478	482	500	476	514	517	512	510	502	497	476	488	501	503	508	508	515	522	500	502	519	492	518	537	508	516	489	507	507	508	544	496	529	507	548	505	489	482	492	502	547	512	509	521	512	487	492	516	511
499	506	481	493	486	486	501	508	459	511	502	501	495	486	493	500	474	494	516	491	490	501	543	492	513	497	546	527	517	517	508	472	493	495	519	503	528	528	533	522	492	534	522	539	500	513	494	520	507	519
506	528	486	491	527	501	508	503	477	546	509	514	470	490	535	525	465	473	499	504	507	524	525	502	530	538	499	495	475	490	537	529	536	526	507	518	528	522	506	511	495	533	516	520	500	514	508	505	522	532
507	508	486	513	522	485	480	540	513	517	500	507	517	549	497	505	494	483	506	498	525	505	514	483	505	498	513	496	499	469	516	521	467	501	515	515	522	519	496	512	499	519	505	506	512	512	504	535	552	514
492	499	516	479	480	497	512	502	484	542	504	463	508	528	510	526	489	516	524	499	524	455	525	506	510	539	494	499	501	494	493	523	548	510	506	507	532	526	487	538	519	540	543	471	509	522	493	527	537	537
508	470	487	496	493	498	542	538	512	493	463	515	521	478	478	498	491	518	503	493	506	502	542	518	504	494	536	496	549	497	514	485	496	483	517	510	511	532	527	545	502	493	506	479	504	512	516	470	550	527
500	479	509	523	510	493	504	486	534	515	532	511	495	510	509	524	515	461	518	527	508	523	509	521	512	473	509	508	505	520	549	488	489	518	524	509	514	514	531	517	508	496	544	517	515	512	547	549	540	511
483	490	495	491	505	479	511	485	478	481	499	547	473	507	518	516	518	517	519	530	500	526	489	520	541	547	519	529	510	505	519	538	496	493	467	520	480	506	472	537	510	510	495	529	509	513	495	554	525	487
511	496	495	499	501	488	520	499	541	491	493	484	519	525	512	506	509	521	520	512	491	506	522	476	526	496	518	503	510	492	506	548	506	528	521	529	496	519	518	513	519	544	526	506	547	502	542	495	518	553
491	515	490	521	504	533	515	546	483	529	508	488	494	514	536	497	475	492	543	497	484	485	508	473	522	498	532	525	511	481	500	493	452	506	499	519	505	515	497	494	503	500	493	509	510	523	533	512	504	509
517	494	537	505	521	490	511	508	523	497	525	499	498	476	476	508	489	509	509	492	516	500	512	499	512	480	506	530	501	502	538	495	513	514	493	525	511	495	505	502	500	536	539	519	508	529	519	519	508	514
495	526	503	521	480	514	506	483	470	510	518	518	530	520	507	520	528	484	496	494	519	505	494	534	530	494	520	516	521	506	504	501	521	500	496	501	504	511	518	527	504	527	504	490	515	543	525	488	540	488
500	509	514	509	503	491	467	533	495	527	503	502	514	462	515	535	506	533	541	506	551	537	517	511	505	482	505	494	503	493	517	496	530	494	505	508	533	524	507	512	512	536	519	543	518	579	527	483	528	537
485	503	490	487	523	511	484	504	516	509	488	520	476	503	493	553	527	507	505	526	527	492	506	488	521	532	508	533	506	506	497	533	521	492	496	482	493	543	516	521	480	513	485	535	535	509	501	543	530	520
519	515	503	507	493	458	525	503	519	511	524	495	504	508	562	506	498	473	481	482	495	495	489	519	511	543	490	541	484	510	493	534	492	511	507	513	489	515	516	514	542	548	540	524	490	530	524	495	516	538
505	510	515	484	488	488	508	470	504	513	503	482	528	512	496	491	509	513	526	481	486	495	481	501	486	476	481	493	494	518	505	512	489	483	509	496	530	490	485	520	511	522	501	539	526	504	522	529	485	501
514	537	482	523	515	494	485	507	506	511	493	527	504	547	485	502	492	504	549	532	501	461	479	491	527	502	517	518	540	486	449	487	511	506	523	504	523	491	504	518	482	548	510	515	503	502	521	512	530	514
508	516	492	504	465	504	549	490	476	469	504	535	504	482	512	506	500	483	520	495	525	491	468	516	501	534	493	507	533	509	480	483	537	500	481	512	524	544	525	515	495	507	534	540	509	513	516	510	552	524
503	492	518	506	530	513	517	482	503	496	483	528	530	512	475	508	502	477	522	498	512	501	520	508	504	488	490	525	525	541	506	479	505	525	513	509	538	487	506	511	505	558	524	535	508	493	504	520	507	506
520	529	520	482	511	500	516	503	525	485	507	501	480	516	519	494	496	504	510	485	498	488	513	519	496	503	544	491	552	489	480	514	509	521	494	500	498	500	546	495	504	508	491	517	507	522	517	501	523	494
501	522	561	528	522	531	518	506	494	474	488	507	521	511	460	472	513	475	496	506	521	492	511	508	512	485	489	480	494	523	518	508	506	526	494	512	496	502	494	520	488	502	517	522	519	515	522	498	512	509
503	493	523	513	517	510	490	521	513	523	545	502	502	506	471	507	527	522	493	512	501	498	511	505	504	517	513	514	522	487	509	524	496	514	496	501	506	516	494	520	523	548	529	510	522	562	517	515	543	473
497	481	536	520	507	536	512	521	567	500	516	518	498	530	528	503	503	511	539	491	500	511	510	497	504	490	492	504	495	512	532	533	527	516	507	493	497	510	527	548	546	564	543	561	505	482	519	513	509	518
476	501	540	533	508	515	511	513	499	517	520	502	488	480	492	514	495	486	525	515	548	484	489	525	527	523	518	512	509	502	484	524	508	497	518	503	529	523	547	538	548	585	539	534	524	498	499	529	514	480
516	581	531	489	534	519	522	531	541	540	528	516	513	492	501	497	518	495	509	501	494	513	515	495	500	524	500	501	531	502	556	529	499	487	518	468	532	513	520	552	604	575	533	495	498	520	517	507	493	534
483	503	507	541	520	541	515	546	534	507	506	505	514	514	512	497	500	494	492	535	503	497	511	508	527	492	502	522	521	521	493	514	485	519	495	480	517	492	580	536	546	562	526	514	480	507	489	504	525	538
510	514	530	506	530	516	530	527	506	499	498	489	508	507	485	508	528	478	531	507	505	515	534	497	499	529	525	496	502	478	529	501	511	534	495	513	526	531	544	571	559	539	525	524	526	513	480	525	517	483
507	524	539	529	560	512	514	525	536	530	514	516	519	477	518	513	514	481	535	474	503	508	547	532	521	490	532	508	526	541	529	502	516	525	518	525	547	557	582	556	565	540	518	531	495	502	544	521	505	533
514	498	505	513	506	532	503	527	533	513	579	494	514	532	529	527	511	514	477	511	496	514	505	512	534	502	496	495	520	510	477	529	486	508	517	529	560	546	565	575	589	559	525	506	532	487	533	486	498	506
519	514	551	506	493	497	546	505	507	517	517	550	516	502	529	493	529	496	494	495	508	492	487	497	481	514	495	525	502	500	487	488	509	523	525	538	567	584	541	566	520	554	549	528	523	498	512	497	486	524
516	498	531	500	511	548	555	518	500	526	535	546	528	519	542	509	524	461	524	508	489	525	497	521	520	495	549	475	498	516	497	535	519	538	521	536	568	571	602	585	598	584	561	522	489	515	522	502	506	516
514	556	560	521	519	517	530	534	539	518	529	503	510	572	538	523	512	498	499	512	514	498	498	518	480	520	496	490	530	517	537	541	527	510	534	550	552	587	593	591	566	563	540	522	509	531	518	502	486	500
531	520	548	519	520	510	544	522	536	523	547	538	558	542	540	497	502	525	487	502	482	527	512	513	529	507	517	507	535	485	491	543	549	564	587	580	579	646	630	607	602	553	536	519	494	505	504	505	510	488
506	515	532	518	519	529	522	527	598	492	557	522	555	538	535	525	530	497	495	495	522	505	507	485	524	487	522	521	514	550	553	616	550	570	609	590	614	629	657	621	538	579	550	504	495	490	511	504	517	537
502	514	524	522	510	534	546	525	534	544	555	558	518	557	516	512	509	536	526	512	485	482	499	522	545	528	482	474	513	549	544	552	554	566	652	618	639	685	657	639	603	592	556	550	529	504	508	486	520	502
505	485	522	534	516	556	512	518	521	544	537	527	529	519	523	542	516	541	513	516	495	516	493	526	509	542	490	517	528	533	523	565	567	623	624	644	685	663	689	686	664	617	545	547	498	507	545	520	519	487
480	518	533	534	502	541	514	516	517	546	538	509	533	499	497	480	520	501	517	509	500	489	492	493	516	518	530	529	494	541	533	574	581	620	623	707	741	705	753	677	665	616	567	517	492	496	512	527	516	539
499	512	534	518	563	548	531	556	539	524	534	549	548	560	572	511	491	505	500	502	513	523	498	523	521	522	490	483	528	559	537	597	591	597	636	719	773	758	792	681	636	633	547	541	541	537	531	511	507	501
511	489	552	544	573	505	525	544	499	529	550	527	488	524	519	525	523	497	526	549	522	523	539	524	503	510	534	521	583	555	592	589	613	690	692	804	755	753	705	706	678	599	565	517	531	528	483	525	532	468
538	533	587	552	603	565	536	539	533	508	545	535	493	515	558	508	506	506	472	506	530	487	506	530	567	529	523	560	566	537	579	624	679	726	727	759	867	821	840	785	679	651	595	538	493	524	487	504	522	520
535	559	612	601	560	553	560	577	535	503	474	535	542	523	514	522	487	488	493	465	515	497	517	547	489	511	540	544	617	579	604	638	711	720	789	816	824	804	838	838	779	724	602	536	530	538	528	563	504	492
537	580	621	547	562	604	557	513	544	537	563	499	527	493	501	520	548	493	539	507	508	501	529	578	530	528	572	551	564	600	668	701	706	770	784	782	803	806	845	786	760	696	633	553	556	553	483	525	523	533
535	606	644	601	604	572	540	543	505	510	513	497	495	484	497	509	499	500	542	505	521	512	548	545	546	551	565	594	592	636	631	662	729	767	815	794	872	945	876	860	776	762	622	623	539	490	532	529	490	488
614	634	589	630	597	579	518	518	524	529	510	484	495	497	525	508	510	512	489	523	537	498	515	565	552	568	576	595	626	611	676	757	706	810	805	892	928	899	867	802	762	711	702	609	538	502	537	528	483	473
624	645	694	667	590	588	567	507	518	522	515	527	498	472	503	493	497	492	499	495	515	543	535	522	523	601	567	615	622	668	724	748	770	863	874	1001	973	938	879	871	855	723	669	616	546	528	517	517	492	511
676	654	678	619	614	545	493	508	478	496	498	476	513	508	455	488	496	484	486	516	533	535	546	516	580	597	566	621	622	718	764	818	836	823	959	964	928	1003	946	836	815	738	687	621	538	522	504	495	541	498
675	714	675	618	619	579	558	503	485	477	497	488	515	494	489	520	493	499	523	511	548	532	543	498	570	569	606	626	633	668	720	782	794	943	956	912	893	947	894	930	824	781	657	691	573	497	510	509	539	522
674	637	689	638	604	559	498	515	537	502	523	493	485	479	513	501	553	523	564	537	546	544	554	552	564	589	543	584	682	684	689	828	897	921	919	922	945	929	908	929	874	795	757	628	573	528	539	485	521	516
678	671	677	661	605	537	507	510	486	495	510	508	481	526	525	527	553	534	519	546	543	516	533	581	538	600	558	641	699	700	807	839	880	885	920	924	949	915	844	869	812	748	707	617	553	556	557	500	520	497
685	755	627	598	587	556	557	511	502	505	514	511	505	509	542	535	563	570	517	580	544	535	564	581	528	592	628	624	649	699	786	850	888	933	996	1026	1002	928	904	832	794	754	616	597	584	557	507	551	531	519
749	717	650	613	589	559	511	509	488	479	464	494	510	526	549	496	542	503	533	547	545	536	545	547	531	539	615	632	702	721	833	818	878	961	973	926	954	896	903	867	758	758	652	619	537	523	520	493	536	508
722	703	712	611	584	559	541	486	503	489	512	507	523	531	520	509	492	523	531	515	522	508	548	551	544	603	630	682	727	705	725	803	879	912	865	924	934	877	890	886	833	733	625	586	530	509	514	508	489	490
691	688	674	618	658	547	525	501	505	532	519	499	534	476	481	515	486	524	491	542	538	508	527	515	591	559	610	634	677	713	743	819	897	892	919	920	953	886	878	829	775	730	605	557	504	523	526	525	508	484
676	741	736	674	589	549	534	481	525	504	481	516	486	510	502	525	493	498	547	535	532	537	526	548	573	567	575	589	673	737	781	885	891	864	874	933	939	910	836	834	774	721	679	576	540	556	536	511	515	521
727	716	673	616	571	549	552	516	509	527	507	513	542	506	524	509	517	519	517	519	497	497	497	571	576	547	565	584	693	707	770	794	840	846	852	904	892	877	870	859	737	705	681	614	530	517	503	496	498	521
707	687	618	577	533	498	507	489	487	494	494	514	508	553	531	541	504	495	500	509	531	517	519	545	531	563	591	639	631	673	774	801	788	838	855	885	858	808	843	868	731	735	630	567	528	475	526	509	505	490
745	707	603	572	567	526	516	538	486	545	495	514	556	546	524	547	530	556	562	530	539	547	502	509	541	554	577	575	612	670	717	775	790	804	854	903	846	866	811	851	740	663	665	557	523	508	507	513	537	496
788	655	599	576	529	504	500	520	485	532	497	551	562	588	671	681	632	696	612	615	523	532	548	543	522	519	533	570	615	618	715	702	726	811	797	879	869	793	884	837	665	693	596	539	521	507	496	537	525	497
700	728	583	591	551	507	529	545	553	533	598	697	745	704	763	805	807	767	694	642	652	590	581	533	503	542	538	543	569	604	655	692	716	765	846	785	870	838	849	783	730	669	597	528	529	510	537	533	498	533
682	617	586	543	524	519	519	555	566	635	634	741	800	881	809	814	824	784	782	745	642	596	572	540	503	511	548	528	544	587	585	683	699	747	752	767	816	799	835	811	689	674	596	563	527	517	521	495	510	530
631	605	553	536	529	533	539	578	601	668	746	786	844	834	884	859	897	859	802	832	762	638	611	545	522	530	538	540	557	586	613	670	669	721	773	799	860	784	818	759	651	628	580	542	512	508	513	520	490	521
648	558	500	539	507	523	531	567	591	685	778	822	812	879	902	874	908	856	871	904	799	671	688	596	539	511	509	556	534	546	555	624	650	684	761	816	721	712	748	708	682	615	577	537	535	510	516	520	507	520
577	546	501	535	532	535	561	589	620	743	765	825	893	931	942	940	953	870	900	861	796	755	679	636	567	515	529	486	527	544	569	573	644	646	723	709	739	742	806	709	663	619	581	542	503	521	517	533	496	505
532	541	520	559	472	519	533	598	633	685	776	774	893	981	836	944	952	977	902	895	905	762	669	610	581	522	527	561	496	523	534	627	605	645	687	718	746	690	683	744	678	626	584	547	535	520	514	521	537	509
550	515	529	564	472	532	535	556	615	666	760	808	916	948	879	978	994	898	935	861	764	852	644	629	555	496	525	496	501	535	521	559	600	589	621	692	666	720	683	674	613	604	606	557	506	513	493	517	505	501
443	485	508	484	496	506	493	583	597	660	761	795	935	884	883	833	941	1049	857	850	805	729	683	576	505	505	514	527	554	544	517	553	546	630	655	648	673	667	699	658	680	610	617	551	513	506	506	497	520	505
502	495	519	540	511	496	513	537	589	679	717	799	800	864	874	925	896	845	901	788	757	655	589	551	505	483	524	517	528	525	516	523	534	618	589	639	635	638	659	667	611	614	601	541	509	512	504	507	497	471
464	508	456	502	508	477	517	539	552	610	649	742	757	782	820	801	876	843	795	674	671	578	519	580	525	506	519	541	499	539	539	537	506	499	584	627	591	639	649	619	638	551	550	552	525	513	539	504	557	493
497	465	501	497	504	518	481	513	496	507	582	649	608	643	707	703	674	717	640	565	593	537	506	550	517	513	530	496	572	568	523	529	515	560	555	572	641	603	586	646	631	564	561	525	508	507	495	515	522	523
491	486	500	515	533	504	551	520	469	513	505	546	539	569	578	584	578	541	552	571	535	510	554	575	564	583	566	616	670	634	615	597	584	563	550	584	611	582	597	611	579	599	573	543	502	489	517	524	534	518
505	517	486	512	498	501	496	500	489	472	498	486	526	523	511	542	544	540	507	583	612	636	661	678	735	713	767	672	705	690	671	693	595	647	610	585	586	582	604	560	578	595	537	531	511	488	514	517	487	525
451	472	510	522	499	522	495	469	530	540	493	493	530	539	498	519	521	523	570	640	691	727	840	801	785	799	774	765	760	812	749	684	723	663	630	651	638	640	574	585	588	605	585	549	552	508	506	500	506	511
486	520	497	494	509	472	508	498	494	521	493	493	501	527	532	598	575	619	748	783	748	798	841	798	852	817	790	769	783	747	784	702	801	797	693	704	648	665	599	631	586	606	544	503	535	490	498	514	505	510
515	499	518	505	495	494	499	494	488	531	504	496	525	528	526	599	670	652	773	811	811	765	802	831	815	789	834	815	800	875	699	741	754	713	710	656	662	638	614	535	572	563	536	498	543	478	530	505	514	498
521	503	508	502	507	518	511	523	503	501	522	485	510	517	592	636	716	777	841	777	839	834	901	867	855	878	873	820	817	808	738	767	783	772	729	670	599	640	587	581	586	587	558	528	512	493	517	517	508	555
515	491	483	504	499	486	500	529	507	516	505	526	524	559	639	638	691	736	830	839	809	864	918	852	844	860	857	754	806	807	817	718	686	685	626	594	596	543	557	591	604	543	552	556	505	528	499	499	518	477
516	516	487	495	494	482	525	487	541	503	525	513	542	580	668	716	689	742	732	809	798	856	822	859	844	867	832	781	776	723	749	656	636	569	546	517	524	548	554	587	585	581	551	535	552	542	510	517	540	497
467	485	499	541	484	491	495	531	504	501	532	569	560	646	665	718	717	816	785	761	798	847	790	828	826	733	811	795	713	666	678	605	538	551	546	498	508	532	511	542	516	579	543	564	535	504	507	510	499	520
499	509	501	515	500	503	496	497	510	486	485	558	590	678	696	725	715	824	784	772	823	821	811	787	761	734	694	673	646	610	551	535	521	518	507	498	506	504	527	503	562	598	583	548	540	527	485	529	513	486
494	474	503	525	489	471	508	507	519	494	568	548	621	640	690	698	772	787	786	723	737	733	734	694	641	658	593	554	561	523	494	536	489	521	512	511	487	502	488	514	494	599	555	594	557	546	555	506	484	527
536	552	532	504	478	515	504	483	519	511	552	522	571	604	642	666	708	667	697	666	664	648	600	569	518	581	521	511	567	498	498	498	494	498	520	480	495	512	504	497	519	539	533	609	575	540	543	531	502	490
491	495	487	515	506	515	492	522	552	511	547	598	585	588	569	601	590	553	638	539	533	516	499	509	499	477	515	507	516	523	501	523	504	510	508	513	494	503	496	490	523	500	561	537	544	529	565	538	507	505
526	503	554	509	504	518	500	511	498	541	496	551	526	518	511	499	509	527	467	521	510	514	504	503	505	498	490	503	488	522	460	461	482	505	487	486	499	524	570	512	560	538	571	607	563	540	534	509	523	519
506	474	530	533	503	499	481	519	548	490	488	522	496	535	532	579	491	502	516	497	552	519	502	481	487	532	507	492	506	499	517	505	501	488	500	486	507	496	528	522	500	511	550	585	557	561	541	541	507	489
499	495	479	537	494	510	492	518	516	525	538	511	474	540	488	526	505	507	505	498	489	478	483	518	504	511	489	488	518	493	476	512	520	515	496	505	529	481	492	545	497	544	528	569	534	548	558	495	517	528
511	498	497	496	512	488	511	483	513	520	521	503	525	520	515	508	533	490	489	500	531	526	488	493	505	501	513	510	513	501	500	540	501	508	492	495	508	514	484	487	524	521	522	536	569	585	565	565	520	538
487	524	492	521	507	517	489	555	479	496	495	529	503	521	485	502	530	477	500	512	493	507	523	490	518	542	502	524	503	510	496	495	503	520	478	494	522	507	490	515	487	507	495	512	542	554	580	569	540	522
485	487	492	505	496	495	517	495	516	504	494	505	506	514	498	487	529	499	524	514	516	505	532	510	537	484	482	462	520	493	503	500	512	520	496	515	526	530	528	515	512	530	536	526	533	505	548	508	526	486
498	491	510	481	513	509	502	504	531	528	535	525	503	550	563	516	514	522	507	508	529	508	514	503	459	541	511	506	537	493	480	507	506	517	498	534	501	531	506	525	520	541	525	534	485	535	513	518	535	502
498	522	536	533	484	536	535	490	505	536	508	511	510	537	516	524	536	488	533	533	527	525	520	511	510	529	514	529	501	504	487	485	507	530	506	516	500	498	498	488	523	492	492	481	494	522	536	514	483	514
501	522	510	496	499	511	499	529	504	520	532	516	549	558	522	551	556	591	565	522	526	533	518	483	530	523	515	522	514	509	521	514	513	495	506	495	534	488	514	524	513	515	517	482	503	468	509	510	510	513
512	487	509	496	507	519	506	495	506	532	506	535	555	549	583	604	581	583	564	570	492	601	562	517	495	509	512	522	527	498	521	506	472	525	552	505	508	503	503	511	510	503	512	537	508	512	489	527	486	507
500	478	484	513	463	495	500	504	514	515	525	552	595	565	588	594	590	602	596	556	572	539	506	531	496	487	512	517	517	523	477	517	503	516	467	500	547	524	486	497	492	515	519	509	484	503	534	506	501	517
454	485	503	526	505	531	547	506	532	548	555	540	607	580	562	563	615	643	627	586	566	563	547	512	519	525	489	502	513	494	516	506	487	480	506	501	499	508	490	482	493	523	518	510	472	539	501	508	502	505
500	475	502	481	496	477	524	523	514	528	527	539	544	593	629	639	600	594	647	598	594	548	564	512	511	504	526	498	506	501	523	497	523	494	524	506	504	521	516	534	494	505	522	505	485	486	534	519	491	501
487	520	488	484	509	505	494	514	511	510	551	563	579	610	623	641	644	614	614	640	538	558	544	539	505	491	498	492	502	501	518	505	497	488	523	527	490	505	496	497	492	524	503	496	504	499	523	528	509	502
474	491	494	546	532	520	522	535	513	515	550	555	555	551	614	622	590	587	614	565	539	576	542	538	527	523	487	500	530	494	512	460	518	498	541	516	487	502	499	513	474	514	485	518	515	511	490	537	518	470
480	499	505	509	507	511	485	524	464	610	527	565	560	561	547	599	567	562	558	587	555	540	513	530	497	510	505	509	503	472	500	515	494	513	512	505	542	534	503	508	490	475	506	489	501	499	501	526	516	493
499	490	508	512	480	479	476	509	517	528	534	537	561	547	533	568	607	549	590	587	527	506	550	492	467	496	511	483	510	488	495	517	522	500	466	512	496	509	513	494	506	511	485	518	495	508	558	491	506	513
496	490	488	496	507	496	482	544	484	500	502	528	536	571	541	541	529	521	528	547	518	502	470	513	462	511	516	500	517	472	507	496	531	493	505	509	514	492	510	499	523	494	490	484	536	481	475	498	478	506
494	495	519	510	531	510	501	510	512	501	535	522	556	546	510	504	521	578	520	517	531	501	539	511	506	502	471	517	493	496	472	521	478	526	488	501	511	521	490	496	500	510	558	516	515	502	506	464	513	513
458	499	507	497	515	512	509	509	476	468	519	474	508	534	534	530	499	499	557	476	505	506	490	517	488	493	485	516	499	505	481	491	519	508	508	508	511	488	503	523	503	495	483	512	507	512	520	525	523	485
496	483	515	506	505	490	525	520	525	577	506	502	502	503	543	528	503	515	529	480	509	525	518	513	521	503	503	483	508	509	523	490	528	503	521	506	529	471	500	505	509	487	500	508	519	514	522	495	498	489
499	500	522	501	492	473	508	501	528	519	524	493	525	490	508	503	528	504	511	497	520	512	450	482	508	547	522	490	504	496	490	511	515	500	513	474	513	509	487	516	530	547	518	472	506	501	501	509	506	508
484	472	518	468	516	491	500	512	512	494	493	493	457	507	497	512	477	481	497	494	486	490	469	499	497	520	474	475	527	520	540	502	518	482	524	508	481	528	516	500	508	519	468	514	493	521	504	503	509	505
463	525	480	547	495	492	519	540	513	534	499	506	492	521	498	503	497	521	487	504	527	535	466	510	528	506	523	513	502	519	492	526	459	510	512	488	506	498	489	495	501	483	508	507	505	498	506	510	471	513
497	486	536	497	511	532	502	529	465	500	468	489	509	517	494	469	509	481	521	481	508	530	542	505	468	485	526	489	484	492	509	501	515	523	487	474	510	496	548	508	487	494	498	515	500	523	463	508	494	499
461	503	516	500	471	510	500	520	475	515	489	511	466	473	484	477	501	497	513	511	483	499	517	468	491	480	501	468	460	496	515	498	516	480	479	516	508	496	485	503	502	488	513	510	487	462	489	508	500	477
463	504	502	490	497	478	494	496	507	462	501	476	516	488	491	469	519	500	510	505	503	504	528	536	501	490	491	510	507	544	483	526	519	525	509	498	492	508	520	511	486	473	522	488	502	479	487	515	515	473
473	489	507	501	519	483	515	521	467	501	509	545	509	501	476	504	507	503	512	476	515	502	505	462	508	484	489	545	509	508	490	562	491	515	486	506	508	515	517	520	490	525	532	530	531	495	501	504	486	498
498	510	505	525	507	507	497	484	513	498	499	499	478	499	517	497	505	518	489	505	520	489	506	499	477	482	538	480	506	473	487	519	483	484	500	489	483	505	499	508	506	539	503	504	453	506	488	543	492	507
493	507	515	545	473	490	526	524	500	499	495	475	493	533	478	479	473	479	484	475	502	516	512	472	497	472	526	508	509	502	491	482	513	478	467	495	476	511	498	493	520	496	496	504	509	486	506	475	487	501
493	525	523	501	479	526	501	533	500	498	487	472	516	488	542	496	494	498	492	501	488	451	509	510	508	509	501	541	488	509	502	524	501	476	533	526	495	529	518	491	492	511	516	516	494	541	538	530	511	517
499	475	510	509	502	513	516	525	500	514	462	485	524	498	507	522	492	496	517	496	506	503	495	501	546	497	494	528	482	492	471	498	506	498	506	501	513	526	501	476	481	527	508	512	492	516	491	513	509	471
512	478	522	482	496	522	516	496	501	468	482	465	538	491	499	464	497	471	496	503	487	474	488	491	515	483	513	532	494	479	483	496	514	519	489	514	502	505	518	529	527	502	540	519	493	530	512	486	513	508
503	479	532	480	479	544	480	471	508	484	490	486	465	485	507	483	515	476	504	468	526	500	510	483	515	517	481	481	490	486	508	501	505	523	476	500	497	497	499	509	474	505	518	525	497	506	494	482	520	514
486	504	486	506	486	486	517	506	512	516	491	475	507	509	493	480	476	473	507	524	491	526	516	493	479	498	480	515	504	525	507	527	513	505	499	502	567	502	518	488	515	512	507	489	509	525	488	514	493	502
477	496	473	506	505	507	485	474	534	501	475	499	488	496	464	490	496	492	482	478	492	523	488	484	496	538	521	464	484	479	493	487	505	500	458	528	528	492	504	508	516	514	493	522	519	517	502	512	504	541
473	482	488	478	490	492	486	508	495	479	493	498	502	516	514	488	533	500	519	505	504	489	509	505	502	532	508	509	508	489	498	528	522	484	482	501	508	520	468	517	518	533	514	499	511	546	502	501	500	490
493	521	492	496	503	490	485	466	498	494	477	480	513	475	475	479	495	499	512	511	513	496	507	470	505	515	498	480	507	477	499	469	505	510	494	502	549	490	508	530	512	500	523	503	522	498	487	512	494	506
512	467	517	523	498	488	487	529	481	503	517	454	490	504	486	511	486	469	495	478	523	486	496	481	504	504	492	485	519	526	502	508	503	485	522	512	490	497	520	513	463	494	496	518	486	503	487	495	480	516
539	502	484	517	498	485	484	512	490	495	506	503	500	497	500	465	486	464	542	500	503	487	460	489	518	502	502	527	486	513	508	522	512	485	493	488	505	515	524	496	518	549	467	528	496	442	465	506	489	532
485	488	513	486	484	516	500	492	504	488	512	511	493	484	477	478	510	467	498	474	512	496	511	474	511	499	500	483	498	501	510	498	515	473	590	522	541	492	507	516	509	541	529	480	505	491	518	484	506	494
530	535	470	529	502	498	492	483	477	508	515	473	499	466	527	482	494	478	506	527	482	520	480	513	462	485	493	500	511	547	501	495	515	504	504	519	506	477	486	477	524	504	507	483	527	511	495	498	514	515
501	484	503	466	507	493	515	496	499	486	457	468	471	485	474	468	505	476	477	499	495	512	520	504	476	484	515	479	498	502	496	495	492	555	496	531	516	500	486	476	507	489	501	515	488	507	472	508	503	489
508	509	458	461	481	491	489	509	463	480	493	490	512	479	477	494	473	517	525	473	471	496	505	510	482	519	494	497	499	511	550	509	522	512	490	487	538	495	490	503	498	483	496	503	506	491	480	528	504	519
473	496	488	483	486	488	517	474	505	496	511	518	488	474	474	510	496	465	492	483	483	512	505	497	493	511	470	517	484	497	511	510	500	501	504	522	515	512	516	486	490	509	483	497	513	474	503	533	580	481
489	502	527	503	491	507	466	497	493	494	480	483	499	490	515	506	499	492	489	477	474	492	511	519	510	496	474	498	503	484	506	498	503	529	513	535	495	487	484	532	511	470	485	554	526	503	529	492	515	501
515	497	473	493	495	505	518	515	476	520	481	482	523	480	502	493	525	486	540	489	496	525	509	476	510	487	475	482	493	490	517	489	484	518	507	518	507	464	487	503	509	501	459	493	507	477	516	549	509	497
519	509	497	495	464	462	480	483	481	467	501	484	485	497	503	527	503	499	471	478	485	482	508	493	496	490	488	510	521	508	511	506	483	480	519	514	490	528	513	482	510	502	464	518	493	485	480	516	489	511
490	503	486	507	480	487	489	527	482	470	497	496	486	489	498	521	486	518	458	459	475	503	490	484	472	521	520	526	499	479	488	460	510	515	519	521	512	494	455	522	485	513	499	496	496	493	504	512	491	505
463	522	529	478	484	487	478	489	507	509	481	491	498	480	495	510	479	508	477	480	526	493	489	488	512	489	510	499	472	507	519	502	502	531	511	502	491	472	474	532	485	487	507	484	490	478	458	529	506	526
487	508	499	515	493	508	484	499	498	505	483	459	490	517	498	478	485	501	516	510	499	474	517	506	481	523	494	498	475	499	507	515	508	498	486	499	514	479	495	480	510	495	494	486	520	498	500	513	517	496
476	482	498	512	475	489	454	497	504	519	504	488	481	464	490	495	489	485	503	478	476	544	488	491	475	485	500	500	475	485	502	466	512	496	516	476	486	492	493	510	512	517	513	495	500	509	489	500	486	523
480	473	484	493	508	481	504	491	480	498	508	468	486	565	486	503	486	486	521	500	505	508	489	465	462	518	509	504	475	487	494	506	513	483	505	500	500	502	512	490	531	507	497	498	509	463	525	492	513	519
478	477	479	504	469	483	494	461	480	464	493	513	490	485	506	495	504	531	492	492	502	476	498	473	479	483	498	519	493	502	488	515	488	507	499	483	502	507	517	488	482	502	525	486	527	481	492	507	518	506
488	493	480	478	503	498	489	522	509	492	494	512	493	502	493	511	480	455	491	476	529	507	499	494	477	506	511	496	471	476	506	507	483	484	507	474	539	470	478	464	492	511	510	525	511	519	522	504	523	546
465	507	480	489	476	494	492	475	505	488	501	486	501	510	479	476	492	528	518	514	500	518	491	493	502	507	512	512	487	533	477	545	477	509	498	490	474	501	518	479	487	479	552	529	490	506	524	527	532	504
495	533	501	519	506	480	484	508	491	500	503	480	523	492	470	508	501	495	507	500	507	476	500	464	511	487	467	492	490	494	505	482	492	515	502	490	486	513	494	521	478	490	519	482	513	518	503	515	502	480
512	483	478	487	476	471	500	474	480	484	484	499	480	481	489	539	518	486	514	502	524	499	510	572	493	471	482	506	490	499	497	463	486	527	487	498	508	540	511	509	540	500	507	502	487	501	501	507	486	500
490	510	497	479	494	481	495	525	518	465	484	489	477	495	485	512	496	516	502	532	503	505	487	535	502	490	507	491	480	521	527	509	503	505	472	516	495	486	490	530	500	488	536	475	470	500	494	540	526	455
460	452	480	497	496	500	537	472	475	486	513	486	498	496	461	517	525	497	496	491	544	515	538	497	513	508	500	479	488	481	496	489	510	458	501	516	512	491	527	504	508	501	500	530	523	498	501	495	510	521
483	476	491	497	491	515	511	494	502	468	502	492	482	505	527	485	474	520	503	497	484	479	490	516	474	515	496	475	513	492	499	488	484	494	509	516	490	497	504	492	474	483	531	495	480	466	507	491	490	503
481	493	486	510	502	481	491	511	496	483	528	490	510	501	474	505	528	510	519	498	498	483	498	488	491	495	499	489	490	515	487	512	484	506	494	510	501	507	493	473	506	522	505	501	478	552	492	470	485	503
487	509	492	496	486	486	522	516	514	507	479	506	508	502	525	508	510	500	507	482	516	489	503	525	503	504	510	490	532	518	490	504	491	472	505	478	488	504	479	491	488	527	481	533	500	513	518	539	474	480
477	500	493	483	478	477	518	516	485	477	527	486	516	507	493	472	532	508	511	461	507	525	525	483	518	506	500	524	499	482	502	495	487	490	477	502	526	499	484	491	501	502	513	505	488	531	510	499	512	503
488	519	505	467	501	493	477	465	486	499	515	481	509	490	506	493	504	487	490	469	501	465	462	491	497	519	520	493	503	496	473	512	502	504	488	489	486	536	517	503	495	502	509	502	467	484	496	483	505	490
468	503	490	481	481	463	479	461	484	519	474	516	494	505	499	481	470	502	489	491	489	510	496	480	476	498	499	523	483	493	488	513	501	487	485	472	493	500	502	486	505	497	500	481	507	488	473	484	484	485
463	484	495	473	524	492	466	493	475	517	507	506	487	503	502	471	514	477	457	481	473	499	491	504	469	486	486	482	494	489	511	494	466	453	514	485	521	524	519	500	498	513	507	509	493	509	499	507	476	514
515	475	490	487	529	496	522	463	513	509	515	530	505	506	484	496	504	489	476	510	491	530	493	558	491	492	526	489	515	502	477	482	547	515	517	493	498	483	511	497	519	528	512	518	514	507	486	502	516	537
496	506	477	513	526	486	470	485	499	473	527	487	503	524	520	493	484	498	500	522	494	526	484	483	487	465	504	493	504	490	491	514	495	507	531	531	506	506	513	497	467	505	497	477	473	493	526	517	480	505
480	490	465	502	495	496	483	488	504	540	525	502	487	490	515	509	521	481	545	532	518	482	503	529	505	493	485	503	510	495	480	502	492	480	482	513	488	486	487	492	511	483	499	512	495	523	481	497	496	489
459	482	489	436	503	497	468	498	486	494	492	488	493	502	489	494	492	486	493	485	495	497	505	498	540	485	482	506	470	500	523	505	480	514	495	504	500	531	543	488	496	522	483	488	509	502	518	526	520	470
490	479	509	490	458	511	477	485	523	497	493	494	480	503	488	511	492	484	492	519	508	512	501	498	507	481	460	524	474	508	528	513	479	499	492	503	495	469	518	498	492	509	497	513	460	491	497	505	510	478
483	490	474	471	516	463	497	489	489	503	500	485	471	503	497	502	480	492	502	502	488	480	476	489	523	494	510	491	485	484	493	476	510	488	516	512	476	495	517	502	481	474	514	489	477	495	523	506	469	517
478	480	480	474	476	502	497	500	509	479	519	498	518	484	483	510	482	480	508	512	519	470	506	489	474	494	514	502	500	467	486	489	514	507	485	496	485	475	541	516	484	510	504	513	491	506	513	519	520	461
491	474	528	494	477	527	460	470	475	505	491	482	501	499	498	477	485	490	503	489	488	496	482	520	492	496	479	515	545	458	522	464	502	493	515	513	510	489	484	497	481	480	497	514	500	501	508	503	503	483
517	490	476	463	501	478	492	497	525	474	495	496	475	487	487	500	470	482	475	502	491	480	486	507	482	509	468	493	504	493	490	493	472	501	485	480	501	512	547	508	515	515	488	491	487	483	518	520	485	485
469	462	484	507	468	479	466	469	495	466	486	484	493	502	531	469	502	494	483	505	489	491	514	504	494	510	522	491	515	481	507	506	491	487	498	474	533	495	494	506	484	487	477	493	470	497	518	487	525	490
492	457	494	488	560	492	479	499	504	485	491	496	464	504	503	484	468	457	480	474	495	498	457	490	501	483	468	483	495	473	499	465	502	504	475	512	510	488	529	487	492	509	502	476	499	488	484	485	489	500
484	472	466	456	502	510	492	457	474	457	496	475	480	513	467	469	486	492	476	462	489	549	500	474	493	471	473	501	506	502	482	480	471	523	494	467	500	481	491	477	498	512	511	509	488	492	525	519	504	489
467	461	521	458	471	484	491	504	467	461	504	510	507	526	484	485	494	514	493	466	499	487	461	479	481	477	494	523	523	494	485	496	517	489	466	511	524	508	521	494	494	493	480	496	518	486	474	513	498	459
456	507	488	476	447	489	483	466	481	489	493	502	504	461	498	490	509	478	470	505	504	504	510	495	491	517	490	503	498	476	502	504	480	476	478	500	512	500	522	479	511	473	513	484	455	506	488	471	530	486
460	482	458	494	467	521	462	471	462	497	495	484	488	494	504	477	489	453	501	499	482	477	478	496	508	496	487	512	518	505	526	499	501	513	501	518	528	481	502	503	487	520	475	492	494	460	475	477	514	518
463	471	481	476	474	513	530	464	502	500	474	516	491	499	484	485	484	510	510	473	486	476	484	526	489	474	499	475	490	536	541	550	490	504	497	528	503	516	498	495	485	484	467	522	510	490	513	453	476	491
465	488	498	495	480	481	461	458	482	508	505	473	500	476	480	471	489	483	487	491	488	497	487	471	470	485	501	518	518	508	525	484	477	531	479	489	511	494	477	486	480	519	495	492	483	492	466	492	512	489
490	477	471	463	486	495	492	479	466	472	518	489	462	492	481	512	443	500	511	492	486	490	515	512	500	490	476	498	503	496	516	547	503	535	499	498	525	476	502	496	543	480	478	507	472	521	484	508	494	542
497	470	472	461	496	491	487	507	484	491	486	471	488	485	477	495	475	505	488	517	500	502	475	496	497	479	508	523	512	507	491	512	487	469	482	499	518	498	502	492	488	512	463	482	471	517	520	528	551	491
463	472	473	487	495	487	520	489	492	492	478	468	484	476	479	502	473	495	479	503	490	493	499	520	490	516	521	523	507	497	479	515	470	528	469	464	506	470	495	478	468	480	506	484	535	482	549	512	522	496
511	497	493	473	478	470	475	471	519	499	486	456	490	470	491	484	476	498	496	479	479	523	491	524	536	512	518	493	490	518	504	483	503	473	489	476	498	488	508	505	498	481	481	462	484	536	509	489	486	505
464	497	517	511	506	443	487	503	471	477	511	456	473	485	498	480	475	487	502	492	501	480	478	493	466	471	508	494	460	488	525	499	487	489	476	498	489	476	524	497	519	475	509	494	506	473	496	494	501	490
482	486	485	491	511	466	484	473	472	477	504	488	470	484	505	496	481	467	520	502	495	501	507	525	497	501	485	545	485	490	477	520	500	508	512	492	480	471	480	492	461	476	503	499	502	504	495	506	502	472
505	488	469	496	474	472	471	488	467	482	496	474	493	490	481	487	477	498	478	452	471	504	514	483	527	477	475	496	459	495	516	490	510	488	501	489	503	479	500	474	504	481	463	469	488	501	494	502	476	506
495	494	496	467	499	551	487	496	505	494	500	480	458	458	493	476	501	466	483	482	476	490	501	485	483	505	486	487	488	510	484	507	515	515	475	473	496	502	479	484	477	475	495	524	499	501	517	524	504	511
484	493	511	487	509	498	499	477	461	482	487	467	452	483	506	467	496	494	476	492	480	481	493	515	461	474	516	494	539	519	510	516	503	501	519	497	495	500	486	491	505	506	481	518	492	511	508	494	505	511
499	499	490	519	502	496	476	508	484	493	482	488	477	484	475	485	497	506	494	480	499	496	475	514	486	473	493	502	482	500	488	466	522	490	482	504	485	519	485	527	460	493	509	505	505	469	490	507	466	493
506	483	492	473	469	523	447	508	454	460	475	478	468	472	510	459	462	475	500	462	496	522	504	478	480	486	489	506	503	493	460	487	485	480	509	465	479	505	502	498	483	517	487	508	492	476	489	512	486	498
516	471	511	504	499	463	485	487	515	483	484	495	472	482	523	495	494	493	470	494	510	508	510	491	497	482	469	465	494	482	476	494	484	463	509	485	504	475	492	507	536	487	492	492	519	510	522	470	484	510
484	501	508	496	453	466	473	488	480	501	468	472	486	496	451	465	475	493	513	484	474	470	504	480	525	483	501	498	500	485	490	510	478	489	488	480	476	523	501	480	506	543	492	525	499	482	495	517	500	459
500	463	466	487	475	463	499	485	470	487	478	485	446	472	485	498	483	494	521	483	475	495	525	516	499	467	458	494	469	463	475	490	501	485	484	492	508	480	484	483	477	517	490	518	526	510	493	509	490	485
509	472	425	512	471	503	489	480	502	485	458	472	508	448	450	462	490	484	484	488	463	506	487	505	487	491	473	492	469	506	493	473	469	503	477	466	500	510	490	514	505	491	491	507	493	495	489	490	493	479
489	501	492	466	471	503	469	499	487	464	501	477	484	484	489	473	489	479	489	493	486	493	476	514	499	437	467	475	512	477	499	483	516	479	482	498	486	503	506	493	530	489	488	476	493	493	494	508	502	503
469	486	479	453	480	501	484	476	484	502	513	457	482	467	473	495	504	478	503	504	510	492	462	496	494	489	495	507	482	502	481	484	492	487	502	520	507	506	497	503	533	472	479	508	511	502	513	497	508	524
483	515	486	489	475	475	482	498	494	474	489	453	479	499	461	482	486	469	503	492	506	485	491	513	502	492	486	515	499	499	499	497	480	537	485	486	475	463	451	513	503	514	522	476	539	506	506	477	490	489
490	497	499	498	475	489	501	501	488	514	483	469	501	469	462	491	474	504	482	474	513	508	490	465	510	493	507	495	491	478	503	534	485	511	485	509	489	477	524	487	503	490	497	513	525	482	468	482	486	483
473	477	451	478	458	459	503	512	455	530	481	483	490	505	470	488	469	495	502	506	508	495	487	484	490	477	500	502	481	477	503	491	489	473	498	516	484	517	479	509	497	491	484	484	492	505	498	478	489	487
484	502	462	489	482	445	456	481	477	487	488	526	471	495	471	480	475	477	476	504	494	467	495	472	505	479	483	516	516	504	513	481	516	501	477	520	483	469	491	494	501	501	488	490	491	464	502	497	503	494
470	473	482	463	471	481	483	487	505	489	479	480	485	494	499	507	458	481	511	465	493	492	491	485	495	537	492	480	485	510	501	509	478	491	482	520	462	492	507	509	503	493	503	510	479	482	464	507	481	496
492	478	464	478	459	505	471	449	449	525	496	468	469	476	503	482	478	453	462	497	532	453	483	477	492	494	526	494	527	506	486	525	523	516	487	483	490	515	463	482	475	469	470	502	503	493	513	466	476	480
487	473	449	503	455	497	476	462	469	477	478	465	456	475	501	512	498	462	483	490	501	507	490	525	480	490	503	469	518	521	514	511	500	495	504	494	505	439	498	471	472	475	457	498	500	502	490	475	500	540
464	475	498	490	481	460	505	455	458	478	456	482	496	455	484	480	456	507	490	485	498	487	491	481	494	513	473	485	451	521	516	511	506	500	501	484	515	511	500	510	501	469	497	476	528	494	510	497	494	501
488	481	494	482	517	484	489	487	470	461	460	505	506	461	488	461	502	494	478	483	500	468	488	458	476	478	514	498	459	512	503	491	496	496	495	492	496	505	499	500	479	484	487	480	510	494	505	491	508	467
456	489	480	503	510	468	494	493	484	470	475	499	483	482	470	488	491	453	514	484	482	493	463	512	473	513	491	509	485	508	491	512	537	494	491	499	485	496	500	468	514	485	514	494	512	506	473	517	498	495
473	474	495	480	500	468	466	498	474	498	495	499	486	450	485	490	490	480	478	503	492	485	479	474	495	455	511	480	477	484	481	483	492	478	479	512	505	491	511	500	508	493	489	475	446	466	462	480	477	499
471	501	496	481	473	477	478	472	472	468	481	499	467	470	484	481	474	452	491	496	491	490	498	529	478	492	491	475	477	504	483	485	491	541	489	498	464	498	490	488	470	491	496	519	490	499	459	510	478	520
461	495	469	472	489	477	503	465	488	531	481	459	477	500	489	474	505	495	469	496	533	482	490	479	464	520	491	495	521	464	521	494	514	447	512	513	481	510	487	491	482	491	501	483	494	498	471	450	474	508
484	465	477	461	465	476	470	463	496	500	497	473	488	459	499	482	475	478	460	471	484	471	484	461	494	493	490	474	500	494	479	445	465	478	478	490	511	517	503	453	470	501	504	484	452	485	503	491	518	520
469	470	491	481	441	498	488	446	466	487	484	497	454	516	465	477	483	458	490	486	475	493	503	489	461	483	478	478	504	477	514	472	488	480	519	496	493	462	500	483	483	487	491	453	499	495	469	490	521	498
508	448	504	452	494	470	472	479	491	469	494	480	459	478	461	473	494	485	461	473	502	467	473	494	481	490	536	433	462	475	494	482	485	510	504	481	490	478	485	497	490	528	468	487	502	496	502	481	481	510
489	467	477	489	485	478	491	484	424	490	490	475	474	460	453	488	485	473	482	502	478	479	540	475	478	477	487	476	475	502	505	482	473	508	478	525	495	496	483	488	503	525	516	515	477	492	508	514	514	490
461	474	484	491	471	497	456	464	447	492	474	496	501	464	476	471	465	465	476	491	473	464	472	483	511	479	475	503	479	455	471	486	508	480	482	497	493	470	495	477	451	517	525	514	452	486	464	491	470	491
449	461	459	496	500	486	470	465	472	467	494	482	461	493	499	470	481	504	479	456	480	484	480	489	465	472	486	467	469	473	474	481	494	493	476	500	499	488	529	496	485	486	513	510	511	509	485	491	524	456
494	468	482	531	477	488	485	467	487	451	492	478	497	466	483	472	462	450	493	491	456	502	459	516	502	496	463	485	475	472	479	493	493	474	501	509	502	519	492	499	494	536	524	502	560	493	521	493	499	471
464	458	471	474	470	456	494	470	467	479	486	476	492	517	479	473	491	451	485	490	499	491	486	482	463	491	493	496	478	486	463	491	477	462	477	462	491	488	511	500	509	508	474	527	473	527	504	517	549	494
476	441	473	498	467	489	458	442	485	492	463	491	488	481	461	479	479	497	475	481	470	437	466	462	490	488	474	460	490	480	484	501	473	492	478	500	483	509	486	492	478	528	499	496	505	473	510	472	500	470
489	437	487	476	484	474	488	462	462	445	508	466	483	470	481	478	485	471	476	463	493	477	491	489	480	458	492	477	464	476	460	499	494	487	469	505	489	524	470	488	511	525	482	508	533	501	495	513	509	495
487	481	479	488	478	483	480	477	468	476	485	470	478	487	466	481	485	468	498	497	498	479	459	460	511	431	488	468	489	481	476	469	488	499	496	483	491	475	493	472	488	509	532	496	522	498	477	494	483	498
466	478	506	466	482	488	472	462	471	468	487	476	492	495	470	537	459	476	493	468	466	479	473	470	476	477	463	477	500	480	502	485	474	509	488	504	484	487	492	480	507	471	524	504	523	490	506	487	454	497
457	505	479	498	461	476	476	469	459	474	484	456	473	484	509	509	511	456	465	493	484	481	485	477	497	479	477	450	473	472	492	475	466	499	509	497	497	499	466	468	472	509	471	500	482	497	489	495	486	491
477	455	504	486	426	458	482	498	471	477	464	465	452	487	469	472	473	504	493	493	474	471	480	482	523	492	485	487	482	479	490	469	523	502	520	479	483	476	498	483	481	469	491	518	504	478	480	497	498	474
461	457	481	493	463	508	485	491	452	505	482	468	481	484	477	480	489	507	486	480	484	472	510	473	472	500	485	484	466	494	475	489	474	456	492	497	498	498	473	484	498	477	499	501	473	517	488	504	526	494
464	464	479	470	474	488	481	459	467	473	506	498	441	474	471	460	459	446	466	478	483	468	493	489	499	487	477	473	472	515	483	479	489	468	460	492	468	502	495	474	501	531	472	482	486	467	484	473	475	470
453	452	478	500	458	506	461	471	468	448	494	466	465	489	470	460	455	456	470	448	479	448	486	500	472	485	490	467	488	492	493	471	482	468	490	517	475	494	502	493	475	457	490	468	479	464	505	481	478	483
498	490	449	475	454	455	458	482	460	501	478	506	478	508	469	485	476	503	494	477	456	479	479	479	461	467	480	485	504	488	469	490	469	512	486	496	498	497	498	497	500	478	504	478	483	512	492	503	458	483
465	501	459	498	490	484	472	477	482	482	474	472	460	473	479	499	451	468	497	438	493	490	475	478	487	490	471	464	473	490	493	458	474	493	482	484	464	470	511	468	486	483	464	472	489	501	477	477	515	481
456	463	484	474	465	466	484	498	489	469	455	471	522	480	485	470	487	462	470	477	480	489	480	472	483	493	481	486	496	474	486	498	489	467	483	495	495	462	483	495	475	459	518	476	477	482	487	459	480	511
464	478	490	451	447	479	455	497	459	484	491	476	462	483	469	472	481	490	479	491	531	466	504	492	502	484	477	482	475	461	488	484	495	485	465	470	481	483	491	477	501	504	476	475	502	475	520	469	493	466
443	502	471	468	464	488	500	478	479	485	462	475	467	504	445	474	488	478	469	489	531	475	481	477	462	475	510	493	510	493	481	467	496	458	492	474	484	478	480	492	494	471	486	474	493	506	488	476	459	509
477	485	482	470	452	515	463	477	499	498	472	485	515	459	461	480	484	474	497	468	468	502	507	516	484	479	520	484	448	505	488	490	480	500	467	462	475	467	456	470	474	490	444	480	476	478	513	492	492	493
477	457	521	488	458	466	468	502	508	452	459	481	461	434	471	445	490	483	484	467	459	471	483	490	522	478	486	464	464	480	489	495	482	477	484	511	492	471	498	484	489	481	482	501	469	488	499	495	477	476
452	476	469	474	468	457	480	471	454	473	446	472	460	446	479	469	494	481	470	488	458	458	485	461	481	487	477	501	518	486	500	478	477	487	487	495	464	487	512	486	493	471	497	494	490	471	461	491	524	491
507	455	505	475	474	475	501	455	492	465	496	454	497	473	450	481	499	476	512	465	472	463	498	459	506	497	490	468	501	478	462	497	507	519	471	502	461	493	509	494	486	452	462	504	484	496	504	474	505	504
462	484	471	465	474	467	514	501	452	462	471	468	465	465	462	482	442	486	474	498	491	490	473	476	481	502	503	461	484	498	514	512	516	509	488	480	516	464	504	463	487	513	510	478	488	514	477	453	475	502
477	462	465	465	471	488	457	452	494	458	466	470	490	471	480	472	486	482	474	504	472	501	500	486	490	486	480	502	505	484	516	476	485	508	493	488	503	481	483	469	518	474	497	481	504	458	471	490	531	488
481	447	467	500	482	465	479	471	457	476	476	451	466	466	450	471	483	491	466	468	510	467	486	484	481	476	460	509	480	496	462	492	511	491	512	516	494	504	474	483	486	507	464	484	483	503	462	448	470	516
458	483	475	461	488	457	479	474	470	514	462	479	497	454	462	468	485	493	503	477	468	480	490	456	480	486	468	480	507	482	476	475	498	491	477	482	491	470	482	500	477	488	476	483	490	489	476	459	498	467
464	470	485	479	480	474	512	508	475	504	500	460	466	476	471	467	478	505	454	494	496	472	491	528	480	489	491	470	491	499	492	492	473	528	495	501	491	476	504	520	471	482	485	491	468	514	514	511	527	532
458	460	473	501	453	479	480	479	520	488	497	484	482	473	450	469	454	488	503	469	489	486	444	486	475	467	524	488	490	508	496	500	484	481	509	520	476	526	490	511	505	460	502	476	485	496	473	470	494	508
457	481	452	460	469	471	494	459	479	483	506	498	509	465	470	444	517	490	487	497	484	477	481	454	461	487	485	482	504	489	468	482	457	510	500	468	470	498	507	533	492	513	512	506	500	493	501	513	494	483
459	477	472	463	475	457	484	471	487	502	452	497	451	482	463	464	497	481	491	502	498	469	482	451	471	485	463	467	498	468	497	495	495	473	484	507	476	482	496	505	495	499	482	514	472	511	526	492	496	496
459	448	449	470	459	508	473	436	472	447	487	484	495	481	484	500	469	490	472	505	475	497	472	501	486	475	477	456	468	493	486	469	497	478	481	496	473	473	488	483	455	488	480	505	500	466	466	502	480	493
491	472	520	472	461	468	473	459	480	452	488	484	481	502	486	500	472	478	486	460	496	485	490	489	471	471	481	485	485	465	520	488	467	497	458	481	469	474	489	496	483	497	481	485	466	481	476	457	451	484
453	456	481	464	482	463	481	450	481	459	459	476	500	491	455	499	486	478	468	481	488	465	465	465	468	460	475	463	499	467	497	485	468	494	489	496	475	457	489	464	474	481	472	484	483	481	487	472	496	484
453	470	517	482	474	484	452	486	459	458	479	469	504	490	486	477	482	471	464	490	497	458	496	466	492	467	491	479	508	473	490	491	494	497	487	499	481	488	459	471	497	502	468	500	489	484	463	484	484	493
485	453	465	473	477	478	463	488	489	476	457	475	447	476	495	480	458	471	489	465	490	470	458	479	488	472	477	472	471	501	469	475	456	471	457	496	493	435	457	463	465	480	504	509	508	489	515	494	481	488
467	475	491	488	481	478	476	475	505	480	472	471	480	461	461	491	476	446	474	466	474	475	470	468	491	484	467	459	492	486	495	509	479	469	458	479	477	474	460	459	459	489	505	460	504	443	510	496	497	477
460	485	482	474	458	465	464	486	497	484	485	485	446	478	478	490	472	478	480	482	459	476	487	482	489	497	456	499	464	486	473	462	478	471	454	453	460	487	471	482	464	472	470	455	471	481	461	482	487	510
471	467	466	483	475	450	473	475	485	461	454	504	472	465	495	470	470	464	468	483	475	468	479	476	466	468	469	432	492	459	484	490	463	490	449	494	487	497	488	480	469	461	485	484	520	482	494	469	488	465
420	458	488	492	464	470	485	500	511	477	465	464	476	481	492	450	463	478	468	454	491	470	471	456	484	463	474	492	476	464	509	485	494	482	490	487	476	481	481	479	479	501	477	524	493	458	491	511	480	468
465	480	488	484	479	478	484	455	473	489	493	454	489	498	460	467	480	474	478	462	460	463	465	516	477	472	465	459	470	486	463	509	459	479	481	494	499	484	500	490	448	495	490	492	492	480	485	497	463	495
464	452	451	467	453	481	477	468	483	473	502	470	440	464	472	482	487	470	486	472	464	429	467	472	453	461	474	477	471	487	451	471	466	493	472	489	488	491	470	473	460	496	471	487	492	486	502	497	492	533
471	481	457	463	463	433	488	488	480	435	470	484	492	508	472	494	480	471	447	457	440	471	490	454	479	468	466	444	479	476	461	473	448	462	473	475	484	478	480	468	488	481	469	476	486	504	466	503	496	495
468	476	436	462	475	496	472	469	472	485	474	449	483	471	452	506	477	495	470	487	451	475	492	474	460	468	484	466	462	459	482	471	497	465	489	486	491	469	473	476	474	511	493	468	453	496	471	456	489	512
451	468	476	491	498	477	461	478	451	460	477	499	499	487	468	456	448	462	458	485	475	485	490	450	474	466	476	495	494	477	471	505	521	467	462	467	499	481	502	457	474	492	491	488	483	472	474	476	469	522
467	469	483	458	462	462	480	502	481	456	483	463	492	471	460	476	483	446	490	460	461	477	483	480	507	461	473	491	492	494	473	495	478	479	486	498	482	495	472	477	479	469	517	474	470	494	478	473	485	537
476	456	469	457	481	485	440	472	470	468	458	505	472	471	483	443	463	445	472	476	480	491	479	462	471	467	498	455	465	474	463	495	484	478	461	507	486	487	461	459	470	465	461	478	462	478	488	501	459	495
452	456	452	466	473	490	470	490	489	472	474	467	456	492	484	468	493	448	486	494	476	478	474	480	480	460	503	461	477	473	471	505	472	471	482	469	490	471	493	458	482	489	474	488	458	482	487	491	468	465
469	472	467	479	475	490	473	470	474	467	431	460	460	458	458	472	469	484	491	461	457	491	479	465	461	466	471	476	463	476	484	459	493	461	470	471	459	508	465	474	457	469	500	483	472	480	468	500	471	464
471	464	459	471	444	444	496	454	474	446	463	458	482	461	442	460	449	464	476	443	462	466	473	470	446	475	476	458	460	477	474	489	452	504	467	473	472	471	468	463	474	469	469	490	476	468	456	489	479	477
447	466	481	473	471	463	465	462	464	490	474	508	468	459	481	468	471	467	469	456	467	444	463	467	486	447	472	449	490	480	498	498	501	468	493	479	468	485	483	499	481	487	508	468	480	453	480	484	465	492
469	472	470	447	474	465	466	454	450	478	458	471	481	500	457	489	473	486	485	485	448	462	464	480	469	474	485	482	483	467	489	483	474	472	476	476	477	486	495	460	496	462	514	464	487	480	482	493	472	481
426	438	438	461	444	462	452	461	460	461	468	463	476	499	465	470	443	460	461	474	449	472	506	480	455	476	453	477	466	470	456	481	468	485	486	448	488	465	471	504	468	475	504	472	486	491	471	484	470	469
470	459	448	464	444	448	479	443	436	443	460	461	471	467	492	485	491	473	468	467	458	466	500	482	464	462	489	484	482	506	471	462	446	454	486	458	471	482	489	478	479	487	489	458	453	464	495	468	463	480
462	458	499	452	457	476	452	460	455	463	476	466	450	439	461	447	484	465	473	481	488	472	445	476	468	480	486	464	468	498	484	467	459	479	481	489	467	469	487	468	483	467	461	470	470	475	454	494	486	488
445	462	468	441	484	453	480	480	466	469	495	477	451	486	481	453	464	498	485	485	468	475	480	485	472	479	500	478	460	494	471	492	502	455	473	480	467	506	486	485	469	473	506	496	464	491	470	491	496	476
473	480	483	438	457	458	466	471	469	453	487	458	451	478	471	477	470	476	483	495	479	472	448	453	458	504	470	457	476	484	446	460	443	503	466	453	482	481	460	494	478	491	478	452	490	505	484	484	503	497
469	450	448	460	461	451	472	489	456	477	458	464	486	450	471	483	462	482	488	473	480	455	454	475	471	475	475	461	485	473	481	449	466	466	469	462	492	474	474	472	461	486	514	461	473	459	480	477	498	457
464	447	470	478	475	474	455	466	446	459	459	459	464	488	464	467	487	475	446	473	477	463	480	474	454	447	452	448	469	481	481	468	467	462	471	469	482	473	486	481	498	468	494	471	477	482	501	502	470	491
511	468	478	433	444	476	471	469	499	455	461	509	474	476	466	487	487	458	487	490	491	463	471	460	483	480	476	458	508	468	458	472	495	470	479	468	470	454	499	455	448	480	477	481	461	476	474	473	463	472
478	452	471	458	478	464	453	482	467	469	473	466	472	480	459	482	486	453	490	460	470	469	475	482	498	463	467	452	461	487	461	488	461	455	443	481	469	456	442	473	463	453	482	476	469	459	491	464	455	499
469	458	455	448	470	448	466	479	489	455	468	463	452	495	453	440	451	462	454	438	467	459	467	468	458	469	427	464	461	470	466	491	487	475	472	467	461	487	509	447	492	477	464	487	508	491	455	475	478	492
446	475	457	460	464	473	475	473	467	466	462	473	476	464	476	485	460	459	446	494	494	478	484	481	464	485	490	462	462	477	469	477	490	507	454	468	485	476	467	472	496	545	504	459	473	474	482	461	472	477
474	508	462	485	472	477	433	462	473	441	464	463	474	464	469	476	449	483	488	478	454	484	474	466	453	469	468	454	452	505	460	441	430	471	498	451	474	468	493	461	459	484	489	459	483	490	469	495	476	475
431	466	434	454	447	483	474	460	472	468	477	447	460	480	479	483	475	488	451	472	456	457	471	464	462	467	487	460	451	498	475	465	477	490	469	483	463	488	466	464	528	487	460	482	476	466	482	490	495	468
454	474	481	451	468	466	456	473	451	463	472	462	482	473	477	496	524	500	486	456	463	483	455	453	475	503	469	489	456	471	478	455	473	483	456	481	491	465	501	452	463	463	460	475	459	495	494	501	495	471
448	461	469	493	477	445	453	467	459	470	457	461	476	457	471	512	497	465	472	465	448	456	481	490	488	461	465	454	445	477	485	464	474	481	454	493	451	456	467	451	440	475	486	461	478	490	500	482	497	499
459	470	465	476	484	465	478	504	461	496	448	457	480	478	509	489	473	494	438	443	488	459	490	459	462	469	474	458	451	479	468	473	457	491	469	490	493	467	469	478	489	467	481	471	488	490	473	473	486	504
473	481	480	470	489	489	490	488	448	480	455	496	473	508	452	522	456	463	447	443	456	495	458	479	471	484	474	476	457	460	489	511	462	468	463	477	466	462	472	491	491	474	458	482	468	480	472	474	511	523
479	497	466	494	450	464	464	475	466	463	470	488	479	462	454	454	464	449	474	475	482	463	489	484	452	468	478	471	473	488	481	491	461	465	490	484	460	473	472	477	481	484	481	481	467	518	499	498	524	495
498	460	467	480	468	511	490	493	462	462	482	488	458	487	468	507	471	487	475	464	459	455	471	470	471	479	484	437	453	477	472	464	485	464	501	487	470	460	448	462	445	474	471	487	479	482	474	498	508	473
484	490	478	442	516	478	468	479	494	471	461	478	445	442	461	458	484	487	468	477	495	468	468	486	444	499	476	475	485	484	465	451	482	470	452	466	469	476	484	474	460	462	465	453	459	467	471	469	461	488
450	480	477	487	511	463	455	480	476	462	490	493	451	482	482	460	477	461	472	488	498	495	483	469	483	483	469	480	452	461	475	470	479	450	458	490	483	489	467	490	468	473	455	446	466	479	491	492	505	488
446	447	444	540	505	479	486	453	459	517	478	469	464	475	481	492	471	448	466	466	476	467	457	483	455	456	501	476	489	459	469	485	473	489	484	464	480	464	451	469	479	470	444	470	480	459	458	485	452	560
466	463	477	468	473	491	455	478	465	482	483	485	475	500	491	476	488	490	503	488	472	494	468	472	471	491	456	455	463	472	490	473	489	458	442	464	463	487	454	475	446	464	480	461	468	489	483	475	508	480
476	475	488	468	465	484	468	467	497	462	486	464	492	464	467	518	487	466	469	470	477	481	467	470	447	457	465	468	460	450	433	473	481	456	463	459	467	498	471	472	496	463	485	493	489	499	500	500	480	466
459	455	501	477	471	475	459	480	471	472	459	473	473	467	492	498	483	479	458	470	475	461	469	449	471	452	443	462	475	474	480	497	461	450	480	449	463	468	487	463	458	459	476	478	453	479	469	510	469	471
464	464	463	479	537	503	473	461	496	455	475	460	452	451	473	473	456	462	490	477	471	450	474	465	473	448	482	467	464	468	453	446	460	479	457	461	499	469	458	472	488	452	464	456	452	483	475	458	484	480
496	492	465	475	429	454	461	458	460	467	466	444	458	480	453	468	452	459	467	463	480	463	474	467	441	477	461	449	489	445	453	489	446	482	476	470	481	469	472	473	471	477	470	468	454	454	499	501	486	493
498	464	454	431	451	451	486	474	442	444	461	467	446	482	458	476	488	450	481	460	483	463	478	471	460	458	466	473	454	444	475	460	468	458	472	477	453	477	469	463	470	477	483	458	474	477	474	511	475	478
465	490	450	455	448	468	452	477	480	461	448	469	457	474	453	448	467	460	465	466	478	445	492	467	472	490	478	443	487	510	448	469	488	484	490	445	472	470	456	480	452	485	462	479	474	460	456	488	496	479
483	479	431	452	467	475	450	447	481	448	474	454	467	468	438	471	450	443	464	438	469	472	470	478	473	448	439	468	476	474	493	444	481	465	500	466	465	482	466	470	434	492	482	505	485	474	461	465	463	488
441	467	465	438	479	469	466	453	434	464	460	454	469	442	465	474	453	466	472	484	442	463	463	453	496	461	467	463	477	470	477	482	478	458	492	491	468	478	480	484	464	477	476	468	497	450	487	487	474	446
459	469	456	461	467	449	452	451	457	448	490	476	458	469	454	465	436	448	436	482	439	465	445	465	473	463	499	450	466	489	475	476	435	470	479	469	471	499	478	485	486	453	502	467	494	477	479	478	446	498
475	446	454	477	449	428	450	462	449	459	451	460	447	449	468	458	485	455	462	438	458	458	501	481	453	445	470	463	470	458	451	489	470	484	481	482	478	457	502	475	460	483	479	480	462	458	457	480	465	494
423	457	442	466	451	437	440	460	463	455	453	474	472	453	463	445	446	448	483	478	445	456	478	455	452	467	476	466	476	479	483	463	500	506	467	494	483	467	461	479	454	469	479	472	476	485	464	486	456	475
448	447	448	473	460	468	449	461	470	476	441	476	486	445	479	463	466	441	477	455	446	456	487	471	476	471	464	476	494	445	462	534	503	474	501	511	491	470	461	480	473	464	455	450	482	437	457	473	484	467
468	446	473	428	488	472	457	484	452	457	464	453	453	442	447	483	450	459	456	483	483	438	460	459	469	467	474	459	496	486	496	499	495	442	504	477	471	519	484	472	447	465	456	466	477	485	474	485	455	483
427	457	456	450	446	443	437	453	442	463	459	486	446	464	501	464	449	466	458	452	452	448	470	468	466	435	461	461	507	461	505	545	508	511	464	482	475	493	466	468	481	510	469	482	478	479	467	448	478	466
460	455	446	445	444	463	462	470	456	452	453	456	433	468	471	465	451	417	470	467	481	447	464	449	453	445	457	483	516	484	499	512	490	540	512	501	530	488	452	472	481	453	460	448	455	482	472	471	463	459
476	463	464	470	440	474	462	491	473	471	450	455	452	463	449	460	503	441	484	462	456	450	452	505	454	438	462	483	477	508	528	485	540	538	526	482	494	487	458	470	477	450	473	479	465	477	482	485	478	470
451	478	450	468	468	478	441	447	460	445	435	470	463	469	454	466	467	452	475	450	493	431	462	498	471	439	464	491	476	508	497	521	563	511	519	483	499	475	456	465	491	473	460	489	481	467	483	461	472	465
438	460	457	476	478	457	474	451	429	451	451	460	444	467	434	475	485	444	472	442	438	459	461	447	448	452	452	467	511	500	481	495	565	510	504	476	473	460	499	477	482	465	467	482	460	479	484	477	462	462
428	454	447	465	437	436	450	447	447	441	452	455	474	426	435	454	431	461	459	485	453	476	455	451	454	464	470	470	486	482	520	515	503	485	494	481	490	493	496	433	469	465	453	492	466	461	468	471	481	469
461	437	455	468	423	435	431	471	465	453	440	475	475	464	460	443	456	459	460	491	478	477	483	452	477	473	477	421	462	482	509	493	523	480	487	500	483	457	478	468	478	483	461	474	466	449	499	472	480	473
443	442	457	458	449	473	481	449	438	474	443	485	465	458	446	476	468	450	457	501	485	478	478	451	464	432	468	463	489	517	488	498	514	485	502	470	459	495	486	458	450	475	495	457	466	479	467	456	490	483
454	456	469	467	478	441	459	453	432	463	434	464	469	470	460	439	451	489	470	466	452	472	453	463	449	473	488	462	471	479	520	494	491	487	482	505	483	507	464	474	478	464	446	452	474	459	423	455	477	464
442	457	444	464	442	456	462	447	463	447	453	455	451	473	478	480	457	480	446	467	462	455	435	452	494	476	467	457	487	514	484	480	480	480	497	498	477	478	515	476	487	474	459	455	458	467	450	480	466	463
441	431	452	461	428	438	434	443	439	430	441	474	451	465	473	487	474	466	490	492	475	434	468	464	448	456	458	478	485	491	482	500	479	503	491	491	485	483	488	480	491	495	451	455	454	463	470	479	483	453
451	479	455	441	428	445	430	427	476	462	451	458	477	470	508	464	513	485	495	481	468	486	470	493	467	473	455	489	479	481	475	501	520	520	499	518	477	492	490	485	483	454	470	475	467	454	470	457	465	465
451	432	457	459	431	459	441	478	446	456	458	449	483	475	465	474	476	465	475	474	485	492	465	481	491	479	469	456	484	487	464	472	470	502	500	492	506	508	494	501	503	459	467	500	473	438	485	466	486	458
449	454	435	449	454	453	441	448	457	440	457	449	479	481	479	483	463	484	476	449	492	490	457	474	476	469	472	454	503	470	462	492	506	503	525	491	493	507	507	477	474	507	463	475	458	444	475	456	464	450
449	454	442	449	441	455	471	446	452	446	442	467	443	439	480	466	457	466	482	466	479	466	487	510	451	443	464	464	487	456	454	491	500	481	524	485	482	479	508	497	510	458	476	471	456	468	465	469	439	456
424	459	462	451	458	438	451	445	448	434	435	470	463	464	479	458	493	452	459	449	480	465	460	446	460	455	441	445	471	478	495	471	509	489	495	500	489	527	474	464	480	496	475	483	466	466	488	463	445	475
442	460	465	444	464	432	453	440	449	453	461	434	460	445	483	486	449	476	447	428	472	474	474	456	473	480	445	466	475	495	511	503	495	490	511	503	514	476	496	490	492	495	477	472	472	446	450	479	462	469
461	448	446	471	472	422	456	447	473	456	462	472	444	472	467	462	485	462	447	455	460	464	456	447	467	469	477	472	490	484	493	523	492	522	488	499	502	492	531	475	556	510	456	492	477	450	452	447	445	498
453	471	471	463	458	441	443	460	475	436	479	451	484	473	459	462	441	489	441	469	466	466	449	458	441	454	433	459	447	485	463	488	493	485	488	488	485	489	527	472	478	484	470	422	469	475	500	483	478	497
441	497	451	452	469	458	452	476	468	466	479	471	465	488	452	445	431	450	433	443	462	480	448	463	454	474	480	496	464	498	478	478	498	465	514	476	474	477	514	499	503	464	478	481	475	485	468	455	475	463
440	449	452	463	444	441	442	471	471	471	439	454	462	476	465	458	453	455	447	445	483	477	469	459	447	467	466	455	480	472	490	528	489	514	487	484	487	505	498	481	493	486	481	477	481	461	484	440	451	468
434	463	444	458	452	444	446	453	464	458	451	485	451	460	427	467	459	482	431	459	468	461	476	489	467	474	513	463	452	509	472	462	479	479	493	519	475	477	475	459	458	474	483	466	470	483	446	471	452	468
452	446	432	449	462	450	442	476	448	455	459	458	460	455	469	480	455	426	455	464	452	481	483	474	503	464	511	487	492	450	476	454	488	477	500	491	506	464	492	484	470	458	458	465	481	464	462	498	478	467
465	432	436	447	454	434	464	447	449	444	467	465	453	453	465	467	451	467	461	463	466	494	462	459	495	489	476	463	472	473	467	470	463	503	475	503	469	471	488	507	470	474	501	493	468	462	464	500	460	473
441	464	468	472	450	436	447	434	463	428	445	439	456	466	447	457	458	470	437	482	478	447	485	464	484	459	493	455	469	507	464	460	463	462	479	469	488	477	480	484	497	504	476	474	442	444	491	474	487	471
457	425	471	461	477	460	459	452	458	441	429	463	444	471	465	460	440	436	465	457	457	460	470	469	488	485	466	449	480	453	451	455	458	454	456	478	472	474	469	481	486	473	498	473	448	474	465	474	485	479
450	463	464	419	443	459	445	452	422	443	451	477	462	479	474	478	455	453	463	467	462	480	511	473	458	446	435	491	469	448	447	459	461	454	450	467	461	462	477	477	482	480	469	483	485	521	487	477	481	477
449	454	442	444	447	462	451	444	449	439	483	432	467	477	458	474	448	456	442	441	484	481	484	459	467	441	468	466	469	455	450	454	461	479	462	449	469	438	473	471	452	463	492	484	490	453	492	470	474	456
454	443	453	440	469	438	440	471	420	449	475	451	467	434	436	462	435	442	439	451	455	458	447	454	452	460	417	460	492	460	440	477	464	470	454	463	463	459	439	458	475	471	487	471	481	456	482	501	475	476
452	451	427	451	438	458	451	458	451	479	441	457	461	447	450	449	448	459	464	449	435	448	439	459	455	434	446	467	449	446	463	454	458	451	443	478	453	463	452	485	471	470	441	458	464	480	461	465	481	490
455	452	460	456	459	461	437	437	445	441	469	434	454	476	444	480	442	451	465	444	459	462	469	462	468	446	458	451	460	457	449	455	460	449	487	439	441	473	466	458	453	466	451	457	496	472	504	476	490	467
428	441	457	440	441	463	449	449	458	452	457	456	462	439	466	447	433	458	471	427	449	455	444	453	463	450	445	439	448	458	457	461	444	440	443	472	451	455	449	458	459	454	464	474	453	450	466	458	453	460
441	445	432	441	440	442	455	458	442	470	458	461	473	441	459	461	463	465	455	485	442	479	470	467	422	456	452	457	432	438	451	465	455	450	458	439	454	467	466	441	453	456	476	444	448	478	464	491	469	464
432	457	437	446	457	445	459	438	464	462	445	468	439	481	487	442	454	457	464	452	470	442	466	450	460	460	477	468	451	436	455	456	448	460	457	446	468	471	429	443	463	463	452	455	467	470	467	465	448	467
428	443	459	452	450	450	463	458	433	456	447	460	463	457	454	463	461	460	443	446	457	439	434	461	465	455	471	464	451	462	455	455	429	447	463	462	470	450	446	480	443	474	456	440	478	468	471	459	471	451
446	465	431	442	476	448	437	428	440	469	467	469	464	446	467	454	436	471	477	453	460	436	480	453	447	441	459	440	448	487	434	430	430	447	460	446	451	458	429	469	471	449	437	473	445	482	476	468	487	454
444	461	443	448	441	464	431	447	444	447	455	431	450	448	461	455	492	467	463	476	459	467	436	465	454	451	470	446	436	455	452	470	476	448	447	458	454	435	464	460	438	444	451	484	464	467	442	447	460	467
422	445	451	457	476	449	455	436	434	448	431	452	451	438	454	456	455	480	464	473	443	449	468	456	445	461	438	458	451	447	469	479	446	448	435	451	457	460	472	451	476	437	455	447	471	467	455	475	458	473
442	422	449	452	448	432	453	436	428	457	448	445	460	447	427	449	484	454	445	450	439	477	452	457	444	456	454	453	467	470	449	456	460	455	454	445	438	459	449	473	434	443	455	436	457	468	449	459	461	460
448	443	436	446	476	475	455	455	460	458	467	460	461	435	459	445	436	459	455	454	454	438	448	443	470	442	457	457	458	445	467	445	450	473	467	450	461	454	443	447	450	469	446	456	445	449	462	465	450	452
453	428	434	441	438	457	445	473	428	439	448	444	467	459	437	466	428	452	456	462	446	432	452	459	469	434	455	449	448	456	456	481	463	466	450	475	444	486	490	436	438	449	468	461	478	446	425	457	455	456
435	429	442	443	447	438	441	449	435	449	463	436	442	449	454	453	449	432	438	427	460	478	455	463	434	458	429	451	449	464	449	466	437	472	443	446	454	463	446	453	464	445	473	453	453	449	450	474	453	452
445	446	455	478	452	434	452	449	460	462	437	470	467	469	451	437	442	475	463	432	412	451	459	453	448	457	467	430	453	441	477	449	439	462	454	451	455	467	432	461	441	448	462	454	445	438	483	459	449	450
436	440	437	452	447	475	451	432	468	446	451	447	451	437	424	434	445	438	439	448	439	439	460	468	450	453	448	452	454	455	458	435	454	449	474	445	458	468	464	467	461	441	466	461	469	476	440	462	488	442
454	460	460	440	433	437	442	453	436	454	434	452	437	426	442	453	458	439	458	442	441	436	447	435	430	449	450	458	453	454	445	428	464	459	442	462	427	446	485	452	443	455	454	445	456	436	451	450	451	466
435	453	434	447	449	457	431	421	437	453	447	441	441	450	445	444	431	451	442	431	445	479	446	457	445	457	467	447	448	422	443	433	436	451	433	469	450	430	471	463	456	456	443	460	466	452	466	480	472	472
439	446	428	453	446	423	463	442	447	443	458	434	454	441	428	441	456	455	447	469	460	443	466	435	451	455	452	441	442	436	458	459	463	457	457	418	477	440	434	475	452	449	447	443	451	474	458	454	437	477
430	425	439	433	451	462	443	428	436	466	468	463	457	426	446	430	443	441	444	456	444	452	456	460	435	433	460	463	452	445	473	431	442	417	450	456	472	474	432	446	448	439	468	454	431	466	457	438	441	511
440	432	449	450	458	445	460	443	452	452	437	437	436	433	451	456	451	439	444	452	454	443	451	489	446	449	483	435	459	449	450	437	453	453	451	441	433	474	453	468	446	437	452	454	446	462	471	462	452	504
444	431	443	450	461	455	449	452	446	443	442	430	445	436	460	466	438	447	437	448	417	450	444	439	448	462	426	438	468	450	451	444	450	468	456	446	480	450	449	457	452	483	461	442	436	451	451	479	496	492
462	439	449	444	439	445	459	440	441	448	444	467	457	457	437	448	447	444	463	455	461	428	456	448	431	435	428	446	428	448	453	446	447	435	446	442	464	437	427	447	442	468	454	461	438	459	469	525	506	522
451	459	469	444	462	454	461	440	487	441	439	455	455	451	439	447	430	457	433	422	437	429	452	436	447	445	443	447	453	464	444	446	438	456	447	470	452	457	451	473	454	494	465	481	455	446	516	515	528	443
426	444	454	469	448	458	452	475	463	459	435	452	430	444	464	462	420	451	446	450	453	423	440	464	454	443	432	442	439	429	471	465	446	451	470	479	463	462	453	470	476	439	444	460	466	513	529	532	528	540
450	446	468	475	456	473	467	484	471	431	447	460	440	441	442	441	437	443	440	427	433	450	439	451	440	471	436	461	425	443	435	458	452	457	460	445	439	460	467	451	446	447	460	459	483	504	560	561	548	543
454	451	484	454	483	493	468	456	446	442	444	448	430	437	469	446	439	427	438	417	433	432	467	423	449	472	450	448	454	451	421	439	435	446	494	437	446	442	429	443	480	438	481	463	516	510	576	543	557	555
457	484	464	461	468	451	487	454	465	476	456	444	437	472	435	459	423	456	467	417	451	434	439	450	428	458	475	444	441	431	448	435	447	454	470	434	481	460	435	464	443	470	479	501	490	528	553	582	554	510
487	472	477	485	432	486	492	459	470	465	446	468	455	446	462	443	427	439	445	442	440	450	473	458	438	426	460	434	432	433	470	433	438	455	442	445	438	445	472	445	451	463	467	561	543	543	603	535	567	525
454	460	501	495	515	474	472	449	487	455	439	451	444	463	453	454	454	437	433	450	459	435	447	462	435	433	437	455	453	451	475	446	458	437	450	453	471	462	474	460	450	495	535	530	570	577	568	561	563	528
448	493	472	488	478	464	480	450	462	461	444	449	451	449	459	442	446	465	435	433	431	430	452	468	446	435	449	441	450	449	463	451	438	458	452	446	474	463	455	504	500	544	598	532	546	547	562	535	533	506
453	477	451	459	481	473	477	473	459	433	479	466	469	442	440	433	456	445	453	432	452	468	449	439	434	450	453	448	444	437	451	430	442	428	455	483	454	453	527	483	560	565	557	581	551	588	597	561	558	525
427	446	483	474	471	505	448	469	449	463	450	452	429	456	416	440	437	425	440	455	445	452	432	455	433	434	453	454	438	461	453	473	451	463	448	470	472	521	536	573	550	573	574	599	562	572	573	546	568	538
482	457	469	491	454	481	483	504	443	471	455	433	441	459	441	458	470	445	470	437	480	444	449	420	461	445	443	431	459	447	419	429	462	459	489	490	529	555	572	578	582	595	593	555	592	592	591	603	527	534
449	489	484	464	450	485	467	465	446	448	437	476	443	463	460	469	455	467	456	450	450	473	462	459	473	462	439	436	445	460	442	466	481	481	501	537	545	547	556	571	562	615	638	621	637	614	609	627	557	506
451	491	488	489	479	478	471	469	457	455	455	424	458	481	480	466	484	438	450	463	461	430	441	462	458	462	433	478	443	449	458	453	453	499	493	575	542	525	591	574	586	616	614	641	662	609	587	575	579	538
448	452	444	493	523	445	464	475	480	451	447	462	448	461	453	480	453	463	454	462	451	463	462	471	431	446	464	452	449	445	441	455	458	474	515	531	551	572	577	608	600	630	635	653	657	591	581	597	559	555
444	448	471	447	445	465	444	443	445	483	449	465	438	473	444	460	470	474	475	471	469	442	459	444	463	468	448	440	433	458	450	435	454	490	535	588	582	602	598	630	655	599	597	655	634	605	607	598	583	536
456	445	455	457	466	455	476	463	458	436	455	456	463	459	467	446	455	467	447	471	467	457	460	477	470	452	447	468	440	463	447	461	474	521	538	558	554	566	631	613	601	609	662	622	601	654	598	616	614	605
432	436	428	451	424	438	439	449	436	436	470	466	449	462	478	464	451	466	486	459	452	487	470	452	442	455	444	453	435	455	460	478	498	517	556	505	556	604	617	638	641	661	606	628	675	616	637	640	608	561
441	441	443	442	433	451	436	452	431	443	451	476	461	460	471	453	449	463	465	487	447	450	465	447	461	455	479	470	449	432	449	503	515	544	560	580	623	639	628	669	612	644	696	643	697	658	631	621	584	644
428	444	427	434	439	412	450	432	453	454	431	459	445	475	438	483	456	465	465	456	457	464	485	457	461	457	446	450	441	443	464	507	511	547	595	584	609	635	633	610	671	681	617	642	649	635	616	647	592	578
418	439	430	431	463	442	478	451	437	433	456	459	479	442	451	438	446	483	458	452	442	468	455	436	465	462	422	442	424	449	474	512	561	595	549	596	605	600	647	658	619	639	648	690	658	682	640	616	587	554
425	415	431	439	426	439	437	434	453	448	466	448	433	438	475	456	459	453	437	461	466	479	450	440	438	459	468	452	458	464	478	513	543	584	571	605	615	663	674	664	693	629	663	647	675	666	615	636	594	569
437	414	446	437	442	446	432	428	429	444	424	440	442	444	461	466	458	468	459	464	460	448	459	443	439	451	432	427	457	464	518	568	594	579	555	621	643	640	649	674	643	663	626	683	635	603	668	685	623	561
420	437	429	453	427	436	464	429	438	457	445	456	452	458	461	443	466	450	472	445	424	443	427	442	445	453	453	459	452	496	532	533	549	614	614	653	661	669	641	668	622	645	652	713	685	627	668	647	555	594
433	429	428	433	437	435	450	446	451	423	464	424	440	436	442	442	451	443	461	461	440	432	448	451	449	458	449	472	526	520	578	608	579	607	651	592	640	625	642	615	609	713	684	690	632	669	674	639	601	575
423	423	432	421	464	418	414	425	438	440	444	422	438	435	422	436	435	446	425	450	448	457	439	457	455	454	506	528	502	522	563	564	597	599	594	648	618	604	651	647	645	647	662	633	643	619	594	606	571	579
451	410	428	462	431	443	424	439	438	426	416	421	445	438	427	450	459	425	425	450	422	435	427	463	454	476	514	505	561	559	581	562	615	582	565	617	659	678	628	630	661	681	608	644	617	656	605	570	566	588
425	454	423	429	439	439	401	456	416	407	432	428	455	437	431	440	424	452	424	463	431	427	439	497	501	481	499	519	534	548	557	603	590	584	623	610	620	596	665	662	632	667	623	686	641	643	580	575	606	589
435	411	450	430	436	426	422	432	438	431	449	452	427	403	449	451	431	431	444	429	437	454	461	470	449	503	488	488	546	545	560	602	558	623	642	597	613	618	630	664	620	667	679	656	637	631	557	557	580	587
440	433	424	427	429	412	428	440	417	414	441	456	424	440	416	434	432	426	437	420	419	437	439	442	459	477	448	518	562	515	523	569	538	599	633	622	576	612	657	629	663	622	653	634	566	602	542	562	534	528
432	442	438	422	436	439	425	420	437	451	425	424	439	401	462	436	417	444	424	458	430	448	436	430	449	459	497	486	538	552	555	511	594	606	608	641	615	633	649	616	611	633	635	605	601	538	549	588	543	531
428	435	416	419	434	428	444	435	440	432	412	433	437	427	423	435	436	429	442	434	414	442	425	446	440	460	478	524	516	544	554	553	532	571	588	590	608	597	660	623	577	610	630	578	570	569	577	612	554	517
415	430	413	422	431	427	438	428	425	433	439	436	432	440	433	437	431	440	438	437	440	443	436	436	444	426	449	460	478	517	566	554	526	546	568	601	593	638	618	598	629	628	634	588	557	534	545	553	539	525
413	419	437	431	419	443	441	415	412	433	426	446	428	432	449	422	440	447	427	437	430	420	439	428	447	425	460	481	500	500	546	573	542	568	566	570	572	566	615	582	607	619	606	568	573	547	544	520	519	489
429	430	431	423	435	417	436	431	455	424	415	420	432	439	441	434	431	443	447	442	446	445	435	438	425	438	433	458	461	470	515	520	549	536	580	562	528	646	611	609	601	559	561	610	525	581	515	487	484	495
422	431	455	420	428	434	423	440	450	423	411	456	433	435	428	437	434	423	422	425	469	420	434	422	439	449	457	447	459	499	539	511	541	549	550	611	574	555	566	580	568	542	524	550	526	506	495	479	511	474
424	431	420	450	414	428	415	434	443	432	431	429	429	439	430	447	416	437	428	438	441	439	458	448	435	420	413	462	459	490	508	485	519	550	582	552	545	539	543	559	577	581	527	501	512	484	506	494	461	501
400	426	422	422	414	410	432	441	423	421	441	441	428	438	445	415	402	425	431	427	431	419	419	425	429	422	472	453	446	471	467	477	520	530	537	522	568	494	538	532	518	556	490	504	465	451	478	472	461	448
422	412	422	425	436	439	422	425	424	424	413	431	469	424	439	440	421	438	436	429	439	448	429	431	427	447	433	465	436	451	471	461	496	523	507	501	511	544	573	526	497	487	508	472	470	462	470	457	484	464
462	421	434	423	435	436	421	456	422	442	432	430	437	432	437	425	422	430	424	453	441	436	442	435	430	452	420	425	445	464	464	473	505	523	500	521	513	521	487	500	470	502	482	462	468	457	451	444	454	448
419	457	434	456	438	437	430	410	434	418	450	443	432	441	448	446	409	463	426	431	421	432	451	438	456	411	433	465	458	433	481	474	473	509	466	487	493	513	505	514	505	465	468	440	453	427	446	466	483	437
436	417	417	401	433	415	428	420	409	386	437	444	423	434	418	439	435	446	423	458	436	427	436	425	426	439	426	429	440	412	445	467	469	465	494	473	475	472	486	463	451	459	440	431	430	438	442	456	456	460
431	443	422	433	445	414	436	426	432	439	424	420	434	446	440	440	437	435	444	441	469	438	418	434	417	431	422	428	448	448	462	453	425	451	452	461	461	458	452	462	457	453	443	440	452	437	434	472	434	447
415	449	432	436	420	420	428	440	430	438	446	442	437	426	423	448	422	440	434	431	421	429	440	418	422	431	412	428	451	465	457	437	452	448	469	456	448	443	441	463	417	437	424	425	463	447	435	436	442	443
422	432	397	421	428	409	403	424	409	419	432	419	433	415	441	430	418	434	424	417	433	444	418	432	444	419	431	428	436	447	449	446	430	434	448	432	453	454	444	424	428	459	439	428	437	456	429	421	453	444
436	418	431	429	435	423	431	441	413	418	439	437	432	435	417	438	421	441	422	418	440	427	431	426	412	435	453	439	461	447	428	428	418	452	456	415	443	464	428	426	435	430	440	445	447	441	454	441	433	434
426	430	433	419	414	421	425	414	433	422	444	431	431	435	424	429	431	428	430	432	430	434	409	420	427	432	434	430	429	429	430	428	433	443	423	429	430	447	423	424	439	437	458	449	436	422	447	426	440	430
429	434	421	419	428	421	450	456	425	422	428	420	413	437	420	431	419	430	443	421	429	422	422	439	432	427	420	420	435	429	429	423	428	437	444	430	441	457	442	452	437	460	442	439	429	438	427	450	437	436
403	421	435	428	432	434	426	428	437	432	427	417	435	431	421	436	440	438	432	437	430	428	414	432	433	413	437	433	424	446	461	424	429	423	425	462	446	471	430	436	433	438	447	449	429	424	433	442	426	460
452	437	431	455	423	425	423	421	430	426	429	435	405	431	416	433	420	424	425	418	444	426	432	419	453	420	433	434	432	409	416	423	413	416	442	437	446	424	444	447	438	435	455	418	446	424	442	427	433	444
459	420	456	421	397	417	432	423	416	426	443	429	408	421	423	414	433	400	412	430	447	431	434	438	428	433	406	442	436	423	444	438	427	422	432	431	435	441	447	423	423	450	441	423	424	453	418	448	439	453
426	416	439	427	439	446	454	408	415	426	413	419	430	431	443	423	426	413	445	425	429	427	419	438	443	417	409	439	423	457	421	458	443	434	407	445	433	425	428	449	427	444	431	401	431	429	441	423	437	437
447	444	445	440	426	450	408	438	419	420	432	443	427	405	413	413	423	410	436	436	431	412	426	420	434	428	416	455	437	440	433	420	427	441	439	439	438	418	451	420	438	433	450	418	414	426	436	445	426	435
436	464	423	453	436	441	423	429	439	432	451	415	424	423	421	439	439	415	431	438	442	407	418	429	414	435	427	423	421	434	423	436	431	430	433	425	457	415	424	444	420	448	434	442	420	449	431	438	438	441
451	444	446	439	442	442	426	432	418	425	438	430	416	432	439	417	416	437	437	434	441	433	443	438	423	429	431	431	421	431	442	426	442	436	417	438	407	460	426	448	446	440	427	447	411	450	429	446	433	456
462	448	439	439	430	414	415	427	443	424	440	426	431	425	441	413	450	427	438	432	425	418	440	417	444	429	427	437	443	449	421	447	430	431	423	455	427	435	432	428	424	440	444	437	401	427	441	446	465	428
452	452	457	441	432	440	410	404	416	427	430	434	425	429	417	427	435	431	422	420	420	410	443	422	426	422	426	432	441	445	444	426	453	432	416	435	449	404	419	449	404	436	432	413	434	434	444	429	462	427
473	432	456	431	424	423	424	432	418	427	438	421	427	433	435	433	416	412	429	414	429	448	438	439	415	438	428	427	446	436	427	431	416	415	412	426	441	431	426	422	426	468	451	445	427	438	432	449	430	451
438	435	423	436	433	439	434	430	440	421	413	412	413	433	409	410	405	417	456	412	439	425	425	424	429	430	413	421	437	428	441	437	435	427	440	449	441	429	432	425	440	426	445	441	423	435	444	433	434	429
453	443	432	432	422	410	430	424	437	443	430	421	424	435	428	441	439	414	430	439	408	422	432	414	408	424	451	430	431	440	415	413	420	423	429	436	447	439	429	421	416	449	420	441	418	444	418	421	416	429
414	466	423	423	439	430	432	410	417	418	426	425	424	415	404	428	424	428	439	430	428	422	438	443	429	436	425	443	429	439	423	454	428	423	423	423	441	429	435	415	432	422	440	435	420	416	441	440	437	422
431	439	441	420	420	437	416	433	434	404	426	424	417	438	449	441	435	439	438	437	454	452	446	444	456	433	420	442	425	419	438	429	418	439	454	444	413	436	422	454	439	445	438	440	422	447	434	409	410	427
428	439	426	421	426	418	409	411	431	420	423	434	418	428	431	422	426	418	436	451	463	459	468	459	439	466	448	431	414	428	411	415	432	429	421	429	426	428	419	421	415	436	446	425	440	435	430	437	454	431
411	450	445	427	420	420	399	403	440	430	416	422	411	433	426	430	426	450	465	446	477	483	477	477	469	486	460	428	432	440	423	425	449	428	430	436	435	449	425	424	429	412	422	424	430	423	424	418	421	423
459	421	421	437	420	424	431	427	433	419	432	417	434	432	421	428	455	451	479	513	532	510	516	505	472	507	465	483	453	444	435	423	418	428	440	442	421	433	434	435	423	438	454	445	430	454	423	440	402	450
433	439	431	429	418	424	416	422	414	419	426	410	430	422	448	436	433	456	508	500	579	537	559	523	560	502	486	482	431	452	420	448	429	434	416	422	423	441	434	434	416	422	424	410	434	446	448	436	419	417
418	413	433	425	417	438	409	445	424	425	433	415	421	423	432	454	481	481	520	518	543	532	594	585	537	518	491	471	444	442	419	434	423	440	421	437	442	413	420	418	430	437	408	422	443	420	412	446	428	425
427	418	404	427	406	436	433	427	407	421	429	438	428	442	416	468	464	477	500	520	585	544	604	578	594	540	519	483	441	409	420	442	424	433	419	419	432	419	415	423	426	460	438	425	427	418	439	436	434	431
410	393	430	409	414	415	425	439	427	413	423	422	429	442	420	444	453	445	499	516	560	566	619	557	517	495	475	462	458	432	438	425	425	414	418	430	422	421	410	418	439	419	427	423	429	430	444	430	435	427
425	413	429	423	437	441	426	406	426	429	413	419	420	426	427	432	444	465	516	532	567	564	545	577	516	493	475	470	436	434	465	414	427	428	428	426	424	440	443	435	437	423	434	427	434	422	435	425	428	431
421	419	419	427	429	412	420	411	421	415	418	425	428	421	424	412	433	455	494	490	505	489	503	499	532	486	443	457	425	421	434	430	420	439	409	430	424	418	411	416	419	427	427	422	404	428	435	407	451	422
418	420	429	414	407	418	422	437	399	413	412	416	426	433	451	430	434	409	465	453	501	462	478	466	477	454	462	428	437	413	447	434	419	420	434	428	436	419	419	413	413	435	413	415	383	428	430	424	430	415
395	403	415	424	430	442	414	405	422	419	408	414	420	421	454	431	413	422	461	449	480	470	457	438	454	459	449	435	443	446	430	445	426	430	416	416	418	418	446	416	439	426	428	423	424	425	430	442	434	405
399	427	417	404	420	400	428	411	434	421	426	411	404	390	410	419	422	408	449	454	438	440	444	451	424	442	413	429	408	420	431	449	417	437	433	426	449	422	424	397	426	425	412	477	425	401	418	417	433	436
419	418	415	434	408	417	413	434	427	434	424	415	417	397	432	442	424	418	429	431	431	449	445	430	446	412	442	421	412	418	411	425	411	433	432	418	414	441	428	433	438	445	416	428	432	439	429	432	436	443
418	410	413	385	415	403	407	411	407	413	424	416	441	428	408	448	415	423	442	421	448	423	407	427	449	420	435	426	427	430	405	417	419	415	417	433	416	425	397	419	424	423	401	417	421	422	422	419	408	417
404	399	416	426	413	407	426	421	419	432	417	416	428	424	461	429	428	430	445	422	441	425	442	411	419	425	438	421	427	438	430	423	411	433	407	415	421	418	421	436	414	426	437	422	440	436	428	426	430	450
418	432	405	407	411	423	415	417	396	404	424	419	405	389	422	421	421	425	427	424	419	402	420	426	423	420	449	404	418	445	439	419	419	412	451	420	422	421	431	446	439	437	412	408	440	395	426	424	434	424
[truncated: 974 more columns]
