# Supplementary material for: Simultaneous readout of multiple FRET pairs using photochromism
Source: Nat Commun. 2021 Mar 31;12:2005. doi: 10.1038/s41467-021-22043-0 (PMC8012603; doi:10.1038/s41467-021-22043-0)
Supplement: Supplementary file 3 — Source Data [file 41467_2021_22043_MOESM3_ESM.zip › SourceData/Figure3/Fig3a/image_acceptor_on.txt]

450	445	452	453	466	472	477	425	476	449	487	474	475	464	476	451	523	478	462	486	482	483	485	455	482	478	470	493	496	475	494	445	488	456	484	464	476	474	482	487	496	481	509	480	533	479	474	489	509	459
459	463	463	451	450	443	454	460	455	470	453	446	444	435	452	470	451	485	455	467	465	467	446	451	480	487	479	460	485	472	469	480	479	482	475	484	502	430	468	505	489	487	441	507	481	495	471	469	493	508
435	446	450	468	465	453	449	459	434	474	451	483	472	475	484	462	448	471	485	462	464	491	485	453	443	433	500	469	472	475	471	464	467	487	468	502	518	472	487	475	518	473	526	500	458	520	486	472	483	527
447	434	466	454	467	463	471	461	449	472	474	459	447	443	448	469	451	462	495	473	470	461	478	479	473	467	470	486	482	477	491	464	467	473	468	446	511	474	471	505	517	478	511	476	470	481	489	471	502	492
445	455	456	467	485	472	459	477	468	487	458	473	453	479	473	436	478	472	437	469	462	485	449	484	447	529	463	493	487	471	459	482	494	436	471	502	478	491	460	471	484	508	477	482	492	481	470	481	460	478
444	467	467	413	467	471	474	459	474	501	444	457	440	475	443	456	485	478	450	484	463	485	465	491	460	463	463	479	487	456	503	497	482	483	497	474	492	508	470	496	491	484	507	499	519	485	468	508	478	491
475	463	448	462	473	473	428	465	484	489	478	464	457	459	445	496	475	478	464	475	480	539	467	491	495	467	462	483	523	486	471	495	493	481	511	482	464	476	464	482	490	486	499	505	466	478	519	460	479	478
465	486	444	457	461	468	498	477	451	461	458	505	443	459	458	471	484	494	485	481	458	471	483	479	491	485	478	485	461	463	501	476	467	473	496	473	462	523	463	462	482	478	464	520	502	472	495	470	509	504
464	442	467	484	447	459	473	456	452	460	472	461	490	452	475	461	482	474	481	485	463	492	468	484	480	443	458	464	461	465	488	476	520	491	474	492	493	475	516	474	491	479	498	565	459	464	494	529	495	493
450	477	437	483	449	469	463	443	464	474	465	479	471	458	473	472	475	474	466	497	503	494	456	496	490	479	472	445	457	488	486	485	475	487	477	474	481	491	501	483	479	500	493	473	488	507	471	504	504	518
486	510	461	458	495	469	467	465	499	442	463	495	486	475	452	458	465	492	462	464	476	457	462	482	459	460	522	473	472	450	507	489	489	478	498	511	509	470	487	530	472	467	443	483	472	492	495	505	493	496
438	477	440	449	434	424	488	455	502	468	462	477	450	477	470	487	468	464	462	478	452	512	496	476	487	475	477	496	467	482	500	503	467	502	479	499	495	497	491	513	498	543	464	510	506	463	495	498	523	506
461	445	478	457	472	425	456	437	457	467	464	460	468	464	482	489	483	462	466	459	479	519	516	465	473	484	476	487	478	485	493	494	472	475	484	498	472	471	489	494	492	487	509	476	486	500	492	509	465	500
457	462	448	473	448	457	479	459	467	463	464	449	495	476	484	481	455	469	478	455	467	499	481	470	478	479	500	474	480	487	480	436	438	504	478	489	482	505	480	484	480	505	487	498	481	520	515	496	478	530
436	447	487	475	477	526	468	479	461	482	482	460	452	455	467	480	474	474	520	507	447	468	496	479	483	476	500	479	515	484	495	490	464	500	486	504	483	527	475	467	500	498	507	489	549	498	498	477	487	487
416	478	464	449	460	505	446	484	473	457	474	470	463	454	437	471	473	441	455	485	481	500	499	489	495	484	501	453	505	475	471	476	490	499	468	507	479	447	506	519	498	501	515	497	490	518	524	475	493	516
456	471	459	477	449	425	481	488	471	466	474	472	452	461	455	433	471	500	475	487	482	497	496	475	513	477	457	478	494	477	458	464	474	470	518	498	504	485	492	501	465	494	511	511	469	471	500	485	507	507
461	441	471	468	475	468	486	467	468	465	506	486	483	472	445	471	498	498	477	485	467	484	503	487	458	492	491	488	463	485	480	493	475	504	513	494	504	515	493	507	492	501	495	499	480	492	509	489	510	523
448	480	472	484	473	466	463	462	480	475	470	474	476	502	486	481	492	483	494	451	467	476	465	482	489	488	499	493	485	513	498	510	496	473	478	491	461	462	459	496	498	480	501	496	501	533	495	475	483	500
468	446	457	462	444	479	470	467	489	464	471	486	501	500	454	483	491	473	456	482	489	499	480	472	462	497	489	521	484	485	494	472	484	470	490	495	476	481	453	495	519	481	529	526	470	531	525	500	486	500
448	457	482	464	475	477	476	494	460	477	496	472	492	473	482	486	470	490	490	498	483	467	497	503	500	502	487	478	479	510	459	500	476	506	482	477	470	471	523	508	492	511	501	480	493	507	479	516	505	502
499	462	466	504	463	447	482	488	468	464	456	465	469	495	474	477	493	497	478	484	518	502	459	499	507	465	483	470	517	460	474	475	496	479	491	478	522	487	482	495	485	503	484	492	519	498	494	497	523	465
473	477	446	487	501	478	491	482	471	469	457	459	487	496	488	473	478	499	481	479	500	463	470	476	483	492	487	504	498	483	489	531	493	500	474	492	483	505	497	483	481	531	505	491	489	493	522	532	508	506
485	465	481	474	470	489	514	466	479	467	458	473	506	494	492	522	511	512	473	513	489	471	481	468	497	479	480	487	444	485	491	508	510	507	510	510	484	475	515	500	487	484	474	508	532	501	519	503	508	483
475	468	460	504	496	476	439	461	449	459	465	492	497	459	473	456	496	476	499	476	504	479	478	487	467	509	465	496	480	464	496	491	502	485	467	497	487	505	516	552	484	498	510	514	490	524	494	513	508	521
477	491	508	455	493	469	477	464	465	468	485	467	468	453	486	476	527	477	484	466	477	498	465	498	499	468	519	466	486	521	511	493	501	472	486	517	493	487	489	508	509	486	520	492	526	505	481	498	496	475
462	485	481	468	451	466	469	497	480	462	501	503	458	463	469	446	476	463	479	482	502	522	471	521	487	508	527	490	505	489	488	508	510	504	534	507	506	527	513	515	523	499	508	498	516	544	515	517	499	529
467	480	502	485	459	463	468	469	468	478	455	443	471	467	511	496	519	486	480	499	494	502	474	478	497	519	489	484	542	529	527	483	538	464	511	515	501	514	523	496	491	493	494	497	480	498	505	543	484	525
444	457	470	452	462	468	507	490	457	492	503	509	472	484	504	496	470	493	504	485	471	530	489	566	474	512	499	489	514	512	524	496	495	525	512	512	504	506	533	484	519	498	532	530	477	542	547	477	499	490
468	493	463	467	484	496	475	493	487	482	461	468	495	473	492	468	466	480	503	480	479	489	500	485	513	481	510	511	487	517	500	537	480	507	499	498	545	511	515	483	506	502	499	516	529	485	496	516	526	491
476	490	465	465	463	477	479	465	500	497	461	487	445	487	461	477	490	471	481	489	476	500	488	478	502	483	495	484	494	493	505	523	493	491	493	470	537	513	538	515	515	521	487	489	520	525	536	505	514	528
475	463	492	468	465	491	476	481	471	500	471	468	510	489	488	467	489	523	500	489	485	508	499	501	528	517	496	504	500	518	497	520	512	516	508	510	493	540	511	511	477	495	531	513	526	510	517	496	527	511
465	489	476	472	456	472	454	483	486	523	512	485	460	483	465	485	484	481	480	506	487	487	508	486	517	487	487	491	465	499	508	500	497	517	485	520	482	514	503	522	503	545	529	511	496	501	529	528	507	516
466	470	498	464	462	502	465	488	442	485	478	452	453	515	488	481	457	455	485	493	511	516	464	511	487	512	470	483	499	514	478	537	487	483	513	519	500	509	516	490	503	520	514	473	522	522	526	511	511	525
476	515	474	511	451	498	473	506	471	471	487	472	494	475	503	481	469	487	470	512	487	490	495	501	485	492	471	485	502	487	489	486	483	534	544	499	504	522	503	514	511	497	514	486	508	495	493	545	478	467
449	476	490	512	504	500	468	467	490	488	488	489	458	485	511	491	477	457	501	515	497	497	485	481	519	494	488	501	530	523	513	510	522	492	503	507	525	507	505	489	545	511	513	533	540	504	549	504	500	545
493	475	448	483	455	485	457	484	490	482	507	507	490	485	525	499	484	500	499	502	453	506	484	495	480	483	547	501	497	497	510	477	501	516	553	491	498	535	535	517	498	511	492	497	504	533	502	535	506	529
468	463	451	489	503	475	459	506	493	462	490	467	488	477	489	478	482	478	495	472	479	473	498	495	539	515	501	482	509	508	521	506	508	516	486	504	522	511	554	492	529	459	497	515	514	524	530	530	507	542
439	461	486	495	478	479	515	500	514	506	490	526	469	550	502	539	503	465	451	522	510	478	498	512	469	516	506	491	516	498	513	502	477	528	491	507	511	541	493	507	511	524	522	474	532	525	519	521	507	522
497	517	455	491	500	506	474	463	501	483	490	491	500	495	490	515	470	517	502	502	506	516	468	489	517	496	489	547	492	493	497	536	503	527	514	474	562	541	490	515	509	520	518	504	509	499	528	489	512	539
477	494	502	486	472	503	475	476	463	493	487	535	462	512	490	526	492	488	499	502	552	523	507	509	519	521	525	482	509	508	519	513	491	478	518	527	482	508	516	498	519	497	526	539	526	496	510	495	517	533
475	455	453	494	458	472	479	489	501	464	515	464	508	468	477	489	482	501	485	477	485	501	497	509	497	491	511	506	499	508	532	503	509	493	498	494	519	511	503	495	502	517	549	526	492	525	458	505	495	515
496	452	503	465	483	472	494	483	442	496	506	458	488	476	515	492	477	483	500	485	501	521	497	508	519	526	466	490	513	485	462	480	478	521	504	486	534	514	513	516	526	494	503	497	517	496	550	486	541	505
489	509	470	481	460	473	510	492	515	507	505	499	481	516	492	463	502	499	501	472	528	483	487	521	509	487	496	558	483	531	492	526	535	488	502	547	524	523	491	521	491	502	493	520	508	512	512	494	523	551
465	456	484	503	452	492	490	495	481	480	463	491	488	483	497	491	483	498	513	509	485	505	540	553	496	505	490	499	498	511	517	519	519	536	510	546	497	539	534	482	526	498	484	509	480	517	506	514	547	542
468	486	502	506	485	502	510	502	487	489	514	521	476	497	520	482	492	523	518	483	491	529	492	499	541	496	513	484	491	476	526	520	490	469	515	487	490	474	475	529	516	522	540	526	537	531	493	501	542	542
504	476	502	508	466	502	490	497	484	511	475	534	483	497	480	531	494	508	473	508	473	508	493	508	506	520	486	521	502	512	487	495	533	486	535	498	502	478	522	518	537	515	489	491	544	533	520	514	562	539
484	495	486	501	492	467	497	500	522	505	516	504	498	499	510	515	502	505	491	480	482	512	492	517	547	487	550	499	507	501	503	468	509	541	523	505	507	506	526	505	512	500	517	503	534	520	515	522	508	544
508	463	500	488	491	484	525	514	514	504	490	524	504	531	527	525	531	548	522	506	527	501	502	480	499	509	543	492	497	462	527	524	483	500	502	516	513	495	505	552	521	514	547	543	557	502	533	556	546	553
506	485	509	478	520	508	512	516	509	537	529	500	501	489	519	453	507	482	499	494	499	455	466	503	475	510	542	483	535	509	495	538	526	515	511	512	550	534	533	552	501	551	513	538	510	489	481	556	572	558
494	515	499	508	498	523	523	493	485	509	481	536	486	549	484	462	489	504	476	552	492	487	501	501	507	523	505	493	481	505	526	566	515	510	501	504	525	486	536	537	486	489	551	534	503	547	522	520	545	525
503	506	523	503	520	528	495	535	508	487	494	520	499	523	468	528	518	505	544	515	487	526	488	504	540	487	527	523	471	511	481	542	501	526	540	523	505	540	566	515	561	537	536	557	540	524	533	525	556	511
487	553	494	526	519	523	501	530	552	491	505	541	516	538	521	482	481	532	490	503	495	499	491	526	502	490	483	508	556	485	494	492	521	523	500	530	524	505	540	527	521	495	511	565	537	541	530	508	547	539
510	498	530	524	522	514	513	461	490	500	484	495	475	495	492	491	459	477	493	491	503	518	479	473	470	512	498	506	511	512	509	485	525	541	500	514	496	519	536	500	544	511	541	539	524	551	537	537	589	536
471	490	493	511	492	509	510	520	494	507	529	459	535	508	515	500	474	514	482	501	534	496	481	472	472	499	512	490	488	516	511	517	502	505	509	513	510	522	497	534	491	506	540	535	552	511	522	551	542	569
514	478	533	478	501	494	527	494	482	485	547	517	485	494	502	533	528	560	493	517	504	513	521	519	522	525	503	500	519	506	508	600	519	517	518	494	530	570	546	533	554	535	516	530	548	559	563	537	520	547
472	488	489	524	528	493	496	523	506	512	494	509	501	482	515	520	510	504	510	505	471	525	519	479	515	511	514	543	499	501	543	527	508	518	519	513	508	568	552	517	537	493	552	507	527	544	509	515	560	534
500	493	461	479	502	491	503	483	475	507	498	479	460	501	531	493	526	463	525	538	476	520	527	493	499	515	506	513	508	507	481	504	482	517	531	519	534	528	526	566	544	556	583	535	534	542	527	522	583	526
463	483	496	506	471	486	509	488	518	516	501	493	512	515	479	500	510	522	525	518	523	502	529	509	510	504	499	500	491	518	540	530	491	532	502	527	523	548	526	535	527	547	554	535	535	543	551	575	530	498
484	486	514	482	549	488	466	490	501	482	539	508	514	480	486	499	530	523	505	501	532	508	495	525	498	563	505	469	520	540	494	532	514	507	558	548	515	518	518	533	547	539	600	546	520	519	544	533	544	555
474	497	482	495	507	508	462	507	495	493	496	500	466	497	475	528	511	549	507	507	504	507	519	510	497	479	533	506	494	524	502	517	512	517	530	547	534	539	518	523	582	563	545	549	521	530	567	526	528	557
474	498	498	499	483	492	494	493	516	491	506	514	524	513	495	509	527	481	472	524	491	482	503	519	510	522	541	516	470	512	515	520	543	509	524	505	524	539	526	550	533	537	544	550	524	535	580	527	504	543
509	451	540	516	531	480	477	487	481	495	492	506	510	509	506	517	514	532	501	525	530	507	496	505	492	525	516	483	495	527	496	511	521	555	512	564	495	497	547	519	519	510	521	545	561	544	543	512	515	511
504	482	479	491	481	470	484	482	506	510	499	505	502	532	513	502	511	481	492	509	508	537	506	539	505	500	531	524	513	522	514	508	511	541	527	523	551	515	531	575	552	543	547	552	551	510	540	508	543	543
476	492	477	491	494	499	510	507	494	510	500	525	506	487	469	533	530	511	468	514	513	512	533	523	543	510	555	500	490	508	557	542	537	512	488	522	505	532	579	506	541	523	518	525	544	518	557	525	560	506
472	501	463	514	517	502	529	507	491	502	520	509	510	504	490	492	509	523	516	494	501	510	536	545	494	518	523	547	492	557	544	519	506	472	565	548	494	514	527	568	531	521	528	515	548	573	568	560	530	541
486	503	502	528	489	488	508	504	488	486	503	485	513	513	508	529	503	516	517	540	532	524	534	542	491	521	522	509	507	496	502	539	509	539	525	521	500	568	501	542	550	565	527	539	572	519	547	538	499	542
477	491	481	513	496	462	484	520	492	511	533	517	492	531	527	499	519	526	519	541	540	480	495	487	488	529	499	510	539	513	517	498	518	531	561	504	514	523	543	526	521	520	512	536	580	543	543	536	529	517
501	494	480	520	507	517	535	488	526	528	500	495	521	489	510	483	542	496	531	501	514	483	507	527	507	535	532	517	507	503	531	535	486	554	472	527	530	500	502	551	526	521	554	533	537	508	587	520	541	525
486	513	517	498	513	511	498	518	503	574	500	450	502	493	504	497	508	490	503	503	499	508	488	505	538	586	524	525	521	547	506	524	515	503	492	531	519	519	518	534	534	565	525	547	535	537	552	550	555	528
489	495	493	512	466	483	503	476	496	488	509	517	498	522	533	550	512	503	535	500	481	522	543	489	542	523	504	537	481	527	490	554	520	503	536	528	556	560	530	512	533	517	500	519	537	530	557	554	543	510
525	504	505	491	483	549	516	540	515	506	522	500	522	534	489	499	505	534	511	488	521	536	517	545	501	532	487	554	519	499	560	522	538	551	521	543	514	500	511	543	508	550	533	526	550	616	498	509	559	546
505	486	509	499	482	489	469	527	479	488	479	502	512	538	552	542	524	527	485	525	523	536	554	526	504	499	504	524	528	525	524	547	531	534	513	555	520	536	531	511	517	547	555	510	538	530	530	517	539	512
521	508	501	511	515	488	501	534	528	508	498	513	508	485	505	482	499	511	495	504	527	542	517	499	514	519	516	512	487	536	532	537	488	547	549	547	516	524	543	526	513	527	510	562	523	551	558	513	537	512
513	524	504	502	517	449	476	527	510	489	504	510	519	517	528	540	509	496	497	535	511	502	499	492	489	519	500	517	521	516	533	516	527	477	537	562	520	553	526	531	509	563	552	530	515	515	497	529	503	535
479	493	513	515	492	475	510	489	522	526	549	511	484	513	531	505	546	532	509	540	519	555	499	541	532	510	531	528	505	514	492	522	538	507	541	537	525	530	529	529	500	514	519	516	523	556	547	525	544	548
468	520	501	506	489	478	502	492	481	501	517	546	501	536	547	499	567	528	554	482	497	518	538	509	530	527	536	520	530	541	537	510	499	526	509	554	555	534	540	532	490	538	549	551	553	528	524	537	531	559
525	483	499	504	478	483	506	542	500	503	472	518	516	483	567	511	495	506	544	531	523	522	566	504	530	527	523	540	484	476	538	524	489	500	538	527	528	560	551	536	550	545	504	527	532	520	566	544	549	544
512	520	519	522	526	494	504	536	525	491	513	498	501	513	510	558	530	531	507	517	532	499	550	499	542	533	522	543	551	529	534	527	501	490	574	531	561	502	529	516	531	508	525	507	560	532	530	588	519	555
541	472	496	527	508	496	527	478	500	496	537	515	514	517	510	550	525	536	550	523	531	514	529	530	492	541	530	511	534	512	525	498	530	521	516	546	548	515	502	548	516	501	546	536	512	544	572	524	533	530
482	495	480	522	507	510	489	494	481	554	530	481	565	510	502	533	539	514	517	538	526	531	533	506	517	537	526	525	517	510	550	524	539	535	560	527	541	514	562	531	562	538	539	528	555	537	500	537	535	529
499	507	501	508	527	513	531	508	515	542	516	517	551	543	516	542	505	560	573	517	522	515	538	534	566	530	519	534	545	522	534	516	518	504	552	522	524	516	511	541	562	510	529	555	538	537	494	517	576	543
497	540	505	512	490	480	519	523	541	566	510	538	524	541	511	529	560	544	545	544	541	555	489	571	549	520	523	502	544	505	534	513	523	551	548	530	553	554	521	563	566	562	564	561	560	523	537	555	529	526
529	493	494	510	492	506	499	538	492	539	539	525	546	540	498	562	532	553	523	531	552	546	565	517	525	593	580	519	551	510	529	550	533	528	522	563	540	544	570	522	543	523	541	522	526	575	523	536	523	514
509	513	489	514	527	497	528	535	547	568	507	551	559	534	546	535	556	535	543	564	589	533	545	513	534	524	532	558	512	531	565	551	522	548	536	529	527	535	496	515	552	547	549	546	540	552	557	532	543	562
531	532	520	511	483	524	512	501	538	549	516	504	529	543	539	546	514	513	553	540	572	539	525	532	548	535	558	532	537	625	528	515	513	500	542	529	507	527	515	539	524	523	523	554	564	525	553	551	536	531
508	512	524	495	514	503	485	459	511	548	539	550	512	535	551	575	568	522	548	525	527	493	520	555	547	539	528	532	533	534	527	539	542	556	546	579	503	539	547	581	554	530	544	499	522	541	522	535	503	548
509	543	495	517	513	532	528	522	517	528	557	542	573	547	520	549	572	565	567	533	545	570	531	539	545	532	555	520	525	537	491	550	494	536	531	556	579	555	533	536	459	563	541	526	516	539	544	550	515	531
506	513	499	478	532	502	531	543	545	573	544	512	488	532	523	567	519	529	566	518	562	525	586	568	512	563	542	545	536	523	519	515	544	531	487	548	512	579	535	523	549	516	559	548	502	513	508	508	577	512
484	505	492	501	512	510	555	501	535	501	522	541	508	519	534	589	543	553	537	542	566	538	553	529	543	505	522	520	565	517	538	547	549	534	532	548	521	533	531	580	542	495	546	553	519	509	542	550	570	571
520	507	526	508	524	570	532	547	521	542	546	546	582	547	534	530	579	560	546	567	567	518	521	510	523	530	528	531	562	497	525	498	542	540	506	543	517	539	512	533	510	559	557	548	548	522	565	547	586	518
516	514	511	498	542	494	521	517	512	522	546	567	555	524	533	521	597	546	588	547	545	540	540	563	526	544	542	515	543	528	524	518	534	520	554	537	522	566	550	561	537	538	551	537	560	522	525	527	525	518
508	542	530	501	533	487	514	512	499	512	569	554	517	541	531	548	542	574	543	517	563	583	557	572	519	549	569	513	545	543	554	525	485	545	539	544	569	526	524	545	546	560	571	555	528	532	541	591	526	514
502	518	512	483	517	516	545	557	545	535	523	554	557	553	517	497	519	515	509	560	553	545	539	487	538	538	540	541	524	527	606	526	546	524	550	543	523	572	527	525	580	513	556	530	525	546	550	544	533	519
505	513	492	489	541	527	516	531	531	539	540	510	532	540	516	561	507	532	517	556	544	555	528	525	495	547	554	540	540	546	541	567	530	586	532	542	552	541	527	522	538	540	515	538	544	532	507	552	547	549
529	494	512	520	511	542	516	584	502	564	532	539	531	550	529	525	526	522	526	523	521	545	549	518	540	537	516	549	547	537	543	533	556	540	516	524	546	561	533	550	557	553	543	540	516	546	547	553	577	564
495	496	511	531	503	537	514	531	556	545	516	489	498	496	518	541	537	558	514	541	521	525	577	557	500	544	531	537	479	539	548	554	539	547	575	550	510	538	519	502	563	544	527	566	521	536	540	564	508	560
501	506	533	514	536	508	547	521	496	523	518	473	493	552	554	522	516	527	548	524	547	570	571	514	526	540	539	518	548	548	538	546	559	531	525	548	519	522	514	533	576	524	503	568	552	518	534	546	551	529
523	535	495	529	541	504	511	512	523	517	531	539	533	527	540	548	534	556	535	497	559	490	570	560	524	521	584	504	544	545	562	573	526	546	514	521	530	559	521	578	538	562	550	560	506	534	545	529	548	538
525	521	491	542	513	496	517	519	528	517	502	532	526	546	548	537	542	555	529	542	555	525	499	548	554	532	536	570	521	558	516	505	553	553	536	545	546	543	554	550	579	557	546	536	554	568	565	546	533	533
516	513	540	511	490	513	534	526	515	518	513	517	582	512	524	560	533	564	526	536	526	564	515	515	527	555	497	536	528	541	521	544	520	583	570	570	579	523	556	512	585	529	536	531	533	577	552	548	547	544
498	479	531	552	525	496	540	538	502	525	498	501	494	517	520	521	580	505	511	528	571	523	509	537	510	552	549	510	520	527	513	557	540	558	501	535	522	569	543	544	571	570	534	571	527	508	581	531	541	568
535	560	494	493	525	545	499	525	505	504	535	579	516	535	509	473	517	529	492	525	535	545	541	551	539	543	561	547	516	577	552	536	520	550	535	537	576	575	552	542	573	550	545	542	565	546	540	524	535	563
518	528	502	527	528	563	534	529	539	496	508	537	558	515	532	528	507	514	541	503	523	572	517	521	521	512	550	553	511	561	561	548	578	548	523	547	576	530	553	545	581	527	529	571	586	552	557	572	566	556
498	507	496	505	524	520	511	533	537	501	546	512	497	547	527	520	516	561	533	527	539	528	547	526	528	538	509	560	528	561	525	553	548	558	544	555	561	573	530	559	544	563	539	563	549	546	522	528	561	540
519	501	523	543	519	520	520	526	525	535	521	528	529	522	510	508	488	499	516	551	525	540	511	535	538	557	476	576	522	541	543	540	558	560	557	597	530	557	548	543	548	568	555	541	514	551	560	548	536	549
513	484	505	535	515	506	525	515	496	518	538	512	534	543	526	511	526	508	530	582	518	527	506	506	511	542	571	525	485	534	519	537	517	573	529	559	549	517	545	543	547	580	567	538	524	549	551	544	591	571
519	509	556	569	536	542	514	511	543	509	527	510	519	539	527	533	552	525	514	528	574	537	532	503	527	551	550	577	544	537	507	535	537	553	567	546	529	556	551	554	578	580	544	529	554	559	544	543	540	562
505	531	554	512	511	529	541	515	571	501	516	529	542	531	547	526	555	521	573	545	516	513	547	551	556	532	590	566	562	540	563	503	551	547	575	534	548	573	594	524	533	544	551	547	534	551	602	585	571	565
518	549	526	524	548	507	498	533	541	521	501	533	516	515	537	559	538	539	507	523	507	534	572	553	541	529	560	552	568	554	530	525	532	534	548	558	534	537	586	533	509	540	549	533	527	561	550	542	553	522
484	507	534	511	553	543	526	539	504	539	508	538	523	518	528	524	563	554	566	541	512	542	528	462	543	536	539	537	538	491	545	533	554	573	592	555	512	540	594	545	551	527	514	531	588	526	590	547	534	573
527	506	483	506	498	505	499	521	508	508	572	550	524	539	517	520	486	549	507	563	543	543	538	550	519	516	558	508	519	527	540	546	548	537	546	513	512	524	584	522	564	557	530	530	517	559	530	571	570	610
544	512	518	517	514	535	543	577	506	540	510	587	526	505	518	529	495	539	551	514	510	497	521	555	550	548	549	555	520	537	520	527	508	548	528	541	519	596	532	521	536	548	549	559	511	560	548	547	551	581
561	535	506	536	513	506	522	522	535	537	567	526	528	534	505	557	533	540	508	485	524	523	525	566	517	584	550	541	544	546	530	567	548	569	533	509	570	553	535	583	542	503	600	529	554	536	545	590	568	526
526	537	529	532	543	559	565	545	550	534	514	520	556	538	569	524	534	524	542	528	512	532	570	563	560	519	553	575	553	528	559	543	551	564	587	538	552	543	537	550	528	565	539	576	521	526	522	554	569	567
562	546	529	518	499	532	513	506	550	545	536	510	544	536	536	550	533	492	547	527	555	551	489	530	570	563	534	520	521	546	534	544	525	552	538	508	552	564	568	574	555	545	533	567	518	523	564	526	568	606
524	524	526	500	511	498	520	546	527	527	542	518	506	545	523	508	540	575	533	539	507	596	571	560	530	559	567	542	524	520	541	533	547	551	577	509	545	542	555	547	506	537	579	561	584	561	543	535	562	530
548	504	549	531	536	551	533	544	513	521	526	511	533	529	535	515	528	586	519	532	549	536	564	535	534	586	550	515	519	521	564	548	569	564	579	564	512	549	552	568	523	552	535	534	541	571	541	518	587	535
537	523	491	532	549	532	559	529	566	516	527	543	532	492	523	517	545	535	549	555	510	549	551	545	547	542	543	566	545	500	574	543	547	573	588	534	556	564	522	542	554	520	575	537	553	548	578	574	540	558
561	545	519	544	513	526	538	540	518	534	478	521	541	532	533	563	536	533	537	506	524	542	574	581	539	523	561	556	527	547	564	566	558	565	542	512	583	540	541	551	556	578	569	559	544	574	559	529	580	552
573	557	525	524	552	515	503	537	562	532	525	532	548	536	532	522	566	544	540	532	521	522	551	543	563	556	575	562	549	596	580	533	591	563	543	555	580	557	575	583	547	542	590	525	524	550	571	539	557	551
533	561	573	577	533	534	521	507	569	538	476	532	522	523	559	552	524	549	543	540	530	579	588	575	560	555	568	568	536	596	542	547	575	556	513	558	547	505	550	573	551	569	580	549	549	546	562	562	534	536
584	528	571	539	500	511	527	540	547	505	549	539	543	522	544	525	556	521	493	532	520	513	556	571	555	534	533	513	565	548	554	522	552	547	569	555	556	558	548	556	568	595	542	532	532	549	561	517	535	531
572	588	551	536	542	544	546	580	532	513	529	545	553	501	547	530	543	557	517	539	558	534	538	558	563	541	569	564	561	573	543	499	551	516	518	574	584	576	576	637	547	533	562	546	533	556	533	528	527	574
585	537	540	564	535	519	527	555	531	526	530	541	500	545	540	543	573	524	521	548	555	555	532	581	554	571	570	539	515	565	535	577	581	535	563	529	570	624	600	540	590	577	553	566	517	536	543	523	548	543
546	561	553	554	538	571	554	576	519	544	528	585	541	551	518	571	521	539	521	563	590	517	538	555	592	551	565	542	544	543	577	515	545	557	556	589	605	572	583	619	595	595	534	587	546	598	570	547	564	568
534	583	567	578	563	537	538	530	574	542	530	534	533	526	553	567	544	545	548	518	591	532	563	538	544	566	568	532	574	569	556	527	554	568	545	539	551	550	567	562	531	549	597	527	570	556	558	552	550	557
568	565	521	558	541	536	534	568	552	589	547	531	540	506	543	567	531	561	541	533	537	542	565	555	565	563	509	588	538	564	597	548	568	583	603	567	567	563	547	518	575	574	545	614	543	542	560	530	538	573
538	559	601	537	535	554	563	559	533	566	501	548	565	530	523	544	572	535	545	542	517	553	577	585	571	558	594	574	561	544	592	591	547	561	576	551	535	545	570	575	569	559	592	565	586	577	551	542	531	549
585	580	565	566	549	550	530	553	604	571	492	514	518	528	538	552	569	509	554	520	552	535	547	554	577	540	517	569	537	553	551	539	558	578	551	557	570	534	529	536	578	597	561	539	521	569	546	543	531	543
540	550	532	553	563	537	558	564	571	547	517	525	533	524	540	533	537	523	500	538	537	567	574	530	543	554	537	566	577	552	552	589	575	536	569	555	538	568	597	518	606	562	564	549	566	573	567	537	549	586
543	553	555	537	555	557	538	522	528	514	549	563	593	539	532	562	564	512	490	540	512	534	533	534	506	533	533	570	544	532	577	568	580	541	569	554	515	536	554	543	562	505	532	554	524	549	536	546	566	532
484	583	502	546	539	551	525	542	568	519	601	525	554	553	554	513	523	575	543	558	508	513	536	529	569	513	528	559	539	541	548	556	594	547	563	607	545	566	576	549	560	564	534	531	505	540	565	581	558	579
558	563	539	509	507	529	498	522	576	527	571	550	535	574	563	557	545	541	569	568	548	528	524	558	550	522	541	553	565	523	509	588	543	496	548	559	551	550	570	515	567	552	544	569	536	567	582	572	600	600
535	536	515	566	535	532	545	569	546	553	593	563	535	535	521	536	550	540	570	531	545	527	521	544	562	576	559	543	535	530	531	540	588	549	582	546	558	567	547	537	560	568	577	593	554	533	598	562	563	567
520	537	522	532	504	574	537	533	522	545	553	537	575	533	538	554	561	546	547	528	545	562	531	530	529	536	553	564	545	583	544	593	569	560	553	522	554	524	556	551	539	530	593	569	528	577	586	583	522	511
512	553	547	551	548	539	586	543	511	595	527	530	542	529	538	556	545	564	557	531	503	558	545	573	552	569	576	571	576	606	549	574	568	542	547	573	561	576	531	549	572	589	565	538	583	550	593	563	579	570
560	512	521	545	526	540	541	553	564	531	541	557	514	539	556	524	563	569	534	536	560	555	550	545	557	567	528	564	551	563	558	551	559	515	580	535	549	544	542	550	558	525	548	541	571	590	584	594	543	571
502	565	531	531	503	586	566	544	527	524	539	575	528	550	536	554	541	537	537	547	564	561	561	554	538	558	572	535	540	566	566	548	600	538	551	578	549	531	560	546	545	570	566	561	545	538	527	544	585	604
549	472	520	546	551	549	556	565	555	573	521	618	537	531	510	530	575	579	562	558	557	556	534	566	551	498	550	563	533	557	549	590	543	557	538	562	533	566	532	605	575	567	549	560	569	563	538	578	556	579
540	511	540	569	526	510	564	543	509	539	511	551	584	527	586	484	528	533	523	534	552	553	548	517	553	523	559	584	550	555	548	556	597	548	510	528	580	562	549	567	602	556	559	537	568	603	581	617	594	603
545	512	590	551	524	518	528	567	561	555	518	512	533	552	551	549	542	536	537	573	549	556	570	543	569	576	557	546	538	560	517	518	569	539	556	530	571	545	580	524	561	571	531	553	560	567	598	634	609	580
564	519	543	560	570	557	525	518	549	535	578	559	546	544	533	557	510	588	584	572	539	573	532	559	550	542	557	546	516	526	555	561	563	564	523	523	560	586	583	545	587	541	550	577	567	534	570	563	563	581
542	483	546	540	529	570	537	544	532	537	593	564	555	553	543	536	560	524	556	557	556	539	539	521	519	539	568	560	554	564	585	552	593	534	542	592	569	550	530	580	549	573	561	576	590	584	597	619	561	570
535	526	529	552	525	580	526	582	539	593	544	525	498	573	525	542	553	551	615	556	541	526	560	538	528	559	555	545	552	540	570	555	577	550	517	566	551	549	517	572	591	569	565	548	571	584	564	604	596	603
516	580	566	568	519	564	555	570	532	532	543	527	563	539	523	519	542	541	532	553	541	527	564	526	606	565	553	549	578	544	536	562	574	544	575	560	541	528	581	573	548	558	570	547	565	542	548	554	593	590
503	533	539	524	547	598	548	528	532	514	564	530	519	562	519	608	559	570	554	549	557	556	565	513	563	572	586	566	565	562	548	577	563	555	558	568	534	554	566	559	568	566	573	553	562	570	531	581	591	581
547	547	545	536	540	547	570	571	551	564	524	554	530	525	525	558	544	503	513	580	564	536	558	552	522	558	507	560	516	562	581	537	567	562	591	518	611	546	555	564	569	589	539	552	564	582	541	567	554	559
559	527	544	527	520	532	565	559	576	563	578	543	573	543	547	556	533	595	565	530	541	548	570	529	533	579	537	554	559	534	572	586	565	572	571	562	561	560	540	522	575	545	565	557	553	622	582	567	571	538
531	582	533	563	541	537	560	570	571	528	536	537	529	557	581	563	598	563	522	544	526	544	515	560	573	626	579	551	551	542	569	538	543	507	549	541	539	630	633	570	593	542	551	580	536	607	560	540	539	566
504	552	565	576	563	560	546	583	510	557	534	543	535	561	567	538	594	546	578	539	548	564	571	575	541	559	524	562	600	565	541	583	551	581	533	552	562	551	532	518	562	542	571	533	560	579	555	598	540	587
542	556	526	558	553	550	568	547	561	590	560	599	530	576	593	513	586	538	540	527	534	563	574	539	550	531	518	549	606	570	554	563	542	567	583	559	550	579	585	575	567	546	567	530	566	576	544	544	564	595
525	544	545	571	582	562	538	542	537	524	607	595	549	547	546	560	563	592	535	554	595	551	556	543	563	579	560	528	572	546	540	549	557	534	557	572	534	584	574	547	541	573	573	583	538	572	542	551	586	590
509	543	562	549	555	548	557	548	579	541	538	551	555	502	567	551	567	553	568	552	539	558	566	583	596	528	572	585	576	535	565	553	556	532	582	550	535	596	591	590	545	547	562	588	532	557	566	549	592	568
534	565	508	564	519	573	545	543	546	569	534	570	565	557	553	560	591	545	599	565	555	537	546	547	575	507	536	571	550	550	565	541	569	587	599	584	553	568	551	552	562	560	577	572	552	565	568	571	543	503
557	521	548	567	525	546	574	553	575	509	565	561	559	527	573	541	502	556	539	573	532	568	569	598	550	596	594	563	554	566	538	552	567	604	594	567	530	569	537	536	556	594	549	544	554	557	551	530	587	544
524	514	514	518	543	524	545	541	519	536	553	543	575	542	561	509	565	596	528	594	522	543	587	555	540	524	581	545	573	582	541	592	587	535	566	603	576	557	556	581	556	532	587	563	547	568	602	551	564	568
569	520	538	563	581	537	538	552	531	595	524	586	594	559	552	549	568	552	560	545	563	554	534	567	570	539	581	568	587	548	561	529	584	574	559	583	572	569	565	610	532	551	605	562	581	572	549	571	586	547
545	520	563	535	495	557	565	542	565	556	542	524	598	561	568	558	576	555	528	547	552	606	568	546	554	586	556	568	546	540	580	548	564	560	543	577	559	550	588	522	571	609	594	580	539	562	559	555	589	566
549	536	584	549	548	555	610	569	551	565	546	497	546	542	552	528	512	549	584	524	532	567	563	552	579	565	578	584	534	564	528	539	537	601	575	543	559	569	580	582	592	540	597	546	562	589	542	577	595	567
531	558	558	551	594	622	551	543	535	551	537	546	566	546	515	534	567	567	593	551	542	572	584	578	537	581	551	546	560	559	556	535	585	535	547	563	545	618	593	563	567	572	557	559	547	597	541	563	591	568
545	561	567	551	543	528	575	547	558	564	557	567	539	578	547	588	551	536	578	557	583	543	564	539	517	555	555	569	567	558	549	570	506	584	527	543	594	557	519	578	549	529	566	565	559	545	575	548	577	557
520	514	527	502	535	531	588	581	555	532	544	526	573	581	586	546	550	605	555	551	550	596	542	529	567	578	557	596	561	552	558	568	597	557	505	552	564	562	548	587	571	554	534	565	539	585	553	570	571	558
516	555	509	541	507	539	578	531	536	542	552	549	532	579	521	574	575	560	564	557	565	524	527	560	568	571	565	612	551	533	590	570	571	573	560	582	570	542	554	557	589	571	553	560	584	541	577	540	585	573
509	530	503	563	540	551	530	565	541	584	561	550	568	537	586	552	572	552	559	568	544	525	519	556	541	549	610	554	551	534	548	501	598	560	570	556	533	587	571	570	527	575	604	544	587	566	551	516	548	539
517	522	532	536	522	522	531	524	557	556	545	570	513	591	546	557	547	545	559	574	577	546	601	534	575	531	559	534	559	559	547	556	592	570	513	561	559	571	532	528	545	631	546	555	552	549	553	576	559	565
525	518	522	566	559	528	548	536	575	540	575	541	537	522	550	578	564	563	570	545	566	540	531	552	568	562	560	564	539	538	559	577	590	538	556	551	573	529	539	526	595	567	606	569	591	621	555	568	570	599
539	517	552	541	569	583	514	546	505	580	542	539	589	549	525	567	557	563	538	549	593	549	555	535	558	556	536	571	541	563	565	557	564	551	557	559	552	586	576	561	573	560	570	572	549	551	578	540	523	597
560	531	545	568	537	516	521	536	537	567	592	540	547	548	542	567	553	562	547	573	561	567	606	574	538	584	563	540	531	556	588	579	577	549	562	559	522	604	577	544	610	560	550	596	566	570	619	553	559	548
533	542	565	538	566	535	540	569	548	528	579	563	584	573	573	525	558	539	539	579	537	529	562	560	549	600	563	568	569	568	546	568	557	576	623	611	541	550	542	602	622	563	566	528	547	539	583	543	578	580
531	534	556	508	540	559	567	563	530	575	542	569	564	539	517	549	544	560	536	598	572	564	539	570	561	603	559	539	566	558	572	549	579	549	587	567	533	571	566	524	551	547	594	547	575	536	556	588	580	592
525	514	575	554	555	547	571	563	525	543	573	575	532	532	525	575	535	565	565	551	550	551	535	541	542	572	570	557	554	567	560	605	561	621	618	547	583	572	578	569	556	552	567	567	583	585	576	554	580	539
535	521	562	557	533	514	533	562	566	567	546	550	544	551	542	574	517	579	555	539	568	580	571	549	554	558	555	537	611	545	526	565	560	560	611	565	556	550	578	574	559	536	543	572	579	557	562	537	535	590
550	548	547	542	559	539	581	520	609	541	556	565	537	551	528	568	592	562	567	535	576	538	567	562	504	609	593	550	555	563	506	559	545	586	594	535	527	598	561	583	528	574	534	584	586	611	578	563	555	592
519	558	556	549	564	517	538	542	550	531	558	534	581	580	528	567	570	587	553	564	532	555	538	581	536	570	548	531	564	541	585	544	565	540	556	552	560	567	532	574	593	548	545	552	566	604	571	574	584	611
553	509	558	526	588	553	560	545	580	545	562	552	554	567	539	586	559	559	552	572	631	562	554	530	551	530	577	541	535	567	561	584	526	546	598	569	580	552	598	562	578	609	595	531	600	581	557	555	585	560
523	510	538	557	537	559	551	543	567	549	588	536	577	540	548	557	562	522	560	535	506	566	542	561	547	589	544	534	567	570	561	547	552	576	587	560	540	570	594	587	594	532	587	558	589	547	610	601	579	564
511	568	559	563	559	539	544	541	527	571	578	557	552	539	549	575	563	587	581	563	563	574	519	550	558	547	583	565	594	568	561	600	495	560	550	565	589	581	552	552	559	569	568	546	577	528	566	571	579	607
554	514	567	541	577	522	569	581	534	579	558	543	524	541	531	529	562	523	561	563	574	555	547	549	554	528	555	545	539	585	573	570	546	593	546	575	554	578	565	564	596	599	590	588	547	592	572	589	590	588
560	557	562	549	549	563	579	532	601	537	563	548	550	577	556	548	543	562	546	622	576	526	564	543	544	605	565	547	564	550	574	566	554	534	589	534	558	571	571	566	568	572	589	553	577	581	582	596	577	574
513	577	533	560	543	532	584	571	518	550	555	532	556	532	548	551	570	566	575	571	543	514	598	509	554	549	567	581	530	566	576	568	577	566	577	610	543	590	559	537	569	575	592	581	578	577	591	565	533	579
609	531	557	544	531	575	576	524	537	556	540	543	550	572	541	593	558	540	569	530	598	534	561	551	553	578	547	533	531	564	577	538	565	581	583	554	493	606	569	566	550	574	596	548	572	525	560	563	562	603
531	552	499	560	549	591	552	544	547	541	566	570	605	542	557	553	612	533	531	521	552	571	527	551	565	548	576	585	534	612	544	565	545	558	562	592	568	596	556	538	582	589	583	545	566	582	554	564	602	622
579	535	607	522	558	535	518	567	512	571	554	512	567	542	562	576	573	539	556	556	580	533	557	564	586	576	563	535	575	555	554	589	544	595	619	577	558	533	541	614	601	563	543	568	551	572	586	584	573	551
543	581	540	548	536	510	565	528	539	542	571	588	537	552	549	560	532	583	555	563	594	584	568	575	553	552	577	588	578	543	574	556	581	558	542	584	600	607	563	566	579	599	538	565	592	579	573	605	611	572
487	550	542	560	529	536	543	542	577	520	555	544	522	583	575	589	582	546	569	498	527	592	589	550	583	567	566	564	555	571	544	589	547	542	562	545	585	585	587	585	565	575	606	538	570	618	590	592	587	564
539	550	555	581	586	537	566	574	536	529	551	558	538	524	567	543	565	548	586	565	537	604	567	543	564	534	549	615	596	517	605	579	599	540	553	561	567	598	543	532	582	528	574	551	573	605	556	602	606	611
562	528	541	543	546	566	537	588	548	552	524	559	583	546	583	569	560	563	497	544	560	532	586	587	558	573	550	556	548	579	541	573	580	567	583	558	592	563	578	572	542	589	575	592	578	595	556	532	584	600
523	563	553	540	519	547	569	577	564	559	565	556	566	557	505	486	574	548	552	554	579	561	529	559	534	537	565	580	569	579	546	565	594	563	547	573	563	582	563	582	555	553	575	591	573	590	572	615	569	610
539	535	534	557	574	548	590	541	537	556	577	577	585	557	578	601	568	574	560	593	614	554	576	573	564	553	563	590	572	591	549	551	536	583	611	567	563	567	562	593	541	590	602	530	560	576	620	537	621	636
544	554	545	523	548	525	562	573	528	584	582	575	569	560	548	536	603	584	580	546	549	561	525	561	549	559	535	579	541	574	561	555	548	568	511	580	583	591	519	552	586	554	617	576	626	540	574	595	580	616
580	517	582	534	568	565	612	578	562	563	573	586	530	577	551	515	591	573	547	569	546	590	551	549	581	566	537	584	567	524	548	565	551	570	571	606	559	571	571	575	588	586	563	542	548	595	606	549	609	581
520	585	579	583	544	570	559	577	534	551	595	560	571	550	594	570	535	590	561	548	540	566	577	587	552	557	593	556	561	564	496	567	559	563	579	565	559	560	579	594	564	602	555	573	558	598	553	594	598	620
570	553	541	548	535	590	527	554	555	594	515	591	603	593	554	566	576	600	589	571	558	543	564	580	566	545	533	595	566	569	557	568	558	534	579	604	533	560	577	571	558	592	568	598	567	600	553	636	563	619
574	556	551	593	598	604	565	558	547	562	542	585	592	565	573	600	563	572	549	596	546	580	530	551	569	540	566	575	543	551	572	584	541	589	589	579	527	595	590	574	530	583	594	573	590	575	581	578	595	609
555	566	549	532	551	547	571	553	572	580	561	545	591	554	581	565	565	511	544	609	571	556	560	583	547	581	586	595	582	552	568	577	571	522	602	566	579	610	581	608	568	602	631	590	594	621	581	589	633	616
570	537	559	551	569	571	589	584	571	568	592	601	547	566	554	559	567	595	545	600	567	552	582	563	566	541	585	556	558	576	594	555	595	569	535	592	576	584	578	567	574	584	575	563	562	611	640	570	649	621
555	583	567	564	559	576	570	573	540	561	606	566	544	566	513	555	563	619	558	580	598	546	591	544	590	583	575	575	541	567	551	567	558	612	546	578	553	625	565	561	576	579	587	592	597	569	597	553	625	611
585	583	580	551	571	588	608	612	567	587	623	586	605	600	571	558	605	604	582	524	533	592	567	550	525	563	562	551	540	598	584	566	525	584	598	536	536	611	597	551	598	571	591	581	581	582	600	611	684	637
557	534	575	557	568	608	572	594	602	540	610	556	572	577	601	597	562	590	575	574	561	590	575	562	529	550	587	566	552	598	594	581	567	600	589	579	621	567	581	531	585	583	572	582	567	587	628	639	616	637
567	566	542	602	608	584	537	580	586	569	578	572	581	587	550	594	574	598	565	559	568	532	595	578	575	549	534	609	585	584	585	580	578	572	593	577	552	546	564	576	594	556	600	632	600	677	608	695	639	631
531	577	562	593	587	587	588	586	589	596	600	631	604	601	552	561	640	557	556	523	530	595	549	542	523	542	552	559	559	580	569	562	533	571	545	601	607	579	586	572	570	561	646	629	631	647	649	680	684	724
601	591	595	578	602	622	613	577	614	660	625	599	566	636	583	571	637	556	547	549	573	534	561	574	537	579	530	532	528	561	603	580	590	588	621	607	566	606	630	630	576	602	644	643	662	662	667	679	773	762
551	583	592	585	564	610	634	640	589	608	561	587	592	619	578	560	623	608	518	552	577	593	598	543	585	553	564	543	577	561	567	586	599	585	561	589	559	565	608	599	614	619	624	685	741	674	673	684	775	779
585	574	580	572	563	625	630	589	604	625	584	639	594	595	582	585	614	552	593	575	600	569	562	553	593	598	589	552	606	600	610	547	586	567	582	605	582	582	574	585	600	604	702	680	668	719	727	722	782	845
537	580	577	624	557	544	618	615	605	600	605	605	584	591	601	574	602	630	548	595	592	594	585	558	546	538	584	540	558	578	571	573	591	577	598	570	555	585	613	633	646	652	682	652	700	705	754	831	796	904
611	592	602	556	629	591	656	600	587	580	591	641	607	585	619	578	593	574	572	546	556	575	633	576	587	586	577	546	576	568	583	591	562	571	576	582	546	595	621	627	631	632	686	739	716	775	770	821	893	876
603	572	567	600	579	545	613	620	611	558	621	612	559	628	605	629	600	599	599	560	539	568	560	578	563	561	590	537	547	541	577	594	555	613	536	570	611	590	622	605	594	684	689	742	757	770	845	844	915	900
575	599	575	595	573	586	602	597	614	623	622	608	598	573	599	579	588	558	604	570	559	556	576	559	573	546	536	597	574	570	578	573	583	571	612	576	573	590	614	637	569	634	613	670	736	796	855	895	877	915
578	531	592	633	611	632	589	595	621	598	600	609	598	579	582	594	577	559	594	590	568	592	612	550	501	557	544	562	564	650	585	567	572	591	627	624	591	582	600	566	644	649	641	714	703	796	793	822	888	917
550	595	585	587	578	592	623	649	618	590	563	642	576	576	585	631	583	615	533	567	558	543	579	569	596	569	541	579	529	589	573	575	595	592	574	588	570	576	592	574	603	627	681	741	725	753	807	864	871	949
567	534	574	587	589	620	556	663	573	617	595	600	562	613	588	594	584	599	565	586	572	559	535	552	600	563	582	568	579	581	620	587	618	581	595	590	589	583	624	602	626	615	648	658	662	717	795	805	815	948
570	597	594	600	572	623	640	612	619	693	638	639	593	605	591	544	585	548	609	576	588	630	562	539	539	588	574	590	535	559	603	559	550	565	579	585	567	566	588	553	583	627	586	633	720	735	728	757	788	857
555	515	550	601	565	593	592	610	601	612	661	613	628	658	582	564	571	549	560	602	585	589	603	533	561	552	574	559	588	631	568	565	590	592	613	604	583	605	605	545	605	600	602	611	648	711	669	751	765	824
564	567	564	576	568	597	611	625	610	620	577	579	624	622	572	576	592	593	520	561	570	577	571	556	568	565	566	630	571	548	566	611	597	609	597	595	565	597	570	576	601	580	655	576	604	653	659	782	718	812
544	546	543	581	607	612	605	578	641	592	630	653	601	602	594	599	605	587	582	554	549	517	561	609	567	558	618	576	568	576	584	589	580	567	587	631	571	568	570	596	590	588	579	582	589	651	710	654	662	704
545	544	580	546	580	576	608	643	636	631	546	640	612	574	661	571	561	562	602	561	527	570	546	576	563	574	562	552	583	603	589	580	578	598	604	614	589	627	594	591	592	578	573	603	602	573	591	615	624	680
574	570	583	613	595	580	568	594	629	603	651	616	645	589	604	570	600	555	548	572	610	561	589	558	585	573	593	544	593	589	572	575	563	609	579	604	586	597	589	606	616	601	582	596	574	577	625	592	609	617
552	579	531	577	553	596	587	617	612	629	598	572	616	616	585	564	580	607	558	576	599	540	512	550	615	589	603	565	648	612	606	554	574	583	629	599	633	615	540	560	581	600	605	561	649	597	573	606	606	598
561	533	524	562	550	638	624	635	602	593	659	611	641	603	575	590	616	610	559	544	621	577	538	572	559	591	582	600	579	568	587	571	642	619	604	627	588	595	620	600	570	550	551	569	611	613	595	596	598	602
589	559	566	570	601	574	568	585	598	590	579	567	577	615	591	563	608	569	606	545	561	559	542	580	602	589	592	589	595	592	613	608	586	591	575	575	583	593	616	572	617	620	619	620	617	626	593	580	588	616
550	545	604	581	540	579	553	598	589	553	555	626	531	576	585	559	551	582	527	585	564	581	565	572	578	599	591	557	568	576	569	632	618	594	618	603	628	584	598	632	630	621	580	612	625	566	582	640	569	636
506	583	568	544	579	568	552	542	553	587	596	562	573	602	573	542	616	627	567	589	572	582	578	549	581	586	604	593	625	619	594	604	630	634	597	615	571	614	618	623	647	603	673	591	586	613	636	616	611	587
526	594	523	536	516	546	600	591	584	577	558	550	566	562	568	595	607	545	541	514	557	576	595	606	539	606	587	586	594	617	610	586	620	628	584	608	623	617	584	580	665	588	654	603	593	584	604	613	610	637
530	558	532	507	551	552	538	581	547	568	557	567	562	584	571	553	576	567	630	609	584	555	558	561	589	577	608	562	552	605	605	613	645	609	618	532	663	655	602	559	615	633	642	630	605	672	589	585	584	595
525	579	572	562	514	556	554	520	588	589	517	597	534	553	554	611	556	524	567	545	575	564	572	618	585	589	566	619	626	597	601	606	606	588	635	587	594	678	621	580	643	623	592	606	687	614	587	631	589	553
578	563	561	543	535	539	566	581	565	581	569	578	562	584	543	589	534	544	556	592	581	561	576	618	587	559	649	606	582	606	601	603	606	620	605	669	581	634	645	621	610	587	608	605	648	567	626	605	630	639
552	552	511	540	562	551	562	558	561	562	580	540	601	566	560	590	548	570	605	578	559	550	566	589	569	564	569	578	633	585	644	623	600	616	657	615	637	652	585	596	630	589	680	597	659	641	568	619	564	571
590	562	556	566	535	559	545	569	564	582	589	573	516	611	552	581	590	608	595	528	558	586	570	582	572	578	617	597	568	570	610	601	571	640	630	612	625	627	606	632	583	636	632	617	605	593	620	613	570	610
554	600	562	548	561	584	561	565	540	550	532	572	599	580	566	540	618	569	531	541	556	588	596	531	573	563	575	569	614	602	643	612	567	617	613	617	619	606	641	624	573	651	665	574	645	592	615	601	624	583
573	540	526	554	539	578	620	521	556	547	588	582	570	572	554	569	518	572	579	569	586	576	532	585	564	565	575	587	556	630	586	644	579	609	639	615	616	571	596	591	664	623	583	580	612	661	638	579	609	569
569	582	538	562	588	549	569	565	557	573	555	539	552	593	581	530	568	604	597	601	559	575	551	577	563	560	551	551	565	605	584	573	598	610	609	544	569	625	587	596	589	622	604	613	593	646	591	627	581	576
553	583	581	573	536	574	553	556	536	552	551	545	562	585	553	596	563	547	564	578	589	572	560	594	602	548	586	574	568	632	606	592	569	574	595	573	600	617	586	580	636	596	603	601	613	592	606	597	593	618
553	572	534	572	593	539	585	557	546	535	562	570	517	577	582	551	614	568	566	574	566	622	577	545	583	596	594	543	578	581	598	556	598	565	587	585	578	579	634	582	601	578	580	626	564	580	602	597	594	595
544	520	564	538	562	574	591	551	565	566	546	556	581	546	581	562	550	614	579	545	592	585	614	558	583	606	574	577	569	575	602	557	608	638	580	581	568	591	571	548	614	606	586	567	596	618	596	584	588	612
553	549	599	558	569	541	556	547	581	596	553	578	514	571	528	507	559	559	593	573	570	584	579	540	592	586	566	568	549	609	581	565	553	604	587	574	578	565	617	599	580	582	605	628	546	606	596	587	588	598
538	566	574	569	555	562	540	575	537	564	566	550	559	556	561	581	554	615	638	582	599	587	554	560	556	554	572	584	574	600	585	600	594	604	622	562	567	604	586	610	568	584	563	615	609	562	564	619	535	568
585	540	581	507	564	538	526	548	609	579	574	566	554	514	614	597	561	563	541	584	565	622	600	618	571	564	586	568	580	589	560	571	621	577	552	594	587	584	569	566	603	563	559	570	609	563	582	592	568	605
535	586	537	555	565	569	523	571	538	604	554	568	585	603	595	566	600	545	592	551	590	566	557	575	572	565	590	578	562	581	594	545	557	584	572	597	589	643	606	565	572	568	618	604	608	579	583	592	592	616
548	549	573	627	588	596	560	556	550	546	569	597	539	562	549	552	580	557	577	570	599	561	605	587	586	561	565	559	568	586	553	570	591	573	589	594	587	601	597	543	598	592	586	567	591	570	561	576	608	584
532	560	579	551	549	571	582	579	579	561	569	553	548	571	522	596	581	553	550	565	589	598	589	559	602	553	581	576	582	602	554	591	611	591	560	580	604	601	587	589	569	605	608	637	546	600	618	615	602	606
552	529	591	533	612	551	541	577	562	588	590	561	609	625	584	565	572	563	558	597	544	605	589	596	569	554	571	558	587	616	538	533	584	583	582	589	589	621	590	573	574	574	573	625	537	617	572	605	613	613
544	549	602	568	542	610	524	539	533	585	582	583	585	590	602	558	566	544	543	581	590	571	551	587	591	588	578	574	555	529	559	547	606	563	637	594	601	579	598	558	574	564	580	558	618	605	596	595	605	582
561	599	554	575	582	553	539	580	550	600	561	538	574	574	603	575	563	537	586	604	579	585	575	662	587	559	586	568	544	571	536	599	556	550	570	565	603	618	558	568	560	562	621	568	562	564	562	561	616	568
583	623	618	567	525	557	587	620	610	572	534	604	554	603	580	550	567	615	543	615	534	559	558	595	578	579	599	596	600	553	562	562	597	564	626	588	578	594	625	567	626	624	594	567	595	587	617	589	586	607
616	552	599	579	586	584	605	563	597	584	558	584	572	526	575	577	569	573	574	532	585	585	589	567	559	588	566	608	587	580	589	586	592	570	588	616	583	584	568	571	573	546	549	610	595	584	584	557	576	591
570	590	600	544	587	587	604	583	585	561	530	571	574	576	580	573	577	593	579	583	585	544	587	572	563	557	598	587	578	579	573	557	585	615	593	565	577	580	580	540	574	550	651	603	607	575	573	549	597	564
597	584	589	614	584	587	620	571	606	565	531	551	542	570	568	572	601	553	574	600	497	586	581	564	568	574	537	571	577	552	553	584	568	590	547	565	556	596	610	567	574	566	571	564	552	579	555	571	567	614
608	605	625	608	584	594	593	567	531	558	533	612	551	578	569	565	624	536	577	564	564	572	552	585	537	635	552	484	606	600	569	644	567	590	620	634	600	586	580	592	622	621	574	593	551	607	631	630	628	588
572	620	631	563	654	575	644	595	548	594	576	602	600	574	543	539	625	599	583	552	585	571	561	605	596	552	582	557	537	578	544	587	579	602	577	563	614	597	621	598	607	591	616	581	568	615	573	600	644	602
602	583	638	641	630	616	610	584	625	561	632	573	597	543	583	607	547	589	596	586	560	579	545	549	593	572	586	614	579	562	568	575	613	620	583	607	539	572	590	642	610	547	633	597	637	597	618	574	593	625
603	651	604	587	590	638	591	581	607	586	587	574	584	607	587	599	615	593	554	551	565	610	576	560	590	584	571	579	567	591	619	575	583	627	598	606	574	572	607	624	626	646	613	582	635	619	632	576	649	641
637	654	680	594	636	598	583	571	642	621	555	577	563	577	580	557	576	586	615	622	581	602	558	586	564	585	610	565	563	609	612	615	601	603	629	611	603	611	592	592	640	668	679	646	610	654	617	691	627	612
617	616	630	639	629	585	611	595	574	631	570	565	584	564	540	569	630	569	598	547	601	659	554	582	561	598	559	589	581	571	586	578	614	594	593	605	630	643	641	660	631	627	631	677	681	651	659	637	670	648
601	617	619	596	636	598	569	596	573	568	588	632	639	579	562	602	590	622	563	557	571	592	583	561	570	584	548	580	561	588	617	577	613	636	691	642	658	670	687	695	633	669	750	733	667	691	615	655	639	662
645	635	612	570	593	631	590	606	567	593	580	583	569	566	611	573	611	597	564	582	601	562	587	555	592	547	595	574	565	598	588	614	624	627	635	659	694	685	717	647	670	712	681	707	669	724	655	653	628	642
600	631	653	599	597	581	615	620	635	588	581	612	618	600	585	581	576	619	585	579	584	613	615	605	630	612	572	627	626	577	599	635	636	672	664	677	681	697	700	646	724	725	718	724	730	681	695	665	656	666
630	640	597	574	632	619	522	604	580	571	591	577	607	595	553	571	587	622	577	581	594	580	592	595	575	546	601	590	654	620	622	646	653	680	688	716	657	730	736	703	719	654	706	682	689	666	669	676	617	650
582	629	611	607	637	551	572	569	594	562	563	541	563	565	592	600	578	564	558	594	601	571	528	584	606	627	633	629	596	648	605	616	652	631	719	653	679	732	781	736	760	720	681	735	674	664	675	644	682	589
594	581	626	597	630	579	618	596	617	606	597	595	569	581	587	576	593	605	595	557	560	582	582	538	616	645	626	595	619	682	627	689	702	687	648	728	681	700	738	731	679	714	715	718	705	671	692	646	663	658
531	584	547	629	563	536	546	618	540	564	582	568	574	622	570	579	590	614	541	575	554	602	629	605	584	593	596	617	614	606	636	684	696	665	704	711	711	706	695	710	696	746	745	697	747	670	665	608	654	625
568	568	571	611	538	595	577	568	566	597	563	542	626	562	578	580	583	527	623	564	603	565	606	581	616	569	611	591	604	645	661	652	707	658	705	688	733	734	662	703	730	708	743	673	688	664	654	631	616	646
577	556	569	597	589	599	630	606	588	565	583	569	562	552	607	580	608	577	611	572	528	577	580	579	599	669	615	620	629	638	638	656	663	645	647	662	656	663	711	695	712	771	726	717	649	646	646	638	601	634
529	569	571	518	588	573	568	578	552	563	586	537	592	578	558	609	598	592	591	526	536	618	594	625	614	614	589	610	657	676	658	687	674	666	647	686	645	725	642	690	667	702	625	672	677	635	666	612	624	617
589	547	547	559	555	604	542	581	613	574	610	579	604	589	559	591	577	570	598	539	621	586	614	590	595	610	610	617	640	677	624	628	659	655	660	709	693	734	700	654	658	646	631	665	662	650	658	652	647	606
527	562	567	545	580	564	563	582	582	577	598	566	619	565	569	583	575	589	588	567	603	545	609	586	595	598	596	587	612	669	632	650	627	662	675	665	649	720	717	639	643	692	647	662	679	656	623	621	646	622
556	566	569	566	603	561	603	548	568	562	569	569	591	591	595	585	591	563	602	572	608	576	564	577	633	605	580	594	593	607	588	654	623	633	632	646	677	668	622	637	671	653	624	629	599	631	626	623	591	600
547	581	562	564	580	589	585	571	565	603	552	591	583	605	587	586	613	595	555	572	527	590	599	564	581	594	644	584	597	574	624	606	603	585	603	630	643	611	630	623	644	617	656	641	609	620	631	609	577	596
573	560	584	573	570	592	573	582	566	554	590	588	590	588	561	568	604	588	612	588	605	620	601	571	572	597	630	613	590	601	593	599	642	579	601	586	680	574	623	632	639	632	623	662	648	610	603	595	620	617
587	527	543	602	557	536	540	608	589	555	598	612	598	566	566	567	623	600	596	616	590	562	594	595	595	585	590	621	594	598	598	589	574	626	585	596	624	633	604	587	586	627	636	602	601	593	614	609	576	592
553	613	584	578	573	568	585	614	589	554	622	554	586	613	613	637	609	632	604	601	608	577	586	579	556	604	576	558	588	597	628	592	566	577	547	591	573	624	601	587	595	586	577	635	578	570	586	584	568	573
546	587	578	577	576	590	606	543	584	572	552	594	555	608	540	584	593	578	592	606	581	616	591	580	657	624	598	569	574	575	635	584	602	601	627	580	588	548	568	577	652	633	616	568	599	552	579	618	557	586
566	578	550	568	586	596	585	560	586	587	576	572	597	606	605	534	621	600	580	634	621	590	605	579	588	580	637	582	570	585	568	599	627	569	573	604	590	671	612	584	643	582	588	604	588	607	622	567	651	593
583	539	554	576	566	563	597	592	561	618	566	593	611	587	592	593	580	631	620	596	607	613	624	606	598	632	632	613	578	574	607	612	605	615	623	611	613	615	614	577	648	614	603	604	556	618	593	607	610	579
583	573	567	575	564	586	580	571	556	615	596	654	588	608	639	616	603	601	596	620	611	579	614	609	595	602	600	579	579	572	612	565	570	566	574	574	582	556	579	620	588	635	567	568	591	585	629	601	600	587
571	570	532	572	574	606	547	582	576	567	615	633	645	610	599	580	584	600	601	633	623	590	626	661	677	643	654	623	616	593	615	567	572	582	559	548	587	618	582	585	616	603	550	654	573	577	613	558	609	571
562	599	598	586	617	583	595	549	583	582	619	640	588	608	667	559	617	614	655	606	622	623	609	650	630	579	616	603	666	588	549	594	598	590	590	583	610	559	586	597	579	580	597	576	614	575	569	557	612	576
557	581	569	631	600	570	579	598	571	597	547	625	560	592	616	613	660	651	581	621	662	658	600	618	626	641	662	565	588	567	597	557	592	618	610	576	613	621	616	595	570	580	591	595	576	642	610	601	595	608
520	580	604	589	569	568	619	660	589	635	618	614	643	589	659	643	650	623	617	612	611	642	638	571	653	606	622	594	574	639	589	553	585	626	600	569	616	640	604	574	623	616	571	555	577	570	542	577	574	583
541	578	567	600	630	561	614	591	616	649	619	595	592	671	647	610	646	643	603	631	632	629	600	646	647	601	606	588	610	610	573	620	590	601	610	599	543	595	612	558	568	554	577	598	559	564	627	611	599	596
560	580	587	553	590	588	609	597	584	628	626	633	624	631	623	633	666	634	622	620	653	658	611	596	612	626	585	635	633	606	592	620	567	615	581	631	613	606	586	586	611	568	570	569	584	592	609	602	604	621
576	595	572	601	611	625	606	601	585	654	635	650	647	626	586	689	651	667	631	627	691	626	635	626	671	615	628	629	592	651	601	620	615	542	601	576	601	601	567	625	630	598	610	632	624	616	589	595	601	603
597	557	554	595	593	609	564	575	597	624	666	652	668	622	625	648	583	635	610	641	660	668	644	623	659	570	616	635	619	640	561	585	628	598	594	589	558	617	619	582	585	610	592	593	617	588	572	573	571	624
556	575	560	580	603	577	565	615	638	596	611	624	656	632	617	654	646	657	647	615	636	626	629	669	684	614	608	640	608	580	622	578	590	592	598	621	616	548	572	599	567	587	622	587	596	587	646	629	586	585
614	582	558	601	623	618	608	598	608	641	598	643	602	643	687	645	674	620	670	644	643	627	664	678	644	616	699	694	666	657	644	599	633	613	614	608	556	608	583	603	604	587	621	572	628	650	568	630	592	563
603	603	596	594	602	616	645	637	601	649	624	663	681	641	632	663	669	652	615	654	673	644	629	624	674	677	647	656	665	662	636	610	557	598	663	557	615	611	622	580	644	570	563	581	638	586	578	581	606	606
590	567	617	647	636	603	584	605	623	679	622	651	662	646	636	642	631	619	647	668	644	674	615	663	684	675	638	647	620	639	652	646	579	592	576	612	576	603	568	587	617	607	590	601	603	589	619	597	610	639
572	621	621	636	607	592	667	613	635	686	653	647	651	666	630	666	617	591	656	642	695	658	624	639	649	628	647	642	647	600	616	630	605	669	636	559	580	609	592	632	619	634	607	602	581	609	589	619	592	628
598	580	623	568	594	587	624	605	644	653	642	617	636	659	617	638	671	624	664	675	702	658	690	635	607	663	667	678	658	619	623	570	591	637	588	600	574	647	573	621	621	588	562	619	605	608	635	580	665	609
591	601	609	613	652	645	653	662	601	625	639	591	656	590	601	677	683	636	669	687	620	676	668	634	683	641	646	647	586	638	637	601	618	610	602	618	589	635	600	621	615	571	631	585	610	596	612	629	691	606
632	629	574	640	609	626	596	661	599	659	617	619	721	640	657	662	665	656	658	659	690	644	676	644	606	667	637	624	625	592	615	609	682	621	589	598	597	583	602	604	597	594	607	602	620	572	582	564	613	622
605	583	604	628	628	609	606	625	654	624	647	654	620	639	617	594	644	691	651	673	633	644	714	695	634	664	646	598	625	655	604	594	646	569	585	609	595	641	576	572	631	588	597	598	591	607	552	591	597	612
588	581	663	636	641	648	669	658	638	601	647	642	691	636	677	660	617	675	615	670	648	647	658	667	594	625	644	640	633	628	645	590	640	579	595	590	585	581	600	614	617	612	590	564	618	617	579	584	621	664
581	620	586	654	600	630	649	609	668	641	627	624	616	628	665	638	639	676	643	679	693	633	664	714	660	634	669	605	596	626	629	614	586	603	590	618	601	559	594	621	605	586	611	635	588	560	590	581	596	611
621	630	615	607	618	624	610	652	644	593	624	607	637	580	604	637	675	641	672	633	633	688	676	668	688	680	635	641	583	618	621	625	614	606	602	566	611	593	609	593	597	580	597	588	556	603	623	614	586	638
609	576	592	645	676	607	626	622	592	645	568	647	623	608	640	629	650	654	635	646	638	682	712	616	644	663	609	605	665	616	563	620	574	631	600	623	562	578	603	592	621	559	596	606	606	605	588	618	635	653
599	600	591	627	644	597	589	650	626	603	623	647	636	636	601	651	690	649	612	666	633	674	610	616	648	612	670	583	657	627	640	612	580	568	607	570	582	609	617	611	554	666	562	577	595	579	595	620	583	601
590	606	597	618	632	606	596	619	632	633	649	613	660	657	600	659	619	642	668	672	637	646	617	628	637	707	658	615	604	612	588	604	602	577	560	579	605	600	575	560	598	606	606	601	565	591	581	584	614	610
561	554	682	593	598	614	634	615	586	573	639	587	652	606	566	625	629	615	653	643	624	622	664	651	624	627	590	623	617	585	572	578	602	594	574	572	548	566	611	601	616	592	561	595	614	574	594	614	598	531
587	566	564	595	643	596	585	648	638	623	628	639	616	612	590	625	632	670	677	646	598	594	653	622	665	632	644	648	637	649	594	551	609	581	573	550	550	590	575	572	591	592	607	571	627	598	586	616	612	652
574	565	576	587	568	617	598	609	632	648	647	618	635	620	604	651	664	649	648	639	605	647	634	643	622	637	648	607	603	645	599	584	593	603	572	620	559	604	607	601	596	547	593	592	580	578	594	590	611	600
573	558	599	604	584	617	583	606	604	603	615	650	620	635	597	644	626	694	659	612	633	635	641	650	674	665	666	668	660	594	624	619	581	565	624	580	577	581	576	578	591	558	594	586	624	589	571	569	606	612
592	579	554	611	572	658	596	612	635	620	606	656	622	682	647	661	693	637	653	678	692	627	666	646	724	651	676	625	652	609	683	618	632	613	605	607	617	580	582	601	640	600	594	656	583	580	635	576	574	585
531	552	598	588	598	556	615	606	658	662	632	661	643	680	682	640	689	695	663	720	703	701	655	657	670	658	627	658	583	686	616	606	621	588	602	551	584	600	595	612	598	607	619	589	573	579	578	558	610	614
555	551	591	577	552	580	595	615	600	600	631	573	650	674	682	642	683	700	677	687	717	677	643	715	654	674	701	669	668	649	616	660	620	608	619	581	576	592	589	563	580	593	613	566	611	601	592	607	561	570
554	576	599	584	595	552	613	580	579	639	585	606	648	651	651	658	617	671	687	666	732	686	705	648	651	670	683	640	651	688	641	653	628	635	589	629	549	577	579	544	551	515	642	565	579	592	589	611	605	594
563	591	561	589	584	555	586	553	626	552	612	630	631	661	640	663	631	671	711	705	705	718	623	683	679	710	645	680	684	644	647	642	622	674	616	624	617	588	610	611	584	627	643	601	565	573	592	580	601	599
545	541	574	585	557	611	559	591	587	591	665	622	623	633	622	589	701	728	676	719	650	672	692	718	658	733	645	674	688	631	647	633	634	653	632	598	664	598	593	620	598	624	606	603	597	607	551	593	599	610
572	556	555	594	574	625	547	588	613	599	614	553	578	620	641	590	635	662	632	677	649	690	669	693	709	653	638	690	662	657	664	670	642	624	581	646	632	638	630	611	597	614	577	546	593	602	575	556	677	589
552	579	568	598	577	605	596	577	558	581	591	607	646	630	596	616	634	615	674	648	609	634	649	686	677	676	637	689	629	583	665	646	672	657	686	575	649	657	628	618	597	638	641	593	600	615	594	579	575	588
544	549	555	587	569	568	539	602	547	588	611	574	621	599	590	595	628	612	592	605	629	643	617	618	586	671	661	598	636	641	644	633	619	661	616	632	640	624	596	607	584	577	633	591	626	613	567	593	617	579
580	551	573	561	542	593	552	572	582	622	575	588	627	553	565	610	572	597	597	652	611	649	589	597	612	580	613	602	661	638	666	615	646	619	639	645	622	594	616	601	615	638	603	614	555	557	615	591	651	629
565	575	556	566	557	560	587	564	577	580	583	573	590	589	543	565	612	521	540	560	586	599	587	560	601	596	539	604	562	593	634	605	618	638	656	594	632	583	635	609	597	555	664	592	561	591	598	580	604	601
562	550	584	549	577	599	565	587	580	625	586	607	581	600	529	547	592	563	552	570	569	583	604	558	594	584	605	564	564	556	627	582	599	616	622	592	568	618	568	629	601	605	627	583	608	603	631	576	615	648
597	625	585	552	592	629	570	597	611	550	615	581	571	581	603	578	563	586	592	549	575	526	581	584	538	630	584	610	581	549	580	573	579	576	608	596	607	646	567	615	592	607	598	585	595	613	602	591	566	626
541	621	557	596	595	593	568	555	602	612	540	564	579	625	571	591	558	591	581	584	596	563	591	573	572	568	587	606	537	562	581	622	603	621	570	572	611	634	562	607	634	593	581	595	568	620	625	581	601	659
546	586	584	553	561	563	558	590	534	584	567	575	607	588	590	587	575	588	588	610	581	594	580	602	554	592	568	609	525	632	587	622	606	578	601	592	569	592	621	633	588	562	593	595	574	576	576	595	572	575
572	568	553	576	576	546	602	579	559	544	552	616	577	604	581	596	561	565	559	575	596	603	607	607	561	599	562	583	631	602	566	584	588	586	616	603	584	625	577	644	610	609	595	578	607	615	636	558	591	582
565	570	549	560	596	611	569	582	584	595	559	577	558	551	575	584	621	585	578	556	593	591	527	560	606	582	603	583	611	574	581	581	583	590	566	568	589	567	594	587	607	606	568	551	594	614	617	614	589	607
552	566	572	552	583	595	603	575	577	554	548	603	601	557	583	578	578	634	579	594	588	596	562	575	589	592	618	600	562	592	587	572	605	558	590	617	579	607	588	588	596	564	588	645	589	581	653	588	609	571
556	598	572	565	591	589	586	549	606	565	569	649	543	578	586	582	640	569	578	591	623	597	597	602	587	625	557	604	605	592	614	583	560	600	617	579	561	569	632	625	651	595	575	571	583	571	581	575	606	594
611	560	608	588	602	585	583	548	606	583	653	590	600	601	616	582	569	609	546	547	566	610	573	614	568	606	605	610	553	581	583	577	580	585	614	593	594	599	581	551	602	625	583	564	593	572	602	570	598	587
571	580	571	595	591	609	641	610	598	581	589	599	583	558	576	586	592	598	606	572	550	599	572	592	599	542	620	579	567	581	572	582	562	613	598	627	567	609	573	644	550	540	636	602	588	559	596	600	607	581
605	597	624	600	567	625	621	611	587	624	600	618	600	602	609	575	587	620	604	568	603	630	591	559	611	606	587	595	591	597	592	551	588	597	612	548	564	640	597	582	602	589	580	566	576	605	618	575	644	585
632	571	619	610	583	606	564	616	572	620	577	637	597	600	605	575	624	625	572	559	614	570	603	563	567	560	577	594	559	534	608	544	589	603	568	580	590	599	568	592	577	554	591	584	616	573	602	628	613	620
603	607	554	560	604	584	608	589	594	566	582	663	634	616	650	617	633	613	609	623	574	608	567	610	569	600	589	595	598	617	584	575	563	616	613	583	611	585	605	566	625	588	571	587	580	610	582	597	596	614
599	609	561	591	598	604	608	627	595	584	591	632	598	617	617	643	631	632	624	562	620	597	584	595	563	586	581	587	574	584	593	586	552	597	637	642	581	583	593	636	629	583	620	578	544	590	559	618	569	608
617	600	603	605	615	615	592	586	598	571	663	634	586	616	579	629	631	610	604	601	602	652	610	569	597	554	620	556	596	624	592	568	592	603	589	592	620	590	556	558	610	621	579	611	606	608	597	605	631	613
608	624	578	634	592	635	617	607	635	604	635	610	608	605	635	627	623	590	647	610	681	640	598	599	610	572	562	581	586	579	610	562	571	612	578	586	597	576	577	604	602	580	597	558	595	614	577	589	612	618
591	610	587	650	613	585	597	609	600	619	615	607	620	636	633	591	624	653	608	650	627	644	629	621	604	579	570	578	541	564	630	606	598	603	582	622	601	620	610	572	607	593	596	588	590	660	606	616	572	621
672	656	637	661	651	592	563	601	595	589	583	584	614	633	652	627	582	663	626	622	639	613	599	619	604	616	604	597	643	607	586	583	592	639	576	579	635	573	576	602	619	569	574	549	570	541	571	575	609	599
600	573	638	615	615	648	624	649	621	574	610	618	623	620	611	623	618	629	603	598	604	613	620	659	589	618	607	642	590	607	592	602	559	578	577	617	594	647	589	602	610	558	592	564	619	595	571	595	587	593
563	601	612	632	593	596	608	579	572	568	603	644	593	612	632	603	665	645	674	592	620	637	640	632	598	653	578	563	610	619	608	642	592	578	597	647	558	602	600	585	594	581	594	607	587	619	578	575	615	594
606	597	608	575	607	613	621	536	624	636	613	593	545	606	619	629	639	617	649	633	612	596	636	644	606	582	626	633	620	623	594	583	575	610	573	607	602	620	577	607	659	622	601	599	645	607	588	621	628	597
611	630	602	612	595	598	605	610	601	623	606	614	555	636	636	584	650	650	615	670	655	569	559	598	649	624	599	592	560	596	622	566	612	529	593	577	587	576	586	611	588	595	605	570	599	605	611	623	611	593
626	587	594	599	608	613	614	643	580	602	593	603	580	620	640	669	683	657	616	586	599	594	620	607	647	599	624	606	596	617	633	611	572	577	601	607	550	594	598	598	582	635	603	580	608	606	619	583	672	604
587	665	583	562	582	610	579	610	565	629	582	588	598	647	571	618	618	647	610	632	596	622	600	586	679	613	649	602	612	649	620	594	556	589	559	597	573	599	598	589	589	571	618	551	594	594	602	604	598	625
696	638	685	616	620	630	642	654	595	580	600	617	582	575	555	616	678	630	638	632	629	558	621	597	626	601	638	605	601	583	588	554	625	589	588	569	597	586	592	609	571	561	593	563	586	572	642	582	583	567
639	657	648	655	631	623	631	586	567	589	576	579	590	591	624	601	665	589	591	625	651	646	626	635	588	638	603	614	587	605	581	588	612	614	605	598	603	560	597	590	589	577	552	589	586	628	628	612	615	611
701	673	641	641	628	629	625	593	569	594	611	578	590	550	574	640	611	670	623	637	625	639	618	590	657	587	616	577	610	595	609	589	592	581	616	626	600	601	581	561	600	631	593	605	572	598	602	648	625	618
698	738	667	643	639	646	647	624	586	600	622	616	608	589	550	599	592	596	654	652	581	573	636	613	617	581	653	622	625	565	632	588	586	555	593	610	600	627	615	588	591	594	605	592	617	625	624	570	625	589
748	751	694	720	680	678	642	663	630	627	624	614	602	566	581	595	601	598	598	589	550	562	565	607	607	614	702	621	601	613	527	647	566	592	574	601	594	618	617	562	646	598	617	560	607	573	593	610	601	630
764	789	796	754	641	777	641	653	685	639	610	583	650	604	589	586	624	589	574	596	625	630	611	620	617	623	619	655	639	582	603	561	602	590	583	560	577	581	585	602	627	604	629	596	616	641	615	611	625	565
806	779	740	728	752	726	671	734	635	684	623	608	547	591	580	619	570	608	604	573	595	603	625	656	637	617	619	589	579	559	602	632	592	590	575	628	579	628	603	599	592	616	587	596	592	624	610	640	602	586
746	793	769	810	757	737	676	710	668	653	640	651	587	632	584	581	542	533	590	610	579	591	625	631	605	609	584	624	598	592	595	566	575	570	635	599	594	565	574	633	645	564	567	648	593	578	611	603	613	596
834	848	762	806	733	818	748	734	683	691	671	626	627	595	601	576	585	602	600	581	578	589	583	582	589	628	635	578	564	574	642	605	583	580	572	578	587	627	602	617	616	569	597	623	611	608	619	630	607	608
814	804	866	808	790	768	754	707	653	705	663	672	614	600	588	573	581	592	572	596	604	605	587	606	590	588	591	578	609	550	565	581	595	608	589	620	571	621	588	627	608	603	614	583	577	554	578	637	630	609
862	832	806	834	856	831	808	731	756	719	693	620	626	594	585	575	599	596	584	593	655	619	599	570	624	580	555	565	623	598	615	564	588	575	634	609	585	623	647	607	555	600	630	578	587	616	628	579	635	570
877	855	832	811	807	822	764	748	784	727	730	650	655	635	590	620	606	655	581	570	587	576	595	644	607	604	582	625	606	622	572	583	553	545	587	597	565	597	578	558	595	573	638	564	631	599	573	599	583	593
898	876	815	795	867	878	788	759	701	694	688	710	671	662	612	623	628	558	532	617	616	625	610	592	592	596	596	598	600	597	576	629	571	542	602	552	596	589	588	629	574	575	631	611	584	580	599	612	608	611
878	880	851	822	838	804	765	819	742	792	689	728	640	603	652	577	603	604	597	625	596	585	608	579	618	591	604	585	581	614	546	562	610	566	616	586	575	597	602	620	581	617	579	602	576	595	614	630	653	603
874	831	827	929	882	819	857	718	718	775	722	718	672	643	631	590	534	559	588	581	617	606	560	593	605	625	589	570	567	621	566	615	609	566	589	574	576	607	591	622	616	587	558	604	551	594	611	605	600	552
861	842	841	928	925	850	815	765	752	722	698	682	635	668	619	629	576	589	584	598	592	625	604	623	619	614	620	590	567	577	617	595	559	590	594	589	604	603	564	602	603	618	608	588	573	642	611	606	612	572
870	917	860	866	827	851	790	813	788	705	736	728	664	638	614	581	632	610	596	602	597	590	598	567	594	594	608	609	596	635	605	612	605	545	573	618	584	578	558	565	590	593	547	587	581	605	574	599	602	603
850	856	842	869	879	893	848	786	720	770	699	670	662	666	611	588	604	629	595	617	576	654	546	603	599	594	568	618	592	602	582	609	611	596	545	596	631	569	565	583	623	586	594	612	615	590	650	604	606	579
933	871	899	830	842	840	798	793	796	765	769	686	677	639	635	565	582	608	582	565	630	602	633	618	650	576	582	582	589	607	605	567	597	543	594	566	581	655	618	548	642	575	625	623	586	636	623	621	595	622
876	816	844	809	929	821	822	734	727	808	687	738	693	688	587	587	596	619	593	630	557	610	582	588	616	608	588	608	599	617	595	645	596	610	595	592	560	575	596	555	602	595	606	561	565	612	627	574	584	629
837	886	826	802	786	823	793	749	771	803	681	676	652	720	626	555	604	587	590	582	616	586	594	608	605	586	566	582	608	604	624	620	591	603	586	578	572	619	580	576	618	616	596	624	586	605	582	602	580	614
800	855	817	774	794	840	776	775	749	730	717	677	676	624	619	566	635	612	611	590	612	623	617	558	584	621	614	600	585	593	564	583	598	627	618	538	601	580	612	588	584	569	562	576	573	591	615	563	615	620
770	791	778	756	802	793	815	790	705	691	715	676	645	598	660	608	584	572	575	552	558	605	597	622	604	606	570	597	589	590	633	608	584	614	602	597	616	612	594	590	617	575	581	596	618	609	599	598	611	648
773	814	831	825	784	763	750	709	781	726	686	674	664	624	614	614	603	621	631	597	626	602	614	593	606	601	586	613	601	625	553	581	632	574	593	580	606	583	573	624	569	604	613	593	573	563	635	608	581	663
786	734	795	850	774	727	776	754	730	675	736	653	656	626	599	608	585	596	596	586	576	583	579	623	627	627	605	608	611	610	610	607	576	600	636	631	567	607	566	571	616	583	598	588	593	645	622	589	594	608
735	761	754	807	835	779	755	738	755	720	701	647	658	648	625	586	610	603	591	620	601	633	602	599	594	625	574	615	565	643	576	639	565	609	585	539	621	575	604	595	612	582	608	600	624	614	627	616	597	640
754	665	757	762	701	773	810	772	715	671	707	696	638	667	627	580	645	546	569	585	579	607	614	565	604	609	557	571	624	595	611	595	598	607	609	550	606	578	588	606	595	606	566	592	595	627	607	584	652	657
695	705	748	749	773	717	701	754	696	686	670	696	660	651	634	620	611	588	622	620	602	586	607	597	580	612	609	626	620	585	628	623	570	638	574	608	583	601	633	563	640	605	625	597	605	622	598	604	600	653
665	724	708	683	782	737	807	723	674	716	694	668	665	666	628	601	569	600	584	555	595	608	658	619	587	574	617	637	616	562	611	608	618	597	602	616	592	607	589	567	567	623	623	577	608	625	612	552	631	695
647	704	695	686	644	742	687	680	710	717	681	667	659	612	596	599	595	621	566	575	598	578	643	610	599	567	604	585	575	615	626	561	632	627	611	608	579	605	585	617	637	624	588	599	649	617	614	678	649	657
622	648	658	676	714	682	711	694	676	685	607	694	676	648	584	626	611	562	557	606	575	603	603	615	591	598	639	623	574	601	597	597	570	568	567	579	576	605	598	602	594	638	602	584	632	627	614	596	619	616
638	647	649	646	690	665	655	691	711	717	648	639	651	603	581	602	583	661	584	585	618	594	614	578	568	606	610	567	589	619	616	635	650	570	573	552	595	604	614	595	604	562	625	577	611	602	598	630	640	663
574	628	623	611	599	668	651	669	663	668	668	647	662	672	616	594	660	614	615	635	581	630	590	644	622	617	661	620	628	597	610	612	596	634	629	597	628	634	602	591	575	643	616	587	614	607	650	603	640	651
580	570	602	604	645	646	615	679	688	655	673	699	706	628	657	628	632	602	579	621	583	572	682	621	634	592	632	602	623	650	609	621	608	577	617	585	583	626	615	583	600	596	619	606	598	629	601	659	640	673
546	595	571	628	588	619	678	682	690	685	676	680	659	631	657	650	612	624	667	628	593	560	630	588	630	574	607	593	644	651	641	603	597	621	614	607	587	675	616	625	611	624	630	607	649	637	633	629	628	676
615	594	556	636	636	588	599	596	665	687	665	658	637	723	729	651	634	630	606	568	647	609	629	618	638	660	630	625	612	622	628	574	614	602	630	607	595	602	642	671	620	659	624	619	651	638	653	651	632	692
574	560	581	575	601	583	579	601	625	642	691	701	671	679	623	609	623	661	639	613	636	617	644	641	612	646	644	678	625	675	626	598	631	661	625	624	644	627	633	572	627	625	612	570	587	640	592	644	702	654
597	597	573	577	620	593	625	600	573	649	632	696	659	653	607	661	688	679	602	629	630	651	640	659	638	646	628	676	658	647	700	651	648	673	650	622	598	643	624	589	606	627	622	592	611	613	657	605	660	652
497	603	570	573	567	628	563	585	610	617	645	587	606	620	659	661	693	645	593	601	647	638	616	653	660	683	724	643	615	656	697	667	602	677	616	635	622	650	670	620	594	650	651	613	641	677	678	636	655	675
563	560	536	610	565	589	592	604	576	588	630	642	658	613	637	620	628	669	623	659	662	624	653	644	660	694	691	741	679	700	719	690	712	662	659	659	577	648	624	665	643	667	640	623	625	676	627	647	685	685
550	560	606	604	565	652	616	606	601	660	609	639	653	641	654	666	644	630	652	606	643	643	635	692	729	679	661	707	734	685	671	656	679	667	705	635	663	713	629	640	688	628	667	662	688	625	661	661	743	653
573	603	547	629	605	609	573	585	614	630	634	631	641	605	659	658	652	678	660	636	643	661	696	687	647	724	694	691	693	683	698	739	704	690	728	639	675	663	632	665	668	658	671	683	702	664	728	702	689	716
585	596	563	637	600	602	620	630	617	654	644	582	607	657	566	641	670	659	665	684	656	628	697	693	699	682	729	699	660	644	692	719	689	710	657	704	622	692	645	662	653	695	682	712	700	756	662	723	712	728
556	627	585	623	652	639	613	564	647	617	674	689	619	596	654	643	606	684	662	693	661	684	713	659	681	688	725	716	689	714	698	663	647	657	719	662	681	666	635	686	711	686	705	676	687	690	798	709	764	757
564	610	608	576	587	649	568	605	585	655	602	686	569	645	640	605	601	640	644	702	652	654	693	708	702	706	706	703	672	674	703	718	684	724	700	695	659	704	700	711	689	712	704	733	744	732	755	762	759	717
617	596	606	580	640	550	604	565	639	565	611	581	639	572	585	616	656	616	654	644	690	719	710	731	725	702	637	707	709	686	647	699	695	663	740	729	649	686	658	658	731	693	690	752	717	747	757	706	741	827
588	589	558	587	606	600	590	589	606	603	663	596	550	618	602	631	649	587	678	625	698	679	677	699	714	698	694	702	657	748	687	614	651	668	701	693	722	717	674	735	688	726	738	764	762	745	783	843	799	738
555	580	573	587	571	610	592	592	607	592	620	599	554	624	569	634	582	649	604	644	629	703	629	689	686	699	661	645	671	641	685	756	668	690	716	755	681	737	636	708	735	697	741	757	757	801	808	755	799	792
583	580	608	603	562	586	623	580	575	557	583	583	620	621	600	563	618	655	617	644	665	656	627	685	726	704	693	666	634	647	721	683	680	707	670	712	718	720	681	725	671	711	720	747	719	772	740	758	887	810
616	581	601	574	575	567	555	598	559	611	592	614	606	581	549	618	622	586	680	616	634	664	677	637	654	661	671	670	670	645	695	669	649	694	701	678	673	698	694	725	712	682	734	791	805	753	789	841	878	811
606	561	557	590	624	603	592	576	563	590	575	603	646	564	563	571	599	648	618	640	593	690	651	648	607	683	652	689	656	683	703	678	691	639	667	683	708	689	751	696	716	759	717	754	750	702	746	826	829	792
575	582	657	603	579	604	567	579	642	622	609	562	606	624	613	569	612	617	601	626	645	656	698	682	657	632	677	688	618	709	684	694	717	673	695	687	680	695	700	735	734	715	747	722	764	775	819	791	871	838
579	562	611	589	561	595	584	577	601	564	585	576	559	588	543	564	599	619	627	636	567	635	664	675	668	636	690	663	654	672	703	687	670	697	690	683	634	707	684	677	718	725	770	730	764	777	764	807	866	892
586	581	607	593	610	581	586	577	580	561	612	576	581	621	558	580	654	586	590	614	625	653	651	653	643	650	687	711	730	707	685	721	641	667	613	696	698	635	659	707	725	712	692	759	791	757	830	813	891	930
622	613	611	593	589	575	605	555	567	576	627	582	603	595	576	617	623	643	620	630	617	619	657	608	647	670	680	665	659	675	655	663	673	646	664	700	688	679	673	715	730	714	707	745	707	820	781	816	787	905
557	598	590	524	548	577	568	616	602	631	617	551	606	588	566	553	574	630	613	638	601	622	638	654	686	685	635	683	624	631	697	644	652	683	643	707	650	672	667	695	681	720	780	759	808	731	782	831	850	918
589	601	587	616	604	595	582	602	592	595	596	616	583	558	588	555	580	594	538	626	651	642	609	651	675	696	668	681	709	627	614	684	684	689	669	719	685	654	589	681	718	641	743	751	718	731	776	782	898	860
571	558	548	548	556	584	605	576	567	581	591	592	619	623	550	610	623	612	625	634	658	588	664	638	629	638	646	616	681	706	691	648	636	670	681	717	620	682	719	699	651	663	728	816	764	752	798	858	862	805
553	589	579	572	597	574	552	593	623	608	556	612	555	595	573	594	612	617	599	632	599	568	650	611	676	646	615	653	636	626	680	681	681	659	664	641	620	695	654	639	670	683	700	722	727	776	769	804	793	821
543	630	580	623	566	540	571	625	550	579	567	561	579	581	590	606	620	535	588	582	599	597	595	614	653	633	621	690	681	633	678	657	696	648	644	617	632	718	630	607	668	671	693	720	710	694	699	759	821	794
579	576	567	583	586	638	546	587	556	614	590	554	537	565	572	587	589	590	585	609	575	592	622	551	658	666	609	661	633	625	680	639	653	683	625	599	637	658	651	650	670	621	654	686	711	764	766	746	752	817
565	579	621	576	554	598	623	559	587	584	605	609	566	599	603	630	605	604	581	619	576	628	620	642	648	594	643	636	638	610	620	678	641	664	644	688	606	607	636	686	623	642	683	654	675	667	731	759	716	856
578	608	576	580	594	586	585	591	581	610	593	586	561	612	591	556	630	564	574	631	579	609	639	603	600	605	597	648	654	613	644	645	608	641	632	637	620	619	640	632	650	618	669	681	680	685	671	736	677	720
581	567	610	572	570	558	577	570	567	555	561	576	549	587	556	575	583	565	598	618	590	590	573	611	611	626	609	652	637	623	646	603	618	620	576	627	641	579	618	626	632	640	590	658	672	652	672	659	691	687
595	572	605	546	582	569	594	577	523	612	553	581	603	612	612	586	597	611	596	621	584	588	586	579	612	566	642	657	576	595	615	595	626	598	583	592	599	604	555	584	586	642	566	617	682	643	618	609	715	705
567	574	536	586	574	569	552	620	598	569	561	617	641	569	625	575	582	591	611	567	604	579	597	592	584	604	599	581	619	600	591	633	646	525	601	607	660	638	605	619	624	621	667	640	639	633	636	640	656	671
601	585	599	570	577	600	537	597	550	587	574	587	597	553	584	592	573	604	559	591	583	639	588	586	619	621	611	603	640	592	602	599	602	602	603	624	664	574	581	587	579	585	622	606	587	612	694	610	611	669
568	586	587	642	593	591	597	560	600	613	544	553	572	611	596	554	573	581	578	597	554	576	645	605	586	617	591	617	610	620	598	579	589	593	616	590	622	606	597	635	633	599	629	643	591	627	624	622	611	626
582	601	553	585	550	558	584	608	583	577	573	540	614	577	665	602	599	590	579	604	575	569	589	585	584	547	616	630	638	609	589	591	614	612	612	579	572	603	615	609	620	626	607	558	568	616	633	597	620	614
577	566	565	576	578	594	607	580	605	585	585	576	564	555	557	560	608	598	559	596	583	605	597	607	621	592	608	558	579	596	581	642	579	579	597	603	580	583	623	585	609	607	631	576	596	564	634	641	628	650
553	558	625	549	581	538	553	545	598	561	556	581	571	580	599	616	574	583	556	586	608	597	574	551	596	620	588	582	647	617	572	565	597	618	600	620	642	619	617	555	617	689	598	623	609	604	587	656	625	610
569	628	575	601	586	581	596	658	638	509	571	567	615	576	575	599	606	554	548	584	621	558	586	632	592	609	604	592	609	606	619	594	620	599	586	604	602	567	590	603	604	627	615	629	580	584	576	623	615	620
565	591	583	563	633	570	562	618	595	594	603	538	584	586	596	634	635	601	591	582	576	616	590	582	559	552	594	580	617	605	583	635	633	556	573	577	589	611	558	591	608	582	605	563	632	596	608	604	610	607
571	570	587	580	587	573	617	595	595	583	545	575	538	581	640	587	574	618	641	621	618	615	595	608	631	570	588	569	581	589	648	626	602	583	609	575	599	602	605	641	619	591	561	626	577	632	595	623	626	594
614	568	587	595	591	556	614	588	576	653	637	588	605	612	584	566	575	607	598	667	595	565	590	592	589	593	597	584	587	606	604	567	588	623	607	617	605	625	601	606	592	617	574	607	620	593	668	608	592	615
571	556	568	579	581	592	572	582	551	623	587	561	558	576	626	578	609	651	589	589	589	596	605	638	597	622	590	622	600	611	594	623	623	629	609	660	659	600	580	597	605	595	632	599	605	616	581	588	636	609
588	550	590	615	599	590	578	612	593	586	572	623	585	601	627	629	617	585	613	622	588	584	630	614	584	657	587	593	565	570	614	636	595	587	621	582	578	625	599	559	618	617	606	596	579	639	619	620	609	637
537	563	604	545	615	651	569	609	625	592	580	596	576	583	620	582	642	645	621	595	589	647	642	558	622	614	537	545	622	638	622	580	602	602	601	586	639	640	605	570	634	605	622	612	599	574	607	597	583	569
548	582	566	563	547	567	587	642	581	598	582	590	625	578	587	619	616	614	573	611	584	596	633	603	634	580	607	605	576	643	605	591	592	615	588	611	604	619	592	621	608	591	571	599	567	603	582	570	575	631
591	568	568	587	595	579	572	594	612	645	628	608	629	609	614	571	636	624	585	617	610	611	540	616	593	595	560	590	588	656	580	608	608	572	627	619	609	579	613	650	595	595	586	619	555	607	555	626	623	614
582	567	561	604	585	636	595	577	646	643	563	606	654	629	603	638	594	575	607	587	558	651	601	611	612	583	626	582	573	605	610	619	602	580	616	613	613	606	569	584	570	626	580	616	540	592	578	607	627	616
542	558	561	579	605	621	647	591	569	625	572	615	596	639	620	583	618	582	650	581	579	652	578	666	590	563	606	577	584	609	587	609	623	589	631	629	615	608	629	623	623	583	642	598	558	660	621	592	647	619
604	592	591	572	570	587	553	619	583	588	596	610	634	590	608	641	648	661	626	606	587	582	592	589	578	640	606	578	607	584	602	598	605	616	603	647	597	599	619	580	606	642	553	588	602	622	609	624	637	603
547	603	605	600	560	584	612	597	588	650	599	586	640	630	611	612	635	619	636	621	608	617	614	626	635	636	622	581	611	602	602	590	567	650	608	604	652	601	640	639	652	604	654	577	604	599	590	631	620	636
569	587	590	632	546	580	586	653	603	604	586	631	608	591	612	608	623	648	606	619	608	628	617	616	623	624	587	588	590	594	590	611	625	623	633	625	626	639	634	642	596	606	640	566	601	598	632	634	645	631
608	593	552	596	587	622	564	592	610	617	612	587	652	633	594	597	640	617	627	595	644	638	612	650	598	608	601	573	573	598	613	598	593	602	641	647	599	665	614	678	593	618	595	623	610	602	635	573	611	632
561	623	603	577	600	572	577	589	608	641	611	596	667	585	630	649	617	658	603	626	654	616	575	619	633	605	619	596	596	586	595	583	625	626	619	623	630	616	637	658	616	610	613	600	625	603	657	598	600	609
560	612	622	615	575	589	632	614	599	590	635	639	629	588	600	644	606	643	653	622	618	616	605	659	629	601	651	569	588	562	578	607	627	612	604	643	603	575	625	596	552	623	601	609	636	602	619	605	604	596
559	562	539	640	588	584	594	591	607	601	583	576	622	578	637	609	604	579	596	629	634	609	604	618	651	621	593	613	612	613	561	605	650	599	618	617	647	602	633	613	646	576	659	616	599	608	591	602	606	613
542	566	650	622	607	569	603	535	558	573	581	625	588	595	622	613	617	635	607	622	588	621	621	602	591	606	625	591	606	585	579	600	588	615	594	585	624	625	601	641	606	591	575	608	598	603	610	602	618	597
556	589	567	588	555	541	533	588	584	588	595	633	596	552	627	580	556	627	637	653	600	619	611	559	583	586	574	573	614	571	579	578	598	619	582	563	641	608	581	606	574	630	596	598	631	626	577	590	559	628
573	574	591	607	590	567	550	569	588	584	607	578	588	614	602	570	621	655	646	636	585	624	580	638	624	587	585	570	624	617	555	592	604	571	611	605	598	564	613	589	628	594	599	581	597	636	614	612	580	583
600	546	561	574	577	578	610	599	600	607	577	623	576	573	619	594	612	606	571	591	612	617	615	626	606	611	636	529	608	586	575	577	593	594	622	618	586	592	560	590	610	556	629	652	561	609	606	628	585	612
592	577	544	578	571	606	590	585	546	572	612	581	602	586	604	558	621	583	571	618	588	605	626	577	570	636	586	585	621	574	600	619	575	584	626	561	573	567	599	598	632	573	626	605	597	595	593	573	648	579
568	584	584	589	551	572	519	586	613	581	543	640	595	588	598	594	621	650	610	580	594	574	601	595	596	577	619	606	587	594	627	614	566	578	567	596	598	594	568	620	635	537	594	607	516	584	583	545	642	568
562	591	565	589	593	584	566	548	617	588	551	606	613	581	569	563	603	610	584	617	575	618	598	588	555	584	611	577	585	612	606	592	610	575	596	590	612	617	598	606	627	621	619	622	594	597	581	601	564	653
581	602	546	573	634	573	563	567	576	544	562	579	585	590	609	594	579	591	595	613	608	613	605	577	572	646	552	622	597	569	597	609	609	598	562	589	567	587	614	576	610	612	609	596	604	552	626	586	621	610
598	562	570	574	590	572	624	575	577	559	545	612	602	588	579	622	617	621	570	549	575	572	604	579	581	563	590	581	582	575	621	579	608	602	631	630	588	631	556	570	582	592	585	587	579	617	614	597	613	588
562	552	587	570	563	558	560	608	553	598	608	566	589	586	548	545	600	578	574	595	542	567	602	617	566	597	592	590	586	591	596	619	587	564	575	528	563	569	583	607	604	620	571	617	586	593	608	563	582	628
553	534	605	593	551	616	578	590	567	590	608	584	535	589	574	608	599	625	576	624	614	601	639	582	593	573	592	586	601	605	574	585	599	607	617	573	609	603	584	621	608	569	591	583	589	559	554	592	632	611
586	586	547	584	583	613	558	611	587	605	594	572	590	569	544	609	579	599	597	576	551	600	595	563	562	602	612	566	592	586	571	585	593	565	593	558	598	656	610	578	611	550	570	594	588	559	595	544	598	644
546	553	552	571	564	606	553	557	591	570	600	567	567	584	607	548	576	595	559	593	596	589	582	619	536	620	617	580	582	583	585	612	572	585	640	590	549	580	584	597	569	581	583	615	557	648	581	595	615	594
585	561	543	574	573	589	577	617	595	581	547	580	578	590	582	559	615	610	575	584	595	556	588	594	555	575	576	617	562	576	590	582	574	559	535	622	599	555	557	608	611	607	571	608	580	581	546	617	583	579
584	582	550	624	559	569	581	601	602	573	583	567	597	593	595	559	581	566	578	614	590	594	554	552	610	606	587	631	597	588	580	623	627	611	593	601	593	615	573	601	551	574	580	608	571	535	570	560	647	627
571	596	577	599	601	604	602	572	584	536	562	561	624	584	570	609	603	581	581	576	613	591	586	644	617	560	573	566	588	610	540	602	592	620	587	589	607	633	577	602	632	607	612	612	581	631	586	567	560	596
572	607	580	541	606	559	630	586	534	589	582	562	572	577	638	551	562	591	606	566	571	591	590	550	599	560	580	547	571	625	592	590	573	574	594	566	596	604	577	603	611	584	620	602	586	593	530	588	596	575
593	520	576	596	586	573	608	597	612	577	596	564	618	567	568	599	613	604	596	581	623	577	570	576	591	586	624	589	605	589	582	585	595	653	609	593	631	575	621	592	569	606	644	599	576	571	577	588	588	614
551	595	560	596	584	620	593	580	598	598	605	576	579	548	625	577	609	647	588	588	556	568	563	620	573	584	608	582	603	588	554	620	596	621	624	619	602	585	582	582	604	594	564	605	576	627	608	588	616	543
590	589	580	559	527	612	557	610	601	615	562	593	576	593	614	555	634	597	595	552	591	570	615	585	550	567	600	590	567	573	607	602	600	554	599	600	588	595	587	602	625	563	641	581	594	618	586	610	575	563
569	585	576	616	531	614	561	579	585	572	592	598	564	576	577	597	617	605	572	624	566	579	600	584	595	589	644	580	609	571	589	603	584	567	584	608	623	625	580	599	609	595	608	590	549	608	621	584	594	622
601	563	542	619	574	579	584	636	599	560	577	608	598	544	584	578	558	583	557	600	605	568	607	571	586	587	603	566	596	587	613	603	585	617	582	602	617	608	597	570	677	578	597	641	589	547	581	592	588	606
593	597	576	625	561	588	570	601	566	589	592	582	565	593	585	582	564	587	571	567	568	570	566	597	600	577	588	587	577	581	614	602	572	578	606	599	590	601	560	625	635	563	598	617	588	600	626	609	627	555
532	601	573	596	556	556	581	619	548	528	635	557	560	583	582	594	538	623	616	549	553	585	575	593	655	604	569	596	617	562	563	620	627	599	597	581	598	602	598	588	654	601	632	625	573	581	588	588	630	565
591	615	586	610	583	554	579	606	564	589	571	570	581	590	583	593	588	629	537	590	569	565	558	545	597	598	582	590	587	615	643	645	605	578	605	595	573	601	628	617	582	638	619	593	596	601	601	614	597	614
587	624	575	624	604	599	541	598	600	573	614	590	604	549	587	578	632	582	561	560	559	619	580	570	613	564	598	589	558	602	600	626	624	613	588	574	577	622	546	601	620	596	622	611	623	599	576	581	595	576
550	607	596	547	569	602	590	617	594	570	589	618	574	623	604	586	637	569	625	571	527	594	607	602	589	626	592	613	582	604	580	617	662	650	581	598	618	585	611	594	604	595	607	590	609	582	627	590	609	575
575	584	636	585	579	546	596	608	612	618	582	616	574	600	590	621	576	614	588	608	577	636	563	598	575	621	621	582	593	604	612	608	572	596	588	575	604	626	569	617	605	569	596	556	610	617	584	574	606	592
561	602	602	594	646	545	605	561	563	612	583	623	603	621	547	655	613	594	630	609	629	615	625	603	605	573	582	617	595	586	582	568	585	598	606	604	582	607	589	594	568	574	624	560	610	626	590	594	596	593
569	549	634	613	562	613	610	582	590	627	636	585	601	623	596	628	649	628	576	564	614	585	613	611	579	581	580	638	596	589	580	590	574	602	554	610	560	599	578	613	619	573	571	579	601	612	603	567	595	595
547	608	586	572	569	536	610	551	616	604	610	584	597	564	601	637	605	598	589	612	586	630	617	595	618	639	608	602	552	598	579	591	599	595	575	607	605	623	575	599	570	581	598	590	591	594	571	579	585	563
603	587	604	576	575	560	586	608	567	601	605	570	591	596	579	606	654	598	638	600	601	602	577	632	568	605	572	588	588	540	615	566	584	594	616	628	594	558	623	567	608	594	596	606	608	642	601	580	617	579
576	615	573	530	621	577	595	609	577	601	653	605	607	640	608	630	603	653	598	609	624	595	583	555	563	581	575	601	600	658	609	607	594	581	589	587	571	592	606	599	634	630	586	594	596	554	599	597	604	610
565	572	596	538	610	579	577	582	604	593	588	608	572	581	591	623	610	605	588	628	563	582	613	594	558	580	587	599	536	592	614	608	611	571	604	567	565	558	607	580	645	593	569	600	596	594	599	594	580	591
598	572	586	617	653	534	604	576	620	572	608	587	613	597	615	581	597	642	596	618	672	631	624	587	550	612	604	569	557	578	601	564	542	608	572	579	587	644	544	596	601	620	580	601	551	617	582	581	589	614
569	627	589	584	571	610	566	594	605	550	623	609	572	580	588	589	588	617	579	580	632	608	555	560	566	582	623	588	585	548	596	591	553	640	600	612	591	577	607	554	601	531	602	597	606	650	595	586	574	637
602	571	593	558	572	625	572	559	555	599	592	578	552	625	573	563	616	590	603	609	588	605	575	581	569	608	579	586	608	572	592	555	578	607	616	560	592	611	558	552	568	629	610	554	566	587	557	558	592	606
550	597	513	557	575	631	550	606	585	560	584	531	581	602	595	608	630	554	622	572	594	605	592	593	586	577	565	585	546	586	595	607	541	558	591	533	567	589	570	598	589	606	566	607	615	587	589	625	601	594
592	556	596	590	529	580	594	553	620	596	588	578	555	568	607	568	565	601	575	602	601	611	631	588	575	583	572	604	584	600	571	588	607	568	590	619	613	604	585	553	589	600	622	605	621	578	587	592	650	568
564	581	574	562	575	585	577	596	580	524	579	571	565	598	598	604	628	572	555	566	578	597	627	593	591	545	603	589	599	588	609	592	598	570	615	594	616	561	576	568	591	588	614	540	576	572	589	638	609	597
557	559	617	588	601	610	562	577	588	609	601	562	601	620	608	590	572	556	610	604	591	617	603	608	625	593	582	563	621	588	572	585	548	622	606	589	572	591	601	540	594	561	576	600	591	605	618	568	612	602
579	584	599	551	607	554	577	590	599	596	572	561	575	610	546	601	589	583	585	584	607	578	619	528	565	584	568	603	597	585	561	623	602	587	591	606	617	586	579	558	534	555	561	558	600	573	592	588	574	599
600	616	535	587	616	585	576	644	592	576	585	578	590	567	605	599	569	599	620	582	590	573	578	602	599	604	588	575	591	562	613	578	577	549	625	598	574	593	588	591	584	607	569	573	597	630	578	578	599	599
550	562	564	574	594	571	601	582	613	584	552	600	600	601	568	595	607	604	559	610	542	543	578	573	609	624	576	579	573	591	588	609	602	620	580	572	613	632	577	623	633	601	601	576	555	571	587	572	606	595
577	575	551	594	609	562	596	564	549	569	585	560	588	569	622	578	596	576	631	601	583	654	599	606	594	579	605	595	590	552	615	551	582	584	598	568	591	561	578	622	537	586	598	544	566	572	600	596	607	593
599	577	579	545	546	580	568	571	635	575	591	631	564	582	547	585	593	579	556	589	590	573	576	560	577	606	592	585	571	535	602	594	600	613	600	564	571	569	570	593	661	612	563	608	557	583	602	604	604	573
603	589	572	614	543	589	574	542	563	583	580	589	586	585	573	604	550	614	543	591	546	608	631	605	567	583	610	593	591	603	573	569	564	601	602	560	620	559	598	585	630	562	582	628	636	603	615	622	576	591
601	570	547	604	572	563	556	560	606	592	572	543	574	590	590	587	568	554	592	615	632	555	584	556	571	581	614	545	602	622	579	563	561	612	615	605	575	577	582	553	578	574	581	585	604	552	568	610	569	651
596	558	543	581	585	565	592	628	587	566	590	521	606	622	572	563	617	589	557	559	561	616	553	610	589	637	575	599	612	586	578	571	536	588	578	604	642	620	572	573	608	585	563	550	572	595	606	546	610	594
556	555	580	592	564	555	584	583	548	581	613	593	591	624	558	546	620	596	618	560	604	581	547	608	580	559	587	637	570	577	549	636	592	598	611	600	572	576	598	562	567	581	590	603	583	585	618	573	604	605
591	561	613	606	600	548	581	596	614	515	606	567	571	587	563	572	592	620	593	565	584	600	617	615	603	633	626	581	579	599	563	601	594	605	590	602	601	597	546	564	620	576	576	613	591	603	590	592	599	610
604	647	584	621	568	573	588	560	623	594	589	545	617	574	567	556	585	597	563	562	594	596	602	611	557	591	589	570	562	577	618	556	609	575	563	595	574	574	582	616	606	531	643	586	580	621	608	628	621	579
622	620	538	628	591	592	595	602	585	575	569	595	576	563	585	532	571	582	589	591	583	576	582	581	547	582	563	586	609	546	571	593	574	591	626	596	621	590	573	619	619	563	587	554	597	587	570	546	642	652
671	653	635	641	605	629	614	580	538	579	538	650	573	617	587	569	600	605	569	595	584	576	534	628	564	547	556	584	592	620	601	575	577	590	631	597	557	606	568	588	599	620	592	577	586	605	623	564	640	597
716	732	760	672	640	606	604	620	592	617	634	627	612	523	548	590	608	582	582	567	581	616	583	591	546	568	572	588	570	582	575	597	557	614	579	632	606	572	598	573	601	580	556	582	585	611	591	601	601	558
829	823	762	813	727	664	646	606	581	584	572	569	605	610	543	608	586	597	564	583	571	579	579	590	603	597	565	597	564	579	592	570	564	624	580	571	622	612	562	587	581	590	588	555	605	578	609	583	597	564
849	884	968	894	782	741	702	581	596	574	577	547	597	575	577	587	589	566	582	576	556	579	585	524	553	554	586	539	565	577	615	568	556	597	601	571	551	615	588	606	551	592	549	557	650	601	572	580	587	576
1012	998	1060	907	973	780	669	597	605	570	599	601	566	574	579	548	575	575	607	545	582	633	607	615	576	611	608	559	598	600	583	627	549	606	595	563	604	620	597	575	546	597	594	576	562	587	557	586	599	607
1095	1068	1077	1115	932	841	741	682	639	601	573	609	603	590	602	556	592	553	540	569	647	588	570	573	591	579	594	582	615	605	557	608	623	564	540	569	585	586	588	624	565	599	607	627	613	589	554	610	560	560
1272	1148	1153	1048	954	861	771	697	610	591	590	565	581	619	571	589	600	602	585	581	576	628	591	574	587	567	581	590	543	601	589	606	604	592	610	596	578	591	573	586	606	572	593	615	573	590	579	581	606	615
1260	1247	1151	1097	1042	864	801	666	629	620	588	586	568	601	585	569	563	582	608	583	579	585	588	589	581	562	598	607	619	569	591	610	601	562	635	639	575	578	595	577	608	582	600	568	617	581	586	595	619	540
1275	1253	1224	1073	1058	940	743	652	584	589	615	599	590	571	533	575	571	588	603	610	588	594	587	570	587	578	585	611	587	600	556	571	577	550	601	596	574	573	559	581	629	629	577	592	601	619	583	571	604	562
1332	1247	1146	1074	999	847	714	667	561	628	557	648	580	583	598	585	551	576	613	596	569	599	609	591	566	566	577	562	599	534	594	573	595	587	601	571	571	591	556	607	568	589	585	615	554	603	575	572	613	623
1309	1208	1144	1037	922	832	670	652	616	622	557	582	588	573	601	552	559	582	552	563	586	608	590	598	535	598	606	557	570	585	581	618	608	565	589	571	562	587	577	550	595	558	569	570	569	577	591	601	571	617
1264	1211	1061	983	873	762	680	627	652	594	615	617	582	611	626	563	581	626	588	588	599	581	588	558	548	606	618	607	580	617	601	640	579	591	604	613	557	553	605	592	607	617	597	610	587	597	550	557	574	600
1101	1102	949	897	793	756	643	658	581	561	582	588	545	593	522	600	609	576	570	575	579	556	606	618	602	579	606	567	565	571	601	544	543	576	591	584	581	559	606	572	574	592	558	559	610	583	613	565	596	578
1031	956	902	819	725	645	670	627	589	585	598	596	608	579	592	584	625	630	562	584	602	628	581	606	625	572	617	581	596	603	598	602	610	587	563	612	598	631	558	599	564	555	600	606	606	553	577	585	571	592
1149	1073	977	815	742	691	640	599	603	622	629	595	594	531	599	595	554	589	561	594	571	585	587	585	597	593	559	612	605	560	592	561	564	567	550	588	578	601	574	555	582	654	575	559	619	583	600	600	640	621
1266	1306	1242	1032	862	700	629	626	587	582	568	559	573	571	583	592	588	556	565	590	571	564	572	589	571	603	599	590	588	621	543	559	617	600	564	597	582	588	595	616	614	585	560	610	597	631	581	565	589	569
1477	1438	1418	1260	1052	934	731	693	627	591	616	562	556	582	552	567	563	625	577	640	584	573	575	588	581	581	615	593	561	557	583	574	607	584	609	609	536	605	572	598	568	632	598	577	562	567	619	595	563	624
1432	1445	1398	1281	1188	1108	842	732	650	603	575	592	595	589	559	568	596	587	559	579	570	611	622	623	589	569	623	592	598	581	581	614	586	597	599	582	554	550	582	600	614	582	588	606	646	606	586	555	597	588
1556	1545	1477	1332	1232	1121	997	736	701	608	571	620	597	590	644	586	619	597	590	551	612	613	597	583	583	608	600	585	563	553	568	561	585	560	605	628	595	593	589	596	613	563	606	611	573	602	545	602	603	582
1602	1684	1599	1350	1255	1163	1051	929	700	597	580	603	590	617	554	581	599	589	547	627	588	627	612	593	593	623	581	592	585	586	612	607	609	610	604	568	586	627	600	617	577	623	601	620	590	610	601	602	600	556
1670	1723	1497	1469	1286	1266	1034	890	691	645	597	609	549	609	604	562	635	584	646	596	558	551	580	596	581	578	593	588	596	611	610	623	599	609	605	625	583	589	619	599	569	634	626	625	600	603	600	586	632	593
1689	1577	1561	1380	1320	1180	1006	937	708	682	622	594	580	587	600	611	584	627	591	609	598	586	573	579	576	563	563	572	565	594	583	593	589	558	589	550	587	584	569	610	619	602	589	552	609	559	613	624	575	596
1712	1672	1551	1411	1256	1149	1049	898	701	654	597	588	555	581	568	558	592	578	611	575	622	585	612	628	563	616	602	562	568	568	593	578	583	562	605	575	603	562	607	590	606	622	543	605	607	573	598	591	565	581
1651	1591	1517	1381	1219	1099	1051	798	782	604	597	572	569	575	600	574	625	566	567	568	581	571	610	619	558	540	566	585	638	584	570	590	630	595	593	608	603	584	603	576	589	606	616	575	599	602	568	581	597	601
1505	1541	1404	1360	1129	980	850	767	602	648	598	546	597	605	634	580	561	634	591	524	591	592	568	565	601	602	578	582	606	588	612	573	561	583	578	584	599	649	567	576	597	573	601	605	609	621	601	598	572	643
1466	1326	1315	1067	966	917	748	640	622	583	554	549	562	551	563	582	575	569	577	580	598	587	579	562	587	560	586	546	590	623	562	602	632	608	571	566	567	627	596	584	557	629	596	588	593	622	589	567	593	612
1303	1236	1062	1064	887	785	690	647	632	613	586	590	590	582	562	609	580	581	563	590	565	609	602	578	580	598	537	610	601	588	556	605	532	561	592	586	597	588	594	568	594	612	620	573	598	604	598	602	577	604
988	915	1001	909	787	719	691	614	639	593	588	587	577	566	565	593	612	584	614	579	576	575	628	573	574	587	587	561	607	615	599	606	562	608	580	615	573	599	578	586	567	577	604	581	589	566	573	565	600	623
728	709	806	803	803	657	602	588	589	579	587	579	589	605	590	580	553	558	587	607	567	580	599	581	572	545	657	571	582	585	622	578	564	599	589	568	596	566	577	597	604	578	583	594	595	588	588	651	611	572
675	647	722	667	661	600	575	594	586	554	602	606	533	560	581	559	593	605	597	579	576	564	625	556	566	610	578	651	554	600	538	603	603	571	597	579	583	603	571	557	619	591	576	584	556	618	601	563	567	586
612	594	616	594	615	570	578	586	581	584	596	623	563	603	579	577	602	567	602	575	594	577	564	600	602	593	562	577	570	594	572	589	595	612	593	554	578	601	595	563	572	590	570	609	588	625	570	578	577	566
548	594	618	570	574	568	572	624	568	572	567	614	618	590	576	598	569	582	576	576	572	627	566	562	596	614	601	567	572	648	592	596	578	627	595	613	585	606	591	589	606	575	593	590	605	587	586	620	599	617
605	561	592	582	566	581	566	583	585	569	593	644	550	582	575	554	541	566	569	560	595	603	615	556	602	621	584	610	584	652	615	602	630	575	580	589	613	580	593	602	589	623	615	627	583	590	563	605	561	574
574	589	547	557	577	588	552	604	600	604	583	556	559	621	582	604	590	594	549	564	602	562	627	601	620	587	565	577	626	634	564	615	604	575	572	593	612	583	572	559	599	579	605	582	646	594	567	586	613	584
594	582	593	591	571	577	593	591	587	600	590	555	593	542	597	603	613	573	588	583	594	598	597	571	595	603	578	601	628	594	580	581	603	589	558	571	591	572	552	636	637	578	618	575	600	575	571	612	588	617
584	578	543	630	589	575	595	601	551	567	585	614	591	539	653	566	567	612	591	595	572	581	567	576	586	603	563	604	559	572	601	587	559	592	569	595	589	568	572	595	589	614	607	596	605	620	596	582	584	635
562	562	557	538	560	598	608	585	559	573	552	540	576	616	586	586	604	605	606	564	614	594	578	568	586	600	572	589	610	562	633	578	609	568	578	630	575	588	606	586	568	578	590	625	632	607	600	551	625	621
564	608	596	608	605	617	540	588	570	584	594	567	580	600	607	620	596	600	588	600	603	584	556	572	595	584	578	590	548	570	605	587	622	593	556	594	618	618	604	594	591	615	591	534	566	574	578	616	565	612
541	593	594	553	557	561	579	592	565	569	582	585	557	568	574	543	590	616	558	550	557	588	597	570	586	568	577	612	576	594	607	552	560	618	579	622	651	592	598	629	595	615	579	555	591	608	586	590	586	586
576	594	588	546	547	594	563	571	588	613	602	540	568	580	597	593	599	597	596	565	625	575	585	582	589	574	603	581	593	634	621	585	601	616	546	592	626	582	654	584	585	601	593	616	604	613	601	593	561	613
564	584	586	569	564	585	558	584	599	582	562	605	528	541	597	591	544	580	624	600	587	600	605	580	551	569	574	559	604	616	601	566	557	555	565	584	599	612	616	611	549	559	600	582	569	574	591	569	576	584
524	594	580	560	570	599	586	593	575	588	581	579	581	609	542	572	573	606	523	594	553	558	563	578	617	565	593	608	571	581	582	588	557	578	560	576	586	562	583	600	611	599	650	561	611	591	609	590	557	619
565	587	571	581	601	583	596	561	590	582	601	634	586	553	600	573	600	615	586	618	598	592	565	583	565	610	595	573	581	598	592	576	573	573	602	582	589	532	596	588	572	587	582	614	598	586	604	578	568	609
600	563	561	539	610	569	582	550	596	559	584	606	617	562	554	576	618	627	587	601	585	600	577	585	583	605	565	553	624	553	594	588	588	594	583	588	567	578	566	576	591	540	614	576	612	567	595	566	610	618
608	583	581	581	551	573	612	596	588	578	588	579	548	597	575	584	536	574	624	589	593	600	654	600	595	611	574	616	610	626	579	601	562	602	611	578	557	576	610	585	615	586	583	595	584	608	624	619	606	581
561	623	574	548	579	579	563	586	615	566	594	605	613	564	597	569	592	578	613	573	608	601	536	575	604	573	572	609	623	580	585	594	560	601	591	605	573	571	574	622	541	617	544	571	562	656	581	582	627	603
625	568	586	584	562	599	600	608	626	573	575	576	599	596	625	599	587	620	570	601	587	548	574	606	607	587	600	619	612	611	570	584	600	590	555	591	551	627	611	594	621	592	603	555	579	568	555	601	576	645
576	566	594	565	548	587	598	549	610	524	565	570	573	571	555	592	578	543	554	626	582	622	598	576	584	584	611	590	586	597	578	599	565	564	597	596	659	602	558	595	565	607	632	581	569	603	600	595	522	576
599	565	572	595	563	587	554	608	578	589	626	584	549	564	616	591	587	584	597	571	599	602	586	524	597	601	628	570	588	587	566	589	587	535	593	583	606	580	639	626	537	617	606	598	577	564	613	622	586	583
576	609	618	577	585	578	593	571	558	595	591	567	558	584	563	576	584	597	579	592	568	564	592	580	583	583	577	604	542	596	598	630	583	618	637	597	630	574	576	609	571	579	577	581	586	607	573	607	611	636
584	568	570	546	591	564	622	590	618	570	562	599	614	564	588	581	652	590	588	544	552	649	603	584	581	569	578	633	566	528	531	562	608	552	593	573	611	597	627	600	603	606	584	587	588	570	586	585	589	614
607	575	582	590	576	623	560	620	627	562	579	578	606	597	561	604	571	589	577	569	565	603	605	584	602	601	643	619	584	617	622	574	596	588	593	631	594	576	615	586	585	604	599	624	578	564	605	596	573	647
638	553	572	615	610	611	595	633	600	553	633	549	567	599	568	594	577	605	614	581	574	648	570	536	599	585	607	597	596	621	588	567	595	599	631	598	602	547	613	578	565	537	579	580	599	593	606	610	575	584
582	580	595	567	590	625	634	549	588	550	602	578	587	594	575	581	605	641	593	601	588	622	622	583	579	566	589	604	596	605	555	628	600	567	587	567	569	585	567	599	586	625	571	612	606	603	614	604	590	606
609	647	556	613	582	612	554	623	546	600	611	583	589	534	605	563	609	601	549	571	578	595	559	606	561	594	558	583	607	574	567	615	575	579	599	597	596	610	586	581	583	571	625	589	576	596	653	559	597	626
553	579	621	625	551	562	589	573	540	591	579	633	597	552	586	622	557	578	633	584	580	609	577	639	590	600	587	548	596	566	595	620	592	577	606	582	592	613	610	566	590	595	568	571	582	587	549	591	614	611
643	641	641	635	617	586	568	620	571	553	593	609	580	601	567	569	641	643	600	565	551	621	555	564	571	579	600	587	612	560	574	627	604	609	555	611	596	623	589	608	621	617	568	659	604	597	609	593	549	609
631	658	619	591	607	601	563	565	596	577	587	609	567	573	586	590	585	577	598	597	588	579	614	584	575	579	611	582	604	603	589	583	599	585	595	575	608	591	650	599	573	605	605	607	595	578	627	569	632	652
686	643	715	630	654	635	586	596	576	576	551	593	590	570	601	599	550	595	594	582	601	588	566	559	575	552	582	567	610	569	587	604	596	572	582	609	588	624	584	618	590	560	601	624	600	606	590	594	607	624
724	727	668	653	585	627	604	564	601	608	555	566	601	588	599	571	571	572	581	625	589	610	606	581	583	610	602	607	618	586	565	555	585	601	590	570	584	615	558	577	579	600	595	610	624	551	667	587	604	571
710	720	686	655	606	615	596	611	576	598	605	608	618	590	582	559	573	577	559	638	566	607	562	557	576	577	581	604	609	633	564	591	562	633	583	576	584	595	581	546	596	620	568	563	584	638	572	582	584	599
692	725	690	704	631	614	538	588	581	590	545	601	573	587	602	588	576	589	635	557	576	566	579	565	574	558	565	607	576	558	545	559	594	534	573	600	614	563	582	600	563	574	615	589	566	598	596	593	662	595
722	708	659	636	649	580	581	580	610	585	588	560	575	580	580	551	593	605	595	605	584	572	582	560	568	585	608	615	586	566	563	586	584	586	609	548	573	603	576	577	547	582	596	587	573	590	570	623	645	614
614	662	687	685	625	615	656	589	573	611	537	563	600	579	582	597	620	553	579	586	556	588	593	580	595	600	588	556	609	555	568	586	563	605	586	589	588	599	594	577	593	630	589	641	589	567	598	554	604	633
630	660	676	610	580	621	610	569	568	606	609	579	587	569	569	574	563	601	575	586	570	583	564	601	572	579	562	582	614	569	607	595	593	594	568	590	610	604	559	595	586	629	586	600	613	605	595	616	615	627
679	648	654	642	607	588	549	596	584	591	545	575	594	575	579	605	580	552	554	583	569	564	638	603	620	565	572	564	619	615	616	565	602	629	591	603	600	597	616	573	586	610	559	604	629	579	619	572	563	592
602	661	667	558	593	574	571	583	582	578	615	580	560	614	575	552	580	578	629	560	567	595	615	607	548	593	560	600	630	563	625	600	595	588	624	612	612	599	547	614	602	546	605	603	596	603	593	558	647	612
589	595	630	606	583	568	573	608	589	562	572	569	566	584	583	543	608	594	594	610	584	594	540	578	609	564	570	632	572	565	603	592	567	602	575	597	617	616	563	575	568	598	573	621	585	581	588	619	591	613
622	572	630	561	578	567	601	544	583	617	629	625	613	569	552	566	541	571	610	584	599	562	614	591	598	602	561	605	601	597	564	607	539	601	552	586	569	585	594	595	594	638	608	617	514	580	584	597	598	568
550	582	626	614	589	590	612	605	577	557	596	582	569	580	580	580	560	600	593	595	571	551	579	631	611	560	599	599	567	608	619	578	556	614	579	614	621	577	590	605	549	588	553	637	625	545	569	597	585	607
583	609	568	572	600	552	540	614	594	581	582	617	596	598	557	573	601	602	568	619	587	595	596	583	573	582	548	625	567	622	576	595	607	590	567	587	610	636	573	648	544	588	594	549	600	591	557	609	600	593
566	594	535	627	590	563	613	585	608	577	600	607	582	619	626	630	557	603	571	642	570	608	594	626	604	570	559	556	551	575	619	593	583	552	605	602	600	601	567	587	589	587	560	590	596	616	631	615	613	611
564	562	587	576	583	587	569	594	612	563	620	579	539	570	557	603	602	600	572	575	573	601	576	621	608	590	588	643	600	587	577	560	597	550	600	612	599	585	580	559	587	611	591	581	572	545	581	611	616	637
552	569	548	584	548	572	635	562	585	592	596	601	563	619	592	557	630	620	564	596	622	608	543	599	573	574	595	575	638	565	590	572	616	604	581	618	598	581	575	605	625	581	597	593	610	591	604	610	568	611
557	613	565	590	578	591	588	555	558	602	562	588	571	572	587	584	582	622	586	646	638	626	624	620	581	566	586	584	583	588	577	628	623	520	584	562	566	643	579	579	566	578	584	616	574	588	571	608	605	613
555	599	564	598	576	585	597	572	610	575	583	624	550	555	557	587	568	592	591	603	573	524	583	577	559	560	594	610	625	585	576	586	572	589	596	603	594	596	607	634	624	586	572	574	578	582	603	593	573	597
597	571	575	628	595	580	567	601	590	602	600	590	572	595	597	570	618	553	562	592	620	592	600	632	620	565	588	632	591	602	575	552	575	616	610	585	558	589	577	587	565	606	590	615	611	605	627	630	586	640
569	560	588	589	588	600	622	583	572	582	562	605	546	597	571	571	615	595	558	593	577	623	587	585	614	555	582	599	572	605	591	602	575	611	580	609	566	570	623	606	572	599	591	603	552	580	607	608	558	622
590	591	542	591	596	556	585	552	616	582	584	597	593	576	576	574	563	598	568	586	587	604	591	578	578	569	574	551	598	589	583	644	544	594	587	576	578	579	575	571	594	571	606	581	606	622	601	591	652	588
573	591	559	615	567	591	598	573	537	629	557	602	561	566	567	608	607	588	617	577	589	598	555	584	613	620	562	563	621	597	561	583	593	602	562	583	574	577	578	589	598	540	627	578	571	586	633	577	618	611
582	577	589	541	580	544	613	584	617	573	595	580	598	632	579	603	615	562	591	562	582	575	585	614	564	599	592	591	597	617	565	633	567	571	573	642	575	580	618	622	590	609	614	580	626	575	610	571	581	548
600	563	574	566	538	573	539	580	563	559	588	603	599	555	607	571	606	592	589	604	608	614	573	606	614	579	580	606	593	556	569	614	649	560	570	559	608	600	558	553	596	568	598	599	624	598	590	618	545	574
568	583	603	524	613	522	590	602	590	584	553	594	607	574	544	601	609	593	568	578	638	590	612	550	543	549	566	580	635	610	583	566	598	594	557	605	628	562	559	597	582	584	598	605	596	593	603	603	624	603
577	572	585	547	569	578	572	571	596	574	621	563	584	568	583	589	623	545	589	620	608	559	563	583	569	592	611	608	598	582	579	607	610	605	589	600	563	649	583	646	590	609	578	626	615	572	586	627	636	612
572	569	592	567	587	592	592	586	581	571	620	605	584	568	584	588	605	606	584	572	622	619	585	581	596	600	604	579	622	615	600	605	555	577	610	558	568	583	585	593	581	615	575	581	630	584	560	623	652	667
604	588	609	578	579	535	584	558	548	565	568	575	568	598	576	602	607	610	576	589	592	636	602	591	576	595	608	634	598	581	582	546	593	571	573	606	595	579	571	586	608	600	633	606	624	607	651	702	728	770
554	601	517	600	581	587	579	594	544	570	600	597	570	592	587	569	585	598	578	585	544	576	538	598	567	559	563	609	590	583	574	580	602	576	594	590	581	566	614	608	605	610	617	595	612	640	621	708	808	892
586	565	575	625	551	601	612	582	576	602	616	585	555	603	626	561	581	601	563	558	593	555	583	558	580	588	562	637	571	610	552	616	627	577	619	599	609	587	576	581	634	625	606	613	648	684	711	812	811	907
578	597	553	610	579	594	595	621	581	619	575	614	588	573	586	593	561	538	575	594	556	593	593	540	569	569	576	589	583	599	632	611	560	643	557	598	616	626	640	596	594	575	595	637	581	673	727	801	888	919
600	588	556	585	570	545	561	601	565	606	575	585	589	568	574	607	601	572	608	550	583	577	589	588	565	576	614	547	578	578	577	579	591	579	589	638	562	593	584	588	605	604	574	634	715	697	812	885	911	938
583	575	558	569	590	554	551	572	624	610	591	566	578	588	577	575	609	554	552	558	567	599	607	543	567	618	582	598	601	606	555	609	620	556	564	578	589	575	576	570	574	593	644	676	674	802	772	837	854	1009
580	576	600	586	604	597	614	622	607	583	593	563	618	566	571	599	586	591	583	582	624	555	626	598	568	606	608	617	617	594	589	649	635	592	602	619	648	543	594	592	616	620	614	669	681	796	875	839	997	949
558	578	586	586	595	557	624	589	594	572	545	557	591	617	591	592	579	599	608	580	585	573	580	593	615	628	581	607	637	601	614	632	658	615	573	632	577	560	627	630	555	618	656	656	721	799	882	868	877	956
574	559	557	588	550	574	552	515	570	614	570	611	577	614	565	577	560	575	553	605	628	592	617	556	600	568	655	614	625	610	685	640	670	636	622	623	657	625	576	597	606	593	700	734	740	804	859	904	948	1005
576	607	589	557	561	604	563	591	549	562	581	590	587	569	567	564	618	629	582	590	581	575	580	591	568	598	613	655	669	666	679	650	660	670	635	627	660	641	592	594	582	629	627	664	718	785	825	835	943	936
608	598	614	583	558	574	595	580	603	611	599	635	611	630	678	628	600	571	577	626	581	619	592	589	653	637	637	633	664	701	728	712	732	682	653	674	634	578	615	581	603	643	639	653	713	710	767	877	874	903
581	572	582	551	568	591	555	568	587	611	587	700	693	662	757	745	696	628	579	631	589	595	627	611	645	655	690	671	737	739	748	742	758	724	698	690	698	610	622	627	631	589	600	608	673	685	709	755	782	811
583	580	548	563	615	579	581	597	630	598	637	585	670	596	665	605	636	614	609	598	575	605	591	655	610	700	744	742	796	752	790	786	778	774	741	702	693	657	604	609	594	605	626	641	576	641	679	670	696	718
577	566	563	571	550	580	587	563	574	564	624	619	628	663	643	627	597	580	613	566	557	614	604	624	676	676	679	691	811	751	825	767	817	772	770	711	755	668	618	608	577	613	610	556	580	604	538	572	585	673
603	582	615	547	597	611	585	656	594	633	630	605	635	637	638	621	649	608	603	573	613	615	630	601	659	667	722	684	710	768	796	855	808	811	742	727	659	706	596	577	554	606	591	610	586	573	558	619	615	587
589	567	621	603	591	612	627	601	592	642	605	655	666	674	612	658	636	631	642	591	648	612	645	663	654	631	687	722	751	738	833	774	748	743	736	761	703	679	641	603	586	553	604	610	610	601	589	604	612	600
544	550	582	595	611	583	651	627	637	658	667	710	667	687	673	620	653	659	615	644	597	590	663	599	631	710	680	728	737	726	704	724	747	753	696	687	655	621	670	612	581	620	634	600	598	573	593	582	592	588
567	610	595	597	629	647	636	646	698	659	686	769	736	691	688	758	684	661	692	661	641	636	606	612	631	664	685	671	644	676	712	699	708	679	655	664	632	625	612	617	568	626	658	590	595	618	597	620	567	537
589	612	614	591	672	646	666	695	707	694	713	745	740	745	709	735	677	683	644	562	649	603	615	653	611	605	668	639	664	630	643	699	663	656	613	636	641	571	607	601	594	591	604	607	532	574	571	570	588	628
616	554	610	651	648	647	772	723	802	801	727	804	733	810	671	729	677	654	679	609	612	640	576	612	634	605	606	582	658	634	605	639	653	599	610	625	588	610	612	638	537	608	587	578	572	609	608	554	624	585
599	599	632	635	740	679	693	745	788	798	810	798	792	714	777	681	660	666	678	621	619	620	557	547	582	611	587	569	599	624	600	575	613	655	576	640	597	582	579	574	588	582	570	587	588	555	608	584	586	609
566	606	649	681	656	664	723	760	855	749	786	819	737	721	766	755	672	698	636	625	634	609	588	580	621	578	586	593	574	639	613	588	609	564	558	600	669	586	585	624	580	587	553	619	568	561	602	594	608	614
611	622	574	625	641	707	653	741	761	786	876	784	785	756	701	693	669	655	652	598	594	617	579	590	630	607	605	604	629	614	616	644	597	615	575	574	577	624	626	611	580	570	613	521	571	618	605	591	577	587
581	613	616	609	606	678	684	678	738	761	753	699	714	748	693	632	663	636	643	608	620	586	548	607	593	595	651	541	625	587	601	615	617	584	559	596	611	612	594	594	587	585	588	625	556	592	607	581	594	586
624	595	659	615	695	679	666	689	701	697	729	711	725	709	686	683	635	608	644	612	616	598	609	569	623	588	577	596	588	569	608	589	615	610	618	613	593	589	586	601	587	591	590	577	587	639	566	624	567	562
605	636	599	622	603	645	628	634	674	616	649	683	684	661	654	640	635	632	559	638	596	589	578	606	584	609	587	597	597	586	594	600	554	583	606	565	574	584	562	601	557	625	592	629	617	603	604	570	602	600
562	587	612	593	583	620	648	622	665	661	601	674	661	641	628	652	624	574	558	581	597	585	586	623	624	598	544	574	599	577	602	575	593	611	542	566	625	556	625	632	571	567	570	578	606	585	590	603	597	596
590	574	595	617	620	589	636	617	647	609	629	655	600	607	651	622	648	596	571	569	572	581	588	645	591	604	568	563	601	590	627	577	563	577	582	567	663	614	604	613	617	583	593	573	576	580	553	557	600	586
587	583	579	610	549	599	593	588	605	568	580	658	582	624	648	646	600	591	585	641	590	568	571	570	605	575	628	567	612	588	609	611	614	589	608	575	563	601	622	595	610	568	611	591	625	581	581	585	581	592
562	596	550	593	612	572	593	611	606	580	602	662	587	588	596	603	612	662	571	588	618	583	636	581	614	573	593	570	621	572	623	559	559	596	609	590	600	566	536	602	535	557	569	593	588	564	572	632	599	609
570	546	635	558	624	601	575	581	598	572	630	614	598	603	575	616	565	600	598	615	568	571	617	555	585	588	594	581	588	588	616	612	551	605	615	606	596	583	600	572	538	579	564	603	621	584	555	594	618	614
574	600	604	632	572	610	526	596	586	589	571	643	615	615	579	586	596	579	587	598	592	572	594	566	601	576	605	611	587	591	585	601	620	591	592	595	589	587	574	592	609	627	607	600	543	588	600	599	593	576
579	589	578	595	583	553	581	562	602	593	589	590	601	595	577	611	591	597	581	576	602	601	592	567	603	598	594	582	560	579	577	594	574	579	565	594	580	543	585	562	593	626	548	607	575	618	641	585	583	579
544	614	604	577	602	592	559	576	561	580	596	603	573	578	570	590	597	559	590	608	625	605	575	616	554	567	567	603	534	600	580	595	534	584	555	565	604	595	595	597	566	595	596	599	599	594	558	579	586	572
548	604	559	565	578	581	615	607	585	600	621	643	556	557	571	611	587	590	588	548	615	609	569	579	550	590	595	580	563	638	561	549	602	562	566	572	583	599	564	570	563	572	548	550	595	619	608	574	533	610
588	582	571	626	556	570	597	529	588	598	602	555	612	576	593	598	593	598	569	597	553	590	596	574	562	624	577	602	574	586	580	566	586	588	600	616	592	612	681	547	615	585	599	573	614	623	618	594	584	553
623	609	531	591	565	538	613	575	550	585	639	609	585	587	638	556	558	568	565	547	580	588	599	521	632	590	583	573	571	609	573	558	609	598	590	584	576	620	577	593	575	586	638	619	575	573	609	601	618	578
564	595	554	596	560	601	576	584	525	590	580	581	601	598	567	547	551	605	584	591	546	578	572	597	626	587	585	616	593	582	603	620	624	589	564	590	568	573	579	603	601	587	627	589	563	598	596	578	614	564
603	595	593	578	556	591	568	585	579	550	618	588	632	567	590	600	546	549	570	635	590	552	568	591	583	525	598	608	565	566	608	583	586	618	592	593	536	577	595	596	598	602	596	567	617	604	576	570	571	581
569	574	561	554	583	550	581	587	627	602	561	593	585	600	622	635	595	619	549	542	625	593	594	604	603	601	599	619	623	591	551	585	551	580	594	567	573	580	567	590	585	620	563	570	599	613	584	593	549	587
596	549	583	598	583	583	550	578	577	596	552	608	614	578	586	570	611	621	554	653	580	545	561	610	585	559	549	574	575	563	583	578	619	574	556	581	559	566	609	573	576	612	625	633	565	579	590	571	559	629
585	582	601	603	547	574	573	566	582	569	597	560	561	563	597	602	573	626	584	551	622	621	613	561	595	599	556	565	597	633	598	561	636	578	596	581	555	596	657	573	616	592	614	577	595	584	578	613	609	651
603	568	593	529	586	575	575	610	556	568	587	617	552	538	563	533	566	557	602	598	597	561	584	576	567	582	565	586	587	587	595	608	582	589	565	565	610	643	589	580	619	568	593	619	592	580	590	600	608	551
582	597	570	548	603	588	607	589	616	593	617	589	647	577	630	595	560	564	570	616	542	586	573	605	581	560	582	596	572	596	583	560	587	627	583	589	576	612	603	607	642	634	559	610	597	601	615	590	612	581
593	542	551	564	569	537	558	555	623	564	575	573	571	558	578	612	572	572	572	581	549	603	564	574	634	603	577	583	579	601	582	587	592	558	568	588	610	618	602	573	594	580	572	618	562	576	557	574	591	612
549	591	578	540	604	580	577	586	568	600	586	589	581	577	565	573	567	563	577	578	599	595	574	539	562	547	574	592	543	586	615	592	593	571	616	601	571	562	556	580	587	540	600	571	587	604	577	620	618	596
515	544	607	555	577	559	586	548	561	594	574	595	576	612	601	587	577	580	558	579	519	567	587	598	583	599	587	580	576	592	617	635	591	596	605	562	573	585	557	577	580	565	601	644	614	605	578	648	634	615
525	593	575	610	575	592	563	567	596	628	567	570	561	564	597	590	572	596	616	563	554	594	576	603	565	593	561	582	621	586	632	612	610	608	545	593	618	617	566	556	562	599	602	598	581	587	603	589	605	603
566	568	592	575	582	564	578	624	572	552	592	556	601	603	583	563	605	583	598	612	536	604	583	582	583	575	570	571	598	567	609	605	589	581	578	570	608	607	544	610	565	555	602	598	631	568	595	624	603	625
584	565	612	568	553	593	569	592	550	580	597	587	608	569	554	582	562	617	586	579	560	573	599	571	586	606	566	585	592	595	538	599	639	575	600	587	582	564	604	623	554	586	600	539	588	591	602	564	576	611
582	580	584	577	568	569	587	603	565	542	588	593	584	630	592	562	563	578	574	572	622	573	608	599	576	548	593	597	619	550	608	586	591	582	596	563	596	575	579	564	613	596	568	576	566	632	606	593	643	588
563	584	587	593	588	578	590	592	580	585	571	559	578	596	572	585	601	595	562	575	567	576	570	610	603	578	551	589	563	598	612	615	600	585	561	612	561	651	561	599	580	557	577	613	590	575	609	598	606	641
585	572	597	584	587	576	574	588	594	572	564	582	586	573	573	556	570	551	575	612	576	562	603	594	572	567	577	618	595	584	574	616	543	590	607	588	581	544	570	586	631	577	603	628	620	628	562	611	635	618
634	587	577	620	606	571	583	571	618	564	616	611	602	559	562	573	595	596	562	586	602	576	597	561	594	590	611	607	561	612	578	588	562	599	567	584	559	619	598	609	568	603	569	588	650	610	581	617	636	596
568	584	574	575	552	567	527	582	574	601	575	596	617	575	568	586	595	584	583	574	573	586	569	559	591	566	612	597	586	602	566	568	579	622	582	562	576	561	605	561	607	593	557	609	567	608	617	582	590	580
559	582	597	543	583	599	533	583	559	565	603	598	569	580	522	578	565	572	566	594	581	600	570	606	573	589	580	611	564	572	577	609	602	576	583	618	588	584	577	555	586	632	604	636	627	648	606	586	623	623
558	588	602	596	553	580	544	559	578	596	542	569	582	611	575	578	592	573	608	608	564	583	562	581	544	599	588	546	577	590	629	576	579	608	593	553	580	597	575	574	601	597	625	598	624	610	546	592	599	613
569	550	563	568	588	597	547	582	570	580	622	606	576	575	617	603	526	539	613	563	524	613	611	585	619	580	589	553	609	563	587	624	531	603	584	602	567	565	556	606	622	586	571	616	609	640	601	578	594	580
581	597	586	564	563	605	584	570	587	604	595	556	570	573	577	600	606	562	600	541	574	576	599	593	595	597	581	606	606	572	587	620	576	576	558	557	577	601	624	615	575	555	560	600	581	601	622	613	583	581
542	578	580	581	563	578	575	541	580	580	601	575	600	567	564	605	564	608	602	561	598	579	558	589	608	563	625	605	578	632	628	609	584	605	611	588	564	548	593	555	578	638	606	604	602	585	624	598	585	621
562	560	533	608	656	577	561	589	556	593	566	593	568	562	621	554	589	612	562	598	598	567	579	570	608	548	557	574	603	587	598	548	578	614	594	602	596	582	618	587	559	592	609	615	603	630	593	564	559	600
584	555	585	586	589	589	605	592	577	601	621	591	580	576	558	577	555	631	588	536	593	597	570	559	600	561	593	591	620	585	548	574	613	581	568	589	577	587	593	607	601	606	601	571	600	632	568	605	595	566
576	597	589	578	596	581	568	569	599	554	576	573	580	558	570	577	613	582	554	605	570	559	545	549	588	586	584	577	606	549	616	574	621	593	584	576	603	587	659	602	599	619	598	604	614	600	584	588	596	645
556	578	598	576	598	593	565	580	574	583	568	573	594	577	583	574	582	562	573	539	558	588	595	575	563	562	527	582	575	577	561	599	587	543	581	544	584	592	571	610	581	612	618	631	582	608	593	580	602	578
575	575	578	594	597	632	580	563	623	590	586	598	564	573	580	593	589	554	595	598	551	592	565	599	544	566	623	591	614	592	583	557	575	619	604	554	554	604	566	575	588	629	604	590	600	550	597	579	581	613
572	591	554	610	620	602	573	568	620	598	571	586	570	556	568	581	623	600	590	600	570	576	591	587	605	582	617	603	608	587	567	623	566	548	569	552	536	596	588	595	574	555	579	608	545	602	601	588	597	598
557	596	585	607	560	541	626	588	628	611	551	566	586	567	558	600	589	581	528	591	572	558	583	608	606	564	571	566	623	541	531	596	569	611	615	610	604	590	604	563	625	647	580	576	588	592	577	607	591	574
559	608	595	633	570	643	574	615	639	546	571	609	601	616	609	595	579	598	598	594	554	581	581	575	521	572	580	604	587	613	595	584	577	537	635	610	584	611	607	613	577	653	667	575	585	590	618	540	603	585
563	573	615	596	596	580	622	588	608	635	573	594	597	565	584	562	565	589	558	587	577	575	591	602	588	613	615	603	562	601	551	592	601	588	619	584	619	643	613	596	574	601	619	592	600	597	592	608	631	566
617	564	622	578	616	595	584	590	611	600	588	565	586	564	570	593	611	549	564	598	576	589	563	563	565	572	602	570	608	567	581	616	595	552	610	560	620	630	632	640	610	662	633	607	558	580	582	578	635	589
615	607	642	618	604	613	617	627	568	599	569	574	582	621	566	567	584	614	558	622	547	562	621	589	600	538	603	571	575	577	605	569	561	579	588	575	636	632	633	583	641	618	575	606	557	602	565	576	597	573
608	618	590	593	623	591	558	593	602	598	568	578	588	608	606	567	601	580	591	577	565	585	575	535	553	591	611	587	568	603	623	583	604	580	575	578	600	627	669	666	662	630	587	645	583	604	584	580	608	595
580	590	637	614	566	600	640	601	631	594	588	583	606	550	571	567	589	572	539	594	580	588	587	585	562	601	570	595	594	603	598	590	582	578	598	640	595	634	660	624	654	632	611	583	584	583	622	610	586	624
602	569	594	609	622	593	589	562	565	573	590	605	601	578	564	613	623	558	542	611	601	587	581	562	568	599	593	594	537	605	553	586	623	574	599	627	659	596	648	647	643	656	589	602	590	604	583	637	548	607
599	593	598	605	620	657	598	610	598	598	583	574	608	581	577	590	578	614	577	522	523	582	580	567	612	589	592	595	586	583	586	620	575	594	589	591	665	692	645	604	580	593	594	618	591	590	561	599	603	622
608	598	614	601	612	609	583	558	605	571	603	578	583	593	617	605	588	591	588	562	576	584	560	565	604	590	581	570	578	560	592	599	606	588	618	603	614	646	664	654	619	654	629	551	600	573	558	628	620	573
548	562	605	595	551	570	563	646	587	605	629	608	644	634	592	562	601	555	618	579	624	552	573	547	604	592	599	540	559	588	600	609	615	592	588	639	621	648	610	621	661	611	640	580	588	587	574	562	565	617
593	608	629	575	642	583	643	593	605	602	622	640	591	633	549	553	606	576	583	631	547	611	571	559	583	605	593	644	562	611	597	620	625	646	617	683	671	682	645	630	631	662	598	612	554	601	596	578	576	603
598	561	616	605	608	615	598	598	620	604	639	634	623	609	602	613	600	630	569	586	628	606	560	572	575	572	584	611	584	576	593	579	659	628	654	717	674	677	678	672	663	639	630	609	597	565	567	592	582	589
590	613	542	600	659	617	620	586	627	648	625	634	603	625	592	590	620	574	616	604	595	590	555	588	569	582	557	549	579	560	615	630	646	634	709	730	722	769	673	615	742	608	589	616	612	562	587	565	619	575
550	631	608	564	565	617	620	555	632	633	601	606	569	615	622	572	570	580	599	617	566	565	589	589	632	585	571	602	601	610	650	670	656	652	677	675	705	742	720	700	650	656	622	591	590	616	568	588	575	624
610	570	573	624	600	580	629	593	613	634	554	675	600	575	616	582	569	577	542	597	585	576	579	596	604	601	581	635	632	607	590	620	605	709	722	745	723	713	760	713	670	636	622	574	547	561	593	599	576	585
573	611	625	593	595	629	561	611	596	601	617	607	548	585	606	568	592	629	632	580	577	573	599	583	590	606	582	598	603	619	666	695	745	741	717	833	735	786	764	704	669	670	675	614	575	592	593	624	576	594
574	563	593	568	645	617	620	648	638	583	582	634	601	592	597	585	593	603	570	598	610	568	637	587	558	616	626	598	589	613	650	700	677	705	749	874	792	794	777	780	687	661	627	615	621	636	567	569	619	613
586	609	672	632	615	592	619	590	559	608	544	606	543	601	580	566	596	583	605	550	580	621	580	553	609	573	572	669	602	628	671	678	719	760	777	806	831	780	840	770	699	691	696	638	605	561	598	593	596	591
631	649	662	659	604	627	636	607	611	598	596	633	638	616	552	602	584	577	565	569	601	618	590	599	579	596	594	617	656	692	673	780	769	783	800	828	852	836	771	805	733	683	657	642	569	616	557	587	626	595
565	617	656	664	669	655	631	616	609	597	591	562	599	564	572	587	546	567	610	605	551	619	599	617	590	594	632	615	615	631	667	753	805	757	839	892	837	894	825	826	712	721	693	638	601	598	576	597	570	618
625	635	662	715	619	609	606	552	589	587	570	558	541	586	540	567	551	561	570	567	590	623	621	575	601	603	641	616	689	738	724	729	796	809	844	890	885	861	832	850	761	720	690	700	604	634	572	565	551	583
658	719	713	660	709	627	635	610	610	578	606	592	569	579	575	569	610	579	606	544	623	606	624	597	621	650	641	655	646	717	704	778	749	887	845	925	883	871	873	761	778	758	703	662	603	595	594	594	598	614
682	742	725	649	665	610	642	605	548	600	591	575	597	598	593	536	538	578	607	594	599	613	610	576	579	636	658	679	744	754	807	829	770	864	890	887	905	935	918	856	815	757	707	648	594	594	578	597	557	638
688	694	766	744	647	604	604	592	571	588	535	575	554	589	601	587	554	589	579	608	523	602	620	609	624	643	682	723	757	787	747	799	836	838	918	928	955	901	867	827	828	752	717	711	588	610	582	573	563	597
728	712	684	711	668	571	626	561	594	569	576	568	590	558	553	573	588	574	626	601	595	618	630	591	625	625	708	675	742	723	782	842	886	901	965	902	895	961	930	853	738	743	695	681	682	597	583	595	607	585
724	761	710	645	639	644	654	579	564	585	561	590	556	573	579	563	603	576	610	596	614	622	602	608	616	665	636	703	746	742	775	866	901	874	922	906	929	899	910	921	882	749	732	695	661	630	610	583	621	608
694	717	684	661	648	598	610	513	578	554	591	597	626	586	588	594	603	593	619	585	596	587	610	604	623	662	669	632	819	770	809	842	845	942	923	952	949	916	857	942	853	804	720	710	625	547	615	563	623	613
721	730	731	683	626	609	633	558	588	555	576	569	596	553	579	594	579	615	631	618	626	602	629	623	647	712	646	711	730	771	861	834	884	829	948	930	938	918	913	832	807	741	746	644	688	586	589	616	562	627
759	681	677	666	654	610	589	554	593	579	584	602	565	579	597	580	594	607	592	612	615	585	625	639	660	692	690	750	727	784	793	891	934	942	945	928	934	945	839	900	755	779	678	670	624	600	565	595	585	568
772	723	734	680	669	614	541	593	556	588	596	590	577	563	601	610	621	575	582	560	593	601	584	620	641	656	674	720	794	832	807	813	927	921	922	901	864	882	881	925	794	775	704	640	620	599	599	599	596	591
735	696	679	674	661	592	622	559	577	564	565	596	584	552	591	596	597	585	596	559	566	600	586	634	685	672	732	697	780	758	761	854	884	890	886	910	919	939	922	835	774	750	718	687	593	567	632	568	615	584
767	742	797	716	624	659	553	566	589	543	578	570	631	601	573	576	570	568	591	623	616	579	556	641	614	684	666	643	739	746	846	903	909	881	854	941	893	888	867	828	793	777	685	618	602	576	602	619	580	578
714	719	708	636	637	596	625	575	586	611	634	578	577	566	576	580	616	633	617	622	571	638	597	582	632	640	686	744	721	768	835	846	859	884	888	871	855	868	877	830	751	720	678	626	625	570	586	566	564	586
824	736	722	690	627	607	560	585	550	572	625	549	569	607	584	626	602	557	586	602	591	616	609	620	610	656	660	725	699	781	823	865	838	822	856	898	835	868	844	864	733	695	697	663	612	584	601	571	588	567
697	703	736	649	629	591	557	599	573	617	533	617	596	633	623	628	609	624	622	601	613	568	609	609	611	653	656	665	706	767	716	800	835	857	878	902	897	847	804	839	761	740	694	609	584	609	620	593	604	555
708	694	616	649	586	617	576	598	571	585	573	619	654	666	701	672	685	658	652	628	621	621	636	656	586	593	626	665	682	745	751	807	846	887	889	909	837	842	876	830	787	701	618	591	648	622	563	598	591	569
779	716	701	653	582	596	587	605	590	655	703	756	744	706	769	754	763	743	745	710	593	664	637	591	596	664	647	600	688	741	760	775	795	837	797	839	879	899	866	768	755	713	646	618	605	560	585	622	622	609
698	631	657	597	641	593	607	591	648	666	726	790	833	876	797	878	810	811	832	776	711	659	623	605	619	576	625	595	676	693	691	726	734	823	816	844	891	909	772	793	727	714	632	630	589	595	591	575	558	580
636	603	619	611	523	610	612	656	664	742	748	811	870	846	875	866	844	818	837	816	682	735	691	599	580	566	592	614	605	649	692	685	770	772	828	833	831	816	818	739	723	670	676	608	556	575	583	589	573	585
641	617	603	587	590	603	614	623	663	772	820	841	822	912	940	894	903	883	844	825	747	743	686	659	614	592	581	602	634	608	637	681	728	839	839	789	801	770	810	766	723	730	650	599	602	557	560	572	581	585
582	602	581	624	543	631	616	667	718	750	791	801	960	905	945	930	940	826	837	831	836	769	663	673	642	653	593	622	609	618	662	645	705	784	797	769	807	845	788	758	714	648	625	600	603	564	577	583	593	569
578	599	578	587	607	601	617	696	759	800	845	874	824	921	951	878	937	942	915	818	816	742	690	668	675	577	614	621	617	641	631	645	665	714	744	754	742	733	759	704	705	649	601	612	566	566	570	599	603	582
579	608	603	605	583	582	728	717	763	770	811	901	888	902	927	970	935	958	920	828	847	721	683	707	666	618	581	609	591	608	604	629	679	719	759	799	757	756	760	702	663	662	649	640	610	598	586	549	612	587
581	597	583	598	573	599	597	672	719	775	818	858	869	989	935	881	908	901	817	870	831	715	673	628	629	588	586	583	589	586	652	621	638	685	754	698	688	705	714	725	650	648	627	619	595	572	560	585	595	555
599	600	606	587	571	597	674	614	683	753	781	853	892	910	906	1006	970	852	809	778	832	746	720	613	549	577	614	594	606	635	651	626	644	706	678	735	734	727	745	729	666	644	598	592	614	582	566	576	583	575
576	547	599	569	581	578	653	644	709	745	741	757	784	846	823	872	806	814	764	744	699	671	590	606	590	590	585	587	558	592	590	613	630	627	614	697	671	726	646	675	673	659	615	593	550	585	572	559	609	638
582	618	591	617	590	579	623	667	639	647	637	689	753	749	736	744	789	696	647	645	618	631	622	636	623	615	572	590	593	581	605	622	628	619	666	646	686	709	728	645	639	629	642	554	624	628	593	584	629	559
544	559	577	588	588	588	577	614	611	651	623	653	631	702	675	681	681	639	615	630	574	617	600	664	608	677	671	624	668	656	666	658	656	658	605	687	682	690	668	681	591	690	622	623	604	567	569	588	574	565
558	623	584	559	601	579	531	577	582	598	588	603	610	603	594	596	631	575	587	670	661	669	676	664	684	723	726	676	755	716	727	742	721	591	662	650	606	592	669	644	591	657	603	603	622	606	569	571	558	606
539	587	601	583	541	570	546	578	562	618	580	623	598	584	594	646	644	639	729	690	811	765	810	833	779	734	898	835	808	793	805	729	710	730	686	696	673	643	643	633	640	603	600	608	595	587	567	600	584	609
556	588	549	581	571	542	583	542	626	585	584	597	557	598	606	614	680	699	781	755	798	829	825	830	862	866	836	846	851	829	787	766	795	768	706	702	714	719	669	624	653	655	672	581	550	620	597	632	589	564
572	598	595	552	569	574	562	560	590	591	578	573	631	586	588	724	690	774	788	862	837	861	863	880	859	792	835	837	863	878	815	826	774	807	786	778	685	697	692	676	646	629	597	579	592	582	602	566	549	579
573	621	558	555	561	564	564	594	578	612	585	655	643	633	672	743	760	776	803	874	938	880	902	870	893	851	852	860	865	816	851	780	786	789	713	715	697	653	632	661	626	621	633	606	617	594	574	618	585	597
562	571	564	550	581	575	546	569	584	590	549	607	631	657	697	696	779	805	809	865	911	929	858	970	832	836	799	881	819	846	785	751	778	678	674	660	615	640	634	664	621	612	621	615	573	580	623	587	560	577
588	608	572	596	584	547	600	544	552	585	614	624	605	686	745	767	734	834	785	842	859	893	911	856	855	857	869	783	833	810	743	758	720	714	623	609	632	643	599	621	611	630	627	604	605	598	582	646	597	575
565	587	574	627	544	576	582	543	588	549	582	620	643	706	776	731	811	822	827	879	778	866	835	875	854	876	858	854	772	768	719	634	620	598	561	591	626	617	648	638	636	622	671	646	611	636	581	574	568	589
567	577	579	579	597	581	578	592	569	592	617	666	680	721	749	764	813	861	820	820	782	845	831	762	850	862	740	791	706	674	613	613	578	563	654	598	578	561	611	606	572	580	647	661	594	608	621	570	568	539
586	579	584	576	566	625	597	531	563	585	601	588	685	702	741	809	835	792	816	744	791	795	761	702	737	715	657	619	636	620	572	621	567	580	612	556	565	582	528	605	622	687	632	611	582	594	593	566	582	581
534	563	566	560	572	602	548	527	593	603	620	649	686	691	702	704	733	734	760	752	736	733	713	646	667	648	623	620	635	593	585	589	542	529	592	598	585	575	623	616	615	609	636	664	606	617	610	550	556	590
573	598	569	608	547	589	563	605	572	548	611	648	647	627	680	666	650	624	642	664	616	663	635	572	607	612	639	609	602	550	569	600	558	568	584	605	530	604	607	607	596	626	677	620	659	609	614	628	609	595
566	543	574	590	554	557	551	568	599	602	594	613	609	642	603	650	629	566	631	620	559	641	539	596	570	583	578	524	606	575	582	587	603	611	558	579	590	579	610	569	646	647	598	634	639	601	619	586	600	558
595	607	554	588	590	527	570	584	581	558	567	588	570	565	572	538	619	555	585	555	614	572	555	586	546	556	541	611	574	525	560	575	611	568	585	573	561	585	595	633	619	627	565	645	632	673	616	607	608	594
565	561	604	563	598	590	594	536	602	596	586	628	577	590	580	574	565	556	625	544	605	588	546	595	540	545	559	584	552	592	580	583	560	588	608	601	588	549	606	587	637	620	650	601	641	615	636	592	558	575
554	575	587	559	597	569	596	567	578	565	572	583	591	555	606	564	600	578	578	589	528	615	572	611	573	582	585	572	559	581	565	583	605	575	567	607	620	584	597	601	604	595	582	622	610	637	621	609	605	584
585	642	552	601	573	572	551	640	536	579	634	572	599	605	551	584	597	606	570	561	604	595	594	604	571	559	594	564	577	574	546	598	566	592	563	581	610	591	589	571	566	612	604	643	641	617	627	625	602	599
537	572	583	587	603	592	576	600	578	562	536	576	588	572	571	585	597	613	596	571	589	563	550	580	611	574	584	564	553	567	563	579	569	565	634	556	544	617	593	605	550	580	585	585	633	627	618	605	602	593
572	613	610	546	602	573	572	558	608	593	569	558	639	619	623	603	622	595	632	538	629	618	605	556	571	549	580	632	571	569	559	574	573	641	597	603	538	549	560	585	588	593	559	579	584	597	588	595	567	578
590	595	568	597	586	594	605	587	611	614	623	572	612	602	592	575	626	572	618	621	576	605	622	569	583	607	552	587	568	536	573	559	585	603	587	617	557	562	614	579	594	570	562	604	564	538	579	545	583	596
612	558	570	552	558	602	548	584	625	581	633	583	575	588	639	646	598	581	642	613	615	617	594	581	582	558	550	573	597	568	572	545	581	578	586	567	593	555	602	558	540	665	590	581	611	589	552	574	589	606
549	579	599	576	552	611	589	592	618	567	618	643	697	644	637	638	669	609	673	609	644	616	592	576	576	563	561	586	640	564	545	578	602	590	543	581	562	584	553	572	589	622	584	597	593	579	556	592	600	574
546	545	557	543	603	548	598	615	630	584	667	659	658	684	663	676	672	685	708	662	612	602	572	615	530	607	584	562	551	581	609	594	565	572	533	604	610	577	603	586	581	585	567	587	614	551	574	586	579	574
548	564	606	593	553	606	595	568	636	603	641	639	627	688	640	663	659	652	680	672	651	595	581	605	602	583	559	588	547	563	577	605	596	556	544	566	581	581	554	568	605	604	590	565	569	614	580	526	573	621
579	552	559	594	567	615	565	623	633	647	613	628	674	664	661	661	674	700	697	650	626	628	576	567	574	587	572	565	560	567	582	570	577	584	593	569	571	586	560	551	569	587	621	581	559	620	573	595	556	600
558	552	576	601	594	630	581	563	633	626	649	655	656	665	704	691	689	668	695	667	648	650	637	589	554	591	558	594	573	557	577	567	604	520	579	569	568	588	622	550	569	582	562	577	560	578	552	592	589	594
556	560	580	566	641	599	574	568	577	637	642	645	692	665	678	649	658	670	690	661	607	634	629	586	589	631	601	567	566	576	609	552	557	575	611	620	577	612	564	545	518	554	618	599	573	561	636	578	557	600
535	558	580	597	550	591	565	601	599	600	601	661	665	693	695	644	624	685	649	615	615	649	628	582	596	557	579	622	598	544	585	586	610	618	579	624	551	558	604	563	579	545	589	571	569	560	577	607	557	588
554	554	586	566	583	618	611	577	611	644	604	639	645	663	660	646	612	587	657	627	590	610	579	575	615	595	596	603	580	531	595	593	553	588	564	570	561	552	575	556	578	596	599	593	586	606	565	549	566	567
533	568	580	566	534	609	602	599	538	592	576	589	573	591	601	666	614	655	600	606	633	604	584	617	591	557	565	571	620	565	587	562	588	574	529	524	593	582	581	584	572	507	576	607	537	572	553	600	537	554
567	604	570	577	552	577	564	594	585	585	594	609	633	612	585	576	597	590	608	563	602	561	551	597	551	536	576	571	602	568	541	594	563	550	541	561	595	580	637	570	576	546	588	572	587	597	538	557	563	575
546	519	582	575	577	552	577	594	563	583	562	554	592	610	604	595	554	607	588	587	580	545	581	584	563	541	570	602	560	546	602	570	558	556	559	590	583	543	537	601	566	564	558	599	562	589	562	537	574	592
570	586	542	523	566	569	538	587	588	568	636	556	598	608	605	585	584	574	578	586	554	627	580	582	605	543	577	570	592	617	621	521	527	542	591	571	622	587	575	601	592	619	582	614	549	571	582	563	598	574
576	569	546	554	554	575	629	570	548	580	572	619	597	571	617	582	604	582	559	589	564	559	546	576	547	548	551	560	570	587	553	590	638	568	593	524	592	564	622	573	592	561	617	585	640	581	596	596	579	593
541	588	600	578	547	556	604	593	582	592	589	578	607	582	581	568	551	614	559	595	586	544	555	586	577	564	549	584	573	604	576	610	572	562	588	582	554	554	588	597	546	591	569	606	553	610	605	612	559	594
565	538	568	562	612	556	608	629	560	572	580	601	598	559	569	559	572	545	568	581	571	580	529	556	587	560	579	579	610	570	579	568	567	566	605	551	596	581	585	600	570	541	552	585	543	582	581	563	619	589
553	584	567	587	586	610	586	557	580	579	606	562	578	555	552	575	571	527	572	543	570	556	567	553	606	573	587	563	565	603	556	577	569	563	588	542	560	575	531	540	568	584	606	584	612	587	575	591	621	602
548	569	636	577	591	578	586	563	491	538	602	548	575	565	506	581	589	554	594	558	613	589	591	587	569	551	576	617	592	619	558	595	575	536	534	597	582	562	578	581	550	576	596	580	537	558	564	561	577	608
562	629	573	592	609	566	546	555	559	609	554	577	574	534	556	574	577	574	540	564	589	559	522	604	575	588	562	576	599	565	617	542	547	584	574	577	568	576	569	578	610	592	625	587	573	568	587	572	608	521
544	565	578	596	572	571	602	563	582	576	556	594	590	571	559	556	543	538	595	540	583	563	569	584	583	591	558	605	580	573	599	630	555	598	565	581	563	596	587	548	590	579	566	586	566	536	577	585	570	568
534	621	564	581	543	567	560	584	569	578	598	563	517	572	578	613	550	563	594	553	562	573	570	535	617	571	602	594	616	549	556	578	608	557	557	566	569	562	583	544	595	608	584	575	616	616	578	569	605	591
562	559	620	624	544	605	593	548	563	574	570	570	584	560	550	553	580	594	586	531	586	548	553	546	637	592	580	530	600	551	572	585	570	587	579	605	571	532	579	557	563	538	553	566	558	542	584	590	601	581
556	569	618	546	619	561	573	572	567	548	581	587	565	551	559	546	587	569	565	579	621	570	562	607	582	589	568	550	572	574	562	568	566	583	582	556	592	568	585	551	582	597	560	559	612	605	587	569	574	604
583	609	629	540	596	579	602	556	585	592	573	538	579	558	599	545	589	522	557	583	593	567	544	609	630	565	541	553	598	557	580	568	607	571	608	577	556	583	581	577	556	618	583	584	578	590	535	565	538	572
551	533	572	555	537	576	565	619	574	591	512	626	547	555	587	574	608	580	530	535	547	554	578	549	583	596	594	601	590	544	567	556	588	549	581	579	584	549	596	592	596	583	608	616	577	574	545	557	638	578
569	575	619	582	518	596	584	561	582	559	567	550	569	573	627	537	592	571	580	554	594	525	605	574	572	551	556	577	547	544	606	579	555	574	596	591	548	592	568	544	516	573	574	576	587	597	546	545	560	599
513	609	565	564	560	578	549	550	534	592	529	593	564	519	531	556	565	569	557	609	590	574	627	544	578	540	586	583	584	570	569	575	617	603	564	527	584	567	563	589	592	596	612	581	580	640	599	570	594	570
553	581	579	556	553	539	548	546	614	577	571	575	578	562	582	583	575	546	583	541	572	576	570	596	545	570	600	565	589	605	579	606	532	568	569	588	570	556	583	554	606	551	570	557	591	573	557	581	564	614
563	558	591	559	608	601	608	604	569	584	532	578	576	580	590	569	547	576	556	565	557	585	595	561	567	559	564	578	547	587	547	567	565	525	532	556	587	579	543	598	555	584	585	573	557	579	554	591	602	588
562	558	586	571	557	553	547	605	589	554	523	564	580	568	597	554	576	569	572	600	541	578	555	575	585	549	598	598	578	540	547	546	607	568	546	561	606	558	563	565	580	606	558	593	621	566	531	595	573	557
569	564	553	571	599	556	572	610	583	575	547	558	555	580	556	584	581	549	577	603	573	577	552	576	578	581	545	590	589	563	553	594	598	524	614	579	577	553	577	539	586	583	569	599	583	573	597	552	563	569
543	554	544	562	539	545	556	557	554	552	538	548	604	529	571	569	573	563	565	586	562	605	569	578	566	575	577	563	557	562	575	569	581	521	584	572	607	595	603	565	594	578	560	571	556	626	577	585	594	605
544	591	564	586	546	544	543	550	538	582	573	574	538	551	581	532	572	590	565	566	587	575	536	546	554	560	560	587	582	557	579	532	563	545	652	580	603	632	591	556	598	584	569	567	593	601	588	563	605	565
561	547	566	593	544	584	602	543	540	573	545	601	534	549	562	552	558	521	569	589	578	583	556	567	558	557	584	609	552	600	559	581	615	571	615	614	573	552	558	555	548	586	606	585	579	593	608	569	556	554
566	576	575	601	538	581	564	567	586	580	552	587	527	548	588	576	561	586	570	593	558	538	598	560	584	583	568	587	556	552	588	626	606	581	626	581	575	573	595	612	601	578	560	587	573	543	539	586	552	590
557	584	578	531	570	603	556	566	577	580	555	578	562	563	524	586	568	560	594	595	550	534	582	587	564	569	548	551	608	562	560	568	608	590	492	538	571	578	584	605	562	593	591	605	542	570	571	594	567	571
544	544	593	564	542	572	564	533	576	562	536	543	554	587	547	530	594	552	561	566	576	611	562	520	582	569	551	574	543	562	558	594	562	610	620	553	569	613	568	585	600	603	597	582	607	528	585	586	549	567
533	528	538	577	610	581	561	573	562	508	567	570	580	534	589	544	548	515	596	563	511	586	542	571	568	568	603	585	545	578	593	583	560	596	576	582	552	564	580	593	616	598	563	534	596	606	586	571	571	551
525	598	569	548	547	570	562	555	581	570	563	583	561	552	602	565	555	603	570	554	581	582	553	571	555	602	619	598	546	558	568	582	608	583	526	591	571	530	580	586	566	565	557	590	586	616	580	593	568	562
582	535	553	583	539	546	582	530	571	550	576	574	563	578	533	530	497	558	561	624	545	535	594	511	571	568	602	567	572	624	557	535	589	590	559	576	560	615	575	568	538	555	574	603	567	593	564	572	602	573
552	527	572	577	529	540	555	571	568	558	528	572	569	528	587	588	535	570	558	547	534	572	564	584	551	618	574	614	564	573	578	580	528	546	551	563	581	555	584	567	561	594	561	576	569	572	557	583	577	574
513	593	590	555	544	540	572	552	547	550	579	519	596	582	577	565	546	531	571	542	574	597	586	601	558	514	564	573	563	559	571	559	571	579	588	579	595	600	581	523	568	604	588	568	568	600	553	598	583	574
597	535	581	550	591	562	605	574	552	554	549	563	570	579	546	627	561	552	597	613	570	570	550	542	580	594	621	570	591	554	520	554	574	588	597	553	596	638	595	579	573	547	588	584	570	512	574	563	575	541
547	635	548	571	545	521	525	551	565	564	570	573	571	585	613	585	579	586	574	589	562	542	528	572	551	579	617	543	569	576	557	592	570	582	572	577	560	537	574	545	615	531	581	585	572	549	535	562	604	579
516	565	570	586	571	540	562	560	553	618	593	545	591	555	553	583	571	545	584	565	578	506	594	519	588	530	539	520	569	583	577	551	599	597	578	565	605	559	576	608	556	570	587	568	573	615	590	565	574	594
539	514	591	579	525	558	626	540	561	561	593	533	566	563	556	572	564	592	619	558	537	554	543	570	570	557	569	591	556	568	516	540	551	578	587	610	624	571	571	567	562	593	582	595	547	562	581	596	587	583
582	549	572	558	580	564	549	562	556	546	543	592	552	564	570	558	540	562	577	559	579	541	572	537	580	588	568	569	603	557	603	553	604	529	593	581	552	538	551	541	587	567	554	568	568	610	605	575	575	585
556	543	588	523	568	569	545	531	530	566	586	533	594	580	569	583	607	621	565	553	579	558	602	599	558	574	557	578	570	605	565	602	572	566	519	554	576	562	576	597	569	569	573	560	623	562	570	548	548	576
549	541	491	575	536	556	553	570	559	567	558	562	570	598	591	570	596	577	580	557	575	554	588	589	549	552	552	586	588	506	573	609	525	592	590	568	592	593	587	565	562	610	600	587	579	590	572	538	568	580
543	585	566	549	553	541	585	563	556	589	584	565	565	579	553	584	590	565	557	539	571	610	576	557	554	589	574	548	544	575	577	599	519	581	581	568	610	585	569	560	546	579	589	606	572	591	585	591	594	543
528	567	593	541	565	557	561	560	558	586	558	574	614	620	590	558	602	568	539	538	556	578	582	586	558	552	575	551	564	580	581	553	568	597	563	600	536	575	608	570	601	588	584	576	588	564	539	558	598	560
549	557	561	597	593	609	556	551	535	567	575	549	548	583	615	568	593	589	601	599	584	619	605	582	557	540	567	598	536	549	551	566	580	583	557	551	556	574	564	565	560	585	600	565	626	612	548	583	602	581
517	587	528	540	595	553	538	579	544	567	564	581	546	582	558	563	567	575	620	610	606	580	590	576	618	580	548	572	582	547	575	582	543	590	586	557	561	592	562	560	558	560	625	590	542	566	554	563	612	581
495	612	553	552	532	548	549	526	544	557	579	530	594	619	583	609	580	564	578	594	548	571	604	598	593	537	584	554	579	542	525	625	531	553	564	579	581	589	564	561	555	524	585	575	603	597	546	611	568	566
553	552	521	587	545	557	604	549	555	614	539	607	565	586	548	562	530	574	571	562	546	565	604	562	542	574	545	592	566	594	588	557	542	593	539	562	609	596	603	543	595	575	555	597	562	556	569	587	586	592
567	551	575	534	548	558	571	594	586	537	572	593	580	583	609	572	576	605	544	570	593	558	602	563	578	550	546	562	571	535	531	557	570	557	530	573	587	567	553	571	562	560	542	553	601	585	586	625	572	594
565	579	540	532	536	537	591	593	575	534	560	560	580	563	564	561	585	558	566	614	572	586	547	558	559	573	577	530	587	564	553	564	548	572	567	582	573	568	551	548	528	554	560	624	517	590	594	589	581	564
530	581	548	553	565	577	559	563	526	568	603	583	608	587	588	580	568	586	544	552	541	558	550	545	567	539	550	571	563	570	592	546	552	569	586	583	530	561	560	582	548	541	595	587	560	567	566	572	571	536
533	582	560	554	551	570	544	590	550	584	606	546	512	543	549	572	526	598	524	531	551	595	603	549	579	532	541	549	572	602	561	563	562	549	578	562	561	587	559	589	567	552	536	585	548	589	604	551	586	613
558	555	561	561	580	560	559	566	590	543	588	531	592	582	585	532	589	579	556	558	548	545	574	575	555	531	562	566	558	584	541	591	592	562	553	575	540	571	562	561	577	571	614	575	562	596	539	576	574	517
540	540	564	588	535	550	537	552	572	583	561	579	553	568	590	557	571	558	552	589	602	579	564	573	580	603	581	525	567	563	582	587	561	558	587	583	542	569	557	558	563	596	590	586	571	545	571	550	558	573
564	566	543	576	589	581	583	568	558	563	568	561	561	562	570	560	575	598	548	587	570	537	578	576	564	573	573	556	600	530	591	599	530	570	583	583	559	570	557	588	565	611	547	577	603	561	599	554	559	557
542	554	583	538	601	582	573	573	620	603	585	570	569	572	584	622	586	563	571	531	568	590	545	557	593	551	542	557	576	555	571	663	601	563	559	573	580	570	566	577	532	587	579	575	574	547	589	585	568	614
547	571	538	557	567	534	560	558	583	582	573	566	576	542	571	579	570	563	555	603	504	599	597	568	593	606	542	575	598	566	563	542	568	567	580	546	581	563	573	540	606	568	550	597	550	557	564	583	555	572
594	544	558	560	554	565	547	592	589	578	542	557	563	546	530	566	547	577	553	558	540	544	601	542	556	574	571	566	525	552	595	588	564	559	581	571	580	563	573	588	584	562	561	604	559	558	568	559	633	558
516	536	552	580	538	547	563	573	550	541	563	589	566	522	531	550	578	573	560	579	583	560	575	541	556	583	545	549	619	563	587	582	574	534	576	603	556	555	590	591	575	535	555	594	558	553	567	585	580	582
588	597	577	549	526	536	564	561	559	541	544	577	560	584	577	583	558	569	601	578	501	580	549	560	542	565	540	529	558	546	596	565	576	566	534	525	573	560	607	556	531	577	580	590	567	592	568	533	536	569
543	583	565	558	542	551	544	532	584	596	554	539	553	515	573	597	552	561	548	570	585	517	587	557	556	535	585	567	537	572	545	590	572	570	569	571	591	571	597	539	554	600	585	549	548	515	565	597	590	564
541	508	593	546	516	527	551	531	576	553	585	535	540	531	543	542	551	564	575	544	532	606	578	551	554	579	582	566	603	602	569	585	557	551	564	554	562	548	532	579	610	568	537	551	576	536	570	556	567	578
559	579	544	538	538	591	576	565	599	520	538	528	548	558	591	553	530	550	598	571	567	595	539	552	540	593	555	587	598	554	565	595	569	567	583	574	561	530	570	574	567	563	580	589	625	527	615	547	571	566
569	535	573	545	523	547	554	581	558	558	524	554	588	586	567	609	554	546	542	594	572	591	620	574	579	580	583	551	534	589	552	559	573	576	550	565	601	583	551	563	542	555	593	550	561	555	566	561	583	572
569	564	555	583	555	560	553	550	569	549	564	543	577	606	586	559	543	590	528	572	576	550	570	540	541	570	550	558	563	556	553	547	530	533	569	592	533	547	575	573	603	539	582	566	577	574	575	557	584	555
585	571	571	585	512	539	554	549	568	542	572	547	600	550	547	516	571	560	585	535	547	562	553	578	552	551	543	564	578	569	521	541	567	568	590	566	562	553	544	536	591	602	578	544	553	577	581	586	557	580
565	573	515	551	561	528	527	545	528	537	564	594	538	539	572	571	589	537	602	588	557	548	591	589	549	585	523	521	561	585	571	575	546	577	574	568	583	597	572	555	546	581	604	551	591	574	557	557	587	595
519	556	566	541	561	556	549	559	547	537	532	544	524	570	570	508	544	573	538	539	583	557	561	540	577	568	567	560	577	556	610	574	569	541	556	568	547	556	577	575	540	534	557	580	558	578	568	591	595	571
546	543	544	556	543	596	579	561	564	526	570	513	552	550	592	579	584	564	571	554	589	578	566	572	576	612	581	586	571	619	584	582	552	584	544	526	553	593	577	566	548	582	558	568	618	577	544	585	577	597
533	555	541	561	551	552	596	528	568	569	577	575	547	555	527	574	535	541	585	557	550	535	601	563	573	578	602	583	606	564	608	595	581	559	566	569	533	550	557	549	581	585	589	571	560	589	565	545	638	610
573	565	511	536	535	531	567	556	545	543	567	548	540	588	554	555	583	565	534	539	566	567	569	578	566	579	596	603	551	618	568	571	595	588	582	553	597	580	528	596	575	560	479	574	586	558	559	594	588	581
534	548	564	553	558	571	524	551	579	551	572	573	528	549	574	546	556	589	545	548	539	587	547	586	562	602	614	577	623	591	547	579	559	594	549	564	564	567	567	559	588	548	523	555	597	554	625	581	599	562
540	556	542	580	537	554	559	495	566	559	518	556	524	553	539	556	588	617	574	540	589	542	564	616	538	571	600	563	556	560	582	587	546	530	564	554	564	552	579	606	579	573	559	567	595	630	570	578	590	577
550	570	576	551	556	566	568	574	552	544	561	514	536	586	562	565	571	557	539	548	581	535	579	570	567	561	603	555	542	571	566	558	544	555	574	553	555	559	586	579	553	555	574	567	566	572	560	533	590	586
525	534	585	565	536	556	548	564	549	534	552	555	596	559	536	587	599	570	556	526	590	589	573	579	580	538	527	601	594	581	563	552	596	563	554	585	549	537	552	511	518	561	550	586	585	571	551	574	604	582
571	577	575	600	553	530	555	556	546	548	532	556	532	554	551	556	550	582	557	534	581	535	545	552	569	562	541	568	567	568	565	586	566	521	531	558	566	556	563	560	560	553	569	571	549	575	570	596	582	554
539	530	571	552	536	585	541	546	559	554	546	563	531	540	562	568	530	566	539	565	584	566	573	566	585	560	589	549	577	555	572	512	582	560	556	557	580	567	562	601	550	562	586	538	577	537	555	586	571	573
569	555	547	539	547	545	568	522	541	518	531	558	567	582	545	519	528	532	542	565	574	530	576	597	514	586	551	524	573	579	552	551	598	588	604	568	562	596	550	549	515	583	573	547	567	539	560	521	586	561
571	561	592	557	545	568	579	535	541	533	575	537	529	543	549	551	524	574	560	538	551	538	572	572	553	554	542	585	542	580	556	564	545	576	550	551	541	531	560	589	552	562	551	538	576	556	574	543	564	546
542	520	565	525	534	550	569	568	523	559	539	562	494	574	560	563	525	546	544	582	547	534	566	552	565	542	555	546	538	559	568	556	576	577	564	586	561	556	552	576	560	559	558	615	589	541	547	537	588	594
551	531	562	559	551	566	531	529	548	550	545	578	534	543	562	579	550	568	556	558	550	553	554	547	557	557	571	545	557	556	528	550	521	550	583	576	564	558	598	585	592	521	569	543	559	575	515	563	567	558
569	552	548	566	562	550	547	569	585	601	545	558	540	588	534	536	566	553	571	591	559	529	546	543	576	546	539	558	588	562	543	530	545	596	570	538	574	574	548	529	563	555	580	534	571	599	587	603	607	571
578	576	522	577	556	520	547	534	575	540	575	554	531	534	565	566	567	545	588	546	565	531	579	589	598	533	592	565	552	554	520	566	573	590	529	563	567	566	598	574	584	599	616	584	549	569	559	578	548	619
570	586	582	579	536	514	530	593	560	560	559	570	556	533	549	516	586	540	519	555	531	520	581	579	555	584	531	543	521	573	510	587	575	550	605	561	587	569	548	562	585	566	576	551	578	586	549	566	563	585
508	570	529	543	572	531	553	567	563	558	526	532	559	542	579	551	525	576	567	568	554	530	552	565	563	563	571	537	581	527	569	543	553	593	537	589	570	563	579	575	598	576	536	578	619	607	587	533	566	570
568	550	556	585	508	579	554	565	520	543	562	544	512	567	565	572	521	531	553	531	540	541	572	592	578	572	535	527	569	571	592	576	558	598	578	574	576	557	569	563	560	636	588	562	606	568	589	588	603	573
529	560	547	523	545	531	546	587	552	550	521	508	527	551	560	550	536	557	555	566	541	581	544	557	534	550	554	556	561	565	598	570	594	547	606	580	591	588	574	620	594	583	539	595	593	590	575	570	530	558
519	538	563	574	545	557	522	536	549	538	563	548	547	548	551	523	553	562	565	551	561	556	538	582	576	594	595	536	541	581	563	546	616	604	552	605	592	581	585	588	572	575	587	583	587	571	594	558	576	570
511	543	559	533	539	528	522	563	548	548	554	562	545	543	559	554	560	566	531	577	510	553	586	549	508	558	564	568	563	544	563	535	572	555	598	536	591	570	542	554	532	612	530	554	548	579	572	578	600	575
552	564	546	556	518	525	562	546	564	573	519	547	558	553	546	530	546	542	579	543	586	530	561	568	568	565	568	564	578	555	534	578	560	538	592	558	601	565	569	566	509	582	596	572	534	573	544	609	569	577
536	563	532	529	499	552	545	526	573	548	557	561	557	535	566	569	565	562	547	525	538	526	579	553	571	555	559	559	543	560	597	558	598	594	600	581	554	558	546	541	588	582	507	551	553	561	521	575	543	549
538	496	530	537	544	528	572	542	563	512	574	541	515	544	575	549	547	528	545	519	582	560	586	555	606	584	563	523	560	532	600	594	548	573	544	612	589	577	558	529	561	540	590	619	557	573	531	544	592	546
635	574	555	534	551	509	544	537	570	563	542	550	555	566	555	579	556	549	514	574	603	524	548	536	561	543	571	513	567	596	568	591	570	542	585	571	584	595	560	534	553	562	585	541	565	574	553	570	580	596
556	529	544	519	528	559	546	568	585	565	537	544	538	533	520	559	545	576	537	552	540	547	534	532	569	567	562	590	579	564	569	547	570	590	611	564	554	560	583	563	535	590	542	577	551	567	564	554	533	524
545	547	535	565	503	532	547	598	557	518	525	547	546	546	486	590	550	562	582	558	533	539	538	521	559	567	593	527	544	580	550	544	560	552	562	550	562	564	560	560	549	535	564	569	557	537	540	550	559	612
531	532	506	578	533	542	531	540	555	547	564	548	521	564	499	508	546	563	563	596	542	547	552	537	536	563	564	539	527	567	570	564	499	560	557	593	541	546	560	565	586	586	561	535	568	555	554	558	543	565
529	532	547	523	582	526	564	499	524	527	514	539	587	582	524	532	561	529	557	570	546	528	559	562	547	573	552	577	573	550	526	592	543	554	552	558	558	564	550	559	572	599	576	556	585	549	561	553	520	556
550	553	532	571	578	511	519	538	488	537	565	536	555	578	588	573	574	510	546	520	555	556	559	620	559	534	549	514	604	536	518	578	547	539	547	563	556	547	564	571	559	564	521	576	577	577	575	591	564	607
544	522	559	544	544	580	556	560	519	578	527	562	497	530	500	558	572	523	515	573	569	543	573	583	578	579	549	547	545	559	539	568	586	522	592	618	534	561	565	538	585	516	560	571	561	551	564	526	565	566
548	524	527	547	572	545	534	522	513	524	550	549	540	588	530	523	538	528	535	512	531	558	550	564	569	540	539	531	542	586	561	546	578	607	562	582	571	563	562	555	521	561	549	495	554	578	561	566	534	622
558	544	550	561	527	545	537	515	563	519	539	515	543	544	507	562	541	541	568	525	554	567	552	555	574	525	530	546	572	559	582	540	545	596	565	548	556	527	540	546	552	556	564	565	532	568	579	531	536	588
524	574	556	555	511	538	535	534	543	570	554	549	537	548	533	516	576	544	559	555	559	562	560	568	541	545	546	571	568	599	503	582	563	520	560	607	578	538	522	556	521	546	523	567	560	576	550	555	570	576
546	545	554	536	512	560	541	516	562	539	570	531	524	515	558	543	565	573	560	576	552	537	536	556	565	549	520	563	570	566	520	545	534	591	542	547	540	595	617	556	594	582	605	533	560	569	555	589	561	584
585	550	519	536	500	547	542	549	538	547	578	576	580	549	538	560	566	554	562	500	559	555	539	539	552	565	522	564	551	545	517	562	514	547	537	592	542	547	571	550	558	524	590	524	564	588	578	568	570	578
561	535	568	548	566	527	550	504	514	561	540	552	505	525	524	508	550	572	565	537	548	568	531	522	497	567	576	537	572	545	552	569	521	541	560	572	599	616	565	594	589	585	582	588	582	594	560	587	560	556
526	525	507	543	507	524	551	528	512	522	543	542	539	545	523	522	544	517	560	495	528	561	550	590	541	537	534	567	527	566	580	538	575	550	535	586	565	538	562	557	534	554	576	599	598	566	521	531	586	583
538	570	520	539	519	532	516	517	575	534	538	567	531	531	520	551	554	526	564	571	548	547	545	571	553	535	517	550	572	555	579	553	579	553	566	562	592	539	567	620	544	575	555	599	535	574	559	568	567	570
521	513	547	547	519	525	540	527	564	533	533	560	520	547	543	544	547	552	531	549	536	587	579	532	525	571	551	568	570	546	567	548	548	551	541	596	581	568	568	544	591	578	600	575	538	588	565	557	580	556
552	561	527	562	554	580	537	505	544	602	572	530	564	547	563	537	536	523	529	573	560	544	553	587	549	553	583	558	544	542	552	536	544	555	565	531	617	575	547	554	564	611	579	584	618	574	571	584	564	588
560	522	562	536	537	500	551	571	537	558	563	511	548	543	540	543	558	531	521	570	591	544	553	519	554	546	542	547	589	536	570	556	567	554	521	606	550	569	569	592	544	553	607	550	582	542	575	590	584	572
556	537	470	550	537	566	540	539	542	530	551	549	570	529	559	528	527	561	521	508	529	547	530	556	572	566	518	552	558	570	544	549	564	551	548	551	564	555	568	547	550	571	579	594	563	561	613	523	557	530
494	539	516	526	524	499	546	552	508	519	505	539	568	580	515	518	555	552	529	574	508	577	569	569	587	564	543	517	596	526	563	608	586	545	546	532	554	541	534	560	552	572	567	561	586	568	560	526	579	569
576	524	517	569	524	567	543	564	520	528	538	535	552	556	538	530	499	534	542	547	571	572	580	545	528	546	550	535	583	535	582	549	527	585	512	535	587	568	529	573	531	563	549	541	522	529	548	570	568	555
509	519	517	568	578	525	564	551	553	587	509	494	498	537	585	553	523	517	545	581	562	552	563	512	567	556	548	577	517	519	530	560	531	544	554	555	555	546	535	539	539	554	541	530	534	554	555	562	557	546
523	561	564	563	500	557	537	511	547	516	532	541	553	546	534	548	577	550	537	541	538	523	543	542	540	534	538	557	598	572	559	562	548	531	531	574	557	582	577	559	531	563	555	545	532	552	524	570	546	556
510	538	547	574	534	535	522	512	506	551	528	535	543	562	531	602	582	557	529	523	509	528	538	537	548	507	567	515	524	586	562	535	552	530	566	542	548	569	570	554	559	557	580	527	540	551	537	560	563	508
523	483	544	546	540	510	491	523	509	545	556	557	534	563	541	534	549	575	564	534	542	540	553	566	516	523	550	581	557	538	512	558	519	551	552	536	580	608	559	546	537	557	565	552	559	589	555	515	550	602
523	501	537	521	536	534	541	556	549	565	506	497	578	549	584	543	599	534	563	535	518	527	576	547	545	520	544	541	526	567	547	541	549	549	555	524	579	559	566	558	534	575	523	555	519	538	574	540	545	568
521	523	530	534	512	550	544	547	522	511	585	526	581	539	521	512	554	570	522	555	491	526	548	563	563	569	580	541	562	563	540	528	516	550	560	509	578	561	551	589	527	573	573	509	546	558	517	546	548	551
538	516	539	498	534	568	546	540	519	563	547	583	570	587	556	546	587	507	566	562	551	502	543	542	623	551	541	553	556	519	537	548	552	574	573	564	571	523	571	556	525	543	529	548	558	590	584	520	564	551
513	551	518	531	528	520	561	533	507	540	521	572	493	544	509	555	529	539	551	520	558	572	522	527	511	569	561	524	550	517	519	577	569	525	562	558	550	530	540	556	548	553	553	522	559	532	551	545	572	605
510	496	531	543	569	510	532	570	516	528	536	535	548	551	552	588	544	526	570	556	532	544	531	557	523	548	549	513	570	534	555	537	543	568	537	546	567	594	578	528	555	610	510	535	532	549	553	524	566	583
524	533	529	546	524	558	498	530	535	519	559	524	578	506	556	516	528	534	538	530	525	547	541	528	595	555	524	531	566	556	533	515	528	578	551	545	572	547	544	555	514	547	545	601	557	561	542	530	551	546
532	552	516	557	511	524	508	542	530	511	544	561	549	508	506	553	524	528	497	571	514	537	530	518	544	603	592	578	566	584	541	565	559	547	572	575	555	541	548	533	519	569	562	522	524	508	545	533	553	575
525	524	548	533	533	528	534	482	533	553	527	551	538	560	542	524	526	526	575	519	546	559	544	542	553	523	531	534	526	583	543	566	545	573	527	540	577	567	522	543	544	563	546	540	592	570	579	575	565	526
537	512	531	527	527	528	506	536	533	503	506	516	574	508	522	542	513	520	554	540	533	514	529	546	535	541	552	534	530	594	514	570	592	551	563	507	565	548	544	536	550	567	519	544	546	534	553	563	535	544
498	510	523	495	543	512	525	530	543	558	529	521	527	578	545	519	523	543	529	546	551	517	556	563	558	556	591	564	550	556	526	548	570	506	571	545	566	562	557	551	540	534	563	532	557	537	544	518	521	535
556	509	547	527	558	511	501	524	510	514	531	536	513	509	551	551	511	504	527	563	508	530	567	553	517	603	530	545	529	541	547	564	565	542	562	573	565	575	552	584	531	542	566	580	542	555	528	552	546	568
521	512	578	534	523	520	539	542	537	531	565	538	538	515	533	545	541	528	522	550	527	527	537	550	531	537	559	554	557	559	580	584	554	601	565	592	530	571	552	579	543	574	552	547	533	544	529	542	577	565
526	560	520	515	526	513	538	513	508	522	533	550	502	549	510	548	540	536	493	582	568	552	531	551	527	558	509	538	583	544	545	596	543	566	591	605	549	548	600	538	545	597	562	557	572	586	559	557	566	582
526	536	588	524	517	548	535	532	562	521	567	541	546	568	541	523	492	520	533	533	523	564	584	555	549	552	570	520	541	562	563	541	551	568	583	590	566	566	510	623	532	575	560	509	582	572	603	541	556	584
559	525	544	527	470	516	561	554	526	536	517	531	538	550	555	546	546	541	532	531	569	526	518	547	556	558	560	564	549	596	575	564	579	591	559	538	555	564	585	547	543	561	562	578	535	533	605	572	558	615
522	551	526	525	501	515	509	527	592	557	564	524	521	554	580	569	537	519	523	536	533	536	522	565	530	545	534	521	565	510	533	530	535	549	573	537	536	508	552	580	561	582	570	562	529	553	528	566	523	592
514	477	536	505	531	486	524	527	534	502	565	535	551	552	524	552	559	528	510	529	537	555	554	555	536	547	532	545	560	543	556	539	539	571	532	564	562	540	544	568	572	551	585	550	552	531	537	541	588	580
506	536	493	558	539	551	531	553	522	544	583	549	542	572	564	543	537	542	560	537	543	516	549	544	526	525	513	531	523	570	578	523	525	529	558	555	534	566	582	569	566	550	549	544	540	542	555	535	546	555
492	559	518	517	489	565	551	578	526	587	550	555	532	534	530	566	502	521	544	519	518	531	554	531	529	521	547	568	597	514	513	527	540	531	557	532	570	540	548	516	533	545	528	523	559	591	509	527	528	528
519	555	539	531	507	546	558	534	522	564	559	506	549	530	529	533	530	562	546	538	535	551	532	529	547	530	491	497	578	539	512	566	552	588	540	528	528	552	533	550	544	575	530	571	568	559	549	547	563	551
554	514	514	539	527	547	531	527	530	552	512	569	548	510	566	555	572	541	551	566	508	521	538	524	538	533	532	531	526	507	552	532	539	538	515	545	521	554	550	568	559	572	590	546	554	559	515	518	566	562
517	559	538	547	504	536	521	542	514	581	540	565	551	519	513	549	525	515	555	536	549	560	519	556	521	536	528	512	509	522	533	586	546	550	527	528	541	577	522	553	550	523	564	557	500	535	522	547	546	534
537	500	512	516	524	522	535	598	524	528	572	531	536	536	534	537	552	565	552	575	536	531	549	522	547	548	537	547	500	557	536	554	514	544	567	515	544	551	521	547	549	571	525	522	530	540	548	562	557	532
496	565	560	536	540	507	524	533	525	550	522	520	576	557	526	550	534	546	565	562	506	519	532	510	503	502	513	563	558	528	583	538	573	513	541	520	512	526	558	557	561	549	580	525	562	566	568	537	533	600
518	516	521	529	516	525	558	540	529	513	548	539	559	540	546	560	510	532	578	523	505	530	560	544	529	549	565	562	534	567	517	538	556	554	550	571	565	550	565	549	534	513	506	530	543	561	574	577	562	548
514	512	566	512	532	507	514	523	528	516	584	557	527	534	523	509	548	547	527	501	531	560	517	560	533	544	543	503	528	566	540	520	548	562	508	475	515	532	590	523	519	560	540	566	538	546	559	570	535	534
518	497	525	527	499	531	519	563	520	522	507	581	511	542	537	530	528	537	525	519	538	522	533	507	515	582	558	510	509	513	562	533	585	558	511	586	541	536	545	497	534	576	538	528	551	516	534	551	589	545
523	533	526	489	558	550	537	560	555	534	524	547	514	531	504	500	546	532	535	502	529	528	527	504	550	521	510	542	555	560	521	551	532	490	532	532	516	534	557	567	550	559	558	528	565	560	558	529	564	542
527	549	500	504	573	510	534	528	568	494	522	508	535	571	548	535	526	547	534	514	520	539	502	507	546	545	530	529	564	536	552	569	524	529	537	511	522	557	519	523	522	509	550	531	516	531	520	561	586	537
527	538	527	526	558	537	531	506	536	543	540	571	539	540	529	501	505	555	505	530	543	539	531	504	514	516	552	534	542	535	526	580	541	527	494	578	554	546	542	560	575	532	516	527	544	524	555	568	519	517
542	497	516	502	513	535	502	532	519	506	513	530	536	559	508	504	480	542	520	532	545	499	529	520	528	543	540	545	526	528	520	545	535	550	577	535	525	516	507	519	563	494	537	526	537	557	561	534	573	540
527	545	517	522	507	552	531	534	518	479	538	545	521	520	589	526	510	505	548	548	509	557	560	538	539	532	515	545	566	546	548	530	507	515	537	586	519	549	539	548	533	513	514	562	516	532	590	541	549	566
511	540	535	520	529	519	517	507	520	536	511	542	533	531	514	537	541	542	531	525	536	515	518	541	511	522	551	545	506	508	532	551	513	558	564	502	542	529	568	545	554	557	534	545	552	571	514	574	548	565
506	489	493	520	552	527	543	530	510	534	493	559	533	485	502	510	513	530	540	528	538	530	568	516	563	529	509	538	545	538	538	533	527	521	555	561	517	561	531	536	528	494	542	543	535	547	528	552	575	529
513	542	506	499	526	489	510	538	519	505	510	540	508	529	522	543	543	532	552	556	534	546	529	526	498	554	532	533	517	555	503	531	535	540	553	539	563	544	532	526	520	535	550	548	573	552	564	542	560	519
517	516	525	533	517	532	530	556	526	550	507	511	513	547	515	535	515	511	561	539	485	520	526	540	514	501	512	480	537	517	539	535	561	554	545	557	553	501	560	543	558	590	550	552	541	532	526	541	533	539
528	534	514	515	484	512	547	530	527	558	520	525	517	548	522	518	528	583	546	529	559	526	544	507	518	526	506	566	506	555	562	554	542	515	514	553	561	536	578	545	545	548	552	517	529	544	517	503	543	543
514	538	564	531	523	532	502	521	536	512	498	559	522	531	536	528	511	544	529	521	481	534	535	546	552	566	531	544	509	505	540	522	519	539	515	525	530	552	519	553	535	534	563	546	594	502	524	527	554	562
517	506	483	536	561	544	522	503	521	494	532	487	539	530	525	503	532	541	563	527	479	538	557	507	536	550	547	524	538	498	513	532	509	490	543	546	555	518	543	563	526	575	546	558	519	517	515	543	508	572
481	507	520	541	533	519	515	562	533	510	497	521	503	533	511	529	526	537	535	557	532	509	503	538	552	516	521	551	507	523	535	535	526	519	505	562	544	555	537	545	570	559	503	542	533	531	502	534	540	545
508	550	526	518	513	505	495	516	527	525	533	526	535	508	527	519	508	546	512	506	519	553	552	553	499	536	500	521	534	528	523	581	518	518	518	476	524	550	546	532	564	529	524	561	548	543	528	541	541	559
535	507	528	490	513	523	530	520	519	482	524	510	513	569	524	515	524	517	530	557	522	548	537	542	511	508	555	514	535	535	530	531	509	519	559	522	524	542	511	539	552	554	555	526	537	531	527	536	538	545
522	515	520	548	511	529	517	548	482	526	545	527	509	538	538	520	496	518	506	557	506	536	527	528	512	536	572	512	551	523	536	492	551	544	497	527	592	549	547	555	519	510	531	567	583	527	552	519	552	538
526	513	515	499	529	511	508	507	501	494	508	499	561	559	532	528	499	525	531	530	503	549	532	567	543	528	539	549	529	542	506	501	532	553	522	564	532	595	513	539	500	561	526	556	555	514	534	531	519	565
531	521	501	526	520	513	509	534	505	514	485	504	527	534	534	501	510	503	498	559	500	514	514	492	553	542	543	534	529	516	504	553	556	549	493	532	538	506	508	505	519	547	520	554	532	521	555	540	549	552
510	508	548	541	541	496	546	492	501	521	522	553	547	505	528	542	492	519	491	512	526	538	507	540	505	524	531	519	528	540	529	534	500	540	530	513	537	529	528	556	520	569	565	543	494	512	553	534	536	537
493	486	510	521	506	517	533	506	502	535	517	492	496	514	542	528	546	520	506	514	539	485	523	515	529	530	532	556	580	520	546	517	563	515	549	506	536	544	555	542	551	534	567	566	548	551	543	534	573	537
516	507	503	509	515	518	529	537	568	515	524	518	530	528	529	545	513	519	555	522	532	505	512	548	486	503	550	525	504	534	514	514	532	529	525	538	546	531	527	547	533	510	545	575	535	568	523	532	529	533
491	486	519	506	549	522	487	527	525	509	534	538	518	542	542	515	538	517	531	501	521	507	524	503	551	495	548	534	511	544	502	532	521	523	537	518	523	559	563	522	510	526	527	554	517	564	594	511	540	542
488	513	503	492	485	514	485	540	530	554	503	532	476	534	483	501	525	500	544	548	494	501	512	492	496	531	498	495	534	528	523	523	519	534	525	504	540	549	532	496	527	506	537	508	536	541	533	516	511	573
489	508	532	512	497	551	530	535	526	496	542	505	504	509	522	559	554	513	544	525	491	520	514	525	537	527	541	541	577	503	520	527	500	523	534	518	523	532	525	541	532	511	520	545	544	528	561	506	511	507
495	509	503	498	539	511	562	531	523	493	513	494	533	587	524	535	556	530	530	531	540	531	490	515	541	521	511	544	512	527	526	559	504	549	473	538	542	567	533	539	515	532	504	552	544	530	566	536	550	607
517	500	535	540	537	507	510	513	517	526	542	520	530	564	554	513	582	584	513	517	522	510	510	536	552	521	538	495	513	514	506	509	523	517	514	517	541	518	531	553	536	536	547	543	581	543	545	552	521	545
490	510	535	518	535	527	578	560	507	542	505	545	553	558	545	521	550	503	529	514	528	496	498	510	529	511	500	508	503	521	548	497	544	527	569	544	523	504	525	527	520	573	560	550	572	508	516	543	510	604
497	532	504	516	491	510	517	532	528	507	509	519	538	520	556	501	527	527	506	510	521	512	514	527	497	549	498	536	474	503	545	549	522	533	546	525	542	529	541	513	520	526	548	502	529	542	532	584	550	560
488	516	536	531	522	534	570	495	515	519	538	521	522	532	507	531	519	521	538	516	515	513	543	508	510	505	527	481	518	503	497	513	489	508	523	516	520	498	508	537	503	537	538	570	536	567	540	544	554	546
522	546	519	517	540	491	511	489	537	512	481	531	522	521	532	499	521	504	508	518	526	493	503	503	501	499	503	507	529	543	542	491	520	489	533	548	513	560	564	530	531	563	552	531	512	508	486	564	548	595
493	498	518	491	523	526	518	517	514	497	522	524	574	505	527	491	543	510	556	547	514	492	540	535	514	529	518	527	507	519	563	577	504	522	550	554	538	561	521	531	524	560	529	541	527	544	533	552	570	540
525	520	502	520	485	492	520	540	517	516	526	517	550	527	551	537	536	520	540	528	513	526	533	536	503	483	522	506	534	526	505	522	526	524	522	561	555	523	529	537	512	548	540	533	531	520	527	548	571	595
516	531	547	527	497	532	528	536	479	498	496	512	511	535	513	496	504	526	530	514	534	547	521	528	537	552	563	517	522	553	563	556	527	548	538	494	510	549	484	546	531	517	539	534	536	546	528	529	529	570
521	514	522	545	538	517	522	519	494	530	524	558	520	492	534	577	537	501	528	517	545	543	529	503	518	555	533	532	513	528	496	516	529	515	514	501	523	516	519	513	537	523	556	508	525	526	541	543	529	568
520	496	549	546	489	554	499	542	531	528	530	518	537	526	491	525	518	534	499	485	503	519	537	527	502	521	520	514	529	540	528	518	518	514	511	490	521	540	528	537	542	536	512	510	553	545	543	541	521	557
503	496	546	496	534	557	517	528	537	507	539	525	506	528	534	498	525	544	503	509	511	535	502	480	531	502	520	484	489	523	527	512	508	545	527	509	542	524	542	508	541	544	538	516	514	563	531	506	530	529
517	546	527	545	507	497	523	536	509	512	509	513	499	532	512	496	514	513	515	522	526	523	493	500	513	510	491	551	491	530	496	566	503	506	504	507	507	533	514	490	523	545	486	532	513	539	541	533	517	517
504	532	503	544	523	491	499	505	503	535	533	528	522	512	520	510	529	541	483	542	510	504	521	508	499	507	508	508	512	539	553	535	521	510	518	530	521	526	528	534	501	536	516	506	535	530	522	551	542	552
514	497	510	515	483	526	516	501	523	524	505	499	504	520	506	472	516	509	519	493	527	494	510	515	539	515	530	534	515	524	511	517	553	517	526	540	511	546	513	537	500	543	521	543	541	539	503	557	524	526
522	520	494	494	478	462	483	492	537	536	498	492	503	515	546	521	505	504	544	486	478	536	523	528	544	509	474	547	537	523	520	488	517	516	525	565	506	514	533	511	541	550	518	541	558	525	534	508	561	553
517	507	517	511	503	516	517	500	517	505	512	539	542	527	510	512	509	500	515	493	539	498	497	492	505	529	547	518	537	519	550	507	525	525	521	538	530	495	527	524	516	526	549	497	528	519	539	575	539	560
486	498	521	524	499	493	506	494	544	492	524	524	503	502	482	499	532	522	501	506	528	535	523	503	511	510	507	537	532	495	517	521	510	497	502	521	530	533	493	511	519	524	544	528	502	520	547	578	551	580
455	495	489	480	494	480	504	530	483	501	550	528	501	505	504	517	502	499	523	532	479	517	511	509	540	493	522	533	546	495	520	547	502	551	485	504	516	535	526	530	519	525	544	524	500	509	518	538	535	524
497	492	508	503	479	541	504	533	539	474	497	527	495	499	488	525	501	478	564	508	503	530	517	505	487	524	550	503	515	549	555	584	564	556	527	538	519	538	522	534	489	534	539	515	526	539	489	553	483	526
477	520	470	483	479	485	491	562	529	508	503	513	474	485	524	514	511	494	505	486	519	510	497	521	519	501	527	528	487	481	526	517	511	533	542	540	551	531	541	534	521	543	548	513	485	526	503	542	534	535
529	491	485	490	514	496	523	515	491	513	492	497	502	494	509	505	530	493	528	503	508	520	530	532	547	514	540	523	549	518	543	572	565	514	561	545	532	534	524	494	502	482	527	527	503	504	517	506	505	520
480	510	516	507	476	484	508	520	466	477	535	492	503	520	532	540	516	499	518	510	533	508	513	514	495	542	503	543	541	523	558	583	574	547	587	510	535	512	537	487	546	538	507	523	511	508	483	540	520	542
466	483	479	513	496	508	528	504	506	516	516	489	500	491	514	537	498	520	500	522	503	515	503	528	506	549	516	502	529	522	541	568	604	552	555	553	579	501	505	516	523	488	548	518	518	545	573	541	511	509
498	505	527	496	476	513	496	506	514	508	487	505	504	496	514	488	498	529	506	503	494	502	475	528	490	530	541	555	549	559	573	564	587	573	523	545	544	526	543	527	520	549	514	494	562	536	513	507	505	524
505	500	477	508	510	515	512	474	498	480	520	514	519	509	514	498	521	538	507	503	516	511	504	516	527	523	533	560	529	564	605	572	598	618	575	557	597	537	555	516	501	517	516	538	540	514	495	498	556	492
469	481	493	452	489	534	515	499	508	485	511	534	488	497	535	531	487	504	495	501	494	523	533	503	485	510	523	529	546	569	549	567	590	593	592	557	551	552	527	517	531	503	527	513	521	536	518	535	553	512
470	518	509	467	484	517	505	499	503	502	493	511	503	497	502	490	516	494	516	481	516	489	529	486	533	530	492	517	513	555	565	585	549	545	541	544	579	512	504	505	481	511	544	526	489	532	547	540	523	521
509	511	483	520	481	485	469	497	467	520	469	486	551	491	529	501	478	518	488	540	497	536	538	502	545	537	551	518	530	537	554	554	547	565	559	549	524	510	536	518	530	534	502	518	497	514	484	518	499	519
469	540	523	500	512	508	492	508	498	512	520	522	504	523	516	521	519	500	531	537	533	505	512	516	512	533	513	528	555	523	537	554	568	542	539	497	550	523	525	563	516	501	506	532	512	524	495	531	504	534
476	482	504	507	528	500	501	466	498	496	508	517	500	521	534	514	580	497	525	514	510	482	527	517	541	486	522	534	536	544	556	552	540	527	525	541	528	520	536	512	489	513	513	504	534	507	511	527	535	511
471	476	502	518	503	481	507	510	500	504	473	495	534	541	547	530	538	517	532	535	515	512	555	494	519	510	513	489	526	530	554	511	509	538	528	586	515	534	561	542	534	518	534	501	531	507	508	541	534	486
519	473	506	520	496	518	470	488	471	488	490	525	525	525	556	578	522	525	538	540	541	529	521	519	545	549	488	497	542	516	528	530	530	548	553	552	533	516	528	518	527	529	590	527	510	499	528	504	490	512
485	505	468	486	492	516	499	543	470	539	525	539	516	534	553	582	526	561	521	513	507	518	529	522	524	500	518	546	525	536	558	552	530	554	551	558	506	522	561	533	520	525	505	508	507	522	510	522	512	519
463	521	468	487	475	503	497	529	503	461	522	543	564	534	565	563	538	567	557	536	513	505	496	551	503	514	499	514	521	546	531	532	542	519	569	558	561	556	560	546	522	556	504	517	510	513	533	496	495	518
476	481	481	512	474	532	497	512	513	493	509	527	546	510	532	499	572	534	538	526	543	539	572	538	545	510	544	553	529	528	516	533	512	550	546	556	528	547	519	486	510	536	508	500	518	533	539	516	495	494
502	501	508	501	507	511	480	449	477	505	507	480	520	514	510	520	528	530	538	560	523	526	531	535	516	514	510	525	550	554	543	544	564	541	565	553	531	563	546	542	536	513	524	536	526	507	517	514	507	517
491	503	486	473	489	522	490	515	495	498	487	500	535	536	532	513	546	515	532	518	561	509	515	534	500	528	513	500	553	519	565	549	542	546	523	557	533	540	538	543	508	512	514	524	546	516	512	491	544	514
458	505	524	485	507	500	486	491	511	504	520	528	531	513	541	514	501	512	521	472	503	536	526	516	487	540	532	512	520	526	534	507	522	543	570	533	514	535	542	558	508	549	519	490	549	507	515	535	514	501
495	484	490	502	508	508	497	547	546	507	527	527	530	491	500	494	500	509	531	501	481	511	509	496	541	533	528	541	526	543	531	544	551	514	563	562	553	548	588	524	541	539	525	529	521	525	501	497	481	516
495	471	509	486	502	494	485	517	493	516	527	514	538	534	493	529	486	509	509	497	483	488	508	519	528	495	503	525	507	543	544	569	552	505	550	529	550	526	509	560	515	520	526	508	520	501	516	505	531	496
500	567	504	525	487	471	529	519	489	523	528	507	529	530	489	543	512	494	496	495	524	506	498	482	537	538	509	513	542	525	547	526	581	535	535	578	539	566	555	540	549	546	492	519	507	492	523	542	505	515
508	484	480	520	508	508	497	500	496	500	504	536	502	555	508	506	532	481	489	498	510	523	539	535	536	514	525	499	504	550	513	538	558	546	547	554	548	580	547	533	546	530	527	522	529	514	493	524	514	512
472	529	518	489	498	472	478	527	512	498	513	518	524	478	514	467	510	533	511	505	513	503	494	521	567	532	496	519	542	523	519	513	520	511	540	538	533	544	527	525	539	534	507	504	515	534	484	518	514	509
501	493	508	504	480	499	489	505	514	512	527	431	512	521	512	494	497	479	505	515	522	543	530	492	508	496	521	524	512	542	502	515	545	526	544	546	557	527	535	522	510	536	536	520	522	567	488	504	522	553
517	486	507	529	481	517	508	526	500	466	481	500	486	503	487	540	489	504	480	507	519	508	522	549	529	530	532	503	518	518	534	525	494	532	512	540	504	555	511	548	515	533	541	532	476	495	475	560	532	517
489	514	520	522	494	478	484	492	525	510	523	491	480	516	494	526	499	532	516	545	544	530	552	551	551	528	544	509	525	523	525	506	541	527	507	554	543	517	523	518	505	552	561	549	502	512	532	528	547	514
499	480	517	526	472	499	496	506	534	523	475	505	492	499	490	505	494	547	536	521	509	539	501	531	556	507	521	543	529	540	499	538	513	502	514	523	541	518	536	542	519	529	559	535	534	532	534	507	527	548
500	482	462	502	463	486	475	470	482	486	469	509	494	495	516	533	518	508	515	525	509	515	503	539	517	504	502	512	544	487	518	522	495	506	506	477	506	539	513	543	549	563	502	524	512	498	520	544	584	519
478	478	497	473	465	521	461	505	487	523	485	501	492	509	473	472	508	523	490	517	573	521	489	500	502	517	495	488	506	524	502	491	503	516	492	536	534	499	529	524	524	522	521	511	522	518	518	558	540	498
476	489	476	501	508	513	474	514	496	490	516	513	458	503	499	474	496	480	505	502	495	517	518	496	530	463	486	499	512	496	548	498	484	499	494	471	492	515	518	499	542	560	505	531	558	518	503	555	512	537
476	484	494	506	470	510	507	490	500	493	488	508	479	476	462	505	490	520	482	491	471	479	503	484	496	479	453	511	495	536	518	517	503	510	499	527	547	494	496	530	557	540	512	498	525	516	536	499	524	498
473	499	431	487	478	493	501	496	483	481	508	489	501	489	518	505	491	499	559	468	521	479	497	495	504	482	508	471	525	505	509	491	495	508	498	498	505	487	528	524	497	539	501	573	503	509	524	527	524	489
499	495	493	459	466	486	478	495	491	495	519	499	532	483	473	497	509	497	515	518	533	480	493	482	513	504	472	502	494	485	477	506	508	497	477	515	499	496	524	513	526	515	529	496	508	537	509	488	512	507
492	471	474	488	497	485	460	516	462	471	519	539	466	499	462	499	516	480	528	531	526	509	505	512	510	490	498	501	491	497	472	494	495	519	531	491	477	495	504	517	530	515	522	503	485	505	498	503	530	530
488	469	487	500	481	491	484	485	494	520	495	536	540	490	491	553	488	515	513	501	533	501	471	462	476	494	472	504	517	482	515	484	512	491	485	504	517	509	485	508	489	511	472	511	513	500	500	487	489	502
516	483	485	466	489	517	501	453	501	487	547	486	530	543	482	511	543	495	538	502	490	465	485	510	506	482	490	502	513	515	515	524	524	479	490	515	528	470	480	511	490	496	508	505	536	523	514	516	523	508
489	476	463	478	479	499	483	477	510	490	477	502	521	523	513	495	531	520	504	488	502	493	497	519	512	477	499	490	490	513	506	512	525	487	515	484	525	506	487	498	505	517	465	528	505	513	503	493	516	516
466	475	477	500	501	491	500	508	462	510	494	508	525	509	524	510	507	481	525	527	501	490	481	458	512	482	504	501	520	494	479	499	485	493	515	502	489	512	487	514	502	509	508	475	506	495	518	499	484	527
493	463	464	506	522	498	485	471	511	472	515	491	525	497	478	517	506	502	506	488	466	521	469	490	521	536	494	484	537	519	492	501	530	483	493	518	519	489	496	532	488	526	535	482	533	484	496	508	513	500
459	466	471	500	487	501	503	485	501	499	524	480	484	492	490	514	494	513	487	490	485	502	485	487	495	508	487	439	525	520	485	495	478	470	499	496	494	512	490	495	492	495	507	510	466	502	512	525	526	510
479	492	482	473	461	484	504	490	485	510	495	560	494	493	504	480	509	521	478	502	500	466	497	489	516	477	492	479	479	505	487	517	506	505	501	509	506	503	486	472	522	519	510	512	486	512	469	458	506	491
489	468	502	508	469	458	474	480	508	488	493	485	519	524	477	464	542	505	525	495	517	492	464	496	493	481	537	504	475	492	451	485	499	548	497	474	507	522	509	487	487	473	533	513	468	515	520	504	476	493
465	482	502	503	473	498	484	479	457	485	455	505	488	508	522	490	504	485	507	512	522	491	487	500	507	468	486	519	492	503	520	494	493	497	480	476	507	493	512	506	519	499	503	516	492	518	503	491	494	515
475	496	495	475	499	459	484	509	492	491	514	523	465	501	513	481	510	482	469	493	491	493	494	520	498	489	472	517	527	481	469	510	510	496	516	487	492	496	458	525	514	518	510	521	503	524	497	508	493	489
458	468	483	477	456	461	453	490	512	456	489	537	505	506	455	479	488	489	510	487	500	473	509	513	503	481	503	497	497	510	512	480	484	517	474	518	475	505	484	481	495	486	484	514	520	511	531	528	511	540
455	486	485	469	467	513	458	489	480	471	460	476	496	497	498	469	517	489	485	474	479	496	489	466	479	516	505	469	502	492	505	494	504	544	480	498	517	481	510	483	475	518	502	497	493	458	485	511	516	499
468	483	467	480	482	445	481	469	485	486	490	480	495	458	456	499	460	478	514	475	476	502	482	537	497	488	508	479	484	486	491	481	477	485	473	506	519	494	494	490	486	476	470	498	471	502	512	504	488	515
485	484	499	477	477	505	469	494	473	486	465	496	476	470	512	508	473	517	488	505	506	480	523	481	469	487	493	486	470	514	463	453	491	465	479	475	479	491	498	508	504	501	481	489	505	518	492	481	479	530
469	471	443	508	480	478	482	472	474	501	469	503	478	473	542	505	511	490	499	469	506	499	491	507	467	519	515	545	513	505	474	468	495	483	483	485	496	528	505	503	503	511	509	495	497	513	495	472	515	550
488	471	504	488	481	496	477	479	480	468	499	448	471	509	471	488	511	470	499	496	480	495	491	478	462	498	499	471	483	510	469	469	466	497	489	517	492	498	510	487	501	496	509	520	507	500	520	512	527	556
479	465	518	486	482	472	438	478	489	481	462	465	498	488	488	499	487	491	475	482	465	510	483	494	476	477	487	489	475	512	488	501	477	491	465	505	481	481	496	502	488	488	501	476	505	482	521	500	540	516
506	481	481	484	485	484	470	488	476	447	468	489	496	470	464	481	463	474	499	487	522	489	496	482	478	492	488	483	518	471	501	500	494	476	492	485	516	499	483	481	494	497	499	499	511	508	503	503	542	532
474	518	491	499	448	465	481	495	508	467	477	478	469	472	503	483	454	478	496	463	478	470	472	496	472	487	482	483	495	492	478	467	527	493	477	482	496	484	517	519	494	506	509	516	491	495	535	544	562	553
469	517	503	481	488	479	447	454	499	493	468	475	480	514	468	485	501	461	484	477	497	471	493	470	467	472	460	499	469	493	518	493	494	477	499	499	501	483	463	513	504	475	506	479	499	523	562	569	546	544
467	519	479	469	488	491	474	503	505	473	460	473	483	472	472	468	483	478	543	483	502	482	474	516	469	474	485	498	492	471	482	470	479	463	489	512	521	510	488	467	499	486	484	496	503	526	568	570	565	515
497	507	510	517	501	507	486	500	480	473	479	518	464	451	472	481	495	488	484	469	492	489	466	478	499	479	499	495	494	481	492	497	478	457	475	507	474	479	498	514	521	505	503	481	541	590	588	583	552	563
526	489	487	481	510	529	512	523	483	494	513	441	475	464	482	487	478	477	485	494	494	476	486	489	492	500	497	504	486	494	469	470	518	500	485	480	477	481	514	474	501	484	513	536	565	570	558	648	561	552
527	475	471	508	499	486	520	481	475	456	498	489	445	484	475	465	473	452	464	484	461	454	473	466	483	473	479	484	464	486	471	480	512	513	482	472	494	490	489	492	497	504	517	547	558	589	581	558	528	566
468	523	519	521	581	505	496	500	502	486	481	500	502	494	479	500	439	460	490	466	495	492	490	513	482	482	502	491	459	469	480	519	504	493	465	506	505	513	507	492	515	525	580	588	590	584	608	591	568	575
514	493	505	527	490	536	505	477	495	475	462	493	475	497	463	484	470	502	489	460	509	455	470	478	469	488	467	501	477	485	481	488	487	486	527	479	469	487	507	534	529	546	602	616	593	628	591	592	606	544
494	491	543	516	517	493	521	486	513	490	499	477	497	476	473	467	468	500	449	480	466	515	476	476	490	501	480	490	533	473	494	489	467	479	490	513	555	533	568	567	551	586	576	642	605	595	622	603	594	564
538	503	493	503	485	477	473	512	486	515	449	479	458	490	474	472	454	470	467	482	470	492	500	460	467	484	472	472	480	484	503	512	455	491	506	513	538	528	543	559	612	674	628	589	613	600	609	595	544	578
495	488	504	520	488	521	498	501	499	497	495	501	466	485	496	502	486	494	482	464	485	488	541	481	499	467	487	490	491	493	463	482	509	527	513	548	552	531	588	610	634	644	652	650	640	570	607	644	591	596
534	493	498	510	492	477	489	471	488	442	484	489	480	463	483	498	498	513	512	493	484	505	484	477	476	486	457	467	468	507	502	487	570	505	548	524	543	570	646	595	610	655	662	666	625	643	618	550	583	589
492	517	530	518	502	494	511	476	488	488	478	477	483	485	499	471	494	498	497	489	489	477	464	495	482	489	493	494	497	490	518	494	527	504	538	566	560	601	640	683	639	687	645	634	665	596	673	607	566	593
465	492	500	503	500	489	503	533	514	518	495	514	489	535	497	496	497	488	503	504	487	487	466	499	468	492	497	475	476	480	475	496	524	518	581	582	583	663	635	638	710	624	685	648	670	588	623	615	640	604
487	487	490	502	459	499	502	484	493	522	513	525	473	522	536	497	475	501	494	520	491	529	498	481	511	480	463	488	458	482	482	500	525	534	561	568	640	604	606	647	647	650	637	672	608	674	663	659	640	631
487	489	480	467	475	490	504	511	469	526	498	494	484	511	515	458	481	480	529	505	481	498	496	469	488	526	489	492	502	456	483	520	521	550	620	606	603	634	622	657	666	672	664	654	665	641	615	619	630	637
480	456	450	495	458	470	457	512	497	465	507	496	516	478	505	474	514	498	510	498	507	505	484	497	475	487	481	495	461	510	528	498	523	575	582	573	644	616	651	663	613	664	652	639	643	679	715	663	616	605
495	461	476	480	475	460	495	488	481	482	476	477	493	537	495	492	491	486	500	516	521	497	501	506	494	482	485	501	497	520	482	509	579	577	579	631	651	616	672	664	656	666	668	705	712	689	646	636	628	637
500	469	478	468	470	449	475	465	478	491	484	503	499	504	532	485	501	517	473	495	498	481	518	544	462	517	484	490	514	494	538	581	568	586	593	620	673	687	651	685	662	674	686	695	620	689	666	640	652	644
428	479	449	474	459	469	503	455	477	484	471	533	489	478	490	501	474	475	469	511	493	494	486	487	502	492	504	497	512	482	501	544	578	572	649	648	634	698	684	686	700	650	642	703	680	659	657	638	629	607
464	477	482	478	478	467	476	471	522	493	473	524	473	507	492	467	491	492	481	482	488	502	489	494	489	500	477	493	453	493	572	574	584	619	636	699	687	672	683	664	658	635	707	660	670	661	682	600	649	644
474	457	470	466	480	498	442	465	483	490	494	474	469	496	473	502	507	512	486	485	500	503	503	511	479	485	486	477	495	521	521	585	610	603	655	669	711	642	691	695	647	693	703	680	646	654	645	654	583	618
449	459	445	479	481	448	465	467	470	475	469	484	466	482	509	482	463	519	544	456	479	476	459	484	461	460	486	469	537	563	576	562	644	611	664	681	688	663	682	657	689	698	660	703	664	673	633	642	595	584
450	434	480	462	477	462	482	453	470	457	476	463	476	462	483	520	468	470	498	488	482	515	480	487	478	492	497	503	556	534	608	641	599	608	663	686	660	655	690	679	624	708	678	706	697	673	664	643	619	584
455	472	496	489	488	477	450	448	460	439	453	455	479	488	475	447	485	489	486	499	464	472	497	494	469	486	512	536	580	554	577	621	660	588	624	699	642	682	638	686	657	703	714	683	709	659	650	628	625	603
473	455	462	464	466	475	448	459	468	473	469	470	512	478	465	461	489	469	488	464	486	481	486	465	501	519	514	536	581	563	647	620	619	665	665	646	718	632	673	658	666	696	702	705	690	648	657	638	632	617
470	462	443	414	480	463	480	472	477	469	453	486	469	457	512	450	468	487	447	472	442	505	488	501	514	521	518	554	564	590	619	628	653	641	605	625	644	654	642	662	707	686	700	695	641	697	630	619	631	649
451	435	446	432	449	465	439	461	465	452	458	474	464	464	501	455	458	484	476	473	480	484	501	491	482	527	518	548	564	623	614	585	592	604	641	661	646	637	649	710	632	642	662	684	657	680	601	597	592	589
455	452	476	437	441	486	459	443	449	447	470	450	484	465	468	445	463	474	481	470	461	482	478	462	513	515	512	551	570	587	591	545	564	645	644	619	674	655	689	628	687	704	616	621	645	613	629	605	609	596
444	457	455	442	458	445	451	472	455	460	463	433	460	439	468	485	501	483	462	476	452	450	460	494	488	494	544	574	555	554	564	608	615	599	612	620	667	663	676	677	634	641	664	625	635	603	569	610	578	558
474	440	472	474	447	443	461	468	464	466	454	473	469	460	456	440	470	468	477	455	476	473	459	480	491	496	510	519	482	566	564	581	630	658	572	610	623	666	637	635	639	686	644	606	544	614	597	557	600	564
436	442	468	479	455	445	494	433	473	473	485	459	463	477	461	465	460	462	502	489	479	449	481	508	468	472	463	511	552	578	581	605	567	598	628	662	625	671	624	651	644	657	607	631	586	571	570	554	593	591
450	438	453	463	437	476	483	456	443	478	442	465	465	451	459	467	461	452	472	472	480	506	449	462	469	466	482	506	571	550	599	640	560	575	618	593	606	638	619	645	637	624	604	628	595	560	608	526	552	547
447	455	440	460	457	428	440	439	437	446	459	475	483	460	471	463	476	440	433	496	442	477	464	461	450	517	483	493	538	538	553	543	539	583	603	589	604	637	596	623	646	637	608	617	544	536	545	509	545	546
444	471	474	478	444	437	443	476	466	460	436	463	454	466	440	459	479	458	440	471	443	455	462	462	465	456	473	503	518	531	546	576	584	600	601	604	667	579	637	606	604	628	586	608	561	570	530	505	549	533
435	445	453	447	454	461	483	442	462	449	479	470	492	487	469	465	480	469	487	478	450	456	449	461	476	467	465	524	502	519	522	525	546	579	598	596	618	658	602	591	629	534	574	531	542	530	518	544	520	551
452	495	458	475	434	448	439	443	476	461	471	473	441	442	451	460	425	454	444	472	473	484	443	480	475	494	514	477	518	544	516	592	563	590	578	608	588	590	618	595	563	549	549	546	493	493	494	505	518	511
437	462	440	450	440	455	456	444	476	470	481	450	440	468	458	472	456	453	452	454	474	471	472	477	479	486	441	479	494	513	519	508	541	575	538	552	534	550	552	517	549	528	520	503	496	515	478	483	484	500
467	462	467	444	465	458	454	469	467	485	447	439	454	501	466	446	472	460	462	436	447	486	451	469	498	466	479	469	499	525	503	525	513	543	556	530	554	547	549	515	515	506	518	506	492	461	513	526	519	485
446	445	435	455	437	452	470	449	460	464	461	433	465	448	470	474	478	456	470	474	478	455	460	459	454	455	447	479	478	530	494	501	522	514	541	521	502	539	521	525	516	478	493	495	471	479	482	497	482	481
445	445	452	463	447	468	448	433	436	464	464	443	442	429	459	451	457	473	416	466	450	475	467	457	472	458	486	474	506	482	501	497	530	503	502	514	508	530	555	516	496	518	500	476	498	470	498	465	503	481
440	451	460	478	461	438	460	459	464	462	431	476	441	484	448	464	460	476	462	450	423	446	477	478	458	479	444	464	473	468	512	493	477	492	510	533	502	491	472	519	472	456	503	434	477	472	470	475	484	491
451	429	430	474	450	458	481	446	431	468	450	474	448	461	458	453	449	448	462	460	437	464	451	446	464	473	457	457	480	451	473	496	498	498	487	506	502	450	497	483	462	496	514	471	459	463	503	474	489	462
459	434	436	467	464	457	437	471	448	459	460	489	436	456	452	430	471	446	463	471	440	483	471	471	456	466	464	484	470	450	473	451	454	492	471	477	479	496	473	475	476	489	479	462	491	488	450	505	489	493
429	439	453	465	445	452	455	435	479	426	439	429	482	463	442	456	435	463	459	447	447	476	462	443	473	445	448	460	482	455	453	498	476	480	489	467	472	448	457	463	467	478	494	471	500	441	461	471	468	477
470	457	465	457	413	465	461	444	437	431	448	463	451	441	455	459	452	451	478	438	432	481	457	445	436	460	443	466	472	474	453	468	456	462	476	467	508	470	480	483	479	472	489	496	494	472	460	467	478	460
460	445	449	435	450	447	448	431	447	469	450	453	449	453	465	482	489	453	466	447	447	452	454	458	449	452	467	473	460	478	463	467	464	444	457	442	462	484	471	466	448	462	486	460	477	458	452	466	469	515
430	443	447	471	440	441	449	478	454	471	439	447	439	442	445	464	479	481	440	446	481	442	446	457	449	459	449	471	468	476	485	454	463	508	491	472	469	468	456	493	459	489	456	475	473	441	484	460	454	464
472	457	458	454	437	478	469	441	480	436	453	451	429	470	448	473	458	462	456	451	442	468	454	458	467	466	457	476	450	456	453	462	440	447	482	455	458	482	451	483	447	454	476	472	460	463	448	456	483	475
468	451	457	463	477	459	455	471	439	469	410	463	458	449	462	469	448	454	454	441	455	462	443	464	457	455	440	453	482	479	452	460	453	462	468	457	476	485	494	482	443	469	470	468	469	478	476	462	497	481
492	432	444	467	463	466	449	482	439	457	459	462	458	458	460	479	435	461	458	464	449	464	464	438	457	448	439	471	462	467	482	477	478	466	476	477	460	497	472	489	471	472	466	460	451	463	487	470	473	477
476	461	451	457	463	454	451	457	443	452	457	459	441	461	461	465	472	451	457	456	466	434	454	455	459	491	450	470	469	459	460	447	461	440	475	456	461	461	439	498	465	454	480	474	459	475	465	471	482	463
481	450	446	473	460	444	474	460	450	439	425	449	447	459	475	439	470	466	447	455	425	446	434	460	461	442	431	450	480	465	437	455	448	464	438	448	458	456	465	467	461	491	438	450	457	441	455	441	476	457
438	455	470	476	442	456	462	439	453	449	429	417	458	436	448	439	452	438	468	450	432	446	444	437	452	443	464	438	447	488	465	423	435	452	446	463	470	457	480	453	451	459	454	471	451	474	445	463	484	446
487	469	443	467	453	456	479	435	450	450	464	443	447	471	437	412	450	472	440	490	460	449	449	470	462	471	463	443	452	465	461	453	451	469	465	457	454	484	455	441	458	464	443	447	470	464	461	465	453	476
493	489	477	482	445	484	464	444	453	446	440	467	457	468	450	482	438	467	435	436	437	434	477	453	459	452	479	461	455	457	471	455	462	463	472	461	443	436	481	459	456	485	475	436	483	459	473	449	471	458
464	470	457	445	453	458	445	485	437	432	445	442	452	446	461	474	436	464	436	458	438	456	452	473	443	447	460	468	433	463	451	446	465	455	456	480	472	469	469	459	439	456	459	447	503	433	460	469	485	489
490	465	459	448	471	463	464	452	446	443	442	444	450	449	454	421	437	479	455	440	449	483	489	455	456	451	435	468	457	443	465	456	453	470	465	431	482	463	470	444	449	464	453	436	456	452	473	447	472	471
443	454	455	463	449	435	474	447	452	455	425	430	458	453	464	430	458	456	446	469	429	468	432	451	462	432	446	474	437	464	473	452	465	478	469	465	432	457	459	456	477	457	457	446	475	468	461	450	469	461
460	449	466	452	434	432	435	453	444	451	434	450	450	453	465	455	438	450	419	456	480	421	455	437	452	459	471	447	458	465	454	450	461	434	447	439	445	439	451	444	446	469	463	464	456	459	471	456	429	474
453	438	451	455	447	433	437	426	408	456	450	448	448	432	443	447	444	445	466	437	474	445	484	467	456	482	454	469	462	491	450	459	448	460	471	447	451	447	450	458	450	451	459	474	460	474	458	457	442	484
454	451	469	438	456	427	431	430	448	432	453	428	492	461	458	447	470	460	462	462	455	488	490	476	470	454	474	451	473	471	465	440	429	445	463	455	453	447	448	467	459	441	458	452	481	463	452	473	467	479
444	464	476	427	454	454	455	424	432	451	439	424	442	427	429	454	452	464	454	483	477	511	499	499	506	515	442	484	487	471	464	440	470	457	440	447	453	470	429	467	445	479	463	467	471	458	455	452	466	477
440	468	471	425	429	432	442	433	451	431	451	445	431	488	451	480	470	487	503	508	503	547	515	546	508	508	524	478	477	451	467	439	445	431	448	452	439	501	466	460	431	452	451	459	450	468	433	473	467	470
465	457	433	444	461	428	448	443	457	456	438	439	450	450	453	476	466	479	517	519	536	590	541	558	583	528	495	477	471	455	460	473	462	444	436	467	452	469	457	443	430	427	450	444	446	466	476	452	458	443
434	431	442	430	430	432	444	424	442	446	438	445	433	454	457	497	504	481	534	566	558	557	508	595	535	530	502	485	443	453	462	464	444	451	445	433	434	451	442	458	471	468	436	450	462	438	452	460	467	456
451	436	440	427	441	427	450	451	456	451	435	460	463	469	453	497	498	523	506	557	578	573	613	572	541	504	526	451	475	479	449	452	445	421	476	453	468	425	473	456	461	472	445	440	459	473	478	495	458	411
441	433	425	423	445	446	438	454	417	437	427	438	464	441	467	454	505	501	525	548	550	600	608	599	526	518	511	495	511	479	460	451	463	436	434	481	459	432	461	444	455	471	473	453	436	450	437	457	460	458
434	470	443	467	430	439	451	427	452	428	423	453	426	436	469	434	466	496	497	512	555	581	581	538	523	499	475	463	474	461	471	454	450	438	483	456	462	460	452	500	471	457	460	444	439	468	448	461	467	505
449	463	453	459	433	450	443	458	448	433	432	456	481	429	433	477	474	459	528	520	556	567	496	559	495	506	475	463	450	452	440	436	444	445	472	464	454	460	437	455	434	459	466	443	456	465	441	465	458	448
427	426	436	431	455	459	445	438	429	442	426	466	426	433	449	464	472	450	488	484	484	531	535	507	515	488	446	473	475	446	448	456	446	433	441	441	471	452	445	445	446	464	441	452	458	465	458	435	454	466
431	431	424	432	435	450	421	444	441	426	449	452	463	439	454	459	452	460	483	500	496	486	496	464	489	499	495	465	453	460	445	445	434	474	446	464	443	436	479	489	437	482	455	457	446	468	470	452	453	464
441	431	437	440	445	443	457	429	476	446	463	442	431	440	468	434	447	461	469	475	473	518	461	493	496	470	435	448	474	475	433	448	459	457	473	438	483	428	447	476	456	485	480	445	464	456	471	462	457	464
454	439	437	433	450	437	440	429	422	441	462	442	438	445	491	445	460	458	473	442	458	466	448	474	444	448	441	472	451	448	446	461	454	432	476	442	450	483	446	460	432	444	446	464	456	454	462	446	452	458
441	457	428	424	445	435	425	437	432	445	466	465	472	447	432	455	431	447	452	467	456	464	427	444	459	442	469	439	461	453	466	481	462	441	462	429	446	429	448	469	436	473	469	457	436	433	439	459	448	434
434	439	433	427	419	430	441	436	424	455	452	439	438	430	413	455	464	467	443	445	475	450	455	458	451	458	443	441	464	432	443	450	469	459	447	446	447	442	447	433	443	451	447	462	436	463	428	486	474	476
429	422	413	419	427	439	420	432	431	478	440	443	419	433	451	454	461	453	455	431	438	432	456	437	455	442	475	423	430	421	451	428	443	451	446	469	445	464	443	434	466	439	441	441	430	437	441	450	464	479
[truncated: 974 more columns]
