# Supplementary material for: Simultaneous readout of multiple FRET pairs using photochromism
Source: Nat Commun. 2021 Mar 31;12:2005. doi: 10.1038/s41467-021-22043-0 (PMC8012603; doi:10.1038/s41467-021-22043-0)
Supplement: Supplementary file 3 — Source Data [file 41467_2021_22043_MOESM3_ESM.zip › SourceData/Figure3/Fig3a/image_acceptor_off.txt]

454	450	435	473	462	434	449	438	460	440	469	444	437	471	487	458	462	465	444	475	481	469	472	466	497	486	451	472	463	447	481	460	445	463	489	497	479	458	479	502	488	449	491	480	480	491	461	486	471	441
449	438	470	460	490	467	466	440	435	439	470	438	439	434	453	473	460	487	489	459	436	452	444	446	503	463	464	457	471	464	456	479	478	473	484	481	463	507	468	466	487	462	440	491	463	443	482	492	483	466
460	430	486	475	470	433	440	442	442	450	448	462	432	451	453	452	478	458	446	437	493	457	459	438	466	466	468	483	459	449	482	467	464	499	473	468	475	463	470	458	457	475	491	459	464	489	506	470	467	479
486	472	451	449	434	441	454	453	459	477	457	446	483	459	442	454	465	442	468	458	448	461	458	450	470	463	477	471	436	487	481	469	474	482	473	467	472	469	479	466	491	470	493	457	478	495	484	455	458	490
461	439	440	437	479	468	467	463	440	479	466	459	426	474	443	443	471	467	464	461	447	465	474	484	476	444	428	476	455	454	467	506	481	471	470	490	478	498	470	488	452	487	458	483	487	474	494	461	492	478
469	452	463	442	454	453	461	428	484	440	482	444	449	487	471	451	466	464	459	465	450	465	459	483	453	475	460	446	492	466	494	446	459	483	483	473	496	484	462	500	468	453	510	506	463	508	461	465	488	521
453	483	457	478	455	452	437	470	464	457	456	438	462	443	452	463	448	452	453	469	482	467	457	494	483	465	456	464	460	444	463	482	456	468	475	471	488	471	478	483	461	533	505	476	461	515	464	491	525	515
468	472	457	449	459	453	469	463	434	463	459	423	449	461	463	465	466	483	451	441	450	492	447	445	484	458	441	482	451	436	448	480	482	485	456	471	462	493	464	460	471	475	438	460	496	495	513	466	502	478
445	472	454	470	431	488	455	483	458	472	459	463	460	456	501	482	450	467	457	485	459	459	481	506	454	467	435	479	459	478	460	447	483	483	486	479	464	480	482	481	474	479	456	501	471	488	487	461	473	479
441	464	452	447	451	458	461	466	473	436	475	461	437	444	471	465	466	441	457	477	473	456	455	464	497	475	473	460	460	450	478	485	474	456	495	452	490	485	475	473	490	464	488	462	511	493	494	500	478	464
452	456	478	455	474	458	469	461	474	464	480	459	459	452	449	460	447	474	490	503	483	510	485	467	507	455	461	476	460	488	469	459	506	490	499	453	498	468	469	522	459	472	498	503	488	489	503	468	494	488
440	448	477	486	436	467	456	452	419	459	462	477	458	466	465	464	475	481	499	471	435	456	458	473	464	499	468	477	472	454	466	474	453	490	490	481	473	491	483	486	518	494	493	472	487	472	467	513	499	490
455	474	427	460	446	435	423	464	480	454	459	443	458	455	470	467	505	452	476	478	473	475	495	451	460	491	476	485	494	479	463	475	471	491	481	490	477	470	496	482	476	483	475	473	486	489	477	511	477	483
452	443	451	458	444	462	483	451	452	448	482	468	476	456	442	471	468	470	466	497	483	506	501	454	469	465	459	479	468	477	468	468	482	476	481	472	490	496	512	487	463	447	485	498	466	495	479	476	480	489
447	451	442	441	464	447	460	446	458	464	475	471	464	503	474	457	474	483	457	474	450	480	469	479	465	469	502	469	500	455	486	471	470	482	470	471	469	494	494	479	457	507	489	462	448	493	489	500	517	493
442	453	428	427	458	450	453	502	442	481	451	473	472	487	472	452	461	459	438	462	445	470	448	479	464	493	472	469	475	480	461	468	468	477	473	482	459	481	475	500	465	489	495	471	520	478	516	494	472	496
469	476	440	469	467	465	472	470	472	466	454	467	479	457	473	463	483	470	480	465	480	463	480	486	477	477	482	477	489	471	488	470	481	486	482	503	470	469	475	449	492	489	503	474	500	473	497	519	530	516
459	457	463	457	483	452	445	448	483	473	478	462	483	435	449	486	465	455	483	457	471	481	486	502	466	485	462	482	481	470	506	506	507	505	465	456	483	507	507	485	492	510	493	522	490	474	470	488	480	497
468	454	460	456	467	497	453	475	476	479	471	509	473	469	470	492	459	465	476	479	457	450	467	477	462	479	463	472	469	469	511	483	485	487	472	479	472	493	493	487	475	475	498	481	507	488	522	522	464	524
466	439	450	446	469	444	443	464	447	455	467	478	471	492	464	474	468	458	472	483	475	489	487	463	480	503	442	464	472	484	471	495	482	462	483	523	478	467	491	463	502	501	514	507	494	521	504	530	495	491
454	463	455	463	462	453	449	470	477	466	466	464	449	480	462	453	476	453	474	473	458	465	488	487	497	463	479	457	501	496	493	510	496	479	469	472	478	496	495	474	528	482	488	499	489	501	503	517	515	525
470	481	469	450	443	449	479	489	459	469	467	488	488	473	460	481	446	481	468	495	487	494	481	497	460	479	473	474	473	445	458	515	483	505	470	507	492	492	546	474	520	484	466	503	492	499	469	482	524	498
467	478	434	456	469	448	473	458	475	474	460	451	485	484	474	472	459	486	449	451	466	468	477	471	505	533	467	466	485	497	492	526	469	501	486	471	500	506	493	470	482	488	503	480	451	492	495	472	528	491
476	441	495	515	463	463	450	462	462	439	442	479	456	486	469	461	489	496	494	454	498	492	477	457	465	467	493	455	498	466	500	463	501	495	492	503	459	485	526	461	478	457	470	508	452	537	491	489	489	498
431	456	449	472	434	459	484	470	483	476	466	487	472	448	493	458	489	461	487	492	508	446	470	497	493	485	467	476	498	487	486	481	506	494	499	492	469	499	550	513	496	492	504	515	514	488	497	549	500	542
471	451	458	473	461	459	491	474	477	476	470	467	465	469	486	498	459	486	484	482	502	462	502	464	489	479	461	498	471	512	510	454	494	484	488	497	512	478	472	456	461	490	492	502	514	525	510	505	496	509
467	459	437	457	449	467	445	487	459	488	443	470	474	480	483	450	497	498	469	492	473	463	463	501	504	454	480	469	492	470	504	486	488	498	536	502	491	491	534	526	488	508	515	502	506	481	526	488	531	513
461	442	461	462	461	482	462	456	471	464	448	477	481	485	453	481	501	462	499	486	471	505	452	480	507	478	494	494	473	460	496	463	491	470	473	483	518	515	505	510	508	515	468	491	516	508	508	488	503	507
445	475	491	475	470	431	463	475	471	435	483	463	475	463	485	484	453	477	464	481	485	468	462	520	486	483	446	485	533	515	466	471	493	490	469	503	475	497	482	494	462	497	513	496	483	485	516	501	480	507
456	459	462	494	471	492	464	487	463	495	480	457	462	469	451	512	448	486	463	475	470	452	484	483	495	446	512	489	506	542	492	480	521	527	490	502	498	495	495	485	507	501	480	547	510	505	486	522	536	522
492	451	475	458	463	491	481	458	483	498	489	472	468	476	485	478	460	478	469	500	441	475	490	497	506	497	472	457	482	471	496	498	505	505	473	460	524	516	472	470	478	495	507	477	509	465	479	485	499	482
488	486	483	484	454	452	457	464	456	499	475	496	468	513	493	504	484	485	486	478	499	481	471	478	489	525	524	495	500	511	482	487	487	511	488	529	480	503	463	500	507	504	494	496	512	513	540	499	493	465
469	464	450	462	479	458	486	467	478	469	474	479	486	530	506	473	501	492	445	500	486	497	498	492	506	499	493	480	467	479	489	529	502	487	508	493	500	531	504	506	497	510	494	510	498	512	526	484	498	515
479	478	467	464	451	471	463	483	453	493	456	476	462	487	461	485	449	476	456	493	505	500	489	486	482	490	477	496	473	472	473	509	498	506	516	475	469	489	482	496	505	506	510	507	491	469	506	474	498	518
452	468	446	464	477	501	457	465	476	471	434	447	467	483	510	470	466	479	466	498	465	472	484	475	499	481	493	492	497	519	474	480	485	492	506	495	478	529	478	526	500	513	509	529	521	473	502	485	495	552
467	464	477	481	492	465	457	463	484	482	484	472	484	474	506	478	503	462	479	486	466	507	498	494	534	502	465	459	470	495	508	514	476	526	475	502	518	467	527	497	478	506	487	502	519	518	536	496	484	504
483	457	470	504	465	451	455	461	479	497	454	468	493	456	490	477	508	481	479	499	481	485	489	472	506	487	474	484	481	507	499	498	489	494	523	518	500	520	499	515	529	481	487	531	487	508	515	500	482	524
447	460	469	466	477	499	472	460	506	475	473	452	484	511	487	545	477	490	477	490	470	480	484	472	483	483	498	496	497	521	495	523	503	499	487	515	470	500	514	472	519	510	482	539	535	508	514	481	496	504
445	439	453	466	482	461	455	482	478	461	469	492	474	462	478	502	495	481	477	486	477	503	468	500	470	500	491	479	494	476	577	471	484	496	478	496	479	525	513	463	508	508	467	505	508	516	511	504	524	510
448	467	466	456	502	472	478	466	480	485	478	490	480	493	463	458	476	485	516	468	492	516	477	506	474	490	489	550	506	488	525	489	537	505	534	491	533	498	487	496	499	538	521	495	511	501	503	506	507	551
482	483	467	473	480	475	468	488	468	458	492	490	464	462	471	481	508	493	460	478	459	511	463	494	474	500	520	496	488	509	487	539	531	473	483	504	526	504	483	527	512	502	501	502	492	497	489	522	490	474
464	463	510	435	481	491	475	459	481	483	497	515	471	475	507	477	460	491	494	493	474	472	511	470	501	498	488	500	469	506	516	473	514	514	498	495	470	508	484	484	530	477	514	496	480	487	520	526	514	512
502	466	496	458	470	484	480	489	431	506	508	484	479	461	508	506	511	486	510	504	492	520	491	498	476	486	501	485	505	489	486	475	495	501	532	514	491	527	489	478	497	502	489	528	488	483	496	534	488	538
477	453	428	507	472	481	471	465	491	497	462	485	465	487	472	472	498	504	513	479	467	470	487	494	499	485	509	520	484	486	493	530	497	486	532	486	492	506	503	510	498	518	504	488	508	495	497	494	515	535
471	467	487	504	452	473	449	470	498	460	464	476	479	469	497	487	527	506	501	520	488	445	496	479	492	475	499	530	497	511	521	485	524	506	484	522	482	493	508	491	481	515	512	475	538	539	506	528	519	521
460	470	471	492	482	463	487	510	488	486	492	484	459	485	483	481	467	493	481	478	498	513	470	502	499	497	495	495	483	501	560	523	554	514	495	498	518	495	516	515	543	514	495	510	526	487	535	507	546	535
468	469	490	479	463	500	480	461	465	490	510	516	477	464	487	484	528	515	483	482	478	488	489	510	483	458	506	522	500	485	480	492	486	495	502	514	486	486	511	515	505	531	501	493	488	543	503	533	522	537
500	500	457	499	487	515	483	492	458	478	494	497	471	458	491	517	487	489	492	502	506	478	489	501	506	504	490	487	514	492	502	473	497	540	468	491	480	499	506	531	499	478	495	513	499	530	550	509	518	543
490	497	484	481	510	486	493	490	482	492	486	456	483	503	487	514	506	478	474	485	499	500	497	498	492	485	490	505	490	490	515	471	496	538	515	504	504	521	507	491	511	482	512	537	498	532	532	517	533	542
483	471	492	504	560	546	507	506	465	477	522	510	497	498	514	503	521	467	498	512	486	495	491	510	477	475	529	515	492	510	549	474	484	545	479	516	490	476	471	524	499	519	526	501	483	524	502	519	527	542
466	469	490	470	474	529	487	499	519	508	473	487	480	478	510	453	469	505	500	504	488	508	468	482	495	485	533	550	486	481	518	505	543	492	496	495	519	528	506	490	503	497	484	499	505	510	529	525	531	518
497	483	481	512	521	491	507	506	483	525	538	467	503	515	506	469	506	465	484	478	497	499	498	500	474	478	490	514	481	487	509	471	483	492	523	513	490	517	511	509	534	496	519	489	521	514	498	505	532	545
470	492	495	472	494	492	510	491	505	495	498	472	484	484	511	456	468	485	479	502	486	521	491	520	512	510	492	508	515	487	504	479	487	503	519	514	490	530	524	542	522	478	510	543	520	514	488	505	564	511
485	484	480	500	554	476	509	500	516	485	490	494	482	480	476	537	506	485	527	504	481	476	488	515	526	485	523	506	505	471	502	482	495	522	488	474	522	501	529	508	499	523	509	523	507	527	505	520	536	538
479	498	492	525	530	499	503	509	526	488	499	479	507	457	492	500	488	514	525	503	476	490	493	491	495	499	534	482	507	502	512	500	501	519	505	544	512	527	564	504	537	528	518	532	536	496	523	550	561	501
499	499	505	502	498	493	516	509	493	486	477	501	511	466	484	479	503	484	490	510	487	503	513	505	489	506	500	471	522	489	504	482	506	529	506	487	493	547	483	523	550	549	539	515	516	530	549	544	554	504
485	509	508	509	501	524	490	496	490	506	507	500	505	456	531	513	524	486	501	527	493	485	524	484	517	475	520	510	531	518	504	486	484	461	506	548	483	493	525	494	513	521	547	544	523	484	508	493	525	519
470	499	506	487	498	475	503	482	482	493	501	490	493	486	492	465	502	464	522	502	522	483	526	519	528	530	530	479	505	506	497	508	487	513	470	515	523	519	525	508	510	545	524	478	528	510	528	526	515	518
484	490	493	494	515	485	510	491	465	466	492	487	506	530	482	512	520	484	492	486	500	479	497	522	506	489	518	514	498	535	483	514	498	523	525	518	522	506	497	527	547	541	545	528	524	491	530	544	545	551
464	479	494	469	489	493	508	480	450	525	486	464	487	505	537	502	539	497	490	505	478	496	519	556	481	510	496	486	492	520	485	502	525	521	490	498	528	546	502	547	540	515	579	535	527	524	537	506	506	521
497	500	471	462	487	454	528	477	475	467	478	481	485	494	493	485	528	533	500	503	514	503	477	522	480	478	476	499	492	493	480	522	509	526	516	506	528	566	537	550	503	544	517	548	539	553	549	546	520	498
467	502	474	479	538	481	469	489	466	490	479	500	466	518	494	508	474	502	484	492	507	509	503	486	492	511	514	487	498	516	496	502	521	530	519	487	554	596	526	500	551	529	558	533	527	514	556	533	546	525
456	483	510	504	525	464	498	497	496	486	479	529	473	499	473	498	493	498	507	523	491	466	477	512	518	494	512	512	474	513	495	496	536	513	531	486	480	538	541	516	486	528	539	555	508	533	532	523	514	512
481	503	489	479	497	492	480	527	483	499	520	472	517	504	501	500	481	465	494	500	474	514	504	501	494	503	501	498	484	499	497	524	516	515	534	503	511	562	517	528	540	545	473	515	515	555	516	534	485	537
462	506	506	508	481	496	493	489	540	482	454	491	510	505	490	505	514	521	512	501	508	522	510	520	531	501	524	508	520	524	517	569	520	511	508	528	550	508	550	522	510	535	496	515	511	526	530	544	512	526
445	469	502	498	484	510	518	543	468	478	467	491	496	494	508	487	518	510	495	494	502	498	496	515	523	532	516	517	513	514	557	500	515	482	521	532	514	544	516	541	516	540	526	564	560	532	531	580	524	503
487	486	490	490	516	481	502	469	525	489	481	510	469	503	498	505	540	506	507	505	513	506	523	490	525	479	509	518	524	514	505	515	515	507	504	541	518	520	494	518	514	542	550	528	532	536	519	521	528	564
484	500	497	478	530	490	515	506	516	481	513	461	499	500	515	509	493	509	511	535	496	506	497	475	516	515	491	507	508	497	504	493	493	489	540	513	558	514	521	537	515	545	513	508	517	529	550	511	496	535
508	465	514	490	521	490	511	501	489	500	477	463	480	512	509	464	522	499	512	507	460	524	518	531	513	497	454	500	525	481	484	523	510	524	523	507	515	507	533	510	527	518	531	529	507	518	535	531	537	539
503	512	507	502	497	511	484	487	493	525	524	486	492	533	536	498	508	526	482	511	512	521	518	526	498	536	506	519	501	528	537	501	493	549	507	515	501	528	521	497	494	558	536	520	520	491	516	508	503	535
459	509	517	478	463	468	490	473	524	518	538	506	528	505	518	499	506	508	511	491	509	489	507	489	518	526	482	532	503	480	488	525	534	508	496	566	530	501	481	511	521	535	502	518	567	508	531	527	490	529
493	496	504	476	456	484	473	507	504	516	471	496	487	500	531	502	478	505	502	499	506	485	490	483	513	528	523	517	512	546	517	546	516	498	534	521	540	540	536	506	527	533	522	508	512	542	542	535	526	515
494	489	490	503	515	509	491	477	503	494	529	466	504	529	470	481	524	507	491	487	488	482	560	511	509	524	498	505	525	524	515	486	519	521	538	528	534	480	486	496	533	533	527	510	523	512	577	508	546	560
488	506	490	490	494	499	505	507	520	507	534	490	480	499	514	499	492	533	513	549	549	527	552	535	491	524	489	500	531	518	509	490	531	513	521	504	491	551	525	513	506	482	504	514	486	525	541	506	571	526
481	482	514	494	521	479	464	478	501	501	524	515	487	506	516	484	505	480	493	488	509	523	503	534	510	508	537	509	533	485	559	516	499	529	490	530	538	523	490	526	528	480	521	537	531	538	513	516	543	523
483	493	479	498	474	524	522	488	466	477	480	517	485	481	545	476	504	516	504	516	506	521	509	522	498	518	507	505	540	491	536	537	555	540	513	567	542	509	515	520	525	511	535	499	504	523	509	529	513	509
462	484	477	529	498	513	531	485	493	478	504	509	502	498	540	490	501	520	517	500	552	521	525	530	488	503	530	531	524	515	490	488	558	522	512	510	541	516	492	536	533	531	516	569	496	494	534	515	535	519
502	453	462	479	501	500	505	491	511	518	495	547	504	500	496	492	495	499	489	532	523	491	514	486	508	506	559	495	483	503	526	486	516	516	545	527	510	537	520	536	530	489	515	531	514	503	521	512	487	497
499	504	483	473	510	500	505	531	502	530	481	504	502	496	514	487	519	504	534	463	488	518	493	498	555	512	537	496	502	519	537	513	503	494	539	523	519	507	530	520	536	524	557	513	528	517	551	556	502	532
532	497	471	477	514	503	468	517	513	492	491	543	504	526	529	501	506	533	520	512	536	535	505	498	538	522	504	492	490	496	505	493	524	520	520	486	505	550	494	528	509	507	513	518	526	506	508	517	521	532
480	482	489	517	477	490	514	494	503	492	453	487	543	530	498	504	509	526	541	523	507	530	516	539	515	519	505	541	540	512	530	508	567	517	550	488	510	511	535	518	552	499	552	504	493	531	492	501	491	533
463	490	483	485	490	504	511	517	493	552	469	508	502	512	554	502	514	554	560	566	494	525	529	525	515	530	509	533	545	507	564	526	546	556	508	527	487	542	530	515	503	505	537	526	550	546	542	538	504	572
492	501	497	493	501	497	497	515	531	499	534	496	541	514	502	497	558	552	530	543	492	512	505	518	505	538	523	551	522	536	520	518	533	512	517	497	501	521	529	522	528	520	479	516	513	532	585	522	535	537
501	502	515	487	502	506	492	533	547	519	502	480	543	527	513	521	530	530	491	490	508	510	540	532	520	539	505	515	511	528	538	524	552	501	521	540	533	503	545	514	537	514	539	497	507	517	540	554	501	514
497	488	503	505	521	525	518	534	505	553	496	529	510	490	530	518	534	551	545	544	500	558	523	515	502	526	496	504	504	510	527	527	536	526	512	482	509	512	551	543	552	510	516	523	496	520	525	522	528	540
481	491	530	501	483	493	492	526	506	540	509	515	543	513	510	516	545	548	562	549	518	533	545	533	562	514	522	503	506	529	530	537	506	546	508	500	550	524	515	515	509	510	511	517	519	516	522	530	519	523
494	498	493	506	483	492	521	528	506	532	532	514	544	525	561	546	535	525	551	527	491	497	526	506	549	534	528	536	496	516	494	505	532	532	506	531	547	535	498	524	536	510	550	514	516	531	503	525	557	529
497	487	511	527	503	487	488	513	492	502	528	531	556	536	502	535	563	544	538	543	543	498	527	509	536	549	508	537	517	497	486	540	506	538	503	528	519	514	531	554	594	536	531	558	547	525	499	504	507	540
498	492	495	495	542	530	506	510	521	546	555	511	504	538	548	540	549	524	544	538	551	532	511	505	555	532	552	516	538	533	508	461	527	514	499	537	510	488	542	510	543	520	516	523	521	523	499	508	536	527
485	492	512	500	493	501	501	516	523	524	546	510	528	521	530	523	560	519	529	566	533	521	524	539	538	517	544	538	498	550	553	498	503	524	520	566	556	516	561	567	534	555	542	521	520	538	522	542	575	548
464	484	500	501	502	517	471	516	525	510	522	524	546	513	545	518	549	508	530	534	537	550	529	547	537	535	520	512	503	511	514	533	529	558	541	531	566	521	486	522	499	532	511	483	525	509	524	530	528	578
498	509	496	520	535	518	524	495	513	492	506	521	513	521	534	504	559	522	519	541	559	555	524	529	502	526	536	520	533	493	526	520	498	524	497	530	482	544	529	485	531	489	532	530	543	536	513	575	545	539
515	534	477	512	549	496	494	522	496	529	551	528	502	519	528	499	509	521	542	547	513	536	501	520	547	513	522	521	530	525	546	492	525	514	519	533	536	512	545	517	563	502	564	536	525	513	563	529	543	519
489	524	478	518	530	483	498	503	511	514	484	523	523	547	536	513	526	517	519	502	494	545	543	531	546	515	515	523	517	530	534	528	552	563	512	506	564	550	529	526	553	528	562	536	515	528	539	548	545	542
496	491	547	515	489	478	523	517	512	536	521	500	516	501	510	508	528	549	582	517	530	550	525	483	536	548	492	531	549	518	565	531	539	492	498	497	529	518	532	546	531	520	564	513	537	528	542	515	510	573
527	532	523	518	526	532	498	546	529	501	547	541	540	517	547	509	532	543	547	502	542	523	511	520	541	543	530	523	506	514	503	537	539	542	552	522	546	517	553	520	534	522	501	520	564	559	563	530	564	528
499	507	495	530	498	493	521	527	495	527	538	491	539	534	507	480	538	541	533	546	522	532	551	500	539	525	528	550	523	512	547	534	504	533	516	534	531	525	540	557	570	540	542	569	558	548	548	506	537	544
497	510	499	503	527	503	518	505	521	478	518	531	505	507	501	542	515	532	509	519	525	545	542	494	513	494	490	519	551	494	533	537	525	542	484	506	505	534	553	520	530	536	527	525	510	516	543	538	507	533
496	517	497	503	484	536	516	490	507	509	490	525	503	487	502	540	486	510	520	516	536	543	500	526	514	522	532	494	522	570	504	550	508	536	521	534	526	526	538	546	521	532	541	552	508	524	505	520	516	523
531	494	484	472	514	477	494	493	534	491	522	497	546	543	545	546	523	517	577	523	556	505	528	564	523	530	484	524	499	554	493	523	524	506	518	531	499	562	541	540	578	550	570	547	526	544	537	524	537	568
526	485	515	504	530	483	554	543	501	522	519	519	500	524	537	521	480	542	505	556	552	528	545	530	519	503	526	547	484	490	526	522	504	532	502	539	503	518	519	567	495	502	516	522	545	557	520	527	515	556
525	529	532	534	529	495	520	494	505	534	491	513	564	508	536	527	505	489	523	506	513	556	499	525	524	536	492	512	507	505	508	533	537	511	538	511	534	544	544	512	555	531	550	546	561	544	552	548	549	515
479	520	518	503	515	513	507	505	530	507	533	479	520	547	495	522	523	479	504	569	551	540	532	509	525	513	529	514	528	518	542	559	499	494	557	567	534	590	540	562	542	550	558	529	530	533	554	528	544	553
510	505	533	475	510	532	519	509	486	524	494	510	510	503	500	504	521	513	536	529	556	535	441	515	519	551	515	525	543	524	536	545	546	546	572	518	536	537	528	532	558	571	561	519	525	500	507	542	527	546
524	494	522	512	496	530	488	495	508	533	503	493	508	507	522	514	487	511	511	522	543	535	556	526	548	523	534	554	522	506	539	533	511	529	540	526	546	527	546	529	558	562	515	520	505	547	549	533	517	577
509	525	550	510	477	514	507	552	529	506	537	485	519	518	534	508	560	530	501	522	493	509	530	519	502	519	505	515	553	505	516	509	533	530	571	556	521	566	543	521	509	504	499	546	555	512	524	511	529	527
504	514	492	539	499	486	521	487	513	525	512	501	505	486	510	509	511	500	515	511	562	533	540	526	497	510	525	524	479	536	544	544	541	521	555	565	548	527	543	519	542	541	518	561	531	517	554	517	530	529
511	497	483	497	536	516	535	523	515	500	534	511	533	563	490	499	543	532	515	531	533	533	545	493	549	557	519	533	544	530	535	536	543	499	531	534	521	527	486	565	545	524	500	585	570	541	543	541	550	522
514	518	475	519	501	540	487	518	510	553	505	515	495	518	493	533	541	504	536	511	529	538	575	552	554	524	515	515	541	532	558	550	525	552	517	545	562	522	535	526	538	522	563	568	535	513	537	503	559	558
546	489	531	491	483	522	506	517	493	512	515	520	552	516	513	482	516	505	480	544	512	526	524	534	521	525	491	543	570	562	504	548	522	537	512	525	500	561	558	520	545	530	534	534	548	569	537	564	526	537
513	497	521	535	537	517	509	534	503	518	546	489	524	546	524	545	520	536	547	547	516	544	513	531	578	530	531	548	533	507	532	524	540	529	547	530	503	510	524	545	551	494	521	504	522	553	546	543	517	526
522	528	500	498	500	523	478	500	527	508	511	489	510	550	577	510	525	565	507	522	512	534	522	525	524	563	527	528	474	520	529	505	539	543	513	527	527	535	528	560	571	551	532	511	512	560	526	540	552	529
525	485	489	512	513	503	509	501	481	500	526	543	511	545	568	499	537	559	493	493	519	511	514	544	551	524	512	534	558	533	539	525	504	552	527	522	517	538	584	543	525	540	563	541	499	522	537	540	581	577
478	502	473	466	535	519	526	523	510	508	523	523	541	508	514	533	539	545	522	538	546	534	555	504	514	535	505	543	545	525	552	517	525	579	513	516	523	536	502	522	539	548	523	525	558	526	551	525	547	564
538	519	502	516	533	510	515	508	480	521	549	520	514	532	512	504	522	497	546	521	531	503	546	541	542	524	528	534	534	526	542	552	511	491	541	534	554	538	528	549	547	544	555	536	538	528	572	552	520	535
526	546	521	522	482	497	526	515	491	539	524	529	515	519	510	512	523	530	490	535	502	509	522	507	509	530	515	518	576	521	542	527	549	517	481	520	568	547	522	532	565	555	527	548	538	584	564	531	519	544
486	491	514	494	511	549	522	489	489	507	552	501	527	495	511	518	521	577	520	536	562	502	514	527	550	563	566	507	524	534	522	527	540	534	518	549	547	534	558	521	560	537	552	518	572	555	586	597	563	562
547	492	534	525	495	512	530	518	532	497	538	484	512	542	562	509	543	534	540	522	542	536	491	526	502	537	553	567	535	561	540	566	524	531	529	576	547	542	525	531	524	527	548	521	525	540	549	550	508	546
538	516	528	499	509	492	528	522	537	516	510	515	515	539	527	520	546	552	555	505	516	498	549	518	532	533	536	528	558	534	560	549	548	536	572	560	558	558	549	518	521	497	534	544	548	539	523	508	558	508
518	564	544	514	510	504	528	513	515	494	511	530	502	562	500	528	571	506	500	539	548	538	521	567	542	512	567	548	530	538	552	569	557	569	558	522	510	512	552	527	532	524	541	604	534	543	533	532	559	551
541	566	527	485	512	510	530	501	540	530	525	535	541	534	552	495	507	516	524	513	561	516	529	537	496	540	556	557	539	546	581	537	541	562	541	558	517	577	506	555	553	552	532	547	515	541	556	546	559	544
512	549	511	526	521	555	538	497	505	518	547	508	513	502	516	519	522	490	519	503	557	505	536	528	523	546	483	556	522	513	569	577	543	554	534	570	568	532	554	569	550	537	527	553	546	526	525	567	568	545
557	563	531	514	486	537	535	549	468	520	518	538	557	526	531	540	534	510	506	545	522	518	552	553	499	542	572	555	537	564	566	548	530	526	525	548	529	552	517	560	545	547	553	527	538	532	542	536	531	545
557	578	540	507	561	526	542	531	480	495	538	479	505	548	504	530	558	568	562	509	537	548	538	510	596	575	500	551	552	556	576	566	555	546	521	538	568	545	538	546	567	520	571	553	543	597	571	550	582	533
577	557	526	534	524	558	523	513	549	536	560	529	512	540	507	526	524	545	513	539	544	528	497	596	536	591	580	541	551	533	533	556	564	528	559	577	555	536	589	569	559	572	533	527	539	548	569	521	567	552
507	540	545	546	517	503	538	542	515	553	512	526	524	555	516	536	523	568	527	551	514	557	519	523	511	553	550	553	533	508	584	529	552	563	561	526	578	550	573	587	528	559	544	548	521	539	492	531	527	539
556	534	538	524	496	510	520	519	524	496	552	504	526	513	539	547	523	520	511	512	519	519	550	506	498	496	571	598	538	544	567	561	516	584	560	556	545	555	502	549	511	555	578	575	528	534	548	542	556	563
516	504	534	544	543	565	554	533	500	487	531	505	495	536	542	499	557	552	526	546	517	519	501	549	552	551	540	536	579	567	477	571	558	559	547	554	549	572	552	525	553	590	534	542	529	511	482	538	544	523
497	539	542	535	546	538	507	531	516	537	481	511	495	532	510	491	498	506	550	525	506	518	546	552	556	564	534	544	514	507	541	559	522	534	545	601	594	524	537	531	560	559	623	585	526	557	572	546	561	549
520	522	532	523	540	510	525	503	545	520	526	552	524	537	519	523	536	481	534	519	532	537	495	503	547	555	561	545	543	531	557	533	515	551	530	557	573	562	500	519	536	536	560	519	550	540	503	513	538	539
512	529	502	592	506	553	517	534	505	530	515	530	508	541	530	552	523	537	546	519	556	539	545	541	523	531	535	547	589	541	489	555	559	566	502	535	528	521	560	545	550	565	549	527	550	563	572	555	570	520
519	564	515	525	556	542	471	528	513	531	511	510	517	540	547	521	558	528	515	518	554	510	539	550	508	543	543	577	520	546	551	540	551	541	534	510	494	568	527	546	559	528	545	562	547	529	526	562	550	560
492	514	556	514	542	544	531	533	530	566	519	506	539	532	497	526	480	522	511	560	527	552	570	559	538	558	526	530	508	527	570	487	542	563	541	598	509	577	499	572	540	525	545	555	543	578	534	565	621	578
493	529	508	500	483	564	503	515	535	517	548	553	536	550	532	540	527	572	522	524	513	516	551	553	553	544	546	535	567	522	508	547	523	537	553	545	546	578	532	545	533	539	557	515	527	533	539	557	554	574
545	520	538	532	538	542	522	561	540	527	505	527	539	503	562	519	522	539	499	544	564	552	532	513	539	527	544	546	564	485	547	558	541	538	558	549	533	564	547	533	581	560	554	535	523	545	544	582	570	560
512	530	522	513	544	516	510	524	527	527	538	525	544	529	532	522	533	556	512	552	520	498	527	522	547	557	548	549	507	593	560	552	530	524	557	501	561	499	536	536	510	515	540	525	539	564	586	571	532	549
538	514	480	483	566	584	521	508	535	559	558	517	506	539	501	558	494	557	539	581	519	555	519	558	542	550	575	523	535	547	535	559	556	560	527	575	554	548	518	536	528	547	585	580	561	511	564	549	557	551
524	513	548	536	519	517	563	560	510	525	509	553	527	517	533	535	529	515	537	531	534	541	548	518	539	550	555	560	534	512	506	554	544	532	532	514	572	576	527	521	540	558	509	568	544	561	532	542	573	543
522	547	507	517	510	546	545	511	552	531	507	510	564	514	553	528	497	538	518	525	531	535	562	528	533	517	589	538	504	572	567	524	530	527	534	562	563	550	549	575	536	563	561	560	535	539	579	551	544	546
523	543	533	501	502	510	573	532	582	544	532	575	514	542	545	552	513	536	561	577	581	526	551	523	525	545	556	534	537	566	541	524	529	502	549	537	553	589	538	545	592	547	556	544	556	531	576	568	584	563
518	522	520	535	531	548	582	569	532	547	530	512	537	529	559	492	543	549	532	529	527	500	505	547	528	561	534	547	473	533	519	531	552	540	535	545	526	554	528	552	547	577	511	587	543	549	605	583	603	572
545	558	532	538	529	503	550	554	526	542	523	513	493	566	546	544	558	570	529	512	558	572	549	548	514	537	549	530	535	533	574	536	538	554	556	525	593	530	559	558	557	551	555	572	534	567	578	575	612	570
469	527	525	495	526	544	542	558	545	560	567	515	525	531	538	565	513	522	536	549	566	537	531	536	533	533	526	519	521	540	570	530	547	549	560	548	535	571	581	573	542	574	575	553	559	591	581	607	582	572
566	510	537	542	529	535	530	553	553	558	542	547	537	523	560	482	516	530	596	567	526	523	562	548	571	558	568	524	500	549	554	579	534	544	551	565	571	559	518	566	568	537	534	572	571	567	589	579	568	583
523	548	549	515	523	546	548	558	548	508	522	520	528	541	537	559	545	517	539	563	518	534	594	511	510	573	556	534	547	569	490	538	567	524	549	535	585	555	546	552	505	563	570	565	580	557	544	591	572	543
546	561	533	542	554	531	540	493	539	544	519	554	536	539	514	526	544	527	535	526	561	521	535	492	504	513	544	535	574	555	541	567	553	545	562	590	553	547	524	545	536	559	541	540	534	534	568	566	597	594
521	529	530	520	514	581	580	572	545	583	505	517	531	557	542	545	566	528	552	538	541	509	533	535	528	581	570	565	563	525	549	518	495	551	518	540	522	545	537	520	556	535	544	546	555	578	542	580	562	531
535	527	558	553	511	527	551	520	562	554	557	565	560	525	545	525	537	520	526	553	519	554	530	533	475	538	548	540	520	587	544	528	546	542	560	566	533	558	535	549	559	547	591	559	547	590	572	566	557	560
511	532	519	564	538	552	512	521	518	524	546	545	521	543	562	516	538	534	521	529	541	520	489	538	542	525	533	540	537	536	556	545	585	560	538	579	579	558	539	538	546	522	516	563	540	535	558	557	564	544
579	553	537	527	539	530	540	536	545	517	522	519	559	549	571	520	528	563	524	497	533	552	530	543	547	561	533	539	554	545	508	569	546	519	556	566	550	555	527	512	513	585	567	524	534	570	548	514	571	542
516	549	538	545	508	523	526	527	551	533	535	569	551	544	514	518	514	515	557	519	555	538	535	559	518	514	548	532	572	565	543	564	543	533	525	560	605	526	540	556	508	562	537	553	549	514	538	536	550	580
513	557	520	547	499	531	521	518	528	534	525	557	523	524	555	539	560	506	563	548	521	578	557	523	565	552	538	532	557	522	552	574	528	550	542	559	526	529	542	546	570	534	581	559	559	545	529	573	544	574
526	534	545	521	497	519	549	519	511	521	570	520	541	550	561	541	552	519	537	521	522	531	551	538	546	529	528	547	573	558	514	578	542	508	566	552	541	584	529	558	541	515	574	563	549	566	544	541	575	547
549	541	520	520	556	593	563	532	521	552	537	537	586	557	543	552	586	534	511	546	544	536	561	555	556	559	614	543	533	584	583	574	564	516	587	533	585	538	550	531	528	496	539	558	565	556	565	553	563	528
536	501	537	554	509	561	587	550	555	521	537	544	492	550	535	520	549	552	529	520	542	537	531	565	541	504	531	554	539	533	549	554	537	554	541	569	570	556	543	564	557	553	552	559	553	542	562	552	556	481
554	521	567	551	508	520	541	563	534	551	526	525	527	524	537	535	544	531	542	539	554	579	564	522	570	516	559	565	554	521	546	573	543	555	569	559	562	562	494	572	584	544	561	577	541	577	518	568	577	603
540	540	523	520	534	476	537	553	558	569	528	555	557	561	554	504	543	519	516	518	523	563	584	556	561	554	569	505	555	559	549	564	553	535	546	591	523	523	571	521	533	506	569	565	560	542	540	537	575	562
508	537	545	568	524	503	529	515	503	537	563	522	532	537	509	474	531	521	552	498	533	511	550	524	592	538	554	556	535	553	544	517	578	536	544	535	551	522	525	506	548	567	519	561	546	555	505	549	553	567
551	498	503	530	536	507	534	562	533	523	541	539	546	528	542	547	566	552	515	506	547	551	552	544	516	552	531	582	549	549	574	570	543	561	488	575	553	544	535	554	592	535	551	544	570	545	538	582	549	530
544	561	558	528	545	539	569	533	511	502	547	512	581	525	505	605	547	526	532	530	546	565	583	535	556	558	536	511	517	558	546	551	547	562	553	552	548	518	552	570	570	548	547	536	547	540	559	569	526	575
554	563	553	517	500	541	517	583	547	534	511	544	568	550	514	539	569	504	515	538	553	548	535	546	572	567	565	521	519	547	539	561	568	589	602	559	501	528	566	544	551	557	545	588	513	521	609	523	534	530
542	519	518	536	505	571	511	531	535	543	528	526	493	516	552	528	525	531	524	554	528	527	512	543	507	521	542	554	582	550	554	572	549	524	526	534	560	552	553	557	560	513	561	533	554	561	546	565	524	557
523	542	567	559	511	525	508	518	539	533	556	555	565	562	552	515	569	539	541	541	535	540	585	522	550	577	578	548	573	568	522	530	536	578	560	527	553	574	547	544	572	555	552	517	578	547	569	550	537	520
523	501	562	523	623	523	581	575	536	537	525	569	530	521	543	548	503	541	588	517	537	541	546	533	563	544	538	501	517	529	559	579	571	513	565	558	530	511	554	547	550	539	544	599	582	492	556	528	600	562
560	522	519	537	561	548	568	528	559	557	540	545	542	547	565	509	573	525	508	535	523	577	538	581	526	534	535	569	510	543	539	581	557	558	522	556	559	538	539	554	555	543	537	561	582	570	535	545	582	565
522	542	515	556	550	557	550	527	566	530	531	538	530	511	530	544	530	561	538	569	592	532	551	532	549	501	563	541	533	568	542	574	550	509	570	534	529	531	556	558	512	524	567	537	549	534	526	526	536	550
579	505	499	561	540	517	517	509	514	513	534	518	540	544	538	533	590	555	488	549	576	542	518	516	549	542	529	516	529	555	517	559	562	604	556	548	532	545	526	571	599	520	527	572	533	562	517	556	545	553
536	556	548	522	504	546	534	544	561	573	516	505	530	580	565	545	562	563	571	525	528	578	525	521	552	540	585	512	517	556	520	522	529	542	540	546	568	552	523	584	551	582	591	550	517	539	560	551	576	592
592	507	551	486	516	549	547	511	537	554	522	507	527	517	554	556	557	538	538	524	505	549	539	539	518	542	556	562	522	556	562	533	557	557	530	534	526	550	590	568	553	575	565	522	557	554	556	554	557	555
518	536	506	560	557	547	528	545	562	552	513	542	555	535	527	512	531	511	538	531	556	518	514	550	575	584	536	628	553	578	542	542	526	529	542	563	556	519	561	542	587	536	560	563	568	512	554	573	557	550
500	517	526	524	539	566	560	566	568	528	510	558	560	549	526	550	525	548	544	529	542	503	549	518	556	580	539	589	512	552	590	581	571	578	514	557	572	527	592	555	552	534	579	593	519	569	514	591	597	569
507	557	536	541	553	571	501	542	497	557	547	501	524	502	508	546	540	538	529	542	580	566	534	580	540	573	564	545	536	519	546	551	581	546	568	554	551	526	549	577	536	503	522	554	559	534	556	532	586	533
502	552	564	525	522	529	541	543	537	534	543	551	519	564	566	550	549	511	560	539	548	542	540	561	560	569	547	556	538	593	540	553	574	581	534	541	571	552	535	549	535	521	593	564	533	537	560	508	519	564
518	533	578	514	508	539	528	536	524	548	537	521	549	523	536	520	520	547	548	548	528	556	535	590	531	497	564	535	533	583	555	575	536	570	557	539	556	526	554	522	561	532	528	569	576	525	573	560	577	547
509	517	516	529	517	550	528	524	567	526	557	591	534	557	542	559	542	606	556	535	563	567	561	536	534	555	548	535	551	574	526	545	523	564	541	562	546	578	561	563	582	520	544	549	526	559	546	544	588	549
512	521	502	534	534	542	532	592	533	539	548	510	545	555	507	562	625	536	566	571	543	532	517	539	553	544	584	615	583	484	579	541	546	561	550	550	566	589	541	572	539	560	546	574	535	560	565	553	538	565
529	548	503	512	575	535	544	544	549	542	510	507	525	541	543	516	524	551	532	545	505	530	520	538	562	541	528	529	543	562	548	544	525	576	534	561	603	589	536	547	516	565	532	582	605	548	517	540	574	543
531	512	510	507	546	540	576	533	528	552	529	520	550	546	523	577	550	579	584	546	586	522	515	558	538	564	553	525	555	576	556	547	562	575	557	566	546	548	534	575	562	596	574	551	576	534	535	520	571	550
524	587	515	547	553	526	553	550	531	551	575	542	544	520	568	537	538	512	544	529	564	542	537	534	570	562	535	540	607	564	543	547	542	568	563	533	585	541	587	592	585	554	576	563	537	559	538	547	580	539
532	535	524	547	543	513	548	532	508	522	557	549	527	558	568	536	538	545	525	591	565	538	539	564	522	553	567	543	518	565	532	553	553	553	548	567	578	559	561	575	547	514	577	554	564	564	592	556	580	539
536	521	491	536	545	543	547	514	534	552	553	539	540	571	549	516	546	555	561	549	525	553	565	536	542	560	574	553	541	559	528	558	538	534	566	541	558	543	563	528	545	537	560	567	556	557	564	559	598	560
537	537	518	548	565	566	540	502	565	580	523	524	531	569	549	536	538	545	564	530	504	535	529	588	562	584	528	542	558	561	554	581	576	539	509	537	588	571	553	543	606	584	576	521	519	554	565	530	538	567
517	473	511	537	557	560	520	553	530	543	540	510	536	544	544	525	537	557	524	545	547	531	535	561	575	536	603	533	538	541	588	530	563	556	540	561	525	592	554	520	560	570	562	562	571	539	545	548	584	581
561	556	535	527	562	544	529	548	546	555	547	499	537	522	548	534	552	550	544	573	569	579	573	560	550	527	600	517	538	523	568	558	532	534	542	587	551	540	531	543	554	541	589	568	544	579	541	549	569	544
538	535	532	553	520	554	529	513	499	558	548	544	568	550	537	531	588	523	524	556	543	567	554	567	569	564	546	506	510	498	529	520	571	549	525	553	513	526	544	563	560	563	558	565	541	604	553	580	604	562
504	487	526	527	503	532	559	516	548	538	512	549	546	565	535	593	538	560	523	535	520	588	586	530	548	547	538	543	516	560	550	531	588	588	564	534	576	573	568	571	559	568	577	554	559	592	574	550	539	570
542	560	533	562	566	564	526	496	553	549	517	566	551	549	591	541	570	556	527	562	527	587	544	518	560	596	511	582	528	568	571	532	512	568	549	531	578	562	551	521	567	576	558	546	559	587	578	588	569	590
536	556	560	521	544	540	588	553	544	553	522	544	553	550	540	540	554	531	548	534	581	563	538	546	559	567	572	528	513	551	549	571	570	555	527	580	576	525	561	540	531	534	554	531	542	524	568	589	563	605
550	527	589	565	507	564	500	556	517	526	547	545	558	540	538	526	577	540	537	581	560	528	549	625	542	601	571	539	552	558	538	526	612	569	523	544	525	549	561	574	580	576	572	563	535	566	588	572	558	626
519	538	511	552	547	536	557	543	566	512	546	574	552	527	544	531	542	572	571	551	566	576	543	579	582	538	541	571	555	542	550	550	544	544	548	534	516	524	551	545	537	556	551	598	561	564	567	617	615	577
501	575	521	527	536	591	539	583	545	563	556	562	538	572	530	559	571	561	587	554	516	540	565	550	573	578	557	537	555	563	570	539	552	499	536	569	625	560	536	552	543	567	525	533	564	553	566	579	562	576
519	547	537	540	535	540	551	559	560	518	575	534	580	542	521	502	559	524	549	562	551	514	532	546	531	549	558	568	545	565	556	532	568	568	564	578	546	556	545	547	569	544	571	601	562	552	590	595	574	585
505	532	536	540	551	533	559	563	554	598	538	531	575	530	516	557	565	620	566	557	592	552	531	507	541	547	560	560	566	540	589	601	567	545	548	561	544	531	551	585	547	567	552	582	571	579	590	581	564	612
543	546	544	527	531	524	539	564	532	546	556	544	544	549	600	559	541	573	551	583	547	540	539	541	518	529	558	549	548	563	560	544	560	565	549	543	551	576	546	579	515	532	538	624	568	546	545	575	557	582
509	527	530	553	555	552	550	567	583	588	533	561	536	552	554	549	590	539	527	543	516	525	552	543	516	534	534	540	571	534	510	571	547	547	555	553	574	561	540	586	592	555	524	522	533	597	566	565	603	575
535	545	557	519	532	543	597	554	556	540	566	561	557	565	559	571	586	591	556	569	557	558	538	553	558	560	518	593	535	564	539	533	546	541	567	555	562	591	536	562	580	533	573	578	563	573	583	552	571	563
553	540	584	540	516	539	562	569	554	515	561	541	614	581	544	565	587	553	595	581	542	542	540	528	598	557	532	527	531	575	550	539	546	555	537	556	574	547	545	584	566	588	550	578	555	558	555	601	599	622
545	526	568	571	511	533	567	547	545	547	570	563	534	521	575	559	529	579	551	579	540	535	516	555	545	562	553	539	550	516	549	545	537	568	535	576	576	590	571	549	577	593	581	571	545	559	593	580	581	585
528	561	564	549	556	534	565	564	537	572	622	578	544	566	542	538	572	608	528	581	534	535	583	573	547	560	492	544	506	548	581	551	586	541	554	578	578	552	565	570	565	546	540	560	571	547	556	585	610	615
572	543	566	557	548	594	578	570	574	567	588	556	596	569	580	560	571	556	579	547	564	536	538	564	575	584	548	560	539	562	586	545	516	542	557	610	596	541	534	594	557	597	600	551	531	568	573	571	611	629
531	582	563	572	561	537	539	596	583	537	545	531	547	570	555	550	575	561	541	518	532	565	563	526	544	518	565	539	541	556	560	517	590	538	575	584	533	566	558	558	582	540	569	551	576	595	559	597	580	615
581	564	563	595	594	534	597	569	573	567	585	577	612	548	607	558	560	562	580	559	553	527	536	556	542	556	500	553	535	570	540	539	554	527	537	534	564	564	576	557	535	561	552	566	599	577	643	610	619	626
546	535	592	576	588	569	590	615	586	606	596	610	542	608	550	585	628	550	566	529	574	531	547	541	545	560	570	589	554	554	553	538	538	575	556	584	539	580	573	603	582	550	588	602	610	583	592	638	645	666
540	582	586	599	549	562	607	568	541	607	589	579	558	605	567	580	579	533	580	582	575	566	549	563	570	553	561	560	549	548	568	567	544	547	536	584	568	531	582	586	578	598	579	659	579	576	663	650	629	658
567	566	569	564	607	586	629	577	569	615	624	643	599	597	549	615	575	580	620	553	548	556	539	544	598	558	628	539	558	551	584	522	551	592	588	582	541	566	547	573	573	613	586	604	606	618	640	649	696	734
560	603	578	615	605	612	608	590	612	595	583	587	576	574	618	586	610	570	530	551	574	558	541	559	551	549	566	515	572	565	534	547	574	563	544	554	602	566	571	586	549	623	630	638	633	661	661	687	727	645
568	561	559	556	577	585	597	586	568	596	589	593	614	557	554	624	573	580	593	550	597	556	609	558	543	566	548	557	565	569	556	535	561	551	594	530	612	581	557	605	617	586	642	636	663	716	697	678	752	750
548	559	579	568	544	606	541	568	632	572	639	598	596	603	575	545	561	584	566	596	561	554	531	549	531	554	556	527	568	528	537	577	540	580	573	558	572	549	570	596	592	582	587	623	612	686	691	714	811	737
537	554	575	565	591	574	570	594	569	602	581	583	560	568	604	565	613	560	549	569	575	537	541	569	553	553	568	573	569	581	534	530	551	583	554	551	553	565	587	566	587	602	620	655	644	688	731	737	712	777
547	557	548	571	550	601	552	585	550	566	591	577	577	564	573	613	540	583	531	584	527	584	529	565	515	572	589	532	545	522	558	540	514	539	577	569	601	531	546	534	569	575	608	604	662	675	667	719	725	736
557	572	563	569	574	547	653	571	613	548	560	600	571	585	556	547	585	579	569	528	553	536	533	561	551	578	571	581	554	531	553	550	617	566	613	565	541	597	590	612	575	599	584	639	697	618	725	728	748	738
568	587	564	566	570	583	585	599	585	593	608	619	605	614	543	590	569	596	589	572	508	544	563	530	571	559	557	549	538	595	560	554	548	562	567	553	579	596	560	527	581	584	614	572	590	667	745	709	707	754
528	545	589	564	604	556	617	611	603	570	556	591	583	610	564	587	584	541	540	556	537	547	538	542	614	555	572	562	588	561	559	553	540	556	560	547	553	528	577	541	620	623	639	596	623	632	623	656	682	741
536	522	540	563	558	577	617	593	561	630	578	604	607	596	561	568	557	611	530	550	554	596	536	565	524	557	564	544	581	555	555	590	575	544	563	610	565	542	578	525	565	584	578	568	603	600	619	685	689	691
543	529	559	548	558	579	597	614	562	580	559	563	576	578	566	535	608	565	539	563	526	523	542	563	567	586	588	540	601	601	614	594	581	594	572	610	598	566	554	534	590	574	579	589	590	617	593	637	669	651
576	565	557	547	565	590	597	631	599	608	624	605	591	613	566	573	553	571	561	582	560	529	525	568	539	575	553	560	582	571	585	590	555	584	574	561	550	584	536	607	567	569	582	587	593	595	589	563	626	650
536	549	529	567	572	580	581	607	619	604	576	605	616	553	550	570	586	583	589	568	573	556	539	519	558	591	558	557	550	559	562	557	603	564	591	584	563	567	547	609	590	605	585	583	566	584	563	592	637	637
571	581	547	522	592	545	590	576	626	552	611	616	590	625	617	553	585	584	558	593	597	568	546	561	566	564	561	583	592	585	590	550	525	600	598	608	573	585	609	584	595	559	577	549	574	586	575	546	556	588
523	505	584	553	579	544	604	598	587	594	598	623	597	621	575	584	589	562	562	535	576	613	550	548	584	588	535	552	575	561	609	543	607	602	519	582	588	556	566	562	593	549	553	616	528	562	558	593	588	598
546	534	560	572	564	550	588	636	574	645	644	596	598	615	577	616	581	601	551	532	542	510	535	564	526	581	603	573	534	562	570	628	606	605	539	616	512	594	567	564	590	616	572	598	585	573	556	559	568	612
553	536	534	520	553	538	584	570	575	574	563	561	560	552	536	531	579	578	586	550	533	560	548	527	569	571	573	564	550	580	564	624	583	591	568	610	631	619	606	586	617	614	569	547	541	586	587	571	580	568
542	533	543	557	495	554	565	561	576	591	551	598	553	569	555	573	552	579	573	559	536	556	521	543	585	616	599	588	581	632	572	597	587	572	595	578	580	573	573	587	616	562	585	568	577	588	584	575	569	614
565	557	520	547	547	551	559	563	546	551	601	593	561	549	543	490	587	560	543	542	553	535	567	602	558	577	619	569	537	623	595	599	633	571	566	569	623	627	590	585	601	614	626	582	583	611	570	608	594	582
551	534	517	545	560	572	565	561	542	565	614	557	541	545	531	561	579	578	545	530	565	565	559	553	551	577	586	579	560	571	577	649	571	573	588	586	635	591	578	614	574	597	621	580	588	554	557	522	581	620
541	544	530	522	570	603	546	530	545	546	531	580	561	578	523	561	538	525	538	551	551	548	550	552	508	590	570	541	567	560	588	590	646	590	629	596	628	612	601	612	602	610	610	565	588	566	598	551	602	577
547	540	538	530	574	552	541	509	537	559	562	544	544	551	544	557	558	560	606	508	573	569	551	531	572	591	587	594	608	594	572	587	600	586	625	555	615	640	654	594	597	584	600	622	622	600	584	596	592	583
533	547	552	549	529	570	563	558	562	565	541	575	564	541	542	576	562	548	548	571	525	537	549	537	557	592	538	558	582	587	574	601	587	634	613	643	609	641	608	595	589	608	570	636	620	575	608	605	556	609
552	557	565	538	516	509	549	540	571	547	577	497	562	550	546	546	535	599	565	553	589	589	544	541	572	550	588	577	553	579	591	623	592	623	608	653	653	603	594	562	587	563	597	606	552	630	568	597	561	618
561	543	538	553	558	531	548	569	540	623	561	559	539	557	552	546	544	556	513	528	571	580	548	579	536	544	596	565	561	578	577	595	603	561	604	596	594	584	591	578	612	598	604	533	568	572	591	580	574	556
514	580	532	578	546	566	504	536	574	583	551	527	536	515	552	579	541	626	543	549	552	551	572	549	546	588	612	550	598	562	596	561	528	571	593	568	623	603	585	580	577	615	589	588	627	595	602	604	581	569
568	516	524	503	533	578	525	574	547	529	567	572	568	570	600	534	575	597	588	547	571	553	594	565	561	563	543	558	544	580	553	628	599	613	582	604	612	606	591	631	564	561	597	575	561	582	623	579	587	571
536	559	574	544	538	539	539	538	566	561	516	555	564	541	530	529	525	563	545	532	539	541	548	555	593	558	545	614	588	600	559	547	576	573	578	611	595	633	574	614	604	542	593	575	590	596	559	580	595	592
522	535	560	538	501	551	538	517	598	552	588	562	556	590	555	573	546	558	551	557	560	569	579	547	533	554	544	548	543	540	569	585	580	608	566	576	545	568	609	562	593	598	611	603	574	579	626	560	586	570
567	518	569	547	547	541	535	574	570	589	595	544	539	523	541	525	563	569	565	551	532	514	573	577	588	560	546	501	571	563	574	562	559	566	559	550	563	605	571	582	611	552	564	544	590	558	579	571	577	554
578	506	548	539	527	550	534	553	590	552	529	542	555	566	526	551	580	560	533	553	551	544	513	559	578	565	534	559	602	560	559	547	578	589	542	537	578	539	561	528	591	546	579	531	551	588	568	582	562	589
505	532	559	571	550	525	557	570	557	545	553	531	533	518	532	524	553	548	557	572	587	555	569	561	571	513	575	582	592	559	586	562	543	561	578	548	578	567	557	563	561	599	554	545	586	578	553	547	592	546
509	571	534	530	552	601	582	570	530	520	552	539	570	568	558	555	615	551	558	555	526	538	533	532	527	564	579	548	562	580	529	570	546	521	542	596	558	550	542	566	604	577	602	563	576	582	571	544	585	582
498	537	568	532	552	510	558	578	554	510	557	541	523	538	523	584	543	554	555	564	524	604	545	568	554	527	559	538	550	531	580	580	593	551	523	513	559	585	553	550	563	562	566	569	581	578	586	570	546	572
552	574	550	552	525	569	542	533	568	535	561	527	556	578	531	558	576	583	506	591	525	577	585	590	581	570	596	556	552	582	606	557	568	574	589	568	576	568	558	560	583	568	554	576	561	577	580	548	571	582
521	529	508	547	582	591	563	545	578	530	556	581	530	566	556	561	572	543	545	565	554	543	539	579	559	571	554	547	596	553	596	559	618	562	552	569	569	554	602	583	635	601	537	569	546	564	524	541	534	567
541	576	532	560	539	559	575	579	542	533	568	555	540	571	543	533	560	526	563	561	537	571	561	576	567	558	571	559	544	581	577	586	567	523	624	547	575	590	552	575	601	543	570	550	564	563	547	566	563	573
568	548	539	584	551	592	540	586	581	541	556	559	557	554	556	543	537	571	584	584	562	539	569	538	534	545	600	577	540	546	547	555	579	543	544	550	599	554	544	527	594	587	597	563	573	583	575	538	569	530
549	526	525	576	545	540	573	561	583	556	565	550	549	563	542	541	525	565	532	548	544	516	561	546	558	560	580	542	567	530	569	565	532	544	545	578	575	579	578	556	565	554	581	558	583	565	582	564	569	578
572	569	538	556	547	570	544	581	529	590	584	547	566	523	577	588	567	552	585	543	568	573	546	572	569	598	577	552	564	536	522	578	562	564	571	589	555	572	566	616	531	559	557	548	573	569	569	551	565	575
543	550	540	560	565	551	586	518	578	561	573	571	537	587	559	531	568	541	573	526	545	524	565	525	573	596	516	553	580	555	556	583	560	579	585	563	557	591	515	567	550	568	551	557	550	568	577	588	544	574
535	557	572	536	568	549	571	529	579	569	560	556	546	544	522	534	532	549	561	550	525	569	580	541	567	549	548	599	578	544	572	571	617	540	606	608	585	550	582	552	569	532	576	582	563	555	584	549	521	544
513	564	581	596	549	571	555	541	539	534	545	553	578	578	587	582	584	548	558	571	569	519	523	573	524	582	577	573	598	568	570	567	580	544	581	524	586	543	564	544	577	558	565	603	551	559	541	586	572	598
543	539	600	544	557	573	566	569	546	538	555	538	550	577	568	579	538	550	564	564	590	573	559	562	575	528	524	574	545	598	570	550	541	536	563	552	574	562	601	570	539	607	568	612	533	555	583	555	575	583
576	558	556	561	605	541	560	578	550	573	569	526	537	570	591	609	556	514	554	541	553	594	584	531	553	567	583	563	570	553	547	556	567	545	534	557	531	571	540	583	563	563	533	572	607	592	580	587	579	592
604	556	595	536	561	570	584	564	544	566	555	579	545	594	606	581	576	561	605	558	530	569	570	539	534	590	535	604	558	622	524	581	565	629	577	577	588	564	558	543	593	550	581	586	557	564	568	540	545	628
604	574	552	566	564	607	570	563	550	565	524	569	576	584	587	591	559	628	555	561	535	592	541	554	575	563	551	549	609	581	534	555	598	566	557	601	600	610	557	519	563	584	584	561	593	537	585	569	576	595
582	566	585	583	597	561	556	584	578	544	562	536	544	598	554	595	582	554	559	551	536	552	546	595	616	531	535	557	536	537	526	594	601	580	581	580	563	598	595	604	556	581	567	585	561	628	569	566	551	576
602	566	624	597	532	580	609	568	564	563	573	554	565	536	585	564	597	575	570	583	576	570	580	573	583	560	591	580	555	553	558	569	559	569	596	579	643	614	559	602	593	599	610	591	588	624	591	611	583	584
587	595	589	603	587	584	602	576	541	574	530	577	565	634	605	560	569	578	551	582	546	583	545	548	557	568	569	580	580	562	563	597	557	564	601	578	551	645	585	572	632	624	595	603	608	615	588	621	613	613
596	593	594	567	594	538	588	557	547	546	600	573	554	553	586	527	551	545	577	573	612	522	543	571	598	603	566	571	589	537	602	573	569	615	663	585	597	608	615	635	596	565	622	631	597	628	607	606	572	621
612	573	588	574	618	620	595	574	561	565	554	548	569	553	583	572	567	571	557	587	615	583	542	627	561	557	610	581	554	601	574	554	560	602	627	640	636	604	639	637	641	643	648	617	595	659	628	563	583	635
591	541	605	570	602	538	589	582	561	590	562	563	562	585	582	559	580	539	540	561	535	574	557	621	550	598	553	532	595	559	589	588	587	610	630	622	637	662	593	612	620	653	674	642	682	642	585	600	611	618
556	552	573	565	590	583	559	552	563	538	574	565	581	617	578	547	558	607	562	570	586	567	534	551	518	586	588	632	584	580	569	601	588	583	623	671	623	664	677	656	678	676	635	634	637	692	642	588	586	563
554	584	574	576	584	547	556	548	532	528	559	555	595	538	599	550	568	547	546	566	612	565	577	594	573	576	582	576	606	596	569	587	612	600	614	619	654	670	689	650	600	673	635	651	636	593	579	651	657	591
558	596	574	588	559	556	514	568	579	542	555	568	569	505	542	581	595	571	586	559	627	552	589	542	568	597	541	588	610	600	610	605	602	607	661	625	661	655	658	643	631	648	639	618	667	610	613	611	588	625
519	546	569	571	540	587	574	589	578	544	599	636	599	607	560	597	553	556	558	580	567	589	532	554	552	564	576	574	593	570	565	624	624	605	694	629	684	596	652	661	666	656	611	638	592	598	617	606	600	580
567	582	543	563	566	567	555	543	618	524	548	525	555	540	522	553	599	555	561	558	545	569	538	565	564	574	586	559	634	629	599	647	665	641	630	660	670	632	649	634	636	661	594	625	606	575	598	617	575	630
575	533	553	531	512	579	559	570	573	565	502	546	570	588	555	540	591	570	602	582	543	561	558	562	612	568	583	585	611	591	690	602	596	610	622	599	650	681	631	613	647	640	594	627	612	596	612	618	575	600
550	545	589	542	537	538	567	569	531	559	537	562	554	571	530	563	570	549	553	563	566	569	575	575	556	557	617	583	557	607	629	576	658	631	634	618	594	649	622	626	665	559	626	599	596	608	616	638	566	598
587	533	576	546	537	546	573	547	605	543	582	562	562	554	558	560	571	551	560	579	585	571	535	573	588	586	582	623	578	594	604	610	644	620	612	673	653	614	607	612	631	627	596	606	600	563	588	588	580	622
522	559	538	565	561	557	592	574	551	547	577	543	592	568	531	595	594	558	571	568	571	528	583	547	573	592	550	556	568	599	605	569	602	559	612	604	600	604	605	603	632	592	640	615	570	606	626	564	573	554
521	530	565	572	516	576	547	548	592	547	595	587	557	610	551	568	549	542	583	553	552	589	570	573	547	602	583	606	571	598	598	605	585	628	612	597	654	604	633	610	589	582	643	592	585	586	582	590	600	556
561	573	577	582	520	616	537	569	560	574	585	628	570	530	589	572	554	558	603	549	529	635	520	548	557	575	570	588	544	571	602	592	608	589	565	586	571	595	649	621	564	585	638	603	572	583	629	584	593	578
569	577	525	551	587	534	588	523	564	590	583	579	572	556	579	606	560	572	558	555	579	582	559	598	577	580	589	565	561	579	564	553	613	646	557	611	623	577	601	608	585	595	583	568	571	597	564	571	594	585
567	554	559	570	558	571	551	569	555	602	532	537	595	571	578	571	607	583	598	550	568	575	568	610	566	564	546	574	581	591	562	566	583	515	561	598	584	560	597	581	603	534	579	581	544	558	587	567	596	582
570	567	554	580	572	561	564	602	538	508	535	554	549	582	582	599	594	600	604	571	608	564	583	635	558	619	598	570	568	580	614	615	581	570	554	570	544	586	583	549	644	550	576	584	563	559	565	598	575	624
556	541	560	579	530	571	588	535	577	559	582	568	589	549	578	618	559	567	609	547	595	527	562	563	593	544	582	592	609	571	525	579	582	575	598	570	588	583	565	544	528	547	561	552	581	565	566	565	633	574
568	562	605	578	556	538	568	547	578	589	625	609	535	608	551	594	593	564	587	534	574	544	577	578	587	576	577	559	568	568	579	567	573	579	577	573	585	593	561	559	566	544	601	552	562	624	570	617	566	589
535	537	553	569	541	539	546	609	567	574	586	584	554	552	587	594	603	580	589	569	568	567	560	573	549	603	570	548	548	562	549	542	564	528	565	562	550	563	586	588	581	590	565	569	567	540	577	565	583	593
519	593	543	580	556	561	546	571	551	602	539	587	576	593	565	558	562	604	567	584	603	556	576	591	563	594	611	537	537	581	571	566	576	597	555	542	579	568	552	589	581	563	583	565	585	559	581	552	601	609
539	601	557	551	603	567	558	544	552	546	525	577	608	582	586	539	600	560	576	600	567	569	603	579	604	601	635	584	579	557	567	569	545	602	579	566	556	570	562	570	533	585	587	570	573	581	582	555	572	565
519	517	586	549	575	537	547	569	583	548	573	565	571	603	557	598	552	573	586	596	588	630	592	595	571	590	557	606	575	596	594	557	575	587	595	585	582	558	532	613	570	587	572	591	559	583	563	613	593	593
563	527	576	525	547	578	557	600	602	584	636	572	558	601	581	581	586	604	585	560	627	587	601	582	564	556	603	596	613	539	564	580	572	565	594	580	627	549	579	575	575	540	594	583	599	598	596	542	555	589
552	558	555	545	553	565	562	566	538	578	589	622	585	574	570	560	629	594	582	545	624	564	614	569	587	589	577	570	574	573	575	588	550	563	589	632	590	574	615	573	591	542	591	542	573	548	561	581	582	595
506	555	518	571	592	588	596	544	590	554	555	611	535	593	565	546	596	589	570	614	573	648	590	595	584	573	607	574	608	578	584	598	594	570	596	563	553	601	565	567	570	606	598	620	595	548	619	550	562	569
561	576	525	576	552	592	578	544	627	585	596	560	575	615	611	584	627	585	611	567	579	609	559	571	585	586	578	557	553	547	591	548	582	581	556	562	573	577	593	584	522	581	559	570	585	627	586	602	616	591
569	528	547	559	555	581	556	573	600	652	594	611	635	591	620	577	612	611	595	583	575	589	607	613	605	594	594	611	577	582	572	575	578	558	613	575	539	607	520	616	536	601	624	583	557	532	571	563	601	579
531	573	609	581	589	571	591	617	597	578	589	605	603	588	599	593	616	583	596	583	605	605	619	611	595	612	594	605	589	615	563	565	565	591	600	575	553	583	596	575	595	555	553	572	584	557	593	610	573	594
551	536	564	604	560	603	582	581	591	590	609	642	602	602	556	600	608	585	605	553	609	603	598	608	590	592	598	602	563	601	591	562	583	522	561	559	549	567	586	565	559	612	583	549	566	597	575	584	578	616
581	557	553	568	582	559	604	580	564	590	617	599	575	590	603	613	579	607	520	587	586	615	614	588	607	601	591	564	616	610	605	540	612	548	548	592	583	584	568	558	586	546	573	531	595	540	591	585	591	571
528	624	539	566	609	583	592	551	572	610	601	639	615	581	623	609	599	584	602	548	590	621	590	581	628	574	586	554	563	582	625	624	567	587	554	620	587	574	584	572	564	571	573	586	600	563	573	578	633	610
553	609	589	597	590	591	579	590	657	630	582	585	607	580	585	597	633	585	622	586	602	590	607	613	588	590	633	593	572	639	530	601	567	565	569	571	560	565	611	561	560	592	596	595	594	559	596	563	605	587
581	570	591	655	592	588	607	552	553	599	633	553	598	559	568	609	626	620	637	628	635	597	583	585	596	573	588	594	636	618	593	586	560	601	547	581	568	600	607	607	592	577	577	640	594	582	608	593	560	591
545	579	605	567	593	596	600	612	569	624	580	589	591	669	606	588	651	598	621	610	653	574	565	611	606	588	579	611	631	594	589	580	606	575	581	576	596	558	610	569	571	608	567	550	589	564	580	577	638	567
537	529	585	570	597	611	641	593	584	597	606	563	613	562	627	615	634	606	601	592	592	616	628	617	588	573	590	601	574	581	576	612	635	586	573	584	569	616	577	601	566	564	589	591	590	609	601	554	599	589
601	581	619	599	576	595	584	538	580	612	587	588	572	603	610	619	621	593	684	578	618	618	578	627	586	604	642	668	594	573	590	564	577	583	541	584	558	599	593	613	572	572	579	562	560	591	588	607	597	579
571	569	578	597	575	552	576	594	611	591	567	601	593	574	605	607	563	606	655	641	596	673	598	601	585	622	609	567	583	547	576	570	561	594	591	560	598	608	609	570	602	604	555	554	604	583	619	569	573	559
569	550	565	587	587	596	566	565	630	635	652	580	589	592	604	622	620	603	624	568	644	635	633	613	611	572	589	583	598	583	601	568	595	571	580	576	570	587	591	539	564	616	587	569	586	577	534	619	581	606
569	575	589	562	578	616	616	546	569	589	596	574	601	585	641	661	615	622	565	655	631	619	609	595	617	606	597	589	592	563	645	572	570	645	543	573	584	600	567	568	619	560	575	559	575	555	612	584	562	624
584	558	581	569	610	564	572	582	604	619	576	575	603	566	621	589	608	613	585	600	609	648	634	635	578	609	595	584	595	587	601	562	565	568	599	575	577	563	579	554	608	543	615	586	552	577	597	558	585	582
572	613	540	564	599	554	589	582	572	577	549	628	582	607	590	620	615	612	607	613	626	631	624	620	617	634	613	627	608	615	563	607	614	562	566	582	569	578	546	595	626	598	531	581	561	538	534	569	543	568
639	578	579	582	596	569	609	571	581	619	549	612	589	588	627	594	619	589	586	650	610	587	603	607	608	629	606	587	591	586	632	575	598	566	552	589	594	564	551	553	615	595	588	616	543	574	578	582	576	582
586	560	574	606	573	582	587	600	605	595	598	575	560	572	615	592	608	589	603	605	578	624	590	579	597	623	569	591	609	635	569	573	604	536	574	550	551	600	570	579	602	576	597	563	581	566	585	602	589	589
605	592	567	573	566	550	583	521	588	638	615	613	581	607	596	608	602	563	566	607	602	608	622	643	631	598	583	548	607	596	602	606	620	560	584	603	566	583	569	561	608	596	584	550	570	613	548	591	590	599
563	552	594	558	560	575	556	592	588	608	577	623	587	598	589	577	624	577	591	613	566	582	629	619	533	602	624	567	609	618	556	564	592	564	598	573	586	587	579	567	558	585	639	581	611	599	610	544	577	542
553	593	554	593	560	600	546	562	554	596	635	611	557	564	575	636	607	626	584	594	613	617	587	596	639	608	607	577	566	620	611	568	649	583	592	586	570	544	612	570	537	575	589	544	571	546	577	567	594	538
549	557	555	621	628	561	568	614	620	565	577	626	626	605	609	588	620	626	610	615	610	613	616	633	622	629	642	617	579	628	565	614	621	547	589	626	557	569	579	591	604	589	607	591	609	556	603	628	593	609
564	581	537	584	611	543	572	586	594	597	597	577	601	568	670	555	626	653	642	631	642	606	599	665	619	600	596	632	607	592	609	596	601	602	591	568	570	587	563	579	595	573	596	615	567	575	602	583	588	561
517	547	571	544	591	579	600	581	586	602	600	590	620	599	598	626	614	629	627	635	610	589	603	616	604	643	603	607	610	587	598	570	576	587	627	556	588	589	536	587	562	585	559	561	573	577	583	589	628	535
563	556	589	558	569	562	532	574	588	558	623	569	575	580	606	577	614	595	609	639	648	604	658	635	598	604	597	576	611	624	639	600	562	586	589	566	560	564	554	588	558	566	603	569	578	596	534	585	583	624
542	556	589	573	558	554	587	558	614	571	556	616	617	626	639	609	640	601	606	608	595	643	618	635	643	591	626	626	606	616	625	604	575	533	575	559	582	577	636	552	607	571	559	570	575	567	576	596	543	606
594	584	542	549	576	559	561	529	546	596	616	600	585	581	655	605	636	618	653	629	660	650	612	574	616	629	676	614	646	610	640	596	626	636	598	586	578	567	557	640	550	578	606	544	598	575	565	584	620	544
544	549	567	565	579	579	594	598	538	582	595	604	571	590	628	629	592	614	633	644	631	637	675	631	616	615	679	619	628	599	588	591	584	624	582	582	581	578	616	599	646	547	617	603	578	610	580	545	580	582
563	546	574	554	579	570	572	560	587	603	574	620	554	617	590	561	611	617	640	610	599	615	585	654	612	601	625	612	594	633	602	568	583	617	586	590	594	591	616	572	589	574	555	547	567	562	601	589	575	613
565	567	518	532	551	603	574	565	577	564	533	568	554	590	610	608	578	548	608	597	577	600	590	603	613	606	604	630	627	591	597	604	617	558	661	552	608	585	593	640	582	598	624	571	593	609	554	561	607	584
572	578	582	556	555	569	614	585	557	533	565	579	542	531	596	513	591	590	585	615	574	602	561	584	623	586	616	568	617	580	628	618	636	591	636	606	599	600	602	565	587	616	594	577	583	587	536	543	538	633
553	569	557	552	531	574	526	575	572	576	576	548	585	555	558	564	593	582	595	568	571	566	540	563	568	586	597	606	570	595	607	604	538	587	591	573	567	584	579	599	594	546	572	560	597	576	569	599	592	576
573	549	541	567	538	552	552	567	598	593	555	575	576	552	565	593	576	596	548	552	601	571	559	572	584	588	565	549	591	605	593	626	605	590	573	593	580	554	558	601	584	617	602	584	581	584	577	584	580	566
563	516	565	551	544	544	582	555	572	584	590	579	532	562	565	551	557	578	585	563	534	592	571	587	578	604	620	589	571	602	597	541	567	586	524	586	584	594	588	578	579	578	599	605	600	600	619	562	594	571
526	572	553	555	567	554	518	591	579	572	577	584	554	561	555	550	591	560	552	545	530	565	566	556	575	548	598	571	577	581	561	593	557	586	559	579	586	588	541	573	598	598	592	631	623	574	572	564	617	552
562	532	587	563	555	579	534	535	537	567	534	570	630	568	571	587	607	564	521	549	552	563	581	569	582	554	591	544	540	584	592	613	544	586	572	563	564	574	549	544	583	599	594	583	604	561	600	580	605	597
538	555	578	531	562	581	548	572	561	567	548	572	525	581	589	580	568	557	562	550	566	574	572	599	535	580	561	582	553	606	572	579	560	528	594	569	552	617	570	532	618	563	562	579	581	544	580	621	595	564
579	588	574	556	564	572	532	558	564	578	591	570	582	550	572	543	573	516	570	576	535	639	598	607	584	554	517	587	575	560	572	650	574	527	578	628	596	608	576	589	542	595	542	580	558	587	625	577	574	573
581	570	554	543	571	595	559	543	560	559	512	589	557	558	562	571	610	574	548	580	595	534	615	549	564	592	539	563	515	572	611	593	593	570	578	550	607	600	571	621	601	599	621	595	584	542	606	590	596	567
528	559	537	563	541	535	574	604	573	619	529	538	563	576	599	561	573	596	544	572	538	562	590	559	599	573	564	598	566	581	606	574	554	557	563	581	586	571	610	589	550	592	600	576	587	592	578	559	553	597
563	534	576	573	576	566	556	544	588	550	610	594	517	570	560	620	580	558	597	596	595	553	566	577	558	565	534	570	577	585	553	574	559	596	544	556	587	582	583	569	557	562	624	584	631	547	591	561	567	565
536	558	551	578	578	557	607	613	574	578	588	576	553	563	585	594	552	600	535	557	578	604	562	562	566	547	559	562	574	527	557	567	593	580	590	528	571	611	556	541	574	547	580	611	556	536	616	554	560	559
551	577	554	563	575	532	545	578	573	555	595	577	541	553	590	599	555	598	544	559	545	561	545	566	565	578	548	595	578	555	590	542	598	571	592	582	529	549	582	607	573	574	581	563	578	582	559	579	599	582
617	531	572	544	553	581	567	605	599	601	566	575	596	622	580	568	588	587	585	566	586	559	543	565	583	604	585	554	570	604	552	559	576	527	599	591	578	565	600	563	541	579	554	547	554	565	602	574	579	568
613	569	576	566	586	608	589	602	532	638	567	577	563	564	605	573	583	556	598	609	596	593	620	574	580	574	564	561	571	584	585	557	545	564	613	560	587	589	566	591	551	539	578	549	583	546	599	558	579	575
545	547	552	580	576	597	589	573	548	557	581	596	531	616	588	595	617	597	574	643	549	567	592	567	572	557	545	542	603	572	576	583	524	571	547	577	591	586	612	555	598	586	586	568	539	571	597	575	608	572
559	628	558	569	543	563	545	563	584	558	574	590	577	593	603	594	599	588	610	628	592	581	596	592	582	614	565	565	584	560	563	567	590	573	590	589	577	567	594	616	575	566	585	619	558	613	541	587	549	570
568	596	528	607	569	602	560	546	572	555	620	585	576	607	589	562	593	606	611	582	554	590	609	571	589	583	560	560	586	576	572	561	588	543	592	563	583	539	562	587	555	573	575	596	563	566	565	591	557	528
560	593	558	556	589	578	588	575	569	561	566	581	596	568	577	602	612	604	578	594	636	621	582	562	597	559	547	573	567	584	585	598	594	586	625	609	569	548	585	554	590	549	608	546	568	573	575	599	544	609
613	556	606	582	575	578	573	598	592	563	575	573	576	621	595	591	618	577	592	635	618	603	622	571	586	571	570	563	569	596	582	576	591	572	596	574	574	597	590	582	590	601	552	556	562	561	592	584	585	580
572	620	584	613	566	541	569	551	564	564	584	565	593	627	617	614	604	590	614	586	636	600	561	571	581	583	571	533	604	562	574	559	631	605	589	582	599	535	535	585	563	596	588	565	586	577	551	555	596	576
567	577	609	559	576	561	605	605	591	576	584	583	582	593	581	568	622	600	619	579	618	556	592	557	593	561	577	581	572	569	586	578	519	537	593	548	605	615	595	559	600	565	600	588	596	631	589	629	581	569
575	598	627	557	580	569	598	601	567	563	493	594	570	616	626	575	622	617	583	586	612	581	568	621	563	580	598	592	557	593	569	578	582	615	606	599	573	563	559	604	583	594	591	563	559	556	612	639	618	543
616	571	599	576	602	528	606	578	537	592	593	542	550	580	538	560	610	602	600	607	605	597	585	592	579	603	561	612	568	550	587	525	589	551	574	576	549	556	595	577	593	580	580	592	615	643	581	562	573	549
601	595	642	650	564	609	544	569	529	586	607	597	627	591	616	573	576	579	613	572	585	578	597	575	596	591	607	615	555	606	575	571	558	568	553	563	572	576	546	583	533	577	591	586	617	597	592	576	611	603
588	589	639	598	524	553	541	577	581	620	559	603	579	586	601	578	629	577	599	566	587	592	552	550	585	554	634	550	589	604	569	553	566	581	587	553	584	588	593	551	586	653	592	602	557	577	646	568	595	584
645	579	562	580	576	591	568	600	606	567	559	561	557	565	589	630	587	566	543	603	580	615	578	563	574	553	575	619	558	585	619	582	571	530	560	580	598	607	578	593	622	564	577	564	558	596	641	615	578	581
576	591	595	596	591	584	581	624	559	562	562	521	551	564	579	604	605	624	627	595	572	611	602	581	595	577	585	616	601	573	545	578	567	574	583	578	596	567	582	629	600	565	574	547	572	588	607	579	566	561
633	621	622	567	581	584	576	551	592	557	577	594	570	610	551	580	589	552	596	541	576	603	592	674	558	564	566	556	586	601	598	569	580	557	558	545	587	586	595	550	609	591	597	592	603	596	591	584	570	553
597	657	647	601	607	610	605	599	633	584	583	578	595	600	545	575	611	617	584	572	576	550	571	573	569	581	573	564	578	581	613	580	557	578	554	528	615	582	583	616	522	589	647	563	579	597	588	543	592	581
616	655	587	610	599	590	635	618	580	569	566	554	565	601	552	567	604	590	602	553	573	604	606	582	580	578	563	550	618	559	587	565	558	575	599	603	542	541	535	595	578	562	570	586	550	588	568	576	594	559
629	616	623	666	601	629	642	567	587	571	606	622	550	524	564	553	580	599	647	586	554	606	539	590	559	602	617	577	577	571	577	577	582	555	589	609	613	540	590	577	564	570	598	590	583	627	597	613	577	575
647	665	692	657	600	632	650	618	583	604	556	598	614	585	574	569	551	614	571	600	608	579	615	591	614	548	541	601	607	608	596	590	562	625	600	554	562	575	603	548	593	570	576	567	555	563	574	588	610	578
659	678	644	631	669	667	668	622	551	606	601	613	553	547	593	587	567	547	568	579	567	589	606	604	565	570	570	570	582	570	558	594	585	585	584	590	566	542	587	584	584	586	576	564	590	586	588	567	632	582
683	660	675	654	712	666	656	641	575	612	569	549	608	559	589	556	559	575	546	541	556	588	577	609	595	609	583	625	598	561	585	562	572	558	614	589	580	585	560	568	596	585	619	591	561	592	589	582	607	627
683	672	681	678	662	718	641	611	574	620	627	605	595	605	584	583	572	613	584	555	559	606	550	585	577	588	587	556	590	575	596	539	615	572	573	573	605	588	585	584	577	585	548	579	589	592	569	608	611	604
634	684	707	693	709	665	637	697	640	628	603	577	571	580	551	540	591	609	600	590	570	567	569	615	615	588	564	568	553	576	569	563	523	607	602	590	595	552	604	570	558	607	605	583	606	585	608	568	623	595
708	707	655	663	702	632	675	683	623	583	634	632	600	596	582	585	567	546	534	582	586	588	561	588	577	605	544	588	579	604	590	565	576	589	588	608	583	567	561	536	565	564	601	579	577	568	584	620	620	570
715	755	757	747	680	693	696	692	638	663	594	637	651	599	587	558	601	545	570	557	516	594	595	594	576	597	594	561	572	596	568	581	529	559	564	553	608	576	562	571	583	576	579	539	621	590	612	612	562	609
690	718	788	744	718	707	676	728	702	667	664	647	544	608	602	582	579	589	572	576	587	580	606	577	536	573	579	592	578	633	590	550	593	581	599	530	569	583	554	602	567	593	617	587	589	566	564	633	615	593
720	725	751	714	675	701	686	719	659	677	658	596	546	605	600	570	583	583	569	585	554	574	562	547	585	578	543	539	586	585	587	563	586	603	530	567	546	591	613	572	537	599	541	563	595	585	579	614	578	633
698	702	722	759	735	712	691	784	662	663	631	660	617	590	615	571	577	520	599	578	574	577	568	571	605	590	575	577	568	592	576	550	573	553	571	553	595	614	564	573	606	636	584	562	568	586	583	584	590	600
737	719	732	698	636	743	714	676	676	632	680	660	605	587	624	573	542	595	551	590	592	576	572	603	583	585	592	607	611	565	532	582	601	564	573	546	567	589	602	552	592	536	585	588	591	553	585	608	606	624
768	750	770	665	751	686	694	679	650	674	644	612	633	610	614	564	530	621	559	589	555	586	633	603	580	559	583	579	600	593	556	604	555	582	587	578	605	548	574	555	608	598	580	580	599	615	591	589	616	577
739	654	684	737	691	671	659	726	654	689	635	626	613	628	584	587	553	581	521	580	525	602	496	547	533	594	562	571	575	603	581	584	571	585	556	593	587	562	559	560	573	571	608	557	562	574	580	606	589	620
738	662	737	695	683	704	721	694	760	651	643	640	589	595	579	587	565	597	569	602	563	544	542	564	580	582	619	570	560	566	602	611	570	546	545	595	551	599	575	584	606	551	604	600	563	583	578	583	627	628
695	733	732	744	715	690	731	668	679	678	655	660	626	601	583	538	540	607	587	615	603	582	597	574	582	584	600	596	586	580	585	602	628	556	611	515	565	592	590	540	586	564	584	572	598	579	589	601	563	575
644	726	695	677	703	698	696	654	667	675	659	640	652	603	610	534	598	620	583	541	554	574	577	578	626	595	565	573	619	601	552	599	567	583	598	565	553	592	578	568	556	573	590	563	593	560	566	531	585	605
733	719	730	676	759	740	722	670	671	641	644	649	542	601	605	568	587	580	597	570	594	525	602	593	597	589	583	577	606	614	577	565	588	586	588	587	551	592	551	548	570	552	573	544	513	566	575	551	623	568
674	711	711	671	703	668	695	671	615	597	609	594	626	600	546	571	626	559	556	585	558	613	605	563	589	665	605	589	545	587	583	560	597	586	568	589	596	575	620	594	575	586	601	576	561	555	576	538	582	578
657	690	730	702	665	671	674	618	701	653	654	624	589	569	596	582	607	616	525	580	604	573	552	579	565	624	590	616	619	568	573	580	561	576	549	543	576	559	571	602	579	571	571	572	627	584	556	586	610	604
668	650	674	619	656	685	642	644	643	639	651	630	626	585	637	570	598	560	562	553	557	563	603	607	643	557	590	563	566	571	559	585	583	562	553	560	547	605	534	627	575	568	590	584	599	562	580	590	597	601
656	636	670	678	675	688	682	692	619	629	648	649	597	601	571	582	571	565	558	551	609	593	545	576	595	578	581	595	550	569	594	552	604	562	559	569	599	575	575	547	551	588	574	564	557	590	574	635	596	604
645	620	664	645	685	635	647	701	652	610	637	637	636	606	579	554	590	512	602	565	580	592	584	565	563	582	573	572	570	566	574	589	559	573	563	548	579	581	550	576	607	606	576	572	601	604	583	600	580	633
577	635	648	683	689	628	600	647	663	640	607	628	621	552	609	624	617	576	571	554	547	564	602	628	593	563	608	587	607	574	558	612	631	611	590	606	583	562	610	552	578	582	590	595	578	589	580	556	585	634
621	618	634	605	625	666	630	624	612	650	611	632	579	604	613	570	600	556	571	557	595	540	515	586	590	607	582	603	628	583	620	591	562	569	591	618	573	584	599	553	553	553	586	597	615	604	571	581	593	613
619	662	656	656	600	666	658	604	643	631	596	576	585	600	575	546	604	598	570	549	567	604	633	574	630	597	544	574	586	635	609	613	599	589	594	577	586	532	587	570	585	600	576	570	568	554	574	633	586	596
578	604	611	615	637	632	654	657	633	657	592	618	591	620	578	566	602	585	579	577	557	586	571	591	583	591	617	628	574	618	592	629	625	558	560	571	593	641	541	600	603	593	597	567	591	585	587	619	611	591
611	614	641	640	638	662	638	643	628	585	648	597	583	607	589	573	619	614	578	567	595	585	568	584	577	578	552	604	565	587	593	591	581	569	561	595	555	572	584	600	564	611	589	570	540	602	617	569	628	582
604	592	604	547	602	583	651	599	654	648	603	586	553	618	618	608	588	573	580	592	571	580	578	622	579	580	598	638	588	587	580	550	579	619	580	596	590	580	570	556	607	618	603	588	584	579	603	578	571	572
568	613	611	563	595	566	618	642	622	624	668	620	615	582	614	589	568	551	577	610	577	523	617	587	572	544	624	574	585	555	597	625	575	604	570	615	592	598	561	603	614	590	595	616	587	584	597	585	569	643
565	552	538	560	623	557	615	635	592	652	622	615	575	623	611	588	595	556	584	580	580	562	578	580	596	561	625	608	601	612	561	567	579	589	560	584	559	609	580	593	583	610	596	579	612	617	594	582	626	599
596	559	575	536	599	605	635	654	599	634	611	619	609	608	650	606	604	614	586	569	623	596	569	606	601	602	602	572	609	657	581	610	631	586	590	593	609	554	574	590	604	573	608	562	606	599	597	613	633	598
597	558	565	582	543	543	565	595	622	616	580	629	635	636	617	619	611	611	588	604	628	600	603	619	561	657	638	623	617	615	646	601	623	601	577	579	610	591	561	621	605	546	635	579	568	577	557	603	644	627
535	550	571	560	576	606	584	567	584	604	627	614	613	650	594	587	629	619	583	627	583	644	596	630	665	632	661	629	620	625	606	625	590	645	596	589	572	634	599	585	573	615	628	584	611	597	614	597	605	589
497	575	600	554	573	588	535	593	606	579	655	591	601	607	608	580	629	594	582	582	623	665	642	602	649	639	662	652	592	658	637	648	607	616	565	589	594	595	580	599	564	546	689	600	642	588	609	589	667	588
549	547	544	610	551	588	561	608	590	640	632	591	612	573	576	616	598	586	592	596	623	596	616	608	629	627	672	653	638	607	631	622	621	608	670	636	590	626	584	631	614	572	592	662	609	596	612	662	620	644
567	586	603	611	579	587	578	590	605	581	603	614	568	611	608	590	619	610	646	615	600	643	595	643	637	690	644	675	690	653	647	640	663	629	630	614	625	639	621	590	657	650	605	593	614	630	643	654	636	661
542	592	591	593	549	573	607	558	606	596	626	619	636	635	606	588	626	613	607	608	618	652	656	665	649	698	665	632	652	637	624	652	636	632	650	643	635	702	617	649	626	676	603	631	593	648	675	628	650	592
549	604	576	578	585	627	593	603	596	675	660	599	628	632	594	544	623	609	656	617	648	639	635	615	706	667	647	703	672	636	666	660	668	640	619	626	694	673	660	648	612	664	601	602	673	666	606	649	643	693
529	604	568	575	565	560	644	601	655	594	578	673	595	632	608	621	618	639	607	628	656	639	651	631	669	640	660	668	658	689	651	666	661	645	653	652	624	641	651	680	669	658	667	631	648	677	671	639	675	675
586	580	537	584	575	600	606	593	619	635	645	613	607	627	612	625	622	627	610	674	669	682	651	663	691	659	654	692	658	694	652	629	602	669	618	692	627	631	684	635	702	670	620	679	668	671	688	682	742	657
611	574	602	551	602	563	621	581	611	624	657	601	609	593	595	609	571	639	622	632	617	677	705	657	692	653	630	632	641	637	666	713	687	640	672	662	688	604	671	639	682	655	668	654	652	628	701	714	773	690
535	547	598	572	583	604	609	618	637	610	564	607	600	575	582	607	552	627	567	624	632	655	674	666	654	696	640	597	659	657	655	630	654	651	651	647	631	674	617	652	691	653	669	636	673	700	719	760	725	671
573	557	566	582	617	628	577	594	597	617	584	570	576	570	555	573	593	653	605	635	649	618	634	707	705	684	643	686	628	628	687	651	634	661	657	674	664	612	605	692	708	645	658	695	638	730	726	773	763	771
551	587	566	552	599	536	585	595	565	560	588	593	574	554	581	555	573	629	595	614	602	616	649	647	594	654	685	695	645	635	694	647	649	644	747	672	665	630	585	647	670	701	643	677	662	676	709	708	797	761
554	591	575	571	589	607	581	582	582	611	580	565	585	559	571	610	609	609	586	649	596	601	617	626	639	698	628	654	648	621	670	637	613	664	632	661	655	648	667	616	656	689	647	696	731	703	740	774	777	819
557	569	618	587	537	601	547	596	616	573	578	570	562	580	529	590	569	574	588	612	622	615	589	627	670	659	659	644	621	673	653	599	634	621	689	678	636	671	716	705	655	670	687	678	703	685	737	750	785	798
536	550	556	587	589	583	580	582	575	568	548	574	580	590	596	597	587	588	577	581	663	605	668	614	592	628	654	617	619	650	696	686	636	624	632	637	650	676	716	643	646	678	687	670	670	679	727	770	773	782
551	603	549	574	565	546	588	583	531	570	562	567	573	560	565	567	621	635	565	594	650	674	617	669	642	604	643	600	686	695	616	716	594	663	620	676	671	660	655	650	665	702	669	658	715	687	753	788	840	826
576	569	594	584	548	561	580	604	596	538	540	532	600	561	550	614	647	604	615	645	607	593	603	604	665	661	639	695	624	689	642	654	654	646	656	654	676	655	640	647	682	723	730	667	687	724	728	783	765	848
524	548	595	563	580	593	549	547	624	576	617	542	581	610	581	613	576	606	575	585	632	575	628	638	626	669	700	663	623	635	635	636	616	633	608	633	621	698	640	657	656	700	716	711	691	756	720	736	764	861
551	576	550	572	556	588	557	562	593	562	549	549	570	557	571	582	590	583	618	607	600	574	658	644	668	621	650	652	625	660	628	659	661	627	604	609	649	660	655	670	677	677	701	749	714	682	742	769	791	844
583	568	576	554	585	566	573	556	595	535	583	596	585	589	563	601	590	581	635	643	603	646	589	602	648	647	611	606	659	674	644	633	643	642	660	578	582	615	570	611	678	648	695	695	671	753	753	802	792	802
574	559	594	569	583	546	577	567	598	588	569	566	563	556	578	518	584	551	599	635	623	613	612	622	604	624	611	645	656	632	651	603	650	608	642	648	617	648	654	590	661	668	659	667	727	698	748	723	715	726
546	519	549	563	582	599	569	545	560	565	583	606	567	563	587	581	564	542	601	613	635	595	588	652	583	631	671	635	635	643	626	627	619	649	637	613	611	642	653	662	642	617	690	705	687	706	717	764	724	802
572	568	600	608	583	562	582	536	563	583	590	578	568	575	580	536	574	567	545	567	564	610	593	625	616	632	616	659	621	593	624	606	597	617	651	608	605	610	624	627	674	637	632	664	670	670	701	685	709	787
556	526	537	536	558	547	598	551	566	571	560	545	566	553	550	525	603	566	560	588	630	607	598	608	626	642	602	585	607	631	642	597	655	658	681	616	614	657	581	677	627	631	601	617	653	697	677	702	755	747
535	531	584	547	557	573	562	621	588	609	561	578	570	564	568	583	572	571	586	600	576	612	570	605	616	600	606	614	646	588	634	614	630	588	573	600	609	595	608	619	613	648	644	642	589	628	645	691	744	736
595	561	580	575	609	580	593	563	543	564	565	557	572	577	551	610	608	556	563	554	590	612	602	564	572	584	590	631	595	644	597	623	627	595	602	602	613	575	584	593	657	622	633	654	608	629	677	642	714	706
560	603	589	579	572	541	573	567	568	588	606	556	608	593	594	565	562	546	555	579	549	555	549	613	603	610	607	568	616	577	583	622	617	591	563	626	616	627	557	596	599	612	635	565	645	598	623	665	672	675
575	554	575	581	603	576	556	582	532	567	560	602	521	573	595	576	558	565	531	547	557	594	585	571	618	580	601	595	581	588	583	568	571	618	580	627	612	590	587	629	568	562	607	601	603	671	605	656	688	660
523	567	552	558	569	581	555	568	564	579	605	565	534	588	585	540	577	573	583	590	568	573	555	595	635	543	597	576	600	592	574	599	587	552	591	585	572	608	606	597	607	611	578	654	621	562	633	624	613	644
580	597	545	587	541	546	589	560	564	589	531	563	578	585	561	609	598	612	567	568	577	581	587	557	562	592	578	602	614	599	608	577	567	587	578	580	571	577	607	634	541	596	632	633	588	586	602	622	637	602
587	572	543	594	568	571	555	578	577	578	572	555	578	560	566	586	571	589	570	536	563	578	618	583	589	576	577	612	559	625	620	595	617	585	605	628	595	579	592	620	575	563	585	582	641	605	576	639	613	595
552	575	571	573	547	551	573	549	568	561	584	547	553	584	586	536	590	568	582	552	564	589	583	536	583	564	609	580	604	535	612	582	596	579	551	597	633	591	537	585	574	556	549	612	607	555	621	585	569	617
572	564	547	575	575	589	588	548	578	565	558	563	534	583	613	564	613	590	563	579	547	571	611	613	564	601	579	603	546	587	621	588	575	614	609	588	582	583	566	585	599	578	590	592	578	617	576	582	579	597
540	582	550	523	559	529	583	559	538	566	551	531	586	576	548	571	575	598	584	574	529	557	597	585	572	594	597	555	557	551	566	593	552	602	583	590	546	597	563	613	541	559	579	602	568	619	598	594	587	598
582	558	576	588	629	500	563	550	558	535	571	584	596	596	552	578	544	524	585	575	590	596	555	544	618	585	561	581	618	580	621	569	589	569	583	596	600	602	584	546	599	604	589	615	559	563	565	583	568	636
580	547	589	553	534	578	569	577	539	547	580	568	552	559	569	560	606	543	577	567	596	582	565	574	593	596	604	585	594	582	613	617	579	560	593	576	578	582	559	611	615	588	575	546	563	574	610	579	618	607
540	589	586	578	559	546	577	601	567	533	585	535	540	561	570	548	557	615	590	594	586	616	530	587	595	557	594	584	533	571	558	558	601	560	612	565	611	566	542	648	573	561	597	563	611	605	561	574	614	585
557	600	583	581	592	574	577	555	576	601	563	577	568	598	550	592	568	584	610	564	589	588	610	547	589	579	570	602	625	606	608	600	553	581	575	571	567	617	565	521	574	573	606	548	583	598	587	552	588	609
605	551	561	533	567	584	537	554	585	544	589	560	591	577	563	584	601	607	580	624	574	616	578	599	620	553	610	563	544	562	571	546	601	647	648	605	556	585	607	604	597	571	581	596	577	571	592	586	596	622
565	534	557	597	564	580	576	586	611	589	572	599	566	616	584	572	576	616	574	568	566	549	572	583	607	608	586	581	544	572	594	573	566	625	598	616	576	622	634	579	617	600	575	600	599	596	597	590	558	618
563	567	535	551	529	617	567	558	592	592	570	569	561	594	555	626	578	575	605	579	591	593	597	597	554	551	575	590	555	553	591	607	568	566	579	580	567	598	573	580	593	608	583	569	562	589	598	587	609	580
585	563	555	616	561	550	548	570	585	576	579	595	617	601	567	597	582	567	564	612	588	623	556	602	540	599	583	566	597	614	567	558	609	587	570	572	631	590	598	585	593	557	624	550	566	590	584	570	643	586
567	558	571	573	623	571	608	555	545	588	567	575	588	628	625	576	620	599	601	633	595	577	592	585	647	638	608	570	594	549	580	585	601	602	579	609	582	587	565	584	577	566	577	569	578	587	566	607	671	643
554	568	505	548	609	607	591	571	576	591	608	613	596	591	622	645	632	567	547	580	604	594	579	620	595	567	609	541	559	558	585	582	586	619	591	591	576	608	637	556	605	569	606	566	613	559	560	568	596	565
567	555	585	559	539	577	556	567	575	594	578	588	615	611	621	597	621	591	616	588	599	607	519	634	590	574	589	596	616	616	621	564	568	599	552	614	559	614	593	571	594	651	583	538	617	592	592	580	627	567
588	577	608	560	585	551	609	573	597	611	635	550	646	616	584	607	587	616	638	562	574	583	569	605	565	584	606	551	574	535	553	579	563	573	566	589	619	608	612	605	643	610	561	589	587	597	593	608	588	592
533	581	540	638	568	546	568	558	604	615	597	599	582	599	583	575	641	624	588	568	641	600	590	561	622	605	562	602	614	547	536	574	564	578	603	601	619	586	574	588	629	561	564	595	561	575	603	578	595	646
594	598	566	557	566	605	542	608	557	612	617	635	557	625	639	576	584	592	571	632	621	594	620	556	570	585	545	554	549	553	564	620	585	636	584	587	621	592	583	613	589	603	613	553	589	565	575	589	596	601
568	544	577	565	594	568	537	565	556	600	571	625	596	604	610	590	605	625	660	640	579	575	581	589	643	588	554	588	543	566	631	618	560	601	612	572	600	570	611	622	615	591	619	590	585	559	594	601	603	632
601	579	590	526	557	562	572	587	616	604	584	595	587	626	625	594	610	632	609	607	610	599	604	607	531	570	577	605	564	580	618	601	621	598	592	612	560	626	631	630	624	633	611	562	608	590	560	590	581	593
561	565	575	552	536	572	563	553	566	572	604	567	634	608	591	627	593	633	611	621	588	614	576	545	643	596	597	553	588	603	552	581	590	544	584	562	630	626	623	604	616	618	612	604	587	590	592	613	592	579
580	511	558	591	547	566	561	555	550	603	581	572	613	598	655	682	615	579	585	629	588	612	581	590	590	602	606	540	572	572	560	604	561	569	595	584	593	594	570	633	602	608	597	643	572	576	582	582	571	560
564	564	554	590	540	592	579	604	558	600	561	602	554	614	602	547	587	617	653	609	591	639	647	571	609	600	594	591	570	563	554	550	571	614	546	580	598	581	569	615	597	591	584	584	584	590	592	586	593	587
589	586	564	543	569	545	575	544	565	556	562	560	575	608	591	602	595	618	647	607	593	609	625	611	636	611	594	583	573	596	594	573	561	601	580	603	579	602	572	599	626	572	602	606	535	587	573	530	575	580
573	571	593	603	578	561	573	559	546	568	554	556	577	598	581	601	596	551	573	538	594	573	570	596	593	580	565	567	551	577	582	596	595	606	535	569	631	563	587	594	568	614	570	587	559	585	573	605	587	574
557	581	562	570	600	576	555	603	601	558	596	557	596	582	607	567	585	598	587	623	608	628	586	594	570	565	600	589	579	562	570	607	568	623	607	610	568	568	601	584	572	564	575	587	595	600	625	604	600	571
558	599	571	561	567	590	574	600	576	578	580	552	612	537	618	565	588	569	561	591	607	624	578	591	605	565	596	529	589	521	576	538	615	549	558	580	555	578	604	606	578	582	601	590	584	576	536	560	599	523
572	584	553	558	545	547	533	554	604	560	611	567	568	588	587	586	514	571	605	573	573	626	593	618	575	549	569	559	573	592	594	559	592	584	596	586	549	560	596	554	594	560	567	588	588	533	565	610	564	597
561	552	586	569	558	559	578	548	558	534	554	559	557	554	580	547	567	606	569	596	541	571	553	578	585	558	558	558	575	555	573	561	557	556	624	602	574	531	594	558	560	575	576	606	581	575	564	587	609	547
565	582	593	520	583	550	547	560	593	545	567	590	573	552	595	556	581	570	598	562	562	604	602	564	583	572	577	521	568	583	550	574	571	580	587	543	569	625	530	546	563	574	548	571	572	573	602	601	603	573
544	571	566	551	576	550	563	594	557	583	558	538	570	590	576	567	605	621	555	559	558	610	531	551	568	583	583	610	585	593	583	578	550	631	582	558	575	562	593	578	606	607	601	578	602	592	600	543	578	568
570	593	597	553	530	573	569	573	574	586	599	568	579	571	552	533	610	554	558	594	566	593	584	577	546	600	579	557	571	628	581	624	600	545	585	565	570	593	592	570	583	600	536	597	586	585	568	588	573	557
573	558	554	536	569	594	569	524	560	577	568	561	579	523	579	583	572	606	563	566	581	531	573	623	599	533	625	587	562	616	605	568	587	586	553	631	602	593	594	564	582	594	562	610	592	605	605	551	568	569
578	543	593	548	555	582	577	564	518	624	577	567	584	551	571	528	592	555	567	563	535	590	556	589	558	565	590	575	591	561	541	587	588	586	630	582	550	567	597	560	576	597	552	553	601	600	545	542	571	558
569	541	577	516	545	555	525	572	553	554	588	558	548	555	552	622	568	545	569	537	580	553	588	617	560	583	548	579	582	543	565	556	548	574	604	557	550	572	608	571	586	594	565	593	616	553	582	582	567	572
548	593	556	593	546	578	560	637	596	553	595	537	598	556	552	587	590	602	584	554	553	583	567	572	547	606	574	590	606	571	584	588	582	584	536	610	572	568	558	560	584	519	560	534	587	557	565	552	653	553
569	555	582	536	512	547	552	585	588	543	543	589	599	527	597	565	566	594	588	601	594	577	576	585	615	547	561	581	530	552	615	592	592	611	565	568	570	597	593	582	564	555	591	573	588	546	567	586	522	568
537	585	563	588	584	582	569	545	572	553	606	563	563	581	587	576	588	575	552	570	574	558	583	574	623	611	540	574	592	614	587	598	553	575	555	588	583	571	518	575	560	578	614	626	576	582	599	591	572	554
525	600	553	572	559	552	585	571	559	565	580	573	566	553	539	552	563	586	583	553	607	587	568	569	615	574	581	584	527	625	566	565	558	601	538	571	578	552	604	530	604	551	523	579	540	567	586	580	565	606
579	576	549	585	565	546	564	558	572	537	564	563	639	572	566	577	575	597	572	585	560	569	593	546	612	621	596	580	590	622	577	577	555	622	567	616	551	605	555	612	575	585	578	602	598	557	596	566	567	602
548	565	591	567	564	551	567	582	590	594	531	572	560	555	561	574	603	596	527	581	600	557	569	573	621	549	532	528	590	607	570	576	614	600	576	595	599	577	554	568	588	583	588	561	556	568	543	608	602	597
536	562	565	550	566	549	581	586	537	597	575	560	549	597	580	557	629	558	581	557	606	578	614	618	568	544	603	574	614	571	584	606	578	593	583	575	623	609	552	603	614	571	589	602	605	569	610	548	596	592
586	597	577	579	571	538	580	571	538	550	550	543	583	580	557	600	565	591	593	539	544	574	589	567	570	551	588	525	569	623	588	540	608	623	620	591	580	555	561	594	623	576	611	579	583	540	576	568	582	545
567	596	580	559	572	602	571	575	584	591	568	628	616	535	539	562	578	574	569	550	542	563	575	592	635	592	606	600	625	570	589	562	579	557	568	599	574	550	596	614	592	592	570	548	560	584	609	553	600	566
547	535	530	568	587	556	555	532	575	560	548	585	586	564	562	564	561	571	573	533	582	573	549	594	602	570	575	546	589	591	595	603	556	562	581	561	540	549	602	577	598	575	609	545	560	592	609	575	577	583
555	562	566	582	599	548	562	577	556	574	574	544	584	545	578	568	583	570	544	569	593	589	571	567	633	560	595	548	590	558	573	589	570	559	562	580	577	596	568	589	656	564	596	578	558	548	565	610	566	553
568	554	565	595	548	569	541	578	546	571	566	570	574	573	570	539	561	580	530	581	591	555	592	586	579	605	587	567	581	565	611	561	587	618	624	607	599	603	556	588	559	548	557	536	557	583	590	560	603	556
590	569	562	537	586	557	551	547	546	524	550	618	542	560	587	591	566	604	569	574	638	614	606	562	581	591	576	553	579	589	605	584	605	569	670	588	593	566	539	563	607	549	565	570	555	595	583	611	579	571
548	551	560	559	579	581	573	545	588	578	555	547	574	570	560	566	579	565	560	606	596	581	580	595	579	632	593	586	579	604	607	598	577	589	574	555	639	590	586	586	626	617	575	566	556	577	567	550	559	573
550	538	577	572	548	541	530	587	562	578	604	583	579	579	581	592	552	572	553	575	565	597	650	577	562	548	559	547	577	604	639	536	613	554	581	599	575	582	553	591	571	552	581	582	568	610	621	634	574	591
544	580	572	579	545	577	584	606	546	551	518	626	614	593	553	566	580	582	580	585	548	570	613	589	558	602	592	627	610	580	610	573	579	584	591	560	549	573	590	597	592	578	604	570	608	608	581	561	573	595
548	573	582	562	590	599	558	566	576	590	563	526	565	632	580	598	581	608	573	581	575	601	600	535	562	562	589	588	590	563	600	597	583	556	591	580	567	602	589	600	565	555	526	550	572	585	589	573	550	553
524	580	583	596	575	596	528	587	578	569	609	565	573	585	624	596	567	599	619	578	552	599	580	611	563	544	539	597	608	572	561	572	567	581	551	595	573	586	601	608	557	574	571	562	602	542	569	553	570	637
546	585	570	578	573	559	583	544	563	576	576	568	626	608	583	572	607	596	561	608	588	590	549	575	532	586	542	578	547	585	578	579	572	578	569	574	572	584	545	588	612	549	603	560	610	580	565	611	540	567
550	612	558	607	559	566	604	556	575	563	558	588	605	581	569	567	600	581	600	557	604	554	608	522	581	557	585	582	581	569	567	545	565	550	553	566	585	548	533	563	581	586	565	590	608	597	572	575	552	597
556	575	554	556	549	531	577	565	568	550	556	541	600	535	582	611	610	618	590	552	618	583	577	584	558	572	585	562	571	543	562	553	591	562	576	594	565	514	577	569	550	572	561	580	615	534	570	530	628	631
547	570	602	542	613	567	544	567	567	605	566	582	584	611	573	567	567	611	555	576	583	580	616	622	532	592	541	588	557	553	572	583	573	600	588	555	569	580	550	588	568	560	577	559	558	572	574	594	594	561
570	571	557	531	526	562	561	583	555	571	559	598	565	605	561	618	599	605	556	534	613	568	575	583	557	569	585	560	576	559	579	591	543	551	550	580	608	540	579	574	573	593	567	595	576	571	577	579	547	581
565	554	571	566	576	567	569	567	581	600	582	578	557	572	592	545	643	598	559	556	583	472	579	590	578	561	590	567	579	561	574	522	567	600	553	542	561	575	576	582	579	599	526	558	548	597	573	588	570	609
558	572	558	560	554	568	551	574	573	555	560	568	577	576	609	555	571	561	623	571	559	573	579	589	559	563	549	558	558	555	572	570	604	529	546	560	579	551	596	585	593	602	540	569	560	575	595	551	584	573
536	589	568	562	523	566	555	560	563	574	581	593	568	550	610	559	576	558	557	594	552	548	610	563	561	590	562	610	547	564	565	586	548	562	577	580	546	611	539	557	549	549	551	571	589	576	555	605	619	603
526	585	533	538	590	557	570	575	555	559	574	549	592	557	558	541	607	588	563	608	566	548	575	604	603	554	566	558	557	582	549	560	591	597	601	568	565	549	563	520	580	628	570	557	554	602	598	606	555	572
533	556	582	544	587	561	552	598	609	554	609	541	617	587	562	566	598	571	560	570	605	552	568	559	558	552	563	588	584	585	591	538	606	593	616	585	572	571	562	594	571	571	618	602	563	624	591	572	578	639
563	581	530	567	557	551	561	582	582	607	557	576	578	550	544	550	574	568	538	597	582	588	592	573	576	563	547	600	588	546	581	622	583	589	568	569	545	616	572	590	596	583	600	560	606	560	621	564	569	591
560	578	553	530	531	550	565	535	527	574	549	573	560	562	570	581	580	597	582	573	544	548	566	557	524	570	576	544	558	569	584	557	560	564	587	594	582	574	570	547	551	600	537	607	558	574	559	526	587	586
528	529	573	573	597	594	587	557	570	574	565	551	577	584	573	575	641	569	563	564	564	559	538	567	576	577	597	581	570	581	541	607	569	569	598	552	575	583	545	552	568	608	624	579	559	575	596	562	636	578
538	586	580	555	586	588	557	564	569	547	610	542	531	570	544	588	535	566	547	591	546	569	557	589	555	544	583	548	576	536	550	583	595	597	585	540	557	575	567	560	566	557	586	556	547	598	553	597	592	607
579	522	571	547	568	549	539	580	546	557	542	576	568	555	593	535	559	608	559	583	551	569	593	580	583	602	561	568	573	564	585	588	590	581	555	615	535	581	589	598	557	563	521	586	581	579	555	560	582	594
570	566	549	549	556	550	547	578	556	587	557	543	542	587	572	574	567	581	564	584	545	535	590	549	587	555	589	556	590	627	572	602	542	568	579	551	569	588	562	610	574	574	570	539	556	550	589	591	608	578
545	606	540	555	532	573	554	544	583	583	602	526	547	562	585	569	544	579	583	616	595	594	538	610	566	563	579	593	580	586	567	562	587	585	565	573	577	538	560	561	566	585	586	568	588	565	560	599	557	561
559	558	561	582	577	576	515	610	537	545	566	544	560	550	579	580	594	562	571	585	571	575	563	573	575	543	551	566	538	552	584	555	538	580	566	542	583	597	577	578	570	603	559	571	569	577	564	513	548	550
577	596	551	526	564	616	626	555	536	548	569	552	598	594	549	533	535	543	584	550	556	566	568	571	575	621	550	579	550	567	586	597	571	604	601	576	557	540	540	593	577	598	613	573	579	615	577	587	592	573
574	583	552	560	572	556	581	569	579	559	524	544	513	567	607	592	582	579	597	588	562	557	586	556	601	602	603	572	555	563	561	611	557	548	537	574	550	553	579	580	566	586	526	630	585	589	595	573	588	591
586	569	569	576	531	555	579	537	612	553	597	586	564	544	531	561	525	593	586	583	524	577	570	576	556	569	533	568	536	595	586	572	571	573	591	593	587	553	587	586	563	569	563	567	617	568	616	551	586	603
590	564	602	549	581	556	586	584	591	541	552	596	554	571	569	543	554	579	575	584	558	553	590	568	539	588	609	508	580	575	564	563	566	582	554	547	535	554	598	550	575	578	597	578	566	584	541	589	606	621
629	630	635	598	566	576	581	610	537	571	587	579	567	564	571	562	596	589	573	549	581	578	593	571	576	583	554	601	570	559	609	598	575	549	564	563	619	581	587	595	573	592	559	558	550	582	627	605	574	579
616	635	649	588	590	598	574	574	562	530	551	624	575	527	538	582	559	605	525	588	568	542	557	615	540	578	545	597	555	591	598	596	598	535	599	556	571	575	576	537	569	541	520	573	550	552	565	599	597	580
730	701	723	674	611	638	597	579	571	593	562	547	576	553	542	576	581	582	554	541	568	566	538	561	583	538	551	584	563	578	572	527	571	558	606	578	581	634	628	588	567	557	593	531	563	601	553	539	594	563
766	736	726	698	707	681	575	568	562	571	587	561	603	594	565	586	582	561	546	568	568	575	602	602	600	574	535	558	551	542	572	601	544	542	592	590	532	603	569	567	573	537	582	577	533	579	586	572	556	564
774	815	775	742	761	713	569	597	619	566	579	568	600	548	574	600	568	573	579	558	578	559	591	592	519	586	615	568	547	552	544	586	587	572	602	545	582	582	545	530	560	575	601	576	568	582	558	556	607	577
890	744	845	821	714	718	629	602	551	573	565	570	611	561	604	588	582	600	559	601	573	603	551	535	582	563	597	591	531	605	568	537	569	578	577	607	575	548	570	586	614	567	581	547	566	597	570	610	576	573
905	957	871	826	747	698	649	632	559	561	650	637	562	582	557	562	549	550	579	584	584	550	544	582	554	550	561	562	570	607	597	596	584	536	554	554	603	551	588	561	563	576	536	597	554	589	571	556	571	582
1004	961	845	985	820	731	699	590	559	596	608	516	601	573	553	562	587	590	558	534	587	549	557	577	549	553	562	619	597	557	560	574	555	602	556	551	594	571	607	606	571	575	568	561	583	541	610	626	558	576
998	930	881	856	846	725	670	636	607	585	580	558	594	545	606	543	575	577	563	558	565	537	531	570	566	567	572	592	547	577	549	559	574	577	568	596	610	577	579	637	587	574	608	510	600	578	595	583	572	598
971	925	920	886	810	716	625	629	617	600	549	585	569	597	574	569	581	539	582	584	563	519	566	576	559	578	535	569	570	593	564	560	548	550	554	609	565	559	590	568	544	572	578	569	559	558	557	572	562	556
916	891	889	813	736	656	624	562	593	537	571	552	549	595	591	623	633	584	571	585	594	580	567	584	562	579	576	573	580	580	573	532	548	566	547	606	594	527	539	555	581	599	556	555	587	568	563	568	589	578
919	942	889	761	717	668	626	564	568	576	567	574	540	542	598	556	570	547	565	557	568	585	563	552	577	581	535	573	569	551	579	557	621	575	554	570	596	593	579	588	563	574	575	576	563	580	584	548	586	601
842	859	749	713	669	602	612	608	557	621	602	547	581	594	572	568	551	602	581	595	552	560	568	561	555	607	586	575	573	580	562	573	586	565	597	565	588	565	554	564	571	568	579	571	537	635	581	546	585	634
842	756	692	742	674	665	606	579	537	574	558	566	613	598	605	541	562	564	542	551	577	587	547	556	587	564	577	563	596	612	584	589	568	584	549	564	530	573	574	562	604	607	563	617	545	566	567	579	604	554
875	845	763	678	699	573	587	566	580	598	549	605	587	529	614	569	567	592	588	561	572	584	548	614	587	597	575	618	533	569	577	569	558	593	552	563	587	605	594	593	581	543	617	543	594	565	582	562	551	629
1004	940	877	830	736	637	615	578	603	604	558	599	610	583	583	562	554	585	544	549	549	577	594	524	551	564	570	559	530	601	585	598	586	581	587	614	575	554	589	600	545	569	572	589	598	568	595	599	576	576
1060	1017	926	893	804	751	655	584	613	609	567	582	554	551	582	562	633	587	545	573	543	578	546	566	536	623	558	610	555	587	531	595	576	555	555	567	564	560	558	568	587	539	590	539	579	563	580	592	580	615
1035	1021	982	978	875	829	690	614	604	598	565	516	574	599	559	554	567	572	595	598	511	573	544	592	586	561	576	567	561	558	548	565	560	627	575	594	560	566	588	555	598	585	571	585	547	574	594	540	591	565
1087	1049	1072	1099	968	818	768	706	644	619	609	572	594	590	612	581	568	605	542	572	567	572	559	571	570	573	591	534	538	591	600	554	579	565	572	555	542	617	591	595	604	554	581	547	547	609	578	617	601	573
1075	1064	1167	1009	957	916	787	736	634	581	563	590	573	564	531	571	569	558	573	590	548	576	529	552	555	582	558	574	582	546	638	572	540	598	608	581	565	608	551	631	602	580	576	587	593	529	593	594	599	590
1119	1143	1086	964	933	874	819	730	649	618	545	575	580	582	558	597	568	533	621	569	590	531	589	598	609	537	617	608	598	592	588	624	558	578	579	586	555	585	558	562	609	566	608	565	592	582	570	617	593	587
1078	1219	1114	1033	988	857	808	773	657	617	569	625	558	578	574	545	573	535	509	570	563	587	583	584	554	555	577	542	567	575	528	587	558	579	549	600	575	589	565	587	584	567	572	568	588	599	578	519	596	543
1169	1150	1093	973	948	841	827	683	641	556	600	597	580	558	550	534	616	549	613	572	587	579	579	585	602	562	578	570	594	552	581	523	597	594	567	519	552	593	536	557	610	590	589	579	598	560	595	577	580	559
1189	1100	1088	1017	869	869	772	689	650	592	584	561	576	584	548	561	558	570	582	604	585	549	588	572	567	567	547	562	588	592	560	577	556	588	623	595	614	605	569	553	590	564	578	579	576	561	583	557	576	579
1071	1109	1040	901	888	801	721	635	629	601	575	574	528	548	568	590	557	573	572	566	564	538	555	547	567	590	585	561	572	592	564	585	587	596	584	557	594	617	615	544	571	564	595	576	600	614	595	621	599	585
1001	958	899	888	855	783	663	624	608	594	535	622	546	539	575	533	561	590	559	581	539	573	576	569	625	588	544	538	538	594	540	532	581	571	564	576	572	591	604	561	612	563	553	560	548	602	589	544	606	590
949	949	825	788	758	739	591	592	602	598	559	538	598	517	548	547	568	570	586	537	576	573	570	580	568	587	557	573	587	556	541	537	579	562	548	549	530	569	598	571	582	518	609	547	559	581	563	593	608	583
808	800	763	757	666	679	636	586	565	516	557	587	574	581	560	616	622	551	624	558	588	573	577	542	576	606	567	551	542	577	561	560	559	606	598	570	555	622	589	577	597	591	583	576	550	548	583	570	593	586
702	651	713	651	679	626	587	573	569	529	555	564	566	613	585	561	581	607	546	563	531	549	611	556	565	563	547	569	577	537	591	571	547	570	590	583	572	572	566	589	600	587	548	594	557	569	563	591	556	588
613	609	642	598	597	628	569	572	549	550	564	564	580	588	567	556	559	591	550	575	514	569	532	565	562	588	605	585	623	551	604	578	619	555	568	569	563	574	568	541	611	635	549	574	552	529	544	550	599	538
572	610	619	575	571	633	548	579	596	605	555	591	528	568	560	582	588	571	576	552	554	593	550	580	581	578	578	586	543	555	550	569	581	640	546	539	597	558	572	581	552	547	590	554	558	564	574	558	561	569
550	591	582	575	557	569	589	576	566	565	531	566	543	570	580	589	559	574	579	557	559	540	586	564	582	596	595	573	569	564	590	592	597	572	589	532	541	593	544	589	571	572	561	592	577	566	570	574	573	573
570	576	556	545	561	574	586	550	525	564	572	614	543	586	569	599	536	568	587	579	568	541	557	545	548	550	562	594	568	601	593	564	565	594	554	571	590	572	566	592	567	580	603	600	577	573	549	531	604	594
561	596	568	585	576	578	574	560	569	613	585	555	555	562	553	542	566	545	559	522	578	550	572	580	523	575	593	598	591	579	540	580	563	572	572	555	572	561	557	591	585	570	629	651	598	574	573	569	583	560
594	559	570	564	521	560	550	594	552	558	579	598	548	586	562	627	534	575	558	579	555	573	605	555	600	607	559	582	607	579	593	580	576	617	551	599	564	558	571	576	555	601	547	546	569	513	570	549	593	575
590	597	563	571	592	589	575	537	568	551	563	570	574	574	569	558	552	594	601	577	573	573	562	542	590	588	576	532	577	605	609	567	550	553	592	544	578	585	540	602	602	590	579	551	583	577	584	542	608	575
537	525	563	540	532	612	579	546	547	588	647	580	565	546	565	566	601	547	592	573	550	586	587	570	613	567	568	556	541	585	543	580	573	534	589	563	571	565	557	570	570	598	595	559	566	591	604	547	589	589
543	584	585	579	608	562	587	518	567	560	636	560	569	532	592	599	535	597	555	566	539	595	607	565	600	575	545	558	535	566	571	593	553	591	602	575	616	574	561	540	595	571	551	556	558	531	580	557	629	564
563	570	581	575	559	567	571	568	565	585	571	531	575	561	570	550	542	589	577	578	570	569	566	598	565	564	582	591	593	573	559	573	565	535	550	592	575	546	633	611	603	586	586	556	575	552	566	536	576	577
592	597	606	609	545	541	552	573	576	567	567	561	524	613	577	567	586	539	593	590	582	613	612	542	549	631	556	551	579	553	556	599	534	565	602	569	573	559	595	605	555	583	548	525	598	562	558	549	605	551
535	588	571	572	541	606	578	576	589	570	595	598	566	560	583	557	567	563	631	589	568	587	585	562	568	546	588	548	585	583	552	595	569	591	586	582	590	570	550	599	561	533	595	607	565	573	594	543	552	603
552	600	610	557	601	528	608	579	540	610	567	554	542	524	555	579	561	575	563	569	546	584	571	568	558	580	573	565	570	538	572	570	569	567	613	556	582	592	535	610	600	586	576	590	592	550	571	596	615	566
540	542	573	552	578	548	596	588	555	565	595	546	563	578	566	602	556	578	571	567	577	567	531	526	583	604	573	565	534	563	593	558	581	577	582	566	576	563	590	582	592	585	602	564	542	567	573	575	617	614
582	570	557	546	560	603	571	560	603	555	565	603	549	565	546	552	545	610	581	575	584	539	539	608	566	645	604	552	598	551	557	609	581	553	568	551	527	565	596	588	568	592	565	547	563	578	571	548	580	574
590	537	566	577	581	578	546	568	565	574	601	571	566	560	588	584	577	563	557	607	597	592	562	550	567	593	601	576	583	580	551	568	576	528	564	581	553	583	599	602	575	595	557	569	601	608	546	548	576	602
563	548	530	546	552	577	553	570	591	621	580	581	585	566	584	591	570	608	587	553	572	575	596	571	547	550	542	568	550	560	586	565	550	558	544	565	591	581	580	568	608	546	598	596	555	552	574	613	563	629
528	592	545	564	556	619	558	582	545	562	567	623	571	557	534	549	572	551	557	577	574	591	560	548	537	556	583	544	573	557	598	586	571	557	548	548	569	566	584	594	570	607	556	591	557	597	589	578	570	596
553	585	577	578	572	564	569	587	571	533	556	595	577	577	589	598	554	584	570	557	563	591	563	573	591	543	592	562	594	567	602	564	531	575	575	561	606	589	622	562	525	558	573	579	592	588	569	566	585	599
571	576	560	576	554	577	577	596	557	606	574	555	583	572	608	560	562	550	572	533	585	571	598	529	544	547	562	563	568	532	601	548	577	556	597	564	597	567	547	558	569	563	574	608	537	579	565	549	569	596
552	586	565	588	579	588	584	576	539	588	567	553	556	545	570	554	572	538	580	617	566	548	565	562	609	581	544	535	529	593	545	588	529	588	584	589	581	586	553	564	543	553	601	577	596	599	576	544	565	570
555	572	592	558	589	586	596	543	602	575	578	585	562	566	537	577	548	586	540	535	531	606	598	589	575	594	597	572	542	534	531	566	544	580	591	578	604	544	567	592	555	566	593	570	568	576	590	589	631	566
556	590	583	563	596	568	574	536	602	594	600	567	558	557	591	546	536	611	584	582	586	593	530	563	587	616	577	600	586	618	595	606	570	568	582	613	571	577	604	551	588	543	592	577	573	589	579	556	577	605
569	552	541	566	605	575	577	545	545	548	583	566	623	556	577	561	595	581	585	585	556	582	560	593	537	540	572	608	548	589	579	535	604	549	594	598	622	563	597	608	541	545	559	582	594	593	591	561	567	574
576	546	593	574	555	566	558	571	563	579	587	614	570	574	606	573	563	594	577	587	528	572	603	565	571	580	517	592	586	568	569	614	563	570	598	574	543	595	550	561	567	550	561	611	581	566	590	552	546	584
586	594	563	603	566	574	550	586	575	589	613	545	556	553	569	566	584	558	565	564	545	576	563	555	571	583	574	565	573	535	596	579	553	545	613	591	590	594	618	548	607	572	575	571	578	581	580	622	562	574
610	588	589	576	570	556	596	558	580	570	619	598	592	552	604	596	556	586	584	583	565	595	584	590	574	581	551	585	589	569	545	583	593	558	552	576	581	569	593	587	634	593	622	552	592	573	590	583	587	594
600	615	594	578	597	548	578	566	579	582	557	575	575	559	557	584	560	576	615	586	555	572	574	577	629	585	577	574	595	538	570	566	571	573	545	552	578	599	584	530	604	541	599	609	587	578	596	599	569	586
656	613	652	603	632	600	554	542	546	587	561	545	549	577	567	564	550	607	570	572	627	588	577	590	608	579	598	612	549	587	597	607	572	576	548	600	609	570	587	567	584	591	623	574	579	526	569	601	606	644
704	655	679	600	636	606	637	562	559	567	574	565	577	572	608	593	560	579	562	578	596	549	563	564	587	563	558	555	584	542	590	579	570	589	545	585	564	576	560	553	537	577	579	595	610	585	604	565	628	566
634	632	590	626	641	577	584	587	581	547	552	617	594	560	549	568	558	614	577	588	568	597	588	579	587	553	584	564	568	580	596	602	562	573	609	596	576	582	561	556	555	585	586	560	555	612	556	588	587	576
679	661	613	623	621	602	637	592	582	563	542	591	570	557	556	577	563	567	617	566	559	570	569	541	597	555	606	557	601	558	577	563	557	565	576	570	564	582	548	606	576	573	585	589	575	573	569	612	551	596
712	665	665	610	630	648	580	582	562	617	536	613	556	566	543	547	577	584	572	608	562	583	558	549	584	560	553	593	581	559	563	574	563	578	602	542	606	595	558	579	551	537	554	591	551	590	583	595	595	574
689	682	683	639	636	581	594	566	544	584	525	584	579	556	556	539	565	592	556	593	571	601	562	620	586	580	580	589	595	605	567	561	528	594	596	572	599	580	540	600	582	569	597	604	540	635	579	596	634	571
724	683	668	605	660	623	586	543	559	600	610	586	601	555	580	586	544	580	587	548	584	565	592	566	597	606	522	564	568	565	577	553	563	585	607	571	587	560	590	578	604	590	561	591	549	571	554	548	609	603
664	672	646	633	592	572	602	579	528	560	576	554	596	580	600	609	557	574	561	528	562	559	588	550	583	573	565	559	545	578	516	556	544	558	577	556	580	566	569	580	603	571	588	568	634	577	581	618	567	583
620	596	575	562	587	567	544	574	556	558	575	607	562	585	589	585	609	579	590	560	588	568	553	612	608	560	563	566	577	568	556	585	570	637	574	597	606	576	548	573	603	577	588	602	580	589	581	571	610	574
644	624	596	593	585	565	581	575	559	552	569	593	594	583	548	554	566	599	560	581	604	606	575	562	563	620	584	558	574	572	613	591	565	585	563	579	565	607	540	604	564	579	588	598	582	586	552	565	609	581
596	620	614	590	609	591	556	598	547	591	488	608	554	598	553	573	572	558	572	529	564	563	573	582	581	556	600	584	581	594	585	568	598	594	536	573	607	570	587	563	556	578	591	560	631	579	597	590	616	595
631	560	578	609	554	568	598	571	588	561	604	593	579	574	580	573	535	575	581	575	527	600	589	590	568	553	524	560	571	601	557	566	518	563	577	584	554	613	601	616	611	612	557	589	589	593	526	603	609	612
568	601	549	555	541	589	569	581	548	566	586	562	576	604	560	562	560	559	601	527	604	561	591	550	540	620	584	597	625	586	617	544	535	561	531	563	541	570	572	551	574	573	566	571	545	591	565	591	584	586
580	537	556	564	557	554	542	572	587	601	554	575	562	597	536	561	566	557	590	568	560	586	547	566	591	592	565	606	586	595	544	594	595	586	586	575	580	578	554	547	571	574	598	573	600	579	570	583	567	627
555	544	582	580	552	562	557	566	581	525	564	588	572	558	587	538	556	550	580	603	583	544	545	592	589	572	578	546	554	560	564	583	581	562	570	598	578	575	589	549	558	576	637	592	547	588	569	589	585	598
550	576	612	577	566	548	579	600	580	535	578	560	563	553	556	531	562	571	561	561	551	573	625	564	552	583	580	564	523	541	588	582	615	581	500	582	551	601	553	542	595	591	565	572	545	573	591	584	574	583
575	560	594	553	558	537	568	535	589	585	563	558	548	576	557	580	595	536	580	552	587	585	549	584	548	542	569	583	561	566	562	571	553	564	590	575	581	571	574	578	531	593	544	581	581	564	592	574	567	569
555	571	550	535	550	547	542	580	586	625	553	623	600	574	561	563	620	582	577	599	564	561	560	575	567	569	569	561	568	558	581	591	580	526	570	629	590	600	592	562	589	561	577	573	591	568	576	559	542	570
532	610	573	549	558	578	566	538	559	568	561	569	547	612	591	578	572	610	542	599	545	564	544	546	601	578	553	557	566	547	566	550	570	576	571	597	574	581	594	575	599	567	577	576	598	585	596	608	560	560
574	565	582	560	573	547	593	553	548	600	574	597	574	573	595	590	534	545	556	567	536	599	578	561	575	538	568	593	597	583	571	594	569	594	546	554	585	596	573	610	618	574	583	588	566	560	570	573	580	604
520	586	552	571	544	556	569	584	584	561	593	585	601	592	542	603	585	554	633	552	581	531	574	589	576	567	580	562	552	599	578	560	537	564	572	560	561	573	548	582	592	577	587	537	605	587	577	603	576	570
598	510	554	558	622	580	551	579	528	539	643	539	582	532	576	531	576	540	552	573	546	578	576	575	548	603	549	573	574	572	576	582	590	541	582	588	574	630	535	568	558	558	570	561	599	564	571	579	586	589
553	585	564	556	551	531	570	574	553	565	576	550	554	569	558	591	553	546	579	559	555	609	573	560	588	577	582	580	590	601	542	572	581	559	572	598	574	571	599	556	550	562	576	554	565	546	582	571	595	597
590	594	566	540	564	580	562	552	570	584	590	605	586	589	554	537	559	617	567	595	577	565	582	584	534	580	571	559	580	574	524	558	582	584	569	593	550	572	550	574	558	582	575	559	554	575	567	547	595	585
602	566	554	582	580	567	609	558	560	604	578	553	561	544	543	607	568	535	576	587	556	564	633	568	589	555	559	585	551	614	552	585	591	560	576	567	565	607	607	585	601	573	571	598	588	598	633	604	572	625
578	558	595	567	582	580	599	579	560	594	580	552	556	559	576	560	556	603	577	585	567	544	590	508	539	561	596	586	609	550	564	574	561	585	555	557	570	594	549	566	570	566	584	573	566	568	572	570	546	555
575	584	578	616	564	547	596	555	538	535	545	570	553	542	574	542	589	550	580	538	574	551	578	558	538	556	626	613	584	599	549	596	589	597	585	546	568	563	606	583	628	580	560	615	564	550	564	575	563	577
559	532	577	549	588	553	522	591	592	578	565	595	570	579	564	549	550	579	574	557	577	578	540	612	584	590	581	580	549	615	563	555	563	599	599	582	585	542	560	578	586	571	555	533	576	563	601	586	635	645
510	572	541	603	565	556	602	550	578	525	558	567	558	627	574	556	546	563	574	561	594	566	611	565	546	580	578	554	590	588	536	596	562	565	578	568	592	583	581	619	542	574	581	604	590	593	582	592	639	693
541	542	540	579	552	567	615	567	595	564	544	585	592	569	586	564	543	547	520	556	553	586	540	558	637	585	588	552	575	596	568	593	556	553	572	591	630	618	581	568	565	571	546	605	585	564	619	663	667	725
560	578	583	545	578	565	600	546	588	571	575	576	542	610	610	542	514	588	568	547	551	565	581	558	573	566	595	549	547	544	550	595	549	534	587	591	602	574	588	575	604	572	547	589	562	611	657	684	684	761
576	585	582	552	554	534	557	537	554	565	576	551	548	559	593	590	562	582	562	585	557	581	562	552	605	560	562	563	576	572	570	539	577	576	586	548	583	564	599	570	593	607	582	639	594	681	705	670	730	774
588	558	566	575	557	533	593	552	558	560	550	568	540	559	531	580	550	580	553	530	553	534	570	606	522	604	508	546	568	559	597	572	577	555	584	583	601	567	614	561	588	562	592	598	592	664	654	702	729	750
558	591	594	586	583	596	574	526	562	558	598	598	539	563	562	591	568	575	572	592	590	541	571	529	564	579	578	567	568	575	546	619	586	583	589	552	542	552	573	551	599	595	585	600	649	665	638	744	751	767
569	555	575	544	577	577	532	575	579	585	606	615	566	579	541	590	569	539	555	581	574	604	575	572	568	594	579	596	614	543	586	613	574	601	577	601	589	588	618	579	596	604	575	581	651	658	694	765	751	818
568	565	579	538	565	555	584	573	565	561	579	552	583	553	552	552	585	569	559	563	574	574	596	577	588	600	583	554	647	561	601	581	605	591	568	595	587	573	603	610	563	565	611	606	632	650	714	759	775	775
585	570	568	538	595	571	608	593	564	565	554	520	594	581	544	556	622	559	569	594	597	566	590	567	605	590	549	612	655	640	601	641	643	563	583	639	629	564	571	576	613	618	633	630	678	694	671	733	778	778
541	568	572	531	587	581	574	549	585	560	553	609	540	599	553	541	543	566	608	588	577	536	545	614	610	587	610	619	626	623	656	637	663	650	616	607	630	612	567	587	539	612	586	637	571	656	676	725	832	787
631	551	553	560	555	565	567	607	603	600	567	577	569	615	612	647	581	606	540	554	555	562	594	550	629	631	661	628	677	666	686	636	677	702	646	600	600	613	592	596	629	576	580	637	615	673	734	737	749	746
542	601	557	564	567	590	561	574	568	592	598	672	648	703	664	708	654	567	597	581	585	550	578	613	623	657	682	669	706	717	714	751	717	690	703	671	617	614	605	627	567	595	597	600	608	675	680	692	690	680
593	578	548	601	549	524	587	567	580	605	561	626	656	616	600	647	572	538	569	608	566	552	583	626	620	617	652	706	713	708	773	719	698	695	685	708	652	612	610	587	579	587	586	588	580	589	622	623	571	629
550	585	562	564	575	589	599	583	560	581	591	582	617	569	595	561	511	619	617	604	593	557	570	588	617	641	659	713	762	674	823	774	838	747	727	731	661	654	622	623	562	559	584	576	538	571	626	538	589	633
571	551	564	574	586	564	602	564	579	596	593	565	615	598	584	651	595	592	615	577	585	597	624	565	632	627	661	690	720	747	754	763	780	719	713	633	724	620	627	578	602	563	580	593	561	566	630	556	578	581
552	562	564	605	540	565	599	589	622	597	592	614	649	670	615	650	602	586	581	580	611	625	625	607	630	655	702	716	713	714	770	771	731	755	729	736	711	609	617	610	592	560	586	573	583	578	567	590	568	573
561	555	585	598	576	611	611	576	572	662	605	675	602	598	642	613	658	602	612	629	608	619	621	630	598	638	644	618	670	697	664	745	690	702	676	713	628	643	599	581	581	583	629	542	555	559	561	630	560	555
622	593	584	571	580	577	585	634	583	644	655	708	659	651	709	640	650	614	652	611	599	619	621	590	635	606	611	668	656	628	694	689	665	706	664	615	668	635	578	576	564	584	558	556	540	545	559	577	578	592
537	551	589	548	574	602	645	617	660	634	666	706	655	661	657	661	599	647	623	670	600	580	583	583	634	615	617	641	616	673	709	653	651	634	621	624	588	611	578	593	577	579	558	600	603	592	592	545	548	590
561	562	617	614	659	642	648	626	707	699	657	688	688	650	679	640	613	608	606	622	620	584	601	599	588	592	590	626	612	625	589	636	579	602	616	667	582	573	559	568	603	598	560	583	576	546	529	567	597	580
579	544	588	607	609	632	676	669	695	645	713	673	679	687	636	660	626	613	593	631	607	583	563	618	587	602	597	566	599	569	600	539	594	595	626	583	600	570	573	571	570	584	588	580	577	592	544	530	534	609
573	584	607	655	640	621	658	675	683	690	732	682	658	701	648	729	650	567	611	559	566	590	609	550	578	594	564	588	574	602	587	588	585	574	565	536	587	566	599	561	557	561	573	556	583	537	611	600	586	546
571	609	562	517	615	642	623	662	705	672	709	672	643	661	643	644	614	607	610	566	575	584	586	587	601	587	624	598	575	574	610	605	577	603	568	552	591	573	616	558	556	564	572	607	564	539	579	546	583	607
566	603	590	643	623	638	642	618	610	694	665	681	669	653	656	657	617	590	626	555	554	572	561	602	603	572	549	608	579	590	579	560	575	598	582	573	585	571	584	578	573	606	609	560	607	600	534	579	629	563
563	607	570	627	601	677	672	657	630	684	633	639	675	644	622	611	629	595	611	578	578	587	582	564	548	584	564	549	578	541	554	585	566	543	581	593	559	561	611	616	562	576	592	616	560	572	552	593	559	529
540	547	560	599	542	668	628	606	616	612	601	664	617	618	615	635	568	598	607	606	581	560	566	611	584	560	605	637	603	568	583	614	586	562	544	564	574	604	617	597	580	528	548	592	570	551	555	600	584	620
539	602	588	601	590	623	640	622	623	613	591	674	607	598	579	581	582	585	606	578	598	600	546	599	593	621	538	571	629	559	584	565	629	565	574	622	603	587	538	633	603	580	576	614	545	581	583	540	602	620
542	572	577	610	576	620	623	588	640	624	615	568	627	574	615	565	606	588	566	557	551	621	627	597	571	572	574	575	614	558	573	602	563	594	583	582	579	595	564	588	577	610	579	568	541	596	568	576	597	585
555	546	631	582	605	596	560	541	577	588	583	577	558	581	561	546	598	587	598	566	607	569	578	554	577	608	531	595	580	564	553	593	579	528	585	612	581	587	576	554	577	595	567	578	569	586	546	574	591	584
591	561	609	589	541	589	587	612	586	575	543	577	567	587	551	586	562	594	569	608	573	625	574	587	547	537	597	558	585	585	579	523	553	580	609	590	596	556	582	575	539	577	588	562	586	564	599	592	558	616
586	527	639	558	559	572	590	555	588	578	632	587	597	585	574	559	575	560	567	559	610	581	578	568	592	544	576	538	566	585	566	587	578	597	583	566	562	553	587	576	575	600	584	591	585	589	549	570	582	590
563	553	566	580	551	584	565	574	535	571	573	585	563	537	566	599	585	559	573	565	605	624	607	582	541	594	591	589	573	546	575	604	553	567	595	587	586	547	561	579	610	549	580	605	576	586	574	605	526	621
574	596	552	547	582	607	549	550	550	585	594	567	528	592	611	570	542	531	557	618	570	566	574	573	552	581	589	551	566	570	575	587	569	581	591	564	578	584	584	566	562	599	589	569	567	582	555	587	546	544
569	584	548	542	549	597	555	578	579	556	571	560	568	569	564	585	542	577	518	582	576	534	594	561	586	601	564	605	544	579	557	558	541	545	596	581	572	536	584	577	563	564	590	586	514	588	584	594	580	567
557	570	535	559	563	573	574	549	535	590	602	572	575	555	528	566	582	549	565	519	595	573	519	553	546	596	526	602	561	605	616	599	558	555	552	587	522	575	556	570	569	583	572	573	537	553	572	603	580	590
576	599	575	570	560	588	534	562	572	578	584	571	608	574	588	604	594	572	557	580	552	563	565	576	528	577	626	552	582	586	588	589	580	601	552	571	625	553	540	562	570	571	579	594	608	598	592	570	568	580
548	581	576	569	628	581	581	545	532	553	553	603	579	554	558	565	563	596	597	556	580	562	612	572	549	552	596	583	555	557	566	577	571	596	580	612	569	589	558	595	556	585	634	539	557	579	558	587	602	599
587	549	564	552	588	612	621	602	567	604	563	573	531	560	593	561	578	619	555	587	572	589	563	581	649	568	565	541	578	572	576	567	572	580	602	565	586	565	584	580	620	575	560	588	583	585	560	555	574	601
597	553	552	554	556	575	587	596	587	587	563	594	564	550	548	563	602	552	556	568	554	584	574	550	530	565	595	589	572	573	561	555	577	574	599	567	583	558	555	546	557	578	560	548	579	565	578	562	582	566
530	524	570	576	558	546	567	558	569	581	597	563	590	536	562	548	564	576	571	568	595	590	578	584	581	557	562	580	561	580	571	580	573	591	555	570	543	590	549	582	606	573	571	567	588	604	575	570	572	587
535	561	543	575	533	582	568	528	536	534	615	588	548	563	570	578	571	541	577	577	540	587	569	564	537	583	532	556	548	540	573	586	586	603	580	568	530	538	599	536	574	543	587	599	573	645	592	560	589	595
568	548	558	546	582	575	600	565	548	526	528	562	585	583	572	581	568	581	578	530	536	558	571	581	556	579	591	612	567	583	566	556	579	579	595	536	567	597	602	590	528	559	569	581	545	571	558	545	552	564
580	545	575	539	510	553	577	580	555	589	584	559	571	548	581	552	535	584	597	562	538	591	541	552	586	573	553	564	568	600	606	576	572	600	584	535	578	555	605	581	563	555	557	581	536	576	534	554	575	567
561	539	579	569	584	524	552	555	578	582	598	582	575	585	578	563	564	600	529	553	582	580	600	542	572	585	576	594	589	541	573	554	614	551	577	544	520	608	607	580	570	582	596	603	589	558	586	549	553	586
560	587	562	578	560	609	562	572	571	599	548	562	537	572	613	534	612	555	562	563	585	609	571	595	585	598	567	570	580	541	576	575	536	582	561	606	544	550	568	584	577	591	558	565	568	532	598	608	571	593
574	550	549	527	575	573	537	565	575	547	577	575	539	546	554	545	552	572	576	623	548	593	552	585	603	578	564	590	580	601	585	624	584	596	563	578	581	557	573	539	576	517	538	577	580	578	577	554	627	575
557	583	555	517	547	562	589	587	586	583	542	603	552	576	533	543	601	543	553	587	592	550	562	559	573	607	567	578	575	559	594	587	581	548	588	581	562	554	585	546	594	585	607	594	565	603	596	591	560	602
567	619	613	609	568	583	603	544	590	550	552	571	547	568	546	544	570	565	621	581	553	564	536	560	575	582	560	572	571	605	561	566	526	570	595	596	553	595	568	587	544	576	588	575	610	522	625	543	538	536
578	550	546	603	533	606	566	575	573	574	552	542	554	579	548	554	577	549	540	569	579	580	571	569	578	592	560	596	564	590	582	540	597	546	612	644	560	573	555	580	567	570	570	585	573	598	553	611	575	603
548	572	557	569	541	578	574	580	541	594	573	558	567	529	549	577	551	599	561	585	587	594	541	598	595	569	602	589	557	538	592	573	566	581	607	581	595	598	551	589	589	603	595	588	568	617	554	586	586	623
586	600	564	556	570	598	543	577	525	545	566	555	585	594	562	583	579	565	577	590	595	594	605	579	588	577	550	579	553	576	577	588	571	586	564	590	586	579	591	569	593	592	576	563	557	615	564	538	590	592
595	533	569	587	576	596	535	571	567	554	577	582	582	601	540	580	566	518	610	578	574	580	570	542	573	543	594	543	554	599	588	548	551	553	577	579	633	588	575	555	592	595	560	573	572	582	585	572	544	596
561	587	586	572	565	556	575	564	510	571	516	562	539	551	578	564	576	565	545	555	518	583	542	588	570	591	541	582	517	555	571	557	570	571	568	570	602	595	564	549	607	567	593	570	561	587	621	652	597	583
548	556	629	535	531	578	536	566	610	580	571	570	583	586	554	539	575	587	660	598	560	566	528	581	548	580	554	612	610	599	539	590	590	541	592	551	576	558	597	593	616	575	601	641	614	606	604	558	582	568
560	557	593	535	577	582	516	582	559	534	542	578	615	582	592	570	577	581	561	573	572	546	517	588	545	589	518	572	592	547	550	577	593	585	538	605	556	547	522	581	554	567	589	635	560	602	632	573	573	620
553	580	566	569	573	581	539	575	568	559	585	590	608	551	581	571	591	589	590	541	561	610	554	571	613	566	540	570	559	576	572	588	548	548	569	536	567	600	594	530	544	562	594	562	547	584	571	562	628	576
523	538	559	552	588	526	539	581	549	559	593	594	562	580	564	571	565	572	559	558	536	539	563	532	599	589	564	561	541	572	555	575	586	615	559	550	539	541	608	577	565	558	561	586	602	565	588	582	596	576
540	574	594	566	554	521	593	514	567	559	551	570	597	610	571	543	606	605	567	590	546	557	555	584	602	583	571	588	570	559	565	591	540	591	580	573	602	579	566	560	540	574	543	615	586	579	583	578	585	570
552	547	533	584	574	575	590	548	537	531	580	570	565	577	515	549	572	587	577	568	591	604	573	538	573	570	544	584	620	568	593	559	538	562	627	552	584	578	593	582	552	600	566	553	609	600	576	632	569	565
577	570	522	563	576	513	554	537	568	570	583	555	569	563	572	570	580	567	559	575	552	601	553	555	548	571	600	599	564	557	601	580	581	568	614	587	596	572	573	579	566	579	554	580	575	564	582	582	574	595
550	590	547	579	581	561	569	577	567	552	551	593	600	554	583	562	576	555	597	611	545	568	554	573	565	578	558	589	560	613	610	558	560	546	589	567	599	580	601	547	580	568	578	593	592	572	577	553	563	544
577	555	599	578	567	560	540	551	559	552	519	584	575	561	540	582	559	539	551	574	566	532	518	584	563	580	606	548	591	561	538	604	571	558	575	557	583	575	603	612	577	582	573	650	590	568	579	594	608	573
557	594	559	573	571	562	560	591	562	573	581	563	584	559	551	616	551	606	588	533	564	536	567	547	547	532	542	568	591	523	552	562	557	509	527	564	546	591	583	569	588	573	597	564	651	555	523	551	569	556
563	538	614	555	563	581	559	545	593	535	533	608	554	575	574	537	565	565	598	540	547	567	528	548	546	554	567	611	556	613	562	575	551	576	579	545	598	552	583	611	576	565	590	585	546	592	570	542	563	561
525	558	598	558	571	572	587	590	575	556	572	550	592	602	560	576	562	547	568	552	529	526	536	549	606	524	580	581	590	554	542	581	570	580	567	579	608	595	639	583	554	577	577	592	490	604	573	581	545	558
571	606	530	607	588	587	570	575	588	568	543	612	566	571	563	502	571	547	551	584	572	579	528	578	559	555	570	545	581	572	534	581	598	596	581	557	585	596	569	578	552	600	579	542	589	607	557	615	594	575
572	545	534	584	546	556	590	563	579	576	549	591	563	558	541	567	610	573	556	601	555	626	568	554	591	589	528	567	556	573	555	592	602	583	572	590	575	566	573	577	562	570	594	542	624	602	518	582	602	543
567	583	546	573	534	555	561	591	564	576	545	573	582	574	529	568	564	603	575	583	583	569	578	582	608	550	553	574	588	583	582	551	593	560	597	579	599	605	547	537	588	617	585	572	586	570	586	547	589	584
527	553	545	540	550	587	573	583	568	623	543	602	552	581	528	572	551	571	554	573	564	584	552	529	591	575	576	613	578	598	586	586	547	525	550	587	568	618	608	593	590	557	583	599	552	552	575	595	582	547
551	592	578	567	548	593	519	565	589	577	607	548	556	567	563	583	565	576	558	543	543	565	606	548	604	581	560	576	580	588	600	579	548	514	577	577	559	572	595	592	557	635	601	592	570	577	566	584	593	591
569	554	605	611	539	578	612	535	520	578	558	560	575	561	573	579	584	557	554	556	540	535	566	545	569	603	563	556	574	571	574	559	562	556	562	534	592	613	629	569	588	585	589	597	547	562	572	566	576	582
547	595	557	592	604	586	598	584	586	582	550	580	600	576	602	591	569	583	543	559	575	564	561	550	547	590	550	599	558	534	546	595	597	541	561	558	561	593	582	606	624	544	568	601	597	556	558	589	585	628
584	575	633	564	574	567	559	600	577	579	557	582	605	549	550	564	593	535	592	570	534	577	550	574	577	567	562	583	563	577	558	565	619	613	613	571	569	610	600	581	620	611	624	563	549	549	566	516	587	612
566	571	586	563	599	600	535	574	564	592	580	561	556	575	571	575	573	560	551	534	551	558	568	564	567	577	546	598	574	589	586	533	545	562	572	643	587	582	532	623	590	641	572	584	589	594	598	581	530	555
567	562	557	568	568	581	620	593	583	592	599	551	592	590	610	577	572	528	568	526	579	576	548	567	600	546	575	549	565	576	537	597	569	575	600	609	588	615	584	604	562	576	577	566	587	569	571	604	572	599
546	577	532	602	597	588	591	568	606	556	578	603	553	585	567	564	550	588	546	565	547	554	563	567	572	577	540	571	595	614	570	597	555	572	594	601	605	601	620	617	576	587	567	583	549	575	562	532	593	576
564	577	569	582	588	557	568	596	570	579	587	588	596	598	588	574	568	528	578	584	588	530	586	586	600	558	578	552	575	575	555	604	574	547	582	575	598	570	569	626	562	581	559	569	583	574	571	582	572	566
516	597	590	583	574	602	572	602	595	603	593	624	580	600	603	588	590	565	588	552	543	585	575	551	598	564	558	531	573	581	575	587	559	597	579	638	609	597	610	617	556	642	606	533	566	562	590	609	577	578
583	565	588	587	540	598	581	605	639	556	617	588	638	569	578	598	572	568	553	547	557	583	563	559	565	560	561	554	566	545	602	600	617	616	654	608	632	674	634	578	639	600	587	556	608	594	604	577	625	530
568	561	574	575	602	607	569	582	599	594	601	628	592	586	596	575	588	532	548	547	556	592	563	577	565	575	601	581	541	551	578	582	602	581	659	600	667	639	628	622	564	599	573	564	561	571	546	568	554	582
564	567	545	602	601	562	576	603	565	608	551	600	550	584	555	607	586	579	547	522	540	556	532	542	603	597	547	552	589	598	582	601	602	609	616	597	616	647	657	637	614	637	582	572	571	564	623	586	564	561
532	574	583	570	597	579	589	601	579	608	562	640	556	548	594	552	576	583	546	584	593	592	585	599	572	586	560	580	601	569	616	619	641	574	661	644	669	691	671	631	623	642	575	576	571	538	554	560	584	562
559	587	591	569	579	558	613	592	576	599	590	641	601	576	571	571	591	545	580	582	555	595	564	604	599	559	573	592	620	600	542	596	670	648	681	671	659	681	655	657	582	591	545	561	605	561	583	596	563	557
537	574	624	565	573	589	612	575	538	603	573	581	584	577	599	556	598	577	572	567	582	614	513	569	604	556	615	573	574	583	659	614	636	656	653	610	693	648	657	635	632	630	618	579	607	560	610	555	597	609
574	572	630	594	601	626	608	575	563	576	596	573	578	581	609	592	581	556	556	551	552	539	599	590	530	579	570	567	600	587	630	605	612	680	666	684	676	662	677	641	630	614	620	610	544	544	577	551	582	531
636	613	615	619	639	615	617	613	558	579	555	574	551	569	572	587	577	575	593	535	575	523	619	563	591	556	530	544	608	599	611	659	663	628	703	709	682	718	714	696	633	661	636	575	603	550	604	600	567	570
594	563	591	619	616	596	580	548	595	594	561	613	573	576	570	547	559	531	569	563	570	565	578	605	626	567	603	577	610	566	604	636	679	690	712	718	737	736	693	648	599	640	647	589	565	582	579	593	583	612
568	676	616	644	595	617	576	580	610	592	554	567	555	555	589	561	594	578	579	626	565	612	592	602	599	576	609	585	605	626	653	620	655	710	699	668	701	752	676	712	666	694	614	582	622	544	601	608	584	587
630	640	612	586	612	592	557	564	535	541	547	585	577	584	552	573	582	563	573	593	585	582	586	535	605	624	602	615	627	612	645	689	683	738	760	731	770	742	728	682	700	678	665	663	552	592	584	578	620	581
617	641	635	607	606	622	590	517	566	585	569	592	550	589	582	567	538	595	552	571	570	539	594	567	586	583	612	649	640	630	661	691	699	702	717	805	730	727	727	669	700	651	639	614	591	565	565	568	556	572
628	626	626	630	646	573	535	567	551	566	541	556	558	530	567	570	547	557	577	584	580	583	592	616	638	630	616	614	564	676	744	667	727	693	755	751	739	777	715	722	670	685	645	610	595	609	568	572	586	564
651	638	620	638	583	609	567	542	585	568	539	591	571	584	543	565	578	541	584	581	581	602	554	574	634	568	608	661	689	674	653	708	703	758	736	764	787	743	705	746	648	695	623	642	606	591	583	561	556	554
649	606	613	622	614	587	608	597	562	562	570	549	535	668	585	601	576	618	593	588	572	570	596	624	572	620	515	703	693	620	661	706	744	713	783	751	707	761	784	716	726	666	692	693	614	584	556	569	580	611
641	634	616	612	616	560	544	511	523	572	560	545	543	550	578	614	569	566	590	569	582	564	588	615	606	627	611	634	614	642	746	723	686	727	699	793	814	765	711	732	699	669	646	676	619	572	589	562	585	593
663	633	636	616	586	581	581	571	529	537	562	575	511	638	579	603	594	562	604	608	599	546	588	645	608	620	622	632	638	656	716	687	730	743	754	721	800	767	725	677	670	716	655	595	578	595	571	560	564	576
642	652	680	593	606	550	570	552	580	550	538	569	574	639	533	583	590	537	591	585	598	583	596	572	573	600	585	662	694	726	691	696	774	744	776	723	661	773	695	697	646	677	647	627	585	612	575	589	541	595
646	686	669	620	606	582	561	556	558	562	569	564	537	557	596	560	605	565	561	598	604	590	591	582	584	647	605	657	698	675	677	688	744	802	714	677	762	715	745	747	679	670	668	577	571	570	574	570	548	567
640	599	634	613	607	612	582	534	568	553	593	563	583	571	627	566	525	540	570	567	569	593	580	545	579	580	664	633	653	651	679	705	702	718	701	785	748	761	735	733	651	659	658	572	559	568	580	581	538	581
585	619	650	599	613	620	541	551	566	574	558	574	587	565	556	557	538	556	565	557	582	561	567	618	573	587	596	646	634	661	673	755	735	758	713	725	772	736	724	696	642	680	628	625	603	558	578	577	565	570
651	639	604	589	589	602	575	527	559	561	582	599	582	577	544	586	602	592	583	595	538	553	581	553	619	571	635	623	648	651	676	695	727	693	712	700	693	687	701	695	691	636	616	598	601	587	579	580	610	546
677	639	645	602	571	608	609	551	579	512	537	580	597	587	567	564	570	569	554	588	563	591	587	551	603	592	580	630	666	675	671	686	695	706	714	724	727	686	747	660	716	646	577	614	554	539	549	561	568	579
663	643	634	559	580	573	559	568	581	580	537	571	599	601	561	601	597	588	601	593	591	561	588	577	586	615	606	603	621	624	679	724	723	712	722	709	687	753	722	708	669	684	600	573	579	584	572	560	598	576
624	621	623	569	550	536	571	563	555	623	545	607	579	614	605	611	602	580	569	577	566	557	553	603	612	589	610	595	642	646	658	705	713	702	725	735	739	682	708	646	675	622	627	577	558	574	604	555	537	542
630	694	634	600	539	600	572	595	623	601	633	645	629	624	652	697	646	672	623	659	597	617	565	590	561	582	562	611	597	610	646	670	675	714	658	714	710	723	666	657	641	681	592	580	589	565	567	538	575	559
578	637	560	577	554	589	575	586	580	602	592	652	657	707	725	695	651	715	692	602	635	654	586	553	562	596	589	588	602	626	615	652	683	714	693	711	706	666	706	644	614	649	569	565	585	604	561	575	602	598
587	632	594	568	514	563	566	612	612	667	668	735	684	731	756	696	748	710	702	683	640	622	604	595	585	622	603	597	584	642	634	653	651	712	668	686	717	725	701	721	639	612	629	571	596	560	596	579	589	625
610	572	580	548	588	512	613	622	588	656	719	742	723	799	747	751	754	747	655	669	605	619	620	589	553	591	600	574	604	559	618	634	647	656	668	679	659	676	710	707	674	618	578	549	560	576	582	565	602	574
595	588	561	551	552	582	572	619	603	657	699	706	749	784	772	779	739	753	725	681	717	651	646	627	605	583	606	567	552	581	576	586	640	706	703	664	703	708	702	644	602	604	603	580	559	553	588	604	590	563
575	549	575	559	557	553	628	591	664	671	675	725	744	715	761	754	759	756	753	678	699	653	629	604	590	502	594	581	616	553	583	628	587	647	661	655	729	673	634	650	631	605	610	558	565	529	589	555	567	578
536	549	579	578	555	581	592	598	655	641	675	699	778	762	730	724	741	722	769	685	641	679	624	584	587	549	562	599	560	558	590	589	624	636	618	679	654	675	661	649	605	645	589	577	546	584	585	533	574	528
559	571	577	574	565	632	602	628	621	658	695	731	760	796	756	751	746	728	805	715	657	693	616	588	550	587	539	561	531	586	566	561	618	617	637	629	659	640	640	594	608	609	548	590	572	621	544	589	577	580
533	588	582	589	576	562	611	630	603	676	707	678	689	738	745	758	724	769	699	716	618	664	620	564	611	568	592	582	580	567	556	620	604	610	620	631	639	660	673	624	624	595	608	580	554	584	577	578	532	594
559	592	534	574	547	542	618	611	589	642	655	713	675	737	706	726	748	689	661	671	621	624	581	534	563	543	546	561	595	584	596	628	592	628	592	584	638	628	617	605	598	588	565	587	541	595	617	557	575	637
513	556	539	609	581	581	605	584	592	644	659	636	645	640	715	677	649	617	628	581	586	597	569	565	578	575	592	562	533	593	573	581	586	570	605	587	627	649	621	638	630	617	596	562	572	557	593	552	571	560
528	541	561	580	554	540	549	518	578	583	579	603	587	608	556	598	606	594	591	574	576	612	540	627	585	604	635	602	621	587	585	595	630	597	595	629	563	601	597	613	601	599	589	577	594	582	526	556	557	590
563	531	547	551	534	565	554	535	531	561	538	614	608	580	563	581	614	579	557	604	655	621	632	634	610	618	663	653	654	616	632	625	627	639	615	564	601	570	626	622	611	594	587	560	565	567	578	567	592	588
537	572	551	591	541	570	524	535	557	539	562	564	562	593	540	610	630	609	623	609	673	671	668	720	693	677	677	703	731	667	671	702	650	673	607	653	568	577	602	617	588	560	625	575	560	569	606	589	575	563
575	565	572	581	553	572	542	567	553	568	569	563	566	530	561	590	595	612	631	665	751	696	723	692	672	665	672	767	710	661	692	675	667	691	675	649	630	623	622	567	591	615	583	560	556	592	555	574	607	541
569	573	581	551	576	557	589	526	507	546	568	569	556	593	570	627	650	658	690	698	721	691	700	706	754	702	702	721	684	701	738	728	683	656	641	667	627	613	582	606	589	621	585	581	552	604	548	572	541	594
556	522	539	580	549	580	557	559	592	594	578	593	595	581	591	622	655	674	722	674	700	640	744	715	713	727	736	714	707	699	687	699	700	652	622	607	596	571	593	565	572	623	602	591	566	573	580	547	572	546
546	549	554	557	542	553	563	561	533	537	551	578	564	580	607	652	676	659	713	729	678	704	716	780	716	691	676	745	665	685	642	654	636	658	623	624	609	603	531	645	621	565	561	599	538	572	575	578	580	585
577	542	555	561	547	562	552	593	527	517	543	556	585	599	637	647	713	657	671	725	711	682	743	713	708	690	694	668	669	634	692	597	618	614	578	572	574	600	594	595	611	601	579	606	530	574	550	537	546	523
543	554	562	582	569	536	564	587	532	573	544	559	626	599	656	649	655	718	702	688	713	714	721	705	693	692	693	726	650	653	641	612	584	566	567	566	569	564	612	615	561	600	611	604	604	560	581	552	593	592
538	526	582	553	538	557	552	574	542	595	566	650	630	628	646	636	702	761	688	726	733	729	681	760	708	679	614	658	638	610	572	591	544	616	569	577	546	599	596	563	586	590	599	575	563	543	569	542	570	568
575	557	575	591	538	529	551	595	570	585	608	630	568	667	650	671	712	719	723	663	700	706	638	705	665	631	581	571	602	578	579	551	586	523	602	576	579	530	517	562	605	616	592	588	572	540	549	559	561	543
572	570	538	565	582	592	524	543	559	578	580	603	643	622	648	658	666	661	666	654	624	606	623	569	611	588	559	573	564	558	545	569	538	571	576	530	576	543	603	582	568	573	591	593	574	554	600	579	561	604
560	529	560	598	586	553	542	593	576	606	554	579	582	628	631	571	584	623	603	584	611	581	572	578	579	609	556	575	562	530	564	547	553	542	565	587	583	538	572	582	582	586	559	611	577	598	600	579	582	607
615	585	529	584	542	579	587	543	566	567	585	604	588	579	585	557	581	608	579	555	562	575	576	545	596	560	555	535	590	611	535	549	591	599	549	551	558	596	620	557	571	574	583	574	607	582	599	541	539	559
535	539	591	590	566	564	595	598	539	561	581	555	560	563	580	573	541	560	562	572	516	523	557	553	576	568	579	606	595	583	559	550	601	544	603	522	547	577	602	531	563	577	614	625	547	586	592	552	535	636
577	555	552	551	588	620	568	535	573	540	559	544	616	563	548	563	559	543	586	556	558	563	507	589	558	541	576	567	557	569	571	568	566	514	567	582	557	565	593	513	554	598	586	601	593	571	548	567	576	575
553	575	542	579	590	571	561	558	565	589	576	543	578	565	573	577	561	578	559	534	556	572	576	568	560	544	546	589	546	549	536	552	558	570	547	593	567	554	620	581	543	550	585	586	552	591	590	627	581	574
546	575	553	595	574	547	553	570	542	557	563	574	582	555	553	528	589	556	552	560	548	592	543	609	599	589	567	574	595	554	543	545	565	603	565	551	586	564	532	558	580	546	553	602	596	580	547	573	609	541
572	583	566	582	575	561	604	566	561	578	553	607	534	571	605	581	577	551	557	548	527	545	559	564	572	550	539	540	576	576	563	598	577	545	590	560	585	554	622	546	559	558	586	562	585	574	601	555	568	616
565	543	568	566	572	556	559	602	577	546	553	603	606	620	587	526	572	558	555	572	547	565	560	576	572	540	587	527	526	557	580	590	556	594	593	555	594	578	543	529	601	587	558	582	601	543	577	564	617	560
556	572	560	541	583	544	573	577	576	626	581	534	595	595	595	602	564	570	627	558	525	533	578	568	524	567	599	594	560	553	592	534	547	533	545	545	609	577	582	545	558	585	538	573	571	548	593	528	599	545
524	581	533	557	519	567	555	552	576	581	605	583	595	593	617	580	597	600	653	592	588	522	634	544	561	574	542	567	596	588	568	550	570	555	572	533	537	561	590	536	552	574	647	594	595	533	586	545	589	542
580	545	576	575	579	568	589	586	606	573	604	627	572	646	652	612	667	607	611	603	620	582	607	594	586	586	554	559	570	559	569	560	595	578	574	545	581	581	577	573	559	562	608	604	596	603	571	548	551	556
568	589	525	602	573	600	585	578	593	638	586	616	630	639	629	640	627	666	649	603	599	630	573	569	593	591	546	560	559	551	580	585	593	547	651	616	552	560	552	591	534	549	596	556	553	564	559	599	543	587
540	550	555	541	545	563	604	615	623	616	627	608	616	644	655	697	682	663	643	639	630	602	545	541	539	549	582	559	582	560	527	551	583	549	549	567	567	579	562	604	605	571	581	577	585	556	529	524	555	564
510	517	535	579	585	552	590	582	595	572	603	630	675	608	678	667	691	689	654	651	612	642	581	562	572	559	549	543	537	550	510	530	551	565	563	586	567	589	548	545	533	574	558	548	534	598	565	579	588	554
566	581	571	587	596	557	568	568	616	593	619	639	624	685	675	668	679	673	668	630	612	595	592	570	560	594	548	578	537	561	581	533	569	549	580	559	546	554	588	532	564	538	601	547	582	557	557	558	531	568
552	571	568	564	559	585	580	626	602	596	655	616	647	653	645	678	654	658	661	626	584	596	569	575	525	574	559	570	542	573	605	593	542	579	543	532	537	580	602	549	576	572	586	578	592	559	599	530	570	559
571	581	568	591	577	590	576	585	579	582	586	634	625	645	629	687	596	617	596	606	565	581	579	600	566	558	561	559	572	567	555	575	570	587	545	538	534	583	506	561	571	582	535	574	568	553	571	552	556	567
573	569	543	565	549	584	583	603	565	581	575	615	605	663	627	592	598	578	607	578	580	586	574	575	564	585	564	598	563	511	571	573	595	570	544	563	562	590	558	573	556	566	553	564	577	543	526	546	547	549
561	573	573	534	564	561	573	595	568	621	594	580	565	600	604	620	603	605	560	580	601	530	546	589	537	561	559	548	559	531	556	581	546	557	538	560	592	559	621	559	552	573	573	570	537	555	602	547	566	559
566	585	571	552	583	564	552	577	602	541	610	614	572	600	604	555	583	585	575	583	582	592	614	564	580	540	584	528	527	583	592	545	567	609	558	556	593	536	574	550	604	558	577	584	612	538	566	538	554	579
568	611	576	550	549	564	549	577	578	554	571	598	569	568	579	601	610	574	570	556	593	545	584	582	579	542	511	583	607	586	551	619	567	564	554	583	567	565	538	598	557	527	546	561	560	571	568	564	542	601
569	574	526	565	583	627	573	547	592	599	551	575	668	563	565	575	575	573	574	590	547	618	571	584	552	569	563	565	550	578	580	533	571	546	550	576	560	550	551	572	583	550	582	590	577	565	566	547	560	527
546	529	549	555	566	551	591	605	607	549	576	561	577	549	574	589	581	551	614	539	553	567	522	528	583	529	578	555	561	548	601	609	566	547	569	533	578	588	542	600	571	523	552	559	558	554	564	562	565	536
505	553	594	549	549	576	592	601	596	550	577	586	541	550	559	557	570	538	548	538	584	537	530	598	566	561	534	541	569	592	559	559	539	539	578	526	514	589	564	578	548	602	563	545	595	546	534	573	576	547
572	562	579	561	582	575	538	566	564	582	582	567	552	553	547	526	534	541	558	559	523	571	553	567	545	560	534	535	541	546	562	598	564	529	531	557	582	589	594	535	553	554	570	583	582	555	559	549	585	561
566	543	542	546	540	585	603	568	565	562	539	610	520	568	599	529	592	538	556	555	628	586	553	540	559	542	548	520	537	603	595	590	587	535	566	582	561	574	549	602	558	582	571	552	560	543	548	558	582	586
536	549	560	584	597	519	576	573	587	564	556	553	514	545	558	552	572	545	546	535	526	563	550	537	574	609	556	558	580	528	594	538	551	560	578	556	604	576	551	566	581	557	540	552	541	540	544	575	606	590
546	551	572	564	545	571	547	551	539	544	550	560	564	556	540	577	556	550	547	571	519	568	594	543	555	604	546	603	557	541	565	571	553	583	582	584	601	567	626	589	573	548	549	586	558	583	557	575	539	568
514	548	536	558	562	570	540	546	535	558	536	565	577	550	514	555	556	535	541	569	576	577	547	534	570	570	561	578	548	547	555	564	560	579	559	548	532	558	602	541	513	570	566	563	601	580	511	557	570	563
534	567	551	546	532	607	550	571	538	597	548	555	545	543	584	573	564	586	567	541	561	574	527	572	549	546	588	552	569	568	622	574	577	557	585	570	546	564	542	599	575	573	562	575	559	543	559	574	579	550
519	545	562	592	567	554	511	565	529	558	560	554	545	597	539	555	557	627	579	540	580	576	589	563	553	554	521	585	555	567	580	564	626	601	549	593	529	545	551	543	572	580	560	588	565	571	579	573	563	580
555	564	587	568	569	562	579	589	552	551	578	552	579	566	571	550	542	565	562	551	585	548	544	568	529	551	580	563	569	555	559	573	552	532	541	575	548	578	577	566	569	578	588	575	554	543	583	568	570	628
550	547	543	572	560	556	608	584	571	540	561	548	614	564	548	557	573	518	516	548	552	617	601	554	608	577	570	550	582	603	629	540	558	579	563	565	547	575	575	563	570	565	608	576	553	598	564	599	578	556
528	562	537	592	539	548	527	565	559	523	524	570	561	546	563	540	574	532	571	564	579	587	531	559	569	549	556	563	595	518	545	534	537	551	577	577	554	533	552	562	600	562	527	574	558	512	542	566	521	577
559	581	563	559	581	549	529	533	525	529	529	548	555	579	608	559	551	515	545	538	551	511	548	531	537	579	551	538	549	564	564	578	558	555	585	590	585	586	554	542	552	582	586	569	518	536	550	571	566	548
536	606	571	620	542	578	546	538	559	563	551	551	553	547	534	574	568	543	534	567	555	541	560	559	554	543	568	565	601	503	566	541	562	537	554	557	575	559	585	584	582	545	564	602	592	544	563	610	586	547
542	556	523	571	539	550	572	517	557	564	501	528	531	554	546	570	526	526	567	554	544	547	532	536	530	552	534	577	573	528	556	535	531	541	563	574	529	543	562	562	572	571	571	589	593	606	555	565	570	639
538	538	554	530	542	589	562	578	562	536	546	577	551	539	606	570	537	542	551	554	569	569	549	525	564	528	564	537	550	571	545	576	555	577	507	546	558	554	572	558	549	592	562	572	566	560	558	568	583	588
573	543	584	558	573	514	533	502	534	547	543	560	577	544	539	521	535	573	563	556	582	543	538	601	532	562	581	597	544	567	603	565	565	576	570	563	574	547	524	516	571	556	579	547	556	553	519	570	547	566
541	528	519	555	494	577	535	579	521	540	537	586	574	553	533	546	544	556	522	560	559	564	568	602	594	541	528	560	587	562	579	554	567	547	597	527	547	545	534	537	558	580	544	548	551	596	591	565	553	564
532	565	550	543	533	557	543	544	519	544	585	580	549	557	561	535	558	538	579	595	553	573	564	596	546	565	586	564	555	584	550	585	533	561	574	553	572	544	557	538	540	539	545	575	573	569	532	532	559	564
561	538	547	561	537	554	556	581	540	556	549	568	559	559	542	550	561	547	534	507	534	565	555	565	569	566	547	560	570	562	560	532	560	555	567	559	557	575	587	587	505	532	564	558	560	593	580	554	571	582
538	533	566	521	532	556	509	550	543	540	577	494	562	572	519	536	574	555	551	563	555	547	530	506	528	573	569	560	553	520	532	580	561	559	586	606	551	525	569	537	551	581	580	526	578	581	536	550	563	548
547	540	593	581	531	582	559	541	515	598	545	544	541	539	546	555	560	537	560	575	541	541	514	542	550	550	567	575	529	545	581	577	607	583	579	560	562	575	552	571	575	557	560	562	537	563	545	576	535	578
554	564	555	508	545	544	542	560	581	509	519	555	530	535	559	570	540	566	581	546	544	545	569	552	525	581	550	544	588	622	575	560	572	636	523	570	582	550	557	568	544	556	557	559	576	585	560	535	512	566
549	516	528	561	558	573	521	539	557	529	576	589	556	550	559	584	547	518	545	526	570	550	600	558	563	530	575	573	562	571	574	623	549	548	549	565	553	573	573	545	571	567	556	546	582	536	576	559	557	555
515	569	583	522	527	555	563	564	576	548	532	566	539	537	564	520	559	521	547	523	504	562	580	568	625	537	523	550	593	560	561	580	574	551	575	541	551	539	542	555	525	541	595	547	556	580	546	530	579	552
528	529	574	547	570	576	566	564	523	553	572	556	508	566	548	550	576	562	537	535	529	565	591	557	557	558	561	591	537	544	565	532	576	532	573	541	567	562	586	580	559	578	565	558	535	549	569	564	561	581
528	598	575	568	530	566	545	564	538	542	530	564	536	554	543	577	529	542	552	535	564	527	534	562	583	563	576	570	563	549	561	532	563	544	571	550	564	588	533	552	588	552	567	588	543	554	567	558	551	572
526	539	527	555	536	530	558	557	532	533	557	559	544	534	563	551	552	605	528	563	556	565	550	562	601	556	525	576	532	521	545	564	564	573	583	549	575	585	579	582	555	558	576	554	553	570	568	542	570	583
560	532	545	546	567	567	566	545	567	524	560	519	550	537	544	578	560	580	565	550	586	546	563	597	551	535	544	546	526	564	566	554	547	565	565	561	586	550	561	551	577	589	565	551	527	561	521	554	563	573
573	555	525	553	539	549	494	557	561	573	574	536	560	557	552	563	560	581	562	523	531	559	572	543	541	631	544	548	517	546	545	559	581	545	568	559	511	586	535	552	541	556	555	571	552	550	526	571	524	548
580	519	505	530	528	543	545	527	510	549	521	545	532	541	534	561	558	545	523	546	548	556	554	529	539	536	550	568	572	533	551	551	535	558	522	545	544	560	544	576	568	554	585	582	555	542	555	558	572	561
548	544	549	580	516	555	565	528	519	551	541	586	511	575	563	534	541	559	594	523	543	512	561	560	564	531	535	589	567	558	577	580	576	537	522	571	614	562	569	564	533	552	590	532	574	537	542	566	566	556
541	548	543	527	558	541	532	511	527	552	568	550	554	541	533	568	549	557	520	549	509	534	572	560	568	520	545	562	543	586	564	572	575	549	555	546	573	534	596	548	623	545	547	544	577	563	560	582	566	568
523	539	562	534	517	528	547	542	573	555	560	552	535	586	539	550	547	580	566	549	586	537	603	560	493	555	572	571	518	567	535	519	565	576	562	553	577	587	537	523	571	550	552	560	555	584	521	593	584	564
550	554	572	561	546	569	599	542	518	540	529	572	559	600	565	553	590	560	553	550	553	553	584	565	554	556	566	574	577	551	545	587	525	554	590	556	581	526	581	579	554	550	599	582	567	572	539	538	563	566
540	556	509	564	486	551	560	556	549	551	569	549	566	530	537	563	582	563	538	560	540	571	553	553	542	545	526	556	544	514	560	562	543	551	550	548	531	544	574	573	550	592	565	556	545	575	528	568	579	572
559	546	517	543	539	505	527	549	538	524	570	588	598	519	546	568	563	566	567	577	588	677	582	552	543	530	575	540	555	560	547	595	569	545	529	540	530	581	564	551	570	547	561	541	574	551	563	587	563	530
515	564	598	561	529	566	552	557	549	544	560	573	570	579	560	530	534	578	548	572	568	567	571	577	602	577	584	584	589	562	564	549	531	599	564	585	548	525	571	564	581	547	563	556	590	549	546	531	609	544
530	502	561	527	518	525	525	542	546	566	585	557	536	573	534	528	556	543	573	526	559	586	567	574	563	581	577	553	557	540	600	573	576	555	557	530	567	578	536	589	601	612	545	552	594	622	590	578	564	591
535	509	511	536	542	540	543	584	575	569	555	586	565	576	550	569	533	543	555	576	571	511	581	546	539	576	550	536	582	536	567	517	570	569	544	551	512	570	532	546	570	547	533	583	568	579	563	548	566	551
516	505	559	547	536	534	544	576	530	544	552	556	568	590	559	575	534	557	583	568	605	567	530	581	554	562	585	551	575	545	535	520	570	598	545	577	592	589	604	577	574	528	545	559	555	577	561	574	563	557
549	576	590	574	574	571	556	542	588	538	566	543	563	575	556	568	595	572	553	552	593	559	532	565	576	554	570	572	548	547	539	536	538	551	538	569	559	567	546	603	543	600	569	600	572	554	613	563	565	565
538	545	529	549	521	543	544	539	568	546	586	548	528	575	547	572	577	561	555	561	554	581	530	566	542	564	534	532	548	570	534	551	564	580	569	552	542	576	551	544	522	574	577	560	573	570	566	569	568	545
543	550	536	560	540	532	542	594	547	607	544	532	534	569	574	530	632	571	530	542	565	564	519	542	560	539	524	533	579	541	556	579	544	543	524	565	567	559	565	509	536	549	549	537	527	562	518	566	540	546
536	568	531	520	559	561	565	545	582	542	549	552	532	575	573	524	571	551	555	575	543	555	570	578	551	563	545	545	558	563	580	539	535	572	620	571	603	573	533	568	586	547	576	559	562	562	543	539	552	547
541	571	570	509	549	535	544	529	546	577	602	554	562	539	544	555	544	539	521	556	533	555	549	550	558	530	520	544	610	549	572	575	561	591	578	585	579	556	538	595	604	561	542	555	563	568	542	573	545	524
531	551	547	577	587	528	521	545	556	535	564	577	529	577	508	557	543	533	587	521	537	567	565	559	581	552	539	553	544	535	505	571	548	611	577	565	560	558	575	575	574	540	571	572	548	558	550	573	548	567
530	549	547	529	533	560	527	554	544	558	573	555	575	543	562	533	529	548	544	549	523	544	581	564	599	574	575	572	551	590	551	551	544	577	559	574	533	566	532	538	527	613	583	543	523	589	578	521	565	590
528	552	553	526	527	528	523	547	556	500	615	546	562	546	564	569	524	548	536	553	546	513	543	570	545	539	554	523	602	578	549	580	524	555	545	579	598	529	554	559	533	576	564	549	539	551	553	506	559	558
546	535	545	538	570	523	577	561	552	538	621	581	550	537	539	549	571	557	522	577	565	523	574	598	575	539	530	533	555	539	541	578	562	528	542	590	569	542	563	556	522	558	529	526	564	568	575	567	538	531
541	534	522	519	535	545	598	551	581	503	521	566	561	555	572	521	543	535	572	584	526	533	551	529	527	579	550	546	575	581	557	561	587	551	546	545	539	540	553	536	601	540	527	570	552	572	534	569	555	586
557	530	544	581	563	570	560	541	545	560	546	562	569	544	551	562	561	533	556	534	550	528	572	579	621	556	531	562	543	548	578	538	534	529	511	560	558	531	543	552	530	590	574	575	562	543	572	541	557	586
511	547	573	539	558	564	552	536	589	543	577	501	542	597	543	561	527	566	597	539	615	557	542	529	514	558	551	531	563	576	553	544	541	548	544	541	536	507	568	563	544	564	596	552	532	521	564	585	575	523
505	540	625	564	517	548	543	533	529	572	564	556	541	606	514	536	570	540	537	564	535	583	534	551	529	536	583	544	551	560	564	575	548	510	559	532	559	587	584	584	549	563	565	590	508	565	563	560	561	547
523	580	579	519	538	583	537	536	567	545	553	551	555	534	553	533	572	535	510	568	559	510	560	548	539	550	600	557	546	517	540	574	549	572	532	619	529	581	599	553	555	561	564	549	562	492	536	590	562	551
522	539	532	514	554	559	516	556	525	556	550	539	583	595	519	506	530	572	547	527	548	588	558	554	570	563	551	543	565	530	545	567	561	531	570	581	552	534	568	562	591	590	544	505	563	519	585	558	584	538
514	559	524	507	546	534	532	530	554	510	573	523	552	552	529	550	526	540	567	535	542	549	541	567	552	557	557	567	535	554	567	567	540	530	545	546	537	525	614	542	565	565	542	568	539	532	577	597	542	540
495	541	540	521	528	564	510	502	538	551	508	499	529	564	532	568	556	567	531	570	562	559	503	554	550	552	575	520	559	546	595	550	577	576	536	566	533	560	513	550	542	552	534	547	561	519	553	570	518	573
534	537	564	539	526	572	514	521	528	526	549	518	580	536	571	598	546	542	565	525	557	512	562	587	586	558	589	547	563	567	562	557	571	555	546	527	554	570	542	533	531	575	598	559	533	553	553	554	546	535
489	566	535	550	537	579	545	523	570	573	531	587	533	538	530	559	550	547	572	542	536	589	537	537	558	552	580	602	588	570	554	536	560	561	550	577	560	533	538	531	585	565	533	567	533	598	567	567	546	520
536	551	520	513	525	598	550	549	526	549	530	563	517	564	530	540	557	543	556	554	546	552	568	575	552	568	535	520	527	548	560	575	551	536	552	585	563	539	577	535	547	550	564	541	544	552	537	583	574	545
522	540	548	561	520	521	545	523	573	552	531	578	558	560	570	592	546	576	558	521	555	562	530	548	560	553	612	553	623	589	592	619	537	556	566	544	559	542	531	575	539	546	582	562	548	560	558	555	556	581
535	547	521	551	522	523	531	547	547	533	511	541	480	541	540	524	579	555	572	543	556	587	588	583	533	539	541	600	574	528	543	597	542	582	522	562	544	553	587	542	524	567	571	594	554	574	553	534	601	558
520	536	501	519	534	566	488	536	565	547	555	516	543	529	550	551	560	540	522	520	576	564	546	592	571	541	649	569	560	548	570	582	602	560	550	548	561	547	557	509	581	564	540	518	546	551	548	574	553	561
541	559	504	542	526	540	539	535	524	548	544	529	526	566	566	539	549	553	577	540	541	560	533	575	601	509	585	580	521	584	561	572	551	587	565	575	538	569	577	532	552	529	514	564	564	553	594	594	593	588
523	529	536	530	566	557	509	520	530	557	566	543	544	545	567	548	549	541	554	543	549	564	583	598	563	539	527	567	601	536	573	568	514	525	559	544	557	571	535	535	561	541	540	574	585	593	630	569	590	628
542	551	577	532	566	543	568	540	551	521	511	527	562	547	496	565	548	530	580	572	542	583	577	546	538	588	578	581	533	573	589	559	546	558	544	554	533	581	525	548	566	530	543	545	577	589	561	559	554	566
528	581	535	558	566	547	585	586	520	556	552	529	521	569	564	562	540	581	581	594	575	525	545	563	573	530	550	551	499	572	545	520	561	564	562	569	571	557	542	542	526	570	540	539	557	543	554	576	578	561
539	505	528	524	529	532	539	543	520	517	530	592	538	526	498	549	551	568	568	544	559	537	535	573	585	557	515	555	556	532	544	537	514	541	536	554	518	517	549	554	543	549	530	594	547	571	570	549	572	593
542	507	539	527	512	496	508	500	545	556	503	568	581	505	544	515	540	559	523	563	513	584	529	541	534	545	541	529	517	555	556	578	574	544	570	537	532	561	557	542	560	564	530	553	553	542	564	570	584	532
582	539	565	550	580	580	530	559	567	556	593	538	557	552	570	499	586	531	542	552	524	560	563	561	558	517	530	531	531	556	556	548	556	527	552	553	543	552	535	562	536	568	550	566	545	566	531	557	515	590
573	529	569	546	532	534	574	543	534	532	511	547	515	593	551	526	550	554	527	552	530	578	538	549	529	522	509	542	551	548	564	542	553	555	553	549	589	568	560	542	511	567	539	543	548	582	560	547	583	568
531	589	550	519	559	543	523	558	515	559	559	545	521	539	560	529	512	520	567	506	524	531	562	556	580	561	522	547	553	563	542	554	532	555	571	565	532	523	574	543	531	541	541	575	559	557	557	534	567	567
567	541	558	549	561	572	534	516	543	526	510	540	507	546	549	527	500	524	531	544	521	509	530	529	553	565	536	554	579	536	547	509	547	570	557	556	557	617	575	521	570	576	577	578	592	521	573	552	533	559
531	516	533	567	527	537	548	530	553	553	552	534	541	542	539	495	546	526	550	541	571	540	540	537	549	533	553	553	532	549	533	556	519	512	545	537	545	569	557	562	580	547	491	570	546	544	518	594	567	566
552	545	530	522	544	542	529	554	519	574	527	529	548	529	523	553	538	561	552	538	572	536	506	567	535	531	541	558	536	552	535	534	542	543	540	536	604	555	579	588	578	565	538	560	570	548	571	565	544	565
531	515	542	540	564	519	544	510	503	547	555	542	554	559	562	532	554	538	541	579	547	529	581	553	580	565	580	591	547	565	551	547	530	563	560	537	521	566	585	555	532	592	584	587	576	552	568	539	538	554
562	544	508	554	532	571	512	556	548	532	539	526	514	535	580	510	521	543	534	495	515	585	550	586	591	532	543	533	547	579	540	553	559	560	592	563	588	574	576	546	546	551	597	572	587	544	545	565	571	556
531	534	559	523	496	562	507	562	545	556	559	535	542	558	541	575	532	577	555	523	523	588	550	551	547	531	575	531	540	542	543	637	548	587	535	527	570	583	576	566	578	548	566	565	521	586	591	570	562	527
523	527	531	552	551	558	553	534	531	519	531	562	549	532	532	556	555	519	570	558	524	543	565	554	571	538	559	577	558	537	579	601	586	597	547	577	541	566	574	564	579	594	549	557	576	553	533	538	560	590
490	511	554	548	520	539	610	555	527	541	548	541	515	564	521	539	557	532	522	527	527	524	543	551	584	547	551	516	542	556	552	541	543	569	584	537	540	556	579	570	551	566	579	556	557	555	544	556	544	584
532	553	522	544	514	554	538	479	527	534	520	548	540	520	537	544	516	525	522	554	543	545	518	517	567	561	612	558	579	582	556	603	553	547	552	565	582	551	610	576	593	554	586	568	523	541	536	578	551	574
521	561	528	550	517	543	549	540	522	542	550	533	527	543	542	551	527	570	537	552	596	554	546	528	539	552	562	572	545	554	556	587	585	546	616	570	592	567	563	573	541	555	547	564	532	535	541	562	624	551
522	586	512	523	542	523	508	533	542	492	540	558	588	525	514	525	531	542	533	563	512	584	574	524	533	550	541	539	553	557	551	548	602	592	574	558	543	585	571	538	551	533	555	562	585	527	546	536	564	567
522	548	522	548	523	522	484	532	563	543	525	538	554	537	542	530	513	529	526	551	548	526	546	562	519	534	545	562	564	599	509	581	531	553	584	562	566	522	536	550	540	569	595	569	595	552	543	559	575	518
563	521	499	503	539	528	530	512	534	558	532	515	511	539	550	569	535	492	557	534	535	570	538	508	547	551	538	549	544	552	546	570	530	583	543	551	566	555	560	511	535	534	549	558	546	532	530	568	530	567
513	564	521	551	510	535	537	516	529	541	547	511	521	533	572	552	530	504	519	516	532	540	528	547	570	555	518	545	551	591	551	544	562	582	552	553	578	531	557	536	546	574	532	540	538	560	552	527	580	546
551	530	529	504	524	508	501	490	516	560	509	552	539	578	525	548	538	550	573	554	547	575	575	503	562	553	568	537	570	555	550	552	570	556	553	544	543	585	558	546	539	545	539	566	545	548	565	547	544	563
510	527	545	567	518	556	513	512	521	517	514	551	512	504	524	570	533	520	590	496	555	538	548	549	559	533	549	555	559	565	537	552	546	558	565	550	560	570	528	521	560	541	574	550	572	536	521	553	566	542
521	512	547	536	526	545	556	542	505	548	520	557	531	555	526	532	536	538	560	542	544	536	522	529	551	548	538	540	564	544	564	528	532	552	530	566	528	546	566	567	598	570	598	558	520	558	567	542	564	583
530	555	536	559	521	568	546	518	511	580	539	571	500	571	549	501	536	534	579	537	545	511	521	563	577	514	535	579	569	540	524	535	525	551	499	571	551	549	532	532	544	549	552	533	552	561	518	517	547	545
524	524	515	532	507	544	512	538	529	539	534	537	541	541	534	494	588	539	530	554	540	562	544	563	553	551	594	536	539	483	557	561	533	532	551	549	542	533	555	546	517	532	561	541	557	576	530	552	552	534
501	562	501	492	542	523	543	557	548	552	560	552	536	509	552	542	520	567	555	558	522	525	547	531	535	539	524	527	576	539	532	560	564	559	573	587	527	562	533	570	547	539	559	578	535	514	540	538	544	553
514	568	538	550	542	536	488	504	563	508	522	525	575	511	506	534	509	531	518	519	543	534	542	516	521	580	538	545	513	568	529	503	537	526	512	546	520	564	543	536	547	511	548	541	539	507	547	525	596	592
534	506	544	531	557	519	494	501	506	506	525	536	535	544	568	506	515	532	538	551	530	545	560	523	544	542	519	545	550	563	525	550	568	539	554	561	574	535	538	575	539	530	551	528	534	560	544	556	586	517
522	501	547	499	558	511	522	540	568	526	527	522	502	536	526	499	500	548	529	543	526	567	516	521	530	522	531	560	516	519	559	515	539	531	567	566	548	545	553	535	540	562	571	550	534	583	556	534	524	554
533	508	508	514	538	555	543	509	472	527	527	552	574	526	505	497	541	522	552	543	490	549	546	542	544	516	550	526	590	557	523	550	516	522	527	532	530	536	525	543	581	575	533	561	533	567	556	556	567	551
493	540	523	503	537	536	558	526	491	527	546	545	554	544	481	548	522	530	576	528	544	529	554	544	565	536	564	549	544	541	530	496	583	585	586	525	539	536	557	549	517	561	591	560	555	524	548	536	521	549
550	520	533	556	502	525	479	546	529	543	488	520	536	542	513	547	578	514	547	540	550	587	529	515	513	539	523	539	525	568	578	500	525	531	535	590	533	548	529	574	552	562	586	582	574	568	556	562	598	561
507	501	535	507	522	517	538	514	522	537	543	541	565	495	554	536	514	536	523	501	560	513	506	564	531	548	522	509	531	534	553	563	508	524	550	515	532	572	564	549	576	572	558	561	568	604	558	558	545	539
527	524	529	539	534	520	550	535	539	530	550	528	527	538	518	556	547	497	553	553	521	541	546	543	536	540	534	512	538	550	533	558	543	506	538	540	542	563	569	597	541	560	586	545	583	570	537	542	560	562
566	519	491	526	493	532	537	523	507	544	547	522	514	550	520	522	528	519	547	493	543	575	535	535	501	530	550	568	523	527	516	541	551	526	559	556	524	509	546	570	574	573	578	545	592	575	564	567	585	558
544	539	533	533	513	527	510	500	571	507	549	495	574	549	551	536	548	513	544	537	573	508	546	522	541	555	522	584	550	509	514	557	530	532	521	552	586	557	557	554	532	576	529	583	553	555	563	580	570	570
526	516	504	518	528	520	533	508	528	529	520	555	518	505	530	544	487	510	509	515	518	538	521	515	554	520	540	523	514	536	506	545	536	544	515	531	570	537	581	529	558	570	568	550	588	554	550	578	560	552
521	524	528	522	529	535	527	494	559	536	537	536	545	496	527	545	555	501	512	533	512	509	588	529	523	546	539	509	550	559	535	594	510	567	573	563	539	573	526	563	547	558	577	550	548	540	585	555	544	554
517	556	553	527	527	551	521	562	526	524	547	546	526	543	513	565	573	547	538	515	612	506	521	544	545	539	498	539	562	534	560	537	526	555	551	521	528	554	523	518	553	570	518	516	534	519	544	558	532	583
495	507	518	509	544	550	516	528	524	541	522	549	556	547	544	505	519	510	530	527	532	550	566	539	541	533	549	546	578	546	549	563	570	518	525	547	563	551	526	534	522	564	554	528	532	520	535	572	539	589
501	538	534	524	523	518	534	559	542	566	518	511	525	533	543	539	527	555	526	551	572	521	529	515	501	550	533	567	552	532	584	531	514	564	547	540	538	537	521	525	527	571	535	583	549	518	537	536	560	527
517	545	532	537	492	495	535	511	540	545	551	564	519	525	516	538	526	514	548	529	544	528	535	535	537	518	527	518	526	523	517	515	540	536	523	507	544	540	494	548	532	570	546	542	539	556	521	537	538	541
524	509	492	549	489	526	527	573	534	523	531	512	493	525	532	519	555	565	555	525	525	579	536	531	579	521	529	526	554	547	503	533	541	517	539	547	532	535	534	558	552	585	561	538	540	562	544	545	564	563
523	514	533	521	531	531	489	544	550	534	536	530	506	528	519	515	560	556	548	550	524	492	541	538	558	558	525	547	553	530	495	559	527	567	513	513	514	579	545	539	542	540	550	536	555	557	547	563	565	521
522	516	557	530	517	537	503	524	497	536	480	544	523	535	521	545	549	534	553	514	561	517	530	548	535	530	530	542	561	535	521	524	537	567	507	552	552	534	529	571	558	547	529	552	528	529	506	547	502	545
515	509	510	525	507	529	560	539	508	510	533	501	530	549	535	523	562	545	514	549	525	509	547	532	508	488	499	543	515	507	530	520	522	546	539	528	536	547	536	554	538	516	526	551	517	563	498	526	554	588
539	515	519	482	538	526	506	514	530	573	546	522	511	593	521	529	535	525	546	522	558	514	517	516	559	544	546	545	507	550	545	511	545	514	513	535	504	528	523	506	571	527	582	526	533	546	528	503	543	502
541	509	513	495	532	526	526	528	543	509	507	570	539	526	535	518	534	506	565	522	492	548	522	547	531	536	515	537	551	544	507	548	546	555	545	545	520	504	554	566	512	541	537	537	543	540	553	536	589	531
496	532	530	538	539	531	530	494	542	522	533	522	528	560	512	539	553	520	495	531	555	534	558	529	536	536	548	542	514	517	548	591	515	547	520	573	528	523	543	544	536	558	528	512	542	528	563	536	559	537
506	513	505	510	514	542	525	579	528	507	564	529	543	513	507	508	551	535	570	545	524	501	550	530	551	552	509	554	531	535	531	559	576	543	532	519	508	552	541	538	518	583	538	554	509	522	551	515	534	510
520	512	537	518	520	491	519	499	522	528	523	533	524	539	486	504	502	522	511	557	509	529	541	544	544	562	524	568	534	529	528	526	580	581	519	484	543	541	506	478	534	503	547	559	529	582	519	499	561	502
495	543	477	491	544	512	533	513	519	539	515	519	508	544	483	512	522	499	522	533	523	509	533	518	524	530	520	525	552	593	558	546	491	578	500	547	554	558	519	542	529	573	554	528	553	557	557	538	573	577
513	500	512	540	526	531	522	543	515	514	522	519	520	538	537	506	529	525	551	552	539	525	514	544	535	529	528	575	509	564	554	540	529	522	545	549	511	558	533	533	493	560	550	509	542	554	498	505	576	524
537	537	537	522	513	506	523	506	509	523	537	519	523	537	518	538	542	508	561	568	530	528	517	534	538	555	549	516	573	537	545	547	549	528	542	573	545	516	537	545	537	558	542	564	596	515	508	557	532	537
486	509	530	526	538	519	508	543	489	530	513	510	535	515	509	512	547	509	548	541	548	541	527	523	485	546	514	533	554	556	547	532	544	533	570	558	537	552	574	539	522	562	565	573	534	524	513	535	519	566
511	536	502	516	489	503	544	540	506	522	503	517	535	507	523	523	539	549	563	519	517	519	545	532	536	556	481	596	528	526	565	524	534	531	536	576	539	570	529	544	551	524	532	523	504	542	515	547	558	555
517	542	526	541	508	514	500	568	509	526	560	516	483	501	496	492	521	510	531	537	569	524	575	554	551	517	514	543	526	509	546	554	561	567	517	530	559	544	534	515	566	521	534	557	450	535	531	535	531	555
501	537	492	524	511	514	552	518	533	524	538	501	530	509	516	531	506	520	508	515	553	572	561	530	598	569	548	522	529	570	520	581	563	589	559	567	543	519	579	544	551	552	600	534	513	535	550	546	570	554
528	532	515	495	512	569	504	506	497	493	519	505	537	511	521	501	532	512	509	518	568	520	522	524	551	565	537	535	516	506	541	550	558	575	546	550	545	531	603	549	565	529	575	558	535	525	544	571	506	551
508	497	530	527	501	514	529	493	512	537	546	520	513	559	551	505	506	498	554	519	544	506	513	514	569	508	535	489	550	574	561	549	563	551	543	526	495	558	563	532	543	529	582	537	571	498	535	551	543	549
514	527	543	494	517	520	552	501	539	519	548	507	523	578	531	563	554	506	556	543	544	533	568	539	495	534	522	488	513	526	561	537	527	512	514	531	532	502	539	564	558	578	571	525	511	566	525	550	534	566
532	541	512	520	544	538	558	546	528	552	530	558	523	582	530	522	516	515	545	522	525	536	553	545	493	521	532	526	523	539	508	538	511	531	510	536	535	503	551	539	517	543	542	554	543	531	541	544	558	543
494	527	516	505	514	499	503	523	551	530	558	544	493	541	513	519	486	496	511	519	491	506	515	502	534	535	554	521	520	553	570	524	514	541	533	548	505	511	530	509	529	544	528	535	531	542	528	526	524	509
529	508	499	516	504	523	537	511	516	534	539	513	525	533	525	497	504	541	498	538	522	517	530	525	557	493	504	535	523	514	516	543	521	513	527	516	516	523	553	522	525	556	538	528	536	551	516	527	519	544
507	528	537	537	538	522	496	551	520	542	501	507	523	529	550	494	535	497	508	489	505	554	497	503	545	524	528	514	522	508	536	541	515	507	545	563	539	592	552	555	523	558	538	531	546	520	522	510	540	532
517	502	510	507	527	517	507	508	551	505	499	548	530	543	539	530	538	526	565	518	521	518	501	525	541	529	535	521	518	538	483	530	519	527	547	525	541	565	538	506	501	595	516	551	535	511	520	529	524	548
493	485	530	516	527	493	542	518	518	509	553	559	553	561	519	498	544	508	490	528	512	499	521	520	511	581	544	528	514	538	541	533	535	545	522	519	532	579	508	508	534	531	507	530	525	526	533	546	549	541
505	501	528	506	518	547	513	534	529	526	535	523	548	528	540	521	525	529	503	512	499	513	500	539	525	522	507	544	507	538	561	483	526	528	567	497	535	514	522	525	535	515	531	535	584	520	543	535	561	560
517	514	500	528	528	499	502	515	516	499	487	525	532	522	519	535	534	516	518	531	547	518	512	508	504	512	541	560	525	540	528	533	533	509	493	520	530	551	490	517	510	547	534	556	543	546	515	541	571	537
500	547	492	506	522	505	527	515	504	526	523	516	540	515	526	526	528	552	514	513	490	511	531	511	522	496	543	537	533	534	533	523	533	514	501	541	515	519	506	533	526	553	537	507	535	514	539	526	528	521
514	472	507	523	531	526	527	549	485	517	523	535	526	534	487	540	508	539	516	508	520	538	494	506	479	510	563	555	498	506	566	528	512	574	518	502	547	529	520	518	565	522	535	546	523	574	549	522	519	527
511	519	522	496	492	506	531	535	506	502	526	500	515	533	530	516	517	527	518	530	554	522	529	481	505	525	569	566	517	520	524	532	550	531	473	506	527	527	525	523	501	557	517	539	539	521	538	547	528	558
526	496	522	519	512	521	512	523	534	536	539	514	535	498	558	574	501	530	525	535	507	531	522	532	536	541	549	506	525	535	529	501	523	560	498	499	537	516	526	506	514	546	561	565	562	532	551	520	540	523
526	500	482	488	505	542	521	509	503	529	556	526	567	535	520	520	501	514	526	513	525	550	523	521	538	499	518	533	505	514	505	556	501	527	500	493	503	538	526	513	551	540	506	541	541	545	515	549	523	529
504	500	510	510	537	543	487	536	551	520	532	528	528	511	509	491	491	480	501	515	499	544	506	513	526	530	574	483	512	526	554	535	516	521	519	524	510	530	526	530	514	528	532	517	561	519	525	486	530	527
516	498	500	526	546	530	537	528	570	544	524	506	509	513	520	525	531	498	546	553	503	539	539	518	516	541	506	534	503	521	506	523	516	533	529	504	546	519	485	531	488	535	544	569	511	557	521	529	518	537
535	509	455	513	546	502	526	531	534	506	503	507	494	494	522	543	507	493	508	510	500	528	517	538	517	511	527	505	538	520	514	536	513	547	537	492	509	524	539	524	553	531	511	531	512	544	518	531	517	516
535	525	507	535	539	523	524	532	556	529	488	498	524	535	507	492	516	542	523	563	512	521	509	512	491	493	527	557	532	532	536	513	555	504	506	530	537	512	530	544	521	533	550	517	514	521	524	519	595	541
487	527	503	523	503	525	510	510	519	553	560	497	508	525	490	511	508	508	536	525	491	545	516	535	512	539	531	518	538	546	523	512	517	512	491	515	555	543	506	504	558	539	490	555	504	495	525	573	511	563
463	513	513	527	493	486	516	466	528	498	518	512	491	488	499	497	527	506	497	506	511	533	490	528	542	485	510	499	501	556	532	551	571	527	525	511	536	527	537	557	545	538	537	541	524	531	539	543	563	528
524	531	519	497	528	505	530	494	486	522	501	490	487	510	543	515	502	521	494	514	458	503	549	531	519	539	516	500	515	503	507	510	541	497	529	525	490	518	539	512	523	541	521	500	551	527	507	520	542	510
502	505	527	530	490	519	500	529	541	524	499	475	482	522	473	549	538	523	508	526	517	504	529	539	486	503	489	506	523	534	517	545	547	489	508	530	506	504	535	547	514	570	526	530	554	515	526	508	525	516
503	521	535	534	528	507	519	488	512	528	517	548	564	528	492	503	528	508	535	545	495	515	556	510	516	493	515	536	498	552	501	539	534	537	528	572	523	514	506	531	528	553	508	529	516	555	534	503	505	522
498	531	506	513	537	510	514	503	521	481	521	500	485	516	510	492	505	537	524	521	520	514	524	529	536	509	520	494	517	546	521	515	523	527	513	549	528	532	546	537	533	564	529	552	522	522	497	525	525	515
524	502	488	516	485	502	522	483	500	512	474	504	541	522	476	511	523	510	538	504	514	503	530	527	505	505	493	533	540	522	518	558	521	479	554	510	540	532	556	520	551	510	546	532	528	526	525	539	511	534
498	500	536	502	519	543	493	508	490	521	479	493	494	517	517	505	537	562	540	507	509	517	515	533	486	548	519	527	496	523	542	546	538	520	523	532	515	512	534	528	563	537	537	555	517	516	556	556	526	542
504	517	470	511	519	558	505	517	485	499	511	502	514	497	539	508	502	509	511	505	528	556	539	492	542	536	525	505	514	496	510	544	512	525	531	496	538	534	533	515	553	579	551	550	561	527	518	536	538	522
482	511	490	513	513	501	529	503	488	520	482	469	514	517	499	508	558	512	512	516	532	546	502	536	532	532	500	522	508	507	529	583	515	520	525	533	486	519	552	522	529	524	516	537	519	511	531	566	518	559
479	520	507	461	498	488	501	523	511	506	510	533	527	515	506	507	508	506	518	479	526	507	511	525	526	484	506	541	524	561	499	510	511	540	496	580	483	501	514	499	523	509	536	548	524	532	540	522	533	526
505	481	506	506	532	502	482	504	494	492	516	522	508	508	519	499	505	521	500	505	483	534	524	519	507	484	551	543	524	522	503	522	504	499	547	543	527	515	524	515	467	536	530	538	523	507	542	509	505	522
491	478	499	494	479	520	499	531	500	527	515	475	520	510	523	485	487	483	476	525	511	516	513	503	538	515	489	494	563	513	483	523	515	518	501	502	537	510	540	534	500	545	533	538	539	544	564	519	511	541
481	529	508	469	531	513	497	499	589	492	518	542	526	529	523	569	487	506	514	498	502	517	504	522	551	509	524	539	550	501	500	514	533	512	524	542	544	530	527	545	513	523	516	563	551	524	537	503	553	519
516	498	505	493	505	497	467	488	542	544	503	527	500	489	509	485	495	474	497	540	491	521	518	492	521	491	516	502	497	512	504	518	510	543	524	515	516	536	543	515	507	520	535	494	547	542	540	529	479	546
480	538	507	491	506	502	504	547	513	517	509	495	491	478	485	511	531	564	536	494	526	478	520	497	541	502	529	517	462	526	510	535	492	517	511	509	538	532	510	497	527	528	522	548	506	551	556	521	524	498
492	495	490	518	512	511	513	515	480	503	529	490	520	537	506	552	578	558	514	554	515	522	499	499	543	506	506	523	520	520	518	546	547	513	530	543	512	513	490	523	528	517	518	532	525	530	516	559	522	528
482	515	499	485	493	506	490	522	506	499	505	521	511	543	494	559	544	519	499	488	525	522	508	483	527	514	515	532	513	528	516	516	516	520	488	504	528	507	504	526	505	493	529	497	521	524	515	508	534	519
510	511	502	512	514	507	485	506	522	505	517	514	510	526	523	518	522	528	514	494	488	512	534	502	506	533	483	508	536	517	506	531	509	518	511	522	507	517	514	556	515	508	517	518	540	569	564	541	506	549
468	506	494	485	493	495	497	531	485	531	503	529	519	506	504	523	498	526	527	488	541	554	510	513	496	546	490	532	520	513	496	519	527	520	513	516	512	496	530	513	533	517	563	548	546	546	550	514	532	564
502	487	466	498	500	502	502	522	509	510	540	504	518	552	500	524	515	569	510	553	516	493	504	488	502	518	501	500	538	518	534	512	549	509	491	509	532	533	507	499	508	512	533	495	502	503	527	544	570	551
488	506	477	491	506	506	489	511	510	504	535	541	547	509	535	511	477	507	523	526	518	504	532	540	511	538	528	475	497	529	470	522	501	503	523	548	545	507	521	513	512	529	521	559	549	527	560	500	547	537
522	491	520	505	490	505	495	522	495	535	510	516	514	565	478	494	510	522	531	492	526	507	486	512	504	494	562	505	517	510	525	510	520	526	518	505	515	509	529	507	508	542	515	544	534	591	530	541	523	513
517	468	503	513	509	516	511	531	489	492	497	520	510	527	510	534	521	512	499	525	507	496	525	527	493	497	513	493	511	509	508	490	516	508	484	540	485	522	489	523	485	513	490	499	521	527	538	498	524	543
533	504	494	530	543	497	502	481	511	529	529	511	511	528	532	478	503	498	545	516	513	540	505	488	528	510	515	483	512	489	491	545	513	556	494	505	524	503	536	530	502	545	501	517	540	541	523	540	517	542
523	516	518	507	511	506	538	532	500	507	485	499	506	525	484	494	512	499	531	496	537	534	512	497	501	521	536	503	493	472	490	524	503	484	515	492	530	507	516	520	511	499	550	528	501	493	507	504	512	537
499	515	505	513	516	500	487	493	535	498	531	511	538	517	492	524	525	499	531	528	562	504	534	505	496	518	492	495	541	498	516	506	531	513	562	503	528	513	535	477	509	502	502	524	529	539	535	538	528	521
512	542	491	513	476	505	524	511	511	548	500	494	514	503	485	524	502	523	526	540	551	496	517	513	526	524	516	496	497	516	540	512	536	502	520	524	511	508	521	542	550	494	512	497	529	487	531	554	539	520
514	514	530	527	527	543	503	521	503	503	494	549	516	507	504	504	491	506	511	513	501	522	509	505	535	495	506	509	501	507	522	526	508	543	529	500	539	553	505	515	514	535	507	517	539	489	520	541	527	529
530	507	504	491	529	464	501	503	526	514	514	495	475	506	508	552	484	505	524	519	502	493	524	526	532	529	505	497	548	477	517	502	509	520	516	492	503	529	509	506	533	512	519	530	528	492	496	514	542	545
493	496	483	516	501	493	504	490	499	480	489	455	500	510	508	527	507	494	502	503	530	478	481	523	517	536	535	501	528	506	514	509	557	502	519	528	527	513	495	512	523	490	518	529	526	510	517	546	496	500
515	486	496	476	510	534	480	515	511	506	490	488	517	526	497	485	529	499	491	515	494	505	510	501	504	475	518	512	507	517	511	513	538	510	544	466	567	513	498	528	506	510	554	509	531	498	513	530	493	519
483	545	503	515	494	511	502	473	475	472	499	513	490	494	502	507	496	484	524	503	496	501	505	484	510	477	494	534	494	520	483	516	526	488	514	500	515	510	504	493	519	536	534	530	508	535	520	495	517	505
482	493	467	523	491	502	509	488	483	521	515	440	539	520	498	489	530	510	480	506	508	524	498	499	505	515	500	489	524	512	468	511	521	504	510	513	523	505	536	542	528	483	550	509	539	534	490	539	516	519
503	507	514	528	483	477	501	499	494	499	494	511	505	513	467	483	501	502	505	514	473	491	519	471	528	476	524	485	512	504	537	503	493	485	509	497	518	528	528	563	481	521	497	552	532	547	502	516	521	506
487	484	517	515	483	489	491	524	469	495	512	500	491	496	513	514	473	495	470	497	499	499	534	494	491	495	486	524	525	504	514	550	531	536	537	498	587	503	526	504	520	506	557	532	497	520	535	494	554	527
515	482	510	487	513	491	489	517	499	508	472	486	485	506	528	498	515	514	480	541	491	500	517	490	516	552	502	547	533	520	504	546	523	542	486	529	524	508	525	502	521	500	512	495	504	497	516	556	457	515
505	473	482	495	495	479	491	480	502	491	498	494	482	506	482	478	471	483	497	517	495	505	513	523	507	505	538	480	508	480	514	547	525	526	545	540	486	497	549	523	491	554	529	555	508	506	516	534	514	528
549	484	509	487	460	503	491	490	492	494	485	538	514	495	508	506	483	510	491	515	493	494	513	528	558	537	514	502	521	532	546	583	538	538	532	513	536	517	557	512	538	531	520	527	490	500	492	531	490	531
489	489	508	486	483	495	520	476	489	467	510	497	489	502	485	500	475	477	528	484	515	512	515	490	542	486	512	517	527	550	551	563	538	553	463	531	540	504	528	484	507	520	517	502	535	505	512	489	544	532
470	504	470	484	497	514	497	468	462	532	506	497	472	511	484	509	484	508	473	520	493	512	505	494	524	524	524	542	552	522	587	540	564	552	524	526	532	489	536	499	501	501	506	516	508	516	512	502	491	530
478	478	513	516	466	497	527	497	505	479	500	493	484	500	484	499	520	505	518	512	504	490	551	544	508	523	512	552	511	511	553	523	556	579	542	526	559	512	512	515	503	523	538	521	518	512	491	515	516	535
467	474	473	525	478	509	471	531	502	498	485	495	557	493	476	491	504	512	525	464	500	529	509	505	502	491	523	514	530	545	561	580	554	545	546	533	520	545	511	491	527	514	510	514	497	504	543	514	500	493
495	509	496	461	482	501	475	522	539	510	521	486	496	502	480	520	492	495	520	509	476	525	479	514	492	506	510	533	508	530	586	586	562	555	558	505	514	491	512	494	535	503	537	509	491	537	512	526	507	512
492	496	495	491	478	445	509	496	487	471	502	518	502	487	492	497	505	490	475	514	496	475	502	471	512	515	520	531	558	537	538	528	534	522	541	567	531	498	496	550	508	494	500	513	483	506	496	476	501	480
488	507	478	472	494	485	523	491	526	531	478	485	497	506	510	507	483	493	493	512	496	478	515	507	489	501	529	530	545	565	557	530	544	546	542	546	483	507	526	505	513	505	487	509	532	497	513	517	475	522
469	504	531	481	497	482	506	485	508	473	496	483	498	500	507	512	508	499	486	492	470	492	497	488	527	529	536	523	515	519	535	505	564	523	532	540	546	546	536	524	499	530	537	517	487	515	491	506	474	525
510	497	470	499	528	511	469	487	517	522	495	490	469	491	518	509	515	508	520	529	479	535	521	509	511	515	531	504	520	518	535	507	525	548	543	532	503	545	500	501	467	484	540	487	528	520	487	511	535	519
477	484	504	459	494	454	480	478	499	497	486	488	507	496	512	541	530	518	506	512	537	472	520	500	498	515	508	542	553	496	533	569	526	517	515	547	549	503	545	532	519	488	533	505	517	539	498	527	522	491
465	488	461	502	513	497	500	509	502	501	480	526	513	513	500	571	505	541	532	576	535	501	516	510	524	482	489	530	552	517	528	517	537	516	537	537	503	520	580	537	512	509	482	489	476	497	516	488	505	513
504	442	495	489	480	518	532	512	494	476	501	494	491	505	529	497	564	537	495	515	515	546	523	512	532	516	554	499	541	505	510	556	533	529	539	515	549	535	530	526	493	499	508	499	510	494	500	529	535	515
496	494	471	476	471	516	512	492	475	479	510	525	509	543	545	514	530	572	561	503	494	522	494	515	494	510	510	510	562	539	554	519	521	524	527	530	532	563	525	531	483	502	506	488	529	497	517	509	503	504
487	484	489	507	493	492	502	470	496	517	517	527	524	529	537	534	471	529	535	581	529	514	524	509	532	499	496	518	532	556	489	514	535	491	534	551	544	511	521	507	483	515	498	506	518	517	503	519	487	520
486	498	465	493	482	483	506	509	490	522	485	503	514	528	525	555	507	525	513	532	501	507	497	511	495	498	521	523	517	493	547	492	568	515	504	531	532	522	547	505	511	543	520	510	497	527	537	540	497	485
485	454	496	493	452	484	496	495	489	503	521	515	495	508	527	504	510	496	506	468	518	468	516	499	508	521	565	506	501	556	509	513	547	537	526	515	526	549	509	477	546	498	501	541	531	479	514	518	527	494
469	482	444	501	480	495	495	486	514	511	484	507	487	508	514	508	488	489	506	524	506	522	492	489	522	503	499	502	525	536	529	582	517	540	516	516	535	544	521	517	502	514	529	511	502	510	519	490	504	522
467	475	489	487	511	504	493	507	512	508	517	514	471	500	541	493	560	505	515	497	516	508	490	519	519	520	533	490	522	541	522	531	568	547	556	565	542	556	505	499	524	523	517	489	512	529	517	496	491	498
486	504	478	491	521	512	521	509	459	497	500	526	485	533	511	525	506	491	494	483	494	479	495	502	469	492	476	524	515	547	534	545	539	548	522	538	536	546	512	537	493	552	526	513	502	502	509	521	505	516
490	506	506	492	483	475	512	482	490	495	521	500	509	505	475	479	499	473	485	491	483	490	523	486	511	486	499	524	525	519	515	505	521	510	522	547	524	522	536	515	551	478	473	519	492	506	491	501	517	472
510	507	505	473	497	484	514	475	496	511	524	523	504	515	515	514	509	522	468	498	479	530	539	499	523	505	505	478	504	545	528	517	593	507	531	496	556	547	537	515	493	486	547	512	506	519	523	504	497	494
493	476	486	492	513	463	491	483	546	480	511	508	507	523	476	475	502	501	496	504	517	537	492	497	499	497	510	532	515	491	538	499	530	528	505	515	512	521	529	495	519	521	524	496	516	519	504	501	523	494
495	492	512	479	470	480	484	477	478	486	507	510	499	501	482	492	479	516	509	508	507	508	484	526	532	522	515	503	501	493	530	501	508	544	545	536	544	536	495	517	514	498	482	511	527	531	478	499	538	503
491	500	498	501	489	492	496	507	489	494	496	500	479	498	505	490	558	501	509	490	502	518	514	487	528	525	528	553	520	504	488	529	527	511	545	518	550	492	545	493	514	492	526	526	535	510	532	499	516	511
501	486	496	491	504	468	486	482	459	494	492	475	473	496	485	493	477	521	496	471	496	493	499	511	518	504	531	531	480	523	507	507	496	478	489	545	495	513	513	508	505	523	514	488	500	497	528	498	510	529
508	513	471	517	500	491	531	483	568	480	446	484	515	488	496	453	492	491	500	490	530	521	494	519	553	551	503	531	504	517	523	500	534	504	506	537	516	521	492	501	535	524	505	504	519	514	507	496	520	492
448	464	476	499	500	474	513	483	470	473	478	490	522	503	482	518	486	466	527	528	521	481	530	512	492	505	509	479	507	516	472	514	494	499	476	503	489	487	523	489	504	496	485	531	537	517	514	503	499	494
499	478	482	500	515	486	494	465	484	463	498	463	509	484	508	478	484	500	494	499	524	524	526	487	534	490	488	508	512	509	493	497	459	496	484	500	507	500	509	478	514	511	497	535	469	489	521	520	531	530
457	481	493	462	485	468	479	512	524	483	476	504	501	489	485	490	480	501	495	493	520	490	474	487	486	474	499	476	500	511	489	518	496	496	486	503	494	490	515	510	527	532	538	494	524	494	547	518	506	484
468	456	500	490	471	514	501	497	472	487	470	503	504	476	474	464	525	498	502	527	483	513	476	480	493	473	484	500	493	474	494	481	471	475	501	505	504	508	484	512	490	539	504	482	525	496	509	532	508	485
491	467	495	493	508	476	481	494	479	506	502	463	497	495	468	505	485	503	492	470	499	500	514	523	486	490	489	481	479	477	463	509	495	485	491	501	510	512	502	512	474	517	507	498	505	494	531	492	512	505
461	477	486	486	473	490	464	502	477	481	485	493	526	492	446	485	470	469	516	482	486	479	483	519	484	484	490	513	462	502	491	507	501	493	489	505	470	484	520	466	497	516	487	510	515	533	515	534	509	529
474	479	462	459	475	489	504	461	473	480	484	499	477	466	489	477	516	561	514	493	496	476	482	508	472	488	477	490	492	524	511	473	492	499	502	485	503	487	496	512	487	495	497	505	517	469	482	519	526	516
456	463	458	494	470	479	478	466	480	475	488	522	492	491	507	537	458	510	514	485	491	464	500	481	474	471	500	478	482	482	500	485	478	486	514	509	484	487	491	480	482	485	508	492	493	497	492	512	511	489
458	489	490	473	460	497	481	479	506	545	478	456	480	479	488	527	481	502	497	488	509	538	504	474	473	482	518	494	465	482	520	531	501	537	495	519	491	489	488	528	484	496	502	473	501	495	499	506	474	479
490	458	449	504	491	505	469	482	501	528	486	483	508	511	472	504	495	519	510	510	521	467	481	484	507	464	466	503	511	503	467	482	453	480	478	484	477	491	484	484	479	480	496	515	506	495	533	513	524	481
431	474	495	481	454	510	485	494	502	476	476	485	505	498	494	506	485	479	474	517	492	484	466	543	476	492	507	474	513	464	503	509	508	475	478	496	485	471	499	471	513	490	492	476	527	493	476	507	468	540
479	489	441	491	477	501	494	491	473	496	453	481	511	482	490	507	476	501	530	513	492	493	494	521	516	519	516	492	477	469	479	501	479	517	484	479	488	477	496	474	479	508	484	467	469	493	488	503	498	511
445	489	479	470	478	447	470	476	476	468	485	490	483	504	474	461	474	493	496	500	492	484	509	499	485	469	476	469	467	485	467	477	499	514	482	472	505	481	483	482	525	483	492	484	510	495	515	523	499	464
470	516	477	454	487	482	472	483	477	525	500	514	513	489	496	477	516	461	476	495	469	465	503	487	472	495	516	480	490	517	488	508	510	510	474	520	476	479	492	476	484	492	511	483	497	471	469	485	495	460
493	468	498	473	466	475	472	479	476	486	470	476	477	492	475	484	469	450	507	488	502	494	486	526	495	483	491	483	504	489	510	487	476	492	482	494	490	483	512	523	468	489	483	479	507	484	466	499	480	508
466	479	465	457	493	478	485	463	482	457	492	480	493	489	487	515	481	472	459	449	498	489	481	483	461	466	489	529	481	500	471	488	449	499	502	488	504	519	505	536	459	496	503	493	494	508	498	504	492	500
477	490	471	456	474	499	502	474	472	490	513	479	467	514	505	492	487	481	481	470	480	473	461	472	504	479	488	479	508	494	502	491	502	519	498	478	492	501	496	503	508	462	478	509	524	505	479	502	495	485
457	494	467	492	470	482	456	472	504	486	515	516	497	492	455	490	476	459	504	476	461	490	488	473	487	461	445	482	478	474	506	456	517	460	476	495	479	503	511	471	492	506	487	478	503	477	468	475	480	467
457	484	460	472	469	504	525	508	481	492	485	454	492	466	439	480	488	506	486	466	507	483	475	471	495	462	489	471	492	506	484	451	478	514	500	464	506	477	487	475	487	473	478	497	492	511	505	512	503	504
479	472	456	497	467	462	462	481	476	459	479	459	469	478	482	463	496	469	479	500	474	472	492	487	498	479	483	496	478	482	505	497	472	496	504	457	479	501	524	524	488	466	476	475	498	514	505	469	483	484
484	473	484	497	500	461	454	454	470	446	480	455	479	474	484	480	477	474	475	441	471	471	498	460	488	501	471	481	463	466	487	505	505	500	469	478	546	481	470	503	489	491	489	509	502	525	463	503	502	507
466	486	467	464	466	464	440	454	472	484	465	457	463	467	487	478	500	476	477	489	474	458	504	519	465	465	492	498	498	499	474	508	490	504	509	477	476	483	506	520	518	466	494	497	459	474	471	474	496	496
471	452	483	470	460	465	482	467	461	481	474	458	472	476	492	483	502	463	451	485	481	490	509	504	483	479	490	504	484	468	476	475	526	493	508	477	484	496	533	471	507	520	495	479	473	501	507	506	518	511
470	481	503	494	471	440	463	495	477	474	457	470	483	468	521	502	468	467	473	492	497	496	462	489	452	470	508	470	477	505	509	507	508	473	490	470	467	484	487	486	496	493	486	481	481	467	490	481	526	494
447	453	467	464	474	492	468	460	454	451	499	476	468	449	459	504	462	467	463	469	491	526	480	492	473	494	486	470	501	455	473	464	474	526	475	481	487	493	475	508	480	490	503	507	477	460	514	529	513	520
466	491	454	468	476	479	445	495	439	471	464	503	474	478	472	479	465	495	450	482	436	455	496	512	482	485	481	464	470	485	447	502	474	457	485	479	472	460	498	481	496	498	486	463	485	512	518	544	523	473
476	491	471	504	465	448	486	480	498	462	499	493	480	472	500	480	485	483	488	474	487	497	506	455	453	482	472	460	455	491	461	493	491	472	477	497	494	510	477	475	469	488	488	494	502	513	538	566	506	522
465	481	509	483	457	511	455	475	475	477	454	477	457	499	461	491	495	487	482	468	463	463	486	518	483	483	459	477	458	486	468	502	482	461	472	497	451	504	516	497	480	489	490	476	488	507	555	539	486	503
483	460	510	488	469	496	490	457	486	483	461	499	462	467	484	482	482	458	487	468	474	496	465	477	498	483	457	467	475	473	464	488	476	461	489	470	486	478	505	477	476	514	476	490	511	521	544	547	531	516
476	498	504	478	515	478	500	494	478	505	498	471	475	466	471	468	479	505	479	467	468	493	487	524	484	534	482	498	472	496	478	484	467	489	483	481	498	484	465	489	470	481	504	513	511	566	532	537	556	507
490	504	477	494	487	479	474	522	465	494	502	463	492	464	473	478	479	484	486	472	461	459	460	457	457	470	481	480	481	445	469	475	480	491	492	475	482	465	473	506	510	506	504	521	515	535	543	524	544	503
457	491	486	495	483	505	484	453	472	480	471	481	475	475	453	479	477	471	463	478	480	496	460	462	486	466	472	485	467	470	470	479	458	502	496	478	509	476	489	499	496	510	530	537	567	533	531	547	513	525
457	475	506	479	503	505	469	467	448	479	476	467	476	465	489	476	465	481	485	439	470	454	474	456	474	471	475	522	465	477	465	492	490	504	496	496	462	499	484	490	469	536	555	546	541	525	534	513	546	508
480	500	464	498	482	518	487	493	466	459	493	461	458	450	476	484	458	471	481	460	471	492	501	486	476	465	485	448	513	491	468	471	491	470	490	506	467	509	545	534	538	543	546	543	528	576	539	537	526	515
486	480	482	503	464	463	490	497	465	473	473	493	448	481	471	460	462	487	483	490	453	491	476	477	471	495	494	487	471	478	489	479	490	485	467	487	538	492	535	523	529	592	553	558	593	567	568	557	498	554
496	486	490	473	499	493	478	478	502	498	465	472	454	487	477	475	470	455	465	447	440	482	487	463	489	461	492	477	455	499	476	482	503	481	522	500	517	502	539	597	539	592	556	570	555	575	547	555	559	534
459	495	485	493	488	498	475	453	473	457	477	473	456	496	474	482	483	461	503	488	472	466	473	477	486	471	471	491	492	474	493	482	484	516	497	503	471	522	552	539	558	546	591	579	560	549	546	545	523	548
481	484	498	501	471	513	485	503	478	498	497	450	465	469	478	491	508	491	477	492	490	483	460	496	465	492	468	462	506	463	499	498	481	523	508	492	519	558	515	549	563	544	571	574	559	561	562	529	525	560
459	484	483	487	468	473	500	478	459	480	464	482	474	482	477	450	509	465	478	487	457	478	488	486	491	499	490	474	490	484	441	483	506	495	521	507	542	543	553	554	549	573	573	584	554	547	569	574	558	542
484	468	533	481	476	492	508	491	446	513	494	501	471	475	478	458	453	495	471	498	484	480	504	494	506	474	480	466	480	477	479	482	481	501	528	510	579	568	553	608	614	578	588	593	607	529	582	541	541	540
461	450	496	476	456	498	459	498	483	468	451	433	494	455	497	465	478	481	471	495	502	495	476	477	460	462	500	473	468	518	468	517	505	504	538	504	495	573	569	564	550	645	585	556	539	608	555	560	561	544
474	496	472	457	442	452	450	460	472	480	498	464	467	497	488	486	499	511	465	474	481	491	528	462	478	487	472	494	487	477	500	506	520	518	529	542	559	556	567	578	561	573	557	574	564	581	596	562	548	522
494	498	472	484	479	487	491	493	475	435	477	480	472	484	495	505	495	485	470	468	492	485	476	508	518	497	513	486	467	468	524	531	506	566	556	548	566	573	555	581	572	609	589	618	553	607	580	565	564	551
460	478	480	473	457	462	471	445	475	471	497	483	489	478	517	487	467	458	496	474	498	481	486	500	491	500	485	442	524	470	497	508	493	555	583	599	523	599	579	628	573	584	567	582	624	605	611	543	593	564
475	473	468	466	451	487	485	455	473	482	494	459	468	475	454	487	487	504	464	496	497	498	501	486	464	486	452	466	470	477	475	527	525	547	548	599	578	540	617	582	582	649	589	595	560	600	591	565	569	557
455	447	451	463	483	470	492	465	483	470	487	469	482	465	474	477	476	461	469	507	458	495	449	498	448	481	473	453	480	484	510	480	529	534	545	579	546	563	566	601	617	601	611	584	644	527	600	557	567	560
456	455	448	442	457	462	445	483	480	451	485	488	462	474	478	480	477	503	492	487	488	466	475	489	500	455	465	492	491	522	497	543	568	559	584	558	592	575	598	603	606	608	607	599	578	546	585	575	581	565
467	439	469	441	476	473	463	448	456	518	478	461	466	470	466	464	480	471	486	486	468	473	460	476	477	459	489	476	489	495	566	533	527	571	583	588	594	615	571	573	581	567	571	563	609	535	569	575	542	546
468	473	454	434	449	447	467	466	463	459	475	460	471	461	462	471	517	458	495	490	455	499	474	471	481	477	465	523	519	542	527	552	575	556	590	624	545	592	580	588	606	573	600	625	578	598	554	559	554	566
449	445	471	482	453	473	452	465	454	460	465	466	473	489	480	447	466	457	451	497	496	465	461	460	469	494	499	486	520	492	531	563	567	540	539	592	580	594	571	562	594	610	608	555	573	602	581	554	564	528
446	448	462	457	470	458	456	466	462	461	445	472	467	472	457	491	477	475	470	483	498	466	483	484	466	497	541	521	541	564	548	578	548	514	563	582	561	617	582	612	604	599	611	648	626	596	570	558	597	548
472	449	442	443	469	477	462	482	451	471	472	455	499	507	453	461	473	489	453	462	460	468	475	454	498	486	520	490	523	564	501	562	590	534	561	593	578	608	582	544	599	542	586	608	581	536	587	574	538	516
440	464	440	451	447	439	456	453	454	473	466	483	456	467	481	475	483	449	445	465	482	488	494	453	462	480	516	504	503	526	536	545	526	542	549	574	554	561	623	588	574	598	602	571	576	560	552	539	562	556
476	476	454	465	439	477	494	451	479	465	456	460	493	462	455	481	457	464	489	471	484	460	463	474	497	511	524	496	517	515	541	565	534	560	550	572	537	575	565	528	553	581	549	588	580	563	540	539	534	560
465	478	444	459	431	450	448	460	462	439	451	454	469	444	473	459	462	474	444	473	452	523	483	445	485	481	501	508	514	515	532	537	563	529	566	524	500	578	569	580	572	559	552	583	522	545	542	536	531	528
457	459	442	492	468	449	469	447	472	491	451	468	456	440	473	448	472	449	461	489	490	463	441	450	471	473	444	489	509	515	529	564	520	533	590	523	563	564	585	592	519	597	561	553	612	527	558	561	526	516
454	460	460	441	461	471	459	435	428	438	459	480	448	439	461	470	471	426	480	465	455	464	471	464	460	460	475	531	475	537	548	567	557	549	545	581	562	588	583	554	596	560	567	605	548	535	518	495	556	487
446	467	466	451	451	463	465	463	453	466	471	465	460	466	470	463	458	460	479	472	471	450	457	476	456	440	490	506	492	491	550	551	514	557	567	537	547	535	552	541	600	561	579	520	554	540	491	544	525	531
448	426	441	470	468	436	449	453	465	443	447	465	457	460	455	458	431	460	442	456	457	480	456	469	466	466	449	472	473	505	514	511	546	541	524	524	557	564	563	533	574	574	549	565	515	518	519	521	494	508
446	455	445	459	431	475	449	430	460	467	456	461	441	482	477	446	452	458	463	445	496	461	451	468	436	472	469	446	494	533	511	495	551	522	539	577	561	568	536	516	546	544	513	534	512	554	526	490	494	502
466	440	438	462	438	433	437	479	463	427	438	449	459	453	457	476	466	464	473	485	472	441	446	455	464	497	475	483	499	524	526	502	520	561	518	534	521	526	526	539	503	543	507	481	507	507	481	509	482	508
453	446	463	461	454	458	464	462	449	453	466	468	431	455	454	463	458	461	459	472	435	474	469	481	459	470	474	470	512	515	463	518	496	527	513	534	531	540	537	562	550	513	544	501	478	511	488	506	506	481
443	466	457	434	444	441	465	442	460	471	471	444	453	468	468	442	454	448	442	488	452	467	442	473	461	459	470	491	471	462	483	516	514	495	515	515	510	550	483	502	525	488	501	544	483	518	487	496	477	529
450	480	457	450	435	438	436	440	439	442	455	466	443	451	467	444	460	442	477	473	457	465	471	482	503	458	513	440	483	473	479	495	498	513	504	542	509	521	482	508	453	493	507	510	470	443	472	517	486	506
440	468	454	447	442	466	458	469	454	457	472	475	440	439	467	460	451	488	472	420	466	474	476	457	483	447	441	491	465	482	488	492	490	493	494	482	512	517	483	506	487	465	501	460	460	474	468	440	501	499
435	450	467	437	449	458	461	428	453	441	434	439	462	447	464	468	424	464	458	461	456	458	472	457	442	451	494	477	478	487	479	480	487	520	506	483	483	489	483	486	470	475	479	476	484	477	485	447	464	483
457	447	448	438	441	450	448	462	446	455	452	452	456	463	493	486	462	445	473	463	486	460	441	462	467	436	416	462	463	482	466	456	498	476	485	514	456	475	477	474	455	480	461	485	474	468	449	449	496	500
447	449	458	446	453	452	457	426	446	449	445	440	464	469	444	462	443	451	472	434	473	433	449	455	457	451	463	478	460	477	465	467	454	456	475	485	476	477	467	478	441	475	460	461	460	453	458	483	448	498
437	454	450	463	456	483	455	455	449	446	455	460	440	455	472	457	437	431	449	456	441	458	462	428	464	462	453	456	458	464	454	504	453	495	474	473	455	462	437	451	466	459	454	479	468	459	476	465	469	460
455	454	454	459	445	438	444	456	431	463	433	440	444	439	455	441	471	461	441	451	452	467	460	443	454	442	465	445	464	466	463	451	484	451	464	486	457	477	470	456	447	460	476	472	473	487	479	471	477	451
458	427	437	452	439	446	439	468	444	446	440	428	462	454	452	458	456	462	438	429	472	431	448	457	434	439	444	476	467	445	463	453	458	469	478	465	468	443	440	471	474	485	478	483	455	453	481	455	473	470
460	441	445	442	473	442	457	437	434	453	463	468	449	433	452	455	456	438	485	479	437	473	446	460	465	487	461	470	465	460	459	451	449	446	462	455	481	468	486	470	487	481	449	473	469	464	484	478	458	484
437	418	452	451	443	464	457	436	444	447	434	468	451	429	448	471	461	443	439	462	453	461	456	465	448	453	437	478	456	463	456	450	442	447	453	468	460	451	442	478	472	450	460	472	445	458	464	479	474	449
464	437	438	464	448	443	454	439	446	433	473	443	430	437	441	444	443	457	425	462	462	473	452	425	434	446	448	464	443	454	446	459	480	451	464	468	443	479	469	456	416	478	481	478	442	455	467	449	465	458
450	427	457	424	441	433	457	434	452	458	427	431	453	440	461	459	455	487	445	446	455	461	447	458	455	442	452	457	443	461	438	460	432	457	469	470	457	475	444	448	459	490	448	443	459	468	478	480	467	474
455	455	439	461	442	469	449	476	447	482	449	478	439	453	455	439	454	452	444	463	465	437	447	464	453	445	450	464	441	473	483	450	473	449	462	478	472	481	463	442	456	446	474	449	475	459	506	448	443	452
468	437	471	461	430	462	433	442	444	464	471	441	459	435	452	455	428	440	448	444	451	461	448	449	448	456	441	451	473	441	457	433	461	467	472	453	453	454	478	447	455	471	478	477	467	476	475	464	469	457
464	468	456	433	440	462	440	455	473	451	469	442	439	458	450	484	451	460	466	450	432	458	425	461	452	428	440	458	439	440	462	456	474	443	458	441	464	444	433	456	440	480	442	453	464	485	466	448	463	470
443	470	472	456	464	446	458	456	453	441	434	461	471	443	458	442	440	435	443	449	478	455	459	457	465	420	448	461	466	445	452	478	463	466	423	473	440	456	477	464	440	481	435	464	449	479	440	459	482	448
488	443	442	476	460	440	442	450	436	454	462	445	435	448	471	458	462	449	467	428	463	442	448	472	490	450	443	462	479	454	459	454	468	459	470	456	415	448	436	456	464	461	472	475	456	472	446	450	455	468
465	448	436	454	454	460	458	446	450	425	442	449	444	451	451	443	454	447	453	447	456	451	467	431	451	472	449	459	466	474	460	439	460	457	451	456	470	450	459	436	456	450	461	459	447	452	442	453	452	455
455	438	453	440	427	457	460	460	457	453	451	439	470	439	447	455	421	457	451	455	445	471	464	464	430	462	446	435	451	449	486	451	444	470	461	476	499	473	453	456	454	447	451	449	469	452	472	464	474	462
441	474	432	463	454	441	454	449	450	458	464	439	444	465	435	441	434	439	451	445	448	441	425	450	457	456	461	438	463	446	461	443	441	471	458	456	427	452	442	466	442	444	466	462	439	465	452	455	461	468
461	463	476	451	460	462	461	467	451	424	437	459	471	466	438	439	421	463	451	457	445	454	437	466	439	436	445	468	456	475	457	459	455	470	447	482	475	444	450	479	447	461	462	463	466	498	439	460	463	464
451	471	464	438	447	448	456	456	434	428	437	454	448	442	447	447	460	451	444	442	461	465	468	460	463	442	444	444	491	454	459	446	441	453	450	470	471	423	466	449	468	464	454	471	453	450	461	471	469	454
445	440	449	453	441	471	442	422	453	436	446	427	437	446	454	438	453	460	461	453	461	484	465	478	436	442	481	460	456	461	449	450	446	462	448	444	459	465	458	439	450	449	455	466	468	451	468	427	467	448
451	451	442	450	440	453	415	439	448	449	465	449	458	453	460	437	447	450	445	497	454	503	512	485	485	457	480	481	415	454	444	461	453	447	450	470	439	478	449	450	438	505	489	471	456	463	458	447	448	450
446	455	446	446	452	441	447	416	429	448	444	439	449	456	459	442	471	473	453	470	516	485	499	473	505	476	441	466	442	452	475	446	448	454	460	457	441	451	451	455	444	467	455	459	447	432	475	471	466	471
464	435	454	438	445	434	452	433	423	427	473	451	424	447	419	453	467	472	481	518	537	540	520	505	492	509	479	477	460	465	448	463	446	441	489	456	440	466	440	452	447	467	451	453	457	456	428	461	447	458
435	468	448	439	450	442	423	436	445	420	442	445	441	450	447	458	446	497	520	528	547	528	590	497	501	481	485	434	452	448	453	437	450	464	476	446	447	444	447	467	437	443	463	452	450	462	468	472	489	425
438	447	433	428	452	411	432	435	418	443	442	449	468	438	448	452	482	478	529	534	537	540	538	555	568	500	507	460	469	456	428	443	458	442	458	465	428	443	470	413	449	453	455	450	439	467	452	455	463	452
438	403	442	445	432	449	458	441	435	433	432	447	452	468	426	456	510	505	518	560	602	589	598	556	546	555	506	480	474	441	464	455	449	434	453	456	459	445	459	453	461	453	462	445	429	446	440	449	465	476
435	430	444	445	434	456	431	452	412	426	440	450	432	480	441	451	470	494	490	530	521	578	585	602	581	479	484	478	484	459	474	457	445	439	461	464	466	446	453	442	416	457	449	459	465	470	452	432	480	455
432	463	440	414	454	446	430	447	475	430	444	417	436	455	463	464	514	485	535	548	511	561	562	532	543	477	502	458	466	453	453	426	448	446	463	453	447	448	444	474	428	457	433	446	434	455	418	434	452	465
426	438	452	468	419	432	461	445	454	434	450	457	460	433	451	481	482	442	544	499	533	539	535	508	509	511	489	447	465	478	450	439	462	448	463	458	470	447	433	442	428	433	453	450	445	445	451	436	438	474
431	446	432	433	449	455	430	446	437	425	423	431	442	429	443	459	450	471	466	485	518	518	501	537	487	474	492	438	460	456	444	436	433	446	459	436	437	446	460	452	444	447	452	476	443	448	450	453	446	453
413	407	447	433	411	447	437	429	427	430	447	430	425	435	453	459	457	446	452	500	475	503	472	487	454	487	475	458	456	455	443	464	457	439	437	408	431	428	449	444	467	443	450	432	420	465	443	449	449	451
435	422	451	434	422	423	449	450	448	430	459	417	453	430	453	445	465	456	464	449	462	467	456	448	465	465	438	449	451	438	417	448	438	458	444	438	439	431	459	460	434	466	461	454	448	439	435	464	459	473
427	433	420	411	428	455	445	431	441	431	446	459	417	428	458	425	428	421	452	463	456	463	452	440	452	461	449	467	439	445	448	450	454	458	437	445	468	434	465	443	458	451	453	443	451	478	441	457	453	431
427	441	458	424	430	423	432	422	422	414	436	470	455	438	437	446	423	437	457	451	447	468	427	438	467	444	452	443	452	443	435	457	447	435	424	436	439	452	442	446	478	452	456	438	440	438	436	439	447	475
427	427	447	438	458	420	433	433	426	431	447	446	448	429	431	446	439	439	464	451	424	445	494	451	459	467	446	443	452	431	452	435	426	457	447	445	440	429	440	451	435	460	451	479	443	446	459	447	454	449
434	422	432	444	427	430	430	429	425	424	437	413	428	460	425	425	457	455	442	437	434	432	440	446	445	433	434	443	424	447	422	429	439	436	427	437	442	463	457	433	420	439	436	441	444	460	433	433	437	457
[truncated: 974 more columns]
