# Supplementary material for: Simultaneous readout of multiple FRET pairs using photochromism
Source: Nat Commun. 2021 Mar 31;12:2005. doi: 10.1038/s41467-021-22043-0 (PMC8012603; doi:10.1038/s41467-021-22043-0)
Supplement: Supplementary file 3 — Source Data [file 41467_2021_22043_MOESM3_ESM.zip › SourceData/Figure3/Fig3d/rsAKARev_rho_acceptor.txt]

0.63004643
0.64434844
0.64747727
0.63834727
0.64351082
0.64156508
0.64556128
0.64210522
0.63897634
0.63968599
0.64050072
0.64260495
0.6350612
0.63685888
0.63772637
0.67895126
0.64363104
0.63926089
0.63537198
0.63358814
0.63869619
0.63896966
0.62950271
0.6352855
0.63896346
0.63380539
0.62765741
0.63430518
0.6353929
0.65019554
0.62543046
0.63029259
0.6231299
0.62417358
0.62446314
0.61987793
0.61768556
0.62056041
0.64451033
0.62408966
0.62172604
0.62497562
0.62036818
0.61987424
0.60826546
0.61674178
0.61993682
0.62069446
0.61890745
0.61890137
0.60927266
0.6198262
0.61092347
0.61548513
0.61549658
0.60906905
0.61922151
0.61340147
0.61591053
0.6168679
0.61265504
0.62330288
0.61173552
0.61497456
0.6131835
0.61509722
0.6143322
0.62112027
0.62190139
0.61908489
0.62689942
0.62269503
0.61868578
0.61501235
0.61896056
0.62173831
0.61301112
0.62390572
0.61863935
0.62002593
0.58425611
0.56826323
0.5588938
0.55631936
0.55349332
0.55783582
0.55642706
0.55506247
0.55425388
0.55228537
0.55439126
0.55500656
0.55043644
0.55019468
0.56219882
0.55522472
0.55460477
0.55710918
0.55360848
0.55083805
0.55449229
0.55230826
0.5519011
0.55353856
0.54838288
0.55508924
0.55278683
0.55259567
0.55040437
0.551045
0.55414289
0.55338943
0.55159736
0.55556703
0.5547868
0.5573262
0.55435824
0.5521242
0.55247611
0.55130035
0.55497628
0.55234683
0.55691761
0.55074561
0.5490604
0.55388832
0.5542956
0.55447847
0.55293441
0.5723083
0.55378383
0.55233628
0.55168164
0.54975176
0.55102712
0.56296718
0.5534777
0.55376393
0.55145842
0.55556643
0.55478764
0.55989921
0.5536983
0.55404437
0.55247009
0.55727315
0.55574858
0.55301511
0.55589503
0.55803186
0.55605823
0.55782342
0.55854475
0.55650806
0.55477083
0.55431992
0.55940318
0.5590108
0.55394989
0.55680186
0.55300868
0.55803257
0.55679333
0.55592316
0.55455458
0.54560089
0.55362725
0.555942
0.55340332
0.55918527
0.5558089
0.55518001
0.55629545
0.55738163
0.55738378
0.55974168
0.57626504
0.55495948
0.55823994
0.55712187
0.55576229
0.55321342
0.55497229
0.55664235
0.55543917
0.55557346
0.55588818
0.55782139
0.55610442
0.55525219
0.5543198
0.55649197
0.55980271
0.55436158
0.55934477
0.55461311
0.55567968
0.55825156
0.55763292
0.55644095
0.55502337
0.55792814
0.55820686
0.56456482
0.56093156
0.56058997
0.56328583
0.56726092
0.55912519
0.56004304
0.56498295
0.55876285
0.55933088
0.55565298
0.56021923
0.55824196
0.55817384
0.56243742
0.55723989
0.55722439
0.55997676
0.55705321
0.56128746
0.55910248
0.55730164
0.5615322
0.5563519
0.55889195
0.55827922
0.56397426
0.56107801
0.56241643
0.5583815
0.56147176
0.56283373
0.55691785
0.56321067
0.55931193
0.55844092
0.5605734
0.55536193
0.55810183
0.56281906
0.56141031
0.56047964
0.58616108
0.56137347
0.55844641
0.56381106
0.56351513
0.56073689
0.55851108
0.56131035
0.56144029
0.55903298
0.56238043
0.56124914
0.56028986
0.56128967
0.563164
