# Supplementary material for: Simultaneous readout of multiple FRET pairs using photochromism
Source: Nat Commun. 2021 Mar 31;12:2005. doi: 10.1038/s41467-021-22043-0 (PMC8012603; doi:10.1038/s41467-021-22043-0)
Supplement: Supplementary file 3 — Source Data [file 41467_2021_22043_MOESM3_ESM.zip › SourceData/Figure3/Fig3d/rsAKARev_time.txt]

-1222.6979894
-1208.933959427799
-1193.658431863706
-1178.842369276448
-1163.914893088417
-1148.839693610038
-1133.73786233166
-1118.8099735
-1103.968554259073
-1088.811958074903
-1073.835508081467
-1058.939638794208
-1043.822100757143
-1028.877353074517
-1013.890352391892
-998.9150190868725
-983.8565344606177
-968.960042545946
-953.7886515424709
-938.7972771023166
-889.8141680108108
-876.0536311243243
-860.6825755038609
-846.1881466177606
-830.745381569498
-816.0075037540539
-800.9540935583011
-786.0100105015443
-770.970884908108
-756.0882756575288
-740.9083865405405
-726.2363379277991
-710.9586472
-696.1185855227798
-680.5900347737452
-665.8385490459458
-650.9608527486486
-635.9178015285714
-621.0334464687257
-606.0004854494208
-586.4007797196911
-572.6874002803088
-557.6508046648648
-542.6707145972972
-527.571915769498
-512.6593755409265
-497.5718656185327
-482.5480969992276
-467.6057027949806
-452.7540033918918
-437.7055105996138
-422.8207025115829
-407.7674439806949
-392.6465849602315
-377.5855703563706
-362.3908654571428
-347.2698658675674
-332.6001709683396
-317.6254814961389
-302.6226716189188
-283.8979438667952
-270.0087651270269
-254.8752295254825
-239.930939008108
-225.0429663999998
-209.9799897146717
-195.004135442857
-180.0708327911195
-165.0362945830113
-149.9799163293435
-134.8273408459459
-119.8379683810811
-104.9747694266409
-89.9201557965248
-74.67856061428552
-59.56833698841683
-45.00585549768311
-29.83288038648629
-14.89711960888008
-0.002981930115765863
49.39734234324328
63.47912916023188
78.30806586293443
93.41361079922785
108.1966636945947
123.3821586104248
138.3236101722009
153.2539007521236
168.4212645826256
183.2666508648651
198.3853321266411
213.4885790189189
228.4507502729732
243.3775243316604
258.4679131498071
273.6732932694983
288.3912485826256
303.4235733602318
318.418029972973
333.351826702703
353.10391793861
366.6428573876449
381.7174045567569
396.8592943397684
411.803395514672
426.9727004324325
441.8205520918921
456.8001482386101
471.7458971235524
486.6332480146721
501.7703043749036
516.6021743428573
531.7209319729732
546.8976394254828
561.8173190440157
576.7304600532821
591.975557721622
607.096074337838
621.7174536691123
636.8161951405407
655.7324394833979
669.6205618613901
684.8030647984558
699.5893364745175
714.7721268320465
729.7002563420851
744.6301655702703
759.561898437838
774.665331091506
789.7010610444017
804.8159551366798
819.7782183579154
834.8717230509653
849.616630775676
864.9613398822396
880.2251160629346
894.6055851366798
909.8285169474905
925.0697827386105
939.7089274216221
989.4927452540544
1003.357574203089
1017.749509966796
1032.883308960231
1047.728106454826
1063.143553081081
1077.858861171429
1093.016082694595
1107.748294028572
1123.073124148649
1137.827073068726
1152.990734242471
1168.049548862548
1183.13929713668
1197.934594218919
1212.879579807336
1227.830465392665
1242.89690608919
1257.840350403089
1273.405243764865
1292.430381142085
1306.353204364865
1321.593248613128
1336.206819179537
1351.323432417375
1366.258965796525
1381.195766539382
1396.20197138417
1411.244027264865
1426.313044010039
1441.703077316989
1456.345780762935
1471.212826450194
1486.533896558301
1501.651563704633
1516.358559656757
1531.277332635908
1546.451819319305
1561.333851759846
1576.023693857143
1595.331842966796
1609.460279371429
1623.937929091892
1639.361921852124
1653.986000246718
1669.218956485715
1684.052353114672
1699.440065794595
1713.967899424324
1729.075887591892
1744.191578652124
1759.342833538224
1774.284473261004
1788.948718894981
1804.255363829344
1819.25433005946
1834.158946743243
1849.322095518919
1864.206056406564
1879.052513379537
1928.425299957143
1942.421393883784
1957.350820428185
1972.321944786486
1987.325985028571
2002.468895309267
2017.764176065637
2032.493721591506
2047.490534969884
2062.335935513514
2077.489343129731
2092.436088164093
2107.391248738996
2122.545131363321
2137.518275098456
2152.753823474518
2167.293038996525
2182.655627494595
2197.583751242085
2212.47948961583
2231.502954303862
2245.368731619305
2260.682726157143
2275.499234235907
2290.328148656757
2305.704834835135
2320.458759683785
2335.447271364093
2350.953510351352
2365.465953746332
2380.566776995367
2395.525463016216
2410.452517315444
2425.433440594981
2440.535679937066
2455.751860253668
2470.534125179537
2485.525126158302
2500.627661162162
2515.571837350193
2535.072292820463
2548.979843134363
2564.225337723166
2579.012685866023
2594.0005093139
2608.91272855946
2624.080926438224
2639.296916240155
2653.902511727413
2669.038030990734
2684.030736389962
2699.312039291506
2714.014497748649
2729.275046075676
2744.061106075676
2758.941703124711
2773.916921403475
2789.326259639382
2804.010808064093
2818.7975151
