# Supplementary material for: Simultaneous readout of multiple FRET pairs using photochromism
Source: Nat Commun. 2021 Mar 31;12:2005. doi: 10.1038/s41467-021-22043-0 (PMC8012603; doi:10.1038/s41467-021-22043-0)
Supplement: Supplementary file 3 — Source Data [file 41467_2021_22043_MOESM3_ESM.zip › SourceData/Figure3/Fig3d/rsAKARev_rho_donor.txt]

0.30190691
0.31965536
0.32043204
0.32217467
0.32057276
0.32147485
0.32235181
0.32205132
0.32033053
0.32174575
0.32118762
0.3213475
0.32250553
0.322041
0.32266787
0.32062864
0.32303235
0.32225853
0.32048675
0.32019818
0.32194194
0.3239204
0.32619685
0.32595947
0.32593074
0.3247118
0.32569996
0.32456586
0.32692388
0.3257004
0.32620141
0.32585821
0.3271769
0.32576406
0.32591242
0.32646048
0.32839453
0.32578951
0.32504639
0.32865247
0.32489431
0.32682303
0.3260926
0.32503211
0.32600951
0.32626981
0.32545677
0.32687864
0.32528892
0.32804179
0.32735255
0.32739988
0.32646057
0.32632211
0.32690427
0.32745495
0.3278231
0.32694262
0.32747692
0.32749701
0.3262459
0.32660776
0.32558003
0.3279967
0.32740438
0.32500944
0.32508448
0.32471174
0.32645044
0.32855356
0.32508096
0.32841128
0.32870197
0.32349196
0.32481018
0.32526588
0.32636902
0.32549983
0.32455662
0.32618135
0.33904034
0.35167253
0.35638964
0.35828453
0.36090001
0.36045524
0.36004242
0.36112985
0.35886073
0.36048877
0.35875356
0.36123267
0.36168048
0.36053455
0.36023059
0.35692409
0.36056319
0.36098206
0.35864058
0.36012921
0.35871223
0.36025742
0.36095497
0.36045358
0.3627674
0.36178005
0.36250079
0.35886174
0.36056072
0.36222646
0.36253226
0.36271521
0.36276111
0.36149815
0.36235529
0.36305657
0.3629145
0.36308897
0.36266726
0.36258221
0.36011901
0.36152443
0.35988879
0.36050344
0.36123133
0.36130169
0.36133614
0.36090687
0.36306229
0.35980779
0.35962015
0.36250791
0.36200398
0.36307046
0.36140618
0.37165281
0.3624604
0.36088049
0.36239427
0.36387649
0.35969496
0.36099365
0.36333987
0.3637552
0.36288863
0.36264417
0.36347818
0.36397392
0.36164528
0.36169755
0.36353818
0.36208972
0.36268255
0.36162862
0.36129564
0.36320627
0.36107856
0.36091587
0.36030462
0.36018506
0.359552
0.36024004
0.35924882
0.35996181
0.35847604
0.35881057
0.35841098
0.35595268
0.35684639
0.35887539
0.3594704
0.35750493
0.35957682
0.35634211
0.3559953
0.35785288
0.35662767
0.35813183
0.35792851
0.35641751
0.35651347
0.35658243
0.35727131
0.35648686
0.35621828
0.35674828
0.35781276
0.35574466
0.35488942
0.35722145
0.35749105
0.35674095
0.35630706
0.35559627
0.35530764
0.35680768
0.35486346
0.35441539
0.3554996
0.35519633
0.34779462
0.34950048
0.34972069
0.3507863
0.34940901
0.34869909
0.35018829
0.3503015
0.34917623
0.35012743
0.34958977
0.35053524
0.35152805
0.35061547
0.34996086
0.35165006
0.35075611
0.3512376
0.35181227
0.35166854
0.34875682
0.35238668
0.35026386
0.35031933
0.35061637
0.34987652
0.3537297
0.35177332
0.35239333
0.35009339
0.35191956
0.35224447
0.35213655
0.35002255
0.35077804
0.35199797
0.35225284
0.34956685
0.35051298
0.35091883
0.34855527
0.35025415
0.35059375
0.35044393
0.3489106
0.34857863
0.35113531
0.34968725
0.3485468
0.3494142
0.34897792
0.34884378
0.3516309
0.34875455
0.35044536
0.35008579
0.34919184
0.35020453
0.35145465
0.35087299
