# Supplementary material for: Simultaneous readout of multiple FRET pairs using photochromism
Source: Nat Commun. 2021 Mar 31;12:2005. doi: 10.1038/s41467-021-22043-0 (PMC8012603; doi:10.1038/s41467-021-22043-0)
Supplement: Supplementary file 3 — Source Data [file 41467_2021_22043_MOESM3_ESM.zip › SourceData/Figure3/Fig3d/rsAKARev_FRET.txt]

0.1790036
0.18487704
0.18477768
0.18657252
0.18556921
0.18622661
0.18509926
0.18656853
0.18565501
0.18715923
0.18711631
0.18735433
0.18841197
0.18884228
0.18891296
0.17974286
0.188264
0.18980792
0.18954165
0.19005887
0.18944144
0.19248693
0.19489574
0.19432075
0.19484575
0.19735402
0.19937308
0.19849506
0.19971067
0.19703402
0.202674
0.20210521
0.20551805
0.20533557
0.20560865
0.20739903
0.20916373
0.20872627
0.20332843
0.20950921
0.21020843
0.21058995
0.21126644
0.2113506
0.21455628
0.21320489
0.21333764
0.21331996
0.21454744
0.21396802
0.21660759
0.21407576
0.21630993
0.21553777
0.21624929
0.21638058
0.21477465
0.21597072
0.21575285
0.21595976
0.21536718
0.21455796
0.21561038
0.21570541
0.21692917
0.21529774
0.21532232
0.21328561
0.21390493
0.21467337
0.21268675
0.21356682
0.21431144
0.21405965
0.2143244
0.2121758
0.21338041
0.21237707
0.21350816
0.21275596
0.27430847
0.30807149
0.3272638
0.33638036
0.34183121
0.34137452
0.34376323
0.34314004
0.34400266
0.34317195
0.34278557
0.34299383
0.34311554
0.34393445
0.3379018
0.34001386
0.34084967
0.34100565
0.34012324
0.34235492
0.34130308
0.34229192
0.34207159
0.34318182
0.34269354
0.34177598
0.34230146
0.34144408
0.34121013
0.34131116
0.34144011
0.34114721
0.34177083
0.33986577
0.33949816
0.33942825
0.33990136
0.33954999
0.34056842
0.34027395
0.33922559
0.33967298
0.33938166
0.33939233
0.33995521
0.33947197
0.33922312
0.33817136
0.33910024
0.33148971
0.33808661
0.3396329
0.33932295
0.33961454
0.33945802
0.33900675
0.33879393
0.33679566
0.33718079
0.33798712
0.3340399
0.33343109
0.3363018
0.33684668
0.33680743
0.33640173
0.33742699
0.33748293
0.33721918
0.33584711
0.33738449
0.33609927
0.33535698
0.33513448
0.33504212
0.33593133
0.33370402
0.33394468
0.33400089
0.33327079
0.3336063
0.33285627
0.33186549
0.33304736
0.33268267
0.33360624
0.33155707
0.3303563
0.33113068
0.3309238
0.33057424
0.33090898
0.33059189
0.32884315
0.32901624
0.32948846
0.32180634
0.33045653
0.3286511
0.32864335
0.3294237
0.32908419
0.32930627
0.32792324
0.32941675
0.32873881
0.32826912
0.32840696
0.32777649
0.32813683
0.32803991
0.32735425
0.32722756
0.32871914
0.32806519
0.32804221
0.32818633
0.32695597
0.32596949
0.32673934
0.32048672
0.31533134
0.31206846
0.31039131
0.31031024
0.31043679
0.31035766
0.31070492
0.31123683
0.31131396
0.31165889
0.31296435
0.31289122
0.31396499
0.31244856
0.31359839
0.31433633
0.31382445
0.31457913
0.31482169
0.31307918
0.31466356
0.31329939
0.31363592
0.31361318
0.31334344
0.31535748
0.31412557
0.31407383
0.31216326
0.3125076
0.31246558
0.31259272
0.31191713
0.31162414
0.3134582
0.31086257
0.31207362
0.3125639
0.31201211
0.31147778
0.31170356
0.30966419
0.310314
0.31014764
0.30009565
0.31025788
0.30986708
0.30876666
0.30918357
0.30888423
0.30904734
0.30906019
0.30883315
0.30903018
0.30826861
0.30803668
0.30779228
0.3079043
0.30739972
