# Supplementary material for: Simultaneous readout of multiple FRET pairs using photochromism
Source: Nat Commun. 2021 Mar 31;12:2005. doi: 10.1038/s41467-021-22043-0 (PMC8012603; doi:10.1038/s41467-021-22043-0)
Supplement: Supplementary file 3 — Source Data [file 41467_2021_22043_MOESM3_ESM.zip › SourceData/Figure3/Fig3c/EKARev_Fc_switching.txt]

1
0.98163527
0.99981648
0.9805311
0.99875909
0.98111933
0.99251568
0.97978652
0.99696946
0.97845638
0.9906556
0.9774676
0.99457538
0.97452748
0.99113244
0.97094262
0.99285156
0.96898639
0.99294364
0.96540165
0.97821516
0.96662301
0.98899019
0.96527445
0.9744904
0.95771897
0.98214275
0.9524371
0.97955686
0.94816601
