# Supplementary material for: Simultaneous readout of multiple FRET pairs using photochromism
Source: Nat Commun. 2021 Mar 31;12:2005. doi: 10.1038/s41467-021-22043-0 (PMC8012603; doi:10.1038/s41467-021-22043-0)
Supplement: Supplementary file 3 — Source Data [file 41467_2021_22043_MOESM3_ESM.zip › SourceData/Figure3/Fig3c/EKARev_S_DD_switching.txt]

1
0.9432441
0.99093914
0.94432867
0.98270905
0.94830054
0.98917884
0.94163507
0.99237108
0.94332004
0.98772228
0.94604838
1.0001181
0.93907839
0.98961484
0.94449747
0.9918707
0.94537622
0.99359602
0.93923789
0.98779082
0.94320941
0.99140447
0.93710971
0.98256958
0.93785071
0.99346536
0.94168299
0.98018038
0.9375931
