# Supplementary material for: Simultaneous readout of multiple FRET pairs using photochromism
Source: Nat Commun. 2021 Mar 31;12:2005. doi: 10.1038/s41467-021-22043-0 (PMC8012603; doi:10.1038/s41467-021-22043-0)
Supplement: Supplementary file 3 — Source Data [file 41467_2021_22043_MOESM3_ESM.zip › SourceData/Figure3/Fig3b/rsAKARev_S_DD_switching.txt]

1
0.35302874
1.0025899
0.35312372
1.0043974
0.35369536
1.0017471
0.35232317
0.99662298
0.35265702
0.99761933
0.35411456
0.99646461
0.35269117
1.0009049
0.35141164
1.0005851
0.35130394
1.0017368
0.3541832
0.99806768
0.35355768
0.99740857
0.35333207
1.0034086
0.35466388
1.0031563
0.35653317
1.0041013
0.35487744
