# Supplementary material for: Simultaneous readout of multiple FRET pairs using photochromism
Source: Nat Commun. 2021 Mar 31;12:2005. doi: 10.1038/s41467-021-22043-0 (PMC8012603; doi:10.1038/s41467-021-22043-0)
Supplement: Supplementary file 3 — Source Data [file 41467_2021_22043_MOESM3_ESM.zip › SourceData/Figure3/Fig3b/rsAKARev_Fc_switching.txt]

1
0.55435908
1.0034719
0.55489612
1.0066413
0.5575937
1.0109882
0.55610061
1.0076542
0.55546284
1.0058658
0.55659229
1.003713
0.55581778
1.0076014
0.55520952
1.0058477
0.5538215
1.005399
0.55507183
1.0035743
0.55495489
1.0007173
0.55533284
1.0095758
0.5575648
1.0048296
0.55693489
1.0015011
0.55654711
