# Supplementary material for: Simultaneous readout of multiple FRET pairs using photochromism
Source: Nat Commun. 2021 Mar 31;12:2005. doi: 10.1038/s41467-021-22043-0 (PMC8012603; doi:10.1038/s41467-021-22043-0)
Supplement: Supplementary file 3 — Source Data [file 41467_2021_22043_MOESM3_ESM.zip › SourceData/Figure3/Fig3e/EKARev_FRET.txt]

0.35110831
0.35052398
0.34972692
0.35003942
0.3506811
0.34914666
0.34817466
0.34781724
0.34600601
0.34695798
0.34733692
0.34615779
0.34787828
0.34707135
0.34571454
0.34569797
0.34540236
0.34688747
0.34695089
0.34245917
0.34040305
0.34051198
0.34024009
0.3412199
0.34338623
0.34586746
0.35601211
0.37232417
0.38923672
0.40560445
0.41962212
0.43147877
0.4347418
0.44072524
0.4400315
0.44160306
0.4423067
0.44212067
0.44124225
0.44180852
0.44177777
0.44245335
0.44202417
0.44069335
0.44079694
0.43818259
0.43972743
0.43859687
0.43919379
0.43804356
0.43906599
0.43739188
0.43690762
0.43545282
0.43624029
0.43524659
0.43607455
0.43288457
0.4362286
0.43603486
0.43340588
0.43482226
0.43241897
0.43378788
0.43471184
0.43493059
0.43267357
0.43067965
0.43112186
0.43129271
0.4311876
0.42970571
0.43066537
0.42875382
0.42797461
0.429811
0.42804116
0.42944568
0.42699197
0.42753807
0.38736486
0.38608694
0.3802276
0.38065282
0.3812575
0.37933347
0.37878826
0.37867695
0.37694618
0.37924954
0.37754703
0.37684944
0.37770572
0.37455618
0.37737811
0.3769289
0.37772968
0.37967828
0.37885371
0.37740117
0.37790859
0.37676284
0.37863469
0.37896353
0.37714118
0.37854356
0.37765867
0.37776801
0.37724084
0.37858018
0.37823296
0.37789479
0.37735119
0.37712911
0.37649062
0.37610281
0.37701425
0.37555
0.37636471
0.37619662
0.3777408
0.37662706
0.37615022
0.37591341
0.37676132
0.3754665
0.37502852
0.37550244
0.37573749
0.37518886
0.37683377
0.37598163
0.37475061
0.37517112
0.37572622
0.37550509
0.37429833
0.37575987
0.37322164
0.3741982
0.37374142
0.37536991
0.37322828
0.37411806
0.37464646
0.37426674
0.37224358
0.37358671
0.37075952
0.37080485
0.36843872
0.36730132
0.36681437
0.36715433
0.36533901
0.36283958
0.3626084
0.36080435
0.36072689
0.35995415
0.35790592
0.35566494
0.35523167
0.35398942
0.35098508
0.35005876
0.34635568
0.34633115
0.34475595
0.34388715
0.3420828
0.34196746
0.33849153
0.33774361
0.33647951
0.33620963
0.33427617
0.33397374
0.3323338
0.330255
0.32953337
0.32898569
0.32784936
0.3271704
0.32711896
0.32414952
0.32514313
0.32481205
0.32150623
0.32260162
0.32275698
0.320346
0.32176161
0.32072923
0.32067722
0.32096589
0.319428
0.31802785
0.3184824
0.31746891
0.31782532
0.31701407
0.31722918
0.3145507
0.31607875
0.31576198
0.31461844
0.31718069
0.31539449
0.31454203
0.31315488
0.3138355
0.3115325
0.31293786
0.30884135
0.31060478
0.3107824
0.30866215
0.30884281
0.30660039
0.30619645
0.30853885
0.30759394
0.30641398
0.30720434
0.30705023
0.3067452
0.30574611
0.30515802
0.30581197
0.30571541
0.30626515
0.3045283
0.30629405
0.30492899
0.30310023
0.30414274
0.30232385
0.30364752
0.30112416
0.30308625
0.30390579
0.3011384
0.30260685
0.30154917
0.3018246
0.30017376
0.30033559
0.29972148
0.30024981
0.30119643
0.30050015
0.29999566
0.29817429
0.29874659
0.29602543
0.29658404
0.29836622
0.2983382
0.29697645
