# Supplementary material for: Simultaneous readout of multiple FRET pairs using photochromism
Source: Nat Commun. 2021 Mar 31;12:2005. doi: 10.1038/s41467-021-22043-0 (PMC8012603; doi:10.1038/s41467-021-22043-0)
Supplement: Supplementary file 3 — Source Data [file 41467_2021_22043_MOESM3_ESM.zip › SourceData/Figure3/Fig3e/EKARev_rho_donor.txt]

0.94403815
0.95310932
0.9432441
0.95296335
0.96498603
0.95193613
0.95057189
0.95780808
0.93896753
0.95440912
0.95312446
0.94529152
0.95486754
0.94523454
0.9544878
0.94787705
0.95655155
0.95256609
0.95559567
0.95943052
0.95712131
0.97760624
0.95174032
0.95309609
0.95567697
0.95264161
0.95137477
0.95521623
0.95718271
0.95298505
0.96058047
0.96164322
0.95296168
0.95900816
0.95799875
0.95311242
0.96683842
0.96381634
0.95475179
0.95041299
0.96086121
0.96726304
0.96418756
0.96086419
0.96234381
0.95191061
0.96539992
0.96413571
0.96620584
0.95783377
0.95765382
0.95913404
0.97076434
0.96278322
0.953942
0.95609063
0.9584111
0.95830411
0.96612269
0.96416473
0.95464045
0.96205002
0.95629197
0.95903969
0.96484262
0.97090805
0.96651256
0.95051003
0.96626866
0.95829546
0.96109182
0.95008433
0.9690938
0.96419102
0.96143353
0.96846849
0.95878506
0.96689838
0.95966858
0.96599668
0.96302557
0.9691028
0.96448988
0.9611786
0.95862448
0.96355695
0.95901197
0.96547067
0.96844804
0.96076047
0.96054012
0.95668876
0.96743202
0.9591102
0.97205085
0.96801186
0.96373218
0.96853542
0.96426672
0.96001726
0.96081012
0.96426809
0.96466374
0.97657013
0.95827585
0.95928001
0.96016085
0.956936
0.95990384
0.95812076
0.95805472
0.96398878
0.96147835
0.96377218
0.96620572
0.96418273
0.94337457
0.95951599
0.95827043
0.95324171
0.95841837
0.95793909
0.95762175
0.96171546
0.95154524
0.96076387
0.95694095
0.96382588
0.95847559
0.95988137
0.96339846
0.96209276
0.94427568
0.96007067
0.96056688
0.96372813
0.95774162
0.96562827
0.95203954
0.95849222
0.95907831
0.96298218
0.96172327
0.96657693
0.97254115
0.97115618
0.96363151
0.96619642
0.96095943
0.95643413
0.96369433
0.95900249
0.98425549
0.96413279
0.95673591
0.96185821
0.961532
0.95921183
0.95900935
0.96442795
0.96095538
0.96022397
0.96458381
0.95969677
0.96022588
0.96106577
0.95504302
0.95896763
0.95534343
0.95804739
0.95121765
0.96325547
0.96079212
0.95835739
0.96111363
0.96045274
0.96287894
0.95976466
0.97135437
0.94316
0.99251467
0.9615708
0.96142793
0.95914322
0.96298259
0.95682544
0.97000682
0.96684515
0.95536852
0.96100712
0.9574213
0.95403051
0.963817
0.96324962
0.95773107
0.96353638
0.96447557
0.95991963
0.96409309
0.96140349
0.95417517
0.9622342
0.96204215
0.95340711
0.96105975
0.96406674
0.96009177
0.96141005
0.96213007
0.96187758
0.96054691
0.96012396
0.96170563
0.9623487
0.95579422
0.95472825
0.95928079
0.95819044
0.95730901
0.95478731
0.94986546
0.95754945
0.95805335
0.94846487
0.96108288
0.95838994
0.96220034
0.96180147
0.96061194
0.95842808
0.95917797
0.96212137
0.95662826
0.96486479
0.95792246
0.95268846
0.96302867
0.95709884
0.96219438
0.95253843
0.95766598
0.96885806
0.96099722
0.96141803
0.9555769
0.95954108
0.96006709
0.95161808
0.95619226
0.95948792
0.96280706
0.95565069
0.95651132
0.96230495
0.95948905
0.95793533
0.95557415
0.96270841
0.96313393
0.95829767
