# Supplementary material for: Simultaneous readout of multiple FRET pairs using photochromism
Source: Nat Commun. 2021 Mar 31;12:2005. doi: 10.1038/s41467-021-22043-0 (PMC8012603; doi:10.1038/s41467-021-22043-0)
Supplement: Supplementary file 3 — Source Data [file 41467_2021_22043_MOESM3_ESM.zip › SourceData/Figure3/Fig3e/EKARev_time.txt]

-283.2902038065638
-270.0603812355213
-254.5317868625484
-239.435290418919
-225.1231529768341
-210.1225305965252
-194.4283749679537
-179.7573410011584
-164.4900661169885
-150.1090969405406
-134.5743784065638
-119.5049821138997
-104.8235896911198
-89.63289540424719
-74.84844937683408
-59.08813299420859
-44.5265766316603
-29.7449892231661
-14.49762973088809
-5.684341886080801e-14
51.30428003745169
65.19132663667943
80.53386817413121
95.23692508725861
110.0216265922779
124.9918483343629
140.5917011760617
156.2083227633204
171.4952861555984
185.7298295528957
200.3543903027027
215.583075834749
230.6364155084942
245.6330469289575
259.9357297185327
275.5914034150579
289.964762592278
305.0070513791505
320.0101814749034
335.1061103918918
356.4302271629343
370.3680332293437
385.0357250015443
400.2026181833976
415.3239980760617
430.7914828471042
445.2901292339768
461.0829416123552
474.8907897864864
490.8043619096525
505.5293699428572
520.150564096911
535.2708915760618
550.104370211583
565.6702075235521
580.8703958328185
594.8215083555986
610.3422421729729
624.786847050193
640.3840136054055
661.396542661776
675.2998275722007
690.573897392278
705.3774880528958
720.1456218362935
735.1793481586874
750.5523416969113
766.8041004501931
780.6085408567567
795.4047007297297
810.9756241583011
825.3751120934364
840.3030587100386
855.1667918158303
870.7330678362935
885.3890021471043
900.5558063270271
915.7575292907336
930.8606768548264
945.3870480752896
996.0190717382241
1010.034176911583
1024.929759896139
1040.24209630695
1055.489576761004
1070.122117853282
1085.508900947877
1100.465328109653
1115.410261423938
1130.244751847876
1146.258817711969
1160.740772339382
1174.840916784556
1190.322954172201
1205.029069974517
1220.317045808108
1235.601567027799
1249.98068237722
1265.018695012355
1280.121589163707
1301.265671013128
1314.935721772201
1330.104436986101
1344.868520835521
1360.071250456371
1376.277689850193
1390.296409040927
1404.870289500386
1419.942379514286
1435.284623984942
1450.22833575251
1465.283078979151
1479.941670866409
1495.242753850193
1510.115318888031
1525.37912500888
1540.850784038996
1555.537747423166
1570.273209430888
1585.320735944788
1606.990234041699
1620.45991324556
1635.862290528958
1649.883810975676
1665.46872417722
1680.314727654826
1695.501376815058
1710.540500766796
1725.276324131274
1740.156888420463
1754.787886951737
1770.106599545174
1785.130958952896
1800.154049420463
1814.874647315444
1830.219455463707
1844.976099102703
1860.024369451738
1874.990603140541
1890.022700892664
1941.184332823166
1955.122617333591
1969.952771928185
1984.706199301545
1999.657418303475
2014.943351330116
2029.578939104633
2044.941445958301
2060.169860193436
2074.763945516989
2090.075918201158
2105.196156493823
2119.946983442471
2135.002101222008
2150.216907893436
2165.292907842471
2180.359989910039
2194.729964474904
2209.75742407915
2224.727793179537
2246.151141681853
2259.908082652896
2274.723749555598
2290.099987781853
2304.644947507336
2320.066943311969
2334.916916395367
2350.243249276448
2365.905375220463
2380.259566672587
2394.784910133977
2410.226100561776
2424.705165503861
2440.274086074131
2454.862261572201
2469.999320917761
2484.719897837838
2499.664154164093
2515.006645966409
2530.287490127414
2551.532792850193
2565.117816775676
2579.927024874517
2594.896108492665
2610.01151626834
2625.412159707722
2639.866049328958
2654.827428202703
2669.943237780695
2684.986702301544
2699.861085916602
2714.93435685251
2729.995702815444
2745.447305285715
2760.214145483398
2775.671692550965
2789.876994828572
2805.237130302317
2819.989860309267
2834.739506951738
2885.789895940927
2899.898372915444
2914.554232796525
2930.971711215058
2944.569128163707
2959.547875260618
2975.194898916603
2989.852797851738
3004.886478842085
3020.199879020849
3034.79434604749
3049.6891711139
3065.228049377606
3079.750632787645
3095.22193051776
3109.910996040541
3125.176512271815
3139.862469590734
3155.521899323939
3169.954535562162
3191.169761326641
3204.610141235521
3219.891547536294
3234.309909428186
3249.584786985328
3264.658373959459
3279.951201187259
3294.961027060232
3309.581190256757
3324.687097593051
3339.487658508494
3354.989382752896
3369.499932743244
3384.54072955946
3399.772611028572
3415.021082688417
3429.549266192279
3444.701824791506
3459.629325101545
3474.331137985328
3495.275150586101
3509.228734360618
3523.916527057143
3539.846421313127
3554.600393056371
3568.965226579923
3584.699132353282
3599.01295436834
3614.135176634749
3628.777087587645
3644.018936033591
3658.99850437529
3674.115556482626
3688.881170926255
3704.13245727722
3719.426779486101
3733.748552705019
3748.95920546139
3763.793205061004
3779.007810793436
