# Supplementary material for: Simultaneous readout of multiple FRET pairs using photochromism
Source: Nat Commun. 2021 Mar 31;12:2005. doi: 10.1038/s41467-021-22043-0 (PMC8012603; doi:10.1038/s41467-021-22043-0)
Supplement: Supplementary file 3 — Source Data [file 41467_2021_22043_MOESM3_ESM.zip › SourceData/Figure3/Fig3e/EKARev_rho_acceptor.txt]

0.97383809
0.98763198
0.9779461
0.98066372
0.98470014
0.97875011
0.98371243
0.98713505
0.98280442
0.98630303
0.98318195
0.97989571
0.97766757
0.974168
0.98496681
0.98053199
0.98596394
0.9719826
0.97007996
1.0036674
0.99090201
1.0128475
0.97671288
0.98189026
0.97854197
0.98391622
0.97989172
0.98355889
0.98671585
0.98479235
0.98621589
0.98210293
0.9848277
0.98112476
0.98985916
0.98098034
0.98765123
0.98294491
0.99116963
0.98101348
0.98185545
0.98329085
0.98388076
0.98209006
0.98147821
0.98528141
0.98282397
0.99049878
0.98877877
0.97985464
0.98356813
0.9798978
0.99773246
0.99131143
0.9873594
0.98365813
0.98661929
0.98914611
0.9878456
0.98592603
0.99065655
0.98789966
0.98053104
0.97996587
0.980932
0.98535019
0.98354852
0.97758561
0.98136508
0.98159939
0.98494381
0.98941326
0.98594218
0.99376059
0.99294662
0.99312341
0.98869646
0.98090345
0.99584979
0.99467641
0.98388678
0.98566896
0.98998827
0.98682988
0.98370177
0.98713803
0.98799115
0.99416095
0.98883194
0.98570782
0.97556931
0.97987121
0.98607075
1.0012938
0.98883414
0.99159908
0.98730218
0.98457992
0.98673099
0.98896801
0.98266625
0.99180466
0.99078107
0.99249232
0.98662776
0.98028189
0.99186599
0.98160172
0.9887659
0.98242795
0.98291832
0.99071306
0.97895396
0.98915023
0.9943465
0.99019247
0.96211648
0.99735183
0.99158633
0.98631179
0.97822267
0.98365802
0.9851374
0.990219
0.98475051
0.98725903
0.98489547
0.9914155
0.98958105
0.9885428
0.97901052
0.9858706
0.97812563
0.99584728
0.98571712
0.98889649
0.9928441
0.98519808
0.98950791
0.99437171
0.9949795
0.9896006
0.99215186
0.98920327
0.98887163
0.99134821
0.99141562
0.98934847
0.99220157
0.99033272
0.99240726
0.99425489
1.0216696
0.98903829
0.99087912
0.98933774
0.99269789
0.99184173
0.9869504
0.98452497
0.98860627
0.99318832
0.98633599
0.98798734
0.98256296
0.98848695
0.98871088
0.99146241
0.98609686
0.98275572
0.98270535
0.98543823
0.9844318
0.98667794
0.99702674
0.98199928
0.98752505
0.97932374
0.97408468
0.97991776
1.0164186
0.98937243
0.99311227
0.98428416
0.9868713
0.98726439
0.99610329
0.98670286
1.000573
0.99130481
0.98302132
0.98037672
0.99084461
0.99064219
0.98315984
0.98014629
0.98735052
0.99271983
0.99212056
0.99355811
0.98398721
0.99105459
0.9879964
0.99375457
0.98835987
0.99184519
0.98805594
0.9895649
0.98837328
0.98580664
0.98968083
0.98513538
0.98603845
0.98273557
0.99949652
0.98349017
0.98658442
0.99247164
0.98763263
0.99230844
0.97933173
0.9774633
0.98346746
0.98284513
0.98709744
0.99162424
0.98640025
0.99421275
0.98842096
0.97948754
0.99368572
0.98612857
0.9989658
0.98447055
0.98090637
0.98979515
0.98851359
0.9871918
0.992764
0.9903186
0.99073201
0.98966545
0.99138927
0.99050051
0.99008733
0.99162614
0.99889714
0.98482585
0.99655151
0.99325806
0.981915
0.98547763
0.97983348
1.0009794
0.990906
0.99668825
1.0022765
0.98614872
0.98810863
0.98941284
