# Supplementary material for: Simultaneous readout of multiple FRET pairs using photochromism
Source: Nat Commun. 2021 Mar 31;12:2005. doi: 10.1038/s41467-021-22043-0 (PMC8012603; doi:10.1038/s41467-021-22043-0)
Supplement: Supplementary file 3 — Source Data [file 41467_2021_22043_MOESM3_ESM.zip › SourceData/Figure4/Figure4a,b/readme.txt]

DATA USED FOR FIGURES-------------------------------------------------------
----------------------------------------------------------------------------
IN FOLDER:	'figuredata'

The following data was obtained by performing conventional FRET analysis on the raw intensities found in folder 'rawdata'. 
The following data was used to create Figure 4a,b:

'rsAKARev_FRET.txt' contains the calculated FRET efficiency of rsAKARev at every timepoint (rows) for 99 ROIs (columns)
'rsAKARev_Rho_Donor.txt' contains the calculated donor photoswitching ratio of rsAKARev at every timepoint (rows) for 99 ROIs (columns)
'rsAKARev_Rho_Acceptor.txt' contains the calculated acceptor photoswitching ratio of rsAKARev at every timepoint (rows) for 99 ROIs (columns)

'rsAKARev_fit_FRET_vs_Rho_Donor' is the fit shown on Figure 4a and was used for photoswitching analysis, y values
'rsAKARev_fit_FRET_vs_Rho_Donor_Xvalues' contains the x-values
'rsAKARev_fit_FRET_vs_Rho_Acceptor' is the fit shown on Figure 4a and was used for photoswitching analysis, y values
'rsAKARev_fit_FRET_vs_Rho_Acceptor_Xvalues' contains the x-values


ASSOCIATED RAW DATA --------
----------------------------
IN FOLDER:	'rawdata'

Folder 'rawdata' contains the raw intensities (background subtracted) that were used to perform the analysis.

S_DD --> donor excited donor emission intensity at every timepoint (rows) for 99 ROIs (columns)
S_DA --> donor excited acceptor emission intensity at every timepoint (rows) for 99 ROIs (columns)
S_AA --> acceptor excited acceptor emission intensity at every timepoint (rows) for 99 ROIs (columns)
time --> time of the start of the full FRET acquisition, in seconds at every timepoint (rows) for 99 ROIs (columns)
