# Supplementary material for: Simultaneous readout of multiple FRET pairs using photochromism
Source: Nat Commun. 2021 Mar 31;12:2005. doi: 10.1038/s41467-021-22043-0 (PMC8012603; doi:10.1038/s41467-021-22043-0)
Supplement: Supplementary file 3 — Source Data [file 41467_2021_22043_MOESM3_ESM.zip › SourceData/FigureSI2/figuredata/FRETEff_rsAKARev_StdDev.txt]

0.02190353961809653
0.0283825550171071
0.02896691655241138
0.02986462682885093
0.02870502094072166
0.02819188203627738
0.02856148694569037
0.02784624769236643
0.02685812447286746
0.02605416411373393
0.02599170870154388
0.02679333654565128
0.02740649361336372
0.02652942465835164
0.02609862889222051
0.02587450086712431
0.02569819479652802
0.02561948808405838
0.02583468541546423
0.02563321493424776
0.02614784336907597
0.0262992691888302
0.02653488444649662
0.0270229610748736
0.02573080265162872
0.02545371433782887
0.02556594852823197
0.02603423796405999
0.02594636440655184
0.02583193704094945
0.02639954213966745
0.02680188570080551
0.02847978013427697
0.03177297925274176
0.03634605182027905
0.04311136034435713
0.04541345482964339
0.04482845755475572
0.0438841332097273
0.04259343597710662
0.04280597304984785
0.0429893538954733
0.042179372068101
0.04204608855509018
0.04088504054313753
0.03993071657911736
0.04037698930419244
0.03991366252230102
0.03937095973887543
0.03956546997348509
0.03999118935983041
0.04071384570769668
0.0386937458487668
0.03723078961663623
0.03627278305984641
0.03599399814391529
0.03465530054706654
0.03482795832821477
0.03492331628574331
0.03416175302208274
0.03338930390277867
0.03358406098770643
0.03299317090948318
0.03186880475038761
0.032361012239224
0.03258603615929295
0.032569791149967
0.03263777455157094
0.03278640304571234
0.03315545138482137
0.03364981653277981
0.03465874903830182
0.03269419470680309
0.03426139761550726
0.03337797826288692
0.03382223223327969
0.03471369853353241
0.03422088045036234
0.03386591306353265
0.03449573184363636
0.03411533092407813
0.03416634197058416
0.0335345278434294
0.03283665617400442
0.03221820024606779
0.03184290622935512
0.03164709347043056
0.03116239261328101
0.03060336413035787
0.03094398161907104
0.02920957910884405
0.03208013646707749
0.03235549291099641
0.03294554229173801
0.03234553361684919
0.03279701212298999
0.0329875418132082
0.03285313082271858
0.03322752019456818
0.03285378515123204
0.03239331458904801
0.03199772083647733
0.03224633691868818
0.03254791887506391
0.03289670672830187
0.03231539395640386
0.03153126769084595
0.03242983878909914
0.03329204271923788
0.03109548169238242
0.03091502381456167
0.03176022540098301
0.03255380439180799
0.03243925461880902
0.03164354311123974
0.03271252455301519
0.03274763508241096
0.03259086494198619
0.03241565382274342
0.03136559812972168
0.03147249252668054
0.0321840323347629
0.03239245871033308
0.03208174759652482
0.03182142631966922
0.0312122990345505
0.03139864680765429
0.0315279727051157
0.0310850317141652
0.03182336694178507
0.03257970516102775
0.0333632608177481
0.03457270496276234
0.03470442587573801
0.03454781835336163
0.03440718304015986
0.03430647355484839
0.03415602784262834
0.03331100480581399
0.03328035882411568
0.03239915583174947
0.03322671426329984
0.03345825944912672
0.0324876181820781
0.03262371533776121
0.03246623045741562
0.03179854898681319
0.03132692593401937
0.03366667764654624
0.03402143220003984
0.03396518542801905
0.03399166471932423
0.03402701952565895
0.0340195100664376
0.03246771373797849
0.03253242409366672
0.03347900381703366
0.03310841065681558
0.03322061222089254
0.03174319448607014
0.0318010309448924
0.03112191126808405
0.03076603472795336
0.03158073690112773
0.03195848003965968
0.03207503445070594
0.03187129217918576
0.03216194124990174
0.03245290351619445
0.03275184689425351
0.03307542671954944
0.03327369920789414
0.03340892371696687
0.03395385639106917
0.03336543583072529
0.03249544146089567
0.03327904236428559
0.03232628641951939
0.03173761924886524
0.03163964597107337
0.03186435674341464
0.03097421484566947
0.03174930735700785
0.0317114527200666
0.03183836705741535
0.03199194364717337
0.0321685341452176
0.03247013717509166
0.03225941905342584
0.03274111825300167
0.03214739758489631
0.03248807855176092
0.03436466178688699
0.03416983874762484
0.03439930909102981
0.03352216861275858
0.0335379046903107
0.03320516662846912
0.03275903499233652
0.03349477701121811
0.01634338488581646
