# Supplementary material for: Simultaneous readout of multiple FRET pairs using photochromism
Source: Nat Commun. 2021 Mar 31;12:2005. doi: 10.1038/s41467-021-22043-0 (PMC8012603; doi:10.1038/s41467-021-22043-0)
Supplement: Supplementary file 3 — Source Data [file 41467_2021_22043_MOESM3_ESM.zip › SourceData/FigureSI2/figuredata/FRETEff_AKAR3ev_Avg.txt]

0.2032495141029358
0.1986031439186622
0.1979723152374417
0.1975831685098497
0.1992299086471914
0.1994632740101712
0.1995379864919236
0.1993666206266192
0.2008157609826636
0.2014149822867619
0.2026209406612263
0.2032754658084852
0.2015697390482341
0.1995299005447966
0.1999036188210704
0.2002826052512875
0.2006615916815047
0.2010534478892998
0.2018328122185105
0.2019053285235431
0.2015281595570349
0.2009017924778298
0.2013957564317754
0.2025230654581597
0.2029284266025864
0.20142304353509
0.202156421880007
0.2019773418896106
0.2019456974676719
0.2015762013358577
0.2048092150867275
0.20846219826982
0.2121151814529125
0.2160226202517547
0.2228815130982305
0.2284398274802167
0.2340000326599981
0.2367704597261479
0.2410193351633734
0.2427384979770286
0.2446075884730755
0.2468426222177841
0.247451225354757
0.2468219967205039
0.2485113485553976
0.2483609851630541
0.2477189331190358
0.2467184512921923
0.2457179694653485
0.2446658266785401
0.2420005591545806
0.2393399197877955
0.2340932276668634
0.2311304551920285
0.2277750048017625
0.2247182505499965
0.220843708828692
0.2190552319531273
0.2163919443063258
0.2137489054388132
0.2121387492722146
0.2107803579698673
0.2097518377035335
0.2082626463888012
0.2068362839449616
0.2054099215011222
0.2049958688399839
0.205067685478667
0.2039048241777509
0.2026037677735676
0.2020198109628053
0.2021141234565458
0.2007300917658522
0.200726631477041
0.2008055843501106
0.1997640375553067
0.1996945636453528
0.2000594144738201
0.1999319968560027
0.1998009331540569
0.1993269705225216
0.1988530078909863
0.1983463854342832
0.1988115819449428
0.2012218630964167
0.2004600265466122
0.1994467526058277
0.199651866825811
0.1991571752695131
0.1986044560624169
0.1976017836021421
0.1971500526342704
0.1973967839215073
0.1986224175844606
0.1964790627149992
0.1961173818011767
0.196272954669742
0.1965122237523743
0.1968079141298978
0.196624488774149
0.1953949387094249
0.1962155356350615
0.1970876197403277
0.1968658766322978
0.197132351697366
0.1976613344027879
0.1975541928559113
0.1981279186722983
0.197402908997139
0.1967962929192689
0.1975036302735575
0.197096954789156
0.1966578060032771
0.1968566652189014
0.1970555244345259
0.1965614992688468
0.1963412601546579
0.1965675272643551
0.1969032507487524
0.1972418098251617
0.196630977100924
0.1967282181486921
0.1974780280511413
0.197395958093663
0.1956763624168567
0.195827902460002
0.1957953024812565
0.1947717362928628
0.1961607858538628
