# Supplementary material for: Simultaneous readout of multiple FRET pairs using photochromism
Source: Nat Commun. 2021 Mar 31;12:2005. doi: 10.1038/s41467-021-22043-0 (PMC8012603; doi:10.1038/s41467-021-22043-0)
Supplement: Supplementary file 3 — Source Data [file 41467_2021_22043_MOESM3_ESM.zip › SourceData/FigureSI2/figuredata/FRETEff_AKAR3ev_Time.txt]

8.418425000000001
21.77951301953125
35.1406010390625
48.50168905859375
61.862777078125
75.22386509765624
88.5849531171875
101.9460411367187
115.30712915625
128.6682171757813
142.0293051953125
155.3903932148438
168.751481234375
182.1125692539063
195.4736572734375
208.8347452929688
222.1958333125
235.5569213320313
248.9180093515625
262.2790973710938
275.640185390625
289.0012734101563
302.3623614296875
315.7234494492188
329.08453746875
342.4456254882813
355.8067135078125
369.1678015273438
382.528889546875
395.8899775664063
409.2510655859375
422.6121536054688
435.973241625
449.3343296445312
462.6954176640625
476.0565056835937
489.417593703125
502.7786817226562
516.1397697421875
529.5008577617187
542.8619457812499
556.2230338007812
569.5841218203125
582.9452098398438
596.3062978593749
609.6673858789062
623.0284738984375
636.3895619179688
649.7506499374999
663.1117379570312
676.4728259765625
689.8339139960937
703.1950020156249
716.5560900351562
729.9171780546875
743.2782660742187
756.6393540937499
770.0004421132812
783.3615301328125
796.7226181523437
810.083706171875
823.4447941914062
836.8058822109375
850.1669702304687
863.52805825
876.8891462695312
890.2502342890624
903.6113223085937
916.972410328125
930.3334983476562
943.6945863671874
957.0556743867187
970.41676240625
983.7778504257813
997.1389384453124
1010.500026464844
1023.861114484375
1037.222202503906
1050.583290523438
1063.944378542969
1077.3054665625
1090.666554582031
1104.027642601563
1117.388730621094
1130.749818640625
1144.110906660156
1157.471994679688
1170.833082699219
1184.19417071875
1197.555258738281
1210.916346757813
1224.277434777344
1237.638522796875
1250.999610816406
1264.360698835938
1277.721786855469
1291.082874875
1304.443962894531
1317.805050914063
1331.166138933594
1344.527226953125
1357.888314972656
1371.249402992187
1384.610491011719
1397.97157903125
1411.332667050781
1424.693755070313
1438.054843089844
1451.415931109375
1464.777019128906
1478.138107148437
1491.499195167969
1504.8602831875
1518.221371207031
1531.582459226563
1544.943547246094
1558.304635265625
1571.665723285156
1585.026811304687
1598.387899324219
1611.74898734375
1625.110075363281
1638.471163382813
1651.832251402344
1665.193339421875
1678.554427441406
1691.915515460938
1705.276603480469
1718.6376915
