# Supplementary material for: Simultaneous readout of multiple FRET pairs using photochromism
Source: Nat Commun. 2021 Mar 31;12:2005. doi: 10.1038/s41467-021-22043-0 (PMC8012603; doi:10.1038/s41467-021-22043-0)
Supplement: Supplementary file 3 — Source Data [file 41467_2021_22043_MOESM3_ESM.zip › SourceData/FigureSI2/figuredata/FRETEff_rsAKARev_Time.txt]

7.9408468
20.972413075
34.00397935
47.035545625
60.0671119
73.098678175
86.13024444999999
99.161810725
112.193377
125.224943275
138.25650955
151.288075825
164.3196421
177.351208375
190.38277465
203.414340925
216.4459072
229.477473475
242.50903975
255.540606025
268.5721723
281.603738575
294.63530485
307.6668711249999
320.6984373999999
333.730003675
346.76156995
359.793136225
372.8247024999999
385.8562687749999
398.88783505
411.919401325
424.9509676
437.9825338749999
451.0141001499999
464.045666425
477.0772327
490.108798975
503.1403652499999
516.171931525
529.2034978
542.235064075
555.26663035
568.2981966250001
581.3297629
594.361329175
607.39289545
620.424461725
633.4560279999999
646.487594275
659.51916055
672.550726825
685.5822931
698.6138593749999
711.64542565
724.676991925
737.7085582
750.740124475
763.7716907499999
776.803257025
789.8348233
802.866389575
815.89795585
828.9295221249999
841.9610884
854.992654675
868.02422095
881.055787225
894.0873534999999
907.118919775
920.15048605
933.182052325
946.2136186
959.2451848749999
972.27675115
985.308317425
998.3398837
1011.371449975
1024.40301625
1037.434582525
1050.4661488
1063.497715075
1076.52928135
1089.560847625
1102.5924139
1115.623980175
1128.65554645
1141.687112725
1154.718679
1167.750245275
1180.78181155
1193.813377825
1206.8449441
1219.876510375
1232.90807665
1245.939642925
1258.9712092
1272.002775475
1285.03434175
1298.065908025
1311.0974743
1324.129040575
1337.16060685
1350.192173125
1363.2237394
1376.255305675
1389.28687195
1402.318438225
1415.3500045
1428.381570775
1441.41313705
1454.444703325
1467.4762696
1480.507835875
1493.53940215
1506.570968425
1519.6025347
1532.634100975
1545.66566725
1558.697233525
1571.7287998
1584.760366075
1597.79193235
1610.823498625
1623.8550649
1636.886631175
1649.91819745
1662.949763725
1675.98133
1689.012896275
1702.04446255
1715.076028825
1728.1075951
1741.139161375
1754.17072765
1767.202293925
1780.2338602
1793.265426475
1806.29699275
1819.328559025
1832.3601253
1845.391691575
1858.42325785
1871.454824125
1884.4863904
1897.517956675
1910.54952295
1923.581089225
1936.6126555
1949.644221775
1962.67578805
1975.707354325
1988.7389206
2001.770486875
2014.80205315
2027.833619425
2040.8651857
2053.896751975
2066.92831825
2079.959884525
2092.9914508
2106.023017075
2119.05458335
2132.086149625
2145.1177159
2158.149282175
2171.18084845
2184.212414725
2197.243981
2210.275547275
2223.30711355
2236.338679825
2249.3702461
2262.401812375
2275.43337865
2288.464944925
2301.4965112
2314.528077475
2327.55964375
2340.591210025
2353.6227763
2366.654342575
2379.68590885
2392.717475125
2405.7490414
2418.780607675
2431.81217395
2444.843740225
2457.8753065
2470.906872775
2483.93843905
2496.970005325
2510.0015716
2523.033137875
2536.06470415
2549.096270425
2562.1278367
2575.159402975
2588.19096925
2601.222535525
2614.2541018
