# Supplementary material for: Simultaneous readout of multiple FRET pairs using photochromism
Source: Nat Commun. 2021 Mar 31;12:2005. doi: 10.1038/s41467-021-22043-0 (PMC8012603; doi:10.1038/s41467-021-22043-0)
Supplement: Supplementary file 3 — Source Data [file 41467_2021_22043_MOESM3_ESM.zip › SourceData/FigureSI2/figuredata/FRETEff_AKAR3ev_StdDev.txt]

0.00311994022545832
0.02073401006439741
0.0192285094110771
0.0200993231461321
0.02052401552578051
0.01996241513820857
0.02010890221885277
0.01935296850419438
0.01939042930819103
0.0195127351666878
0.01840056117374187
0.0186234004171917
0.01796627593475831
0.01830812287253025
0.01820920651128898
0.01817649281276883
0.01820915699392492
0.01820966643344705
0.01792632207634437
0.01693658235303682
0.01776812834016266
0.01832323299867633
0.01894053214929788
0.01863536759169925
0.01803701299979281
0.01833976341949198
0.01823206777850049
0.01798389498136824
0.01803033600964053
0.01828657273434072
0.0199528922151322
0.0225021080129598
0.02567135693886194
0.02914275969595583
0.03224338815032445
0.03338105545340622
0.03413653245634016
0.03368751101420945
0.03364546881229786
0.03206044500022823
0.031624993703997
0.03205104817847244
0.03073897667096984
0.03017411157068509
0.03163128708931733
0.03031393869051287
0.0302516909083898
0.02999700037474793
0.03001144129462951
0.0301590199663474
0.02829236792742117
0.02700246116221515
0.02591247578249494
0.02492251112678075
0.02269011857031391
0.02087071893675679
0.02006441133778502
0.01972861554646911
0.02070543517026275
0.02089473446894499
0.01980899010735934
0.0188801582589326
0.01908245765344155
0.01908160657688146
0.01921483674946118
0.01946970886423665
0.01843049290398156
0.01750853675492951
0.01808764976085982
0.01883394000576213
0.01866581217049447
0.01902377108421362
0.01840951525614739
0.01809404330256993
0.01741056111300861
0.01781939580570392
0.01858637941410321
0.01793200068942194
0.01767566028794117
0.01743341696067468
0.01742105543049839
0.01748374761548169
0.01772070857012733
0.01771386381876759
0.0173058259602132
0.01694593302929333
0.01673981573049449
0.01688124167389122
0.01722493705081152
0.0174028204845443
0.01756939276081024
0.01765324513005397
0.01729503229627314
0.01679940279765994
0.0165591860472061
0.01664426547006799
0.01665086774548023
0.01672652792394227
0.01713193925013785
0.01805369767531345
0.01648691164871544
0.01643946922200685
0.01611154630080544
0.0159345885711584
0.01597213822203105
0.01587099500678286
0.01608951810888294
0.01652695924317164
0.01602366520512893
0.01596944559043916
0.01650147556823816
0.01638395586693848
0.01640707563732774
0.01651612796025144
0.01671042498387132
0.01546544409828631
0.01593426039924778
0.01574794296793545
0.01541572638365158
0.01590994657216109
0.01607540070636778
0.01494808398629128
0.01611486713745036
0.01647917127310476
0.01532785245201101
0.01595554487875308
0.01641190193810626
0.00868234891263071
0.008878517298685273
