# Supplementary material for: Simultaneous readout of multiple FRET pairs using photochromism
Source: Nat Commun. 2021 Mar 31;12:2005. doi: 10.1038/s41467-021-22043-0 (PMC8012603; doi:10.1038/s41467-021-22043-0)
Supplement: Supplementary file 3 — Source Data [file 41467_2021_22043_MOESM3_ESM.zip › SourceData/FigureSI2/figuredata/FRETEff_rsAKARev_Avg.txt]

0.2531034698088964
0.256973841016298
0.2582103421605969
0.2581648744489345
0.2575489579831414
0.2571770265677651
0.2575103141080439
0.2598546717720386
0.2596572816071179
0.2591472323131695
0.2594832252073727
0.2598874648585499
0.2598537557581067
0.2596108596139147
0.2590671127469008
0.2584632799236652
0.2578594471004296
0.2573378008796128
0.2591793056254672
0.2582435170102857
0.2572103843130251
0.2567199343108373
0.2566682962154532
0.2575453177191819
0.2564152154545951
0.2566206664965518
0.2582786585463477
0.2569106512587845
0.2569580970908149
0.2563873981840417
0.2582100126534048
0.2643463180580841
0.2712039733469347
0.2780616286357857
0.285916373719583
0.2987182441344946
0.3072178989593198
0.3146741883289139
0.3182959600862017
0.3200267381140822
0.3185692320715415
0.3185381328520093
0.3185287314831955
0.3172251126605297
0.3172732425124065
0.3175461051687529
0.3170733782625351
0.3144852400813063
0.3102850756187733
0.305618625019748
0.3009521744207228
0.2965991560454792
0.2885020821331092
0.2821495992560653
0.2758726517127993
0.2709638778538691
0.2682854429746804
0.2645731648682048
0.2624915137600254
0.2601330590202976
0.2569698663212072
0.2549726160182769
0.2537054648540058
0.2527670217209319
0.2513648628089078
0.2503877645922713
0.2495862545423075
0.2487847444923438
0.2488681371950985
0.2501682161379799
0.2493105674822668
0.2473043559348974
0.2468346229932824
0.2461872637430335
0.2459178367027687
0.2443546445673448
0.2445236672163625
0.243511279751519
0.2426451592936175
0.2435000720030938
0.2434542060147848
0.2428195214499664
0.2426818169269076
0.2426461474061187
0.2426104778853297
0.2441065984883381
0.2445897934389722
0.2424836875576263
0.2421346093999475
0.2429335627737601
0.2433858493746839
0.2409805876449067
0.2395670864937537
0.240344164615329
0.2385441266854972
0.2367405587160633
0.2383661674275436
0.2386750717799564
0.2387320562931438
0.2389260820926406
0.2391957470709658
0.2394610264554285
0.2395457549383355
0.2390063380538574
0.2394081844973181
0.2392677129359984
0.2399474540984654
0.2383290648208525
0.2383825157256041
0.2376183278670102
0.2391101522793771
0.2393089783467259
0.2382736782156708
0.2385536643401154
0.2385583410706307
0.2377208786339695
0.2373469699188498
0.2371812173884681
0.2373483345004752
0.2371064131355693
0.2372239445812309
0.2367605202837697
0.2372596899505932
0.2381347360644419
0.2379186516023369
0.2405622498732186
0.2374137987964555
0.236294341029137
0.2382954495899327
0.2371774969176924
0.237066453586751
0.2280367277187946
0.2264198921438196
0.2260835332208916
0.2262802911307267
0.2264770490405616
0.2267110889157624
0.2278204949357556
0.228311610264598
0.2281112494954164
0.2287749803304397
0.2279198079911518
0.2265756550084739
0.2262756639528882
0.2263425598910768
0.2260992672566145
0.2261718724463032
0.2259066064641108
0.2253326245851832
0.2263889974488128
0.2263199877740466
0.2262041075284518
0.226088227282857
0.2259089659230757
0.224534089515012
0.2242022610477835
0.2265557825838347
0.2266061631821782
0.2250551919649047
0.2255641402289072
0.2246802121714988
0.2242753160322467
0.2237051794324791
0.2238449142979664
0.2247142105710529
0.2241383219194572
0.2241584878351298
0.2240304229895121
0.2237836945910638
0.2235369661926156
0.2233715616444426
0.2228035842092429
0.2222966359506725
0.2224501408266941
0.2215599963037447
0.2200051620359362
0.2204987611580602
0.2222004390812898
0.2215915500858733
0.2216749170548197
0.2225309645813922
0.2209686590332817
0.2212966312130585
0.2207642297107392
0.2206367574961755
0.2205609888596846
0.2204852202231938
0.2207473999033067
0.2193570010604563
0.2191007380177457
0.2201148212661845
0.2208990020949013
0.2196600322672383
0.2185964703120418
0.2161501241999747
0.2159522764799587
0.2165600102155417
0.2168449376563369
0.2172685632334691
0.2172505704090275
0.211854616800944
