# Supplementary material for: Simultaneous readout of multiple FRET pairs using photochromism
Source: Nat Commun. 2021 Mar 31;12:2005. doi: 10.1038/s41467-021-22043-0 (PMC8012603; doi:10.1038/s41467-021-22043-0)
Supplement: Supplementary file 3 — Source Data [file 41467_2021_22043_MOESM3_ESM.zip › SourceData/Figure6_FiguresSI3-8/figuredata/Figure 6/Rcamp_Amplitude_300s_to_1000s.txt]

101.10886
68.106613
11.220229
56.365902
10.17306
13.951203
12.142827
82.763893
103.17601
32.768173
95.431961

71.164841
54.8694
21.965
5.2640619
13.534087
72.445183
101.04356
90.673737
91.155228
111.59075
11.787719
78.68251
73.743393
86.620453
38.834305
82.261375
18.333618
43.955578
27.934488
45.729694
72.655937
50.284828
93.799583
4.4582815
53.648621
8.1673365
113.79816
-2.0455713
41.768036
43.171055
124.71744
96.31321
43.699703
52.191227
57.772381
7.3906975
54.148571
94.289635
26.25396
67.870331
75.127205
11.42842
36.035366
67.285248
81.434677
23.64719
66.270515
93.491096
65.583374
36.553116
41.955765
53.145832
38.832367
73.945518
83.180687
62.042683
100.82703
51.041759
8.2961197
36.052505
101.85258
17.202724
98.422836
45.347286
91.752632
14.279291
74.55394
72.042595
11.047451
66.048485
3.0296245
3.7228699
23.931953
74.077629
14.347399
76.052895
43.549381
74.105522
33.630836
45.20462
35.262264
44.120533
42.739193
17.295231
61.133488
6.3482552
77.814995
46.183052
61.920494
56.902004
49.680157
31.359356
40.898106
45.485722
34.42202
34.325752
57.006824
74.813194
76.074989
74.636536
69.849358
3.2203398
82.697906
24.382868
13.007982
71.002708
26.358515
45.155846
37.682922
30.383116
54.88155
39.895145
48.053558
46.747726
5.7451396
68.1147
64.257355
41.217091
