# Supplementary material for: Simultaneous readout of multiple FRET pairs using photochromism
Source: Nat Commun. 2021 Mar 31;12:2005. doi: 10.1038/s41467-021-22043-0 (PMC8012603; doi:10.1038/s41467-021-22043-0)
Supplement: Supplementary file 3 — Source Data [file 41467_2021_22043_MOESM3_ESM.zip › SourceData/Figure6_FiguresSI3-8/figuredata/Figure 6/EKARev_Onset_1000s_to_2100s.txt]

1078.3781
1402.9982
1349.3485
1543.118
1370.6067
1284.3385
1329.787
1303.6075
1409.2053
1288.1658
1293.3607
1453.4529
1258.5624
1302.851
1224.0647
1266.9186
1268.566
1298.755
1340.9569
1293.8763
1322.1849
1290.603
1350.5106
1309.3278
1289.0337
1282.5323
1199.2683
1278.5365
1288.5323
1322.3107
1279.2534
1154.6993
1293.2859
1343.5077
1299.4576
1333.791
1353.8577
1303.4032
1404.0062
1291.2997
1342.2524
1367.4945
1320.1779
1291.5208
1283.6654
1302.7948
1314.136
1281.6801
1430.2587
1295.5326
1403.1604
1259.4447
1324.3217
1390.87
1329.2538
1266.3483
1283.5176
1382.2327
1242.4231
1334.2283
1440.7534
1300.2103
1283.0042
1298.2129
1280.9823
1306.0112
1424.1274
1310.5803
1419.2542
1346.5616
1376.5376
1276.2977
1264.1672
1387.0269
1265.5245
1416.3351
1296.2961
1366.7368
1342.5463
1262.6694
1359.2661
1261.2205
1259.4976
1348.5861
1407.0197
1188.157
1268.8588
1331.9756
1278.153
1685.0283
1568.1614
1312.886
1486.4612
1592.0098
1320.7236
1317.9774
1395.4254
1466.8232
1466.8232
1515.3712
1284.259
1470.8657
1469.4744
1502.0391
1370.6541
1502.3038
1546.2666
1569.9661
1326.1892
1724.1284
1702.9174
1316.5555
1437.2185
1210.2888
1433.1996
1313.0117
1390.8223
1195.9288
1306.432
1401.0751
1740.9084
1562.4453
1421.8589
1373.2748
1396.2703
1495.5271
1382.4429
1476.2399
1655.6279
1428.0975
