# Supplementary material for: Simultaneous readout of multiple FRET pairs using photochromism
Source: Nat Commun. 2021 Mar 31;12:2005. doi: 10.1038/s41467-021-22043-0 (PMC8012603; doi:10.1038/s41467-021-22043-0)
Supplement: Supplementary file 3 — Source Data [file 41467_2021_22043_MOESM3_ESM.zip › SourceData/Figure6_FiguresSI3-8/figuredata/Figure 6/rsAKARev_Onset_0s_to_1000s.txt]

350.98947
293.65903
338.69986
343.49286
362.12909
347.20868
354.2511
337.16394
323.45581
356.60092
358.21875
359.99548
333.40958
344.95389
358.4621
339.5524
346.95383
355.1694
305.97119
357.67108
316.83838
326.69135
355.66757
349.52176
365.51663
359.81497
336.52478
353.00656
347.58838
358.71179
359.07123
336.22836
365.79889
347.75116
355.02686
346.53168
347.98941
348.09174
362.61761
351.54083
351.78931
345.00461
264.03189
347.5643
341.56284
355.17593
302.07056
317.52228
324.52515
348.26236
360.61896
347.47598
292.07736
360.57703
334.00897
348.79947
343.26904
342.03897
345.04288
355.31982
317.81625
342.67007
332.80878
345.70355
352.32117
357.24677
331.16418
362.85458
327.82538
352.01208
340.60034
334.79202
348.20529
335.07425
351.90271
355.23386
347.80545
356.36023
332.79208
347.93207
352.3504
351.16864
346.7012
360.95685
342.69058
349.84402
337.90268
286.80225
349.82529
344.62173
346.37939
339.78223
326.93304
362.05212
339.95798
365.17728
353.24637
351.66858
349.32504
333.58011
366.30118
350.74316
351.70795
358.4498
327.67795
324.22787
352.65439
353.17758
324.2301
368.73749
339.43784
364.40106
342.99539
349.59256
328.68237
345.79184
335.75256
304.94635
346.5968
354.68118
351.34018
345.4635
350.62802
340.73145
348.65198
336.0799
358.10931
343.19244
354.91241
325.99368
