# Supplementary material for: Simultaneous readout of multiple FRET pairs using photochromism
Source: Nat Commun. 2021 Mar 31;12:2005. doi: 10.1038/s41467-021-22043-0 (PMC8012603; doi:10.1038/s41467-021-22043-0)
Supplement: Supplementary file 3 — Source Data [file 41467_2021_22043_MOESM3_ESM.zip › SourceData/Figure6_FiguresSI3-8/figuredata/Figure 6/RCaMP_Onset_300s_to_1000s.txt]

485.79858
589.80896
503.05029
500.05002
458.29584
413.29132
475.04752
456.29562
589.80896
444.79449
551.30511

517.0517
494.79947
406.79068
488.0488
305.03052
467.29672
448.79489
550.80505
454.54544
457.04572
392.53925
466.79669
475.04752
552.05518
710.57104
547.80481
456.29562
521.55219
497.79977
770.07703
488.54886
471.54715
552.30524
578.55786
471.54715
300.53006
497.04971
620.31201
475.04752
482.54825
519.30194
463.54636
471.04712
455.54556
441.54416
542.80426
477.29773
463.0463
491.54916
462.29623
441.79419
358.0358
530.55304
462.54626
441.54416
467.79678
511.80118
485.29852
463.54636
460.29602
504.80048
495.29953
458.79587
470.54706
459.79599
471.29712
489.79898
466.0466
571.55713
505.30054
454.79547
768.57684
454.79547
482.29822
463.0463
300.78009
445.79459
462.29623
457.54575
469.54697
531.0531
300.53006
474.79749
474.29742
301.53015
441.0441
486.04861
543.30432
450.29504
457.79578
509.30093
786.32861
457.54575
491.54916
533.55334
300.78009
552.8053
478.04779
490.54904
524.55243
524.05243
468.04681
505.55057
500.30002
661.56616
661.81616
532.55328
533.30334
543.55438
490.29904
519.55194
715.57153
459.29593
467.79678
300.53006
536.05359
467.54675
525.05249
472.04721
450.29504
470.79709
702.07019
470.54706
443.54434
636.56366
520.052
472.04721
454.04541
