# Supplementary material for: Simultaneous readout of multiple FRET pairs using photochromism
Source: Nat Commun. 2021 Mar 31;12:2005. doi: 10.1038/s41467-021-22043-0 (PMC8012603; doi:10.1038/s41467-021-22043-0)
Supplement: Supplementary file 3 — Source Data [file 41467_2021_22043_MOESM3_ESM.zip › SourceData/Figure6_FiguresSI3-8/figuredata/Figure 6/EKARev_Amplitude_1000s_to_2100s.txt]

5.4716825
21.955862
17.16535
9.1919508
21.61952
19.583099
18.269316
17.129526
21.440443
17.790047
16.835608
17.646229
24.264456
17.432629
20.674406
18.535423
23.675303
17.967739
14.352939
16.828947
18.174105
21.34124
14.379305
17.363987
10.788907
18.163509
18.067385
16.636955
21.410517
22.745201
20.137058
14.905549
21.357735
13.165924
16.327646
20.929184
13.764008
17.046799
13.568442
19.394251
19.274866
19.31035
15.221488
20.707823
18.651098
16.143515
23.214518
22.464331
19.558893
20.394403
18.650684
20.872789
22.649914
23.049961
24.592388
19.57663
22.600357
16.641956
19.721476
27.16901
9.8028669
19.619596
18.338505
18.159349
21.887367
16.32452
15.266177
18.57913
18.98715
16.960217
19.477512
19.485521
16.57268
18.557264
15.859403
18.417591
20.12451
19.788759
17.639772
20.676506
17.426535
20.052959
17.105169
18.611149
18.174793
25.892416
17.967304
22.074461
18.358131
2.4638014
10.938035
13.31302
8.9765234
7.0366421
13.802235
13.194848
7.064023
9.1399336
9.1399336
3.0072253
9.2766495
2.9354138
1.5819516
9.4786272
6.8180509
5.9229879
9.7989893
9.7105703
0.59429199
3.6012108
3.644769
8.9915705
15.350363
10.932759
11.165327
13.324297
5.2426991
4.9926696
13.786463
16.328365
4.0313649
11.161576
15.403682
10.28388
16.285547
9.1203756
14.479446
15.282495
6.6086783
10.484462
