# Supplementary material for: Simultaneous readout of multiple FRET pairs using photochromism
Source: Nat Commun. 2021 Mar 31;12:2005. doi: 10.1038/s41467-021-22043-0 (PMC8012603; doi:10.1038/s41467-021-22043-0)
Supplement: Supplementary file 3 — Source Data [file 41467_2021_22043_MOESM3_ESM.zip › SourceData/Figure6_FiguresSI3-8/figuredata/Figure 6/RGB_Xscaling.txt]

0
0.250025
0.50005001
0.75007498
1.0001
1.2501251
1.50015
1.750175
2.0002
2.2502251
2.5002501
2.7502751
3.0002999
3.250325
3.50035
3.750375
4.0004001
4.2504249
4.5004501
4.7504749
5.0005002
5.250525
5.5005503
5.7505751
6.0005999
6.2506251
6.5006499
6.7506752
7.0007
7.2507253
7.5007501
7.7507749
8.0008001
8.2508249
8.5008497
8.7508755
9.0009003
9.2509251
9.5009499
9.7509747
10.001
10.251025
10.50105
10.751075
11.001101
11.251125
11.50115
11.751175
12.0012
12.251225
12.50125
12.751275
13.0013
13.251326
13.50135
13.751375
14.0014
14.251425
14.501451
14.751475
15.0015
15.251525
15.50155
15.751575
16.0016
16.251625
16.50165
16.751675
17.001699
17.251724
17.501751
17.751776
18.001801
18.251825
18.50185
18.751875
19.0019
19.251925
19.501949
19.751976
20.002001
20.252026
20.50205
20.752075
21.0021
21.252125
21.50215
21.752174
22.002201
22.252226
22.502251
22.752275
23.0023
23.252325
23.50235
23.752375
24.002399
24.252426
24.502451
24.752476
25.002501
25.252525
25.50255
25.752575
26.0026
26.252625
26.502651
26.752676
27.002701
27.252726
27.50275
27.752775
28.0028
28.252825
28.50285
28.752874
29.002901
29.252926
29.502951
29.752975
30.003
30.253025
30.50305
30.753075
31.003099
31.253126
31.503151
31.753176
32.003201
32.253223
32.50325
32.753277
33.0033
33.253326
33.503349
33.753376
34.003399
34.253426
34.503448
34.753475
35.003502
35.253525
35.503551
35.753574
36.003601
36.253624
36.503651
36.753674
37.0037
37.253727
37.50375
37.753777
38.003799
38.253826
38.503849
38.753876
39.003899
39.253925
39.503952
39.753975
40.004002
40.254025
40.504051
40.754074
41.004101
41.254124
41.50415
41.754177
42.0042
42.254227
42.50425
42.754276
43.004299
43.254326
43.504349
43.754375
44.004402
44.254425
44.504452
44.754475
45.004501
45.254524
45.504551
45.754574
46.004601
46.254627
46.50465
46.754677
47.0047
47.254726
47.504749
47.754776
48.004799
48.254826
48.504852
48.754875
49.004902
49.254925
49.504951
49.754974
50.005001
50.255024
50.505051
50.755077
51.0051
51.255127
51.50515
51.755177
52.005199
52.255226
52.505249
52.755276
53.005302
53.255325
53.505352
53.755375
54.005402
54.255424
54.505451
54.755474
55.005501
55.255524
55.50555
55.755577
56.0056
56.255627
56.50565
56.755676
57.005699
57.255726
57.505749
57.755775
58.005802
58.255825
58.505852
58.755875
59.005901
59.255924
59.505951
59.755974
60.006001
60.256027
60.50605
60.756077
61.0061
61.256126
61.506149
61.756176
62.006199
62.256226
62.506252
62.756275
63.006302
63.256325
63.506351
63.756374
64.006401
64.256424
64.506447
64.756477
65.0065
65.256523
65.506554
65.756577
66.006599
66.256622
66.506653
66.756676
67.006699
67.256729
67.506752
67.756775
68.006798
68.256828
68.506851
68.756874
69.006897
69.256927
69.50695
69.756973
70.007004
70.257027
70.50705
70.757072
71.007103
71.257126
71.507149
71.757179
72.007202
72.257225
72.507248
72.757278
73.007301
73.257324
73.507347
73.757378
74.007401
74.257423
74.507454
74.757477
75.0075
75.257523
75.507553
75.757576
76.007599
76.257629
76.507652
76.757675
77.007698
77.257729
77.507751
77.757774
78.007797
78.257828
78.507851
78.757874
79.007904
79.257927
79.50795
79.757973
80.008003
80.258026
80.508049
80.75808
81.008102
81.258125
81.508148
81.758179
82.008202
82.258224
82.508247
82.758278
83.008301
83.258324
83.508354
83.758377
84.0084
84.258423
84.508453
84.758476
85.008499
85.25853
85.508553
85.758575
86.008598
86.258629
86.508652
86.758675
87.008698
87.258728
87.508751
87.758774
88.008804
88.258827
88.50885
88.758873
89.008904
89.258926
89.508949
89.758972
90.009003
90.259026
90.509048
90.759079
91.009102
91.259125
91.509148
91.759178
92.009201
92.259224
92.509254
92.759277
93.0093
93.259323
93.509354
93.759377
94.009399
94.259422
94.509453
94.759476
95.009499
95.259529
95.509552
95.759575
96.009598
96.259628
96.509651
96.759674
97.009705
97.259727
97.50975
97.759773
98.009804
98.259827
98.50985
98.759872
99.009903
99.259926
99.509949
99.759979
100.01
100.26003
100.51005
100.76008
101.0101
101.26012
101.51015
101.76018
102.0102
102.26022
102.51025
102.76028
103.0103
103.26032
103.51035
103.76038
104.0104
104.26043
104.51045
104.76048
105.0105
105.26053
105.51055
105.76057
106.0106
106.26063
106.51065
106.76067
107.0107
107.26073
107.51075
107.76077
108.0108
108.26083
108.51085
108.76088
109.0109
109.26093
109.51095
109.76098
110.011
110.26102
110.51105
110.76108
111.0111
111.26112
111.51115
111.76118
112.0112
112.26122
112.51125
112.76128
113.0113
113.26133
113.51135
113.76138
114.0114
114.26143
114.51145
114.76147
115.0115
115.26153
115.51155
115.76157
116.0116
116.26163
116.51165
116.76167
117.0117
117.26173
117.51175
117.76178
118.0118
118.26183
118.51185
118.76188
119.0119
119.26192
119.51195
119.76198
120.012
120.26202
120.51205
120.76208
121.0121
121.26212
121.51215
121.76218
122.0122
122.26223
122.51225
122.76228
123.0123
123.26233
123.51235
123.76237
124.0124
124.26243
124.51245
124.76247
125.0125
125.26253
125.51255
125.76257
126.0126
126.26263
126.51265
126.76268
127.0127
127.26273
127.51275
127.76278
128.0128
128.26283
128.51285
128.76288
129.01289
129.26292
129.51295
129.76297
130.013
130.26303
130.51305
130.76308
131.01311
131.26312
131.51315
131.76318
132.0132
132.26323
132.51324
132.76328
133.01331
133.26332
133.51335
133.76338
134.0134
134.26343
134.51346
134.76347
135.0135
135.26352
135.51355
135.76358
136.0136
136.26363
136.51366
136.76367
137.0137
137.26373
137.51375
137.76378
138.01379
138.26382
138.51385
138.76387
139.0139
139.26393
139.51395
139.76398
140.01401
140.26402
140.51405
140.76408
141.0141
141.26413
141.51414
141.76418
142.01421
142.26422
142.51425
142.76428
143.0143
143.26433
143.51436
143.76437
144.0144
144.26442
144.51445
144.76448
145.0145
145.26453
145.51456
145.76457
146.0146
146.26463
146.51465
146.76468
147.01469
147.26472
147.51476
147.76477
148.0148
148.26483
148.51485
148.76488
149.01491
149.26492
149.51495
149.76497
150.015
150.26503
150.51505
150.76508
151.01511
151.26512
151.51515
151.76518
152.0152
152.26523
152.51526
152.76527
153.0153
153.26532
153.51535
153.76538
154.0154
154.26543
154.51546
154.76547
155.0155
155.26553
155.51555
155.76558
156.01559
156.26562
156.51566
156.76567
157.0157
157.26573
157.51575
157.76578
158.01581
158.26582
158.51585
158.76587
159.0159
159.26593
159.51595
159.76598
160.01601
160.26602
160.51605
160.76608
161.0161
161.26613
161.51616
161.76617
162.0162
162.26622
162.51625
162.76628
163.0163
163.26633
163.51636
163.76637
164.0164
164.26643
164.51645
164.76648
165.01649
165.26653
165.51656
165.76657
166.0166
166.26663
166.51665
166.76668
167.01671
167.26672
167.51675
167.76677
168.0168
168.26683
168.51685
168.76688
169.01691
169.26692
169.51695
169.76698
170.017
170.26703
170.51706
170.76707
171.01711
171.26712
171.51715
171.76718
172.0172
172.26723
172.51726
172.76727
173.0173
173.26733
173.51735
173.76738
174.0174
174.26743
174.51746
174.76747
175.0175
175.26753
175.51755
175.76758
176.01761
176.26762
176.51765
176.76767
177.0177
177.26773
177.51775
177.76778
178.01781
178.26782
178.51785
178.76788
179.0179
179.26793
179.51794
179.76797
180.01801
180.26802
180.51805
180.76808
181.0181
181.26813
181.51816
181.76817
182.0182
182.26823
182.51825
182.76828
183.0183
183.26833
183.51836
183.76837
184.0184
184.26843
184.51845
184.76848
185.01851
185.26852
185.51855
185.76857
186.0186
186.26863
186.51865
186.76868
187.01871
187.26872
187.51875
187.76878
188.0188
188.26883
188.51884
188.76888
189.01891
189.26892
189.51895
189.76898
190.019
190.26903
190.51906
190.76907
191.0191
191.26913
191.51915
191.76918
192.0192
192.26923
192.51926
192.76927
193.0193
193.26933
193.51935
193.76938
194.01941
194.26942
194.51945
194.76947
195.0195
195.26953
195.51955
195.76958
196.01961
196.26962
196.51965
196.76968
197.0197
197.26973
197.51974
197.76978
198.01981
198.26982
198.51985
198.76988
199.0199
199.26993
199.51996
199.76997
200.02
200.27002
200.52005
200.77008
201.0201
201.27013
201.52016
201.77017
202.0202
202.27023
202.52025
202.77028
203.02031
203.27032
203.52036
203.77037
204.0204
204.27043
204.52045
204.77048
205.02051
205.27052
205.52055
205.77058
206.0206
206.27063
206.52065
206.77068
207.02071
207.27072
207.52075
207.77078
208.0208
208.27083
208.52086
208.77087
209.0209
209.27092
209.52095
209.77098
210.021
210.27103
210.52106
210.77107
211.0211
211.27113
211.52115
211.77118
212.02121
212.27122
212.52126
212.77127
213.0213
213.27133
213.52135
213.77138
214.02141
214.27142
214.52145
214.77148
215.0215
215.27153
215.52155
215.77158
216.02161
216.27162
216.52165
216.77168
217.0217
217.27173
217.52176
217.77177
218.0218
218.27182
218.52185
218.77188
219.0219
219.27193
219.52196
219.77197
220.022
220.27203
220.52205
220.77208
221.02209
221.27213
221.52216
221.77217
222.0222
222.27223
222.52225
222.77228
223.02231
223.27232
223.52235
223.77238
224.0224
224.27243
224.52245
224.77248
225.02251
225.27252
225.52255
225.77258
226.0226
226.27263
226.52266
226.77267
227.02271
227.27272
227.52275
227.77278
228.0228
228.27283
228.52286
228.77287
229.0229
229.27293
229.52295
229.77298
230.02299
230.27303
230.52306
230.77307
231.0231
231.27313
231.52315
231.77318
232.02321
232.27322
232.52325
232.77328
233.0233
233.27333
233.52335
233.77338
234.02341
234.27342
234.52345
234.77348
235.0235
235.27353
235.52356
235.77357
236.02361
236.27362
236.52365
236.77368
237.0237
237.27373
237.52376
237.77377
238.0238
238.27383
238.52385
238.77388
239.0239
239.27393
239.52396
239.77397
240.024
240.27403
240.52405
240.77408
241.02411
241.27412
241.52415
241.77417
242.0242
242.27423
242.52425
242.77428
243.02431
243.27432
243.52435
243.77438
244.0244
244.27443
244.52446
244.77448
245.02451
245.27452
245.52455
245.77458
246.0246
246.27463
246.52466
246.77467
247.0247
247.27473
247.52475
247.77478
248.0248
248.27483
248.52486
248.77487
249.0249
249.27493
249.52495
249.77498
250.02501
250.27502
250.52505
250.77507
251.0251
251.27513
251.52515
251.77518
252.02521
252.27522
252.52525
252.77528
253.0253
253.27533
253.52536
253.77538
254.02541
254.27542
254.52545
254.77548
255.0255
255.27553
255.52556
255.77557
256.0256
256.27563
256.52567
256.77567
257.0257
257.27573
257.52576
257.77579
258.02579
258.27582
258.52585
258.77588
259.02591
259.27594
259.52594
259.77597
260.026
260.27603
260.52606
260.77609
261.02609
261.27612
261.52615
261.77618
262.02621
262.27621
262.52625
262.77628
263.02631
263.27634
263.52637
263.77637
264.0264
264.27643
264.52646
264.77649
265.02649
265.27652
265.52655
265.77658
266.02661
266.27664
266.52664
266.77667
267.0267
267.27673
267.52676
267.77676
268.02679
268.27682
268.52686
268.77689
269.02692
269.27692
269.52695
269.77698
270.02701
270.27704
270.52704
270.77707
271.0271
271.27713
271.52716
271.77719
272.02719
272.27722
272.52725
272.77728
273.02731
273.27731
273.52734
273.77737
274.0274
274.27744
274.52747
274.77747
275.0275
275.27753
275.52756
275.77759
276.02759
276.27762
276.52765
276.77768
277.02771
277.27774
277.52774
277.77777
278.0278
278.27783
278.52786
278.77786
279.02789
279.27792
279.52795
279.77798
280.02802
280.27802
280.52805
280.77808
281.02811
281.27814
281.52817
281.77817
282.0282
282.27823
282.52826
282.77829
283.02829
283.27832
283.52835
283.77838
284.02841
284.27844
284.52844
284.77847
285.0285
285.27853
285.52856
285.77856
286.02859
286.27863
286.52866
286.77869
287.02872
287.27872
287.52875
287.77878
288.02881
288.27884
288.52884
288.77887
289.0289
289.27893
289.52896
289.77899
290.02899
290.27902
290.52905
290.77908
291.02911
291.27911
291.52914
291.77917
292.02921
292.27924
292.52927
292.77927
293.0293
293.27933
293.52936
293.77939
294.02939
294.27942
294.52945
294.77948
295.02951
295.27954
295.52954
295.77957
296.0296
296.27963
296.52966
296.77966
297.02969
297.27972
297.52975
297.77979
298.02982
298.27982
298.52985
298.77988
299.02991
299.27994
299.52994
299.77997
300.03
300.28003
300.53006
300.78009
301.03009
301.28012
301.53015
301.78018
302.03021
302.28024
302.53024
302.78027
303.0303
303.28033
303.53036
303.78036
304.0304
304.28043
304.53046
304.78049
305.03052
305.28052
305.53055
305.78058
306.03061
306.28064
306.53064
306.78067
307.0307
307.28073
307.53076
307.78079
308.03079
308.28082
308.53085
308.78088
309.03091
309.28091
309.53094
309.78098
310.03101
310.28104
310.53107
310.78107
311.0311
311.28113
311.53116
311.78119
312.03119
312.28122
312.53125
312.78128
313.03131
313.28134
313.53134
313.78137
314.0314
314.28143
314.53146
314.78146
315.03149
315.28152
315.53156
315.78159
316.03162
316.28162
316.53165
316.78168
317.03171
317.28174
317.53174
317.78177
318.0318
318.28183
318.53186
318.78189
319.03189
319.28192
319.53195
319.78198
320.03201
320.28204
320.53204
320.78207
321.0321
321.28214
321.53217
321.78217
322.0322
322.28223
322.53226
322.78229
323.03232
323.28232
323.53235
323.78238
324.03241
324.28244
324.53244
324.78247
325.0325
325.28253
325.53256
325.78259
326.03259
326.28262
326.53265
326.78268
327.03271
327.28271
327.53275
327.78278
328.03281
328.28284
328.53287
328.78287
329.0329
329.28293
329.53296
329.78299
330.03299
330.28302
330.53305
330.78308
331.03311
331.28314
331.53314
331.78317
332.0332
332.28323
332.53326
332.78326
333.03329
333.28333
333.53336
333.78339
334.03342
334.28342
334.53345
334.78348
335.03351
335.28354
335.53354
335.78357
336.0336
336.28363
336.53366
336.78369
337.03369
337.28372
337.53375
337.78378
338.03381
338.28381
338.53384
338.78387
339.03391
339.28394
339.53397
339.78397
340.034
340.28403
340.53406
340.78409
341.03412
341.28412
341.53415
341.78418
342.03421
342.28424
342.53424
342.78427
343.0343
343.28433
343.53436
343.78439
344.03439
344.28442
344.53445
344.78448
345.03452
345.28452
345.53455
345.78458
346.03461
346.28464
346.53467
346.78467
347.0347
347.28473
347.53476
347.78479
348.03479
348.28482
348.53485
348.78488
349.03491
349.28494
349.53494
349.78497
350.035
350.28503
350.53506
350.78506
351.0351
351.28513
351.53516
351.78519
352.03522
352.28522
352.53525
352.78528
353.03531
353.28534
353.53534
353.78537
354.0354
354.28543
354.53546
354.78549
355.03549
355.28552
355.53555
355.78558
356.03561
356.28561
356.53564
356.78568
357.03571
357.28574
357.53577
357.78577
358.0358
358.28583
358.53586
358.78589
359.03589
359.28592
359.53595
359.78598
360.03601
360.28604
360.53604
360.78607
361.0361
361.28613
361.53616
361.78619
362.03619
362.28622
362.53625
362.78629
363.03632
363.28632
363.53635
363.78638
364.03641
364.28644
364.53647
364.78647
365.0365
365.28653
365.53656
365.78659
366.03659
366.28662
366.53665
366.78668
367.03671
367.28674
367.53674
367.78677
368.0368
368.28683
368.53687
368.78687
369.0369
369.28693
369.53696
369.78699
370.03702
370.28702
370.53705
370.78708
371.03711
371.28714
371.53714
371.78717
372.0372
372.28723
372.53726
372.78729
373.03729
373.28732
373.53735
373.78738
374.03741
374.28741
374.53745
374.78748
375.03751
375.28754
375.53757
375.78757
376.0376
376.28763
376.53766
376.78769
377.03769
377.28772
377.53775
377.78778
378.03781
378.28784
378.53784
378.78787
379.0379
379.28793
379.53796
379.78796
380.03799
380.28802
380.53806
380.78809
381.03812
381.28812
381.53815
381.78818
382.03821
382.28824
382.53827
382.78827
383.0383
383.28833
383.53836
383.78839
384.03839
384.28842
384.53845
384.78848
385.03851
385.28854
385.53854
385.78857
386.0386
386.28864
386.53867
386.78867
387.0387
387.28873
387.53876
387.78879
388.03882
388.28882
388.53885
388.78888
389.03891
389.28894
389.53894
389.78897
390.039
390.28903
390.53906
390.78909
391.03909
391.28912
391.53915
391.78918
392.03922
392.28922
392.53925
392.78928
393.03931
393.28934
393.53937
393.78937
394.0394
394.28943
394.53946
394.78949
395.03949
395.28952
395.53955
395.78958
396.03961
396.28964
396.53964
396.78967
397.0397
397.28973
397.53976
397.78976
398.03979
398.28983
398.53986
398.78989
399.03992
399.28992
399.53995
399.78998
400.04001
400.29004
400.54004
400.79007
401.0401
401.29013
401.54016
401.79019
402.04019
402.29022
402.54025
402.79028
403.04031
403.29034
403.54034
403.79037
404.04041
404.29044
404.54047
404.79047
405.0405
405.29053
405.54056
405.79059
406.04062
406.29062
406.54065
406.79068
407.04071
407.29074
407.54074
407.79077
408.0408
408.29083
408.54086
408.79089
409.04089
409.29092
409.54095
409.79099
410.04102
410.29102
410.54105
410.79108
411.04111
411.29114
411.54117
411.79117
412.0412
412.29123
412.54126
412.79129
413.04129
413.29132
413.54135
413.79138
414.04141
414.29144
414.54144
414.79147
415.0415
415.29153
415.54156
415.79156
416.0416
416.29163
416.54166
416.79169
417.04172
417.29172
417.54175
417.79178
418.04181
418.29184
418.54184
418.79187
419.0419
419.29193
419.54196
419.79199
420.04199
420.29202
420.54205
420.79208
421.04211
421.29211
421.54214
421.79218
422.04221
422.29224
422.54227
422.79227
423.0423
423.29233
423.54236
423.79239
424.04242
424.29242
424.54245
424.79248
425.04251
425.29254
425.54254
425.79257
426.0426
426.29263
426.54266
426.79269
427.04269
427.29272
427.54276
427.79279
428.04282
428.29282
428.54285
428.79288
429.04291
429.29294
429.54297
429.79297
430.043
430.29303
430.54306
430.79309
431.04309
431.29312
431.54315
431.79318
432.04321
432.29324
432.54324
432.79327
433.0433
433.29333
433.54337
433.79337
434.0434
434.29343
434.54346
434.79349
435.04352
435.29352
435.54355
435.79358
436.04361
436.29364
436.54364
436.79367
437.0437
437.29373
437.54376
437.79379
438.04379
438.29382
438.54385
438.79388
439.04391
439.29391
439.54395
439.79398
440.04401
440.29404
440.54407
440.79407
441.0441
441.29413
441.54416
441.79419
442.04419
442.29422
442.54425
442.79428
443.04431
443.29434
443.54434
443.79437
444.0444
444.29443
444.54446
444.79449
445.04449
445.29453
445.54456
445.79459
446.04462
446.29462
446.54465
446.79468
447.04471
447.29474
447.54477
447.79477
448.0448
448.29483
448.54486
448.79489
449.04489
449.29492
449.54495
449.79498
450.04501
450.29504
450.54504
450.79507
451.0451
451.29514
451.54517
451.79517
452.0452
452.29523
452.54526
452.79529
453.04532
453.29532
453.54535
453.79538
454.04541
454.29544
454.54544
454.79547
455.0455
455.29553
455.54556
455.79559
456.04559
456.29562
456.54565
456.79568
457.04572
457.29572
457.54575
457.79578
458.04581
458.29584
458.54587
458.79587
459.0459
459.29593
459.54596
459.79599
460.04599
460.29602
460.54605
460.79608
461.04611
461.29614
461.54614
461.79617
462.0462
462.29623
462.54626
462.79626
463.0463
463.29633
463.54636
463.79639
464.04642
464.29642
464.54645
464.79648
465.04651
465.29654
465.54657
465.79657
466.0466
466.29663
466.54666
466.79669
467.04669
467.29672
467.54675
467.79678
468.04681
468.29684
468.54684
468.79688
469.04691
469.29694
469.54697
469.79697
470.047
470.29703
470.54706
470.79709
471.04712
471.29712
471.54715
471.79718
472.04721
472.29724
472.54724
472.79727
473.0473
473.29733
473.54736
473.79739
474.04739
474.29742
474.54745
474.79749
475.04752
475.29752
475.54755
475.79758
476.04761
476.29764
476.54767
476.79767
477.0477
477.29773
477.54776
477.79779
478.04779
478.29782
478.54785
478.79788
479.04791
479.29794
479.54794
479.79797
480.048
480.29803
480.54807
480.79807
481.0481
481.29813
481.54816
481.79819
482.04822
482.29822
482.54825
482.79828
483.04831
483.29834
483.54834
483.79837
484.0484
484.29843
484.54846
484.79849
485.04849
485.29852
485.54855
485.79858
486.04861
486.29865
486.54865
486.79868
487.04871
487.29874
487.54877
487.79877
488.0488
488.29883
488.54886
488.79889
489.04892
489.29892
489.54895
489.79898
490.04901
490.29904
490.54904
490.79907
491.0491
491.29913
491.54916
491.79919
492.04919
492.29922
492.54926
492.79929
493.04932
493.29932
493.54935
493.79938
494.04941
494.29944
494.54947
494.79947
495.0495
495.29953
495.54956
495.79959
496.04959
496.29962
496.54965
496.79968
497.04971
497.29974
497.54974
497.79977
498.0498
498.29984
498.54987
498.79987
499.0499
499.29993
499.54996
499.79999
500.05002
500.30002
500.55005
500.80008
501.05011
501.30014
501.55014
501.80017
502.0502
502.30023
502.55026
502.80029
503.05029
503.30032
503.55035
503.80038
504.05042
504.30042
504.55045
504.80048
505.05051
505.30054
505.55057
505.80057
506.0506
506.30063
506.55066
506.80069
507.05072
507.30072
507.55075
507.80078
508.05081
508.30084
508.55084
508.80087
509.0509
509.30093
509.55096
509.80099
510.05099
510.30103
510.55106
510.80109
511.05112
511.30112
511.55115
511.80118
512.05121
512.30121
512.55127
512.80127
513.05133
513.30133
513.55133
513.80139
514.05139
514.30145
514.55145
514.80145
515.05151
515.30151
515.55157
515.80157
516.05157
516.30164
516.55164
516.8017
517.0517
517.30176
517.55176
517.80176
518.05182
518.30182
518.55188
518.80188
519.05188
519.30194
519.55194
519.802
520.052
520.302
520.55206
520.80206
521.05212
521.30212
521.55219
521.80219
522.05219
522.30225
522.55225
522.80231
523.05231
523.30231
523.55237
523.80237
524.05243
524.30243
524.55243
524.80249
525.05249
525.30255
525.55255
525.80255
526.05261
526.30261
526.55267
526.80267
527.05273
527.30273
527.55273
527.8028
528.0528
528.30286
528.55286
528.80286
529.05292
529.30292
529.55298
529.80298
530.05298
530.30304
530.55304
530.8031
531.0531
531.3031
531.55316
531.80316
532.05322
532.30322
532.55328
532.80328
533.05328
533.30334
533.55334
533.80341
534.05341
534.30341
534.55347
534.80347
535.05353
535.30353
535.55353
535.80359
536.05359
536.30365
536.55365
536.80365
537.05371
537.30371
537.55377
537.80377
538.05383
538.30383
538.55383
538.80389
539.05389
539.30396
539.55396
539.80396
540.05402
540.30402
540.55408
540.80408
541.05408
541.30414
541.55414
541.8042
542.0542
542.30426
542.55426
542.80426
543.05432
543.30432
543.55438
543.80438
544.05438
544.30444
544.55444
544.8045
545.0545
545.3045
545.55457
545.80457
546.05463
546.30463
546.55463
546.80469
547.05469
547.30475
547.55475
547.80481
548.05481
548.30481
548.55487
548.80487
549.05493
549.30493
549.55493
549.80499
550.05499
550.30505
550.55505
550.80505
551.05511
551.30511
551.55518
551.80518
552.05518
552.30524
552.55524
552.8053
553.0553
553.30536
553.55536
553.80536
554.05542
554.30542
554.55548
554.80548
555.05548
555.30554
555.55554
555.8056
556.0556
556.3056
556.55566
556.80566
557.05573
557.30573
557.55573
557.80579
558.05579
558.30585
558.55585
558.80591
559.05591
559.30591
559.55597
559.80597
560.05603
560.30603
560.55603
560.80609
561.05609
561.30615
561.55615
561.80615
562.05621
562.30621
562.55627
562.80627
563.05634
563.30634
563.55634
563.8064
564.0564
564.30646
564.55646
564.80646
565.05652
565.30652
565.55658
565.80658
566.05658
566.30664
566.55664
566.8067
567.0567
567.3067
567.55676
567.80676
568.05682
568.30682
568.55688
568.80688
569.05688
569.30695
569.55695
569.80701
570.05701
570.30701
570.55707
570.80707
571.05713
571.30713
571.55713
571.80719
572.05719
572.30725
572.55725
572.80725
573.05731
573.30731
573.55737
573.80737
574.05743
574.30743
574.55743
574.8075
575.0575
575.30756
575.55756
575.80756
576.05762
576.30762
576.55768
576.80768
577.05768
577.30774
577.55774
577.8078
578.0578
578.3078
578.55786
578.80786
579.05792
579.30792
579.55798
579.80798
580.05798
580.30804
580.55804
580.80811
581.05811
581.30811
581.55817
581.80817
582.05823
582.30823
582.55823
582.80829
583.05829
583.30835
583.55835
583.80841
584.05841
584.30841
584.55847
584.80847
585.05853
585.30853
585.55853
585.80859
586.05859
586.30865
586.55865
586.80865
587.05872
587.30872
587.55878
587.80878
588.05878
588.30884
588.55884
588.8089
589.0589
589.30896
589.55896
589.80896
590.05902
590.30902
590.55908
590.80908
591.05908
591.30914
591.55914
591.8092
592.0592
592.3092
592.55927
592.80927
593.05933
593.30933
593.55933
593.80939
594.05939
594.30945
594.55945
594.80951
595.05951
595.30951
595.55957
595.80957
596.05963
596.30963
596.55963
596.80969
597.05969
597.30975
597.55975
597.80975
598.05981
598.30981
598.55988
598.80988
599.05988
599.30994
599.55994
599.81
600.06
600.31006
600.56006
600.81006
601.06012
601.31012
601.56018
601.81018
602.06018
602.31024
602.56024
602.8103
603.0603
603.3103
603.56036
603.81036
604.06042
604.31042
604.56049
604.81049
605.06049
605.31055
605.56055
605.81061
606.06061
606.31061
606.56067
606.81067
607.06073
607.31073
607.56073
607.81079
608.06079
608.31085
608.56085
608.81085
609.06091
609.31091
609.56097
609.81097
610.06104
610.31104
610.56104
610.8111
611.0611
611.31116
611.56116
611.81116
612.06122
612.31122
612.56128
612.81128
613.06128
613.31134
613.56134
613.8114
614.0614
614.3114
614.56146
614.81146
615.06152
615.31152
615.56158
615.81158
616.06158
616.31165
616.56165
616.81171
617.06171
617.31171
617.56177
617.81177
618.06183
618.31183
618.56183
618.81189
619.06189
619.31195
619.56195
619.81195
620.06201
620.31201
620.56207
620.81207
621.06213
621.31213
621.56213
621.81219
622.06219
622.31226
622.56226
622.81226
623.06232
623.31232
623.56238
623.81238
624.06238
624.31244
624.56244
624.8125
625.0625
625.31256
625.56256
625.81256
626.06262
626.31262
626.56268
626.81268
627.06268
627.31274
627.56274
627.81281
628.06281
628.31281
628.56287
628.81287
629.06293
629.31293
629.56293
629.81299
630.06299
630.31305
630.56305
630.81311
631.06311
631.31311
631.56317
631.81317
632.06323
632.31323
632.56323
632.81329
633.06329
633.31335
633.56335
633.81335
634.06342
634.31342
634.56348
634.81348
635.06348
635.31354
635.56354
635.8136
636.0636
636.31366
636.56366
636.81366
637.06372
637.31372
637.56378
637.81378
638.06378
638.31384
638.56384
638.8139
639.0639
639.3139
639.56396
639.81396
640.06403
640.31403
640.56409
640.81409
641.06409
641.31415
641.56415
641.81421
642.06421
642.31421
642.56427
642.81427
643.06433
643.31433
643.56433
643.81439
644.06439
644.31445
644.56445
644.81445
645.06451
645.31451
645.56458
645.81458
646.06464
646.31464
646.56464
646.8147
647.0647
647.31476
647.56476
647.81476
648.06482
648.31482
648.56488
648.81488
649.06488
649.31494
649.56494
649.815
650.065
650.315
650.56506
650.81506
651.06512
651.31512
651.56519
651.81519
652.06519
652.31525
652.56525
652.81531
653.06531
653.31531
653.56537
653.81537
654.06543
654.31543
654.56543
654.81549
655.06549
655.31555
655.56555
655.81555
656.06561
656.31561
656.56567
656.81567
657.06573
657.31573
657.56573
657.8158
658.0658
658.31586
658.56586
658.81586
659.06592
659.31592
659.56598
659.81598
660.06598
660.31604
660.56604
660.8161
661.0661
661.31616
661.56616
661.81616
662.06622
662.31622
662.56628
662.81628
663.06628
663.31635
663.56635
663.81641
664.06641
664.31641
664.56647
664.81647
665.06653
665.31653
665.56653
665.81659
666.06659
666.31665
666.56665
666.81671
667.06671
667.31671
667.56677
667.81677
668.06683
668.31683
668.56683
668.81689
669.06689
669.31696
669.56696
669.81696
670.06702
670.31702
670.56708
670.81708
671.06708
671.31714
671.56714
671.8172
672.0672
672.31726
672.56726
672.81726
673.06732
673.31732
673.56738
673.81738
674.06738
674.31744
674.56744
674.8175
675.0675
675.3175
675.56757
675.81757
676.06763
676.31763
676.56763
676.81769
677.06769
677.31775
677.56775
677.81781
678.06781
678.31781
678.56787
678.81787
679.06793
679.31793
679.56793
679.81799
680.06799
680.31805
680.56805
680.81805
681.06812
681.31812
681.56818
681.81818
682.06824
682.31824
682.56824
682.8183
683.0683
683.31836
683.56836
683.81836
684.06842
684.31842
684.56848
684.81848
685.06848
685.31854
685.56854
685.8186
686.0686
686.3186
686.56866
686.81866
687.06873
687.31873
687.56879
687.81879
688.06879
688.31885
688.56885
688.81891
689.06891
689.31891
689.56897
689.81897
690.06903
690.31903
690.56903
690.81909
691.06909
691.31915
691.56915
691.81915
692.06921
692.31921
692.56927
692.81927
693.06934
693.31934
693.56934
693.8194
694.0694
694.31946
694.56946
694.81946
695.06952
695.31952
695.56958
695.81958
696.06958
696.31964
696.56964
696.8197
697.0697
697.3197
697.56976
697.81976
698.06982
698.31982
698.56989
698.81989
699.06989
699.31995
699.56995
699.82001
700.07001
700.32001
700.57007
700.82007
701.07013
701.32013
701.57013
701.82019
702.07019
702.32025
702.57025
702.82031
703.07031
703.32031
703.57037
703.82037
704.07043
704.32043
704.57043
704.8205
705.0705
705.32056
705.57056
705.82056
706.07062
706.32062
706.57068
706.82068
707.07068
707.32074
707.57074
707.8208
708.0708
708.32086
708.57086
708.82086
709.07092
709.32092
709.57098
709.82098
710.07098
710.32104
710.57104
710.82111
711.07111
711.32111
711.57117
711.82117
712.07123
712.32123
712.57123
712.82129
713.07129
713.32135
713.57135
713.82141
714.07141
714.32141
714.57147
714.82147
715.07153
715.32153
715.57153
715.82159
716.07159
716.32166
716.57166
716.82166
717.07172
717.32172
717.57178
717.82178
718.07178
718.32184
718.57184
718.8219
719.0719
719.32196
719.57196
719.82196
720.07202
720.32202
720.57208
720.82208
721.07208
721.32214
721.57214
721.8222
722.0722
722.3222
722.57227
722.82227
723.07233
723.32233
723.57239
723.82239
724.07239
724.32245
724.57245
724.82251
725.07251
725.32251
725.57257
725.82257
726.07263
726.32263
726.57263
726.82269
727.07269
727.32275
727.57275
727.82275
728.07281
728.32281
728.57288
728.82288
729.07294
729.32294
729.57294
729.823
730.073
730.32306
730.57306
730.82306
731.07312
731.32312
731.57318
731.82318
732.07318
732.32324
732.57324
732.8233
733.0733
733.3233
733.57336
733.82336
734.07343
734.32343
734.57349
734.82349
735.07349
735.32355
735.57355
735.82361
736.07361
736.32361
736.57367
736.82367
737.07373
737.32373
737.57373
737.82379
738.07379
738.32385
738.57385
738.82385
739.07391
739.32391
739.57397
739.82397
740.07404
740.32404
740.57404
740.8241
741.0741
741.32416
741.57416
741.82416
742.07422
742.32422
742.57428
742.82428
743.07428
743.32434
743.57434
743.8244
744.0744
744.32446
744.57446
744.82446
745.07452
745.32452
745.57458
745.82458
746.07458
746.32465
746.57465
746.82471
747.07471
747.32471
747.57477
747.82477
748.07483
748.32483
748.57483
748.82489
749.07489
749.32495
749.57495
749.82501
750.07501
750.32501
750.57507
750.82507
751.07513
751.32513
751.57513
751.8252
752.0752
752.32526
752.57526
752.82526
753.07532
753.32532
753.57538
753.82538
754.07538
754.32544
754.57544
754.8255
755.0755
755.32556
755.57556
755.82556
756.07562
756.32562
756.57568
756.82568
757.07568
757.32574
757.57574
757.82581
758.07581
758.32581
758.57587
758.82587
759.07593
759.32593
759.57593
759.82599
760.07599
760.32605
760.57605
760.82611
761.07611
761.32611
761.57617
761.82617
762.07623
762.32623
762.57623
762.82629
763.07629
763.32635
763.57635
763.82635
764.07642
764.32642
764.57648
764.82648
765.07654
765.32654
765.57654
765.8266
766.0766
766.32666
766.57666
766.82666
767.07672
767.32672
767.57678
767.82678
768.07678
768.32684
768.57684
768.8269
769.0769
769.3269
769.57697
769.82697
770.07703
770.32703
770.57709
770.82709
771.07709
771.32715
771.57715
771.82721
772.07721
772.32721
772.57727
772.82727
773.07733
773.32733
773.57733
773.82739
774.07739
774.32745
774.57745
774.82745
775.07751
775.32751
775.57758
775.82758
776.07764
776.32764
776.57764
776.8277
777.0777
777.32776
777.57776
777.82776
778.07782
778.32782
778.57788
778.82788
779.07788
779.32794
779.57794
779.828
780.078
780.328
780.57806
780.82806
781.07812
781.32812
781.57819
781.82819
782.07819
782.32825
782.57825
782.82831
783.07831
783.32831
783.57837
783.82837
784.07843
784.32843
784.57843
784.82849
785.07849
785.32855
785.57855
785.82861
786.07861
786.32861
786.57867
786.82867
787.07874
787.32874
787.57874
787.8288
788.0788
788.32886
788.57886
788.82886
789.07892
789.32892
789.57898
789.82898
790.07898
790.32904
790.57904
790.8291
791.0791
791.32916
791.57916
791.82916
792.07922
792.32922
792.57928
792.82928
793.07928
793.32935
793.57935
793.82941
794.07941
794.32941
794.57947
794.82947
795.07953
795.32953
795.57953
795.82959
796.07959
796.32965
796.57965
796.82971
797.07971
797.32971
797.57977
797.82977
798.07983
798.32983
798.57983
798.8299
799.0799
799.32996
799.57996
799.82996
800.08002
800.33002
800.58008
800.83008
801.08008
801.33014
801.58014
801.8302
802.0802
802.33026
802.58026
802.83026
803.08032
803.33032
803.58038
803.83038
804.08038
804.33044
804.58044
804.83051
805.08051
805.33051
805.58057
805.83057
806.08063
806.33063
806.58069
806.83069
807.08069
807.33075
807.58075
807.83081
808.08081
808.33081
808.58087
808.83087
809.08093
809.33093
809.58093
809.83099
810.08099
810.33105
810.58105
810.83105
811.08112
811.33112
811.58118
811.83118
812.08124
812.33124
812.58124
812.8313
813.0813
813.33136
813.58136
813.83136
814.08142
814.33142
814.58148
814.83148
815.08148
815.33154
815.58154
815.8316
816.0816
816.3316
816.58167
816.83167
817.08173
817.33173
817.58179
817.83179
818.08179
818.33185
818.58185
818.83191
819.08191
819.33191
819.58197
819.83197
820.08203
820.33203
820.58203
820.83209
821.08209
821.33215
821.58215
821.83215
822.08221
822.33221
822.58228
822.83228
823.08234
823.33234
823.58234
823.8324
824.0824
824.33246
824.58246
824.83246
825.08252
825.33252
825.58258
825.83258
826.08258
826.33264
826.58264
826.8327
827.0827
827.33276
827.58276
827.83276
828.08282
828.33282
828.58289
828.83289
829.08289
829.33295
829.58295
829.83301
830.08301
830.33301
830.58307
830.83307
831.08313
831.33313
831.58313
831.83319
832.08319
832.33325
832.58325
832.83331
833.08331
833.33331
833.58337
833.83337
834.08344
834.33344
834.58344
834.8335
835.0835
835.33356
835.58356
835.83356
836.08362
836.33362
836.58368
836.83368
837.08368
837.33374
837.58374
837.8338
838.0838
838.33386
838.58386
838.83386
839.08392
839.33392
839.58398
839.83398
840.08398
840.33405
840.58405
840.83411
841.08411
841.33411
841.58417
841.83417
842.08423
842.33423
842.58423
842.83429
843.08429
843.33435
843.58435
843.83441
844.08441
844.33441
844.58447
844.83447
845.08453
845.33453
845.58453
845.83459
846.08459
846.33466
846.58466
846.83466
847.08472
847.33472
847.58478
847.83478
848.08484
848.33484
848.58484
848.8349
849.0849
849.33496
849.58496
849.83496
850.08502
850.33502
850.58508
850.83508
851.08508
851.33514
851.58514
851.83521
852.08521
852.33521
852.58527
852.83527
853.08533
853.33533
853.58539
853.83539
854.08539
854.33545
854.58545
854.83551
855.08551
855.33551
855.58557
855.83557
856.08563
856.33563
856.58563
856.83569
857.08569
857.33575
857.58575
857.83575
858.08582
858.33582
858.58588
858.83588
859.08594
859.33594
859.58594
859.836
860.086
860.33606
860.58606
860.83606
861.08612
861.33612
861.58618
861.83618
862.08618
862.33624
862.58624
862.8363
863.0863
863.3363
863.58636
863.83636
864.08643
864.33643
864.58649
864.83649
865.08649
865.33655
865.58655
865.83661
866.08661
866.33661
866.58667
866.83667
867.08673
867.33673
867.58673
867.83679
868.08679
868.33685
868.58685
868.83691
869.08691
869.33691
869.58698
869.83698
870.08704
870.33704
870.58704
870.8371
871.0871
871.33716
871.58716
871.83716
872.08722
872.33722
872.58728
872.83728
873.08728
873.33734
873.58734
873.8374
874.0874
874.33746
874.58746
874.83746
875.08752
875.33752
875.58759
875.83759
876.08759
876.33765
876.58765
876.83771
877.08771
877.33771
877.58777
877.83777
878.08783
878.33783
878.58783
878.83789
879.08789
879.33795
879.58795
879.83801
880.08801
880.33801
880.58807
880.83807
881.08813
881.33813
881.58813
881.8382
882.0882
882.33826
882.58826
882.83826
883.08832
883.33832
883.58838
883.83838
884.08838
884.33844
884.58844
884.8385
885.0885
885.33856
885.58856
885.83856
886.08862
886.33862
886.58868
886.83868
887.08868
887.33875
887.58875
887.83881
888.08881
888.33881
888.58887
888.83887
889.08893
889.33893
889.58899
889.83899
890.08899
890.33905
890.58905
890.83911
891.08911
891.33911
891.58917
891.83917
892.08923
892.33923
892.58923
892.83929
893.08929
893.33936
893.58936
893.83936
894.08942
894.33942
894.58948
894.83948
895.08954
895.33954
895.58954
895.8396
896.0896
896.33966
896.58966
896.83966
897.08972
897.33972
897.58978
897.83978
898.08978
898.33984
898.58984
898.8399
899.0899
899.3399
899.58997
899.83997
900.09003
900.34003
900.59009
900.84009
901.09009
901.34015
901.59015
901.84021
902.09021
902.34021
902.59027
902.84027
903.09033
903.34033
903.59033
903.84039
904.09039
904.34045
904.59045
904.84045
905.09052
905.34052
905.59058
905.84058
906.09064
906.34064
906.59064
906.8407
907.0907
907.34076
907.59076
907.84076
908.09082
908.34082
908.59088
908.84088
909.09088
909.34094
909.59094
909.841
910.091
910.34106
910.59106
910.84106
911.09113
911.34113
911.59119
911.84119
912.09119
912.34125
912.59125
912.84131
913.09131
913.34131
913.59137
913.84137
914.09143
914.34143
914.59143
914.84149
915.09149
915.34155
915.59155
915.84161
916.09161
916.34161
916.59167
916.84167
917.09174
917.34174
917.59174
917.8418
918.0918
918.34186
918.59186
918.84186
919.09192
919.34192
919.59198
919.84198
920.09198
920.34204
920.59204
920.8421
921.0921
921.34216
921.59216
921.84216
922.09222
922.34222
922.59229
922.84229
923.09229
923.34235
923.59235
923.84241
924.09241
924.34241
924.59247
924.84247
925.09253
925.34253
925.59253
925.84259
926.09259
926.34265
926.59265
926.84271
927.09271
927.34271
927.59277
927.84277
928.09283
928.34283
928.59283
928.8429
929.0929
929.34296
929.59296
929.84296
930.09302
930.34302
930.59308
930.84308
931.09314
931.34314
931.59314
931.8432
932.0932
932.34326
932.59326
932.84326
933.09332
933.34332
933.59338
933.84338
934.09338
934.34344
934.59344
934.84351
935.09351
935.34351
935.59357
935.84357
936.09363
936.34363
936.59369
936.84369
937.09369
937.34375
937.59375
937.84381
938.09381
938.34381
938.59387
938.84387
939.09393
939.34393
939.59393
939.84399
940.09399
940.34406
940.59406
940.84406
941.09412
941.34412
941.59418
941.84418
942.09424
942.34424
942.59424
942.8443
943.0943
943.34436
943.59436
943.84436
944.09442
944.34442
944.59448
944.84448
945.09448
945.34454
945.59454
945.8446
946.0946
946.3446
946.59467
946.84467
947.09473
947.34473
947.59479
947.84479
948.09479
948.34485
948.59485
948.84491
949.09491
949.34491
949.59497
949.84497
950.09503
950.34503
950.59503
950.84509
951.09509
951.34515
951.59515
951.84521
952.09521
952.34521
952.59528
952.84528
953.09534
953.34534
953.59534
953.8454
954.0954
954.34546
954.59546
954.84546
955.09552
955.34552
955.59558
955.84558
956.09558
956.34564
956.59564
956.8457
957.0957
957.34576
957.59576
957.84576
958.09583
958.34583
958.59589
958.84589
959.09589
959.34595
959.59595
959.84601
960.09601
960.34601
960.59607
960.84607
961.09613
961.34613
961.59613
961.84619
962.09619
962.34625
962.59625
962.84631
963.09631
963.34631
963.59637
963.84637
964.09644
964.34644
964.59644
964.8465
965.0965
965.34656
965.59656
965.84656
966.09662
966.34662
966.59668
966.84668
967.09668
967.34674
967.59674
967.8468
968.0968
968.34686
968.59686
968.84686
969.09692
969.34692
969.59698
969.84698
970.09698
970.34705
970.59705
970.84711
971.09711
971.34711
971.59717
971.84717
972.09723
972.34723
972.59729
972.84729
973.09729
973.34735
973.59735
973.84741
974.09741
974.34741
974.59747
974.84747
975.09753
975.34753
975.59753
975.8476
976.0976
976.34766
976.59766
976.84766
977.09772
977.34772
977.59778
977.84778
978.09784
978.34784
978.59784
978.8479
979.0979
979.34796
979.59796
979.84796
980.09802
980.34802
980.59808
980.84808
981.09808
981.34814
981.59814
981.84821
982.09821
982.34821
982.59827
982.84827
983.09833
983.34833
983.59839
983.84839
984.09839
984.34845
984.59845
984.84851
985.09851
985.34851
985.59857
985.84857
986.09863
986.34863
986.59863
986.84869
987.09869
987.34875
987.59875
987.84875
988.09882
988.34882
988.59888
988.84888
989.09894
989.34894
989.59894
989.849
990.099
990.34906
990.59906
990.84906
991.09912
991.34912
991.59918
991.84918
992.09918
992.34924
992.59924
992.8493
993.0993
993.34937
993.59937
993.84937
994.09943
994.34943
994.59949
994.84949
995.09949
995.34955
995.59955
995.84961
996.09961
996.34961
996.59967
996.84967
997.09973
997.34973
997.59973
997.84979
998.09979
998.34985
998.59985
998.84991
999.09991
999.34991
999.59998
999.84998
1000.1
1000.35
1000.6
1000.8501
1001.1001
1001.3502
1001.6002
1001.8502
1002.1002
1002.3502
1002.6003
1002.8503
1003.1003
1003.3503
1003.6003
1003.8504
1004.1004
1004.3505
1004.6005
1004.8505
1005.1005
1005.3505
1005.6006
1005.8506
1006.1006
1006.3506
1006.6006
1006.8507
1007.1007
1007.3507
1007.6008
1007.8508
1008.1008
1008.3508
1008.6008
1008.8509
1009.1009
1009.351
1009.601
1009.851
1010.101
1010.351
1010.6011
1010.8511
1011.1011
1011.3511
1011.6011
1011.8512
1012.1012
1012.3513
1012.6013
1012.8513
1013.1013
1013.3513
1013.6014
1013.8514
1014.1014
1014.3514
1014.6014
1014.8515
1015.1015
1015.3516
1015.6016
1015.8516
1016.1016
1016.3516
1016.6017
1016.8517
1017.1017
1017.3517
1017.6017
1017.8518
1018.1018
1018.3518
1018.6019
1018.8519
1019.1019
1019.3519
1019.602
1019.852
1020.102
1020.3521
1020.6021
1020.8521
1021.1021
1021.3521
1021.6022
1021.8522
1022.1022
1022.3522
1022.6022
1022.8523
1023.1023
1023.3524
1023.6024
1023.8524
1024.1024
1024.3524
1024.6024
1024.8525
1025.1025
1025.3525
1025.6025
1025.8525
1026.1027
1026.3527
1026.6027
1026.8527
1027.1027
1027.3528
1027.6028
1027.8528
1028.1028
1028.3528
1028.6029
1028.8529
1029.1029
1029.3529
1029.6029
1029.853
1030.103
1030.353
1030.603
1030.853
1031.1031
1031.3531
1031.6031
1031.8531
1032.1031
1032.3533
1032.6033
1032.8533
1033.1033
1033.3534
1033.6034
1033.8534
1034.1034
1034.3534
1034.6035
1034.8535
1035.1035
1035.3535
1035.6035
1035.8536
1036.1036
1036.3536
1036.6036
1036.8536
1037.1038
1037.3538
1037.6038
1037.8538
1038.1038
1038.3539
1038.6039
1038.8539
1039.1039
1039.3539
1039.604
1039.854
1040.104
1040.354
1040.604
1040.8541
1041.1041
1041.3541
1041.6041
1041.8541
1042.1042
1042.3542
1042.6042
1042.8542
1043.1044
1043.3544
1043.6044
1043.8544
1044.1044
1044.3545
1044.6045
1044.8545
1045.1045
1045.3545
1045.6046
1045.8546
1046.1046
1046.3546
1046.6046
1046.8547
1047.1047
1047.3547
1047.6047
1047.8547
1048.1049
1048.3549
1048.6049
1048.8549
1049.1049
1049.355
1049.605
1049.855
1050.105
1050.355
1050.6051
1050.8551
1051.1051
1051.3551
1051.6051
1051.8552
1052.1052
1052.3552
1052.6052
1052.8552
1053.1053
1053.3553
1053.6053
1053.8553
1054.1055
1054.3555
1054.6055
1054.8555
1055.1055
1055.3556
1055.6056
1055.8556
1056.1056
1056.3556
1056.6057
1056.8557
1057.1057
1057.3557
1057.6057
1057.8558
1058.1058
1058.3558
1058.6058
1058.8558
1059.106
1059.356
1059.606
1059.856
1060.106
1060.3561
1060.6061
1060.8561
1061.1061
1061.3561
1061.6062
1061.8562
1062.1062
1062.3562
1062.6062
1062.8563
1063.1063
1063.3563
1063.6063
1063.8564
1064.1064
1064.3564
1064.6064
1064.8564
1065.1066
1065.3566
1065.6066
1065.8566
1066.1066
1066.3567
1066.6067
1066.8567
1067.1067
1067.3567
1067.6068
1067.8568
1068.1068
1068.3568
1068.6068
1068.8569
1069.1069
1069.3569
1069.6069
1069.8569
1070.1071
1070.3571
1070.6071
1070.8571
1071.1071
1071.3572
1071.6072
1071.8572
1072.1072
1072.3572
1072.6073
1072.8573
1073.1073
1073.3573
1073.6073
1073.8574
1074.1074
1074.3574
1074.6074
1074.8575
1075.1075
1075.3575
1075.6075
1075.8575
1076.1077
1076.3577
1076.6077
1076.8577
1077.1077
1077.3578
1077.6078
1077.8578
1078.1078
1078.3578
1078.6079
1078.8579
1079.1079
1079.3579
1079.6079
1079.858
1080.108
1080.358
1080.608
1080.858
1081.1082
1081.3582
1081.6082
1081.8582
1082.1082
1082.3583
1082.6083
1082.8583
1083.1083
1083.3583
1083.6084
1083.8584
1084.1084
1084.3584
1084.6085
1084.8585
1085.1085
1085.3585
1085.6085
1085.8586
1086.1086
1086.3586
1086.6086
1086.8586
1087.1088
1087.3588
1087.6088
1087.8588
1088.1088
1088.3589
1088.6089
1088.8589
1089.1089
1089.3589
1089.609
1089.859
1090.109
1090.359
1090.609
1090.8591
1091.1091
1091.3591
1091.6091
1091.8591
1092.1093
1092.3593
1092.6093
1092.8593
1093.1093
1093.3594
1093.6094
1093.8594
1094.1094
1094.3594
1094.6095
1094.8595
1095.1095
1095.3595
1095.6096
1095.8596
1096.1096
1096.3596
1096.6096
1096.8597
1097.1097
1097.3597
1097.6097
1097.8597
1098.1099
1098.3599
1098.6099
1098.8599
1099.1099
1099.36
1099.61
1099.86
1100.11
1100.36
1100.6101
1100.8601
1101.1101
1101.3601
1101.6101
1101.8602
1102.1102
1102.3602
1102.6102
1102.8602
1103.1104
1103.3604
1103.6104
1103.8604
1104.1104
1104.3605
1104.6105
1104.8605
1105.1105
1105.3606
1105.6106
1105.8606
1106.1106
1106.3606
1106.6107
1106.8607
1107.1107
1107.3607
1107.6107
1107.8608
1108.1108
1108.3608
1108.6108
1108.8608
1109.111
1109.361
1109.611
1109.861
1110.111
1110.3611
1110.6111
1110.8611
1111.1111
1111.3611
1111.6112
1111.8612
1112.1112
1112.3612
1112.6112
1112.8613
1113.1113
1113.3613
1113.6113
1113.8613
1114.1115
1114.3615
1114.6115
1114.8615
1115.1115
1115.3616
1115.6116
1115.8616
1116.1116
1116.3617
1116.6117
1116.8617
1117.1117
1117.3617
1117.6118
1117.8618
1118.1118
1118.3618
1118.6118
1118.8619
1119.1119
1119.3619
1119.6119
1119.8619
1120.1121
1120.3621
1120.6121
1120.8621
1121.1121
1121.3622
1121.6122
1121.8622
1122.1122
1122.3622
1122.6123
1122.8623
1123.1123
1123.3623
1123.6123
1123.8624
1124.1124
1124.3624
1124.6124
1124.8624
1125.1125
1125.3625
1125.6125
1125.8625
1126.1127
1126.3627
1126.6127
1126.8627
1127.1127
1127.3628
1127.6128
1127.8628
1128.1128
1128.3628
1128.6129
1128.8629
1129.1129
1129.3629
1129.6129
1129.863
1130.113
1130.363
1130.613
1130.863
1131.1132
1131.3632
1131.6132
1131.8632
1132.1132
1132.3633
1132.6133
1132.8633
1133.1133
1133.3633
1133.6134
1133.8634
1134.1134
1134.3634
1134.6134
1134.8635
1135.1135
1135.3635
1135.6135
1135.8635
1136.1136
1136.3636
1136.6136
1136.8636
1137.1138
1137.3638
1137.6138
1137.8638
1138.1138
1138.3639
1138.6139
1138.8639
1139.1139
1139.3639
1139.614
1139.864
1140.114
1140.364
1140.614
1140.8641
1141.1141
1141.3641
1141.6141
1141.8641
1142.1143
1142.3643
1142.6143
1142.8643
1143.1143
1143.3644
1143.6144
1143.8644
1144.1144
1144.3644
1144.6145
1144.8645
1145.1145
1145.3645
1145.6145
1145.8646
1146.1146
1146.3646
1146.6146
1146.8647
1147.1147
1147.3647
1147.6147
1147.8647
1148.1149
1148.3649
1148.6149
1148.8649
1149.1149
1149.365
1149.615
1149.865
1150.115
1150.365
1150.6151
1150.8651
1151.1151
1151.3651
1151.6151
1151.8652
1152.1152
1152.3652
1152.6152
1152.8652
1153.1154
1153.3654
1153.6154
1153.8654
1154.1154
1154.3655
1154.6155
1154.8655
1155.1155
1155.3655
1155.6156
1155.8656
1156.1156
1156.3656
1156.6156
1156.8657
1157.1157
1157.3657
1157.6157
1157.8658
1158.1158
1158.3658
1158.6158
1158.8658
1159.116
1159.366
1159.616
1159.866
1160.116
1160.3661
1160.6161
1160.8661
1161.1161
1161.3661
1161.6162
1161.8662
1162.1162
1162.3662
1162.6162
1162.8663
1163.1163
1163.3663
1163.6163
1163.8663
1164.1165
1164.3665
1164.6165
1164.8665
1165.1165
1165.3666
1165.6166
1165.8666
1166.1166
1166.3666
1166.6167
1166.8667
1167.1167
1167.3667
1167.6168
1167.8668
1168.1168
1168.3668
1168.6168
1168.8669
1169.1169
1169.3669
1169.6169
1169.8669
1170.1171
1170.3671
1170.6171
1170.8671
1171.1171
1171.3672
1171.6172
1171.8672
1172.1172
1172.3672
1172.6173
1172.8673
1173.1173
1173.3673
1173.6173
1173.8674
1174.1174
1174.3674
1174.6174
1174.8674
1175.1176
1175.3676
1175.6176
1175.8676
1176.1176
1176.3677
1176.6177
1176.8677
1177.1177
1177.3677
1177.6178
1177.8678
1178.1178
1178.3678
1178.6179
1178.8679
1179.1179
1179.3679
1179.6179
1179.868
1180.118
1180.368
1180.618
1180.868
1181.1182
1181.3682
1181.6182
1181.8682
1182.1182
1182.3683
1182.6183
1182.8683
1183.1183
1183.3683
1183.6184
1183.8684
1184.1184
1184.3684
1184.6184
1184.8685
1185.1185
1185.3685
1185.6185
1185.8685
1186.1187
1186.3687
1186.6187
1186.8687
1187.1187
1187.3688
1187.6188
1187.8688
1188.1188
1188.3689
1188.6189
1188.8689
1189.1189
1189.3689
1189.619
1189.869
1190.119
1190.369
1190.619
1190.8691
1191.1191
1191.3691
1191.6191
1191.8691
1192.1193
1192.3693
1192.6193
1192.8693
1193.1193
1193.3694
1193.6194
1193.8694
1194.1194
1194.3694
1194.6195
1194.8695
1195.1195
1195.3695
1195.6195
1195.8696
1196.1196
1196.3696
1196.6196
1196.8696
1197.1198
1197.3698
1197.6198
1197.8698
1198.1198
1198.3699
1198.6199
1198.8699
1199.1199
1199.37
1199.62
1199.87
1200.12
1200.37
1200.6201
1200.8701
1201.1201
1201.3701
1201.6201
1201.8702
1202.1202
1202.3702
1202.6202
1202.8702
1203.1204
1203.3704
1203.6204
1203.8704
1204.1204
1204.3705
1204.6205
1204.8705
1205.1205
1205.3705
1205.6206
1205.8706
1206.1206
1206.3706
1206.6206
1206.8707
1207.1207
1207.3707
1207.6207
1207.8707
1208.1208
1208.3708
1208.6208
1208.8708
1209.121
1209.371
1209.621
1209.871
1210.121
1210.3711
1210.6211
1210.8711
1211.1211
1211.3711
1211.6212
1211.8712
1212.1212
1212.3712
1212.6212
1212.8713
1213.1213
1213.3713
1213.6213
1213.8713
1214.1215
1214.3715
1214.6215
1214.8715
1215.1215
1215.3716
1215.6216
1215.8716
1216.1216
1216.3716
1216.6217
1216.8717
1217.1217
1217.3717
1217.6217
1217.8718
1218.1218
1218.3718
1218.6218
1218.8718
1219.1219
1219.3719
1219.6219
1219.8719
1220.1221
1220.3721
1220.6221
1220.8721
1221.1221
1221.3722
1221.6222
1221.8722
1222.1222
1222.3722
1222.6223
1222.8723
1223.1223
1223.3723
1223.6223
1223.8724
1224.1224
1224.3724
1224.6224
1224.8724
1225.1226
1225.3726
1225.6226
1225.8726
1226.1226
1226.3727
1226.6227
1226.8727
1227.1227
1227.3727
1227.6228
1227.8728
1228.1228
1228.3728
1228.6228
1228.8729
1229.1229
1229.3729
1229.6229
1229.873
1230.123
1230.373
1230.623
1230.873
1231.1232
1231.3732
1231.6232
1231.8732
1232.1232
1232.3733
1232.6233
1232.8733
1233.1233
1233.3733
1233.6234
1233.8734
1234.1234
1234.3734
1234.6234
1234.8735
1235.1235
1235.3735
1235.6235
1235.8735
1236.1237
1236.3737
1236.6237
1236.8737
1237.1237
1237.3738
1237.6238
1237.8738
1238.1238
1238.3738
1238.6239
1238.8739
1239.1239
1239.3739
1239.6239
1239.874
1240.124
1240.374
1240.624
1240.8741
1241.1241
1241.3741
1241.6241
1241.8741
1242.1243
1242.3743
1242.6243
1242.8743
1243.1243
1243.3744
1243.6244
1243.8744
1244.1244
1244.3744
1244.6245
1244.8745
1245.1245
1245.3745
1245.6245
1245.8746
1246.1246
1246.3746
1246.6246
1246.8746
1247.1248
1247.3748
1247.6248
1247.8748
1248.1248
1248.3749
1248.6249
1248.8749
1249.1249
1249.3749
1249.625
1249.875
1250.125
1250.375
1250.6251
1250.8751
1251.1251
1251.3751
1251.6251
1251.8752
1252.1252
1252.3752
1252.6252
1252.8752
1253.1254
1253.3754
1253.6254
1253.8754
1254.1254
1254.3755
1254.6255
1254.8755
1255.1255
1255.3755
1255.6256
1255.8756
1256.1256
1256.3756
1256.6256
1256.8757
1257.1257
1257.3757
1257.6257
1257.8757
1258.1259
1258.3759
1258.6259
1258.8759
1259.1259
1259.376
1259.626
1259.876
1260.126
1260.3761
1260.6261
1260.8761
1261.1261
1261.3761
1261.6262
1261.8762
1262.1262
1262.3762
1262.6262
1262.8763
1263.1263
1263.3763
1263.6263
1263.8763
1264.1265
1264.3765
1264.6265
1264.8765
1265.1265
1265.3766
1265.6266
1265.8766
1266.1266
1266.3766
1266.6267
1266.8767
1267.1267
1267.3767
1267.6267
1267.8768
1268.1268
1268.3768
1268.6268
1268.8768
1269.127
1269.377
1269.627
1269.877
1270.127
1270.3771
1270.6271
1270.8771
1271.1271
1271.3772
1271.6272
1271.8772
1272.1272
1272.3772
1272.6273
1272.8773
1273.1273
1273.3773
1273.6273
1273.8774
1274.1274
1274.3774
1274.6274
1274.8774
1275.1276
1275.3776
1275.6276
1275.8776
1276.1276
1276.3777
1276.6277
1276.8777
1277.1277
1277.3777
1277.6278
1277.8778
1278.1278
1278.3778
1278.6278
1278.8779
1279.1279
1279.3779
1279.6279
1279.8779
1280.1281
1280.3781
1280.6281
1280.8781
1281.1282
1281.3782
1281.6282
1281.8782
1282.1282
1282.3783
1282.6283
1282.8783
1283.1283
1283.3783
1283.6284
1283.8784
1284.1284
1284.3784
1284.6284
1284.8785
1285.1285
1285.3785
1285.6285
1285.8785
1286.1287
1286.3787
1286.6287
1286.8787
1287.1287
1287.3788
1287.6288
1287.8788
1288.1288
1288.3788
1288.6289
1288.8789
1289.1289
1289.3789
1289.6289
1289.879
1290.129
1290.379
1290.629
1290.879
1291.1292
1291.3792
1291.6292
1291.8792
1292.1293
1292.3793
1292.6293
1292.8793
1293.1293
1293.3794
1293.6294
1293.8794
1294.1294
1294.3794
1294.6295
1294.8795
1295.1295
1295.3795
1295.6295
1295.8796
1296.1296
1296.3796
1296.6296
1296.8796
1297.1298
1297.3798
1297.6298
1297.8798
1298.1298
1298.3799
1298.6299
1298.8799
1299.1299
1299.3799
1299.63
1299.88
1300.13
1300.38
1300.63
1300.8801
1301.1301
1301.3801
1301.6301
1301.8802
1302.1302
1302.3802
1302.6302
1302.8802
1303.1304
1303.3804
1303.6304
1303.8804
1304.1304
1304.3805
1304.6305
1304.8805
1305.1305
1305.3805
1305.6306
1305.8806
1306.1306
1306.3806
1306.6306
1306.8807
1307.1307
1307.3807
1307.6307
1307.8807
1308.1309
1308.3809
1308.6309
1308.8809
1309.1309
1309.381
1309.631
1309.881
1310.131
1310.381
1310.6311
1310.8811
1311.1311
1311.3811
1311.6311
1311.8812
1312.1312
1312.3812
1312.6312
1312.8813
1313.1313
1313.3813
1313.6313
1313.8813
1314.1315
1314.3815
1314.6315
1314.8815
1315.1315
1315.3816
1315.6316
1315.8816
1316.1316
1316.3816
1316.6317
1316.8817
1317.1317
1317.3817
1317.6317
1317.8818
1318.1318
1318.3818
1318.6318
1318.8818
1319.132
1319.382
1319.632
1319.882
1320.132
1320.3821
1320.6321
1320.8821
1321.1321
1321.3821
1321.6322
1321.8822
1322.1322
1322.3822
1322.6323
1322.8823
1323.1323
1323.3823
1323.6323
1323.8824
1324.1324
1324.3824
1324.6324
1324.8824
1325.1326
1325.3826
1325.6326
1325.8826
1326.1326
1326.3827
1326.6327
1326.8827
1327.1327
1327.3827
1327.6328
1327.8828
1328.1328
1328.3828
1328.6328
1328.8829
1329.1329
1329.3829
1329.6329
1329.8829
1330.1331
1330.3831
1330.6331
1330.8831
1331.1331
1331.3832
1331.6332
1331.8832
1332.1332
1332.3832
1332.6333
1332.8833
1333.1333
1333.3833
1333.6334
1333.8834
1334.1334
1334.3834
1334.6334
1334.8835
1335.1335
1335.3835
1335.6335
1335.8835
1336.1337
1336.3837
1336.6337
1336.8837
1337.1337
1337.3838
1337.6338
1337.8838
1338.1338
1338.3838
1338.6339
1338.8839
1339.1339
1339.3839
1339.6339
1339.884
1340.134
1340.384
1340.634
1340.884
1341.1342
1341.3842
1341.6342
1341.8842
1342.1342
1342.3843
1342.6343
1342.8843
1343.1343
1343.3844
1343.6344
1343.8844
1344.1344
1344.3844
1344.6345
1344.8845
1345.1345
1345.3845
1345.6345
1345.8846
1346.1346
1346.3846
1346.6346
1346.8846
1347.1348
1347.3848
1347.6348
1347.8848
1348.1348
1348.3849
1348.6349
1348.8849
1349.1349
1349.3849
1349.635
1349.885
1350.135
1350.385
1350.635
1350.8851
1351.1351
1351.3851
1351.6351
1351.8851
1352.1353
1352.3853
1352.6353
1352.8853
1353.1353
1353.3854
1353.6354
1353.8854
1354.1354
1354.3855
1354.6355
1354.8855
1355.1355
1355.3855
1355.6356
1355.8856
1356.1356
1356.3856
1356.6356
1356.8857
1357.1357
1357.3857
1357.6357
1357.8857
1358.1359
1358.3859
1358.6359
1358.8859
1359.1359
1359.386
1359.636
1359.886
1360.136
1360.386
1360.6361
1360.8861
1361.1361
1361.3861
1361.6361
1361.8862
1362.1362
1362.3862
1362.6362
1362.8862
1363.1364
1363.3864
1363.6364
1363.8864
1364.1365
1364.3865
1364.6365
1364.8865
1365.1365
1365.3866
1365.6366
1365.8866
1366.1366
1366.3866
1366.6367
1366.8867
1367.1367
1367.3867
1367.6367
1367.8868
1368.1368
1368.3868
1368.6368
1368.8868
1369.137
1369.387
1369.637
1369.887
1370.137
1370.3871
1370.6371
1370.8871
1371.1371
1371.3871
1371.6372
1371.8872
1372.1372
1372.3872
1372.6372
1372.8873
1373.1373
1373.3873
1373.6373
1373.8873
1374.1375
1374.3875
1374.6375
1374.8875
1375.1376
1375.3876
1375.6376
1375.8876
1376.1376
1376.3877
1376.6377
1376.8877
1377.1377
1377.3877
1377.6378
1377.8878
1378.1378
1378.3878
1378.6378
1378.8879
1379.1379
1379.3879
1379.6379
1379.8879
1380.1381
1380.3881
1380.6381
1380.8881
1381.1381
1381.3882
1381.6382
1381.8882
1382.1382
1382.3882
1382.6383
1382.8883
1383.1383
1383.3883
1383.6383
1383.8884
1384.1384
1384.3884
1384.6384
1384.8885
1385.1385
1385.3885
1385.6385
1385.8885
1386.1387
1386.3887
1386.6387
1386.8887
1387.1387
1387.3888
1387.6388
1387.8888
1388.1388
1388.3888
1388.6389
1388.8889
1389.1389
1389.3889
1389.6389
1389.889
1390.139
1390.389
1390.639
1390.889
1391.1392
1391.3892
1391.6392
1391.8892
1392.1392
1392.3893
1392.6393
1392.8893
1393.1393
1393.3893
1393.6394
1393.8894
1394.1394
1394.3894
1394.6394
1394.8895
1395.1395
1395.3895
1395.6395
1395.8896
1396.1396
1396.3896
1396.6396
1396.8896
1397.1398
1397.3898
1397.6398
1397.8898
1398.1398
1398.3899
1398.6399
1398.8899
1399.1399
1399.3899
1399.64
1399.89
1400.14
1400.39
1400.64
1400.8901
1401.1401
1401.3901
1401.6401
1401.8901
1402.1403
1402.3903
1402.6403
1402.8903
1403.1403
1403.3904
1403.6404
1403.8904
1404.1404
1404.3904
1404.6405
1404.8905
1405.1405
1405.3905
1405.6406
1405.8906
1406.1406
1406.3906
1406.6406
1406.8907
1407.1407
1407.3907
1407.6407
1407.8907
1408.1409
1408.3909
1408.6409
1408.8909
1409.1409
1409.391
1409.641
1409.891
1410.141
1410.391
1410.6411
1410.8911
1411.1411
1411.3911
1411.6411
1411.8912
1412.1412
1412.3912
1412.6412
1412.8912
1413.1414
1413.3914
1413.6414
1413.8914
1414.1414
1414.3915
1414.6415
1414.8915
1415.1415
1415.3915
1415.6416
1415.8916
1416.1416
1416.3916
1416.6417
1416.8917
1417.1417
1417.3917
1417.6417
1417.8918
1418.1418
1418.3918
1418.6418
1418.8918
1419.142
1419.392
1419.642
1419.892
1420.142
1420.3921
1420.6421
1420.8921
1421.1421
1421.3921
1421.6422
1421.8922
1422.1422
1422.3922
1422.6422
1422.8923
1423.1423
1423.3923
1423.6423
1423.8923
1424.1425
1424.3925
1424.6425
1424.8925
1425.1425
1425.3926
1425.6426
1425.8926
1426.1426
1426.3927
1426.6427
1426.8927
1427.1427
1427.3927
1427.6428
1427.8928
1428.1428
1428.3928
1428.6428
1428.8929
1429.1429
1429.3929
1429.6429
1429.8929
1430.1431
1430.3931
1430.6431
1430.8931
1431.1431
1431.3932
1431.6432
1431.8932
1432.1432
1432.3932
1432.6433
1432.8933
1433.1433
1433.3933
1433.6433
1433.8934
1434.1434
1434.3934
1434.6434
1434.8934
1435.1436
1435.3936
1435.6436
1435.8936
1436.1436
1436.3937
1436.6437
1436.8937
1437.1437
1437.3938
1437.6438
1437.8938
1438.1438
1438.3938
1438.6439
1438.8939
1439.1439
1439.3939
1439.6439
1439.894
1440.144
1440.394
1440.644
1440.894
1441.1442
1441.3942
1441.6442
1441.8942
1442.1442
1442.3943
1442.6443
1442.8943
1443.1443
1443.3943
1443.6444
1443.8944
1444.1444
1444.3944
1444.6444
1444.8945
1445.1445
1445.3945
1445.6445
1445.8945
1446.1447
1446.3947
1446.6447
1446.8947
1447.1448
1447.3948
1447.6448
1447.8948
1448.1448
1448.3949
1448.6449
1448.8949
1449.1449
1449.3949
1449.645
1449.895
1450.145
1450.395
1450.645
1450.8951
1451.1451
1451.3951
1451.6451
1451.8951
1452.1453
1452.3953
1452.6453
1452.8953
1453.1453
1453.3954
1453.6454
1453.8954
1454.1454
1454.3954
1454.6455
1454.8955
1455.1455
1455.3955
1455.6455
1455.8956
1456.1456
1456.3956
1456.6456
1456.8956
1457.1458
1457.3958
1457.6458
1457.8958
1458.1459
1458.3959
1458.6459
1458.8959
1459.1459
1459.396
1459.646
1459.896
1460.146
1460.396
1460.6461
1460.8961
1461.1461
1461.3961
1461.6461
1461.8962
1462.1462
1462.3962
1462.6462
1462.8962
1463.1464
1463.3964
1463.6464
1463.8964
1464.1464
1464.3965
1464.6465
1464.8965
1465.1465
1465.3965
1465.6466
1465.8966
1466.1466
1466.3966
1466.6466
1466.8967
1467.1467
1467.3967
1467.6467
1467.8969
1468.1469
1468.3969
1468.6469
1468.8969
1469.147
1469.397
1469.647
1469.897
1470.147
1470.3971
1470.6471
1470.8971
1471.1471
1471.3971
1471.6472
1471.8972
1472.1472
1472.3972
1472.6472
1472.8973
1473.1473
1473.3973
1473.6473
1473.8973
1474.1475
1474.3975
1474.6475
1474.8975
1475.1475
1475.3976
1475.6476
1475.8976
1476.1476
1476.3976
1476.6477
1476.8977
1477.1477
1477.3977
1477.6477
1477.8978
1478.1478
1478.3978
1478.6478
1478.8979
1479.1479
1479.3979
1479.6479
1479.8979
1480.1481
1480.3981
1480.6481
1480.8981
1481.1481
1481.3982
1481.6482
1481.8982
1482.1482
1482.3982
1482.6483
1482.8983
1483.1483
1483.3983
1483.6483
1483.8984
1484.1484
1484.3984
1484.6484
1484.8984
1485.1486
1485.3986
1485.6486
1485.8986
1486.1486
1486.3987
1486.6487
1486.8987
1487.1487
1487.3987
1487.6488
1487.8988
1488.1488
1488.3988
1488.6489
1488.8989
1489.1489
1489.3989
1489.6489
1489.899
1490.149
1490.399
1490.649
1490.899
1491.1492
1491.3992
1491.6492
1491.8992
1492.1492
1492.3993
1492.6493
1492.8993
1493.1493
1493.3993
1493.6494
1493.8994
1494.1494
1494.3994
1494.6494
1494.8995
1495.1495
1495.3995
1495.6495
1495.8995
1496.1497
1496.3997
1496.6497
1496.8997
1497.1497
1497.3998
1497.6498
1497.8998
1498.1498
1498.3998
1498.6499
1498.8999
1499.1499
1499.3999
1499.65
1499.9
1500.15
1500.4
1500.65
1500.9001
1501.1501
1501.4001
1501.6501
1501.9001
1502.1503
1502.4003
1502.6503
1502.9003
1503.1503
1503.4004
1503.6504
1503.9004
1504.1504
1504.4004
1504.6505
1504.9005
1505.1505
1505.4005
1505.6505
1505.9006
1506.1506
1506.4006
1506.6506
1506.9006
1507.1508
1507.4008
1507.6508
1507.9008
1508.1508
1508.4009
1508.6509
1508.9009
1509.1509
1509.401
1509.651
1509.901
1510.151
1510.401
1510.6511
1510.9011
1511.1511
1511.4011
1511.6511
1511.9012
1512.1512
1512.4012
1512.6512
1512.9012
1513.1514
1513.4014
1513.6514
1513.9014
1514.1514
1514.4015
1514.6515
1514.9015
1515.1515
1515.4015
1515.6516
1515.9016
1516.1516
1516.4016
1516.6516
1516.9017
1517.1517
1517.4017
1517.6517
1517.9017
1518.1519
1518.4019
1518.6519
1518.9019
1519.1519
1519.402
1519.652
1519.902
1520.152
1520.4021
1520.6521
1520.9021
1521.1521
1521.4021
1521.6522
1521.9022
1522.1522
1522.4022
1522.6522
1522.9023
1523.1523
1523.4023
1523.6523
1523.9023
1524.1525
1524.4025
1524.6525
1524.9025
1525.1525
1525.4026
1525.6526
1525.9026
1526.1526
1526.4026
1526.6527
1526.9027
1527.1527
1527.4027
1527.6527
1527.9028
1528.1528
1528.4028
1528.6528
1528.9028
1529.153
1529.403
1529.653
1529.903
1530.1531
1530.4031
1530.6531
1530.9031
1531.1531
1531.4032
1531.6532
1531.9032
1532.1532
1532.4032
1532.6533
1532.9033
1533.1533
1533.4033
1533.6533
1533.9034
1534.1534
1534.4034
1534.6534
1534.9034
1535.1536
1535.4036
1535.6536
1535.9036
1536.1536
1536.4037
1536.6537
1536.9037
1537.1537
1537.4037
1537.6538
1537.9038
1538.1538
1538.4038
1538.6538
1538.9039
1539.1539
1539.4039
1539.6539
1539.9039
1540.1541
1540.4041
1540.6541
1540.9041
1541.1542
1541.4042
1541.6542
1541.9042
1542.1542
1542.4043
1542.6543
1542.9043
1543.1543
1543.4043
1543.6544
1543.9044
1544.1544
1544.4044
1544.6544
1544.9045
1545.1545
1545.4045
1545.6545
1545.9045
1546.1547
1546.4047
1546.6547
1546.9047
1547.1547
1547.4048
1547.6548
1547.9048
1548.1548
1548.4048
1548.6549
1548.9049
1549.1549
1549.4049
1549.6549
1549.905
1550.155
1550.405
1550.655
1550.9052
1551.1552
1551.4052
1551.6552
1551.9052
1552.1553
1552.4053
1552.6553
1552.9053
1553.1553
1553.4054
1553.6554
1553.9054
1554.1554
1554.4054
1554.6555
1554.9055
1555.1555
1555.4055
1555.6555
1555.9056
1556.1556
1556.4056
1556.6556
1556.9056
1557.1558
1557.4058
1557.6558
1557.9058
1558.1558
1558.4059
1558.6559
1558.9059
1559.1559
1559.4059
1559.656
1559.906
1560.156
1560.406
1560.656
1560.9061
1561.1561
1561.4061
1561.6561
1561.9062
1562.1562
1562.4062
1562.6562
1562.9062
1563.1564
1563.4064
1563.6564
1563.9064
1564.1564
1564.4065
1564.6565
1564.9065
1565.1565
1565.4065
1565.6566
1565.9066
1566.1566
1566.4066
1566.6566
1566.9067
1567.1567
1567.4067
1567.6567
1567.9067
1568.1569
1568.4069
1568.6569
1568.9069
1569.1569
1569.407
1569.657
1569.907
1570.157
1570.407
1570.6571
1570.9071
1571.1571
1571.4071
1571.6572
1571.9072
1572.1572
1572.4072
1572.6572
1572.9073
1573.1573
1573.4073
1573.6573
1573.9073
1574.1575
1574.4075
1574.6575
1574.9075
1575.1575
1575.4076
1575.6576
1575.9076
1576.1576
1576.4076
1576.6577
1576.9077
1577.1577
1577.4077
1577.6577
1577.9078
1578.1578
1578.4078
1578.6578
1578.9078
1579.158
1579.408
1579.658
1579.908
1580.158
1580.4081
1580.6581
1580.9081
1581.1581
1581.4081
1581.6582
1581.9082
1582.1582
1582.4082
1582.6583
1582.9083
1583.1583
1583.4083
1583.6583
1583.9084
1584.1584
1584.4084
1584.6584
1584.9084
1585.1586
1585.4086
1585.6586
1585.9086
1586.1586
1586.4087
1586.6587
1586.9087
1587.1587
1587.4087
1587.6588
1587.9088
1588.1588
1588.4088
1588.6588
1588.9089
1589.1589
1589.4089
1589.6589
1589.9089
1590.1591
1590.4091
1590.6591
1590.9091
1591.1591
1591.4092
1591.6592
1591.9092
1592.1592
1592.4093
1592.6593
1592.9093
1593.1593
1593.4093
1593.6594
1593.9094
1594.1594
1594.4094
1594.6594
1594.9095
1595.1595
1595.4095
1595.6595
1595.9095
1596.1597
1596.4097
1596.6597
1596.9097
1597.1597
1597.4098
1597.6598
1597.9098
1598.1598
1598.4098
1598.6599
1598.9099
1599.1599
1599.4099
1599.6599
1599.91
1600.16
1600.41
1600.66
1600.91
1601.1602
1601.4102
1601.6602
1601.9102
1602.1602
1602.4103
1602.6603
1602.9103
1603.1603
1603.4104
1603.6604
1603.9104
1604.1604
1604.4104
1604.6605
1604.9105
1605.1605
1605.4105
1605.6605
1605.9106
1606.1606
1606.4106
1606.6606
1606.9106
1607.1608
1607.4108
1607.6608
1607.9108
1608.1608
1608.4109
1608.6609
1608.9109
1609.1609
1609.4109
1609.661
1609.911
1610.161
1610.411
1610.661
1610.9111
1611.1611
1611.4111
1611.6611
1611.9111
1612.1613
1612.4113
1612.6613
1612.9113
1613.1614
1613.4114
1613.6614
1613.9114
1614.1614
1614.4115
1614.6615
1614.9115
1615.1615
1615.4115
1615.6616
1615.9116
1616.1616
1616.4116
1616.6616
1616.9117
1617.1617
1617.4117
1617.6617
1617.9117
1618.1619
1618.4119
1618.6619
1618.9119
1619.1619
1619.412
1619.662
1619.912
1620.162
1620.412
1620.6621
1620.9121
1621.1621
1621.4121
1621.6621
1621.9122
1622.1622
1622.4122
1622.6622
1622.9122
1623.1624
1623.4124
1623.6624
1623.9124
1624.1625
1624.4125
1624.6625
1624.9125
1625.1625
1625.4126
1625.6626
1625.9126
1626.1626
1626.4126
1626.6627
1626.9127
1627.1627
1627.4127
1627.6627
1627.9128
1628.1628
1628.4128
1628.6628
1628.9128
1629.163
1629.413
1629.663
1629.913
1630.163
1630.4131
1630.6631
1630.9131
1631.1631
1631.4131
1631.6632
1631.9132
1632.1632
1632.4132
1632.6632
1632.9133
1633.1633
1633.4133
1633.6633
1633.9135
1634.1635
1634.4135
1634.6635
1634.9135
1635.1636
1635.4136
1635.6636
1635.9136
1636.1636
1636.4137
1636.6637
1636.9137
1637.1637
1637.4137
1637.6638
1637.9138
1638.1638
1638.4138
1638.6638
1638.9139
1639.1639
1639.4139
1639.6639
1639.9139
1640.1641
1640.4141
1640.6641
1640.9141
1641.1641
1641.4142
1641.6642
1641.9142
1642.1642
1642.4142
1642.6643
1642.9143
1643.1643
1643.4143
1643.6643
1643.9144
1644.1644
1644.4144
1644.6644
1644.9146
1645.1646
1645.4146
1645.6646
1645.9146
1646.1647
1646.4147
1646.6647
1646.9147
1647.1647
1647.4148
1647.6648
1647.9148
1648.1648
1648.4148
1648.6649
1648.9149
1649.1649
1649.4149
1649.6649
1649.915
1650.165
1650.415
1650.665
1650.915
1651.1652
1651.4152
1651.6652
1651.9152
1652.1652
1652.4153
1652.6653
1652.9153
1653.1653
1653.4153
1653.6654
1653.9154
1654.1654
1654.4154
1654.6655
1654.9155
1655.1655
1655.4155
1655.6655
1655.9156
1656.1656
1656.4156
1656.6656
1656.9156
1657.1658
1657.4158
1657.6658
1657.9158
1658.1658
1658.4159
1658.6659
1658.9159
1659.1659
1659.4159
1659.666
1659.916
1660.166
1660.416
1660.666
1660.9161
1661.1661
1661.4161
1661.6661
1661.9161
1662.1663
1662.4163
1662.6663
1662.9163
1663.1663
1663.4164
1663.6664
1663.9164
1664.1664
1664.4164
1664.6665
1664.9165
1665.1665
1665.4165
1665.6666
1665.9166
1666.1666
1666.4166
1666.6666
1666.9167
1667.1667
1667.4167
1667.6667
1667.9167
1668.1669
1668.4169
1668.6669
1668.9169
1669.1669
1669.417
1669.667
1669.917
1670.167
1670.417
1670.6671
1670.9171
1671.1671
1671.4171
1671.6671
1671.9172
1672.1672
1672.4172
1672.6672
1672.9172
1673.1674
1673.4174
1673.6674
1673.9174
1674.1674
1674.4175
1674.6675
1674.9175
1675.1675
1675.4176
1675.6676
1675.9176
1676.1676
1676.4176
1676.6677
1676.9177
1677.1677
1677.4177
1677.6677
1677.9178
1678.1678
1678.4178
1678.6678
1678.9178
1679.168
1679.418
1679.668
1679.918
1680.168
1680.4181
1680.6681
1680.9181
1681.1681
1681.4181
1681.6682
1681.9182
1682.1682
1682.4182
1682.6682
1682.9183
1683.1683
1683.4183
1683.6683
1683.9183
1684.1685
1684.4185
1684.6685
1684.9185
1685.1685
1685.4186
1685.6686
1685.9186
1686.1686
1686.4187
1686.6687
1686.9187
1687.1687
1687.4187
1687.6688
1687.9188
1688.1688
1688.4188
1688.6688
1688.9189
1689.1689
1689.4189
1689.6689
1689.9189
1690.1691
1690.4191
1690.6691
1690.9191
1691.1691
1691.4192
1691.6692
1691.9192
1692.1692
1692.4192
1692.6693
1692.9193
1693.1693
1693.4193
1693.6693
1693.9194
1694.1694
1694.4194
1694.6694
1694.9194
1695.1696
1695.4196
1695.6696
1695.9196
1696.1697
1696.4197
1696.6697
1696.9197
1697.1697
1697.4198
1697.6698
1697.9198
1698.1698
1698.4198
1698.6699
1698.9199
1699.1699
1699.4199
1699.6699
1699.92
1700.17
1700.42
1700.67
1700.92
1701.1702
1701.4202
1701.6702
1701.9202
1702.1702
1702.4203
1702.6703
1702.9203
1703.1703
1703.4203
1703.6704
1703.9204
1704.1704
1704.4204
1704.6704
1704.9205
1705.1705
1705.4205
1705.6705
1705.9205
1706.1707
1706.4207
1706.6707
1706.9207
1707.1708
1707.4208
1707.6708
1707.9208
1708.1708
1708.4209
1708.6709
1708.9209
1709.1709
1709.4209
1709.671
1709.921
1710.171
1710.421
1710.671
1710.9211
1711.1711
1711.4211
1711.6711
1711.9211
1712.1713
1712.4213
1712.6713
1712.9213
1713.1713
1713.4214
1713.6714
1713.9214
1714.1714
1714.4214
1714.6715
1714.9215
1715.1715
1715.4215
1715.6715
1715.9216
1716.1716
1716.4216
1716.6716
1716.9218
1717.1718
1717.4218
1717.6718
1717.9218
1718.1719
1718.4219
1718.6719
1718.9219
1719.1719
1719.422
1719.672
1719.922
1720.172
1720.422
1720.6721
1720.9221
1721.1721
1721.4221
1721.6721
1721.9222
1722.1722
1722.4222
1722.6722
1722.9222
1723.1724
1723.4224
1723.6724
1723.9224
1724.1724
1724.4225
1724.6725
1724.9225
1725.1725
1725.4225
1725.6726
1725.9226
1726.1726
1726.4226
1726.6726
1726.9227
1727.1727
1727.4227
1727.6727
1727.9229
1728.1729
1728.4229
1728.6729
1728.9229
1729.173
1729.423
1729.673
1729.923
1730.173
1730.4231
1730.6731
1730.9231
1731.1731
1731.4231
1731.6732
1731.9232
1732.1732
1732.4232
1732.6732
1732.9233
1733.1733
1733.4233
1733.6733
1733.9233
1734.1735
1734.4235
1734.6735
1734.9235
1735.1735
1735.4236
1735.6736
1735.9236
1736.1736
1736.4236
1736.6737
1736.9237
1737.1737
1737.4237
1737.6738
1737.9238
1738.1738
1738.4238
1738.6738
1738.924
1739.174
1739.424
1739.674
1739.924
1740.1741
1740.4241
1740.6741
1740.9241
1741.1741
1741.4242
1741.6742
1741.9242
1742.1742
1742.4242
1742.6743
1742.9243
1743.1743
1743.4243
1743.6743
1743.9244
1744.1744
1744.4244
1744.6744
1744.9244
1745.1746
1745.4246
1745.6746
1745.9246
1746.1746
1746.4247
1746.6747
1746.9247
1747.1747
1747.4247
1747.6748
1747.9248
1748.1748
1748.4248
1748.6749
1748.9249
1749.1749
1749.4249
1749.6749
1749.925
1750.175
1750.425
1750.675
1750.925
1751.1752
1751.4252
1751.6752
1751.9252
1752.1752
1752.4253
1752.6753
1752.9253
1753.1753
1753.4253
1753.6754
1753.9254
1754.1754
1754.4254
1754.6754
1754.9255
1755.1755
1755.4255
1755.6755
1755.9255
1756.1757
1756.4257
1756.6757
1756.9257
1757.1757
1757.4258
1757.6758
1757.9258
1758.1758
1758.4259
1758.6759
1758.9259
1759.1759
1759.4259
1759.676
1759.926
1760.176
1760.426
1760.676
1760.9261
1761.1761
1761.4261
1761.6761
1761.9261
1762.1763
1762.4263
1762.6763
1762.9263
1763.1763
1763.4264
1763.6764
1763.9264
1764.1764
1764.4264
1764.6765
1764.9265
1765.1765
1765.4265
1765.6765
1765.9266
1766.1766
1766.4266
1766.6766
1766.9266
1767.1768
1767.4268
1767.6768
1767.9268
1768.1768
1768.4269
1768.6769
1768.9269
1769.1769
1769.427
1769.677
1769.927
1770.177
1770.427
1770.6771
1770.9271
1771.1771
1771.4271
1771.6771
1771.9272
1772.1772
1772.4272
1772.6772
1772.9272
1773.1774
1773.4274
1773.6774
1773.9274
1774.1774
1774.4275
1774.6775
1774.9275
1775.1775
1775.4275
1775.6776
1775.9276
1776.1776
1776.4276
1776.6776
1776.9277
1777.1777
1777.4277
1777.6777
1777.9277
1778.1779
1778.4279
1778.6779
1778.9279
1779.178
1779.428
1779.678
1779.928
1780.178
1780.4281
1780.6781
1780.9281
1781.1781
1781.4281
1781.6782
1781.9282
1782.1782
1782.4282
1782.6782
1782.9283
1783.1783
1783.4283
1783.6783
1783.9283
1784.1785
1784.4285
1784.6785
1784.9285
1785.1785
1785.4286
1785.6786
1785.9286
1786.1786
1786.4286
1786.6787
1786.9287
1787.1787
1787.4287
1787.6787
1787.9288
1788.1788
1788.4288
1788.6788
1788.9288
1789.179
1789.429
1789.679
1789.929
1790.1791
1790.4291
1790.6791
1790.9291
1791.1791
1791.4292
1791.6792
1791.9292
1792.1792
1792.4292
1792.6793
1792.9293
1793.1793
1793.4293
1793.6793
1793.9294
1794.1794
1794.4294
1794.6794
1794.9294
1795.1796
1795.4296
1795.6796
1795.9296
1796.1796
1796.4297
1796.6797
1796.9297
1797.1797
1797.4297
1797.6798
1797.9298
1798.1798
1798.4298
1798.6798
1798.9299
1799.1799
1799.4299
1799.6799
1799.9301
1800.1801
1800.4301
1800.6801
1800.9301
1801.1802
1801.4302
1801.6802
1801.9302
1802.1802
1802.4303
1802.6803
1802.9303
1803.1803
1803.4303
1803.6804
1803.9304
1804.1804
1804.4304
1804.6804
1804.9305
1805.1805
1805.4305
1805.6805
1805.9305
1806.1807
1806.4307
1806.6807
1806.9307
1807.1807
1807.4308
1807.6808
1807.9308
1808.1808
1808.4308
1808.6809
1808.9309
1809.1809
1809.4309
1809.6809
1809.931
1810.181
1810.431
1810.681
1810.9312
1811.1812
1811.4312
1811.6812
1811.9312
1812.1813
1812.4313
1812.6813
1812.9313
1813.1813
1813.4314
1813.6814
1813.9314
1814.1814
1814.4314
1814.6815
1814.9315
1815.1815
1815.4315
1815.6815
1815.9316
1816.1816
1816.4316
1816.6816
1816.9316
1817.1818
1817.4318
1817.6818
1817.9318
1818.1818
1818.4319
1818.6819
1818.9319
1819.1819
1819.4319
1819.682
1819.932
1820.182
1820.432
1820.6821
1820.9321
1821.1821
1821.4321
1821.6821
1821.9323
1822.1823
1822.4323
1822.6823
1822.9323
1823.1824
1823.4324
1823.6824
1823.9324
1824.1824
1824.4325
1824.6825
1824.9325
1825.1825
1825.4325
1825.6826
1825.9326
1826.1826
1826.4326
1826.6826
1826.9327
1827.1827
1827.4327
1827.6827
1827.9327
1828.1829
1828.4329
1828.6829
1828.9329
1829.1829
1829.433
1829.683
1829.933
1830.183
1830.433
1830.6831
1830.9331
1831.1831
1831.4331
1831.6832
1831.9332
1832.1832
1832.4332
1832.6832
1832.9333
1833.1833
1833.4333
1833.6833
1833.9333
1834.1835
1834.4335
1834.6835
1834.9335
1835.1835
1835.4336
1835.6836
1835.9336
1836.1836
1836.4336
1836.6837
1836.9337
1837.1837
1837.4337
1837.6837
1837.9338
1838.1838
1838.4338
1838.6838
1838.9338
1839.184
1839.434
1839.684
1839.934
1840.184
1840.4341
1840.6841
1840.9341
1841.1841
1841.4342
1841.6842
1841.9342
1842.1842
1842.4342
1842.6843
1842.9343
1843.1843
1843.4343
1843.6843
1843.9344
1844.1844
1844.4344
1844.6844
1844.9344
1845.1846
1845.4346
1845.6846
1845.9346
1846.1846
1846.4347
1846.6847
1846.9347
1847.1847
1847.4347
1847.6848
1847.9348
1848.1848
1848.4348
1848.6848
1848.9349
1849.1849
1849.4349
1849.6849
1849.9349
1850.1851
1850.4351
1850.6851
1850.9351
1851.1851
1851.4352
1851.6852
1851.9352
1852.1852
1852.4353
1852.6853
1852.9353
1853.1853
1853.4353
1853.6854
1853.9354
1854.1854
1854.4354
1854.6854
1854.9355
1855.1855
1855.4355
1855.6855
1855.9355
1856.1857
1856.4357
1856.6857
1856.9357
1857.1857
1857.4358
1857.6858
1857.9358
1858.1858
1858.4358
1858.6859
1858.9359
1859.1859
1859.4359
1859.6859
1859.936
1860.186
1860.436
1860.686
1860.936
1861.1862
1861.4362
1861.6862
1861.9362
1862.1863
1862.4363
1862.6863
1862.9363
1863.1863
1863.4364
1863.6864
1863.9364
1864.1864
1864.4364
1864.6865
1864.9365
1865.1865
1865.4365
1865.6865
1865.9366
1866.1866
1866.4366
1866.6866
1866.9366
1867.1868
1867.4368
1867.6868
1867.9368
1868.1868
1868.4369
1868.6869
1868.9369
1869.1869
1869.4369
1869.687
1869.937
1870.187
1870.437
1870.687
1870.9371
1871.1871
1871.4371
1871.6871
1871.9371
1872.1873
1872.4373
1872.6873
1872.9373
1873.1874
1873.4374
1873.6874
1873.9374
1874.1874
1874.4375
1874.6875
1874.9375
1875.1875
1875.4375
1875.6876
1875.9376
1876.1876
1876.4376
1876.6876
1876.9377
1877.1877
1877.4377
1877.6877
1877.9377
1878.1879
1878.4379
1878.6879
1878.9379
1879.1879
1879.438
1879.688
1879.938
1880.188
1880.438
1880.6881
1880.9381
1881.1881
1881.4381
1881.6881
1881.9382
1882.1882
1882.4382
1882.6882
1882.9384
1883.1884
1883.4384
1883.6884
1883.9384
1884.1885
1884.4385
1884.6885
1884.9385
1885.1885
1885.4386
1885.6886
1885.9386
1886.1886
1886.4386
1886.6887
1886.9387
1887.1887
1887.4387
1887.6887
1887.9388
1888.1888
1888.4388
1888.6888
1888.9388
1889.189
1889.439
1889.689
1889.939
1890.189
1890.4391
1890.6891
1890.9391
1891.1891
1891.4391
1891.6892
1891.9392
1892.1892
1892.4392
1892.6892
1892.9393
1893.1893
1893.4393
1893.6893
1893.9395
1894.1895
1894.4395
1894.6895
1894.9395
1895.1896
1895.4396
1895.6896
1895.9396
1896.1896
1896.4397
1896.6897
1896.9397
1897.1897
1897.4397
1897.6898
1897.9398
1898.1898
1898.4398
1898.6898
1898.9399
1899.1899
1899.4399
1899.6899
1899.9399
1900.1901
1900.4401
1900.6901
1900.9401
1901.1901
1901.4402
1901.6902
1901.9402
1902.1902
1902.4402
1902.6903
1902.9403
1903.1903
1903.4403
1903.6904
1903.9404
1904.1904
1904.4404
1904.6904
1904.9406
1905.1906
1905.4406
1905.6906
1905.9406
1906.1907
1906.4407
1906.6907
1906.9407
1907.1907
1907.4408
1907.6908
1907.9408
1908.1908
1908.4408
1908.6909
1908.9409
1909.1909
1909.4409
1909.6909
1909.941
1910.191
1910.441
1910.691
1910.941
1911.1912
1911.4412
1911.6912
1911.9412
1912.1912
1912.4413
1912.6913
1912.9413
1913.1913
1913.4413
1913.6914
1913.9414
1914.1914
1914.4414
1914.6915
1914.9415
1915.1915
1915.4415
1915.6915
1915.9417
1916.1917
1916.4417
1916.6917
1916.9417
1917.1918
1917.4418
1917.6918
1917.9418
1918.1918
1918.4419
1918.6919
1918.9419
1919.1919
1919.4419
1919.692
1919.942
1920.192
1920.442
1920.692
1920.9421
1921.1921
1921.4421
1921.6921
1921.9421
1922.1923
1922.4423
1922.6923
1922.9423
1923.1923
1923.4424
1923.6924
1923.9424
1924.1924
1924.4425
1924.6925
1924.9425
1925.1925
1925.4425
1925.6926
1925.9426
1926.1926
1926.4426
1926.6926
1926.9427
1927.1927
1927.4427
1927.6927
1927.9427
1928.1929
1928.4429
1928.6929
1928.9429
1929.1929
1929.443
1929.693
1929.943
1930.193
1930.443
1930.6931
1930.9431
1931.1931
1931.4431
1931.6931
1931.9432
1932.1932
1932.4432
1932.6932
1932.9432
1933.1934
1933.4434
1933.6934
1933.9434
1934.1934
1934.4435
1934.6935
1934.9435
1935.1935
1935.4436
1935.6936
1935.9436
1936.1936
1936.4436
1936.6937
1936.9437
1937.1937
1937.4437
1937.6937
1937.9438
1938.1938
1938.4438
1938.6938
1938.9438
1939.194
1939.444
1939.694
1939.944
1940.194
1940.4441
1940.6941
1940.9441
1941.1941
1941.4441
1941.6942
1941.9442
1942.1942
1942.4442
1942.6942
1942.9443
1943.1943
1943.4443
1943.6943
1943.9443
1944.1945
1944.4445
1944.6945
1944.9445
1945.1946
1945.4446
1945.6946
1945.9446
1946.1946
1946.4447
1946.6947
1946.9447
1947.1947
1947.4447
1947.6948
1947.9448
1948.1948
1948.4448
1948.6948
1948.9449
1949.1949
1949.4449
1949.6949
1949.9449
1950.1951
1950.4451
1950.6951
1950.9451
1951.1951
1951.4452
1951.6952
1951.9452
1952.1952
1952.4452
1952.6953
1952.9453
1953.1953
1953.4453
1953.6953
1953.9454
1954.1954
1954.4454
1954.6954
1954.9454
1955.1956
1955.4456
1955.6956
1955.9456
1956.1957
1956.4457
1956.6957
1956.9457
1957.1957
1957.4458
1957.6958
1957.9458
1958.1958
1958.4458
1958.6959
1958.9459
1959.1959
1959.4459
1959.6959
1959.946
1960.196
1960.446
1960.696
1960.946
1961.1962
1961.4462
1961.6962
1961.9462
1962.1962
1962.4463
1962.6963
1962.9463
1963.1963
1963.4463
1963.6964
1963.9464
1964.1964
1964.4464
1964.6964
1964.9465
1965.1965
1965.4465
1965.6965
1965.9467
1966.1967
1966.4467
1966.6967
1966.9467
1967.1968
1967.4468
1967.6968
1967.9468
1968.1968
1968.4469
1968.6969
1968.9469
1969.1969
1969.4469
1969.697
1969.947
1970.197
1970.447
1970.697
1970.9471
1971.1971
1971.4471
1971.6971
1971.9471
1972.1973
1972.4473
1972.6973
1972.9473
1973.1973
1973.4474
1973.6974
1973.9474
1974.1974
1974.4474
1974.6975
1974.9475
1975.1975
1975.4475
1975.6975
1975.9476
1976.1976
1976.4476
1976.6976
1976.9478
1977.1978
1977.4478
1977.6978
1977.9478
1978.1979
1978.4479
1978.6979
1978.9479
1979.1979
1979.448
1979.698
1979.948
1980.198
1980.448
1980.6981
1980.9481
1981.1981
1981.4481
1981.6981
1981.9482
1982.1982
1982.4482
1982.6982
1982.9482
1983.1984
1983.4484
1983.6984
1983.9484
1984.1984
1984.4485
1984.6985
1984.9485
1985.1985
1985.4485
1985.6986
1985.9486
1986.1986
1986.4486
1986.6987
1986.9487
1987.1987
1987.4487
1987.6987
1987.9489
1988.1989
1988.4489
1988.6989
1988.9489
1989.199
1989.449
1989.699
1989.949
1990.199
1990.4491
1990.6991
1990.9491
1991.1991
1991.4491
1991.6992
1991.9492
1992.1992
1992.4492
1992.6992
1992.9493
1993.1993
1993.4493
1993.6993
1993.9493
1994.1995
1994.4495
1994.6995
1994.9495
1995.1995
1995.4496
1995.6996
1995.9496
1996.1996
1996.4496
1996.6997
1996.9497
1997.1997
1997.4497
1997.6998
1997.9498
1998.1998
1998.4498
1998.6998
1998.95
1999.2
1999.45
1999.7
1999.95
2000.2001
2000.4501
2000.7001
2000.9501
2001.2001
2001.4502
2001.7002
2001.9502
2002.2002
2002.4502
2002.7003
2002.9503
2003.2003
2003.4503
2003.7003
2003.9504
2004.2004
2004.4504
2004.7004
2004.9504
2005.2006
2005.4506
2005.7006
2005.9506
2006.2006
2006.4507
2006.7007
2006.9507
2007.2007
2007.4508
2007.7008
2007.9508
2008.2008
2008.4508
2008.7009
2008.9509
2009.2009
2009.4509
2009.7009
2009.951
2010.201
2010.451
2010.701
2010.951
2011.2012
2011.4512
2011.7012
2011.9512
2012.2012
2012.4513
2012.7013
2012.9513
2013.2013
2013.4513
2013.7014
2013.9514
2014.2014
2014.4514
2014.7014
2014.9515
2015.2015
2015.4515
2015.7015
2015.9515
2016.2017
2016.4517
2016.7017
2016.9517
2017.2017
2017.4518
2017.7018
2017.9518
2018.2018
2018.4519
2018.7019
2018.9519
2019.2019
2019.4519
2019.702
2019.952
2020.202
2020.452
2020.702
2020.9521
2021.2021
2021.4521
2021.7021
2021.9521
2022.2023
2022.4523
2022.7023
2022.9523
2023.2023
2023.4524
2023.7024
2023.9524
2024.2024
2024.4524
2024.7025
2024.9525
2025.2025
2025.4525
2025.7025
2025.9526
2026.2026
2026.4526
2026.7026
2026.9526
2027.2028
2027.4528
2027.7028
2027.9528
2028.2029
2028.4529
2028.7029
2028.9529
2029.2029
2029.453
2029.703
2029.953
2030.203
2030.453
2030.7031
2030.9531
2031.2031
2031.4531
2031.7031
2031.9532
2032.2032
2032.4532
2032.7032
2032.9532
2033.2034
2033.4534
2033.7034
2033.9534
2034.2034
2034.4535
2034.7035
2034.9535
2035.2035
2035.4535
2035.7036
2035.9536
2036.2036
2036.4536
2036.7036
2036.9537
2037.2037
2037.4537
2037.7037
2037.9537
2038.2039
2038.4539
2038.7039
2038.9539
2039.204
2039.454
2039.704
2039.954
2040.204
2040.4541
2040.7041
2040.9541
2041.2041
2041.4541
2041.7042
2041.9542
2042.2042
2042.4542
2042.7042
2042.9543
2043.2043
2043.4543
2043.7043
2043.9543
2044.2045
2044.4545
2044.7045
2044.9545
2045.2045
2045.4546
2045.7046
2045.9546
2046.2046
2046.4546
2046.7047
2046.9547
2047.2047
2047.4547
2047.7047
2047.9548
2048.2048
2048.4548
2048.7048
2048.9548
2049.2048
2049.4548
2049.7051
2049.9551
2050.2051
2050.4551
2050.7051
2050.9551
2051.2051
2051.4551
2051.7051
2051.9551
2052.2053
2052.4553
2052.7053
2052.9553
2053.2053
2053.4553
2053.7053
2053.9553
2054.2053
2054.4556
2054.7056
2054.9556
2055.2056
2055.4556
2055.7056
2055.9556
2056.2056
2056.4556
2056.7056
2056.9558
2057.2058
2057.4558
2057.7058
2057.9558
2058.2058
2058.4558
2058.7058
2058.9558
2059.2058
2059.4561
2059.7061
2059.9561
2060.2061
2060.4561
2060.7061
2060.9561
2061.2061
2061.4561
2061.7061
2061.9563
2062.2063
2062.4563
2062.7063
2062.9563
2063.2063
2063.4563
2063.7063
2063.9563
2064.2063
2064.4565
2064.7065
2064.9565
2065.2065
2065.4565
2065.7065
2065.9565
2066.2065
2066.4565
2066.7068
2066.9568
2067.2068
2067.4568
2067.7068
2067.9568
2068.2068
2068.4568
2068.7068
2068.9568
2069.207
2069.457
2069.707
2069.957
2070.207
2070.457
2070.707
2070.957
2071.207
2071.457
2071.7073
2071.9573
2072.2073
2072.4573
2072.7073
2072.9573
2073.2073
2073.4573
2073.7073
2073.9573
2074.2075
2074.4575
2074.7075
2074.9575
2075.2075
2075.4575
2075.7075
2075.9575
2076.2075
2076.4578
2076.7078
2076.9578
2077.2078
2077.4578
2077.7078
2077.9578
2078.2078
2078.4578
2078.7078
2078.958
2079.208
2079.458
2079.708
2079.958
2080.208
2080.458
2080.708
2080.958
2081.208
2081.4583
2081.7083
2081.9583
2082.2083
2082.4583
2082.7083
2082.9583
2083.2083
2083.4583
2083.7083
2083.9585
2084.2085
2084.4585
2084.7085
2084.9585
2085.2085
2085.4585
2085.7085
2085.9585
2086.2087
2086.4587
2086.7087
2086.9587
2087.2087
2087.4587
2087.7087
2087.9587
2088.2087
2088.4587
2088.709
2088.959
2089.209
2089.459
2089.709
2089.959
2090.209
2090.459
2090.709
2090.959
2091.2092
2091.4592
2091.7092
2091.9592
2092.2092
2092.4592
2092.7092
2092.9592
2093.2092
2093.4592
2093.7095
2093.9595
2094.2095
2094.4595
2094.7095
2094.9595
2095.2095
2095.4595
2095.7095
2095.9597
2096.2097
2096.4597
2096.7097
2096.9597
2097.2097
2097.4597
2097.7097
2097.9597
2098.2097
2098.46
2098.71
2098.96
2099.21
2099.46
2099.71
2099.96
2100.21
2100.46
2100.71
2100.9602
2101.2102
2101.4602
2101.7102
2101.9602
2102.2102
2102.4602
2102.7102
2102.9602
2103.2102
2103.4604
2103.7104
2103.9604
2104.2104
2104.4604
2104.7104
2104.9604
2105.2104
2105.4604
2105.7104
2105.9607
2106.2107
2106.4607
2106.7107
2106.9607
2107.2107
2107.4607
2107.7107
2107.9607
2108.2109
2108.4609
2108.7109
2108.9609
2109.2109
2109.4609
2109.7109
2109.9609
2110.2109
2110.4609
2110.7112
2110.9612
2111.2112
2111.4612
2111.7112
2111.9612
2112.2112
2112.4612
2112.7112
2112.9612
2113.2114
2113.4614
2113.7114
2113.9614
2114.2114
2114.4614
2114.7114
2114.9614
2115.2114
2115.4614
2115.7117
2115.9617
2116.2117
2116.4617
2116.7117
2116.9617
2117.2117
2117.4617
2117.7117
2117.9619
2118.2119
2118.4619
2118.7119
2118.9619
2119.2119
2119.4619
2119.7119
2119.9619
2120.2119
2120.4622
2120.7122
2120.9622
2121.2122
2121.4622
2121.7122
2121.9622
2122.2122
2122.4622
2122.7122
2122.9624
2123.2124
2123.4624
2123.7124
2123.9624
2124.2124
2124.4624
2124.7124
2124.9624
2125.2124
2125.4626
2125.7126
2125.9626
2126.2126
2126.4626
2126.7126
2126.9626
2127.2126
2127.4626
2127.7129
2127.9629
2128.2129
2128.4629
2128.7129
2128.9629
2129.2129
2129.4629
2129.7129
2129.9629
2130.2131
2130.4631
2130.7131
2130.9631
2131.2131
2131.4631
2131.7131
2131.9631
2132.2131
2132.4631
2132.7134
2132.9634
2133.2134
2133.4634
2133.7134
2133.9634
2134.2134
2134.4634
2134.7134
2134.9634
2135.2136
2135.4636
2135.7136
2135.9636
2136.2136
2136.4636
2136.7136
2136.9636
2137.2136
2137.4639
2137.7139
2137.9639
2138.2139
2138.4639
2138.7139
2138.9639
2139.2139
2139.4639
2139.7139
2139.9641
2140.2141
2140.4641
2140.7141
2140.9641
2141.2141
2141.4641
2141.7141
2141.9641
2142.2141
2142.4644
2142.7144
2142.9644
2143.2144
2143.4644
2143.7144
2143.9644
2144.2144
2144.4644
2144.7144
2144.9646
2145.2146
2145.4646
2145.7146
2145.9646
2146.2146
2146.4646
2146.7146
2146.9646
2147.2146
2147.4648
2147.7148
2147.9648
2148.2148
2148.4648
2148.7148
2148.9648
2149.2148
2149.4648
2149.7151
2149.9651
2150.2151
2150.4651
2150.7151
2150.9651
2151.2151
2151.4651
2151.7151
2151.9651
2152.2153
2152.4653
2152.7153
2152.9653
2153.2153
2153.4653
2153.7153
2153.9653
2154.2153
2154.4653
2154.7156
2154.9656
2155.2156
2155.4656
2155.7156
2155.9656
2156.2156
2156.4656
2156.7156
2156.9656
2157.2158
2157.4658
2157.7158
2157.9658
2158.2158
2158.4658
2158.7158
2158.9658
2159.2158
2159.4661
2159.7161
2159.9661
2160.2161
2160.4661
2160.7161
2160.9661
2161.2161
2161.4661
2161.7161
2161.9663
2162.2163
2162.4663
2162.7163
2162.9663
2163.2163
2163.4663
2163.7163
2163.9663
2164.2163
2164.4666
2164.7166
2164.9666
2165.2166
2165.4666
2165.7166
2165.9666
2166.2166
2166.4666
2166.7166
2166.9668
2167.2168
2167.4668
2167.7168
2167.9668
2168.2168
2168.4668
2168.7168
2168.9668
2169.217
2169.467
2169.717
2169.967
2170.217
2170.467
2170.717
2170.967
2171.217
2171.467
2171.7173
2171.9673
2172.2173
2172.4673
2172.7173
2172.9673
2173.2173
2173.4673
2173.7173
2173.9673
2174.2175
2174.4675
2174.7175
2174.9675
2175.2175
2175.4675
2175.7175
2175.9675
2176.2175
2176.4675
2176.7178
2176.9678
2177.2178
2177.4678
2177.7178
2177.9678
2178.2178
2178.4678
2178.7178
2178.968
2179.218
2179.468
2179.718
2179.968
2180.218
2180.468
2180.718
2180.968
2181.218
2181.4683
2181.7183
2181.9683
2182.2183
2182.4683
2182.7183
2182.9683
2183.2183
2183.4683
2183.7183
2183.9685
2184.2185
2184.4685
2184.7185
2184.9685
2185.2185
2185.4685
2185.7185
2185.9685
2186.2185
2186.4688
2186.7188
2186.9688
2187.2188
2187.4688
2187.7188
2187.9688
2188.2188
2188.4688
2188.7188
2188.969
2189.219
2189.469
2189.719
2189.969
2190.219
2190.469
2190.719
2190.969
2191.2192
2191.4692
2191.7192
2191.9692
2192.2192
2192.4692
2192.7192
2192.9692
2193.2192
2193.4692
2193.7195
2193.9695
2194.2195
2194.4695
2194.7195
2194.9695
2195.2195
2195.4695
2195.7195
2195.9695
2196.2197
2196.4697
2196.7197
2196.9697
2197.2197
2197.4697
2197.7197
2197.9697
2198.2197
2198.4697
2198.72
2198.97
2199.22
2199.47
2199.72
2199.97
2200.22
2200.47
2200.72
2200.9702
2201.2202
2201.4702
2201.7202
2201.9702
2202.2202
2202.4702
2202.7202
2202.9702
2203.2202
2203.4705
2203.7205
2203.9705
2204.2205
2204.4705
2204.7205
2204.9705
2205.2205
2205.4705
2205.7205
2205.9707
2206.2207
2206.4707
2206.7207
2206.9707
2207.2207
2207.4707
2207.7207
2207.9707
2208.2207
2208.4709
2208.7209
2208.9709
2209.2209
2209.4709
2209.7209
2209.9709
2210.2209
2210.4709
2210.7212
2210.9712
2211.2212
2211.4712
2211.7212
2211.9712
2212.2212
2212.4712
2212.7212
2212.9712
2213.2214
2213.4714
2213.7214
2213.9714
2214.2214
2214.4714
2214.7214
2214.9714
2215.2214
2215.4714
2215.7217
2215.9717
2216.2217
2216.4717
2216.7217
2216.9717
2217.2217
2217.4717
2217.7217
2217.9717
2218.2219
2218.4719
2218.7219
2218.9719
2219.2219
2219.4719
2219.7219
2219.9719
2220.2219
2220.4722
2220.7222
2220.9722
2221.2222
2221.4722
2221.7222
2221.9722
2222.2222
2222.4722
2222.7222
2222.9724
2223.2224
2223.4724
2223.7224
2223.9724
2224.2224
2224.4724
2224.7224
2224.9724
2225.2224
2225.4727
2225.7227
2225.9727
2226.2227
2226.4727
2226.7227
2226.9727
2227.2227
2227.4727
2227.7227
2227.9729
2228.2229
2228.4729
2228.7229
2228.9729
2229.2229
2229.4729
2229.7229
2229.9729
2230.2229
2230.4731
2230.7231
2230.9731
2231.2231
2231.4731
2231.7231
2231.9731
2232.2231
2232.4731
2232.7234
2232.9734
2233.2234
2233.4734
2233.7234
2233.9734
2234.2234
2234.4734
2234.7234
2234.9734
2235.2236
2235.4736
2235.7236
2235.9736
2236.2236
2236.4736
2236.7236
2236.9736
2237.2236
2237.4736
2237.7239
2237.9739
2238.2239
2238.4739
2238.7239
2238.9739
2239.2239
2239.4739
2239.7239
2239.9739
2240.2241
2240.4741
2240.7241
2240.9741
2241.2241
2241.4741
2241.7241
2241.9741
2242.2241
2242.4744
2242.7244
2242.9744
2243.2244
2243.4744
2243.7244
2243.9744
2244.2244
2244.4744
2244.7244
2244.9746
2245.2246
2245.4746
2245.7246
2245.9746
2246.2246
2246.4746
2246.7246
2246.9746
2247.2246
2247.4749
2247.7249
2247.9749
2248.2249
2248.4749
2248.7249
2248.9749
2249.2249
2249.4749
2249.7249
2249.9751
2250.2251
2250.4751
2250.7251
2250.9751
2251.2251
2251.4751
2251.7251
2251.9751
2252.2253
2252.4753
2252.7253
2252.9753
2253.2253
2253.4753
2253.7253
2253.9753
2254.2253
2254.4753
2254.7256
2254.9756
2255.2256
2255.4756
2255.7256
2255.9756
2256.2256
2256.4756
2256.7256
2256.9756
2257.2258
2257.4758
2257.7258
2257.9758
2258.2258
2258.4758
2258.7258
2258.9758
2259.2258
2259.4758
2259.7261
2259.9761
2260.2261
2260.4761
2260.7261
2260.9761
2261.2261
2261.4761
2261.7261
2261.9763
2262.2263
2262.4763
2262.7263
2262.9763
2263.2263
2263.4763
2263.7263
2263.9763
2264.2263
2264.4766
2264.7266
2264.9766
2265.2266
2265.4766
2265.7266
2265.9766
2266.2266
2266.4766
2266.7266
2266.9768
2267.2268
2267.4768
2267.7268
2267.9768
2268.2268
2268.4768
2268.7268
2268.9768
2269.2268
2269.4771
2269.7271
2269.9771
2270.2271
2270.4771
2270.7271
2270.9771
2271.2271
2271.4771
2271.7271
2271.9773
2272.2273
2272.4773
2272.7273
2272.9773
2273.2273
2273.4773
2273.7273
2273.9773
2274.2275
2274.4775
2274.7275
2274.9775
2275.2275
2275.4775
2275.7275
2275.9775
2276.2275
2276.4775
2276.7278
2276.9778
2277.2278
2277.4778
2277.7278
2277.9778
2278.2278
2278.4778
2278.7278
2278.9778
2279.228
2279.478
2279.728
2279.978
2280.228
2280.478
2280.728
2280.978
2281.228
2281.478
2281.7283
2281.9783
2282.2283
2282.4783
2282.7283
2282.9783
2283.2283
2283.4783
2283.7283
2283.9785
2284.2285
2284.4785
2284.7285
2284.9785
2285.2285
2285.4785
2285.7285
2285.9785
2286.2285
2286.4788
2286.7288
2286.9788
2287.2288
2287.4788
2287.7288
2287.9788
2288.2288
2288.4788
2288.7288
2288.979
2289.229
2289.479
2289.729
2289.979
2290.229
2290.479
2290.729
2290.979
2291.229
2291.4792
2291.7292
2291.9792
2292.2292
2292.4792
2292.7292
2292.9792
2293.2292
2293.4792
2293.7295
2293.9795
2294.2295
2294.4795
2294.7295
2294.9795
2295.2295
2295.4795
2295.7295
2295.9795
2296.2297
2296.4797
2296.7297
2296.9797
2297.2297
2297.4797
2297.7297
2297.9797
2298.2297
2298.4797
2298.73
2298.98
2299.23
2299.48
2299.73
2299.98
2300.23
2300.48
2300.73
2300.98
2301.2302
2301.4802
2301.7302
2301.9802
2302.2302
2302.4802
2302.7302
2302.9802
2303.2302
2303.4805
2303.7305
2303.9805
2304.2305
2304.4805
2304.7305
2304.9805
2305.2305
2305.4805
2305.7305
2305.9807
2306.2307
2306.4807
2306.7307
2306.9807
2307.2307
2307.4807
2307.7307
2307.9807
2308.2307
2308.481
2308.731
2308.981
2309.231
2309.481
2309.731
2309.981
2310.231
2310.481
2310.731
2310.9812
2311.2312
2311.4812
2311.7312
2311.9812
2312.2312
2312.4812
2312.7312
2312.9812
2313.2312
2313.4814
2313.7314
2313.9814
2314.2314
2314.4814
2314.7314
2314.9814
2315.2314
2315.4814
2315.7317
2315.9817
2316.2317
2316.4817
2316.7317
2316.9817
2317.2317
2317.4817
2317.7317
2317.9817
2318.2319
2318.4819
2318.7319
2318.9819
2319.2319
2319.4819
2319.7319
2319.9819
2320.2319
2320.4819
2320.7322
2320.9822
2321.2322
2321.4822
2321.7322
2321.9822
2322.2322
2322.4822
2322.7322
2322.9822
2323.2324
2323.4824
2323.7324
2323.9824
2324.2324
2324.4824
2324.7324
2324.9824
2325.2324
2325.4827
2325.7327
2325.9827
2326.2327
2326.4827
2326.7327
2326.9827
2327.2327
2327.4827
2327.7327
2327.9829
2328.2329
2328.4829
2328.7329
2328.9829
2329.2329
2329.4829
2329.7329
2329.9829
2330.2329
2330.4832
2330.7332
2330.9832
2331.2332
2331.4832
2331.7332
2331.9832
2332.2332
2332.4832
2332.7332
2332.9834
2333.2334
2333.4834
2333.7334
2333.9834
2334.2334
2334.4834
2334.7334
2334.9834
2335.2336
2335.4836
2335.7336
2335.9836
2336.2336
2336.4836
2336.7336
2336.9836
2337.2336
2337.4836
2337.7339
2337.9839
2338.2339
2338.4839
2338.7339
2338.9839
2339.2339
2339.4839
2339.7339
2339.9839
2340.2341
2340.4841
2340.7341
2340.9841
2341.2341
2341.4841
2341.7341
2341.9841
2342.2341
2342.4841
2342.7344
2342.9844
2343.2344
2343.4844
2343.7344
2343.9844
2344.2344
2344.4844
2344.7344
2344.9846
2345.2346
2345.4846
2345.7346
2345.9846
2346.2346
2346.4846
2346.7346
2346.9846
2347.2346
2347.4849
2347.7349
2347.9849
2348.2349
2348.4849
2348.7349
2348.9849
2349.2349
2349.4849
2349.7349
2349.9851
2350.2351
2350.4851
2350.7351
2350.9851
2351.2351
2351.4851
2351.7351
2351.9851
2352.2351
2352.4854
2352.7354
2352.9854
2353.2354
2353.4854
2353.7354
2353.9854
2354.2354
2354.4854
2354.7354
2354.9856
2355.2356
2355.4856
2355.7356
2355.9856
2356.2356
2356.4856
2356.7356
2356.9856
2357.2358
2357.4858
2357.7358
2357.9858
2358.2358
2358.4858
2358.7358
2358.9858
2359.2358
2359.4858
2359.7361
2359.9861
2360.2361
2360.4861
2360.7361
2360.9861
2361.2361
2361.4861
2361.7361
2361.9861
2362.2363
2362.4863
2362.7363
2362.9863
2363.2363
2363.4863
2363.7363
2363.9863
2364.2363
2364.4863
2364.7366
2364.9866
2365.2366
2365.4866
2365.7366
2365.9866
2366.2366
2366.4866
2366.7366
2366.9868
2367.2368
2367.4868
2367.7368
2367.9868
2368.2368
2368.4868
2368.7368
2368.9868
2369.2368
2369.4871
2369.7371
2369.9871
2370.2371
2370.4871
2370.7371
2370.9871
2371.2371
2371.4871
2371.7371
2371.9873
2372.2373
2372.4873
2372.7373
2372.9873
2373.2373
2373.4873
2373.7373
2373.9873
2374.2373
2374.4875
2374.7375
2374.9875
2375.2375
2375.4875
2375.7375
2375.9875
2376.2375
2376.4875
2376.7378
2376.9878
2377.2378
2377.4878
2377.7378
2377.9878
2378.2378
2378.4878
2378.7378
2378.9878
2379.238
2379.488
2379.738
2379.988
2380.238
2380.488
2380.738
2380.988
2381.238
2381.488
2381.7383
2381.9883
2382.2383
2382.4883
2382.7383
2382.9883
2383.2383
2383.4883
2383.7383
2383.9883
2384.2385
2384.4885
2384.7385
2384.9885
2385.2385
2385.4885
2385.7385
2385.9885
2386.2385
2386.4888
2386.7388
2386.9888
2387.2388
2387.4888
2387.7388
2387.9888
2388.2388
2388.4888
2388.7388
2388.989
2389.239
2389.489
2389.739
2389.989
2390.239
2390.489
2390.739
2390.989
2391.239
2391.4893
2391.7393
2391.9893
2392.2393
2392.4893
2392.7393
2392.9893
2393.2393
2393.4893
2393.7393
2393.9895
2394.2395
2394.4895
2394.7395
2394.9895
2395.2395
2395.4895
2395.7395
2395.9895
2396.2395
2396.4897
2396.7397
2396.9897
2397.2397
2397.4897
2397.7397
2397.9897
2398.2397
2398.4897
2398.74
2398.99
2399.24
2399.49
2399.74
2399.99
2400.24
2400.49
2400.74
2400.99
2401.2402
2401.4902
2401.7402
2401.9902
2402.2402
2402.4902
2402.7402
2402.9902
2403.2402
2403.4902
2403.7405
2403.9905
2404.2405
2404.4905
2404.7405
2404.9905
2405.2405
2405.4905
2405.7405
2405.9905
2406.2407
2406.4907
2406.7407
2406.9907
2407.2407
2407.4907
2407.7407
2407.9907
2408.2407
2408.491
2408.741
2408.991
2409.241
2409.491
2409.741
2409.991
2410.241
2410.491
2410.741
2410.9912
2411.2412
2411.4912
2411.7412
2411.9912
2412.2412
2412.4912
2412.7412
2412.9912
2413.2412
2413.4915
2413.7415
2413.9915
2414.2415
2414.4915
2414.7415
2414.9915
2415.2415
2415.4915
2415.7415
2415.9917
2416.2417
2416.4917
2416.7417
2416.9917
2417.2417
2417.4917
2417.7417
2417.9917
2418.2419
2418.4919
2418.7419
2418.9919
2419.2419
2419.4919
2419.7419
2419.9919
2420.2419
2420.4919
2420.7422
2420.9922
2421.2422
2421.4922
2421.7422
2421.9922
2422.2422
2422.4922
2422.7422
2422.9922
2423.2424
2423.4924
2423.7424
2423.9924
2424.2424
2424.4924
2424.7424
2424.9924
2425.2424
2425.4924
2425.7427
2425.9927
2426.2427
2426.4927
2426.7427
2426.9927
2427.2427
2427.4927
2427.7427
2427.9929
2428.2429
2428.4929
2428.7429
2428.9929
2429.2429
2429.4929
2429.7429
2429.9929
2430.2429
2430.4932
2430.7432
2430.9932
2431.2432
2431.4932
2431.7432
2431.9932
2432.2432
2432.4932
2432.7432
2432.9934
2433.2434
2433.4934
2433.7434
2433.9934
2434.2434
2434.4934
2434.7434
2434.9934
2435.2434
2435.4937
2435.7437
2435.9937
2436.2437
2436.4937
2436.7437
2436.9937
2437.2437
2437.4937
2437.7437
2437.9939
2438.2439
2438.4939
2438.7439
2438.9939
2439.2439
2439.4939
2439.7439
2439.9939
2440.2441
2440.4941
2440.7441
2440.9941
2441.2441
2441.4941
2441.7441
2441.9941
2442.2441
2442.4941
2442.7444
2442.9944
2443.2444
2443.4944
2443.7444
2443.9944
2444.2444
2444.4944
2444.7444
2444.9944
2445.2446
2445.4946
2445.7446
2445.9946
2446.2446
2446.4946
2446.7446
2446.9946
2447.2446
2447.4946
2447.7449
2447.9949
2448.2449
2448.4949
2448.7449
2448.9949
2449.2449
2449.4949
2449.7449
2449.9951
2450.2451
2450.4951
2450.7451
2450.9951
2451.2451
2451.4951
2451.7451
2451.9951
2452.2451
2452.4954
2452.7454
2452.9954
2453.2454
2453.4954
2453.7454
2453.9954
2454.2454
2454.4954
2454.7454
2454.9956
2455.2456
2455.4956
2455.7456
2455.9956
2456.2456
2456.4956
2456.7456
2456.9956
2457.2456
2457.4958
2457.7458
2457.9958
2458.2458
2458.4958
2458.7458
2458.9958
2459.2458
2459.4958
2459.7461
2459.9961
2460.2461
2460.4961
2460.7461
2460.9961
2461.2461
2461.4961
2461.7461
2461.9961
2462.2463
2462.4963
2462.7463
2462.9963
2463.2463
2463.4963
2463.7463
2463.9963
2464.2463
2464.4963
2464.7466
2464.9966
2465.2466
2465.4966
2465.7466
2465.9966
2466.2466
2466.4966
2466.7466
2466.9966
2467.2468
2467.4968
2467.7468
2467.9968
2468.2468
2468.4968
2468.7468
2468.9968
2469.2468
2469.4971
2469.7471
2469.9971
2470.2471
2470.4971
2470.7471
2470.9971
2471.2471
2471.4971
2471.7471
2471.9973
2472.2473
2472.4973
2472.7473
2472.9973
2473.2473
2473.4973
2473.7473
2473.9973
2474.2473
2474.4976
2474.7476
2474.9976
2475.2476
2475.4976
2475.7476
2475.9976
2476.2476
2476.4976
2476.7476
2476.9978
2477.2478
2477.4978
2477.7478
2477.9978
2478.2478
2478.4978
2478.7478
2478.9978
2479.2478
2479.498
2479.748
2479.998
2480.248
2480.498
2480.748
2480.998
2481.248
2481.498
2481.7483
2481.9983
2482.2483
2482.4983
2482.7483
2482.9983
2483.2483
2483.4983
2483.7483
2483.9983
2484.2485
2484.4985
2484.7485
2484.9985
2485.2485
2485.4985
2485.7485
2485.9985
2486.2485
2486.4985
2486.7488
2486.9988
2487.2488
2487.4988
2487.7488
2487.9988
2488.2488
2488.4988
2488.7488
2488.9988
2489.249
2489.499
2489.749
2489.999
2490.249
2490.499
2490.749
2490.999
2491.249
2491.4993
2491.7493
2491.9993
2492.2493
2492.4993
2492.7493
2492.9993
2493.2493
2493.4993
2493.7493
2493.9995
2494.2495
2494.4995
2494.7495
2494.9995
2495.2495
2495.4995
2495.7495
2495.9995
2496.2495
2496.4998
2496.7498
2496.9998
2497.2498
2497.4998
2497.7498
2497.9998
2498.2498
2498.4998
2498.7498
2499
2499.25
2499.5
2499.75
2500
