# Supplementary material for: Simultaneous readout of multiple FRET pairs using photochromism
Source: Nat Commun. 2021 Mar 31;12:2005. doi: 10.1038/s41467-021-22043-0 (PMC8012603; doi:10.1038/s41467-021-22043-0)
Supplement: Supplementary file 3 — Source Data [file 41467_2021_22043_MOESM3_ESM.zip › SourceData/Figure6_FiguresSI3-8/figuredata/Figure 6/rsAKARev_Amplitude_0s_to_1000s.txt]

51.792328
54.894608
57.724289
53.666458
60.872749
43.428616
50.377663
48.630764
63.628807
44.837234
39.764339
62.213955
57.657051
46.731823
47.933193
53.647381
47.281452
42.372665
60.426453
38.531712
75.866898
51.865734
43.374546
44.711987
60.272408
37.829525
50.488678
40.508629
53.38776
32.948898
49.124336
28.275049
39.306877
28.430225
39.811531
73.994217
28.328907
50.904747
70.208183
58.287994
60.02343
51.459412
71.751511
54.398117
51.636906
62.83548
56.846611
70.168892
69.167747
54.571606
51.075283
61.410297
58.98362
78.233337
71.833557
63.863609
29.184502
73.576973
52.120422
65.889305
80.311218
58.678692
50.266129
47.294353
68.406364
51.365612
64.37944
74.224747
63.678066
61.41209
42.118008
48.189476
61.401264
60.15559
61.871475
45.061012
54.652233
47.115582
53.743473
62.397408
55.108189
52.649498
53.889931
78.060295
51.209755
50.063747
66.169678
60.324612
65.350319
52.610481
47.347759
51.905441
52.593151
44.852634
50.665241
32.080555
51.816509
56.053757
74.193153
42.700737
55.96928
53.545052
54.165897
47.988876
66.123688
57.941269
41.414143
39.508701
48.895252
40.581711
53.855808
54.570625
49.341915
49.835827
64.932213
55.859543
50.481571
49.955513
54.206127
35.500359
46.27972
46.56987
36.616962
54.161182
37.47945
56.052628
27.455763
49.211269
49.504028
63.777756
