# Supplementary material for: Simultaneous readout of multiple FRET pairs using photochromism
Source: Nat Commun. 2021 Mar 31;12:2005. doi: 10.1038/s41467-021-22043-0 (PMC8012603; doi:10.1038/s41467-021-22043-0)
Supplement: Supplementary file 3 — Source Data [file 41467_2021_22043_MOESM3_ESM.zip › SourceData/Figure6_FiguresSI3-8/figuredata/Figure 6/RGB_red.txt]

0	0	0	0	0	0	0	0	0	0	0	0	0	0	0	0	0	0	6844	0	0	0	0	0	0	0	0	0	0	0	0	0	3513	0	0	0	0	0	0	0	0	0	0	0	0	0	0	0	0	0
0	0	0	0	0	0	0	0	0	0	0	0	0	0	0	0	0	0	6844	0	0	0	0	0	0	0	0	0	0	0	0	0	3513	0	0	0	0	0	0	0	0	0	0	0	0	0	0	0	0	0
0	0	0	0	0	0	0	0	0	0	0	0	0	0	0	0	0	0	6844	0	0	0	0	0	0	0	0	0	0	0	0	0	3513	0	0	0	0	0	0	0	0	0	0	0	0	0	0	0	0	0
0	0	0	0	0	0	0	0	0	0	0	0	0	0	0	0	0	0	6844	0	0	0	0	0	0	0	0	0	0	0	0	0	3513	0	0	0	0	0	0	0	0	0	0	0	0	0	0	0	0	0
0	0	0	0	0	0	0	0	0	0	0	0	0	0	0	0	0	0	6844	0	0	0	0	0	0	0	0	0	0	0	0	0	3513	0	0	0	0	0	0	0	0	0	0	0	0	0	0	0	0	0
0	0	0	0	0	0	0	0	0	0	0	0	0	0	0	0	0	0	6844	0	0	0	0	0	0	0	0	0	0	0	0	0	3513	0	0	0	0	0	0	0	0	0	0	0	0	0	0	0	0	0
0	0	0	0	0	0	0	0	0	0	0	0	0	0	0	0	0	0	6844	0	0	0	0	0	0	0	0	0	0	0	0	0	3513	0	0	0	0	0	0	0	0	0	0	0	0	0	0	0	0	0
0	0	0	0	0	0	0	0	0	0	0	0	0	0	0	0	0	0	6844	0	0	0	0	0	0	0	0	0	0	0	0	0	3513	0	0	0	0	0	0	0	0	0	0	0	0	0	0	0	0	0
0	0	0	0	0	0	0	0	0	0	0	0	0	0	0	0	0	0	6844	0	0	0	0	0	0	0	0	0	0	0	0	0	3513	0	0	0	0	0	0	0	0	0	0	0	0	0	0	0	0	0
0	0	0	0	0	0	0	0	0	0	0	0	0	0	0	0	0	0	6844	0	0	0	0	0	0	0	0	0	0	0	0	0	3513	0	0	0	0	0	0	0	0	0	0	0	0	0	0	0	0	0
0	0	0	0	0	0	0	0	0	0	0	0	0	0	0	0	0	0	6844	0	0	0	0	0	0	0	0	0	0	0	0	0	3513	0	0	0	0	0	0	0	0	0	0	0	0	0	0	0	0	0
0	0	0	0	0	0	0	0	0	0	0	0	0	0	0	0	0	0	6844	0	0	0	0	0	0	0	0	0	0	0	0	0	3513	0	0	0	0	0	0	0	0	0	0	0	0	0	0	0	0	0
0	0	0	0	0	0	0	0	0	0	0	0	0	0	0	0	0	0	6844	0	0	0	0	0	0	0	0	0	0	0	0	0	3513	0	0	0	0	0	0	0	0	0	0	0	0	0	0	0	0	0
0	0	0	0	0	0	0	0	0	0	0	0	0	0	0	0	0	0	6844	0	0	0	0	0	0	0	0	0	0	0	0	0	3513	0	0	0	0	0	0	0	0	0	0	0	0	0	0	0	0	0
0	0	0	0	0	0	0	0	0	0	0	0	0	0	0	0	0	0	6844	0	0	0	0	0	0	0	0	0	0	0	0	0	3513	0	0	0	0	0	0	0	0	0	0	0	0	0	0	0	0	0
0	0	0	0	0	0	0	0	0	0	0	0	0	0	0	0	0	0	6844	0	0	0	0	0	0	0	0	0	0	0	0	0	3513	0	0	0	0	0	0	0	0	0	0	0	0	0	0	0	0	0
0	0	0	0	0	0	0	0	0	0	0	0	0	0	0	0	0	0	6844	0	0	0	0	0	0	0	0	0	0	0	0	0	3513	0	0	0	0	0	0	0	0	0	0	0	0	0	0	0	0	0
0	0	0	0	0	0	0	0	0	0	0	0	0	0	0	0	0	0	6844	0	0	0	0	0	0	0	0	0	0	0	0	0	3513	0	0	0	0	0	0	0	0	0	0	0	0	0	0	0	0	0
0	0	0	0	0	0	0	0	0	0	0	0	0	0	0	0	0	0	6844	0	0	0	0	0	0	0	0	0	0	0	0	0	3513	0	0	0	0	0	0	0	0	0	0	0	0	0	0	0	0	0
0	0	0	0	0	0	0	0	0	0	0	0	0	0	0	0	0	0	6844	0	0	0	0	0	0	0	0	0	0	0	0	0	3513	0	0	0	0	0	0	0	0	0	0	0	0	0	0	0	0	0
0	0	0	0	0	0	0	0	0	0	0	0	0	0	0	0	0	0	6844	0	0	0	0	0	0	0	0	0	0	0	0	0	3513	0	0	0	0	0	0	0	0	0	0	0	0	0	0	0	0	0
0	0	0	0	0	0	0	0	0	0	0	0	0	0	0	0	0	0	6844	0	0	0	0	0	0	0	0	0	0	0	0	0	3513	0	0	0	0	0	0	0	0	0	0	0	0	0	0	0	0	0
0	0	0	0	0	0	0	0	0	0	0	0	0	0	0	0	0	0	6844	0	0	0	0	0	0	0	0	0	0	0	0	0	3513	0	0	0	0	0	0	0	0	0	0	0	0	0	0	0	0	0
0	0	0	0	0	0	0	0	0	0	0	0	0	0	0	0	0	0	6844	0	0	0	0	0	0	0	0	0	0	0	0	0	3513	0	0	0	0	0	0	0	0	0	0	0	0	0	0	0	0	0
0	0	0	0	0	0	0	0	0	0	0	0	0	0	0	0	0	0	6844	0	0	0	0	0	0	0	0	0	0	0	0	0	3513	0	0	0	0	0	0	0	0	0	0	0	0	0	0	0	0	0
0	0	0	0	0	0	0	0	0	0	0	0	0	0	0	0	0	0	6844	0	0	0	0	0	0	0	0	0	0	0	0	0	3513	0	0	0	0	0	0	0	0	0	0	0	0	0	0	0	0	0
0	0	0	0	0	0	0	0	0	0	0	0	0	0	0	0	0	0	6844	0	0	0	0	0	0	0	0	0	0	0	0	0	3513	0	0	0	0	0	0	0	0	0	0	0	0	0	0	0	0	0
0	0	0	0	0	0	0	0	0	0	0	0	0	0	0	0	0	0	6844	0	0	0	0	0	0	0	0	0	0	0	0	0	3513	0	0	0	0	0	0	0	0	0	0	0	0	0	0	0	0	0
0	0	0	0	0	0	0	0	0	0	0	0	0	0	0	0	0	0	6844	0	0	0	0	0	0	0	0	0	0	0	0	0	3513	0	0	0	0	0	0	0	0	0	0	0	0	0	0	0	0	0
0	0	0	0	0	0	0	0	0	0	0	0	0	0	0	0	0	0	6844	0	0	0	0	0	0	0	0	0	0	0	0	0	3513	0	0	0	0	0	0	0	0	0	0	0	0	0	0	0	0	0
0	0	0	0	0	0	0	0	0	0	0	0	0	0	0	0	0	0	6844	0	0	0	0	0	0	0	0	0	0	0	0	0	3513	0	0	0	0	0	0	0	0	0	0	0	0	0	0	0	0	0
0	0	0	0	0	0	0	0	0	0	0	0	0	0	0	0	0	0	6844	0	0	0	0	0	0	0	0	0	0	0	0	0	3513	0	0	0	0	0	0	0	0	0	0	0	0	0	0	0	0	0
0	0	0	0	0	0	0	0	0	0	0	0	0	0	0	0	0	0	6844	0	0	0	0	0	0	0	0	0	0	0	0	0	3513	0	0	0	0	0	0	0	0	0	0	0	0	0	0	0	0	0
0	0	0	0	0	0	0	0	0	0	0	0	0	0	0	0	0	0	6844	0	0	0	0	0	0	0	0	0	0	0	0	0	3513	0	0	0	0	0	0	0	0	0	0	0	0	0	0	0	0	0
0	0	0	0	0	0	0	0	0	0	0	0	0	0	0	0	0	0	6844	0	0	0	0	0	0	0	0	0	0	0	0	0	3513	0	0	0	0	0	0	0	0	0	0	0	0	0	0	0	0	0
0	0	0	0	0	0	0	0	0	0	0	0	0	0	0	0	0	0	6844	0	0	0	0	0	0	0	0	0	0	0	0	0	3513	0	0	0	0	0	0	0	0	0	0	0	0	0	0	0	0	0
0	0	0	0	0	0	0	0	0	0	0	0	0	0	0	0	0	0	6844	0	0	0	0	0	0	0	0	0	0	0	0	0	3513	0	0	0	0	0	0	0	0	0	0	0	0	0	0	0	0	0
0	0	0	0	0	0	0	0	0	0	0	0	0	0	0	0	0	0	6844	0	0	0	0	0	0	0	0	0	0	0	0	0	3513	0	0	0	0	0	0	0	0	0	0	0	0	0	0	0	0	0
0	0	0	0	0	0	0	0	0	0	0	0	0	0	0	0	0	0	6844	0	0	0	0	0	0	0	0	0	0	0	0	0	3513	0	0	0	0	0	0	0	0	0	0	0	0	0	0	0	0	0
0	0	0	0	0	0	0	0	0	0	0	0	0	0	0	0	0	0	6844	0	0	0	0	0	0	0	0	0	0	0	0	0	3513	0	0	0	0	0	0	0	0	0	0	0	0	0	0	0	0	0
0	0	0	0	0	0	0	0	0	0	0	0	0	0	0	0	0	0	6844	0	0	0	0	0	0	0	0	0	0	0	0	0	3513	0	0	0	0	0	0	0	0	0	0	0	0	0	0	0	0	0
0	0	0	0	0	0	0	0	0	0	0	0	0	0	0	0	0	0	6844	0	0	0	0	0	0	0	0	0	0	0	0	0	3513	0	0	0	0	0	0	0	0	0	0	0	0	0	0	0	0	0
0	0	0	0	0	0	0	0	0	0	0	0	0	0	0	0	0	0	6844	0	0	0	0	0	0	0	0	0	0	0	0	0	3513	0	0	0	0	0	0	0	0	0	0	0	0	0	0	0	0	0
0	0	0	0	0	0	0	0	0	0	0	0	0	0	0	0	0	0	6844	0	0	0	0	0	0	0	0	0	0	0	0	0	3513	0	0	0	0	0	0	0	0	0	0	0	0	0	0	0	0	0
0	0	0	0	0	0	0	0	0	0	0	0	0	0	0	0	0	0	6844	0	0	0	0	0	0	0	0	0	0	0	0	0	3513	0	0	0	0	0	0	0	0	0	0	0	0	0	0	0	0	0
0	0	0	0	0	0	0	0	0	0	0	0	0	0	0	0	0	0	6844	0	0	0	0	0	0	0	0	0	0	0	0	0	3513	0	0	0	0	0	0	0	0	0	0	0	0	0	0	0	0	0
0	0	0	0	0	0	0	0	0	0	0	0	0	0	0	0	0	0	6844	0	0	0	0	0	0	0	0	0	0	0	0	0	3513	0	0	0	0	0	0	0	0	0	0	0	0	0	0	0	0	0
0	0	0	0	0	0	0	0	0	0	0	0	0	0	0	0	0	0	6844	0	0	0	0	0	0	0	0	0	0	0	0	0	3513	0	0	0	0	0	0	0	0	0	0	0	0	0	0	0	0	0
0	0	0	0	0	0	0	0	0	0	0	0	0	0	0	0	0	0	6844	0	0	0	0	0	0	0	0	0	0	0	0	0	3513	0	0	0	0	0	0	0	0	0	0	0	0	0	0	0	0	0
0	0	0	0	0	0	0	0	0	0	0	0	0	0	0	0	0	0	6844	0	0	0	0	0	0	0	0	0	0	0	0	0	3513	0	0	0	0	0	0	0	0	0	0	0	0	0	0	0	0	0
0	0	0	0	0	0	0	0	0	0	0	0	0	0	0	0	0	0	6844	0	0	0	0	0	0	0	0	0	0	0	0	0	3513	0	0	0	0	0	0	0	0	0	0	0	0	0	0	0	0	0
0	0	0	0	0	0	0	0	0	0	0	0	0	0	0	0	0	0	6844	0	0	0	0	0	0	0	0	0	0	0	0	0	3513	0	0	0	0	0	0	0	0	0	0	0	0	0	0	0	0	0
0	0	0	0	0	0	0	0	0	0	0	0	0	0	0	0	0	0	6844	0	0	0	0	0	0	0	0	0	0	0	0	0	3513	0	0	0	0	0	0	0	0	0	0	0	0	0	0	0	0	0
0	0	0	0	0	0	0	0	0	0	0	0	0	0	0	0	0	0	6844	0	0	0	0	0	0	0	0	0	0	0	0	0	3513	0	0	0	0	0	0	0	0	0	0	0	0	0	0	0	0	0
0	0	0	0	0	0	0	0	0	0	0	0	0	0	0	0	0	0	6844	0	0	0	0	0	0	0	0	0	0	0	0	0	3513	0	0	0	0	0	0	0	0	0	0	0	0	0	0	0	0	0
0	0	0	0	0	0	0	0	0	0	0	0	0	0	0	0	0	0	6844	0	0	0	0	0	0	0	0	0	0	0	0	0	3513	0	0	0	0	0	0	0	0	0	0	0	0	0	0	0	0	0
0	0	0	0	0	0	0	0	0	0	0	0	0	0	0	0	0	0	6844	0	0	0	0	0	0	0	0	0	0	0	0	0	3513	0	0	0	0	0	0	0	0	0	0	0	0	0	0	0	0	0
0	0	0	0	0	0	0	0	0	0	0	0	0	0	0	0	0	0	6844	0	0	0	0	0	0	0	0	0	0	0	0	0	3513	0	0	0	0	0	0	0	0	0	0	0	0	0	0	0	0	0
0	0	0	0	0	0	0	0	0	0	0	0	0	0	0	0	0	0	6844	0	0	0	0	0	0	0	0	0	0	0	0	0	3513	0	0	0	0	0	0	0	0	0	0	0	0	0	0	0	0	0
0	0	0	0	0	0	0	0	0	0	0	0	0	0	0	0	0	0	6844	0	0	0	0	0	0	0	0	0	0	0	0	0	3513	0	0	0	0	0	0	0	0	0	0	0	0	0	0	0	0	0
0	0	0	0	0	0	0	0	0	0	0	0	0	0	0	0	0	0	6844	0	0	0	0	0	0	0	0	0	0	0	0	0	3513	0	0	0	0	0	0	0	0	0	0	0	0	0	0	0	0	0
0	0	0	0	0	0	0	0	0	0	0	0	0	0	0	0	0	0	6844	0	0	0	0	0	0	0	0	0	0	0	0	0	3513	0	0	0	0	0	0	0	0	0	0	0	0	0	0	0	0	0
0	0	0	0	0	0	0	0	0	0	0	0	0	0	0	0	0	0	6844	0	0	0	0	0	0	0	0	0	0	0	0	0	3513	0	0	0	0	0	0	0	0	0	0	0	0	0	0	0	0	0
0	0	0	0	0	0	0	0	0	0	0	0	0	0	0	0	0	0	6844	0	0	0	0	0	0	0	0	0	0	0	0	0	3513	0	0	0	0	0	0	0	0	0	0	0	0	0	0	0	0	0
0	0	0	0	0	0	0	0	0	0	0	0	0	0	0	0	0	0	6844	0	0	0	0	0	0	0	0	0	0	0	0	0	3513	0	0	0	0	0	0	0	0	0	0	0	0	0	0	0	0	0
0	0	0	0	0	0	0	0	0	0	0	0	0	0	0	0	0	0	6844	0	0	0	0	0	0	0	0	0	0	0	0	0	3513	0	0	0	0	0	0	0	0	0	0	0	0	0	0	0	0	0
0	0	0	0	0	0	0	0	0	0	0	0	0	0	0	0	0	0	6844	0	0	0	0	0	0	0	0	0	0	0	0	0	3513	0	0	0	0	0	0	0	0	0	0	0	0	0	0	0	0	0
0	0	0	0	0	0	0	0	0	0	0	0	0	0	0	0	0	0	6844	0	0	0	0	0	0	0	0	0	0	0	0	0	3513	0	0	0	0	0	0	0	0	0	0	0	0	0	0	0	0	0
0	0	0	0	0	0	0	0	0	0	0	0	0	0	0	0	0	0	6844	0	0	0	0	0	0	0	0	0	0	0	0	0	3513	0	0	0	0	0	0	0	0	0	0	0	0	0	0	0	0	0
0	0	0	0	0	0	0	0	0	0	0	0	0	0	0	0	0	0	6844	0	0	0	0	0	0	0	0	0	0	0	0	0	3513	0	0	0	0	0	0	0	0	0	0	0	0	0	0	0	0	0
0	0	0	0	0	0	0	0	0	0	0	0	0	0	0	0	0	0	6844	0	0	0	0	0	0	0	0	0	0	0	0	0	3513	0	0	0	0	0	0	0	0	0	0	0	0	0	0	0	0	0
0	0	0	0	0	0	0	0	0	0	0	0	0	0	0	0	0	0	6844	0	0	0	0	0	0	0	0	0	0	0	0	0	3513	0	0	0	0	0	0	0	0	0	0	0	0	0	0	0	0	0
0	0	0	0	0	0	0	0	0	0	0	0	0	0	0	0	0	0	6844	0	0	0	0	0	0	0	0	0	0	0	0	0	3513	0	0	0	0	0	0	0	0	0	0	0	0	0	0	0	0	0
0	0	0	0	0	0	0	0	0	0	0	0	0	0	0	0	0	0	6844	0	0	0	0	0	0	0	0	0	0	0	0	0	3513	0	0	0	0	0	0	0	0	0	0	0	0	0	0	0	0	0
0	0	0	0	0	0	0	0	0	0	0	0	0	0	0	0	0	0	6841	0	0	0	0	0	0	0	0	0	0	0	0	0	3506	0	0	0	0	0	0	0	0	0	0	0	0	0	0	0	0	0
0	0	0	0	0	0	0	0	0	0	0	0	0	0	0	0	0	0	6834	0	0	0	0	0	0	0	0	0	0	0	0	0	3487	0	0	0	0	0	0	0	0	0	0	0	0	0	0	0	0	0
0	0	0	0	0	0	0	0	0	0	0	0	0	0	0	0	0	0	6827	0	0	0	0	0	0	0	0	0	0	0	0	0	3467	0	0	0	0	0	0	0	0	0	0	0	0	0	0	0	0	0
0	0	0	0	0	0	0	0	0	0	0	0	0	0	0	0	0	0	6821	0	0	0	0	0	0	0	0	0	0	0	0	0	3447	0	0	0	0	0	0	0	0	0	0	0	0	0	0	0	0	0
0	0	0	0	0	0	0	0	0	0	0	0	0	0	0	0	0	0	6814	0	0	0	0	0	0	0	0	0	0	0	0	0	3427	0	0	0	0	0	0	0	0	0	0	0	0	0	0	0	0	0
0	0	0	0	0	0	0	0	0	0	0	0	0	0	0	0	0	0	6807	0	0	0	0	0	0	0	0	0	0	0	0	0	3408	0	0	0	0	0	0	0	0	0	0	0	0	0	0	0	0	0
0	0	0	0	0	0	0	0	0	0	0	0	0	0	0	0	0	0	6800	0	0	0	0	0	0	0	0	0	0	0	0	0	3388	0	0	0	0	0	0	0	0	0	0	0	0	0	0	0	0	0
0	0	0	0	0	0	0	0	0	0	0	0	0	0	0	0	0	0	6793	0	0	0	0	0	0	0	0	0	0	0	0	0	3368	0	0	0	0	0	0	0	0	0	0	0	0	0	0	0	0	0
0	0	0	0	0	0	0	0	0	0	0	0	0	0	0	0	0	0	6786	0	0	0	0	0	0	0	0	0	0	0	0	0	3349	0	0	0	0	0	0	0	0	0	0	0	0	0	0	0	0	0
0	0	0	0	0	0	0	0	0	0	0	0	0	0	0	0	0	0	6779	0	0	0	0	0	0	0	0	0	0	0	0	0	3329	0	0	0	0	0	0	0	0	0	0	0	0	0	0	0	0	0
0	0	0	0	0	0	0	0	0	0	0	0	0	0	0	0	0	0	6772	0	0	0	0	0	0	0	0	0	0	0	0	0	3309	0	0	0	0	0	0	0	0	0	0	0	0	0	0	0	0	0
0	0	0	0	0	0	0	0	0	0	0	0	0	0	0	0	0	0	6765	0	0	0	0	0	0	0	0	0	0	0	0	0	3290	0	0	0	0	0	0	0	0	0	0	0	0	0	0	0	0	0
0	0	0	0	0	0	0	0	0	0	0	0	0	0	0	0	0	0	6759	0	0	0	0	0	0	0	0	0	0	0	0	0	3270	0	0	0	0	0	0	0	0	0	0	0	0	0	0	0	0	0
0	0	0	0	0	0	0	0	0	0	0	0	0	0	0	0	0	0	6752	0	0	0	0	0	0	0	0	0	0	0	0	0	3250	0	0	0	0	0	0	0	0	0	0	0	0	0	0	0	0	0
0	0	0	0	0	0	0	0	0	0	0	0	0	0	0	0	0	0	6745	0	0	0	0	0	0	0	0	0	0	0	0	0	3230	0	0	0	0	0	0	0	0	0	0	0	0	0	0	0	0	0
0	0	0	0	0	0	0	0	0	0	0	0	0	0	0	0	0	0	6738	0	0	0	0	0	0	0	0	0	0	0	0	0	3211	0	0	0	0	0	0	488	0	0	0	0	0	0	0	0	0	0
0	0	0	0	0	0	0	0	0	0	0	0	0	0	0	0	0	0	6731	0	0	0	0	0	0	0	0	0	0	0	0	0	3191	0	0	0	0	0	0	1591	0	0	0	0	0	0	0	0	0	0
0	0	0	0	0	0	0	0	0	0	0	0	0	0	0	0	0	0	6724	0	0	0	0	0	0	0	0	0	0	0	0	0	3171	0	0	0	0	0	0	2694	0	0	0	0	0	0	0	0	0	0
0	0	0	0	0	0	0	0	0	0	0	0	0	0	0	0	0	0	6717	0	0	0	0	0	0	0	0	0	0	0	0	0	3152	0	0	0	0	0	0	3797	0	0	0	0	0	0	0	0	0	0
0	0	0	0	0	0	0	0	0	0	0	0	0	0	0	0	0	0	6710	0	0	0	0	0	0	0	0	0	0	0	0	0	3132	0	0	0	0	0	0	4901	0	0	0	0	0	0	0	0	0	0
0	0	0	0	0	0	0	0	0	0	0	0	0	0	0	0	0	0	6703	0	0	0	0	0	0	0	0	0	0	0	0	0	3112	0	0	0	0	0	0	6004	0	0	0	0	0	0	0	0	0	0
0	0	0	0	0	0	0	0	0	0	0	0	0	0	0	0	0	0	6697	0	0	0	0	0	0	0	0	0	0	0	0	0	3092	0	0	0	0	0	0	7107	0	0	0	0	0	0	0	0	0	0
0	0	0	0	0	0	0	0	0	0	0	0	0	0	0	0	0	0	6690	0	0	0	0	0	0	0	0	0	0	0	0	0	3073	0	0	0	0	0	0	8210	0	0	0	0	0	0	0	0	0	0
0	0	0	0	0	0	0	0	0	0	0	0	0	0	0	0	0	0	6683	0	0	0	0	0	0	0	0	0	0	0	0	0	3053	0	0	0	0	0	0	9313	0	0	0	0	0	0	0	0	0	0
0	0	0	0	0	0	0	0	0	0	0	0	0	0	0	0	0	0	6676	0	0	0	0	0	0	0	0	0	0	0	0	0	3033	0	0	0	0	0	0	10417	0	0	0	0	0	0	0	0	0	0
0	0	0	0	0	0	0	0	0	0	0	0	0	0	0	0	0	0	6669	0	0	0	0	0	0	0	0	0	0	0	0	0	3014	0	0	0	0	0	0	11520	0	0	0	0	0	0	0	0	0	0
0	0	0	0	0	0	0	0	0	0	0	0	0	0	0	0	0	0	6662	0	0	0	0	0	0	0	0	0	0	0	0	0	2994	0	0	0	0	0	0	12623	0	0	0	0	0	0	0	0	0	0
0	0	0	0	0	0	0	0	0	0	0	0	0	0	0	0	0	0	6655	0	0	0	0	0	0	0	0	0	0	0	0	0	2974	0	0	0	0	0	0	13726	0	0	0	0	0	0	0	0	0	0
0	0	0	0	0	0	0	0	0	0	0	0	0	0	0	0	0	0	6648	0	0	0	0	0	0	0	0	0	0	0	0	0	2954	0	0	0	0	0	0	14830	0	0	0	0	0	0	0	0	0	0
0	0	0	0	0	0	0	0	0	0	0	0	0	0	0	0	0	0	6641	0	0	0	0	0	0	0	0	0	0	0	0	0	2935	0	0	0	0	0	0	15933	0	0	0	0	0	0	0	0	0	0
0	0	0	0	0	0	0	0	0	0	0	0	0	0	0	0	0	0	6635	0	0	0	0	0	0	0	0	0	0	0	0	0	2915	0	0	0	0	0	0	17036	0	0	0	0	0	0	0	0	0	0
0	0	0	0	0	0	0	0	0	0	0	0	0	0	0	0	0	0	6628	0	0	0	0	0	0	0	0	0	0	0	0	0	2895	0	0	0	0	0	0	18139	0	0	0	0	0	0	0	0	0	0
0	0	0	0	0	0	0	0	0	0	0	0	0	0	0	0	0	0	6621	0	0	0	0	0	0	0	0	0	0	0	0	0	2876	0	0	0	0	0	0	19242	0	0	0	0	0	0	0	0	0	0
0	0	0	0	0	0	0	0	0	0	0	0	0	0	0	0	0	0	6614	0	0	0	0	0	0	0	0	0	0	0	0	0	2856	0	0	0	0	0	0	20346	0	0	0	0	0	0	0	0	0	0
0	0	0	0	0	0	0	0	0	0	0	0	0	0	0	0	0	0	6607	0	0	0	0	0	0	0	0	0	0	0	0	0	2836	0	0	0	0	0	0	21449	0	0	0	0	0	0	0	0	0	0
0	0	0	0	0	0	0	0	0	0	0	0	0	0	0	0	0	0	6600	0	0	0	0	0	0	0	0	0	0	0	0	0	2816	0	0	0	0	0	0	22552	0	0	0	0	0	0	0	0	0	0
0	0	0	0	0	0	0	0	0	0	0	0	0	0	0	0	0	0	6593	0	0	0	0	0	0	0	0	0	0	0	0	0	2797	0	0	0	0	0	0	23655	0	0	0	0	0	0	0	0	0	0
0	0	0	0	0	0	0	0	0	0	0	0	0	0	0	0	0	0	6586	0	0	0	0	0	0	0	0	0	0	0	0	0	2777	0	0	0	0	0	0	24759	0	0	0	0	0	0	0	0	0	0
0	0	0	0	0	0	0	0	0	0	0	0	0	0	0	0	0	0	6579	0	0	0	0	0	0	0	0	0	0	0	0	0	2757	0	0	0	0	0	0	25862	0	0	0	0	0	0	0	0	0	0
0	0	0	0	0	0	0	0	0	0	0	0	0	0	0	0	0	0	6573	0	0	0	0	0	0	0	0	0	0	0	0	0	2738	0	0	0	0	0	0	26965	0	0	0	0	0	0	0	0	0	0
0	0	0	0	0	0	0	0	0	0	0	0	0	0	0	0	0	0	6566	0	0	0	0	0	0	0	0	0	0	0	0	0	2718	0	0	0	0	0	0	28068	0	0	0	0	0	0	0	0	0	0
0	0	0	0	0	0	0	0	0	0	0	0	0	0	0	0	0	0	6559	0	0	0	0	0	0	0	0	0	0	0	0	0	2698	0	0	0	0	0	0	29172	0	0	0	0	0	0	0	0	0	0
0	0	0	0	0	0	0	0	0	0	0	0	0	0	0	0	0	0	6552	0	0	0	0	0	0	0	0	0	0	0	0	0	2678	0	0	0	0	0	0	30275	0	0	0	0	0	0	0	0	0	0
0	0	0	0	0	0	0	0	0	0	0	0	0	0	0	0	0	0	6545	0	0	0	0	0	0	0	0	0	0	0	0	0	2659	0	0	0	0	0	0	31378	0	0	0	0	0	0	0	0	0	0
0	0	0	0	0	0	0	0	0	0	0	0	0	0	0	0	0	0	6538	0	0	0	0	0	0	0	0	0	0	0	0	0	2639	0	0	0	0	0	0	32481	0	0	0	0	0	0	0	0	0	0
0	0	0	0	0	0	0	0	0	0	0	0	0	0	0	0	0	0	6531	0	0	0	0	0	0	0	0	0	0	0	0	0	2619	0	0	0	0	0	0	33584	0	0	0	0	0	0	0	0	0	0
0	0	0	0	0	0	0	0	0	0	0	0	0	0	0	0	0	0	6524	0	0	0	0	0	0	0	0	0	0	0	0	0	2600	0	0	0	0	0	0	34688	0	0	0	0	0	0	0	0	0	0
0	0	0	0	0	0	0	0	0	0	0	0	0	0	0	0	0	0	6517	0	0	0	0	0	0	0	0	0	0	0	0	0	2580	0	0	0	0	0	0	35791	0	0	0	0	0	0	0	0	0	0
0	0	0	0	0	0	0	0	0	0	0	0	0	0	0	0	0	0	6511	0	0	0	0	0	0	0	0	0	0	0	0	0	2560	0	0	0	0	0	0	36894	0	0	0	0	0	0	0	0	0	0
0	0	0	0	0	0	0	0	0	0	0	0	0	0	0	0	0	0	6504	0	0	0	0	0	0	0	0	0	0	0	0	0	2540	0	0	0	0	0	0	37997	0	0	0	0	0	0	0	0	0	0
0	0	0	0	0	0	0	0	0	0	0	0	0	0	0	0	0	0	6497	0	0	0	0	0	0	0	0	0	0	0	0	0	2521	0	0	0	0	0	0	39101	0	0	0	0	0	0	0	0	0	0
0	0	0	0	0	0	0	0	0	0	0	0	0	0	0	0	0	0	6490	0	0	0	0	0	0	0	0	0	0	0	0	0	2501	0	0	0	0	0	0	40204	0	0	0	0	0	0	0	0	0	0
0	0	0	0	0	0	0	0	0	0	0	0	0	0	0	0	0	0	6483	0	0	0	0	0	0	0	0	0	0	0	0	0	2481	0	0	0	0	0	0	41307	0	0	0	0	0	0	0	0	0	0
0	0	0	0	0	0	0	0	0	0	0	0	0	0	0	0	0	0	6476	0	0	0	0	0	0	0	0	0	0	0	0	0	2462	0	0	0	0	0	0	42410	0	0	0	0	0	0	0	0	0	0
0	0	0	0	0	0	0	0	0	0	0	0	0	0	0	0	0	0	6469	0	0	0	0	0	0	0	0	0	0	0	0	0	2442	0	0	0	0	0	0	43514	0	0	0	0	0	0	0	0	0	0
0	0	0	0	0	0	0	0	0	0	0	0	0	0	0	0	0	0	6462	0	0	0	0	0	0	0	0	0	0	0	0	0	2422	0	0	0	0	0	0	44617	0	0	0	0	0	0	0	0	0	0
0	0	0	0	0	0	0	0	0	0	0	0	0	0	0	0	0	0	6455	0	0	0	0	0	0	0	0	0	0	0	0	0	2402	0	0	0	0	0	0	45720	0	0	0	0	0	0	0	0	0	0
0	0	0	0	0	0	0	0	0	0	0	0	0	0	0	0	0	0	6448	0	0	0	0	0	0	0	0	0	0	0	0	0	2383	0	0	0	0	0	0	46823	0	0	0	0	0	0	0	0	0	0
0	0	0	0	0	0	0	0	0	0	0	0	0	0	0	0	0	0	6442	0	0	0	0	0	0	0	0	0	0	0	0	0	2363	0	0	0	0	0	0	47926	0	0	0	0	0	0	0	0	0	0
0	0	0	0	0	0	0	0	0	0	0	0	0	0	0	0	0	0	6435	0	0	0	0	0	0	0	0	0	0	0	0	0	2343	0	0	0	0	0	0	49030	0	0	0	0	0	0	0	0	0	0
0	0	0	0	0	0	0	0	0	0	0	0	0	0	0	0	0	0	6415	0	0	0	0	0	0	0	0	0	0	0	0	0	2334	0	0	0	0	0	0	50133	0	0	0	0	0	0	0	0	0	0
0	0	0	0	0	0	0	0	0	0	0	0	0	0	0	0	0	0	6391	0	0	0	0	0	0	0	0	0	0	0	0	0	2327	0	0	0	0	0	0	51236	0	0	0	0	0	0	0	0	0	0
0	0	0	0	0	0	0	0	0	0	0	0	0	0	0	0	0	0	6366	0	0	0	0	0	0	0	0	0	0	0	0	0	2321	0	0	0	0	0	0	52339	0	0	0	0	0	0	0	0	0	0
0	0	0	0	0	0	0	0	0	0	0	0	0	0	0	0	0	0	6342	0	0	0	0	0	0	0	0	0	0	0	0	0	2315	0	0	0	0	0	0	53443	0	0	0	0	0	0	0	0	0	0
0	0	0	0	0	0	0	0	0	0	0	0	0	0	0	0	0	0	6318	0	0	0	0	0	0	0	0	0	0	0	0	0	2308	0	0	0	0	0	0	54546	0	0	0	0	0	0	0	0	0	0
0	0	0	0	0	0	0	0	0	0	0	0	0	0	0	0	0	0	6294	0	0	0	0	0	0	0	0	0	0	0	0	0	2302	0	0	0	0	0	0	55649	0	0	0	0	0	0	0	0	0	0
0	0	0	0	0	0	0	0	0	0	0	0	0	0	0	0	0	0	6269	0	0	0	0	0	0	0	0	0	0	0	0	0	2296	0	0	0	0	0	0	56752	0	0	0	0	0	0	0	0	0	0
0	0	0	0	0	0	0	0	0	0	0	0	0	0	0	0	0	0	6245	0	0	0	0	0	0	0	0	0	0	0	0	0	2289	0	0	0	0	0	0	57855	0	0	0	0	0	0	0	0	0	0
0	0	0	0	0	0	0	0	0	0	0	0	0	0	0	0	0	0	6221	0	0	0	0	0	0	0	0	0	0	0	0	0	2283	0	0	0	0	0	0	58959	0	0	0	0	0	0	0	0	0	0
0	0	0	0	0	0	0	0	0	0	0	0	0	0	0	0	0	0	6197	0	0	0	0	0	0	0	0	0	0	0	0	0	2277	0	0	0	0	0	0	60073	0	0	0	0	0	0	0	0	0	0
0	0	0	0	0	0	0	0	0	0	0	0	0	0	0	0	0	0	6172	0	0	0	0	0	0	0	0	0	0	0	0	0	2270	0	0	0	0	0	0	61242	0	0	0	0	0	0	0	0	0	0
0	0	0	0	0	0	0	0	0	0	0	0	0	0	0	0	0	0	6148	0	0	0	0	0	0	0	0	0	0	0	0	0	2264	0	0	0	0	0	0	62441	0	0	0	0	0	0	0	0	0	0
0	0	0	0	0	0	0	0	0	0	0	0	0	0	0	0	0	0	6124	0	0	0	0	0	0	0	0	0	0	0	0	0	2258	0	0	0	0	0	0	63641	0	0	0	0	0	0	0	0	0	0
0	0	0	0	0	0	0	0	0	0	0	0	0	0	0	0	0	0	6100	0	0	0	0	0	0	0	0	0	0	0	0	0	2251	0	0	0	0	0	0	64840	0	0	0	0	0	0	0	0	0	0
0	0	0	0	0	0	0	0	0	0	0	0	0	0	0	0	0	0	6075	0	0	0	0	0	0	0	0	0	0	0	0	0	2245	0	0	0	0	0	0	65535	0	0	0	0	0	0	0	0	0	0
0	0	0	0	0	0	0	0	0	0	0	0	0	0	0	0	0	0	6051	0	0	0	0	0	0	0	0	0	0	0	0	0	2239	0	0	0	0	0	0	65535	0	0	0	0	0	0	0	0	0	0
0	0	0	0	0	0	0	0	0	0	0	0	0	0	0	0	0	0	6027	0	0	0	0	0	0	0	0	0	0	0	0	0	2232	0	0	0	0	0	0	65535	0	0	0	0	0	0	0	0	0	0
0	0	0	0	0	0	0	0	0	0	0	0	0	0	0	0	0	0	6003	0	0	0	0	0	0	0	0	0	0	0	0	0	2226	0	0	0	0	0	0	65535	0	0	0	0	0	0	0	0	0	0
0	0	0	0	0	0	0	0	0	0	0	0	0	0	0	0	0	0	5979	0	0	0	0	0	0	0	0	0	0	0	0	0	2220	0	0	0	0	0	0	65535	0	0	0	0	0	0	0	0	0	0
0	0	0	0	0	0	0	0	0	0	0	0	0	0	0	0	0	0	5954	0	0	0	0	0	0	0	0	0	0	0	0	0	2213	0	0	0	0	0	0	65535	0	0	0	0	0	0	0	0	0	0
0	0	0	0	0	0	0	0	0	0	0	0	0	0	0	0	0	0	5930	0	0	0	0	0	0	0	0	0	0	0	0	0	2207	0	0	0	0	0	0	65535	0	0	0	0	0	0	0	0	0	0
0	0	0	0	0	0	0	0	0	0	0	0	0	0	0	0	0	0	5906	0	0	0	0	0	0	0	0	0	0	0	0	0	2201	0	0	0	0	0	0	65535	0	0	0	0	0	0	0	0	0	0
0	0	0	0	0	0	0	0	0	0	0	0	0	0	0	0	0	0	5882	0	0	0	0	0	0	0	0	0	0	0	0	0	2194	0	0	0	0	0	0	65535	0	0	0	0	0	0	0	0	0	0
0	0	0	0	0	0	0	0	0	0	0	0	0	0	0	0	0	0	5857	0	0	0	0	0	0	0	0	0	0	0	0	0	2188	0	0	0	0	0	0	65535	0	0	0	0	0	0	0	0	0	0
0	0	0	0	0	0	0	0	0	0	0	0	0	0	0	0	0	0	5833	0	0	0	0	0	0	0	0	0	0	0	0	0	2182	0	0	0	0	0	0	65535	0	0	0	0	0	0	0	0	0	0
0	0	0	0	0	0	0	0	0	0	0	0	0	0	0	0	0	0	5809	0	0	0	0	0	0	0	0	0	0	0	0	0	2175	0	0	0	0	0	0	65535	0	0	0	0	0	0	0	0	0	0
0	0	0	0	0	0	0	0	0	0	0	0	0	0	0	0	0	0	5785	0	0	0	0	0	0	0	0	0	0	0	0	0	2169	0	0	0	0	0	0	65535	0	0	0	0	0	0	0	0	0	0
0	0	0	0	0	0	0	0	0	0	0	0	0	0	0	0	0	0	5760	0	0	0	0	0	0	0	0	0	0	0	0	0	2163	0	0	0	0	0	0	65535	0	0	0	0	0	0	0	0	0	0
0	0	0	0	0	0	0	0	0	0	0	0	0	0	0	0	0	0	5736	0	0	0	0	0	0	0	0	0	0	0	0	0	2156	0	0	0	0	0	0	65535	0	0	0	0	0	0	0	0	0	0
0	0	0	0	0	0	0	0	0	0	0	0	0	0	0	0	0	0	5712	0	0	0	0	0	0	0	0	0	0	0	0	0	2150	0	0	0	0	0	0	65535	0	0	0	0	0	0	0	0	0	0
0	0	0	0	0	0	0	0	0	0	0	0	0	0	0	0	0	0	5688	0	0	0	0	0	0	0	0	0	0	0	0	0	2144	0	0	0	0	0	0	65535	0	0	0	0	0	0	0	0	0	0
0	0	0	0	0	0	0	0	0	0	0	0	0	0	0	0	0	0	5663	0	0	0	0	0	0	0	0	0	0	0	0	0	2137	0	0	0	0	0	0	65535	0	0	0	0	0	0	0	0	0	0
0	0	0	0	0	0	0	0	0	0	0	0	0	0	0	0	0	0	5639	0	0	0	0	0	0	0	0	0	0	0	0	0	2131	0	0	0	0	0	0	65535	0	0	0	0	0	0	0	0	0	0
0	0	0	0	0	0	0	0	0	0	0	0	0	0	0	0	0	0	5615	0	0	0	0	0	0	0	0	0	0	0	0	0	2125	0	0	0	0	0	0	65535	0	0	0	0	0	0	0	0	0	0
0	0	0	0	0	0	0	0	0	0	0	0	0	0	0	0	0	0	5591	0	0	0	0	0	0	0	0	0	0	0	0	0	2118	0	0	0	0	0	0	65535	0	0	0	0	0	0	0	0	0	0
0	0	0	0	0	0	0	0	0	0	0	0	0	0	0	0	0	0	5566	0	0	0	0	0	0	0	0	0	0	0	0	0	2112	0	0	0	0	0	0	65535	0	0	0	0	0	0	0	0	0	0
0	0	0	0	0	0	0	0	0	0	0	0	0	0	0	0	0	0	5542	0	0	0	0	0	0	0	0	0	0	0	0	0	2106	0	0	0	0	0	0	65535	0	0	0	0	0	0	0	0	0	0
0	0	0	0	0	0	0	0	0	0	0	0	0	0	0	0	0	0	5518	0	0	0	0	0	0	0	0	0	0	0	0	0	2099	0	0	0	0	0	0	65535	0	0	0	0	0	0	0	0	0	0
0	0	0	0	0	0	0	0	0	0	0	0	0	0	0	0	0	0	5494	0	0	0	0	0	0	0	0	0	0	0	0	0	2093	0	0	0	0	0	0	65535	0	0	0	0	0	0	0	0	0	0
0	0	0	0	0	0	0	0	0	0	0	0	0	0	0	0	0	0	5469	0	0	0	0	0	0	0	0	0	0	0	0	0	2087	0	0	0	0	0	0	65535	0	0	0	0	0	0	0	0	0	0
0	0	0	0	0	0	0	0	0	0	0	0	0	0	0	0	0	0	5445	0	0	0	0	0	0	0	0	0	0	0	0	0	2080	0	0	0	0	0	0	65535	0	0	0	0	0	0	0	0	0	0
0	0	0	0	0	0	0	0	0	0	0	0	0	0	0	0	0	0	5421	0	0	0	0	0	0	0	0	0	0	0	0	0	2074	0	0	0	0	0	0	65535	0	0	0	0	0	0	0	0	0	0
0	0	0	0	0	0	0	0	0	0	0	0	0	0	0	0	0	0	5397	0	0	0	0	0	0	0	0	0	0	0	0	0	2068	0	0	0	0	0	0	65535	0	0	0	0	0	0	0	0	0	0
0	0	0	0	0	0	0	0	0	0	0	0	0	0	0	0	0	0	5372	0	0	0	0	0	0	0	0	0	0	0	0	0	2061	0	0	0	0	0	0	65535	0	0	0	0	0	0	0	0	0	0
0	0	0	0	0	0	0	0	0	0	0	0	0	0	0	0	0	0	5348	0	0	0	0	0	0	0	0	0	0	0	0	0	2055	0	0	0	0	0	0	65535	0	0	0	0	0	0	0	0	0	0
0	0	0	0	0	0	0	0	0	0	0	0	0	0	0	0	0	0	5324	0	0	0	0	0	0	0	0	0	0	0	0	0	2049	0	0	0	0	0	0	65535	0	0	0	0	0	0	0	0	0	0
0	0	0	0	0	0	0	0	0	0	0	0	0	0	0	0	0	0	5300	0	0	0	0	0	0	0	0	0	0	0	0	0	2042	0	0	0	0	0	0	65535	0	0	0	0	0	0	0	0	0	0
0	0	0	0	0	0	0	0	0	0	0	0	0	0	0	0	0	0	5275	0	0	0	0	0	0	0	0	0	0	0	0	0	2036	0	0	0	0	0	0	65535	0	0	0	0	0	0	0	0	0	0
0	0	0	0	0	0	0	0	0	0	0	0	0	0	0	0	0	0	5251	0	0	0	0	0	0	0	0	0	0	0	0	0	2030	0	0	0	0	0	0	65535	0	0	0	0	0	0	0	0	0	0
0	0	0	0	0	0	0	0	0	0	0	0	0	0	0	0	0	0	5227	0	0	0	0	0	0	0	0	0	0	0	0	0	2023	0	0	0	0	0	0	65535	0	0	0	0	0	0	0	0	0	0
0	0	0	0	0	0	0	0	0	0	0	0	0	0	0	0	0	0	5203	0	0	0	0	0	0	0	0	0	0	0	0	0	2017	0	0	0	0	0	0	65535	0	0	0	0	0	0	0	0	0	0
0	0	0	0	0	0	0	0	0	0	0	0	0	0	0	0	0	0	5178	0	0	0	0	0	0	0	0	0	0	0	0	0	2011	0	0	0	0	0	0	65535	0	0	0	0	0	0	0	0	0	0
0	0	0	0	0	0	0	0	0	0	0	0	0	0	0	0	0	0	5154	0	0	0	0	0	0	0	0	0	0	0	0	0	2004	0	0	0	0	0	0	65535	0	0	0	0	0	0	0	0	0	0
0	0	0	0	0	0	0	0	0	0	0	0	0	0	0	0	0	0	5130	0	0	0	0	0	0	0	0	0	0	0	0	0	1998	0	0	0	0	0	0	65535	0	0	0	0	0	0	0	0	0	0
0	0	0	0	0	0	0	0	0	0	0	0	0	0	0	0	0	0	5106	0	0	0	0	0	0	0	0	0	0	0	0	0	1992	0	0	0	0	0	0	65535	0	0	0	0	0	0	0	0	0	0
0	0	0	0	0	0	0	0	0	0	0	0	0	0	0	0	0	0	5081	0	0	0	0	0	0	0	0	0	0	0	0	0	1985	0	0	0	0	0	0	65535	0	0	0	0	0	0	0	0	0	0
0	0	0	0	0	0	0	0	0	0	0	0	0	0	0	0	0	0	5057	0	0	0	0	0	0	0	0	0	0	0	0	0	1979	0	0	0	0	0	0	65535	0	0	0	0	0	0	0	0	0	0
0	0	0	0	0	0	0	0	0	0	0	0	0	0	0	0	0	0	5033	0	0	0	0	0	0	0	0	0	0	0	0	0	1973	0	0	0	0	0	0	65535	0	0	0	0	0	0	0	0	0	0
0	0	0	0	0	0	0	0	0	0	0	0	0	0	0	0	0	0	5009	0	0	0	0	0	0	0	0	0	0	0	0	0	1966	0	0	0	0	0	0	65535	0	0	0	0	0	0	0	0	0	0
0	0	0	0	0	0	0	0	0	0	0	0	0	0	0	0	0	0	4987	0	0	0	0	0	0	0	0	0	0	0	0	0	1958	0	0	0	0	0	0	65535	0	0	0	0	0	0	0	0	0	0
0	0	0	0	0	0	0	0	0	0	0	0	0	0	0	0	0	0	4981	0	0	0	0	0	0	0	0	0	0	0	0	0	1939	0	0	0	0	0	0	65535	0	0	0	0	0	0	0	0	0	0
0	0	0	0	0	0	0	0	0	0	0	0	0	0	0	0	0	0	4975	0	0	0	0	0	0	0	0	0	0	0	0	0	1919	0	0	0	0	0	0	65535	0	0	0	0	0	0	0	0	0	0
0	0	0	0	0	0	0	0	0	0	0	0	0	0	0	0	0	0	4969	0	0	0	0	0	0	0	0	0	0	0	0	0	1900	0	0	0	0	0	0	65535	0	0	0	0	0	0	0	0	0	0
0	0	0	0	0	0	0	0	0	0	0	0	0	0	0	0	0	0	4963	0	0	0	0	0	0	0	0	0	0	0	0	0	1880	0	0	0	0	0	0	65535	0	0	0	0	0	0	0	0	0	0
0	0	0	0	0	0	0	0	0	0	0	0	0	0	0	0	0	0	4957	0	0	0	0	0	0	0	0	0	0	0	0	0	1861	0	0	0	0	0	0	65535	0	0	0	0	0	0	0	0	0	0
0	0	0	0	0	0	0	0	0	0	0	0	0	0	0	0	0	0	4951	0	0	0	0	0	0	0	0	0	0	0	0	0	1841	0	0	0	0	0	0	65535	0	0	0	0	0	0	0	0	0	0
0	0	0	0	0	0	0	0	0	0	0	0	0	0	0	0	0	0	4945	0	0	0	0	0	0	0	0	0	0	0	0	0	1822	0	0	0	0	0	0	65535	0	0	0	0	0	0	0	0	0	0
0	0	0	0	0	0	0	0	0	0	0	0	0	0	0	0	0	0	4939	0	0	0	0	0	0	0	0	0	0	0	0	0	1802	0	0	0	0	0	0	65535	0	0	0	0	0	0	0	0	0	0
0	0	0	0	0	0	0	0	0	0	0	0	0	0	0	0	0	0	4933	0	0	0	0	0	0	0	0	0	0	0	0	0	1783	0	0	0	0	0	0	65535	0	0	0	0	0	0	0	0	0	0
0	0	0	0	0	0	0	0	0	0	0	0	0	0	0	0	0	0	4927	0	0	0	0	0	0	0	0	0	0	0	0	0	1764	0	0	0	0	0	0	65535	0	0	0	0	0	0	0	0	0	0
0	0	0	0	0	0	0	0	0	0	0	0	0	0	0	0	0	0	4920	0	0	0	0	0	0	0	0	0	0	0	0	0	1744	0	0	0	0	0	0	65535	0	0	0	0	0	0	0	0	0	0
0	0	0	0	0	0	0	0	0	0	0	0	0	0	0	0	0	0	4914	0	0	0	0	0	0	0	0	0	0	0	0	0	1725	0	0	0	0	0	0	65535	0	0	0	0	0	0	0	0	0	0
0	0	0	0	0	0	0	0	0	0	0	0	0	0	0	0	0	0	4908	0	0	0	0	0	0	0	0	0	0	0	0	0	1705	0	0	0	0	0	0	65535	0	0	0	0	0	0	0	0	0	0
0	0	0	0	0	0	0	0	0	0	0	0	0	0	0	0	0	0	4902	0	0	0	0	0	0	0	0	0	0	0	0	0	1686	0	0	0	0	0	0	65535	0	0	0	0	0	0	0	0	0	0
0	0	0	0	0	0	0	0	0	0	0	0	0	0	0	0	0	0	4896	0	0	0	0	0	0	0	0	0	0	0	0	0	1666	0	0	0	0	0	0	65535	0	0	0	0	0	0	0	0	0	0
0	0	0	0	0	0	0	0	0	0	0	0	0	0	0	0	0	0	4890	0	0	0	0	0	0	0	0	0	0	0	0	0	1647	0	0	0	0	0	0	65535	0	0	0	0	0	0	0	0	0	0
0	0	0	0	0	0	0	0	0	0	0	0	0	0	0	0	0	0	4884	0	0	0	0	0	0	0	0	0	0	0	0	0	1627	0	0	0	0	0	0	65535	0	0	0	0	0	0	0	0	0	0
0	0	0	0	0	0	0	0	0	0	0	0	0	0	0	0	0	0	4878	0	0	0	0	0	0	0	0	0	0	0	0	0	1608	0	0	0	0	0	0	65535	0	0	0	0	0	0	0	0	0	0
0	0	0	0	0	0	0	0	0	0	0	0	0	0	0	0	0	0	4872	0	0	0	0	0	0	0	0	0	0	0	0	0	1588	0	0	0	0	0	0	65535	0	0	0	0	0	0	0	0	0	0
0	0	0	0	0	0	0	0	0	0	0	0	0	0	0	0	0	0	4866	0	0	0	0	0	0	0	0	0	0	0	0	0	1569	0	0	0	0	0	0	65535	0	0	0	0	0	0	0	0	0	0
0	0	0	0	0	0	0	0	0	0	0	0	0	0	0	0	0	0	4860	0	0	0	0	0	0	0	0	0	0	0	0	0	1550	0	0	0	0	0	0	65535	0	0	0	0	0	0	0	0	0	0
0	0	0	0	0	0	0	0	0	0	0	0	0	0	0	0	0	0	4854	0	0	0	0	0	0	0	0	0	0	0	0	0	1530	0	0	0	0	0	0	65535	0	0	0	0	0	0	0	0	0	0
0	0	0	0	0	0	0	0	0	0	0	0	0	0	0	0	0	0	4848	0	0	0	0	0	0	0	0	0	0	0	0	0	1511	0	0	0	0	0	0	65535	0	0	0	0	0	0	0	0	0	0
0	0	0	0	0	0	0	0	0	0	0	0	0	0	0	0	0	0	4841	0	0	0	0	0	0	0	0	0	0	0	0	0	1491	0	0	0	0	0	0	65535	0	0	0	0	0	0	0	0	0	0
0	0	0	0	0	0	0	0	0	0	0	0	0	0	0	0	0	0	4835	0	0	0	0	0	0	0	0	0	0	0	0	0	1472	0	0	0	0	0	0	65535	0	0	0	0	0	0	0	0	0	0
0	0	0	0	0	0	0	0	0	0	0	0	0	0	0	0	0	0	4829	0	0	0	0	0	0	0	0	0	0	0	0	0	1452	0	0	0	0	0	0	65535	0	0	0	0	0	0	0	0	0	0
0	0	0	0	0	0	0	0	0	0	0	0	0	0	0	0	0	0	4823	0	0	0	0	0	0	0	0	0	0	0	0	0	1433	0	0	0	0	0	0	65535	0	0	0	0	0	0	0	0	0	0
0	0	0	0	0	0	0	0	0	0	0	0	0	0	0	0	0	0	4817	0	0	0	0	0	0	0	0	0	0	0	0	0	1413	0	0	0	0	0	0	65535	0	0	0	0	0	0	0	0	0	0
0	0	0	0	0	0	0	0	0	0	0	0	0	0	0	0	0	0	4811	0	0	0	0	0	0	0	0	0	0	0	0	0	1394	0	0	0	0	0	0	65535	0	0	0	0	0	0	0	0	0	0
0	0	0	0	0	0	0	0	0	0	0	0	0	0	0	0	0	0	4805	0	0	0	0	0	0	0	0	0	0	0	0	0	1375	0	0	0	0	0	0	65535	0	0	0	0	0	0	0	0	0	0
0	0	0	0	0	0	0	0	0	0	0	0	0	0	0	0	0	0	4799	0	0	0	0	0	0	0	0	0	0	0	0	0	1355	0	0	0	0	0	0	65535	0	0	0	0	0	0	0	0	0	0
0	0	0	0	0	0	0	0	0	0	0	0	0	0	0	0	0	0	4793	0	0	0	0	0	0	0	0	0	0	0	0	0	1336	0	0	0	0	0	0	65535	0	0	0	0	0	0	0	0	0	0
0	0	0	0	0	0	0	0	0	0	0	0	0	0	0	0	0	0	4787	0	0	0	0	0	0	0	0	0	0	0	0	0	1316	0	0	0	0	0	0	65535	0	0	0	0	0	0	0	0	0	0
0	0	0	0	0	0	0	0	0	0	0	0	0	0	0	0	0	0	4781	0	0	0	0	0	0	0	0	0	0	0	0	0	1297	0	0	0	0	0	0	65535	0	0	0	0	0	0	0	0	0	0
0	0	0	0	0	0	0	0	0	0	0	0	0	0	0	0	0	0	4775	0	0	0	0	0	0	0	0	0	0	0	0	0	1277	0	0	0	0	0	0	65535	0	0	0	0	0	0	0	0	0	0
0	0	0	0	0	0	0	0	0	0	0	0	0	0	0	0	0	0	4769	0	0	0	0	0	0	0	0	0	0	0	0	0	1258	0	0	0	0	0	0	65535	0	0	0	0	0	0	0	0	0	0
0	0	0	0	0	0	0	0	0	0	0	0	0	0	0	0	0	0	4763	0	0	0	0	0	0	0	0	0	0	0	0	0	1238	0	0	0	0	0	0	65535	0	0	0	0	0	0	0	0	0	0
0	0	0	0	0	0	0	0	0	0	0	0	0	0	0	0	0	0	4756	0	0	0	0	0	0	0	0	0	0	0	0	0	1219	0	0	0	0	0	0	65535	0	0	0	0	0	0	0	0	0	0
0	0	0	0	0	0	0	0	0	0	0	0	0	0	0	0	0	0	4750	0	0	0	0	0	0	0	0	0	0	0	0	0	1199	0	0	0	0	0	0	65535	0	0	0	0	0	0	0	0	0	0
0	0	0	0	0	0	0	0	0	0	0	0	0	0	0	0	0	0	4744	0	0	0	0	0	0	0	0	0	0	0	0	0	1180	0	0	0	0	0	0	65535	0	0	0	0	0	0	0	0	0	0
0	0	0	0	0	0	0	0	0	0	0	0	0	0	0	0	0	0	4738	0	0	0	0	0	0	0	0	0	0	0	0	0	1161	0	0	0	0	0	0	65535	0	0	0	0	0	0	0	0	0	0
0	0	0	0	0	0	0	0	0	0	0	0	0	0	0	0	0	0	4732	0	0	0	0	0	0	0	0	0	0	0	0	0	1141	0	0	0	0	0	0	65535	0	0	0	0	0	0	0	0	0	0
0	0	0	0	0	0	0	0	0	0	0	0	0	0	0	0	0	0	4726	0	0	0	0	0	0	0	0	0	0	0	0	0	1122	0	0	0	0	0	0	65535	0	0	0	0	0	0	0	0	0	0
0	0	0	0	0	0	0	0	0	0	0	0	0	0	0	0	0	0	4720	0	0	0	0	0	0	0	0	0	0	0	0	0	1102	0	0	0	0	0	0	65535	0	0	0	0	0	0	0	0	0	0
0	0	0	0	0	0	0	0	0	0	0	0	0	0	0	0	0	0	4714	0	0	0	0	0	0	0	0	0	0	0	0	0	1083	0	0	0	0	0	0	65535	0	0	0	0	0	0	0	0	0	0
0	0	0	0	0	0	0	0	0	0	0	0	0	0	0	0	0	0	4708	0	0	0	0	0	0	0	0	0	0	0	0	0	1063	0	0	0	0	0	0	65535	0	0	0	0	0	0	0	0	0	0
0	0	0	0	0	0	0	0	0	0	0	0	0	0	0	0	0	0	4702	0	0	0	0	0	0	0	0	0	0	0	0	0	1044	0	0	0	0	0	0	65535	0	0	0	0	0	0	0	0	0	0
0	0	0	0	0	0	0	0	0	0	0	0	0	0	0	0	0	0	4696	0	0	0	0	0	0	0	0	0	0	0	0	0	1024	0	0	0	0	0	0	65535	0	0	0	0	0	0	0	0	0	0
0	0	0	0	0	0	0	0	0	0	0	0	0	0	0	0	0	0	4690	0	0	0	0	0	0	0	0	0	0	0	0	0	1005	0	0	0	0	0	0	65535	0	0	0	0	0	0	0	0	0	0
0	0	0	0	0	0	0	0	0	0	0	0	0	0	0	0	0	0	4684	0	0	0	0	0	0	0	0	0	0	0	0	0	985	0	0	0	0	0	0	65535	0	0	0	0	0	0	0	0	0	0
0	0	0	0	0	0	0	0	0	0	0	0	0	0	0	0	0	0	4678	0	0	0	0	0	0	0	0	0	0	0	0	0	966	0	0	0	0	0	0	65535	0	0	0	0	0	0	0	0	0	0
0	0	0	0	0	0	0	0	0	0	0	0	0	0	0	0	0	0	4671	0	0	0	0	0	0	0	0	0	0	0	0	0	947	0	0	0	0	0	0	65535	0	0	0	0	0	0	0	0	0	0
0	0	0	0	0	0	0	0	0	0	0	0	0	0	0	0	0	0	4665	0	0	0	0	0	0	0	0	0	0	0	0	0	927	0	0	0	0	0	0	65535	0	0	0	0	0	0	0	0	0	0
0	0	0	0	0	0	0	0	0	0	0	0	0	0	0	0	0	0	4659	0	0	0	0	0	0	0	0	0	0	0	0	0	908	0	0	0	0	0	0	65535	0	0	0	0	0	0	0	0	0	0
0	0	0	0	0	0	0	0	0	0	0	0	0	0	0	0	0	0	4653	0	0	0	0	0	0	0	0	0	0	0	0	0	888	0	0	0	0	0	0	65535	0	0	0	0	0	0	0	0	0	0
0	0	0	0	0	0	0	0	0	0	0	0	0	0	0	0	0	0	4647	0	0	0	0	0	0	0	0	0	0	0	0	0	869	0	0	0	0	0	0	65535	0	0	0	0	0	0	0	0	0	0
0	0	0	0	0	0	0	0	0	0	0	0	0	0	0	0	0	0	4641	0	0	0	0	0	0	0	0	0	0	0	0	0	849	0	0	0	0	0	0	65535	0	0	0	0	0	0	0	0	0	0
0	0	0	0	0	0	0	0	0	0	0	0	0	0	0	0	0	0	4635	0	0	0	0	0	0	0	0	0	0	0	0	0	830	0	0	0	0	0	0	65535	0	0	0	0	0	0	0	0	0	0
0	0	0	0	0	0	0	0	0	0	0	0	0	0	0	0	0	0	4629	0	0	0	0	0	0	0	0	0	0	0	0	0	810	0	0	0	0	0	0	65535	0	0	0	0	0	0	0	0	0	0
0	0	0	0	0	0	0	0	0	0	0	0	0	0	0	0	0	0	4608	0	0	0	0	0	0	0	0	0	0	0	0	0	795	0	0	0	0	0	0	65535	0	0	0	0	0	0	0	0	0	0
0	0	0	0	0	0	0	0	0	0	0	0	0	0	0	0	0	0	4573	0	0	0	0	0	0	0	0	0	0	0	0	0	784	0	0	0	0	0	0	65535	0	0	0	0	0	0	0	0	0	0
0	0	0	0	0	0	0	0	0	0	0	0	0	0	0	0	0	0	4538	0	0	0	0	0	0	0	0	0	0	0	0	0	773	0	0	0	0	0	0	65535	0	0	0	0	0	0	0	0	0	0
0	0	0	0	0	0	0	0	0	0	0	0	0	0	0	0	0	0	4503	0	0	0	0	0	0	0	0	0	0	0	0	0	762	0	0	0	0	0	0	65535	0	0	0	0	0	0	0	0	0	0
0	0	0	0	0	0	0	0	0	0	0	0	0	0	0	0	0	0	4468	0	0	0	0	0	0	0	0	0	0	0	0	0	751	0	0	0	0	0	0	65535	0	0	0	0	0	0	0	0	0	0
0	0	0	0	0	0	0	0	0	0	0	0	0	0	0	0	0	0	4433	0	0	0	0	0	0	0	0	0	0	0	0	0	739	0	0	0	0	0	0	65535	0	0	0	0	0	0	0	0	0	0
0	0	0	0	0	0	0	0	0	0	0	0	0	0	0	0	0	0	4398	0	0	0	0	0	0	0	0	0	0	0	0	0	728	0	0	0	0	0	0	65535	0	0	0	0	0	0	0	0	0	0
0	0	0	0	0	0	0	0	0	0	0	0	0	0	0	0	0	0	4363	0	0	0	0	0	0	0	0	0	0	0	0	0	717	0	0	0	0	0	0	65535	0	0	0	0	0	0	0	0	0	0
0	0	0	0	0	0	0	0	0	0	0	0	0	0	0	0	0	0	4328	0	0	0	0	0	0	0	0	0	0	0	0	0	706	0	0	0	0	0	0	65535	0	0	0	0	0	0	0	0	0	0
0	0	0	0	0	0	0	0	0	0	0	0	0	0	0	0	0	0	4293	0	0	0	0	0	0	0	0	0	0	0	0	0	695	0	0	0	0	0	0	65535	0	0	0	0	0	0	0	0	0	0
0	0	0	0	0	0	0	0	0	0	0	0	0	0	0	0	0	0	4258	0	0	0	0	0	0	0	0	0	0	0	0	0	684	0	0	0	0	0	0	65535	0	0	0	0	0	0	0	0	0	0
0	0	0	0	0	0	0	0	0	0	0	0	0	0	0	0	0	0	4223	0	0	0	0	0	0	0	0	0	0	0	0	0	673	0	0	0	0	0	0	65535	0	0	0	0	0	0	0	0	0	0
0	0	0	0	0	0	0	0	0	0	0	0	0	0	0	0	0	0	4188	0	0	0	0	0	0	0	0	0	0	0	0	0	661	0	0	0	0	0	0	65535	0	0	0	0	0	0	0	0	0	0
0	0	0	0	0	0	0	0	0	0	0	0	0	0	0	0	0	0	4153	0	0	0	0	0	0	0	0	0	0	0	0	0	650	0	0	0	0	0	0	65535	0	0	0	0	0	0	0	0	0	0
0	0	0	0	0	0	0	0	0	0	0	0	0	0	0	0	0	0	4118	0	0	0	0	0	0	0	0	0	0	0	0	0	639	0	0	0	0	0	0	65535	0	0	0	0	0	0	0	0	0	0
0	0	0	0	0	0	0	0	0	0	0	0	0	0	0	0	0	0	4083	0	0	0	0	0	0	0	0	0	0	0	0	0	628	0	0	0	0	0	0	65535	0	0	0	0	0	0	0	0	0	0
0	0	0	0	0	0	0	0	0	0	0	0	0	0	0	0	0	0	4048	0	0	0	0	0	0	0	0	0	0	0	0	0	617	0	0	0	0	0	0	65535	0	0	0	0	0	0	0	0	0	0
0	0	0	0	0	0	0	0	0	0	0	0	0	0	0	0	0	0	4012	0	0	0	0	0	0	0	0	0	0	0	0	0	606	0	0	0	0	0	0	65535	0	0	0	0	0	0	0	0	0	0
0	0	0	0	0	0	0	0	0	0	0	0	0	0	0	0	0	0	3977	0	0	0	0	0	0	0	0	0	0	0	0	0	595	0	0	0	0	0	0	65535	0	0	0	0	0	0	0	0	0	0
0	0	0	0	0	0	0	0	0	0	0	0	0	0	0	0	0	0	3942	0	0	0	0	0	0	0	0	0	0	0	0	0	583	0	0	0	0	0	0	65535	0	0	0	0	0	0	0	0	0	0
0	0	0	0	0	0	0	0	0	0	0	0	0	0	0	0	0	0	3907	0	0	0	0	0	0	0	0	0	0	0	0	0	572	0	0	0	0	0	0	65535	0	0	0	0	0	0	0	0	0	0
0	0	0	0	0	0	0	0	0	0	0	0	0	0	0	0	0	0	3872	0	0	0	0	0	0	0	0	0	0	0	0	0	561	0	0	0	0	0	0	65535	0	0	0	0	0	0	0	0	0	0
0	0	0	0	0	0	0	0	0	0	0	0	0	0	0	0	0	0	3837	0	0	0	0	0	0	0	0	0	0	0	0	0	550	0	0	0	0	0	0	65535	0	0	0	0	0	0	0	0	0	0
0	0	0	0	0	0	0	0	0	0	0	0	0	0	0	0	0	0	3802	0	0	0	0	0	0	0	0	0	0	0	0	0	539	0	0	0	0	0	0	65535	0	0	0	0	0	0	0	0	0	0
0	0	0	0	0	0	0	0	0	0	0	0	0	0	0	0	0	0	3767	0	0	0	0	0	0	0	0	0	0	0	0	0	528	0	0	0	0	0	0	65535	0	0	0	0	0	0	0	0	0	0
0	0	0	0	0	0	0	0	0	0	0	0	0	0	0	0	0	0	3732	0	0	0	0	0	0	0	0	0	0	0	0	0	517	0	0	0	0	0	0	65535	0	0	0	0	0	0	0	0	0	0
0	0	0	0	0	0	0	0	0	0	0	0	0	0	0	0	0	0	3697	0	0	0	0	0	0	0	0	0	0	0	0	0	505	0	0	0	0	0	0	65535	0	0	0	0	0	0	0	0	0	0
0	0	0	0	0	0	0	0	0	0	0	0	0	0	0	0	0	0	3662	0	0	0	0	0	0	0	0	0	0	0	0	0	494	0	0	0	0	0	0	65535	0	0	0	0	0	0	0	0	0	0
0	0	0	0	0	0	0	0	0	0	0	0	0	0	0	0	0	0	3627	0	0	0	0	0	0	0	0	0	0	0	0	0	483	0	0	0	0	0	0	65535	0	0	0	0	0	0	0	0	0	0
0	0	0	0	0	0	0	0	0	0	0	0	0	0	0	0	0	0	3592	0	0	0	0	0	0	0	0	0	0	0	0	0	472	0	0	0	0	0	0	65535	0	0	0	0	0	0	0	0	0	0
0	0	0	0	0	0	0	0	0	0	0	0	0	0	0	0	0	0	3557	0	0	0	0	0	0	0	0	0	0	0	0	0	461	0	0	0	0	0	0	65535	0	0	0	0	0	0	0	0	0	0
0	0	0	0	0	0	0	0	0	0	0	0	0	0	0	0	0	0	3522	0	0	0	0	0	0	0	0	0	0	0	0	0	450	0	0	0	0	0	0	65535	0	0	0	0	0	0	0	0	0	0
0	0	0	0	0	0	0	0	0	0	0	0	0	0	0	0	0	0	3487	0	0	0	0	0	0	0	0	0	0	0	0	0	439	0	0	0	0	0	0	65535	0	0	0	0	0	0	0	0	0	0
0	0	0	0	0	0	0	0	0	0	0	0	0	0	0	0	0	0	3452	0	0	0	0	0	0	0	0	0	0	0	0	0	427	0	0	0	0	0	0	65535	0	0	0	0	0	0	0	0	0	0
0	0	0	0	0	0	0	0	0	0	0	0	0	0	0	0	0	0	3417	0	0	0	0	0	0	0	0	0	0	0	0	0	416	0	0	0	0	0	0	65535	0	0	0	0	0	0	0	0	0	0
0	0	0	0	0	0	0	0	0	0	0	0	0	0	0	0	0	0	3382	0	0	0	0	0	0	0	0	0	0	0	0	0	405	0	0	0	0	0	0	65535	0	0	0	0	0	0	0	0	0	0
0	0	0	0	0	0	0	0	0	0	0	0	0	0	0	0	0	0	3347	0	0	0	0	0	0	0	0	0	0	0	0	0	394	0	0	0	0	0	0	65535	0	0	0	0	0	0	0	0	0	0
0	0	0	0	0	0	0	0	0	0	0	0	0	0	0	0	0	0	3312	0	0	0	0	0	0	0	0	0	0	0	0	0	383	0	0	0	0	0	0	65535	0	0	0	0	0	0	0	0	0	0
0	0	0	0	0	0	0	0	0	0	0	0	0	0	0	0	0	0	3277	0	0	0	0	0	0	0	0	0	0	0	0	0	372	0	0	0	0	0	0	65535	0	0	0	0	0	0	0	0	0	0
0	0	0	0	0	0	0	0	0	0	0	0	0	0	0	0	0	0	3242	0	0	0	0	0	0	0	0	0	0	0	0	0	361	0	0	0	0	0	0	65535	0	0	0	0	0	0	0	0	0	0
0	0	0	0	0	0	0	0	0	0	0	0	0	0	0	0	0	0	3207	0	0	0	0	0	0	0	0	0	0	0	0	0	349	0	0	0	0	0	0	65535	0	0	0	0	0	0	0	0	0	0
0	0	0	0	0	0	0	0	0	0	0	0	0	0	0	0	0	0	3172	0	0	0	0	0	0	0	0	0	0	0	0	0	338	0	0	0	0	0	0	65535	0	0	0	0	0	0	0	0	0	0
0	0	0	0	0	0	0	0	0	0	0	0	0	0	0	0	0	0	3137	0	0	0	0	0	0	0	0	0	0	0	0	0	327	0	0	0	0	0	0	65535	0	0	0	0	0	0	0	0	0	0
0	0	0	0	0	0	0	0	0	0	0	0	0	0	0	0	0	0	3101	0	0	0	0	0	0	0	0	0	0	0	0	0	316	0	0	0	0	0	0	65535	0	0	0	0	0	0	0	0	0	0
0	0	0	0	0	0	0	0	0	0	0	0	0	0	0	0	0	0	3066	0	0	0	0	0	0	0	0	0	0	0	0	0	305	0	0	0	0	0	0	65535	0	0	0	0	0	0	0	0	0	0
0	0	0	0	0	0	0	0	0	0	0	0	0	0	0	0	0	0	3031	0	0	0	0	0	0	0	0	0	0	0	0	0	294	0	0	0	0	0	0	65535	0	0	0	0	0	0	0	0	0	0
0	0	0	0	0	0	0	0	0	0	0	0	0	0	0	0	0	0	2996	0	0	0	0	0	0	0	0	0	0	0	0	0	283	0	0	0	0	0	0	65535	0	0	0	0	0	0	0	0	0	0
0	0	0	0	0	0	0	0	0	0	0	0	0	0	0	0	0	0	2961	0	0	0	0	0	0	0	0	0	0	0	0	0	271	0	0	0	0	0	0	65535	0	0	0	0	0	0	0	0	0	0
0	0	0	0	0	0	0	0	0	0	0	0	0	0	0	0	0	0	2926	0	0	0	0	0	0	0	0	0	0	0	0	0	260	0	0	0	0	0	0	65535	0	0	0	0	0	0	0	0	0	0
0	0	0	0	0	0	0	0	0	0	0	0	0	0	0	0	0	0	2891	0	0	0	0	0	0	0	0	0	0	0	0	0	249	0	0	0	0	0	0	65535	0	0	0	0	0	0	0	0	0	0
0	0	0	0	0	0	0	0	0	0	0	0	0	0	0	0	0	0	2856	0	0	0	0	0	0	0	0	0	0	0	0	0	238	0	0	0	0	0	0	65535	0	0	0	0	0	0	0	0	0	0
0	0	0	0	0	0	0	0	0	0	0	0	0	0	0	0	0	0	2821	0	0	0	0	0	0	0	0	0	0	0	0	0	227	0	0	0	0	0	0	65535	0	0	0	0	0	0	0	0	0	0
0	0	0	0	0	0	0	0	0	0	0	0	0	0	0	0	0	0	2786	0	0	0	0	0	0	0	0	0	0	0	0	0	216	0	0	0	0	0	0	65535	0	0	0	0	0	0	0	0	0	0
0	0	0	0	0	0	0	0	0	0	0	0	0	0	0	0	0	0	2751	0	0	0	0	0	0	0	0	0	0	0	0	0	205	0	0	0	0	0	0	65535	0	0	0	0	0	0	0	0	0	0
0	0	0	0	0	0	0	0	0	0	0	0	0	0	0	0	0	0	2716	0	0	0	0	0	0	0	0	0	0	0	0	0	193	0	0	0	0	0	0	65535	0	0	0	0	0	0	0	0	0	0
0	0	0	0	0	0	0	0	0	0	0	0	0	0	0	0	0	0	2681	0	0	0	0	0	0	0	0	0	0	0	0	0	182	0	0	0	0	0	0	65535	0	0	0	0	0	0	0	0	0	0
0	0	0	0	0	0	0	0	0	0	0	0	0	0	0	0	0	0	2646	0	0	0	0	0	0	0	0	0	0	0	0	0	171	0	0	0	0	0	0	65535	0	0	0	0	0	0	0	0	0	0
0	0	0	0	0	0	0	0	0	0	0	0	0	0	0	0	0	0	2611	0	0	0	0	0	0	0	0	0	0	0	0	0	160	0	0	0	0	0	0	65535	0	0	0	0	0	0	0	0	0	0
0	0	0	0	0	0	0	0	0	0	0	0	0	0	0	0	0	0	2576	0	0	0	0	0	0	0	0	0	0	0	0	0	149	0	0	0	0	0	0	65535	0	0	0	0	0	0	0	0	0	0
0	0	0	0	0	0	0	0	0	0	0	0	0	0	0	0	0	0	2541	0	0	0	0	0	0	0	0	0	0	0	0	0	138	0	0	0	0	0	0	65535	0	0	0	0	0	0	0	0	0	0
0	0	0	0	0	0	0	0	0	0	0	0	0	0	0	0	0	0	2532	0	0	0	0	0	0	0	0	0	0	0	0	0	120	0	0	0	0	0	0	65535	0	0	0	0	0	0	0	0	0	0
0	0	0	0	0	0	0	0	0	0	0	0	0	0	0	0	0	0	2527	0	0	0	0	0	0	0	0	0	0	0	0	0	101	0	0	0	0	0	0	65535	0	0	0	0	0	0	0	0	0	0
0	0	0	0	0	0	0	0	0	0	0	0	0	0	0	0	0	0	2522	0	0	0	0	0	0	0	0	0	0	0	0	0	82	0	0	0	0	0	0	65535	0	0	0	0	0	0	0	0	0	0
0	0	0	0	0	0	0	0	0	0	0	0	0	0	0	0	0	0	2517	0	0	0	0	0	0	0	0	0	0	0	0	0	62	0	0	0	0	0	0	65535	0	0	0	0	0	0	0	0	0	0
0	0	0	0	0	0	0	0	0	0	0	0	0	0	0	0	0	0	2512	0	0	0	0	0	0	0	0	0	0	0	0	0	43	0	0	0	0	0	0	65535	0	0	0	0	0	0	0	0	0	0
0	0	0	0	0	0	0	0	0	0	0	0	0	0	0	0	0	0	2507	0	0	0	0	0	0	0	0	0	0	0	0	0	24	0	0	0	0	0	0	65535	0	0	0	0	0	0	0	0	0	0
0	0	0	0	0	0	0	0	0	0	0	0	0	0	0	0	0	0	2502	0	0	0	0	0	0	0	0	0	0	0	0	0	5	0	0	0	0	0	0	65535	0	0	0	0	0	0	0	0	0	0
0	0	0	0	0	0	0	0	0	0	0	0	0	0	0	0	0	0	2497	0	0	0	0	0	0	0	0	0	0	0	0	0	0	0	0	0	0	0	0	65535	0	0	0	0	0	0	0	0	0	0
0	0	0	0	0	0	0	0	0	0	0	0	0	0	0	0	0	0	2492	0	0	0	0	0	0	0	0	0	0	0	0	0	0	0	0	0	0	0	0	65535	0	0	0	0	0	0	0	0	0	0
0	0	0	0	0	0	0	0	0	0	0	0	0	0	0	0	0	0	2488	0	0	0	0	0	0	0	0	0	0	0	0	0	0	0	0	0	0	0	0	65535	0	0	0	0	0	0	0	0	0	0
0	0	0	0	0	0	0	0	0	0	0	0	0	0	0	0	0	0	2483	0	0	0	0	0	0	0	0	0	0	0	0	0	0	0	0	0	0	0	0	65535	0	0	0	0	0	0	0	0	0	0
0	0	0	0	0	0	0	0	0	0	0	0	0	0	0	0	0	0	2478	0	0	0	0	0	0	0	0	0	0	0	0	0	0	0	0	0	0	0	0	65535	0	0	0	0	0	0	0	0	0	0
0	0	0	0	0	0	0	0	0	0	0	0	0	0	0	0	0	0	2473	0	0	0	0	0	0	0	0	0	0	0	0	0	0	0	0	0	0	0	0	65535	0	0	0	0	0	0	0	0	0	0
0	0	0	0	0	0	0	0	0	0	0	0	0	0	0	0	0	0	2468	0	0	0	0	0	0	0	0	0	0	0	0	0	0	0	0	0	0	0	0	65535	0	0	0	0	0	0	0	0	0	0
0	0	0	0	0	0	0	0	0	0	0	0	0	0	0	0	0	0	2463	0	0	0	0	0	0	0	0	0	0	0	0	0	0	0	0	0	0	0	0	65535	0	0	0	0	0	0	0	0	0	0
0	0	0	0	0	0	0	0	0	0	0	0	0	0	0	0	0	0	2458	0	0	0	0	0	0	0	0	0	0	0	0	0	0	0	0	0	0	0	0	65535	0	0	0	0	0	0	0	0	0	0
0	0	0	0	0	0	0	0	0	0	0	0	0	0	0	0	0	0	2453	0	0	0	0	0	0	0	0	0	0	0	0	0	0	0	0	0	0	0	0	65535	0	0	0	0	0	0	0	0	0	0
0	0	0	0	0	0	0	0	0	0	0	0	0	0	0	0	0	0	2448	0	0	0	0	0	0	0	0	0	0	0	0	0	0	0	0	0	0	0	0	65535	0	0	0	0	0	0	0	0	0	0
0	0	0	0	0	0	0	0	0	0	0	0	0	0	0	0	0	0	2443	0	0	0	0	0	0	0	0	0	0	0	0	0	0	0	0	0	0	0	0	65535	0	0	0	0	0	0	0	0	0	0
0	0	0	0	0	0	0	0	0	0	0	0	0	0	0	0	0	0	2438	0	0	0	0	0	0	0	0	0	0	0	0	0	0	0	0	0	0	0	0	65535	0	0	0	0	0	0	0	0	0	0
0	0	0	0	0	0	0	0	0	0	0	0	0	0	0	0	0	0	2433	0	0	0	0	0	0	0	0	0	0	0	0	0	0	0	0	0	0	0	0	65535	0	0	0	0	0	0	0	0	0	0
0	0	0	0	0	0	0	0	0	0	0	0	0	0	0	0	0	0	2428	0	0	0	0	0	0	0	0	0	0	0	0	0	0	0	0	0	0	0	0	65535	0	0	0	0	0	0	0	0	0	0
0	0	0	0	0	0	0	0	0	0	0	0	0	0	0	0	0	0	2424	0	0	0	0	0	0	0	0	0	0	0	0	0	0	0	0	0	0	0	0	65535	0	0	0	0	0	0	0	0	0	0
0	0	0	0	0	0	0	0	0	0	0	0	0	0	0	0	0	0	2419	0	0	0	0	0	0	0	0	0	0	0	0	0	0	0	0	0	0	0	0	65535	0	0	0	0	0	0	0	0	0	0
0	0	0	0	0	0	0	0	0	0	0	0	0	0	0	0	0	0	2414	0	0	0	0	0	0	0	0	0	0	0	0	0	0	0	0	0	0	0	0	65535	0	0	0	0	0	0	0	0	0	0
0	0	0	0	0	0	0	0	0	0	0	0	0	0	0	0	0	0	2409	0	0	0	0	0	0	0	0	0	0	0	0	0	0	0	0	0	0	0	0	65535	0	0	0	0	0	0	0	0	0	0
0	0	0	0	0	0	0	0	0	0	0	0	0	0	0	0	0	0	2404	0	0	0	0	0	0	0	0	0	0	0	0	0	0	0	0	0	0	0	0	65535	0	0	0	0	0	0	0	0	0	0
0	0	0	0	0	0	0	0	0	0	0	0	0	0	0	0	0	0	2399	0	0	0	0	0	0	0	0	0	0	0	0	0	0	0	0	0	0	0	0	65535	0	0	0	0	0	0	0	0	0	0
0	0	0	0	0	0	0	0	0	0	0	0	0	0	0	0	0	0	2394	0	0	0	0	0	0	0	0	0	0	0	0	0	0	0	0	0	0	0	0	65535	0	0	0	0	0	0	0	0	0	0
0	0	0	0	0	0	0	0	0	0	0	0	0	0	0	0	0	0	2389	0	0	0	0	0	0	0	0	0	0	0	0	0	0	0	0	0	0	0	0	65535	0	0	0	0	0	0	0	0	0	0
0	0	0	0	0	0	0	0	0	0	0	0	0	0	0	0	0	0	2384	0	0	0	0	0	0	0	0	0	0	0	0	0	0	0	0	0	0	0	0	65535	0	0	0	0	0	0	0	0	0	0
0	0	0	0	0	0	0	0	0	0	0	0	0	0	0	0	0	0	2379	0	0	0	0	0	0	0	0	0	0	0	0	0	0	0	0	0	0	0	0	65535	0	0	0	0	0	0	0	0	0	0
0	0	0	0	0	0	0	0	0	0	0	0	0	0	0	0	0	0	2374	0	0	0	0	0	0	0	0	0	0	0	0	0	0	0	0	0	0	0	0	65535	0	0	0	0	0	0	0	0	0	0
0	0	0	0	0	0	0	0	0	0	0	0	0	0	0	0	0	0	2369	0	0	0	0	0	0	0	0	0	0	0	0	0	0	0	0	0	0	0	0	65535	0	0	0	0	0	0	0	0	0	0
0	0	0	0	0	0	0	0	0	0	0	0	0	0	0	0	0	0	2364	0	0	0	0	0	0	0	0	0	0	0	0	0	0	0	0	0	0	0	0	65535	0	0	0	0	0	0	0	0	0	0
0	0	0	0	0	0	0	0	0	0	0	0	0	0	0	0	0	0	2360	0	0	0	0	0	0	0	0	0	0	0	0	0	0	0	0	0	0	0	0	65535	0	0	0	0	0	0	0	0	0	0
0	0	0	0	0	0	0	0	0	0	0	0	0	0	0	0	0	0	2355	0	0	0	0	0	0	0	0	0	0	0	0	0	0	0	0	0	0	0	0	65535	0	0	0	0	0	0	0	0	0	0
0	0	0	0	0	0	0	0	0	0	0	0	0	0	0	0	0	0	2350	0	0	0	0	0	0	0	0	0	0	0	0	0	0	0	0	0	0	0	0	65535	0	0	0	0	0	0	0	0	0	0
0	0	0	0	0	0	0	0	0	0	0	0	0	0	0	0	0	0	2345	0	0	0	0	0	0	0	0	0	0	0	0	0	0	0	0	0	0	0	0	65535	0	0	0	0	0	0	0	0	0	0
0	0	0	0	0	0	0	0	0	0	0	0	0	0	0	0	0	0	2340	0	0	0	0	0	0	0	0	0	0	0	0	0	0	0	0	0	0	0	0	65535	0	0	0	0	0	0	0	0	0	0
0	0	0	0	0	0	0	0	0	0	0	0	0	0	0	0	0	0	2335	0	0	0	0	0	0	0	0	0	0	0	0	0	0	0	0	0	0	0	0	65535	0	0	0	0	0	0	0	0	0	0
0	0	0	0	0	0	0	0	0	0	0	0	0	0	0	0	0	0	2330	0	0	0	0	0	0	0	0	0	0	0	0	0	0	0	0	0	0	0	0	65535	0	0	0	0	0	0	0	0	0	0
0	0	0	0	0	0	0	0	0	0	0	0	0	0	0	0	0	0	2325	0	0	0	0	0	0	0	0	0	0	0	0	0	0	0	0	0	0	0	0	65535	0	0	0	0	0	0	0	0	0	0
0	0	0	0	0	0	0	0	0	0	0	0	0	0	0	0	0	0	2320	0	0	0	0	0	0	0	0	0	0	0	0	0	0	0	0	0	0	0	0	65535	0	0	0	0	0	0	0	0	0	0
0	0	0	0	0	0	0	0	0	0	0	0	0	0	0	0	0	0	2315	0	0	0	0	0	0	0	0	0	0	0	0	0	0	0	0	0	0	0	0	65535	0	0	0	0	0	0	0	0	0	0
0	0	0	0	0	0	0	0	0	0	0	0	0	0	0	0	0	0	2310	0	0	0	0	0	0	0	0	0	0	0	0	0	0	0	0	0	0	0	0	65535	0	0	0	0	0	0	0	0	0	0
0	0	0	0	0	0	0	0	0	0	0	0	0	0	0	0	0	0	2305	0	0	0	0	0	0	0	0	0	0	0	0	0	0	0	0	0	0	0	0	65535	0	0	0	0	0	0	0	0	0	0
0	0	0	0	0	0	0	0	0	0	0	0	0	0	0	0	0	0	2300	0	0	0	0	0	0	0	0	0	0	0	0	0	0	0	0	0	0	0	0	65535	0	0	0	0	0	0	0	0	0	0
0	0	0	0	0	0	0	0	0	0	0	0	0	0	0	0	0	0	2296	0	0	0	0	0	0	0	0	0	0	0	0	0	0	0	0	0	0	0	0	65535	0	0	0	0	0	0	0	0	0	0
0	0	0	0	0	0	0	0	0	0	0	0	0	0	0	0	0	0	2291	0	0	0	0	0	0	0	0	0	0	0	0	0	0	0	0	0	0	0	0	65535	0	0	0	0	0	0	0	0	0	0
0	0	0	0	0	0	0	0	0	0	0	0	0	0	0	0	0	0	2286	0	0	0	0	0	0	0	0	0	0	0	0	0	0	0	0	0	0	0	0	65535	0	0	0	0	0	0	0	0	0	0
0	0	0	0	0	0	0	0	0	0	0	0	0	0	0	0	0	0	2281	0	0	0	0	0	0	0	0	0	0	0	0	0	0	0	0	0	0	0	0	65535	0	0	0	0	0	0	0	0	0	0
0	0	0	0	0	0	0	0	0	0	0	0	0	0	0	0	0	0	2276	0	0	0	0	0	0	0	0	0	0	0	0	0	0	0	0	0	0	0	0	65535	0	0	0	0	0	0	0	0	0	0
0	0	0	0	0	0	0	0	0	0	0	0	0	0	0	0	0	0	2271	0	0	0	0	0	0	0	0	0	0	0	0	0	0	0	0	0	0	0	0	65535	0	0	0	0	0	0	0	0	0	0
0	0	0	0	0	0	0	0	0	0	0	0	0	0	0	0	0	0	2266	0	0	0	0	0	0	0	0	0	0	0	0	0	0	0	0	0	0	0	0	65535	0	0	0	0	0	0	0	0	0	0
0	0	0	0	0	0	0	0	0	0	0	0	0	0	0	0	0	0	2261	0	0	0	0	0	0	0	0	0	0	0	0	0	0	0	0	0	0	0	0	65535	0	0	0	0	0	0	0	0	0	0
0	0	0	0	0	0	0	0	0	0	0	0	0	0	0	0	0	0	2256	0	0	0	0	0	0	0	0	0	0	0	0	0	0	0	0	0	0	0	0	65535	0	0	0	0	0	0	0	0	0	0
0	0	0	0	0	0	0	0	0	0	0	0	0	0	0	0	0	0	2251	0	0	0	0	0	0	0	0	0	0	0	0	0	0	0	0	0	0	0	0	65535	0	0	0	0	0	0	0	0	0	0
0	0	0	0	0	0	0	0	0	0	0	0	0	0	0	0	0	0	2246	0	0	0	0	0	0	0	0	0	0	0	0	0	0	0	0	0	0	0	0	65535	0	0	0	0	0	0	0	0	0	0
0	0	0	0	0	0	0	0	0	0	0	0	0	0	0	0	0	0	2229	0	0	0	0	0	0	0	0	0	0	0	0	0	0	0	0	0	0	0	0	65535	0	0	0	0	0	0	0	0	0	0
0	0	0	0	0	0	0	0	0	0	0	0	0	0	0	0	0	0	2188	0	0	0	0	0	0	0	0	0	0	0	0	0	0	0	0	0	0	0	0	65535	0	0	0	0	0	0	0	0	0	0
0	0	0	0	0	0	0	0	0	0	0	0	0	0	0	0	0	0	2144	0	0	0	0	0	0	0	0	0	0	0	0	0	0	0	0	0	0	0	0	65535	0	0	0	0	0	0	0	0	0	0
0	0	0	0	0	0	0	0	0	0	0	0	0	0	0	0	0	0	2100	0	0	0	0	0	0	0	0	0	0	0	0	0	0	0	0	0	0	0	0	65535	0	0	0	0	0	0	0	0	0	0
0	0	0	0	0	0	0	0	0	0	0	0	0	0	0	0	0	0	2057	0	0	0	0	0	0	0	0	0	0	0	0	0	0	0	0	0	0	0	0	65535	0	0	0	0	0	0	0	0	0	0
0	0	0	0	0	0	0	0	0	0	0	0	0	0	0	0	0	0	2013	0	0	0	0	0	0	0	0	0	0	0	0	0	0	0	0	0	0	0	0	65535	0	0	0	0	0	0	0	0	0	0
0	0	0	0	0	0	0	0	0	0	0	0	0	0	0	0	0	0	1969	0	0	0	0	0	0	0	0	0	0	0	0	0	0	0	0	0	0	0	0	65535	0	0	0	0	0	0	0	0	0	0
0	0	0	0	0	0	0	0	0	0	0	0	0	0	0	0	0	0	1925	0	0	0	0	0	0	0	0	0	0	0	0	0	0	0	0	0	0	0	0	65535	0	0	0	0	0	0	0	0	0	0
0	0	0	0	0	0	0	0	0	0	0	0	0	0	0	0	0	0	1882	0	0	0	0	0	0	0	0	0	0	0	0	0	0	0	0	0	0	0	0	65535	0	0	0	0	0	0	0	0	0	0
0	0	0	0	0	0	0	0	0	0	0	0	0	0	0	0	0	0	1838	0	0	0	0	0	0	0	0	0	0	0	0	0	0	0	0	0	0	0	0	65535	0	0	0	0	0	0	0	0	0	0
0	0	0	0	0	0	0	0	0	0	0	0	0	0	0	0	0	0	1794	0	0	0	0	0	0	0	0	0	0	0	0	0	0	0	0	0	0	0	0	65535	0	0	0	0	0	0	0	0	0	0
0	0	0	0	0	0	0	0	0	0	0	0	0	0	0	0	0	0	1751	0	0	0	0	0	0	0	0	0	0	0	0	0	0	0	0	0	0	0	0	65535	0	0	0	0	0	0	0	0	0	0
0	0	0	0	0	0	0	0	0	0	0	0	0	0	0	0	0	0	1707	0	0	0	0	0	0	0	0	0	0	0	0	0	0	0	0	0	0	0	0	65535	0	0	0	0	0	0	0	0	0	0
0	0	0	0	0	0	0	0	0	0	0	0	0	0	0	0	0	0	1663	0	0	0	0	0	0	0	0	0	0	0	0	0	0	0	0	0	0	0	0	65535	0	0	0	0	0	0	0	0	0	0
0	0	0	0	0	0	0	0	0	0	0	0	0	0	0	0	0	0	1619	0	0	0	0	0	0	0	0	0	0	0	0	0	0	0	0	0	0	0	0	65535	0	0	0	0	0	0	0	0	0	0
0	0	0	0	0	0	0	0	0	0	0	0	0	0	0	0	0	0	1576	0	0	0	0	0	0	0	0	0	0	0	0	0	0	0	0	0	0	0	0	65535	0	0	0	0	0	0	0	0	0	0
0	0	0	0	0	0	0	0	0	0	0	0	0	0	0	0	0	0	1532	0	0	0	0	0	0	0	0	0	0	0	0	0	0	0	0	0	0	0	0	65535	0	0	0	0	0	0	0	0	0	0
0	0	0	0	0	0	0	0	0	0	0	0	0	0	0	0	0	0	1488	0	0	0	0	0	0	0	0	0	0	0	0	0	0	0	0	0	0	0	0	65535	0	0	0	0	0	0	0	0	0	0
0	0	0	0	0	0	0	0	0	0	0	0	0	0	0	0	0	0	1444	0	0	0	0	0	0	0	0	0	0	0	0	0	0	0	0	0	0	0	0	65535	0	0	0	0	0	0	0	0	0	0
0	0	0	0	0	0	0	0	0	0	0	0	0	0	0	0	0	0	1401	0	0	0	0	0	0	0	0	0	0	0	0	0	0	0	0	0	0	0	0	65535	0	0	0	0	0	0	0	0	0	0
0	0	0	0	0	0	0	0	0	0	0	0	0	0	0	0	0	0	1357	0	0	0	0	0	0	0	0	0	0	0	0	0	0	0	0	0	0	0	0	65535	0	0	0	0	0	0	0	0	0	0
0	0	0	0	0	0	0	0	0	0	0	0	0	0	0	0	0	0	1313	0	0	0	0	0	0	0	0	0	0	0	0	0	0	0	0	0	0	0	0	65535	0	0	0	0	0	0	0	0	0	0
0	0	0	0	0	0	0	0	0	0	0	0	0	0	0	0	0	0	1270	0	0	0	0	0	0	0	0	0	0	0	0	0	0	0	0	0	0	0	0	65535	0	0	0	0	0	0	0	0	0	0
0	0	0	0	0	0	0	0	0	0	0	0	0	0	0	0	0	0	1226	0	0	0	0	0	0	0	0	0	0	0	0	0	0	0	0	0	0	0	0	65535	0	0	0	0	0	0	0	0	0	0
0	0	0	0	0	0	0	0	0	0	0	0	0	0	0	0	0	0	1182	0	0	0	0	0	0	0	0	0	0	0	0	0	0	0	0	0	0	0	0	65535	0	0	0	0	0	0	0	0	0	0
0	0	0	0	0	0	0	0	0	0	0	0	0	0	0	0	0	0	1138	0	0	0	0	0	0	0	0	0	0	0	0	0	0	0	0	0	0	0	0	65535	0	0	0	0	0	0	0	0	0	0
0	0	0	0	0	0	0	0	0	0	0	0	0	0	0	0	0	0	1095	0	0	0	0	0	0	0	0	0	0	0	0	0	0	0	0	0	0	0	0	65535	0	0	0	0	0	0	0	0	0	0
0	0	0	0	0	0	0	0	0	0	0	0	0	0	0	0	0	0	1051	0	0	0	0	0	0	0	0	0	0	0	0	0	0	0	0	0	0	0	0	65535	0	0	0	0	0	0	0	0	0	0
0	0	0	0	0	0	0	0	0	0	0	0	0	0	0	0	0	0	1007	0	0	0	0	0	0	0	0	0	0	0	0	0	0	0	0	0	0	0	0	65535	0	0	0	0	0	0	0	0	0	0
0	0	0	0	0	0	0	0	0	0	0	0	0	0	0	0	0	0	963	0	0	0	0	0	0	0	0	0	0	0	0	0	0	0	0	0	0	0	0	65535	0	0	0	0	0	0	0	0	0	0
0	0	0	0	0	0	0	0	0	0	0	0	0	0	0	0	0	0	920	0	0	0	0	0	0	0	0	0	0	0	0	0	0	0	0	0	0	0	0	65535	0	0	0	0	0	0	0	0	0	0
0	0	0	0	0	0	0	0	0	0	0	0	0	0	0	0	0	0	876	0	0	0	0	0	0	0	0	0	0	0	0	0	0	0	0	0	0	0	0	65535	0	0	0	0	0	0	0	0	0	0
0	0	0	0	0	0	0	0	0	0	0	0	0	0	0	0	0	0	832	0	0	0	0	0	0	0	0	0	0	0	0	0	0	0	0	0	0	0	0	65535	0	0	0	0	0	0	0	0	0	0
0	0	0	0	0	0	0	0	0	0	0	0	0	0	0	0	0	0	789	0	0	0	0	0	0	0	0	0	0	0	0	0	0	0	0	0	0	0	0	65535	0	0	0	0	0	0	0	0	0	0
0	0	0	0	0	0	0	0	0	0	0	0	0	0	0	0	0	0	745	0	0	0	0	0	0	0	0	0	0	0	0	0	0	0	0	0	0	0	0	65535	0	0	0	0	0	0	0	0	0	0
0	0	0	0	0	0	0	0	0	0	0	0	0	0	0	0	0	0	701	0	0	0	0	0	0	0	0	0	0	0	0	0	0	0	0	0	0	0	0	65535	0	0	0	0	0	0	0	0	0	0
0	0	0	0	0	0	0	0	0	0	0	0	0	0	0	0	0	0	657	0	0	0	0	0	0	0	0	0	0	0	0	0	0	0	0	0	0	0	0	65535	0	0	0	0	0	0	0	0	0	0
0	0	0	0	0	0	0	0	0	0	0	0	0	0	0	0	0	0	614	0	0	0	0	0	0	0	0	0	0	0	0	0	0	0	0	0	0	0	0	65535	0	0	0	0	0	0	0	0	0	0
0	0	0	0	0	0	0	0	0	0	0	0	0	0	0	0	0	0	570	0	0	0	0	0	0	0	0	0	0	0	0	0	0	0	0	0	0	0	0	65535	0	0	0	0	0	0	0	0	0	0
0	0	0	0	0	0	0	0	0	0	0	0	0	0	0	0	0	0	526	0	0	0	0	0	0	0	0	0	0	0	0	0	0	0	0	0	0	0	0	65535	0	0	0	0	0	0	0	0	0	0
0	0	0	0	0	0	0	0	0	0	0	0	0	0	0	0	0	0	483	0	0	0	0	0	0	0	0	0	0	0	0	0	0	0	0	0	0	0	0	65535	0	0	0	0	0	0	0	0	0	0
0	0	0	0	0	0	0	0	0	0	0	0	0	0	0	0	0	0	439	0	0	0	0	0	0	0	0	0	0	0	0	0	0	0	0	0	0	0	0	65535	0	0	0	0	0	0	0	0	0	0
0	0	0	0	0	0	0	0	0	0	0	0	0	0	0	0	0	0	395	0	0	0	0	0	0	0	0	0	0	0	0	0	0	0	0	0	0	0	0	65535	0	0	0	0	0	0	0	0	0	0
0	0	0	0	0	0	0	0	0	0	0	0	0	0	0	0	0	0	351	0	0	0	0	0	0	0	0	0	0	0	0	0	0	0	0	0	0	0	0	65535	0	0	0	0	0	0	0	0	0	0
0	0	0	0	0	0	0	0	0	0	0	0	0	0	0	0	0	0	308	0	0	0	0	0	0	0	0	0	0	0	0	0	0	0	0	0	0	0	0	65535	0	0	0	0	0	0	0	0	0	0
0	0	0	0	0	0	0	0	0	0	0	0	0	0	0	0	0	0	264	0	0	0	0	0	0	0	0	0	0	0	0	0	0	0	0	0	0	0	0	65535	0	0	0	0	0	0	0	0	0	0
0	0	0	0	0	0	0	0	0	0	0	0	0	0	0	0	0	0	220	0	0	0	0	0	0	0	0	0	0	0	0	0	0	0	0	0	0	0	0	65535	0	0	0	0	0	0	0	0	0	0
0	0	0	0	0	0	0	0	0	0	0	0	0	0	0	0	0	0	176	0	0	0	0	0	0	0	0	0	0	0	0	0	0	0	0	0	0	0	0	65535	0	0	0	0	0	0	0	0	0	0
0	0	0	0	0	0	0	0	0	0	0	0	0	0	0	0	0	0	133	0	0	0	0	0	0	0	0	0	0	0	0	0	0	0	0	0	0	0	0	65535	0	0	0	0	0	0	0	0	0	0
0	0	0	0	0	0	0	0	0	0	0	0	0	0	0	0	0	0	89	0	0	0	0	0	0	0	0	0	0	0	0	0	0	0	0	0	0	0	0	65535	0	0	0	0	0	0	0	0	0	0
0	0	0	0	0	0	0	0	0	0	0	0	0	0	0	0	0	0	45	0	0	0	0	0	0	0	0	0	0	0	0	0	0	0	0	0	0	0	0	65535	0	0	0	0	0	0	0	0	0	0
0	0	0	0	0	0	0	0	0	0	0	0	0	0	0	0	0	0	2	0	0	0	0	0	0	0	0	0	0	0	0	0	0	0	0	0	0	0	0	65535	0	0	0	0	0	0	0	0	0	0
0	0	0	0	0	0	0	0	0	0	0	0	0	0	0	0	0	0	0	0	0	0	0	0	0	0	0	0	0	0	0	0	0	0	0	0	0	0	0	65535	0	0	0	0	0	0	0	0	0	0
0	0	0	0	0	0	0	0	0	0	0	0	0	0	0	0	0	0	0	0	0	0	0	0	0	0	0	0	0	0	0	0	0	0	0	0	0	0	0	65535	0	0	0	0	0	0	0	0	0	0
0	0	0	0	0	0	0	0	0	0	0	0	0	0	0	0	0	0	0	0	0	0	0	0	0	0	0	0	0	0	0	0	0	0	0	0	0	0	0	65535	0	0	0	0	0	0	0	0	0	0
0	0	0	0	0	0	0	0	0	0	0	0	0	0	0	0	0	0	0	0	0	0	0	0	0	0	0	0	0	0	0	0	0	0	0	0	0	0	0	65535	0	0	0	0	0	0	0	0	0	0
0	0	0	0	0	0	0	0	0	0	0	0	0	0	0	0	0	0	0	0	0	0	0	0	0	0	0	0	0	0	0	0	0	0	0	0	0	0	0	65535	0	0	0	0	0	0	0	0	0	0
0	0	0	0	0	0	0	0	0	0	0	0	0	0	0	0	0	0	0	0	0	0	0	0	0	0	0	0	0	0	0	0	0	0	0	0	0	0	0	65535	0	0	0	0	0	0	0	0	0	0
0	0	0	0	0	0	0	0	0	0	0	0	0	0	0	0	0	0	0	0	0	0	0	0	0	0	0	0	0	0	0	0	0	0	0	0	0	0	0	65535	0	0	0	0	0	0	0	0	0	0
0	0	0	0	0	0	0	0	0	0	0	0	0	0	0	0	0	0	0	0	0	0	0	0	0	0	0	0	0	0	0	0	0	0	0	0	0	0	0	65535	0	0	0	0	0	0	0	0	0	0
0	0	0	0	0	0	0	0	0	0	0	0	0	0	0	0	0	0	0	0	0	0	0	0	0	0	0	0	0	0	0	0	0	0	0	0	0	0	0	65535	0	0	0	0	0	0	0	0	0	0
0	0	0	0	0	0	0	0	0	0	0	0	0	0	0	0	0	0	0	0	0	0	0	0	0	0	0	0	0	0	0	0	0	0	0	0	0	0	0	65535	0	0	0	0	0	0	0	0	0	0
0	0	0	0	0	0	0	0	0	0	0	0	0	0	0	0	0	0	0	0	0	0	0	0	0	0	0	0	0	0	0	0	0	0	0	0	0	0	0	65535	0	0	0	0	0	0	0	0	0	0
0	0	0	0	0	0	0	0	0	0	0	0	0	0	0	0	0	0	0	0	0	0	0	0	0	0	0	0	0	0	0	0	0	0	0	0	0	0	0	65535	0	0	0	0	0	0	0	0	0	0
0	0	0	0	0	0	0	0	0	0	0	0	0	0	0	0	0	0	0	0	0	0	0	0	0	0	0	0	0	0	0	0	0	0	0	0	0	0	0	65535	0	0	0	0	0	0	0	0	0	0
0	0	0	0	0	0	0	0	0	0	0	0	0	0	0	0	0	0	0	0	0	0	0	0	0	0	0	0	0	0	0	0	0	0	0	0	0	0	0	65535	0	0	0	0	0	0	0	0	0	0
0	0	0	0	0	0	0	0	0	0	0	0	0	0	0	0	0	0	0	0	0	0	0	0	0	0	0	0	0	0	0	0	0	0	0	0	0	0	0	65535	0	0	0	0	0	0	0	0	0	0
0	0	0	0	0	0	0	0	0	0	0	0	0	0	0	0	0	0	0	0	0	0	0	0	0	0	0	0	0	0	0	0	0	0	0	0	0	0	0	65535	0	0	0	0	0	0	0	0	0	0
0	0	0	0	0	0	0	0	0	0	0	0	0	0	0	0	0	0	0	0	0	0	0	0	0	0	0	0	0	0	0	0	0	0	0	0	0	0	0	65535	0	0	0	0	0	0	0	0	0	0
0	0	0	0	0	0	0	0	0	0	0	0	0	0	0	0	0	0	0	0	0	0	0	0	0	0	0	0	0	0	0	0	0	0	0	0	0	0	0	65535	0	0	0	0	0	0	0	0	0	0
0	0	0	0	0	0	0	0	0	0	0	0	0	0	0	0	0	0	0	0	0	0	0	0	0	0	0	0	0	0	0	0	0	0	0	0	0	0	0	65535	0	0	0	0	0	0	0	0	0	0
0	0	0	0	0	0	0	0	0	0	0	0	0	0	0	0	0	0	0	0	0	0	0	0	0	0	0	0	0	0	0	0	0	0	0	0	0	0	0	65535	0	0	0	0	0	0	0	0	0	0
0	0	0	0	0	0	0	0	0	0	0	0	0	0	0	0	0	0	0	0	0	0	0	0	0	0	0	0	0	0	0	0	0	0	0	0	0	0	0	65535	0	0	0	0	0	0	0	0	0	0
0	0	0	0	0	0	0	0	0	0	0	0	0	0	0	0	0	0	0	0	0	0	0	0	0	0	0	0	0	0	0	0	0	0	0	0	0	0	0	65535	0	0	0	0	0	0	0	0	0	0
0	0	0	0	0	0	0	0	0	0	0	0	0	0	0	0	0	0	0	0	0	0	0	0	0	0	0	0	0	0	0	0	0	0	0	0	0	0	0	65535	0	0	0	0	0	0	0	0	0	0
0	0	0	0	0	0	0	0	0	0	0	0	0	0	0	0	0	0	0	0	0	0	0	0	0	0	0	0	0	0	0	0	0	0	0	0	0	0	0	65535	0	0	0	0	0	0	0	0	0	0
0	0	0	0	0	0	0	0	0	0	0	0	0	0	0	0	0	0	0	0	0	0	0	0	0	0	0	0	0	0	0	0	0	0	0	0	0	0	0	65535	0	0	0	0	0	0	0	0	0	0
0	0	0	0	0	0	0	0	0	0	0	0	0	0	0	0	0	0	0	0	0	0	0	0	0	0	0	0	0	0	0	0	0	0	0	0	0	0	0	65535	0	0	0	0	0	0	0	0	0	0
0	0	0	0	0	0	0	0	0	0	0	0	0	0	0	0	0	0	0	0	0	0	0	0	0	0	0	0	0	0	0	0	0	0	0	0	0	0	0	65535	0	0	0	0	0	0	0	0	0	0
0	0	0	0	0	0	0	0	0	0	0	0	0	0	0	0	0	0	0	0	0	0	0	0	0	0	0	0	0	0	0	0	0	0	0	0	0	0	0	65535	0	0	0	0	0	0	0	0	0	0
0	0	0	0	0	0	0	0	0	0	0	0	0	0	0	0	0	0	0	0	0	0	0	0	0	0	0	0	0	0	0	0	0	0	0	0	0	0	0	65535	0	0	0	0	0	0	0	0	0	0
0	0	0	0	0	0	0	0	0	0	0	0	0	0	0	0	0	0	0	0	0	0	0	0	0	0	0	0	0	0	0	0	0	0	0	0	0	0	0	65535	0	0	0	0	0	0	0	0	0	0
0	0	0	0	0	0	0	0	0	0	0	0	0	0	0	0	0	0	0	0	0	0	0	0	0	0	0	0	0	0	0	0	0	0	0	0	0	0	0	65535	0	0	0	0	0	0	0	0	0	0
0	0	0	0	0	0	0	0	0	0	0	0	0	0	0	0	0	0	0	0	0	0	0	0	0	0	0	0	0	0	0	0	0	0	0	0	0	0	0	65535	0	0	0	0	0	0	0	0	0	0
0	0	0	0	0	0	0	0	0	0	0	0	0	0	0	0	0	0	0	0	0	0	0	0	0	0	0	0	0	0	0	0	0	0	0	0	0	0	0	65535	0	0	0	0	0	0	0	0	0	0
0	0	0	0	0	0	0	0	0	0	0	0	0	0	0	0	0	0	0	0	0	0	0	0	0	0	0	0	0	0	0	0	0	0	0	0	0	0	0	65535	0	0	0	0	0	0	0	0	0	0
0	0	0	0	0	0	0	0	0	0	0	0	0	0	0	0	0	0	0	0	0	0	0	0	0	0	0	0	0	0	0	0	0	0	0	0	0	0	0	65535	0	0	0	0	0	0	0	0	0	0
0	0	0	0	0	0	0	0	0	0	0	0	0	0	0	0	0	0	0	0	0	0	0	0	0	0	0	0	0	0	0	0	0	0	0	0	0	0	0	65535	0	0	0	0	0	0	0	0	0	0
0	0	0	0	0	0	0	0	0	0	0	0	0	0	0	0	0	0	0	0	0	0	0	0	0	0	0	0	0	0	0	0	0	0	0	0	0	0	0	65535	0	0	0	0	0	0	0	0	0	0
0	0	0	0	0	0	0	0	0	0	0	0	0	0	0	0	0	0	0	0	0	0	0	0	0	0	0	0	0	0	0	0	0	0	0	0	0	0	0	65535	0	0	0	0	0	0	0	0	0	0
0	0	0	0	0	0	0	0	0	0	0	0	0	0	0	0	0	0	0	0	0	0	0	0	0	0	0	0	0	0	0	0	0	0	0	0	0	0	0	65535	0	0	0	0	0	0	0	0	0	0
0	0	0	0	0	0	0	0	0	0	0	0	0	0	0	0	0	0	0	0	0	0	0	0	0	0	0	0	0	0	0	0	0	0	0	0	0	0	0	65535	0	0	0	0	0	0	0	0	0	0
0	0	0	0	0	0	0	0	0	0	0	0	0	0	0	0	0	0	0	0	0	0	0	0	0	0	0	0	0	0	0	0	0	0	0	0	0	0	0	65535	0	0	0	0	0	0	0	0	0	0
0	0	0	0	0	0	0	0	0	0	0	0	0	0	0	0	0	0	0	0	0	0	0	0	0	0	0	0	0	0	0	0	0	0	0	0	0	0	0	65535	0	0	0	0	0	0	0	0	0	0
0	0	0	0	0	0	0	0	0	0	0	0	0	0	0	0	0	0	0	0	0	0	0	0	0	0	0	0	0	0	0	0	0	0	0	0	0	0	0	65535	0	0	0	0	0	0	0	0	0	0
0	0	0	0	0	0	0	0	0	0	0	0	0	0	0	0	0	0	0	0	0	0	0	0	0	0	0	0	0	0	0	0	0	0	0	0	0	0	0	65535	0	0	0	0	0	0	0	0	0	0
0	0	0	0	0	0	0	0	0	0	0	0	0	0	0	0	0	0	0	0	0	0	0	0	0	0	0	0	0	0	0	0	0	0	0	0	0	0	0	65535	0	0	0	0	0	0	0	0	0	0
0	0	0	0	0	0	0	0	0	0	0	0	0	0	0	0	0	0	0	0	0	0	0	0	0	0	0	0	0	0	0	0	0	0	0	0	0	0	0	65535	0	0	0	0	0	0	0	0	0	0
0	0	0	0	0	0	0	0	0	0	0	0	0	0	0	0	0	0	0	0	0	0	0	0	0	0	0	0	0	0	0	0	0	0	0	0	0	0	0	65535	0	0	0	0	0	0	0	0	0	0
0	0	0	0	0	0	0	0	0	0	0	0	0	0	0	0	0	0	0	0	0	0	0	0	0	0	0	0	0	0	0	0	0	0	0	0	0	0	0	65535	0	0	0	0	0	0	0	0	0	0
0	0	0	0	0	0	0	0	0	0	0	0	0	0	0	0	0	0	0	0	0	0	0	0	0	0	0	0	0	0	0	0	0	0	0	0	0	0	0	65535	0	0	0	0	0	0	0	0	0	0
0	0	0	0	0	0	0	0	0	0	0	0	0	0	0	0	0	0	0	0	0	0	0	0	0	0	0	0	0	0	0	0	0	0	0	0	0	0	0	65535	0	0	0	0	0	0	0	0	0	0
0	0	0	0	0	0	0	0	0	0	0	0	0	0	0	0	0	0	0	0	0	0	0	0	0	0	0	0	0	0	0	0	0	0	0	0	0	0	0	65535	0	0	0	0	0	0	0	0	0	0
0	0	0	0	0	0	0	0	0	0	0	0	0	0	0	0	0	0	0	0	0	0	0	0	0	0	0	0	0	0	0	0	0	0	0	0	0	0	0	65535	0	0	0	0	0	0	0	0	0	0
0	0	0	0	0	0	0	0	0	0	0	0	0	0	0	0	0	0	0	0	0	0	0	0	0	0	0	0	0	0	0	0	0	0	0	0	0	0	0	65535	0	0	0	0	0	0	0	0	0	0
0	0	0	0	0	0	0	0	0	0	0	0	0	0	0	0	0	0	0	0	0	0	0	0	0	0	0	0	0	0	0	0	0	0	0	0	0	0	0	65535	0	0	0	0	0	0	0	0	0	0
0	0	0	0	0	0	0	0	0	0	0	0	0	0	0	0	0	0	0	0	0	0	0	0	0	0	0	0	0	0	0	0	0	0	0	0	0	0	0	65535	0	0	0	0	0	0	0	0	0	0
0	0	0	0	0	0	0	0	0	0	0	0	0	0	0	0	0	0	0	0	0	0	0	0	0	0	0	0	0	0	0	0	0	0	0	0	0	0	0	65535	0	0	0	0	0	0	0	0	0	0
0	0	0	0	0	0	0	0	0	0	0	0	0	0	0	0	0	0	0	0	0	0	0	0	0	0	0	0	0	0	0	0	0	0	0	0	0	0	0	65535	0	0	0	0	0	0	0	0	0	0
0	0	0	0	0	0	0	0	0	0	0	0	0	0	0	0	0	0	0	0	0	0	0	0	0	0	0	0	0	0	0	0	0	0	0	0	0	0	0	65535	0	0	0	0	0	0	0	0	0	0
0	0	0	0	0	0	0	0	0	0	0	0	0	0	0	0	0	0	0	0	0	0	0	0	0	0	0	0	0	0	0	0	0	0	0	0	0	0	0	65535	0	0	0	0	0	0	0	0	0	0
0	0	0	0	0	0	0	0	0	0	0	0	0	0	0	0	0	0	0	0	0	0	0	0	0	0	0	0	0	0	0	0	0	0	0	0	0	0	0	65535	0	0	0	0	0	0	0	0	0	0
0	0	0	0	0	0	0	0	0	0	0	0	0	0	0	0	0	0	0	0	0	0	0	0	0	0	0	0	0	0	0	0	0	0	0	0	0	0	0	65535	0	0	0	0	0	0	0	0	0	0
0	0	0	0	0	0	0	0	0	0	0	0	0	0	0	0	0	0	0	0	0	0	0	0	0	0	0	0	0	0	0	0	0	0	0	0	0	0	0	65535	0	0	0	0	0	0	0	0	0	0
0	0	0	0	0	0	0	0	0	0	0	0	0	0	0	0	0	0	0	0	0	0	0	0	0	0	0	0	0	0	0	0	0	0	0	0	0	0	0	65535	0	0	0	0	0	0	0	0	0	0
0	0	0	0	0	0	0	0	0	0	0	0	0	0	0	0	0	0	0	0	0	0	0	0	0	0	0	0	0	0	0	0	0	0	0	0	0	0	0	65535	0	0	0	0	0	0	0	0	0	0
0	0	0	0	0	0	0	0	0	0	0	0	0	0	0	0	0	0	0	0	0	0	0	0	0	0	0	0	0	0	0	0	0	0	0	0	0	0	0	65535	0	0	0	0	0	0	0	0	0	0
0	0	0	0	0	0	0	0	0	0	0	0	0	0	0	0	0	0	0	0	0	0	0	0	0	0	0	0	0	0	0	0	0	0	0	0	0	0	0	65535	0	0	0	0	0	0	0	0	0	0
0	0	0	0	0	0	0	0	0	0	0	0	0	0	0	0	0	0	0	0	0	0	0	0	0	0	0	0	0	0	0	0	0	0	0	0	0	0	0	65535	0	0	0	0	0	0	0	0	0	0
0	0	0	0	0	0	0	0	0	0	0	0	0	0	0	0	0	0	0	0	0	0	0	0	0	0	0	0	0	0	0	0	0	0	0	0	0	0	0	65535	0	0	0	0	0	0	0	0	0	0
0	0	0	0	0	0	0	0	0	0	0	0	0	0	0	0	0	0	0	0	0	0	0	0	0	0	0	0	0	0	0	0	0	0	0	0	0	0	0	65535	0	0	0	0	0	0	0	0	0	0
0	0	0	0	0	0	0	0	0	0	0	0	0	0	0	0	0	0	0	0	0	0	0	0	0	0	0	0	0	0	0	0	0	0	0	0	0	0	0	65535	0	0	0	0	0	0	0	0	0	0
0	0	0	0	0	0	0	0	0	0	0	0	0	0	0	0	0	0	0	0	0	0	0	0	0	0	0	0	0	0	0	0	0	0	0	0	0	0	0	65535	0	0	0	0	0	0	0	0	0	0
0	0	0	0	0	0	0	0	0	0	0	0	0	0	0	0	0	0	0	0	0	0	0	0	0	0	0	0	0	0	0	0	0	0	0	0	0	0	0	65535	0	0	0	0	0	0	0	0	0	0
0	0	0	0	0	0	0	0	0	0	0	0	0	0	0	0	0	0	0	0	0	0	0	0	0	0	0	0	0	0	0	0	0	0	0	0	0	0	0	65535	0	0	0	0	0	0	0	0	0	0
0	0	0	0	0	0	0	0	0	0	0	0	0	0	0	0	0	0	0	0	0	0	0	0	0	0	0	0	0	0	0	0	0	0	0	0	0	0	0	65535	0	0	0	0	0	0	0	0	0	0
0	0	0	0	0	0	0	0	0	0	0	0	0	0	0	0	0	0	0	0	0	0	0	0	0	0	0	0	0	0	0	0	0	0	0	0	0	0	0	65535	0	0	0	0	0	0	0	0	0	0
0	0	0	0	0	0	0	0	0	0	0	0	0	0	0	0	0	0	0	0	0	0	0	0	0	0	0	0	0	0	0	0	0	0	0	0	0	0	0	65535	0	0	0	0	0	0	0	0	0	0
0	0	0	0	0	0	0	0	0	0	0	0	0	0	0	0	0	0	0	0	0	0	0	0	0	0	0	0	0	0	0	0	0	0	0	0	0	0	0	65535	0	0	0	0	0	0	0	0	0	0
0	0	0	0	0	0	0	0	0	0	0	0	0	0	0	0	0	0	0	0	0	0	0	0	0	0	0	0	0	0	0	0	0	0	0	0	0	0	0	65535	0	0	0	0	0	0	0	0	0	0
0	0	0	0	0	0	0	0	0	0	0	0	0	0	0	0	0	0	0	0	0	0	0	0	0	0	0	0	0	0	0	0	0	0	0	0	0	0	0	65535	0	0	0	0	0	0	0	0	0	0
0	0	0	0	0	0	0	0	0	0	0	0	0	0	0	0	0	0	0	0	0	0	0	0	0	0	0	0	0	0	0	0	0	0	0	0	0	0	0	65535	0	0	0	0	0	0	0	0	0	0
0	0	0	0	0	0	0	0	0	0	0	0	0	0	0	0	0	0	0	0	0	0	0	0	0	0	0	0	0	0	0	0	0	0	0	0	0	0	0	65535	0	0	0	0	0	0	0	0	0	0
0	0	0	0	0	0	0	0	0	0	0	0	0	0	0	0	0	0	0	0	0	0	0	0	0	0	0	0	0	0	0	0	0	0	0	0	0	0	0	65535	0	0	0	0	0	0	0	0	0	0
0	0	0	0	0	0	0	0	0	0	0	0	0	0	0	0	0	0	0	0	0	0	0	0	0	0	0	0	0	0	0	0	0	0	0	0	0	0	0	65535	0	0	0	0	0	0	0	0	0	0
0	0	0	0	0	0	0	0	0	0	0	0	0	0	0	0	0	0	0	0	0	0	0	0	0	0	0	0	0	0	0	0	0	0	0	0	0	0	0	65535	0	0	0	0	0	0	0	0	0	0
0	0	0	0	0	0	0	0	0	0	0	0	0	0	0	0	0	0	0	0	0	0	0	0	0	0	0	0	0	0	0	0	0	0	0	0	0	0	0	65535	0	0	0	0	0	0	0	0	0	0
0	0	0	0	0	0	0	0	0	0	0	0	0	0	0	0	0	0	0	0	0	0	0	0	0	0	0	0	0	0	0	0	0	0	0	0	0	0	0	65535	0	0	0	0	0	0	0	0	0	0
0	0	0	0	0	0	0	0	0	0	0	0	0	0	0	0	0	0	0	0	0	0	0	0	0	0	0	0	0	0	0	0	0	0	0	0	0	0	0	65535	0	0	0	0	0	0	0	0	0	0
0	0	0	0	0	0	0	0	0	0	0	0	0	0	0	0	0	0	0	0	0	0	0	0	0	0	0	0	0	0	0	0	0	0	0	0	0	0	0	65535	0	0	0	0	0	0	0	0	0	0
0	0	0	0	0	0	0	0	0	0	0	0	0	0	0	0	0	0	0	0	0	0	0	0	0	0	0	0	0	0	0	0	0	0	0	0	0	0	0	65535	0	0	0	0	0	0	0	0	0	0
0	0	0	0	0	0	0	0	0	0	0	0	0	0	0	0	0	0	0	0	0	0	0	0	0	0	0	0	0	0	0	0	0	0	0	0	0	0	0	65535	0	0	0	0	0	0	0	0	0	0
0	0	0	0	0	0	0	0	0	0	0	0	0	0	0	0	0	0	0	0	0	0	0	0	0	0	0	0	0	0	0	0	0	0	0	0	0	0	0	65535	0	0	0	0	0	0	0	0	0	0
0	0	0	0	0	0	0	0	0	0	0	0	0	0	0	0	0	0	0	0	0	0	0	0	0	0	0	0	0	0	0	0	0	0	0	0	0	0	0	65535	0	0	0	0	0	0	0	0	0	0
0	0	0	0	0	0	0	0	0	0	0	0	0	0	0	0	0	0	0	0	0	0	0	0	0	0	0	0	0	0	0	0	0	0	0	0	0	0	0	65535	0	0	0	0	0	0	0	0	0	0
0	0	0	0	0	0	0	0	0	0	0	0	0	0	39	0	0	0	0	0	0	0	0	0	0	0	0	0	0	0	0	0	0	0	0	0	0	0	0	65535	0	0	0	0	0	0	0	0	0	0
0	0	0	0	0	0	0	0	0	0	0	0	0	0	92	0	0	0	0	0	0	0	0	0	0	0	0	0	0	0	0	0	0	0	0	0	0	0	0	65535	0	0	0	0	0	0	0	0	0	0
0	0	0	0	0	0	0	0	0	0	0	0	0	0	146	0	0	0	0	0	0	0	0	0	0	0	0	0	0	0	0	0	0	0	0	0	0	0	0	65535	0	0	0	0	0	0	0	0	0	0
0	0	0	0	0	0	0	0	0	0	0	0	0	0	199	0	0	0	0	0	0	0	0	0	0	0	0	0	0	0	0	0	0	0	0	0	0	0	0	65535	0	0	0	0	0	0	0	0	0	0
0	0	0	0	0	0	0	0	0	0	0	0	0	0	252	0	0	0	0	0	0	0	0	0	0	0	0	0	0	0	0	0	0	0	0	0	0	0	0	65535	0	0	0	0	0	0	0	0	0	0
0	0	0	0	0	0	0	0	0	0	0	0	0	0	306	0	0	0	0	0	0	0	0	0	0	0	0	0	0	0	0	0	0	0	0	0	0	0	0	65535	0	0	0	0	0	0	0	0	0	0
0	0	0	0	0	0	0	0	0	0	0	0	0	0	359	0	0	0	0	0	0	0	0	0	0	0	0	0	0	0	0	0	0	0	0	0	0	0	0	65535	0	0	0	0	0	0	0	0	0	0
0	0	0	0	0	0	0	0	0	0	0	0	0	0	413	0	0	0	0	0	0	0	0	0	0	0	0	0	0	0	0	0	0	0	0	0	0	0	0	65535	0	0	0	0	0	0	0	0	0	0
0	0	0	0	0	0	0	0	0	0	0	0	0	0	466	0	0	0	0	0	0	0	0	0	0	0	0	0	0	0	0	0	0	0	0	0	0	0	0	65535	0	0	0	0	0	0	0	0	0	0
0	0	0	0	0	0	0	0	0	0	0	0	0	0	520	0	0	0	0	0	0	0	0	0	0	0	0	0	0	0	0	0	0	0	0	0	0	0	0	65535	0	0	0	0	0	0	0	0	0	0
0	0	0	0	0	0	0	0	0	0	0	0	0	0	573	0	0	0	0	0	0	0	0	0	0	0	0	0	0	0	0	0	0	0	0	0	0	0	0	65535	0	0	0	0	0	0	0	0	0	0
0	0	0	0	0	0	0	0	0	0	0	0	0	0	627	0	0	0	0	0	0	0	0	0	0	0	0	0	0	0	0	0	0	0	0	0	0	0	0	65535	0	0	0	0	0	0	0	0	0	0
0	0	0	0	0	0	0	0	0	0	0	0	0	0	680	0	0	0	0	0	0	0	0	0	0	0	0	0	0	0	0	0	0	0	0	0	0	0	0	65535	0	0	0	0	0	0	0	0	0	0
0	0	0	0	0	0	0	0	0	0	0	0	0	0	734	0	0	0	0	0	0	0	0	0	0	0	0	0	0	0	0	0	0	0	0	0	0	0	0	65535	0	0	0	0	0	0	0	0	0	0
0	0	0	0	0	0	0	0	0	0	0	0	0	0	787	0	0	0	0	0	0	0	0	0	0	0	0	0	0	0	0	0	0	0	0	0	0	0	0	65535	0	0	0	0	0	0	0	0	0	0
0	0	0	0	0	0	0	0	0	0	0	0	0	0	841	0	0	0	0	0	0	0	0	0	0	0	0	0	0	0	0	0	0	0	0	0	0	0	0	65535	0	0	0	0	0	0	0	0	0	0
0	0	0	0	0	0	0	0	0	0	0	0	0	0	894	0	0	0	0	0	0	0	0	0	0	0	0	0	0	0	0	0	0	0	0	0	0	0	0	65535	0	0	0	0	0	0	0	0	0	0
0	0	0	0	0	0	0	0	0	0	0	0	0	0	948	0	0	0	0	0	0	0	0	0	0	0	0	0	0	0	0	0	0	0	0	0	0	0	0	65535	0	0	0	0	0	0	0	0	0	0
0	0	0	0	0	0	0	0	0	0	0	0	0	0	1001	0	0	0	0	0	0	0	0	0	0	0	0	0	0	0	0	0	0	0	0	0	0	0	0	65535	0	0	0	0	0	0	0	0	0	0
0	0	0	0	0	0	0	0	0	0	0	0	0	0	1055	0	0	0	0	0	0	0	0	0	0	0	0	0	0	0	0	0	0	0	0	0	0	0	0	65535	0	0	0	0	0	0	0	0	0	0
0	0	0	0	0	0	0	52	0	0	0	0	0	0	1108	0	0	0	0	0	0	0	0	0	0	0	0	0	0	0	0	0	0	0	0	0	0	0	0	65535	0	0	0	0	0	0	0	0	0	0
0	0	0	0	0	0	0	155	0	0	0	0	0	0	1162	0	0	0	0	0	0	0	0	0	0	0	0	0	0	0	0	0	0	0	0	0	0	0	0	65535	0	0	0	0	0	0	0	0	0	0
0	0	0	0	0	0	0	259	0	0	0	0	0	0	1215	0	0	0	0	0	0	0	0	0	0	0	0	0	0	0	0	0	0	0	0	0	0	0	0	65535	0	0	0	0	0	0	0	0	0	0
0	0	0	0	0	0	0	363	0	0	0	0	0	0	1269	0	0	0	0	0	0	0	0	0	0	0	0	0	0	0	0	0	0	0	0	0	0	0	0	65535	0	0	0	0	0	0	0	0	0	0
0	0	0	0	0	0	0	466	0	0	0	0	0	0	1322	0	0	0	0	0	0	0	0	0	0	0	0	0	0	0	0	0	0	0	0	0	0	0	0	65535	0	0	0	0	0	0	0	0	0	0
0	0	0	0	0	0	0	570	0	0	0	0	0	0	1376	0	0	0	0	0	0	0	0	0	0	0	0	0	0	0	0	0	0	0	0	0	0	0	0	65535	0	0	0	0	0	0	0	0	0	0
0	0	0	0	0	0	0	674	0	0	0	0	0	0	1429	0	0	0	0	0	0	0	0	0	0	0	0	0	0	0	0	0	0	0	0	0	0	0	0	65535	0	0	0	0	0	0	0	0	0	0
0	0	0	0	0	0	0	777	0	0	0	0	0	0	1483	0	0	0	0	0	0	0	0	0	0	0	0	0	0	0	0	0	0	0	0	0	0	0	0	65535	0	0	0	0	0	0	0	0	0	0
0	0	0	0	0	0	0	881	0	0	0	0	0	0	1536	0	0	0	0	0	0	0	0	0	0	0	0	0	0	0	0	0	0	0	0	0	0	0	0	65535	0	0	0	0	0	0	0	0	0	0
0	0	0	0	0	0	0	985	0	0	0	0	0	0	1590	0	0	0	0	0	0	0	0	0	0	0	0	0	0	0	0	0	0	0	0	0	0	0	0	65535	0	0	0	0	0	0	0	0	0	0
0	0	0	0	0	0	0	1088	0	0	0	0	0	0	1643	0	0	0	0	0	0	0	0	0	0	0	0	0	0	0	0	0	0	0	0	0	0	0	0	65535	0	0	0	0	0	0	0	0	0	0
0	0	0	0	0	0	0	1192	0	0	0	0	0	0	1697	0	0	0	0	0	0	0	0	0	0	0	0	0	0	0	0	0	0	0	0	0	0	0	0	65535	0	0	0	0	0	0	0	0	0	0
0	0	0	0	0	0	0	1296	0	0	0	0	0	0	1750	0	0	0	0	0	0	0	0	0	0	0	0	0	0	0	0	0	0	0	0	0	0	0	0	65535	0	0	0	0	0	0	0	0	0	0
0	0	0	0	0	0	0	1399	0	0	0	0	0	0	1804	0	0	0	0	0	0	0	0	0	0	0	0	0	0	0	0	0	0	0	0	0	0	0	0	65535	0	0	0	0	0	0	0	0	0	0
0	0	0	0	0	0	0	1503	0	0	0	0	0	0	1857	0	0	0	0	0	0	0	0	0	0	0	0	0	0	0	0	0	0	0	0	0	0	0	0	65535	0	0	0	0	0	0	0	0	0	0
0	0	0	0	0	0	0	1607	0	0	0	0	0	0	1910	0	0	0	0	0	0	0	0	0	0	0	0	0	0	0	0	0	0	0	0	0	0	0	0	65535	0	0	0	0	0	0	0	0	0	0
0	0	0	0	0	0	0	1710	0	0	0	0	0	0	1964	0	0	0	0	0	0	0	0	0	0	0	0	0	0	0	0	0	0	0	0	0	0	0	0	65535	0	0	0	0	0	0	0	0	0	0
0	0	0	0	0	0	0	1814	0	0	0	0	0	0	2017	0	0	0	0	0	0	0	0	0	0	0	0	0	0	0	0	0	0	0	0	0	0	0	0	65535	0	0	0	0	0	0	0	0	0	0
0	0	0	0	0	0	0	1918	0	0	0	0	0	0	2071	0	0	0	0	0	0	0	0	0	0	0	0	0	0	0	0	0	0	0	0	0	0	0	0	65535	0	0	0	0	0	0	0	0	0	0
0	0	0	0	0	0	0	2022	0	0	0	0	0	0	2124	0	0	0	0	0	0	0	0	0	0	0	0	0	0	0	0	0	0	0	0	0	0	0	0	65535	0	0	0	0	0	0	0	0	0	0
0	0	0	0	0	0	0	2125	0	0	0	0	0	0	2178	0	0	0	0	0	0	0	0	0	0	0	0	0	0	0	0	0	0	0	0	0	0	0	0	65535	0	0	0	0	0	0	0	0	0	0
0	0	0	0	0	0	0	2229	0	0	0	0	0	0	2231	0	0	0	0	0	0	0	0	0	0	0	0	0	0	0	0	0	0	0	0	0	0	0	0	65535	0	0	0	0	0	0	0	0	0	0
0	0	0	0	0	0	0	2333	0	0	0	0	0	0	2285	0	0	0	0	0	0	0	0	0	0	0	0	0	0	0	0	0	0	0	0	0	0	0	0	65535	0	0	0	0	0	0	0	0	0	0
0	0	0	0	0	0	0	2436	0	0	0	0	0	0	2338	0	0	0	0	0	0	0	0	0	0	0	0	0	0	0	0	0	0	0	0	0	0	0	0	65535	0	0	0	0	0	0	0	0	0	0
0	0	0	0	0	0	0	2540	0	0	0	0	0	0	2392	0	0	0	0	0	0	0	0	0	0	0	0	0	0	0	0	0	0	0	0	0	0	0	0	65535	0	0	0	0	0	0	0	0	0	0
0	0	0	0	0	0	0	2635	0	0	0	0	0	0	2445	0	0	0	0	0	0	0	0	0	0	0	0	0	0	0	0	0	0	0	0	0	0	0	0	65535	0	0	0	0	0	0	0	0	0	0
0	0	0	0	0	0	0	2691	0	0	0	0	0	0	2499	0	0	0	0	0	0	0	0	0	0	0	0	0	0	0	0	0	0	0	0	0	0	0	0	65535	0	0	0	0	0	0	0	0	0	0
0	0	0	0	0	0	0	2730	0	0	0	0	0	0	2552	0	0	0	0	0	0	0	0	0	0	0	0	0	0	0	0	0	0	0	0	0	0	0	0	65535	0	0	0	0	0	0	0	0	0	0
0	0	0	0	0	0	0	2768	0	0	0	0	0	0	2600	0	0	0	0	0	0	0	0	0	0	0	0	0	0	0	0	0	0	0	0	0	0	0	0	65535	0	0	0	0	0	0	0	0	0	0
0	0	0	0	0	0	0	2807	0	0	0	0	0	0	2600	0	0	0	0	0	0	0	0	0	0	0	0	0	0	0	0	0	0	0	0	0	0	0	0	65535	0	0	0	0	0	0	0	0	0	0
0	0	0	0	0	0	0	2846	0	0	0	0	0	0	2600	0	0	0	0	0	0	0	0	0	0	0	0	0	0	0	0	0	0	0	0	0	0	0	0	65535	0	0	0	0	0	0	0	0	0	0
0	0	0	0	0	0	0	2885	0	0	0	0	0	0	2600	0	0	0	0	0	0	0	0	0	0	0	0	0	0	0	0	0	0	0	0	0	0	0	0	65535	0	0	0	0	0	0	0	0	0	0
0	0	0	0	0	0	0	2924	0	0	0	0	0	0	2600	0	0	0	0	0	0	0	0	0	0	0	0	0	0	0	0	0	0	0	0	0	0	0	0	65535	0	0	0	0	0	0	0	0	0	0
0	0	0	0	0	0	0	2963	0	0	0	0	0	0	2600	0	0	0	0	0	0	0	0	0	0	0	0	0	0	0	0	0	0	0	0	0	0	0	0	65535	0	0	0	0	0	0	0	0	0	0
0	0	0	0	0	0	0	3002	0	0	0	0	0	0	2600	0	0	0	0	0	0	0	0	0	0	0	0	0	0	0	0	0	0	0	0	0	0	0	0	65535	0	0	0	0	0	0	0	0	0	0
0	0	0	0	0	0	0	3041	0	0	0	0	0	0	2600	0	0	0	0	0	0	0	0	0	0	0	0	0	0	0	0	0	0	0	0	0	0	0	0	65535	0	0	0	0	0	0	0	0	0	0
0	0	0	0	0	0	0	3079	0	0	0	0	0	0	2600	0	0	0	0	0	0	0	0	0	0	0	0	0	0	0	0	0	0	0	0	0	0	0	0	65535	0	0	0	0	0	0	0	0	0	0
0	0	0	0	0	0	0	3118	0	0	0	0	0	0	2600	0	0	0	0	0	0	0	0	0	0	0	0	0	0	0	0	0	0	0	0	0	0	0	0	65535	0	0	0	0	0	0	0	0	0	0
0	0	0	0	0	0	0	3157	0	0	0	0	0	0	2600	0	0	0	0	0	0	0	0	0	0	0	0	0	0	0	0	0	0	0	0	0	0	0	0	65535	0	0	0	0	0	0	0	0	0	0
0	0	0	0	0	0	0	3196	0	0	0	0	0	0	2600	0	0	0	0	0	0	0	0	0	0	0	0	0	0	0	0	0	0	0	0	0	0	0	0	65535	0	0	0	0	0	0	0	0	0	0
0	0	0	0	0	0	0	3235	0	0	0	0	0	0	2600	0	0	0	0	0	0	0	0	0	0	0	0	0	0	0	0	0	0	0	0	0	0	0	0	65535	0	0	0	0	0	0	0	0	0	0
0	0	0	0	0	0	0	3274	0	0	0	0	0	0	2600	0	0	0	0	0	0	0	0	0	0	0	0	0	0	0	0	0	0	0	0	0	0	0	0	65535	0	0	0	0	0	0	0	0	0	0
0	0	0	0	0	0	0	3313	0	0	0	0	0	0	2600	0	0	0	0	0	0	0	0	0	0	0	0	0	0	0	0	0	0	0	0	0	0	0	0	65535	0	0	0	0	0	0	0	0	0	0
0	0	0	0	0	0	0	3352	0	0	0	0	0	0	2600	0	0	0	0	0	0	0	0	0	0	0	0	0	0	0	0	0	0	0	0	0	0	0	0	65535	0	0	0	0	0	0	0	0	0	0
0	0	0	0	0	0	0	3391	0	0	0	0	0	0	2600	0	0	0	0	0	0	0	0	0	0	0	0	0	0	0	0	0	0	0	0	0	0	0	0	65535	0	0	0	0	0	0	0	0	0	0
0	0	0	0	0	0	0	3429	0	0	0	0	0	0	2600	0	0	0	0	0	0	0	0	0	0	0	0	0	0	0	0	0	0	0	0	0	0	0	0	65535	0	0	0	0	0	0	0	0	0	0
0	0	0	0	0	0	0	3468	0	0	0	0	0	0	2600	0	0	0	0	0	0	0	0	0	0	0	0	0	0	0	0	0	0	0	0	0	0	0	0	65535	0	0	0	0	0	0	0	0	0	0
0	0	0	0	0	0	0	3507	0	0	0	0	0	0	2600	0	0	0	0	0	0	0	0	0	0	0	0	0	0	0	0	0	0	0	0	0	0	0	0	65535	0	0	0	0	0	0	0	0	0	0
0	0	0	0	0	0	0	3546	0	0	0	0	0	0	2600	0	0	0	0	0	0	0	0	0	0	0	0	0	0	0	0	0	0	0	0	0	0	0	0	65535	0	0	0	0	0	0	0	0	0	0
0	0	0	0	0	0	0	3585	0	0	0	0	0	0	2600	0	0	0	0	0	0	0	0	0	0	0	0	0	0	0	0	0	0	0	0	0	0	0	0	65535	0	0	0	0	0	0	0	0	0	0
0	0	0	0	0	0	0	3624	0	0	0	0	0	0	2599	0	0	0	0	0	0	0	0	0	0	0	0	0	0	0	0	0	0	0	0	0	0	0	0	65535	0	0	0	0	0	0	0	0	0	0
0	0	0	0	0	0	0	3663	0	0	0	0	0	0	2599	0	0	0	0	0	0	0	0	0	0	0	0	0	0	0	0	0	0	0	0	0	0	0	0	65535	0	0	0	0	0	0	0	0	0	0
0	0	0	0	0	0	0	3702	0	0	0	0	0	0	2599	0	0	0	0	0	0	0	0	0	0	0	0	0	0	0	0	0	0	0	0	0	0	0	0	65535	0	0	0	0	0	0	0	0	0	0
0	0	0	0	0	0	0	3741	0	0	0	0	0	0	2599	0	0	0	0	0	0	0	0	0	0	0	0	0	0	0	0	0	0	0	0	0	0	0	0	65535	0	0	0	0	0	0	0	0	0	0
0	0	0	0	0	0	0	3779	0	0	0	0	0	0	2599	0	0	0	0	0	0	0	0	0	0	0	0	0	0	0	0	0	0	0	0	0	0	0	0	65535	0	0	0	0	0	0	0	0	0	0
0	0	0	0	0	0	0	3818	0	0	0	0	0	0	2599	0	0	0	0	0	0	0	0	0	0	0	0	0	0	0	0	0	0	0	0	0	0	0	0	65535	0	0	0	0	0	0	0	0	0	0
0	0	0	0	0	0	0	3857	0	0	0	0	0	0	2599	0	0	0	0	0	0	0	0	0	0	0	0	0	0	0	0	0	0	0	0	0	0	0	0	65535	0	0	0	0	0	0	0	0	0	0
0	0	0	0	0	0	0	3896	0	0	0	0	0	0	2599	0	0	0	0	0	0	0	0	0	0	0	0	0	0	0	0	0	0	0	0	0	0	0	0	65535	0	0	0	0	0	0	0	0	0	0
0	0	0	0	0	0	0	3935	0	0	0	0	0	0	2599	0	0	0	0	0	0	0	0	0	0	0	0	0	0	0	0	0	0	0	0	0	0	0	0	65152	0	0	0	0	0	0	0	0	0	0
0	0	0	0	0	0	0	3974	0	0	0	0	0	0	2599	0	0	0	0	0	0	0	0	0	0	0	0	0	0	0	0	0	0	0	0	0	0	0	0	64304	0	0	0	0	0	0	0	0	0	0
0	0	0	0	0	0	0	4013	0	0	0	0	0	0	2599	0	0	0	0	0	0	0	0	0	0	0	0	0	0	0	0	0	0	0	0	0	0	0	0	63456	0	0	0	0	0	0	0	0	0	0
0	0	0	0	0	0	0	4052	0	0	0	0	0	0	2599	0	0	0	0	0	0	0	0	0	0	0	0	0	0	0	0	0	0	0	0	0	0	0	0	62608	0	0	0	0	0	0	0	0	0	0
0	0	0	0	0	0	0	4090	0	0	0	0	0	0	2599	0	0	0	0	0	0	0	0	0	0	0	0	0	0	0	0	0	0	0	0	0	0	0	0	61761	0	0	0	0	0	0	0	0	0	0
0	0	0	0	0	0	0	4129	0	0	0	0	0	0	2599	0	0	0	0	0	0	0	0	0	0	0	0	0	0	0	0	0	0	0	0	0	0	0	0	60913	0	0	0	0	0	0	0	0	0	0
0	0	0	0	0	0	0	4168	0	0	0	0	0	0	2599	0	0	0	0	0	0	0	0	0	0	0	0	0	0	0	0	0	0	0	0	0	0	0	0	60065	0	0	0	0	0	0	0	0	0	0
0	0	0	0	0	0	0	4207	0	0	0	0	0	0	2599	0	0	0	0	0	0	0	0	0	0	0	0	0	0	0	0	0	0	0	0	0	0	0	0	59218	0	0	0	0	0	0	0	0	0	0
0	0	0	0	0	0	0	4246	0	0	0	0	0	0	2599	0	0	0	0	0	0	0	0	0	0	0	0	0	0	0	0	0	0	0	0	0	0	0	0	58370	0	0	0	0	0	0	0	0	0	0
0	0	0	0	0	0	0	4285	0	0	0	0	0	0	2599	0	0	0	0	0	0	0	0	0	0	0	0	0	0	0	0	0	0	0	0	0	0	0	0	57522	0	0	0	0	0	0	0	0	0	0
0	0	0	0	0	0	0	4324	0	0	0	0	0	0	2599	0	0	0	0	0	0	0	0	0	0	0	0	0	0	0	0	0	0	0	0	0	0	0	0	56674	0	0	0	0	0	0	0	0	0	0
0	0	0	0	0	0	0	4363	0	0	0	0	0	0	2599	0	0	0	0	0	0	0	0	0	0	0	0	0	0	0	0	0	0	0	0	0	0	0	0	55827	0	0	0	0	0	0	0	0	0	0
0	0	0	0	0	0	0	4402	0	0	0	0	0	0	2599	0	0	0	0	0	0	0	0	0	0	0	0	0	0	0	0	0	0	0	0	0	0	0	0	54979	0	0	0	0	0	0	0	0	0	0
0	0	0	0	0	0	0	4440	0	0	0	0	0	0	2599	0	0	0	0	0	0	0	0	0	0	0	0	0	0	0	0	0	0	0	0	0	0	0	0	54131	0	0	0	0	0	0	0	0	0	0
0	0	0	0	0	0	0	4479	0	0	0	0	0	0	2599	0	0	0	0	0	0	0	0	0	0	0	0	0	0	0	0	0	0	0	0	0	0	0	0	53283	0	0	0	0	0	0	0	0	0	0
0	0	0	0	0	0	0	4518	0	0	0	0	0	0	2599	0	0	0	0	0	0	0	0	0	0	0	0	0	0	0	0	0	0	0	0	0	0	0	0	52436	0	0	0	0	0	0	0	0	0	0
0	0	0	0	0	0	0	4557	0	0	0	0	0	0	2599	0	0	0	0	0	0	0	0	0	0	0	0	0	0	0	0	0	0	0	0	0	0	0	0	51588	0	0	0	0	0	0	0	0	0	0
0	0	0	0	0	0	0	4596	0	0	0	0	0	0	2599	0	0	0	0	0	0	0	0	0	0	0	0	0	0	0	0	0	0	0	0	0	0	0	0	50740	0	0	0	0	0	0	0	0	0	0
0	0	0	0	0	0	0	4635	0	0	0	0	0	0	2599	0	0	0	0	0	0	0	0	0	0	0	0	0	0	0	0	0	0	0	0	0	0	0	0	49893	0	0	0	0	0	0	0	0	0	0
0	0	0	0	0	0	0	4674	0	0	0	0	0	0	2599	0	0	0	0	0	0	0	0	0	0	0	0	0	0	0	0	0	0	0	0	0	0	0	0	49045	0	0	0	0	0	0	0	0	0	0
0	0	0	0	0	0	0	4713	0	0	0	0	0	0	2599	0	0	0	0	0	0	0	0	0	0	0	0	0	0	0	0	0	0	0	0	0	0	0	0	48197	0	0	0	0	0	0	0	0	0	0
0	0	0	0	0	0	0	4752	0	0	0	0	0	0	2599	0	0	0	0	0	0	0	0	0	0	0	0	0	0	0	0	0	0	0	0	0	0	0	0	47349	0	0	0	0	0	0	0	0	0	0
0	0	0	0	0	0	0	4790	0	0	0	0	0	0	2599	0	0	0	0	0	0	0	0	0	0	0	0	0	0	0	0	0	0	0	0	0	0	0	0	46502	0	0	0	0	0	0	0	0	0	0
0	0	0	0	0	0	0	4829	0	0	0	0	0	0	2599	0	0	0	0	0	0	0	0	0	0	0	0	0	0	0	0	0	0	0	0	0	0	0	0	45654	0	0	0	0	0	0	0	0	0	0
0	0	0	0	0	0	0	4868	0	0	0	0	0	0	2599	0	0	0	0	0	0	0	0	0	0	0	0	0	0	0	0	0	0	0	0	0	0	0	0	44806	0	0	0	0	0	0	0	0	0	0
0	0	0	0	0	0	0	4907	0	0	0	0	0	0	2599	0	0	0	0	0	0	0	0	0	0	0	0	0	0	0	0	0	0	0	0	0	0	0	0	43959	0	0	0	0	0	0	0	0	0	0
0	0	0	0	0	0	0	4927	0	0	0	0	0	0	2599	0	0	0	0	0	0	0	0	0	0	0	0	0	0	0	0	0	0	0	0	0	0	0	0	43337	0	0	0	0	0	0	0	0	0	0
0	0	0	0	0	0	0	4911	0	0	0	0	0	0	2599	0	0	0	0	0	0	0	0	0	0	0	0	0	0	0	0	0	0	0	0	0	0	0	0	43148	0	0	0	0	0	0	0	0	0	0
0	0	0	0	0	0	0	4890	0	0	0	0	0	0	2599	0	0	0	0	0	0	0	0	0	0	0	0	0	0	0	0	0	0	0	0	0	0	0	0	43006	0	0	0	0	0	0	0	0	0	0
0	0	0	0	0	0	0	4870	0	0	0	0	0	0	2592	0	0	0	0	0	0	0	0	0	0	0	0	0	0	0	0	0	0	0	0	0	0	0	0	42864	0	0	0	0	0	0	0	0	0	0
0	0	0	0	0	0	0	4850	0	0	0	0	0	0	2576	0	0	0	0	0	0	0	0	0	0	0	0	0	0	0	0	0	0	0	0	0	0	0	0	42722	0	0	0	0	0	0	0	0	0	0
0	0	0	0	0	0	0	4829	0	0	0	0	0	0	2559	0	0	0	0	0	0	0	0	0	0	0	0	0	0	0	0	0	0	0	0	0	0	0	0	42580	0	0	0	0	0	0	0	0	0	0
0	0	0	0	0	0	0	4809	0	0	0	0	0	0	2542	0	0	0	0	0	0	0	0	0	0	0	0	0	0	0	0	0	0	0	0	0	0	0	0	42438	0	0	0	0	0	0	0	0	0	0
0	0	0	0	0	0	0	4789	0	0	0	0	0	0	2526	0	0	0	0	0	0	0	0	0	0	0	0	0	0	0	0	0	0	0	0	0	0	0	0	42296	0	0	0	0	0	0	0	0	0	0
0	0	0	0	0	0	0	4768	0	0	0	0	0	0	2509	0	0	0	0	0	0	0	0	0	0	0	0	0	0	0	0	0	0	0	0	0	0	0	0	42154	0	0	0	0	0	0	0	0	0	0
0	0	0	0	0	0	0	4748	0	0	0	0	0	0	2492	0	0	0	0	0	0	0	0	0	0	0	0	0	0	0	0	0	0	0	0	0	0	0	0	42011	0	0	0	0	0	0	0	0	0	0
0	0	0	0	0	0	0	4728	0	0	0	0	0	0	2476	0	0	0	0	0	0	0	0	0	0	0	0	0	0	0	0	0	0	0	0	0	0	0	0	41869	0	0	0	0	0	0	0	0	0	0
0	0	0	0	0	0	0	4707	0	0	0	0	0	0	2459	0	0	0	0	0	0	0	0	0	0	0	0	0	0	0	0	0	0	0	0	0	0	0	0	41727	0	0	0	0	0	0	0	0	0	0
0	0	0	0	0	0	0	4687	0	0	0	0	0	0	2442	0	0	0	0	0	0	0	0	0	0	0	0	0	0	0	0	0	0	0	0	0	0	0	0	41585	0	0	0	0	0	0	0	0	0	0
0	0	0	0	0	0	0	4667	0	0	0	0	0	0	2426	0	0	0	0	0	0	0	0	0	0	0	0	0	0	0	0	0	0	0	0	0	0	0	0	41443	0	0	0	0	0	0	0	0	0	0
0	0	0	0	0	0	0	4646	0	0	0	0	0	0	2409	0	0	0	0	0	0	0	0	0	0	0	0	0	0	0	0	0	0	0	0	0	0	0	0	41301	0	0	0	0	0	0	0	0	0	0
0	0	0	0	0	0	0	4626	0	0	0	0	0	0	2393	0	0	0	0	0	0	0	0	0	0	0	0	0	0	0	0	0	0	0	0	0	0	0	0	41159	0	0	0	0	0	0	0	0	0	0
0	0	0	0	0	0	0	4606	0	0	0	0	0	0	2376	0	0	0	0	0	0	0	0	0	0	0	0	0	0	0	0	0	0	0	0	0	0	0	0	41017	0	0	0	0	0	0	0	0	0	0
0	0	0	0	0	0	0	4585	0	0	0	0	0	0	2359	0	0	0	0	0	0	0	0	0	0	0	0	0	0	0	0	0	0	0	0	0	0	0	0	40875	0	0	0	0	0	0	0	0	0	0
0	0	0	0	0	0	0	4565	0	0	0	0	0	0	2343	0	0	0	0	0	0	0	0	0	0	0	0	0	0	0	0	0	0	0	0	0	0	0	0	40732	0	0	0	0	0	0	0	0	0	0
0	0	0	0	0	0	0	4545	0	0	0	0	0	0	2326	0	0	0	0	0	0	0	0	0	0	0	0	0	0	0	0	0	0	0	0	0	0	0	0	40590	0	0	0	0	0	0	0	0	0	0
0	0	0	0	0	0	0	4524	0	0	0	0	0	0	2309	0	0	0	0	0	0	0	0	0	0	0	0	0	0	0	0	0	0	0	0	0	0	0	0	40448	0	0	0	0	0	0	0	0	0	0
0	0	0	0	0	0	0	4504	0	0	0	0	0	0	2293	0	0	0	0	0	0	0	0	0	0	0	0	0	0	0	0	0	0	0	0	0	0	0	0	40306	0	0	0	0	0	0	0	0	0	0
0	0	0	0	0	0	0	4484	0	0	0	0	0	0	2276	0	0	0	0	0	0	0	0	0	0	0	0	0	0	0	0	0	0	0	0	0	0	0	0	40164	0	0	0	0	0	0	0	0	0	0
0	0	0	0	0	0	0	4463	0	0	0	0	0	0	2259	0	0	0	0	0	0	0	0	0	0	0	0	0	0	0	0	0	0	0	0	0	0	0	0	40022	0	0	0	0	0	0	0	0	0	0
0	0	0	0	0	0	0	4443	0	0	0	0	0	0	2243	0	0	0	0	0	0	0	0	0	0	0	0	0	0	0	0	0	0	0	0	0	0	0	0	39880	0	0	0	0	0	0	0	0	0	0
0	0	0	0	0	0	0	4423	0	0	0	0	0	0	2226	0	0	0	0	0	0	0	0	0	0	0	0	0	0	0	0	0	0	0	0	0	0	0	0	39738	0	0	0	0	0	0	0	0	0	0
0	0	0	0	0	0	0	4402	0	0	0	0	0	0	2209	0	0	0	0	0	0	0	0	0	0	0	0	0	0	0	0	0	0	0	0	0	0	0	0	39596	0	0	0	0	0	0	0	0	0	0
0	0	0	0	0	0	0	4382	0	0	0	0	0	0	2193	0	0	0	0	0	0	0	0	0	0	0	0	0	0	0	0	0	0	0	0	0	0	0	0	39454	0	0	0	0	0	0	0	0	0	0
0	0	0	0	0	0	0	4362	0	0	0	0	0	0	2176	0	0	0	0	0	0	0	0	0	0	0	0	0	0	0	0	0	0	0	0	0	0	0	0	39311	0	0	0	0	0	0	0	0	0	0
0	0	0	0	0	0	0	4341	0	0	0	0	0	0	2160	0	0	0	0	0	0	0	0	0	0	0	0	0	0	0	0	0	0	0	0	0	0	0	0	39169	0	0	0	0	0	0	0	0	0	0
0	0	0	0	0	0	0	4321	0	0	0	0	0	0	2143	0	0	0	0	0	0	0	0	0	0	0	0	0	0	0	0	0	0	0	0	0	0	0	0	39027	0	0	0	0	0	0	0	0	0	0
0	0	0	0	0	0	0	4301	0	0	0	0	0	0	2126	0	0	0	0	0	0	0	0	0	0	0	0	0	0	0	0	0	0	0	0	0	0	0	0	38885	0	0	0	0	0	0	0	0	0	0
0	0	0	0	0	0	0	4280	0	0	0	0	0	0	2110	0	0	0	0	0	0	0	0	0	0	0	0	0	0	0	0	0	0	0	0	0	0	0	0	38743	0	0	0	0	0	0	0	0	0	0
0	0	0	0	0	0	0	4260	0	0	0	0	0	0	2093	0	0	0	0	0	0	0	0	0	0	0	0	0	0	0	0	0	0	0	0	0	0	0	0	38601	0	0	0	0	0	0	0	0	0	0
0	0	0	0	0	0	0	4240	0	0	0	0	0	0	2076	0	0	0	0	0	0	0	0	0	0	0	0	0	0	0	0	0	0	0	0	0	0	0	0	38459	0	0	0	0	0	0	0	0	0	0
0	0	0	0	0	0	0	4219	0	0	0	0	0	0	2060	0	0	0	0	0	0	0	0	0	0	0	0	0	0	0	0	0	0	0	0	0	0	0	0	38317	0	0	0	0	0	0	0	0	0	0
0	0	0	0	0	0	0	4199	0	0	0	0	0	0	2043	0	0	0	0	0	0	0	0	0	0	0	0	0	0	0	0	0	0	0	0	0	0	0	0	38175	0	0	0	0	0	0	0	0	0	0
0	0	0	0	0	0	0	4179	0	0	0	0	0	0	2026	0	0	0	0	0	0	0	0	0	0	0	0	0	0	0	0	0	0	0	0	0	0	0	0	38032	0	0	0	0	0	0	0	0	0	0
0	0	0	0	0	0	0	4158	0	0	0	0	0	0	2010	0	0	0	0	0	0	0	0	0	0	0	0	0	0	0	0	0	0	0	0	0	0	0	0	37890	0	0	0	0	0	0	0	0	0	0
0	0	0	0	0	0	0	4138	0	0	0	0	0	0	1993	0	0	0	0	0	0	0	0	0	0	0	0	0	0	0	0	0	0	0	0	0	0	0	0	37748	0	0	0	0	0	0	0	0	0	0
0	0	0	0	0	0	0	4118	0	0	0	0	0	0	1976	0	0	0	0	0	0	0	0	0	0	0	0	0	0	0	0	0	0	0	0	0	0	0	0	37606	0	0	0	0	0	0	0	0	0	0
0	0	0	0	0	0	0	4097	0	0	0	0	0	0	1960	0	0	0	0	0	0	0	0	0	0	0	0	0	0	0	0	0	0	0	0	0	0	0	0	37464	0	0	0	0	0	0	0	0	0	0
0	0	0	0	0	0	0	4077	0	0	0	0	0	0	1943	0	0	0	0	0	0	0	0	0	0	0	0	0	0	0	0	0	0	0	0	0	0	0	0	37322	0	0	0	0	0	0	0	0	0	0
0	0	0	0	0	0	0	4057	0	0	0	0	0	0	1927	0	0	0	0	0	0	0	0	0	0	0	0	0	0	0	0	0	0	0	0	0	0	0	0	37180	0	0	0	0	0	0	0	0	0	0
0	0	0	0	0	0	0	4036	0	0	0	0	0	0	1910	0	0	0	0	0	0	0	0	0	0	0	0	0	0	0	0	0	0	0	0	0	0	0	0	37038	0	0	0	0	0	0	0	0	0	0
0	0	0	0	0	0	0	4016	0	0	0	0	0	0	1893	0	0	0	0	0	0	0	0	0	0	0	0	0	0	0	0	0	0	0	0	0	0	0	0	36896	0	0	0	0	0	0	0	0	0	0
0	0	0	0	0	0	0	3996	0	0	0	0	0	0	1877	0	0	0	0	0	0	0	0	0	0	0	0	0	0	0	0	0	0	0	0	0	0	0	0	36753	0	0	0	0	0	0	0	0	0	0
0	0	0	0	0	0	0	3975	0	0	0	0	0	0	1860	0	0	0	0	0	0	0	0	0	0	0	0	0	0	0	0	0	0	0	0	0	0	0	0	36611	0	0	0	0	0	0	0	0	0	0
0	0	0	0	0	0	0	3955	0	0	0	0	0	0	1843	0	0	0	0	0	0	0	0	0	0	0	0	0	0	0	0	0	0	0	0	0	0	0	0	36469	0	0	0	0	0	0	0	0	0	0
0	0	0	0	0	0	0	3935	0	0	0	0	0	0	1827	0	0	0	0	0	0	0	0	0	0	0	0	0	0	0	0	0	0	0	0	0	0	0	0	36327	0	0	0	0	0	0	0	0	0	0
0	0	0	0	0	0	0	3914	0	0	0	0	0	0	1810	0	0	0	0	0	0	0	0	0	0	0	0	0	0	0	0	0	0	0	0	0	0	0	0	36185	0	0	0	0	0	0	0	0	0	0
0	0	0	0	0	0	0	3894	0	0	0	0	0	0	1793	0	0	0	0	0	0	0	0	0	0	0	0	0	0	0	0	0	0	0	0	0	0	0	0	36043	0	0	0	0	0	0	0	0	0	0
0	0	0	0	0	0	0	3874	0	0	0	0	0	0	1777	0	0	0	0	0	0	0	0	0	0	0	0	0	0	0	0	0	0	0	0	0	0	0	0	35901	0	0	0	0	0	0	0	0	0	0
0	0	0	0	0	0	0	3853	0	0	0	0	0	0	1760	0	0	0	0	0	0	0	0	0	0	0	0	0	0	0	0	0	0	0	0	0	0	0	0	35759	0	0	0	0	0	0	0	0	0	0
0	0	0	0	0	0	0	3833	0	0	0	0	0	0	1743	0	0	0	0	0	0	0	0	0	0	0	0	0	0	0	0	0	0	0	0	0	0	0	0	35617	0	0	0	0	0	0	0	0	0	0
0	0	0	0	0	0	0	3813	0	0	0	0	0	0	1727	0	0	0	0	0	0	0	0	0	0	0	0	0	0	0	0	0	0	0	0	0	0	0	0	35474	0	0	0	0	0	0	0	0	0	0
0	0	0	0	0	0	0	3792	0	0	0	0	0	0	1710	0	0	0	0	0	0	0	0	0	0	0	0	0	0	0	0	0	0	0	0	0	0	0	0	35332	0	0	0	0	0	0	0	0	0	0
0	0	0	0	0	0	0	3772	0	0	0	0	0	0	1694	0	0	0	0	0	0	0	0	0	0	0	0	0	0	0	0	0	0	0	0	0	0	0	0	35190	0	0	0	0	0	0	0	0	0	0
0	0	0	0	0	0	0	3752	0	0	0	0	0	0	1677	0	0	0	0	0	0	0	0	0	0	0	0	0	0	0	0	0	0	0	0	0	0	0	0	35048	0	0	0	0	0	0	0	0	0	0
0	0	0	0	0	0	0	3668	0	0	0	0	0	0	1660	0	0	0	0	0	0	0	0	0	0	0	0	0	0	0	0	0	0	0	0	0	0	0	0	34959	0	0	0	0	0	0	0	0	0	0
0	0	0	0	0	0	0	3560	0	0	0	0	0	0	1644	0	0	0	0	0	0	0	0	0	0	0	0	0	0	0	0	0	0	0	0	0	0	0	0	34890	0	0	0	0	0	0	0	0	0	0
0	0	0	0	0	0	0	3453	0	0	0	0	0	0	1627	0	0	0	0	0	0	0	0	0	0	0	0	0	0	0	0	0	0	0	0	0	0	0	0	34820	0	0	0	0	0	0	0	0	0	0
0	0	0	0	0	0	0	3345	0	0	0	0	0	0	1613	0	0	0	0	0	0	0	0	0	0	0	0	0	0	0	0	0	0	0	0	0	0	0	0	34751	0	0	0	0	0	0	0	0	0	0
0	0	0	0	0	0	0	3238	0	0	0	0	0	0	1599	0	0	0	0	0	0	0	0	0	0	0	0	0	0	0	0	0	0	0	0	0	0	0	0	34682	0	0	0	0	0	0	0	0	0	0
0	0	0	0	0	0	0	3130	0	0	0	0	0	0	1585	0	0	0	0	0	0	0	0	0	0	0	0	0	0	0	0	0	0	0	0	0	0	0	0	34612	0	0	0	0	0	0	0	0	0	0
0	0	0	0	0	0	0	3023	0	0	0	0	0	0	1572	0	0	0	0	0	0	0	0	0	0	0	0	0	0	0	0	0	0	0	0	0	0	0	0	34543	0	0	0	0	0	0	0	0	0	0
0	0	0	0	0	0	0	2915	0	0	0	0	0	0	1558	0	0	0	0	0	0	0	0	0	0	0	0	0	0	0	0	0	0	0	0	0	0	0	0	34473	0	0	0	0	0	0	0	0	0	0
0	0	0	0	0	0	0	2808	0	0	0	0	0	0	1544	0	0	0	0	0	0	0	0	0	0	0	0	0	0	0	0	0	0	0	0	0	0	0	0	34404	0	0	0	0	0	0	0	0	0	0
0	0	0	0	0	0	0	2700	0	0	0	0	0	0	1531	0	0	0	0	0	0	0	0	0	0	0	0	0	0	0	0	0	0	0	0	0	0	0	0	34334	0	0	0	0	0	0	0	0	0	0
0	0	0	0	0	0	0	2593	0	0	0	0	0	0	1517	0	0	0	0	0	0	0	0	0	0	0	0	0	0	0	0	0	0	0	0	0	0	0	0	34265	0	0	0	0	0	0	0	0	0	0
0	0	0	0	0	0	0	2485	0	0	0	0	0	0	1503	0	0	0	0	0	0	0	0	0	0	0	0	0	0	0	0	0	0	0	0	0	0	0	0	34196	0	0	0	0	0	0	0	0	0	0
0	0	0	0	0	0	0	2378	0	0	0	0	0	0	1490	0	0	0	0	0	0	0	0	0	0	0	0	0	0	0	0	0	0	0	0	0	0	0	0	34126	0	0	0	0	0	0	0	0	0	0
0	0	0	0	0	0	0	2270	0	0	0	0	0	0	1476	0	0	0	0	0	0	0	0	0	0	0	0	0	0	0	0	0	0	0	0	0	0	0	0	34057	0	0	0	0	0	0	0	0	0	0
0	0	0	0	0	0	0	2163	0	0	0	0	0	0	1462	0	0	0	0	0	0	0	0	0	0	0	0	0	0	0	0	0	0	0	0	0	0	0	0	33987	0	0	0	0	0	0	0	0	0	0
0	0	0	0	0	0	0	2055	0	0	0	0	0	0	1449	0	0	0	0	0	0	0	0	0	0	0	0	0	0	0	0	0	0	0	0	0	0	0	0	33918	0	0	0	0	0	0	0	0	0	0
0	0	0	0	0	0	0	1948	0	0	0	0	0	0	1435	0	0	0	0	0	0	0	0	0	0	0	0	0	0	0	0	0	0	0	0	0	0	0	0	33849	0	0	0	0	0	0	0	0	0	0
0	0	0	0	0	0	0	1840	0	0	0	0	0	0	1422	0	0	0	0	0	0	0	0	0	0	0	0	0	0	0	0	0	0	0	0	0	0	0	0	33779	0	0	0	0	0	0	0	0	0	0
0	0	0	0	0	0	0	1733	0	0	0	0	0	0	1408	0	0	0	0	0	0	0	0	0	0	0	0	0	0	0	0	0	0	0	0	0	0	0	0	33710	0	0	0	0	0	0	0	0	0	0
0	0	0	0	0	0	0	1625	0	0	0	0	0	0	1394	0	0	0	0	0	0	0	0	0	0	0	0	0	0	0	0	0	0	0	0	0	0	0	0	33640	0	0	0	0	0	0	0	0	0	0
0	0	0	0	0	0	0	1518	0	0	0	0	0	0	1381	0	0	0	0	0	0	0	0	0	0	0	0	0	0	0	0	0	0	0	0	0	0	0	0	33571	0	0	0	0	0	0	0	0	0	0
0	0	0	0	0	0	0	1410	0	0	0	0	0	0	1367	0	0	0	0	0	0	0	0	0	0	0	0	0	0	0	0	0	0	0	0	0	0	0	0	33501	0	0	0	0	0	0	0	0	0	0
0	0	0	0	0	0	0	1303	0	0	0	0	0	0	1353	0	0	0	0	0	0	0	0	0	0	0	0	0	0	0	0	0	0	0	0	0	0	0	0	33432	0	0	0	0	0	0	0	0	0	0
0	0	0	0	0	0	0	1195	0	0	0	0	0	0	1340	0	0	0	0	0	0	0	0	0	0	0	0	0	0	0	0	0	0	0	0	0	0	0	0	33363	0	0	0	0	0	0	0	0	0	0
0	0	0	0	0	0	0	1088	0	0	0	0	0	0	1326	0	0	0	0	0	0	0	0	0	0	0	0	0	0	0	0	0	0	0	0	0	0	0	0	33293	0	0	0	0	0	0	0	0	0	0
0	0	0	0	0	0	0	980	0	0	0	0	0	0	1312	0	0	0	0	0	0	0	0	0	0	0	0	0	0	0	0	0	0	0	0	0	0	0	0	33224	0	0	0	0	0	0	0	0	0	0
0	0	0	0	0	0	0	873	0	0	0	0	0	0	1299	0	0	0	0	0	0	0	0	0	0	0	0	0	0	0	0	0	0	0	0	0	0	0	0	33154	0	0	0	0	0	0	0	0	0	0
0	0	0	0	0	0	0	765	0	0	0	0	0	0	1285	0	0	0	0	0	0	0	0	0	0	0	0	0	0	0	0	0	0	0	0	0	0	0	0	33085	0	0	0	0	0	0	0	0	0	0
0	0	0	0	0	0	0	658	0	0	0	0	0	0	1271	0	0	0	0	0	0	0	0	0	0	0	0	0	0	0	0	0	0	0	0	0	0	0	0	33016	0	0	0	0	0	0	0	0	0	0
0	0	0	0	0	0	0	550	0	0	0	0	0	0	1258	0	0	0	0	0	0	0	0	0	0	0	0	0	0	0	0	0	0	0	0	0	0	0	0	32946	0	0	0	0	0	0	0	0	0	0
0	0	0	0	0	0	0	443	0	0	0	0	0	0	1244	0	0	0	0	0	0	0	0	0	0	0	0	0	0	0	0	0	0	0	0	0	0	0	0	32877	0	0	0	0	0	0	0	0	0	0
0	0	0	0	0	0	0	335	0	0	0	0	0	0	1230	0	0	0	0	0	0	0	0	0	0	0	0	0	0	0	0	0	0	0	0	0	0	0	0	32807	0	0	0	0	0	0	0	0	0	0
0	0	0	0	0	0	0	228	0	0	0	0	0	0	1217	0	0	0	0	0	0	0	0	0	0	0	0	0	0	0	0	0	0	0	0	0	0	0	0	32738	0	0	0	0	0	0	0	0	0	0
0	0	0	0	0	0	0	120	0	0	0	0	0	0	1203	0	0	0	0	0	0	0	0	0	0	0	0	0	0	0	0	0	0	0	0	0	0	0	0	32668	0	0	0	0	0	0	0	0	0	0
0	0	0	0	0	0	0	13	0	0	0	0	0	0	1189	0	0	0	0	0	0	0	0	0	0	0	0	0	0	0	0	0	0	0	0	0	0	0	0	32599	0	0	0	0	0	0	0	0	0	0
0	0	0	0	0	0	0	0	0	0	0	0	0	0	1176	0	0	0	0	0	0	0	0	0	0	0	0	0	0	0	0	0	0	0	0	0	0	0	0	32530	0	0	0	0	0	0	0	0	0	0
0	0	0	0	0	0	0	0	0	0	0	0	0	0	1162	0	0	0	0	0	0	0	0	0	0	0	0	0	0	0	0	0	0	0	0	0	0	0	0	32460	0	0	0	0	0	0	0	0	0	0
0	0	0	0	0	0	0	0	0	0	0	0	0	0	1149	0	0	0	0	0	0	0	0	0	0	0	0	0	0	0	0	0	0	0	0	0	0	0	0	32391	0	0	0	0	0	0	0	0	0	0
0	0	0	0	0	0	0	0	0	0	0	0	0	0	1135	0	0	0	0	0	0	0	0	0	0	0	0	0	0	0	0	0	0	0	0	0	0	0	0	32321	0	0	0	0	0	0	0	0	0	0
0	0	0	0	0	0	0	0	0	0	0	0	0	0	1121	0	0	0	0	0	0	0	0	0	0	0	0	0	0	0	0	0	0	0	0	0	0	0	0	32252	0	0	0	0	0	0	0	0	0	0
0	0	0	0	0	0	0	0	0	0	0	0	0	0	1108	0	0	0	0	0	0	0	0	0	0	0	0	0	0	0	0	0	0	0	0	0	0	0	0	32183	0	0	0	0	0	0	0	0	0	0
0	0	0	0	0	0	0	0	0	0	0	0	0	0	1094	0	0	0	0	0	0	0	0	0	0	0	0	0	0	0	0	0	0	0	0	0	0	0	0	32113	0	0	0	0	0	0	0	0	0	0
0	0	0	0	0	0	0	0	0	0	0	0	0	0	1080	0	0	0	0	0	0	0	0	0	0	0	0	0	0	0	0	0	0	0	0	0	0	0	0	32044	0	0	0	0	0	0	0	0	0	0
0	0	0	0	0	0	0	0	0	0	0	0	0	0	1067	0	0	0	0	0	0	0	0	0	0	0	0	0	0	0	0	0	0	0	0	0	0	0	0	31974	0	0	0	0	0	0	0	0	0	0
0	0	0	0	0	0	0	0	0	0	0	0	0	0	1053	0	0	0	0	0	0	0	0	0	0	0	0	0	0	0	0	0	0	0	0	0	0	0	0	31905	0	0	0	0	0	0	0	0	0	0
0	0	0	0	0	0	0	0	0	0	0	0	0	0	1039	0	0	0	0	0	0	0	0	0	0	0	0	0	0	0	0	0	0	0	0	0	0	0	0	31835	0	0	0	0	0	0	0	0	0	0
0	0	0	0	0	0	0	0	0	0	0	0	0	0	1026	0	0	0	0	0	0	0	0	0	0	0	0	0	0	0	0	0	0	0	0	0	0	0	0	31766	0	0	0	0	0	0	0	0	0	0
0	0	0	0	0	0	0	0	0	0	0	0	0	0	1012	0	0	0	0	0	0	0	0	0	0	0	0	0	0	0	0	0	0	0	0	0	0	0	0	31697	0	0	0	0	0	0	0	0	0	0
0	0	0	0	0	0	0	0	0	0	0	0	0	0	998	0	0	0	0	0	0	0	0	0	0	0	0	0	0	0	0	0	0	0	0	0	0	0	0	31627	0	0	0	0	0	0	0	0	0	0
0	0	0	0	0	0	0	0	0	0	0	0	0	0	985	0	0	0	0	0	0	0	0	0	0	0	0	0	0	0	0	0	0	0	0	0	0	0	0	31558	0	0	0	0	0	0	0	0	0	0
0	0	0	0	0	0	0	0	0	0	0	0	0	0	971	0	0	0	0	0	0	0	0	0	0	0	0	0	0	0	0	0	0	0	0	0	0	0	0	31488	0	0	0	0	0	0	0	0	0	0
0	0	0	0	0	0	0	0	0	0	0	0	0	0	957	0	0	0	0	0	0	0	0	0	0	0	0	0	0	0	0	0	0	0	0	0	0	0	0	31419	0	0	0	0	0	0	0	0	0	0
0	0	0	0	0	0	0	0	0	0	0	0	0	0	944	0	0	0	0	0	0	0	0	0	0	0	0	0	0	0	0	0	0	0	0	0	0	0	0	31350	0	0	0	0	0	0	0	0	0	0
0	0	0	0	0	0	0	0	0	0	0	0	0	0	930	0	0	0	0	0	0	0	0	0	0	0	0	0	0	0	0	0	0	0	0	0	0	0	0	31280	0	0	0	0	0	0	0	0	0	0
0	0	0	0	0	0	0	0	0	0	0	0	0	0	916	0	0	0	0	0	0	0	0	0	0	0	0	0	0	0	0	0	0	0	0	0	0	0	0	31211	0	0	0	0	0	0	0	0	0	0
0	0	0	0	0	0	0	0	0	0	0	0	0	0	903	0	0	0	0	0	0	0	0	0	0	0	0	0	0	0	0	0	0	0	0	0	0	0	0	31141	0	0	0	0	0	0	0	0	0	0
0	0	0	0	0	0	0	0	0	0	0	0	0	0	889	0	0	0	0	0	0	0	0	0	0	0	0	0	0	0	0	0	0	0	0	0	0	0	0	31072	0	0	0	0	0	0	0	0	0	0
0	0	0	0	0	0	0	0	0	0	0	0	0	0	876	0	0	0	0	0	0	0	0	0	0	0	0	0	0	0	0	0	0	0	0	0	0	0	0	31003	0	0	0	0	0	0	0	0	0	0
0	0	0	0	0	0	0	0	0	0	0	0	0	0	862	0	0	0	0	0	0	0	0	0	0	0	0	0	0	0	0	0	0	0	0	0	0	0	0	30933	0	0	0	0	0	0	0	0	0	0
0	0	0	0	0	0	0	0	0	0	0	0	0	0	848	0	0	0	0	0	0	0	0	0	0	0	0	0	0	0	0	0	0	0	0	0	0	0	0	30864	0	0	0	0	0	0	0	0	0	0
0	0	0	0	0	0	0	0	0	0	0	0	0	0	835	0	0	0	0	0	0	0	0	0	0	0	0	0	0	0	0	0	0	0	0	0	0	0	0	30794	0	0	0	0	0	0	0	0	0	0
0	0	0	0	0	0	0	0	0	0	0	0	0	0	821	0	0	0	0	0	0	0	0	0	0	0	0	0	0	0	0	0	0	0	0	0	0	0	0	30740	0	0	0	0	0	0	0	0	0	0
0	0	0	0	0	0	0	0	0	0	0	0	0	0	807	0	0	0	0	0	0	0	0	0	0	0	0	0	0	0	0	0	0	0	0	0	0	0	0	30723	0	0	0	0	0	0	0	0	0	0
0	0	0	0	0	0	0	0	0	0	0	0	0	0	794	0	0	0	0	0	0	0	0	0	0	0	0	0	0	0	0	0	0	0	0	0	0	0	0	30712	0	0	0	0	0	0	0	0	0	0
0	0	0	0	0	0	0	0	0	0	0	0	0	0	774	0	0	0	0	0	0	0	0	0	0	0	0	0	0	0	0	0	0	0	0	0	0	0	0	30702	0	0	0	0	0	0	0	0	0	0
0	0	0	0	0	0	0	0	0	0	0	0	0	0	734	0	0	0	0	0	0	0	0	0	0	0	0	0	0	0	0	0	0	0	0	0	0	0	0	30691	0	0	0	0	0	0	0	0	0	0
0	0	0	0	0	0	0	0	0	0	0	0	0	0	690	0	0	0	0	0	0	0	0	0	0	0	0	0	0	0	0	0	0	0	0	0	0	0	0	30680	0	0	0	0	0	0	0	0	0	0
0	0	0	0	0	0	0	0	0	0	0	0	0	0	646	0	0	0	0	0	0	0	0	0	0	0	0	0	0	0	0	0	0	0	0	0	0	0	0	30669	0	0	0	0	0	0	0	0	0	0
0	0	0	0	0	0	0	0	0	0	0	0	0	0	601	0	0	0	0	0	0	0	0	0	0	0	0	0	0	0	0	0	0	0	0	0	0	0	0	30659	0	0	0	0	0	0	0	0	0	0
0	0	0	0	0	0	0	0	0	0	0	0	0	0	557	0	0	0	0	0	0	0	0	0	0	0	0	0	0	0	0	0	0	0	0	0	0	0	0	30648	0	0	0	0	0	0	0	0	0	0
0	0	0	0	0	0	0	0	0	0	0	0	0	0	513	0	0	0	0	0	0	0	0	0	0	0	0	0	0	0	0	0	0	0	0	0	0	0	0	30637	0	0	0	0	0	0	0	0	0	0
0	0	0	0	0	0	0	0	0	0	0	0	0	0	469	0	0	0	0	0	0	0	0	0	0	0	0	0	0	0	0	0	0	0	0	0	0	0	0	30626	0	0	0	0	0	0	0	0	0	0
0	0	0	0	0	0	0	0	0	0	0	0	0	0	425	0	0	0	0	0	0	0	0	0	0	0	0	0	0	0	0	0	0	0	0	0	0	0	0	30616	0	0	0	0	0	0	0	0	0	0
0	0	0	0	0	0	0	0	0	0	0	0	0	0	380	0	0	0	0	0	0	0	0	0	0	0	0	0	0	0	0	0	0	0	0	0	0	0	0	30605	0	0	0	0	0	0	0	0	0	0
0	0	0	0	0	0	0	0	0	0	0	0	0	0	336	0	0	0	0	0	0	0	0	0	0	0	0	0	0	0	0	0	0	0	0	0	0	0	0	30594	0	0	0	0	0	0	0	0	0	0
0	0	0	0	0	0	0	0	0	0	0	0	0	0	292	0	0	0	0	0	0	0	0	0	0	0	0	0	0	0	0	0	0	0	0	0	0	0	0	30583	0	0	0	0	0	0	0	0	0	0
0	0	0	0	0	0	0	0	0	0	0	0	0	0	248	0	0	0	0	0	0	0	0	0	0	0	0	0	0	0	0	0	0	0	0	0	0	0	0	30573	0	0	0	0	0	0	0	0	0	0
0	0	0	0	0	0	0	0	0	0	0	0	0	0	204	0	0	0	0	0	0	0	0	0	0	0	0	0	0	0	0	0	0	0	0	0	0	0	0	30562	0	0	0	0	0	0	0	0	0	0
6	0	0	0	0	0	0	0	0	0	0	0	0	0	160	0	0	0	0	0	0	0	0	0	0	0	0	0	0	0	0	0	0	0	0	0	0	0	0	30551	0	0	0	0	0	0	0	0	0	0
58	0	0	0	0	0	0	0	0	0	0	0	0	0	115	0	0	0	0	0	0	0	0	0	0	0	0	0	0	0	0	0	0	0	0	0	0	0	0	30540	0	0	0	0	0	0	0	0	0	0
109	0	0	0	0	0	0	0	0	0	0	0	0	0	71	0	0	0	0	0	0	0	0	0	0	0	0	0	0	0	0	0	0	0	0	0	0	0	0	30530	0	0	0	0	0	0	0	0	0	0
161	0	0	0	0	0	0	0	0	0	0	0	0	0	27	0	0	0	0	0	0	0	0	0	0	0	0	0	0	0	0	0	0	0	0	0	0	0	0	30519	0	0	0	0	0	0	0	0	0	0
212	0	0	0	0	0	0	0	0	0	0	0	0	0	0	0	0	0	0	0	0	0	0	0	0	0	0	0	0	0	0	0	0	0	0	0	0	0	0	30508	0	0	0	0	0	0	0	0	0	0
263	0	0	0	0	0	0	0	0	0	0	0	0	0	0	0	0	0	0	0	0	0	0	0	0	0	0	0	0	0	0	0	0	0	0	0	0	0	0	30497	0	0	0	0	0	0	0	0	0	0
315	0	0	0	0	0	0	0	0	0	0	0	0	0	0	0	0	0	0	0	0	0	0	0	0	0	0	0	0	0	0	0	0	0	0	0	0	0	0	30487	0	0	0	0	0	0	0	0	0	0
366	0	0	0	0	0	0	0	0	0	0	0	0	0	0	0	0	0	0	0	0	0	0	0	0	0	0	0	0	0	0	0	0	0	0	0	0	0	0	30476	0	0	0	0	0	0	0	0	0	0
418	0	0	0	0	0	0	0	0	0	0	0	0	0	0	0	0	0	0	0	0	0	0	0	0	0	0	0	0	0	0	0	0	0	0	0	0	0	0	30465	0	0	0	0	0	0	0	0	0	0
469	0	0	0	0	0	0	0	0	0	0	0	0	0	0	0	0	0	0	0	0	0	0	0	0	0	0	0	0	0	0	0	0	0	0	0	0	0	0	30454	0	0	0	0	0	0	0	0	0	0
520	0	0	0	0	0	0	0	0	0	0	0	0	0	0	0	0	0	0	0	0	0	0	0	0	0	0	0	0	0	0	0	0	0	0	0	0	0	0	30443	0	0	0	0	0	0	0	0	0	0
572	0	0	0	0	0	0	0	0	0	0	0	0	0	0	0	0	0	0	0	0	0	0	0	0	0	0	0	0	0	0	0	0	0	0	0	0	0	0	30433	0	0	0	0	0	0	0	0	0	0
623	0	0	0	0	0	0	0	0	0	0	0	0	0	0	0	0	0	0	0	0	0	0	0	0	0	0	0	0	0	0	0	0	0	0	0	0	0	0	30422	0	0	0	0	0	0	0	0	0	0
675	0	0	0	0	0	0	0	0	0	0	0	0	0	0	0	0	0	0	0	0	0	0	0	0	0	0	0	0	0	0	0	0	0	0	0	0	0	0	30411	0	0	0	0	0	0	0	0	0	0
726	0	0	0	0	0	0	0	0	0	0	0	0	0	0	0	0	0	0	0	0	0	0	0	0	0	0	0	0	0	0	0	0	0	0	0	0	0	0	30400	0	0	0	0	0	0	0	0	0	0
777	0	0	0	0	0	0	0	0	0	0	0	0	0	0	0	0	0	0	0	0	0	0	0	0	0	0	0	0	0	0	0	0	0	0	0	0	0	0	30390	0	0	0	0	0	0	0	0	0	0
829	0	0	0	0	0	0	0	0	0	0	0	0	0	0	0	0	0	0	0	0	0	0	0	0	0	0	0	0	0	0	0	0	0	0	0	0	0	0	30379	0	0	0	0	0	0	0	0	0	0
880	0	0	0	0	0	0	0	0	0	0	0	0	0	0	0	0	0	0	0	0	0	0	0	0	0	0	0	0	0	0	0	0	0	0	0	0	0	0	30368	0	0	0	0	0	0	0	0	0	0
932	0	0	0	0	0	0	0	0	0	0	0	0	0	0	0	0	0	0	0	0	0	0	0	0	0	0	0	0	0	0	0	0	0	0	0	0	0	0	30357	0	0	0	0	0	0	0	0	0	0
983	0	0	0	0	0	0	0	0	0	0	0	0	0	0	0	0	0	0	0	0	0	0	0	0	0	0	0	0	0	0	0	0	0	0	0	0	0	0	30347	0	0	0	0	0	0	0	0	0	0
1034	0	0	0	0	0	0	0	0	0	0	0	0	0	0	0	0	0	0	0	0	0	0	0	0	0	0	0	0	0	0	0	0	0	0	0	0	0	0	30336	0	0	0	0	0	0	0	0	0	0
1086	0	0	0	0	0	0	0	0	0	0	0	0	0	0	0	0	0	0	0	0	0	0	0	0	0	0	0	0	0	0	0	0	0	0	0	0	0	0	30325	0	0	0	0	0	0	0	0	0	0
1137	0	0	0	0	0	0	0	0	0	0	0	0	0	0	0	0	0	0	0	0	0	0	0	0	0	0	0	0	0	0	0	0	0	0	0	0	0	0	30314	0	0	0	0	0	0	0	0	0	0
1189	0	0	0	0	0	0	0	0	0	0	0	0	0	0	0	0	0	0	0	0	0	0	0	0	0	0	0	0	0	0	0	0	0	0	0	0	0	0	30304	0	0	0	0	0	0	0	0	0	0
1240	0	0	0	0	0	0	0	0	0	0	0	0	0	0	0	0	0	0	0	0	0	0	0	0	0	0	0	0	0	0	0	0	0	0	0	0	0	0	30293	0	0	0	0	0	0	0	0	0	0
1291	0	0	0	0	0	0	0	0	0	0	0	0	0	0	0	0	0	0	0	0	0	0	0	0	0	0	0	0	0	0	0	0	0	0	0	0	0	0	30282	0	0	0	0	0	0	0	0	0	0
1343	0	0	0	0	0	0	0	0	0	0	0	0	0	0	0	0	0	0	0	0	0	0	0	0	0	0	0	0	0	0	0	0	0	0	0	0	0	0	30271	0	0	0	0	0	0	0	0	0	0
1394	0	0	0	0	0	0	0	0	0	0	0	0	0	0	0	0	0	0	0	0	0	0	0	0	0	0	0	0	0	0	0	0	0	0	0	0	0	0	30261	0	0	0	0	0	0	0	0	0	0
1446	0	0	0	0	0	0	0	0	0	0	0	0	0	0	0	0	0	0	0	0	0	0	0	0	0	0	0	0	0	0	0	0	0	0	0	0	0	0	30250	0	0	0	0	0	0	0	0	0	0
1497	0	0	0	0	0	0	0	0	0	0	0	0	0	0	0	0	0	0	0	0	0	0	0	0	0	0	0	0	0	0	0	0	0	0	0	0	0	0	30239	0	0	0	0	0	0	0	0	0	0
1548	0	0	0	0	0	0	0	0	0	0	0	0	0	0	0	0	0	0	0	0	0	0	0	0	0	0	0	0	0	0	0	0	0	0	0	0	0	0	30228	0	0	0	0	0	0	0	0	0	0
1600	0	0	0	0	0	0	0	0	0	0	0	0	0	0	0	0	0	0	0	0	0	0	0	0	0	0	0	0	0	0	0	0	0	0	0	0	0	0	30218	0	0	0	0	0	0	0	0	0	0
1651	0	0	0	0	0	0	0	0	0	0	0	0	0	0	0	0	0	0	0	0	0	0	0	0	0	0	0	0	0	0	0	0	0	0	0	0	0	0	30207	0	0	0	0	0	0	0	0	0	0
1703	0	0	0	0	0	0	0	0	0	0	0	0	0	0	0	0	0	0	0	0	0	0	0	0	0	0	0	0	0	0	0	0	0	0	0	0	0	0	30196	0	0	0	0	0	0	0	0	0	0
1754	0	0	0	0	0	0	0	0	0	0	0	0	0	0	0	0	0	0	0	0	0	0	0	0	0	0	0	0	0	0	0	0	0	0	0	0	0	0	30185	0	0	0	0	0	0	0	0	0	0
1802	0	0	0	0	0	0	0	0	0	0	0	0	0	0	0	0	0	0	0	0	0	0	0	0	0	0	0	0	0	0	0	0	0	0	0	0	0	0	30174	0	0	0	0	0	0	0	0	0	0
1803	0	0	0	0	0	0	0	0	0	0	0	0	0	0	0	0	0	0	0	0	0	0	0	0	0	0	0	0	0	0	0	0	0	0	0	0	0	0	30164	0	0	0	0	0	0	0	0	0	0
1802	0	0	0	0	0	0	0	0	0	0	0	0	0	0	0	0	0	0	0	0	0	0	0	0	0	0	0	0	0	0	0	0	0	0	0	0	0	0	30153	0	0	0	0	0	0	0	0	0	0
1800	0	0	0	0	0	0	0	0	0	0	0	0	0	0	0	0	0	0	0	0	0	0	0	0	0	0	0	0	0	0	0	0	0	0	0	0	0	0	30142	0	0	0	0	0	0	0	0	0	0
1799	0	0	0	0	0	0	0	0	0	0	0	0	0	0	0	0	0	0	0	0	0	0	0	0	0	0	0	0	0	0	0	0	0	0	0	0	0	0	30131	0	0	0	0	0	0	0	0	0	0
1798	0	0	0	0	0	0	0	0	0	0	0	0	0	0	0	0	0	0	0	0	0	0	0	0	0	0	0	0	0	0	0	0	0	0	0	0	0	0	30121	0	0	0	0	0	0	0	0	0	0
1796	0	0	0	0	0	0	0	0	0	0	0	0	0	0	0	0	0	0	0	0	0	0	0	0	0	0	0	0	0	0	0	0	0	0	0	0	0	0	30110	0	0	0	0	0	0	0	0	0	0
1795	0	0	0	0	0	0	0	0	0	0	0	0	0	0	0	0	0	0	0	0	0	0	0	0	0	0	0	0	0	0	0	0	0	0	0	0	23	0	30099	0	0	0	0	0	0	0	0	0	0
1793	0	0	0	0	0	0	0	0	0	0	0	0	0	0	0	0	0	0	0	0	0	0	0	0	0	0	0	0	0	0	0	0	0	0	0	0	96	0	30088	0	0	0	0	0	0	0	0	0	0
1792	0	0	0	0	0	0	0	0	0	0	0	0	0	0	0	0	0	0	0	0	0	0	0	0	0	0	0	0	0	0	0	0	0	0	0	0	169	0	30078	0	0	0	0	0	0	0	0	0	0
1791	0	0	0	0	0	0	0	0	0	0	0	0	0	0	0	0	0	0	0	0	0	0	0	0	0	0	0	0	0	0	0	0	0	0	0	0	192	0	30055	0	0	0	0	0	0	0	0	0	0
1789	0	0	0	0	0	0	0	0	0	0	0	0	0	0	0	0	0	0	0	0	0	0	0	0	0	0	0	0	0	0	0	0	0	0	0	0	161	0	30018	0	0	0	0	0	0	0	0	0	0
1788	0	0	0	0	0	0	0	0	0	0	0	0	0	0	0	0	0	0	0	0	0	0	0	0	0	0	0	0	0	0	0	0	0	0	0	0	126	0	29981	0	0	0	0	0	0	0	0	0	0
1786	0	0	0	0	0	0	0	0	0	0	0	0	0	0	0	0	0	0	0	0	0	0	0	0	0	0	0	0	0	0	0	0	0	0	0	0	91	0	29944	0	0	0	0	0	0	0	0	0	0
1785	0	0	0	0	0	0	0	0	0	0	0	0	0	0	0	0	0	0	0	0	0	0	0	0	0	0	0	0	0	0	0	0	0	0	0	0	56	0	29907	0	0	0	0	0	0	0	0	0	0
1784	0	0	0	0	0	0	0	0	0	0	0	0	0	0	0	0	0	0	0	0	0	0	0	0	0	0	0	0	0	0	0	0	0	0	0	0	22	0	29870	0	0	0	0	0	0	0	0	0	0
1782	0	0	0	0	0	0	0	0	0	0	0	0	0	0	0	0	0	0	0	0	0	0	0	0	0	0	0	0	0	0	0	0	0	0	0	0	0	0	29833	0	0	0	0	0	0	0	0	0	0
1781	0	0	0	0	0	0	0	0	0	0	0	0	0	0	0	0	0	0	0	0	0	0	0	0	0	0	0	0	0	0	0	0	0	0	0	0	0	0	29796	0	0	0	0	0	0	0	0	0	0
1779	0	0	0	0	0	0	0	0	0	0	0	0	0	0	0	0	0	0	0	0	0	0	0	0	0	0	0	0	0	0	0	0	0	0	0	0	0	0	29759	0	0	0	0	0	0	0	0	0	0
1778	0	0	0	0	0	0	0	0	0	0	0	0	0	0	0	0	0	0	0	0	0	0	0	0	0	0	0	0	0	0	0	0	0	0	0	0	0	0	29722	0	0	0	0	0	0	0	0	0	0
1777	0	0	0	0	0	0	0	0	0	0	0	0	0	0	0	0	0	0	0	0	0	0	0	0	0	0	0	0	0	0	0	0	0	0	0	0	0	0	29685	0	0	0	0	0	0	0	0	0	0
1775	0	0	0	0	0	0	0	0	0	0	0	0	0	0	0	0	0	0	0	0	0	0	0	0	0	0	0	0	0	0	0	0	0	0	0	0	0	0	29648	0	0	0	0	0	0	0	0	0	0
1774	0	0	0	0	0	0	0	0	0	0	0	0	0	0	0	0	0	0	0	0	0	0	0	0	0	0	0	0	0	0	0	0	0	0	0	0	0	0	29611	0	0	0	0	0	0	0	0	0	0
1772	0	0	0	0	0	0	0	0	0	0	0	0	0	0	0	0	0	0	0	0	0	0	0	0	0	0	0	0	0	0	0	0	0	0	0	0	0	0	29574	0	0	0	0	0	0	0	0	0	0
1771	0	0	0	0	0	0	0	0	0	0	0	0	0	0	0	0	0	0	0	0	0	0	0	0	0	0	0	0	0	0	0	0	0	0	0	0	0	0	29537	0	0	0	0	0	0	0	0	0	0
1770	0	0	0	0	0	0	0	0	0	0	0	0	0	0	0	0	0	0	0	0	0	0	0	0	0	0	0	0	0	0	0	0	0	0	0	0	0	0	29500	0	0	0	0	0	0	0	0	0	0
1768	0	0	0	0	0	0	0	0	0	0	0	0	0	0	0	0	0	0	0	0	0	0	0	0	0	0	0	0	0	0	0	0	0	0	0	0	0	0	29462	0	0	0	0	0	0	0	0	0	0
1767	0	0	0	0	0	0	0	0	0	0	0	0	0	0	0	0	0	0	0	0	0	0	0	0	0	0	0	0	0	0	0	0	0	0	0	0	0	0	29425	0	0	0	0	0	0	0	0	0	0
1765	0	0	0	0	0	0	0	0	0	0	0	0	0	0	0	0	0	0	0	0	0	0	0	0	0	0	0	0	0	0	0	0	0	0	0	0	0	0	29388	0	0	0	0	0	0	0	0	0	0
1764	0	0	0	0	0	0	0	0	0	0	0	0	0	0	0	0	0	0	0	0	0	0	0	0	0	0	0	0	0	0	0	0	0	0	0	0	0	0	29351	0	0	0	0	0	0	0	0	0	0
1763	0	0	0	0	0	0	0	0	0	0	0	0	0	0	0	0	0	0	0	0	0	0	0	0	0	0	0	0	0	0	0	0	0	0	0	0	0	0	29314	0	0	0	0	0	0	0	0	0	0
1761	0	0	0	0	0	0	0	0	0	0	0	0	0	0	0	0	0	0	0	0	0	0	0	0	0	0	0	0	0	0	0	0	0	0	0	0	0	0	29277	0	0	0	0	0	0	0	0	0	0
1760	0	0	0	0	0	0	0	0	0	0	0	0	0	0	0	0	0	0	0	0	0	0	0	0	0	0	0	0	0	0	0	0	0	0	0	0	0	0	29240	0	0	0	0	0	0	0	0	0	0
1758	0	0	0	0	0	0	0	0	0	0	0	0	0	0	0	0	0	0	0	0	0	0	0	0	0	0	0	0	0	0	0	0	0	0	0	0	0	0	29203	0	0	0	0	0	0	0	0	0	0
1757	0	0	0	0	0	0	0	0	0	0	0	0	0	0	0	0	0	0	0	0	0	0	0	0	0	0	0	0	0	0	0	0	0	0	0	0	0	0	29166	0	0	0	0	0	0	0	0	0	0
1756	0	0	0	0	0	0	0	0	0	0	0	0	0	0	0	0	0	0	0	0	0	0	0	0	0	0	0	0	0	0	0	0	0	0	0	0	0	0	29129	0	0	0	0	0	0	0	0	0	0
1754	0	0	0	0	0	0	0	0	0	0	0	0	0	0	0	0	0	0	0	0	0	0	0	0	0	0	0	0	0	0	0	0	0	0	0	0	0	0	29092	0	0	0	0	0	0	0	0	0	0
1753	0	0	0	0	0	0	0	0	0	0	0	0	0	0	0	0	0	0	0	0	0	0	0	0	0	0	0	0	0	0	0	0	0	0	0	0	0	0	29055	0	0	0	0	0	0	0	0	0	0
1752	0	0	0	0	0	0	0	0	0	0	0	0	0	0	0	0	0	0	0	0	0	0	0	0	0	0	0	0	0	0	0	0	0	0	0	0	0	0	29018	0	0	0	0	0	0	0	0	0	0
1750	0	0	0	0	0	0	0	0	0	0	0	0	0	0	0	0	0	0	0	0	0	0	0	0	0	0	0	0	0	0	0	0	0	0	0	0	0	0	28981	0	0	0	0	0	0	0	0	0	0
1749	0	0	0	0	0	0	0	0	0	0	0	0	0	0	0	0	0	0	0	0	0	0	0	0	0	0	0	0	0	0	0	0	0	0	0	0	0	0	28944	0	0	0	0	0	0	0	0	0	0
1747	0	0	0	0	0	0	0	0	0	0	0	0	0	0	0	0	0	0	0	0	0	0	0	0	0	0	0	0	0	0	0	0	0	0	0	0	0	0	28907	0	0	0	0	0	0	0	0	0	0
1746	0	0	0	0	0	0	0	0	0	0	0	0	0	0	0	0	0	0	0	0	0	0	0	0	0	0	0	0	0	0	0	0	0	0	0	0	0	0	28869	0	0	0	0	0	0	0	0	0	0
1745	0	0	0	0	0	0	0	0	0	0	0	0	0	0	0	0	0	0	0	0	0	0	0	0	0	0	0	0	0	0	0	0	0	0	0	0	0	0	28832	0	0	0	0	0	0	0	0	0	0
1743	0	0	0	0	0	0	0	0	0	0	0	0	0	0	0	0	0	0	0	0	0	0	0	0	0	0	0	0	0	0	0	0	0	0	0	0	0	0	28795	0	0	0	0	0	0	0	0	0	0
1742	0	0	0	0	0	0	0	0	0	0	0	0	0	0	0	0	0	0	0	0	0	0	0	0	0	0	0	0	0	0	0	0	0	0	0	0	0	0	28758	0	0	0	0	0	0	0	0	0	0
1740	0	0	0	0	0	0	0	0	0	0	0	0	0	0	0	0	0	0	0	0	0	0	0	0	0	0	0	0	0	0	0	0	0	0	0	0	0	0	28721	0	0	0	0	0	0	0	0	0	0
1739	0	0	0	0	0	0	0	0	0	0	0	0	0	0	0	0	0	0	0	0	0	0	0	0	0	0	0	0	0	0	0	0	0	0	0	0	0	0	28684	0	0	0	0	0	0	0	0	0	0
1738	0	0	0	0	0	0	0	0	0	0	0	0	0	0	0	0	0	0	0	0	0	0	0	0	0	0	0	0	0	0	0	0	0	0	0	0	0	0	28647	0	0	0	0	0	0	0	0	0	0
1736	0	0	0	0	0	0	0	0	0	0	0	0	0	0	0	0	0	0	0	0	0	0	0	0	0	0	0	0	0	0	0	0	0	0	0	0	0	0	28610	0	0	0	0	0	0	0	0	0	0
1735	0	0	0	0	0	0	0	0	0	0	0	0	0	0	0	0	0	0	0	0	0	0	0	0	0	0	0	0	0	0	0	0	0	0	0	0	0	0	28573	0	0	0	0	0	0	0	0	0	0
1733	0	0	0	0	0	0	0	0	0	0	0	0	0	0	0	0	0	0	0	0	0	0	0	0	0	0	0	0	0	0	0	0	0	0	0	0	0	0	28536	0	0	0	0	0	0	0	0	0	0
1732	0	0	0	0	0	0	0	0	0	0	0	0	0	0	0	0	0	0	0	0	0	0	0	0	0	0	0	0	0	0	0	0	0	0	0	0	0	0	28499	0	0	0	0	0	0	0	0	0	0
1731	0	0	0	0	0	0	0	0	0	0	0	0	0	0	0	0	0	0	0	0	0	0	0	0	0	0	0	0	0	0	0	0	0	0	0	0	0	0	28462	0	0	0	0	0	0	0	0	0	0
1729	0	0	0	0	0	0	0	0	0	0	0	0	0	0	0	0	0	0	0	0	0	0	0	0	0	0	0	0	0	0	0	0	0	0	0	0	0	0	28425	0	0	0	0	0	0	0	0	0	0
1728	0	0	0	0	0	0	0	0	0	0	0	0	0	0	0	0	0	0	0	0	0	0	0	0	0	0	0	0	0	0	0	0	0	0	0	0	0	0	28388	0	0	0	0	0	0	0	0	0	0
1726	0	0	0	0	0	0	0	0	0	0	0	0	0	0	0	0	0	0	0	0	0	0	0	0	0	0	0	0	0	0	0	0	0	0	0	0	0	0	28351	0	0	0	0	0	0	0	0	0	0
1725	0	0	0	0	0	0	0	0	0	0	0	0	0	0	0	0	0	0	0	0	0	0	0	0	0	0	0	0	0	0	0	0	0	0	0	0	0	0	28313	0	0	0	0	0	0	0	0	0	0
1724	0	0	0	0	0	0	0	0	0	0	0	0	0	0	0	0	0	0	0	0	0	0	0	0	0	0	0	0	0	0	0	0	0	0	0	0	0	0	28276	0	0	0	0	0	0	0	0	0	0
1724	0	0	0	0	0	0	0	0	0	0	0	0	0	0	0	0	0	0	0	0	0	0	0	0	0	0	0	0	0	0	0	0	0	0	0	0	0	0	28239	0	0	0	0	0	0	0	0	0	0
1736	0	0	0	0	0	0	0	0	0	0	0	0	0	0	0	0	0	0	0	0	0	0	0	0	0	0	0	0	0	0	0	0	0	0	0	0	0	0	28202	0	0	0	0	0	0	0	0	0	0
1755	0	0	0	0	0	0	0	0	0	0	0	0	0	0	0	0	0	0	0	0	0	0	0	0	0	0	0	0	0	0	0	0	0	0	0	0	0	0	28165	0	0	0	0	0	0	0	0	0	0
1773	0	0	0	0	0	0	0	0	0	0	0	0	0	0	0	0	0	0	0	0	0	0	0	0	0	0	0	0	0	0	0	0	0	0	0	0	0	0	28128	0	0	0	0	0	0	0	0	0	0
1792	0	0	0	0	0	0	0	0	0	0	0	0	0	0	0	0	0	0	0	0	0	0	0	0	0	0	0	0	0	0	0	0	0	0	0	0	0	0	28091	0	0	0	0	0	0	0	0	0	0
1810	0	0	0	0	0	0	0	0	0	0	0	0	0	0	0	0	0	0	0	0	0	0	0	0	0	0	0	0	0	0	0	0	0	0	0	0	0	0	28054	0	0	0	0	0	0	0	0	0	0
1829	0	0	0	0	0	0	0	0	0	0	0	0	0	0	0	0	0	0	0	0	0	0	0	0	0	0	0	0	0	0	0	0	0	0	0	0	0	0	28017	0	0	0	0	0	0	0	0	0	0
1847	0	0	0	0	0	0	0	0	0	0	0	0	0	0	0	0	0	0	0	0	0	0	0	0	0	0	0	0	0	0	0	0	0	0	0	0	0	0	27980	0	0	0	0	0	0	0	0	0	0
1866	0	0	0	0	0	0	0	0	0	0	0	0	0	0	0	0	0	0	0	0	0	0	0	0	0	0	0	0	0	0	0	0	0	0	0	0	0	0	27943	0	0	0	0	0	0	0	0	0	0
1884	0	0	0	0	0	0	0	0	0	0	0	0	0	0	0	0	0	0	0	0	0	0	0	0	0	0	0	0	0	0	0	0	0	0	0	0	0	0	27906	0	0	0	0	0	0	0	0	0	0
1903	0	0	0	0	0	0	0	0	0	0	0	0	0	0	0	0	0	0	0	0	0	0	0	0	0	0	0	0	0	0	0	0	0	0	0	0	0	0	27877	0	0	0	0	0	0	0	0	0	0
1921	0	0	0	0	0	0	0	0	0	0	0	0	0	0	0	0	0	0	0	0	0	0	0	0	0	0	0	0	0	0	0	0	0	0	0	0	0	0	27879	0	0	0	0	0	0	0	0	0	0
1940	0	0	0	0	0	0	0	0	0	0	0	0	0	0	0	0	0	0	0	0	0	0	0	0	0	0	0	0	0	0	0	0	0	0	0	0	0	0	27883	0	0	0	0	0	0	0	0	0	0
1958	0	0	0	0	0	0	0	0	0	0	34	0	0	0	0	0	0	0	0	0	0	0	0	0	0	0	0	0	0	0	0	0	0	0	0	0	0	0	27888	0	0	0	0	0	0	0	0	0	0
1977	0	0	0	0	0	0	0	0	0	0	67	0	0	0	0	0	0	0	0	0	0	0	0	0	0	0	0	0	0	0	0	0	0	0	0	0	0	0	27893	0	0	0	0	0	0	0	0	0	0
1995	0	0	0	0	0	0	0	0	0	0	101	0	0	0	0	0	0	0	0	0	0	0	0	0	0	0	0	0	0	0	0	0	0	0	0	0	0	0	27897	0	0	0	0	0	0	0	0	0	0
2013	0	0	0	0	0	0	0	0	0	0	134	0	0	0	0	0	0	0	0	0	0	0	0	0	0	0	0	0	0	0	0	0	0	0	0	0	0	0	27902	0	0	0	0	0	0	0	0	0	0
2032	0	0	0	0	0	0	0	0	0	0	168	0	0	0	0	0	0	0	0	0	0	0	0	0	0	0	0	0	3	0	0	0	0	0	0	0	0	0	27906	0	0	0	0	0	0	0	0	0	0
2050	0	0	0	0	0	0	0	0	0	0	201	0	0	0	0	0	0	0	0	0	0	0	0	0	0	0	0	0	55	0	0	0	0	0	0	0	0	0	27911	0	0	0	0	0	0	0	0	0	0
2069	0	0	0	0	0	0	0	0	0	0	234	0	0	0	0	0	0	0	0	0	0	0	0	0	0	0	0	0	108	0	0	0	0	0	0	0	0	0	27915	0	0	0	0	0	0	0	0	0	0
2087	0	0	0	0	0	0	0	0	0	0	268	0	0	0	0	0	0	0	0	0	0	0	0	0	0	0	0	0	160	0	0	0	0	0	0	0	0	0	27920	0	0	0	0	0	0	0	0	0	0
2106	0	0	0	0	0	0	0	0	0	0	301	0	0	0	0	0	0	0	0	0	0	0	0	0	0	0	0	0	212	0	0	0	0	0	0	0	0	0	27925	0	0	0	0	0	0	0	0	0	0
2124	0	0	0	0	0	0	0	0	0	0	335	0	0	0	0	0	0	0	0	0	0	0	0	0	0	0	0	0	264	0	0	0	0	0	0	0	0	0	27929	0	0	0	0	0	0	0	0	0	0
2143	0	0	0	0	0	0	0	0	0	0	368	0	0	0	0	0	0	0	0	0	0	0	0	0	0	0	0	0	316	0	0	0	0	0	0	0	0	0	27934	0	0	0	0	0	0	0	0	0	0
2161	0	0	0	0	0	0	0	0	0	0	402	0	0	0	0	0	0	0	0	0	0	0	0	0	0	0	0	0	369	0	0	0	0	0	0	0	0	0	27938	0	0	0	0	0	0	0	0	0	0
2180	0	0	0	0	0	0	0	0	0	0	435	0	0	0	0	0	0	0	0	36	0	0	0	0	0	0	0	0	421	0	0	0	0	0	0	0	26	0	27943	0	0	0	0	0	0	0	0	0	0
2198	0	0	0	0	0	0	0	0	0	0	468	0	0	0	0	0	0	0	0	115	0	0	0	0	0	0	0	0	473	0	0	0	0	0	0	0	150	0	27947	0	0	0	0	0	0	0	0	0	0
2217	0	0	0	0	0	0	0	0	0	0	502	0	0	0	0	0	0	0	0	193	0	0	0	0	0	0	0	0	525	0	0	0	0	0	0	0	275	0	27952	0	0	0	0	0	0	0	0	0	0
2235	0	0	0	0	0	0	0	0	0	0	535	0	0	0	0	0	0	0	0	272	0	0	0	0	0	0	0	0	577	0	0	0	0	0	0	0	399	0	27956	0	0	0	0	0	0	0	0	0	0
2254	0	0	0	0	0	0	0	0	0	0	569	0	0	0	0	0	0	0	0	350	0	0	0	0	0	0	0	0	630	0	0	0	0	0	0	23	523	0	27961	0	0	0	0	0	0	0	0	0	0
2272	0	0	0	0	0	0	0	0	0	0	602	0	0	0	0	0	0	0	0	429	0	0	0	0	0	0	0	0	682	0	0	0	0	0	0	71	647	0	27966	0	0	0	0	0	0	0	0	0	0
2291	0	0	0	0	0	0	0	0	0	0	636	0	0	0	0	0	0	0	0	507	0	0	0	0	0	0	0	0	734	0	0	0	0	0	0	120	771	0	27970	0	0	0	0	0	0	0	0	0	0
2309	0	0	0	0	0	0	0	0	0	0	669	0	0	0	0	0	0	0	0	586	0	0	0	0	0	0	0	0	786	0	0	0	0	0	0	168	896	0	27975	0	0	0	0	0	0	0	0	0	0
2328	0	0	0	0	0	0	0	0	0	0	703	0	0	0	0	0	0	0	0	664	0	0	0	0	0	0	0	0	838	0	0	0	0	0	0	216	1020	0	27979	0	0	0	0	0	0	0	0	0	0
2346	0	0	0	0	0	0	0	0	0	0	736	0	0	0	0	0	0	0	0	743	0	0	0	0	0	0	0	0	891	0	0	0	0	0	0	265	1144	0	27984	0	0	0	0	0	0	0	0	0	0
2364	0	0	0	0	0	0	0	0	0	0	769	0	0	0	0	0	0	0	0	821	0	0	0	0	0	0	0	0	943	0	0	0	0	0	0	313	1268	0	27988	0	0	0	0	0	0	0	0	0	0
2383	0	0	0	0	0	0	0	0	0	0	803	0	0	0	0	0	0	0	0	900	0	0	0	0	0	0	0	0	995	0	0	0	0	0	0	362	1392	0	27993	0	0	0	0	0	0	0	0	0	0
2401	0	0	0	0	0	0	0	0	0	0	836	0	0	0	0	0	0	0	0	978	0	0	0	0	0	0	0	0	1047	7	0	0	0	0	0	410	1517	0	27998	0	0	0	0	0	0	0	0	0	0
2420	0	0	0	0	0	0	0	0	0	0	870	0	0	0	0	0	0	0	0	1057	0	0	0	0	0	0	0	0	1099	28	0	0	0	0	0	459	1641	0	28002	0	0	0	0	0	0	0	0	0	0
2438	0	0	0	0	0	0	0	0	0	0	903	0	0	0	0	0	0	0	0	1135	0	0	0	0	0	0	0	0	1152	49	0	0	0	0	0	507	1765	0	28007	0	0	0	0	0	0	0	0	0	0
2457	0	0	0	0	0	0	0	0	0	0	937	0	0	0	0	0	0	0	0	1214	0	0	0	0	0	0	0	0	1204	71	0	0	0	0	0	555	1889	0	28011	0	0	0	0	0	0	0	0	0	0
2475	0	0	0	0	0	0	0	0	0	0	970	0	0	0	0	0	0	0	0	1292	0	0	0	0	0	0	0	0	1256	92	0	0	0	0	0	604	2013	0	28016	0	0	0	0	0	0	0	0	0	0
2494	0	0	0	0	0	0	0	0	0	0	1003	0	0	0	0	0	0	0	0	1371	0	0	0	0	0	0	0	0	1308	113	0	0	0	0	0	652	2138	0	28020	0	0	0	0	0	0	0	0	0	0
2512	0	0	0	0	0	0	0	0	0	0	1037	0	0	0	0	0	0	0	0	1449	0	0	0	0	0	0	0	0	1360	134	0	0	0	0	0	701	2262	0	28025	0	0	0	0	0	0	0	0	0	0
2531	0	0	0	0	0	0	0	0	0	0	1070	0	0	0	0	0	0	0	0	1528	0	0	0	0	0	0	0	0	1413	156	0	0	0	0	0	749	2386	0	28029	0	0	0	0	0	0	0	0	0	0
2549	0	0	0	0	0	0	0	0	0	0	1104	0	0	0	0	0	0	0	0	1606	0	0	0	0	0	0	0	0	1465	177	0	0	0	0	0	797	2510	0	28034	0	0	0	0	0	0	0	0	0	0
2568	0	0	0	0	0	0	0	0	0	0	1137	0	0	0	1	0	0	0	0	1685	0	0	0	0	0	0	0	0	1517	198	0	0	0	0	0	846	2635	0	28039	0	0	0	0	0	0	0	0	0	0
2586	0	0	0	0	0	0	0	0	0	0	1171	0	0	0	61	0	0	0	0	1763	0	0	0	0	0	0	0	0	1569	219	0	0	0	0	0	894	2759	0	28043	0	0	0	0	0	0	0	0	0	0
2605	0	0	0	0	0	0	0	0	0	0	1204	0	0	0	122	0	0	0	0	1842	0	0	0	0	0	0	0	0	1621	241	0	0	0	0	0	943	2883	0	28048	0	0	0	0	0	0	0	0	0	0
2623	0	0	0	0	0	0	0	0	0	0	1237	0	0	0	182	0	0	0	0	1920	0	0	0	0	0	0	0	0	1674	262	0	0	0	0	0	991	3007	0	28052	0	0	0	0	0	0	0	0	0	0
2642	0	0	0	0	0	0	0	0	0	0	1271	0	0	0	242	0	0	0	0	1999	0	0	0	0	0	0	0	0	1726	283	0	0	0	0	0	1040	3131	0	28057	0	0	0	0	0	0	0	0	0	0
2660	0	0	0	0	0	0	0	0	0	0	1304	0	0	0	302	0	0	0	0	2077	0	0	0	0	0	0	0	0	1778	305	0	0	0	0	0	1088	3256	0	28061	0	0	0	0	0	0	0	0	0	0
2679	0	0	0	0	0	0	0	0	0	0	1338	0	0	0	362	0	0	0	0	2156	0	0	0	0	0	0	0	0	1830	326	0	0	0	0	0	1136	3380	0	28066	0	0	0	0	0	0	0	0	0	0
2697	0	0	0	0	0	0	0	0	0	0	1371	0	0	0	423	0	0	0	0	2234	0	0	0	0	0	0	0	0	1882	347	0	0	0	0	0	1185	3504	0	28071	0	0	0	0	0	0	0	0	0	0
2716	0	0	0	0	0	0	0	0	0	0	1405	0	0	0	483	0	0	0	0	2313	0	0	0	0	0	0	0	0	1935	368	0	0	0	0	0	1233	3628	0	28075	0	0	0	0	0	0	0	0	0	0
2734	0	0	0	0	0	0	0	0	0	0	1438	0	0	0	543	0	0	0	0	2391	0	0	0	0	0	0	0	0	1987	390	0	0	0	0	0	1282	3752	0	28080	0	0	0	0	0	0	0	0	0	0
2752	0	0	0	0	0	0	0	0	0	0	1471	0	0	0	603	0	0	0	0	2470	0	0	0	0	0	0	0	0	2039	411	0	0	0	0	0	1330	3877	0	28084	0	0	0	0	0	0	0	0	0	0
2771	0	0	0	0	0	0	0	0	0	0	1505	0	0	0	663	0	0	0	0	2548	0	0	0	0	0	0	0	0	2091	432	0	0	0	0	0	1378	4001	0	28089	0	0	0	0	0	0	0	0	0	0
2789	0	0	0	0	0	0	0	0	0	0	1538	0	0	0	724	0	0	0	0	2627	0	0	0	0	0	0	0	0	2143	454	0	0	0	0	0	1427	4125	0	28093	0	0	0	0	0	0	0	0	0	0
2807	0	0	0	0	0	0	0	0	0	0	1571	0	0	0	784	0	0	0	0	2705	0	0	0	0	0	0	0	0	2196	475	0	0	0	0	0	1474	4249	0	28098	0	0	0	0	0	0	0	0	0	0
2813	0	0	0	0	0	0	0	0	0	0	1584	0	0	0	844	0	0	0	0	2784	0	0	0	0	0	0	0	0	2248	496	0	0	0	0	0	1492	4373	0	28102	0	0	82	0	0	0	0	0	0	0
2811	0	0	0	0	0	0	0	0	0	0	1585	0	0	0	904	0	0	0	0	2862	0	0	0	0	0	0	0	0	2300	517	0	0	0	0	0	1494	4498	0	28107	0	0	227	0	0	0	0	0	0	0
2810	0	0	0	0	0	0	0	0	0	0	1587	0	0	0	964	0	0	0	0	2941	0	0	0	0	0	0	0	0	2351	539	0	0	0	0	0	1496	4622	0	28112	0	0	370	0	0	0	0	0	0	0
2809	0	0	0	0	0	0	0	0	0	0	1589	0	0	0	1025	0	0	0	0	3019	0	0	0	0	0	0	0	0	2382	560	0	0	0	0	0	1498	4746	0	28116	0	0	454	0	0	0	0	0	0	0
2807	0	0	0	0	0	0	0	0	0	0	1591	0	0	0	1085	0	0	0	0	3098	0	0	0	0	0	0	0	0	2382	581	0	0	0	0	0	1501	4870	0	28121	0	0	453	0	0	0	0	0	0	0
2806	0	0	0	0	0	0	0	0	0	0	1593	0	24	0	1145	0	0	0	0	3174	0	0	0	0	0	0	0	0	2382	603	0	0	0	0	0	1503	4994	0	28125	0	0	453	0	0	0	0	0	0	0
2805	0	0	0	0	0	0	0	0	0	0	1594	0	99	0	1205	0	0	0	0	3211	0	0	0	0	0	0	0	0	2382	624	0	0	0	0	0	1505	5119	0	28130	0	0	452	0	0	0	0	0	0	0
2803	0	0	0	0	0	0	0	0	0	0	1596	0	175	0	1265	0	0	0	0	3187	0	0	0	0	0	0	0	0	2382	645	0	0	0	0	0	1507	5243	0	28134	0	0	451	0	0	0	0	0	0	0
2802	0	0	0	0	0	0	0	0	0	0	1598	0	251	0	1326	0	0	0	0	3164	0	0	0	0	0	0	0	0	2382	666	0	0	0	0	0	1509	5367	0	28139	0	0	450	0	0	0	0	0	0	0
2801	0	0	0	0	0	0	0	0	0	0	1600	0	316	0	1386	0	0	0	0	3141	0	0	0	0	0	0	0	0	2382	688	0	0	0	0	0	1511	5471	0	28141	0	0	449	0	0	0	0	0	0	0
2799	0	0	0	0	0	0	0	0	1	0	1602	0	325	0	1446	0	0	0	0	3117	0	0	0	0	0	0	0	0	2382	709	0	0	0	0	0	1513	5458	0	28129	0	0	449	0	0	0	0	0	0	0
2798	0	0	0	0	0	0	0	0	34	0	1603	0	322	0	1506	0	0	0	0	3094	0	0	0	0	0	0	0	0	2382	730	0	0	0	0	0	1515	5422	0	28114	0	0	448	0	0	0	0	0	0	0
2797	0	0	0	0	0	0	0	0	66	0	1605	0	319	0	1540	0	0	0	0	3071	0	0	0	0	0	0	0	0	2382	743	0	0	0	0	0	1518	5385	0	28098	0	0	447	0	0	0	0	0	0	0
2795	0	0	0	0	0	0	0	0	99	0	1607	0	316	0	1525	0	0	0	0	3047	0	0	0	0	0	0	0	0	2382	741	0	0	0	0	0	1520	5348	0	28083	0	0	446	0	0	0	0	0	0	0
2794	0	0	0	0	0	0	0	0	131	0	1609	0	313	0	1501	0	0	0	0	3024	0	0	0	0	0	0	0	0	2382	736	0	0	0	0	0	1522	5311	0	28068	0	0	445	0	0	0	0	0	0	0
2793	0	0	0	0	0	0	0	0	164	0	1611	0	310	0	1477	0	0	0	0	3001	0	0	0	0	0	0	0	0	2382	731	0	0	0	0	0	1524	5275	0	28053	0	0	445	0	0	0	0	0	0	0
2791	0	0	0	0	0	0	0	0	196	0	1612	0	307	0	1453	0	0	0	0	2977	0	0	0	0	0	0	0	0	2382	726	0	0	0	0	0	1526	5238	0	28038	0	0	444	0	0	0	0	0	0	0
2790	0	0	0	0	0	0	0	0	229	0	1614	0	304	0	1428	0	0	0	0	2954	0	0	0	0	0	0	0	0	2382	720	0	0	0	0	0	1528	5201	0	28023	0	0	443	0	0	0	0	0	0	0
2789	0	0	0	0	0	0	0	0	262	0	1616	0	301	0	1404	0	0	0	0	2930	0	0	0	0	0	0	0	0	2382	715	0	0	0	0	0	1530	5164	0	28007	0	0	442	0	0	0	0	0	0	0
2787	0	0	0	0	0	0	0	0	294	0	1618	0	298	0	1380	0	0	0	0	2907	0	0	0	0	0	0	0	0	2382	710	0	0	0	0	0	1533	5128	0	27992	0	0	441	0	0	0	0	0	0	0
2786	0	0	0	0	0	0	0	0	327	0	1620	0	295	0	1356	0	0	0	0	2884	0	0	0	0	0	0	0	0	2382	705	0	0	0	0	0	1535	5091	0	27977	0	0	441	0	0	0	0	0	0	0
2785	0	0	0	0	10	0	0	0	359	0	1621	0	292	0	1332	0	0	0	0	2860	0	0	0	0	0	0	0	0	2382	700	0	0	0	0	0	1537	5054	0	27962	0	0	440	0	0	0	0	0	0	0
2783	0	0	0	0	29	0	0	0	392	0	1623	0	289	0	1308	0	0	0	0	2837	0	0	0	0	0	0	0	0	2382	695	0	0	0	0	0	1539	5017	0	27947	0	0	439	0	0	0	0	0	0	0
2782	0	0	0	0	47	0	0	0	425	0	1625	0	286	0	1284	0	0	0	0	2814	0	0	0	0	0	0	0	0	2382	689	0	0	0	0	0	1541	4981	0	27932	0	0	438	0	0	0	0	0	0	0
2781	0	0	0	0	65	0	0	0	457	0	1627	0	283	0	1260	0	0	0	0	2790	0	0	0	0	0	0	0	0	2382	684	0	0	0	0	0	1543	4944	0	27916	0	0	437	0	0	0	0	0	0	0
2779	0	0	0	0	84	0	0	0	490	0	1629	0	280	0	1235	0	0	0	0	2767	0	0	0	0	0	0	0	0	2382	679	0	0	0	0	0	1545	4907	0	27901	0	0	437	0	0	0	0	0	0	0
2778	0	0	0	0	102	0	0	0	522	0	1631	0	277	0	1211	0	0	0	0	2743	0	0	0	0	0	0	0	0	2382	674	0	0	0	0	0	1547	4870	0	27886	0	0	436	0	0	0	0	0	0	0
2777	0	0	0	0	121	0	0	0	555	0	1632	0	273	0	1187	0	0	0	0	2720	0	0	0	0	0	0	0	0	2382	669	0	0	0	0	0	1550	4834	0	27871	0	0	435	0	0	0	0	0	0	0
2775	0	0	0	0	139	0	0	0	588	0	1634	0	270	0	1163	0	0	0	0	2697	0	0	0	0	0	0	0	0	2382	664	0	0	0	0	0	1552	4797	0	27856	0	0	434	0	0	0	0	0	0	0
2774	0	0	0	0	157	0	0	0	620	0	1636	0	267	0	1139	0	0	0	0	2673	0	0	0	0	0	0	0	0	2382	659	0	0	0	0	0	1554	4760	0	27840	0	0	433	0	0	0	0	0	0	0
2773	0	0	0	0	176	0	0	0	653	0	1638	0	264	0	1115	0	0	0	0	2650	0	0	0	0	0	0	0	0	2382	653	0	0	0	0	0	1556	4724	0	27825	0	0	433	0	0	0	0	0	0	0
2771	0	0	0	0	194	0	0	0	685	0	1640	0	261	0	1091	0	0	0	0	2627	0	0	0	0	0	0	0	0	2382	648	0	0	0	0	0	1558	4687	0	27810	0	0	432	0	0	0	0	0	0	0
2770	0	0	0	0	213	0	0	0	718	0	1641	0	258	0	1066	0	0	0	0	2603	0	0	0	0	0	0	0	0	2382	643	0	0	0	0	0	1560	4650	0	27795	0	0	431	0	0	0	0	0	0	0
2769	0	0	0	0	231	0	0	0	750	0	1643	0	255	0	1042	0	0	0	0	2580	0	0	0	0	0	0	0	0	2382	638	0	0	0	0	0	1562	4613	0	27780	0	0	430	0	0	0	0	0	0	0
2767	0	0	0	0	249	0	0	0	783	0	1645	0	252	0	1018	0	0	0	0	2556	0	0	0	0	0	0	0	0	2382	633	0	0	0	0	0	1565	4577	0	27765	0	0	429	0	0	0	0	0	0	0
2766	0	0	0	0	268	0	0	0	816	0	1647	0	249	0	994	0	0	0	0	2533	0	0	0	0	0	0	0	0	2382	628	0	0	0	0	0	1567	4540	0	27749	0	0	429	0	0	0	0	0	0	0
2765	0	0	0	0	286	0	0	0	848	0	1649	0	246	0	970	0	0	0	0	2510	0	0	0	0	0	0	0	0	2382	623	0	0	0	0	0	1569	4503	0	27734	0	0	428	0	0	0	0	0	0	0
2763	0	0	0	0	304	0	0	0	881	0	1650	0	243	0	946	0	0	0	0	2486	0	0	0	0	0	0	0	0	2382	617	0	0	0	0	0	1571	4466	0	27719	0	0	427	0	0	0	0	0	0	0
2762	0	0	0	0	323	0	0	0	913	0	1652	0	240	0	922	0	0	0	0	2463	0	0	0	0	0	0	0	0	2382	612	0	0	0	0	0	1573	4430	0	27704	0	0	426	0	0	0	0	0	0	0
2761	0	0	0	0	341	0	0	0	946	0	1654	0	237	0	898	0	0	0	0	2440	0	0	0	0	0	0	0	0	2382	607	0	0	0	0	0	1575	4393	0	27689	0	0	425	0	0	0	0	0	0	0
2759	0	0	0	0	360	0	0	0	979	0	1656	0	234	0	873	0	0	0	0	2416	0	0	0	0	0	0	0	0	2382	602	0	0	0	0	0	1577	4356	0	27674	0	0	425	0	0	0	0	0	0	0
2758	0	0	0	0	378	0	0	0	1011	0	1658	0	231	0	849	0	0	0	0	2393	0	0	0	0	0	0	0	0	2382	597	0	0	0	0	0	1580	4319	0	27658	0	0	424	0	0	0	0	0	0	0
2757	0	0	0	0	396	0	0	0	1044	0	1659	0	228	0	825	0	0	0	0	2370	0	0	0	0	0	0	0	0	2382	592	0	0	0	0	0	1582	4283	0	27643	0	0	423	0	0	0	0	0	0	0
2755	0	0	0	0	415	0	0	0	1076	0	1661	0	225	0	801	0	0	0	0	2346	0	0	0	0	0	0	0	0	2382	586	0	0	0	0	0	1584	4246	0	27628	0	0	422	0	0	0	0	0	0	0
2754	0	0	0	0	433	0	0	0	1109	0	1663	0	222	0	777	0	0	0	0	2323	0	0	0	0	0	0	0	0	2382	581	0	0	0	0	0	1586	4209	0	27613	0	0	421	0	0	0	0	0	0	0
2753	0	0	0	0	452	0	0	0	1142	0	1665	0	219	0	753	0	0	0	0	2299	0	0	0	0	0	0	0	0	2382	576	0	0	0	0	0	1588	4172	0	27598	0	0	421	0	0	0	0	0	0	0
2751	0	0	0	0	470	0	0	0	1174	0	1667	0	216	0	729	0	0	0	0	2276	0	0	0	0	0	0	0	0	2382	571	0	0	0	0	0	1590	4136	0	27582	0	0	420	0	0	0	0	0	0	0
2750	0	0	0	0	488	0	0	0	1207	0	1668	0	213	0	705	0	0	0	0	2253	0	0	0	0	0	0	0	0	2382	566	0	0	0	0	0	1592	4099	0	27567	0	0	419	0	0	0	0	0	0	0
2749	0	0	0	0	507	0	0	0	1239	0	1670	0	210	0	680	0	0	0	0	2229	0	0	0	0	0	0	0	0	2382	561	0	0	0	0	0	1594	4062	0	27552	0	0	418	0	0	0	0	0	0	0
2747	0	0	0	0	525	0	0	0	1272	0	1672	0	207	0	656	0	0	0	0	2206	0	0	0	0	0	0	0	0	2382	556	0	0	0	0	0	1597	4025	0	27537	0	0	418	0	0	0	0	0	0	0
2746	0	0	0	0	544	0	0	0	1304	0	1674	0	204	0	632	0	0	0	0	2183	0	0	0	0	0	0	0	0	2382	550	0	0	0	0	0	1599	3989	0	27522	0	0	417	0	0	0	0	0	0	0
2745	0	0	0	0	562	0	0	0	1337	0	1676	0	201	0	608	0	0	0	0	2159	0	0	0	0	0	0	0	0	2382	545	0	0	0	0	0	1601	3952	0	27507	0	0	416	0	0	0	0	0	0	0
2743	0	0	0	0	580	0	0	0	1370	0	1677	0	198	0	584	0	0	0	0	2136	0	0	0	0	0	0	0	0	2382	540	0	0	0	0	0	1603	3915	0	27491	0	0	415	0	0	0	0	0	0	0
2742	0	0	0	0	599	0	0	0	1402	0	1679	0	195	0	560	0	0	0	0	2112	0	0	0	0	0	0	0	0	2382	535	0	0	0	0	0	1605	3878	0	27476	0	0	414	0	0	0	0	0	0	0
2741	0	0	0	0	617	0	0	0	1435	0	1681	0	192	0	536	0	0	0	0	2089	0	0	0	0	0	0	0	0	2382	530	0	0	0	0	0	1607	3842	0	27461	0	0	414	0	0	0	0	0	0	0
2739	0	0	0	0	636	0	0	0	1467	0	1683	0	189	0	511	0	0	0	0	2066	0	0	0	0	0	0	0	0	2382	525	0	0	0	0	0	1609	3805	0	27446	0	0	413	0	0	0	0	0	0	0
2738	0	0	0	0	654	0	0	0	1500	0	1685	0	185	0	487	0	0	0	0	2042	0	0	0	0	0	0	0	0	2382	520	0	0	0	0	0	1612	3768	0	27431	0	0	412	0	0	0	0	0	0	0
2737	0	0	0	0	672	0	0	0	1533	0	1687	0	182	0	463	0	0	0	0	2019	0	0	0	0	0	0	0	0	2382	514	0	0	0	0	0	1614	3732	0	27416	0	0	411	0	0	0	0	0	0	0
2735	0	0	0	0	691	0	0	0	1565	0	1688	0	179	0	439	0	0	0	0	1996	0	0	0	0	0	0	0	0	2382	509	0	0	0	0	0	1616	3695	0	27400	0	0	410	0	0	0	0	0	0	0
2748	0	0	0	0	709	0	0	0	1580	0	1708	0	176	0	415	0	0	0	0	1972	0	0	0	0	0	0	0	0	2382	504	0	0	0	0	0	1625	3658	0	27385	0	0	410	0	0	0	0	0	0	0
2770	0	0	0	0	727	0	0	0	1583	0	1739	0	173	0	391	0	0	0	0	1949	0	0	0	0	0	0	0	0	2382	499	0	0	0	0	0	1638	3621	0	27370	0	0	409	0	0	0	0	0	0	0
2793	0	0	0	0	746	0	0	0	1586	0	1771	0	170	0	367	0	0	0	0	1925	0	0	0	0	0	0	0	0	2382	494	0	0	0	0	0	1651	3585	0	27355	0	0	408	0	0	0	0	0	0	0
2815	0	0	0	0	764	0	0	0	1589	0	1803	0	167	0	343	0	0	0	0	1902	0	0	0	0	0	0	0	0	2401	489	0	0	0	0	0	1665	3548	0	27340	0	0	429	0	0	0	0	0	0	0
2837	0	0	0	0	783	0	0	0	1592	0	1834	0	164	0	318	0	0	0	0	1879	0	0	0	0	0	0	0	0	2444	484	0	0	0	0	0	1678	3511	0	27324	0	0	478	0	0	0	0	0	0	0
2860	0	0	0	0	801	0	0	0	1595	0	1866	0	161	0	294	0	0	0	0	1855	0	0	0	0	0	0	0	0	2491	478	0	0	0	0	0	1692	3474	0	27309	0	0	531	0	0	0	0	0	0	0
2882	0	0	0	0	819	0	0	0	1598	0	1898	0	158	0	270	0	0	0	0	1864	0	0	0	0	0	0	0	0	2537	473	0	0	0	0	0	1705	3438	0	27294	0	0	584	0	0	0	0	0	0	0
2905	0	0	0	0	838	0	0	0	1601	0	1929	0	155	0	246	0	0	0	0	1906	0	0	0	0	0	0	0	0	2584	468	0	0	0	0	0	1718	3401	0	27279	0	0	637	0	0	0	0	0	0	0
2927	0	0	0	0	856	0	0	0	1604	0	1961	0	152	0	222	0	0	0	0	1950	0	0	0	0	0	0	0	0	2630	463	0	0	0	0	0	1732	3364	0	27264	0	0	690	0	0	0	0	0	0	0
2949	0	0	0	0	868	0	0	0	1607	0	1993	0	169	0	198	0	0	0	0	1994	0	0	0	0	0	0	0	0	2677	458	0	0	0	0	0	1745	3351	0	27251	0	0	743	0	0	0	0	0	0	0
2972	0	0	0	0	865	0	0	0	1610	0	2024	0	227	0	174	0	0	0	0	2038	0	0	0	0	0	0	0	0	2723	453	0	0	0	0	0	1758	3384	0	27242	0	0	796	0	0	0	0	0	0	0
2994	0	0	0	0	860	0	0	0	1613	0	2056	0	293	0	149	0	0	0	0	2083	0	0	0	0	0	0	0	0	2770	447	0	0	0	0	0	1772	3428	0	27235	0	0	849	0	0	0	0	0	0	0
3016	0	0	0	0	855	0	0	0	1616	0	2088	0	359	0	130	0	0	0	0	2127	0	0	0	0	0	0	0	0	2816	443	0	0	0	0	0	1785	3471	0	27228	0	0	902	0	0	0	0	0	0	0
3039	0	0	0	0	850	0	0	0	1619	0	2119	0	425	0	192	0	0	0	0	2171	0	0	0	0	0	0	0	0	2863	455	0	0	0	0	0	1799	3515	0	27220	0	0	955	0	0	0	0	0	0	0
3061	0	0	0	0	844	0	0	0	1622	0	2151	0	491	0	253	0	0	0	0	2215	0	0	0	0	0	0	0	0	2909	466	0	0	0	0	0	1812	3559	0	27213	0	0	1008	0	0	0	0	0	0	0
3084	0	0	0	0	839	0	0	0	1625	0	2183	0	557	0	315	0	0	0	0	2259	0	0	0	0	0	0	0	0	2955	478	0	0	0	0	0	1825	3602	0	27206	0	0	1061	0	0	0	0	0	0	0
3106	0	0	0	0	834	0	0	0	1628	0	2214	0	623	0	376	0	0	0	0	2303	0	0	0	0	0	0	0	0	3002	489	0	0	0	0	0	1839	3646	0	27198	0	0	1114	0	0	0	0	0	0	0
3128	0	0	0	0	829	0	0	0	1631	0	2246	0	689	0	437	0	0	0	0	2347	0	0	0	0	0	0	0	0	3048	501	0	0	0	0	0	1852	3689	0	27191	0	0	1167	0	0	0	0	0	0	0
3151	0	0	0	0	823	0	0	0	1634	0	2278	0	755	0	499	0	0	0	0	2391	0	0	0	0	0	0	0	0	3095	512	0	0	0	0	0	1866	3733	0	27183	0	0	1220	0	0	0	0	0	0	0
3173	0	0	0	0	818	0	0	0	1637	0	2309	0	821	0	560	0	0	0	0	2435	0	0	0	0	0	0	0	0	3141	524	0	0	0	0	0	1879	3776	0	27176	0	0	1273	0	0	0	0	0	0	0
3195	0	0	0	0	813	0	0	0	1640	0	2341	0	887	0	621	0	0	0	0	2479	0	0	0	0	0	0	0	0	3188	535	0	0	0	0	0	1892	3820	0	27169	0	0	1326	0	0	0	0	0	0	0
3218	0	0	0	0	808	0	0	0	1643	0	2373	0	953	0	683	0	0	0	0	2523	0	0	0	0	0	0	0	0	3234	547	0	0	0	0	0	1906	3864	0	27161	0	0	1379	0	0	0	0	0	0	0
3240	0	0	0	0	802	0	0	0	1646	0	2404	0	1019	0	744	0	0	0	0	2568	0	0	0	0	0	0	0	0	3281	558	0	0	0	0	0	1919	3907	0	27154	0	0	1432	0	0	0	0	0	0	0
3263	0	0	0	0	797	0	0	0	1649	0	2436	0	1085	0	805	0	0	0	0	2612	0	0	0	0	0	0	0	0	3327	570	0	0	0	0	0	1933	3951	0	27146	0	0	1485	0	0	0	0	0	0	0
3285	0	0	0	0	792	0	0	0	1652	0	2468	0	1151	0	867	0	0	0	0	2656	0	0	0	0	0	0	0	0	3374	581	0	0	0	0	0	1946	3994	0	27139	0	0	1538	0	0	0	0	0	0	0
3307	0	0	0	0	786	0	0	0	1655	0	2499	0	1217	0	928	0	0	0	0	2700	0	0	0	0	0	0	0	0	3420	592	0	0	0	0	0	1959	4038	0	27132	0	0	1591	0	0	0	0	0	0	0
3330	0	0	0	0	781	0	0	0	1658	0	2531	0	1283	0	989	0	0	0	0	2744	0	0	0	0	0	0	0	0	3467	604	0	0	0	0	0	1973	4082	0	27124	0	0	1644	0	0	0	0	0	0	0
3352	0	0	0	0	776	0	0	0	1661	0	2563	0	1349	0	1051	0	0	0	0	2788	0	0	0	0	0	0	0	0	3513	615	0	0	0	0	0	1986	4125	0	27117	0	0	1697	0	0	0	0	0	0	0
3375	0	0	0	0	771	0	0	0	1664	0	2594	0	1415	0	1112	0	0	0	0	2832	0	0	0	0	0	0	0	0	3560	627	0	0	0	0	0	2000	4169	0	27109	0	0	1751	0	0	0	0	0	0	0
3397	0	0	0	0	765	0	0	0	1667	0	2626	0	1481	0	1174	0	0	0	0	2876	0	0	0	0	0	0	0	0	3606	638	0	0	0	0	0	2013	4212	0	27102	0	0	1804	0	0	0	0	0	0	0
3419	0	0	0	0	760	0	0	0	1670	0	2657	0	1547	0	1235	0	0	0	0	2920	0	0	0	0	0	0	0	0	3653	650	0	0	0	0	0	2026	4256	0	27095	0	0	1857	0	0	0	0	0	0	0
3442	0	0	0	0	755	0	0	0	1673	0	2689	0	1613	0	1296	0	0	0	0	2964	0	0	0	0	0	0	0	0	3699	661	0	0	0	0	0	2040	4299	0	27087	0	0	1910	0	0	0	0	0	0	0
3464	0	0	0	0	750	0	0	0	1676	0	2721	0	1679	0	1358	0	0	0	0	3009	0	0	0	0	0	0	0	0	3746	673	0	0	0	0	0	2053	4343	0	27080	0	0	1963	0	0	0	0	0	0	0
3486	0	0	0	0	744	0	0	0	1679	0	2752	0	1745	0	1419	0	0	0	0	3053	0	0	0	0	0	0	0	0	3792	684	0	0	0	0	0	2067	4387	0	27073	0	0	2016	0	0	0	0	0	0	0
3509	0	0	0	0	739	0	0	0	1682	0	2784	0	1811	0	1480	0	0	0	0	3097	0	0	0	0	0	0	0	0	3839	696	0	0	0	0	0	2080	4430	0	27065	0	0	2069	0	0	0	0	0	0	0
3531	0	0	0	0	734	0	0	0	1685	0	2816	0	1877	0	1542	0	0	0	0	3141	0	0	0	0	0	0	0	0	3885	707	0	0	0	0	0	2093	4474	0	27058	0	0	2122	0	0	0	0	0	0	0
3554	0	0	0	0	729	0	0	0	1688	0	2847	0	1943	0	1603	0	0	0	0	3185	0	0	0	0	0	0	0	0	3932	719	0	0	0	0	0	2107	4517	0	27050	0	0	2175	0	0	0	0	0	0	0
3576	0	0	0	0	723	0	0	0	1691	0	2879	0	2009	0	1664	0	0	0	0	3229	0	0	0	0	0	0	0	0	3978	730	0	0	0	0	0	2120	4561	0	27043	0	0	2228	0	0	0	0	0	0	0
3598	0	0	0	0	718	0	0	0	1694	0	2911	0	2075	0	1726	0	0	0	0	3273	0	0	0	0	0	0	0	0	4025	742	0	0	0	0	0	2134	4604	0	27036	0	0	2281	0	0	0	0	0	0	0
3621	0	0	0	0	713	0	0	0	1697	0	2942	0	2141	0	1787	0	0	0	0	3317	0	0	0	0	0	0	0	0	4071	753	0	0	0	0	0	2147	4648	0	27028	0	0	2334	0	0	0	0	0	0	0
3643	0	0	0	0	708	0	0	0	1700	0	2974	0	2207	0	1849	0	0	0	0	3361	0	0	0	0	0	0	0	0	4118	765	0	0	0	0	0	2160	4692	0	27021	0	0	2387	0	0	0	0	0	0	0
3665	0	0	0	0	702	0	0	0	1703	0	3006	0	2273	0	1910	0	0	0	0	3405	0	0	0	0	0	0	0	0	4164	776	0	0	0	0	0	2174	4735	0	27013	0	0	2440	0	0	0	0	0	0	0
3688	0	0	0	0	697	0	0	0	1706	0	3037	0	2339	0	1971	0	0	0	0	3450	0	0	0	0	0	0	0	0	4211	788	0	0	0	0	0	2187	4779	0	27006	0	0	2493	0	0	0	0	0	0	0
3710	0	0	0	0	692	0	0	0	1709	0	3069	0	2406	0	2033	0	0	0	0	3494	0	0	0	0	0	0	0	0	4257	799	0	0	0	0	0	2201	4822	0	26999	0	0	2546	0	0	0	0	0	0	0
3733	0	0	0	0	686	0	0	0	1712	0	3101	0	2472	0	2094	0	0	0	0	3538	0	0	0	0	0	0	0	0	4304	811	0	0	0	0	0	2214	4866	0	26991	0	0	2599	0	0	0	0	0	0	0
3755	0	0	0	0	681	0	0	0	1715	0	3132	0	2538	0	2155	0	0	0	0	3582	0	0	0	0	0	0	0	0	4350	822	0	0	0	0	0	2227	4909	0	26984	0	0	2652	0	0	0	0	0	0	0
3777	0	0	0	0	676	0	0	0	1718	0	3164	0	2604	0	2217	0	0	0	0	3626	0	0	0	0	0	0	0	0	4397	833	0	0	0	0	0	2241	4953	0	26976	0	0	2705	0	0	0	0	0	0	0
3800	0	0	0	0	671	0	0	0	1721	0	3196	0	2670	0	2278	0	0	0	0	3670	0	0	0	0	0	0	0	0	4443	845	0	0	0	0	0	2254	4997	0	26969	0	0	2758	0	0	0	0	0	0	0
3822	0	0	0	0	665	0	0	0	1724	0	3227	0	2736	0	2339	0	0	0	0	3714	0	0	0	0	0	0	0	0	4489	856	0	0	0	0	0	2267	5040	0	26962	0	0	2811	0	0	0	0	0	0	0
3845	0	0	0	0	660	0	0	0	1727	0	3259	0	2802	0	2401	0	0	0	0	3758	0	0	0	0	0	0	0	0	4536	868	0	0	0	0	0	2281	5084	0	26954	0	0	2864	0	0	0	0	0	0	0
3867	0	0	0	0	655	0	0	0	1730	0	3291	0	2868	0	2462	0	0	0	0	3802	0	0	0	0	0	0	0	0	4582	879	0	0	0	0	0	2294	5127	0	26947	0	0	2917	0	0	0	0	0	0	0
3889	0	0	0	0	650	0	0	0	1733	0	3322	0	2934	0	2523	0	0	0	0	3846	0	0	0	0	0	0	0	0	4629	891	0	0	0	0	0	2308	5171	0	26940	0	0	2970	0	0	0	0	0	0	0
3912	0	0	0	0	644	0	0	0	1736	0	3354	0	3000	0	2585	0	0	0	0	3890	14	0	0	0	0	0	0	0	4675	902	0	0	0	0	0	2321	5215	0	26932	0	0	3023	0	0	0	0	0	0	0
3934	0	0	0	0	639	0	0	0	1739	0	3386	0	3066	0	2646	0	0	0	0	3935	52	0	0	0	0	0	0	0	4722	914	0	0	0	0	0	2334	5258	0	26925	0	0	3076	0	0	0	0	0	0	0
3956	0	0	0	0	634	0	0	0	1742	0	3417	0	3132	0	2708	0	0	0	0	3979	90	0	0	0	0	0	0	0	4768	925	0	0	0	0	0	2348	5302	0	26917	0	0	3129	0	0	0	0	0	0	0
3979	0	0	0	0	629	0	0	0	1745	0	3449	0	3198	0	2769	0	0	0	0	4023	128	0	0	0	0	0	0	0	4815	937	0	0	0	0	0	2361	5345	0	26910	0	0	3182	0	0	0	0	0	0	0
4001	0	0	0	0	623	0	0	0	1748	0	3481	0	3264	0	2830	0	0	0	0	4067	166	0	0	0	0	0	0	0	4861	948	0	0	0	0	0	2375	5389	0	26903	0	0	3235	23	0	0	0	0	0	0
4024	0	0	0	0	618	0	0	0	1751	0	3512	24	3330	0	2892	0	0	0	0	4111	203	0	0	0	0	0	0	0	4908	960	0	0	0	0	0	2388	5432	0	26895	0	0	3288	61	0	0	0	0	0	0
4045	0	0	0	0	613	0	0	0	1754	0	3543	51	3396	0	2953	0	0	0	0	4155	241	0	0	0	0	0	0	0	4954	971	0	0	0	0	0	2401	5476	0	26888	0	0	3341	100	0	0	0	0	0	0
4053	0	0	0	0	607	0	0	0	1758	0	3565	77	3462	0	3014	0	0	0	0	4199	279	0	0	0	0	0	0	0	5001	983	0	0	0	0	0	2408	5520	0	26880	0	0	3394	139	0	0	0	0	0	0
4043	0	0	0	0	602	0	0	0	1762	0	3576	104	3528	0	3076	0	0	0	0	4243	317	0	0	0	0	0	0	0	5047	994	0	0	0	0	0	2407	5563	0	26873	0	0	3447	178	0	0	0	0	0	0
4033	0	0	0	0	597	0	0	0	1767	0	3586	131	3594	0	3137	0	0	0	0	4287	355	0	0	0	0	0	0	0	5094	1006	0	0	0	0	0	2406	5607	0	26866	0	0	3500	217	0	0	0	0	0	0
4023	0	0	0	0	592	0	0	0	1772	0	3596	157	3660	0	3198	0	0	0	0	4331	392	0	0	0	0	0	0	0	5130	1017	0	0	0	0	0	2406	5650	0	26858	0	0	3541	256	0	0	0	0	0	0
4013	0	0	0	0	586	0	0	0	1777	0	3607	184	3726	0	3260	0	0	0	0	4376	430	0	0	0	0	0	0	0	5132	1029	0	0	0	0	0	2405	5694	0	26851	0	0	3540	294	0	0	0	0	0	0
4003	0	0	0	0	581	0	0	0	1782	0	3617	210	3792	0	3321	0	0	0	0	4420	468	0	0	0	0	0	0	0	5133	1040	0	0	0	0	0	2404	5737	0	26843	0	0	3539	333	0	0	0	0	0	0
3993	0	0	0	0	576	0	0	0	1787	0	3627	237	3858	0	3382	0	0	0	0	4430	478	0	0	0	0	0	0	0	5135	1051	0	0	0	0	0	2403	5781	0	26836	0	0	3538	372	0	0	0	0	0	0
3983	0	0	0	0	571	0	0	0	1792	0	3637	264	3924	0	3444	0	0	0	0	4406	460	0	0	0	0	0	0	0	5137	1063	0	0	0	0	0	2402	5825	0	26829	0	0	3537	411	0	0	0	0	0	0
3974	0	0	0	0	565	0	0	0	1797	0	3648	290	3990	0	3505	0	0	0	0	4380	441	0	0	0	0	0	0	0	5139	1074	0	0	0	0	0	2402	5868	0	26821	0	0	3536	450	0	0	0	0	0	0
3964	0	0	0	0	565	0	0	0	1802	0	3658	317	4022	0	3567	0	0	0	0	4355	422	0	0	0	0	0	0	0	5141	1086	0	0	0	0	0	2401	5886	0	26806	0	0	3535	488	0	0	0	0	0	0
3954	0	0	0	0	569	0	0	0	1807	0	3668	344	4016	0	3628	0	0	0	0	4330	403	0	0	0	0	0	0	0	5142	1097	0	0	0	0	0	2400	5875	0	26781	0	0	3534	527	0	0	0	0	0	0
3944	0	0	0	0	574	0	0	0	1812	0	3679	370	4005	0	3689	0	0	0	0	4304	384	0	0	0	0	0	0	0	5144	1109	0	0	0	0	0	2399	5860	0	26755	0	0	3533	566	0	0	0	0	0	0
3934	0	0	0	0	579	0	0	0	1817	0	3689	392	3993	0	3738	0	0	0	0	4279	365	0	0	0	0	0	0	0	5146	1119	0	0	0	0	0	2398	5845	0	26730	0	0	3532	598	0	0	0	0	0	0
3924	0	0	0	0	584	0	0	0	1821	0	3699	393	3982	0	3740	0	0	0	0	4253	345	0	0	0	0	0	0	0	5148	1125	0	0	0	0	0	2398	5831	0	26704	0	0	3531	603	0	0	0	0	0	0
3914	0	0	0	0	589	0	0	0	1826	0	3710	386	3971	0	3722	0	0	0	0	4228	326	0	0	0	0	0	0	0	5149	1129	0	0	0	0	0	2397	5816	0	26678	0	0	3530	597	0	0	0	0	0	0
3904	0	0	0	0	594	0	0	0	1831	0	3720	380	3960	0	3704	0	0	0	0	4202	307	0	0	0	0	0	0	0	5151	1132	0	0	0	0	0	2396	5801	0	26653	0	0	3529	590	0	0	0	0	0	0
3895	0	0	0	0	599	0	0	0	1836	0	3730	373	3948	0	3685	0	0	0	0	4177	288	0	0	0	0	0	0	0	5153	1136	0	0	0	0	0	2395	5786	0	26627	0	0	3528	584	0	0	0	0	0	0
3885	0	0	0	0	604	0	0	0	1841	0	3741	366	3937	0	3667	0	0	0	0	4151	269	0	0	0	0	0	0	0	5155	1140	0	0	0	0	0	2394	5772	0	26601	0	0	3527	577	0	0	0	0	0	0
3875	0	0	0	0	609	0	0	0	1846	0	3751	359	3926	0	3649	0	0	0	0	4126	250	0	0	0	0	0	0	0	5156	1144	0	0	0	0	0	2394	5757	0	26575	0	0	3527	571	0	0	0	0	0	0
3865	0	0	0	0	615	0	0	0	1851	0	3761	352	3915	0	3630	0	0	0	0	4101	231	0	0	0	0	0	0	0	5158	1147	0	0	0	0	0	2393	5742	0	26550	0	0	3526	565	0	0	0	0	0	0
3855	0	0	0	0	620	0	0	0	1856	0	3771	345	3904	0	3612	0	0	0	0	4075	212	0	0	0	0	0	0	0	5160	1151	0	0	0	0	0	2392	5727	0	26524	0	0	3525	558	0	0	0	0	0	0
3845	0	0	0	0	625	0	0	0	1861	0	3782	338	3892	0	3593	0	0	0	0	4050	192	0	0	0	0	0	0	0	5162	1155	0	0	0	0	0	2391	5713	0	26498	0	0	3524	552	0	0	0	0	0	0
3835	0	0	0	0	630	0	0	0	1866	0	3792	332	3881	0	3575	0	0	0	0	4024	173	0	0	0	0	0	0	0	5163	1159	0	0	0	0	0	2391	5698	0	26472	0	0	3523	545	0	0	0	0	0	0
3825	0	0	0	0	635	0	0	0	1871	0	3802	325	3870	0	3557	0	0	0	0	3999	154	0	0	0	0	0	0	0	5165	1162	0	0	0	0	0	2390	5683	0	26447	0	0	3522	539	0	0	0	0	0	0
3816	0	0	0	0	640	0	0	0	1876	0	3813	318	3859	0	3538	0	0	0	0	3973	135	0	0	0	0	0	0	0	5167	1166	0	0	0	0	0	2389	5668	0	26421	0	0	3521	533	0	0	0	0	0	0
3806	0	0	0	0	645	0	0	0	1880	0	3823	311	3848	0	3520	0	0	0	0	3948	116	0	0	0	0	0	0	0	5169	1170	0	0	0	0	0	2388	5654	0	26395	0	0	3520	526	0	0	0	0	0	0
3796	0	0	0	0	650	0	0	0	1885	0	3833	304	3836	0	3502	0	0	0	0	3922	97	0	0	0	0	0	0	0	5170	1174	0	0	0	0	0	2387	5639	0	26370	0	0	3519	520	0	0	0	0	0	0
3786	0	0	0	0	655	0	0	0	1890	0	3844	297	3825	0	3483	0	0	0	0	3897	78	0	0	0	0	0	0	0	5172	1177	0	0	0	0	0	2387	5624	0	26344	0	0	3518	513	0	0	0	0	0	0
3776	0	0	0	0	660	0	0	0	1895	0	3854	290	3814	0	3465	0	0	0	0	3872	59	0	0	0	0	0	0	0	5174	1181	0	0	0	0	0	2386	5609	0	26318	0	0	3517	507	0	0	0	0	0	0
3766	0	0	0	0	665	0	0	0	1900	0	3864	283	3803	0	3447	0	0	0	0	3846	39	0	0	0	0	0	0	0	5176	1185	0	0	0	0	0	2385	5595	0	26292	0	0	3516	501	0	0	0	0	0	0
3756	0	0	0	0	670	0	0	0	1905	0	3875	277	3791	0	3428	0	0	0	0	3821	20	0	0	0	0	0	0	0	5177	1189	0	0	0	0	0	2384	5580	0	26267	0	0	3515	494	0	0	0	0	0	0
3746	0	0	0	0	675	0	0	0	1910	0	3885	270	3780	0	3410	0	0	0	0	3795	1	0	0	0	0	0	0	0	5179	1192	0	0	0	0	0	2383	5565	0	26241	0	0	3514	488	0	0	0	0	0	0
3737	0	0	0	0	680	0	0	0	1915	0	3895	263	3769	0	3391	0	0	0	0	3770	0	0	0	0	0	0	0	0	5181	1196	0	0	0	0	0	2383	5550	0	26215	0	0	3513	481	0	0	0	0	0	0
3727	0	0	0	0	685	0	0	0	1920	0	3906	256	3758	0	3373	0	0	0	0	3744	0	0	0	0	0	0	0	0	5183	1200	0	0	0	0	0	2382	5536	0	26189	0	0	3512	475	0	0	0	0	0	0
3717	0	0	0	0	690	0	0	0	1925	0	3916	249	3747	0	3355	0	0	0	0	3719	0	0	0	0	0	0	0	0	5185	1204	0	0	0	0	0	2381	5521	0	26164	0	0	3511	469	0	0	0	0	0	0
3707	0	0	0	0	695	0	0	0	1930	0	3926	242	3735	0	3336	0	0	0	0	3693	0	0	0	0	0	0	0	0	5186	1207	0	0	0	0	0	2380	5506	0	26138	0	0	3510	462	0	0	0	0	0	0
3697	0	0	0	0	700	0	0	0	1935	0	3936	235	3724	0	3318	0	0	0	0	3668	0	0	0	0	0	0	0	0	5188	1211	0	0	0	0	0	2379	5491	0	26112	0	0	3509	456	0	0	0	0	0	0
3687	0	0	0	0	705	0	0	0	1939	0	3947	229	3713	0	3300	0	0	0	0	3643	0	0	0	0	0	0	0	0	5190	1215	0	0	0	0	0	2379	5477	0	26086	0	0	3508	449	0	0	0	0	0	0
3677	0	0	0	0	710	0	0	0	1944	0	3957	222	3702	0	3281	0	0	0	0	3617	0	0	0	0	0	0	0	0	5192	1219	0	0	0	0	0	2378	5462	0	26061	0	0	3507	443	0	0	0	0	0	0
3667	0	0	0	0	716	0	0	0	1949	0	3967	215	3691	0	3263	0	0	0	0	3592	0	0	0	0	0	0	0	0	5193	1222	0	0	0	0	0	2377	5447	0	26035	0	0	3506	437	0	0	0	0	0	0
3658	0	0	0	0	721	0	0	0	1954	0	3978	208	3679	0	3245	0	0	0	0	3566	0	0	0	0	0	0	0	0	5195	1226	0	0	0	0	0	2376	5432	0	26009	0	0	3506	430	0	0	0	0	0	0
3648	0	0	0	0	726	0	0	0	1959	0	3988	201	3668	0	3226	0	0	0	0	3541	0	0	0	0	0	0	0	0	5197	1230	0	0	0	0	0	2375	5417	0	25984	0	0	3505	424	0	0	0	0	0	0
3638	0	0	0	0	731	0	0	0	1964	0	3998	194	3657	0	3208	0	0	0	0	3515	0	0	0	0	0	0	0	0	5199	1234	0	0	0	0	0	2375	5403	0	25958	0	0	3504	417	0	0	0	0	0	0
3628	0	0	0	0	736	0	0	0	1969	0	4009	187	3646	0	3189	0	0	0	0	3490	0	0	0	0	0	0	0	0	5200	1237	0	0	0	0	0	2374	5388	0	25932	0	0	3503	411	0	0	0	0	0	0
3618	0	0	0	0	741	0	0	0	1974	0	4019	180	3634	0	3171	0	0	0	0	3464	0	0	0	0	0	0	0	0	5202	1241	0	0	0	0	0	2373	5373	0	25906	0	0	3502	405	0	0	0	0	0	0
3608	0	0	0	0	746	0	0	0	1979	0	4029	174	3623	0	3153	0	0	0	0	3439	0	0	0	0	0	0	0	0	5204	1245	0	0	0	0	0	2372	5358	0	25881	0	0	3501	398	0	0	0	0	0	0
3598	0	0	0	0	751	0	0	0	1984	0	4040	167	3612	0	3134	0	0	0	0	3414	0	0	0	0	0	0	0	0	5206	1249	0	0	0	0	0	2372	5344	0	25855	0	0	3500	392	0	0	0	0	0	0
3588	0	0	0	0	756	0	0	0	1989	0	4050	160	3601	0	3116	0	0	0	0	3388	0	0	0	0	0	0	0	0	5207	1252	0	0	0	0	0	2371	5329	0	25829	0	0	3499	385	0	0	0	0	0	0
3579	0	0	0	0	761	0	0	0	1994	0	4060	153	3590	0	3098	0	0	0	0	3363	0	0	0	0	0	0	0	0	5209	1256	0	0	0	0	0	2370	5314	0	25803	0	0	3498	379	0	0	0	0	0	0
3569	0	0	0	0	766	0	0	0	1998	0	4070	146	3578	0	3079	0	0	0	0	3337	0	0	0	0	0	0	0	0	5211	1260	0	0	0	0	0	2369	5299	0	25778	0	0	3497	373	0	0	0	0	0	0
3559	0	0	0	0	771	0	0	0	2003	0	4081	139	3567	0	3061	0	0	0	0	3312	0	0	0	0	0	0	0	0	5213	1264	0	0	0	0	0	2368	5285	0	25752	0	0	3496	366	0	0	0	0	0	0
3549	0	0	0	0	776	0	0	0	2008	0	4091	132	3556	0	3043	0	0	0	0	3286	0	0	0	0	0	0	0	0	5214	1267	0	0	0	0	0	2368	5270	0	25726	0	0	3495	360	0	0	0	0	0	0
3539	0	0	0	0	781	0	0	0	2013	0	4101	126	3545	0	3024	0	0	0	0	3261	0	0	0	0	0	0	0	0	5216	1271	0	0	0	0	0	2367	5255	0	25701	0	0	3494	353	0	0	0	0	0	0
3529	0	0	0	0	786	0	0	0	2018	0	4112	119	3534	0	3006	0	0	0	0	3235	0	0	0	0	0	0	0	0	5218	1275	0	0	0	0	0	2366	5240	0	25675	0	0	3493	347	0	0	0	0	0	0
3519	0	0	0	0	791	0	0	0	2023	0	4122	112	3522	0	2987	0	0	0	0	3210	0	0	0	0	0	0	0	0	5220	1279	0	0	0	0	0	2365	5226	0	25649	0	0	3492	341	0	0	0	0	0	0
3509	0	0	0	0	796	0	0	0	2028	0	4132	105	3511	0	2969	0	0	0	0	3185	0	0	0	0	0	0	0	0	5222	1282	0	0	0	0	0	2364	5211	0	25623	0	0	3491	334	0	0	0	0	0	0
3499	0	0	0	0	801	0	0	0	2033	0	4143	98	3500	0	2951	0	0	0	0	3159	0	0	0	0	0	0	0	0	5223	1286	0	0	0	0	0	2364	5196	0	25598	0	0	3490	328	0	0	0	0	0	0
3490	0	0	0	0	806	0	0	0	2038	0	4153	91	3489	0	2932	0	0	0	0	3134	0	0	0	0	0	0	0	0	5225	1290	0	0	0	0	0	2363	5181	0	25572	0	0	3489	321	0	0	0	0	0	0
3480	0	0	0	0	811	0	0	0	2043	0	4163	84	3477	0	2914	0	0	0	0	3108	0	0	0	0	0	0	0	0	5227	1293	0	0	0	0	0	2362	5167	0	25546	0	0	3488	315	0	0	0	0	0	0
3470	0	0	0	0	817	0	0	0	2047	0	4174	78	3466	0	2896	0	0	0	0	3083	0	0	0	0	0	0	0	0	5229	1297	0	0	0	0	0	2361	5152	0	25520	0	0	3487	309	0	0	0	0	0	0
3471	0	0	0	0	822	0	0	0	2042	0	4192	71	3455	0	2877	0	0	0	0	3057	0	0	0	0	0	0	0	0	5230	1301	0	0	0	0	0	2359	5137	0	25495	0	0	3486	302	0	0	0	0	0	0
3478	0	0	0	0	827	0	0	0	2031	0	4214	64	3444	0	2859	0	0	0	0	3032	0	0	0	0	0	0	0	0	5232	1305	0	0	0	0	0	2357	5122	0	25469	0	0	3485	296	0	0	0	0	0	0
3484	0	0	0	0	832	0	0	0	2021	0	4236	57	3433	0	2841	0	0	0	0	3006	0	0	0	0	0	0	0	0	5236	1308	0	0	0	0	0	2355	5108	0	25443	0	0	3484	289	0	0	0	0	0	0
3490	0	0	0	0	837	0	0	0	2010	0	4258	50	3421	0	2822	0	0	0	0	2981	0	0	0	0	0	0	0	0	5265	1312	0	0	0	0	0	2353	5093	0	25418	0	0	3479	283	0	0	0	0	0	0
3496	0	0	0	0	842	0	0	0	1999	0	4280	43	3410	0	2804	0	0	0	0	2956	0	0	0	0	0	0	0	0	5315	1316	0	0	0	0	0	2351	5078	0	25392	0	0	3470	276	0	0	0	0	0	0
3502	0	0	0	0	847	0	0	0	1989	0	4302	36	3399	0	2785	0	0	0	0	2930	0	0	0	0	0	0	0	0	5366	1320	0	0	0	0	0	2349	5063	0	25366	0	0	3461	270	0	0	0	0	0	0
3508	0	0	0	0	852	0	0	0	1978	0	4324	29	3388	0	2767	0	0	0	0	2938	0	0	0	0	0	0	0	0	5417	1323	0	0	0	0	0	2347	5049	0	25340	0	0	3452	264	0	0	0	0	0	0
3514	0	0	0	0	857	0	0	0	1968	0	4346	23	3377	0	2749	0	0	0	0	3013	0	0	0	0	0	0	0	0	5467	1327	0	0	0	0	0	2345	5034	0	25315	0	0	3443	257	0	0	0	0	0	0
3521	0	0	0	0	862	0	0	0	1957	0	4368	16	3365	0	2730	0	0	0	0	3093	0	0	0	0	0	0	0	0	5518	1331	0	0	0	0	0	2342	5019	0	25289	0	0	3434	251	0	0	0	0	0	0
3527	0	0	0	0	868	0	0	0	1947	0	4390	9	3372	0	2712	0	0	0	0	3172	0	0	0	0	0	0	0	0	5568	1335	0	0	0	0	0	2340	5019	0	25265	0	0	3424	244	0	0	0	0	0	0
3533	0	0	0	0	880	0	0	0	1936	0	4412	2	3449	0	2694	0	0	0	0	3251	0	0	0	0	0	0	0	0	5619	1338	0	0	0	0	0	2338	5076	0	25250	0	0	3415	238	0	0	0	0	0	0
3539	0	0	0	0	892	0	0	0	1926	0	4434	0	3526	0	2675	0	0	0	0	3330	0	0	0	0	0	0	0	0	5670	1342	0	0	0	0	0	2336	5133	0	25235	0	0	3406	232	0	0	0	0	0	0
3545	0	0	0	0	904	0	0	0	1915	0	4456	0	3603	0	2657	0	0	0	0	3409	0	0	0	0	0	0	0	0	5720	1346	0	0	0	0	0	2334	5190	0	25220	0	0	3397	225	0	0	0	0	0	0
3551	0	0	0	0	915	0	0	0	1905	0	4478	25	3680	0	2683	0	0	0	0	3488	0	0	0	0	0	0	0	0	5771	1374	0	0	0	0	0	2332	5247	0	25204	0	0	3388	256	0	0	0	0	0	0
3558	0	0	0	0	927	0	0	0	1894	0	4500	72	3757	0	2719	0	0	0	0	3567	0	0	0	0	0	0	0	0	5822	1408	0	0	0	0	0	2330	5304	0	25189	0	0	3379	295	0	0	0	0	0	0
3564	0	0	0	0	939	0	0	0	1884	0	4522	119	3834	0	2755	0	0	0	0	3647	0	0	0	0	0	0	0	0	5872	1442	0	0	0	0	0	2328	5361	0	25174	0	0	3370	334	0	0	0	0	0	0
3570	0	0	0	0	951	0	0	0	1873	0	4544	166	3911	0	2791	0	0	0	0	3726	0	0	0	0	0	0	0	0	5923	1476	0	0	0	0	0	2325	5418	0	25159	0	0	3361	373	0	0	0	0	0	0
3576	0	0	0	0	962	0	0	0	1863	0	4566	213	3988	0	2827	0	0	0	0	3805	7	0	0	0	0	0	0	0	5973	1510	0	0	0	0	0	2323	5475	0	25144	0	0	3352	412	0	0	0	0	0	0
3582	0	0	0	0	974	0	0	0	1852	0	4588	260	4065	0	2864	0	0	0	0	3884	67	0	0	0	0	0	0	0	6024	1544	0	0	0	0	0	2321	5533	0	25128	0	0	3343	451	0	0	0	0	0	0
3588	0	0	0	0	986	0	0	0	1842	0	4610	307	4142	0	2900	0	0	0	0	3963	126	0	0	0	0	0	0	0	6075	1578	0	0	0	0	0	2319	5590	0	25113	0	0	3334	491	0	0	0	0	0	0
3594	0	0	0	0	997	0	0	0	1831	0	4632	354	4218	0	2936	0	0	0	0	4042	186	0	0	0	0	0	0	0	6125	1612	0	0	0	0	0	2317	5647	0	25098	0	0	3325	530	0	0	0	0	0	0
3601	0	0	0	0	1009	0	0	0	1821	0	4654	401	4295	0	2972	0	0	0	0	4121	245	0	0	0	0	0	0	0	6176	1646	0	0	0	0	0	2315	5704	0	25083	0	0	3316	569	0	0	0	0	0	0
3607	0	0	0	0	1021	0	0	0	1810	0	4676	448	4372	0	3008	0	0	0	0	4201	304	0	0	0	0	0	0	0	6227	1680	0	0	0	0	0	2313	5761	0	25068	0	0	3307	608	0	0	0	0	0	0
3613	0	0	0	0	1033	0	0	0	1800	0	4698	495	4449	0	3044	0	0	0	0	4280	364	0	0	0	0	0	0	0	6277	1714	0	0	0	0	0	2310	5818	0	25052	0	0	3298	647	0	0	0	0	0	0
3619	0	0	0	0	1044	0	0	0	1789	0	4720	542	4526	0	3080	0	0	0	0	4359	423	0	0	0	0	0	0	0	6328	1748	0	0	0	0	0	2308	5875	0	25037	0	0	3289	686	0	0	0	0	0	0
3625	0	0	0	0	1056	0	0	0	1779	0	4742	589	4603	0	3117	0	0	0	0	4438	483	0	0	0	0	0	0	0	6379	1782	0	0	0	0	0	2306	5932	0	25022	0	0	3280	725	0	0	0	0	0	0
3631	0	0	0	0	1068	0	0	0	1768	0	4764	636	4680	0	3153	0	0	0	0	4517	542	0	0	0	0	0	0	0	6429	1816	0	0	0	0	0	2304	5989	5	25007	0	0	3271	764	0	0	0	0	0	0
3638	0	0	0	0	1080	0	0	0	1758	0	4786	683	4757	0	3189	0	0	0	0	4596	601	0	0	0	0	0	0	0	6480	1850	0	0	0	0	0	2302	6046	46	24992	0	0	3262	804	0	0	0	0	0	0
3644	0	0	0	0	1091	0	0	0	1747	0	4808	730	4834	0	3225	0	0	0	0	4676	661	0	0	0	0	0	0	0	6530	1884	0	0	0	0	0	2300	6103	87	24976	0	0	3253	843	0	0	0	0	0	0
3650	0	0	0	0	1103	0	0	0	1737	0	4830	777	4911	0	3261	0	0	0	0	4755	720	0	0	0	0	0	0	0	6581	1918	0	0	0	0	0	2298	6160	128	24961	0	0	3244	882	0	0	0	0	0	0
3656	0	0	0	0	1115	0	0	0	1726	0	4852	824	4988	0	3297	0	0	0	0	4834	780	0	0	0	0	0	0	0	6632	1952	0	0	0	0	0	2296	6217	169	24946	0	0	3235	921	0	0	0	0	0	0
3662	0	0	0	0	1126	0	0	0	1716	0	4874	871	5065	0	3334	0	0	0	0	4913	839	0	0	0	0	0	0	0	6682	1986	0	0	0	0	0	2293	6274	209	24931	0	0	3225	960	0	0	0	0	0	0
3668	0	0	0	0	1138	0	0	0	1705	0	4896	918	5142	0	3370	0	0	0	0	4992	898	0	0	0	0	0	0	0	6733	2020	0	0	0	0	0	2291	6331	250	24916	0	0	3216	999	0	0	0	0	0	0
3674	0	0	0	0	1150	0	0	0	1695	0	4918	965	5219	0	3406	0	0	0	0	5071	958	0	0	0	0	0	0	0	6784	2054	0	0	0	0	0	2289	6388	291	24900	0	0	3207	1038	0	0	0	0	0	0
3681	0	0	0	0	1162	0	0	0	1684	0	4940	1012	5296	0	3442	0	0	0	0	5150	1017	0	0	0	0	0	0	0	6834	2088	0	0	0	0	0	2287	6445	332	24885	0	0	3198	1077	0	0	0	0	0	0
3687	0	0	0	0	1173	0	0	0	1673	0	4962	1059	5372	0	3478	0	0	0	0	5230	1077	0	0	0	0	0	0	0	6885	2122	0	0	0	0	0	2285	6502	373	24870	0	0	3189	1117	0	0	0	0	0	0
3693	0	0	0	0	1185	0	0	0	1663	0	4984	1106	5449	0	3514	0	0	0	0	5309	1136	0	0	0	0	0	0	0	6935	2156	0	0	0	0	0	2283	6559	414	24855	0	0	3180	1156	0	0	0	0	0	0
3699	0	0	0	0	1197	0	0	0	1652	0	5006	1153	5526	0	3550	0	0	0	0	5388	1196	0	0	0	0	0	0	0	6986	2190	0	0	0	0	0	2281	6616	455	24840	0	0	3171	1195	0	0	0	0	0	0
3705	0	0	0	0	1209	0	0	0	1642	0	5028	1200	5603	0	3587	0	0	0	0	5467	1255	0	0	0	0	0	0	0	7037	2224	0	0	0	0	0	2279	6674	495	24824	0	0	3162	1234	0	0	0	0	0	0
3711	0	0	0	0	1220	0	0	0	1631	0	5050	1247	5680	0	3623	31	0	0	0	5546	1314	0	0	0	0	0	0	0	7087	2258	0	0	0	0	0	2276	6731	536	24809	0	0	3153	1273	0	0	0	0	0	0
3718	0	0	0	0	1232	0	0	0	1621	0	5072	1294	5757	0	3659	89	0	0	0	5625	1374	0	0	0	0	0	0	0	7138	2292	0	0	0	0	0	2274	6788	577	24794	0	0	3144	1312	0	0	0	0	0	0
3724	0	0	0	0	1244	0	0	0	1610	0	5094	1341	5834	0	3695	146	0	0	0	5704	1433	0	0	0	0	0	0	0	7189	2326	0	0	0	0	0	2272	6845	618	24779	0	0	3135	1351	0	0	0	0	0	0
3730	0	0	0	0	1256	0	0	0	1600	0	5116	1388	5911	0	3731	204	0	0	0	5784	1493	0	0	0	0	0	0	0	7239	2360	0	0	0	0	0	2270	6902	659	24764	0	0	3126	1390	0	0	0	0	0	0
3736	0	0	0	0	1267	0	0	0	1589	0	5138	1435	5988	0	3767	262	0	0	0	5863	1552	0	0	0	0	0	0	0	7290	2394	0	0	0	0	0	2268	6959	700	24748	0	0	3117	1429	0	0	0	0	0	0
3742	0	0	0	0	1279	0	0	0	1579	0	5160	1482	6065	0	3803	320	0	0	0	5942	1611	0	0	0	0	0	0	0	7340	2428	0	0	0	0	0	2266	7016	740	24733	0	0	3108	1469	0	0	0	0	0	0
3748	0	0	0	0	1291	0	0	0	1568	0	5182	1529	6142	0	3840	378	0	0	0	6021	1671	0	0	0	0	0	0	0	7391	2462	0	0	0	0	0	2264	7073	781	24718	0	0	3099	1508	0	0	0	0	0	0
3755	0	0	0	0	1302	0	0	0	1558	0	5204	1576	6219	0	3876	436	0	0	0	6100	1730	0	0	0	0	0	0	0	7442	2496	0	0	0	0	0	2262	7130	822	24703	0	0	3090	1547	0	0	0	0	0	0
3761	0	0	0	0	1314	0	0	0	1547	0	5226	1623	6296	0	3912	494	0	0	0	6179	1790	0	0	0	0	0	0	0	7492	2530	0	0	0	0	0	2259	7187	863	24688	0	0	3081	1586	0	0	0	0	0	0
3767	0	0	0	0	1326	0	0	0	1537	0	5248	1670	6373	0	3948	552	0	0	0	6258	1849	0	0	0	0	0	0	0	7543	2564	0	0	0	0	0	2257	7244	904	24672	0	0	3072	1625	0	0	0	0	0	0
3773	0	0	0	0	1338	0	0	0	1526	0	5270	1717	6449	0	3984	610	0	0	0	6338	1908	0	0	0	0	0	0	0	7594	2598	0	0	0	0	0	2255	7301	945	24657	0	0	3063	1664	0	0	0	0	0	0
3779	0	0	0	0	1349	0	0	0	1516	0	5292	1764	6526	0	4020	667	0	0	0	6417	1968	0	0	0	0	0	0	0	7644	2632	0	0	0	0	0	2253	7358	986	24642	0	0	3054	1703	0	0	0	0	0	0
3785	0	0	0	0	1361	0	0	0	1505	0	5314	1811	6603	0	4057	725	0	0	0	6496	2027	0	0	0	0	0	0	0	7695	2666	0	0	0	0	0	2251	7415	1026	24627	0	0	3045	1742	0	0	0	0	0	0
3791	0	0	0	0	1373	0	0	0	1495	0	5336	1858	6680	0	4093	783	0	0	0	6575	2087	0	0	0	0	0	0	0	7745	2700	0	0	0	0	0	2249	7472	1067	24612	0	0	3036	1782	0	0	0	0	0	0
3798	0	0	0	0	1385	0	0	0	1484	0	5358	1905	6757	0	4129	841	0	0	0	6654	2146	0	0	0	0	0	0	0	7796	2734	0	0	0	0	0	2247	7529	1108	24596	0	0	3027	1821	0	0	0	0	0	0
3804	0	0	0	0	1396	0	0	0	1474	0	5380	1952	6834	0	4165	899	0	0	0	6733	2205	0	0	0	0	0	0	0	7847	2768	0	0	0	0	0	2244	7586	1149	24581	0	0	3017	1860	0	0	0	0	0	0
3810	0	0	0	0	1408	0	0	0	1463	0	5402	1999	6911	0	4201	957	0	0	0	6813	2265	0	0	0	0	0	0	0	7897	2802	0	0	0	0	0	2242	7643	1190	24566	0	0	3008	1899	0	0	0	0	0	0
3816	0	0	0	0	1420	0	0	0	1453	0	5424	2046	6988	0	4237	1015	0	0	0	6892	2324	0	0	0	0	0	0	0	7948	2836	0	0	0	0	0	2240	7700	1231	24551	0	0	2999	1938	0	0	0	0	0	0
3822	0	0	0	0	1432	0	0	0	1442	0	5446	2093	7065	0	4273	1073	0	0	0	6971	2384	0	0	0	0	0	0	0	7999	2870	0	0	0	0	0	2238	7757	1272	24536	0	0	2990	1977	0	0	0	0	0	0
3828	0	0	0	0	1443	0	0	0	1432	0	5468	2140	7142	0	4310	1131	0	0	0	7050	2443	0	0	0	0	0	0	0	8049	2904	0	0	0	0	0	2236	7815	1312	24520	0	0	2981	2016	0	0	0	0	0	0
3834	0	0	0	0	1455	0	0	0	1422	0	5489	2187	7219	0	4346	1188	0	0	0	7129	2503	0	0	0	0	0	0	0	8100	2938	0	0	0	0	0	2234	7872	1353	24505	0	0	2972	2055	0	0	0	0	0	0
3832	0	0	0	0	1467	0	0	0	1424	0	5498	2234	7296	0	4382	1246	0	0	0	7208	2562	0	0	0	0	0	0	0	8151	2972	0	0	0	0	0	2231	7929	1394	24490	0	0	2963	2095	0	0	0	0	0	0
3829	0	0	0	0	1478	0	0	0	1429	0	5503	2281	7373	0	4418	1304	0	0	0	7287	2621	0	0	0	0	0	0	0	8201	3006	0	0	0	0	0	2229	7986	1435	24475	0	0	2954	2134	0	0	0	0	0	0
3825	0	0	0	0	1490	0	0	0	1434	0	5508	2328	7450	0	4454	1362	0	0	0	7367	2681	0	0	0	0	0	0	0	8249	3040	0	0	0	0	0	2226	8043	1473	24460	0	0	2946	2173	0	0	0	0	0	0
3821	0	0	0	0	1502	0	0	0	1439	0	5513	2375	7527	0	4490	1420	0	0	0	7446	2740	0	0	0	0	0	0	0	8255	3074	0	0	0	0	0	2224	8100	1473	24444	0	0	2950	2212	0	0	0	0	0	0
3818	0	0	0	0	1514	0	0	0	1444	0	5519	2422	7603	0	4527	1478	0	0	0	7525	2800	0	0	0	0	0	0	0	8255	3108	0	0	0	0	0	2221	8157	1467	24429	0	0	2957	2251	0	0	0	0	0	0
3814	0	0	0	0	1525	0	0	0	1449	0	5524	2468	7680	0	4563	1536	0	0	0	7604	2859	0	0	0	0	0	0	0	8254	3142	0	0	0	0	0	2218	8214	1460	24414	0	0	2963	2290	0	0	0	0	0	0
3811	0	0	0	0	1537	0	0	0	1454	0	5529	2515	7757	0	4599	1594	0	0	0	7673	2911	0	0	0	0	0	0	0	8253	3176	0	0	0	0	0	2216	8271	1453	24399	0	0	2969	2329	0	0	0	0	0	0
3807	0	0	0	0	1549	0	0	0	1458	0	5534	2562	7834	0	4635	1652	0	0	0	7668	2909	0	0	0	0	30	0	0	8252	3210	0	0	0	0	0	2213	8328	1447	24384	0	0	2976	2368	0	0	0	0	0	0
3804	0	0	0	0	1561	0	0	0	1463	0	5540	2609	7911	0	4671	1709	0	0	0	7652	2899	0	0	0	0	82	0	0	8252	3244	0	0	0	0	0	2211	8385	1440	24368	0	0	2982	2407	0	0	0	0	0	0
3800	0	0	0	0	1571	0	0	0	1468	0	5545	2656	7978	0	4707	1759	0	0	0	7637	2889	0	0	0	0	134	0	0	8251	3278	0	0	0	0	0	2208	8434	1434	24353	0	0	2988	2447	0	0	0	0	0	13
3796	0	0	0	0	1574	0	0	0	1473	0	5550	2703	7989	0	4743	1762	0	0	0	7622	2880	0	0	0	0	186	0	0	8250	3312	0	0	0	0	0	2206	8438	1427	24337	0	0	2995	2486	0	0	0	0	0	47
3793	0	0	0	0	1576	0	0	0	1478	0	5555	2750	7983	0	4780	1750	0	0	0	7607	2870	0	0	0	0	239	0	0	8249	3346	0	0	0	0	0	2203	8429	1420	24320	0	0	3001	2525	0	0	0	0	0	81
3789	0	0	0	0	1577	0	0	0	1483	0	5561	2794	7978	0	4812	1739	0	0	0	7592	2861	0	0	0	0	287	0	0	8249	3377	0	0	0	0	0	2201	8420	1414	24304	0	0	3007	2561	0	0	0	0	0	113
3786	0	0	0	0	1579	0	0	0	1488	0	5566	2811	7972	0	4822	1728	0	0	0	7577	2851	0	0	0	0	306	0	0	8248	3392	0	0	0	0	0	2198	8411	1407	24287	0	0	3014	2575	0	0	0	0	0	125
3782	0	0	0	0	1580	0	0	0	1493	0	5571	2808	7967	0	4813	1717	0	0	0	7562	2842	0	0	0	0	301	0	0	8247	3393	0	0	0	0	0	2195	8402	1401	24271	0	0	3020	2572	0	0	0	0	0	120
3779	0	0	0	0	1581	0	0	0	1498	0	5576	2805	7961	0	4804	1706	0	0	0	7546	2832	0	0	0	0	296	0	0	8246	3394	0	0	0	0	0	2193	8393	1394	24254	0	0	3026	2569	0	0	0	0	0	116
3775	0	0	0	0	1583	0	0	0	1503	0	5582	2802	7955	0	4795	1695	0	0	0	7531	2822	0	0	0	0	292	0	0	8246	3394	0	0	0	0	0	2190	8384	1388	24238	0	0	3033	2566	0	0	0	0	0	112
3772	0	0	0	0	1584	0	0	0	1508	0	5587	2798	7950	0	4785	1684	0	0	0	7516	2813	0	0	0	0	287	0	0	8245	3395	0	0	0	0	0	2188	8375	1381	24221	0	0	3039	2563	0	0	0	0	0	108
3768	0	0	0	0	1586	0	0	0	1512	0	5592	2795	7944	0	4776	1673	0	0	0	7501	2803	0	0	0	0	282	0	0	8244	3396	0	0	0	0	0	2185	8366	1374	24205	0	0	3045	2560	0	0	0	0	0	103
3764	0	0	0	0	1587	0	0	0	1517	0	5598	2792	7939	0	4767	1662	0	0	0	7486	2794	0	0	0	0	277	0	0	8243	3397	0	0	0	0	0	2183	8357	1368	24188	0	0	3052	2557	0	0	0	0	0	99
3761	0	0	0	0	1588	0	0	0	1522	0	5603	2788	7933	0	4758	1651	0	0	0	7471	2784	0	0	0	0	273	0	0	8243	3397	0	0	0	0	0	2180	8348	1361	24172	0	0	3058	2554	0	0	0	0	0	95
3757	0	0	0	0	1590	0	0	0	1527	0	5608	2785	7928	0	4749	1640	0	0	0	7456	2775	0	0	0	0	268	0	0	8242	3398	0	0	0	0	0	2177	8339	1355	24155	0	0	3064	2551	0	0	0	0	0	91
3754	0	0	0	0	1591	0	0	0	1532	0	5613	2782	7922	0	4739	1628	0	0	0	7440	2765	0	0	0	0	263	0	0	8241	3399	0	0	0	0	0	2175	8329	1348	24139	0	0	3071	2548	0	0	0	0	0	86
3750	0	0	0	0	1593	0	0	0	1537	0	5619	2778	7916	0	4730	1617	0	0	0	7425	2756	0	0	0	0	258	0	0	8240	3400	0	0	0	0	0	2172	8320	1342	24122	0	0	3077	2545	0	0	0	0	0	82
3747	0	0	0	0	1594	0	0	0	1542	0	5624	2775	7911	0	4721	1606	0	0	0	7410	2746	0	0	0	0	254	0	0	8240	3400	0	0	0	0	0	2170	8311	1335	24106	0	0	3083	2542	0	0	0	0	0	78
3743	0	0	0	0	1595	0	0	0	1547	0	5629	2772	7905	0	4712	1595	0	0	0	7395	2736	0	0	0	0	249	0	0	8239	3401	0	0	0	0	0	2167	8302	1328	24089	0	0	3090	2539	0	0	0	0	0	74
3739	0	0	0	0	1597	0	0	0	1552	0	5634	2768	7900	0	4702	1584	0	0	0	7380	2727	0	0	0	0	244	0	0	8238	3402	0	0	0	0	0	2165	8293	1322	24073	0	0	3096	2536	0	0	0	0	0	69
3736	0	0	0	0	1598	0	0	0	1557	0	5640	2765	7894	0	4693	1573	0	0	0	7365	2717	0	0	0	0	239	0	0	8237	3403	0	0	0	0	0	2162	8284	1315	24056	0	0	3102	2533	0	0	0	0	0	65
3732	0	0	0	0	1600	0	0	0	1562	0	5645	2762	7889	0	4684	1562	0	0	0	7349	2708	0	0	0	0	234	0	0	8237	3403	0	0	0	0	0	2159	8275	1309	24040	0	0	3109	2530	0	0	0	0	0	61
3729	0	0	0	0	1601	0	0	0	1566	0	5650	2758	7883	0	4675	1551	0	0	0	7334	2698	0	0	0	0	230	0	0	8236	3404	0	0	0	0	0	2157	8266	1302	24024	0	0	3115	2527	0	0	0	0	0	57
3725	0	0	0	0	1602	0	0	0	1571	0	5655	2755	7877	0	4666	1540	0	0	0	7319	2689	0	0	0	0	225	0	0	8235	3405	0	0	0	0	0	2154	8257	1296	24007	0	0	3121	2524	0	0	0	0	0	52
3722	0	0	0	0	1604	0	0	0	1576	0	5661	2752	7872	0	4656	1529	0	0	0	7304	2679	0	0	0	0	220	0	0	8234	3406	0	0	0	0	0	2152	8248	1289	23991	0	0	3128	2521	0	0	0	0	0	48
3718	0	0	0	0	1605	0	0	0	1581	0	5666	2748	7866	0	4647	1518	0	0	0	7289	2670	0	0	0	0	215	0	0	8234	3406	0	0	0	0	0	2149	8239	1282	23974	0	0	3134	2518	0	0	0	0	0	44
3714	0	0	0	0	1606	0	0	0	1586	0	5671	2745	7861	0	4638	1507	0	0	0	7274	2660	0	0	0	0	211	0	0	8233	3407	0	0	0	0	0	2147	8230	1276	23958	0	0	3140	2515	0	0	0	0	0	40
3711	0	0	0	0	1608	0	0	0	1591	0	5676	2742	7855	0	4629	1495	0	0	0	7259	2650	0	0	0	0	206	0	0	8232	3408	0	0	0	0	0	2144	8221	1269	23941	0	0	3147	2512	0	0	0	0	0	35
3707	0	0	0	0	1609	0	0	0	1596	0	5682	2739	7850	0	4620	1484	0	0	0	7243	2641	0	0	0	0	201	0	0	8232	3409	0	0	0	0	0	2141	8212	1263	23925	0	0	3153	2509	0	0	0	0	0	31
3704	0	0	0	0	1611	0	0	0	1601	0	5687	2735	7844	0	4610	1473	0	0	0	7228	2631	0	0	0	0	196	0	0	8231	3409	0	0	0	0	0	2139	8203	1256	23908	0	0	3159	2506	0	0	0	0	0	27
3700	0	0	0	0	1612	0	0	0	1606	0	5692	2732	7838	0	4601	1462	0	0	0	7213	2622	0	0	0	0	192	0	0	8230	3410	0	0	0	0	0	2136	8194	1249	23892	0	0	3166	2503	0	0	0	0	0	23
3697	0	0	0	0	1613	0	0	0	1611	0	5698	2729	7833	0	4592	1451	0	0	0	7198	2612	0	0	0	0	187	0	0	8229	3411	0	0	0	0	0	2134	8185	1243	23875	0	0	3172	2500	0	0	0	0	0	18
3693	0	0	0	0	1615	0	0	0	1616	0	5703	2725	7827	0	4583	1440	0	0	0	7183	2603	0	0	0	0	182	0	0	8229	3412	0	0	0	0	0	2131	8176	1236	23859	0	0	3178	2497	0	0	0	0	0	14
3690	0	0	0	0	1616	0	0	0	1620	0	5708	2722	7822	0	4574	1429	0	0	0	7168	2593	0	0	0	0	177	0	0	8228	3412	0	0	0	0	0	2129	8167	1230	23842	0	0	3185	2494	0	0	0	0	0	10
3686	0	0	0	0	1618	0	0	0	1625	0	5713	2719	7816	0	4564	1418	0	0	0	7153	2583	0	0	0	0	173	0	0	8227	3413	0	0	0	0	0	2126	8158	1223	23826	0	0	3191	2491	0	0	0	0	0	6
3682	0	0	0	0	1619	0	0	0	1630	0	5719	2715	7811	0	4555	1407	0	0	0	7137	2574	0	0	0	0	168	0	0	8226	3414	0	0	0	0	0	2123	8148	1217	23809	0	0	3197	2488	0	0	0	0	0	1
3679	0	0	0	0	1620	0	0	0	1635	0	5724	2712	7805	0	4546	1396	0	0	0	7122	2564	0	0	0	0	163	0	0	8226	3415	0	0	0	0	0	2121	8139	1210	23793	0	0	3204	2485	0	0	0	0	0	0
3675	0	0	0	0	1622	0	0	0	1640	0	5729	2709	7799	0	4537	1385	0	0	0	7107	2555	0	0	0	0	158	0	0	8225	3415	0	0	0	0	0	2118	8130	1203	23776	0	0	3210	2482	0	0	0	0	0	0
3672	0	0	0	0	1623	0	0	0	1645	0	5734	2705	7794	0	4528	1374	0	0	0	7092	2545	0	0	0	0	154	0	0	8224	3416	0	0	0	0	0	2116	8121	1197	23760	0	0	3216	2479	0	0	0	0	0	0
3668	0	0	0	0	1625	0	0	0	1650	0	5740	2702	7788	0	4518	1362	0	0	0	7077	2536	0	0	0	0	149	0	0	8223	3417	0	0	0	0	0	2113	8112	1190	23743	0	0	3223	2476	0	0	0	0	0	0
3665	0	0	0	0	1626	0	0	0	1655	0	5745	2699	7783	0	4509	1351	0	0	0	7062	2526	0	0	0	0	144	0	0	8223	3418	0	0	0	0	0	2111	8103	1184	23727	0	0	3229	2473	0	0	0	0	0	0
3661	0	0	0	0	1627	0	0	0	1660	0	5750	2695	7777	0	4500	1340	0	0	0	7046	2517	0	0	0	0	139	0	0	8222	3418	0	0	0	0	0	2108	8094	1177	23710	0	0	3235	2470	0	0	0	0	0	0
3657	0	0	0	0	1629	0	0	0	1665	0	5755	2692	7772	0	4491	1329	0	0	0	7031	2507	0	0	0	0	134	0	0	8221	3419	0	0	0	0	0	2106	8085	1171	23694	0	0	3242	2467	0	0	0	0	0	0
3654	0	0	0	0	1630	0	0	0	1669	0	5761	2689	7766	0	4482	1318	0	0	0	7016	2497	0	0	0	0	130	0	0	8220	3420	0	0	0	0	0	2103	8076	1164	23677	0	0	3248	2464	0	0	0	0	0	0
3650	0	0	0	0	1631	0	0	0	1674	0	5766	2685	7760	0	4472	1307	0	0	0	7001	2488	0	0	0	0	125	0	0	8220	3421	0	0	0	0	0	2100	8067	1157	23661	0	0	3254	2461	0	0	0	0	0	0
3647	0	0	0	0	1633	0	0	0	1679	0	5771	2682	7755	0	4463	1296	0	0	0	6986	2478	0	0	0	0	120	0	0	8219	3421	0	0	0	0	0	2098	8058	1151	23644	0	0	3261	2458	0	0	0	0	0	0
3643	0	0	0	0	1634	0	0	0	1684	0	5776	2679	7749	0	4454	1285	0	0	0	6971	2469	0	0	0	0	115	0	0	8218	3422	0	0	0	0	0	2095	8049	1144	23628	0	0	3267	2455	0	0	0	0	0	0
3640	0	0	0	0	1636	0	0	0	1689	0	5782	2675	7744	0	4445	1274	0	0	0	6956	2459	0	0	0	0	111	0	0	8217	3423	0	0	0	0	0	2093	8040	1138	23611	0	0	3274	2452	0	0	0	0	0	0
3636	0	0	0	0	1637	0	0	0	1694	0	5787	2672	7738	0	4436	1263	0	0	0	6940	2450	0	0	0	0	106	0	0	8217	3424	0	0	0	0	0	2090	8031	1131	23595	0	0	3280	2449	0	0	0	0	0	0
3633	0	0	0	0	1638	0	0	0	1699	0	5792	2669	7733	0	4426	1252	0	0	0	6925	2440	0	0	0	0	101	0	0	8216	3424	0	0	0	0	0	2088	8022	1124	23578	0	0	3286	2446	0	0	0	0	0	0
3629	0	0	0	0	1640	0	0	0	1704	0	5798	2666	7727	0	4417	1241	0	0	0	6910	2431	0	0	0	0	96	0	0	8215	3425	0	0	0	0	0	2085	8013	1118	23562	0	0	3293	2443	0	0	0	0	0	0
3625	0	0	0	0	1641	0	0	0	1709	0	5803	2662	7721	0	4408	1229	0	0	0	6895	2421	0	0	0	0	92	0	0	8214	3426	0	0	0	0	0	2082	8004	1111	23545	0	0	3299	2440	0	0	0	0	0	0
3622	0	0	0	0	1643	0	0	0	1714	0	5808	2659	7716	0	4399	1218	0	0	0	6880	2411	0	0	0	0	87	0	0	8214	3427	0	0	0	0	0	2080	7995	1105	23529	0	0	3305	2437	0	0	0	0	0	0
3618	0	0	0	0	1644	0	0	0	1719	0	5813	2656	7710	0	4389	1207	0	0	0	6865	2402	0	0	0	0	82	0	0	8213	3427	0	0	0	0	0	2077	7986	1098	23512	0	0	3312	2434	0	0	0	0	0	0
3615	0	0	0	0	1645	0	0	0	1723	0	5819	2652	7705	0	4380	1196	0	0	0	6850	2392	0	0	0	0	77	0	0	8212	3428	0	0	0	0	0	2075	7977	1092	23496	0	0	3318	2431	0	0	0	0	0	0
3611	0	0	0	0	1647	0	0	0	1728	0	5824	2649	7699	0	4371	1185	0	0	0	6834	2383	0	0	0	0	73	0	0	8211	3429	0	0	0	0	0	2072	7968	1085	23479	0	0	3324	2428	0	0	0	0	0	0
3608	0	0	0	0	1648	0	0	0	1733	0	5829	2646	7694	0	4362	1174	0	0	0	6819	2373	0	0	0	0	68	0	0	8211	3430	0	0	0	0	0	2070	7958	1078	23463	0	0	3331	2425	0	0	0	0	0	0
3604	0	0	0	0	1650	0	0	0	1738	0	5834	2642	7688	0	4353	1163	0	0	0	6804	2364	0	0	0	0	63	0	0	8210	3430	0	0	0	0	0	2067	7949	1072	23446	0	0	3337	2422	0	0	0	0	0	0
3600	0	0	0	0	1651	0	0	0	1743	0	5840	2639	7682	0	4343	1152	0	0	0	6789	2354	0	0	0	0	58	0	0	8209	3431	0	0	0	0	0	2064	7940	1065	23430	0	0	3343	2419	0	0	0	0	0	0
3597	0	0	0	0	1652	0	0	0	1748	0	5845	2636	7677	0	4334	1141	0	0	0	6774	2344	0	0	0	0	53	0	0	8208	3432	0	0	0	0	0	2062	7931	1059	23414	0	0	3350	2416	0	0	0	0	0	0
3593	0	0	0	0	1654	0	0	0	1753	0	5850	2632	7671	0	4325	1130	0	0	0	6759	2335	0	0	0	0	49	0	0	8208	3433	0	0	0	0	0	2059	7922	1052	23397	0	0	3356	2413	0	0	0	0	0	0
3590	0	0	0	0	1655	0	0	0	1758	0	5855	2629	7666	0	4316	1119	0	0	0	6743	2325	0	0	0	0	44	0	0	8207	3433	0	0	0	0	0	2057	7913	1046	23381	0	0	3362	2410	0	0	0	0	0	0
3586	0	0	0	0	1656	0	0	0	1763	0	5861	2626	7660	0	4307	1107	0	0	0	6728	2316	0	0	0	0	39	0	0	8206	3434	0	0	0	0	0	2054	7904	1039	23364	0	0	3369	2407	0	0	0	0	0	0
3583	0	0	0	0	1658	0	0	0	1768	0	5866	2622	7654	0	4297	1096	0	0	0	6713	2306	0	0	0	0	34	0	0	8205	3435	0	0	0	0	0	2052	7895	1032	23348	0	0	3375	2404	0	0	0	0	0	0
3579	0	0	0	0	1659	0	0	0	1773	0	5871	2619	7649	0	4288	1085	0	0	0	6698	2297	0	0	0	0	30	0	0	8205	3436	0	0	0	0	0	2049	7886	1026	23331	0	0	3381	2401	0	0	0	0	0	0
3575	0	0	0	0	1661	0	0	0	1777	0	5876	2616	7643	0	4279	1074	0	0	0	6683	2287	0	0	0	0	25	0	0	8204	3436	0	0	0	0	0	2046	7877	1019	23315	0	0	3388	2398	0	0	0	0	0	0
3572	0	0	0	0	1662	0	0	0	1782	0	5882	2612	7638	0	4270	1063	0	0	0	6668	2278	0	0	0	0	20	0	0	8203	3437	0	0	0	0	0	2044	7868	1013	23298	0	0	3394	2395	0	0	0	0	0	0
3568	0	0	0	0	1663	0	0	0	1787	0	5887	2609	7632	0	4261	1052	0	0	0	6653	2268	0	0	0	0	15	0	0	8203	3438	0	0	0	0	0	2041	7859	1006	23282	0	0	3400	2392	0	0	0	0	0	0
3565	0	0	0	0	1665	0	0	0	1792	0	5892	2606	7627	0	4251	1041	0	0	0	6637	2258	0	0	0	0	11	0	0	8202	3439	0	0	0	0	0	2039	7850	1000	23265	0	0	3407	2389	0	0	0	0	0	0
3561	0	0	0	0	1666	0	0	0	1797	0	5898	2603	7621	0	4242	1030	0	0	0	6622	2249	0	0	0	0	6	0	0	8201	3439	0	0	0	0	0	2036	7841	993	23249	0	0	3413	2386	0	0	0	0	0	0
3558	0	0	0	0	1668	0	0	0	1802	0	5903	2599	7615	0	4233	1019	0	0	0	6607	2239	0	0	0	0	1	0	0	8200	3440	0	0	0	0	0	2034	7832	986	23232	0	0	3419	2383	0	0	0	0	0	0
3554	0	0	0	0	1669	0	0	0	1807	0	5908	2596	7610	0	4224	1008	0	0	0	6592	2230	0	0	0	0	0	0	0	8200	3441	0	0	0	0	0	2031	7823	980	23216	0	0	3426	2380	0	0	0	0	0	0
3551	0	0	0	0	1670	0	0	0	1812	0	5913	2593	7604	0	4215	997	0	0	0	6577	2220	0	0	0	0	0	0	0	8199	3442	0	0	0	0	0	2028	7814	973	23199	0	0	3432	2377	0	0	0	0	0	0
3547	0	0	0	0	1672	0	0	0	1817	0	5919	2589	7599	0	4205	986	0	0	0	6562	2211	0	0	0	0	0	0	0	8198	3442	0	0	0	0	0	2026	7805	967	23183	0	0	3438	2374	0	0	0	0	0	0
3543	0	0	0	0	1673	0	0	0	1822	0	5924	2586	7593	0	4196	974	0	0	0	6547	2201	0	0	0	0	0	0	0	8197	3443	0	0	0	0	0	2023	7796	960	23166	0	0	3445	2371	0	0	0	0	0	0
3540	0	0	0	0	1675	0	0	0	1827	0	5929	2583	7588	0	4187	963	0	0	0	6531	2192	0	0	0	0	0	0	0	8197	3444	0	0	0	0	0	2021	7787	953	23150	0	0	3451	2368	0	0	0	0	0	0
3536	0	0	0	0	1676	0	0	0	1831	0	5934	2579	7582	0	4178	952	0	0	0	6516	2182	0	0	0	0	0	0	0	8196	3445	0	0	0	0	0	2018	7777	947	23133	0	0	3457	2365	0	0	0	0	0	0
3533	0	0	0	0	1677	0	0	0	1836	0	5940	2576	7576	0	4169	941	0	0	0	6501	2172	0	0	0	0	0	0	0	8195	3445	0	0	0	0	0	2016	7768	940	23117	0	0	3464	2362	0	0	0	0	0	0
3529	0	0	0	0	1679	0	0	0	1841	0	5945	2573	7571	0	4159	930	0	0	0	6486	2163	0	0	0	0	0	0	0	8194	3446	0	0	0	0	0	2013	7759	934	23100	0	0	3470	2359	0	0	0	0	0	0
3526	0	0	0	0	1680	0	0	0	1846	0	5950	2569	7565	0	4150	919	0	0	0	6471	2153	0	0	0	0	0	0	0	8194	3447	0	0	0	0	0	2011	7750	927	23084	0	0	3476	2356	0	0	0	0	0	0
3522	0	0	0	0	1681	0	0	0	1851	0	5955	2566	7560	0	4141	908	0	0	0	6456	2144	0	0	0	0	0	0	0	8193	3448	0	0	0	0	0	2008	7741	921	23067	0	0	3483	2353	0	0	0	0	0	0
3518	0	0	0	0	1683	0	0	0	1856	0	5961	2563	7554	0	4132	897	0	0	0	6440	2134	0	0	0	0	0	0	0	8192	3448	0	0	0	0	0	2005	7732	914	23051	0	0	3489	2350	0	0	0	0	0	0
3515	0	0	0	0	1684	0	0	0	1861	0	5966	2559	7549	0	4123	886	0	0	0	6425	2125	0	0	0	0	0	0	0	8191	3449	0	0	0	0	0	2003	7723	907	23034	0	0	3495	2347	0	0	0	0	0	0
3511	0	0	0	0	1686	0	0	0	1866	0	5971	2556	7543	0	4113	875	0	0	0	6410	2115	0	0	0	0	0	0	0	8191	3450	0	0	0	0	0	2000	7714	901	23018	0	0	3502	2344	0	0	0	0	0	0
3508	0	0	0	0	1687	0	0	0	1871	0	5976	2553	7537	0	4104	864	0	0	0	6395	2105	0	0	0	0	0	0	0	8190	3451	0	0	0	0	0	1998	7705	894	23001	0	0	3508	2341	0	0	0	0	0	0
3504	0	0	0	0	1688	0	0	0	1876	0	5982	2549	7532	0	4095	853	0	0	0	6380	2096	0	0	0	0	0	0	0	8189	3451	0	0	0	0	0	1995	7696	888	22985	0	0	3514	2338	0	0	0	0	0	0
3501	0	0	0	0	1690	0	0	0	1881	0	5987	2546	7526	0	4086	841	0	0	0	6365	2086	0	0	0	0	0	0	0	8188	3452	0	0	0	0	0	1993	7687	881	22968	0	0	3521	2335	0	0	0	0	0	0
3497	0	0	0	0	1691	0	0	0	1885	0	5992	2543	7521	0	4076	830	0	0	0	6350	2077	0	0	0	0	0	0	0	8188	3453	0	0	0	0	0	1990	7678	875	22952	0	0	3527	2332	0	0	0	0	0	0
3494	0	0	0	0	1693	0	0	0	1890	0	5998	2539	7515	0	4067	819	0	0	0	6334	2067	0	0	0	0	0	0	0	8187	3454	0	0	0	0	0	1987	7669	868	22935	0	0	3533	2329	0	0	0	0	0	0
3490	0	0	0	0	1694	0	0	0	1895	0	6003	2536	7510	0	4058	808	0	0	0	6319	2058	0	0	0	0	0	0	0	8186	3454	0	0	0	0	0	1985	7660	861	22919	0	0	3540	2326	0	0	0	0	0	0
3486	0	0	0	0	1695	0	0	0	1900	0	6008	2533	7504	0	4049	797	0	0	0	6304	2048	0	0	0	0	0	0	0	8185	3455	0	0	0	0	0	1982	7651	855	22902	0	0	3546	2323	0	0	0	0	0	0
3483	0	0	0	0	1697	0	0	0	1905	0	6013	2530	7498	0	4040	786	0	0	0	6289	2039	0	0	0	0	0	0	0	8185	3456	0	0	0	0	0	1980	7642	848	22886	0	0	3552	2320	0	0	0	0	0	0
3479	0	0	0	0	1698	0	0	0	1910	0	6019	2526	7493	0	4030	775	0	0	0	6274	2029	0	0	0	0	0	0	0	8184	3457	0	0	0	0	0	1977	7633	842	22869	0	0	3559	2317	0	0	0	0	0	0
3476	0	0	0	0	1700	0	0	0	1915	0	6024	2523	7487	0	4021	764	0	0	0	6259	2019	0	0	0	0	0	0	0	8183	3457	0	0	0	0	0	1975	7624	835	22853	0	0	3565	2314	0	0	0	0	0	0
3472	0	0	0	0	1701	0	0	0	1920	0	6029	2520	7482	0	4012	753	0	0	0	6244	2010	0	0	0	0	0	0	0	8182	3458	0	0	0	0	0	1972	7615	829	22836	0	0	3571	2311	0	0	0	0	0	0
3469	0	0	0	0	1702	0	0	0	1925	0	6034	2516	7476	0	4003	742	0	0	0	6228	2000	0	0	0	0	0	0	0	8182	3459	0	0	0	0	0	1970	7606	822	22820	0	0	3578	2308	0	0	0	0	0	0
3474	0	0	0	0	1704	0	0	0	1929	0	6030	2513	7471	0	3994	731	0	0	0	6213	1991	0	0	0	0	0	0	0	8181	3460	0	0	0	0	0	1969	7596	815	22804	0	0	3584	2305	0	0	0	0	0	0
3484	0	0	0	0	1705	0	0	0	1932	0	6022	2510	7465	0	3984	720	0	0	0	6198	1981	0	0	0	0	0	0	0	8180	3460	0	0	0	0	0	1969	7587	809	22787	0	0	3590	2302	0	0	0	0	0	0
3494	0	0	0	0	1706	0	0	0	1936	0	6013	2506	7459	0	3975	708	0	0	0	6183	1972	0	0	0	0	0	0	0	8179	3461	0	0	0	0	0	1970	7578	802	22771	0	0	3597	2299	0	0	0	0	0	0
3504	0	0	0	0	1708	0	0	0	1940	0	6004	2503	7454	0	3966	697	0	0	0	6168	1962	0	0	0	0	0	0	0	8179	3462	0	0	0	0	0	1970	7569	807	22754	0	0	3578	2296	0	0	0	0	0	0
3514	0	0	0	0	1709	0	0	0	1943	0	5996	2500	7448	0	3957	686	0	0	0	6153	1953	0	0	0	0	0	0	0	8180	3463	0	0	0	0	0	1970	7560	819	22738	0	0	3545	2293	0	0	0	0	0	0
3524	0	0	0	0	1711	0	0	0	1947	0	5987	2496	7443	0	3948	675	0	0	0	6138	1943	0	0	0	0	0	0	0	8180	3463	0	0	0	0	0	1971	7551	831	22721	0	0	3511	2290	0	0	0	0	0	0
3534	0	0	0	0	1712	0	0	0	1951	0	5978	2493	7437	0	3938	664	0	0	0	6137	1948	0	0	0	0	0	0	0	8180	3464	0	0	0	0	0	1971	7542	843	22705	0	0	3478	2287	0	0	0	0	0	0
3544	0	0	0	0	1713	0	0	0	1954	0	5970	2490	7432	0	3929	653	0	0	0	6170	1987	0	0	0	0	0	0	0	8181	3465	0	0	0	0	0	1971	7533	855	22688	0	0	3444	2284	0	0	0	0	0	0
3554	0	0	0	0	1715	0	0	0	1958	0	5961	2486	7426	0	3920	642	0	0	0	6207	2030	0	0	0	0	0	0	0	8181	3466	0	0	0	0	0	1972	7524	867	22672	0	0	3411	2281	0	0	0	0	0	0
3564	0	0	0	0	1717	0	0	0	1962	0	5952	2483	7439	0	3911	648	0	0	0	6245	2074	0	0	0	0	0	0	0	8182	3466	0	0	0	0	0	1972	7529	879	22659	0	0	3377	2278	0	0	0	0	0	0
3574	0	0	0	0	1723	0	0	0	1965	0	5944	2480	7492	0	3902	691	0	0	0	6282	2117	0	0	0	0	0	0	0	8182	3467	0	0	0	0	0	1972	7566	891	22655	0	0	3344	2275	0	0	0	0	0	0
3584	0	0	0	0	1729	0	0	0	1969	0	5935	2476	7557	0	3892	745	0	0	0	6319	2160	0	0	0	0	0	0	0	8182	3468	0	0	0	0	0	1973	7611	903	22654	0	0	3310	2272	0	0	0	0	0	0
3594	0	0	0	0	1736	0	0	0	1973	0	5926	2480	7621	0	3889	798	0	0	0	6357	2204	0	0	0	0	0	0	0	8183	3474	0	0	0	0	0	1973	7656	915	22652	0	0	3277	2276	0	0	0	0	0	0
3603	0	0	0	0	1742	0	0	0	1976	0	5918	2516	7686	0	3912	851	0	0	0	6394	2247	0	0	0	0	0	0	0	8183	3502	0	0	0	0	0	1973	7702	927	22651	0	0	3243	2312	0	0	0	0	0	0
3613	0	0	0	0	1749	0	0	0	1980	0	5909	2561	7750	0	3943	905	0	0	0	6432	2291	0	0	0	0	0	0	0	8183	3536	0	0	0	0	0	1974	7747	939	22649	0	0	3210	2356	0	0	0	0	0	0
3623	0	0	0	0	1755	0	0	0	1984	0	5900	2605	7814	0	3974	958	0	0	0	6469	2334	0	0	0	0	41	0	0	8184	3570	0	0	0	0	0	1974	7792	951	22648	0	0	3176	2401	0	0	0	0	0	0
3633	0	0	0	0	1761	0	0	0	1987	0	5892	2650	7879	0	4005	1012	0	0	0	6507	2378	0	0	0	0	115	0	0	8184	3604	0	0	0	0	0	1975	7837	963	22646	0	0	3143	2445	0	0	0	0	0	0
3643	0	0	0	0	1768	0	0	0	1991	0	5883	2694	7943	0	4035	1065	0	0	0	6544	2421	0	0	0	0	190	0	0	8184	3638	0	0	0	0	0	1975	7882	975	22644	0	0	3109	2490	0	0	0	0	0	0
3653	0	0	0	0	1774	0	0	0	1995	0	5874	2739	8008	0	4066	1119	0	0	0	6582	2464	0	0	0	0	264	0	0	8185	3672	0	0	0	0	0	1975	7927	986	22643	0	0	3076	2534	0	0	0	0	0	0
3663	0	0	0	0	1781	0	0	0	1998	0	5866	2783	8072	0	4097	1172	0	0	0	6619	2508	0	0	0	0	339	0	0	8185	3706	0	0	0	0	0	1976	7973	998	22641	0	0	3042	2578	0	0	0	0	0	0
3673	0	0	0	0	1787	0	0	0	2002	0	5857	2828	8136	0	4127	1226	0	0	0	6656	2551	0	0	0	0	413	0	0	8185	3740	0	0	0	0	0	1976	8018	1010	22640	0	0	3009	2623	0	0	0	0	0	11
3683	0	0	0	0	1793	0	0	0	2006	0	5848	2872	8201	0	4158	1279	0	0	0	6694	2595	0	0	0	0	488	0	0	8186	3774	0	0	0	0	0	1976	8063	1022	22638	0	0	2975	2667	0	0	0	0	0	52
3693	0	0	0	0	1800	0	0	0	2009	0	5840	2917	8265	0	4189	1332	0	0	0	6731	2638	0	0	0	0	562	0	0	8186	3808	0	0	0	0	0	1977	8108	1034	22637	0	0	2942	2712	0	0	0	0	0	92
3703	0	0	0	0	1806	0	0	0	2013	0	5831	2962	8330	0	4219	1386	0	0	0	6769	2681	0	0	0	0	636	0	0	8186	3842	0	0	0	0	0	1977	8153	1046	22635	0	0	2908	2756	0	0	0	0	0	132
3713	0	0	0	0	1812	0	0	0	2017	0	5822	3006	8394	0	4250	1439	0	0	0	6806	2725	0	0	0	0	711	0	0	8187	3877	0	0	0	0	0	1977	8199	1058	22634	0	0	2875	2800	0	0	0	0	0	172
3723	0	0	0	0	1819	0	0	0	2020	0	5814	3051	8458	0	4281	1493	0	0	0	6844	2768	0	0	0	0	785	0	0	8187	3911	0	0	0	0	0	1978	8244	1070	22632	0	0	2841	2845	0	0	0	0	0	212
3733	0	0	0	0	1825	0	0	0	2024	0	5805	3095	8523	0	4311	1546	0	0	0	6881	2812	0	0	0	0	860	0	0	8188	3945	0	0	0	0	0	1978	8289	1082	22631	0	0	2808	2889	0	0	0	0	0	253
3743	0	0	0	0	1832	0	0	0	2028	0	5796	3140	8587	0	4342	1600	0	0	0	6918	2855	0	0	0	0	934	0	0	8188	3979	0	0	0	0	0	1978	8334	1094	22629	0	0	2774	2933	0	0	0	0	0	293
3753	0	0	0	0	1838	0	0	0	2031	0	5788	3184	8652	0	4373	1653	0	0	0	6956	2899	0	0	0	0	1009	0	0	8188	4013	0	0	0	0	0	1979	8379	1106	22628	0	0	2741	2978	0	0	0	0	0	333
3763	0	0	0	0	1844	0	0	0	2035	0	5779	3229	8716	0	4403	1707	0	0	0	6993	2942	0	0	0	0	1083	0	0	8189	4047	0	0	0	0	0	1979	8424	1118	22626	0	0	2707	3022	0	0	0	0	0	373
3773	0	0	0	0	1851	0	0	0	2039	0	5770	3273	8781	0	4434	1760	0	0	0	7031	2985	0	0	0	0	1158	0	0	8189	4081	0	0	0	0	0	1980	8470	1130	22625	0	0	2674	3067	0	0	0	0	0	414
3783	0	0	0	0	1857	0	0	0	2042	0	5762	3318	8845	0	4465	1813	0	0	0	7068	3029	0	0	0	0	1232	0	0	8189	4115	0	0	0	0	0	1980	8515	1142	22623	0	0	2640	3111	0	0	0	0	0	454
3793	0	0	0	0	1863	0	0	0	2046	0	5753	3363	8909	0	4496	1867	0	0	0	7106	3072	0	0	0	0	1307	0	0	8190	4149	0	0	0	0	0	1980	8560	1154	22621	0	0	2607	3155	0	0	0	0	0	494
3802	0	0	0	0	1870	0	0	0	2050	0	5744	3407	8974	0	4526	1920	0	0	0	7143	3116	0	0	0	0	1381	0	0	8190	4183	0	0	0	0	0	1981	8605	1166	22620	0	0	2573	3200	0	0	0	0	0	534
3812	0	0	0	0	1876	0	0	0	2053	0	5736	3452	9038	0	4557	1974	0	0	0	7181	3159	0	0	0	0	1455	0	0	8190	4217	0	0	0	0	0	1981	8650	1178	22618	0	0	2540	3244	0	0	0	0	0	574
3822	0	0	0	0	1883	0	0	0	2057	0	5727	3496	9103	0	4588	2027	0	0	0	7218	3203	0	0	0	0	1530	0	0	8191	4252	0	0	0	0	0	1981	8695	1190	22617	0	0	2506	3289	0	0	0	0	0	615
3832	0	0	0	0	1889	0	0	0	2061	0	5718	3541	9167	0	4618	2081	0	0	0	7255	3246	0	0	0	0	1604	0	0	8191	4286	0	0	0	0	0	1982	8741	1202	22615	0	0	2473	3333	0	0	0	0	0	655
3842	0	0	0	0	1895	0	0	0	2064	0	5710	3585	9231	0	4649	2134	0	0	0	7293	3289	0	0	0	0	1679	0	0	8191	4320	0	0	0	0	0	1982	8786	1214	22614	0	0	2439	3377	0	0	0	0	0	695
3852	0	0	0	0	1902	0	0	0	2068	0	5701	3630	9296	0	4680	2187	0	0	0	7330	3333	0	0	0	0	1753	0	0	8192	4354	0	0	0	0	0	1982	8831	1226	22612	0	0	2406	3422	0	0	0	0	0	735
3862	0	0	0	0	1908	0	0	0	2071	0	5692	3674	9360	0	4710	2241	0	0	0	7368	3376	0	0	0	0	1828	0	0	8192	4388	0	0	0	0	0	1983	8876	1237	22611	0	0	2372	3466	0	0	0	0	0	776
3872	0	0	0	0	1914	0	0	0	2075	0	5684	3719	9425	0	4741	2294	0	0	0	7405	3420	0	0	0	0	1902	0	0	8192	4422	0	0	0	0	0	1983	8921	1249	22609	0	0	2339	3510	0	0	0	0	0	816
3882	0	0	0	0	1921	0	0	0	2079	0	5675	3763	9489	0	4772	2348	0	0	0	7443	3463	0	0	0	0	1977	0	0	8193	4456	0	0	0	0	0	1984	8967	1261	22608	0	0	2305	3555	0	0	0	0	0	856
3892	0	0	0	0	1927	0	0	0	2082	0	5666	3808	9553	0	4802	2401	0	0	0	7480	3506	0	0	0	0	2051	0	0	8193	4490	0	0	0	0	0	1984	9012	1273	22606	0	0	2272	3599	0	0	0	0	0	896
3902	0	0	0	0	1934	0	0	0	2086	0	5658	3853	9618	0	4833	2455	0	0	0	7518	3550	0	0	0	0	2126	0	0	8194	4524	0	0	0	0	0	1984	9057	1285	22605	0	0	2238	3644	0	0	0	0	0	936
3912	0	0	0	0	1940	0	0	0	2090	0	5649	3897	9682	0	4864	2508	0	0	0	7555	3593	0	0	0	0	2200	0	0	8194	4558	0	0	0	0	0	1985	9102	1297	22603	0	0	2205	3688	0	0	0	0	0	977
3922	0	0	0	0	1946	0	0	0	2093	0	5640	3942	9747	0	4894	2562	0	0	0	7592	3637	0	0	0	0	2274	0	0	8194	4592	0	0	0	0	0	1985	9147	1309	22602	0	0	2171	3732	0	0	0	0	0	1017
3932	0	0	0	0	1953	0	0	0	2097	0	5632	3986	9811	0	4925	2615	0	0	0	7630	3680	0	0	0	0	2349	0	0	8195	4627	0	0	0	0	0	1985	9192	1321	22600	0	0	2138	3777	0	0	0	0	0	1057
3942	0	0	0	0	1959	0	0	0	2101	0	5623	4031	9875	0	4956	2668	0	0	0	7667	3724	0	0	0	0	2423	0	0	8195	4661	0	0	0	0	0	1986	9238	1333	22598	0	0	2104	3821	0	0	0	0	0	1097
3952	0	0	0	0	1966	0	0	0	2104	0	5614	4075	9940	0	4987	2722	0	0	0	7705	3767	0	0	0	0	2498	0	0	8195	4695	0	0	0	0	0	1986	9283	1345	22597	0	0	2070	3866	0	0	0	0	0	1137
3962	0	0	0	0	1972	0	0	0	2108	0	5606	4120	10004	0	5017	2775	0	0	0	7742	3810	0	0	0	0	2572	0	0	8196	4729	0	0	0	0	0	1986	9328	1357	22595	0	0	2037	3910	0	0	0	0	0	1178
3972	0	0	0	0	1978	0	0	0	2112	0	5597	4164	10069	0	5048	2829	0	0	0	7780	3854	0	0	0	0	2647	0	0	8196	4763	0	0	0	0	0	1987	9373	1369	22594	0	0	2003	3954	0	0	0	0	0	1218
3982	0	0	0	0	1985	0	0	0	2115	0	5588	4209	10133	0	5079	2882	0	0	0	7817	3897	0	0	0	0	2721	0	0	8196	4797	0	0	0	0	0	1987	9418	1381	22592	0	0	1970	3999	0	0	0	0	0	1258
3991	0	0	0	0	1991	0	0	0	2119	0	5580	4253	10197	0	5109	2936	0	0	0	7854	3941	0	0	0	0	2796	0	0	8197	4831	0	0	0	0	0	1987	9464	1393	22591	0	0	1936	4043	0	0	0	0	0	1298
4001	0	0	0	0	1997	0	0	0	2123	0	5571	4298	10262	0	5140	2989	0	0	0	7892	3984	0	0	0	0	2870	0	0	8197	4865	0	0	0	0	0	1988	9509	1405	22589	0	0	1903	4087	0	0	0	0	0	1339
4011	0	0	0	0	2004	0	0	0	2126	0	5562	4343	10326	0	5171	3042	0	0	0	7929	4027	0	0	0	0	2945	0	0	8197	4899	0	0	0	0	0	1988	9554	1417	22588	0	0	1869	4132	0	0	0	0	0	1379
4021	0	0	0	0	2010	0	0	0	2130	0	5554	4387	10391	0	5201	3096	0	0	0	7967	4071	0	0	0	0	3019	0	0	8198	4933	0	0	0	0	0	1989	9599	1429	22586	0	0	1836	4176	0	0	0	0	0	1419
4031	0	0	0	0	2017	0	0	0	2134	0	5545	4432	10455	0	5232	3149	0	0	0	8004	4114	0	0	0	0	3093	0	0	8198	4967	11	0	0	0	0	1989	9644	1441	22585	0	0	1802	4221	0	0	0	0	0	1459
4041	0	0	0	0	2023	0	0	0	2137	0	5536	4476	10520	0	5263	3203	0	0	0	8042	4158	0	0	0	0	3168	0	0	8198	5002	42	0	0	0	0	1989	9689	1453	22583	0	0	1769	4265	0	0	0	0	0	1499
4051	0	0	0	0	2029	0	0	0	2141	0	5528	4521	10584	0	5293	3256	0	0	0	8079	4201	0	0	0	0	3242	0	23	8199	5036	73	0	0	0	0	1990	9735	1465	22582	0	0	1735	4309	0	0	0	0	0	1540
4061	0	0	0	0	2036	0	0	0	2145	0	5519	4565	10648	0	5324	3310	0	0	0	8117	4245	0	0	0	0	3317	0	51	8199	5070	104	0	0	0	0	1990	9780	1476	22580	0	0	1702	4354	0	0	0	0	0	1580
4071	0	0	0	0	2042	0	0	0	2148	0	5510	4610	10713	0	5355	3363	0	0	0	8154	4288	0	0	0	0	3391	0	80	8200	5104	135	0	0	0	0	1990	9825	1488	22579	0	0	1668	4398	0	0	0	0	0	1620
4081	0	0	0	0	2048	0	0	0	2152	0	5502	4654	10777	0	5385	3417	0	0	0	8191	4331	0	0	0	0	3466	0	108	8200	5138	166	0	0	0	0	1991	9870	1500	22577	0	0	1635	4443	0	0	0	0	0	1660
4091	0	0	0	0	2055	0	0	0	2156	0	5493	4699	10842	0	5416	3470	0	0	0	8229	4375	0	0	0	0	3540	0	136	8200	5172	196	0	0	0	0	1991	9915	1512	22575	0	0	1601	4487	0	0	0	0	0	1701
4101	0	0	0	0	2061	0	0	0	2159	0	5484	4744	10906	0	5447	3523	0	0	0	8266	4418	0	0	0	0	3615	0	164	8201	5206	227	0	0	0	0	1991	9961	1524	22574	0	0	1568	4531	0	0	0	0	0	1741
4111	0	0	0	0	2068	0	0	0	2163	0	5476	4788	10970	0	5478	3577	0	0	0	8304	4462	0	0	0	0	3689	0	192	8201	5240	258	0	0	0	0	1992	10006	1536	22572	0	0	1534	4576	0	0	0	0	0	1781
4121	0	0	0	0	2074	0	0	25	2167	0	5467	4833	11035	0	5508	3630	0	0	0	8341	4505	0	0	0	0	3764	0	220	8201	5274	289	0	0	0	0	1992	10051	1548	22571	0	0	1501	4620	0	0	0	0	0	1821
4131	0	0	0	0	2080	0	0	52	2170	0	5458	4877	11099	0	5539	3684	0	0	0	8379	4548	0	0	0	0	3838	0	249	8202	5308	320	0	0	0	0	1992	10096	1560	22569	0	0	1467	4664	0	0	0	0	0	1861
4141	0	0	0	0	2087	0	0	80	2174	0	5450	4922	11164	0	5570	3737	0	0	0	8416	4592	0	0	0	0	3912	0	277	8202	5342	351	0	0	0	0	1993	10141	1572	22568	0	0	1434	4709	0	0	0	0	0	1902
4151	0	0	0	0	2093	0	0	108	2178	0	5441	4966	11228	0	5600	3791	0	0	0	8454	4635	0	0	0	0	3987	0	305	8202	5376	381	0	0	0	0	1993	10186	1584	22566	0	0	1400	4753	0	0	0	0	0	1942
4161	0	0	0	0	2099	0	0	135	2181	0	5432	5011	11292	0	5631	3844	0	0	0	8491	4679	0	0	0	0	4061	0	333	8203	5411	412	0	0	0	0	1994	10232	1596	22565	0	0	1367	4798	0	0	0	0	0	1982
4171	0	0	0	0	2106	0	0	163	2185	0	5424	5055	11357	0	5662	3897	0	0	0	8528	4722	0	0	0	0	4136	0	361	8203	5445	443	0	0	0	0	1994	10277	1608	22563	0	0	1333	4842	0	0	0	0	0	2022
4181	0	0	0	0	2112	0	0	190	2189	0	5415	5100	11421	0	5692	3951	0	0	0	8566	4766	0	0	0	0	4210	0	389	8203	5479	474	0	0	0	0	1994	10322	1620	22562	0	0	1300	4886	0	0	0	0	0	2063
4190	0	0	0	0	2119	0	0	218	2192	0	5406	5144	11486	0	5723	4004	0	0	0	8603	4809	0	0	0	0	4285	0	417	8204	5513	505	0	0	0	0	1995	10367	1632	22560	0	0	1266	4931	0	0	0	0	0	2103
4200	0	0	0	0	2125	0	0	245	2196	0	5398	5189	11550	0	5754	4058	0	0	0	8641	4852	0	0	0	0	4359	0	446	8204	5547	536	0	0	0	0	1995	10412	1644	22559	0	0	1233	4975	0	0	0	0	0	2143
4210	0	0	0	0	2131	0	0	273	2200	0	5389	5234	11614	0	5784	4111	0	0	0	8678	4896	0	0	0	0	4434	0	474	8204	5581	567	0	0	0	0	1995	10457	1656	22557	0	0	1199	5020	0	0	0	0	0	2183
4220	0	0	0	0	2138	0	0	301	2203	0	5380	5278	11679	0	5815	4165	0	0	0	8716	4939	0	0	0	0	4508	0	502	8205	5615	597	0	0	0	0	1996	10503	1668	22556	0	0	1166	5064	0	0	0	0	0	2223
4230	0	0	0	0	2144	0	0	328	2207	0	5372	5323	11743	0	5846	4218	0	0	0	8753	4983	0	0	0	0	4583	0	530	8205	5649	628	0	0	0	0	1996	10548	1680	22554	0	0	1132	5108	0	0	0	0	0	2264
4240	0	0	0	0	2151	0	0	356	2211	0	5363	5367	11808	0	5876	4272	0	0	0	8791	5026	0	0	0	0	4657	0	558	8206	5683	659	0	0	0	0	1996	10593	1692	22552	0	0	1099	5153	0	0	0	0	0	2304
4250	0	0	0	0	2157	0	0	383	2214	0	5354	5412	11872	0	5907	4325	0	0	0	8828	5070	0	0	0	0	4731	0	586	8206	5717	690	0	0	0	0	1997	10638	1704	22551	0	0	1065	5197	0	0	0	0	0	2344
4260	0	0	0	0	2163	0	0	411	2218	0	5346	5456	11937	0	5938	4378	0	0	0	8865	5113	0	0	0	0	4806	0	615	8206	5751	721	0	0	0	0	1997	10683	1715	22549	0	0	1032	5241	0	0	0	0	0	2384
4270	0	0	0	0	2170	0	0	438	2222	0	5337	5501	12001	0	5969	4432	0	0	0	8903	5156	0	0	0	0	4880	0	643	8207	5786	752	0	0	0	0	1997	10729	1727	22548	0	0	998	5286	0	0	0	0	0	2424
4280	0	0	0	0	2176	0	0	466	2225	0	5328	5545	12065	0	5999	4485	0	0	0	8940	5200	0	0	0	0	4955	0	671	8207	5820	782	0	0	0	0	1998	10774	1739	22546	0	0	965	5330	0	0	0	0	0	2465
4290	0	0	0	0	2182	0	0	494	2229	0	5320	5590	12130	0	6030	4539	0	0	0	8978	5243	0	0	0	0	5029	0	699	8207	5854	813	0	0	0	0	1998	10819	1751	22545	0	0	931	5375	0	0	0	0	0	2505
4300	0	0	0	0	2189	0	0	521	2233	0	5311	5635	12194	0	6061	4592	0	0	0	9015	5287	0	0	0	0	5104	0	727	8208	5888	844	0	0	0	0	1999	10864	1763	22543	0	0	898	5419	0	0	0	0	0	2545
4310	0	0	0	0	2195	0	0	549	2236	0	5302	5679	12259	0	6091	4646	0	0	0	9053	5330	0	0	0	0	5178	0	755	8208	5922	875	0	0	0	0	1999	10909	1775	22542	0	0	864	5463	0	0	0	0	0	2585
4320	0	0	0	0	2202	0	0	576	2240	0	5294	5724	12323	0	6122	4699	0	0	0	9090	5373	0	0	0	0	5253	0	784	8208	5956	906	0	0	0	0	1999	10954	1787	22540	0	0	831	5508	0	0	0	0	0	2626
4330	0	0	0	0	2208	0	0	604	2244	0	5285	5768	12387	0	6153	4753	0	0	0	9127	5417	0	0	0	0	5327	0	812	8209	5990	937	0	0	0	0	2000	11000	1799	22539	0	0	797	5552	0	0	0	0	0	2666
4340	0	0	0	0	2214	0	0	631	2247	0	5276	5813	12452	0	6183	4806	0	0	0	9165	5460	0	0	0	0	5402	0	840	8209	6024	968	0	0	0	0	2000	11045	1811	22537	0	0	764	5597	0	0	0	0	0	2706
4350	0	0	0	0	2221	0	0	659	2251	0	5268	5857	12516	0	6214	4859	0	0	0	9202	5504	0	0	0	0	5476	0	868	8209	6058	998	0	0	0	0	2000	11090	1823	22536	0	0	730	5641	0	0	0	0	0	2746
4360	0	0	0	0	2227	0	0	686	2254	0	5259	5902	12581	0	6245	4913	0	0	0	9240	5547	0	0	0	0	5550	0	896	8210	6092	1029	0	0	0	0	2001	11135	1835	22534	0	0	697	5685	0	0	0	0	0	2786
4370	0	0	0	0	2233	0	0	714	2258	0	5250	5946	12645	0	6275	4966	0	0	0	9277	5591	0	0	0	0	5625	0	924	8210	6126	1060	0	0	0	0	2001	11180	1847	22532	0	0	663	5730	0	0	0	0	0	2827
4380	0	0	0	0	2240	0	0	742	2262	0	5242	5991	12709	0	6306	5020	0	0	0	9315	5634	0	0	0	0	5699	0	953	8210	6161	1091	0	0	0	0	2001	11226	1859	22531	0	0	630	5774	0	0	0	0	0	2867
4389	0	0	0	0	2246	0	0	769	2265	0	5233	6035	12774	0	6337	5073	0	0	0	9352	5677	0	0	0	0	5774	0	981	8211	6195	1122	0	0	0	0	2002	11271	1871	22529	0	0	596	5818	0	0	0	0	0	2907
4399	0	0	0	0	2253	0	0	797	2269	0	5224	6080	12838	0	6367	5127	0	0	0	9390	5721	0	0	0	0	5848	0	1009	8211	6229	1153	0	0	0	0	2002	11316	1883	22528	0	0	563	5863	0	0	0	0	0	2947
4409	0	0	0	0	2259	0	0	824	2273	0	5216	6125	12903	0	6398	5180	0	0	0	9427	5764	0	0	0	0	5923	0	1037	8212	6263	1183	0	0	0	0	2002	11361	1895	22526	0	0	529	5907	0	0	0	0	0	2988
4419	0	0	0	0	2265	0	0	852	2276	0	5207	6169	12967	0	6429	5233	0	0	0	9464	5808	0	0	0	0	5997	0	1065	8212	6297	1214	0	0	0	0	2003	11406	1907	22525	0	0	496	5952	0	0	0	0	0	3028
4429	0	0	0	0	2272	0	0	879	2280	0	5198	6214	13031	0	6460	5287	0	0	0	9502	5851	0	0	0	0	6072	0	1093	8212	6331	1245	0	0	0	0	2003	11451	1919	22523	0	0	462	5996	0	0	0	0	0	3068
4439	0	0	0	0	2278	0	0	907	2284	0	5190	6258	13096	0	6490	5340	0	0	0	9539	5894	0	0	0	0	6146	0	1122	8213	6365	1276	0	0	0	0	2004	11497	1931	22522	0	0	429	6040	0	0	0	0	0	3108
4449	0	0	0	0	2284	0	0	935	2287	0	5181	6303	13160	0	6521	5394	0	0	0	9577	5938	0	0	0	0	6221	0	1150	8213	6399	1307	0	0	0	0	2004	11542	1943	22520	0	0	395	6085	0	0	0	0	0	3148
4459	0	0	0	0	2291	0	0	962	2291	0	5172	6347	13225	0	6552	5447	0	0	0	9614	5981	0	0	0	0	6295	0	1178	8213	6433	1338	0	0	0	0	2004	11587	1954	22519	0	0	362	6129	0	0	0	0	0	3189
4469	0	0	0	0	2297	0	0	990	2295	0	5164	6392	13289	0	6582	5501	0	0	0	9652	6025	0	0	0	0	6369	0	1206	8214	6467	1369	0	0	0	0	2005	11632	1966	22517	0	0	328	6174	0	0	0	0	0	3229
4479	0	0	0	0	2304	0	0	1017	2298	0	5155	6436	13354	0	6613	5554	0	0	0	9689	6068	0	0	0	0	6444	0	1234	8214	6501	1399	0	0	0	0	2005	11677	1978	22516	0	0	295	6218	0	0	0	0	0	3269
4489	0	0	0	0	2310	0	0	1045	2302	0	5147	6481	13418	0	6644	5608	0	0	0	9727	6112	0	0	0	0	6518	0	1262	8214	6536	1430	0	0	0	0	2005	11723	1990	22514	0	0	261	6262	0	0	0	0	0	3309
4499	0	0	0	0	2316	0	0	1072	2306	0	5138	6526	13482	0	6674	5661	0	0	0	9764	6155	0	0	0	0	6593	0	1290	8215	6570	1461	0	0	0	0	2006	11768	2002	22513	0	0	228	6307	0	0	0	0	0	3350
4509	0	0	0	0	2323	0	0	1100	2309	0	5129	6570	13547	0	6705	5714	0	0	0	9801	6198	0	0	0	0	6667	0	1319	8215	6604	1492	0	0	0	0	2006	11813	2014	22511	0	0	194	6351	0	0	0	0	0	3390
4519	0	0	0	0	2329	0	0	1127	2313	0	5121	6615	13611	0	6736	5768	0	0	0	9839	6242	0	0	0	0	6742	0	1347	8215	6638	1523	0	0	0	0	2006	11858	2026	22509	0	0	161	6396	0	0	0	0	0	3430
4529	0	0	0	0	2336	0	0	1155	2317	0	5112	6659	13676	0	6766	5821	0	0	0	9876	6285	0	0	0	0	6816	0	1375	8216	6672	1554	0	0	0	0	2007	11903	2038	22508	0	0	127	6440	0	35	0	0	0	3470
4533	0	0	0	0	2342	0	0	1141	2330	0	5111	6704	13740	0	6797	5875	0	0	0	9914	6329	0	0	0	0	6891	0	1403	8216	6706	1584	0	0	0	0	1999	11948	2050	22506	0	0	94	6484	0	72	0	0	0	3510
4532	0	0	0	0	2348	0	0	1098	2349	0	5115	6748	13804	0	6828	5928	0	0	0	9951	6372	0	0	0	0	6965	0	1431	8216	6740	1615	0	0	0	0	1985	11994	2062	22505	0	0	60	6529	0	108	0	0	0	3551
4532	0	0	0	0	2355	0	0	1054	2368	0	5120	6793	13869	0	6858	5982	0	0	0	9989	6416	0	0	0	0	7040	0	1459	8217	6774	1646	0	0	0	0	1970	12039	2074	22503	0	0	27	6573	0	144	0	0	0	3591
4531	0	0	0	0	2361	0	0	1010	2388	0	5125	6837	13933	0	6889	6035	0	0	0	10026	6459	0	0	0	0	7114	0	1488	8210	6808	1677	0	0	0	0	1956	12084	2071	22502	0	0	28	6617	0	180	0	0	0	3631
4531	0	0	0	0	2367	0	0	966	2408	0	5130	6882	13998	0	6920	6088	0	0	0	10063	6502	0	0	0	0	7188	0	1516	8195	6842	1708	0	0	0	0	1942	12129	2052	22500	0	0	66	6662	0	216	0	0	0	3671
4530	0	0	0	0	2374	0	0	922	2427	0	5134	6926	14062	0	6951	6142	0	0	0	10098	6544	0	0	0	0	7263	0	1544	8179	6876	1738	0	0	0	0	1927	12174	2031	22499	0	0	107	6706	0	250	0	0	0	3711
4530	0	0	0	0	2380	0	0	877	2447	0	5139	6971	14126	0	6981	6195	0	0	0	10096	6560	0	0	0	0	7337	0	1572	8163	6911	1752	0	0	0	0	1913	12219	2010	22497	0	0	149	6751	0	248	0	0	0	3752
4529	0	0	0	0	2387	0	0	833	2466	0	5144	7016	14191	0	7012	6249	0	0	0	10056	6549	0	0	0	0	7412	0	1600	8148	6945	1749	0	0	0	0	1899	12265	1989	22496	0	0	191	6795	0	209	0	0	0	3792
4529	0	0	0	0	2393	0	0	789	2486	0	5148	7060	14253	0	7043	6300	0	0	0	10015	6538	0	0	0	0	7486	0	1628	8132	6979	1747	0	0	0	0	1884	12307	1968	22493	0	0	232	6839	0	171	0	0	0	3832
4528	0	0	0	0	2393	0	0	745	2505	0	5153	7105	14285	0	7073	6316	0	0	0	9975	6528	0	0	0	0	7561	0	1657	8116	7013	1745	0	0	0	0	1870	12314	1947	22471	0	0	274	6884	0	132	0	0	0	3872
4528	0	0	0	0	2387	0	0	701	2525	0	5158	7149	14273	0	7104	6284	0	0	0	9935	6517	0	0	0	0	7635	0	1685	8100	7047	1743	0	0	0	0	1856	12271	1926	22422	0	0	315	6928	0	93	0	0	0	3913
4528	0	0	0	0	2380	0	0	657	2544	0	5163	7194	14262	0	7135	6252	0	0	0	9895	6506	0	0	0	0	7710	0	1713	8085	7081	1741	0	0	0	0	1841	12228	1906	22373	0	0	357	6973	0	54	0	0	0	3953
4527	0	0	0	0	2374	0	0	613	2564	0	5167	7214	14250	0	7141	6221	0	0	0	9854	6496	0	0	0	0	7758	0	1723	8069	7097	1738	0	0	0	0	1827	12185	1885	22324	0	0	399	6994	0	15	0	0	0	3970
4527	0	0	0	0	2367	0	0	568	2584	0	5172	7210	14239	0	7122	6189	0	0	0	9814	6485	0	0	0	0	7779	0	1713	8053	7093	1736	0	0	0	0	1813	12142	1864	22275	0	0	440	6990	0	0	0	0	0	3963
4526	0	0	0	0	2360	0	0	524	2603	0	5177	7204	14227	0	7101	6157	0	0	0	9774	6474	0	0	0	0	7799	0	1703	8037	7088	1734	0	0	0	0	1798	12098	1843	22226	0	0	482	6985	0	0	0	0	0	3955
4526	0	0	0	0	2354	0	0	480	2623	0	5182	7198	14216	0	7081	6125	0	0	0	9733	6464	0	0	0	0	7819	0	1692	8022	7083	1732	0	0	0	0	1784	12055	1822	22178	0	0	523	6981	0	0	0	0	0	3947
4525	0	0	0	0	2347	0	0	436	2642	0	5186	7192	14204	0	7060	6093	0	0	0	9693	6453	0	0	0	0	7838	0	1682	8006	7079	1730	0	0	0	0	1770	12012	1801	22129	0	0	565	6976	0	0	0	0	0	3939
4525	0	0	0	0	2341	0	0	392	2662	0	5191	7186	14193	0	7040	6061	0	0	0	9653	6442	0	0	0	0	7858	0	1672	7990	7074	1727	0	0	0	0	1755	11969	1780	22080	0	0	607	6971	0	0	0	0	0	3931
4524	0	0	0	0	2334	0	0	348	2681	0	5196	7180	14181	0	7020	6029	0	0	0	9612	6432	0	0	0	0	7878	0	1661	7974	7069	1725	0	0	0	0	1741	11926	1760	22031	0	0	648	6967	0	0	0	0	0	3923
4524	0	0	0	0	2328	0	0	304	2701	0	5200	7174	14170	0	6999	5997	0	0	0	9572	6421	0	0	0	0	7898	0	1651	7959	7064	1723	0	0	0	0	1727	11883	1739	21982	0	0	690	6962	0	0	0	0	0	3914
4523	0	0	0	0	2321	0	0	260	2720	0	5205	7168	14158	0	6979	5966	0	0	0	9532	6410	0	0	0	0	7917	0	1640	7943	7060	1721	0	0	0	0	1712	11840	1718	21933	0	0	732	6957	0	0	0	0	0	3906
4523	0	0	0	0	2314	0	0	215	2740	0	5210	7163	14147	0	6958	5934	0	0	0	9491	6400	0	0	0	0	7937	0	1630	7927	7055	1719	0	0	0	0	1698	11796	1697	21884	0	0	773	6952	0	0	0	0	0	3898
4522	0	0	0	0	2308	0	0	171	2759	0	5215	7157	14135	0	6938	5902	0	0	0	9451	6389	0	0	0	0	7957	0	1619	7911	7050	1716	0	0	0	0	1684	11753	1676	21836	0	0	815	6948	0	0	0	0	0	3890
4522	0	0	0	0	2301	0	0	127	2779	0	5219	7151	14124	0	6917	5870	0	0	0	9411	6378	0	0	0	0	7977	0	1609	7896	7045	1714	0	0	0	0	1669	11710	1655	21787	0	0	856	6943	0	0	0	0	0	3882
4521	0	0	0	0	2295	0	0	83	2799	0	5224	7145	14112	0	6897	5838	0	0	0	9371	6368	0	0	0	0	7996	0	1599	7880	7040	1712	0	0	0	0	1655	11667	1635	21738	0	0	898	6938	0	0	0	0	0	3874
4521	0	0	0	0	2288	0	0	39	2818	0	5229	7139	14101	0	6876	5806	0	0	0	9330	6357	0	0	0	0	8016	0	1588	7864	7036	1710	0	0	0	0	1641	11624	1614	21689	0	0	940	6934	0	0	0	0	0	3866
4520	0	0	0	0	2281	0	0	0	2838	0	5233	7133	14089	0	6856	5774	0	0	0	9290	6346	0	0	0	0	8036	0	1578	7848	7031	1708	0	0	0	0	1626	11581	1593	21640	0	0	981	6929	0	0	0	0	0	3858
4520	0	0	0	0	2275	0	0	0	2857	0	5238	7127	14078	0	6835	5742	0	0	0	9250	6336	0	0	0	0	8055	0	1567	7833	7026	1705	0	0	0	0	1612	11538	1572	21591	0	0	1023	6924	0	0	0	0	0	3849
4519	0	0	0	0	2268	0	0	0	2877	0	5243	7121	14066	0	6815	5711	0	0	0	9209	6325	0	0	0	0	8075	0	1557	7817	7021	1703	0	0	0	0	1598	11494	1551	21543	0	0	1064	6919	0	0	0	0	0	3841
4519	0	0	0	0	2262	0	0	0	2896	0	5248	7115	14055	0	6794	5679	0	0	0	9169	6314	0	0	0	0	8095	0	1546	7801	7017	1701	0	0	0	0	1583	11451	1530	21494	0	0	1106	6915	0	0	0	0	0	3833
4518	0	0	0	0	2255	0	0	0	2916	0	5252	7110	14043	0	6774	5647	0	0	0	9129	6304	0	0	0	0	8115	0	1536	7785	7012	1699	0	0	0	0	1569	11408	1509	21445	0	0	1148	6910	0	0	0	0	0	3825
4518	0	0	0	0	2249	0	0	0	2935	0	5257	7104	14032	0	6753	5615	0	0	0	9088	6293	0	0	0	0	8134	0	1526	7770	7007	1697	0	0	0	0	1555	11365	1489	21396	0	0	1189	6905	0	0	0	0	0	3817
4517	0	0	0	0	2242	0	0	0	2955	0	5262	7098	14020	0	6733	5583	0	0	0	9048	6282	0	0	0	0	8154	0	1515	7754	7002	1695	0	0	0	0	1540	11322	1468	21347	0	0	1231	6901	0	0	0	0	0	3809
4517	0	0	0	0	2235	0	0	0	2975	0	5266	7092	14009	0	6713	5551	0	0	0	9008	6272	0	0	0	0	8174	0	1505	7738	6998	1692	0	0	0	0	1526	11279	1447	21298	0	0	1273	6896	0	0	0	0	0	3801
4516	0	0	0	0	2229	0	0	0	2994	0	5271	7086	13997	0	6692	5519	0	0	0	8967	6261	0	0	0	0	8194	0	1494	7723	6993	1690	0	0	0	0	1512	11236	1426	21249	0	0	1314	6891	0	0	0	0	0	3793
4516	0	0	0	0	2222	0	0	0	3014	0	5276	7080	13986	0	6672	5487	0	0	0	8927	6250	0	0	0	0	8213	0	1484	7707	6988	1688	0	0	0	0	1497	11192	1405	21201	0	0	1356	6886	0	0	0	0	0	3785
4515	0	0	0	0	2216	0	0	0	3033	0	5281	7074	13974	0	6651	5456	0	0	0	8887	6240	0	0	0	0	8233	0	1473	7691	6983	1686	0	0	0	0	1483	11149	1384	21152	0	0	1397	6882	0	0	0	0	0	3776
4515	0	0	0	0	2209	0	0	0	3053	0	5285	7068	13963	0	6631	5424	0	0	0	8846	6229	0	0	0	0	8253	0	1463	7675	6979	1684	0	0	0	0	1469	11106	1363	21103	0	0	1439	6877	0	0	0	0	0	3768
4515	0	0	0	0	2203	0	0	0	3072	0	5290	7062	13951	0	6610	5392	0	0	0	8806	6218	0	0	0	0	8272	0	1453	7660	6974	1681	0	0	0	0	1454	11063	1343	21054	0	0	1481	6872	0	0	0	0	0	3760
4514	0	0	0	0	2196	0	0	0	3092	0	5295	7057	13940	0	6590	5360	0	0	0	8766	6208	0	0	0	0	8292	0	1442	7644	6969	1679	0	0	0	0	1440	11020	1322	21005	0	0	1522	6868	0	0	0	0	0	3752
4514	0	0	0	0	2189	0	0	0	3111	0	5299	7051	13928	0	6569	5328	0	0	0	8726	6197	0	0	0	0	8312	0	1432	7628	6964	1677	0	0	0	0	1426	10977	1301	20956	0	0	1564	6863	0	0	0	0	0	3744
4547	0	0	0	0	2183	0	0	0	3119	0	5292	7045	13917	0	6549	5296	0	0	0	8685	6186	0	0	0	0	8332	0	1421	7612	6960	1675	0	0	0	0	1419	10934	1280	20907	0	0	1605	6858	0	0	0	0	0	3736
4589	0	0	0	0	2176	0	0	0	3124	0	5281	7039	13905	0	6528	5264	0	0	0	8645	6176	0	0	0	0	8351	0	1411	7597	6955	1673	0	0	0	0	1413	10890	1259	20859	0	0	1647	6854	0	0	0	0	0	3728
4631	0	0	0	0	2170	0	0	0	3128	0	5270	7033	13894	0	6508	5232	0	0	0	8605	6165	0	0	0	0	8371	0	1400	7582	6950	1670	0	0	0	0	1408	10847	1242	20810	0	0	1677	6849	0	0	0	0	0	3720
4673	0	0	0	0	2163	0	0	0	3133	0	5259	7027	13883	0	6487	5201	0	0	0	8564	6154	0	0	0	0	8391	0	1390	7580	6945	1668	0	0	0	0	1403	10804	1257	20761	0	0	1619	6844	0	0	0	0	0	3711
4715	0	0	0	0	2157	0	0	0	3137	0	5248	7021	13871	0	6467	5169	0	0	0	8524	6144	0	0	0	0	8411	0	1380	7583	6941	1666	0	0	0	0	1398	10761	1284	20712	0	0	1527	6839	0	0	0	0	0	3703
4757	0	0	0	0	2150	0	0	0	3142	0	5237	7015	13860	0	6446	5137	0	0	0	8502	6157	0	0	0	0	8430	0	1369	7585	6936	1672	0	0	0	0	1393	10718	1310	20663	0	0	1434	6835	0	0	0	0	0	3695
4799	0	0	0	0	2143	0	0	0	3146	0	5226	7009	13848	0	6426	5105	0	0	0	8527	6228	0	0	0	0	8450	0	1359	7587	6931	1697	0	0	0	0	1387	10675	1337	20614	0	0	1341	6830	0	0	0	0	0	3687
4841	0	0	0	0	2137	0	0	77	3151	0	5215	7004	13837	0	6406	5073	0	0	0	8567	6318	0	0	0	0	8470	0	1348	7590	6926	1728	0	0	0	0	1382	10632	1364	20566	0	0	1249	6825	0	0	0	0	0	3679
4883	0	0	0	0	2120	0	0	168	3156	0	5204	6998	13832	0	6385	5071	0	0	0	8608	6409	0	0	0	0	8489	0	1338	7592	6922	1760	0	0	0	0	1377	10595	1391	20516	0	0	1156	6821	0	0	0	0	0	3671
4925	0	0	0	0	2060	0	0	259	3160	0	5193	6992	13855	0	6365	5195	0	0	0	8648	6499	0	0	0	0	8509	0	1327	7595	6917	1792	0	0	0	0	1372	10589	1417	20464	0	0	1063	6816	0	0	0	0	0	3663
4967	0	0	0	0	1978	0	0	349	3165	0	5182	6986	13891	0	6344	5382	0	0	0	8688	6589	0	0	0	0	8529	0	1317	7597	6912	1823	0	0	0	0	1367	10597	1444	20410	0	0	971	6811	0	0	0	0	0	3655
5009	0	0	0	0	1896	0	0	440	3169	0	5171	6980	13928	0	6324	5568	0	0	0	8728	6680	0	0	0	0	8549	0	1307	7600	6907	1855	0	0	0	0	1362	10605	1471	20357	0	0	878	6806	0	0	0	0	0	3647
5051	0	0	0	0	1815	0	0	531	3174	0	5160	7081	13965	0	6351	5754	0	0	0	8768	6770	0	0	0	0	8611	0	1311	7602	6935	1887	0	0	0	0	1356	10614	1498	20303	0	0	785	6835	0	0	0	0	0	3672
5093	0	0	0	0	1733	0	0	622	3179	0	5149	7201	14001	0	6386	5941	0	0	0	8808	6861	0	0	0	0	8681	0	1319	7605	6968	1918	0	0	0	0	1351	10622	1524	20250	0	0	693	6870	0	0	0	0	0	3703
5135	0	0	0	0	1652	0	0	713	3183	0	5138	7321	14038	0	6422	6127	0	0	0	8849	6951	0	0	0	0	8751	0	1326	7607	7002	1950	0	0	0	0	1346	10630	1551	20196	0	0	600	6905	0	0	0	0	0	3734
5177	0	0	0	0	1570	0	0	804	3188	0	5127	7442	14075	0	6458	6314	0	0	0	8889	7042	0	0	0	0	8821	0	1334	7610	7035	1981	0	0	0	0	1341	10638	1578	20143	0	0	508	6941	0	0	0	0	0	3765
5219	0	0	0	0	1488	0	0	894	3192	0	5116	7562	14111	0	6493	6500	0	0	0	8929	7132	0	0	0	0	8892	0	1341	7612	7069	2013	0	0	0	0	1336	10646	1605	20089	0	0	415	6976	0	0	0	0	0	3796
5261	0	0	0	0	1407	0	0	985	3197	0	5105	7682	14148	0	6529	6686	0	0	0	8969	7222	0	0	0	0	8962	0	1349	7614	7102	2045	0	0	0	0	1330	10655	1631	20036	0	0	322	7011	0	0	0	0	0	3827
5303	0	0	0	0	1325	0	0	1076	3201	0	5094	7802	14185	0	6565	6873	0	0	0	9009	7313	0	0	0	0	9032	0	1356	7617	7136	2076	0	0	0	0	1325	10663	1658	19982	0	0	230	7046	0	0	0	0	0	3859
5345	0	0	0	0	1243	0	0	1167	3206	0	5083	7923	14221	0	6600	7059	0	0	0	9049	7403	0	0	0	0	9102	0	1364	7619	7169	2108	0	0	0	0	1320	10671	1685	19929	0	0	137	7081	0	0	0	0	0	3890
5387	0	0	0	0	1162	0	0	1258	3211	0	5072	8043	14258	0	6636	7245	0	0	0	9090	7494	0	0	0	0	9172	0	1371	7622	7202	2139	0	0	0	0	1315	10679	1711	19875	0	0	44	7116	0	0	0	0	0	3921
5429	0	0	0	0	1080	0	0	1349	3215	0	5061	8163	14295	0	6672	7432	0	0	0	9130	7584	0	0	0	0	9242	0	1379	7624	7236	2171	0	0	0	0	1310	10688	1738	19822	0	0	0	7151	0	0	0	0	0	3952
5471	0	0	0	0	999	0	0	1439	3220	28	5050	8283	14331	0	6708	7618	0	0	0	9170	7675	0	0	0	0	9313	0	1386	7627	7269	2203	0	0	0	0	1305	10696	1765	19768	0	0	0	7186	0	0	0	0	0	3983
5513	0	0	0	0	917	0	0	1530	3224	70	5039	8404	14368	0	6743	7805	0	0	0	9210	7765	0	0	0	0	9383	0	1394	7629	7303	2234	0	0	0	0	1299	10704	1792	19715	0	0	0	7221	0	0	0	0	0	4014
5555	0	0	0	0	835	0	0	1621	3229	113	5028	8524	14404	0	6779	7991	0	0	0	9250	7855	0	0	0	0	9453	0	1401	7632	7336	2266	0	0	0	0	1294	10712	1818	19661	0	0	0	7256	0	0	0	0	0	4046
5597	0	0	0	0	754	0	0	1712	3234	155	5017	8644	14441	0	6815	8177	0	0	0	9290	7946	0	0	0	0	9523	0	1409	7634	7370	2298	0	0	0	0	1289	10720	1845	19608	0	0	0	7291	0	0	0	0	0	4077
5639	0	0	0	0	672	0	0	1803	3238	197	5006	8764	14478	0	6850	8364	0	0	0	9331	8036	0	0	0	0	9593	0	1416	7636	7403	2329	0	0	0	0	1284	10729	1872	19554	0	0	0	7326	0	0	0	0	0	4108
5681	0	0	0	0	590	0	0	1894	3243	240	4995	8885	14514	0	6886	8550	0	0	0	9371	8127	0	0	0	0	9663	0	1424	7639	7437	2361	0	0	0	0	1279	10737	1899	19501	0	0	0	7361	0	0	0	0	0	4139
5723	0	0	0	0	509	0	0	1984	3247	282	4984	9005	14551	0	6922	8736	0	0	0	9411	8217	0	0	0	0	9733	0	1431	7641	7470	2392	0	0	0	0	1274	10745	1925	19447	0	0	0	7396	0	0	0	0	0	4170
5765	0	0	0	0	427	0	0	2075	3252	324	4973	9125	14588	0	6957	8923	0	0	0	9451	8308	0	0	0	0	9804	0	1439	7644	7503	2424	0	0	0	0	1268	10753	1952	19394	0	0	0	7432	0	0	0	0	0	4201
5807	0	0	0	0	346	0	0	2166	3256	367	4962	9245	14624	0	6993	9109	0	0	0	9491	8398	0	0	0	0	9874	0	1446	7646	7537	2456	0	0	0	0	1263	10761	1979	19340	0	0	0	7467	0	0	0	0	0	4233
5849	0	0	0	0	264	0	0	2257	3261	409	4951	9366	14661	0	7029	9296	0	0	0	9531	8488	0	0	0	0	9944	0	1454	7649	7570	2487	0	0	0	0	1258	10770	2006	19287	0	0	0	7502	0	0	0	0	0	4264
5891	0	0	0	0	182	0	0	2348	3266	452	4940	9486	14698	0	7064	9482	0	0	0	9572	8579	0	0	0	0	10014	0	1461	7651	7604	2519	0	0	0	0	1253	10778	2032	19233	0	0	0	7537	0	0	0	0	0	4295
5933	0	0	0	0	101	0	0	2439	3270	494	4929	9606	14734	0	7100	9668	0	0	0	9612	8669	0	0	0	0	10084	0	1469	7654	7637	2551	0	0	0	0	1248	10786	2059	19180	0	0	0	7572	0	0	0	0	0	4326
5931	0	0	0	0	19	0	0	2434	3264	536	4934	9726	14771	0	7136	9855	0	0	0	9652	8760	0	0	0	0	10154	0	1476	7656	7671	2582	0	0	0	0	1251	10794	2086	19126	0	0	0	7607	0	0	0	0	0	4357
5914	0	0	0	0	0	0	0	2397	3254	579	4945	9847	14808	0	7171	10041	0	0	0	9692	8850	0	0	0	0	10225	0	1484	7658	7704	2614	0	0	0	0	1258	10802	2113	19073	0	0	0	7642	0	0	0	0	0	4388
5897	0	0	0	0	0	0	0	2359	3244	616	4956	9967	14844	0	7207	10227	0	0	0	9732	8941	0	0	0	0	10295	0	1491	7663	7738	2645	0	0	0	0	1264	10811	2137	19019	0	0	0	7677	0	0	0	0	0	4420
5879	0	0	0	0	0	0	0	2321	3234	637	4967	10087	14881	0	7243	10414	0	0	0	9772	9031	0	0	0	0	10365	0	1499	7672	7771	2677	0	0	0	0	1271	10819	2156	18966	0	0	0	7712	0	0	0	0	0	4451
5862	0	0	0	0	0	0	0	2283	3225	652	4978	10207	14918	0	7278	10600	0	0	0	9813	9121	0	0	0	0	10435	0	1506	7682	7804	2709	0	0	0	0	1278	10827	2172	18912	0	0	0	7747	0	0	0	0	0	4482
5845	0	0	0	0	0	0	0	2246	3215	667	4990	10328	14954	0	7314	10787	0	0	0	9827	9182	0	0	0	0	10505	0	1514	7693	7838	2733	0	0	0	0	1284	10835	2188	18859	0	0	0	7782	0	0	0	0	0	4513
5827	0	0	0	0	0	0	0	2208	3205	682	5001	10448	14991	0	7350	10973	0	0	0	9788	9180	0	0	0	0	10575	0	1521	7704	7871	2742	0	0	0	0	1291	10843	2204	18805	0	0	0	7817	0	0	0	0	0	4544
5810	0	0	0	0	0	0	0	2170	3195	697	5012	10568	15028	0	7385	11159	0	0	0	9743	9171	0	0	0	0	10646	0	1529	7715	7905	2748	0	0	0	0	1297	10852	2220	18752	0	0	0	7852	0	0	0	0	0	4575
5793	0	0	0	0	0	0	0	2133	3185	713	5023	10688	15055	0	7421	11315	0	0	0	9697	9161	0	0	0	0	10716	0	1536	7726	7938	2755	0	0	0	0	1304	10853	2236	18697	0	0	0	7887	0	0	0	0	0	4607
5775	0	0	0	0	0	0	0	2095	3175	728	5034	10809	15037	0	7457	11326	0	0	0	9652	9152	0	0	0	0	10786	0	1544	7736	7972	2762	0	0	0	0	1311	10821	2252	18638	0	0	0	7922	0	0	0	0	0	4638
5758	0	0	0	0	0	0	0	2057	3165	743	5045	10929	15004	0	7492	11287	0	0	0	9606	9142	0	0	0	0	10856	0	1551	7747	8005	2769	0	0	0	0	1317	10778	2268	18577	0	0	0	7958	0	0	0	0	0	4669
5741	0	0	0	0	0	0	0	2019	3155	758	5056	11045	14971	0	7526	11248	0	0	0	9560	9133	0	0	0	0	10924	0	1559	7758	8037	2776	0	0	0	0	1324	10734	2284	18515	0	0	0	7991	0	0	0	0	0	4699
5723	0	0	0	0	0	0	0	1982	3145	773	5067	11043	14938	0	7518	11208	0	0	0	9515	9123	0	0	0	0	10941	0	1562	7769	8038	2783	0	0	0	0	1330	10691	2300	18454	0	0	0	7985	0	0	0	0	0	4695
5706	0	0	0	0	0	0	0	1944	3136	788	5079	11023	14905	0	7502	11169	0	0	0	9469	9114	0	0	0	0	10949	0	1564	7780	8035	2790	0	0	0	0	1337	10648	2316	18393	0	0	0	7972	0	0	0	0	0	4686
5688	0	0	0	0	0	0	0	1906	3126	804	5090	11003	14871	0	7486	11129	0	0	0	9424	9104	0	0	0	0	10958	0	1567	7791	8031	2797	0	0	0	0	1343	10604	2332	18331	0	0	0	7960	0	0	0	0	0	4678
5671	0	0	0	0	0	0	0	1868	3116	819	5101	10983	14838	0	7471	11090	0	0	0	9378	9095	0	0	0	0	10967	0	1570	7801	8027	2803	0	0	0	0	1350	10561	2348	18270	0	0	0	7947	0	0	0	0	0	4669
5654	0	0	0	0	0	0	0	1831	3106	834	5112	10963	14805	0	7455	11051	0	0	0	9333	9085	0	0	0	0	10975	0	1572	7812	8023	2810	0	0	0	0	1357	10518	2364	18209	0	0	0	7935	0	0	0	0	0	4660
5636	0	0	0	0	0	0	0	1793	3096	849	5123	10943	14772	0	7439	11011	0	0	0	9287	9076	0	0	0	0	10984	0	1575	7823	8019	2817	0	0	0	0	1363	10474	2380	18147	0	0	0	7922	0	0	0	0	0	4651
5619	0	0	0	0	0	0	0	1755	3086	864	5134	10923	14739	0	7424	10972	0	0	0	9242	9066	0	0	0	0	10992	0	1578	7834	8015	2824	0	0	0	0	1370	10431	2396	18086	0	0	0	7910	0	0	0	0	0	4643
5602	0	0	0	0	0	0	0	1718	3076	879	5145	10903	14705	0	7408	10933	0	0	0	9196	9057	0	0	0	0	11001	0	1580	7845	8011	2831	0	0	0	0	1376	10388	2412	18025	0	0	0	7897	0	0	0	0	0	4634
5584	0	0	0	0	0	0	0	1680	3066	894	5156	10883	14672	0	7392	10893	0	0	0	9150	9047	0	0	0	0	11009	0	1583	7856	8007	2838	0	0	0	0	1383	10344	2428	17963	0	0	0	7885	0	0	0	0	0	4625
5567	0	0	0	0	0	0	0	1642	3056	910	5168	10863	14639	0	7377	10854	0	0	0	9105	9038	0	0	0	0	11018	0	1586	7866	8003	2845	0	0	0	0	1390	10301	2444	17902	0	0	0	7872	0	0	0	0	0	4616
5550	0	0	0	0	0	0	0	1604	3047	925	5179	10843	14606	0	7361	10814	0	0	0	9059	9028	0	0	0	0	11027	0	1588	7877	7999	2852	0	0	0	0	1396	10258	2460	17841	0	0	0	7860	0	0	0	0	0	4607
5532	0	0	0	0	0	0	0	1567	3037	940	5190	10823	14573	0	7345	10775	0	0	0	9014	9019	0	0	0	0	11035	0	1591	7888	7996	2858	0	0	0	0	1403	10214	2476	17779	0	0	0	7847	0	0	0	0	0	4599
5515	0	0	0	0	0	0	0	1529	3027	955	5201	10803	14539	0	7330	10736	0	0	0	8968	9010	0	0	0	0	11044	0	1594	7899	7992	2865	0	0	0	0	1409	10171	2492	17718	0	0	0	7835	0	0	0	0	0	4590
5498	0	0	0	0	0	0	0	1491	3017	970	5212	10783	14506	0	7314	10696	0	0	0	8923	9000	0	0	0	0	11052	0	1596	7910	7988	2872	0	0	0	0	1416	10128	2508	17657	0	0	0	7822	0	0	0	0	0	4581
5480	0	0	0	0	0	0	0	1453	3007	985	5223	10763	14473	0	7298	10657	0	0	0	8877	8991	0	0	0	0	11061	0	1599	7921	7984	2879	0	0	0	0	1423	10084	2524	17595	0	0	0	7810	0	0	0	0	0	4572
5463	0	0	0	0	0	0	0	1416	2997	1001	5234	10743	14440	0	7283	10618	0	0	0	8832	8981	0	0	0	0	11069	0	1602	7931	7980	2886	0	0	0	0	1429	10041	2540	17534	0	0	0	7797	0	0	0	0	0	4563
5446	0	0	0	0	0	0	0	1378	2987	1016	5245	10723	14407	0	7267	10578	0	0	0	8786	8972	0	0	0	0	11078	0	1604	7942	7976	2893	0	0	0	0	1436	9998	2556	17473	0	0	0	7785	0	0	0	0	0	4555
5428	0	0	0	0	0	0	0	1340	2977	1031	5256	10702	14373	0	7251	10539	0	0	0	8740	8962	0	0	0	0	11086	0	1607	7953	7972	2900	0	0	0	0	1442	9954	2572	17411	0	0	0	7772	0	0	0	0	0	4546
5411	0	0	0	0	0	0	0	1303	2967	1046	5268	10682	14340	0	7236	10499	0	0	0	8695	8953	0	0	0	0	11095	0	1610	7964	7968	2906	0	0	0	0	1449	9911	2588	17350	0	0	0	7760	0	0	0	0	0	4537
5394	0	0	0	0	0	0	0	1265	2958	1061	5279	10662	14307	0	7220	10460	0	0	0	8649	8943	0	0	0	0	11104	0	1612	7975	7964	2913	0	0	0	0	1455	9868	2604	17289	0	0	0	7747	0	0	0	0	0	4528
5376	0	0	0	0	0	0	0	1227	2948	1076	5290	10642	14274	0	7204	10421	0	0	0	8604	8934	0	0	0	0	11112	0	1615	7986	7960	2920	0	0	0	0	1462	9824	2620	17228	0	0	0	7734	0	0	0	0	0	4519
5370	0	0	0	0	0	0	0	1242	2938	1092	5291	10622	14241	0	7189	10381	0	0	0	8558	8924	0	0	0	0	11121	0	1618	7996	7957	2927	0	0	0	0	1478	9781	2636	17166	0	0	0	7722	0	0	0	0	0	4511
5386	0	0	0	0	0	0	0	1362	2928	1107	5274	10602	14207	0	7173	10342	0	0	0	8513	8915	0	0	0	0	11129	0	1620	8007	7953	2934	0	0	0	0	1512	9738	2652	17105	0	0	0	7709	0	0	0	0	0	4502
5405	0	0	0	0	0	0	0	1498	2917	1122	5253	10582	14174	0	7157	10303	0	0	0	8467	8905	0	0	0	0	11138	0	1623	8018	7949	2941	0	0	0	0	1549	9694	2668	17044	0	0	0	7697	0	0	0	0	0	4493
5424	0	0	0	0	0	0	0	1633	2907	1141	5233	10562	14141	0	7142	10263	0	0	0	8422	8896	0	0	0	0	11146	0	1626	8028	7945	2948	0	0	0	0	1586	9651	2684	16982	0	0	0	7684	0	0	0	0	0	4484
5443	0	0	0	0	0	0	0	1768	2897	1164	5212	10542	14108	0	7126	10224	0	0	0	8376	8886	0	0	0	0	11155	0	1628	8038	7941	2955	0	0	0	0	1623	9608	2699	16921	0	0	0	7672	0	0	0	0	0	4476
5462	0	0	0	0	0	0	0	1904	2887	1188	5192	10522	14075	0	7110	10184	0	0	0	8330	8877	0	0	0	0	11164	0	1631	8048	7937	2961	0	0	0	0	1660	9564	2714	16860	0	0	0	7659	0	0	0	0	0	4467
5481	0	0	0	0	0	0	0	2039	2877	1212	5171	10502	14041	0	7095	10145	0	0	0	8294	8880	0	0	0	0	11172	0	1634	8058	7933	2973	0	0	0	0	1697	9521	2729	16798	0	0	0	7647	0	0	0	0	0	4458
5500	0	0	0	0	0	0	0	2175	2866	1236	5151	10482	14008	0	7079	10106	0	0	0	8281	8917	0	0	0	0	11181	0	1636	8067	7929	2996	0	0	0	0	1733	9477	2745	16737	0	0	0	7634	0	0	0	0	0	4449
5519	0	0	0	0	0	0	0	2310	2856	1259	5130	10462	13975	0	7063	10066	0	0	0	8270	8958	0	0	0	0	11189	0	1639	8077	7925	3020	0	0	0	0	1770	9434	2760	16676	0	0	0	7622	0	0	0	0	0	4440
5538	0	0	0	0	0	0	0	2446	2846	1283	5110	10442	13949	0	7048	10042	0	0	0	8259	8998	0	0	0	0	11198	0	1642	8087	7921	3045	0	0	0	0	1807	9398	2775	16613	0	0	0	7609	0	0	0	0	0	4432
5557	0	0	0	0	0	0	0	2581	2836	1307	5089	10422	13963	0	7032	10112	0	0	0	8249	9039	0	0	0	0	11206	0	1644	8097	7918	3070	0	0	0	0	1844	9408	2790	16542	0	0	0	7597	0	0	0	0	0	4423
5576	0	0	0	0	0	0	0	2717	2826	1331	5069	10402	13986	0	7016	10202	0	0	0	8238	9080	0	0	0	0	11215	0	1647	8107	7914	3094	0	0	0	0	1881	9428	2805	16470	0	0	0	7584	0	0	0	0	0	4414
5595	0	0	0	0	0	0	0	2852	2816	1355	5048	10394	14010	0	7007	10291	0	0	0	8228	9121	0	0	0	0	11229	0	1653	8116	7915	3119	0	0	0	0	1918	9447	2820	16398	0	0	0	7577	0	0	0	0	0	4410
5614	0	0	0	0	0	0	0	2987	2805	1379	5028	10459	14033	0	7034	10381	0	0	0	8217	9161	0	0	0	0	11275	0	1677	8126	7951	3143	0	0	0	0	1955	9467	2835	16326	0	0	0	7599	0	0	0	0	0	4434
5633	0	0	0	0	0	0	0	3123	2795	1403	5007	10541	14056	0	7070	10470	0	0	0	8207	9202	0	0	0	0	11328	0	1705	8136	7993	3168	0	0	0	0	1992	9486	2850	16253	0	0	0	7628	0	0	0	0	0	4464
5652	0	0	0	0	0	0	0	3258	2785	1426	4987	10623	14079	0	7105	10560	0	0	0	8196	9243	0	0	0	0	11381	0	1733	8146	8036	3192	0	0	0	0	2029	9506	2865	16181	0	0	0	7657	0	0	0	0	0	4494
5671	0	0	0	0	0	0	0	3394	2775	1450	4966	10705	14103	0	7141	10649	0	0	0	8185	9284	0	0	0	0	11434	0	1762	8155	8079	3217	0	0	0	0	2066	9525	2880	16109	0	0	0	7685	0	0	0	0	0	4524
5690	0	0	0	0	0	0	0	3529	2765	1474	4946	10787	14126	0	7176	10739	0	0	0	8175	9324	0	0	0	0	11487	0	1790	8165	8122	3241	0	0	0	0	2102	9544	2895	16037	0	0	0	7714	0	0	0	0	0	4554
5709	0	0	0	0	0	0	0	3665	2755	1498	4925	10869	14149	0	7212	10829	0	0	0	8164	9365	0	0	0	0	11540	0	1818	8175	8165	3266	0	0	0	0	2139	9564	2911	15964	0	0	0	7743	0	0	0	0	0	4584
5728	0	0	0	0	0	0	0	3800	2744	1522	4905	10951	14172	0	7247	10918	0	0	0	8154	9406	0	0	0	0	11593	0	1847	8185	8207	3290	0	0	0	0	2176	9583	2926	15892	0	0	0	7772	0	0	0	0	0	4615
5747	0	0	0	0	0	0	0	3935	2734	1546	4884	11033	14195	0	7283	11008	0	0	0	8143	9446	0	0	0	0	11646	0	1875	8194	8250	3315	0	0	0	0	2213	9603	2941	15820	0	0	0	7801	0	0	0	0	0	4645
5766	0	0	0	0	0	0	0	4071	2724	1569	4864	11115	14219	0	7318	11097	0	0	0	8133	9487	0	0	0	0	11700	0	1904	8204	8293	3339	0	0	0	0	2250	9622	2956	15748	0	0	0	7830	0	0	0	0	0	4675
5785	0	0	0	0	0	0	0	4206	2714	1593	4843	11197	14242	0	7354	11187	0	0	0	8122	9528	0	0	0	0	11753	0	1932	8214	8336	3364	0	0	0	0	2287	9642	2971	15675	0	0	0	7859	0	0	0	0	0	4705
5804	0	0	0	0	0	0	0	4342	2704	1617	4823	11279	14265	0	7389	11276	0	0	0	8111	9569	0	0	0	0	11806	0	1960	8224	8378	3388	0	0	0	0	2324	9661	2986	15603	0	0	0	7888	0	0	0	0	0	4735
5823	0	0	0	0	0	0	0	4477	2693	1641	4802	11361	14288	0	7425	11366	0	0	0	8101	9609	0	0	0	0	11859	0	1989	8233	8421	3413	0	0	0	0	2361	9681	3001	15531	0	0	0	7916	0	0	0	0	0	4765
5842	0	0	0	0	0	0	0	4613	2683	1665	4782	11443	14311	0	7460	11455	0	0	0	8090	9650	0	0	0	0	11912	0	2017	8243	8464	3437	0	0	0	0	2398	9700	3016	15459	0	0	0	7945	0	0	0	0	0	4795
5861	0	0	0	0	0	0	0	4748	2673	1689	4761	11525	14335	0	7496	11545	0	0	0	8080	9691	0	0	0	0	11965	0	2045	8253	8507	3462	0	0	0	0	2435	9719	3031	15386	0	0	0	7974	0	0	0	0	0	4825
5880	0	0	0	0	0	0	0	4883	2663	1713	4741	11607	14358	0	7531	11634	0	0	0	8069	9731	0	0	0	0	12018	0	2074	8263	8550	3486	0	0	0	0	2471	9739	3046	15314	0	0	0	8003	0	0	0	0	0	4856
5899	0	0	0	0	0	0	0	5019	2653	1736	4720	11689	14381	0	7567	11724	0	0	0	8059	9772	0	0	0	0	12071	0	2102	8272	8592	3511	0	0	0	0	2508	9758	3061	15242	0	0	0	8032	0	0	0	0	0	4886
5918	0	0	0	0	0	0	0	5154	2643	1760	4700	11771	14404	0	7602	11813	0	0	0	8048	9813	0	0	0	0	12124	0	2130	8282	8635	3536	0	0	0	0	2545	9778	3077	15170	0	0	0	8061	0	0	0	0	0	4916
5937	0	0	0	0	0	0	0	5290	2632	1784	4679	11853	14428	0	7638	11903	0	0	0	8037	9854	0	0	0	0	12177	0	2159	8292	8678	3560	0	0	0	0	2582	9797	3092	15097	0	0	0	8090	0	0	0	0	0	4946
5956	0	0	0	0	0	0	0	5425	2622	1808	4659	11934	14451	0	7673	11992	0	0	0	8027	9894	0	0	0	0	12231	0	2187	8302	8721	3585	0	0	0	0	2619	9817	3107	15025	0	0	0	8118	0	0	0	0	0	4976
5975	0	0	0	0	0	0	0	5561	2612	1832	4638	12016	14474	0	7709	12082	0	0	0	8016	9935	0	0	0	0	12284	0	2215	8311	8764	3609	0	0	0	0	2656	9836	3122	14953	0	0	0	8147	0	0	0	0	0	5006
5991	0	0	0	0	0	0	0	5685	2602	1856	4620	12098	14497	0	7744	12171	0	0	0	8006	9976	0	0	0	0	12337	0	2244	8321	8806	3634	0	0	0	0	2691	9856	3137	14881	0	0	0	8176	0	0	0	0	0	5036
5982	0	0	0	0	0	0	0	5704	2594	1879	4619	12180	14520	0	7780	12261	0	0	0	7995	10016	0	0	0	0	12390	0	2272	8331	8849	3658	0	0	0	0	2707	9875	3152	14808	0	0	0	8205	0	0	0	0	0	5067
5961	0	0	0	0	0	0	0	5671	2586	1903	4626	12262	14544	0	7815	12350	0	0	0	7985	10057	0	0	0	0	12443	0	2300	8341	8892	3683	0	0	0	0	2713	9894	3167	14736	0	0	0	8234	0	0	0	0	0	5097
5939	0	0	0	0	0	0	0	5637	2579	1926	4634	12344	14567	0	7851	12440	0	0	0	7974	10098	0	0	0	0	12496	0	2329	8350	8935	3707	0	0	0	0	2719	9914	3182	14664	0	0	0	8263	0	0	0	0	0	5127
5918	0	0	0	0	0	0	0	5603	2571	1946	4642	12426	14590	0	7886	12529	0	0	0	7963	10139	0	0	0	0	12549	0	2357	8359	8977	3732	0	0	0	0	2725	9933	3198	14592	0	0	0	8292	0	0	0	0	0	5157
5896	0	0	0	0	0	0	0	5569	2564	1964	4650	12508	14613	0	7922	12619	0	0	0	7953	10179	0	0	0	0	12602	0	2385	8368	9020	3756	0	0	0	0	2731	9953	3213	14519	0	0	0	8320	0	0	0	0	0	5187
5875	0	0	0	0	0	0	0	5535	2556	1981	4658	12590	14636	0	7957	12708	0	0	0	7942	10220	0	0	0	0	12655	0	2414	8376	9063	3781	0	0	0	0	2738	9972	3229	14447	0	0	0	8349	0	0	0	0	0	5217
5853	0	0	0	0	0	0	0	5501	2549	1999	4666	12672	14660	0	7993	12798	0	0	0	7925	10249	0	0	0	0	12708	0	2442	8384	9106	3802	0	0	0	0	2744	9992	3244	14375	0	0	0	8378	0	0	0	0	0	5247
5832	0	0	0	0	0	0	0	5468	2541	2016	4674	12754	14683	0	8028	12887	0	0	0	7885	10236	0	0	0	0	12761	0	2470	8393	9149	3812	0	0	0	0	2750	10011	3260	14303	0	0	0	8407	0	0	0	0	0	5277
5810	0	0	0	0	0	0	0	5434	2534	2034	4682	12836	14706	0	8064	12977	0	0	0	7841	10219	0	0	0	0	12815	0	2499	8401	9191	3820	0	0	0	0	2756	10031	3275	14230	0	0	0	8436	0	0	0	0	0	5308
5789	0	0	0	0	0	0	0	5400	2526	2052	4689	12918	14725	0	8099	13056	0	0	0	7798	10201	0	0	0	0	12868	0	2527	8409	9234	3828	0	0	0	0	2762	10045	3291	14159	0	0	0	8465	0	0	0	0	0	5338
5767	0	0	0	0	0	0	0	5366	2519	2069	4697	13000	14697	0	8135	13029	0	0	0	7755	10183	0	0	0	0	12921	0	2555	8418	9277	3836	0	0	0	0	2769	10004	3307	14099	0	0	0	8494	0	0	0	0	0	5368
5746	0	0	0	0	0	0	0	5332	2511	2087	4705	13082	14666	0	8170	12995	0	0	0	7711	10165	0	0	0	0	12974	0	2584	8426	9320	3845	0	0	0	0	2775	9960	3322	14039	0	0	0	8522	0	0	0	0	0	5398
5724	0	0	0	0	0	0	0	5298	2504	2104	4713	13142	14635	0	8195	12962	0	0	0	7668	10147	0	0	0	0	13019	0	2608	8435	9353	3853	0	0	0	0	2781	9916	3338	13979	0	0	0	8543	0	0	0	0	0	5420
5703	0	0	0	0	0	0	0	5265	2496	2122	4721	13132	14604	0	8186	12928	0	0	0	7624	10129	0	0	0	0	13038	0	2619	8443	9354	3861	0	0	0	0	2787	9871	3353	13919	0	0	0	8534	0	0	0	0	0	5415
5681	0	0	0	0	0	0	0	5231	2489	2139	4729	13103	14573	0	8168	12894	0	0	0	7581	10111	0	0	0	0	13050	0	2626	8451	9346	3869	0	0	0	0	2793	9827	3369	13859	0	0	0	8517	0	0	0	0	0	5402
5660	0	0	0	0	0	0	0	5197	2481	2157	4737	13074	14542	0	8149	12860	0	0	0	7538	10093	0	0	0	0	13062	0	2634	8460	9338	3878	0	0	0	0	2800	9783	3384	13799	0	0	0	8500	0	0	0	0	0	5390
5638	0	0	0	0	0	0	0	5163	2474	2175	4745	13045	14511	0	8131	12826	0	0	0	7494	10075	0	0	0	0	13073	0	2641	8468	9330	3886	0	0	0	0	2806	9738	3400	13740	0	0	0	8483	0	0	0	0	0	5377
5617	0	0	0	0	0	0	0	5129	2466	2192	4752	13015	14480	0	8113	12792	0	0	0	7451	10057	0	0	0	0	13085	0	2648	8477	9322	3894	0	0	0	0	2812	9694	3415	13680	0	0	0	8466	0	0	0	0	0	5365
5595	0	0	0	0	0	0	0	5095	2459	2210	4760	12986	14449	0	8094	12758	0	0	0	7407	10039	0	0	0	0	13097	0	2655	8485	9314	3902	0	0	0	0	2818	9650	3431	13620	0	0	0	8449	0	0	0	0	0	5352
5574	0	0	0	0	0	0	0	5062	2451	2227	4768	12957	14418	0	8076	12724	0	0	0	7364	10021	0	0	0	0	13109	0	2663	8493	9306	3910	0	0	0	0	2824	9606	3447	13560	0	0	0	8432	0	0	0	0	0	5340
5552	0	0	0	0	0	0	0	5028	2444	2245	4776	12927	14387	0	8057	12690	0	0	0	7321	10003	0	0	0	0	13121	0	2670	8502	9298	3919	0	0	0	0	2831	9561	3462	13500	0	0	0	8415	0	0	0	0	0	5327
5531	0	0	0	0	0	0	0	4994	2436	2262	4784	12898	14356	0	8039	12656	0	0	0	7277	9985	0	0	0	0	13133	0	2677	8510	9290	3927	0	0	0	0	2837	9517	3478	13440	0	0	0	8398	0	0	0	0	0	5315
5509	0	0	0	0	0	0	0	4960	2429	2280	4792	12869	14325	0	8021	12622	0	0	0	7234	9967	0	0	0	0	13144	0	2684	8518	9282	3935	0	0	0	0	2843	9473	3493	13381	0	0	0	8381	0	0	0	0	0	5302
5488	0	0	0	0	0	0	0	4926	2421	2297	4800	12840	14294	0	8002	12588	0	0	0	7191	9950	0	0	0	0	13156	0	2692	8527	9274	3943	0	0	0	0	2849	9428	3509	13321	0	0	0	8365	0	0	0	0	0	5290
5466	0	0	0	0	0	0	0	4893	2414	2315	4808	12810	14263	0	7984	12554	0	0	0	7147	9932	0	0	0	0	13168	0	2699	8535	9266	3952	0	0	0	0	2855	9384	3524	13261	0	0	0	8348	0	0	0	0	0	5277
5445	0	0	0	0	0	0	0	4859	2406	2333	4815	12781	14232	0	7966	12520	0	0	0	7104	9914	0	0	0	0	13180	0	2706	8544	9258	3960	0	0	0	0	2861	9340	3540	13201	0	0	0	8331	0	0	0	0	0	5265
5423	0	0	0	0	0	0	0	4825	2399	2350	4823	12752	14201	0	7947	12487	0	0	0	7060	9896	0	0	0	0	13192	0	2713	8552	9250	3968	0	0	0	0	2868	9296	3555	13141	0	0	0	8314	0	0	0	0	0	5252
5402	0	0	0	0	0	0	0	4791	2391	2368	4831	12723	14170	0	7929	12453	0	0	0	7017	9878	0	0	0	0	13204	0	2721	8560	9242	3976	0	0	0	0	2874	9251	3571	13081	0	0	0	8297	0	0	0	0	0	5239
5380	0	0	0	0	0	0	0	4757	2384	2385	4839	12693	14139	0	7910	12419	0	0	0	6974	9860	0	0	0	0	13215	0	2728	8569	9234	3985	0	0	0	0	2880	9207	3587	13022	0	0	0	8280	0	0	0	0	0	5227
5359	0	0	0	0	0	0	0	4723	2376	2403	4847	12664	14108	0	7892	12385	0	0	0	6930	9842	0	0	0	0	13227	0	2735	8577	9226	3993	0	0	0	0	2886	9163	3602	12962	0	0	0	8263	0	0	0	0	0	5214
5337	0	0	0	0	0	0	0	4690	2369	2420	4855	12635	14077	0	7874	12351	0	0	0	6887	9824	0	0	0	0	13239	0	2742	8585	9218	4001	0	0	0	0	2892	9118	3618	12902	0	0	0	8246	0	0	0	0	0	5202
5316	0	0	0	0	0	0	0	4656	2361	2438	4863	12606	14046	0	7855	12317	0	0	0	6843	9806	0	0	0	0	13251	0	2750	8594	9210	4009	0	0	0	0	2899	9074	3633	12842	0	0	0	8229	0	0	0	0	0	5189
5294	0	0	0	0	0	0	0	4622	2354	2456	4870	12576	14015	0	7837	12283	0	0	0	6800	9788	0	0	0	0	13263	0	2757	8602	9202	4017	0	0	0	0	2905	9030	3649	12782	0	0	0	8212	0	0	0	0	0	5177
5273	0	0	11	0	0	0	0	4597	2347	2473	4875	12547	13984	0	7818	12249	0	0	0	6757	9770	0	0	0	0	13274	0	2764	8611	9194	4026	0	0	0	0	2912	8986	3664	12722	0	0	0	8196	0	0	0	0	0	5164
5259	0	0	13	0	0	0	0	4681	2350	2491	4838	12518	13953	0	7800	12215	0	0	0	6713	9752	0	0	0	0	13286	0	2772	8619	9186	4034	0	0	0	0	2926	8941	3680	12663	0	0	0	8179	0	0	0	0	0	5152
5250	0	0	6	0	0	0	0	4834	2358	2508	4776	12489	13922	0	7782	12181	0	0	0	6670	9734	0	0	0	0	13298	0	2779	8627	9178	4042	0	0	0	0	2946	8897	3695	12603	0	0	0	8162	0	0	0	0	0	5139
5240	0	0	0	0	0	0	0	4987	2367	2528	4713	12459	13891	0	7763	12147	0	0	0	6627	9716	0	0	0	0	13310	0	2786	8635	9170	4050	0	0	0	0	2966	8853	3704	12543	0	0	0	8145	0	0	0	0	0	5127
5231	0	0	0	0	0	0	0	5140	2375	2561	4650	12430	13860	0	7745	12113	0	0	0	6583	9699	0	0	0	0	13322	17	2793	8642	9162	4059	0	0	0	0	2986	8808	3668	12483	0	0	0	8128	0	0	0	0	0	5114
5221	0	0	0	0	0	0	0	5293	2383	2601	4588	12401	13829	0	7726	12079	0	0	0	6540	9681	0	0	0	0	13334	45	2801	8647	9154	4067	0	0	0	0	3006	8764	3608	12423	0	0	0	8111	0	0	0	0	0	5102
5212	0	0	0	0	0	0	0	5446	2392	2641	4525	12371	13798	0	7708	12045	0	0	0	6497	9663	0	0	0	0	13345	74	2808	8652	9146	4075	0	0	0	0	3025	8720	3548	12363	0	0	0	8094	0	0	0	0	0	5089
5203	0	0	0	0	0	0	0	5598	2400	2682	4462	12342	13767	0	7690	12012	0	0	0	6468	9672	0	0	0	0	13357	102	2815	8657	9138	4093	0	0	0	0	3045	8675	3488	12304	0	0	0	8077	0	0	0	0	0	5077
5193	0	0	0	0	0	0	0	5751	2409	2722	4400	12313	13736	0	7671	11978	0	0	0	6463	9726	0	0	0	0	13369	131	2822	8663	9130	4126	0	0	0	0	3065	8631	3428	12244	0	0	0	8060	0	0	0	0	0	5064
5184	0	0	0	0	0	0	0	5904	2417	2762	4337	12284	13705	0	7653	11944	0	0	0	6458	9781	0	0	0	0	13381	159	2830	8668	9122	4159	0	0	0	0	3085	8587	3368	12184	0	0	0	8043	0	0	0	0	0	5052
5174	0	0	0	0	0	0	0	6057	2425	2802	4274	12254	13688	0	7635	11931	0	0	0	6454	9835	0	0	0	0	13393	188	2837	8673	9114	4192	0	0	0	0	3105	8554	3308	12130	0	0	0	8027	0	0	0	0	0	5039
5165	0	0	0	0	0	0	0	6210	2434	2842	4212	12225	13716	0	7616	11989	0	0	0	6449	9889	0	0	0	0	13404	216	2844	8678	9106	4225	0	0	12	0	3124	8562	3248	12094	0	0	0	8010	0	0	0	0	0	5027
5155	0	0	0	0	0	0	0	6363	2442	2883	4149	12196	13744	0	7598	12048	0	0	0	6445	9943	0	0	0	0	13416	245	2851	8684	9098	4258	0	0	44	0	3144	8570	3188	12059	0	0	0	7993	0	0	0	0	0	5014
5146	0	0	0	0	0	0	0	6516	2451	2923	4087	12208	13772	0	7607	12107	0	0	0	6440	9998	0	0	0	0	13441	273	2868	8689	9100	4291	0	0	77	0	3164	8577	3128	12024	0	0	0	7990	0	0	0	0	0	5015
5137	0	0	0	0	0	0	0	6669	2459	2963	4024	12266	13800	0	7647	12165	0	0	0	6435	10052	0	0	0	0	13479	302	2896	8694	9113	4324	0	0	110	0	3184	8585	3068	11989	0	0	0	8004	0	0	0	0	0	5033
5127	0	0	0	0	0	0	0	6822	2467	3003	3961	12329	13828	0	7690	12224	0	0	0	6431	10106	0	0	0	0	13519	330	2925	8699	9127	4357	0	0	143	0	3204	8592	3008	11954	0	0	0	8020	0	0	0	0	0	5052
5118	0	0	0	0	0	0	0	6975	2476	3044	3899	12393	13856	0	7734	12283	0	0	0	6426	10161	0	0	0	0	13559	358	2954	8705	9142	4390	0	0	176	0	3223	8600	2948	11918	0	0	0	8036	0	0	0	0	0	5071
5108	0	0	0	0	0	0	0	7128	2484	3084	3836	12456	13883	0	7777	12342	0	0	0	6421	10215	0	0	0	0	13598	387	2982	8710	9156	4423	0	0	208	0	3243	8608	2888	11883	0	0	0	8052	0	0	0	0	0	5090
5099	0	0	0	0	0	0	0	7281	2493	3124	3773	12520	13911	0	7821	12400	0	0	0	6417	10269	0	0	0	0	13638	415	3011	8715	9170	4456	0	0	241	0	3263	8615	2827	11848	0	0	0	8068	0	0	0	0	0	5109
5089	0	0	0	0	0	0	0	7434	2501	3164	3711	12583	13939	0	7864	12459	0	0	0	6412	10323	0	0	0	0	13678	444	3040	8720	9185	4490	0	0	274	0	3283	8623	2767	11813	0	0	0	8084	0	0	0	0	0	5128
5080	0	0	0	0	0	0	0	7587	2510	3204	3648	12647	13967	0	7908	12518	0	0	0	6408	10378	0	0	0	0	13718	472	3069	8725	9199	4523	7	0	307	0	3303	8630	2707	11777	0	0	0	8100	0	0	0	0	0	5147
5071	0	0	0	0	0	0	0	7739	2518	3245	3585	12710	13995	0	7951	12576	0	0	0	6403	10432	0	0	0	0	13758	501	3098	8731	9214	4556	59	0	339	0	3322	8638	2647	11742	0	0	0	8115	0	0	0	0	0	5167
5061	0	0	0	0	0	0	0	7892	2526	3285	3523	12774	14023	0	7995	12635	0	0	0	6398	10486	0	0	0	0	13798	529	3127	8736	9228	4589	110	0	372	0	3342	8646	2587	11707	0	0	0	8131	0	0	0	0	0	5186
5052	0	0	0	0	0	0	0	8045	2535	3325	3460	12838	14051	0	8038	12694	0	0	0	6394	10541	0	0	0	0	13838	558	3156	8741	9242	4622	162	0	405	0	3362	8653	2527	11672	0	0	0	8147	0	0	0	0	0	5205
5042	0	0	0	0	0	0	0	8198	2543	3365	3397	12901	14079	0	8082	12753	0	0	0	6389	10595	0	0	0	0	13878	586	3185	8746	9257	4655	214	0	438	0	3382	8661	2467	11637	0	0	0	8163	0	0	0	0	0	5224
5033	0	0	0	0	0	0	0	8351	2552	3405	3335	12965	14107	0	8125	12811	0	0	0	6384	10649	0	0	0	0	13918	615	3213	8752	9271	4688	265	0	471	0	3402	8668	2407	11601	0	0	0	8179	0	0	0	0	0	5243
5023	0	0	0	0	0	0	0	8504	2560	3446	3272	13028	14135	0	8168	12870	0	0	0	6380	10704	0	0	0	0	13957	643	3242	8757	9286	4721	317	0	503	0	3421	8676	2347	11566	0	0	0	8195	0	0	0	0	0	5262
5014	0	0	0	0	0	0	0	8657	2568	3486	3209	13092	14163	0	8212	12929	0	0	0	6375	10758	0	0	0	0	13997	672	3271	8762	9300	4754	369	0	536	0	3441	8684	2287	11531	0	0	0	8211	0	0	0	0	0	5281
5004	0	0	0	0	0	0	0	8810	2577	3526	3147	13155	14191	0	8255	12987	0	0	0	6371	10812	0	0	0	0	14037	700	3300	8767	9314	4787	420	0	569	0	3461	8691	2227	11496	0	0	0	8227	0	0	0	0	0	5300
4995	0	0	0	0	0	0	0	8963	2585	3566	3084	13219	14219	0	8299	13046	0	0	0	6366	10866	0	0	0	0	14077	729	3329	8773	9329	4820	472	0	602	0	3481	8699	2167	11461	0	0	0	8242	0	0	0	0	0	5319
4986	0	0	0	0	0	0	0	9116	2594	3606	3021	13282	14247	0	8342	13105	0	0	0	6361	10921	0	0	0	0	14117	757	3358	8778	9343	4853	524	0	634	0	3500	8707	2107	11425	0	0	0	8258	0	0	0	0	0	5339
4976	0	0	0	0	0	0	0	9269	2602	3647	2959	13346	14275	0	8386	13163	0	0	0	6357	10975	0	0	0	0	14157	786	3387	8783	9357	4887	576	0	667	0	3520	8714	2047	11390	0	0	0	8274	0	0	0	0	0	5358
4967	0	0	0	0	0	0	0	9422	2610	3687	2896	13409	14303	0	8429	13222	0	0	0	6352	11029	0	0	0	0	14197	814	3416	8788	9372	4920	627	0	700	0	3540	8722	1987	11355	0	0	0	8290	0	0	0	0	0	5377
4957	0	0	0	0	0	0	0	9575	2619	3727	2833	13473	14331	0	8473	13281	0	0	0	6348	11084	0	0	0	0	14237	842	3444	8794	9386	4953	679	0	733	0	3560	8729	1927	11320	0	0	0	8306	0	0	0	0	0	5396
4948	0	0	0	0	0	0	0	9727	2627	3767	2771	13536	14359	0	8516	13340	0	0	0	6343	11138	0	0	0	0	14277	871	3473	8799	9401	4986	731	0	766	0	3580	8737	1867	11284	0	0	0	8322	0	0	0	0	0	5415
4930	0	0	0	0	0	0	0	9778	2636	3807	2745	13600	14387	0	8560	13398	0	0	0	6338	11192	0	0	0	0	14316	899	3502	8804	9415	5019	778	0	798	0	3597	8745	1807	11249	0	0	0	8338	0	0	0	0	0	5434
4906	0	0	0	0	0	0	0	9739	2644	3848	2750	13663	14415	0	8603	13457	0	0	0	6334	11246	0	0	0	0	14356	928	3531	8809	9429	5052	823	0	831	0	3612	8752	1747	11214	0	0	0	8354	0	0	0	0	0	5453
4882	0	0	0	0	0	0	0	9700	2653	3887	2756	13727	14443	0	8647	13516	0	0	0	6329	11301	0	0	0	0	14396	956	3560	8814	9444	5085	867	0	864	0	3627	8760	1691	11179	0	0	0	8370	0	0	0	0	0	5472
4857	0	0	0	0	0	0	0	9661	2661	3918	2761	13790	14471	0	8690	13574	0	0	0	6324	11355	0	0	0	0	14436	985	3589	8819	9458	5118	911	0	899	0	3643	8767	1678	11144	0	0	0	8385	0	0	0	0	0	5491
4833	0	0	0	0	0	0	0	9621	2670	3944	2767	13854	14499	0	8734	13633	0	0	0	6320	11409	0	0	0	0	14476	1013	3618	8824	9472	5151	956	0	934	0	3658	8775	1689	11108	0	0	0	8401	0	0	0	0	0	5511
4809	0	0	0	0	0	0	0	9582	2679	3970	2773	13918	14526	0	8777	13692	0	0	0	6315	11464	0	0	0	0	14516	1041	3647	8828	9487	5184	1000	0	970	0	3673	8783	1700	11073	0	0	0	8417	0	0	0	0	0	5530
4784	0	0	8	0	0	0	0	9543	2687	3996	2778	13981	14554	0	8821	13751	0	0	0	6288	11453	0	0	0	0	14556	1069	3675	8832	9501	5202	1044	0	1005	0	3688	8790	1711	11038	0	0	0	8433	0	0	0	0	0	5549
4760	0	0	43	0	0	0	0	9503	2696	4022	2784	14045	14582	0	8864	13809	0	0	0	6251	11413	0	0	0	0	14596	1097	3704	8837	9516	5212	1089	0	1041	0	3704	8798	1721	11003	0	0	0	8449	0	0	0	0	0	5568
4735	0	0	78	0	0	0	0	9464	2704	4048	2790	14108	14610	0	8908	13868	0	0	0	6214	11372	0	0	0	0	14635	1125	3733	8841	9530	5223	1133	0	1076	0	3719	8806	1732	10967	0	0	0	8465	0	0	0	0	0	5587
4711	0	0	113	0	0	0	0	9425	2713	4074	2796	14172	14615	0	8951	13889	0	0	0	6177	11332	0	0	0	0	14675	1153	3762	8846	9544	5234	1177	0	1112	0	3734	8788	1743	10921	0	0	0	8481	0	0	0	0	0	5606
4687	0	0	148	0	0	0	0	9385	2721	4100	2801	14235	14590	0	8995	13864	0	0	15	6140	11292	0	0	0	0	14715	1181	3791	8850	9559	5244	1222	0	1147	0	3749	8740	1754	10862	0	0	0	8497	0	0	0	0	0	5625
4662	0	0	183	0	0	0	0	9346	2730	4127	2807	14286	14566	0	9029	13838	0	0	36	6103	11252	0	0	0	0	14752	1209	3818	8855	9569	5255	1266	0	1183	0	3764	8692	1765	10803	0	0	0	8507	0	0	0	0	0	5640
4638	0	0	219	0	0	0	0	9307	2739	4153	2813	14279	14541	0	9022	13812	0	0	57	6067	11211	0	0	0	0	14777	1237	3840	8859	9561	5266	1310	0	1218	0	3780	8644	1776	10744	0	0	0	8495	0	0	0	0	0	5632
4613	0	0	254	0	0	0	0	9267	2747	4179	2818	14236	14517	0	8990	13786	0	0	79	6030	11171	0	0	0	0	14793	1265	3857	8863	9543	5276	1355	0	1254	0	3795	8596	1787	10685	0	0	0	8469	0	0	0	0	0	5612
4589	0	0	289	0	0	0	0	9228	2756	4205	2824	14194	14492	0	8957	13760	0	0	100	5993	11131	0	0	0	0	14809	1293	3875	8868	9524	5287	1399	0	1289	0	3810	8547	1798	10626	0	0	0	8443	0	0	0	0	0	5591
4565	0	0	324	0	0	0	0	9189	2764	4231	2830	14151	14467	0	8924	13735	0	0	121	5956	11091	0	0	0	0	14826	1321	3892	8872	9505	5297	1443	0	1325	0	3825	8499	1808	10566	0	0	0	8416	0	0	0	0	0	5571
4540	0	0	359	0	0	0	0	9149	2773	4257	2835	14108	14443	0	8892	13709	0	0	142	5919	11050	0	0	0	0	14842	1349	3910	8877	9486	5308	1488	0	1360	0	3840	8451	1819	10507	0	0	0	8390	0	0	0	0	0	5550
4516	0	0	395	0	0	0	0	9110	2781	4283	2841	14066	14418	0	8859	13683	0	0	164	5882	11010	0	0	0	0	14859	1377	3928	8881	9468	5319	1532	0	1395	0	3856	8403	1830	10448	0	0	0	8364	0	0	0	0	0	5529
4491	0	0	430	0	0	0	0	9071	2790	4309	2847	14023	14394	0	8827	13657	0	0	185	5845	10970	0	0	0	0	14875	1405	3945	8885	9449	5329	1576	0	1431	0	3871	8354	1841	10389	0	0	0	8338	0	0	0	0	0	5509
4467	0	0	465	0	0	0	0	9032	2799	4335	2852	13980	14369	0	8794	13631	0	0	206	5808	10930	0	0	0	0	14892	1433	3963	8890	9430	5340	1621	0	1466	0	3886	8306	1852	10329	0	0	0	8311	0	0	0	0	0	5488
4443	0	0	500	0	0	0	0	8992	2807	4361	2858	13938	14344	0	8762	13605	0	0	228	5771	10889	0	0	0	0	14908	1461	3980	8894	9411	5351	1665	0	1502	0	3901	8258	1863	10270	0	0	0	8285	0	0	0	0	0	5468
4418	0	0	535	0	0	0	0	8953	2816	4387	2864	13895	14320	0	8729	13580	0	0	249	5734	10849	0	0	0	0	14924	1489	3998	8899	9393	5361	1709	0	1537	0	3917	8210	1874	10211	0	0	0	8259	0	0	0	0	0	5447
4394	0	0	570	0	0	0	0	8914	2824	4413	2869	13852	14295	0	8697	13554	0	0	270	5697	10809	0	0	0	0	14941	1517	4015	8903	9374	5372	1754	0	1573	0	3932	8162	1885	10152	0	0	0	8232	0	0	0	0	0	5427
4370	0	0	606	0	0	0	0	8874	2833	4440	2875	13810	14270	0	8664	13528	0	0	291	5660	10769	0	0	0	0	14957	1545	4033	8908	9355	5382	1798	0	1608	0	3947	8113	1895	10093	0	0	0	8206	0	0	0	0	0	5406
4345	0	0	641	0	0	0	0	8835	2841	4466	2881	13767	14246	0	8632	13502	0	0	313	5623	10728	0	0	0	0	14974	1573	4050	8912	9336	5393	1842	0	1644	0	3962	8065	1906	10033	0	0	0	8180	0	0	0	0	0	5385
4321	0	0	676	0	0	0	0	8796	2850	4492	2887	13724	14221	0	8599	13476	0	0	334	5586	10688	0	0	0	0	14990	1601	4068	8916	9317	5404	1886	0	1679	0	3977	8017	1917	9974	0	0	0	8154	0	0	0	0	0	5365
4296	0	0	711	0	0	0	0	8756	2858	4518	2892	13682	14197	0	8567	13451	0	0	355	5549	10648	0	0	0	0	15007	1629	4085	8921	9299	5414	1931	0	1715	0	3993	7969	1928	9915	0	0	0	8127	0	0	0	0	0	5344
4272	0	0	746	0	0	0	0	8717	2867	4544	2898	13639	14172	0	8534	13425	0	0	376	5512	10607	0	0	0	0	15023	1657	4103	8925	9280	5425	1975	0	1750	0	4008	7920	1939	9856	0	0	0	8101	0	0	0	0	0	5324
4248	0	0	782	0	0	0	0	8678	2876	4570	2904	13596	14147	0	8501	13399	0	0	398	5475	10567	0	0	0	0	15039	1685	4121	8930	9261	5436	2019	0	1786	0	4023	7872	1950	9796	0	0	0	8075	0	0	0	0	0	5303
4223	0	0	817	0	0	0	0	8638	2884	4596	2909	13554	14123	0	8469	13373	0	0	419	5438	10527	0	0	0	0	15056	1713	4138	8934	9242	5446	2064	0	1821	0	4038	7824	1961	9737	0	0	0	8049	0	0	0	0	0	5283
4199	0	0	852	0	0	0	0	8599	2893	4622	2915	13511	14098	0	8436	13347	0	0	440	5401	10487	0	0	0	0	15072	1741	4156	8939	9224	5457	2108	0	1857	0	4053	7776	1972	9678	0	0	0	8022	0	0	0	0	0	5262
4174	0	0	887	0	0	0	0	8560	2901	4648	2921	13468	14074	0	8404	13322	0	0	462	5364	10446	0	0	0	0	15089	1769	4173	8943	9205	5467	2152	0	1892	0	4069	7728	1983	9619	0	0	0	7996	0	0	0	0	0	5242
4150	0	0	922	0	0	0	0	8520	2910	4674	2926	13426	14049	0	8371	13296	0	0	483	5327	10406	0	0	0	0	15105	1798	4191	8947	9186	5478	2197	0	1928	0	4084	7679	1993	9560	0	0	0	7970	0	0	0	0	0	5221
4135	0	0	939	0	0	0	0	8530	2920	4700	2917	13383	14024	0	8339	13270	0	0	504	5290	10366	0	0	0	0	15122	1826	4208	8952	9167	5489	2241	0	1963	0	4103	7631	2004	9500	0	0	0	7943	0	0	0	0	0	5200
4143	0	0	910	0	0	0	0	8664	2934	4726	2872	13341	14000	0	8306	13244	0	0	525	5253	10326	0	0	0	0	15138	1854	4226	8956	9149	5499	2284	0	1999	0	4131	7583	2015	9441	0	0	0	7917	0	0	0	0	0	5180
4157	0	0	871	0	0	0	0	8825	2948	4753	2818	13298	13975	0	8274	13218	0	0	547	5216	10285	0	0	0	0	15154	1882	4243	8961	9130	5510	2327	0	2034	0	4162	7535	2026	9382	0	0	0	7891	0	0	0	0	0	5159
4171	0	0	831	0	0	0	0	8987	2963	4783	2764	13255	13951	0	8241	13192	0	0	570	5179	10245	0	0	0	0	15171	1908	4261	8965	9111	5521	2370	0	2070	0	4193	7486	2019	9323	0	0	0	7865	0	0	0	0	0	5139
4185	0	0	792	0	0	0	0	9149	2977	4833	2710	13213	13926	0	8209	13167	0	0	603	5142	10205	0	0	0	0	15187	1928	4279	8966	9092	5531	2413	0	2108	0	4223	7438	1935	9263	0	0	0	7838	0	0	0	0	0	5118
4198	0	0	752	0	0	0	0	9311	2992	4883	2656	13170	13901	0	8176	13141	0	0	636	5105	10165	0	0	0	0	15204	1949	4296	8968	9073	5542	2456	0	2146	0	4254	7390	1851	9204	0	0	0	7812	0	0	0	0	0	5098
4212	0	0	713	0	0	0	0	9473	3006	4933	2602	13127	13877	0	8144	13115	0	0	669	5077	10143	0	0	0	0	15220	1969	4314	8970	9055	5560	2499	0	2184	0	4285	7342	1767	9145	0	0	0	7786	0	0	0	0	0	5077
4226	0	0	673	0	0	0	0	9634	3021	4982	2548	13085	13852	0	8111	13089	0	0	702	5074	10174	0	0	0	0	15237	1989	4331	8972	9036	5601	2542	0	2221	0	4316	7293	1683	9086	0	0	0	7759	0	0	0	0	0	5056
4240	0	0	634	0	0	0	0	9796	3036	5032	2494	13042	13827	0	8078	13063	0	0	734	5074	10209	0	0	0	0	15253	2009	4349	8974	9017	5644	2585	0	2259	0	4346	7245	1599	9027	0	0	0	7733	0	0	0	0	0	5036
4253	0	0	594	0	0	0	0	9958	3050	5082	2440	12999	13811	0	8046	13047	0	0	767	5073	10245	0	0	0	0	15270	2029	4366	8975	8998	5686	2628	0	2297	0	4377	7207	1514	8973	0	0	0	7707	0	0	0	0	0	5015
4267	0	0	555	0	0	0	0	10120	3065	5132	2386	12957	13825	0	8013	13064	0	0	800	5072	10280	0	0	0	0	15286	2050	4384	8977	8980	5729	2671	0	2335	0	4408	7203	1430	8940	0	0	0	7681	0	0	0	0	0	4995
4281	0	0	515	0	0	0	0	10282	3079	5182	2332	12914	13845	0	7981	13090	0	0	833	5071	10315	0	0	0	0	15302	2070	4401	8979	8961	5772	2714	0	2373	0	4438	7208	1346	8912	0	0	0	7654	0	0	0	0	0	4974
4295	0	0	476	0	0	0	0	10444	3094	5231	2278	12891	13866	0	7955	13116	0	0	866	5070	10350	0	0	0	0	15321	2090	4425	8981	8945	5814	2757	0	2411	0	4469	7214	1262	8883	0	0	0	7638	0	0	0	0	0	4963
4308	0	0	436	0	0	0	0	10605	3108	5281	2224	12934	13887	0	7952	13142	0	0	899	5070	10386	0	0	0	0	15345	2110	4468	8983	8937	5857	2800	0	2448	0	4500	7219	1178	8855	0	0	0	7654	0	0	0	0	0	4982
4322	0	0	397	0	0	0	0	10767	3123	5331	2170	12998	13908	0	7956	13168	0	0	931	5069	10421	0	0	0	0	15372	2130	4518	8985	8932	5900	2843	0	2486	0	4530	7224	1094	8827	0	0	0	7679	0	0	0	0	0	5011
4336	0	0	357	0	0	0	0	10929	3137	5381	2116	13062	13929	0	7961	13194	0	0	964	5068	10456	0	0	0	0	15398	2151	4567	8986	8928	5942	2886	0	2524	0	4561	7230	1010	8799	0	0	0	7705	0	0	0	0	0	5040
4350	0	0	317	0	0	0	0	11091	3152	5431	2062	13125	13950	0	7965	13220	0	0	997	5067	10492	0	0	0	0	15425	2171	4616	8988	8923	5985	2929	0	2562	0	4592	7235	926	8771	0	0	0	7731	0	0	0	0	0	5068
4364	0	0	278	0	0	0	0	11253	3166	5480	2008	13189	13971	0	7969	13246	0	0	1030	5067	10527	0	0	0	0	15452	2191	4666	8990	8918	6027	2972	0	2600	0	4623	7240	842	8743	0	0	0	7757	0	0	0	0	0	5097
4377	0	0	238	0	0	0	0	11414	3181	5530	1954	13252	13992	0	7973	13272	0	0	1063	5066	10562	0	0	0	0	15478	2211	4715	8992	8913	6070	3015	0	2638	0	4653	7245	758	8715	0	0	0	7783	0	0	0	0	0	5126
4391	0	0	199	0	0	0	0	11576	3196	5580	1900	13316	14013	0	7977	13298	0	0	1096	5065	10597	0	0	0	0	15505	2231	4765	8994	8908	6113	3058	0	2675	0	4684	7251	674	8686	0	0	0	7808	0	0	0	0	0	5155
4405	0	0	159	0	0	0	0	11738	3210	5630	1846	13379	14034	0	7981	13324	0	0	1128	5064	10633	0	0	0	0	15531	2251	4814	8995	8903	6155	3101	0	2713	0	4715	7256	590	8658	0	0	0	7834	0	0	0	0	0	5184
4419	0	0	120	0	0	0	0	11900	3225	5680	1792	13443	14055	0	7985	13350	0	0	1161	5063	10668	0	0	0	0	15558	2272	4863	8997	8899	6198	3144	0	2751	0	4745	7261	506	8630	0	0	0	7860	0	0	0	0	0	5212
4432	0	0	80	0	0	0	0	12062	3239	5730	1738	13506	14076	0	7989	13376	0	0	1194	5063	10703	0	0	0	0	15584	2292	4913	8999	8894	6241	3187	0	2789	0	4776	7267	422	8602	0	0	0	7886	0	0	0	0	0	5241
4446	0	0	41	0	0	0	0	12223	3254	5779	1684	13570	14097	0	7994	13402	0	0	1227	5062	10739	0	0	0	0	15611	2312	4962	9001	8889	6283	3230	17	2827	0	4807	7272	338	8574	0	0	0	7912	0	0	0	0	0	5270
4460	0	0	1	0	0	0	0	12385	3268	5829	1630	13634	14118	0	7998	13428	0	0	1260	5061	10774	0	0	0	0	15637	2332	5012	9003	8884	6326	3273	40	2865	0	4837	7277	254	8546	0	0	0	7937	0	0	0	0	0	5299
4474	0	0	0	0	0	0	0	12547	3283	5879	1576	13697	14139	0	8002	13454	0	0	1293	5060	10809	0	0	0	0	15664	2352	5061	9005	8879	6368	3316	62	2902	0	4868	7283	170	8518	0	0	0	7963	0	0	0	0	0	5327
4487	0	0	0	0	0	0	0	12709	3297	5929	1522	13761	14160	0	8006	13480	0	0	1326	5060	10845	0	0	0	0	15690	2373	5110	9006	8874	6411	3359	85	2940	0	4899	7288	85	8489	0	0	0	7989	0	0	0	0	0	5356
4501	0	0	0	0	0	0	0	12871	3312	5979	1468	13824	14181	0	8010	13505	0	0	1358	5059	10880	0	0	0	0	15717	2393	5160	9008	8870	6454	3402	107	2978	0	4930	7293	1	8461	0	0	0	8015	0	0	0	0	0	5385
4515	0	0	0	0	0	0	0	13033	3327	6028	1414	13888	14202	0	8014	13531	0	0	1391	5058	10915	0	0	0	0	15744	2413	5209	9010	8865	6496	3445	130	3016	0	4960	7298	0	8433	0	0	0	8040	0	0	0	0	0	5414
4529	0	0	0	0	0	0	0	13194	3341	6078	1361	13951	14222	0	8018	13557	0	0	1424	5057	10950	0	0	0	0	15770	2433	5258	9012	8860	6539	3488	153	3054	0	4991	7304	0	8405	0	0	0	8066	0	0	0	0	0	5443
4542	0	0	0	0	0	0	0	13356	3356	6128	1307	14015	14243	0	8022	13583	0	0	1457	5056	10986	0	0	0	0	15797	2453	5308	9014	8855	6582	3531	175	3092	0	5022	7309	0	8377	0	0	0	8092	0	0	0	0	0	5471
4556	0	0	0	0	0	0	0	13518	3370	6178	1253	14078	14264	0	8027	13609	0	0	1490	5056	11021	0	0	0	0	15823	2474	5357	9016	8850	6624	3574	198	3129	0	5052	7314	0	8349	0	0	0	8118	0	0	0	0	0	5500
4570	0	0	0	0	0	0	0	13680	3385	6228	1199	14142	14285	0	8031	13635	0	0	1523	5055	11056	0	0	0	0	15850	2494	5407	9017	8845	6667	3617	220	3167	0	5083	7320	0	8321	0	0	0	8144	0	0	0	0	0	5529
4580	0	0	0	0	0	0	0	13828	3399	6277	1151	14206	14306	0	8035	13661	0	0	1555	5054	11092	0	0	0	0	15876	2514	5456	9019	8841	6709	3660	240	3205	0	5111	7325	0	8292	0	0	0	8169	0	0	0	0	0	5558
4562	0	0	0	0	0	0	0	13864	3410	6327	1156	14269	14327	0	8039	13687	0	0	1588	5053	11127	0	0	0	0	15903	2534	5505	9021	8836	6752	3698	240	3243	0	5112	7330	0	8264	0	0	0	8195	0	0	0	0	0	5586
4530	0	0	0	0	0	0	0	13846	3419	6377	1185	14333	14348	0	8043	13713	0	0	1621	5053	11162	0	0	0	0	15929	2554	5555	9023	8831	6795	3734	229	3281	0	5102	7335	0	8236	0	0	0	8221	0	0	0	0	0	5615
4498	0	0	0	0	0	0	0	13827	3428	6427	1215	14396	14369	0	8047	13739	0	0	1654	5052	11197	0	0	0	0	15956	2575	5604	9025	8826	6837	3771	218	3319	0	5091	7341	0	8208	0	0	0	8247	0	0	0	0	0	5644
4467	0	0	0	0	0	0	0	13809	3438	6449	1245	14460	14390	0	8051	13765	0	0	1673	5051	11233	0	0	0	0	15983	2591	5654	9032	8821	6880	3807	208	3344	0	5080	7346	0	8180	0	0	0	8272	0	0	0	0	0	5673
4435	0	0	0	0	0	0	0	13791	3447	6461	1275	14523	14411	0	8055	13791	0	0	1686	5050	11268	0	0	0	0	16009	2607	5703	9042	8816	6923	3844	197	3366	0	5070	7351	0	8152	0	0	0	8298	0	0	0	0	0	5702
4403	0	0	0	0	0	0	0	13773	3456	6474	1305	14587	14432	0	8060	13817	0	0	1700	5049	11303	0	0	0	0	16036	2622	5752	9052	8812	6965	3880	186	3387	0	5059	7357	0	8124	0	0	0	8324	0	0	0	0	0	5730
4371	0	0	0	0	0	0	0	13754	3466	6486	1335	14650	14453	0	8064	13843	0	0	1714	5044	11329	0	0	0	0	16062	2637	5802	9062	8807	7006	3916	175	3408	0	5048	7362	0	8096	0	0	0	8350	0	0	0	0	0	5759
4339	0	0	0	0	0	0	0	13736	3475	6498	1365	14714	14474	0	8068	13869	0	0	1727	5036	11352	0	0	0	0	16089	2653	5851	9071	8802	7046	3953	165	3430	0	5037	7367	0	8067	0	0	0	8376	0	0	0	0	0	5788
4307	0	0	0	0	0	0	0	13718	3484	6510	1395	14778	14493	0	8072	13894	0	0	1741	5029	11374	0	0	0	0	16115	2668	5901	9081	8797	7086	3989	154	3451	0	5027	7370	0	8039	0	0	0	8401	0	0	0	0	0	5817
4275	0	0	0	0	0	0	0	13699	3494	6522	1425	14841	14493	0	8076	13903	0	0	1755	5022	11397	0	0	0	0	16142	2683	5950	9091	8792	7126	4026	143	3472	0	5016	7345	0	8011	0	0	0	8427	0	0	0	0	0	5845
4244	0	0	0	0	0	0	0	13681	3503	6535	1455	14905	14479	0	8080	13902	0	0	1768	5014	11420	0	0	0	0	16168	2699	5999	9101	8787	7166	4062	132	3494	0	5005	7298	0	7984	0	0	0	8453	0	0	0	0	0	5874
4212	0	0	8	0	0	0	0	13663	3512	6547	1485	14968	14465	0	8084	13901	0	0	1782	5007	11442	0	0	0	0	16195	2714	6049	9111	8783	7206	4098	122	3515	0	4995	7252	0	7956	0	0	0	8479	0	0	0	0	0	5903
4180	0	0	39	0	0	0	0	13644	3521	6559	1515	15015	14451	0	8076	13900	0	0	1795	4999	11465	0	0	0	0	16226	2730	6093	9121	8778	7246	4135	111	3536	0	4984	7205	0	7928	0	0	0	8506	0	0	0	0	0	5933
4148	0	0	71	0	0	0	0	13626	3531	6571	1545	15000	14437	0	8026	13899	0	0	1809	4992	11487	0	0	0	0	16274	2745	6122	9130	8773	7286	4171	100	3558	0	4973	7159	0	7901	0	0	0	8539	0	0	0	0	0	5969
4116	0	0	102	0	0	0	0	13608	3540	6583	1575	14982	14423	0	7973	13898	0	0	1823	4984	11510	0	0	0	0	16323	2760	6149	9140	8767	7326	4208	90	3579	0	4962	7113	0	7873	0	0	0	8572	0	0	0	0	0	6006
4084	0	0	134	0	0	0	0	13589	3549	6596	1605	14964	14409	0	7921	13897	0	0	1836	4977	11532	0	0	0	0	16371	2776	6177	9150	8762	7366	4244	79	3600	0	4952	7066	0	7845	0	0	0	8605	0	0	0	0	0	6042
4052	0	0	165	0	0	0	0	13571	3559	6608	1635	14947	14395	0	7869	13895	0	0	1850	4969	11555	0	0	0	0	16420	2791	6204	9160	8757	7406	4281	68	3622	0	4941	7020	0	7817	0	0	0	8638	0	0	0	0	0	6078
4020	0	0	197	0	0	0	0	13553	3568	6620	1665	14929	14381	0	7816	13894	0	0	1864	4962	11577	0	0	0	0	16469	2806	6231	9170	8752	7446	4317	57	3643	0	4930	6973	0	7790	0	0	0	8671	0	0	0	0	0	6115
3989	0	0	228	0	0	0	0	13534	3577	6632	1695	14911	14367	0	7764	13893	0	0	1877	4955	11600	0	0	0	0	16517	2822	6259	9179	8746	7486	4353	47	3664	0	4920	6927	0	7762	0	0	0	8704	0	0	0	0	0	6151
3957	0	0	260	0	0	0	0	13516	3587	6644	1725	14894	14353	0	7711	13892	0	0	1891	4947	11622	0	0	0	0	16566	2837	6286	9189	8741	7526	4390	36	3686	0	4909	6881	0	7734	0	0	0	8737	0	0	0	0	0	6187
3925	0	0	291	0	0	0	0	13498	3596	6657	1755	14876	14339	0	7659	13891	0	0	1905	4940	11645	0	0	0	0	16614	2852	6314	9199	8736	7567	4426	25	3707	0	4898	6834	0	7707	0	0	0	8770	0	0	0	0	0	6224
3893	0	0	323	0	0	0	0	13479	3605	6669	1785	14858	14325	0	7607	13890	0	0	1918	4932	11667	0	0	0	0	16663	2868	6341	9209	8731	7607	4463	15	3728	0	4887	6788	0	7679	0	0	0	8803	0	0	0	0	0	6260
3861	0	0	354	0	0	0	0	13461	3615	6681	1815	14841	14311	0	7554	13889	0	0	1932	4925	11690	0	0	0	0	16712	2883	6368	9219	8725	7647	4499	4	3750	0	4877	6741	0	7651	0	0	0	8836	0	0	0	0	0	6296
3829	0	0	386	0	0	0	0	13443	3624	6693	1845	14823	14297	0	7502	13887	0	0	1945	4917	11713	0	0	0	0	16760	2898	6396	9228	8720	7687	4535	0	3771	0	4866	6695	0	7623	0	0	0	8869	0	0	0	0	0	6333
3797	0	0	417	0	0	0	0	13424	3633	6705	1874	14805	14283	0	7449	13886	0	0	1959	4910	11735	0	0	0	0	16809	2914	6423	9238	8715	7727	4572	0	3792	0	4855	6649	0	7596	0	0	0	8902	0	0	0	0	0	6369
3765	0	0	449	0	0	0	0	13406	3642	6718	1904	14788	14269	0	7397	13885	0	0	1973	4902	11758	0	0	0	0	16858	2929	6451	9248	8710	7767	4608	0	3813	0	4845	6602	0	7568	0	0	0	8935	0	0	0	0	0	6405
3734	0	0	480	0	0	0	0	13388	3652	6730	1934	14770	14255	0	7344	13884	0	0	1986	4895	11780	0	0	0	0	16906	2945	6478	9258	8705	7807	4645	0	3835	0	4834	6556	0	7540	0	0	0	8968	0	0	0	0	0	6442
3702	0	0	512	0	0	0	0	13369	3661	6742	1964	14752	14241	0	7292	13883	0	0	2000	4888	11803	0	0	0	0	16955	2960	6506	9268	8699	7847	4681	0	3856	0	4823	6509	0	7513	0	0	0	9001	0	0	0	0	0	6478
3670	0	0	543	0	0	0	0	13351	3670	6754	1994	14735	14227	0	7240	13882	0	0	2014	4880	11825	0	0	0	0	17003	2975	6533	9277	8694	7887	4717	0	3877	0	4812	6463	0	7485	0	0	0	9034	0	0	0	0	0	6514
3638	0	0	575	0	0	0	0	13333	3680	6766	2024	14717	14213	0	7187	13881	0	0	2027	4873	11848	0	0	0	0	17052	2991	6560	9287	8689	7927	4754	0	3899	0	4802	6416	0	7457	0	0	0	9067	0	0	0	0	0	6550
3606	0	0	606	0	0	0	0	13314	3689	6779	2054	14699	14199	0	7135	13879	0	0	2041	4865	11870	0	0	0	0	17101	3006	6588	9297	8684	7967	4790	0	3920	0	4791	6370	0	7430	0	0	0	9100	0	0	0	0	0	6587
3574	0	0	638	0	0	0	0	13296	3698	6791	2084	14682	14185	0	7082	13878	0	0	2054	4858	11893	0	0	0	0	17149	3021	6615	9307	8678	8007	4827	0	3941	0	4780	6324	0	7402	0	0	0	9133	0	0	0	0	0	6623
3542	0	0	670	0	0	0	0	13278	3708	6803	2114	14664	14171	0	7030	13877	0	0	2068	4850	11915	0	0	0	0	17198	3037	6643	9317	8673	8047	4863	0	3963	0	4770	6277	0	7374	0	0	0	9166	0	0	0	0	0	6659
3513	0	0	700	0	0	0	0	13273	3718	6815	2139	14647	14157	0	6978	13876	0	0	2082	4843	11938	0	0	0	0	17246	3052	6670	9326	8668	8087	4899	0	3984	0	4761	6231	0	7346	0	0	0	9199	0	0	0	0	0	6696
3510	0	0	714	0	0	0	0	13434	3747	6827	2104	14629	14143	0	6925	13875	0	0	2095	4835	11960	0	0	0	0	17295	3067	6698	9336	8663	8127	4935	0	4005	0	4786	6184	1	7319	0	0	0	9232	0	0	0	0	0	6732
3512	0	0	725	0	0	0	0	13621	3778	6840	2059	14611	14129	0	6873	13874	0	0	2109	4828	11983	0	0	0	0	17344	3083	6725	9346	8658	8167	4970	0	4027	0	4816	6138	25	7291	0	0	0	9265	0	0	0	0	0	6768
3514	0	0	737	0	0	0	0	13809	3809	6854	2014	14594	14115	0	6820	13873	0	0	2122	4821	12006	0	0	0	0	17392	3098	6752	9356	8652	8207	5005	0	4048	0	4845	6092	41	7263	0	0	0	9298	0	0	0	0	0	6805
3516	0	0	748	0	0	0	0	13997	3840	6891	1970	14576	14101	0	6768	13871	0	0	2134	4813	12028	0	0	0	0	17441	3112	6780	9365	8647	8247	5040	0	4071	0	4875	6045	0	7236	0	0	0	9331	0	0	0	0	0	6841
3518	0	0	759	0	0	0	0	14185	3871	6932	1925	14558	14087	0	6715	13870	0	0	2146	4806	12051	0	0	0	0	17490	3126	6807	9374	8642	8287	5076	0	4093	0	4905	5999	0	7208	0	0	0	9364	0	0	0	0	0	6877
3520	0	0	771	0	0	0	0	14372	3903	6974	1880	14541	14073	31	6663	13869	0	0	2157	4799	12075	0	0	0	0	17538	3141	6835	9383	8637	8328	5111	0	4116	0	4935	5952	0	7180	0	0	0	9397	0	0	0	0	0	6914
3522	0	0	782	0	0	0	0	14560	3934	7016	1835	14523	14059	121	6611	13868	0	0	2169	4811	12152	0	0	0	0	17587	3155	6862	9392	8631	8387	5146	0	4138	0	4964	5906	0	7152	0	0	0	9430	0	0	0	0	0	6950
3525	0	0	793	0	0	0	0	14748	3965	7058	1790	14505	14045	210	6558	13867	0	0	2181	4833	12254	0	0	0	0	17635	3169	6890	9401	8626	8454	5181	0	4161	0	4994	5860	0	7125	0	0	0	9463	0	0	0	0	0	6986
3527	0	0	805	0	0	0	0	14936	3996	7100	1745	14488	14031	300	6506	13866	0	0	2192	4854	12357	0	0	0	0	17684	3183	6917	9410	8621	8522	5216	0	4184	0	5024	5813	0	7097	0	0	0	9496	0	0	0	0	0	7023
3529	0	0	816	0	0	0	0	15124	4027	7142	1700	14470	14037	390	6453	13902	0	0	2204	4876	12459	0	0	0	0	17733	3197	6944	9420	8616	8590	5252	0	4206	0	5054	5792	0	7093	0	0	0	9529	0	0	0	0	0	7059
3531	0	0	828	0	0	0	0	15311	4058	7184	1655	14452	14064	479	6401	13977	0	0	2215	4898	12561	29	0	0	0	17781	3211	6972	9429	8611	8658	5287	0	4229	0	5083	5797	0	7114	0	0	0	9562	0	0	0	0	0	7095
3533	0	0	839	0	0	0	0	15499	4090	7226	1611	14435	14092	569	6348	14052	0	0	2227	4919	12664	86	0	0	0	17830	3225	6999	9438	8605	8725	5322	0	4251	0	5113	5801	0	7135	0	0	0	9595	0	0	0	0	0	7131
3535	0	0	850	0	0	0	0	15687	4121	7267	1566	14423	14119	667	6301	14127	0	0	2238	4941	12766	143	0	0	0	17882	3240	7027	9447	8600	8793	5357	0	4274	0	5143	5806	0	7156	0	0	0	9631	0	0	0	0	0	7170
3537	0	0	862	0	0	0	0	15875	4152	7309	1521	14463	14147	839	6294	14202	0	0	2250	4962	12869	200	0	0	0	17959	3254	7054	9456	8592	8861	5393	0	4297	0	5173	5811	0	7177	0	0	0	9686	0	0	0	0	0	7227
3539	0	0	873	0	0	0	0	16063	4183	7351	1476	14549	14174	1076	6324	14277	0	0	2261	4984	12971	257	0	0	0	18060	3268	7082	9465	8583	8928	5428	0	4319	0	5202	5816	0	7198	0	0	0	9759	0	0	0	0	0	7301
3541	0	0	885	0	0	0	0	16250	4214	7393	1431	14634	14201	1313	6354	14352	0	0	2273	5006	13074	314	0	0	0	18161	3282	7109	9474	8573	8996	5463	0	4342	0	5232	5821	0	7219	0	0	0	9832	0	0	0	0	0	7376
3543	0	0	896	0	0	0	0	16438	4246	7435	1386	14720	14229	1550	6384	14427	0	0	2284	5027	13176	370	0	0	0	18262	3296	7137	9483	8564	9064	5498	0	4364	0	5262	5825	0	7240	0	0	0	9904	0	0	0	0	0	7450
3545	0	0	907	0	0	0	0	16626	4277	7477	1341	14805	14256	1787	6414	14502	0	0	2296	5049	13279	427	0	0	0	18362	3310	7164	9492	8555	9132	5533	0	4387	0	5292	5830	0	7261	0	0	0	9977	0	0	0	0	0	7524
3547	0	0	919	0	0	0	0	16814	4308	7519	1296	14891	14284	2025	6444	14577	0	0	2308	5071	13381	484	0	0	0	18463	3324	7192	9501	8545	9199	5569	0	4410	0	5321	5835	0	7282	0	0	0	10050	0	0	0	0	0	7598
3549	0	0	930	0	0	0	0	17002	4339	7561	1252	14977	14311	2262	6474	14653	0	0	2319	5092	13484	541	0	0	0	18564	3339	7219	9510	8536	9267	5604	0	4432	0	5351	5840	0	7303	0	0	0	10123	0	0	0	0	0	7672
3551	0	0	942	0	0	0	0	17189	4370	7602	1207	15062	14338	2499	6503	14728	0	0	2331	5114	13586	598	0	0	0	18665	3353	7247	9519	8526	9335	5639	0	4455	0	5381	5845	0	7324	0	0	0	10196	0	0	0	0	0	7746
3553	0	0	953	0	0	0	0	17377	4402	7644	1162	15148	14366	2736	6533	14803	0	0	2342	5135	13689	655	0	0	0	18766	3367	7274	9528	8517	9402	5674	0	4477	0	5411	5849	0	7345	0	0	0	10269	0	0	0	0	0	7820
3555	0	0	964	0	0	0	0	17565	4433	7686	1117	15234	14393	2973	6563	14878	0	0	2354	5157	13791	712	0	0	0	18866	3381	7302	9538	8507	9470	5710	0	4500	0	5440	5854	0	7365	0	0	0	10342	0	0	0	0	0	7894
3557	0	0	976	0	0	0	0	17753	4464	7728	1072	15319	14421	3210	6593	14953	0	0	2365	5179	13894	769	0	0	0	18967	3395	7329	9547	8498	9538	5745	0	4523	0	5470	5859	0	7386	0	0	0	10414	0	0	0	0	0	7968
3559	0	0	987	0	0	0	0	17941	4495	7770	1027	15405	14448	3448	6623	15028	0	0	2377	5200	13996	826	0	0	0	19068	3409	7357	9556	8488	9606	5780	0	4545	0	5500	5864	0	7407	0	0	0	10487	0	0	0	0	0	8042
3561	0	0	998	0	0	0	0	18128	4526	7812	982	15491	14476	3685	6653	15103	0	0	2388	5222	14098	883	0	0	0	19169	3423	7384	9565	8479	9673	5815	0	4568	0	5530	5869	0	7428	0	0	0	10560	0	0	0	0	0	8116
3563	0	0	1010	0	0	0	0	18316	4558	7854	937	15576	14503	3922	6683	15178	0	0	2400	5244	14201	940	0	0	0	19270	3438	7412	9574	8470	9741	5851	0	4590	0	5559	5873	0	7449	0	0	0	10633	0	0	0	0	0	8191
3565	0	0	1021	0	0	0	0	18504	4589	7896	893	15662	14530	4159	6713	15253	0	0	2411	5265	14303	997	0	0	0	19371	3452	7440	9583	8460	9809	5886	0	4613	0	5589	5878	0	7470	0	0	0	10706	0	0	0	0	0	8265
3567	0	0	1033	0	0	0	0	18692	4620	7937	848	15747	14558	4396	6743	15328	0	0	2423	5287	14406	1054	0	0	0	19471	3466	7467	9592	8451	9876	5921	0	4636	0	5619	5883	0	7491	0	0	0	10779	0	0	0	0	0	8339
3569	0	0	1044	0	0	0	0	18880	4651	7979	803	15833	14585	4633	6772	15403	0	0	2434	5308	14508	1111	0	0	0	19572	3480	7495	9601	8441	9944	5956	0	4658	0	5649	5888	0	7512	0	0	0	10852	0	0	0	0	0	8413
3571	0	0	1055	0	0	0	0	19067	4682	8021	758	15919	14613	4871	6802	15478	0	0	2446	5330	14611	1168	0	0	0	19673	3494	7522	9610	8432	10012	5991	0	4681	0	5678	5893	0	7533	0	0	0	10924	0	0	0	0	0	8487
3573	0	0	1067	0	0	0	0	19255	4714	8063	713	16004	14640	5108	6832	15553	0	0	2458	5352	14713	1225	0	0	0	19774	3508	7550	9619	8422	10080	6027	0	4704	0	5708	5897	0	7554	0	0	0	10997	0	0	0	0	0	8561
3575	0	0	1078	0	0	0	0	19443	4745	8105	668	16090	14667	5345	6862	15628	0	0	2469	5373	14816	1281	0	0	0	19875	3522	7577	9628	8413	10147	6062	0	4726	0	5738	5902	0	7575	0	0	0	11070	0	0	0	0	0	8635
3577	0	0	1090	0	0	0	0	19625	4775	8147	625	16176	14695	5582	6892	15703	0	0	2481	5395	14918	1338	0	0	0	19975	3537	7605	9637	8403	10215	6097	0	4749	0	5767	5907	0	7596	0	0	0	11143	0	0	0	0	0	8709
3549	0	0	1127	0	0	0	0	19608	4788	8189	658	16261	14722	5819	6922	15778	0	0	2492	5417	15021	1395	0	0	0	20076	3551	7632	9646	8394	10283	6131	0	4771	0	5760	5912	0	7617	0	0	0	11216	0	0	0	0	0	8783
3521	0	0	1165	0	0	0	0	19589	4801	8231	692	16347	14750	6056	6952	15853	0	0	2504	5438	15123	1452	0	0	0	20177	3565	7660	9655	8385	10350	6166	0	4794	0	5752	5917	0	7638	0	0	0	11289	0	0	0	0	0	8857
3494	0	0	1202	0	0	0	0	19570	4813	8267	725	16433	14777	6294	6982	15929	0	0	2515	5460	15226	1509	0	0	0	20278	3579	7687	9664	8375	10418	6200	0	4816	0	5745	5921	0	7659	0	0	0	11362	0	0	0	0	0	8932
3466	0	0	1239	0	0	0	0	19551	4826	8282	759	16518	14804	6531	7012	16004	0	0	2526	5481	15328	1564	0	0	0	20379	3592	7715	9673	8366	10486	6235	0	4835	0	5737	5926	0	7680	0	0	0	11434	0	0	0	0	0	9006
3438	0	0	1277	0	0	0	0	19531	4838	8292	792	16604	14832	6768	7041	16079	0	0	2537	5503	15430	1619	0	0	0	20479	3604	7742	9681	8356	10554	6269	0	4853	0	5730	5931	0	7701	0	0	0	11507	0	0	0	0	0	9080
3411	0	0	1314	0	0	0	0	19512	4851	8302	826	16690	14859	7005	7071	16154	0	0	2548	5525	15533	1673	0	0	0	20580	3617	7770	9689	8347	10621	6303	0	4871	0	5722	5936	0	7722	0	0	0	11580	0	0	0	0	0	9154
3383	0	0	1351	0	0	0	0	19493	4863	8311	860	16775	14887	7242	7101	16229	0	0	2559	5529	15588	1728	0	0	0	20681	3630	7797	9697	8337	10672	6338	0	4889	0	5715	5941	0	7742	0	0	0	11653	0	0	0	0	0	9228
3355	0	0	1388	0	0	0	0	19474	4876	8321	893	16861	14914	7479	7131	16304	0	0	2570	5522	15610	1783	0	0	0	20782	3642	7825	9705	8328	10712	6372	0	4907	0	5707	5946	0	7763	0	0	0	11726	0	0	0	0	0	9302
3328	0	0	1426	0	0	0	0	19455	4889	8331	927	16946	14941	7717	7161	16379	0	0	2581	5515	15633	1837	0	0	0	20883	3655	7852	9713	8318	10751	6406	0	4925	0	5700	5950	0	7784	0	0	0	11799	0	0	0	0	0	9376
3300	0	0	1463	0	0	0	0	19436	4901	8341	960	17032	14955	7954	7191	16431	0	0	2592	5508	15656	1892	0	0	0	20983	3668	7880	9721	8309	10791	6441	0	4944	0	5693	5938	0	7789	0	0	0	11872	0	0	0	0	0	9450
3272	0	0	1500	0	0	0	0	19417	4914	8351	994	17118	14945	8191	7221	16443	0	0	2603	5500	15679	1947	0	0	0	21084	3680	7907	9729	8300	10830	6475	0	4962	0	5685	5897	0	7767	0	0	0	11944	0	0	0	0	0	9524
3244	0	0	1538	0	0	0	0	19398	4926	8360	1027	17203	14931	8428	7251	16448	0	0	2614	5493	15701	2002	0	0	0	21185	3693	7935	9737	8290	10870	6509	0	4980	0	5678	5850	0	7740	0	0	0	12017	0	0	0	0	0	9598
3217	0	0	1575	0	0	0	0	19379	4939	8370	1061	17289	14917	8665	7281	16453	0	0	2625	5486	15724	2056	0	0	0	21286	3706	7962	9745	8281	10909	6544	0	4998	21	5670	5803	0	7713	0	0	0	12090	0	0	0	0	0	9673
3189	0	0	1612	0	0	0	0	19359	4951	8380	1094	17358	14903	8878	7297	16458	0	0	2636	5479	15747	2111	0	0	0	21379	3718	7990	9753	8272	10949	6578	0	5016	67	5663	5757	0	7687	0	0	0	12157	0	0	0	0	0	9741
3161	0	0	1650	0	0	0	0	19340	4964	8390	1128	17366	14888	9000	7262	16463	0	0	2647	5472	15769	2166	0	0	0	21441	3731	8020	9761	8267	10988	6612	0	5034	76	5655	5710	0	7660	0	0	0	12199	0	0	0	0	0	9786
3134	0	0	1687	0	0	0	0	19321	4976	8400	1161	17352	14874	9088	7209	16468	0	0	2658	5465	15792	2220	0	0	0	21493	3743	8051	9769	8264	11028	6647	0	5053	72	5648	5663	0	7633	0	0	0	12233	0	0	0	0	0	9823
3106	0	0	1724	0	0	0	0	19302	4989	8409	1195	17338	14860	9176	7155	16473	0	0	2669	5458	15815	2275	0	0	0	21545	3756	8081	9778	8260	11068	6681	0	5071	68	5640	5617	0	7606	0	0	0	12267	0	0	0	0	0	9860
3078	0	0	1761	0	0	0	0	19283	5001	8419	1229	17323	14846	9264	7102	16478	0	0	2680	5450	15838	2330	0	0	0	21597	3769	8112	9786	8257	11107	6716	0	5089	64	5633	5570	0	7579	0	0	0	12300	0	0	0	0	0	9897
3051	0	0	1799	0	0	0	0	19264	5014	8429	1262	17309	14831	9352	7048	16483	0	0	2691	5443	15860	2385	0	0	0	21648	3781	8142	9794	8253	11147	6750	0	5107	59	5626	5523	0	7552	0	0	0	12334	0	0	0	0	0	9934
3023	0	0	1836	0	0	0	0	19245	5026	8439	1296	17295	14817	9441	6995	16488	0	0	2702	5436	15883	2439	0	0	0	21700	3794	8172	9802	8250	11186	6784	0	5125	55	5618	5477	0	7525	0	0	0	12368	0	0	0	0	0	9972
2995	0	0	1873	0	0	0	0	19226	5039	8449	1329	17280	14803	9529	6941	16493	0	0	2713	5429	15906	2494	0	0	0	21752	3807	8203	9810	8246	11226	6819	0	5143	51	5611	5430	0	7498	0	0	0	12401	0	0	0	0	0	10009
2967	0	0	1911	0	0	0	0	19207	5052	8458	1363	17266	14789	9617	6888	16498	0	0	2724	5422	15928	2549	0	0	0	21804	3819	8233	9818	8242	11265	6853	0	5162	47	5603	5383	0	7471	0	0	0	12435	0	0	0	0	0	10046
2940	0	0	1948	0	0	0	0	19187	5064	8468	1396	17252	14774	9705	6834	16503	0	0	2735	5415	15951	2603	0	0	0	21856	3832	8264	9826	8239	11305	6887	0	5180	43	5596	5337	0	7444	0	0	0	12469	0	0	0	0	0	10083
2912	0	0	1985	0	0	0	0	19168	5077	8478	1430	17238	14760	9793	6781	16508	0	0	2747	5407	15974	2658	0	0	0	21907	3845	8294	9834	8235	11344	6922	0	5198	39	5588	5290	0	7417	0	0	0	12503	0	0	0	0	0	10120
2884	0	0	2023	0	0	0	0	19149	5089	8488	1463	17223	14746	9882	6727	16513	0	0	2758	5400	15996	2713	0	0	0	21959	3857	8325	9842	8232	11384	6956	0	5216	35	5581	5243	0	7390	0	0	0	12536	0	0	0	0	0	10157
2857	0	0	2060	0	0	0	0	19130	5102	8498	1497	17209	14732	9970	6674	16518	0	0	2769	5393	16019	2768	0	0	0	22011	3870	8355	9850	8228	11423	6990	0	5234	31	5573	5197	0	7363	0	0	0	12570	0	0	0	0	0	10194
2829	0	0	2097	0	0	0	0	19111	5114	8508	1530	17195	14718	10058	6620	16523	0	0	2780	5386	16042	2822	0	0	0	22063	3883	8386	9858	8225	11463	7025	0	5252	26	5566	5150	0	7336	0	0	0	12604	0	0	0	0	0	10231
2801	0	0	2134	0	0	0	0	19092	5127	8517	1564	17180	14703	10146	6567	16528	0	0	2791	5379	16065	2877	0	0	0	22114	3895	8416	9866	8221	11502	7059	0	5271	22	5559	5103	0	7309	0	0	0	12637	0	0	0	0	0	10268
2774	0	0	2172	0	0	0	0	19073	5139	8527	1598	17166	14689	10234	6513	16533	0	0	2802	5372	16087	2932	0	0	0	22166	3908	8446	9874	8217	11542	7093	0	5289	18	5551	5057	0	7282	0	0	0	12671	0	0	0	0	0	10305
2746	0	0	2209	0	0	0	0	19054	5152	8537	1631	17152	14675	10323	6460	16538	0	0	2813	5365	16110	2986	0	0	0	22218	3921	8477	9882	8214	11582	7128	0	5307	14	5544	5010	0	7255	0	0	0	12705	0	0	0	0	0	10343
2718	0	0	2246	0	0	0	0	19035	5164	8547	1665	17137	14661	10411	6407	16543	0	0	2824	5357	16133	3041	0	0	0	22270	3933	8507	9890	8210	11621	7162	0	5325	10	5536	4963	0	7228	0	0	0	12739	0	0	0	0	0	10380
2690	0	0	2284	0	0	0	0	19015	5177	8557	1698	17123	14646	10499	6353	16548	0	0	2835	5350	16155	3096	0	0	0	22321	3946	8538	9899	8207	11661	7197	0	5343	6	5529	4917	0	7201	0	0	0	12772	0	0	0	0	0	10417
2663	0	0	2321	0	0	0	0	18996	5190	8566	1732	17109	14632	10587	6300	16553	0	0	2846	5343	16178	3151	0	0	0	22373	3959	8568	9907	8203	11700	7231	0	5361	2	5521	4870	0	7174	0	0	0	12806	0	0	0	0	0	10454
2635	0	0	2358	0	0	0	0	18977	5202	8576	1765	17094	14618	10675	6246	16558	0	0	2857	5336	16201	3205	0	0	0	22425	3971	8599	9915	8200	11740	7265	0	5380	0	5514	4823	0	7147	0	0	0	12840	0	0	0	0	0	10491
2613	0	0	2387	0	0	0	0	18988	5216	8586	1793	17080	14604	10764	6193	16563	0	0	2868	5329	16224	3260	0	0	0	22477	3984	8629	9923	8196	11779	7300	0	5398	0	5510	4777	0	7120	0	0	0	12873	0	0	0	0	0	10528
2632	0	0	2351	0	0	0	0	19217	5240	8596	1782	17066	14589	10852	6139	16568	0	0	2879	5322	16246	3315	0	0	0	22528	3997	8660	9931	8193	11819	7335	0	5416	0	5534	4730	0	7093	0	0	0	12907	0	0	0	0	0	10565
2653	0	0	2310	0	0	0	0	19462	5265	8606	1768	17051	14575	10940	6086	16573	0	0	2890	5315	16269	3369	0	0	0	22580	4009	8690	9939	8189	11858	7370	0	5434	0	5559	4683	0	7066	0	0	0	12941	0	0	0	0	0	10602
2675	0	0	2270	0	0	0	0	19708	5290	8616	1754	17037	14561	11028	6032	16578	0	0	2902	5307	16292	3424	0	0	0	22632	4021	8720	9946	8185	11898	7405	0	5447	0	5585	4637	0	7039	0	0	0	12975	0	0	0	0	0	10639
2697	0	0	2229	0	0	0	0	19954	5314	8627	1739	17023	14547	11117	5979	16583	0	0	2918	5300	16314	3476	0	0	0	22684	4028	8751	9951	8182	11937	7440	0	5446	0	5611	4590	0	7012	0	0	0	13008	0	0	0	0	0	10676
2719	0	0	2188	0	0	0	0	20200	5339	8639	1725	17008	14533	11205	5925	16588	0	0	2935	5293	16337	3529	0	0	0	22735	4036	8781	9955	8178	11977	7475	0	5444	0	5636	4543	0	6985	0	0	0	13042	0	0	0	0	0	10714
2741	0	0	2147	0	0	0	0	20446	5364	8650	1711	16994	14518	11293	5872	16593	0	0	2952	5291	16366	3582	0	0	0	22787	4043	8812	9960	8175	12019	7510	0	5441	0	5662	4497	0	6958	0	0	0	13076	0	0	0	0	0	10751
2763	0	0	2107	0	0	0	0	20692	5389	8662	1696	16980	14504	11381	5818	16598	0	0	2968	5307	16414	3634	0	0	0	22839	4050	8842	9964	8171	12067	7545	0	5438	0	5687	4450	0	6931	0	0	0	13109	0	0	0	0	0	10788
2784	0	0	2066	0	0	0	0	20938	5414	8673	1682	16965	14490	11469	5765	16603	0	0	2985	5329	16470	3687	0	0	0	22891	4057	8873	9969	8168	12118	7580	0	5435	0	5713	4403	0	6904	0	0	0	13143	0	0	0	0	0	10825
2806	0	0	2025	0	0	0	0	21184	5438	8685	1668	16951	14481	11558	5711	16614	0	0	3001	5351	16525	3739	0	0	0	22942	4064	8903	9974	8164	12169	7614	0	5432	0	5739	4363	0	6882	0	0	0	13177	0	0	0	0	0	10862
2828	0	0	1985	0	0	0	0	21430	5463	8696	1653	16937	14496	11646	5658	16654	0	0	3018	5373	16581	3792	0	0	0	22994	4071	8934	9978	8161	12220	7649	0	5429	0	5764	4353	0	6879	0	0	0	13211	0	0	0	0	0	10899
2850	0	0	1944	0	0	0	0	21676	5488	8708	1639	16922	14524	11734	5604	16710	0	0	3035	5395	16636	3845	0	0	0	23046	4079	8964	9983	8157	12271	7684	0	5427	0	5790	4358	0	6886	0	0	0	13244	0	0	0	0	0	10936
2872	0	0	1903	0	0	0	0	21922	5513	8719	1625	16908	14552	11822	5551	16765	0	0	3051	5417	16692	3897	68	0	0	23098	4086	8994	9987	8153	12322	7719	0	5424	0	5816	4364	0	6893	0	0	0	13278	0	0	0	0	0	10973
2894	0	0	1862	0	0	0	0	22168	5538	8731	1610	16919	14580	11926	5503	16821	0	0	3068	5439	16747	3950	142	0	0	23151	4093	9031	9992	8159	12373	7754	0	5421	0	5841	4369	0	6900	0	0	0	13318	0	0	0	0	0	11016
2915	0	0	1822	0	0	0	0	22413	5562	8742	1596	17050	14608	12100	5483	16876	0	0	3085	5461	16803	4003	216	0	0	23211	4100	9098	9996	8206	12424	7789	0	5418	7	5867	4375	0	6907	0	0	0	13386	0	0	0	0	0	11086
2937	0	0	1781	0	0	0	0	22659	5587	8754	1582	17215	14636	12295	5470	16932	0	0	3101	5483	16858	4055	290	0	0	23273	4107	9174	10001	8266	12474	7824	0	5415	79	5893	4380	0	6915	0	0	0	13463	0	0	0	0	0	11165
2959	0	0	1740	0	0	0	0	22905	5612	8766	1567	17381	14664	12490	5458	16987	0	0	3118	5505	16914	4108	363	0	0	23335	4115	9249	10005	8326	12525	7859	0	5413	151	5918	4386	0	6922	0	0	0	13540	0	0	0	0	0	11243
2981	0	0	1699	0	0	0	0	23151	5637	8777	1553	17547	14692	12685	5445	17043	0	0	3135	5527	16970	4160	437	0	0	23397	4122	9325	10010	8386	12576	7894	0	5410	222	5944	4391	0	6929	0	0	0	13617	0	0	0	0	0	11321
3003	0	0	1659	0	0	0	0	23397	5662	8789	1539	17713	14720	12880	5433	17099	0	0	3151	5550	17025	4213	511	0	0	23458	4129	9400	10014	8446	12627	7929	0	5407	294	5970	4397	0	6936	0	0	0	13694	0	0	0	0	0	11399
3025	0	0	1618	0	0	0	0	23643	5687	8800	1524	17879	14748	13075	5420	17154	0	0	3168	5572	17081	4266	585	0	0	23520	4136	9476	10019	8506	12678	7964	0	5404	365	5995	4402	0	6943	0	0	0	13771	0	0	0	0	0	11478
3046	0	0	1577	0	0	0	0	23889	5711	8812	1510	18044	14777	13270	5407	17210	0	0	3185	5594	17136	4318	659	0	0	23582	4143	9552	10023	8565	12729	7999	0	5401	437	6021	4408	0	6951	0	0	0	13848	0	0	0	0	0	11556
3068	0	0	1536	0	0	0	0	24135	5736	8823	1496	18210	14805	13466	5395	17265	0	0	3201	5616	17192	4371	733	0	0	23644	4150	9627	10028	8625	12780	8034	0	5398	509	6046	4413	0	6958	0	0	0	13925	0	0	0	0	0	11634
3090	0	0	1496	0	0	0	0	24381	5761	8835	1481	18376	14833	13661	5382	17321	0	0	3218	5638	17247	4423	807	0	0	23706	4158	9703	10032	8685	12831	8069	0	5396	580	6072	4419	0	6965	0	0	0	14003	0	0	0	0	0	11712
3112	0	0	1455	0	0	0	0	24627	5786	8846	1467	18542	14861	13856	5370	17376	0	0	3235	5660	17303	4476	881	0	0	23768	4165	9779	10037	8745	12882	8104	0	5393	652	6098	4424	0	6972	0	0	0	14080	0	0	0	0	0	11791
3134	0	0	1414	0	0	0	0	24873	5811	8858	1453	18708	14889	14051	5357	17432	0	0	3251	5682	17358	4529	955	0	0	23830	4172	9854	10041	8805	12933	8139	20	5390	724	6123	4430	0	6979	0	0	0	14157	0	0	0	0	0	11869
3156	0	0	1374	0	0	0	0	25118	5835	8869	1438	18873	14917	14246	5345	17487	0	0	3268	5704	17414	4581	1029	0	0	23892	4179	9930	10046	8865	12984	8174	56	5387	795	6149	4435	0	6987	0	0	0	14234	0	0	0	0	0	11947
3177	0	0	1333	0	0	0	0	25364	5860	8881	1424	19039	14945	14441	5332	17543	0	0	3285	5726	17469	4634	1103	0	0	23954	4186	10005	10050	8925	13035	8209	93	5384	867	6175	4441	0	6994	0	0	0	14311	0	0	0	0	0	12025
3199	0	0	1292	0	0	0	0	25610	5885	8892	1410	19205	14973	14636	5320	17598	0	0	3301	5748	17525	4687	1177	0	0	24016	4193	10081	10055	8984	13085	8244	129	5382	938	6200	4446	0	7001	0	0	0	14388	0	0	0	0	0	12104
3221	0	0	1251	0	0	0	0	25856	5910	8904	1395	19371	15001	14832	5307	17654	0	0	3318	5770	17580	4739	1251	0	0	24077	4201	10157	10059	9044	13136	8279	166	5379	1010	6226	4452	0	7008	0	0	0	14465	0	0	0	0	0	12182
3243	0	0	1211	0	0	0	0	26102	5935	8915	1381	19536	15029	15027	5295	17710	0	0	3335	5792	17636	4792	1325	0	0	24139	4208	10232	10064	9104	13187	8314	202	5376	1082	6252	4457	0	7015	0	0	0	14542	0	0	0	0	0	12260
3265	0	0	1170	0	0	0	0	26348	5959	8927	1367	19702	15057	15222	5282	17765	0	0	3351	5814	17691	4844	1398	0	0	24201	4215	10308	10069	9164	13238	8349	239	5373	1153	6277	4463	0	7023	0	0	0	14619	0	0	0	0	0	12338
3287	0	0	1129	0	0	0	0	26594	5984	8938	1352	19868	15085	15417	5269	17821	0	0	3368	5836	17747	4897	1472	0	0	24263	4222	10384	10073	9224	13289	8384	275	5370	1225	6303	4468	0	7030	0	0	0	14696	0	0	0	0	0	12417
3308	0	0	1088	0	0	0	0	26840	6009	8950	1338	20034	15113	15612	5257	17876	0	0	3385	5858	17802	4950	1546	0	0	24325	4229	10459	10078	9284	13340	8419	311	5367	1297	6329	4474	0	7037	0	0	0	14773	0	0	0	0	0	12495
3330	0	0	1048	0	0	0	0	27086	6034	8961	1324	20200	15141	15807	5244	17932	0	0	3401	5880	17858	5002	1620	0	0	24387	4237	10535	10082	9344	13391	8454	348	5365	1368	6354	4479	0	7044	0	0	0	14850	0	0	0	0	0	12573
3352	0	0	1007	0	0	0	0	27332	6059	8973	1309	20365	15169	16002	5232	17987	0	0	3418	5902	17913	5055	1694	0	0	24449	4244	10611	10087	9403	13442	8489	384	5362	1440	6380	4485	0	7052	0	0	0	14927	0	0	0	0	0	12652
3367	0	0	977	0	0	0	0	27541	6082	8985	1302	20531	15197	16198	5219	18043	0	0	3435	5924	17969	5107	1767	0	0	24511	4251	10686	10091	9463	13493	8524	414	5359	1511	6401	4490	0	7059	0	0	0	15004	0	0	0	0	0	12730
3352	0	0	997	0	0	0	0	27581	6099	8996	1327	20697	15225	16393	5207	18098	0	0	3451	5946	18024	5160	1836	0	0	24573	4258	10762	10096	9523	13544	8559	415	5356	1583	6401	4496	0	7066	0	0	0	15081	0	0	0	0	0	12808
3326	0	0	1036	0	0	0	0	27559	6114	9008	1363	20863	15253	16588	5194	18154	0	0	3468	5968	18080	5213	1903	0	0	24635	4265	10837	10100	9583	13595	8594	405	5353	1655	6394	4501	0	7073	0	0	0	15158	0	0	0	0	0	12886
3300	0	0	1074	0	0	0	0	27537	6129	9019	1399	21029	15281	16783	5182	18209	0	0	3484	5990	18135	5266	1970	0	0	24697	4273	10913	10105	9643	13646	8629	395	5354	1726	6387	4507	0	7080	0	0	0	15235	0	0	0	0	0	12965
3274	0	0	1113	0	0	0	0	27516	6144	9026	1435	21194	15309	16978	5169	18265	0	0	3493	6012	18191	5321	2038	0	0	24758	4284	10989	10112	9703	13697	8664	385	5369	1798	6380	4512	0	7088	0	0	0	15312	0	0	0	0	0	13043
3248	0	0	1151	0	0	0	0	27494	6159	9034	1472	21360	15337	17173	5157	18321	0	0	3502	6034	18246	5377	2105	0	0	24820	4294	11064	10119	9763	13747	8699	375	5386	1870	6373	4518	0	7095	0	0	0	15389	0	0	0	0	0	13121
3222	0	0	1190	0	0	0	0	27473	6174	9042	1508	21526	15365	17369	5144	18376	0	0	3512	6046	18291	5432	2172	0	0	24882	4305	11140	10126	9823	13794	8734	365	5402	1941	6366	4523	0	7102	0	0	0	15466	0	0	0	0	0	13199
3196	0	0	1228	0	0	0	0	27451	6188	9049	1544	21692	15393	17564	5131	18432	0	0	3521	6041	18321	5488	2239	0	0	24944	4316	11216	10133	9882	13835	8769	355	5418	2013	6359	4529	0	7109	0	0	0	15543	0	0	0	0	0	13278
3170	0	0	1266	0	0	0	0	27429	6203	9057	1580	21857	15421	17759	5119	18487	0	0	3530	6034	18347	5543	2306	0	0	25006	4326	11291	10140	9942	13875	8803	345	5435	2084	6352	4535	0	7116	0	0	0	15620	0	0	0	0	0	13356
3144	0	0	1305	0	0	0	0	27408	6218	9065	1617	22023	15431	17954	5106	18522	0	0	3540	6026	18373	5599	2374	0	0	25068	4337	11367	10146	10002	13915	8838	335	5451	2156	6345	4517	0	7109	0	0	0	15697	0	0	0	0	0	13434
3118	0	0	1343	0	0	0	0	27386	6233	9073	1653	22189	15418	18149	5094	18532	0	0	3549	6019	18400	5655	2441	0	0	25130	4348	11442	10153	10062	13955	8873	324	5467	2228	6337	4472	0	7084	0	0	0	15774	0	0	0	0	0	13512
3092	0	0	1382	0	0	0	0	27365	6248	9080	1689	22355	15404	18344	5081	18540	0	0	3558	6011	18426	5710	2508	0	0	25192	4358	11518	10160	10122	13995	8908	314	5483	2299	6330	4425	0	7057	0	0	0	15851	0	0	0	0	0	13591
3066	0	0	1420	0	0	0	0	27343	6263	9088	1725	22497	15390	18523	5063	18548	0	0	3567	6004	18453	5766	2575	0	0	25252	4369	11588	10167	10174	14035	8943	304	5500	2361	6323	4377	0	7031	0	0	0	15922	0	0	0	0	0	13664
3040	0	0	1459	0	0	0	0	27321	6278	9096	1762	22502	15375	18608	5011	18556	0	0	3577	5996	18479	5821	2642	0	0	25306	4380	11627	10174	10180	14075	8978	294	5516	2365	6316	4330	0	7005	0	0	0	15960	0	0	0	0	0	13704
3014	0	0	1497	0	0	0	0	27300	6293	9103	1798	22493	15361	18683	4955	18564	0	0	3586	5989	18505	5877	2709	0	0	25358	4390	11663	10181	10181	14115	9013	284	5532	2363	6309	4283	0	6978	0	0	0	15994	0	0	0	0	0	13742
2988	0	0	1535	0	0	0	0	27278	6307	9111	1834	22484	15347	18759	4900	18572	0	0	3595	5981	18532	5932	2777	0	0	25410	4401	11699	10188	10183	14155	9048	274	5549	2361	6302	4235	0	6952	0	0	0	16028	0	0	0	0	0	13779
2961	0	0	1574	0	0	0	0	27257	6322	9119	1870	22476	15332	18834	4845	18580	0	0	3605	5974	18558	5988	2844	0	0	25463	4412	11735	10195	10184	14195	9083	264	5565	2359	6295	4188	0	6925	0	0	0	16063	0	0	0	0	0	13817
2935	0	0	1612	0	0	0	0	27235	6337	9126	1907	22467	15318	18909	4789	18588	0	0	3614	5966	18585	6044	2911	0	0	25515	4422	11770	10202	10186	14235	9118	254	5581	2357	6288	4141	0	6899	0	0	0	16097	0	0	0	0	0	13855
2909	0	0	1651	0	84	0	0	27213	6352	9134	1943	22458	15304	18985	4734	18596	0	0	3623	5959	18611	6099	2978	0	0	25567	4433	11806	10209	10188	14275	9152	244	5598	2355	6281	4094	0	6873	0	0	0	16131	0	0	0	0	0	13892
2883	0	0	1689	0	220	0	0	27192	6367	9142	1979	22450	15290	19060	4678	18604	0	0	3632	5951	18637	6155	3045	0	0	25620	4444	11842	10215	10189	14315	9187	234	5614	2353	6274	4046	0	6846	0	0	0	16166	0	0	0	0	0	13930
2857	0	0	1728	0	357	0	0	27170	6382	9149	2015	22441	15275	19136	4623	18612	0	0	3642	5944	18664	6210	3113	0	0	25672	4454	11878	10222	10191	14355	9222	224	5630	2351	6266	3999	0	6820	0	0	0	16200	0	0	0	0	0	13968
2831	0	0	1766	0	494	0	0	27148	6397	9157	2052	22432	15261	19211	4568	18620	0	0	3651	5936	18690	6266	3180	0	0	25724	4465	11914	10229	10192	14395	9257	214	5647	2349	6259	3952	0	6793	0	0	0	16234	0	0	0	0	0	14005
2805	0	0	1805	0	631	0	0	27127	6412	9165	2088	22424	15247	19286	4512	18628	0	0	3660	5929	18716	6321	3247	0	0	25777	4476	11950	10236	10194	14434	9292	204	5663	2347	6252	3904	0	6767	0	0	0	16268	0	0	0	0	0	14043
2779	0	0	1843	0	767	0	0	27105	6426	9173	2124	22415	15232	19362	4457	18636	0	0	3670	5921	18743	6377	3314	0	0	25829	4486	11985	10243	10195	14474	9327	194	5679	2345	6245	3857	0	6741	0	0	0	16303	0	0	0	0	0	14081
2753	0	0	1881	0	904	0	0	27084	6441	9180	2160	22406	15218	19437	4402	18644	0	0	3679	5914	18769	6433	3381	0	0	25882	4497	12021	10250	10197	14514	9362	184	5696	2343	6238	3810	0	6714	0	0	0	16337	0	0	0	0	0	14118
2727	0	0	1920	0	1041	0	0	27062	6456	9188	2197	22398	15204	19513	4346	18652	0	0	3688	5906	18796	6488	3449	0	0	25934	4508	12057	10257	10198	14554	9397	174	5712	2341	6231	3763	0	6688	0	0	0	16371	0	0	0	0	0	14156
2701	0	0	1958	0	1178	0	0	27040	6471	9196	2233	22389	15189	19588	4291	18660	0	0	3698	5899	18822	6544	3516	0	0	25986	4518	12093	10264	10200	14594	9432	164	5728	2339	6224	3715	0	6661	0	0	0	16406	0	0	0	0	0	14194
2675	0	0	1997	0	1314	0	0	27019	6486	9203	2269	22380	15175	19663	4235	18668	0	0	3707	5891	18848	6599	3583	0	0	26039	4529	12129	10271	10202	14634	9467	154	5745	2337	6217	3668	0	6635	0	0	0	16440	0	0	0	0	0	14231
2649	0	0	2035	0	1451	0	0	26997	6501	9211	2305	22372	15161	19739	4180	18677	0	0	3716	5884	18875	6655	3650	0	0	26091	4540	12164	10278	10203	14674	9502	144	5761	2335	6210	3621	0	6608	0	0	0	16474	0	0	0	0	0	14269
2623	0	0	2074	0	1588	0	0	26976	6516	9219	2342	22363	15147	19814	4125	18685	0	0	3725	5876	18901	6710	3717	0	0	26143	4550	12200	10285	10205	14714	9536	133	5777	2333	6203	3574	0	6582	0	0	0	16508	0	0	0	0	0	14307
2597	0	0	2112	0	1725	0	0	26954	6531	9226	2378	22355	15132	19890	4069	18693	0	0	3735	5869	18928	6766	3785	0	0	26196	4561	12236	10291	10206	14754	9571	123	5794	2331	6195	3526	0	6556	0	0	0	16543	0	0	0	0	0	14344
2571	0	0	2151	0	1861	0	0	26932	6545	9234	2414	22346	15118	19965	4014	18701	0	0	3744	5861	18954	6822	3852	0	0	26248	4572	12272	10298	10208	14794	9606	113	5810	2329	6188	3479	0	6529	0	0	0	16577	0	0	0	0	0	14382
2545	0	0	2189	0	1998	0	0	26911	6560	9242	2450	22337	15104	20040	3958	18709	0	0	3753	5854	18980	6877	3919	0	0	26300	4583	12308	10305	10209	14834	9641	103	5826	2326	6181	3432	0	6503	0	0	72	16611	0	0	0	0	0	14420
2519	0	0	2227	0	2135	0	0	26889	6575	9250	2487	22329	15089	20116	3903	18717	0	0	3763	5847	19007	6933	3986	0	0	26353	4593	12344	10312	10211	14874	9676	93	5842	2324	6174	3384	0	6476	0	0	254	16646	0	0	0	0	0	14457
2502	0	0	2259	0	2272	0	0	26917	6634	9257	2514	22320	15075	20191	3848	18725	0	0	3772	5839	19033	6988	4051	0	0	26405	4604	12379	10319	10212	14914	9710	91	5859	2322	6181	3337	0	6450	0	0	435	16680	0	0	0	0	0	14495
2539	0	0	2256	0	2408	0	0	27209	6925	9265	2492	22311	15061	20267	3792	18733	0	0	3781	5832	19060	7044	4106	0	0	26458	4615	12415	10326	10214	14954	9740	132	5875	2320	6264	3290	0	6424	0	0	617	16714	0	0	0	0	0	14533
2582	0	0	2250	0	2545	0	0	27527	7240	9273	2466	22303	15046	20342	3737	18741	0	0	3790	5824	19086	7099	4159	0	0	26510	4625	12451	10333	10215	14994	9770	178	5891	2318	6355	3243	0	6397	0	0	799	16748	0	0	0	0	0	14570
2624	0	0	2243	0	2682	0	0	27846	7554	9270	2440	22294	15032	20417	3681	18749	0	0	3807	5817	19112	7144	4212	0	0	26562	4632	12487	10342	10217	15034	9800	223	5911	2316	6445	3195	0	6371	0	0	919	16783	0	0	0	0	0	14608
2666	0	0	2237	0	2819	0	0	28164	7869	9249	2413	22285	15018	20493	3626	18757	0	0	3837	5809	19139	7171	4265	0	0	26615	4633	12523	10355	10219	15073	9830	269	5936	2314	6536	3148	0	6344	0	0	932	16817	0	0	1010	0	0	14645
2708	0	0	2230	0	2956	0	0	28483	8184	9226	2387	22277	15003	20568	3571	18765	0	610	3867	5802	19165	7195	4318	0	0	26667	4633	12559	10369	10220	15113	9860	314	5961	2312	6627	3101	0	6318	0	0	936	16851	0	0	2875	0	0	14683
2751	0	0	2223	0	3092	0	0	28801	8499	9204	2360	22268	14989	20644	3515	18773	0	1796	3898	5924	19193	7220	4371	0	0	26719	4633	12594	10383	10222	15172	9889	359	5987	2310	6717	3053	0	6292	0	0	939	16886	0	0	4741	0	0	14721
2793	0	0	2217	0	3229	0	0	29120	8814	9181	2334	22259	14975	20719	3460	18781	0	2981	3928	6227	19222	7245	4424	0	0	26772	4633	12630	10397	10223	15258	9919	405	6012	2308	6808	3006	0	6265	0	0	943	16920	0	0	6606	0	0	14758
2835	0	0	2210	0	3366	0	0	29438	9129	9159	2308	22251	14961	20794	3405	18789	0	4166	3959	6563	19251	7269	4477	0	0	26824	4633	12666	10410	10225	15348	9949	450	6037	2306	6898	2959	0	6239	0	0	947	16954	0	0	8472	0	0	14796
2877	0	0	2204	0	3478	0	0	29757	9443	9136	2281	22242	14952	20870	3349	18810	0	5351	3990	6899	19280	7294	4530	0	0	26876	4633	12702	10424	10226	15438	9979	496	6063	2304	6989	2924	0	6233	0	0	950	16988	0	87	10337	0	0	14834
2920	0	0	2197	0	3543	0	0	30076	9758	9114	2255	22233	14953	20945	3294	18858	0	6536	4020	7236	19309	7319	4583	0	0	26929	4634	12738	10438	10228	15528	10008	541	6088	2302	7080	2915	0	6267	0	0	954	17023	0	235	12203	0	0	14871
2962	0	0	2191	0	3598	0	0	30394	10073	9091	2228	22225	14956	21021	3238	18911	0	7722	4051	7572	19339	7343	4636	0	0	26981	4634	12774	10451	10229	15618	10038	586	6114	2300	7170	2911	0	6311	0	0	958	17057	0	383	14068	0	0	14909
3004	0	0	2184	0	3652	0	0	30713	10388	9069	2202	22226	14960	21113	3191	18965	12	8907	4082	7908	19368	7368	4689	0	0	27029	4634	12811	10465	10233	15708	10068	632	6139	2305	7261	2908	0	6355	0	0	961	17092	0	531	15933	0	0	14948
3046	0	0	2178	0	3706	0	0	31031	10703	9046	2176	22301	14963	21334	3205	19018	51	10092	4112	8244	19397	7393	4742	0	0	27046	4634	12858	10479	10251	15798	10098	677	6165	2359	7351	2904	0	6398	0	0	965	17136	0	679	17799	0	0	14994
3089	0	0	2171	0	3760	0	0	31350	11017	9024	2149	22377	14967	21554	3218	19072	89	11277	4143	8581	19427	7417	4796	0	0	27064	4634	12906	10492	10269	15888	10128	723	6190	2413	7442	2900	0	6442	0	0	968	17180	0	827	19664	0	0	15040
3131	0	0	2164	0	3815	0	0	31668	11332	9001	2123	22452	14971	21774	3232	19125	127	12462	4174	8917	19456	7442	4849	0	0	27081	4634	12953	10506	10287	15978	10157	768	6215	2468	7533	2896	0	6485	0	0	972	17224	0	975	21530	0	0	15086
3173	0	0	2158	0	3869	0	0	31987	11647	8979	2096	22527	14974	21995	3246	19179	165	13648	4204	9253	19485	7466	4902	0	0	27098	4634	13000	10520	10305	16069	10187	813	6241	2522	7623	2893	0	6529	0	0	976	17269	0	1123	23395	0	0	15132
3215	0	0	2151	0	3923	0	0	32305	11962	8956	2070	22603	14978	22215	3259	19232	203	14833	4235	9589	19514	7491	4955	0	0	27115	4634	13048	10534	10322	16159	10217	859	6266	2576	7714	2889	0	6573	0	0	979	17313	0	1270	25261	0	0	15178
3258	0	0	2145	0	3977	0	0	32624	12277	8934	2044	22678	14981	22436	3273	19286	242	16018	4266	9925	19544	7516	5008	0	0	27132	4634	13095	10547	10340	16249	10247	904	6292	2630	7804	2885	0	6616	0	0	983	17357	0	1418	27126	0	0	15224
3300	0	0	2138	0	4031	0	0	32942	12592	8911	2017	22753	14985	22656	3286	19339	280	17203	4296	10262	19573	7540	5061	0	0	27149	4634	13143	10561	10358	16339	10276	950	6317	2684	7895	2881	0	6660	0	0	987	17401	0	1566	28991	0	0	15270
3342	0	0	2132	0	4086	0	0	33261	12906	8889	1991	22829	14988	22877	3300	19393	318	18388	4327	10598	19602	7565	5114	0	0	27166	4635	13190	10575	10376	16429	10306	995	6343	2738	7986	2878	0	6703	0	0	990	17445	0	1714	30857	0	0	15316
3384	0	0	2125	0	4140	0	0	33579	13221	8866	1964	22904	14992	23097	3314	19446	356	19574	4358	10934	19632	7590	5167	0	0	27184	4635	13238	10588	10394	16519	10336	1041	6368	2793	8076	2874	0	6747	0	0	994	17489	0	1862	32722	0	0	15362
3426	0	0	2118	0	4194	0	0	33898	13536	8844	1938	22980	14995	23317	3327	19500	394	20759	4388	11270	19661	7614	5220	0	0	27201	4635	13285	10602	10412	16609	10366	1086	6393	2847	8167	2870	0	6791	0	0	997	17533	0	2010	34588	0	0	15408
3469	0	0	2112	0	4248	0	0	34217	13851	8821	1912	23055	14999	23538	3341	19553	433	21944	4419	11606	19690	7639	5273	0	0	27218	4635	13332	10616	10430	16699	10396	1131	6419	2901	8257	2866	0	6834	0	0	1001	17577	0	2158	36453	0	0	15454
3511	0	0	2105	0	4303	0	0	34535	14166	8799	1885	23130	15002	23758	3354	19607	471	23129	4449	11943	19719	7664	5326	0	0	27235	4635	13380	10630	10448	16789	10425	1177	6444	2955	8348	2863	0	6878	0	0	1005	17621	0	2305	38319	0	0	15500
3553	0	0	2099	0	4357	0	0	34854	14481	8776	1859	23206	15006	23979	3368	19660	509	24314	4480	12279	19749	7688	5379	0	0	27252	4635	13427	10643	10466	16879	10455	1222	6470	3009	8439	2859	0	6921	0	0	1008	17665	0	2453	40184	0	0	15546
3595	0	0	2092	0	4411	0	0	35172	14795	8754	1832	23281	15010	24199	3382	19714	547	25500	4511	12615	19778	7713	5433	0	0	27269	4635	13475	10657	10484	16970	10485	1268	6495	3064	8529	2855	0	6965	0	0	1012	17709	0	2601	42050	0	0	15592
3638	0	0	2086	0	4465	0	122	35491	15110	8731	1806	23356	15013	24420	3395	19767	586	26685	4541	12951	19807	7738	5486	0	0	27286	4635	13522	10671	10501	17060	10515	1313	6520	3118	8620	2851	0	7009	0	0	1016	17753	0	2749	43915	0	0	15638
3680	0	0	2079	0	4520	0	322	35809	15425	8708	1780	23432	15017	24640	3409	19821	624	27870	4572	13288	19837	7762	5539	0	0	27304	4635	13570	10684	10519	17150	10544	1358	6546	3172	8711	2848	0	7052	0	0	1019	17797	0	2897	45780	0	0	15684
3722	0	0	2072	0	4574	0	521	36128	15740	8686	1753	23507	15020	24861	3422	19874	662	29055	4603	13624	19866	7787	5592	0	0	27321	4635	13617	10698	10537	17240	10574	1404	6571	3226	8801	2844	0	7096	0	0	1023	17841	0	3045	47646	0	0	15730
3764	0	0	2066	0	4628	0	721	36446	16055	8663	1727	23582	15024	25081	3436	19928	700	30240	4633	13960	19895	7812	5645	0	0	27338	4636	13664	10712	10555	17330	10604	1449	6597	3280	8892	2840	0	7139	0	0	1026	17885	0	3193	49511	0	0	15776
3807	0	0	2059	0	4682	0	920	36765	16369	8641	1700	23658	15027	25301	3450	19981	738	31426	4664	14296	19924	7836	5698	0	0	27355	4636	13712	10725	10573	17420	10634	1495	6622	3335	8982	2836	0	7183	0	0	1030	17929	20	3341	51377	0	0	15822
3849	0	0	2053	0	4737	0	1120	37083	16684	8618	1674	23733	15031	25522	3463	20035	777	32611	4695	14632	19954	7861	5751	0	0	27372	4636	13759	10739	10591	17510	10664	1540	6648	3389	9073	2833	0	7227	0	0	1034	17973	61	3488	53242	0	0	15868
3891	0	0	2046	0	4791	0	1319	37402	16999	8596	1648	23809	15034	25742	3477	20088	815	33796	4725	14969	19983	7885	5804	0	0	27389	4636	13807	10753	10609	17600	10693	1585	6673	3443	9164	2829	0	7270	0	0	1037	18017	102	3636	55108	0	0	15914
3904	0	0	2083	0	4845	0	1519	37559	17373	8573	1657	23884	15038	25963	3490	20142	842	35221	4756	15305	20012	7910	5850	0	0	27406	4636	13854	10767	10627	17690	10721	1624	6698	3497	9223	2825	0	7314	0	0	1041	18061	143	3784	57380	0	0	15960
3880	0	0	2174	0	4899	0	1718	37518	17821	8551	1710	23959	15041	26183	3504	20195	857	36941	4787	15641	20042	7935	5886	0	0	27424	4636	13902	10780	10645	17781	10747	1653	6724	3551	9244	2821	0	7357	0	0	1044	18105	184	3932	60152	0	0	16006
3856	0	0	2265	0	4954	0	1918	37477	18268	8528	1764	24035	15045	26404	3518	20249	872	38661	4817	15977	20071	7959	5922	0	0	27441	4636	13949	10794	10663	17871	10772	1683	6749	3605	9265	2818	0	7401	0	0	1048	18149	225	4080	62925	0	0	16052
3832	0	0	2355	0	5008	0	2117	37436	18715	8514	1817	24110	15049	26624	3531	20302	886	40382	4823	16314	20100	7972	5959	0	0	27458	4630	13996	10808	10680	17961	10798	1712	6760	3660	9285	2814	0	7445	0	0	1139	18193	266	4228	65535	0	0	16098
3808	0	0	2446	0	5062	0	2317	37395	19163	8503	1870	24185	15052	26844	3545	20356	901	42102	4816	16650	20129	7980	5995	0	0	27475	4620	14044	10821	10698	18051	10823	1742	6763	3714	9306	2810	0	7488	0	0	1273	18237	307	4376	65535	0	0	16144
3783	0	0	2537	0	5116	0	2516	37353	19610	8493	1924	24261	15056	27065	3558	20409	916	43822	4809	16986	20159	7987	6032	0	0	27492	4611	14091	10835	10716	18141	10849	1771	6766	3768	9327	2806	0	7532	0	0	1408	18281	348	4524	65535	0	0	16190
3759	0	0	2627	0	5171	0	2716	37312	20058	8483	1977	24336	15059	27285	3572	20463	930	45542	4802	17375	20154	7995	6068	0	0	27509	4601	14139	10848	10734	18227	10874	1801	6769	3822	9348	2803	0	7575	0	0	1543	18325	389	4681	65535	0	0	16236
3735	0	0	2718	0	5225	0	2915	37271	20505	8472	2031	24411	15063	27506	3586	20516	945	47262	4795	17822	20113	8002	6104	0	0	27526	4592	14186	10861	10752	18308	10900	1830	6772	3876	9369	2799	0	7619	0	0	1678	18369	430	4847	65535	0	0	16282
3711	0	0	2809	0	5279	0	3115	37230	20952	8462	2084	24487	15066	27726	3599	20569	960	48983	4787	18274	20069	8009	6141	0	0	27544	4582	14233	10875	10770	18389	10926	1859	6775	3931	9390	2795	0	7663	0	0	1813	18413	471	5015	65535	0	0	16328
3687	0	0	2899	0	5325	0	3314	37189	21400	8452	2137	24562	15061	27947	3613	20620	974	50703	4780	18725	20025	8017	6177	0	0	27561	4573	14281	10888	10788	18469	10951	1889	6778	3985	9411	2782	0	7688	0	0	1947	18457	512	5182	65535	0	0	16374
3663	0	0	2990	0	5347	0	3514	37148	21847	8441	2191	24637	15027	28167	3626	20664	989	52423	4773	19176	19981	8024	6214	0	0	27578	4563	14328	10902	10806	18550	10977	1918	6781	4039	9432	2739	0	7660	0	0	2082	18501	553	5350	65535	0	0	16420
3639	0	0	3081	0	5359	0	3714	37106	22294	8431	2244	24713	14982	28387	3640	20704	1004	54143	4766	19627	19937	8031	6250	0	0	27595	4554	14376	10915	10824	18631	11002	1948	6784	4093	9452	2685	0	7610	0	0	2217	18545	594	5517	65535	0	0	16466
3615	0	0	3172	0	5372	0	3914	37065	22742	8421	2298	24773	14937	28597	3643	20745	1018	55863	4759	20079	19893	8039	6286	0	0	27601	4544	14418	10929	10830	18711	11028	1977	6787	4137	9473	2631	0	7561	0	0	2352	18580	629	5684	65535	0	0	16503
3591	0	0	3262	16	5384	0	4114	37024	23189	8410	2351	24759	14892	28751	3596	20785	1033	57583	4752	20530	19848	8046	6323	0	0	27553	4535	14433	10942	10777	18792	11053	2007	6790	4128	9494	2577	0	7511	0	0	2487	18570	636	5852	65535	0	0	16498
3567	0	0	3353	58	5396	0	4314	36983	23636	8400	2404	24745	14847	28904	3548	20825	1048	59304	4745	20981	19804	8053	6359	0	0	27504	4525	14448	10956	10723	18873	11079	2036	6793	4119	9515	2523	0	7461	0	0	2622	18560	642	6019	65535	0	0	16492
3543	0	0	3444	100	5409	0	4514	36942	24084	8390	2458	24730	14802	29058	3500	20866	1062	61024	4738	21432	19760	8061	6396	0	0	27455	4516	14463	10969	10670	18954	11104	2066	6796	4110	9536	2469	0	7411	0	0	2757	18550	649	6187	65535	0	0	16486
3519	0	0	3534	143	5421	0	4714	36901	24531	8379	2511	24716	14757	29212	3452	20906	1077	62744	4731	21884	19716	8068	6432	0	0	27407	4506	14478	10983	10617	19034	11130	2095	6799	4101	9557	2415	0	7362	0	0	2891	18540	656	6354	65535	0	0	16480
3495	0	0	3625	185	5433	0	4914	36859	24979	8369	2565	24702	14712	29366	3404	20946	1091	64464	4724	22335	19672	8075	6468	0	0	27358	4497	14493	10996	10564	19115	11156	2125	6802	4092	9578	2360	0	7312	0	0	3026	18530	662	6522	65535	0	0	16474
3471	0	0	3716	228	5446	0	5114	36818	25426	8359	2618	24687	14667	29520	3356	20987	1106	65535	4717	22786	19628	8083	6505	0	0	27310	4487	14508	11010	10511	19196	11181	2154	6806	4083	9599	2306	0	7262	0	0	3161	18520	669	6689	65535	0	0	16469
3447	0	0	3806	270	5458	0	5314	36777	25873	8348	2671	24673	14622	29673	3308	21027	1121	65535	4710	23237	19584	8090	6541	0	0	27261	4478	14523	11023	10458	19276	11207	2184	6809	4073	9619	2252	0	7213	0	0	3296	18510	676	6856	65535	0	0	16463
3423	0	0	3897	312	5470	0	5514	36736	26321	8338	2725	24659	14577	29827	3260	21067	1135	65535	4702	23689	19540	8097	6578	0	0	27212	4468	14538	11036	10405	19357	11232	2213	6812	4064	9640	2198	0	7163	0	0	3431	18500	682	7024	65535	0	0	16457
3399	0	0	3988	355	5483	0	5714	36695	26768	8328	2778	24644	14532	29981	3212	21108	1150	65535	4695	24140	19496	8105	6614	0	0	27164	4458	14553	11050	10351	19438	11258	2243	6815	4055	9661	2144	0	7113	0	0	3566	18490	689	7191	65535	0	0	16451
3375	0	0	4079	397	5495	0	5914	36654	27215	8317	2832	24630	14487	30135	3164	21148	1165	65535	4688	24591	19452	8112	6650	0	0	27115	4449	14569	11063	10298	19519	11283	2272	6818	4046	9682	2090	0	7064	0	0	3701	18481	696	7359	65535	0	0	16445
3351	0	0	4169	439	5507	0	6114	36612	27663	8307	2885	24616	14442	30289	3116	21188	1179	65535	4681	25042	19408	8119	6687	0	0	27067	4439	14584	11077	10245	19599	11309	2302	6821	4037	9703	2036	0	7014	0	0	3835	18471	702	7526	65535	0	0	16440
3327	0	0	4260	482	5520	0	6314	36571	28110	8296	2938	24601	14397	30442	3068	21229	1194	65535	4674	25493	19364	8127	6723	0	0	27018	4430	14599	11090	10192	19680	11334	2331	6824	4028	9724	1982	0	6964	0	0	3970	18461	709	7694	65535	0	0	16434
3302	0	0	4351	524	5532	0	6514	36530	28557	8286	2992	24587	14352	30596	3020	21269	1209	65535	4667	25945	19320	8134	6760	0	0	26969	4420	14614	11104	10139	19761	11360	2361	6827	4019	9745	1928	0	6915	0	0	4105	18451	716	7861	65535	0	0	16428
3278	0	0	4441	567	5544	0	6714	36489	29005	8276	3045	24573	14307	30750	2973	21310	1223	65535	4660	26396	19276	8141	6796	0	0	26921	4411	14629	11117	10086	19842	11386	2390	6830	4010	9766	1874	0	6865	0	0	4240	18441	723	8029	65535	0	0	16422
3254	0	0	4532	609	5556	0	6914	36448	29452	8265	3099	24558	14262	30904	2925	21350	1238	65535	4653	26847	19232	8149	6832	0	0	26872	4401	14644	11131	10032	19922	11411	2419	6833	4001	9786	1819	0	6815	0	0	4375	18431	729	8196	65535	0	0	16417
3230	0	0	4623	651	5569	0	7114	36407	29900	8255	3152	24544	14217	31058	2877	21390	1253	65535	4646	27298	19188	8156	6869	0	0	26824	4392	14659	11144	9979	20003	11437	2449	6836	3992	9807	1765	0	6765	0	0	4510	18421	736	8363	65535	0	0	16411
3206	0	0	4713	694	5581	0	7314	36365	30347	8245	3205	24530	14172	31211	2829	21431	1267	65535	4639	27750	19144	8163	6905	0	0	26775	4382	14674	11158	9926	20084	11462	2478	6839	3983	9828	1711	0	6716	0	0	4644	18411	743	8531	65535	0	0	16405
3182	0	0	4804	736	5593	0	7514	36324	30794	8234	3259	24516	14127	31365	2781	21471	1282	65535	4632	28201	19100	8170	6942	0	0	26726	4373	14689	11171	9873	20164	11488	2508	6842	3974	9849	1657	0	6666	0	0	4779	18401	749	8698	65535	0	0	16399
3158	0	0	4895	779	5606	0	7714	36283	31242	8224	3312	24501	14082	31519	2733	21511	1297	65535	4625	28652	19056	8178	6978	0	0	26678	4363	14704	11185	9820	20245	11513	2537	6845	3965	9870	1603	0	6616	0	0	4914	18391	756	8866	65535	0	0	16393
3134	0	0	4985	821	5618	0	7914	36242	31689	8214	3365	24487	14037	31673	2685	21552	1311	65535	4617	29103	19012	8185	7014	0	0	26629	4354	14719	11198	9767	20326	11539	2567	6848	3956	9891	1549	9	6567	0	0	5049	18381	763	9033	65535	0	0	16388
3110	0	0	5076	863	5630	0	8114	36201	32136	8203	3419	24473	13992	31827	2637	21592	1326	65535	4610	29555	18968	8192	7051	0	0	26581	4344	14734	11211	9714	20407	11564	2596	6851	3947	9912	1495	161	6517	0	0	5184	18371	769	9201	65535	0	0	16382
3119	0	0	5138	919	5643	0	8314	36203	32451	8193	3427	24458	13947	31980	2589	21632	1606	65535	4603	30006	18924	8200	7374	0	0	26532	4335	14749	11225	9660	20487	11560	2698	6854	3938	10013	1441	313	6467	0	0	5319	18361	776	9368	65535	0	0	16376
3179	0	0	5157	993	5655	0	8514	36269	32568	8183	3369	24444	13902	32134	2541	21673	2284	65535	4596	30457	18880	8207	8126	0	0	26483	4325	14765	11238	9607	20568	11511	2908	6857	3929	10235	1387	464	6418	0	0	5454	18352	783	9535	65535	0	0	16370
3238	0	0	5176	1068	5667	0	8714	36335	32684	8172	3311	24430	13857	32288	2493	21713	2963	65535	4589	30908	18836	8214	8879	0	0	26435	4316	14780	11252	9554	20649	11462	3118	6860	3920	10456	1333	616	6368	0	0	5588	18342	789	9703	65535	0	0	16364
3298	0	0	5195	1142	5680	0	8914	36402	32800	8164	3252	24415	13812	32442	2445	21753	3641	65535	4577	31360	18792	8235	9631	0	0	26386	4300	14795	11264	9501	20729	11413	3328	6848	3911	10678	1279	784	6318	0	0	5660	18332	796	9870	65535	0	0	16359
3357	0	0	5214	1217	5692	0	9114	36468	32917	8161	3194	24401	13767	32596	2397	21794	4319	65535	4556	31811	18748	8279	10384	0	0	26338	4273	14810	11273	9448	20810	11364	3538	6807	3902	10899	1224	981	6268	0	0	5623	18322	803	10038	65535	0	0	16353
3417	0	0	5232	1292	5704	0	9314	36534	33033	8158	3135	24387	13722	32749	2349	21834	4997	65535	4533	32262	18704	8327	11136	0	0	26289	4244	14825	11282	9395	20891	11315	3748	6762	3893	11121	1170	1182	6219	0	0	5565	18312	809	10205	65535	0	0	16347
3476	0	0	5251	1366	5717	0	9514	36601	33149	8156	3077	24372	13677	32903	2302	21875	5675	65535	4510	33192	19863	8375	11889	0	0	26240	4216	14840	11291	9341	20995	11266	3958	6717	3884	11342	1116	1384	6169	0	0	5508	18302	816	10889	65535	0	0	16341
3536	0	0	5270	1441	5729	0	9714	36667	33266	8153	3018	24358	13632	33057	2254	21915	6353	65535	4487	35232	23812	8423	12641	0	0	26192	4187	14855	11300	9288	21154	11217	4167	6672	3875	11564	1062	1585	6119	0	0	5451	18292	823	12769	65535	0	0	16336
3595	0	0	5289	1515	5741	0	9914	36734	33382	8151	2960	24344	13587	33211	2206	21955	7032	65535	4464	37623	28646	8471	13394	0	0	26143	4158	14870	11309	9235	21331	11168	4377	6626	3866	11786	1008	1787	6070	0	0	5393	18282	829	15028	65535	0	0	16330
3655	0	0	5308	1590	5784	0	10436	36800	33498	8148	2901	24329	13550	33365	2158	21988	7710	65535	4441	40014	33479	8519	14146	0	0	26095	4130	14885	11318	9182	21508	11119	4587	6581	3856	12007	961	1988	6030	0	0	5336	18272	836	17287	65535	0	0	16324
3714	0	0	5327	1665	5954	0	12274	36866	33615	8145	2843	24315	13544	33518	2110	21991	8388	65535	4418	42405	38312	8568	14899	0	0	26046	4101	14900	11327	9129	21684	11070	4797	6536	3847	12229	941	2189	6033	0	0	5278	18262	843	19546	65535	0	0	16318
3774	0	0	5346	1739	6190	0	14804	36933	33731	8143	2785	24301	13556	33672	2062	21979	9066	65535	4395	44797	43145	8616	15651	0	0	25998	4072	14915	11336	9076	21861	11021	5007	6491	3838	12450	935	2391	6058	0	0	5221	18252	850	21805	65535	0	0	16312
3833	0	0	5365	1814	6426	0	17334	36999	33847	8140	2726	24286	13567	33826	2014	21966	9744	65535	4372	47188	47978	8664	16404	0	0	25949	4043	14931	11344	9023	22037	10972	5217	6445	3829	12672	929	2592	6082	0	0	5164	18248	857	24063	65535	0	0	16312
3893	0	0	5383	1888	6662	0	19864	37065	33964	8138	2668	24252	13578	33952	2003	21954	10423	65535	4350	49579	52811	8712	17156	0	0	25875	4015	15300	11353	9044	22214	10923	5427	6400	3870	12893	923	2794	6107	0	0	5106	20393	1323	26322	65535	0	0	18430
3952	0	0	5402	1963	6898	0	22393	37132	34080	8135	2609	24217	13589	34078	1992	21941	11101	65535	4327	51970	57644	8760	17909	0	0	25801	3986	15676	11362	9067	22390	10874	5637	6355	3912	13115	917	2995	6132	0	0	5049	22583	1799	28581	65535	0	0	20593
4012	0	0	5421	2038	7134	0	24923	37198	34196	8132	2551	24183	13600	34203	1981	21929	11779	65535	4304	54362	62478	8808	18661	0	0	25727	3957	16052	11371	9090	22567	10825	5847	6310	3954	13337	912	3197	6157	0	0	4992	24772	2274	30840	65535	0	0	22755
4071	0	0	5440	2112	7370	0	27453	37264	34313	8130	2492	24148	13612	34329	1971	21916	12457	65535	4281	56753	65535	8856	19414	0	0	25653	3929	16428	11380	9113	22744	10776	6057	6264	3997	13558	906	3398	6181	105	0	4934	26962	2750	33099	65535	0	0	24917
4130	0	0	5459	2187	7606	0	29983	37331	34429	8127	2434	24113	13623	34454	1960	21903	13135	65535	4258	59144	65535	8904	20166	0	0	25579	3900	16804	11389	9136	22920	10727	6267	6219	4039	13780	900	3600	6206	308	0	4877	29152	3226	35358	65535	0	0	27080
4190	0	0	5478	2261	7842	0	32512	37397	34545	8125	2375	24078	13634	34580	1949	21891	13814	65535	4235	61535	65535	8952	20919	0	0	25505	3871	17180	11398	9160	23097	10678	6477	6174	4081	14001	894	3801	6231	511	0	4819	31341	3701	37617	65535	0	0	29242
4249	0	0	5497	2336	8078	0	35042	37464	34662	8122	2317	24044	13645	34706	1939	21878	14492	65535	4212	63927	65535	9000	21671	0	0	25431	3843	17557	11407	9183	23273	10629	6687	6129	4123	14223	889	4003	6256	714	0	4762	33531	4177	39876	65535	0	0	31405
4309	0	0	5516	2411	8314	0	37572	37530	34778	8119	2259	24009	13656	34831	1928	21866	15170	65535	4189	65535	65535	9048	22424	0	0	25357	3814	17933	11416	9206	23450	10580	6897	6084	4165	14444	883	4204	6280	917	0	4705	35721	4652	42135	65535	0	0	33567
4368	0	0	5534	2485	8550	0	40102	37596	34894	8117	2200	23974	13668	34957	1917	21853	15848	65535	4166	65535	65535	9097	23176	0	0	25283	3785	18309	11425	9229	23626	10531	7106	6038	4207	14666	877	4406	6305	1120	0	4647	37911	5128	44394	65535	0	0	35729
4428	0	0	5553	2560	8786	0	42632	37663	35011	8114	2142	23940	13679	35082	1907	21840	16526	65535	4143	65535	65535	9145	23928	0	0	25209	3756	18685	11434	9252	23803	10482	7316	5993	4249	14888	871	4607	6330	1323	0	4590	40100	5603	46653	65535	0	0	37892
4487	0	0	5572	2634	9022	0	45161	37729	35127	8111	2083	23905	13690	35208	1896	21828	17204	65535	4121	65535	65535	9193	24681	0	0	25135	3728	19061	11442	9275	23979	10433	7526	5948	4291	15109	866	4808	6355	1526	0	4533	42290	6079	48912	65535	0	0	40054
4547	0	0	5591	2709	9258	0	47691	37795	35243	8109	2025	23870	13701	35333	1885	21815	17883	65535	4098	65535	65535	9241	25433	0	0	25061	3699	19437	11451	9298	24156	10384	7736	5903	4333	15331	860	5010	6379	1729	0	4475	44480	6554	51171	65535	0	0	42216
4606	0	0	5610	2784	9494	0	50221	37862	35360	8106	1966	23835	13712	35459	1875	21803	18561	65535	4075	65535	65535	9289	26186	0	0	24987	3670	19813	11460	9321	24333	10335	7946	5857	4375	15552	854	5211	6404	1932	0	4418	46669	7030	53430	65535	0	0	44379
4666	0	0	5629	2858	9730	0	52751	37928	35476	8104	1908	23801	13724	35585	1864	21790	19239	65535	4052	65535	65535	9337	26938	0	0	24912	3642	20189	11469	9344	24509	10286	8156	5812	4417	15774	848	5413	6429	2135	0	4360	48859	7505	55689	65535	0	0	46541
4725	0	0	5648	2933	9966	0	55280	37994	35592	8101	1849	23766	13735	35710	1853	21778	19917	65535	4029	65535	65535	9385	27691	0	0	24838	3613	20565	11478	9367	24686	10237	8366	5767	4459	15995	843	5614	6454	2338	0	4303	51049	7981	57948	65535	0	0	48703
4785	0	0	5666	3007	10203	0	57810	38061	35709	8098	1791	23731	13746	35836	1843	21765	20595	65535	4006	65535	65535	9433	28443	0	0	24764	3584	20941	11487	9390	24862	10188	8576	5722	4501	16217	837	5816	6478	2541	0	4246	53239	8456	60207	65535	0	0	50866
4844	0	0	5685	3082	10439	0	60340	38127	35825	8096	1733	23697	13757	35961	1832	21752	21274	65535	3983	65535	65535	9481	29196	0	0	24690	3555	21317	11496	9413	25039	10139	8786	5676	4543	16439	831	6017	6503	2744	0	4188	55428	8932	62466	65535	0	0	53028
4904	0	0	5704	3157	10675	0	62870	38194	35941	8093	1674	23662	13768	36087	1821	21740	21952	65535	3960	65535	65535	9529	29948	0	0	24616	3527	21693	11505	9436	25215	10090	8996	5631	4585	16660	825	6219	6528	2947	0	4131	57618	9407	64725	65535	0	0	55191
4963	0	0	5723	3231	10911	0	65400	38260	36058	8091	1616	23627	13780	36213	1811	21727	22630	65535	3937	65535	65535	9577	30701	0	0	24542	3498	22070	11514	9460	25392	10041	9206	5586	4627	16882	820	6420	6553	3150	0	4074	59808	9883	65535	65535	0	0	57353
5023	0	0	5742	3306	11147	0	65535	38326	36174	8088	1557	23592	13791	36338	1800	21715	23308	65535	3914	65535	65535	9625	31453	0	0	24468	3469	22446	11523	9483	25568	9992	9416	5541	4669	17103	814	6622	6577	3352	0	4016	61997	10359	65535	65535	0	0	59515
5082	0	0	5761	3381	11383	0	65535	38393	36290	8085	1499	23558	13802	36464	1789	21702	23986	65535	3892	65535	65535	9674	32206	0	0	24394	3441	22822	11532	9506	25745	9943	9626	5495	4711	17325	808	6823	6602	3555	0	3959	64187	10834	65535	65535	0	0	61678
5137	0	0	5800	3453	11619	0	65535	38439	36390	8083	1457	23523	13813	36589	1779	21690	24747	65535	3869	65535	65535	9722	33034	0	0	24320	3412	23198	11540	9529	25922	9902	9885	5450	4753	17594	802	7025	6627	3764	0	3901	65535	11310	65535	65535	0	0	63840
5178	0	0	5893	3518	11855	0	65535	38434	36444	8080	1461	23488	13824	36715	1768	21677	25729	65535	3846	65535	65535	9770	34063	0	0	24246	3383	23574	11549	9552	26098	9879	10277	5405	4795	17988	796	7226	6652	3990	0	3844	65535	11785	65535	65535	0	0	65535
5220	0	0	5986	3583	12091	0	65535	38429	36498	8078	1464	23454	13836	36841	1757	21664	26711	65535	3823	65535	65535	9818	35092	0	0	24172	3355	23950	11558	9575	26275	9857	10668	5360	4837	18382	791	7427	6676	4215	0	3787	65535	12261	65535	65535	0	0	65535
5261	0	0	6079	3649	12327	0	65535	38424	36552	8075	1468	23419	13847	36966	1747	21652	27694	65535	3800	65535	65535	9866	36121	0	0	24098	3326	24326	11567	9598	26451	9834	11060	5315	4879	18776	785	7629	6701	4440	0	3729	65535	12736	65535	65535	0	0	65535
5303	0	0	6172	3714	12563	0	65535	38418	36606	8057	1472	23384	13858	37092	1736	21639	28676	65535	3772	65535	65535	9915	37151	0	0	24024	3298	24702	11576	9621	26628	9812	11452	5287	4921	19170	779	7854	6726	4665	0	3752	65535	13212	65535	65535	0	0	65535
5345	0	0	6265	3780	12799	0	65535	38413	36660	8032	1475	23349	13869	37217	1725	21627	29658	65535	3742	65535	65535	9964	38180	0	0	23950	3272	25078	11584	9644	26804	9789	11843	5270	4963	19565	773	8092	6750	4890	0	3815	65535	13687	65535	65535	0	0	65535
5386	0	0	6358	3845	13035	0	65535	38408	36714	8007	1479	23315	13880	37343	1714	21614	30640	65535	3712	65535	65535	10013	39209	0	0	23876	3245	25454	11592	9667	26980	9767	12235	5252	5005	19959	768	8329	6775	5115	0	3879	65535	14163	65535	65535	0	0	65535
5428	0	0	6452	3911	13271	0	65535	38403	36768	7982	1482	23280	13892	37469	1704	21602	31622	65535	3681	65535	65535	10061	40238	0	0	23802	3219	25830	11600	9690	27133	9745	12626	5235	5047	20353	762	8567	6800	5340	0	3944	65535	14638	65535	65535	0	0	65535
5469	0	0	6545	3976	13507	0	65535	38397	36822	7956	1486	23245	13903	37594	1693	21589	32604	65535	3651	65535	65535	10110	41267	0	0	23727	3192	26206	11608	9713	27269	9722	13018	5217	5089	20747	756	8805	6825	5565	0	4008	65535	15114	65535	65535	0	0	65535
5511	0	0	6638	4041	13739	0	65535	38392	36876	7931	1490	23211	13912	37720	1682	21574	33586	65535	3620	65535	65535	10159	42297	0	0	23653	3165	26583	11616	9736	27406	9700	13410	5200	5131	21141	745	9043	6841	5790	0	4073	65535	15589	65535	65535	0	0	65535
5552	0	0	6731	4107	13949	0	65535	38387	36930	7905	1493	23176	13910	37845	1672	21543	34568	65535	3590	65535	65535	10208	43326	0	0	23579	3139	26959	11624	9759	27542	9677	13801	5182	5173	21536	707	9281	6813	6015	0	4137	65535	16065	65535	65535	0	0	65535
5594	0	0	6824	4172	14143	0	65535	38382	36984	7880	1497	23141	13900	37971	1661	21503	35550	65535	3560	65535	65535	10257	44355	0	0	23505	3112	27335	11632	9783	27679	9655	14193	5165	5215	21930	651	9519	6753	6241	0	4202	65535	16540	65535	65535	0	0	65535
5636	0	0	6917	4238	14338	0	65535	38376	37038	7855	1500	23106	13890	38096	1650	21463	36532	65535	3529	65535	65535	10306	45384	0	0	23431	3085	27711	11640	9806	27815	9632	14585	5147	5257	22324	594	9757	6694	6466	0	4267	65535	17016	65535	65535	0	0	65535
5677	0	0	7010	4303	14533	0	65535	38371	37092	7829	1504	23066	13880	38081	1622	21422	37514	65535	3499	65535	65535	10355	46413	0	0	23342	3059	28012	11648	9775	27952	9610	14976	5130	5279	22718	537	9995	6635	6691	0	4331	65535	17552	65535	65535	0	0	65535
5719	0	0	7103	4369	14727	0	65535	38366	37146	7804	1508	23023	13871	38021	1587	21382	38496	65535	3469	65535	65535	10404	47442	128	0	23247	3032	28289	11656	9726	28088	9587	15368	5112	5295	23112	481	10232	6576	6916	0	4396	65535	18107	65535	65535	0	0	65535
5760	0	0	7196	4434	14922	0	65535	38361	37200	7778	1511	22980	13861	37960	1552	21341	39478	65535	3438	65535	65535	10453	48472	678	0	23153	3006	28566	11664	9677	28225	9565	15759	5095	5312	23507	424	10470	6517	7141	0	4460	65535	18663	65535	65535	0	0	65535
5802	0	0	7289	4499	15117	0	65535	38355	37254	7753	1515	22937	13851	37899	1517	21301	40460	65535	3408	65535	65535	10502	49501	1229	0	23058	2979	28843	11672	9629	28361	9543	16151	5078	5328	23901	367	10708	6457	7366	0	4525	65535	19219	65535	65535	0	0	65535
5844	0	0	7382	4565	15311	0	65535	38350	37308	7728	1518	22894	13841	37838	1483	21260	41442	65535	3377	65535	65535	10551	50530	1779	0	22964	2952	29120	11680	9580	28497	9520	16543	5060	5344	24295	311	10946	6398	7591	0	4589	65535	19774	65535	65535	0	0	65535
5885	0	0	7476	4630	15506	0	65535	38345	37362	7702	1522	22851	13832	37777	1448	21220	42424	65535	3347	65535	65535	10600	51559	2330	0	22870	2926	29397	11688	9532	28634	9498	16934	5043	5360	24689	254	11184	6339	7816	0	4654	65535	20330	65535	65535	0	0	65535
5927	0	0	7569	4696	15701	0	65535	38339	37416	7677	1526	22808	13822	37716	1413	21180	43406	65535	3317	65535	65535	10649	52588	2880	0	22775	2899	29674	11696	9483	28770	9475	17326	5025	5376	25083	197	11422	6280	8041	0	4719	65535	20885	65535	65535	0	0	65535
5968	0	0	7662	4761	15895	0	65535	38334	37470	7651	1529	22765	13812	37655	1378	21139	44388	65535	3286	65535	65535	10698	53618	3431	0	22681	2873	29951	11704	9434	28907	9453	17717	5008	5392	25478	141	11660	6221	8267	0	4783	65535	21441	65535	65535	0	0	65535
6010	0	0	7755	4827	16090	0	65535	38329	37524	7626	1533	22722	13802	37595	1344	21099	45370	65535	3256	65535	65535	10747	54647	3981	0	22586	2846	30228	11713	9386	29043	9430	18109	4990	5408	25872	84	11898	6161	8492	0	4848	65535	21996	65535	65535	0	0	65535
6051	0	0	7848	4892	16285	0	65535	38324	37578	7601	1536	22680	13792	37534	1309	21058	46352	65535	3226	65535	65535	10796	55676	4532	0	22492	2819	30505	11721	9337	29180	9408	18501	4973	5424	26266	27	12135	6102	8717	0	4912	65535	22552	65535	65535	0	0	65535
6093	0	0	7941	4957	16479	0	65535	38318	37632	7575	1540	22637	13783	37473	1274	21018	47334	65535	3195	65535	65535	10845	56705	5082	0	22397	2793	30782	11729	9288	29316	9386	18892	4955	5440	26660	0	12373	6043	8942	0	4977	65535	23107	65535	65535	0	0	65535
6135	0	0	8034	5023	16674	0	65535	38313	37686	7550	1544	22594	13773	37412	1239	20978	48316	65535	3165	65535	65535	10894	57734	5633	0	22303	2766	31059	11737	9240	29453	9363	19284	4938	5456	27054	0	12611	5984	9167	0	5041	65535	23663	65535	65535	0	273	65535
6176	0	0	8127	5088	16869	0	65535	38308	37740	7524	1547	22551	13763	37351	1205	20937	49298	65535	3134	65535	65535	10943	58764	6183	0	22209	2739	31336	11745	9191	29589	9341	19676	4920	5472	27449	0	12849	5924	9392	0	5106	65535	24219	65535	65535	0	614	65535
6218	0	0	8220	5154	17063	0	65535	38303	37794	7499	1551	22508	13753	37290	1170	20897	50280	65535	3104	65535	65535	10992	59793	6734	0	22114	2713	31613	11753	9143	29725	9318	20067	4903	5488	27843	0	13087	5865	9617	0	5170	65535	24774	65535	65535	0	955	65535
6259	0	0	8313	5219	17258	0	65535	38297	37848	7474	1554	22465	13744	37229	1135	20856	51263	65535	3074	65535	65535	11041	60822	7284	0	22020	2686	31889	11761	9094	29862	9296	20459	4885	5505	28237	0	13325	5806	9842	0	5235	65535	25330	65535	65535	0	1295	65535
6301	0	0	8406	5285	17453	0	65535	38292	37902	7448	1558	22422	13734	37169	1100	20816	52245	65535	3043	65535	65535	11090	61851	7835	0	21925	2660	32166	11769	9045	29998	9273	20850	4868	5521	28631	0	13563	5747	10067	0	5300	65535	25885	65535	65535	0	1636	65535
6343	0	0	8500	5350	17647	0	65535	38287	37956	7423	1562	22379	13724	37108	1066	20775	53227	65535	3013	65535	65535	11139	62880	8385	0	21831	2633	32443	11777	8997	30135	9251	21242	4851	5537	29025	0	13800	5688	10293	0	5364	65535	26441	65535	65535	0	1977	65535
6384	0	0	8593	5415	17842	0	65535	38282	38010	7398	1565	22336	13714	37047	1031	20735	54209	65535	2983	65535	65535	11188	63910	8936	0	21736	2606	32720	11785	8948	30271	9228	21634	4833	5553	29420	0	14038	5628	10518	0	5429	65535	26996	65535	65535	0	2318	65535
6426	0	0	8686	5481	18037	0	65535	38276	38064	7372	1569	22293	13704	36986	996	20695	55191	65535	2952	65535	65535	11237	64939	9486	0	21642	2580	32997	11793	8900	30408	9206	22025	4816	5569	29814	0	14276	5569	10743	0	5493	65535	27552	65535	65535	0	2658	65535
6467	0	0	8779	5546	18231	0	65535	38271	38118	7347	1572	22251	13695	36925	961	20654	56173	65535	2922	65535	65535	11286	65535	10037	0	21548	2553	33274	11801	8851	30544	9184	22417	4798	5585	30208	0	14514	5510	10968	0	5558	65535	28107	65535	65535	0	2999	65535
6509	0	0	8872	5612	18426	0	65535	38266	38172	7321	1576	22208	13685	36864	927	20614	57155	65535	2891	65535	65535	11335	65535	10587	0	21453	2526	33551	11809	8802	30681	9161	22808	4781	5601	30602	0	14752	5451	11193	0	5622	65535	28663	65535	65535	0	3340	65535
6550	0	0	8965	5677	18621	0	65535	38261	38226	7296	1579	22165	13675	36803	892	20573	58137	65535	2861	65535	65535	11384	65535	11138	0	21359	2500	33828	11817	8754	30817	9139	23200	4763	5617	30997	0	14990	5392	11418	0	5687	65535	29218	65535	65535	0	3681	65535
6722	0	0	8984	5749	18815	0	65535	38464	38350	7271	1576	22122	13665	36743	857	20533	59785	65535	2831	65535	65535	11433	65535	11688	0	21264	2473	34105	11825	8705	30954	9215	24292	4746	5633	32084	0	15228	5332	11834	0	5752	65535	29774	65535	65535	0	4022	65535
6967	0	0	8960	5825	19010	0	65535	38783	38512	7245	1568	22079	13656	36682	822	20492	61805	65535	2800	65535	65535	11482	65535	12239	0	21170	2447	34382	11833	8657	31090	9348	25775	4728	5649	33559	0	15466	5273	12357	0	5816	65535	30330	65535	65535	0	4362	65535
7212	0	0	8937	5902	19205	0	65535	39103	38674	7220	1560	22036	13646	36621	788	20452	63825	65535	2770	65535	65535	11531	65535	12789	0	21075	2420	34659	11841	8608	31226	9480	27258	4711	5665	35034	0	15703	5214	12880	0	5881	65535	30885	65535	65535	0	4703	65535
7457	0	0	8914	5978	19399	0	65535	39422	38836	7205	1552	21993	13636	36560	753	20412	65535	65535	2754	65535	65535	11575	65535	13340	0	20981	2403	34936	11850	8559	31363	9612	28741	4694	5681	36509	0	15801	5155	13403	0	5891	65535	31441	65535	65535	0	5044	65535
7701	0	0	8891	6054	19594	0	65535	39742	38999	7203	1544	21950	13626	36499	718	20371	65535	65535	2757	65535	65535	11613	65535	13890	0	20887	2399	35213	11858	8511	31499	9745	30225	4677	5697	37985	0	15725	5095	13925	0	5835	65535	31996	65535	65535	0	5385	65535
7946	0	0	8868	6130	19789	0	65535	40061	39161	7204	1537	21907	13616	36438	683	20331	65535	65535	2762	65535	65535	11651	65535	14441	0	20792	2396	35490	11866	8462	31636	9877	31708	4661	5714	39460	0	15628	5036	14448	0	5770	65535	32552	65535	65535	0	5726	65535
8191	0	0	8845	6206	19983	0	65535	40381	39323	7204	1529	21864	13607	36377	649	20290	65535	65535	2768	65535	65535	11688	65535	14991	0	20698	2393	35767	11874	8413	31696	10009	33191	4644	5730	40935	0	15530	4977	14971	0	5705	65535	33107	65535	65535	0	6066	65535
8436	0	0	8822	6282	20178	0	65535	40700	39485	7204	1521	21822	13597	36317	614	20250	65535	65535	2773	65535	65535	11726	65535	15542	0	20603	2390	36044	11883	8365	31673	10142	34674	4628	5746	42410	0	15433	4918	15494	0	5640	65535	33663	65535	65535	0	6407	65535
8681	0	0	8799	6358	20372	0	65535	41020	39648	7204	1513	21779	13587	36256	579	20210	65535	65535	2778	65535	65535	11763	65535	16092	0	20509	2387	36321	11891	8316	31646	10274	36158	4611	5762	43886	0	15335	4859	16017	0	5576	65535	34218	65535	65535	0	6748	65535
8925	0	0	8775	6434	20519	0	65535	41340	39810	7204	1505	21736	13616	36195	544	20184	65535	65535	2783	65535	65535	11801	65535	16643	0	20414	2384	36598	11899	8268	31620	10406	37641	4595	5778	45361	0	15237	4812	16540	0	5511	65535	34774	65535	65535	0	7089	65535
9170	0	0	8752	6510	20572	0	65535	41659	39972	7204	1498	21693	13719	36134	510	20186	65535	65535	2788	65535	65535	11838	65535	17193	0	20320	2381	36875	11907	8219	31593	10539	39124	4578	5794	46836	0	15140	4789	17063	247	5446	65535	35330	65535	65535	0	7429	65535
9415	0	0	8729	6587	20625	0	65535	41979	40134	7204	1490	21650	13823	36073	475	20188	65535	65535	2793	65535	65535	11876	65535	17744	0	20226	2379	37152	11916	8170	31567	10671	40607	4562	5810	48311	0	15042	4766	17585	502	5381	65535	35885	65535	65535	0	7770	65535
9660	0	0	8706	6663	20678	0	65535	42298	40297	7204	1482	21638	13926	36086	478	20191	65535	65535	2799	65535	65535	11913	65535	19288	0	20160	2376	37227	11924	8168	31540	10803	42091	4545	5828	49786	0	14944	4743	18108	757	5316	65535	36654	65535	65535	0	8652	65535
9905	0	0	8683	6739	20731	0	65535	42618	40459	7204	1474	21663	14030	36190	528	20193	65535	65535	2804	65535	65535	11951	65535	22056	0	20130	2373	37055	11932	8222	31514	10936	43574	4529	5848	51262	0	14847	4721	18631	1012	5252	65535	37685	65535	65535	0	10201	65535
10149	0	0	8660	6815	20784	214	65535	42937	40621	7204	1466	21689	14133	36293	578	20195	65535	65535	2809	65535	65535	11988	65535	24824	0	20101	2370	36883	11940	8276	31487	11068	45057	4512	5869	52737	0	14749	4698	19154	1266	5187	65535	38716	65535	65535	0	11749	65535
10394	0	0	8637	6891	20837	500	65535	43257	40783	7204	1458	21715	14237	36397	629	20197	65535	65535	2814	65535	65535	12026	65535	27592	0	20071	2367	36711	11949	8330	31461	11200	46540	4496	5889	54212	0	14652	4675	19677	1521	5122	65535	39747	65535	65535	0	13297	65535
10639	0	0	8614	6967	20890	787	65535	43577	40946	7204	1451	21740	14340	36501	679	20200	65535	65535	2819	65535	65535	12063	65535	30360	0	20041	2364	36539	11957	8385	31434	11332	48024	4479	5909	55687	0	14554	4652	20200	1776	5057	65535	40778	65535	65535	0	14846	65535
10884	122	0	8590	7043	20943	1073	65535	43896	41108	7205	1443	21766	14444	36604	729	20202	65535	65535	2824	65535	65535	12101	65535	33127	0	20011	2361	36367	11965	8439	31408	11465	49507	4463	5930	57163	0	14456	4629	20722	2031	4992	65535	41809	65535	65535	0	16394	65535
11129	322	0	8567	7119	20996	1360	65535	44216	41270	7205	1435	21791	14547	36708	779	20204	65535	65535	2830	65535	65535	12138	65535	35895	0	19982	2358	36196	11973	8493	31381	11597	50990	4446	5950	58638	0	14359	4607	21245	2286	4928	65535	42840	65535	65535	0	17942	65535
11373	521	0	8544	7195	21049	1646	65535	44535	41432	7205	1427	21817	14650	36812	829	20207	65535	65535	2835	65535	65535	12176	65535	38663	0	19952	2355	36024	11982	8547	31355	11729	52473	4430	5970	60113	0	14261	4584	21768	2541	4863	65535	43871	65535	65535	0	19491	65535
11618	721	0	8521	7272	21102	1933	65535	44855	41594	7205	1419	21842	14754	36916	879	20209	65535	65535	2840	65535	65535	12213	65535	41431	0	19922	2353	35852	11990	8601	31328	11862	53957	4413	5991	61588	0	14163	4561	22291	2795	4798	65535	44902	65535	65535	0	21039	65535
11863	921	0	8498	7348	21155	2219	65535	45174	41757	7205	1412	21868	14857	37019	929	20211	65535	65535	2845	65535	65535	12251	65535	44199	0	19892	2350	35680	11998	8655	31302	11994	55440	4397	6011	63063	0	14066	4538	22814	3050	4733	65535	45933	65535	65535	0	22587	65535
12108	1120	0	8475	7424	21208	2506	65535	45494	41919	7205	1404	21894	14961	37123	979	20213	65535	65535	2850	65535	65535	12288	65535	46967	0	19863	2347	35508	12006	8710	31275	12126	56923	4380	6031	64539	0	13968	4515	23337	3305	4668	65535	46964	65535	65535	0	24136	65535
12352	1320	0	8452	7500	21261	2792	65535	45813	42081	7205	1396	21919	15064	37227	1029	20216	65535	65535	2855	65535	65535	12326	65535	49734	0	19833	2344	35336	12015	8764	31248	12259	58406	4364	6052	65535	0	13871	4493	23860	3560	4604	65535	47995	65535	65535	0	25684	65535
12597	1520	0	8429	7576	21314	3079	65535	46133	42243	7205	1388	21945	15168	37330	1080	20218	65535	65535	2861	65535	65535	12363	65535	52502	0	19803	2341	35164	12023	8818	31222	12391	59890	4348	6072	65535	0	13773	4470	24382	3815	4539	65535	49026	65535	65535	0	27232	65535
12842	1719	0	8405	7652	21367	3365	65535	46453	42406	7205	1380	21970	15271	37434	1130	20220	65535	65535	2866	65535	65535	12401	65535	55270	0	19773	2338	34992	12031	8872	31195	12523	61373	4331	6092	65535	0	13675	4447	24905	4070	4474	65535	50057	65535	65535	0	28781	65535
13087	1919	0	8382	7728	21420	3652	65535	46772	42568	7205	1372	21996	15375	37538	1180	20223	65535	65535	2871	65535	65535	12438	65535	58038	0	19744	2335	34820	12039	8926	31169	12656	62856	4315	6113	65535	0	13578	4424	25428	4325	4409	65535	51089	65535	65535	0	30329	65535
13332	2119	0	8359	7804	21473	3938	65535	47092	42730	7205	1365	22021	15478	37641	1230	20225	65535	65535	2876	65535	65535	12476	65535	60806	0	19714	2332	34648	12048	8980	31142	12788	64339	4298	6133	65535	0	13480	4401	25951	4579	4344	65535	52120	65535	65535	0	31877	65535
13576	2318	0	8336	7880	21526	4225	65535	47411	42892	7205	1357	22047	15582	37745	1280	20227	65535	65535	2881	65535	65535	12513	65535	63573	0	19684	2329	34476	12056	9035	31116	12920	65535	4282	6153	65535	0	13382	4379	26474	4834	4279	65535	53151	65535	65535	0	33426	65535
13821	2518	0	8313	7957	21579	4511	65535	47731	43055	7206	1349	22073	15685	37849	1330	20229	65535	65535	2886	65535	65535	12551	65535	65535	0	19654	2327	34304	12064	9089	31089	13053	65535	4265	6174	65535	0	13285	4356	26997	5089	4215	65535	54182	65535	65535	0	34974	65535
14066	2718	0	8290	8033	21632	4798	65535	48050	43217	7206	1341	22098	15789	37952	1380	20232	65535	65535	2892	65535	65535	12588	65535	65535	0	19625	2324	34132	12072	9143	31063	13185	65535	4249	6194	65535	0	13187	4333	27520	5344	4150	65535	55213	65535	65535	0	36522	65535
14311	2917	0	8267	8109	21685	5084	65535	48370	43379	7206	1333	22124	15892	38056	1430	20234	65535	65535	2897	65535	65535	12626	65535	65535	0	19595	2321	33960	12081	9197	31036	13317	65535	4232	6214	65535	0	13090	4310	28042	5599	4085	65535	56244	65535	65535	0	38071	65535
14556	3117	0	8243	8185	21737	5371	65535	48690	43541	7206	1326	22149	15995	38160	1480	20236	65535	65535	2902	65535	65535	12663	65535	65535	0	19565	2318	33788	12089	9251	31010	13449	65535	4216	6234	65535	0	12992	4287	28565	5854	4020	65535	57275	65535	65535	0	39619	65535
14800	3317	0	8220	8261	21790	5657	65535	49009	43704	7206	1318	22175	16099	38263	1530	20239	65535	65535	2907	65535	65535	12701	65535	65535	0	19535	2315	33616	12097	9305	30983	13582	65535	4199	6255	65535	0	12894	4265	29088	6109	3955	65535	58306	65535	65535	0	41167	65535
15104	3513	0	8207	8336	21843	5944	65535	49320	43868	7206	1311	22201	16202	38367	1581	20241	65535	65535	2912	65535	65535	12738	65535	65535	0	19506	2312	33444	12105	9360	30957	13746	65535	4183	6275	65535	0	12797	4242	29606	6382	3891	65535	59337	65535	65535	0	42716	65535
16652	3637	0	8407	8381	21896	6230	65535	49441	44076	7206	1319	22226	16306	38471	1631	20243	65535	65535	2917	65535	65535	12776	65535	65535	0	19476	2309	33272	12114	9414	30930	14588	65535	4166	6295	65535	0	12699	4219	30013	7044	3826	65535	60368	65535	65535	0	44264	65535
18394	3750	0	8639	8422	21949	6517	65535	49533	44291	7206	1330	22252	16409	38574	1681	20246	65535	65535	2922	65535	65535	12813	65535	65535	0	19446	2306	33100	12122	9468	30904	15535	65535	4150	6316	65535	0	12601	4196	30404	7766	3761	65535	61399	65535	65535	0	45812	65535
20136	3863	0	8872	8463	22002	6803	65535	49625	44506	7203	1341	22277	16513	38678	1731	20248	65535	65535	2922	65535	65535	12853	65535	65535	0	19416	2303	32928	12128	9522	30877	16482	65535	4136	6336	65535	0	12595	4173	30795	8488	3724	65535	62430	65535	65535	0	47361	65535
21878	3976	0	9105	8503	22055	7090	65535	49716	44721	7193	1352	22303	16616	38782	1781	20250	65535	65535	2907	65535	65535	12900	65535	65535	0	19387	2298	32756	12129	9576	30851	17429	65535	4128	6356	65535	0	12804	4151	31186	9210	3753	65535	63461	65535	65535	0	48909	65535
23620	4089	0	9337	8544	22108	7376	65535	49808	44936	7180	1363	22328	16720	38886	1831	20252	65535	65535	2890	65535	65535	12948	65535	65535	0	19357	2293	32584	12130	9630	30824	18376	65535	4121	6377	65535	0	13060	4128	31576	9932	3797	65535	64492	65535	65535	0	50458	65535
25361	4202	0	9570	8585	22161	7629	65535	49900	45151	7168	1373	22354	16823	38989	1881	20255	65535	65535	2872	65535	65535	12996	65535	65535	0	19327	2287	32412	12130	9685	30756	19324	65535	4115	6397	65535	0	13316	4105	31967	10655	3840	65535	65523	65535	65535	0	52006	65535
27103	4315	0	9802	8626	22214	7832	65535	49992	45365	7156	1384	22380	16927	39093	1931	20257	65535	65535	2854	65535	65535	13044	65535	65535	0	19298	2282	32240	12131	9739	30629	20271	65535	4108	6417	65535	0	13572	4082	32358	11377	3884	65535	65535	65535	65535	0	53554	65535
28845	4428	0	10035	8666	22267	8031	65535	50084	45580	7144	1395	22405	17030	39197	1981	20259	65535	65535	2837	65535	65535	13092	65535	65535	0	19268	2277	32068	12131	9793	30497	21218	65535	4102	6438	65535	0	13829	4059	32748	12099	3927	65535	65535	65535	65535	0	55103	65535
30587	4541	0	10267	8707	22312	8230	65535	50176	45795	7132	1406	22431	17173	39300	2031	20258	65535	65535	2819	65535	65535	13140	65535	65535	0	19238	2271	31896	12131	9847	30365	22165	65535	4095	6458	65535	0	14085	4025	33139	12821	3971	65535	65535	65535	65535	0	56651	65535
32329	4654	0	10500	8748	22322	8429	65535	50267	46010	7120	1417	22456	17474	39404	2082	20242	65535	65535	2802	65535	65535	13188	65535	65535	0	19208	2266	31724	12132	9901	30233	23112	65535	4089	6478	65535	0	14341	3943	33530	13544	4015	65535	65535	65535	65535	0	58199	65535
34071	4767	0	10733	8789	22317	8628	65535	50359	46225	7108	1428	22482	17843	39508	2132	20221	65535	65535	2784	65535	65535	13236	65535	65535	0	19179	2261	31552	12132	9955	30101	24059	65535	4082	6499	65535	0	14598	3840	33920	14266	4058	65535	65535	65535	65535	0	59748	65535
35813	4880	0	10965	8829	22313	8827	65535	50451	46440	7096	1439	22503	18211	39588	2175	20199	65535	65535	2767	65535	65535	13284	65535	65535	0	19151	2256	31381	12133	10016	29968	25006	65535	4076	6511	65535	0	14854	3738	34311	14988	4102	65535	65535	65535	65535	0	61201	65535
37554	4993	0	11198	8870	22308	9026	65535	50543	46655	7084	1450	22499	18580	39552	2181	20177	65535	65535	2749	65535	65535	13332	65535	65535	0	19134	2250	31211	12133	10107	29836	25954	65535	4069	6480	65535	0	15110	3635	34702	15710	4145	65535	65535	65535	65535	0	62171	65535
39296	5106	0	11430	8911	22304	9225	65535	50635	46870	7071	1460	22494	18949	39511	2186	20155	65535	65535	2731	65535	65535	13380	65535	65535	0	19118	2245	31042	12133	10200	29704	26901	65535	4063	6447	65535	0	15366	3533	35092	16433	4189	65535	65535	65535	65535	0	63123	65535
41038	5219	0	11663	8952	22299	9425	65535	50727	47085	7059	1471	22489	19317	39470	2191	20133	65535	65535	2714	65535	65535	13428	65535	65535	0	19101	2240	30872	12134	10293	29572	27848	65535	4056	6415	65535	0	15623	3430	35483	17155	4233	65535	65535	65535	65535	0	64074	65535
42780	5333	0	11895	8992	22295	9624	65535	50818	47300	7047	1482	22484	19686	39430	2195	20112	65535	65535	2696	65535	65535	13475	65535	65535	0	19085	2234	30702	12134	10386	29440	28795	65535	4049	6382	65535	0	15879	3328	35874	17877	4276	65535	65535	65535	65535	0	65025	65535
44522	5446	0	12128	9033	22290	9823	65535	50910	47515	7035	1493	22480	20055	39389	2200	20090	65535	65535	2679	65535	65535	13523	65535	65535	0	19069	2229	30533	12135	10480	29307	29742	65535	4043	6349	65535	0	16135	3225	36264	18599	4320	65535	65535	65535	65535	0	65535	65535
46264	5559	0	12361	9074	22286	10022	65535	51002	47729	7023	1504	22475	20423	39348	2205	20068	65535	65535	2661	65535	65535	13571	65535	65535	0	19052	2224	30363	12135	10573	29175	30689	65535	4036	6317	65535	0	16392	3123	36655	19322	4363	65535	65535	65535	65535	0	65535	65535
48006	5672	0	12593	9115	22281	10221	65535	51094	47944	7011	1515	22470	20792	39307	2210	20046	65535	65535	2643	65535	65535	13619	65535	65535	0	19036	2219	30193	12135	10666	29043	31636	65535	4030	6284	65535	0	16648	3020	37046	20044	4407	65535	65535	65535	65535	0	65535	65535
49747	5785	0	12826	9155	22277	10420	65535	51186	48159	6999	1526	22465	21161	39266	2215	20024	65535	65535	2626	65535	65535	13667	65535	65535	0	19019	2213	30024	12136	10759	28911	32584	65535	4023	6252	65535	0	16904	2918	37436	20766	4451	65535	65535	65535	65535	0	65535	65535
[truncated: 8,000 more rows]
[truncated: 80 more columns]
