# Supplementary material for: Simultaneous readout of multiple FRET pairs using photochromism
Source: Nat Commun. 2021 Mar 31;12:2005. doi: 10.1038/s41467-021-22043-0 (PMC8012603; doi:10.1038/s41467-021-22043-0)
Supplement: Supplementary file 3 — Source Data [file 41467_2021_22043_MOESM3_ESM.zip › SourceData/Figure6_FiguresSI3-8/figuredata/Figure 6/RCaMP_Onset_1000s_to_1400s.txt]

1106.3606
1140.364
1097.1097
1073.6073
1164.8665
1077.1077
1142.8643
1106.3606
1074.1074
1073.3573
1213.3713
1206.6206
1138.6139
1134.6134
1340.634
1147.1147
1198.3699
1181.1182
1074.1074
1075.3575
1076.1077
1073.6073
1198.3699
1169.3669
1073.6073
1231.6232
1073.1073
1143.8644
1163.1163
1155.6156
1151.8652
1162.8663
1177.1177
1073.6073
1143.8644
1176.1176
1142.1143
1001.6002
1130.113
1181.1182
1197.8698
1075.3575
1147.6147
1124.6124
1075.8575
1184.3684
1073.6073
1175.8676
1237.3738
1159.366
1140.114
1185.8685
1154.3655
1236.6237
1131.6132
1197.6198
1204.6205
1270.6271
1211.3711
1303.3804
1155.1155
1154.3655
1138.3639
1275.8776
1171.8672
1126.3627
1189.1189
1179.868
1250.8751
1368.8868
1159.616
1239.6239
1252.8752
1158.3658
1256.3756
1314.8815
1151.6151
1170.3671
1144.1144
1139.3639
1054.8555
1188.8689
1138.6139
1072.6073
1172.6173
1274.8774
1186.8687
1156.8657
1247.6248
1078.8579
1168.8669
1154.6155
1199.87
1169.1169
1165.6166
1076.3577
1140.614
1201.1201
1073.6073
1075.3575
1322.8823
1236.1237
1172.8673
1119.3619
1108.6108
1154.8655
1156.8657
1021.3521
1267.8768
1186.6187
1291.8792
1074.1074
1076.1077
1256.3756
1130.363
1163.1163
1073.6073
1149.615
1116.8617
1333.6334
1074.8575
1163.8663
1139.864
1329.6329
1077.1077
1070.6071
1073.3573
1081.8582
1075.1075
