# Supplementary material for: Simultaneous readout of multiple FRET pairs using photochromism
Source: Nat Commun. 2021 Mar 31;12:2005. doi: 10.1038/s41467-021-22043-0 (PMC8012603; doi:10.1038/s41467-021-22043-0)
Supplement: Supplementary file 3 — Source Data [file 41467_2021_22043_MOESM3_ESM.zip › SourceData/Figure6_FiguresSI3-8/figuredata/Figure 6/RGB_blue.txt]

0	5145	0	0	0	4139	0	4083	0	0	1013	0	6467	336	0	0	0	4970	1653	584	8830	3456	0	3319	0	1212	28	0	0	0	1281	0	0	0	2176	0	0	0	0	0	0	0	2945	0	4877	0	0	0	0	0
0	5145	0	0	0	4139	0	4083	0	0	1013	0	6467	336	0	0	0	4970	1653	584	8830	3456	0	3319	0	1212	28	0	0	0	1281	0	0	0	2176	0	0	0	0	0	0	0	2945	0	4877	0	0	0	0	0
0	5145	0	0	0	4139	0	4083	0	0	1013	0	6467	336	0	0	0	4970	1653	584	8830	3456	0	3319	0	1212	28	0	0	0	1281	0	0	0	2176	0	0	0	0	0	0	0	2945	0	4877	0	0	0	0	0
0	5145	0	0	0	4139	0	4083	0	0	1013	0	6467	336	0	0	0	4970	1653	584	8830	3456	0	3319	0	1212	28	0	0	0	1281	0	0	0	2176	0	0	0	0	0	0	0	2945	0	4877	0	0	0	0	0
0	5145	0	0	0	4139	0	4083	0	0	1013	0	6467	336	0	0	0	4970	1653	584	8830	3456	0	3319	0	1212	28	0	0	0	1281	0	0	0	2176	0	0	0	0	0	0	0	2945	0	4877	0	0	0	0	0
0	5145	0	0	0	4139	0	4083	0	0	1013	0	6467	336	0	0	0	4970	1653	584	8830	3456	0	3319	0	1212	28	0	0	0	1281	0	0	0	2176	0	0	0	0	0	0	0	2945	0	4877	0	0	0	0	0
0	5145	0	0	0	4139	0	4083	0	0	1013	0	6467	336	0	0	0	4970	1653	584	8830	3456	0	3319	0	1212	28	0	0	0	1281	0	0	0	2176	0	0	0	0	0	0	0	2945	0	4877	0	0	0	0	0
0	5145	0	0	0	4139	0	4083	0	0	1013	0	6467	336	0	0	0	4970	1653	584	8830	3456	0	3319	0	1212	28	0	0	0	1281	0	0	0	2176	0	0	0	0	0	0	0	2945	0	4877	0	0	0	0	0
0	5145	0	0	0	4139	0	4083	0	0	1013	0	6467	336	0	0	0	4970	1653	584	8830	3456	0	3319	0	1212	28	0	0	0	1281	0	0	0	2176	0	0	0	0	0	0	0	2945	0	4877	0	0	0	0	0
0	5145	0	0	0	4139	0	4083	0	0	1013	0	6467	336	0	0	0	4970	1653	584	8830	3456	0	3319	0	1212	28	0	0	0	1281	0	0	0	2176	0	0	0	0	0	0	0	2945	0	4877	0	0	0	0	0
0	5145	0	0	0	4139	0	4083	0	0	1013	0	6467	336	0	0	0	4970	1653	584	8830	3456	0	3319	0	1212	28	0	0	0	1281	0	0	0	2176	0	0	0	0	0	0	0	2945	0	4877	0	0	0	0	0
0	5145	0	0	0	4139	0	4083	0	0	1013	0	6467	336	0	0	0	4970	1653	584	8830	3456	0	3319	0	1212	28	0	0	0	1281	0	0	0	2176	0	0	0	0	0	0	0	2945	0	4877	0	0	0	0	0
0	5145	0	0	0	4139	0	4083	0	0	1013	0	6467	336	0	0	0	4970	1653	584	8830	3456	0	3319	0	1212	28	0	0	0	1281	0	0	0	2176	0	0	0	0	0	0	0	2945	0	4877	0	0	0	0	0
0	5145	0	0	0	4139	0	4083	0	0	1013	0	6467	336	0	0	0	4970	1653	584	8830	3456	0	3319	0	1212	28	0	0	0	1281	0	0	0	2176	0	0	0	0	0	0	0	2945	0	4877	0	0	0	0	0
0	5145	0	0	0	4139	0	4083	0	0	1013	0	6467	336	0	0	0	4970	1653	584	8830	3456	0	3319	0	1212	28	0	0	0	1281	0	0	0	2176	0	0	0	0	0	0	0	2945	0	4877	0	0	0	0	0
0	5145	0	0	0	4139	0	4083	0	0	1013	0	6467	336	0	0	0	4970	1653	584	8830	3456	0	3319	0	1212	28	0	0	0	1281	0	0	0	2176	0	0	0	0	0	0	0	2945	0	4877	0	0	0	0	0
0	5145	0	0	0	4139	0	4083	0	0	1013	0	6467	336	0	0	0	4970	1653	584	8830	3456	0	3319	0	1212	28	0	0	0	1281	0	0	0	2176	0	0	0	0	0	0	0	2945	0	4877	0	0	0	0	0
0	5145	0	0	0	4139	0	4083	0	0	1013	0	6467	336	0	0	0	4970	1653	584	8830	3456	0	3319	0	1212	28	0	0	0	1281	0	0	0	2176	0	0	0	0	0	0	0	2945	0	4877	0	0	0	0	0
0	5145	0	0	0	4139	0	4083	0	0	1013	0	6467	336	0	0	0	4970	1653	584	8830	3456	0	3319	0	1212	28	0	0	0	1281	0	0	0	2176	0	0	0	0	0	0	0	2945	0	4877	0	0	0	0	0
0	5145	0	0	0	4139	0	4083	0	0	1013	0	6467	336	0	0	0	4970	1653	584	8830	3456	0	3319	0	1212	28	0	0	0	1281	0	0	0	2176	0	0	0	0	0	0	0	2945	0	4877	0	0	0	0	0
0	5145	0	0	0	4139	0	4083	0	0	1013	0	6467	336	0	0	0	4970	1653	584	8830	3456	0	3319	0	1212	28	0	0	0	1281	0	0	0	2176	0	0	0	0	0	0	0	2945	0	4877	0	0	0	0	0
0	5145	0	0	0	4139	0	4083	0	0	1013	0	6467	336	0	0	0	4970	1653	584	8830	3456	0	3319	0	1212	28	0	0	0	1281	0	0	0	2176	0	0	0	0	0	0	0	2945	0	4877	0	0	0	0	0
0	5145	0	0	0	4139	0	4083	0	0	1013	0	6467	336	0	0	0	4970	1653	584	8830	3456	0	3319	0	1212	28	0	0	0	1281	0	0	0	2176	0	0	0	0	0	0	0	2945	0	4877	0	0	0	0	0
0	5145	0	0	0	4139	0	4083	0	0	1013	0	6467	336	0	0	0	4970	1653	584	8830	3456	0	3319	0	1212	28	0	0	0	1281	0	0	0	2176	0	0	0	0	0	0	0	2945	0	4877	0	0	0	0	0
0	5145	0	0	0	4139	0	4083	0	0	1013	0	6467	336	0	0	0	4970	1653	584	8830	3456	0	3319	0	1212	28	0	0	0	1281	0	0	0	2176	0	0	0	0	0	0	0	2945	0	4877	0	0	0	0	0
0	5145	0	0	0	4139	0	4083	0	0	1013	0	6467	336	0	0	0	4970	1653	584	8830	3456	0	3319	0	1212	28	0	0	0	1281	0	0	0	2176	0	0	0	0	0	0	0	2945	0	4877	0	0	0	0	0
0	5145	0	0	0	4139	0	4083	0	0	1013	0	6467	336	0	0	0	4970	1653	584	8830	3456	0	3319	0	1212	28	0	0	0	1281	0	0	0	2176	0	0	0	0	0	0	0	2945	0	4877	0	0	0	0	0
0	5145	0	0	0	4139	0	4083	0	0	1013	0	6467	336	0	0	0	4970	1653	584	8830	3456	0	3319	0	1212	28	0	0	0	1281	0	0	0	2176	0	0	0	0	0	0	0	2945	0	4877	0	0	0	0	0
0	5135	0	0	0	4139	0	4083	0	0	1013	0	6467	336	0	0	0	4957	1696	584	8830	3456	0	3341	0	1212	28	0	0	0	1281	0	0	0	2176	0	0	0	0	0	0	0	2945	0	4877	0	0	0	0	0
0	5107	0	0	0	4139	0	4083	0	0	1013	0	6467	336	0	0	0	4917	1827	584	8830	3456	0	3411	0	1212	28	0	0	0	1281	0	0	0	2176	0	0	0	0	0	0	0	2945	0	4877	0	0	0	0	0
0	5078	0	0	0	4139	0	4083	0	0	1013	0	6467	336	0	0	0	4878	1958	584	8830	3456	0	3481	0	1212	28	0	0	0	1281	0	0	0	2176	0	0	0	0	0	0	0	2945	0	4877	0	0	0	0	0
0	5050	0	0	0	4139	0	4083	0	0	1013	0	6467	336	0	0	0	4839	2089	584	8830	3456	0	3551	0	1212	28	0	0	0	1281	0	0	0	2176	0	0	0	0	0	0	0	2945	0	4877	0	0	0	0	0
0	5021	0	0	0	4139	0	4083	0	0	1013	0	6467	336	0	0	0	4799	2220	584	8830	3456	0	3621	0	1212	28	0	0	0	1281	0	0	0	2176	0	0	0	0	0	0	0	2945	0	4877	0	0	0	0	0
0	4993	0	0	0	4139	0	4083	0	0	1013	0	6467	336	0	0	0	4760	2351	584	8830	3456	0	3690	0	1212	28	0	0	0	1281	0	0	0	2176	0	0	0	0	0	0	0	2945	0	4877	0	0	0	0	0
0	4964	0	0	0	4139	0	4083	0	0	1013	0	6467	336	0	0	0	4720	2482	584	8830	3456	0	3760	0	1212	28	0	0	0	1281	0	0	0	2176	0	0	0	0	0	0	0	2945	0	4877	0	0	0	0	0
0	4936	0	0	0	4139	0	4083	0	0	1013	0	6467	336	0	0	0	4681	2614	584	8830	3456	0	3830	0	1212	28	0	0	0	1281	0	0	0	2176	0	0	0	0	0	0	0	2945	0	4877	0	0	0	0	0
0	4907	0	0	0	4139	0	4083	0	0	1011	0	6467	336	0	0	0	4642	2745	581	8830	3456	0	3900	0	1209	28	0	0	0	1281	0	0	0	2172	0	0	0	0	0	0	0	2944	0	4877	0	0	0	0	0
0	4879	0	0	0	4139	0	4083	0	0	945	0	6467	336	0	0	0	4602	2876	512	8830	3456	0	3969	0	1130	28	0	0	0	1281	0	0	0	2091	0	0	0	0	0	0	0	2908	0	4877	0	0	0	0	0
0	4850	0	0	0	4139	0	4083	0	0	879	0	6467	336	0	0	0	4563	3007	442	8830	3456	0	4039	0	1050	28	0	0	0	1281	0	0	0	2009	0	0	0	0	0	0	0	2872	0	4877	0	0	0	0	0
0	4821	0	0	0	4139	0	4083	0	0	813	0	6467	336	0	0	0	4524	3138	372	8830	3456	0	4109	0	971	28	0	0	0	1281	0	0	0	1927	0	0	0	0	0	0	0	2837	0	4877	0	0	0	0	0
0	4793	0	0	0	4139	0	4083	0	0	747	0	6467	336	0	0	0	4484	3269	302	8830	3456	0	4179	0	891	28	0	0	0	1281	0	0	0	1845	0	0	0	0	0	0	0	2801	0	4877	0	0	0	0	0
0	4764	0	0	0	4139	0	4083	0	0	681	0	6467	336	0	0	0	4445	3400	232	8830	3456	0	4249	0	812	28	0	0	0	1281	0	0	0	1763	0	0	0	0	0	0	0	2765	0	4877	0	0	0	0	0
50	4736	0	0	0	4139	0	4083	0	0	615	0	6467	336	0	0	0	4405	3531	162	8830	3456	0	4318	0	732	28	0	0	0	1281	0	0	0	1681	0	0	0	0	0	0	0	2730	0	4877	0	0	0	0	0
114	4707	0	0	0	4139	0	4083	0	0	549	0	6467	336	0	0	0	4366	3662	92	8830	3456	0	4388	0	653	28	0	0	0	1281	0	0	0	1599	0	0	0	0	0	0	0	2694	0	4877	0	0	0	0	0
177	4679	0	0	0	4139	0	4083	0	0	483	0	6467	336	0	0	0	4327	3793	22	8830	3456	0	4458	0	573	28	0	0	0	1281	0	0	0	1517	0	0	0	0	0	0	0	2659	0	4877	0	0	0	0	0
241	4650	0	0	0	4139	0	4083	0	0	417	0	6467	336	0	0	0	4287	3924	0	8738	3351	0	4528	0	494	28	0	0	0	1281	0	0	0	1435	0	0	0	0	0	0	0	2623	0	4877	0	0	0	0	0
305	4622	0	0	0	4139	0	4083	0	0	351	0	6467	336	0	0	0	4248	4055	0	8609	3203	0	4597	0	414	28	0	0	0	1281	0	0	0	1353	0	0	0	0	0	0	0	2587	0	4877	0	0	0	0	0
368	4593	0	0	0	4139	0	4083	0	0	285	0	6467	336	0	0	0	4208	4186	0	8481	3056	0	4667	0	335	28	0	0	0	1281	0	0	0	1271	0	0	0	0	0	0	0	2552	0	4877	0	0	0	0	0
432	4565	0	0	0	4139	0	4083	0	0	219	0	6467	336	0	0	0	4169	4317	0	8352	2909	0	4737	0	255	28	0	0	0	1281	0	0	0	1189	0	0	0	0	0	0	0	2516	0	4877	0	0	0	0	0
496	4536	0	0	0	4139	0	4083	0	0	153	0	6467	336	0	0	0	4130	4449	0	8223	2762	0	4807	0	176	28	0	0	0	1281	0	0	0	1107	0	0	0	0	0	0	0	2480	0	4877	0	0	0	0	0
559	4508	0	0	0	4139	0	4083	0	0	87	0	6467	336	0	0	0	4090	4580	0	8094	2614	0	4877	0	96	28	0	0	0	1281	0	0	0	1025	0	0	0	0	0	0	0	2445	0	4877	0	0	0	0	0
623	4479	0	0	0	4139	0	4083	0	0	21	0	6467	336	0	0	0	4051	4711	0	7966	2467	0	4946	0	17	28	0	0	0	1281	0	0	0	943	0	0	0	0	0	0	0	2409	0	4877	0	0	0	0	0
687	4451	0	0	0	4139	0	4083	0	0	0	0	6467	336	0	0	0	4012	4842	0	7837	2320	0	5016	0	0	28	0	0	0	1281	0	0	0	862	0	0	0	0	0	0	0	2373	0	4877	0	0	0	0	0
750	4422	0	0	0	4108	0	4079	0	0	0	0	6467	341	0	0	0	3972	4973	0	7708	2173	0	5086	0	0	28	0	0	0	1281	0	0	0	780	0	0	0	0	0	0	0	2338	0	4877	0	0	0	0	0
814	4394	0	0	0	4016	0	4066	0	0	0	0	6467	357	0	0	0	3933	5104	0	7580	2025	0	5156	0	0	28	0	0	0	1281	0	0	0	698	0	0	0	0	0	0	0	2302	0	4877	0	0	0	0	0
878	4365	0	0	0	3923	0	4052	0	0	0	0	6467	373	0	0	0	3893	5235	0	7451	1878	0	5225	0	0	28	0	0	0	1281	0	0	0	616	0	0	0	0	0	0	0	2266	0	4877	0	0	0	0	0
941	4337	0	0	0	3831	0	4039	0	0	0	0	6467	389	0	0	0	3854	5366	0	7322	1731	0	5295	0	0	28	0	0	0	1281	0	0	0	534	0	0	0	0	0	0	0	2231	0	4877	0	0	0	0	0
1005	4308	0	0	0	3738	0	4026	0	0	0	0	6467	405	0	0	0	3815	5497	0	7194	1584	0	5365	0	0	28	0	0	0	1281	0	0	0	452	0	0	0	0	0	0	0	2195	0	4877	0	0	0	0	0
1069	4279	0	0	0	3646	0	4013	0	0	0	0	6467	421	0	0	0	3775	5628	0	7065	1436	0	5435	0	0	28	0	0	0	1281	0	0	0	370	0	0	0	0	0	0	0	2160	0	4877	0	0	0	0	0
1132	4251	0	0	0	3553	0	3999	0	0	0	0	6467	437	0	0	0	3736	5759	0	6936	1289	0	5505	0	0	28	0	0	0	1281	0	0	0	288	0	0	0	0	0	0	0	2124	0	4877	0	0	0	0	0
1196	4222	0	0	0	3461	0	3986	0	0	0	0	6467	453	0	0	0	3697	5890	0	6807	1142	0	5574	0	0	28	0	0	0	1281	0	0	0	206	0	0	0	0	0	0	0	2088	0	4877	0	0	0	0	0
1260	4194	0	0	0	3368	0	3973	0	0	0	0	6461	469	0	0	0	3657	6021	0	6679	995	0	5644	0	0	28	0	0	0	1280	0	0	0	124	0	0	0	0	0	0	0	2053	0	4874	0	0	0	0	0
1323	4165	0	0	0	3276	0	3960	2	0	0	0	6270	485	0	0	0	3618	6152	0	6550	847	0	5714	0	0	32	0	0	0	1246	0	0	0	42	0	0	0	0	0	0	0	2017	0	4781	0	0	0	0	0
1387	4137	0	0	0	3183	0	3946	24	0	0	0	6079	501	0	0	0	3578	6284	0	6421	700	0	5784	0	0	36	0	0	0	1213	0	0	0	0	0	0	0	0	0	0	0	1981	0	4687	0	0	0	0	0
1451	4108	0	0	0	3091	0	3933	46	0	0	0	5888	517	0	0	0	3539	6415	0	6293	553	0	5853	0	0	40	0	0	0	1180	0	0	0	0	0	0	0	0	0	0	0	1946	0	4594	0	0	0	0	0
1514	4080	0	0	0	2998	0	3920	68	0	0	0	5697	533	0	0	0	3500	6546	0	6164	406	0	5923	0	0	45	0	0	0	1146	0	0	0	0	0	0	0	0	0	0	0	1910	0	4501	0	0	0	0	0
1578	4051	0	0	0	2906	0	3907	89	0	0	0	5507	549	0	0	0	3460	6677	0	6035	258	0	5993	0	0	49	0	0	0	1113	0	0	0	0	0	0	0	0	0	0	0	1874	0	4407	0	0	0	0	0
1642	4023	0	0	0	2813	0	3893	111	0	0	0	5316	564	0	0	0	3421	6808	0	5907	111	0	6063	0	0	53	0	0	0	1080	0	0	0	0	0	0	0	0	0	0	0	1839	0	4314	0	0	0	0	0
1705	3994	0	0	0	2721	0	3880	133	0	0	0	5125	580	0	0	0	3381	6939	0	5778	0	0	6133	0	0	57	0	0	0	1046	0	0	0	0	0	0	0	0	0	0	0	1803	0	4221	0	0	0	0	0
1769	3966	0	0	0	2628	0	3867	155	0	0	0	4934	596	0	0	0	3342	7070	0	5649	0	0	6202	0	0	61	0	0	0	1013	0	0	0	0	0	0	0	0	0	0	0	1767	0	4127	0	0	0	0	0
1833	3937	0	0	0	2536	0	3854	177	0	0	0	4743	612	0	0	0	3303	7201	0	5520	0	0	6272	0	0	65	0	0	0	980	0	0	0	0	0	0	0	0	0	0	0	1732	0	4034	0	0	0	0	0
1896	3909	0	0	0	2444	0	3840	199	0	0	0	4552	628	0	0	0	3263	7332	0	5392	0	0	6342	0	0	69	0	0	0	946	0	0	0	0	0	0	0	0	0	0	0	1696	0	3940	0	0	0	0	0
1960	3880	0	0	0	2351	0	3827	221	0	0	0	4361	644	0	0	0	3224	7463	0	5263	0	0	6412	0	0	73	0	0	0	913	0	0	0	0	0	0	0	0	0	0	0	1661	0	3847	0	0	0	0	0
2024	3852	0	0	0	2259	0	3814	243	0	0	0	4171	660	0	0	0	3185	7594	0	5134	0	0	6482	0	0	78	0	0	0	880	0	0	0	0	0	0	0	0	0	0	0	1625	0	3754	0	0	0	0	0
2087	3823	0	0	0	2166	0	3801	265	0	0	0	3980	676	0	0	0	3145	7725	0	5006	0	0	6551	0	0	82	0	0	0	846	0	0	0	0	0	0	0	0	0	0	0	1589	0	3660	0	0	0	0	0
2151	3794	0	0	0	2074	0	3787	287	0	0	0	3789	692	0	0	0	3106	7856	0	4877	0	0	6621	0	0	86	0	0	0	813	0	0	0	0	0	0	0	0	0	0	0	1554	0	3567	0	0	0	0	0
2215	3766	0	0	0	1981	0	3774	308	0	0	0	3598	708	0	0	0	3066	7987	0	4748	0	0	6691	0	0	90	0	0	0	779	0	0	0	0	0	0	0	0	0	0	0	1518	0	3474	0	0	0	0	0
2278	3737	0	0	0	1889	0	3761	330	0	0	0	3407	724	0	0	0	3027	8119	0	4620	0	0	6761	0	0	94	0	0	0	746	0	0	0	0	0	0	0	0	0	0	0	1482	0	3380	0	0	0	0	0
2342	3709	0	0	0	1796	0	3748	352	0	0	0	3216	740	0	0	0	2988	8250	0	4491	0	0	6830	0	0	98	0	0	0	713	0	0	0	0	0	0	0	0	0	0	0	1447	0	3287	0	0	0	0	0
2406	3680	0	0	0	1704	0	3734	374	0	0	0	3025	756	0	0	0	2948	8381	0	4362	0	0	6900	0	0	102	0	0	0	679	0	0	0	0	0	0	0	0	0	0	0	1411	0	3194	0	0	0	0	0
2469	3652	0	0	0	1611	0	3721	396	0	0	0	2835	772	0	0	0	2909	8512	0	4233	0	0	6970	0	0	106	0	0	0	646	0	0	0	0	0	0	0	0	0	0	0	1375	0	3100	0	0	0	0	0
2533	3623	0	0	0	1519	0	3708	418	0	0	0	2644	788	0	0	0	2869	8643	0	4105	0	0	7040	0	0	111	0	0	0	613	0	0	0	0	0	0	0	0	0	0	0	1340	0	3007	0	0	0	0	0
2597	3595	0	0	0	1426	0	3695	440	0	0	0	2453	804	0	0	0	2830	8774	0	3976	0	0	7110	0	0	115	0	0	0	579	0	0	0	0	0	0	0	0	0	0	0	1304	0	2913	0	0	0	0	0
2660	3566	0	0	0	1334	0	3681	462	0	0	0	2262	820	0	0	0	2791	8905	0	3847	0	0	7179	0	0	119	0	0	0	546	0	0	0	0	0	0	0	0	0	0	0	1268	0	2820	0	0	0	0	0
2724	3538	0	0	0	1241	0	3668	484	0	0	0	2071	836	0	0	0	2751	9036	0	3719	0	0	7249	0	0	123	0	56	0	513	0	0	0	0	0	0	0	0	0	0	0	1233	0	2727	0	0	0	0	0
2788	3509	0	0	0	1149	0	3655	506	0	0	0	1880	852	0	0	0	2712	9167	0	3590	0	0	7319	0	0	127	0	111	0	479	0	0	0	0	0	0	0	0	0	0	0	1197	0	2633	0	0	0	0	0
2851	3481	0	0	0	1056	0	3642	528	0	0	0	1690	868	0	0	0	2673	9298	0	3461	0	0	7389	0	0	131	0	166	0	446	0	0	0	0	0	0	0	0	0	0	0	1161	0	2540	0	0	0	0	0
2915	3452	0	0	0	964	0	3628	549	0	0	0	1499	884	0	0	0	2633	9429	0	3333	0	0	7458	0	0	135	0	221	0	413	0	0	0	0	0	0	0	0	0	0	0	1126	0	2447	0	0	0	0	0
2979	3424	0	0	0	872	0	3615	571	0	0	0	1308	900	0	0	0	2594	9560	0	3204	0	0	7528	0	0	139	0	276	0	379	0	0	0	0	0	0	0	0	0	0	0	1090	0	2353	0	0	0	0	0
3042	3395	0	0	0	779	0	3602	593	0	0	0	1117	916	0	0	0	2554	9691	0	3075	0	0	7598	0	0	144	0	332	0	346	0	0	0	0	0	0	0	0	0	0	0	1055	0	2260	0	0	0	0	0
3106	3367	0	0	0	687	0	3589	615	0	0	0	926	932	0	0	0	2515	9822	0	2946	0	0	7668	0	0	148	0	387	0	313	0	0	0	0	0	0	0	0	0	0	0	1019	0	2167	0	0	0	0	0
3170	3338	0	0	0	594	0	3575	637	0	0	0	735	947	0	0	0	2476	9954	0	2818	0	0	7738	0	0	152	0	442	0	279	0	0	0	0	0	0	0	0	0	0	0	983	0	2073	0	0	0	0	0
3233	3310	0	0	0	502	0	3562	659	0	0	0	544	963	0	0	0	2436	10085	0	2689	0	0	7807	0	0	156	0	497	0	246	0	0	0	0	0	0	0	0	0	0	0	948	0	1980	0	0	0	0	0
3297	3281	0	0	0	409	0	3549	681	0	0	0	354	979	0	0	0	2397	10216	0	2560	0	0	7877	0	0	160	0	553	0	213	0	0	0	0	0	0	0	0	0	0	0	912	0	1886	0	0	0	0	0
3361	3252	0	0	0	317	0	3536	703	0	0	0	163	995	0	0	0	2358	10347	0	2432	0	0	7947	0	0	164	0	608	0	179	0	0	0	0	0	0	0	0	0	0	0	876	0	1793	0	0	0	0	0
3424	3224	0	0	0	224	0	3522	725	0	0	0	0	1011	0	0	0	2318	10478	0	2303	0	0	8017	0	0	168	0	663	0	146	0	0	0	0	0	0	0	0	0	0	0	841	0	1700	0	0	0	0	0
3488	3195	0	0	0	132	0	3509	747	0	0	0	0	1027	0	0	0	2279	10609	0	2174	0	0	8086	0	0	173	0	718	0	112	0	0	0	0	0	0	0	0	0	0	0	805	0	1606	0	0	0	0	0
3552	3167	0	0	0	39	0	3496	768	0	0	0	0	1043	0	0	0	2239	10740	0	2046	0	0	8156	0	0	177	0	774	0	79	0	0	0	0	0	0	0	0	0	0	0	769	0	1513	0	0	0	0	0
3615	3138	0	0	0	0	0	3483	790	0	0	0	0	1059	0	0	0	2200	10871	0	1917	0	0	8226	0	0	181	0	829	0	46	0	0	0	0	0	0	0	0	0	0	0	734	0	1420	0	0	0	0	0
3679	3110	0	0	0	0	0	3469	812	0	0	0	0	1075	0	0	0	2161	11002	0	1788	0	0	8296	0	0	185	0	884	0	12	0	0	0	0	0	0	0	0	0	0	0	698	0	1326	0	0	0	0	0
3743	3081	0	0	0	0	0	3456	834	0	0	0	0	1091	0	0	0	2121	11133	0	1659	0	0	8366	0	0	189	0	939	0	0	0	0	0	0	0	0	0	0	0	0	0	662	0	1233	0	0	0	0	0
3806	3053	0	0	0	0	0	3443	856	0	0	0	0	1107	0	0	0	2082	11264	0	1531	0	0	8435	0	0	193	0	995	0	0	0	0	0	0	0	0	0	0	0	0	0	627	0	1140	0	0	0	0	0
3870	3024	0	0	0	0	0	3429	878	0	0	0	0	1123	0	0	0	2042	11395	0	1402	0	0	8505	0	0	197	0	1050	0	0	0	0	0	0	0	0	0	0	0	0	0	591	0	1046	0	0	0	0	0
3934	2996	0	0	0	0	0	3416	900	0	0	0	0	1139	0	0	0	2003	11526	0	1273	0	0	8575	0	0	201	0	1105	0	0	0	0	0	0	0	0	0	0	0	0	0	556	0	953	0	0	0	0	0
3997	2967	0	0	0	0	0	3403	922	0	0	0	0	1155	0	0	0	1964	11657	0	1145	0	0	8645	0	0	206	0	1160	0	0	0	0	0	0	0	0	0	0	0	0	0	520	0	860	0	0	0	0	0
4061	2939	0	0	0	0	0	3390	944	0	0	0	0	1171	0	0	0	1924	11789	0	1016	0	0	8714	0	0	210	0	1216	0	0	0	0	0	0	0	0	0	0	0	0	0	484	0	766	0	0	0	0	0
4125	2910	0	0	0	0	0	3376	966	0	0	0	0	1187	0	0	0	1885	11920	0	887	0	0	8784	0	0	214	0	1271	0	0	0	0	0	0	0	0	0	0	0	0	0	449	0	673	0	0	0	0	0
4188	2882	0	0	0	0	0	3363	988	0	0	0	0	1203	0	0	0	1846	12051	0	759	0	0	8854	0	0	218	0	1326	0	0	0	0	0	0	0	0	0	0	0	0	0	413	0	579	0	0	0	0	0
4252	2853	0	0	0	0	0	3350	1009	0	0	0	0	1219	0	0	0	1806	12182	0	630	0	0	8924	0	0	222	0	1381	0	0	0	0	36	0	0	0	0	0	0	0	0	377	0	486	0	0	0	0	0
4316	2825	0	0	0	0	0	3337	1031	0	0	0	0	1235	0	0	0	1767	12313	0	501	0	0	8994	0	0	226	0	1437	0	0	0	0	77	0	0	17	0	0	0	0	0	342	0	393	0	0	0	0	0
4379	2796	0	0	0	0	0	3323	1053	0	0	0	0	1251	0	0	0	1727	12444	0	372	0	0	9063	0	0	230	0	1492	0	0	0	0	118	0	0	68	0	0	0	0	0	306	0	299	0	0	0	0	0
4443	2767	0	0	0	0	0	3310	1075	0	0	0	0	1267	0	0	0	1688	12575	0	244	0	0	9133	0	0	234	0	1547	0	0	0	0	159	0	0	120	0	0	0	0	0	270	0	206	0	0	0	0	0
4507	2739	0	0	0	0	0	3297	1097	0	0	0	0	1283	0	0	0	1649	12706	0	115	0	0	9203	0	0	239	0	1602	0	0	0	0	200	0	0	171	0	0	0	0	0	235	0	113	0	0	0	0	0
4570	2710	0	0	0	0	0	3284	1119	0	0	0	0	1299	0	0	0	1609	12837	0	0	0	0	9273	0	0	243	0	1657	0	0	0	0	241	0	0	223	0	0	0	0	0	199	0	19	0	0	0	0	0
4634	2682	0	0	0	0	0	3270	1141	0	0	0	0	1314	0	0	0	1570	12968	0	0	0	0	9342	0	0	247	0	1713	0	0	0	0	281	0	7	274	0	0	0	0	0	163	0	0	0	0	0	0	0
4698	2653	0	0	0	0	0	3257	1163	0	0	0	0	1330	0	0	0	1530	13099	0	0	0	0	9412	0	0	251	0	1768	0	0	0	0	322	0	58	326	0	0	0	0	0	128	0	0	0	0	0	0	0
4761	2625	0	0	0	0	0	3244	1185	0	0	0	0	1346	0	0	0	1491	13230	0	0	0	0	9482	0	0	255	0	1823	0	0	0	0	363	0	110	377	0	0	0	0	0	92	0	0	0	0	0	0	0
4825	2596	0	0	0	0	0	3231	1207	0	0	0	0	1362	0	0	0	1452	13361	0	0	0	0	9552	0	0	259	0	1878	0	0	0	0	404	0	161	429	0	0	0	0	0	56	0	0	0	0	0	0	0
4889	2568	0	0	0	0	0	3217	1228	0	0	28	0	1378	0	0	0	1412	13492	0	0	0	0	9622	0	0	263	0	1934	0	0	0	0	445	0	213	480	0	0	0	0	0	21	0	0	0	0	0	0	0
4952	2539	0	0	0	0	0	3204	1250	0	0	76	0	1394	0	0	0	1373	13624	0	0	0	0	9691	0	0	267	0	1989	0	0	0	0	485	0	264	531	0	0	0	0	0	0	0	0	0	0	0	0	0
5016	2511	0	0	0	0	0	3191	1272	0	0	123	0	1410	0	0	0	1334	13755	0	0	0	0	9761	0	0	272	0	2044	0	0	0	83	526	0	315	583	0	0	0	0	0	0	0	0	0	0	0	0	0
5080	2482	0	0	0	0	0	3178	1294	0	0	170	0	1426	0	0	0	1294	13886	0	0	0	0	9831	0	0	276	0	2099	0	0	0	248	567	0	367	634	0	0	0	0	0	0	0	0	0	0	0	0	0
5143	2454	0	0	0	0	0	3164	1316	0	0	218	0	1442	0	0	0	1255	14017	0	0	0	0	9901	0	0	280	0	2155	0	0	42	412	608	0	418	686	0	0	0	0	0	0	0	0	0	0	0	0	0
5207	2425	0	0	0	0	0	3151	1338	0	0	265	0	1458	0	0	0	1215	14148	0	0	0	0	9970	0	0	284	0	2210	0	0	204	577	649	0	470	737	0	0	0	0	0	0	0	0	0	0	0	0	0
5271	2397	0	0	0	0	0	3138	1360	0	0	313	0	1474	0	0	0	1176	14279	0	0	0	0	10040	0	0	288	0	2265	0	0	366	741	690	0	521	789	0	0	0	0	0	0	0	0	0	0	0	0	0
5334	2368	0	0	0	0	0	3125	1382	0	0	360	0	1490	0	0	0	1137	14410	0	0	0	0	10110	0	0	292	0	2320	0	0	528	906	730	0	573	840	0	0	0	0	0	0	0	0	0	0	0	0	0
5398	2340	0	8	0	0	0	3111	1404	0	0	407	0	1506	0	0	0	1097	14541	0	0	0	0	10180	0	0	296	0	2376	0	0	691	1070	771	0	624	892	0	0	0	0	0	0	0	0	0	0	0	0	0
5462	2311	0	29	0	0	0	3098	1426	0	0	455	0	1522	0	0	0	1058	14672	0	0	0	0	10250	0	0	301	0	2431	0	0	853	1235	812	0	675	943	0	0	0	0	0	0	0	0	0	0	0	0	0
5525	2283	0	50	0	0	0	3085	1448	0	0	502	0	1538	0	0	0	1018	14803	0	0	0	0	10319	0	0	305	0	2486	0	0	1015	1399	853	0	727	995	0	0	0	0	0	0	0	0	0	0	0	0	0
5589	2254	0	71	0	0	0	3072	1469	0	0	549	0	1554	0	0	0	979	14934	0	0	0	0	10389	0	0	309	0	2541	0	0	1177	1564	894	0	778	1046	0	0	0	0	0	0	0	0	0	0	0	0	0
5653	2225	0	93	0	0	0	3058	1491	0	0	597	0	1570	0	0	0	940	15065	0	0	0	0	10459	0	0	313	0	2597	0	0	1339	1728	934	0	830	1097	0	0	39	0	0	0	0	0	0	0	0	0	0
5716	2197	0	114	0	0	0	3045	1513	0	0	644	0	1586	0	0	0	900	15196	0	0	0	0	10529	0	0	317	0	2652	0	0	1502	1892	975	0	881	1149	0	0	103	0	0	0	0	0	0	0	0	0	0
5780	2168	0	135	0	0	0	3032	1535	0	0	691	0	1602	0	0	0	861	15327	0	0	0	0	10599	0	0	321	0	2707	0	0	1664	2057	1016	0	933	1200	0	0	168	0	0	0	0	0	0	0	0	0	0
5844	2140	0	156	0	0	0	3019	1557	0	0	739	0	1618	0	0	0	822	15459	0	0	0	0	10668	0	0	325	0	2762	0	0	1826	2221	1057	0	984	1252	0	0	232	0	0	0	0	0	0	0	0	0	0
5907	2111	0	177	0	0	0	3005	1579	0	0	786	0	1634	0	0	0	782	15590	0	0	0	0	10738	0	0	329	0	2817	0	0	1988	2386	1098	0	1035	1303	0	0	296	0	0	0	0	0	0	0	0	0	0
5971	2083	0	199	0	0	0	2992	1601	0	0	834	0	1650	0	0	0	743	15721	0	0	0	0	10808	0	0	334	0	2873	0	0	2151	2550	1138	0	1087	1355	0	0	360	0	0	0	0	0	0	0	0	0	0
6035	2054	0	220	0	0	0	2979	1623	0	0	881	0	1666	0	0	0	703	15852	0	0	0	0	10878	0	0	338	0	2928	0	0	2313	2715	1179	0	1138	1406	0	0	424	0	0	0	0	0	0	0	0	0	0
6098	2026	0	241	0	0	0	2966	1645	0	0	928	0	1682	0	0	0	664	15983	0	0	0	0	10947	0	0	342	0	2983	0	0	2475	2879	1220	0	1190	1458	0	0	488	0	0	0	0	0	0	0	0	0	0
6162	1997	0	262	0	0	0	2952	1667	0	0	976	0	1697	0	0	0	625	16114	0	0	0	0	11017	0	0	346	0	3038	0	0	2637	3044	1261	0	1241	1509	0	0	552	0	0	0	0	0	0	0	0	0	0
6226	1969	0	284	0	0	0	2939	1688	0	0	1023	0	1713	0	0	0	585	16245	0	0	0	0	11087	0	0	350	0	3094	0	0	2800	3208	1302	0	1293	1560	0	0	617	0	0	0	0	0	0	0	0	0	0
6289	1940	0	305	0	0	0	2926	1710	0	0	1070	0	1729	0	0	0	546	16376	0	0	0	0	11157	0	0	354	0	3149	0	0	2962	3372	1343	0	1344	1612	0	0	681	0	0	0	0	0	0	0	0	0	0
6353	1912	0	326	0	0	0	2913	1732	0	0	1118	0	1745	0	0	0	507	16507	0	0	0	0	11227	0	0	358	0	3204	0	0	3124	3537	1383	0	1396	1663	0	0	745	0	0	0	0	0	0	0	0	0	0
6417	1883	0	347	0	0	0	2899	1754	0	0	1165	0	1761	0	0	0	467	16638	0	0	0	0	11296	0	0	362	0	3259	0	0	3286	3701	1424	0	1447	1715	0	0	809	0	0	0	0	0	0	0	0	0	0
6480	1855	0	369	0	0	0	2886	1776	0	0	1212	0	1777	0	0	0	428	16769	0	0	0	0	11366	0	0	367	0	3315	0	0	3448	3866	1465	0	1498	1766	0	0	873	0	0	0	0	0	0	0	0	0	0
6544	1826	0	390	0	0	0	2873	1798	0	0	1260	0	1793	0	0	0	388	16900	0	0	0	0	11436	0	0	371	0	3370	0	0	3611	4030	1506	0	1550	1818	0	0	937	0	0	0	0	0	0	0	0	0	0
6608	1798	0	411	0	0	0	2860	1820	0	0	1307	0	1809	0	0	0	349	17031	0	0	0	0	11506	0	0	375	0	3425	0	0	3773	4195	1547	0	1601	1869	0	0	1001	0	0	0	0	0	0	0	0	0	0
6671	1769	0	432	0	0	0	2846	1842	0	0	1354	0	1825	0	0	0	310	17163	0	0	0	0	11575	0	0	379	0	3480	0	0	3935	4359	1587	0	1653	1921	0	0	1065	0	0	0	0	0	0	0	0	0	0
6722	1735	0	448	0	0	0	2833	1845	0	0	1397	0	1841	0	0	0	267	17277	0	0	0	0	11627	0	0	383	0	3536	0	0	4097	4514	1624	0	1704	1966	0	0	1130	0	0	0	0	0	0	0	0	0	0
6653	1654	0	414	0	0	0	2820	1677	0	0	1399	0	1857	0	0	0	196	17237	0	0	0	0	11514	0	0	387	0	3591	0	0	4260	4586	1624	0	1756	1961	0	0	1194	0	0	0	0	0	0	0	0	0	0
6557	1563	0	370	0	0	0	2807	1472	0	0	1391	0	1873	0	0	0	119	17163	0	0	0	0	11363	0	0	391	0	3646	0	0	4422	4639	1615	0	1807	1943	0	0	1258	0	0	0	0	0	0	0	0	0	0
6462	1471	0	325	0	0	0	2793	1267	0	0	1383	0	1889	0	0	0	41	17090	0	0	0	0	11213	0	0	395	0	3701	0	0	4584	4692	1607	0	1858	1926	0	0	1322	0	0	0	0	0	0	0	0	0	0
6366	1380	0	280	0	0	0	2780	1061	0	0	1376	0	1905	0	0	0	0	17016	0	0	0	0	11063	0	0	400	0	3757	0	0	4746	4745	1598	0	1910	1909	0	0	1386	0	0	0	0	0	0	0	0	0	0
6270	1288	0	236	0	0	0	2767	856	0	0	1368	0	1921	0	0	0	0	16942	0	0	0	0	10913	0	0	404	0	3812	0	0	4908	4798	1590	0	1961	1891	0	0	1450	0	0	0	0	0	0	0	0	0	0
6175	1197	0	191	0	0	0	2754	650	0	0	1360	0	1937	0	0	0	0	16869	0	0	0	0	10763	0	0	408	0	3867	0	0	5071	4851	1581	0	2013	1874	0	0	1514	0	0	0	0	0	0	0	0	0	0
6079	1105	0	146	0	0	0	2740	445	0	0	1352	0	1953	0	0	0	0	16795	0	0	0	0	10612	0	0	412	0	3922	0	0	5233	4904	1573	0	2064	1857	0	0	1579	0	0	0	0	0	0	0	0	0	0
5983	1014	0	102	0	0	0	2727	239	0	0	1345	0	1969	0	0	0	0	16721	0	0	0	0	10462	0	0	416	0	3978	0	0	5395	4957	1564	0	2116	1840	0	0	1643	0	0	0	0	0	0	0	0	0	0
5888	922	0	57	0	0	16	2714	34	0	0	1337	0	1985	0	0	0	0	16647	0	0	0	0	10312	0	0	420	0	4033	0	0	5557	5010	1556	0	2167	1822	0	0	1707	0	0	0	0	0	0	0	0	0	0
5792	831	0	12	0	0	39	2701	0	0	0	1329	0	2001	0	0	0	0	16574	0	0	0	0	10162	0	0	424	0	4088	0	0	5720	5062	1547	0	2218	1805	0	0	1771	0	0	0	0	0	0	0	0	0	0
5697	739	0	0	0	0	62	2687	0	0	0	1322	0	2017	0	0	0	0	16500	0	0	0	0	10012	0	0	429	0	4143	0	0	5882	5115	1539	0	2270	1788	0	0	1835	0	0	0	0	0	0	0	0	0	0
5601	647	0	0	0	0	85	2674	0	0	0	1314	0	2033	0	0	0	0	16426	0	0	0	0	9861	0	0	433	0	4198	0	0	6044	5168	1530	0	2321	1770	0	0	1899	0	0	0	0	0	0	0	0	0	0
5505	556	0	0	0	0	108	2661	0	0	0	1306	0	2049	0	0	0	0	16353	0	0	0	0	9711	0	0	437	0	4254	0	0	6206	5221	1522	0	2373	1753	0	0	1963	0	0	0	0	0	62	0	0	0	0
5410	464	0	0	0	0	131	2648	0	0	0	1298	0	2065	0	0	0	0	16279	0	0	0	0	9561	0	0	441	0	4309	0	0	6368	5274	1513	0	2424	1736	0	0	2028	0	0	0	0	0	131	0	0	0	0
5314	373	0	0	0	0	154	2634	0	0	0	1291	0	2080	0	0	0	0	16205	0	0	0	0	9411	0	0	445	0	4364	0	0	6531	5327	1504	0	2476	1718	0	0	2092	0	0	0	0	0	200	0	0	0	0
5218	281	0	0	0	0	178	2621	0	0	0	1283	0	2096	0	0	0	0	16131	0	0	0	0	9261	0	0	449	0	4419	0	0	6693	5380	1496	0	2527	1701	0	0	2156	0	0	0	0	0	269	0	0	0	0
5123	190	0	0	0	0	201	2608	0	0	0	1275	0	2112	0	0	0	0	16058	0	0	0	0	9111	0	0	453	0	4475	0	0	6855	5433	1487	0	2578	1684	0	0	2220	0	0	0	0	0	338	0	0	0	0
5027	98	0	0	0	0	203	2595	0	0	0	1268	0	2128	0	0	0	0	15984	0	0	0	0	8960	0	0	457	0	4530	0	0	6923	5486	1479	0	2630	1667	0	0	2284	0	0	0	0	0	373	0	0	0	0
4932	7	0	0	0	0	190	2581	0	0	0	1260	0	2144	0	0	0	0	15910	0	0	0	0	8810	0	0	462	0	4585	0	0	6920	5539	1470	0	2681	1649	0	0	2348	0	0	0	0	0	381	0	0	0	0
4836	0	0	0	0	0	176	2568	0	0	0	1252	0	2160	0	0	0	0	15837	0	0	0	0	8660	0	0	466	0	4640	0	0	6912	5592	1462	0	2733	1632	0	0	2412	0	0	0	0	0	388	5	0	0	0
4740	0	0	0	0	0	162	2555	0	0	0	1244	0	2176	0	0	0	0	15763	0	0	0	0	8510	0	0	470	0	4696	0	0	6905	5645	1453	0	2784	1615	0	0	2476	0	0	0	0	0	395	115	0	0	0
4645	0	0	0	0	0	148	2542	0	0	0	1237	0	2192	0	0	0	0	15689	0	0	0	0	8360	0	0	474	0	4751	0	0	6897	5698	1445	0	2836	1597	0	0	2541	0	0	0	0	0	402	226	0	0	0
4549	0	0	0	0	0	134	2528	0	0	0	1229	0	2208	0	0	0	0	15616	0	0	0	0	8209	0	0	478	0	4806	0	0	6889	5751	1436	0	2887	1580	0	0	2605	0	0	0	0	0	409	336	0	0	0
4454	0	0	0	0	0	120	2515	0	0	0	1221	0	2224	0	0	0	0	15542	0	0	0	0	8059	0	0	482	0	4861	0	0	6882	5804	1428	0	2938	1563	0	0	2669	0	0	0	0	0	416	446	0	0	0
4358	0	0	0	0	0	106	2502	0	0	0	1214	0	2240	0	0	0	0	15468	0	0	0	0	7909	0	0	486	0	4917	0	0	6874	5857	1419	0	2990	1546	0	0	2733	0	0	0	0	0	423	557	0	0	0
4262	0	0	0	0	0	92	2484	0	0	0	1206	0	2234	0	0	0	0	15394	0	0	0	0	7759	0	0	490	0	4972	0	0	6867	5910	1411	0	3041	1528	0	0	2751	0	0	0	0	0	430	667	0	0	0
4167	0	0	0	0	0	79	2449	0	0	0	1198	0	2156	0	0	0	0	15321	0	0	0	0	7609	0	0	495	0	5027	0	0	6859	5963	1402	0	3093	1511	0	0	2620	0	0	0	0	0	437	778	0	0	0
4071	0	0	0	0	0	65	2412	0	0	0	1190	0	2066	0	0	0	0	15247	0	0	0	0	7458	0	0	499	0	5082	0	0	6851	6015	1394	0	3144	1494	0	0	2464	0	0	0	0	0	444	888	0	0	0
3975	0	0	0	0	0	51	2374	0	0	0	1183	0	1976	0	0	0	0	15173	0	0	0	0	7308	0	0	503	0	5138	0	0	6844	6068	1385	0	3196	1476	0	0	2308	0	0	0	0	0	451	998	0	0	0
3880	0	0	0	0	0	37	2337	0	0	0	1175	0	1885	0	0	0	0	15100	0	0	0	0	7158	0	0	507	0	5193	0	0	6836	6121	1376	0	3247	1459	0	0	2151	0	0	0	0	0	458	1109	0	0	0
3784	0	0	0	0	0	23	2299	0	0	0	1167	0	1795	0	0	0	0	15026	0	0	0	0	7008	0	0	511	0	5248	0	0	6829	6174	1368	0	3299	1442	0	0	1995	0	0	0	0	0	465	1219	0	0	0
3689	0	0	0	0	0	9	2262	0	0	0	1160	0	1705	0	0	0	0	14952	0	0	0	0	6858	0	0	515	0	5303	0	0	6821	6227	1359	0	3350	1425	0	0	1839	0	0	0	0	0	472	1329	0	0	0
3593	0	0	0	0	0	0	2225	0	0	0	1152	0	1615	0	0	0	0	14879	0	0	0	0	6708	0	0	519	0	5358	0	0	6814	6280	1351	0	3401	1407	0	0	1682	0	0	0	0	0	479	1440	0	0	0
3497	0	0	0	0	0	0	2187	0	0	0	1144	0	1525	0	0	0	0	14805	0	0	0	0	6557	0	0	523	0	5414	0	0	6806	6333	1342	0	3453	1390	0	0	1526	0	0	0	0	0	486	1550	0	0	0
3402	0	0	0	0	0	0	2150	0	0	0	1136	0	1435	0	0	0	0	14731	0	0	0	0	6407	0	0	503	0	5409	0	0	6798	6386	1334	0	3444	1373	0	0	1370	0	0	0	0	0	493	1661	0	0	0
3306	0	0	0	0	0	0	2112	0	0	0	1129	0	1344	0	0	0	0	14657	0	0	0	0	6257	0	0	480	0	5399	0	0	6791	6439	1325	0	3429	1355	0	0	1214	0	0	0	0	0	500	1771	0	0	0
3210	0	0	0	0	0	0	2075	0	0	0	1121	0	1254	0	0	0	0	14584	0	0	0	0	6107	0	0	458	0	5388	0	0	6783	6492	1317	0	3414	1338	0	0	1057	0	0	0	0	0	507	1881	0	0	0
3115	0	0	0	0	0	0	2038	0	0	0	1113	0	1164	0	0	0	0	14510	0	0	0	0	5957	0	0	435	0	5377	0	0	6776	6545	1308	0	3399	1321	0	0	901	0	0	0	0	0	514	1992	0	0	0
3019	0	0	0	0	0	0	2000	0	0	0	1106	0	1074	0	0	0	0	14436	0	0	0	0	5806	0	0	412	0	5366	0	0	6768	6598	1300	0	3384	1303	0	0	745	0	0	0	0	0	521	2102	0	0	0
2924	0	0	0	0	0	0	1963	0	0	0	1098	0	984	0	0	0	0	14363	0	0	0	0	5656	0	0	389	0	5355	0	0	6760	6651	1291	0	3369	1286	0	0	589	0	0	0	0	0	528	2213	0	0	0
2828	0	0	0	0	0	0	1926	0	0	0	1090	0	894	0	0	0	0	14289	0	0	0	0	5506	0	0	366	0	5345	0	0	6753	6704	1283	0	3354	1269	0	0	432	0	0	0	0	0	535	2323	0	0	0
2732	0	0	0	0	0	0	1888	0	0	0	1082	0	803	0	0	0	0	14215	0	0	0	0	5356	0	0	343	0	5334	0	0	6745	6757	1274	0	3338	1252	0	0	276	0	0	0	0	0	542	2433	0	0	0
2637	0	0	0	0	0	0	1851	0	0	0	1075	0	713	0	0	0	0	14141	0	0	0	0	5206	0	0	320	0	5323	0	0	6738	6810	1266	0	3323	1234	0	0	120	0	0	0	0	0	548	2544	0	0	0
2541	0	0	0	0	0	0	1813	0	0	0	1067	0	623	0	0	0	0	14068	0	0	0	0	5055	0	0	297	0	5312	0	0	6730	6863	1257	0	3308	1217	0	0	0	0	0	0	0	0	555	2654	0	0	0
2445	0	0	0	0	0	0	1776	0	0	0	1059	0	533	0	0	0	0	13994	0	0	0	0	4905	0	0	275	0	5301	0	0	6723	6916	1249	0	3293	1200	0	0	0	0	0	0	0	0	562	2764	0	0	0
2350	0	0	0	0	0	0	1739	0	0	0	1052	0	443	0	0	0	0	13920	0	0	0	0	4755	0	0	252	0	5291	0	0	6715	6969	1240	0	3278	1182	0	0	0	0	0	0	0	0	569	2875	0	0	0
2254	0	0	0	0	0	0	1701	0	0	0	1044	0	353	0	0	0	0	13847	0	0	0	0	4605	0	0	229	0	5280	0	0	6707	7021	1231	0	3263	1165	0	0	0	0	0	0	0	0	576	2985	0	0	0
2159	0	0	0	0	0	0	1664	0	0	0	1036	0	262	0	0	0	0	13773	0	0	0	0	4455	0	0	206	0	5269	0	0	6700	7074	1223	0	3248	1148	0	0	0	0	0	0	0	0	583	3096	0	0	0
2063	0	0	0	0	0	0	1627	0	0	0	1028	0	172	0	0	0	0	13699	0	0	0	0	4305	0	0	183	0	5258	0	0	6692	7127	1214	0	3233	1131	0	0	0	0	0	0	0	0	590	3206	0	0	0
1967	0	0	0	0	0	0	1589	0	0	0	1021	0	82	0	0	0	0	13626	0	0	0	0	4154	0	0	160	0	5247	0	0	6685	7180	1206	0	3218	1113	0	0	0	0	0	0	0	0	597	3316	0	0	0
1872	0	0	0	0	0	0	1552	0	0	0	1013	0	0	0	0	0	0	13552	0	0	0	0	4004	0	0	137	0	5237	0	0	6677	7233	1197	0	3202	1096	0	0	0	0	0	0	0	0	604	3427	0	0	0
1776	0	0	0	0	0	0	1514	0	0	0	1005	0	0	0	0	0	0	13478	0	0	0	0	3854	0	0	114	0	5226	0	0	6670	7286	1189	0	3187	1079	0	0	0	0	0	0	0	0	611	3537	0	0	0
1681	0	0	0	0	0	0	1477	0	0	0	998	0	0	0	0	0	0	13404	0	0	0	0	3704	0	0	91	0	5215	0	0	6662	7339	1180	0	3172	1061	0	0	0	0	0	0	0	0	618	3647	0	0	0
1585	0	0	0	0	0	0	1440	0	0	0	990	0	0	0	0	0	0	13331	0	0	0	0	3554	0	0	69	0	5204	0	0	6654	7392	1172	0	3157	1044	0	0	0	0	0	0	0	0	625	3758	0	0	0
1489	0	0	0	0	0	0	1402	0	0	0	982	0	0	0	0	0	0	13257	0	0	0	0	3403	0	0	46	0	5193	0	0	6647	7445	1163	0	3142	1027	0	0	0	0	0	0	0	0	632	3868	0	0	0
1394	0	0	0	0	0	0	1365	0	0	0	974	0	0	0	0	0	0	13183	0	0	0	0	3253	0	0	23	0	5183	0	0	6639	7498	1155	0	3127	1010	0	0	0	0	0	0	0	0	639	3979	0	0	0
1298	0	0	0	0	0	0	1327	0	0	0	967	0	0	0	0	0	0	13110	0	0	0	0	3103	0	0	0	0	5172	0	0	6632	7551	1146	0	3112	992	0	0	0	0	0	0	0	0	646	4089	0	0	0
1202	0	0	0	0	0	0	1290	0	0	0	959	0	0	0	0	0	0	13036	0	0	0	0	2953	0	0	0	0	5161	0	0	6624	7604	1138	0	3097	975	0	0	0	0	0	8	0	0	653	4199	0	0	0
1107	0	0	0	0	0	0	1253	0	0	0	951	0	0	0	0	0	0	12962	0	0	0	0	2803	0	0	0	0	5150	0	0	6616	7657	1129	0	3082	958	0	0	0	0	0	35	0	0	660	4310	0	0	0
1011	0	0	0	0	0	0	1215	0	0	0	944	0	0	0	0	0	0	12888	0	0	0	0	2652	0	0	0	0	5139	0	0	6609	7710	1121	0	3066	940	0	0	0	0	0	62	0	0	667	4420	0	0	0
916	0	0	0	0	0	0	1178	0	0	0	936	0	0	0	0	0	0	12815	0	0	0	0	2502	0	0	0	0	5129	0	0	6601	7763	1112	0	3051	923	0	0	0	0	0	89	0	0	674	4530	0	0	0
820	0	0	0	0	0	0	1141	0	0	0	928	0	0	0	0	0	0	12741	0	0	0	0	2352	0	0	0	0	5118	0	0	6594	7816	1104	0	3036	906	0	0	0	0	0	116	0	0	681	4641	0	0	0
724	0	0	0	0	0	0	1103	0	0	0	920	0	0	0	0	0	0	12667	0	0	0	0	2202	0	0	0	0	5107	0	0	6586	7869	1095	0	3021	888	0	0	0	0	0	144	0	0	688	4751	0	0	0
629	0	0	0	0	0	0	1066	0	0	0	913	0	0	0	0	0	0	12594	0	0	0	0	2052	0	0	0	0	5096	0	0	6579	7922	1086	0	3006	871	0	0	0	0	0	171	0	0	695	4862	0	0	0
533	0	0	0	0	0	0	1028	0	0	0	905	0	0	0	0	0	0	12520	0	0	0	0	1901	0	0	0	0	5085	0	0	6571	7974	1078	0	2991	854	0	0	0	0	0	198	0	0	702	4972	0	0	0
437	0	0	0	0	0	0	991	0	0	0	897	0	0	0	0	0	0	12446	0	0	0	0	1751	0	0	0	0	5074	0	0	6563	8027	1069	0	2976	837	0	0	0	0	0	225	0	0	709	5082	0	0	0
342	0	0	0	2	0	0	954	0	0	0	890	0	0	0	0	0	0	12373	0	0	0	0	1601	0	0	0	0	5064	0	0	6556	8080	1061	0	2961	819	0	0	0	0	0	253	0	0	716	5193	0	0	0
246	0	0	0	115	0	0	916	0	0	0	882	0	0	0	0	0	0	12299	0	0	0	0	1451	0	0	0	0	5053	0	0	6548	8133	1052	0	2945	802	0	0	0	0	0	280	0	0	723	5303	0	0	0
151	0	0	0	227	0	0	879	0	0	0	874	0	0	0	0	0	0	12225	0	0	0	0	1301	0	0	0	0	5042	0	0	6541	8186	1044	0	2930	785	0	3	0	0	0	307	0	0	730	5413	0	0	0
55	0	0	0	340	0	0	842	0	0	0	866	0	0	0	0	0	0	12151	0	0	0	0	1151	0	0	0	0	5031	0	0	6533	8239	1035	0	2915	767	0	29	0	0	0	334	0	0	737	5524	0	0	0
0	0	0	0	452	0	0	804	0	0	0	859	0	0	0	0	0	0	12078	0	0	0	0	1000	0	0	0	0	5020	0	0	6525	8292	1027	0	2900	750	0	54	0	0	0	361	0	0	744	5634	0	0	0
0	0	0	0	565	0	0	767	0	0	0	851	0	0	0	0	0	0	12004	0	0	0	0	850	0	0	0	0	5010	0	0	6518	8345	1018	0	2885	733	0	79	0	0	0	389	0	0	750	5745	0	0	0
0	0	0	0	677	0	0	729	0	0	0	843	0	0	0	0	0	0	11930	0	0	0	0	700	0	0	0	0	4999	0	0	6510	8398	1010	0	2870	716	0	105	0	0	0	416	0	0	757	5855	0	0	0
0	0	0	0	790	0	0	692	0	0	0	836	0	0	0	0	0	0	11857	0	0	0	0	550	0	0	0	0	4988	0	0	6503	8451	1001	0	2855	698	0	130	0	0	0	443	0	0	764	5965	0	0	0
0	0	0	0	903	0	0	655	0	0	0	828	0	0	0	0	0	0	11783	0	0	0	0	400	0	0	0	0	4977	0	0	6495	8504	993	0	2840	681	0	156	0	0	0	470	0	0	771	6076	0	0	0
0	0	0	0	1015	0	0	617	0	0	0	820	0	0	0	0	0	0	11709	0	0	0	0	249	248	0	0	0	4966	0	0	6488	8557	984	0	2825	664	0	181	0	0	0	498	0	0	778	6186	0	0	0
0	0	0	0	1128	0	0	580	0	0	0	812	0	0	0	0	0	0	11635	0	0	0	0	99	543	0	0	0	4956	0	0	6480	8610	976	0	2809	646	0	206	0	0	0	525	0	0	785	6296	0	0	0
0	0	0	0	1240	0	0	542	0	0	0	805	0	0	0	0	0	0	11562	0	0	0	0	0	839	0	0	0	4945	0	0	6472	8663	967	0	2794	629	0	232	0	0	0	552	0	0	792	6407	0	0	0
0	0	0	0	1353	0	0	505	0	0	0	797	0	0	0	0	0	0	11488	0	0	0	0	0	1134	0	0	0	4934	0	0	6465	8716	958	0	2779	612	0	257	0	0	0	579	0	0	799	6517	0	0	0
0	0	0	0	1465	0	0	468	0	0	0	789	0	0	0	0	0	0	11414	0	0	0	0	0	1429	0	0	0	4923	0	0	6457	8769	950	0	2764	595	0	283	0	0	0	606	0	0	806	6628	0	0	0
0	0	0	0	1578	0	0	430	0	0	0	782	0	0	0	0	0	0	11341	0	25	0	0	0	1724	0	0	0	4912	0	0	6450	8822	941	0	2749	577	0	308	0	0	0	634	0	0	813	6738	0	0	0
0	0	0	0	1690	0	0	393	0	0	0	774	0	0	0	0	0	0	11267	0	130	0	0	0	2020	0	0	0	4902	0	0	6442	8875	933	0	2734	560	0	333	0	0	0	661	0	0	820	6848	0	0	0
0	0	0	0	1803	0	0	356	0	0	13	766	0	0	0	0	0	0	11193	0	235	0	0	0	2315	0	0	0	4891	0	0	6434	8927	924	0	2719	543	0	359	0	0	0	688	0	0	827	6959	0	0	0
0	0	0	0	1915	0	0	318	0	0	106	758	0	0	0	0	0	0	11120	0	340	0	0	0	2610	0	0	0	4880	0	0	6427	8980	916	0	2704	525	0	384	0	0	0	715	0	0	834	7069	0	0	0
0	0	0	0	2028	0	0	281	0	0	199	751	0	0	0	0	0	0	11046	0	445	0	0	0	2905	0	0	0	4869	0	0	6419	9033	907	0	2689	508	0	410	0	0	0	743	0	0	841	7179	0	0	0
0	0	0	0	2140	0	0	243	0	0	292	743	0	0	0	0	0	0	10972	0	550	0	0	0	3201	0	0	0	4858	0	0	6412	9086	899	0	2673	491	0	435	0	0	0	770	0	0	848	7290	0	0	0
0	0	0	0	2253	0	0	206	0	0	386	735	0	0	0	0	0	0	10898	0	654	0	0	0	3496	0	0	0	4848	0	0	6404	9139	890	0	2658	474	0	460	0	0	0	797	0	0	855	7400	0	0	0
0	0	0	0	2365	0	0	169	0	0	479	728	0	0	0	0	0	0	10825	0	759	0	0	0	3791	0	0	0	4837	0	0	6397	9192	882	0	2643	456	0	486	0	0	0	824	0	0	862	7511	0	0	0
0	0	0	0	2478	0	0	131	0	0	572	720	0	0	0	0	0	0	10751	0	864	0	0	0	4086	0	0	0	4826	0	0	6389	9245	873	0	2628	439	0	511	0	0	0	851	0	0	869	7621	0	0	0
0	0	0	0	2590	0	0	94	0	0	665	712	0	0	0	0	0	0	10677	0	969	0	0	0	4382	0	0	0	4815	0	0	6381	9298	865	0	2613	422	0	537	0	0	0	879	0	0	876	7731	0	0	0
0	0	0	0	2703	0	0	56	0	0	759	704	0	0	0	0	0	0	10604	0	1074	0	0	0	4677	0	0	0	4804	0	0	6374	9351	856	0	2598	404	0	562	0	0	0	906	0	0	883	7842	0	0	0
0	0	0	0	2815	0	0	19	0	0	852	697	0	0	0	0	0	0	10530	0	1179	0	0	0	4972	0	0	0	4794	0	0	6366	9404	848	0	2583	387	0	587	0	0	0	933	0	0	890	7952	0	0	0
0	0	0	0	2928	0	0	0	0	0	945	689	0	0	0	0	0	0	10456	0	1284	0	0	0	5267	0	0	0	4783	0	0	6359	9457	839	0	2568	370	0	613	0	0	0	960	0	0	897	8062	0	0	0
0	0	0	0	3040	0	0	0	0	0	1039	681	0	0	0	0	0	0	10382	0	1389	0	0	0	5563	0	0	0	4772	0	0	6351	9510	831	0	2552	352	0	638	0	0	0	987	0	0	904	8173	0	0	0
0	0	0	0	3153	0	0	0	0	0	1132	674	0	0	0	0	0	0	10309	0	1493	0	0	0	5858	0	0	0	4761	0	0	6344	9563	822	0	2537	335	0	664	0	0	0	1015	0	0	911	8283	0	0	0
0	0	0	0	3265	0	0	0	0	0	1225	666	0	0	0	0	0	0	10235	0	1598	0	0	0	6153	10	0	0	4750	0	0	6336	9616	813	73	2522	318	0	689	0	0	0	1042	0	0	918	8394	0	0	0
0	0	0	0	3378	0	0	0	0	0	1318	658	0	0	0	0	0	0	10161	0	1703	0	0	0	6448	106	0	0	4739	0	0	6328	9669	805	161	2507	301	0	714	0	0	0	1069	0	0	925	8504	0	0	0
0	0	0	0	3490	0	0	0	0	1	1412	650	0	0	0	0	0	0	10088	0	1808	0	0	0	6744	201	0	0	4729	0	0	6321	9722	796	250	2492	283	0	740	0	0	0	1096	0	0	932	8614	0	0	0
0	0	0	0	3603	0	0	0	0	8	1505	643	0	0	0	0	0	0	10014	0	1913	0	0	0	7039	297	0	0	4718	0	0	6313	9775	788	339	2477	266	0	765	0	0	0	1124	0	0	939	8725	0	0	0
0	0	0	0	3715	0	0	0	0	14	1598	635	0	0	0	0	0	0	9940	65	2018	0	63	0	7334	393	0	0	4707	0	0	6306	9828	779	427	2462	249	0	791	0	0	0	1151	0	0	945	8835	0	0	0
0	0	0	0	3828	0	0	0	0	20	1691	627	0	0	0	0	0	0	9867	152	2123	0	129	0	7629	488	0	0	4696	0	0	6298	9881	771	516	2447	231	0	816	0	0	0	1178	0	0	952	8945	0	0	0
0	0	0	0	3941	0	0	0	0	27	1785	620	0	0	0	0	0	0	9793	238	2228	0	195	0	7925	584	0	0	4685	0	0	6290	9933	762	605	2432	214	0	841	0	0	0	1205	0	0	959	9056	0	0	0
0	0	0	0	4053	0	0	0	0	33	1878	612	0	0	0	0	0	0	9719	324	2332	0	260	0	8220	680	0	0	4675	0	0	6283	9986	754	693	2416	197	0	867	0	0	0	1232	0	0	966	9166	0	0	0
0	0	0	0	4166	0	0	0	0	39	1971	604	0	0	0	0	0	0	9645	410	2437	0	326	0	8515	775	0	0	4664	0	0	6275	10039	745	782	2401	180	0	892	0	0	0	1260	0	0	973	9277	0	0	0
0	0	0	0	4278	0	0	0	0	45	2064	596	0	0	0	0	0	0	9572	497	2542	0	392	0	8810	871	0	0	4653	0	0	6268	10092	737	871	2386	162	0	918	0	0	0	1287	0	0	980	9387	0	0	0
0	0	0	0	4391	0	0	0	0	52	2158	589	0	0	0	0	0	0	9498	583	2647	0	458	0	9106	966	0	0	4642	0	0	6260	10145	728	959	2371	145	0	943	0	0	0	1314	0	0	987	9497	0	0	0
0	0	0	0	4503	0	0	0	0	58	2251	581	0	0	0	0	0	0	9424	669	2752	0	524	0	9401	1062	0	0	4631	0	0	6253	10198	720	1048	2356	128	0	968	0	0	0	1341	0	0	994	9608	0	0	0
0	0	0	0	4616	0	0	0	0	64	2344	573	0	0	0	0	0	0	9351	756	2857	0	590	0	9696	1158	0	86	4621	0	0	6245	10251	711	1137	2341	110	0	994	0	0	0	1369	0	0	1001	9718	0	0	0
0	0	0	0	4728	0	0	0	0	71	2438	566	0	0	0	0	0	0	9277	842	2962	0	656	0	9991	1253	0	187	4610	0	0	6237	10304	703	1225	2326	93	0	1019	0	0	0	1396	0	0	1008	9828	0	0	0
0	0	0	0	4841	0	0	0	0	77	2531	558	0	0	0	0	0	0	9203	928	3067	0	722	0	10287	1349	0	288	4599	0	0	6230	10357	694	1314	2311	76	0	1045	0	0	0	1423	0	0	1015	9939	0	0	0
0	0	0	0	4953	0	0	0	0	83	2624	550	0	0	0	0	0	0	9129	1015	3171	0	788	0	10582	1445	0	389	4588	0	0	6222	10410	685	1403	2296	59	0	1070	0	0	0	1450	0	0	1022	10049	0	0	0
0	0	0	0	5066	0	0	0	0	89	2717	542	0	0	0	0	0	0	9056	1101	3276	0	854	0	10877	1540	0	489	4577	0	0	6215	10463	677	1491	2280	41	0	1095	0	0	0	1477	0	0	1029	10160	0	21	0
0	0	0	0	5178	0	0	0	0	96	2811	535	0	0	0	0	0	0	8982	1187	3381	0	920	0	11172	1636	0	590	4567	0	0	6207	10516	668	1580	2265	24	0	1121	0	0	0	1505	0	0	1036	10270	0	42	0
0	0	0	0	5291	0	0	0	0	102	2904	527	0	0	0	0	0	0	8908	1274	3486	0	986	0	11468	1731	0	691	4556	0	0	6199	10569	660	1668	2250	7	0	1146	0	0	0	1532	0	0	1043	10380	0	63	0
0	0	0	0	5403	0	0	0	0	108	2997	519	0	0	0	0	0	0	8835	1360	3591	0	1051	0	11763	1827	0	792	4545	0	0	6192	10622	651	1757	2235	0	0	1172	0	0	0	1559	0	0	1050	10491	0	83	0
0	0	0	0	5516	0	0	0	0	114	3090	511	0	0	0	0	0	0	8761	1446	3696	0	1117	0	12058	1923	0	893	4534	0	0	6184	10675	643	1846	2220	0	0	1197	0	0	0	1586	0	0	1057	10601	0	104	0
0	0	0	0	5628	0	0	0	0	121	3184	504	0	0	0	0	0	0	8687	1533	3801	0	1183	0	12353	2018	0	994	4523	0	0	6177	10728	634	1934	2205	0	0	1222	0	0	0	1614	0	0	1064	10711	0	125	0
0	0	0	0	5741	0	0	0	0	127	3277	496	0	0	0	0	0	0	8614	1619	3906	0	1249	0	12649	2114	0	1095	4513	0	0	6169	10781	626	2023	2190	0	0	1248	0	0	0	1641	0	0	1071	10822	0	146	0
0	0	0	0	5853	0	0	0	0	133	3370	488	0	0	0	0	0	0	8540	1705	4010	0	1315	0	12944	2210	0	1196	4502	0	0	6162	10834	617	2112	2175	0	0	1273	0	0	0	1668	0	0	1078	10932	0	167	0
0	0	0	0	5962	0	0	0	0	138	3463	480	0	0	0	0	0	0	8462	1792	4115	0	1381	0	13239	2305	0	1297	4491	0	0	6154	10882	608	2200	2159	0	0	1299	0	0	0	1695	0	0	1085	11037	0	187	0
0	0	0	0	5942	0	0	0	0	84	3557	453	0	0	0	0	0	0	8240	1878	4220	0	1447	0	13534	2401	0	1398	4480	0	0	6146	10808	572	2289	2144	0	0	1324	0	0	0	1722	0	0	1092	10954	0	208	0
0	0	0	0	5855	0	0	0	0	1	3650	415	0	0	0	0	0	0	7944	1964	4325	0	1513	0	13830	2496	0	1499	4469	0	0	6139	10668	523	2378	2129	0	0	1349	0	0	0	1750	0	0	1099	10773	0	229	0
0	0	0	0	5768	0	0	0	0	0	3743	377	0	0	0	0	0	0	7647	2050	4430	0	1579	0	14125	2592	0	1600	4459	0	0	6131	10528	473	2466	2114	0	0	1375	0	0	0	1777	0	0	1106	10591	0	250	0
0	0	0	0	5680	0	0	0	0	0	3837	340	0	0	0	0	0	0	7351	2137	4535	0	1645	0	14420	2688	0	1700	4448	0	0	6124	10388	424	2555	2099	0	0	1400	0	0	0	1804	0	0	1113	10410	0	270	0
0	0	0	0	5593	0	0	0	0	0	3930	302	0	0	0	0	0	0	7054	2223	4640	0	1711	0	14715	2783	0	1801	4437	0	0	6116	10248	374	2644	2084	0	0	1426	0	0	0	1831	0	0	1120	10229	0	291	0
0	0	0	0	5506	0	0	0	0	0	4023	264	0	0	0	0	0	0	6758	2309	4745	0	1777	0	15011	2879	0	1902	4426	0	0	6109	10108	324	2732	2069	0	0	1451	0	0	0	1859	0	0	1127	10047	0	312	0
0	0	0	0	5419	0	0	0	0	0	4116	227	0	0	0	0	0	0	6462	2396	4849	0	1843	0	15306	2975	0	2003	4415	0	0	6101	9968	275	2821	2054	0	0	1476	0	0	0	1886	0	0	1134	9866	0	333	0
0	0	0	0	5331	0	0	0	0	0	4210	189	0	0	0	0	0	0	6165	2482	4954	0	1908	0	15601	3070	0	2104	4404	0	0	6093	9828	225	2909	2039	0	0	1502	0	0	0	1913	0	0	1140	9685	0	354	0
0	0	0	0	5244	0	0	0	0	0	4245	152	0	0	0	0	0	0	5869	2516	5059	0	1921	0	15896	3106	0	2146	4394	0	0	6086	9689	176	2939	2023	0	0	1493	0	0	0	1928	0	0	1147	9504	0	374	0
0	0	0	0	5157	0	0	0	0	0	4197	114	0	0	0	0	0	0	5572	2475	5164	0	1859	0	16192	3055	0	2104	4383	0	0	6078	9549	126	2884	2008	0	0	1436	0	0	0	1926	0	0	1154	9322	0	395	0
0	0	0	0	5070	0	0	0	0	0	4141	76	0	0	0	0	0	0	5276	2428	5269	0	1789	0	16487	2996	0	2055	4372	0	0	6071	9409	77	2821	1993	0	0	1374	0	0	0	1922	0	0	1161	9141	0	416	0
0	0	0	0	4983	0	0	0	0	0	4086	39	0	0	0	0	0	0	4979	2380	5374	0	1720	0	16782	2938	0	2005	4361	0	0	6063	9269	27	2758	1978	0	0	1312	0	0	0	1918	0	0	1168	8960	0	437	0
0	0	0	0	4895	0	0	0	0	0	4030	1	0	0	0	0	0	0	4683	2333	5479	0	1650	0	17077	2880	0	1956	4350	0	0	6055	9129	0	2695	1963	0	0	1250	0	0	0	1914	0	0	1175	8779	0	457	0
0	0	0	0	4808	0	0	0	0	0	3975	0	0	0	0	0	0	0	4386	2286	5584	0	1580	0	17373	2821	0	1906	4340	0	0	6048	8989	0	2632	1948	0	0	1188	0	0	0	1910	0	0	1182	8597	0	478	0
0	0	0	0	4721	0	0	0	0	0	3920	0	0	0	0	0	0	0	4090	2238	5688	0	1511	0	17668	2763	0	1857	4329	0	0	6040	8849	0	2569	1933	0	0	1127	0	0	0	1906	0	0	1189	8416	0	499	0
0	0	0	0	4634	0	0	0	0	0	3864	0	0	0	0	0	0	0	3793	2191	5793	0	1441	0	17963	2704	0	1807	4318	0	0	6033	8709	0	2507	1918	0	0	1065	0	0	0	1902	0	0	1196	8235	0	520	0
0	0	0	0	4547	0	0	0	0	0	3809	0	0	0	0	0	0	0	3497	2143	5811	0	1372	0	18258	2646	0	1757	4307	0	0	5988	8569	0	2444	1903	0	0	1003	0	0	0	1898	0	0	1186	8054	0	541	0
0	0	0	0	4459	0	0	0	0	0	3753	0	0	0	0	0	0	0	3201	2096	5689	0	1302	0	18554	2587	0	1708	4296	0	0	5885	8430	0	2381	1887	0	0	941	0	0	0	1894	0	0	1149	7872	0	561	0
0	0	0	0	4372	0	0	0	0	0	3698	0	0	0	0	0	0	0	2904	2049	5554	0	1233	0	18849	2529	0	1658	4286	0	0	5777	8290	0	2318	1872	0	0	879	0	0	0	1890	0	0	1110	7691	0	582	0
0	0	0	0	4285	0	0	0	0	0	3643	0	0	0	0	0	0	0	2608	2001	5420	0	1163	0	19144	2471	0	1609	4275	0	0	5668	8150	0	2255	1857	0	0	818	0	0	0	1886	0	0	1071	7510	0	603	0
0	0	5	0	4198	0	0	0	0	0	3587	0	0	0	0	0	0	0	2311	1954	5286	0	1094	0	19439	2412	0	1559	4264	0	0	5560	8010	0	2193	1842	0	0	756	0	0	0	1882	0	0	1032	7328	0	624	0
0	0	42	0	4110	0	0	0	0	0	3532	0	0	0	0	0	0	0	2015	1906	5151	0	1024	0	19735	2354	0	1510	4253	0	0	5451	7870	0	2130	1827	0	0	694	0	0	0	1878	0	0	993	7147	0	644	0
0	0	79	0	4023	0	0	0	0	0	3476	0	0	0	0	0	0	0	1718	1859	5017	0	955	0	20030	2295	0	1460	4242	0	0	5343	7730	0	2067	1812	0	0	632	0	0	0	1874	0	0	953	6966	0	665	0
0	0	116	0	3936	0	0	0	0	0	3421	0	0	0	0	0	0	0	1422	1811	4883	0	885	0	20325	2237	0	1411	4232	0	0	5235	7590	0	2004	1797	0	0	570	0	0	0	1870	0	0	914	6785	0	686	0
0	0	153	0	3849	0	0	0	0	0	3365	0	0	0	0	0	0	0	1125	1764	4749	0	816	0	20620	2178	0	1361	4221	0	0	5126	7450	0	1941	1782	0	0	509	0	0	0	1866	0	0	875	6603	0	707	0
0	0	191	0	3762	0	0	0	0	0	3310	0	0	0	0	0	0	0	829	1717	4614	0	746	0	20916	2120	0	1312	4210	0	0	5018	7310	0	1878	1766	0	0	447	0	0	0	1862	0	0	836	6422	0	727	0
0	0	228	0	3674	0	0	0	0	0	3255	0	0	0	0	0	0	0	532	1669	4480	0	677	0	21211	2062	0	1262	4199	0	0	4909	7171	0	1816	1751	0	0	385	0	0	0	1858	0	0	797	6241	0	748	0
0	0	265	0	3587	0	0	0	0	0	3199	0	0	0	0	0	0	0	236	1622	4346	0	607	0	21506	2003	0	1213	4188	0	0	4801	7031	0	1753	1736	0	0	323	0	0	0	1854	0	0	757	6060	0	769	0
0	0	302	0	3500	0	0	0	0	0	3144	0	0	0	0	0	0	0	0	1574	4212	0	538	0	21801	1945	0	1163	4178	0	0	4693	6891	0	1690	1721	0	0	261	0	0	0	1850	0	0	718	5878	0	790	0
0	0	339	0	3413	0	0	0	0	0	3088	0	0	0	0	0	0	0	0	1527	4077	0	468	0	22097	1886	0	1114	4167	0	0	4584	6751	0	1627	1706	0	0	200	0	0	0	1846	0	0	679	5697	0	811	0
0	0	376	0	3326	0	0	0	0	0	3033	0	0	0	0	0	0	0	0	1480	3943	0	399	0	22392	1828	0	1064	4156	0	0	4476	6611	0	1564	1691	0	0	138	0	0	0	1842	0	0	640	5516	0	831	0
0	0	414	0	3238	0	0	0	0	0	2978	0	0	0	0	0	0	0	0	1432	3809	0	329	0	22687	1769	0	1015	4145	0	0	4367	6471	0	1501	1676	0	0	76	0	0	0	1838	0	0	601	5334	0	852	0
0	0	433	0	3151	0	0	0	0	0	2922	0	0	0	0	0	0	0	0	1385	3674	0	259	0	22841	1711	0	965	4091	0	0	4259	6331	0	1439	1670	0	0	14	0	0	0	1834	0	0	561	5153	0	861	0
0	0	417	0	3064	0	0	0	0	0	2867	0	0	0	0	0	0	0	0	1337	3540	0	190	0	22701	1652	0	916	3945	0	0	4150	6191	0	1376	1684	0	0	0	0	0	0	1830	0	0	522	4972	0	843	0
0	0	391	0	2977	0	0	0	0	0	2811	0	0	0	0	0	0	0	0	1290	3406	0	120	0	22486	1594	0	866	3777	0	0	4042	6051	0	1313	1703	0	0	0	0	0	0	1826	0	0	483	4791	0	820	0
0	0	366	0	2889	0	0	0	0	0	2756	0	0	0	0	0	0	0	0	1242	3272	0	51	0	22272	1536	0	817	3608	0	0	3934	5911	0	1250	1722	0	0	0	0	0	0	1822	0	0	444	4609	0	796	0
0	0	340	0	2802	0	0	0	0	0	2701	0	0	0	0	0	0	0	0	1195	3137	0	0	0	22058	1477	0	767	3440	0	0	3825	5772	0	1187	1741	0	0	0	0	0	0	1818	0	0	404	4428	0	772	0
0	0	315	0	2715	0	0	0	0	0	2645	0	0	0	0	0	0	0	0	1148	3003	0	0	0	21843	1419	0	718	3271	0	0	3717	5632	0	1125	1760	0	0	0	0	0	0	1814	0	0	365	4247	0	748	0
0	0	289	0	2628	0	0	0	0	0	2590	0	0	0	0	0	0	0	0	1100	2869	0	0	0	21629	1360	0	668	3103	0	0	3608	5492	0	1062	1778	0	0	0	0	0	0	1810	0	0	326	4066	0	725	0
0	0	264	0	2541	0	0	0	0	0	2534	0	0	0	0	0	0	0	0	1053	2735	0	0	0	21415	1302	0	619	2934	0	0	3500	5352	0	999	1797	0	0	0	0	0	0	1806	0	0	287	3884	0	701	0
0	0	238	0	2453	0	0	0	0	0	2479	0	0	0	0	0	0	0	0	1005	2600	0	0	0	21200	1243	0	569	2766	0	0	3392	5212	0	936	1816	0	0	0	0	0	0	1802	0	0	248	3703	0	677	0
0	0	213	0	2366	0	0	0	0	0	2423	0	0	0	0	0	0	0	0	958	2466	0	0	0	20986	1185	0	520	2597	0	0	3283	5072	0	873	1835	0	0	0	0	0	0	1798	0	0	208	3522	0	653	0
0	0	187	0	2279	0	0	0	0	0	2368	0	0	0	0	0	0	0	0	911	2332	0	0	0	20771	1127	0	470	2429	0	0	3175	4932	0	810	1854	0	0	0	0	0	0	1794	0	0	169	3341	0	630	0
0	0	162	0	2192	0	0	0	0	0	2313	0	0	0	0	0	0	0	0	863	2197	0	0	0	20557	1068	0	420	2260	0	0	3066	4792	0	748	1873	0	0	0	0	0	0	1790	0	0	130	3159	0	606	0
0	0	136	0	2104	0	0	0	0	0	2257	0	0	0	0	0	0	0	0	816	2063	0	0	0	20343	1010	0	371	2092	0	0	2958	4652	0	685	1892	0	0	0	0	0	0	1786	0	0	91	2978	0	582	0
0	0	110	0	2017	0	0	0	0	0	2202	0	0	0	0	0	0	0	0	768	1929	0	0	0	20128	951	0	321	1923	0	0	2850	4513	0	622	1911	0	0	0	0	0	0	1782	0	0	52	2797	0	558	0
0	0	85	0	1930	0	0	0	0	0	2146	0	0	0	0	0	0	0	0	721	1795	0	0	0	19914	893	0	272	1755	0	0	2741	4373	0	559	1930	0	0	0	0	0	0	1778	0	0	12	2615	0	535	0
0	0	59	0	1843	0	0	0	0	0	2091	0	0	0	0	0	0	0	0	673	1660	0	0	0	19700	834	0	222	1586	0	0	2633	4233	0	496	1949	0	0	0	0	0	0	1774	0	0	0	2434	0	511	0
0	0	34	0	1756	0	0	0	0	0	2036	0	0	0	0	0	0	0	0	626	1526	0	0	0	19485	776	0	173	1418	0	0	2524	4093	0	433	1967	0	0	0	0	0	0	1770	0	0	0	2253	0	487	0
0	0	8	0	1668	0	0	0	0	0	1980	0	0	0	0	0	0	0	0	579	1392	175	0	0	19271	718	0	123	1249	0	0	2416	3953	0	371	1986	0	0	0	0	0	0	1766	0	0	0	2072	0	463	0
0	0	0	0	1581	0	0	0	0	0	1925	0	0	0	0	0	0	0	0	531	1257	414	0	0	19056	659	0	74	1081	0	0	2308	3813	0	308	2005	0	0	0	0	0	0	1762	0	0	0	1890	0	440	0
0	0	0	0	1494	0	0	0	0	0	1869	0	0	0	0	0	0	0	0	484	1123	654	0	0	18842	601	0	24	912	0	0	2199	3673	0	245	2024	0	0	0	0	0	0	1758	0	0	0	1709	0	416	0
0	0	0	0	1407	0	0	0	0	0	1814	0	0	0	0	0	0	0	0	436	989	893	0	0	18628	542	0	0	744	0	0	2091	3533	0	182	2043	0	0	0	0	0	0	1754	0	0	0	1528	0	392	0
0	0	0	0	1320	0	0	0	0	0	1758	0	0	0	0	0	0	0	0	389	855	1133	0	0	18413	484	0	0	575	0	0	1982	3393	0	119	2062	0	0	0	0	0	0	1750	0	0	0	1347	0	368	0
0	0	0	0	1232	0	0	0	0	0	1703	0	0	0	0	0	0	0	0	342	720	1372	0	0	18199	425	0	0	407	0	0	1874	3253	0	57	2081	0	0	0	0	0	0	1746	0	0	0	1165	0	345	0
0	0	0	0	1145	0	0	0	0	0	1648	0	0	0	0	0	0	0	0	294	586	1611	0	0	17985	367	0	0	238	0	0	1766	3114	0	0	2100	0	0	0	0	0	0	1742	0	0	0	984	0	321	0
0	0	0	0	1058	0	0	0	0	0	1592	0	0	0	0	0	0	0	0	247	452	1851	0	0	17770	309	0	0	70	0	0	1657	2974	0	0	2119	0	0	0	0	0	0	1738	0	0	0	803	0	297	0
0	0	0	0	971	0	0	0	0	0	1537	0	0	0	0	0	0	0	0	199	318	2090	0	0	17556	250	0	0	0	0	0	1549	2834	0	0	2137	0	0	0	0	0	0	1734	0	0	0	621	0	273	0
0	0	0	0	883	0	0	0	0	0	1481	0	0	0	0	0	0	0	0	152	183	2330	0	0	17341	192	0	0	0	0	0	1440	2694	0	0	2156	0	0	0	0	0	0	1730	0	0	0	440	0	250	0
0	0	0	0	796	0	0	0	0	0	1426	0	0	0	0	0	0	0	0	104	49	2569	0	0	17127	133	0	0	0	0	0	1332	2554	0	0	2175	0	0	0	0	0	0	1726	0	0	0	259	0	226	0
0	0	0	0	709	0	0	0	0	0	1371	0	0	0	0	0	0	0	0	57	0	2808	0	0	16913	75	0	0	0	0	0	1224	2414	0	0	2194	0	0	0	0	0	0	1722	0	0	0	78	0	202	0
0	0	0	0	622	0	0	0	0	0	1315	0	0	0	0	0	0	0	0	10	0	3048	0	0	16698	16	0	0	0	0	0	1115	2274	0	0	2213	0	0	0	0	0	0	1718	0	0	0	0	0	178	0
0	0	0	0	535	0	0	0	0	0	1260	0	0	0	0	0	0	0	0	0	0	3287	0	0	16484	0	0	0	0	0	0	1007	2134	0	0	2232	0	0	0	0	0	0	1714	0	0	0	0	0	155	0
0	0	0	0	447	0	0	0	0	0	1204	0	0	0	0	0	0	0	0	0	0	3527	0	0	16269	0	0	0	0	0	0	898	1994	0	0	2251	0	0	0	0	0	0	1710	0	0	0	0	0	131	0
0	0	0	0	360	0	0	0	0	0	1149	0	0	0	0	0	0	0	0	0	0	3766	0	0	16055	0	0	0	0	0	0	790	1855	0	0	2270	0	0	0	0	0	0	1706	0	0	0	0	0	107	0
0	0	0	0	273	0	0	0	0	0	1093	0	0	0	0	0	0	0	0	0	0	4006	0	0	15841	0	0	0	0	0	0	682	1715	0	0	2289	0	0	0	0	0	0	1702	0	0	0	0	0	83	0
0	0	0	0	186	0	0	0	0	0	1038	0	0	0	0	0	0	0	0	0	0	4245	0	0	15626	0	0	0	0	0	0	573	1575	0	0	2307	0	0	0	0	0	0	1698	0	0	0	0	0	59	0
0	0	0	0	99	0	0	0	0	0	983	0	0	0	0	0	0	0	0	0	0	4484	0	0	15412	0	0	0	0	0	0	465	1435	0	0	2326	0	0	0	0	0	0	1694	0	0	0	0	0	36	0
0	0	0	0	11	0	0	0	0	0	927	0	0	0	0	0	0	0	0	0	0	4724	0	0	15198	0	0	0	0	0	0	356	1295	0	0	2345	0	0	0	0	0	0	1690	0	0	0	0	0	12	0
0	0	0	0	0	0	0	0	0	0	872	0	0	0	0	0	0	0	0	0	0	4963	0	0	14983	0	0	0	0	0	0	248	1155	0	0	2364	0	0	0	0	0	0	1686	0	0	0	0	0	0	0
0	0	0	0	0	0	0	0	0	0	816	0	0	0	0	0	0	0	0	0	0	5203	0	0	14769	0	0	0	0	0	0	140	1015	0	0	2383	0	0	0	0	0	0	1682	0	0	0	0	0	0	0
0	0	0	0	0	0	0	0	0	0	761	0	0	0	0	0	0	0	0	0	0	5442	0	0	14554	0	0	0	0	0	0	31	875	0	0	2402	0	0	0	0	0	0	1678	0	0	0	0	0	0	0
0	0	0	0	0	0	0	0	0	0	706	0	0	0	0	0	0	0	0	0	0	5681	0	0	14340	0	0	0	0	0	0	0	735	0	0	2421	0	0	0	0	0	0	1674	0	0	0	0	0	0	0
0	0	0	0	0	0	0	0	0	0	650	0	0	0	0	0	0	0	0	0	0	5921	0	0	14126	0	0	0	0	0	0	0	596	0	0	2440	0	0	0	0	0	0	1670	0	0	0	0	0	0	0
0	0	0	0	0	0	0	0	0	0	595	0	0	0	0	0	0	0	0	0	0	6160	0	0	13911	0	0	0	0	0	0	0	456	0	0	2459	0	0	0	0	0	0	1666	0	0	0	0	0	0	0
0	0	0	0	0	0	0	0	0	0	539	0	0	0	0	0	0	0	0	0	0	6400	0	0	13697	0	0	0	0	0	0	0	316	0	0	2477	0	0	0	0	0	0	1662	0	0	0	0	0	0	0
0	0	0	0	0	0	0	0	0	0	484	0	0	0	0	0	0	0	0	0	0	6639	0	0	13483	0	0	0	0	0	0	0	176	0	0	2496	0	0	0	0	0	0	1658	0	0	0	0	0	0	0
0	0	0	0	0	0	0	0	0	0	429	0	0	0	0	0	0	0	0	0	0	6878	0	0	13268	0	0	0	0	0	0	0	36	0	0	2515	0	0	0	0	0	0	1654	0	0	0	0	0	0	0
0	0	0	0	0	0	0	0	0	0	373	0	0	0	0	0	0	0	0	0	0	7118	0	0	13054	0	0	0	0	0	0	0	0	0	0	2534	0	0	0	0	0	0	1650	0	0	0	0	0	0	0
0	0	0	0	0	0	0	0	0	0	318	0	0	0	0	0	0	0	0	0	0	7357	0	0	12839	0	0	0	0	0	0	0	0	0	0	2553	0	0	0	0	0	0	1646	0	0	0	0	0	0	0
0	0	0	0	0	0	0	0	0	0	262	0	0	0	0	0	0	0	0	0	0	7597	0	0	12625	0	0	0	0	0	0	0	0	0	0	2572	0	0	0	0	0	0	1642	0	0	0	0	0	0	31
0	0	0	0	0	0	0	0	0	0	207	0	0	0	0	0	0	0	0	0	0	7836	0	0	12411	0	0	0	0	0	0	0	0	0	0	2591	0	0	0	0	0	0	1638	0	0	0	0	0	0	82
0	0	0	0	0	0	0	0	0	0	151	0	0	0	0	0	0	0	0	0	0	8075	0	0	12196	0	0	0	0	0	0	0	0	0	0	2610	0	0	0	0	0	0	1634	0	0	0	0	0	0	133
0	0	0	0	0	0	0	0	0	0	96	0	0	0	0	0	0	0	0	0	0	8315	0	0	11982	0	0	0	0	0	0	0	0	0	0	2629	0	0	0	0	0	0	1630	0	0	0	0	0	0	185
0	0	0	0	0	0	0	0	0	0	41	0	0	0	0	0	0	0	0	0	0	8554	0	0	11768	0	0	0	0	0	0	0	0	0	0	2647	0	0	0	0	0	0	1626	0	0	0	0	0	0	236
0	0	0	0	0	0	0	0	0	0	0	0	0	0	0	0	0	0	0	0	0	8794	0	0	11553	0	0	0	0	0	0	0	0	0	0	2666	0	0	0	0	0	0	1622	0	0	0	0	0	0	287
0	0	0	0	0	0	0	0	0	0	0	0	0	0	0	0	0	0	0	0	0	9033	0	0	11339	0	0	0	0	0	0	0	0	0	0	2685	0	0	0	0	0	0	1618	0	0	0	0	0	0	338
0	0	0	0	0	0	0	0	0	0	0	0	0	0	0	0	0	0	0	0	0	9272	0	0	11124	0	0	0	0	0	0	0	0	0	0	2704	0	0	0	0	0	0	1614	0	0	0	0	0	0	390
0	0	0	0	0	0	0	0	0	0	0	0	0	0	0	0	0	0	0	0	0	9512	0	0	10910	0	0	0	0	0	0	0	0	0	0	2723	0	0	0	0	0	0	1610	0	0	0	0	0	0	441
0	0	0	0	0	0	0	0	0	0	0	0	0	0	0	0	0	0	0	0	0	9751	0	0	10696	0	0	0	0	0	0	0	0	0	0	2742	0	0	0	0	0	0	1606	0	0	0	0	0	0	492
0	0	0	0	0	0	0	0	0	0	0	0	0	0	0	0	0	0	0	0	0	9991	0	0	10481	0	0	0	0	0	0	0	0	0	0	2761	0	0	0	0	0	0	1602	0	0	0	0	0	0	544
0	0	0	0	0	0	0	0	0	0	0	0	0	0	0	0	0	0	0	0	0	10230	0	0	10267	0	0	0	0	0	0	0	0	0	0	2780	0	0	0	0	0	0	1598	0	0	0	0	0	0	595
0	0	0	0	0	0	0	0	0	0	0	0	0	0	0	0	0	0	0	0	0	10469	0	0	10053	0	0	0	0	0	0	0	0	0	0	2799	0	0	0	0	0	0	1594	0	0	0	0	0	0	646
0	0	0	0	0	0	0	0	0	0	0	0	0	0	0	0	0	0	0	0	0	10709	0	0	9838	0	0	0	0	0	0	0	0	0	0	2818	0	0	0	0	0	0	1590	0	0	0	0	0	0	697
0	0	0	0	0	0	0	0	0	0	0	0	0	0	0	0	0	0	0	0	0	10948	0	0	9624	0	0	0	0	0	0	0	0	0	0	2836	0	0	0	0	0	0	1586	0	0	0	0	0	0	749
0	0	0	0	0	0	0	0	0	0	0	0	0	0	0	0	0	0	0	0	0	11188	0	0	9409	0	0	0	0	0	0	0	0	0	0	2855	0	0	0	0	0	0	1582	0	0	0	0	0	0	800
0	0	0	0	0	0	0	0	0	0	0	0	0	0	0	0	0	0	0	0	0	11427	0	0	9195	0	0	0	0	0	0	0	0	0	0	2874	0	0	0	0	0	0	1578	0	0	0	0	0	0	851
0	0	0	0	0	0	0	0	0	0	0	0	0	0	0	0	0	0	0	0	0	11666	0	0	8981	0	0	0	0	0	0	0	0	0	0	2893	0	0	0	0	0	0	1574	0	0	0	0	0	0	903
0	0	0	0	0	0	0	0	0	0	0	0	0	0	0	0	0	0	0	0	0	11906	0	0	8766	0	13	0	0	0	0	0	0	0	0	2912	0	0	0	0	0	0	1570	0	0	0	0	0	0	954
0	0	0	0	0	0	0	0	0	0	0	0	0	0	0	0	0	0	0	0	0	12145	0	0	8552	0	47	0	0	0	0	0	0	0	0	2931	0	0	0	0	0	0	1567	9	0	0	0	0	0	1005
0	0	0	0	0	0	0	0	0	0	0	0	0	0	0	0	0	0	0	0	0	12385	0	0	8338	0	80	0	0	0	0	0	0	0	0	2950	0	0	0	0	0	0	1563	67	0	0	0	0	0	1056
0	0	0	0	0	0	0	0	0	0	0	0	0	0	0	0	0	0	0	0	0	12624	0	0	8123	0	114	0	0	0	0	0	0	0	0	2969	0	0	0	0	0	0	1559	125	0	0	0	0	0	1108
0	0	0	0	0	0	0	0	0	0	0	0	0	0	0	0	0	0	0	0	0	12863	0	0	7909	0	147	0	0	0	0	0	0	0	0	2988	0	0	0	0	0	0	1555	183	0	0	0	0	0	1159
0	0	0	0	0	0	0	0	0	0	0	0	0	0	0	0	0	0	0	0	0	13103	0	0	7694	0	180	0	0	0	0	0	0	0	0	3006	0	0	0	0	0	0	1551	241	0	0	0	0	0	1210
0	0	0	0	0	0	0	0	0	0	0	0	0	0	0	0	0	0	0	0	0	13342	0	0	7480	0	214	0	0	0	0	0	0	0	0	3025	0	0	0	0	0	0	1547	299	0	0	0	0	0	1262
0	0	0	0	0	0	0	0	0	0	0	0	0	0	0	0	0	0	0	0	0	13582	0	0	7266	0	247	0	0	0	0	0	0	0	0	3044	0	0	0	0	0	0	1543	357	0	0	0	0	0	1313
0	0	0	0	0	0	0	0	0	0	0	0	0	0	0	0	0	0	0	0	0	13821	0	0	7051	0	280	0	0	0	0	0	0	0	0	3063	0	0	0	0	0	0	1539	415	0	0	0	0	0	1364
0	0	0	0	0	0	0	0	0	0	0	0	0	0	0	0	0	0	0	0	0	14060	0	0	6837	0	314	0	0	0	0	0	0	0	0	3082	0	0	0	0	0	0	1535	473	0	0	0	0	0	1415
0	0	0	0	0	0	0	0	0	0	0	0	0	0	0	0	0	0	0	0	0	14300	0	0	6622	0	347	0	0	0	0	0	0	0	0	3101	0	0	0	0	0	0	1531	531	0	0	0	0	0	1467
0	0	0	0	0	0	0	0	0	0	0	0	0	0	0	0	0	0	0	0	0	14539	0	0	6408	0	381	0	0	0	0	0	0	0	0	3120	0	0	0	0	0	0	1527	590	0	0	0	0	0	1518
0	0	0	0	0	0	0	0	0	0	0	0	0	0	0	0	0	0	0	0	0	14779	0	0	6194	0	414	0	0	0	0	0	0	0	0	3139	0	0	0	0	0	0	1523	648	0	0	0	0	0	1569
0	0	0	0	0	0	0	0	0	0	0	0	0	0	0	0	0	0	0	0	0	15018	0	0	5979	0	447	0	0	0	0	0	0	0	0	3158	0	0	0	0	0	0	1519	706	0	0	0	14	0	1621
0	0	0	0	0	0	0	0	0	0	0	0	0	0	0	0	0	0	0	0	0	15258	0	0	5765	0	481	0	0	0	0	0	0	0	0	3176	0	0	0	0	0	0	1515	764	0	0	0	30	0	1672
0	0	0	0	0	0	0	0	43	0	0	0	0	0	0	0	0	0	0	0	0	15497	0	0	5551	0	514	0	0	0	0	0	0	0	0	3195	0	0	0	0	0	0	1511	822	0	0	0	46	0	1723
0	0	0	0	0	0	0	0	245	0	0	0	0	0	0	0	0	0	0	0	0	15736	0	0	5336	0	547	0	0	0	0	0	0	0	0	3214	0	0	0	0	0	0	1507	880	0	0	0	62	0	1774
0	0	0	0	0	0	0	0	446	0	0	0	0	0	0	0	0	0	0	0	0	15976	0	0	5122	0	581	0	0	0	0	0	0	0	0	3233	0	0	0	0	0	0	1503	938	0	0	0	78	0	1826
0	0	0	0	0	0	0	0	647	0	0	0	0	0	0	0	0	0	0	0	0	16215	0	0	4907	0	614	0	0	0	0	0	0	0	0	3252	0	0	0	0	0	0	1499	996	0	0	0	94	0	1877
0	0	0	0	0	0	0	0	848	0	0	0	0	0	0	0	0	0	0	0	0	16455	0	0	4693	0	647	0	0	0	0	0	0	0	0	3271	0	0	0	0	0	0	1495	1054	0	0	0	110	0	1928
0	0	0	0	0	0	0	0	1049	0	0	0	0	0	0	0	0	0	0	0	0	16694	0	0	4479	0	681	0	0	0	0	0	0	0	0	3290	0	0	0	0	0	0	1491	1112	0	0	0	127	0	1980
0	0	0	0	0	0	0	0	1251	0	0	0	26	61	0	0	0	0	0	0	0	16933	0	0	4264	0	714	0	0	0	0	0	0	0	0	3309	0	0	0	0	0	0	1487	1170	0	0	0	143	0	2031
0	0	0	0	0	0	0	0	1275	0	0	0	263	150	0	0	0	0	0	0	0	17173	0	0	4050	0	748	0	0	0	0	0	0	0	0	3328	0	0	0	0	0	0	1483	1228	0	0	0	159	0	2082
0	0	0	0	0	0	0	0	1218	0	0	0	501	239	0	0	0	0	0	0	0	17412	0	0	3836	0	781	0	0	0	0	0	0	0	0	3346	0	0	0	0	0	0	1479	1287	0	0	0	175	0	2133
0	0	0	0	0	0	0	0	1161	0	0	0	739	329	0	0	0	0	0	0	0	17652	0	0	3621	0	814	0	0	0	0	0	0	0	0	3365	0	0	0	0	0	0	1475	1345	0	0	0	191	0	2185
0	0	0	0	0	0	0	0	1105	0	0	0	976	418	0	0	0	0	0	0	0	17891	0	0	3407	0	848	0	0	0	0	0	0	0	0	3384	0	0	0	0	0	0	1471	1403	0	0	0	207	0	2236
0	0	0	0	0	0	0	0	1048	0	0	0	1214	507	0	0	0	0	0	0	0	18130	0	0	3192	0	881	0	0	0	0	0	0	0	0	3403	0	0	0	0	0	0	1467	1461	0	0	0	223	0	2287
0	0	0	0	0	0	0	0	991	0	0	0	1452	596	0	0	0	0	0	0	0	18370	0	0	2978	0	914	0	0	0	0	0	0	0	0	3422	0	0	0	0	0	0	1463	1519	0	0	0	239	0	2339
0	0	0	0	0	0	0	0	934	0	0	0	1689	685	0	0	0	0	0	0	0	18609	0	0	2764	0	948	0	0	0	0	0	0	0	0	3441	0	0	0	0	0	0	1459	1577	0	0	0	255	0	2390
0	0	0	0	0	0	0	0	878	0	0	0	1927	774	0	0	0	0	0	0	0	18849	0	0	2549	0	981	0	0	0	0	0	0	0	0	3460	0	0	0	0	0	0	1455	1635	0	0	0	271	0	2441
0	0	0	0	0	0	0	0	821	0	0	0	2164	863	0	0	0	0	0	0	0	19088	0	0	2335	0	1015	0	0	0	0	0	0	0	0	3479	0	0	0	0	0	0	1447	1693	0	0	0	283	0	2492
0	0	0	0	0	0	0	0	764	0	0	0	2402	952	0	0	0	0	0	0	0	19327	0	0	2121	0	1048	0	0	0	0	0	0	0	0	3498	0	0	0	0	0	0	1427	1751	0	0	0	286	0	2544
0	0	0	0	0	0	0	0	707	0	0	0	2640	1041	0	0	0	0	0	0	0	19567	0	0	1906	0	1081	0	0	0	0	0	0	0	0	3516	0	0	0	0	0	0	1405	1809	0	0	0	287	0	2595
0	0	0	0	0	0	0	0	651	0	0	0	2877	1130	0	0	0	0	0	0	0	19806	0	0	1692	0	1115	0	0	0	0	0	0	0	0	3535	0	0	0	0	0	0	1384	1867	0	0	0	287	0	2646
0	0	0	0	0	0	0	0	594	0	0	0	3115	1219	0	0	0	0	0	0	0	20046	0	0	1477	0	1148	0	0	0	0	0	0	0	0	3554	0	0	0	0	0	0	1362	1925	0	0	0	288	0	2698
0	0	0	0	0	0	0	0	537	0	0	0	3353	1308	0	0	0	0	0	0	0	20285	0	0	1263	0	1181	0	0	0	0	0	0	0	0	3573	0	0	0	0	0	0	1341	1984	0	0	0	289	0	2749
0	0	0	0	0	0	0	0	480	0	0	0	3590	1398	0	0	0	0	0	0	0	20524	0	0	1049	0	1215	0	0	0	0	0	0	0	0	3592	0	0	0	0	0	0	1319	2042	0	0	0	290	0	2800
0	0	0	0	0	0	0	0	423	0	0	0	3828	1487	0	0	0	0	0	0	0	20764	0	0	834	0	1248	0	0	0	0	0	0	0	0	3611	0	0	0	0	0	0	1298	2100	0	0	0	291	0	2851
0	0	0	0	0	0	0	0	367	0	0	0	4066	1576	0	0	0	0	0	0	0	20901	0	0	620	0	1281	0	0	0	0	0	0	0	0	3630	0	0	0	0	0	0	1276	2158	0	0	0	291	0	2903
0	0	0	0	0	0	0	0	310	0	0	0	4303	1665	0	0	0	0	0	0	0	20673	0	0	406	0	1315	0	0	0	0	0	0	0	0	3649	0	0	0	0	0	0	1254	2216	0	0	0	292	0	2954
0	0	0	0	0	0	0	0	253	0	0	0	4541	1754	0	0	0	0	0	0	0	20269	0	0	191	0	1348	0	0	0	0	0	0	0	0	3668	0	0	0	0	0	0	1233	2274	0	0	0	293	0	3005
0	0	0	0	0	0	0	0	196	0	0	0	4779	1843	0	0	0	0	0	0	0	19866	0	0	0	0	1382	0	0	0	0	0	0	0	0	3687	0	0	0	0	0	0	1211	2332	0	0	0	294	0	3057
0	0	0	0	0	0	0	0	140	0	0	0	5016	1932	0	0	0	0	0	0	0	19462	0	0	0	0	1415	0	0	0	0	0	0	0	0	3705	0	0	0	0	0	0	1190	2390	0	0	0	295	0	3108
0	0	0	0	0	0	0	0	83	0	0	0	5254	2021	0	0	0	0	0	0	0	19058	0	0	0	0	1448	0	0	0	0	0	0	0	0	3724	0	0	0	0	0	0	1168	2448	0	0	0	296	0	3159
0	0	0	0	0	0	0	0	26	0	0	0	5491	2110	0	0	0	0	0	0	0	18655	0	0	0	0	1482	0	0	0	0	0	0	0	0	3743	0	0	0	0	0	0	1147	2506	0	0	0	296	0	3210
0	0	0	0	0	0	0	0	0	0	0	0	5729	2199	0	0	0	0	0	0	0	18251	0	0	0	0	1515	0	0	0	0	0	0	0	0	3762	0	0	0	0	0	0	1125	2564	0	0	0	297	0	3262
0	0	0	0	0	0	0	0	0	0	0	0	5967	2288	0	0	0	0	0	0	0	17848	0	0	0	0	1548	0	0	0	0	0	0	0	0	3781	0	0	0	0	0	0	1103	2622	0	0	0	298	0	3313
0	0	0	0	0	0	0	0	0	0	0	0	6204	2309	0	0	0	0	0	0	0	17444	0	0	0	0	1582	0	0	0	0	0	0	0	0	3800	0	0	0	67	0	0	1082	2680	0	0	0	299	0	3364
0	0	0	0	0	0	0	0	0	0	0	0	6442	2240	0	0	0	0	0	0	0	17040	0	0	0	0	1615	0	0	0	0	0	0	0	0	3819	0	0	0	100	0	0	1060	2739	0	0	0	300	0	3415
0	0	0	0	0	0	0	0	0	0	0	0	6680	2172	0	0	0	0	0	0	0	16637	0	0	0	0	1649	0	0	0	0	0	0	0	0	3838	0	0	0	133	0	0	1039	2797	0	0	0	300	0	3467
0	0	0	0	0	0	0	0	0	0	0	0	6917	2104	0	0	0	0	0	0	0	16233	0	0	0	0	1682	0	0	0	0	0	0	0	0	3857	0	0	0	165	0	0	1017	2855	0	0	0	301	0	3518
0	0	0	0	0	0	0	0	0	0	0	0	7155	2035	0	0	0	0	0	0	0	15830	0	0	0	0	1715	0	0	0	0	0	0	0	0	3875	0	0	0	198	0	0	995	2913	0	0	0	302	0	3569
0	0	0	0	0	0	0	0	0	0	0	0	7393	1967	0	0	0	0	0	0	0	15426	0	0	0	0	1749	0	0	0	0	0	0	0	0	3894	0	0	0	230	0	0	974	2971	0	0	0	303	0	3621
0	0	0	0	0	0	0	0	0	0	0	0	7630	1899	0	0	0	0	0	0	0	15022	0	0	0	0	1782	0	0	0	0	0	0	0	0	3913	0	0	0	263	0	0	952	3029	0	0	0	304	0	3672
0	0	0	0	0	0	0	0	0	0	0	0	7868	1831	0	0	0	0	0	0	0	14619	0	0	0	0	1815	0	0	0	0	0	0	0	0	3932	0	0	0	296	0	0	931	3087	0	0	0	304	0	3723
0	0	0	0	0	0	0	0	0	0	0	0	8041	1762	0	0	0	0	0	0	0	14215	0	0	0	0	1822	0	0	0	0	0	0	0	0	3938	0	0	0	328	0	0	909	3120	0	0	0	305	0	3750
0	0	0	0	0	0	0	0	0	0	0	0	8052	1694	0	0	0	0	0	0	0	13811	0	0	0	0	1760	0	0	0	0	0	0	0	0	3911	0	0	0	361	0	0	888	3090	0	0	0	306	0	3717
0	0	0	0	0	0	0	0	0	0	0	0	8027	1626	0	0	0	0	0	0	0	13408	0	0	0	0	1684	0	0	0	0	0	0	0	0	3877	0	0	0	394	0	0	866	3046	0	0	0	307	0	3670
0	0	0	0	0	0	0	0	0	0	0	0	8003	1557	0	0	0	0	0	0	0	13004	0	0	0	0	1608	0	0	0	0	0	0	0	0	3843	0	0	0	426	0	0	844	3003	0	0	0	308	0	3623
0	0	0	0	0	0	0	0	0	0	0	0	7978	1489	0	0	0	0	0	0	0	12601	0	0	0	0	1532	0	0	0	0	0	0	0	0	3809	0	0	0	459	0	0	823	2959	0	0	0	308	0	3577
0	0	0	0	0	0	0	0	0	0	0	0	7954	1421	0	0	0	0	0	0	0	12197	0	0	0	0	1456	0	0	0	0	0	0	0	0	3775	0	0	0	491	0	0	801	2915	0	0	0	309	0	3530
0	0	0	0	0	0	0	0	0	0	0	0	7930	1353	0	0	0	0	0	0	0	11793	0	0	0	0	1379	0	0	0	0	0	0	0	0	3740	0	0	0	524	0	0	780	2871	0	0	0	310	0	3483
0	0	0	0	0	0	0	0	0	0	0	0	7905	1284	0	0	0	0	0	0	0	11390	0	0	0	0	1303	0	0	0	0	0	0	0	0	3706	0	0	0	557	0	0	758	2828	0	0	0	311	0	3436
0	0	0	0	0	0	0	0	0	0	0	0	7881	1216	0	0	0	0	0	0	0	10986	0	0	0	0	1227	0	0	0	0	0	0	0	0	3672	0	0	0	589	0	54	737	2784	0	0	0	312	0	3390
0	0	0	0	0	0	0	0	0	0	0	0	7856	1148	0	0	0	0	0	0	0	10583	0	0	0	0	1151	0	0	0	0	0	0	0	0	3638	0	0	0	622	0	130	715	2740	0	0	0	312	0	3343
0	0	0	0	0	0	0	0	0	0	0	0	7832	1079	0	0	0	0	0	0	0	10179	0	0	0	0	1075	0	0	0	0	0	0	0	0	3604	0	0	0	654	0	206	693	2697	0	0	0	313	0	3296
0	0	0	0	0	0	0	0	0	0	0	0	7808	1011	0	0	0	0	0	0	0	9775	0	0	0	0	999	0	0	0	0	0	0	0	0	3570	0	0	0	687	0	283	672	2653	0	0	0	314	0	3249
0	0	0	0	0	0	0	0	0	0	0	0	7783	943	0	0	0	0	0	0	0	9372	0	0	0	0	922	0	0	0	0	0	0	0	0	3536	0	0	0	720	0	359	650	2609	0	0	0	315	0	3203
0	0	0	0	0	0	0	0	0	0	0	0	7759	875	0	0	0	0	0	0	0	8968	0	0	0	0	846	0	0	0	0	0	0	0	0	3502	0	0	0	752	0	435	629	2565	0	0	0	316	0	3156
0	0	0	0	0	0	0	0	0	0	0	0	7734	806	0	0	0	0	0	0	0	8564	0	0	0	0	770	0	0	0	0	0	0	0	0	3468	0	0	0	785	0	511	607	2522	0	0	0	316	0	3109
0	0	0	0	0	0	0	0	0	0	0	0	7710	738	0	0	0	0	0	0	0	8161	0	0	0	0	694	0	0	0	0	0	0	0	0	3433	0	0	0	817	0	587	585	2478	0	0	0	317	0	3062
0	0	0	0	0	0	0	0	0	0	0	0	7685	670	0	0	0	0	0	0	0	7757	0	0	0	0	618	0	0	0	0	0	0	0	0	3399	0	0	0	850	0	663	564	2434	0	0	0	318	0	3016
0	0	0	0	0	0	0	0	0	0	0	0	7661	601	0	0	0	0	0	0	0	7354	0	0	0	0	542	0	0	0	0	0	0	0	0	3365	0	0	0	883	0	739	542	2391	0	0	0	319	0	2969
0	0	0	0	0	0	0	0	0	0	0	0	7637	533	0	0	0	0	0	0	0	6950	0	0	0	0	465	0	0	0	0	0	0	0	0	3331	0	0	0	915	0	815	521	2347	0	0	0	320	0	2922
0	0	0	0	0	0	0	0	0	0	0	0	7612	465	0	0	0	0	0	0	0	6546	0	0	0	0	389	0	0	0	0	0	0	0	0	3297	0	0	0	948	0	891	499	2303	0	0	0	320	0	2876
0	0	0	0	0	0	0	0	0	0	0	0	7588	396	0	0	0	0	0	0	0	6143	0	0	0	0	313	0	0	0	0	0	0	0	0	3263	0	0	0	981	0	967	478	2259	0	0	0	321	0	2829
0	0	0	0	0	0	0	0	0	0	0	0	7563	328	0	0	0	0	0	0	0	5739	0	0	0	0	237	0	0	0	0	0	0	0	0	3229	0	0	0	1013	0	1043	456	2216	0	0	0	322	0	2782
0	0	0	0	0	0	0	0	0	0	0	0	7539	260	0	0	0	0	0	0	0	5336	0	0	0	0	161	0	0	0	0	0	0	0	0	3195	0	0	0	1046	0	1120	434	2172	0	0	0	323	0	2735
0	0	0	0	0	0	0	0	0	0	0	0	7515	192	0	0	0	0	0	0	0	4932	0	0	0	0	85	0	0	0	0	0	0	0	0	3161	0	0	0	1078	0	1196	413	2128	0	0	0	324	0	2689
0	0	0	0	0	0	0	0	0	0	0	0	7490	123	0	0	0	0	0	0	0	4528	0	0	0	0	8	0	0	0	0	0	0	0	0	3127	0	0	0	1111	0	1272	391	2085	0	0	0	324	0	2642
0	0	0	0	0	0	0	0	0	0	0	0	7466	55	0	0	0	0	0	0	0	4125	0	0	0	0	0	0	0	0	0	0	0	0	0	3092	0	0	0	1144	0	1348	370	2041	0	0	0	325	0	2595
0	0	0	0	0	0	0	0	0	0	0	0	7441	0	0	0	0	0	0	0	0	3721	0	0	0	0	0	0	0	0	0	0	0	0	0	3058	0	0	0	1176	0	1424	348	1997	0	0	0	326	0	2548
0	0	0	0	0	0	0	0	0	0	0	0	7417	0	0	0	0	0	0	0	0	3317	0	0	0	0	0	0	0	0	0	0	0	0	0	3024	0	0	0	1209	0	1500	327	1953	0	0	0	327	0	2502
0	0	0	0	0	0	0	0	0	0	0	0	7392	0	0	0	0	0	0	0	0	2914	0	0	0	0	0	0	0	0	0	0	0	0	0	2990	0	0	0	1241	0	1576	305	1910	0	0	0	328	0	2455
0	0	0	0	0	0	0	0	0	0	0	0	7368	0	0	0	0	0	0	0	0	2510	0	0	0	0	0	0	0	0	0	0	0	0	0	2956	0	0	0	1274	0	1652	283	1866	0	0	0	328	0	2408
0	0	0	0	0	0	0	0	0	0	0	0	7344	0	0	0	0	0	0	0	0	2107	0	0	0	0	0	0	0	0	0	0	0	0	0	2922	0	0	0	1307	0	1728	262	1822	0	0	0	329	0	2361
0	0	0	0	0	0	0	0	0	0	0	0	7319	0	0	0	0	0	0	0	0	1703	0	0	0	0	0	0	0	0	0	0	0	0	0	2888	0	0	0	1339	0	1804	240	1779	0	0	0	330	0	2315
0	0	0	0	0	0	0	0	0	0	0	0	7295	0	0	0	0	0	0	0	0	1299	0	0	0	0	0	0	0	0	0	0	0	0	0	2854	0	0	0	1372	0	1880	219	1735	0	0	0	331	0	2268
0	0	0	0	0	0	0	0	0	0	0	0	7270	0	27	0	0	0	0	0	0	896	0	0	0	0	0	0	0	0	0	0	0	0	0	2820	0	0	0	1404	0	1957	197	1691	0	0	0	332	0	2221
0	0	0	0	0	0	0	0	0	0	0	0	7246	0	125	0	0	0	0	0	0	492	0	0	0	0	0	0	0	0	0	0	0	0	0	2786	0	0	0	1437	0	2033	175	1647	0	0	0	332	0	2175
0	0	0	0	0	0	0	0	0	0	0	0	7222	0	224	0	0	0	0	0	0	89	0	0	0	0	0	0	0	0	0	0	0	0	0	2751	0	0	0	1470	0	2109	154	1604	0	0	0	333	0	2128
0	0	0	0	0	0	0	0	0	0	0	0	7197	0	323	0	0	0	0	0	0	0	0	0	0	0	0	0	0	0	0	0	0	0	0	2717	0	0	0	1502	0	2185	132	1560	0	0	0	334	0	2081
0	0	0	0	0	0	0	0	0	0	0	0	7173	0	422	0	0	0	0	0	0	0	0	0	0	0	0	0	0	0	0	0	0	0	0	2683	0	0	0	1535	0	2261	111	1516	0	0	0	335	0	2034
0	0	0	0	0	0	0	0	0	0	0	0	7148	0	521	0	0	0	0	0	0	0	0	0	0	0	0	0	0	0	0	0	0	0	0	2649	0	0	0	1568	0	2337	89	1473	0	0	0	336	0	1988
0	0	0	0	0	0	0	0	0	0	0	0	7124	0	620	0	0	160	0	0	0	0	0	0	0	0	0	0	0	0	0	0	0	0	0	2615	0	0	0	1600	0	2413	68	1429	0	0	0	336	0	1941
0	0	0	0	0	0	0	0	0	0	0	0	7099	0	718	0	0	493	0	0	0	0	0	0	0	0	0	0	0	0	0	0	0	0	0	2581	0	0	0	1633	0	2489	46	1385	0	0	0	337	0	1894
0	0	0	0	0	0	0	0	0	0	0	0	7075	0	817	0	0	827	0	0	0	0	0	0	0	0	0	0	0	0	0	0	0	0	0	2547	0	0	0	1665	0	2565	24	1341	0	0	0	338	0	1847
0	0	0	0	0	0	0	0	0	0	0	0	7051	0	916	0	0	1160	0	0	0	0	0	0	0	0	0	0	0	0	0	0	0	0	0	2513	0	0	0	1698	0	2641	3	1298	0	0	0	339	0	1801
0	0	0	0	0	0	0	0	0	0	0	0	7026	0	1015	0	0	1493	0	0	0	0	0	0	0	0	0	0	0	0	0	0	0	0	0	2479	0	0	0	1731	0	2717	0	1254	0	0	0	340	0	1754
0	0	0	0	0	0	0	0	0	0	0	0	7002	0	1114	0	0	1827	0	0	0	0	0	0	0	0	0	0	0	0	0	0	0	0	0	2444	0	0	0	1763	0	2794	0	1210	0	0	0	340	0	1707
0	0	0	0	0	0	0	0	0	0	0	0	6977	0	1212	0	0	2160	0	0	0	0	0	0	0	0	0	0	0	0	0	0	0	0	0	2410	0	0	0	1796	0	2870	0	1167	0	0	0	341	0	1661
0	0	0	0	0	0	0	0	0	0	0	0	6953	0	1311	0	0	2494	0	0	0	0	0	0	0	0	0	0	0	0	0	0	0	0	0	2376	0	0	0	1828	0	2946	0	1123	0	0	0	342	0	1614
0	0	0	0	0	0	0	0	0	0	0	0	6929	0	1410	0	0	2827	0	0	0	0	0	0	0	0	0	0	0	0	0	0	0	0	0	2342	0	0	0	1861	0	3022	0	1079	0	0	0	343	0	1567
8	0	0	0	0	0	0	0	0	0	0	0	6904	0	1509	0	0	3161	0	0	0	0	0	0	0	0	0	0	0	0	0	0	0	0	0	2308	0	0	0	1894	0	3098	0	1035	0	0	0	344	0	1520
136	0	0	0	0	0	0	0	0	0	0	0	6880	0	1608	0	0	3494	0	0	0	0	0	0	0	0	0	0	0	0	0	0	0	0	0	2274	0	0	0	1926	0	3174	0	992	0	0	0	345	0	1474
265	0	0	0	0	0	0	0	0	0	0	0	6855	0	1707	0	0	3828	0	0	0	0	0	30	0	0	0	0	0	0	0	0	0	0	0	2240	0	0	0	1959	0	3250	0	948	0	0	0	345	0	1427
393	0	0	0	0	0	0	0	0	0	0	0	6831	0	1805	0	0	4161	0	0	0	0	0	367	0	0	0	0	0	0	0	0	0	0	0	2206	0	0	0	1991	0	3326	0	904	0	0	0	346	0	1380
521	0	0	0	0	0	0	0	0	0	0	0	6807	0	1904	0	0	4495	0	0	0	0	0	703	0	0	0	0	0	0	0	0	0	0	0	2172	0	0	0	2024	0	3402	0	861	0	0	0	347	0	1333
649	0	0	0	0	0	0	0	0	0	0	0	6782	0	2003	0	0	4828	0	0	0	0	0	1040	0	0	0	0	0	0	0	0	0	0	0	2138	0	0	0	2057	0	3478	0	817	0	0	0	348	0	1287
778	0	0	0	0	0	0	0	0	0	0	0	6758	0	2102	0	0	5161	0	0	0	0	0	1376	0	0	0	0	0	0	0	0	0	0	0	2103	0	0	0	2089	0	3554	0	773	0	0	0	349	0	1240
906	0	0	0	0	0	0	0	0	0	0	0	6733	0	2201	0	0	5495	0	0	0	0	0	1713	0	0	0	0	0	0	0	0	0	0	0	2069	0	0	0	2122	0	3631	0	729	0	0	0	349	0	1193
1034	0	0	0	0	0	0	0	0	0	0	0	6709	0	2299	0	0	5828	0	0	0	0	0	2049	0	0	0	0	0	0	0	0	0	0	0	2035	0	0	0	2155	0	3707	0	686	0	0	0	350	0	1146
1162	0	0	0	0	0	0	0	0	0	0	0	6684	0	2398	0	0	6162	0	0	0	0	0	2386	0	0	0	0	0	0	0	0	0	0	0	2001	0	0	0	2187	0	3783	0	642	0	0	0	351	0	1100
1291	0	0	0	0	0	0	0	0	0	0	0	6660	0	2497	0	0	6495	0	0	0	0	0	2723	0	0	0	0	0	0	0	0	0	0	0	1967	0	0	0	2220	0	3859	0	598	0	0	0	352	0	1053
1419	0	0	0	0	0	0	0	0	0	0	0	6636	0	2596	0	0	6829	0	0	0	0	0	3059	0	0	0	0	0	0	0	0	0	0	0	1933	0	0	0	2252	0	3935	0	555	0	0	0	353	0	1006
1547	0	0	0	0	0	0	0	0	0	0	0	6611	0	2695	0	0	7162	0	0	0	0	0	3396	0	0	0	0	0	0	0	0	0	0	0	1899	0	0	0	2285	0	4011	0	511	0	0	0	353	0	960
1675	0	0	0	0	0	0	0	0	0	0	0	6587	0	2794	0	0	7496	0	0	0	0	0	3732	0	0	0	0	0	0	0	0	0	0	0	1865	0	0	0	2318	0	4087	0	467	0	0	0	354	0	913
1804	0	0	0	0	0	0	0	0	0	0	0	6562	0	2892	0	0	7829	0	0	0	0	0	4069	0	0	0	0	0	0	0	0	0	0	0	1831	0	0	0	2350	0	4163	0	423	0	0	0	355	0	866
1932	0	0	0	0	0	0	0	0	0	0	0	6538	0	2991	0	0	8162	0	0	0	0	0	4405	0	0	0	0	0	0	0	0	0	0	0	1797	0	0	0	2383	0	4239	0	380	0	0	32	356	0	819
2060	0	0	0	0	0	0	64	0	0	0	0	6514	0	3090	0	0	8496	0	0	0	0	0	4742	0	0	0	0	0	0	0	0	0	0	0	1762	0	0	0	2415	0	4315	0	336	0	0	142	357	0	773
2188	0	0	0	0	0	0	162	0	49	0	0	6489	0	3189	0	0	8829	0	0	0	0	0	5078	0	0	0	0	0	0	0	0	0	0	0	1728	0	0	0	2448	0	4391	0	292	0	0	253	357	0	726
2317	0	0	0	0	0	0	261	0	150	0	0	6465	0	3288	0	0	9163	0	0	0	0	0	5415	0	0	0	0	0	0	0	0	0	0	0	1694	0	0	0	2481	0	4468	0	249	0	0	364	358	0	679
2445	0	0	0	0	0	0	359	0	251	0	0	6440	0	3386	0	0	9496	0	0	0	0	0	5751	0	0	0	0	0	0	0	0	0	0	0	1660	0	0	0	2513	0	4544	0	205	0	0	474	359	0	632
2573	0	0	0	0	0	0	457	0	352	0	0	6416	0	3485	0	0	9830	0	0	0	0	0	6088	0	0	0	0	0	0	0	0	0	0	0	1626	0	0	0	2546	0	4620	0	161	0	0	585	360	0	586
2701	0	0	0	0	0	0	556	0	453	0	0	6391	0	3584	0	0	10163	0	0	0	0	0	6424	0	0	0	0	0	0	0	0	0	0	0	1592	0	0	0	2578	0	4696	0	117	0	0	696	361	0	539
2830	0	0	0	0	0	0	654	0	554	0	0	6367	0	3683	0	0	10497	0	0	0	0	0	6761	0	0	0	0	0	0	0	0	0	0	0	1558	0	0	0	2611	0	4772	0	74	0	0	807	361	0	492
2958	0	0	0	0	0	0	753	0	654	0	0	6343	0	3782	0	0	10830	0	0	0	0	0	7097	0	0	0	0	0	0	0	0	0	0	0	1524	0	0	0	2644	0	4848	0	30	0	0	917	362	0	445
3086	0	0	0	0	0	0	851	0	755	0	0	6318	0	3881	0	0	11163	0	0	0	0	0	7434	0	0	0	0	0	0	0	0	0	0	0	1490	0	0	0	2676	0	4924	0	0	0	0	1028	363	0	399
3214	0	0	0	0	0	0	949	0	856	0	0	6294	0	3979	0	0	11497	0	0	0	0	0	7770	0	0	0	0	0	0	0	0	0	0	0	1455	0	0	0	2709	0	5000	0	0	0	0	1139	364	0	352
3343	0	0	0	0	0	0	1048	0	957	0	0	6269	0	4078	0	0	11830	0	0	0	0	0	8107	0	0	0	0	0	0	0	0	0	0	0	1421	34	0	0	2742	0	5076	0	0	0	0	1250	365	0	305
3471	0	0	0	0	0	0	1146	0	1058	0	0	6245	0	4177	0	0	12164	0	0	0	0	0	8443	0	0	0	0	0	0	0	0	0	0	0	1387	82	0	0	2774	0	5152	0	0	0	0	1360	365	0	259
3599	0	0	0	0	0	0	1245	0	1159	0	0	6221	0	4276	0	0	12497	0	0	0	0	0	8780	0	0	0	0	0	0	0	0	0	0	0	1353	130	0	0	2807	0	5228	0	0	0	0	1471	366	0	212
3727	0	0	0	0	0	0	1343	0	1260	0	0	6196	0	4375	0	0	12831	0	0	0	0	0	9116	0	0	0	0	0	0	0	0	0	0	0	1319	178	0	0	2839	0	5305	0	0	0	0	1582	367	0	165
3856	0	0	0	0	0	0	1441	0	1361	0	0	6172	0	4473	0	0	13164	0	0	0	0	0	9453	0	0	0	0	0	0	0	0	0	0	0	1285	226	0	0	2872	0	5381	0	0	0	0	1692	368	0	118
3984	0	0	0	0	0	0	1540	0	1462	0	0	6147	0	4572	0	0	13498	0	0	0	0	0	9789	0	0	0	0	0	0	0	0	0	0	0	1251	274	0	0	2905	0	5457	0	0	0	0	1803	369	0	72
4112	0	0	0	0	0	0	1638	0	1563	0	0	6123	0	4671	0	0	13831	0	0	0	0	0	10126	0	0	0	0	0	0	0	0	0	0	0	1217	322	0	0	2937	0	5533	0	0	0	0	1914	369	0	25
4240	0	0	0	0	0	0	1737	0	1663	0	0	6099	0	4770	0	0	14164	0	0	0	0	0	10462	0	0	0	0	0	0	0	0	0	0	0	1183	369	0	0	2970	0	5609	0	0	0	0	2025	370	0	0
4369	0	0	0	0	0	0	1835	0	1764	0	0	6074	0	4869	0	0	14498	0	0	0	0	0	10799	0	0	0	0	0	0	0	0	0	0	0	1149	417	0	0	3002	0	5685	0	0	0	0	2135	371	0	0
4497	0	0	0	0	0	0	1933	0	1865	0	0	6050	0	4968	0	0	14831	0	0	0	0	0	11135	0	0	0	0	0	0	0	0	0	0	0	1114	465	0	0	3035	0	5761	0	0	0	0	2246	372	0	0
4625	0	0	0	0	0	0	2032	0	1966	0	0	6025	0	5066	0	0	15165	0	0	0	0	0	11472	0	0	0	0	0	0	0	0	0	0	0	1080	513	0	0	3068	0	5837	0	0	0	0	2357	373	0	0
4753	0	0	0	0	0	0	2130	0	2067	0	0	6001	0	5165	0	0	15498	0	0	0	0	0	11808	0	0	0	0	0	0	0	0	0	0	0	1046	561	0	0	3100	0	5913	0	0	0	0	2468	373	0	0
4882	0	0	0	0	0	0	2229	0	2168	0	0	5976	0	5264	0	0	15832	0	0	0	0	0	12145	0	0	0	0	0	0	0	0	0	9	0	1012	609	0	0	3133	0	5989	0	0	0	0	2578	374	0	0
4996	0	0	0	0	0	0	2327	0	2260	0	0	5952	0	5363	0	0	16133	0	0	0	0	0	12448	0	0	0	0	0	0	0	0	0	48	0	978	650	0	0	3165	0	6048	0	0	0	0	2675	375	0	0
4960	0	0	0	0	13	0	2425	0	2258	0	0	5928	0	5462	0	0	16078	0	0	0	0	0	12386	0	0	0	0	0	0	0	0	0	25	0	944	624	0	0	3198	0	5911	0	0	0	0	2619	376	0	0
4924	0	0	0	0	55	0	2524	0	2255	0	0	5903	0	5560	0	0	16024	0	0	0	0	0	12324	0	0	0	0	0	0	0	0	0	3	0	910	598	0	0	3231	0	5774	0	0	0	0	2562	377	0	0
4887	0	0	0	0	96	0	2622	0	2252	0	0	5879	0	5659	0	0	15969	0	0	0	0	0	12262	0	0	0	0	0	0	51	0	0	0	0	876	572	0	0	3263	0	5638	0	0	0	0	2506	377	0	0
4851	0	0	0	0	138	0	2721	0	2249	0	0	5854	0	5758	0	0	15915	0	0	0	0	0	12200	0	0	0	0	0	0	118	0	0	0	0	842	546	0	0	3296	0	5501	0	0	0	0	2449	378	0	0
4815	0	0	0	0	179	0	2819	0	2247	0	0	5830	0	5857	0	0	15860	0	0	0	0	0	12138	0	0	0	0	0	0	185	0	0	0	0	808	520	0	0	3328	0	5364	0	0	0	0	2393	379	0	0
4778	0	0	0	0	221	0	2917	0	2244	0	0	5806	0	5956	0	0	15806	0	0	0	0	0	12076	0	0	0	0	0	0	253	0	0	0	0	773	494	0	0	3361	0	5228	0	0	0	0	2336	380	0	0
4742	0	0	0	0	262	0	3016	0	2241	0	0	5781	0	6055	0	0	15751	0	0	0	0	0	12014	0	0	0	0	0	0	320	0	0	0	0	739	468	0	0	3394	0	5091	0	0	0	0	2279	381	0	0
4706	0	0	0	0	304	0	3114	0	2238	0	0	5757	0	6153	0	0	15697	0	0	0	0	0	11951	0	0	0	0	0	0	387	0	0	0	0	705	442	0	0	3426	0	4954	0	0	0	0	2223	378	0	0
4670	0	0	0	0	345	0	3213	0	2236	0	0	5732	0	6252	0	0	15642	0	0	0	0	0	11889	0	0	0	0	0	0	454	0	0	0	0	671	416	0	0	3459	0	4818	0	0	0	0	2166	325	0	0
4633	0	0	0	0	387	0	3311	0	2233	0	0	5708	0	6351	0	0	15587	0	0	0	0	0	11827	0	0	0	0	0	0	521	0	0	0	0	637	390	0	0	3492	0	4681	0	0	0	0	2110	256	0	0
4597	0	0	0	0	428	0	3409	0	2230	0	0	5683	0	6450	0	0	15533	0	0	0	0	0	11765	0	0	0	0	0	0	588	0	0	0	0	603	364	0	0	3524	0	4544	0	0	0	0	2053	187	0	0
4561	0	0	0	0	470	0	3508	0	2228	0	0	5659	0	6549	0	0	15478	0	0	0	0	0	11703	0	0	0	0	0	0	655	0	0	0	0	569	338	0	0	3557	0	4408	0	0	0	0	1997	118	0	0
4525	0	0	0	0	511	0	3606	0	2225	0	0	5635	0	6647	0	0	15424	0	0	0	0	0	11641	0	0	0	0	0	0	722	0	0	0	0	535	312	0	0	3589	0	4271	0	0	0	0	1940	49	0	0
4488	0	0	0	0	553	0	3705	0	2222	0	0	5610	0	6746	0	0	15369	0	0	0	0	0	11579	0	0	0	0	0	0	789	0	0	0	0	501	285	0	0	3622	0	4134	0	0	0	0	1884	0	0	0
4452	0	0	0	0	594	0	3803	0	2219	0	0	5586	0	6845	0	0	15315	0	0	0	0	0	11517	0	0	0	0	0	0	857	0	0	0	0	466	259	0	0	3655	0	3998	0	0	0	0	1827	0	0	0
4416	0	0	0	0	636	0	3901	0	2217	0	0	5561	0	6944	0	0	15260	0	0	0	0	0	11455	0	0	0	0	0	0	924	0	0	0	0	432	233	0	0	3687	0	3861	0	0	0	0	1771	0	0	0
4379	0	0	0	0	677	0	4000	0	2214	0	0	5537	0	7043	0	0	15206	0	0	0	0	0	11393	0	0	0	0	0	0	991	0	0	0	0	398	207	0	0	3720	0	3724	0	0	0	0	1714	0	0	0
4343	0	0	0	0	719	0	4098	0	2211	0	0	5513	0	7142	0	0	15151	0	0	0	0	0	11331	0	0	0	0	0	0	1058	0	0	0	0	364	181	0	0	3752	0	3588	0	0	0	0	1658	0	0	0
4307	0	0	0	0	760	0	4197	0	2209	0	0	5488	0	7240	0	0	15097	0	0	0	0	0	11269	0	0	0	0	0	0	1125	0	0	0	0	330	155	0	0	3785	0	3451	0	0	0	0	1601	0	0	0
4271	0	0	0	0	802	0	4295	0	2206	0	0	5464	0	7339	0	0	15042	0	0	0	0	0	11207	0	0	0	0	0	0	1192	0	0	0	0	296	129	0	0	3818	0	3314	0	0	0	0	1545	0	0	0
4234	0	0	0	0	843	0	4393	0	2203	0	0	5439	0	7438	0	0	14988	0	0	0	0	0	11144	0	0	0	0	0	0	1259	0	0	0	0	262	103	0	0	3850	0	3178	0	0	0	0	1488	0	0	0
4198	0	0	0	0	885	0	4492	0	2200	0	0	5415	0	7537	0	0	14933	0	0	0	0	0	11082	0	0	0	0	0	0	1326	0	0	0	0	228	77	0	0	3883	0	3041	0	0	0	0	1432	0	0	0
4162	0	0	0	0	926	0	4590	0	2198	0	0	5390	0	7636	0	0	14878	0	0	0	0	0	11020	0	0	0	0	0	0	1393	0	0	0	0	194	51	0	0	3915	0	2904	0	0	0	0	1375	0	0	0
4126	0	0	0	0	968	0	4689	0	2195	0	0	5366	0	7734	0	0	14824	0	0	0	0	0	10958	0	0	0	0	0	0	1460	0	0	0	0	160	25	0	0	3948	0	2768	0	0	0	0	1319	0	0	0
4089	0	0	0	0	1009	0	4787	0	2192	0	0	5342	0	7833	0	0	14769	0	0	0	0	0	10896	0	0	0	0	0	0	1528	0	0	0	0	125	0	0	0	3981	0	2631	0	0	0	0	1262	0	0	0
4053	0	0	0	0	1039	0	4837	0	2189	0	0	5317	0	7932	0	0	14715	0	0	0	0	0	10834	0	0	0	0	0	0	1595	0	0	0	0	91	0	0	0	3997	0	2494	0	0	0	0	1206	0	0	0
4017	0	0	0	0	1012	0	4663	0	2187	0	0	5293	0	8031	0	0	14660	0	0	0	0	0	10772	0	0	0	0	0	0	1662	0	0	0	0	57	0	0	0	3938	0	2358	0	0	0	0	1149	0	0	0
3981	0	0	0	0	981	0	4469	0	2184	0	0	5268	0	8130	0	0	14606	0	0	0	0	0	10710	0	0	0	0	0	0	1729	0	0	0	0	23	0	0	0	3873	0	2221	0	0	0	0	1093	0	0	0
3944	0	0	0	0	950	0	4274	0	2181	0	0	5244	0	8229	0	0	14551	0	0	0	0	0	10648	0	0	0	0	0	0	1796	0	0	0	0	0	0	0	0	3807	0	2084	0	0	0	0	1036	0	0	0
3908	0	0	0	0	919	0	4080	0	2179	0	0	5220	0	8327	0	0	14497	0	0	0	0	0	10586	0	0	0	0	0	0	1863	0	0	0	0	0	0	0	0	3742	0	1948	0	0	0	0	980	0	0	0
3872	0	0	0	0	888	0	3886	6	2176	0	0	5195	0	8426	0	0	14442	0	0	0	0	0	10524	0	0	0	0	0	0	1930	0	0	0	0	0	0	0	0	3676	0	1811	0	0	0	0	923	0	0	0
3835	0	0	0	0	857	0	3691	184	2173	0	0	5171	0	8525	0	0	14388	0	0	0	0	0	10462	0	0	0	0	0	0	1997	0	0	0	0	0	0	0	0	3611	0	1674	47	0	0	0	867	0	0	0
3799	0	0	0	0	826	0	3497	362	2170	0	0	5146	0	8624	0	0	14333	0	0	0	0	0	10400	0	0	0	0	0	0	2064	0	0	0	0	0	0	0	0	3545	0	1538	97	0	41	0	810	0	0	0
3763	0	0	0	0	795	0	3303	540	2168	0	0	5122	0	8722	0	0	14279	0	0	0	0	0	10337	0	0	0	0	0	0	2131	0	0	0	0	0	0	0	0	3479	0	1401	148	0	118	0	754	0	0	0
3727	0	0	0	0	764	0	3109	719	2165	0	0	5176	0	8655	0	0	14224	0	0	0	0	0	10275	0	0	0	0	0	0	2110	0	0	0	0	0	0	0	0	3414	0	1264	198	0	99	0	697	0	0	0
3690	0	0	0	0	733	0	2914	897	2162	0	0	5245	0	8559	0	0	14169	0	0	0	0	0	10213	0	0	0	0	0	0	2072	0	0	0	0	0	0	0	0	3348	0	1128	248	0	63	0	641	0	0	0
3654	0	0	0	0	702	0	2720	1075	2160	0	0	5313	0	8462	0	0	14115	0	0	0	0	0	10151	0	0	0	0	0	0	2035	0	0	0	0	0	0	0	0	3283	0	991	298	0	27	0	584	0	0	0
3618	0	0	0	0	670	0	2526	1253	2157	0	0	5382	0	8365	0	0	14060	10	0	0	0	0	10089	0	0	0	0	0	0	1997	0	0	0	0	0	0	0	0	3217	0	854	348	0	0	0	528	0	0	0
3582	0	0	0	0	639	0	2332	1431	2154	0	0	5450	0	8268	0	0	14006	50	0	0	0	0	10027	0	0	0	0	0	0	1960	0	0	0	0	0	0	0	0	3152	0	718	398	0	0	0	471	0	0	0
3545	0	0	0	0	608	0	2137	1609	2151	0	0	5519	0	8171	0	0	13951	90	0	0	0	0	9965	0	0	0	0	0	0	1922	0	0	0	0	0	0	0	0	3086	0	581	448	0	0	0	415	0	0	0
3509	0	0	0	0	577	0	1943	1788	2149	0	0	5587	0	8074	0	0	13897	130	0	0	0	0	9903	0	0	0	0	0	0	1884	0	0	0	0	0	0	0	0	3021	0	444	498	0	0	0	358	0	0	0
3473	0	0	0	0	546	0	1749	1966	2146	0	0	5655	0	7977	0	0	13842	170	0	0	0	0	9841	0	0	0	0	0	0	1847	0	0	0	0	7	0	0	0	2955	0	308	548	0	0	0	301	0	0	0
3437	0	0	0	0	515	0	1554	2144	2143	0	0	5724	0	7880	0	0	13788	210	0	0	0	0	9779	0	0	0	0	0	0	1809	0	0	0	0	31	0	0	0	2890	0	171	598	0	0	0	245	0	0	0
3400	0	0	0	0	484	0	1360	2322	2140	0	0	5792	0	7783	0	0	13733	250	0	0	0	0	9717	0	0	0	0	0	0	1772	0	0	0	0	56	0	0	0	2824	0	34	648	0	0	0	188	0	0	0
3364	56	0	0	0	453	0	1166	2500	2138	0	0	5861	0	7686	0	0	13679	290	0	0	0	0	9655	0	0	0	0	0	0	1734	0	0	0	0	80	0	0	0	2758	0	0	698	0	0	0	132	0	0	0
3328	208	0	0	0	422	0	972	2678	2135	0	0	5929	0	7589	0	0	13624	329	0	0	0	0	9593	0	0	0	0	0	0	1697	0	0	0	0	105	0	0	0	2693	0	0	748	0	0	0	75	0	0	0
3291	360	0	0	0	391	0	777	2857	2132	0	0	5998	0	7492	0	0	13570	369	0	0	0	0	9530	0	0	0	0	0	0	1659	0	0	0	0	130	0	0	0	2627	0	0	798	0	0	0	19	0	0	0
3255	512	0	0	0	360	0	583	3035	2130	0	0	6066	0	7395	0	0	13515	409	0	0	0	0	9468	0	0	0	0	0	0	1621	0	72	0	0	154	0	0	0	2562	0	0	848	0	0	0	0	0	0	0
3219	664	0	0	0	328	0	389	3213	2127	0	0	6135	0	7298	0	0	13460	449	0	0	0	0	9406	0	0	0	0	0	0	1584	0	230	0	0	179	0	0	0	2496	0	0	898	0	0	0	0	0	0	0
3183	816	0	0	0	297	0	195	3391	2124	0	0	6203	0	7202	0	0	13406	489	0	0	0	0	9344	0	0	0	0	0	0	1546	0	388	0	0	203	0	0	0	2431	0	0	948	0	0	0	0	0	0	0
3146	968	0	0	0	266	0	0	3569	2121	0	0	6272	0	7105	0	0	13351	529	0	0	0	0	9282	0	0	0	0	0	0	1509	0	546	0	0	228	0	0	0	2365	0	0	998	0	0	0	0	0	0	0
3110	1120	0	0	0	235	0	0	3747	2119	0	0	6340	0	7008	0	0	13297	569	0	0	0	0	9220	0	0	0	0	0	0	1471	0	704	0	0	253	0	0	0	2300	0	0	1049	0	0	0	0	0	0	0
3074	1272	0	0	0	204	0	0	3926	2116	0	0	6409	0	6911	0	0	13242	609	0	0	0	0	9158	0	0	0	0	0	0	1434	0	862	0	0	277	0	0	0	2234	0	0	1099	0	0	0	0	0	0	0
3038	1424	0	0	0	173	0	0	4104	2113	0	0	6477	0	6814	0	0	13188	649	0	0	0	0	9096	0	0	0	0	0	0	1396	0	1020	0	0	302	0	0	0	2169	0	0	1149	0	0	0	0	0	0	0
3001	1576	0	0	0	142	0	0	4282	2111	0	0	6545	0	6717	0	0	13133	689	0	0	0	0	9034	0	0	0	0	0	0	1358	0	1178	0	0	327	0	0	0	2103	0	0	1199	0	0	0	0	0	0	0
2965	1728	0	0	0	111	0	0	4460	2108	0	0	6614	0	6620	0	0	13079	729	0	0	0	0	8972	0	0	0	0	0	0	1321	0	1335	0	0	351	0	0	0	2037	0	0	1249	0	0	0	0	0	0	0
2929	1880	0	0	0	80	0	0	4638	2105	17	0	6682	0	6523	0	0	13024	769	0	0	0	0	8910	0	0	0	0	0	0	1283	0	1493	0	0	376	0	0	0	1972	0	0	1299	0	0	0	0	0	0	0
2893	2032	0	0	0	49	0	0	4816	2102	39	0	6751	0	6426	0	0	12970	809	0	0	0	0	8848	0	0	0	0	0	0	1246	0	1651	0	0	400	0	0	0	1906	0	0	1349	0	0	0	0	0	0	0
2856	2184	0	0	0	18	0	0	4995	2100	61	0	6819	0	6329	0	0	12915	848	0	0	0	0	8785	0	0	0	0	0	0	1208	0	1809	0	0	425	0	0	0	1841	0	0	1399	0	0	0	0	0	0	0
2820	2336	0	0	0	0	0	0	5173	2097	83	0	6888	0	6232	0	0	12861	888	0	0	0	0	8723	0	0	0	0	0	0	1171	0	1967	0	0	450	0	0	0	1775	0	0	1449	0	0	0	0	0	0	0
2784	2488	0	0	0	0	0	0	5351	2094	104	0	6956	0	6135	0	0	12806	928	0	0	0	0	8661	0	0	0	0	0	0	1133	0	2125	0	0	474	0	0	0	1710	0	0	1499	0	0	0	0	0	0	0
2747	2640	0	0	0	0	0	0	5529	2091	126	0	7025	0	6038	0	0	12751	968	0	0	0	0	8599	0	0	0	0	0	0	1095	0	2283	0	0	499	0	0	0	1644	0	0	1549	0	0	0	0	0	0	0
2711	2792	0	0	0	0	0	0	5707	2089	148	0	7093	0	5941	0	0	12697	1008	0	0	0	0	8537	0	0	0	21	0	0	1058	0	2441	0	0	524	0	0	0	1579	0	0	1599	0	0	0	0	0	0	0
2675	2944	0	0	0	0	0	0	5885	2086	170	0	7162	0	5845	0	0	12642	1048	0	0	0	0	8475	0	0	0	49	0	0	1020	0	2599	0	0	548	0	0	0	1513	0	0	1649	0	0	0	0	0	0	0
2639	3096	0	0	0	0	0	0	6063	2083	191	0	7230	0	5748	0	0	12588	1088	0	0	0	0	8413	0	0	0	78	0	0	983	0	2757	0	0	573	0	0	0	1448	0	0	1699	0	0	0	0	0	0	0
2602	3248	0	0	0	0	0	0	6242	2081	213	0	7298	0	5651	0	0	12533	1128	0	0	0	0	8351	0	0	0	106	0	0	945	0	2915	0	0	597	0	0	0	1382	0	0	1749	0	0	0	0	0	0	0
2566	3400	0	0	0	0	0	0	6420	2078	235	0	7367	0	5554	0	0	12479	1168	0	0	0	0	8289	0	0	0	135	0	0	908	0	3072	0	0	622	0	0	0	1316	0	0	1799	0	0	0	0	0	0	0
2530	3552	0	0	0	0	0	0	6598	2075	257	0	7435	0	5457	0	0	12424	1208	0	0	0	0	8227	0	0	0	163	0	0	870	0	3230	0	0	647	0	0	0	1251	0	0	1849	0	0	0	0	0	0	0
2494	3704	0	0	0	0	0	0	6776	2072	278	0	7504	0	5360	0	0	12370	1248	0	0	0	0	8165	0	0	0	192	0	0	832	0	3388	0	0	671	0	0	0	1185	0	0	1899	0	0	0	0	0	0	0
2457	3856	0	0	0	0	0	0	6954	2070	300	0	7572	0	5263	0	0	12315	1288	0	0	0	0	8103	0	0	0	220	0	0	795	0	3546	0	0	696	0	0	0	1120	0	0	1950	0	0	0	0	0	0	0
2421	4008	0	0	0	0	0	0	7132	2067	322	0	7641	0	5166	0	0	12261	1328	0	0	0	0	8041	0	0	0	248	0	0	757	0	3704	0	0	720	0	0	0	1054	0	0	2000	0	0	0	0	0	0	0
2385	4159	0	0	0	0	0	0	7311	2064	344	0	7709	0	5069	0	0	12206	1367	0	0	0	0	7978	0	0	0	277	0	0	720	0	3862	0	0	745	0	0	0	989	0	0	2050	0	0	0	0	0	0	0
2349	4311	0	0	0	0	0	0	7489	2062	365	0	7778	0	4972	0	0	12152	1407	0	0	0	0	7916	0	0	0	305	0	0	682	0	4020	0	0	770	0	0	0	923	0	0	2100	0	0	0	0	0	0	0
2312	4463	0	0	0	0	0	0	7667	2059	387	0	7846	0	4875	0	0	12097	1447	0	0	0	0	7854	0	0	0	334	0	0	645	0	4178	0	0	794	0	0	0	858	0	0	2150	0	0	0	0	0	0	0
2276	4615	0	0	0	0	0	0	7845	2056	409	0	7915	0	4778	0	0	12042	1487	0	0	0	0	7792	0	0	0	362	0	0	607	0	4336	0	0	819	0	0	0	792	0	0	2200	0	0	0	0	0	0	0
2240	4767	0	0	0	0	0	0	8023	2053	431	0	7983	0	4681	0	0	11988	1527	0	0	0	0	7730	0	0	0	391	0	0	569	0	4494	0	0	844	0	0	0	727	0	0	2250	0	0	0	0	0	0	0
2203	4919	0	0	0	0	0	0	8201	2051	452	0	8051	0	4585	0	0	11933	1567	0	0	0	0	7668	0	0	0	419	0	0	532	0	4652	0	0	868	0	0	0	661	0	0	2300	0	0	0	0	0	0	0
2167	5071	0	0	0	0	0	0	8380	2048	474	0	8120	0	4488	0	0	11879	1607	0	0	0	0	7606	0	0	0	448	0	0	494	0	4810	0	0	893	0	0	0	595	0	0	2350	0	0	0	0	0	0	0
2131	5223	0	0	0	0	0	0	8558	2045	496	0	8188	0	4391	0	0	11824	1647	0	0	0	0	7544	0	0	0	476	0	0	457	0	4967	0	0	917	0	0	0	530	0	0	2400	0	0	0	0	0	0	0
2095	5375	0	0	0	0	0	0	8736	2042	518	0	8257	0	4294	0	0	11770	1687	0	0	0	0	7482	0	0	0	505	0	0	419	0	5125	0	0	942	0	0	0	464	0	0	2450	0	0	0	0	0	0	0
2058	5527	0	0	0	0	0	0	8914	2040	539	0	8325	0	4197	0	0	11715	1727	0	0	0	0	7420	0	0	0	533	0	0	382	0	5283	0	0	967	0	0	0	399	0	0	2500	0	0	0	0	0	0	0
2022	5679	0	0	0	0	0	0	9092	2037	561	0	8394	0	4100	0	0	11661	1767	0	0	0	0	7358	0	0	0	562	0	0	344	0	5441	0	0	991	0	0	0	333	0	0	2550	0	0	0	0	0	0	0
1986	5831	0	0	0	0	0	0	9270	2034	583	0	8462	0	4003	0	0	11606	1807	0	0	0	0	7296	0	0	0	590	0	0	306	0	5599	0	0	1016	0	0	0	268	0	0	2600	0	0	0	0	0	0	0
1950	5983	0	0	0	0	0	0	9449	2032	605	0	8531	0	3906	0	0	11552	1847	0	0	0	0	7234	0	0	0	619	0	0	269	0	5757	0	0	1040	0	0	6	202	19	0	2650	0	0	0	0	0	0	0
1913	6135	0	0	0	0	0	0	9627	2029	626	0	8599	0	3809	0	0	11497	1886	0	0	0	0	7171	0	0	0	647	0	0	231	0	5915	0	0	1065	0	0	133	137	70	0	2700	0	0	0	0	0	0	0
1877	6287	0	0	0	0	0	0	9805	2026	648	0	8668	0	3712	0	0	11443	1926	0	0	0	0	7109	0	0	0	676	0	0	194	0	6073	0	0	1090	0	0	261	71	122	0	2750	0	0	0	0	0	0	0
1841	6439	0	0	0	0	0	0	9983	2023	670	0	8736	0	3615	0	0	11388	1966	0	0	0	0	7047	0	0	0	704	0	0	156	0	6231	0	0	1114	0	0	388	6	174	0	2800	0	0	0	0	0	0	0
1805	6591	0	0	0	0	0	0	10161	2021	692	0	8804	0	3518	0	0	11333	2006	0	0	0	0	6985	0	0	0	733	0	0	119	0	6389	0	26	1139	0	0	515	0	225	0	2850	0	0	0	0	0	0	0
1768	6743	0	0	0	0	0	0	10339	2018	713	0	8873	0	3421	0	0	11279	2046	0	0	0	0	6923	0	3	0	761	0	0	81	0	6547	0	53	1164	0	0	643	0	277	0	2901	0	0	0	0	0	0	0
1732	6895	0	0	0	0	0	0	10517	2015	735	0	8941	0	3324	0	0	11224	2086	0	0	0	0	6861	0	38	0	790	0	0	43	0	6705	0	81	1188	0	0	770	0	329	0	2951	0	0	0	0	0	0	0
1696	7047	0	0	0	0	0	0	10696	2013	757	0	9010	0	3228	0	0	11170	2126	0	0	0	0	6799	0	74	0	818	0	0	6	0	6862	0	108	1213	0	0	897	0	380	0	3001	0	0	0	0	0	0	0
1659	7199	0	0	0	0	0	0	10874	2010	779	0	9078	0	3131	0	0	11115	2166	0	0	0	0	6737	0	109	0	847	0	0	0	0	7020	0	136	1237	0	0	1025	0	432	0	3051	0	0	0	0	0	0	0
1623	7351	0	0	0	0	0	0	11052	2007	800	0	9147	0	3034	0	0	11061	2206	6	0	0	0	6675	0	145	0	875	0	0	0	0	7178	0	163	1262	0	0	1152	0	483	0	3101	0	0	0	0	0	0	0
1587	7503	0	0	0	0	0	0	11230	2004	822	0	9215	0	2937	0	0	11006	2246	37	0	0	0	6613	134	180	0	904	0	0	0	0	7336	0	191	1287	0	0	1279	0	535	0	3151	0	0	0	0	0	0	0
1551	7655	0	0	0	0	0	0	11408	2002	844	0	9284	0	2840	0	0	10952	2286	68	0	0	0	6551	429	216	0	932	0	0	0	0	7494	0	218	1311	0	0	1407	0	587	0	3201	0	0	0	0	0	0	0
1514	7807	0	0	0	0	0	0	11586	1999	866	0	9352	0	2743	0	0	10897	2326	99	0	0	0	6489	725	251	0	961	0	0	0	0	7652	0	245	1336	0	0	1534	0	638	0	3251	0	0	0	0	0	0	0
1478	7959	0	0	0	0	0	0	11765	1996	888	0	9421	0	2646	0	0	10843	2366	129	0	0	0	6427	1020	287	0	989	0	0	0	0	7810	0	273	1360	0	0	1661	0	690	0	3301	0	0	0	0	0	0	0
1442	8111	0	0	0	0	0	0	11943	1993	909	0	9489	0	2549	0	0	10788	2405	160	0	0	0	6364	1315	322	0	1018	0	0	0	0	7968	0	300	1385	0	0	1789	0	742	0	3351	0	0	164	0	0	0	0
1406	8263	0	0	0	0	0	0	12121	1991	931	0	9558	0	2452	0	0	10734	2445	191	0	0	0	6302	1611	358	0	1046	0	0	0	0	8126	0	328	1410	0	0	1916	0	793	0	3401	0	0	331	0	0	0	0
1369	8415	0	0	0	0	0	0	12299	1988	953	0	9626	0	2355	0	0	10679	2485	221	0	241	0	6240	1906	393	0	1074	0	0	0	0	8284	0	355	1434	0	0	2044	0	845	0	3451	0	0	498	0	0	0	0
1333	8567	0	0	0	0	0	0	12477	1985	975	0	9694	0	2258	0	0	10624	2525	252	0	585	0	6178	2201	429	0	1103	0	0	0	0	8442	0	383	1459	0	0	2171	0	897	0	3501	0	0	665	0	0	0	0
1297	8719	0	0	0	0	0	0	12655	1983	996	0	9763	0	2161	0	0	10570	2565	283	0	928	0	6116	2497	464	0	1131	0	0	0	0	8600	0	410	1484	0	0	2298	0	948	0	3551	0	0	832	0	0	0	0
1260	8871	0	0	0	0	0	0	12834	1980	1018	0	9831	0	2064	0	0	10515	2605	314	0	1271	0	6054	2792	500	0	1160	0	0	0	0	8757	0	437	1508	0	0	2426	0	1000	0	3601	0	0	1000	0	0	0	0
1224	9023	0	0	0	0	0	0	13012	1977	1040	0	9900	0	1967	0	0	10461	2645	344	0	1614	0	5992	3087	535	0	1188	0	0	0	0	8915	0	465	1533	0	0	2553	0	1051	0	3651	0	0	1167	0	0	0	0
1188	9175	0	0	0	0	0	0	13190	1974	1062	0	9968	0	1871	0	0	10406	2685	375	0	1957	0	5930	3383	571	0	1217	0	0	0	0	9073	0	492	1557	0	0	2680	0	1103	0	3701	0	0	1334	0	0	0	0
1152	9327	0	0	0	0	0	0	13368	1972	1083	0	10037	0	1774	0	0	10352	2725	406	0	2300	0	5868	3678	606	0	1245	0	0	0	0	9231	0	520	1582	0	0	2808	0	1155	0	3751	0	0	1501	0	0	0	0
1115	9479	0	0	0	0	0	0	13546	1969	1105	0	10105	0	1677	0	0	10297	2765	437	0	2643	0	5806	3973	642	0	1274	0	0	0	0	9389	0	547	1607	0	0	2935	0	1206	0	3802	0	0	1669	0	0	0	0
1079	9631	0	0	0	0	0	0	13724	1966	1127	0	10174	0	1580	0	0	10243	2805	467	0	2987	0	5744	4268	677	0	1302	0	0	0	0	9547	0	574	1631	0	0	3062	0	1258	0	3852	0	0	1836	0	0	0	0
1043	9783	0	0	0	0	0	0	13903	1964	1149	0	10242	0	1483	0	0	10188	2845	498	0	3330	0	5682	4564	713	0	1331	0	0	0	0	9705	0	602	1656	0	0	3190	0	1310	0	3902	0	0	2003	0	0	0	0
1007	9935	0	0	0	0	0	0	14081	1961	1170	0	10311	0	1386	0	0	10134	2885	529	0	3673	0	5620	4859	748	0	1359	0	0	0	0	9863	0	629	1680	0	0	3317	0	1361	0	3952	0	0	2170	0	0	0	0
970	10087	0	0	0	0	0	0	14259	1958	1192	0	10379	0	1289	0	0	10079	2924	559	0	4016	0	5557	5154	783	0	1388	0	0	0	0	10021	0	657	1705	0	0	3444	0	1413	0	4002	0	0	2338	0	0	0	0
934	10239	0	0	0	0	0	0	14437	1955	1214	0	10447	0	1192	0	0	10025	2964	590	0	4359	0	5495	5450	819	0	1416	0	0	0	0	10179	0	684	1730	0	0	3572	0	1465	0	4052	0	0	2505	0	0	0	0
898	10391	0	0	0	0	0	0	14615	1953	1236	0	10516	0	1095	0	0	9970	3004	621	0	4702	0	5433	5745	854	0	1445	0	0	0	0	10337	0	712	1754	0	0	3699	0	1516	0	4102	0	0	2672	0	0	0	0
862	10543	0	0	0	0	0	0	14793	1950	1257	0	10584	0	998	0	0	9915	3044	652	0	5045	0	5371	6040	890	0	1473	0	0	0	0	10494	0	739	1779	0	0	3826	0	1568	0	4152	0	0	2839	0	0	0	0
825	10695	0	0	0	0	0	0	14971	1947	1279	0	10653	0	901	0	0	9861	3084	682	0	5389	0	5309	6336	925	0	1502	0	0	0	0	10652	0	766	1804	0	0	3954	0	1619	0	4202	0	0	3006	0	0	0	0
789	10847	0	0	0	0	0	0	15150	1944	1301	0	10721	0	804	0	0	9806	3124	713	0	5732	0	5247	6631	961	0	1530	0	0	0	0	10810	0	794	1828	0	0	4081	0	1671	0	4252	0	0	3174	0	0	0	0
753	10999	0	0	0	0	0	0	15328	1942	1323	0	10790	0	707	0	0	9752	3164	744	0	6075	0	5185	6926	996	0	1559	0	0	0	0	10968	0	821	1853	0	0	4208	0	1723	0	4302	0	0	3341	0	0	0	0
716	11151	0	0	0	0	0	0	15506	1939	1344	0	10858	0	611	0	0	9697	3204	775	0	6418	0	5123	7221	1032	0	1587	0	0	0	0	11126	0	849	1877	0	0	4336	0	1774	0	4352	0	0	3508	0	0	0	0
680	11303	0	0	0	0	0	0	15684	1936	1366	0	10927	0	514	0	0	9643	3244	805	0	6761	0	5061	7517	1067	0	1616	0	0	0	0	11284	0	876	1902	0	0	4463	0	1826	0	4402	0	0	3675	0	0	0	0
628	11322	0	0	0	0	0	0	15655	1919	1388	0	10995	0	417	0	0	9533	3262	836	0	7104	0	4976	7812	1103	0	1644	0	0	0	0	11265	0	904	1927	0	0	4590	0	1820	0	4452	0	0	3843	0	0	0	0
566	11260	0	0	0	0	0	0	15498	1893	1410	0	11064	0	320	0	0	9389	3267	867	0	7447	0	4877	8107	1138	0	1673	0	0	0	0	11136	0	931	1951	0	0	4718	0	1779	0	4502	0	0	4010	0	0	0	0
504	11196	0	0	0	0	0	0	15338	1866	1431	0	11132	0	223	0	0	9244	3272	897	0	7791	0	4778	8403	1174	0	1701	0	0	0	0	11005	0	958	1976	0	0	4845	0	1737	0	4552	0	0	4177	0	0	0	0
442	11131	0	0	0	0	0	0	15177	1840	1453	0	11200	0	126	0	0	9100	3277	928	0	8134	0	4679	8698	1209	0	1730	0	0	0	0	10874	0	986	2001	0	0	4972	0	1695	0	4602	0	0	4344	0	0	0	0
380	11067	0	0	0	0	0	0	15017	1813	1475	0	11269	0	29	0	0	8955	3281	959	0	8477	0	4579	8993	1245	0	1758	0	0	0	0	10742	0	1013	2025	0	0	5100	0	1653	0	4652	0	0	4511	0	0	0	0
318	11003	0	0	0	0	0	0	14857	1787	1497	0	11337	0	0	0	0	8810	3286	990	0	8820	0	4480	9289	1280	0	1787	0	0	0	0	10611	0	1041	2050	0	0	5227	0	1610	0	4702	0	0	4679	0	0	0	0
256	10939	0	0	0	0	0	0	14697	1760	1518	0	11406	0	0	0	0	8666	3291	1020	0	9163	0	4381	9584	1316	0	1815	0	0	0	0	10480	0	1068	2074	0	0	5354	0	1568	0	4753	0	0	4846	0	0	0	0
194	10874	0	0	0	0	0	0	14537	1734	1540	0	11474	0	0	0	0	8521	3295	1051	0	9506	0	4282	9879	1351	0	1844	0	0	0	0	10349	0	1096	2099	0	0	5482	0	1526	0	4803	0	0	5013	0	0	0	0
132	10810	0	0	0	0	0	0	14377	1708	1538	0	11543	0	0	0	0	8376	3300	1054	0	9849	0	4183	10174	1357	49	1837	0	0	0	0	10217	0	1096	2124	0	0	5508	0	1484	0	4827	0	0	5180	0	0	0	0
69	10746	0	0	0	0	0	0	14217	1681	1512	0	11611	0	0	0	0	8232	3305	1031	0	10193	0	4083	10470	1333	128	1798	0	0	0	0	10086	0	1071	2148	0	0	5438	0	1442	0	4826	0	0	5348	0	0	0	0
7	10682	0	0	0	0	0	0	14056	1655	1486	0	11680	0	0	0	0	8087	3310	1006	0	10536	0	3984	10765	1308	207	1756	0	0	0	0	9955	0	1045	2173	0	0	5363	0	1400	0	4824	0	0	5515	0	0	0	0
0	10617	0	0	0	0	0	0	13896	1628	1459	0	11748	0	0	0	0	7942	3314	981	0	10879	0	3885	11060	1283	286	1715	0	0	0	0	9824	0	1019	2197	0	0	5288	0	1358	0	4823	0	0	5682	0	0	0	0
0	10553	0	0	0	0	0	0	13736	1602	1433	0	11817	0	0	0	0	7798	3319	956	0	11222	0	3786	11356	1258	366	1674	0	0	0	0	9692	0	992	2222	0	0	5213	0	1316	0	4821	0	0	5849	0	0	0	0
0	10489	0	0	0	0	0	0	13576	1575	1406	0	11885	0	0	0	0	7653	3324	931	0	11565	0	3687	11651	1233	445	1632	0	0	0	0	9561	0	966	2247	0	0	5138	0	1274	0	4819	0	0	6017	0	0	0	0
0	10425	0	0	0	0	0	0	13416	1549	1379	0	11954	0	0	0	0	7508	3328	907	0	11908	0	3587	11946	1208	524	1591	0	0	0	0	9430	0	940	2271	0	0	5063	0	1232	0	4817	0	0	6184	0	0	0	0
0	10361	0	0	0	0	0	0	13256	1522	1353	0	12022	0	0	0	0	7364	3333	882	0	12251	0	3488	12242	1183	604	1549	0	0	0	0	9299	0	913	2296	0	0	4988	0	1189	0	4815	0	0	6351	0	0	0	0
0	10296	0	0	0	0	0	0	13096	1496	1326	0	12090	0	0	0	0	7219	3338	857	0	12561	0	3389	12537	1158	683	1508	0	0	0	0	9168	0	887	2321	0	0	4913	0	1147	0	4813	0	0	6493	0	0	0	0
0	10232	0	0	0	0	0	0	12935	1469	1299	0	12159	0	0	0	0	7074	3342	832	0	12679	0	3290	12832	1133	762	1467	0	0	0	0	9036	0	861	2345	0	0	4838	0	1105	0	4812	0	0	6494	0	0	0	0
0	10168	0	0	0	0	0	0	12775	1443	1273	0	12227	0	0	0	0	6929	3347	807	0	12713	0	3191	13127	1108	841	1425	0	0	0	0	8905	0	835	2370	0	0	4763	0	1063	0	4810	0	0	6432	0	0	0	0
0	10104	0	0	0	0	0	0	12615	1416	1246	0	12296	0	0	0	0	6785	3352	782	0	12746	0	3091	13423	1083	921	1384	0	0	0	0	8774	0	808	2394	0	0	4688	0	1021	0	4808	0	0	6370	0	0	0	0
0	10039	0	0	0	0	0	0	12455	1390	1220	0	12364	0	0	0	0	6640	3357	758	0	12780	0	2992	13718	1058	1000	1343	0	0	0	0	8643	0	782	2419	0	0	4613	0	979	0	4806	0	0	6307	0	0	0	0
0	9975	0	0	0	0	0	0	12295	1363	1193	0	12433	0	0	0	0	6495	3361	733	0	12813	0	2893	14013	1033	1079	1301	0	0	0	0	8511	0	756	2444	0	0	4538	0	937	0	4804	0	0	6245	0	0	0	0
0	9911	0	0	0	0	0	0	12135	1337	1166	0	12501	0	0	0	0	6351	3366	708	0	12846	0	2794	14309	1008	1158	1260	0	0	0	0	8380	0	729	2468	0	0	4464	0	895	0	4803	0	0	6183	0	0	0	0
0	9847	0	0	0	0	0	0	11975	1311	1140	0	12570	0	0	0	0	6206	3371	683	0	12880	0	2694	14604	983	1238	1219	0	0	0	0	8249	0	703	2493	0	0	4389	0	853	0	4801	0	0	6121	0	0	0	0
0	9782	0	0	0	0	0	0	11814	1284	1113	0	12638	0	0	0	0	6061	3375	658	0	12913	0	2595	14899	958	1317	1177	0	0	0	0	8118	0	677	2517	0	0	4314	0	810	0	4799	0	0	6059	0	0	0	0
0	9718	0	0	0	0	0	0	11654	1258	1086	0	12707	0	0	0	0	5917	3380	634	0	12947	0	2496	15195	933	1396	1136	0	0	0	0	7986	0	651	2542	0	0	4239	0	768	0	4797	0	0	5997	0	0	0	0
0	9654	0	0	0	0	0	0	11494	1231	1060	0	12775	0	0	0	0	5772	3385	609	0	12980	0	2397	15490	908	1476	1095	0	0	0	0	7855	0	624	2567	0	0	4164	0	726	0	4795	0	0	5935	0	0	0	0
0	9590	0	0	0	0	0	0	11334	1205	1033	0	12843	0	0	0	0	5627	3390	584	0	13014	0	2298	15785	883	1555	1053	0	0	0	0	7724	0	598	2591	0	0	4089	0	684	0	4794	0	0	5872	0	0	0	0
0	9525	0	0	0	0	0	0	11174	1178	1006	0	12912	0	0	0	0	5483	3394	559	0	13047	0	2198	16080	858	1634	1012	0	0	0	0	7593	0	572	2616	0	0	4014	0	642	0	4792	0	0	5810	0	0	0	0
0	9461	0	0	0	0	0	0	11014	1152	980	0	12980	0	0	0	0	5338	3399	534	0	13081	0	2099	16376	833	1713	971	0	0	0	0	7461	0	545	2641	0	0	3939	0	600	0	4790	0	0	5748	0	0	0	0
0	9397	0	0	0	0	0	0	10853	1125	953	5	13049	0	0	0	0	5193	3404	509	0	13114	0	2000	16671	808	1793	929	0	0	0	0	7330	0	519	2665	0	0	3864	0	558	0	4788	0	0	5686	0	0	0	0
0	9333	0	0	0	0	0	0	10693	1099	927	13	13117	0	0	0	0	5049	3408	485	0	13148	0	1901	16966	783	1872	888	0	0	0	0	7199	0	493	2690	0	0	3789	0	516	0	4786	0	0	5624	0	0	0	0
0	9269	0	0	0	0	0	0	10533	1072	900	20	13169	0	0	0	0	4904	3413	460	0	13181	0	1802	17233	758	1934	847	0	0	0	0	7068	0	467	2700	0	0	3714	0	474	0	4784	0	0	5562	0	0	0	0
0	9204	0	0	0	0	0	0	10373	1046	873	28	13127	0	0	0	0	4759	3418	435	0	13214	0	1702	17338	733	1898	805	0	0	0	0	6937	0	440	2631	0	0	3639	0	432	0	4783	0	0	5499	0	0	0	0
0	9140	0	0	0	0	0	0	10213	1019	847	36	13018	0	0	0	0	4615	3422	410	0	13248	0	1603	17328	708	1792	764	0	0	0	0	6805	0	414	2504	0	0	3564	0	389	0	4781	0	0	5437	0	0	0	0
0	9076	0	0	0	0	0	0	10053	993	820	43	12909	0	0	0	0	4470	3427	385	0	13281	0	1504	17317	683	1686	723	0	0	0	0	6674	0	388	2377	0	0	3489	0	347	0	4779	0	0	5375	0	0	0	0
0	9012	0	0	0	0	0	0	9893	967	793	51	12800	0	0	0	0	4325	3432	361	0	13315	0	1405	17306	658	1580	681	0	0	0	0	6543	0	361	2250	0	0	3414	0	305	0	4777	0	0	5313	0	0	0	0
0	8947	0	0	0	0	0	0	9732	940	767	59	12690	0	0	0	0	4181	3437	336	0	13348	0	1306	17296	633	1474	640	0	0	0	0	6412	0	335	2123	0	0	3339	0	263	0	4775	0	0	5251	0	0	0	0
0	8883	0	0	0	0	0	0	9572	914	740	66	12581	0	0	0	0	4036	3441	311	0	13382	0	1206	17285	608	1368	599	0	0	0	0	6280	0	309	1996	0	0	3264	0	221	0	4774	0	0	5189	0	0	0	0
0	8819	0	0	0	0	0	0	9412	887	714	74	12472	0	0	0	0	3891	3446	286	0	13415	0	1107	17274	583	1262	557	0	0	0	0	6149	0	283	1869	0	0	3189	0	179	0	4772	0	0	5127	0	0	0	0
0	8755	0	0	0	0	0	0	9252	861	687	82	12363	0	0	0	0	3746	3451	261	0	13449	0	1008	17263	558	1156	516	0	0	0	0	6018	0	256	1742	0	0	3114	0	137	0	4770	0	0	5064	0	0	0	0
0	8690	0	0	0	0	0	0	9092	834	660	89	12253	0	0	0	0	3602	3455	236	0	13482	0	909	17253	533	1050	475	0	0	0	0	5887	0	230	1615	0	0	3039	0	95	0	4768	0	0	5002	0	0	0	0
0	8626	0	0	0	0	0	0	8932	808	634	97	12144	0	0	0	0	3457	3460	212	0	13515	0	810	17242	508	944	433	0	0	0	0	5755	0	204	1489	0	0	2964	0	53	0	4766	0	0	4940	0	0	0	0
0	8562	0	0	0	0	0	0	8772	781	607	105	12035	0	0	0	0	3312	3465	187	0	13549	0	710	17231	483	838	392	0	0	0	0	5624	0	178	1362	0	0	2889	0	10	0	4765	0	0	4878	0	0	0	0
0	8498	0	0	0	0	0	0	8611	755	580	112	11926	0	0	0	0	3168	3470	162	0	13582	0	611	17221	458	732	351	0	0	0	0	5493	0	151	1235	0	0	2814	0	0	0	4763	0	0	4816	0	0	0	0
0	8433	0	0	0	0	0	0	8451	728	554	120	11817	0	0	29	0	3023	3474	137	0	13616	0	512	17210	433	626	309	0	0	0	0	5362	0	125	1108	0	0	2740	0	0	0	4761	0	0	4754	0	0	0	0
0	8369	0	0	0	0	0	0	8291	702	527	128	11707	0	0	110	0	2878	3479	112	0	13649	0	413	17199	408	520	268	0	0	0	0	5231	0	99	981	0	0	2665	0	0	0	4759	0	0	4692	0	0	0	0
0	8305	0	0	0	0	0	0	8131	675	501	135	11598	0	0	191	0	2734	3484	88	0	13683	0	313	17189	383	414	227	0	0	0	0	5099	0	72	854	0	0	2590	0	0	0	4757	0	0	4629	0	0	0	0
0	8241	0	0	0	0	0	0	7971	649	474	143	11489	0	0	273	0	2589	3488	63	0	13716	0	214	17178	358	308	185	0	0	0	0	4968	0	46	727	0	0	2515	0	0	0	4755	0	0	4567	0	0	0	0
0	8177	0	0	0	0	0	0	7811	623	447	151	11380	0	0	354	0	2444	3493	38	0	13750	0	115	17167	333	201	144	0	0	0	0	4837	0	20	600	0	0	2440	0	0	0	4754	0	0	4505	0	0	0	0
0	8112	0	0	0	0	0	0	7651	596	421	158	11270	0	0	436	0	2300	3498	13	0	13783	0	16	17156	308	95	103	0	0	0	0	4706	0	0	473	0	0	2365	0	0	0	4752	0	0	4443	0	0	0	0
0	8048	0	0	0	0	0	0	7490	570	394	166	11161	0	0	517	0	2155	3502	0	0	13817	0	0	17146	283	0	61	0	0	0	0	4574	0	0	346	0	0	2290	0	0	0	4750	0	0	4381	0	0	0	0
0	7984	0	0	0	0	0	0	7330	543	367	174	11052	0	0	599	0	2010	3507	0	0	13850	0	0	17135	258	0	20	0	0	0	0	4443	0	0	219	0	0	2215	0	0	0	4748	0	0	4319	0	0	0	0
0	7920	0	0	0	0	0	0	7170	517	341	181	10943	0	0	680	0	1866	3512	0	0	13883	0	0	17124	233	0	0	0	0	0	0	4312	0	0	93	0	0	2140	0	0	0	4746	0	0	4256	0	0	0	0
0	7855	0	0	0	0	0	0	7010	490	314	189	10833	0	0	762	0	1721	3517	0	0	13917	0	0	17114	208	0	0	0	0	0	0	4181	0	0	0	0	0	2065	0	0	0	4745	0	0	4194	0	0	0	0
0	7791	0	0	0	0	0	0	6850	464	288	196	10724	0	0	843	0	1576	3521	0	0	13950	0	0	17103	183	0	0	0	0	0	0	4049	0	0	0	0	0	1990	0	0	0	4743	0	0	4132	0	0	0	0
0	7727	0	0	0	0	0	0	6690	437	261	204	10615	0	0	924	0	1432	3526	0	0	13984	0	0	17092	158	0	0	0	0	0	0	3918	0	0	0	0	0	1915	0	0	0	4741	0	0	4070	0	0	0	0
0	7663	0	0	0	0	0	0	6530	411	234	212	10506	0	0	1006	0	1287	3531	0	0	14017	0	0	17081	133	0	0	0	0	0	0	3787	0	0	0	0	0	1840	0	0	0	4739	0	0	4008	0	0	0	0
0	7598	0	0	0	0	0	0	6369	384	208	219	10396	0	0	1087	0	1142	3535	0	0	14051	0	0	17071	108	0	0	0	0	0	0	3656	0	0	0	0	0	1765	0	0	0	4737	0	0	3946	0	0	0	0
0	7534	0	0	0	0	0	0	6209	358	181	227	10287	0	0	1169	0	998	3540	0	0	14084	0	0	17060	83	0	0	0	0	0	0	3525	0	0	0	0	0	1690	0	0	0	4735	0	0	3884	0	0	0	0
0	7470	0	0	129	0	0	0	6049	331	154	235	10178	0	0	1250	0	853	3545	0	0	14118	0	0	17049	58	0	0	0	0	0	0	3393	0	0	0	0	0	1615	0	0	0	4734	0	0	3821	0	0	0	0
0	7406	0	0	286	0	0	0	5889	305	128	242	10069	0	0	1332	0	708	3550	0	0	14151	0	0	17039	33	0	0	0	0	0	0	3262	0	0	0	0	0	1540	0	0	0	4732	0	0	3759	0	0	0	0
0	7341	0	0	443	0	0	0	5729	279	101	250	9960	0	0	1413	0	563	3554	0	0	14184	0	0	17028	8	0	0	0	0	0	0	3131	0	0	0	0	0	1465	0	0	0	4730	0	0	3697	0	0	0	0
0	7277	0	0	600	0	0	0	5569	252	75	258	9850	0	0	1495	0	419	3559	0	0	14218	0	0	17017	0	0	0	0	0	0	0	3000	0	0	0	0	0	1390	0	0	0	4728	0	0	3635	0	0	0	0
0	7213	0	0	758	0	0	0	5409	226	48	265	9741	0	0	1576	0	274	3564	0	0	14251	0	0	17006	0	0	0	0	0	0	0	2868	0	0	0	0	0	1315	0	0	0	4726	0	0	3573	0	0	0	0
0	7149	0	0	915	0	0	0	5248	199	21	273	9632	0	0	1657	0	129	3568	0	0	14285	0	0	16996	0	0	0	0	0	0	0	2737	0	0	0	0	0	1240	0	0	0	4725	0	0	3511	0	0	0	0
0	7085	0	0	1072	0	0	0	5088	173	0	281	9523	0	0	1739	0	0	3573	0	0	14318	0	0	16985	0	0	0	0	0	0	0	2606	0	0	0	0	0	1165	0	0	0	4723	0	0	3448	0	0	0	0
0	7020	0	0	1229	0	0	0	4928	146	0	288	9413	0	0	1820	0	0	3578	0	0	14352	0	0	16974	0	0	0	0	0	0	0	2475	0	0	0	0	0	1090	0	0	0	4721	0	0	3386	0	0	0	0
0	6956	0	0	1387	0	0	0	4768	120	0	296	9304	0	0	1902	0	0	3582	0	0	14385	0	0	16964	0	0	0	0	0	0	0	2343	0	0	0	0	0	1015	0	0	0	4719	0	0	3324	0	0	0	0
0	6892	0	0	1544	0	0	0	4608	93	0	304	9195	0	0	1983	0	0	3587	0	0	14419	0	0	16953	0	0	0	0	0	0	0	2212	0	0	0	0	0	941	0	0	0	4717	0	0	3262	0	0	0	0
0	6828	0	0	1701	0	0	0	4448	67	0	311	9086	0	0	2065	0	0	3592	0	0	14452	0	0	16942	0	0	0	0	0	0	0	2081	0	0	0	0	0	866	0	0	0	4716	0	0	3200	0	0	0	0
0	6763	0	0	1858	0	0	0	4288	40	0	319	8976	0	0	2146	0	0	3597	0	0	14486	0	0	16932	0	0	0	0	0	0	0	1950	0	0	0	0	0	791	0	0	0	4714	0	0	3138	0	0	0	0
0	6699	0	0	2016	0	0	0	4127	14	0	327	8867	0	0	2227	0	0	3601	0	0	14519	0	0	16921	0	0	0	0	0	0	0	1819	0	0	0	0	0	716	0	0	0	4712	0	0	3076	0	0	0	0
0	6635	0	0	2173	0	0	0	3967	0	0	334	8758	0	0	2309	0	0	3606	0	0	14552	0	0	16910	0	0	0	0	0	0	0	1687	0	0	0	0	0	641	0	0	0	4710	0	0	3013	0	0	0	0
0	6571	0	0	2330	0	0	0	3807	0	0	342	8649	0	0	2390	0	0	3611	0	0	14586	0	0	16899	0	0	0	0	0	0	0	1556	0	0	0	0	0	566	0	0	0	4708	0	0	2951	0	0	0	0
0	6506	0	0	2487	0	0	0	3647	0	0	350	8540	0	0	2472	0	0	3615	0	0	14619	0	0	16889	0	0	0	0	0	0	0	1425	0	0	0	0	0	491	0	0	0	4706	0	0	2889	0	0	0	0
0	6442	0	0	2645	0	0	0	3487	0	0	357	8430	0	0	2553	0	0	3620	0	0	14653	0	0	16878	0	0	0	0	0	0	0	1294	0	0	0	0	0	416	0	0	0	4705	0	0	2827	0	0	0	0
0	6378	0	0	2802	0	0	0	3327	0	0	365	8321	0	0	2635	0	0	3625	0	0	14686	0	0	16867	0	0	0	0	0	0	0	1162	0	0	0	0	0	341	0	0	0	4703	0	0	2765	0	0	0	0
0	6314	0	0	2959	0	0	0	3167	0	0	373	8212	0	0	2716	0	0	3630	0	0	14720	0	0	16857	0	0	0	0	0	0	25	1031	0	0	0	0	0	266	0	0	0	4701	0	0	2703	0	0	0	0
0	6249	0	0	3116	0	0	0	3006	0	0	380	8103	0	0	2798	0	0	3634	0	0	14753	0	0	16846	0	0	0	0	0	0	106	900	0	0	0	0	0	191	0	0	0	4699	0	0	2640	0	0	0	0
0	6185	0	0	3274	0	0	0	2846	0	0	388	7993	0	0	2879	0	0	3639	0	0	14787	0	0	16835	0	0	0	0	0	0	186	769	0	0	0	0	0	116	0	0	0	4697	0	0	2578	0	0	0	0
0	6121	0	0	3431	0	0	0	2686	0	0	396	7884	0	0	2960	51	0	3644	0	0	14820	0	0	16824	0	0	0	0	0	0	266	637	0	0	0	0	0	41	0	0	0	4696	0	0	2516	0	0	0	0
0	6057	0	0	3588	0	0	0	2526	0	0	403	7775	0	0	3042	149	0	3648	0	0	14853	0	0	16814	0	0	0	0	0	0	346	506	0	0	0	0	0	0	0	0	0	4694	0	0	2454	0	0	0	0
0	5993	0	0	3745	0	0	0	2366	0	0	411	7666	0	0	3123	246	0	3653	0	0	14887	0	0	16803	0	0	0	0	0	0	427	375	0	0	0	0	0	0	0	0	0	4692	0	0	2392	0	0	0	0
0	5928	0	0	3903	0	0	0	2206	0	0	419	7556	0	0	3205	344	0	3658	0	0	14920	0	0	16792	0	0	0	0	0	0	507	244	0	0	0	0	0	0	0	0	0	4690	0	0	2330	0	0	0	0
0	5864	0	0	4060	0	0	0	2046	0	0	426	7447	0	0	3286	441	0	3663	0	0	14954	0	0	16782	0	0	0	0	0	0	587	112	0	0	0	0	0	0	0	0	0	4688	0	0	2268	0	0	0	0
0	5800	0	0	4217	0	0	0	1885	0	0	434	7338	0	0	3368	539	0	3667	0	0	14987	0	0	16771	0	0	0	0	0	0	668	0	0	0	0	0	0	0	0	0	0	4686	0	0	2205	0	0	0	0
0	5736	0	0	4374	0	0	0	1725	0	0	441	7229	0	0	3449	636	0	3672	0	0	15021	0	0	16760	0	0	0	0	0	0	748	0	0	0	0	0	0	0	0	0	0	4685	0	0	2143	0	0	0	0
0	5671	0	0	4532	0	0	0	1565	0	0	449	7120	0	0	3531	734	0	3677	0	158	15054	0	0	16750	0	0	0	0	0	0	828	0	0	0	0	0	0	0	0	0	0	4683	0	0	2081	0	0	0	0
0	5607	0	0	4689	0	0	0	1405	0	0	457	7010	0	0	3612	831	0	3681	0	360	15088	0	0	16739	0	0	0	0	0	0	909	0	0	0	0	0	0	0	0	0	0	4681	0	0	2019	0	0	0	0
0	5543	0	0	4846	0	0	0	1245	0	0	464	6901	0	0	3693	929	0	3686	0	562	15121	0	0	16728	0	0	0	0	0	0	989	0	0	0	0	0	0	0	0	0	0	4679	0	0	1957	0	0	0	0
0	5479	0	0	5003	0	0	0	1085	0	0	472	6792	0	0	3775	1027	0	3691	0	764	15155	0	0	16717	0	0	0	0	0	0	1069	0	0	0	0	0	0	0	0	0	0	4677	0	0	1895	0	0	0	0
0	5414	0	0	5161	0	0	0	925	0	0	480	6683	0	0	3856	1124	0	3695	0	966	15188	0	0	16707	0	0	0	0	0	0	1150	0	0	0	0	0	0	0	0	0	0	4676	0	0	1832	0	0	0	0
0	5350	0	0	5318	0	0	0	764	0	0	487	6573	0	0	3938	1222	0	3700	0	1168	15221	0	0	16696	0	0	0	0	0	0	1230	0	0	0	0	0	0	0	0	0	0	4674	0	0	1770	0	0	0	0
0	5286	0	0	5475	0	0	0	604	0	0	495	6464	0	0	4019	1319	0	3705	0	1370	15255	0	0	16685	0	0	0	0	0	0	1310	0	0	0	0	0	0	0	0	0	0	4672	0	0	1708	0	0	0	0
0	5222	0	0	5632	0	0	0	444	0	0	503	6355	0	0	4101	1417	0	3710	0	1572	15288	0	0	16675	0	0	0	0	0	0	1390	0	0	0	0	0	0	0	0	0	0	4670	0	0	1646	0	0	0	0
0	5157	0	0	5790	0	0	0	284	0	0	510	6246	0	0	4182	1514	0	3714	0	1775	15322	0	0	16664	0	0	0	0	0	0	1471	0	0	0	0	0	0	0	0	0	0	4668	0	0	1584	0	0	0	0
0	5093	0	0	5947	0	0	0	124	0	0	518	6136	0	0	4263	1612	0	3719	0	1977	15355	0	0	16653	0	0	0	0	0	0	1551	0	0	0	0	0	0	0	0	0	0	4667	0	0	1522	0	0	0	0
0	5029	0	0	6104	0	0	0	0	0	0	526	6027	0	0	4345	1709	0	3724	0	2179	15389	0	0	16642	0	0	0	0	0	0	1631	0	0	0	0	0	0	0	0	0	0	4665	0	0	1460	0	0	0	0
0	4965	0	0	6261	0	0	0	0	0	0	533	5918	0	0	4426	1807	0	3728	0	2381	15422	0	0	16632	0	0	0	0	0	0	1712	0	0	0	0	0	0	0	0	0	0	4663	0	0	1397	0	0	0	0
0	4901	0	0	6419	0	0	0	0	0	0	541	5809	0	0	4508	1904	0	3733	0	2583	15456	0	0	16621	0	0	0	0	0	0	1792	0	0	0	0	0	0	0	0	0	0	4661	0	0	1335	0	0	0	0
0	4836	0	0	6576	0	0	0	0	0	0	549	5699	0	0	4589	2002	0	3738	0	2785	15489	0	0	16610	0	0	0	0	0	0	1872	0	0	0	0	0	0	0	0	0	0	4659	0	0	1273	0	0	0	0
0	4772	0	0	6733	0	0	0	0	0	0	556	5590	0	0	4671	2099	0	3743	0	2987	15523	0	0	16600	0	0	0	0	0	0	1953	0	0	0	0	0	0	0	0	0	0	4657	0	0	1211	23	0	0	0
0	4708	0	0	6891	0	0	0	0	0	0	564	5481	0	0	4752	2197	0	3747	0	3189	15556	0	0	16589	0	0	0	0	0	0	2033	0	0	0	0	0	0	0	0	0	0	4656	0	0	1149	63	0	0	0
0	4644	0	0	7048	0	0	0	0	0	0	572	5372	0	0	4834	2294	0	3752	0	3391	15589	0	0	16578	0	0	0	0	0	0	2113	0	0	0	0	0	0	0	0	0	0	4654	0	0	1087	102	0	0	0
0	4579	0	0	7205	0	0	0	0	0	0	579	5263	0	0	4915	2392	0	3757	0	3593	15623	0	0	16568	0	0	0	0	0	0	2194	0	0	0	0	0	0	0	0	0	0	4652	0	0	1025	142	0	0	0
0	4515	0	0	7362	0	0	0	0	0	0	587	5153	0	0	4996	2489	0	3761	0	3795	15656	0	0	16557	0	0	0	0	0	0	2274	0	0	0	0	0	0	0	0	0	0	4650	0	0	962	182	0	0	0
0	4451	0	0	7520	0	0	0	0	0	0	595	5044	0	0	5078	2587	0	3766	0	3997	15690	0	0	16546	0	0	0	0	0	0	2354	0	0	0	0	0	0	0	0	0	0	4648	0	0	900	222	0	0	0
0	4387	0	0	7677	0	0	0	0	0	0	602	4935	0	0	5159	2685	0	3771	0	4199	15723	0	0	16535	0	0	0	0	0	0	2434	0	0	0	0	0	0	0	0	0	0	4647	0	0	838	262	0	0	0
0	4322	0	0	7834	0	0	0	0	0	0	610	4826	0	0	5241	2782	0	3775	0	4401	15757	0	0	16525	0	0	0	0	0	0	2515	0	0	0	0	0	0	0	0	0	0	4645	0	0	776	302	0	0	0
0	4258	0	0	7991	0	0	0	0	0	0	618	4716	0	0	5322	2880	0	3780	0	4603	15790	0	0	16514	0	0	0	0	0	0	2595	0	0	0	0	0	0	0	0	0	0	4643	0	0	714	342	0	0	0
0	4194	0	0	8149	0	0	0	0	0	0	625	4607	0	0	5404	2977	0	3785	0	4805	15824	0	0	16503	0	0	0	0	0	0	2675	0	0	0	0	0	0	0	0	0	0	4641	0	0	652	382	0	0	0
0	4130	0	0	8306	0	0	0	0	0	0	633	4498	0	0	5485	3075	0	3790	0	5007	15857	0	0	16493	0	0	0	0	0	0	2756	0	0	0	0	0	0	0	0	0	0	4639	0	0	589	422	0	0	0
0	4065	0	0	8463	0	0	0	0	0	0	641	4389	0	0	5567	3172	0	3794	0	5209	15890	0	0	16482	0	0	0	0	0	0	2836	0	0	0	0	0	0	0	0	0	0	4637	0	0	527	462	0	0	0
0	4001	0	0	8620	0	0	0	0	0	0	648	4279	0	0	5648	3270	0	3799	0	5411	15924	0	0	16471	0	0	0	0	0	0	2916	0	0	0	0	0	0	0	0	0	0	4636	0	0	465	502	0	0	0
0	3937	0	0	8778	0	0	0	0	0	0	656	4170	0	0	5729	3367	0	3804	0	5613	15957	0	0	16460	0	0	0	0	0	0	2997	0	0	0	0	0	0	0	0	0	0	4634	0	0	403	542	0	0	0
0	3873	0	0	8935	0	0	0	0	0	0	663	4061	0	0	5811	3465	0	3808	0	5815	15991	0	0	16450	0	0	0	0	0	0	3077	0	0	0	0	0	0	0	0	0	0	4632	0	0	341	581	0	0	0
0	3809	0	0	9092	0	0	0	0	0	0	671	3952	0	0	5892	3562	0	3813	0	6017	16024	0	0	16439	0	0	0	0	0	0	3157	0	0	0	0	0	0	0	0	0	0	4630	0	0	279	621	0	0	0
0	3744	0	0	9249	0	0	0	0	0	0	679	3843	0	0	5974	3660	0	3818	0	6219	16058	0	0	16428	0	0	0	0	0	0	3238	0	0	0	0	0	0	0	0	0	0	4628	0	0	217	661	0	0	0
0	3680	0	0	9407	0	0	0	0	0	0	686	3733	0	0	6055	3757	0	3823	0	6421	16091	0	0	16418	0	0	0	0	0	0	3318	0	0	0	0	0	0	0	0	0	0	4627	0	0	154	701	0	0	0
0	3616	0	0	9560	0	0	0	0	0	0	693	3624	0	0	6137	3855	0	3825	0	6623	16125	0	0	16407	0	0	0	0	0	0	3398	0	0	0	0	0	0	0	0	0	0	4625	0	0	92	740	0	0	0
0	3553	0	0	9366	0	0	0	0	0	0	592	3515	0	0	6218	3952	0	3635	0	6825	16158	0	0	16396	0	0	0	0	0	0	3478	0	0	0	0	0	0	0	0	0	0	4623	0	0	30	656	0	0	0
0	3491	0	0	9133	0	0	0	0	0	0	479	3406	0	0	6300	4050	0	3423	0	7027	16192	0	0	16385	0	0	0	0	0	0	3559	0	0	0	0	0	0	0	0	0	0	4621	0	0	0	559	0	0	0
0	3428	0	0	8899	0	0	0	0	0	0	366	3296	0	0	6381	4148	0	3210	0	7229	16225	0	0	16375	0	0	0	0	0	0	3639	0	0	0	0	0	0	0	0	0	0	4619	0	0	0	462	0	0	0
0	3366	0	0	8666	0	0	0	0	0	0	253	3187	0	0	6462	4245	0	2998	0	7431	16258	0	0	16364	0	0	0	0	0	0	3719	0	0	0	0	0	0	0	0	0	0	4618	0	0	0	364	0	0	0
0	3304	0	0	8432	0	0	0	0	0	0	140	3078	0	0	6544	4343	0	2786	0	7633	16292	0	0	16353	0	0	0	0	0	0	3800	0	0	0	0	0	0	0	0	0	0	4616	0	0	0	267	0	0	0
0	3241	0	0	8198	0	0	0	0	0	0	27	2969	0	0	6625	4440	0	2574	0	7835	16325	0	0	16343	0	0	0	0	0	0	3880	0	0	0	0	0	0	0	0	0	0	4614	0	0	0	170	0	0	0
0	3179	0	0	7965	0	0	0	0	0	0	0	2859	0	0	6707	4538	0	2361	0	8037	16359	0	0	16332	0	0	0	0	0	0	3960	0	0	0	0	0	0	0	0	0	0	4612	0	0	0	72	0	0	0
0	3116	0	0	7731	0	0	0	0	0	0	0	2750	0	0	6788	4635	0	2149	0	8239	16392	0	0	16321	0	0	0	0	0	0	4041	0	0	0	0	0	0	0	0	0	0	4610	0	0	0	0	0	0	0
0	3054	0	0	7498	0	0	0	0	0	0	0	2641	0	0	6870	4733	0	1937	0	8441	16426	0	0	16311	0	0	0	0	0	0	4121	0	0	0	0	0	0	0	0	0	0	4618	0	0	0	0	0	0	0
0	2992	0	0	7264	0	0	0	0	0	0	0	2532	0	0	6951	4830	0	1724	0	8643	16459	0	0	16300	0	0	0	0	0	0	4201	0	0	0	0	0	0	0	0	0	0	4634	0	0	0	0	0	0	0
0	2929	0	0	7031	0	0	0	0	0	0	0	2423	0	0	7032	4928	0	1512	0	8845	16493	0	0	16289	0	0	0	0	0	0	4282	0	0	0	0	0	0	0	0	0	0	4650	0	0	0	0	0	0	0
0	2867	0	0	6797	0	0	0	0	0	0	0	2313	0	0	7114	5025	0	1300	0	9048	16526	0	0	16278	0	0	0	0	0	0	4362	0	0	0	0	0	0	0	0	0	0	4666	0	0	0	0	0	0	0
0	2804	0	0	6563	0	0	0	0	0	0	0	2204	0	0	7195	5123	0	1088	0	9250	16559	0	0	16268	0	0	0	0	0	0	4442	0	0	0	0	0	0	0	0	0	0	4683	0	0	0	0	0	0	0
0	2742	0	0	6330	0	0	0	0	0	0	0	2095	0	0	7277	5220	0	875	0	9452	16593	0	0	16257	0	0	0	0	0	0	4522	0	0	0	0	0	0	0	0	0	0	4699	0	0	0	0	0	0	0
0	2680	0	0	6096	0	0	0	0	0	0	0	1986	0	0	7358	5318	0	663	0	9654	16626	0	0	16246	0	0	0	0	0	0	4603	0	0	0	0	0	26	0	0	0	0	4715	0	0	0	0	0	0	0
0	2617	0	0	5863	0	0	0	0	0	0	0	1876	0	0	7440	5415	0	451	0	9856	16660	0	0	16236	0	0	0	0	0	0	4683	0	0	0	0	0	88	0	0	0	0	4731	0	0	0	0	0	0	0
0	2555	0	0	5629	0	0	0	0	0	0	0	1767	0	0	7521	5513	0	238	0	10046	16681	0	0	16225	0	0	0	0	0	0	4760	0	0	0	0	0	151	0	0	0	0	4747	0	0	0	0	0	0	0
0	2492	0	0	5396	0	0	0	0	0	0	0	1658	0	0	7603	5611	0	26	0	10068	16525	0	0	16214	0	0	0	0	0	0	4792	0	0	0	0	0	213	0	0	0	0	4763	0	0	0	0	0	0	0
0	2430	0	0	5162	0	0	0	0	0	0	0	1549	0	0	7684	5708	0	0	0	9889	16156	0	0	16203	0	0	0	0	0	0	4769	0	0	0	0	0	276	0	0	0	0	4780	0	0	0	0	0	0	0
0	2367	0	0	4928	0	0	0	0	0	0	0	1439	0	0	7765	5806	0	0	0	9709	15786	0	0	16193	0	0	0	0	0	0	4747	0	0	0	0	0	338	0	0	0	0	4796	0	0	0	0	0	0	0
0	2305	0	0	4695	0	0	0	0	0	0	0	1330	0	0	7847	5903	0	0	0	9530	15417	0	0	16182	0	0	0	0	0	0	4724	0	0	0	0	0	401	0	0	0	0	4812	0	0	0	0	0	0	0
0	2243	0	0	4461	0	0	0	0	0	0	0	1221	0	0	7928	6001	0	0	0	9350	15048	0	0	16171	0	0	0	0	0	0	4702	0	0	0	0	0	463	0	0	0	0	4828	0	0	0	0	0	0	0
0	2180	0	0	4228	0	0	0	0	0	0	0	1112	0	0	8010	6098	0	0	0	9171	14679	0	0	16161	0	0	0	0	0	0	4679	0	0	0	0	0	526	0	0	0	0	4844	0	0	0	0	0	0	0
0	2118	0	0	3994	0	0	0	0	0	0	0	1002	0	0	8091	6196	0	0	0	8992	14310	0	0	16150	0	0	0	0	0	0	4656	0	0	0	0	0	588	0	0	0	0	4860	0	0	0	0	0	0	0
0	2055	0	0	3761	0	0	0	0	0	0	0	893	0	0	8173	6293	0	0	0	8812	13941	0	0	16139	0	0	0	0	0	0	4634	0	0	0	0	0	651	0	0	0	0	4876	0	0	0	0	0	0	0
0	1993	0	0	3527	0	0	0	0	0	0	0	784	0	0	8254	6388	0	0	0	8633	13572	0	0	16129	0	0	0	0	0	0	4611	0	0	0	0	0	712	0	0	0	0	4893	0	0	0	0	0	0	0
0	1931	0	0	3293	0	0	0	0	0	0	0	675	0	0	8336	6401	0	0	0	8453	13203	0	0	16118	0	0	0	0	0	0	4588	0	0	0	0	0	726	0	0	0	0	4909	0	0	0	0	0	0	0
0	1868	0	0	3060	0	0	0	0	0	0	0	566	0	0	8417	6341	0	0	0	8274	12834	0	0	16107	0	0	0	0	0	0	4566	0	0	0	0	0	698	0	0	0	0	4925	0	0	0	0	0	0	0
0	1806	0	0	2826	0	0	0	0	0	0	0	456	0	0	8498	6280	0	0	0	8094	12465	0	0	16096	0	0	0	0	0	0	4543	0	0	0	0	0	670	0	0	0	0	4941	0	0	0	0	0	0	0
0	1743	0	0	2593	0	0	0	0	0	0	0	347	0	0	8580	6219	0	0	0	7915	12095	0	0	16086	0	0	0	0	0	0	4521	0	0	0	0	0	642	0	0	0	0	4957	0	0	0	0	0	0	0
0	1681	0	0	2359	0	0	0	0	0	0	0	238	0	0	8661	6159	0	0	0	7736	11726	0	0	16075	0	0	0	0	0	0	4498	0	0	0	0	0	614	0	0	0	0	4973	0	0	0	0	0	0	0
0	1619	0	0	2126	0	0	0	0	0	0	0	129	0	0	8743	6098	0	0	0	7556	11357	0	0	16064	0	0	0	0	0	0	4475	0	0	0	0	0	587	0	0	0	0	4990	0	0	0	0	0	0	0
0	1556	0	0	1892	0	0	0	0	0	0	0	19	0	0	8824	6037	0	0	0	7377	10988	0	0	16054	0	0	0	0	0	0	4453	0	0	0	0	0	559	0	0	0	0	5006	0	0	0	0	0	0	0
0	1494	0	0	1658	0	0	0	0	0	0	0	0	0	0	8906	5977	0	0	0	7197	10619	0	0	16043	0	0	0	0	0	0	4430	0	0	0	0	0	531	0	0	0	0	5022	0	0	0	0	0	0	0
0	1431	0	0	1425	0	0	0	0	0	0	0	0	0	0	8885	5916	0	0	0	7018	10250	0	0	15974	0	0	0	0	0	0	4408	0	0	0	0	0	503	0	0	0	0	5038	0	0	0	0	0	0	0
0	1369	0	0	1191	0	0	0	0	0	0	0	0	0	0	8780	5855	0	0	0	6838	9881	0	0	15855	0	0	0	0	0	0	4385	0	0	0	0	0	475	0	0	0	0	5054	0	0	0	0	0	0	0
0	1307	0	0	958	0	0	0	0	0	0	0	16	0	0	8667	5795	0	0	0	6659	9512	0	0	15733	0	0	0	0	0	0	4362	0	0	0	0	0	447	0	0	0	0	5070	0	0	0	0	0	0	0
0	1244	0	0	724	0	0	0	0	0	0	0	81	0	0	8554	5734	0	0	0	6480	9143	0	0	15610	0	0	0	0	0	0	4340	0	0	0	0	0	419	0	0	0	0	5087	0	0	0	0	0	0	0
0	1182	0	0	491	0	0	0	0	0	0	0	146	0	0	8441	5673	0	0	0	6300	8774	0	0	15488	0	0	0	0	0	0	4317	0	0	0	0	0	391	0	0	0	0	5103	0	0	0	0	0	0	0
0	1119	0	0	257	0	0	0	0	0	0	0	211	0	0	8328	5613	0	0	0	6121	8404	0	0	15365	0	0	0	0	0	0	4294	0	0	0	0	0	363	0	0	0	0	5119	0	0	0	0	0	0	0
0	1057	0	0	23	0	0	0	0	0	0	0	276	0	0	8215	5552	0	0	0	5941	8035	0	0	15243	0	0	0	0	0	0	4272	0	0	0	0	0	335	0	0	0	0	5135	0	0	0	0	0	0	0
0	994	0	0	0	0	0	0	0	0	0	0	341	0	0	8102	5491	0	0	0	5762	7666	0	0	15120	0	0	0	0	0	0	4249	0	0	0	0	0	307	0	0	0	0	5151	0	0	0	0	0	0	0
0	932	0	0	0	0	0	0	0	0	0	0	406	0	0	7989	5431	0	0	0	5582	7297	0	0	14998	0	0	0	0	0	0	4227	0	0	0	0	0	279	0	0	0	0	5167	0	0	0	0	0	0	0
0	870	0	0	0	0	0	0	0	0	0	0	471	0	0	7876	5370	0	0	0	5403	6928	0	0	14875	0	0	0	0	0	0	4204	0	0	0	0	0	251	0	0	0	0	5184	0	0	0	0	0	0	0
0	807	0	0	0	0	0	0	0	0	0	0	537	0	0	7763	5310	0	0	0	5224	6559	0	0	14753	0	0	0	0	0	0	4181	0	0	0	0	0	223	0	0	0	0	5200	0	0	0	0	0	0	0
0	745	0	0	0	0	0	0	0	0	0	0	602	0	0	7650	5249	0	0	0	5044	6190	0	0	14630	0	0	0	0	0	0	4159	0	0	0	0	0	195	0	0	0	0	5216	0	0	0	0	0	0	0
0	682	0	0	0	0	0	0	0	0	0	0	667	0	0	7537	5188	0	0	0	4865	5821	0	0	14507	0	0	0	0	0	0	4136	0	0	0	0	0	167	0	0	0	0	5232	0	0	0	0	0	0	0
0	620	0	0	0	0	0	0	0	0	0	0	732	0	0	7424	5128	0	0	0	4685	5452	0	0	14385	0	0	0	0	0	0	4114	0	0	0	0	0	139	0	0	0	0	5248	0	0	0	0	0	0	0
0	558	0	0	0	0	0	0	0	0	0	0	797	0	0	7310	5067	0	0	0	4506	5083	0	0	14262	0	0	0	0	0	0	4091	0	0	0	0	0	111	0	0	0	0	5264	0	0	0	0	0	0	0
0	495	0	0	0	0	0	0	0	0	0	0	862	0	0	7197	5006	0	0	0	4326	4713	0	0	14140	0	0	0	0	0	0	4068	0	0	0	0	0	83	0	0	0	0	5281	0	0	0	0	0	0	0
0	433	0	0	0	0	0	0	0	0	0	0	927	0	0	7084	4946	0	0	0	4147	4344	0	0	14017	0	0	0	0	0	0	4046	0	0	0	0	0	55	0	0	0	0	5297	0	0	0	0	0	0	0
0	370	0	0	0	0	0	0	0	0	0	0	993	0	0	6971	4885	0	0	0	3968	3975	0	0	13895	0	0	0	0	0	0	4023	0	0	0	0	0	27	0	0	0	0	5313	0	0	0	0	0	0	0
0	308	0	0	0	0	0	0	0	0	0	0	1058	0	0	6858	4824	0	0	0	3788	3606	0	0	13772	0	0	0	0	0	0	4001	0	0	0	0	0	0	0	0	0	0	5329	0	0	0	0	0	0	0
0	246	0	0	0	0	0	0	0	0	0	0	1123	0	0	6745	4764	0	0	0	3609	3237	0	0	13650	0	0	0	0	0	0	3978	0	0	0	0	0	0	0	0	0	0	5345	0	0	0	0	0	0	0
0	183	0	0	0	0	0	0	0	0	0	0	1188	0	0	6632	4703	0	0	0	3429	2868	0	0	13527	0	0	0	0	0	0	3955	0	0	0	0	0	0	0	0	0	0	5361	0	0	0	0	0	0	0
0	121	0	0	0	0	0	0	0	0	0	0	1253	0	0	6519	4642	0	0	0	3250	2499	0	0	13405	0	0	0	0	0	0	3933	0	0	0	0	0	0	0	0	0	0	5377	0	0	0	0	0	0	0
0	58	0	0	0	0	0	0	0	0	0	0	1318	0	0	6406	4582	0	0	0	3070	2130	0	0	13282	0	0	0	0	0	0	3910	0	0	0	0	0	0	0	0	0	0	5394	0	0	0	0	0	0	0
0	0	0	0	0	0	0	0	0	0	0	0	1383	0	0	6293	4521	0	0	0	2891	1761	0	0	13159	0	0	0	0	0	0	3887	0	0	0	0	0	0	0	0	0	0	5410	0	0	0	0	0	0	0
0	0	0	0	0	0	0	0	0	0	0	0	1448	0	0	6180	4460	0	0	0	2712	1392	0	0	13037	0	0	0	0	0	0	3865	0	0	0	0	0	0	0	0	0	0	5426	0	0	0	0	0	0	0
0	0	0	0	0	0	0	0	0	0	0	0	1514	0	0	6067	4400	0	0	0	2532	1022	0	0	12914	0	0	0	0	0	0	3842	0	0	0	0	0	0	0	0	0	0	5442	0	0	0	0	0	0	0
0	0	0	0	0	0	0	0	0	0	0	0	1579	0	0	5954	4339	0	0	0	2353	653	0	0	12792	0	0	0	0	0	0	3820	0	0	0	0	0	0	0	0	0	0	5458	0	0	0	0	0	0	0
0	0	0	0	0	0	0	0	0	0	0	0	1644	0	0	5841	4278	0	0	0	2173	284	0	0	12669	0	0	0	0	0	0	3797	0	0	0	0	0	0	0	0	0	0	5474	0	0	0	0	0	0	0
0	0	0	0	0	0	0	0	0	0	0	0	1709	0	0	5728	4218	0	0	0	1994	0	0	0	12547	0	0	0	0	0	0	3774	0	0	0	0	0	0	0	0	0	0	5491	0	0	0	0	0	0	0
0	0	0	0	0	0	0	0	0	0	0	0	1774	0	0	5615	4157	0	0	0	1814	0	0	0	12424	0	0	0	0	0	0	3752	0	0	0	0	0	0	0	0	0	0	5507	0	0	0	0	0	0	0
0	0	0	0	0	0	0	0	0	0	0	0	1839	0	0	5502	4096	0	0	0	1635	0	0	0	12302	0	0	0	0	0	0	3729	0	0	0	0	0	0	0	0	0	0	5523	0	0	0	0	0	0	0
0	0	0	0	0	0	0	0	0	0	0	0	1904	0	0	5389	4036	0	0	0	1456	0	0	0	12179	0	0	0	0	0	0	3707	0	0	0	0	0	0	0	0	0	0	5539	0	0	0	0	0	0	0
0	0	0	0	0	0	0	0	0	0	0	0	1969	0	0	5276	3975	0	0	0	1276	0	0	0	12057	0	0	0	0	0	0	3684	0	0	0	0	0	0	0	0	0	0	5555	0	0	0	0	0	0	0
0	0	0	0	0	0	0	0	0	0	0	0	2035	0	0	5163	3915	0	0	0	1097	0	0	0	11934	0	0	0	0	0	0	3661	0	0	0	0	0	0	0	0	0	0	5571	0	0	0	0	3	0	0
0	0	0	0	0	0	0	0	0	0	0	0	2100	0	0	5050	3854	0	0	0	917	0	0	0	11811	0	0	0	0	0	0	3639	0	0	0	0	0	0	0	0	0	0	5588	0	0	12	0	56	0	0
0	0	0	0	0	0	0	0	0	0	0	0	2165	0	0	4937	3793	0	0	0	738	0	0	0	11689	0	0	0	0	0	0	3616	0	0	0	0	0	0	0	0	0	0	5604	0	0	32	0	109	0	0
0	0	0	0	0	0	0	0	0	0	0	0	2230	0	0	4824	3733	0	0	0	558	0	0	0	11566	0	0	0	0	0	0	3593	0	0	0	0	0	0	0	0	0	0	5620	0	0	51	0	162	0	0
0	0	0	56	0	0	0	0	0	0	0	0	2295	0	0	4711	3672	0	0	0	379	0	0	0	11444	0	0	0	0	0	0	3571	0	0	0	0	0	0	0	0	0	0	5636	0	0	71	0	215	0	0
0	0	0	119	0	0	0	0	0	0	0	0	2360	0	0	4598	3611	0	0	0	200	0	0	0	11321	0	0	0	0	0	0	3548	0	0	0	0	0	0	0	0	0	0	5652	0	0	91	0	268	0	0
0	0	0	181	0	0	0	0	0	0	0	0	2425	0	0	4485	3551	0	0	0	20	0	0	0	11199	0	0	0	0	0	0	3526	0	0	0	0	0	0	0	0	0	0	5668	0	0	110	0	321	0	0
0	0	0	244	0	0	0	0	0	0	0	0	2491	0	0	4372	3490	0	0	0	0	0	0	0	11076	0	0	0	0	0	0	3503	0	0	0	0	0	0	0	0	0	0	5685	0	0	130	0	373	0	0
0	0	0	307	0	0	0	0	0	0	0	0	2556	0	0	4259	3429	0	0	0	0	0	0	0	10954	0	0	0	0	0	0	3480	0	0	0	0	0	0	0	0	0	0	5701	0	0	149	0	426	0	0
0	0	0	370	0	0	0	0	0	0	0	0	2621	0	0	4146	3369	0	0	0	0	0	0	0	10831	0	0	0	0	0	0	3458	0	0	0	0	0	0	0	0	0	0	5717	0	0	169	0	479	0	0
0	0	0	432	0	0	0	0	0	0	0	0	2686	0	0	4033	3308	0	0	0	0	0	0	0	10709	0	0	0	0	0	0	3435	0	0	0	0	0	0	0	0	0	0	5733	0	0	188	0	532	0	0
0	0	0	495	0	0	0	0	0	0	0	0	2751	0	0	3920	3247	0	0	0	0	0	0	0	10586	0	0	0	0	0	0	3413	0	0	0	0	0	0	0	0	0	0	5749	0	0	208	0	585	0	0
0	0	0	558	0	0	0	0	0	0	0	0	2816	0	0	3807	3187	0	0	0	0	0	0	0	10463	0	0	0	0	0	0	3390	0	0	0	0	0	0	0	0	0	0	5765	0	0	227	0	638	0	0
0	0	0	620	0	0	0	0	0	0	0	0	2881	0	0	3694	3126	0	0	0	0	0	0	0	10341	0	0	0	0	0	0	3367	0	0	0	0	0	0	0	0	0	0	5782	0	0	247	0	691	0	0
0	0	0	683	0	0	0	0	0	0	0	0	2946	0	0	3581	3065	0	0	0	0	0	0	0	10218	0	0	0	0	0	0	3345	0	0	0	0	0	0	0	0	0	0	5798	0	0	267	0	743	0	0
0	0	0	746	0	0	0	0	0	0	0	0	3012	0	0	3467	3005	0	0	0	0	0	0	0	10096	0	0	0	0	0	0	3322	0	0	0	0	0	0	0	0	0	0	5814	0	0	286	0	796	0	0
0	0	0	808	0	0	0	0	0	0	0	0	3077	0	4	3354	2944	0	0	0	0	0	0	0	9973	0	0	0	0	0	0	3299	0	0	0	0	0	0	0	0	0	0	5830	0	0	306	0	849	0	0
0	0	0	871	0	0	0	0	0	0	0	0	3142	0	50	3241	2883	0	0	0	0	0	0	0	9851	0	0	0	0	0	0	3277	0	0	0	0	0	0	0	0	0	0	5846	0	0	325	0	902	0	0
0	0	0	934	0	0	0	0	0	0	0	0	3207	0	96	3128	2823	0	0	0	0	0	0	0	9728	0	0	0	0	0	0	3254	0	0	0	0	0	0	0	0	0	0	5862	0	0	345	0	955	0	0
0	0	0	996	0	0	0	0	0	0	0	0	3272	0	142	3015	2762	0	0	0	0	0	0	0	9606	0	0	0	0	0	0	3232	0	0	0	0	0	0	0	0	0	0	5879	0	0	364	0	1008	0	0
0	0	0	1059	0	0	0	0	0	0	0	0	3337	0	188	2902	2701	0	0	0	0	0	4	0	9483	0	0	0	0	0	0	3209	0	0	0	0	0	0	0	0	0	0	5895	0	0	384	0	1061	0	0
0	0	0	1122	0	0	0	0	0	0	0	0	3402	0	233	2789	2641	0	0	0	0	0	35	0	9361	0	0	0	0	0	0	3186	0	0	0	0	0	0	0	0	0	0	5911	0	0	404	0	1113	0	0
0	0	0	1184	0	0	0	0	0	0	0	0	3467	0	279	2676	2580	0	0	0	0	0	67	0	9238	0	0	0	0	0	0	3164	0	0	0	0	0	0	0	0	0	0	5927	0	0	423	0	1166	0	0
0	0	0	1247	0	0	0	0	0	0	0	0	3533	0	325	2563	2520	0	0	0	0	0	98	0	9115	0	0	0	0	0	0	3141	0	0	0	0	0	0	0	0	0	0	5943	0	0	443	0	1219	0	0
0	0	0	1310	0	0	0	0	0	0	0	0	3598	0	371	2450	2459	0	0	0	0	0	130	0	8993	0	0	0	0	0	0	3119	0	0	0	0	0	0	0	0	0	0	5959	0	0	462	0	1272	0	0
0	0	0	1372	0	0	0	0	0	0	0	0	3663	0	417	2337	2398	0	0	0	0	0	161	0	8870	0	0	0	0	0	0	3096	0	0	0	0	0	0	0	0	0	0	5975	0	0	482	0	1325	0	0
0	0	0	1435	0	0	0	0	0	0	0	0	3728	0	462	2224	2338	0	0	0	0	0	192	0	8748	0	0	0	0	0	0	3073	0	0	0	0	0	0	0	0	0	0	5992	0	0	501	0	1378	0	0
0	0	0	1498	0	0	0	0	0	0	0	0	3793	0	508	2111	2277	0	0	0	0	0	224	0	8625	0	0	0	0	0	0	3051	0	0	0	0	0	0	0	0	0	0	6008	0	0	521	0	1431	0	0
0	0	0	1560	0	0	0	0	0	0	0	0	3858	0	554	1998	2216	0	0	0	0	0	255	0	8503	0	0	0	0	0	0	3028	0	0	0	0	0	0	0	0	0	0	6024	0	0	541	0	1483	0	0
0	0	0	1623	0	0	0	0	0	0	0	0	3923	0	600	1885	2156	0	0	0	0	0	287	0	8380	0	0	0	0	0	0	3005	0	0	0	0	0	0	0	0	0	0	6040	0	0	560	0	1536	0	0
0	0	0	1686	0	0	0	0	0	0	0	0	3988	0	646	1772	2095	0	0	0	0	0	318	0	8258	0	0	0	0	0	0	2983	0	0	0	0	0	0	0	0	0	0	6056	0	0	580	0	1589	0	0
0	0	0	1748	0	0	0	0	0	0	0	0	4054	0	691	1659	2034	0	0	0	0	0	349	0	8135	0	0	0	0	0	0	2960	0	0	0	0	0	0	0	0	0	0	6072	0	0	599	0	1642	0	0
0	0	0	1811	0	0	0	0	0	0	0	0	4119	0	737	1546	1974	0	0	0	0	0	381	0	8013	0	0	0	0	0	0	2938	0	0	0	0	0	0	0	0	0	0	6089	0	0	619	0	1695	0	0
0	0	0	1874	0	0	0	0	0	0	0	0	4184	0	783	1433	1913	0	0	0	0	0	412	0	7890	0	0	0	0	0	0	2915	0	0	0	0	0	0	0	0	0	0	6105	0	0	638	0	1748	0	0
0	0	0	1936	0	0	0	0	0	0	0	0	4249	0	829	1320	1852	0	0	0	0	0	444	0	7767	0	0	0	0	0	0	2892	0	0	0	0	0	0	0	0	0	0	6121	0	0	658	0	1801	0	0
0	0	0	1999	0	0	0	0	0	0	0	0	4314	0	875	1207	1792	0	0	0	0	0	475	0	7645	0	0	0	0	0	0	2870	0	0	0	0	0	0	0	0	0	0	6137	0	0	677	0	1853	0	0
0	0	0	2062	0	0	0	0	0	0	0	0	4379	0	921	1094	1731	0	0	0	0	0	506	0	7522	0	0	0	0	0	0	2847	0	0	0	0	0	0	0	0	0	0	6153	0	0	697	0	1906	0	0
0	0	0	2125	0	0	0	0	0	0	0	0	4444	0	966	981	1670	0	0	0	0	0	538	0	7400	0	0	0	0	0	0	2825	0	0	0	0	0	0	0	0	0	0	6169	0	0	717	0	1959	0	0
0	0	0	2187	0	0	0	0	0	0	0	0	4510	0	1012	868	1610	0	0	0	0	0	569	0	7277	0	0	0	0	0	0	2802	0	0	0	0	0	0	0	0	0	0	6186	0	0	736	0	2012	0	0
0	0	0	2250	0	0	0	0	0	0	0	0	4575	0	1058	755	1549	0	0	0	0	0	601	0	7155	0	0	0	0	0	0	2779	0	0	0	0	0	0	0	0	0	0	6202	0	0	756	0	2065	0	0
0	0	0	2313	0	0	0	0	0	0	0	0	4640	0	1104	642	1488	0	0	0	0	0	632	0	7032	0	0	0	0	0	0	2757	0	0	0	0	0	0	0	0	0	0	6218	0	0	775	0	2118	0	0
0	0	0	2375	0	0	0	0	0	0	0	0	4705	0	1150	529	1428	0	0	0	0	0	664	0	6910	0	0	0	0	0	0	2734	0	0	0	0	0	0	0	0	0	0	6234	0	0	795	0	2171	0	0
0	0	0	2438	0	0	0	0	0	0	0	0	4770	0	1195	416	1367	0	0	0	0	0	695	0	6787	0	0	0	0	0	0	2711	0	0	0	0	0	0	0	0	0	0	6250	0	0	814	0	2223	0	0
0	0	0	2501	0	0	0	0	0	0	0	0	4835	0	1241	303	1307	0	0	0	0	0	726	0	6665	0	0	0	0	0	0	2689	0	0	0	0	0	0	0	0	0	0	6266	0	0	834	0	2276	0	0
0	0	0	2563	0	0	0	0	0	0	0	0	4900	0	1287	190	1246	0	0	0	0	0	758	0	6542	0	0	0	0	0	0	2666	0	0	0	0	0	0	0	0	0	0	6283	0	0	854	0	2329	0	0
0	0	0	2626	0	0	0	0	0	0	0	0	4965	0	1333	77	1185	0	0	0	0	0	789	0	6419	0	0	0	0	0	13	2644	0	0	0	0	0	0	0	0	0	0	6299	0	0	873	0	2382	0	0
0	0	0	2689	0	0	0	0	0	0	0	0	5031	0	1379	0	1125	0	0	0	0	0	821	0	6297	0	0	0	0	0	48	2621	0	0	0	0	0	0	0	0	0	0	6315	0	0	893	0	2435	0	0
0	0	0	2751	0	0	0	0	0	0	0	0	5096	0	1424	0	1064	0	0	0	0	0	852	0	6174	0	0	0	0	0	84	2598	0	0	0	0	0	0	0	0	0	0	6331	0	0	912	0	2488	0	0
0	0	0	2814	0	0	0	0	0	0	0	0	5161	0	1470	0	1003	0	0	0	0	0	883	0	6052	0	0	0	0	0	119	2576	0	0	0	0	0	0	0	0	0	0	6347	0	0	932	0	2541	0	0
0	0	0	2877	0	0	0	0	0	0	0	0	5226	0	1516	0	943	0	0	0	0	0	915	0	5929	0	0	0	0	0	154	2553	0	0	0	0	0	0	0	0	0	0	6363	0	0	951	0	2593	0	0
0	0	0	2939	0	0	0	0	0	0	0	0	5291	0	1562	0	882	0	0	0	0	0	946	0	5807	0	0	0	0	0	189	2531	0	0	0	0	0	0	0	0	0	0	6380	0	0	971	0	2646	0	0
0	0	0	3002	0	0	0	0	0	0	0	0	5356	0	1608	0	821	0	0	0	0	0	978	0	5684	0	0	0	0	0	224	2508	0	0	0	0	0	0	0	0	0	0	6396	0	0	991	0	2699	0	0
0	0	0	3064	0	0	0	0	0	0	0	0	5421	0	1654	0	761	0	0	0	0	0	1009	0	5562	0	0	0	0	0	260	2485	0	0	0	0	0	0	0	0	0	0	6412	0	0	1010	0	2752	0	0
0	0	0	3106	0	0	0	0	0	0	0	0	5486	0	1699	0	700	0	0	0	0	0	1040	0	5439	0	0	0	0	0	295	2463	0	0	0	0	0	0	0	0	0	0	6428	0	0	1030	0	2805	0	0
0	0	0	3143	0	0	0	0	0	0	0	0	5552	0	1745	0	639	0	0	0	0	0	1072	0	5317	0	0	0	0	0	330	2440	0	0	0	0	0	0	0	0	0	0	6444	0	0	1049	0	2858	0	0
0	0	0	3180	0	0	0	0	0	0	0	0	5617	0	1791	0	579	0	0	0	0	0	1103	0	5194	0	0	0	0	0	365	2417	0	0	0	0	0	0	0	0	0	0	6460	0	0	1069	0	2911	0	0
0	0	0	3217	0	0	0	0	0	0	0	0	5682	0	1837	0	518	0	0	0	0	0	1135	0	5071	0	0	0	0	0	400	2395	0	0	0	0	0	0	0	0	0	0	6477	0	0	1088	0	2963	0	0
0	0	0	3254	0	0	0	0	0	0	0	0	5747	0	1883	0	457	0	0	0	0	0	1166	0	4949	0	0	0	0	0	436	2372	0	0	0	0	0	0	0	0	0	0	6493	0	0	1108	0	3016	0	0
0	0	0	3292	0	0	0	0	0	0	0	0	5812	0	1928	0	397	0	0	0	0	0	1197	0	4826	0	0	0	0	0	471	2350	0	0	0	0	0	0	0	0	0	0	6509	0	0	1127	0	3069	0	0
0	0	0	3329	0	0	0	0	0	0	0	0	5877	0	1974	0	336	0	0	0	0	0	1229	0	4704	0	0	0	0	0	506	2327	0	0	0	0	0	0	0	0	0	0	6525	0	0	1147	0	3122	0	0
0	0	0	3366	0	0	0	0	0	0	0	0	5942	0	2020	0	275	0	0	0	0	0	1260	0	4581	0	0	0	0	0	541	2304	0	0	0	0	0	0	0	0	0	0	6541	0	0	1167	0	3175	0	0
0	0	0	3403	0	0	0	0	0	0	0	0	6007	0	2066	0	215	0	0	0	0	0	1285	0	4459	0	0	0	0	0	576	2282	0	0	0	0	0	0	0	0	0	0	6550	0	0	1186	0	3211	0	0
0	0	0	3440	0	0	0	0	0	0	0	0	6073	0	2112	0	154	0	0	0	0	0	1288	0	4336	0	0	0	0	0	612	2259	0	0	0	0	0	0	0	0	0	0	6538	0	0	1206	0	3201	0	0
0	0	0	3478	0	0	0	0	0	0	0	0	6138	0	2157	0	93	0	0	0	0	0	1286	0	4214	0	0	0	0	0	647	2237	0	0	0	0	0	0	0	0	0	0	6520	0	0	1225	0	3175	0	0
0	0	0	3515	0	0	0	0	0	0	0	0	6203	0	2203	0	33	0	0	0	0	0	1284	0	4091	0	0	0	0	0	682	2214	0	0	0	0	0	0	0	0	0	0	6502	0	0	1245	0	3150	0	0
0	0	0	3552	0	0	0	0	0	0	0	0	6268	0	2249	0	0	0	0	0	0	0	1281	0	3969	0	0	0	0	0	717	2191	0	0	0	0	0	0	0	0	0	0	6483	0	0	1264	0	3124	0	0
0	0	0	3589	0	0	0	0	0	0	0	0	6333	0	2295	0	0	0	0	0	0	0	1279	0	3846	0	0	0	0	0	752	2169	0	0	0	0	0	0	0	0	0	0	6465	0	0	1284	0	3098	0	0
0	0	0	3626	0	0	0	0	0	0	0	0	6398	0	2341	0	0	0	0	0	0	0	1276	0	3723	0	0	0	0	0	788	2146	0	0	0	0	0	0	0	0	0	0	6447	0	0	1304	0	3073	0	0
0	0	0	3664	0	0	0	0	0	0	0	0	6463	0	2387	0	0	0	0	0	0	0	1274	0	3601	0	0	0	0	0	823	2124	0	0	0	0	0	0	0	0	0	0	6428	0	0	1323	0	3047	0	0
0	0	0	3701	0	0	0	0	0	0	0	0	6529	0	2432	0	0	0	0	0	0	0	1272	0	3478	0	0	0	0	0	858	2101	0	0	0	0	0	0	0	0	0	0	6410	0	0	1343	0	3022	0	0
0	0	0	3738	0	0	0	0	0	0	0	0	6594	0	2478	0	0	0	0	0	0	0	1269	0	3356	0	0	0	0	0	893	2053	0	0	0	0	0	0	0	0	0	0	6392	0	36	1344	0	2996	0	0
0	0	0	3775	0	0	0	0	0	0	0	0	6659	0	2524	0	0	0	0	0	0	0	1267	0	3233	0	0	0	0	0	928	1928	0	0	0	0	0	0	0	0	0	0	6373	0	150	1291	0	2971	0	0
0	0	0	3812	0	0	0	0	0	0	0	0	6724	0	2570	0	0	0	0	0	0	0	1265	0	3111	0	0	0	0	0	964	1777	0	0	0	0	0	0	0	0	0	0	6355	0	264	1219	0	2945	0	0
0	0	0	3850	0	0	0	0	0	0	0	0	6789	0	2616	0	0	0	0	0	0	0	1262	0	2988	0	0	0	0	0	999	1625	0	0	0	0	0	0	0	0	0	0	6337	0	378	1147	0	2920	0	0
0	0	0	3887	0	0	0	0	0	0	0	0	6854	0	2661	0	0	0	0	0	0	0	1260	0	2866	0	0	0	0	0	1034	1474	0	0	0	0	0	0	0	0	0	0	6318	0	492	1075	0	2894	0	0
0	0	0	3924	0	0	0	0	0	0	0	0	6919	0	2707	0	0	0	0	0	0	0	1257	0	2743	0	0	0	0	0	1069	1323	0	0	0	0	0	0	0	0	0	0	6300	0	606	1003	0	2869	0	0
0	0	0	3961	0	0	0	0	0	0	0	0	6984	0	2753	0	0	0	0	0	0	0	1255	0	2621	0	0	0	0	0	1104	1171	0	0	0	0	0	0	0	0	0	0	6282	0	720	931	0	2843	0	0
0	0	0	3998	0	0	0	0	0	0	0	0	7050	0	2799	0	0	0	0	0	0	0	1253	0	2498	0	0	0	0	0	1140	1020	0	0	0	0	0	0	0	0	0	0	6263	0	834	859	0	2818	0	0
0	0	0	4036	0	0	0	0	0	0	0	0	7115	0	2845	0	0	0	0	0	0	0	1250	0	2375	0	0	0	0	0	1175	869	0	0	0	0	0	0	0	0	0	0	6245	0	948	787	0	2792	0	0
0	0	0	4073	0	0	0	0	0	0	0	0	7180	0	2890	0	0	0	0	0	0	0	1248	0	2253	0	0	0	0	0	1210	717	0	0	0	0	0	0	0	0	0	0	6226	0	1062	715	0	2767	0	0
0	0	0	4110	0	0	0	0	0	0	0	0	7245	0	2936	0	0	0	0	0	0	0	1245	0	2130	0	0	0	0	0	1245	566	0	0	0	0	0	0	0	0	0	0	6208	0	1176	643	0	2741	0	0
0	0	0	4147	0	0	0	0	0	0	0	0	7310	0	2982	0	0	0	0	0	0	0	1243	0	2008	0	0	0	0	0	1280	415	0	0	0	0	0	0	0	0	0	0	6190	0	1290	571	0	2716	0	0
0	0	0	4184	0	0	0	0	0	0	0	0	7375	0	3028	0	0	0	0	0	0	0	1241	0	1885	0	0	0	0	0	1316	263	0	0	0	0	0	0	0	0	0	0	6171	0	1404	498	0	2690	0	0
0	0	0	4222	0	0	0	0	0	0	0	0	7440	0	3074	0	0	0	0	0	0	0	1238	0	1763	0	0	0	0	0	1351	112	0	0	0	0	0	0	0	0	0	0	6153	0	1518	426	0	2665	0	0
0	0	0	4259	0	0	0	0	0	0	0	0	7505	0	3120	0	0	0	0	0	0	0	1236	0	1640	0	0	0	0	0	1386	0	0	0	0	0	0	0	0	0	0	0	6135	0	1632	354	0	2639	0	0
0	0	0	4296	0	0	0	0	0	0	0	0	7571	0	3165	0	0	0	0	0	0	0	1233	0	1518	0	0	0	0	0	1421	0	0	0	0	0	0	0	0	0	0	0	6116	0	1746	282	0	2614	0	0
0	0	0	4333	0	0	0	0	0	0	0	0	7636	0	3211	0	0	0	0	0	0	0	1231	0	1395	0	0	0	0	0	1456	0	0	0	0	0	0	0	0	0	0	0	6098	0	1860	210	0	2588	0	0
0	0	0	4370	0	0	0	0	0	0	0	0	7574	0	3200	0	0	0	0	0	0	0	1229	0	1256	0	0	0	0	0	1449	0	0	0	0	0	0	0	0	0	0	0	6080	0	1914	138	0	2563	0	0
0	0	0	4408	0	0	0	0	0	0	0	0	7370	0	3125	0	0	0	0	0	0	0	1226	0	1099	0	0	0	0	0	1395	0	0	0	0	0	0	0	0	0	0	0	6061	0	1901	66	0	2537	0	0
0	0	0	4445	0	0	0	0	0	0	0	0	7147	0	3041	0	0	0	0	0	0	0	1224	0	939	0	0	0	0	0	1334	0	0	0	0	0	0	0	0	0	0	0	6043	0	1879	0	0	2512	0	0
0	0	0	4482	0	0	0	0	0	0	0	0	6924	0	2957	0	0	0	0	0	0	0	1221	0	779	0	0	0	0	0	1273	0	0	0	0	0	0	0	0	0	0	0	6025	0	1856	0	0	2486	0	0
0	0	0	4519	0	0	0	0	0	0	0	0	6701	0	2873	0	0	0	0	0	0	0	1219	0	619	0	0	0	0	0	1212	0	0	0	0	0	0	0	0	0	0	0	6006	0	1834	0	0	2461	0	0
0	0	0	4556	0	0	0	0	0	0	0	0	6477	0	2789	0	0	0	0	0	0	0	1217	0	459	0	0	0	0	0	1151	0	0	0	0	0	0	0	0	0	0	0	5988	0	1811	0	0	2435	0	0
0	0	0	4594	0	0	0	0	0	0	0	0	6254	0	2705	0	0	0	0	0	0	0	1214	0	299	0	0	0	0	0	1091	0	0	0	0	0	0	0	0	0	0	0	5970	0	1789	0	0	2410	0	0
0	0	0	4631	0	0	0	0	0	0	0	0	6031	0	2621	0	0	0	0	0	0	0	1212	0	139	0	0	0	0	0	1030	0	0	0	0	0	0	0	0	0	0	0	5951	0	1766	0	0	2384	0	0
0	0	0	4668	0	0	0	0	0	0	0	0	5808	0	2537	0	0	0	0	0	0	0	1209	0	0	0	0	0	0	0	969	0	0	0	0	0	0	0	0	0	0	0	5933	0	1744	0	0	2358	0	0
0	0	0	4705	0	0	0	0	0	0	0	0	5585	0	2453	0	0	0	0	0	0	0	1207	0	0	0	0	0	0	0	908	0	0	0	0	0	0	0	0	0	0	0	5915	0	1722	0	0	2333	0	0
0	0	0	4742	0	0	0	0	0	0	0	0	5362	0	2369	0	0	0	0	0	0	0	1205	0	0	0	0	0	0	0	847	0	0	0	0	0	0	0	0	0	0	0	5896	0	1699	0	0	2307	0	0
0	0	0	4780	0	0	0	0	0	0	0	0	5138	0	2285	0	0	0	0	0	0	0	1202	0	0	0	0	0	0	0	786	0	0	0	0	0	0	0	0	0	0	0	5878	0	1677	0	0	2282	0	0
0	0	0	4817	0	0	0	0	0	0	0	0	4915	0	2201	0	0	0	0	0	0	0	1200	0	0	0	0	0	0	0	725	0	0	0	0	0	0	0	0	0	0	0	5860	0	1654	0	0	2256	0	0
0	0	0	4854	0	0	0	0	0	0	0	0	4692	0	2117	0	0	0	0	0	0	0	1197	0	0	0	0	0	0	0	664	0	0	0	0	0	0	0	0	0	0	0	5841	0	1632	0	0	2231	0	0
0	0	0	4891	0	0	0	0	0	0	0	0	4469	0	2033	0	0	0	0	0	0	0	1195	0	0	0	0	0	0	0	604	0	0	0	0	0	0	0	0	0	0	0	5823	0	1609	0	0	2205	0	0
0	0	0	4928	0	0	0	0	0	0	0	0	4246	0	1949	0	0	0	0	0	0	0	1193	0	0	0	0	0	0	0	543	0	0	0	0	0	0	0	0	0	0	0	5805	0	1587	0	0	2180	0	0
0	0	0	4966	0	0	0	0	0	0	0	0	4022	0	1865	0	0	0	0	0	0	0	1190	0	0	0	0	0	0	0	482	0	0	0	0	0	0	0	0	0	0	0	5786	0	1565	0	0	2154	0	0
0	0	0	5003	0	0	0	0	0	0	0	0	3799	0	1781	0	0	0	0	0	0	0	1188	0	0	0	0	0	0	0	421	0	0	0	0	0	0	0	0	0	0	0	5768	0	1542	0	0	2129	0	0
0	0	0	5040	0	0	0	0	0	0	0	0	3576	0	1697	0	0	0	0	0	0	0	1185	0	0	0	0	0	0	0	360	0	0	0	0	0	0	0	0	0	0	0	5750	0	1520	0	0	2103	0	0
0	0	0	5077	0	0	0	0	0	0	0	0	3353	0	1613	0	0	0	0	0	0	0	1183	0	0	0	0	0	0	0	299	0	0	0	0	0	0	0	0	0	0	0	5731	0	1497	0	0	2078	0	0
0	0	0	5114	0	0	0	0	0	0	0	0	3130	0	1529	0	0	0	0	0	0	0	1181	0	0	0	0	0	0	0	238	0	0	0	0	0	0	0	0	0	0	0	5713	0	1475	0	0	2052	0	0
0	0	0	5152	0	0	0	0	0	0	0	0	2907	0	1445	0	0	0	0	0	0	0	1178	0	0	0	0	0	0	0	178	0	0	0	0	0	0	0	0	0	0	0	5695	0	1452	0	0	2027	0	0
0	0	0	5189	0	0	0	0	0	0	0	0	2683	0	1361	0	0	0	0	0	0	0	1176	0	0	0	0	0	0	0	117	0	0	0	0	0	0	0	0	0	0	0	5676	0	1430	0	0	2001	0	0
0	0	0	5226	0	0	0	0	0	0	0	0	2460	0	1277	0	0	0	0	0	0	0	1173	0	0	0	0	0	0	0	56	0	0	0	0	0	0	0	0	0	0	0	5658	0	1408	0	0	1976	0	0
0	0	0	5263	0	0	0	0	0	0	0	0	2237	0	1193	0	0	0	0	0	0	0	1171	0	0	0	0	0	0	0	0	0	0	0	0	0	0	0	0	0	0	0	5640	0	1385	0	0	1950	0	0
0	2	0	5300	0	0	0	0	0	0	0	0	2014	0	1109	0	0	0	0	0	0	0	1169	0	0	0	0	0	0	0	0	0	0	0	0	0	0	0	0	0	0	0	5621	0	1363	0	0	1925	0	0
0	67	0	5338	0	0	0	0	0	0	0	0	1791	0	1025	0	0	0	0	0	0	0	1166	0	0	0	0	0	0	0	0	0	0	0	0	0	0	0	0	0	0	0	5603	0	1340	0	0	1899	0	0
0	132	0	5375	0	0	0	0	0	0	0	0	1567	0	941	0	0	0	0	0	0	0	1164	0	0	0	0	0	0	0	0	0	0	0	0	0	0	0	0	0	0	0	5585	0	1318	0	0	1874	0	0
0	197	0	5412	0	0	0	0	0	0	0	0	1344	0	857	0	0	0	0	0	0	0	1161	0	0	0	0	0	0	0	0	0	0	0	0	0	0	0	0	0	0	0	5566	0	1295	0	0	1848	0	0
0	262	0	5449	0	0	0	0	0	0	0	0	1121	0	773	0	0	0	0	0	0	0	1159	0	0	0	0	0	0	0	0	0	0	0	0	0	0	0	0	0	0	0	5548	0	1273	0	0	1823	0	0
0	327	0	5486	0	0	0	0	0	0	0	0	898	0	689	0	0	0	0	0	0	0	1157	0	0	0	0	0	0	0	0	0	0	0	0	0	0	0	0	0	0	0	5530	0	1251	0	0	1797	0	0
0	392	0	5524	0	0	0	0	0	0	0	0	675	0	605	0	0	0	0	0	0	0	1154	0	0	0	0	0	0	0	0	0	0	0	0	0	0	0	0	0	0	0	5511	0	1228	0	0	1772	0	0
0	457	0	5561	0	0	0	0	0	0	0	0	452	0	521	0	0	0	0	0	0	0	1152	0	0	0	0	0	0	0	0	0	0	0	0	0	0	0	0	0	0	0	5493	0	1206	0	0	1746	0	0
0	522	0	5598	0	0	0	173	0	0	0	0	228	0	437	0	0	0	0	0	0	0	1149	0	0	0	0	0	0	0	0	0	0	0	0	0	0	0	0	0	0	0	5475	0	1183	0	0	1721	0	0
0	587	0	5635	0	0	0	423	0	0	0	0	5	0	353	0	0	0	0	0	0	0	1147	0	0	0	0	0	0	0	0	0	0	0	0	0	0	0	0	0	0	0	5456	0	1161	0	0	1695	0	0
0	652	0	5672	0	0	0	673	0	0	0	0	0	0	269	0	0	0	0	0	0	0	1145	0	0	0	0	0	0	0	0	0	0	0	0	0	0	0	0	0	0	0	5438	0	1138	0	0	1669	0	0
0	716	0	5710	0	0	0	923	0	0	0	0	0	0	185	0	0	0	0	0	0	0	1142	0	0	0	0	0	0	0	0	0	0	0	0	0	0	0	0	0	0	0	5420	0	1116	0	0	1644	0	0
0	781	0	5747	0	0	0	1173	0	0	0	0	0	0	101	0	0	0	0	0	0	0	1140	0	0	0	0	0	0	0	0	0	0	0	0	0	0	0	0	0	0	0	5401	0	1094	0	108	1618	0	0
0	846	0	5784	0	0	0	1423	0	0	0	0	0	0	17	0	0	0	0	0	0	0	1137	0	0	0	0	0	0	0	0	0	0	0	0	0	0	0	0	0	0	0	5383	0	1071	0	262	1593	0	0
0	911	0	5821	0	0	0	1673	0	0	0	0	0	0	0	0	0	0	0	0	0	0	1135	0	0	0	0	0	0	0	0	0	0	0	0	0	0	0	0	0	0	0	5365	0	1049	0	416	1567	0	0
0	976	0	5858	0	0	0	1923	0	0	0	0	0	0	0	0	0	0	0	0	0	0	1133	0	0	0	0	0	0	0	0	0	0	0	0	0	0	0	0	0	0	0	5346	0	1026	0	569	1542	0	0
0	1041	0	5896	0	0	0	2173	0	0	0	0	0	0	0	0	0	0	0	0	0	0	1130	0	0	0	0	0	0	0	0	0	0	0	0	0	0	0	0	0	0	0	5328	0	1004	0	723	1516	0	0
0	1106	0	5933	0	0	0	2423	0	0	0	0	0	0	0	0	0	0	0	0	0	0	1128	0	0	0	0	0	0	0	0	0	0	0	0	0	0	0	0	0	0	0	5309	0	982	0	877	1491	0	0
0	1171	0	5970	0	0	0	2673	0	0	0	0	0	0	0	0	0	0	0	0	0	0	1125	0	0	0	0	0	0	0	0	0	0	0	0	0	0	0	0	0	0	0	5291	0	959	0	1031	1465	0	0
0	1236	0	6007	0	0	0	2922	0	0	0	0	0	0	0	0	0	0	0	0	0	0	1123	0	0	0	0	0	0	0	0	0	0	0	0	0	0	0	0	0	0	0	5273	0	937	0	1184	1440	0	0
0	1301	0	6044	0	0	0	3172	0	0	0	0	0	0	0	0	0	0	0	0	0	0	1121	0	0	0	0	0	0	0	0	0	0	0	0	0	0	0	0	0	0	0	5254	0	914	0	1338	1414	0	0
0	1366	0	6082	0	0	0	3422	0	0	0	0	0	0	0	0	0	0	0	0	0	0	1118	0	0	0	0	0	0	0	0	0	0	0	0	0	0	0	0	0	0	0	5236	0	892	0	1492	1389	0	0
0	1430	0	6119	0	0	0	3672	0	0	0	0	0	0	0	0	0	0	0	0	0	0	1116	0	0	0	0	0	0	0	0	0	0	0	0	0	0	0	0	0	0	0	5218	0	869	0	1646	1363	0	0
0	1495	0	6156	0	0	0	3922	0	0	0	0	0	0	0	0	0	0	0	0	0	0	1113	0	0	0	0	0	0	0	0	0	0	0	0	0	0	0	0	0	0	0	5199	0	847	0	1800	1338	0	0
0	1560	0	6193	0	0	0	4172	0	0	0	0	0	0	0	0	0	0	0	0	16	0	1111	0	0	0	0	0	0	0	0	0	0	0	0	0	0	0	0	0	0	0	5181	0	825	0	1953	1312	0	0
0	1625	0	6230	0	0	0	4422	0	0	0	0	0	0	0	0	0	0	0	0	190	0	1109	0	0	0	0	0	0	0	0	0	0	0	0	0	0	0	0	0	0	0	5163	0	802	0	2107	1287	0	0
0	1690	0	6268	0	0	0	4672	0	0	0	0	0	0	0	0	0	0	0	0	364	0	1106	0	0	0	0	0	0	0	0	0	0	0	0	0	0	0	0	0	0	0	5144	0	780	0	2261	1261	0	0
0	1755	0	6305	0	0	0	4922	0	0	0	0	0	0	0	0	0	0	0	0	538	0	1104	0	0	0	0	0	0	0	0	0	0	0	0	0	0	0	0	0	0	0	5126	0	757	0	2415	1236	0	0
0	1820	0	6342	0	0	0	5172	0	0	0	0	0	0	0	0	0	0	0	0	712	0	1102	0	0	0	0	0	0	0	0	0	0	0	0	0	0	0	0	0	0	0	5108	0	735	0	2568	1210	0	0
0	1885	0	6379	98	0	0	5422	0	0	0	0	0	0	0	0	0	0	0	0	886	0	1099	0	0	0	0	0	0	0	0	0	0	0	0	0	0	0	0	0	0	0	5089	0	712	0	2722	1185	0	0
0	1950	0	6416	307	0	0	5672	0	0	0	0	0	0	0	0	0	0	0	0	1060	0	1097	0	0	0	0	0	0	0	0	0	0	0	0	0	0	0	0	0	0	0	5071	0	690	0	2876	1159	0	0
0	2015	0	6454	516	0	0	5922	0	0	0	0	0	0	0	0	0	0	0	0	1234	0	1094	0	0	0	0	0	0	0	0	0	0	0	0	0	0	0	0	0	0	116	5053	0	668	0	3030	1134	0	0
0	2080	0	6491	725	0	0	6172	0	0	0	0	0	0	0	0	0	0	153	0	1408	0	1092	0	0	0	0	0	0	0	0	0	0	0	0	0	0	0	2	0	0	248	5034	0	645	0	3183	1108	0	0
0	2145	0	6528	934	0	0	6422	0	0	0	0	0	0	0	0	0	0	390	0	1582	0	1090	0	0	0	0	0	0	0	0	0	0	0	0	0	0	0	16	0	0	379	5016	0	623	0	3337	1083	0	0
0	2209	0	6565	1143	0	0	6672	0	0	0	0	0	0	0	0	0	0	627	0	1756	0	1087	0	0	0	0	0	0	0	0	0	0	0	0	0	0	0	30	0	0	511	4998	0	600	0	3491	1057	0	0
0	2274	0	6602	1352	0	0	6922	0	0	0	0	0	0	0	0	0	0	865	0	1930	0	1085	0	0	0	0	0	0	0	0	0	0	0	0	0	0	0	45	0	0	643	4979	0	578	0	3645	1032	0	0
0	2339	0	6640	1561	0	0	7172	0	0	0	0	0	0	0	0	0	0	1102	0	2104	0	1082	0	0	0	0	0	0	0	0	0	0	0	0	0	0	0	59	0	0	775	4961	0	555	0	3799	1006	0	0
0	2404	0	6677	1770	0	0	7422	0	44	0	0	0	0	0	0	0	0	1340	0	2278	0	1080	0	0	0	0	0	0	0	0	0	0	0	0	0	0	0	74	0	0	907	4943	0	533	0	3952	981	0	0
0	2469	0	6714	1979	0	0	7672	0	227	0	0	0	0	0	0	0	0	1577	0	2452	0	1078	0	0	0	0	0	0	0	0	0	0	0	0	0	0	0	88	0	0	1038	4924	0	511	0	4106	955	0	0
0	2534	0	6751	2187	0	0	7922	0	411	0	0	0	0	0	0	0	0	1815	0	2626	0	1075	0	0	0	0	0	0	0	0	0	0	0	0	0	0	0	102	0	0	1170	4906	0	488	0	4260	929	0	0
0	2599	0	6788	2396	0	0	8172	0	595	0	0	0	0	0	0	0	0	2052	0	2800	0	1073	0	0	0	0	0	0	0	0	0	0	0	0	0	0	0	117	33	0	1302	4888	0	466	0	4414	904	0	0
0	2664	0	6826	2605	0	0	8422	0	778	0	0	0	0	0	0	0	0	2290	0	2974	0	1070	0	0	0	0	0	0	0	0	0	0	0	0	0	0	0	131	87	0	1434	4869	0	443	0	4567	878	0	0
0	2729	0	6863	2814	0	0	8672	0	962	0	0	0	28	0	0	0	0	2527	0	3148	0	1068	0	0	0	0	0	0	0	0	0	0	0	0	0	0	0	146	140	0	1566	4851	0	421	0	4721	853	0	0
0	2794	0	6900	3023	0	0	8922	104	1145	0	0	0	112	0	0	0	0	2765	0	3322	0	1066	0	0	0	0	0	0	0	0	0	0	0	0	0	0	0	160	194	0	1697	4833	0	398	0	4875	827	0	0
0	2859	0	6937	3232	0	0	9172	212	1329	0	0	0	197	0	0	0	0	3002	0	3496	0	1063	0	0	0	0	0	0	0	0	0	0	0	0	0	0	0	174	247	0	1829	4814	0	376	0	5029	802	0	0
0	2924	0	6974	3441	0	0	9422	320	1512	0	0	0	281	0	0	0	0	3240	0	3670	0	1061	0	0	0	0	0	0	0	0	0	0	0	0	0	0	0	189	301	0	1961	4796	0	354	0	5183	776	0	0
0	2988	0	7012	3650	0	0	9672	428	1696	0	0	0	365	0	0	0	0	3477	0	3844	0	1058	0	0	0	0	0	0	0	0	0	0	0	0	0	0	0	203	354	0	2093	4778	0	331	0	5336	751	0	0
0	3053	0	7049	3859	0	0	9922	535	1880	0	86	0	450	0	0	0	0	3714	0	4018	0	1056	0	0	0	0	0	0	0	0	0	0	0	0	0	0	0	218	407	0	2224	4759	0	309	0	5490	725	0	0
0	3118	0	7086	4068	0	0	10172	643	2063	0	208	0	534	0	0	0	0	3952	0	4192	0	1054	0	0	0	0	0	0	0	0	0	0	0	0	0	0	0	232	461	0	2356	4741	0	286	0	5644	700	0	0
0	3183	0	7123	4277	0	0	10422	751	2247	0	329	0	618	0	0	0	0	4189	0	4366	0	1051	0	0	0	0	0	0	0	0	0	0	0	0	0	0	0	246	514	0	2488	4723	0	264	0	5798	674	0	0
0	3248	0	7160	4485	0	0	10672	859	2430	0	450	0	703	0	0	0	0	4427	0	4540	0	1049	0	0	0	0	0	0	0	0	0	0	0	0	0	0	0	261	568	0	2620	4704	0	242	0	5951	649	0	0
0	3313	0	7198	4694	0	0	10922	967	2614	0	572	0	787	0	0	0	0	4664	0	4714	0	1046	0	0	0	0	0	0	0	0	0	0	0	0	0	0	0	275	621	0	2752	4686	0	219	0	6105	623	0	0
0	3378	0	7235	4903	0	0	11172	1074	2797	0	693	0	871	0	0	0	0	4902	0	4888	0	1044	0	0	0	0	0	0	0	0	0	0	0	0	0	0	0	290	674	0	2883	4668	0	197	0	6259	598	0	0
0	3443	0	7272	5112	0	0	11422	1182	2981	0	814	0	956	0	0	0	0	5139	0	5062	0	1042	0	0	0	0	0	0	0	0	0	0	0	0	0	0	0	304	728	0	3015	4649	0	174	0	6413	572	0	0
0	3508	0	7309	5321	0	0	11672	1290	3164	0	935	0	1040	0	20	0	0	5377	0	5236	0	1039	0	0	0	0	0	0	0	0	0	0	0	0	0	0	0	318	781	0	3147	4631	0	152	0	6566	547	0	0
0	3573	0	7346	5530	0	0	11922	1398	3348	0	1057	0	1124	0	79	0	0	5614	0	5410	0	1037	0	0	0	0	0	0	0	0	0	0	0	0	0	0	0	333	835	0	3279	4613	0	129	0	6720	521	0	0
0	3638	0	7384	5739	0	0	12172	1506	3532	0	1178	0	1209	0	137	0	0	5852	0	5584	0	1034	0	0	0	0	0	0	0	0	0	0	0	0	0	0	0	347	888	0	3411	4594	0	107	0	6874	496	0	0
0	3702	0	7421	5948	0	0	12422	1613	3715	0	1299	0	1293	0	196	0	0	6089	0	5758	0	1032	0	0	0	0	0	0	0	0	0	0	0	0	0	0	0	362	942	0	3542	4576	0	85	0	7028	470	0	0
0	3767	0	7458	6157	0	0	12672	1721	3899	0	1420	0	1377	0	255	0	0	6327	0	5932	0	1030	0	0	0	0	0	0	0	0	0	0	0	0	0	0	0	376	995	0	3674	4558	0	62	0	7182	445	0	0
0	3832	0	7495	6366	0	0	12921	1829	4082	0	1542	0	1462	0	313	0	0	6564	0	6106	0	1027	0	0	0	7	0	0	0	0	0	0	0	0	0	0	0	390	1048	0	3806	4539	0	40	0	7335	419	0	0
0	3880	0	7467	6432	0	0	13171	1885	4141	0	1570	0	1546	0	372	0	0	6679	0	6280	0	1025	0	0	0	35	0	0	0	0	0	0	0	0	0	0	0	405	1102	0	3867	4521	0	17	0	7386	394	0	0
0	3913	0	7389	6386	0	0	13421	1901	4102	0	1524	0	1630	0	430	0	0	6697	0	6454	0	1022	0	0	0	63	0	0	0	0	0	0	0	0	0	0	0	419	1155	0	3871	4503	0	0	0	7356	368	0	0
0	3946	0	7307	6334	0	0	13671	1914	4057	0	1474	0	1714	0	489	0	0	6709	0	6628	0	1020	0	0	0	91	0	0	0	0	0	0	0	0	0	0	0	434	1209	0	3872	4484	0	0	0	7322	343	0	0
0	3979	0	7225	6282	0	0	13921	1927	4012	0	1424	0	1799	0	547	0	0	6721	0	6802	0	1018	0	0	0	119	0	0	0	0	0	0	0	0	0	0	0	448	1262	0	3873	4466	0	0	0	7287	317	0	0
0	4012	0	7143	6229	0	0	14171	1940	3967	0	1374	0	1883	0	606	0	0	6733	0	6976	0	1015	0	0	0	147	0	0	0	0	0	0	0	0	0	0	0	462	1315	0	3874	4448	0	0	0	7252	292	0	0
0	4045	0	7061	6177	0	0	14421	1953	3923	0	1324	0	1967	0	665	0	0	6745	0	7150	0	1013	0	0	0	174	0	0	0	0	0	0	0	0	0	0	0	477	1369	0	3875	4429	0	0	0	7218	266	0	0
0	4078	0	6979	6124	0	0	14671	1966	3878	0	1274	0	2052	0	723	0	0	6757	0	7324	0	1010	0	0	0	202	0	0	0	0	0	0	0	0	0	0	0	491	1422	0	3876	4411	0	0	0	7183	240	0	0
0	4111	0	6897	6072	0	0	14921	1979	3833	0	1224	0	2136	0	782	0	0	6770	0	7498	0	1008	0	0	0	230	0	0	0	0	0	0	0	0	0	0	0	506	1476	0	3877	4392	0	0	0	7148	215	0	0
0	4143	0	6815	6019	0	0	15171	1992	3788	0	1174	0	2220	0	840	0	0	6782	0	7672	0	995	0	0	0	258	0	0	0	0	0	0	0	0	0	0	0	497	1529	0	3878	4367	0	0	0	7113	191	0	0
0	4176	0	6734	5967	0	0	15421	2005	3743	0	1124	0	2305	0	899	0	0	6794	0	7846	0	945	0	0	0	286	0	0	0	0	0	0	0	0	0	0	0	411	1583	0	3879	4318	0	0	0	7079	174	0	0
0	4209	0	6652	5914	0	0	15671	2018	3698	0	1074	0	2389	0	957	0	0	6806	0	8020	0	880	0	0	0	314	0	0	0	0	0	0	0	0	0	0	0	291	1636	0	3880	4258	0	0	0	7044	158	0	0
0	4242	0	6570	5862	0	0	15921	2031	3653	0	1024	0	2473	0	1016	0	0	6818	0	8193	0	815	0	0	0	342	0	0	0	0	0	0	0	0	0	0	0	171	1689	0	3881	4198	0	0	0	7009	143	0	0
0	4275	0	6488	5809	0	0	16171	2044	3608	0	974	0	2558	0	1075	0	0	6831	0	8367	0	750	0	0	0	370	0	0	0	0	0	0	0	0	0	0	0	52	1743	0	3882	4138	0	0	0	6975	128	0	0
0	4308	0	6406	5757	0	0	16421	2057	3563	0	924	0	2642	0	1133	0	0	6843	0	8541	0	685	0	0	0	397	0	0	0	0	0	0	0	0	0	0	0	0	1796	0	3883	4079	0	0	0	6940	113	0	0
0	4341	0	6324	5705	0	0	16671	2070	3518	0	874	0	2726	0	1192	0	0	6855	0	8715	0	619	0	0	0	425	0	0	0	0	0	0	0	0	0	0	0	0	1850	0	3884	4019	0	0	0	6905	98	0	0
0	4373	0	6242	5652	0	0	16921	2083	3473	0	824	0	2811	0	1250	0	0	6867	0	8889	0	554	0	0	0	453	0	0	0	0	0	0	0	0	0	0	0	0	1903	0	3885	3959	0	0	0	6870	83	0	0
0	4406	0	6160	5600	0	0	17171	2096	3429	0	774	0	2895	0	1309	0	0	6879	0	9063	0	489	0	0	0	481	0	0	0	0	0	0	0	0	0	0	0	0	1957	0	3886	3899	0	0	0	6836	67	0	0
0	4439	0	6079	5547	0	0	17421	2109	3384	0	724	0	2979	0	1367	0	0	6891	0	9161	0	424	0	0	0	509	0	0	0	0	0	0	0	0	0	0	0	0	2010	0	3888	3840	0	0	0	6801	52	0	0
0	4472	0	5997	5495	0	0	17671	2122	3339	0	674	0	3064	0	1426	0	0	6904	0	9195	0	359	0	0	0	537	0	0	0	0	0	0	0	0	8	0	0	0	2063	0	3889	3780	0	0	0	6766	37	0	0
0	4505	0	5915	5442	0	0	17921	2135	3294	0	624	0	3148	0	1485	0	0	6916	0	9230	0	293	0	0	0	565	0	0	0	0	0	0	0	0	87	0	0	0	2117	0	3890	3720	0	0	0	6732	22	0	0
0	4538	0	5833	5390	0	0	18171	2148	3249	0	574	0	3232	0	1543	0	0	6928	0	9265	0	228	0	0	0	592	0	0	0	0	0	0	0	0	166	0	0	0	2170	0	3891	3660	0	0	0	6697	7	0	0
0	4570	0	5751	5337	0	0	18421	2161	3204	0	524	0	3317	0	1602	0	0	6940	0	9299	0	163	0	0	0	620	0	0	0	0	0	0	0	0	244	0	0	0	2224	0	3892	3600	0	0	0	6662	0	0	0
0	4603	0	5669	5285	0	0	18671	2174	3159	0	474	0	3401	0	1660	0	0	6952	0	9334	0	98	0	0	0	648	0	0	0	0	0	0	0	0	323	0	0	0	2277	0	3893	3541	0	0	0	6627	0	0	0
0	4636	0	5587	5232	0	0	18921	2187	3114	0	424	0	3485	0	1719	0	0	6964	0	9368	0	33	0	0	0	676	0	0	0	0	0	0	0	0	402	0	0	0	2330	0	3894	3481	0	0	0	6593	0	0	0
0	4669	0	5506	5180	0	0	19171	2200	3069	0	374	0	3569	0	1777	0	0	6977	0	9403	0	0	0	0	0	704	0	0	0	0	0	0	0	0	480	0	0	0	2384	0	3895	3421	0	0	0	6558	0	0	0
0	4702	0	5424	5128	0	0	19421	2213	3024	0	324	0	3654	0	1836	0	0	6989	0	9437	0	0	0	0	0	732	0	0	0	0	0	0	0	0	559	0	0	0	2437	0	3896	3361	0	0	0	6523	0	0	0
0	4735	0	5342	5075	0	0	19368	2226	2979	0	274	0	3649	0	1895	0	0	7001	0	9472	0	0	0	0	0	760	0	0	0	0	0	0	0	0	638	0	0	0	2422	0	3897	3302	0	0	0	6488	0	0	0
0	4768	0	5260	5023	0	0	19134	2239	2935	0	224	0	3590	0	1953	0	0	7013	0	9506	0	0	0	0	0	788	0	0	0	0	0	0	0	0	716	0	0	0	2366	0	3898	3242	0	0	0	6454	0	0	0
0	4800	0	5178	4970	0	0	18890	2252	2890	0	174	0	3528	0	2012	0	0	7025	0	9541	0	0	0	0	0	815	0	0	0	0	0	0	0	0	795	0	0	0	2308	0	3899	3182	0	0	0	6419	0	0	0
0	4833	0	5096	4918	0	0	18646	2265	2845	0	124	0	3467	0	2070	0	0	7037	0	9575	0	0	0	0	0	843	0	0	0	0	0	0	0	0	873	0	0	0	2249	0	3900	3122	0	0	0	6384	0	0	0
0	4866	0	5014	4865	0	0	18402	2278	2800	0	74	0	3405	0	2129	0	0	7050	0	9610	0	0	0	0	0	871	0	0	0	0	0	0	0	0	952	0	0	0	2191	0	3901	3063	0	0	0	6350	0	0	0
0	4899	0	4932	4813	0	0	18159	2291	2755	0	24	0	3344	0	2187	0	0	7062	0	9644	0	0	0	0	0	899	0	0	0	0	0	0	0	0	1031	0	0	0	2133	0	3902	3003	0	0	0	6315	0	0	0
0	4932	0	4851	4760	0	0	17915	2304	2710	0	0	0	3282	0	2246	0	0	7074	0	9679	0	0	0	0	0	927	0	0	0	0	0	0	0	0	1109	0	0	0	2074	0	3903	2943	0	0	0	6280	0	0	0
0	4965	0	4769	4708	0	0	17671	2317	2665	0	0	0	3221	0	2298	0	0	7086	0	9713	0	0	0	0	0	950	0	0	0	0	0	0	0	0	1172	0	0	0	2016	0	3904	2883	0	0	0	6245	0	0	0
0	4998	0	4687	4656	0	0	17427	2330	2620	0	0	0	3159	0	2302	0	0	7098	0	9748	0	0	0	0	0	943	0	0	0	0	0	0	0	0	1129	0	0	0	1957	0	3905	2824	0	0	0	6211	0	0	0
0	5030	0	4605	4603	0	0	17183	2343	2575	0	0	0	3098	0	2267	0	0	7110	0	9782	0	0	0	0	0	911	0	0	0	0	0	0	0	0	999	0	0	0	1899	0	3906	2764	0	0	0	6176	0	0	0
0	5063	0	4523	4551	0	0	16940	2356	2530	0	0	0	3036	0	2233	0	0	7123	0	9817	0	0	0	0	0	879	0	0	0	0	0	0	0	0	870	0	0	0	1841	0	3907	2704	0	0	0	6141	0	0	0
0	5096	0	4441	4498	0	0	16696	2369	2485	0	0	0	2974	0	2199	0	0	7135	0	9852	0	0	0	0	0	847	0	0	0	0	0	0	0	0	740	0	0	0	1782	0	3908	2644	0	0	0	6107	0	0	0
0	5129	0	4359	4446	0	0	16452	2382	2440	0	0	0	2913	0	2165	0	0	7147	0	9886	0	0	0	0	0	815	0	0	0	0	0	0	0	0	610	0	0	0	1724	0	3909	2585	0	0	0	6072	0	0	0
0	5162	0	4277	4393	0	0	16208	2395	2396	0	0	0	2851	0	2130	0	0	7159	0	9921	0	0	0	0	0	783	0	0	0	0	0	0	0	0	481	0	0	0	1666	0	3910	2525	0	0	0	6037	0	0	0
0	5195	0	4196	4341	0	0	15964	2409	2351	0	0	0	2790	0	2096	0	0	7171	0	9955	0	0	0	0	0	751	0	0	0	0	0	0	0	0	351	0	0	0	1607	0	3911	2465	0	0	0	6002	0	0	0
0	5228	0	4114	4288	0	0	15721	2422	2306	0	0	0	2728	0	2062	0	0	7184	0	9990	0	0	0	0	0	719	0	0	0	0	0	0	0	0	222	0	0	0	1549	0	3912	2405	0	0	0	5968	0	0	0
0	5260	0	4032	4236	0	0	15477	2435	2261	0	0	0	2667	0	2028	0	0	7196	0	10024	0	0	0	0	0	687	0	0	0	0	0	0	0	0	92	0	0	0	1491	0	3913	2345	0	0	0	5933	0	0	0
0	5293	0	3950	4183	0	0	15233	2448	2216	0	0	0	2605	0	1993	0	0	7208	0	10059	0	0	0	0	0	655	0	0	0	0	0	0	0	0	0	0	0	0	1432	0	3914	2286	0	0	0	5898	0	0	0
0	5326	0	3868	4131	0	0	14989	2461	2171	0	0	0	2544	0	1959	0	0	7220	0	10093	0	0	0	0	0	623	0	0	0	0	0	0	0	0	0	0	0	0	1374	0	3915	2226	0	0	0	5864	0	0	0
0	5359	0	3786	4079	0	0	14746	2474	2126	0	0	0	2482	0	1925	0	0	7232	0	10128	0	0	0	0	0	592	0	0	0	0	0	0	0	0	0	0	0	0	1316	0	3916	2166	0	0	0	5829	0	0	0
0	5392	0	3704	4026	0	0	14502	2487	2081	0	0	0	2420	0	1891	0	0	7244	0	10162	0	0	0	0	0	560	0	0	0	0	0	0	0	0	0	0	0	0	1257	0	3917	2106	0	0	0	5794	0	0	0
0	5425	0	3622	3974	0	0	14258	2500	2036	0	0	0	2359	0	1856	0	0	7257	0	10197	0	0	0	0	0	528	0	0	0	0	0	0	0	0	0	0	0	0	1199	0	3918	2047	0	0	0	5759	0	0	0
0	5458	0	3541	3921	0	0	14014	2513	1991	0	0	0	2297	0	1822	0	0	7269	0	10231	0	0	0	0	0	496	0	0	0	0	0	0	0	0	0	0	0	0	1141	0	3920	1987	0	0	0	5725	0	0	0
0	5490	0	3459	3869	0	0	13770	2526	1946	0	0	0	2236	0	1788	0	0	7281	0	10266	0	0	0	0	0	464	0	0	0	0	0	0	0	0	0	0	0	0	1082	0	3921	1927	0	0	0	5690	0	0	0
0	5523	0	3377	3816	0	0	13527	2539	1902	0	0	0	2174	0	1754	0	0	7293	0	10300	0	0	0	0	0	432	0	0	0	0	0	0	0	0	0	0	0	0	1024	0	3922	1867	0	0	0	5655	0	0	0
0	5556	0	3295	3764	0	0	13283	2552	1857	0	0	0	2113	0	1719	0	0	7305	0	10335	0	0	0	0	0	400	0	0	0	0	0	0	0	0	0	0	0	0	965	0	3923	1808	0	0	0	5620	0	0	0
0	5589	0	3213	3711	0	0	13039	2565	1812	0	0	0	2051	0	1685	0	0	7317	0	10369	0	0	0	0	0	368	0	0	0	0	0	0	0	0	0	0	0	0	907	0	3924	1748	0	0	0	5586	0	0	0
0	5622	0	3131	3659	0	0	12795	2578	1767	0	0	0	1990	0	1651	0	0	7330	0	10404	0	0	0	0	0	336	0	0	0	0	0	0	0	0	0	0	0	0	849	0	3925	1688	0	0	0	5551	0	0	0
0	5655	0	3049	3607	0	0	12551	2591	1722	0	0	0	1928	0	1617	0	0	7342	0	10439	0	0	0	0	0	304	0	0	0	0	0	0	0	0	0	0	0	0	790	0	3926	1628	0	0	0	5516	0	0	0
0	5688	0	2967	3554	0	0	12308	2604	1677	0	0	0	1867	0	1582	0	0	7354	0	10473	0	0	0	0	0	272	0	0	0	0	0	0	0	0	0	0	0	0	732	0	3927	1569	0	0	0	5482	0	0	0
0	5720	0	2886	3502	0	0	12064	2617	1632	0	0	0	1805	0	1548	0	0	7366	0	10508	0	0	0	0	0	240	0	0	0	0	0	0	0	0	0	0	0	0	674	0	3928	1509	0	0	0	5447	0	0	0
0	5753	0	2804	3449	0	0	11820	2630	1587	0	0	0	1743	0	1514	0	0	7378	0	10542	0	0	0	0	0	208	0	0	0	0	0	0	0	0	0	0	0	0	615	0	3929	1449	0	0	0	5412	0	0	0
0	5786	0	2722	3397	0	0	11576	2643	1542	0	0	0	1682	0	1480	0	0	7390	0	10577	0	0	0	0	0	176	0	0	0	0	0	0	0	0	0	0	0	0	557	0	3930	1389	0	0	0	5377	0	0	0
0	5819	0	2640	3344	0	0	11332	2656	1497	0	0	0	1620	0	1445	0	0	7403	0	10611	0	0	0	0	0	144	0	0	0	0	0	0	0	0	0	0	0	0	499	0	3931	1330	0	0	0	5343	0	0	0
0	5852	0	2558	3292	0	0	11089	2669	1452	0	0	0	1559	0	1411	0	0	7415	0	10646	0	0	138	0	0	112	0	0	0	0	0	0	0	0	0	0	0	0	440	0	3932	1270	0	0	0	5308	0	0	0
0	5885	0	2476	3239	0	0	10845	2682	1407	0	0	0	1497	0	1377	0	57	7427	0	10680	0	0	288	0	0	80	0	0	0	0	0	0	0	0	0	0	0	0	382	0	3933	1210	0	0	0	5273	0	0	0
0	5917	0	2394	3187	0	0	10601	2695	1363	0	0	0	1436	0	1343	0	220	7439	0	10715	0	0	438	0	0	48	0	0	0	0	0	0	0	0	0	0	0	0	324	0	3934	1150	0	0	0	5239	0	0	0
0	5950	0	2312	3134	0	0	10357	2708	1318	0	0	0	1374	0	1308	0	383	7451	0	10749	0	0	588	0	0	16	0	0	0	0	0	0	0	0	0	0	0	0	265	0	3935	1091	0	0	0	5204	0	0	0
0	5983	0	2231	3082	0	0	10113	2721	1273	0	0	0	1313	0	1274	0	546	7463	0	10784	0	0	738	0	0	0	0	0	0	0	0	0	0	0	0	0	0	0	207	0	3936	1031	0	0	0	5169	0	0	0
0	6016	0	2149	3030	0	0	9870	2734	1228	0	0	0	1251	0	1240	0	709	7476	0	10818	0	0	888	0	0	0	0	0	0	0	0	0	0	0	0	0	0	0	148	0	3937	971	0	0	0	5134	0	0	0
0	6049	0	2067	2977	0	0	9626	2747	1183	0	0	0	1190	0	1206	0	872	7488	0	10853	0	0	1038	0	0	0	0	0	0	0	0	0	0	0	0	0	0	0	90	0	3938	911	0	0	0	5100	0	0	0
0	6082	0	1985	2925	0	0	9382	2760	1138	0	0	0	1128	0	1171	0	1035	7500	0	10887	0	0	1188	0	0	0	0	0	0	0	0	0	0	0	0	0	0	0	32	0	3939	851	0	0	0	5065	0	0	0
0	6115	0	1903	2872	0	0	9138	2773	1093	0	0	0	1066	0	1137	0	1198	7512	0	10922	0	0	1338	0	0	0	0	0	0	0	0	0	0	0	0	0	0	0	0	0	3940	792	0	0	0	5030	0	0	0
0	6147	0	1821	2820	0	0	8894	2786	1048	0	0	0	1005	0	1103	0	1361	7524	0	10956	0	0	1488	0	0	0	0	0	0	0	0	0	0	0	0	0	0	0	0	0	3941	732	0	0	0	4995	0	0	0
0	6180	0	1739	2767	0	0	8651	2799	1003	0	0	0	943	0	1069	0	1524	7536	0	10991	0	0	1638	0	0	0	0	0	0	0	0	0	0	0	0	0	0	0	0	0	3942	672	0	0	0	4961	0	0	0
0	6213	0	1657	2715	0	0	8407	2812	958	0	0	0	882	0	1034	0	1687	7549	0	11026	0	0	1788	0	0	0	0	0	0	0	0	0	0	0	0	0	0	0	0	0	3943	612	0	0	0	4926	0	0	0
0	6246	0	1576	2662	0	0	8163	2825	913	0	0	0	820	0	1000	0	1851	7561	0	11060	0	0	1938	0	0	0	0	0	0	0	0	0	0	0	0	0	0	0	0	0	3944	553	0	0	0	4891	0	0	0
0	6279	0	1494	2610	0	0	7919	2838	869	0	0	0	759	0	966	0	2014	7573	0	11095	0	0	2088	0	0	0	0	0	0	0	0	0	0	0	0	0	0	0	0	0	3945	493	0	0	0	4857	0	0	0
82	6312	0	1412	2558	0	0	7675	2851	824	0	0	0	697	0	932	0	2177	7585	0	11129	0	0	2239	0	0	0	0	0	0	0	0	0	0	0	0	0	0	0	0	0	3946	433	0	0	0	4822	0	0	0
195	6345	0	1330	2505	0	0	7432	2864	779	0	0	0	636	0	897	0	2340	7597	0	11164	0	0	2389	0	0	0	0	0	0	0	0	0	0	0	0	0	0	0	0	0	3947	373	0	0	0	4787	0	0	0
308	6377	0	1248	2453	0	0	7188	2877	734	0	0	0	574	0	863	0	2503	7610	0	11198	0	0	2539	0	0	0	0	0	0	0	0	0	0	0	0	0	0	0	0	0	3948	314	0	0	0	4752	0	0	0
421	6410	0	1166	2400	0	0	6944	2890	689	0	0	0	512	0	829	0	2666	7622	0	11233	0	0	2689	0	0	0	0	0	0	0	0	0	0	0	0	0	0	0	0	0	3949	254	0	0	0	4718	0	0	0
533	6443	0	1084	2348	0	0	6700	2903	644	0	0	0	451	0	795	0	2829	7634	0	11267	0	0	2839	0	0	0	0	0	0	0	0	0	0	0	0	0	0	0	0	0	3950	194	0	0	0	4683	0	0	0
646	6476	0	1002	2295	0	0	6457	2916	599	0	0	0	389	0	760	0	2992	7646	0	11302	0	0	2989	0	0	0	0	0	0	0	0	0	0	0	0	0	0	0	0	0	3952	134	0	0	0	4648	0	0	0
759	6509	0	921	2243	0	0	6213	2929	554	0	0	0	328	0	726	0	3155	7658	0	11336	0	0	3139	0	0	0	0	0	0	0	0	0	0	0	0	0	0	0	0	0	3953	75	0	0	0	4614	0	0	0
872	6542	0	839	2190	0	0	5969	2942	509	0	0	0	266	0	692	0	3318	7670	0	11371	0	0	3289	0	0	0	0	0	0	0	0	0	0	0	0	0	0	0	0	0	3954	15	0	0	0	4579	0	0	0
984	6575	0	757	2138	0	0	5725	2955	464	0	0	0	205	0	658	0	3481	7683	0	11405	0	0	3439	0	0	0	0	0	0	0	0	0	0	0	0	0	0	0	0	0	3955	0	0	0	0	4544	0	0	0
1097	6607	0	675	2085	0	0	5481	2968	419	0	0	0	143	0	623	0	3644	7695	0	11440	0	0	3589	0	0	0	0	0	0	0	0	0	0	0	0	0	0	0	0	0	3956	0	0	0	0	4509	0	0	0
1210	6640	0	593	2033	0	0	5238	2981	374	0	0	0	82	0	589	0	3807	7707	0	11474	0	0	3739	0	0	0	0	0	0	0	0	0	0	0	0	0	0	0	0	0	3957	0	0	0	0	4475	0	0	0
1322	6673	0	511	1981	0	0	4994	2994	330	0	0	0	20	0	555	0	3970	7719	0	11509	0	0	3889	0	0	0	0	0	0	0	0	0	0	0	0	0	0	0	0	0	3958	0	0	0	0	4440	0	0	0
1435	6706	0	429	1928	0	0	4750	3007	285	0	0	0	0	0	521	0	4133	7731	0	11543	0	0	4039	0	0	0	0	0	0	0	0	0	0	0	0	0	0	0	0	0	3959	0	0	0	0	4405	0	0	0
1548	6739	0	348	1876	0	0	4506	3020	240	0	0	0	0	0	486	0	4297	7743	0	11578	0	0	4189	0	0	0	0	0	0	0	0	0	0	0	0	0	0	0	0	0	3960	0	0	0	0	4371	0	0	0
1661	6772	0	266	1823	0	0	4262	3033	195	0	0	0	0	0	452	0	4460	7756	0	11613	0	0	4339	0	0	0	0	0	0	0	0	0	0	0	0	0	0	0	0	0	3961	0	0	0	0	4336	0	0	0
1773	6805	0	184	1771	0	0	4019	3047	150	0	0	0	0	0	418	0	4623	7768	0	11647	0	0	4489	0	0	0	0	0	0	0	0	0	0	0	0	0	0	0	0	0	3962	0	0	0	0	4301	0	0	0
1886	6837	0	102	1718	0	0	3775	3060	105	0	0	0	0	0	384	0	4786	7780	0	11682	0	0	4639	0	0	0	0	0	0	0	0	0	0	0	0	0	0	0	0	0	3963	0	0	0	0	4266	0	0	0
1999	6870	0	20	1666	0	0	3531	3073	60	0	0	0	0	0	349	0	4949	7792	0	11716	0	0	4789	0	0	0	0	0	0	0	0	0	0	0	0	0	0	0	0	0	3964	0	0	0	0	4232	0	0	0
2112	6903	0	0	1613	0	0	3287	3086	15	0	0	0	0	0	315	0	5112	7804	0	11751	0	0	4939	0	0	0	0	0	0	0	0	0	0	0	0	0	0	0	0	0	3965	0	0	0	0	4197	0	0	0
2224	6936	0	0	1561	0	0	3043	3099	0	0	0	0	0	0	281	0	5275	7816	0	11785	0	0	5089	0	0	0	0	0	0	0	0	0	0	0	0	0	0	0	0	0	3966	0	0	0	0	4162	0	0	0
2337	6969	0	0	1508	0	0	2800	3112	0	0	0	0	0	0	247	0	5438	7829	0	11820	0	0	5239	0	0	0	0	0	0	0	0	0	0	0	0	0	0	0	0	0	3967	0	0	0	0	4127	0	0	0
2450	7002	0	0	1456	0	0	2556	3125	0	0	0	0	0	0	212	0	5601	7841	0	11854	21	0	5389	0	0	0	0	0	0	0	0	0	0	0	0	0	0	0	0	0	3968	0	0	0	0	4093	0	0	0
2562	7035	0	0	1404	0	0	2312	3138	0	0	0	0	0	0	178	0	5764	7853	0	11889	44	0	5539	0	0	0	0	0	0	0	0	0	0	0	0	0	0	0	0	0	3969	0	0	0	0	4058	0	0	0
2675	7067	0	0	1351	0	0	2068	3151	0	0	0	0	0	0	144	0	5927	7865	0	11923	66	0	5689	0	0	0	0	0	0	0	0	0	0	0	0	0	0	0	0	0	3970	0	0	0	0	4023	0	0	0
2788	7100	0	0	1299	0	0	1824	3164	0	0	0	0	0	0	110	0	6090	7877	0	11958	89	0	5839	0	0	0	0	0	0	0	0	0	0	0	0	0	0	0	0	0	3971	0	0	0	0	3989	0	0	0
2901	7133	0	0	1246	0	0	1581	3177	0	0	0	0	0	0	75	0	6253	7889	0	11992	111	0	5989	0	0	0	0	0	0	0	0	0	0	0	0	0	0	0	0	0	3972	0	0	0	0	3954	0	0	0
3013	7166	0	0	1194	0	0	1337	3190	0	0	0	0	0	0	41	0	6416	7902	0	12027	134	0	6139	0	0	0	0	0	0	0	0	0	0	0	0	0	0	0	0	0	3973	0	0	0	0	3919	0	0	0
3126	7199	0	0	1141	0	0	1093	3203	0	0	0	0	0	0	7	0	6579	7914	0	12061	157	0	6289	0	0	0	0	0	0	0	0	0	0	0	0	0	0	0	0	0	3974	0	0	0	0	3884	0	0	0
3239	7232	0	0	1089	0	0	849	3216	0	0	0	0	0	0	0	0	6743	7926	0	12096	179	0	6439	0	0	0	0	0	0	0	0	0	0	0	0	0	0	0	0	0	3975	0	0	0	0	3850	0	0	0
3352	7264	0	0	1036	0	0	605	3229	0	0	0	0	0	0	0	0	6906	7938	0	12130	202	0	6589	0	0	0	0	0	0	0	0	0	0	0	0	0	0	0	0	0	3976	0	0	0	0	3815	0	0	0
3464	7297	0	0	984	0	0	362	3242	0	0	0	0	0	0	0	0	7069	7950	0	12165	224	0	6739	0	0	0	0	0	0	0	0	0	0	0	0	0	0	0	0	0	3977	0	0	0	0	3780	0	0	0
3577	7330	0	0	932	0	0	118	3255	0	0	0	0	0	0	0	0	7232	7962	0	12200	247	0	6889	0	0	0	0	0	0	0	0	0	0	0	0	0	0	0	0	0	3978	0	0	0	0	3746	0	0	0
3690	7363	0	0	879	0	0	0	3268	0	0	0	0	0	0	0	0	7395	7975	0	12234	269	0	7039	0	0	0	0	0	0	0	0	0	0	0	0	0	0	0	0	0	3979	0	0	0	0	3711	0	0	0
3802	7396	0	0	827	0	0	0	3281	0	0	0	0	0	0	0	0	7558	7987	0	12269	292	0	7189	0	0	0	0	0	0	0	0	0	0	0	0	0	0	0	0	0	3980	0	0	0	0	3676	0	0	0
3915	7429	0	0	774	0	0	0	3294	0	0	0	0	0	0	0	0	7721	7999	0	12303	315	0	7339	0	0	0	0	0	0	0	0	0	0	0	0	0	0	0	0	0	3981	0	0	0	0	3641	0	0	0
4028	7462	0	0	722	0	0	0	3307	0	0	0	0	0	0	0	0	7884	8011	0	12338	337	0	7490	0	0	0	0	0	0	0	0	0	0	0	0	0	0	0	0	0	3982	0	0	0	0	3607	0	0	0
4141	7494	0	0	669	0	0	0	3320	0	0	0	0	0	0	0	0	8047	8023	0	12372	360	0	7640	0	0	0	0	0	0	0	0	0	0	0	0	0	0	0	0	0	3984	0	0	0	0	3572	0	0	0
4253	7527	0	0	617	0	0	0	3333	0	0	0	0	0	0	0	0	8210	8036	0	12407	382	0	7790	0	0	0	0	0	0	0	0	0	0	0	0	0	0	0	0	0	3985	0	0	0	0	3537	0	0	0
4366	7560	0	0	564	0	0	0	3346	0	0	0	0	0	0	0	0	8373	8048	0	12441	405	0	7940	0	0	0	0	0	0	0	0	0	0	0	0	0	0	0	0	0	3986	0	0	0	0	3503	0	0	0
4479	7593	0	0	512	0	0	0	3359	0	0	0	0	0	0	0	0	8536	8060	0	12476	427	0	8090	0	0	0	0	0	0	0	0	0	0	0	0	0	0	0	0	0	3987	0	0	0	0	3468	0	0	0
4592	7626	0	0	459	0	0	0	3372	0	0	0	0	0	0	0	0	8699	8072	0	12510	450	0	8240	0	0	0	0	0	0	0	0	0	0	0	0	0	0	0	0	0	3988	0	0	0	0	3433	0	0	0
4704	7659	0	0	407	0	0	0	3385	0	0	0	0	0	0	0	0	8862	8084	0	12545	473	0	8390	0	0	0	0	0	0	0	0	0	0	0	0	0	0	0	0	0	3989	0	0	0	0	3398	0	0	0
4817	7692	0	0	355	0	0	0	3398	0	0	0	0	0	0	0	0	9026	8096	0	12579	495	0	8540	0	0	0	0	0	0	0	0	0	0	0	0	0	0	0	0	0	3990	0	0	0	0	3364	0	0	0
4930	7724	0	0	302	0	0	0	3411	0	0	0	0	0	0	0	0	9189	8109	0	12614	518	0	8690	0	0	0	0	0	0	0	0	0	0	0	0	0	0	0	0	0	3991	0	0	0	0	3329	0	0	0
5042	7757	0	0	250	0	0	0	3424	0	0	0	0	0	0	0	0	9352	8121	0	12648	540	0	8840	0	0	0	0	0	0	0	0	0	0	0	0	0	0	0	0	0	3992	0	0	0	0	3294	0	0	0
5155	7790	0	0	197	0	0	0	3437	0	0	0	0	0	0	0	0	9515	8133	0	12683	563	0	8990	0	0	0	0	0	0	0	0	0	0	0	0	0	0	0	0	0	3993	0	0	0	0	3259	0	0	0
5186	7786	0	0	175	0	0	0	3460	0	0	0	0	0	0	0	0	9530	8119	0	12717	585	0	9006	0	0	0	0	0	0	0	0	0	0	0	0	0	0	0	0	0	3977	0	0	0	0	3223	0	0	0
5145	7751	0	0	178	0	0	0	3492	0	0	0	0	0	0	0	0	9416	8082	0	12752	608	0	8906	0	0	0	0	0	0	0	0	0	0	0	0	0	0	0	0	0	3947	0	0	0	0	3186	0	0	0
5104	7715	0	0	182	0	0	0	3524	0	0	0	0	0	0	0	0	9302	8046	0	12787	630	0	8805	0	0	0	0	0	0	0	0	0	0	0	0	0	0	0	0	0	3916	0	0	0	0	3148	0	0	0
5063	7679	0	0	186	0	0	0	3556	0	0	0	0	0	0	0	0	9188	8009	0	12821	653	0	8704	0	0	0	0	0	0	0	0	0	0	0	0	0	0	0	0	0	3886	0	0	0	0	3111	0	0	0
5022	7643	0	0	190	0	0	0	3587	0	0	0	0	0	0	0	0	9074	7972	0	12856	676	0	8603	0	0	0	0	0	0	0	0	0	0	0	0	0	0	0	0	0	3855	0	0	0	0	3074	0	0	0
4981	7607	0	0	193	0	0	0	3619	0	0	0	0	0	0	0	0	8960	7935	0	12890	698	0	8502	0	0	0	0	0	0	0	0	0	0	0	0	0	0	0	0	0	3825	0	0	0	0	3036	0	0	0
4940	7571	0	0	197	0	0	0	3651	0	0	0	0	0	0	0	0	8846	7899	0	12925	721	0	8401	0	0	0	0	0	0	0	0	0	0	0	0	0	0	0	0	0	3795	0	0	0	0	2999	0	0	0
4899	7535	0	0	201	0	0	0	3683	0	0	0	0	0	0	0	0	8732	7862	0	12959	743	0	8300	0	0	0	0	0	0	0	0	0	0	0	0	0	0	0	0	0	3764	0	0	0	0	2961	0	0	0
4858	7499	0	0	205	0	0	0	3715	0	0	0	0	0	0	0	0	8618	7825	0	12994	766	0	8199	0	0	0	0	0	0	0	0	0	0	0	0	0	37	0	0	0	3734	0	0	0	0	2924	0	0	0
4817	7464	0	0	208	0	0	0	3747	0	0	0	0	0	0	0	0	8504	7788	0	13028	788	0	8098	0	0	0	0	0	0	0	0	0	0	0	0	0	95	0	0	0	3703	0	0	0	0	2886	0	0	0
4776	7428	0	0	212	0	0	0	3778	0	0	0	0	0	0	0	0	8390	7752	0	13063	811	0	7997	0	0	0	0	0	0	0	0	0	0	0	0	0	152	0	0	0	3673	0	0	0	49	2849	0	0	0
4735	7392	0	0	216	0	0	0	3810	0	0	0	0	0	0	0	0	8276	7715	0	13097	834	0	7896	0	0	0	0	0	0	0	0	0	0	0	0	0	209	0	0	0	3643	0	0	0	113	2812	0	0	0
4694	7356	0	0	220	0	0	0	3842	0	0	0	0	0	0	0	0	8162	7678	0	13132	856	0	7795	0	0	0	0	0	0	0	0	0	0	0	0	0	267	0	0	0	3612	0	0	0	176	2774	0	0	0
4653	7320	0	0	223	0	0	0	3874	0	0	0	0	0	0	0	0	8048	7641	0	13166	879	0	7695	0	0	0	0	14	0	0	0	0	0	0	0	0	324	0	0	0	3582	0	0	0	240	2737	0	0	0
4612	7284	0	0	227	0	0	0	3906	0	0	0	0	0	0	0	0	7933	7605	0	13201	901	0	7594	0	0	0	0	30	0	0	0	0	0	0	0	0	382	0	0	0	3551	0	0	0	304	2699	0	0	0
4570	7248	0	0	231	0	0	0	3938	0	0	0	0	0	0	0	0	7819	7568	0	13235	924	0	7493	0	0	0	0	46	0	0	0	0	0	0	0	0	439	0	0	0	3521	0	0	0	367	2662	0	0	0
4529	7213	0	0	234	0	0	0	3969	0	0	0	0	0	0	0	0	7705	7531	0	13270	946	0	7392	99	0	0	0	61	0	0	0	0	0	0	0	0	496	0	0	0	3490	0	0	0	431	2624	0	0	0
4488	7177	0	0	238	0	0	0	4001	0	0	0	0	0	0	0	0	7591	7494	0	13239	924	0	7291	272	0	0	0	77	0	0	0	0	0	0	0	0	554	0	0	0	3460	0	0	0	455	2587	0	0	0
4447	7141	0	0	242	0	0	0	4033	0	0	0	0	0	0	0	0	7477	7458	0	13123	844	0	7190	445	0	0	0	92	0	0	0	0	0	0	0	0	611	0	0	0	3430	0	0	0	427	2550	0	0	0
4406	7105	0	0	246	0	0	0	4065	0	0	0	0	0	0	0	0	7363	7421	0	13006	764	0	7089	618	0	0	0	108	0	0	0	0	0	0	0	0	668	0	0	0	3399	0	0	0	400	2512	0	0	0
4365	7069	0	0	249	0	0	0	4097	0	0	0	0	0	0	0	0	7249	7384	0	12890	684	0	6988	792	0	0	0	124	0	0	0	0	0	0	0	0	726	0	0	0	3369	0	0	0	372	2475	0	0	0
4324	7033	0	0	253	0	0	0	4129	0	0	0	0	0	0	0	0	7135	7347	0	12774	604	0	6887	965	0	0	0	139	0	0	0	0	0	0	0	0	783	0	0	0	3338	0	0	0	344	2437	0	0	0
4283	6997	0	0	257	0	0	0	4160	0	0	0	0	0	0	0	0	7021	7311	0	12658	524	0	6786	1138	0	0	0	155	0	0	0	0	0	0	0	0	840	0	0	0	3308	0	0	0	317	2400	0	0	0
4242	6961	0	0	261	0	0	0	4192	0	0	0	0	0	0	0	0	6907	7274	0	12542	443	0	6685	1311	0	0	0	170	0	0	0	0	0	0	0	0	898	0	0	0	3277	0	0	0	289	2362	0	0	0
4201	6926	0	0	264	0	0	0	4224	0	0	0	0	0	0	0	0	6793	7237	0	12425	363	0	6584	1484	0	0	0	186	0	0	0	0	0	0	0	0	955	0	0	0	3247	0	0	0	262	2325	0	0	0
4160	6890	0	0	268	0	0	0	4256	0	0	0	0	0	0	0	0	6679	7200	0	12309	283	0	6484	1657	0	0	0	202	0	0	0	0	0	0	0	0	1008	0	0	0	3217	0	0	0	234	2287	0	0	0
4119	6854	0	0	272	0	0	0	4288	0	0	0	0	0	0	0	0	6565	7164	0	12193	203	0	6383	1830	0	0	0	217	0	0	0	0	0	0	0	0	1027	0	0	0	3186	0	0	0	207	2250	0	0	0
4078	6818	0	0	276	0	0	0	4319	0	0	0	0	0	0	0	0	6450	7127	0	12077	123	0	6282	2003	0	0	0	233	0	0	0	0	0	0	0	0	1030	0	0	0	3156	0	0	0	179	2213	0	0	0
4037	6782	0	0	279	0	0	0	4351	0	0	0	0	0	0	0	0	6336	7090	0	11961	43	0	6181	2176	0	0	0	249	0	0	0	0	0	0	0	0	1034	0	0	0	3125	0	0	0	151	2175	0	0	0
3996	6746	0	0	283	0	0	0	4383	0	0	0	0	0	0	0	0	6222	7053	0	11844	0	0	6080	2349	0	0	0	264	0	0	0	0	0	0	0	0	1037	0	0	0	3095	0	0	0	124	2138	0	0	0
3955	6710	0	0	287	0	0	0	4415	0	0	0	0	0	0	0	0	6108	7017	0	11728	0	0	5979	2522	0	0	0	280	0	0	0	0	0	0	0	0	1041	0	0	0	3065	0	0	0	96	2100	0	0	0
3914	6674	0	0	291	0	0	0	4447	0	0	0	0	0	0	0	0	5994	6980	0	11612	0	0	5878	2695	0	0	0	295	0	0	0	0	0	0	0	0	1044	0	0	0	3034	0	0	0	69	2063	0	0	0
3873	6639	0	0	294	0	0	0	4479	0	0	0	0	0	0	0	0	5880	6943	0	11496	0	0	5777	2868	0	0	0	311	0	0	0	0	0	0	0	0	1047	0	0	0	3004	0	0	0	41	2025	0	0	0
3832	6603	0	0	298	0	0	0	4510	0	0	0	0	0	0	0	0	5766	6906	0	11379	0	0	5676	3042	0	0	0	327	0	0	0	0	0	0	0	0	1051	0	0	0	2973	0	0	0	14	1988	0	0	0
3791	6567	0	0	302	0	0	0	4542	0	0	0	0	0	0	0	0	5652	6869	0	11263	0	0	5575	3170	0	0	0	333	0	0	0	0	0	0	0	0	1054	0	0	0	2943	0	0	0	0	1951	0	0	0
3750	6531	0	0	306	0	0	0	4574	0	0	0	0	0	0	0	0	5538	6833	0	11147	0	0	5474	3152	0	0	0	308	0	0	0	0	0	0	0	0	1058	0	0	0	2912	0	0	0	0	1913	0	0	0
3709	6495	0	0	309	0	0	0	4606	0	0	0	0	0	0	0	0	5424	6796	0	11031	0	0	5374	3095	0	0	0	275	0	0	0	0	0	0	0	0	1061	0	0	0	2882	0	0	0	0	1876	0	0	0
3668	6459	0	0	313	0	0	0	4638	0	0	0	0	0	0	0	0	5310	6759	0	10915	0	0	5273	3039	0	0	0	243	0	0	0	0	0	0	0	0	1065	0	0	0	2852	0	0	0	0	1838	0	0	0
3626	6423	0	0	317	0	0	0	4670	0	0	0	0	0	0	0	0	5196	6722	0	10798	0	0	5172	2982	0	0	0	210	0	0	0	0	0	0	0	0	1068	0	0	0	2821	0	0	0	0	1801	0	0	0
3585	6387	0	0	320	0	0	0	4701	0	0	0	0	0	0	0	0	5082	6686	0	10682	0	0	5071	2925	0	0	0	177	0	0	0	0	0	0	0	0	1072	0	0	0	2791	0	0	0	0	1763	0	0	0
3544	6352	0	0	324	0	0	0	4733	0	0	0	0	0	0	0	0	4968	6649	0	10566	0	0	4970	2868	0	0	0	144	0	0	0	0	0	0	0	0	1075	0	0	0	2760	0	0	0	0	1726	0	0	0
3503	6316	0	0	328	0	0	0	4765	0	0	0	0	0	0	0	0	4853	6612	0	10450	0	0	4869	2812	0	0	0	111	0	0	0	0	0	0	0	0	1079	0	0	0	2730	0	0	0	0	1689	0	0	0
3462	6280	0	0	332	0	0	0	4797	0	0	0	0	0	0	0	0	4739	6575	0	10334	0	0	4768	2755	0	0	0	78	0	0	0	0	0	0	0	0	1082	0	0	0	2700	0	0	0	0	1651	0	0	0
3421	6244	0	0	335	0	0	0	4829	0	0	0	0	0	0	0	0	4625	6539	0	10217	0	0	4667	2698	0	0	0	46	0	0	0	0	0	0	0	0	1086	0	0	0	2669	0	0	0	0	1614	0	0	0
3380	6208	0	0	339	0	0	0	4861	0	0	0	0	0	0	0	0	4511	6502	0	10101	0	0	4566	2641	0	0	0	13	0	0	0	0	0	0	0	0	1089	0	0	0	2639	0	0	0	0	1576	0	0	0
3339	6172	0	0	343	0	0	0	4892	0	0	0	0	0	0	0	0	4397	6465	0	9985	0	0	4465	2584	0	0	0	0	0	0	0	0	0	0	0	0	1093	0	0	0	2608	0	0	0	0	1539	0	0	0
3298	6136	0	0	347	0	0	0	4924	0	0	0	0	0	0	0	0	4283	6428	0	9869	0	0	4364	2528	0	0	0	0	0	0	0	0	0	0	0	0	1096	0	0	0	2578	0	0	0	0	1501	0	0	0
3257	6100	0	0	350	0	0	0	4956	0	0	0	0	0	0	0	0	4169	6392	0	9753	0	0	4263	2471	0	0	0	0	0	0	0	0	0	0	0	0	1100	0	0	0	2547	0	0	0	0	1464	0	0	0
3216	6065	0	0	354	0	0	0	4988	0	0	0	0	0	0	0	0	4055	6355	0	9636	0	0	4163	2414	0	0	0	0	0	0	0	0	0	0	0	0	1103	0	0	0	2517	0	0	0	0	1427	0	0	0
3175	6029	0	0	358	0	0	0	5020	0	0	0	0	0	0	0	0	3941	6318	0	9520	0	0	4062	2357	0	0	0	0	0	0	0	0	0	0	0	0	1106	0	0	0	2487	0	0	0	0	1389	0	0	0
3134	5993	0	0	362	0	0	0	5052	0	0	0	0	0	0	0	0	3827	6281	0	9404	0	0	3961	2301	0	0	0	0	0	0	0	0	0	0	0	0	1110	0	0	0	2456	0	0	0	0	1352	0	0	0
3093	5957	0	0	365	0	0	0	5083	0	0	0	0	0	0	0	0	3713	6245	0	9288	0	0	3860	2244	0	0	0	0	0	0	0	0	0	0	0	0	1113	0	0	0	2426	0	0	0	0	1314	0	0	0
3052	5921	0	0	369	0	0	0	5115	0	0	0	0	0	0	0	0	3599	6208	0	9172	0	0	3759	2187	0	0	0	0	0	0	0	0	0	0	0	0	1117	0	0	0	2395	0	0	0	0	1277	0	0	0
3011	5885	0	0	373	0	0	0	5147	0	0	0	0	0	0	0	0	3485	6171	0	9055	0	0	3658	2130	0	0	0	0	0	0	0	0	0	0	0	0	1120	0	0	0	2365	54	0	0	0	1239	0	0	0
2970	5849	0	0	377	0	0	0	5179	0	0	0	0	0	0	0	0	3370	6134	0	8939	0	0	3557	2074	0	0	0	0	0	0	0	0	0	0	0	0	1124	0	0	0	2335	117	0	0	0	1202	0	0	0
2929	5813	0	0	380	0	0	0	5211	0	0	0	0	0	0	0	0	3256	6098	0	8823	0	0	3456	2017	0	0	0	0	0	0	0	0	0	0	0	0	1127	0	0	0	2304	180	0	0	0	1164	0	0	0
2888	5778	0	0	384	0	0	0	5242	0	0	0	0	0	0	0	0	3142	6061	0	8707	0	0	3355	1960	0	0	0	0	0	0	0	0	0	0	0	0	1131	0	0	0	2274	242	0	0	0	1127	0	0	0
2847	5742	0	0	388	0	0	0	5274	0	0	0	0	0	0	0	0	3028	6024	0	8591	0	0	3254	1903	0	0	0	0	0	0	0	0	0	0	0	0	1134	0	0	0	2243	305	0	0	0	1090	0	0	0
2806	5706	0	0	392	0	0	0	5306	0	0	0	0	0	0	0	0	2914	5987	0	8474	0	0	3153	1847	0	0	0	0	0	0	0	0	0	0	0	0	1138	0	0	0	2213	368	0	0	0	1052	0	0	0
2765	5670	0	0	395	0	0	0	5338	0	0	0	0	0	0	0	0	2800	5951	0	8358	0	0	3052	1790	0	0	0	0	0	0	0	0	0	0	0	0	1141	0	0	0	2182	431	0	0	0	1015	0	0	0
2723	5634	0	0	399	0	0	0	5370	0	0	0	0	0	0	0	0	2686	5914	0	8242	0	0	2952	1733	0	0	0	0	0	0	0	0	0	0	0	0	1145	0	0	0	2152	493	0	0	0	977	0	0	0
2682	5598	0	0	403	0	0	0	5402	0	0	0	0	0	0	0	0	2572	5877	0	8126	0	0	2851	1676	0	0	0	0	0	0	0	0	0	0	0	0	1148	0	0	0	2122	556	0	0	0	940	0	0	0
2641	5562	0	0	406	0	0	0	5433	0	0	0	0	0	0	0	0	2458	5840	0	8009	0	0	2750	1620	0	0	0	0	0	0	0	0	0	0	0	0	1152	0	0	0	2091	619	0	0	0	902	0	0	0
2600	5527	0	0	410	0	0	0	5465	0	0	0	0	0	0	0	0	2344	5804	0	7893	0	0	2649	1563	0	0	0	0	0	0	0	0	0	0	0	0	1155	0	0	0	2061	682	0	0	0	865	0	0	0
2559	5491	0	0	414	0	0	0	5497	0	0	0	0	0	0	0	0	2230	5767	0	7777	0	0	2548	1506	0	0	0	0	0	0	0	0	0	0	0	0	1158	0	0	0	2030	745	0	0	0	828	0	0	0
2518	5455	0	0	418	0	0	0	5529	0	0	0	0	0	0	0	0	2116	5730	0	7661	0	0	2447	1449	0	0	0	0	0	0	0	0	0	0	0	0	1162	0	0	0	2000	807	0	0	0	790	0	0	0
2477	5419	0	0	421	0	0	0	5561	0	0	0	0	0	0	0	0	2002	5693	0	7545	0	0	2346	1393	0	0	0	0	0	0	0	0	0	0	0	0	1165	0	0	0	1969	870	0	0	0	753	0	0	0
2436	5383	0	0	425	0	0	0	5593	0	0	0	0	0	0	0	0	1887	5657	0	7428	0	0	2245	1336	0	0	0	0	0	0	0	0	0	0	0	0	1169	0	0	0	1939	933	0	0	0	715	0	0	0
2395	5347	0	0	429	0	0	0	5624	0	0	0	0	0	0	0	0	1773	5620	0	7312	0	0	2144	1279	0	0	0	0	0	0	0	0	0	0	0	0	1172	0	0	0	1909	996	0	0	0	678	0	0	0
2354	5311	0	0	433	0	0	0	5656	0	0	0	0	0	0	0	0	1659	5583	0	7196	0	0	2043	1222	0	0	0	0	0	0	0	0	0	0	0	0	1176	0	0	0	1878	1058	0	0	0	640	0	0	0
2313	5275	0	0	436	0	0	0	5688	0	0	0	0	0	0	0	0	1545	5546	0	7080	0	0	1942	1165	0	0	0	0	0	0	0	0	0	0	0	0	1179	0	0	0	1848	1121	0	0	0	603	0	0	0
2272	5240	0	0	440	0	0	0	5720	0	0	0	0	0	0	0	0	1431	5510	0	6964	0	0	1842	1109	0	0	0	0	0	0	0	0	0	0	0	0	1183	0	0	0	1817	1184	0	0	0	566	0	0	0
2231	5204	0	0	444	0	0	0	5752	0	0	0	0	0	0	0	0	1317	5473	0	6847	0	0	1741	1052	0	0	0	0	0	0	0	0	0	0	0	0	1186	0	0	0	1787	1247	0	0	0	528	0	0	0
2190	5168	0	0	448	0	0	0	5784	0	0	0	0	0	0	0	0	1203	5436	0	6731	0	0	1640	995	0	0	0	0	0	0	0	0	0	0	0	0	1190	0	0	0	1757	1309	0	0	0	491	0	0	0
2149	5132	0	0	451	0	0	0	5815	0	0	0	0	0	0	0	0	1089	5399	0	6615	0	0	1539	938	0	0	0	0	0	0	0	0	0	0	0	0	1193	0	0	0	1726	1372	0	0	0	453	0	0	0
2108	5096	0	0	455	0	0	0	5847	0	0	0	0	0	0	0	0	975	5363	0	6499	0	0	1438	882	0	0	0	0	0	0	0	0	0	0	0	0	1197	0	0	0	1696	1435	0	0	0	416	0	0	0
2067	5060	0	0	459	0	0	0	5879	0	0	0	0	0	0	0	0	861	5326	0	6383	0	0	1337	825	0	0	0	0	0	0	0	0	0	0	0	0	1200	0	0	0	1665	1498	0	0	0	378	0	0	0
2026	5024	0	0	463	0	0	0	5911	0	0	0	0	0	0	0	0	747	5289	0	6266	0	0	1236	768	0	0	0	0	0	0	0	0	0	0	0	0	1204	0	0	0	1635	1561	0	0	0	341	0	0	0
1985	4988	0	0	466	0	0	0	5943	0	0	0	0	0	0	0	0	633	5252	0	6150	0	0	1135	711	0	0	0	0	0	0	0	0	0	0	0	0	1207	0	0	0	1604	1623	0	0	0	304	0	0	0
1944	4953	0	0	470	0	0	0	5975	0	0	0	0	0	0	0	0	519	5216	0	6034	0	0	1034	655	0	0	0	0	0	0	0	0	0	0	0	0	1211	0	0	0	1574	1686	0	0	0	266	0	0	0
1903	4917	0	0	474	0	0	0	6006	0	0	0	0	0	0	0	0	405	5179	0	5918	0	0	933	598	0	0	0	0	0	0	0	0	0	0	0	0	1214	0	0	0	1544	1749	0	0	0	229	0	0	0
1862	4881	0	0	477	0	0	0	6038	0	0	0	0	0	0	0	0	290	5142	0	5802	0	0	832	541	0	0	0	0	0	0	0	0	0	0	0	0	1217	0	0	0	1513	1812	0	0	0	191	0	0	0
1820	4845	0	0	481	0	0	0	6070	0	0	0	0	0	0	0	0	176	5105	0	5685	0	0	731	484	0	0	0	0	0	0	0	0	0	0	0	0	1221	0	0	0	1483	1874	0	0	0	154	0	0	0
1779	4809	0	0	485	0	0	0	6102	0	0	0	0	0	0	0	0	62	5069	0	5569	0	0	631	428	0	0	0	0	0	0	0	0	0	0	0	0	1224	0	0	0	1452	1937	0	0	0	116	0	0	0
1738	4773	0	0	489	0	0	0	6134	0	0	0	0	0	0	0	0	0	5032	0	5453	0	0	530	371	0	0	0	0	0	0	0	0	0	0	0	0	1228	0	0	0	1422	2000	0	0	0	79	0	0	0
1697	4737	0	0	492	0	0	0	6165	0	0	0	0	0	0	0	0	0	4995	0	5337	0	0	429	314	0	0	0	0	0	0	0	0	0	0	0	0	1231	0	0	0	1392	2063	0	0	0	41	0	0	0
1656	4701	0	0	496	0	0	0	6197	0	0	0	0	0	0	0	0	0	4958	0	5221	0	0	328	257	0	0	0	0	0	0	0	0	0	0	0	0	1235	0	0	0	1361	2125	0	0	0	4	0	0	0
1615	4666	0	0	500	0	0	0	6229	0	0	0	0	0	0	0	0	0	4922	0	5104	0	0	227	201	0	0	0	0	0	0	0	0	0	0	0	0	1238	0	0	0	1331	2188	0	0	0	0	0	0	0
1574	4630	0	0	504	0	0	0	6261	0	0	0	0	0	0	0	0	0	4885	0	4988	0	0	126	144	0	0	0	0	0	0	0	0	0	0	0	0	1242	0	0	0	1300	2251	0	0	0	0	0	0	0
1533	4594	0	0	507	0	0	0	6293	0	0	0	0	0	0	0	0	0	4848	0	4872	0	0	25	87	0	0	0	0	0	0	0	0	0	0	0	0	1245	0	0	0	1270	2314	0	0	0	0	0	0	0
1492	4558	0	0	511	0	0	0	6325	0	0	0	0	0	0	0	0	0	4811	0	4756	0	0	0	30	0	0	0	0	0	0	0	0	0	0	0	0	1249	0	0	0	1239	2377	0	0	0	0	0	0	0
1451	4522	0	0	515	0	0	0	6356	0	0	0	0	0	0	0	0	0	4775	0	4639	0	0	0	0	0	0	0	0	0	0	0	0	0	0	0	0	1252	0	0	0	1209	2439	0	0	0	0	0	0	0
1410	4486	0	0	519	0	0	0	6388	0	0	0	0	0	0	0	0	0	4738	0	4523	0	0	0	0	0	0	0	0	0	0	0	0	0	0	0	0	1256	0	0	0	1179	2502	0	0	0	0	0	0	0
1369	4450	0	0	522	0	0	0	6420	0	0	0	0	0	0	0	0	0	4701	0	4407	0	0	0	0	0	0	0	0	0	0	0	0	0	0	0	0	1259	0	0	0	1148	2565	0	0	0	0	0	0	0
1328	4414	0	0	526	0	0	0	6452	0	0	0	0	0	0	0	0	0	4664	0	4291	0	0	0	0	0	0	0	0	0	0	0	0	0	0	0	0	1263	0	0	0	1118	2628	0	0	0	0	0	0	0
1287	4379	0	0	530	0	0	0	6484	0	0	0	0	0	0	0	0	0	4628	0	4175	0	0	0	0	0	0	0	0	0	0	0	0	0	0	0	0	1266	0	0	0	1087	2690	0	0	0	0	0	0	0
1246	4343	0	0	534	0	0	0	6516	0	0	0	0	0	0	0	0	0	4591	0	4058	0	0	0	0	0	0	0	0	0	0	0	0	0	0	0	0	1269	0	0	0	1057	2753	0	0	0	0	0	0	0
1205	4307	0	0	537	0	0	0	6547	0	0	0	0	0	0	0	0	0	4554	0	3942	0	0	0	0	0	0	0	0	0	0	0	0	0	0	0	0	1273	0	0	0	1026	2816	0	0	0	0	0	0	0
1164	4271	0	0	541	0	0	0	6579	0	0	0	0	0	0	0	0	0	4517	0	3826	0	0	0	0	0	0	0	0	0	0	0	0	0	0	0	0	1276	0	0	0	996	2879	0	0	0	0	0	0	0
1123	4235	0	0	545	0	0	0	6611	0	0	0	0	0	0	0	31	0	4481	0	3710	0	0	0	0	0	0	0	0	0	0	0	0	0	0	0	0	1280	0	0	0	966	2942	0	0	0	0	0	0	0
1082	4199	0	0	549	0	0	0	6643	0	0	0	0	0	0	0	67	0	4444	0	3594	0	0	0	0	0	0	0	0	0	0	0	0	0	0	0	0	1283	0	0	0	935	3004	0	0	0	0	0	0	0
1041	4163	0	0	552	0	0	0	6675	0	0	0	0	0	0	0	103	0	4407	0	3477	0	0	0	0	0	0	0	0	0	0	0	0	0	0	0	0	1287	0	0	0	905	3067	0	0	0	0	0	0	0
1000	4127	0	0	556	0	0	0	6707	0	0	0	0	0	0	0	139	0	4370	0	3361	0	0	0	0	0	0	0	0	0	0	0	0	0	0	0	0	1290	0	0	0	874	3130	0	0	0	0	0	0	0
959	4092	0	0	560	0	0	0	6738	0	0	0	0	0	0	0	175	0	4334	0	3245	0	0	0	0	0	0	0	0	0	0	0	0	0	0	0	0	1294	0	0	0	844	3193	0	0	0	0	0	0	0
917	4056	0	0	563	0	0	0	6770	0	0	0	0	0	0	0	211	0	4297	0	3129	0	0	0	0	0	0	0	0	0	0	0	0	0	0	0	0	1297	0	0	0	814	3255	0	0	0	0	0	0	0
876	4020	0	0	567	0	0	0	6802	0	0	0	0	0	0	0	246	0	4260	0	3013	0	0	0	0	0	0	0	0	0	0	0	0	0	0	0	0	1301	0	0	0	783	3318	0	0	0	0	0	0	0
835	3984	0	0	571	0	0	0	6834	0	0	0	0	0	0	0	282	0	4223	0	2896	0	0	0	0	0	0	0	0	0	0	0	0	0	0	0	0	1304	0	0	0	753	3381	0	0	0	0	0	0	0
794	3948	0	0	575	0	0	0	6866	0	0	0	0	0	0	0	318	0	4187	0	2780	0	0	0	0	0	0	0	0	0	0	0	0	0	0	0	0	1308	0	0	0	722	3444	0	0	0	0	0	0	0
753	3912	0	0	578	0	0	0	6898	0	0	0	0	0	0	0	354	0	4150	0	2664	0	0	0	0	0	0	0	0	0	0	0	0	0	0	0	0	1311	0	0	21	692	3506	0	0	0	0	0	0	0
712	3876	0	0	582	0	0	0	6929	0	0	0	0	0	0	0	390	0	4113	0	2548	0	0	0	0	0	0	0	0	0	0	0	0	0	0	0	0	1315	0	0	64	661	3569	0	0	0	0	0	0	0
671	3841	0	0	586	0	0	0	6961	0	0	0	0	0	0	0	426	0	4076	0	2432	0	0	0	0	0	0	0	0	0	0	0	0	0	0	0	0	1318	0	0	106	631	3632	0	0	0	0	0	0	0
630	3805	0	0	590	0	0	0	6993	0	0	0	0	0	0	0	461	0	4040	0	2315	0	0	0	0	0	0	0	0	0	0	0	0	0	0	0	0	1321	0	0	149	601	3695	0	0	0	0	0	0	0
589	3769	0	0	593	0	0	0	7025	0	0	0	0	0	0	0	497	0	4003	0	2199	0	0	0	0	0	0	0	0	0	0	0	0	0	0	0	0	1325	0	0	192	570	3758	0	0	0	0	0	0	0
548	3733	0	0	597	0	0	0	7057	0	0	0	0	0	0	0	533	0	3966	0	2083	0	0	0	0	0	0	0	0	0	0	0	0	0	0	0	0	1328	0	0	234	540	3820	0	0	0	0	0	0	0
507	3697	0	0	601	0	0	0	7088	0	0	0	0	0	0	0	569	0	3929	0	1967	0	0	0	0	0	0	0	0	0	0	0	0	0	0	0	0	1332	0	0	277	509	3883	0	0	0	0	0	0	0
466	3661	0	0	605	0	0	0	7120	0	0	0	0	0	0	0	605	0	3893	0	1851	0	0	0	0	0	0	0	0	0	0	0	0	0	0	0	0	1335	0	0	320	479	3946	0	0	0	0	0	0	0
425	3625	0	0	608	0	0	0	7152	0	0	0	0	0	0	0	641	0	3856	0	1734	0	0	0	0	0	0	0	0	0	0	0	0	0	0	0	0	1339	0	0	362	449	4009	0	0	0	0	0	0	0
384	3589	0	0	612	0	0	0	7184	0	0	0	0	0	0	0	676	0	3819	0	1618	0	0	0	0	0	0	0	0	0	0	0	0	0	0	0	0	1342	0	0	405	418	4071	0	0	0	0	0	0	0
343	3554	0	0	616	0	0	0	7216	0	0	0	0	0	0	0	712	0	3782	0	1502	0	0	0	0	0	0	0	0	0	0	0	0	0	0	0	0	1346	0	0	448	388	4134	0	0	0	0	0	0	0
302	3518	0	0	620	0	0	0	7248	0	0	0	0	0	0	0	748	0	3746	0	1386	0	0	0	0	0	0	0	0	0	0	0	0	0	0	0	0	1349	0	0	490	357	4197	0	0	0	0	0	0	0
261	3482	0	0	623	0	0	0	7279	0	0	0	0	0	0	0	784	0	3709	0	1270	0	0	0	0	0	0	0	0	0	0	0	0	0	0	0	0	1353	0	0	533	327	4260	0	0	0	0	0	0	0
220	3446	0	0	627	0	0	0	7311	0	0	0	0	0	0	0	820	0	3672	0	1153	0	0	0	0	0	0	0	0	0	0	0	0	0	0	0	0	1356	0	0	575	296	4323	0	0	0	0	0	0	0
179	3410	0	0	631	0	0	0	7343	0	0	0	0	0	0	0	856	0	3635	0	1037	0	0	0	0	0	0	0	0	0	0	0	0	0	0	0	0	1360	0	0	618	266	4385	0	0	0	0	0	0	0
138	3374	0	0	635	0	0	0	7375	0	0	0	0	0	0	0	891	0	3599	0	921	0	0	0	0	0	0	0	0	0	0	0	0	0	0	0	0	1363	0	38	661	236	4448	0	0	0	0	0	0	0
97	3338	0	0	638	0	0	0	7407	0	0	0	0	0	0	0	927	0	3562	0	805	0	0	0	0	0	0	0	0	0	0	0	0	0	0	0	0	1367	0	84	703	205	4511	0	0	0	0	0	0	0
56	3302	0	0	642	0	0	0	7439	0	0	0	0	0	0	0	963	0	3525	0	688	0	0	0	0	0	0	0	0	0	0	0	0	0	0	0	0	1370	0	131	746	175	4574	0	0	0	0	0	0	0
14	3267	0	0	646	0	0	0	7470	0	0	0	0	0	0	0	999	0	3488	0	572	0	0	0	0	0	0	0	0	0	0	0	0	0	0	0	0	1374	0	178	789	144	4636	0	0	0	0	0	0	0
0	3231	0	0	649	0	0	0	7502	0	0	0	0	0	0	0	1035	0	3452	0	456	0	0	0	0	0	0	0	0	0	0	0	0	0	0	0	0	1377	0	225	831	114	4699	0	0	0	0	0	0	0
0	3195	0	0	653	0	0	0	7534	0	0	0	0	0	0	0	1071	0	3415	0	340	0	0	0	0	0	0	0	0	0	0	0	0	0	0	0	0	1380	0	271	874	84	4762	0	0	0	0	0	0	0
0	3159	0	0	657	0	0	0	7566	0	0	0	0	0	0	0	1106	0	3378	0	224	0	0	0	0	0	0	0	0	0	0	0	0	0	0	0	0	1384	0	318	917	53	4825	0	0	0	0	7	0	0
0	3123	0	0	661	0	0	0	7598	0	0	0	0	0	0	0	1142	0	3341	0	107	0	0	0	0	0	0	0	0	0	0	0	0	0	0	0	0	1387	0	365	959	23	4887	0	0	0	0	21	0	0
0	3087	0	0	664	0	0	0	7630	0	0	0	0	0	0	0	1178	0	3305	0	0	0	0	0	0	0	0	0	0	0	0	0	0	0	0	0	0	1391	0	411	1002	0	4950	0	0	0	0	34	0	0
0	3051	0	0	668	0	0	0	7661	0	0	0	0	0	0	0	1214	0	3268	0	0	0	0	0	0	0	0	0	0	0	0	0	0	0	0	0	0	1394	0	458	1045	0	5013	0	0	0	0	48	0	0
0	3015	0	0	672	0	0	0	7693	0	0	0	0	0	0	0	1250	0	3231	0	0	0	0	0	0	0	0	0	0	0	0	0	0	0	0	0	0	1398	0	505	1087	0	5076	0	0	0	0	61	0	0
0	2980	0	0	676	0	0	0	7725	0	0	0	0	0	0	0	1286	0	3194	0	0	0	0	0	0	0	0	0	0	0	0	0	0	0	0	0	0	1401	0	552	1130	0	5139	0	0	0	0	75	0	0
0	2944	0	0	679	0	0	0	7757	0	0	0	0	0	0	0	1322	0	3158	0	0	0	0	0	0	0	0	0	0	0	0	0	0	0	0	0	0	1405	0	598	1173	0	5201	0	0	0	0	88	0	0
0	2908	0	0	683	0	0	0	7789	0	0	0	0	0	0	0	1357	0	3121	0	0	0	0	0	0	0	0	0	0	0	0	0	0	0	0	0	0	1408	0	645	1215	0	5264	0	0	0	0	102	0	0
0	2872	0	0	687	0	0	0	7821	0	0	0	0	0	0	0	1393	0	3084	0	0	0	0	0	0	0	0	0	0	0	0	0	0	0	0	0	0	1412	0	692	1258	0	5327	0	0	0	0	115	0	0
0	2836	0	0	691	0	0	0	7852	0	0	0	0	0	0	0	1429	0	3047	0	0	0	0	0	0	0	0	0	0	0	0	0	0	0	0	0	0	1415	0	738	1301	0	5390	0	0	0	0	129	0	0
0	2800	0	0	694	0	0	0	7884	0	0	0	0	0	0	0	1465	0	3011	0	0	0	0	0	0	0	0	0	0	0	0	0	0	0	0	0	0	1419	0	785	1343	0	5452	0	0	0	0	142	0	0
0	2764	0	0	698	0	0	0	7916	0	0	0	0	0	0	0	1501	0	2974	0	0	0	0	0	0	0	0	0	0	0	0	0	0	0	0	0	0	1422	0	832	1386	0	5515	0	0	0	0	156	0	0
0	2728	0	0	702	0	0	0	7948	0	0	0	0	0	0	0	1537	0	2937	0	0	0	0	0	0	0	0	0	0	0	0	0	0	0	0	0	0	1426	0	879	1428	0	5578	0	0	0	0	169	0	0
0	2693	0	0	706	0	0	0	7980	0	0	0	0	0	0	0	1572	0	2900	0	0	0	0	0	0	0	0	0	0	0	0	0	0	0	0	0	0	1429	0	925	1471	0	5641	0	0	0	0	183	0	0
0	2657	0	0	709	0	0	0	8011	0	0	0	0	0	0	0	1608	0	2864	0	0	0	0	0	0	0	0	0	0	0	0	0	0	0	0	0	0	1432	0	972	1514	0	5703	0	0	0	0	196	0	0
0	2621	0	0	713	0	0	0	8043	0	0	0	0	0	0	0	1644	0	2827	0	0	0	0	0	0	0	0	0	0	0	0	0	0	0	0	0	0	1436	0	1019	1556	0	5766	0	0	0	0	210	0	0
0	2585	0	0	717	0	0	0	8075	0	0	0	0	0	0	0	1680	0	2790	0	0	0	0	0	0	0	0	0	0	0	0	0	0	0	0	0	0	1439	0	1066	1599	0	5829	0	0	0	0	223	0	0
0	2549	0	0	721	0	0	0	8107	0	0	0	0	0	0	0	1716	0	2753	0	0	0	0	0	0	0	0	0	0	0	0	0	0	0	0	0	0	1443	0	1112	1642	0	5892	0	0	0	0	237	0	0
0	2513	0	0	724	0	0	0	8139	0	0	0	0	0	0	0	1752	0	2717	0	0	0	0	0	0	0	0	0	0	0	0	0	0	0	0	0	0	1446	0	1159	1684	0	5955	0	0	0	0	250	0	0
0	2477	0	0	728	0	0	0	8171	0	0	0	0	0	0	0	1787	0	2680	0	0	0	0	0	0	0	0	0	0	0	0	0	0	0	0	0	0	1450	0	1206	1727	0	6017	0	0	0	0	264	0	0
0	2441	0	0	732	0	0	0	8202	0	0	0	0	0	0	0	1823	0	2643	0	0	0	0	0	0	0	0	0	0	0	0	0	0	0	0	0	0	1453	0	1252	1770	0	6080	0	0	0	0	277	0	0
0	2406	0	0	735	0	0	0	8234	0	0	0	0	0	0	0	1859	0	2606	0	0	0	0	0	0	0	0	0	0	0	0	0	0	0	0	0	0	1457	0	1299	1812	0	6143	0	0	0	0	291	0	0
0	2370	0	0	739	0	0	0	8266	0	0	0	0	0	0	0	1895	0	2570	0	0	0	0	0	0	0	0	0	0	0	0	0	0	0	0	0	0	1460	0	1346	1855	0	6206	0	0	0	0	304	0	0
0	2334	0	0	743	0	0	0	8298	0	0	0	0	0	0	0	1931	0	2533	0	0	0	0	0	0	0	0	0	0	0	0	0	0	0	0	0	0	1464	0	1393	1898	0	6268	0	0	0	0	318	0	0
0	2298	0	0	747	0	0	0	8330	0	0	0	0	0	0	0	1967	0	2496	0	0	0	0	0	0	0	0	0	0	0	0	0	0	0	0	0	0	1467	0	1439	1940	0	6331	0	0	0	0	331	0	0
0	2262	0	0	750	0	0	0	8362	0	0	0	0	0	0	0	2002	0	2459	0	0	0	0	0	0	0	0	0	0	0	0	0	0	0	0	0	0	1471	0	1486	1983	0	6394	0	0	0	0	344	0	0
0	2226	0	0	754	0	0	0	8393	0	0	0	0	0	0	0	2038	0	2423	0	0	0	0	0	0	0	0	0	0	0	0	0	0	0	0	0	0	1474	0	1533	2026	0	6457	0	0	0	0	358	0	0
0	2190	0	0	758	0	0	0	8425	0	0	0	0	0	0	0	2074	0	2386	0	0	0	0	0	0	0	0	0	0	0	0	0	26	0	0	0	0	1478	0	1579	2068	0	6520	0	0	0	0	371	0	0
0	2155	0	0	762	0	0	0	8457	0	0	0	0	0	0	0	2110	0	2349	0	0	0	0	0	0	0	0	0	0	0	0	0	111	0	0	0	0	1481	0	1626	2111	0	6582	0	0	0	0	385	0	0
0	2119	0	0	765	0	0	0	8489	0	0	0	0	0	0	0	2146	0	2312	0	0	0	0	0	0	0	0	0	0	0	0	0	195	0	0	0	0	1485	0	1673	2153	0	6645	0	0	0	0	398	0	0
0	2083	0	0	769	0	0	0	8521	0	0	0	0	0	0	0	2182	0	2276	0	0	0	0	0	0	0	0	0	0	0	0	0	280	0	0	0	0	1488	0	1720	2196	0	6708	0	0	0	0	412	0	0
0	2047	0	0	773	0	0	0	8553	0	0	0	0	0	0	0	2217	0	2239	0	0	0	0	0	0	0	0	0	0	0	0	0	364	0	0	0	0	1491	0	1766	2239	0	6771	0	0	0	0	425	0	0
0	2011	0	0	777	0	0	0	8584	0	0	0	0	0	0	0	2253	0	2202	0	0	0	0	0	0	0	0	0	0	0	0	0	449	0	0	0	0	1495	0	1813	2281	0	6833	0	0	0	0	439	0	0
0	1975	0	0	780	0	0	0	8616	0	0	0	0	0	0	0	2289	0	2165	0	0	0	0	0	0	0	0	0	0	0	0	0	533	0	0	0	0	1498	0	1860	2324	0	6896	0	0	0	0	452	0	0
0	1939	0	0	784	0	0	0	8648	0	0	0	0	0	0	0	2325	0	2129	0	0	0	0	0	0	0	0	0	0	0	0	0	618	0	0	0	0	1502	0	1906	2367	0	6959	0	0	0	0	466	0	0
0	1903	0	0	788	0	0	0	8680	0	0	0	0	0	0	0	2361	0	2092	0	0	0	0	0	0	0	0	0	0	0	0	0	703	0	0	0	0	1505	0	1953	2409	0	7022	0	0	0	0	479	0	0
0	1868	0	0	792	0	0	0	8712	0	0	0	0	0	0	0	2397	0	2055	0	0	0	0	0	0	0	0	0	0	0	0	0	787	0	0	0	0	1509	0	2000	2452	0	7084	0	0	0	0	493	0	0
0	1832	0	0	795	0	0	0	8744	0	0	0	0	0	0	0	2432	0	2018	0	0	0	0	0	0	0	0	0	0	0	0	0	872	0	0	0	0	1512	0	2047	2495	0	7147	0	0	0	0	506	0	0
0	1796	0	0	799	0	0	0	8775	0	0	0	0	0	0	0	2468	0	1982	0	0	0	0	0	0	0	0	0	0	0	0	0	956	0	0	0	0	1516	0	2093	2537	0	7210	0	0	0	0	520	0	0
0	1760	0	0	803	0	0	0	8807	0	0	0	0	0	0	0	2504	0	1945	0	0	0	0	0	0	0	0	0	0	0	0	0	1041	0	0	0	0	1519	0	2140	2580	0	7273	0	0	0	0	533	0	0
0	1724	0	0	807	0	0	0	8839	0	0	0	0	0	0	0	2540	0	1908	0	0	0	0	0	0	0	0	0	0	0	0	0	1126	0	0	0	0	1523	0	2187	2623	0	7336	0	0	0	0	547	0	0
0	1688	0	0	810	0	0	0	8871	0	0	0	0	0	0	0	2576	0	1871	0	0	0	0	0	0	0	0	0	0	0	0	0	1210	0	0	0	0	1526	0	2233	2665	0	7398	0	0	0	0	560	0	0
0	1652	0	0	814	0	0	0	8903	0	0	0	0	0	0	0	2612	0	1834	0	0	0	0	0	0	0	0	0	0	0	0	0	1295	0	0	0	0	1530	0	2280	2708	0	7461	0	0	0	0	574	0	0
0	1616	0	0	818	0	0	0	8934	0	0	0	136	0	0	0	2647	0	1798	0	0	0	0	0	0	0	0	0	0	0	0	0	1379	0	0	0	0	1533	0	2327	2751	0	7524	0	0	0	0	587	0	0
0	1581	0	0	821	0	0	0	8966	0	0	0	286	0	0	0	2683	0	1761	0	0	0	0	0	0	0	0	0	0	0	0	0	1464	0	0	0	0	1537	0	2374	2793	0	7587	0	0	0	0	601	0	0
0	1545	0	0	825	0	0	0	8998	0	0	0	437	0	0	0	2719	0	1724	0	0	0	0	0	0	0	0	0	0	0	0	0	1548	0	0	0	0	1540	0	2420	2836	0	7649	0	0	0	0	614	0	0
0	1509	0	0	829	0	0	0	9030	0	0	0	587	0	0	0	2755	0	1687	0	0	0	0	0	0	0	0	0	0	0	0	0	1633	0	0	0	0	1543	0	2467	2879	0	7712	0	0	0	0	628	0	0
0	1473	0	0	833	0	0	0	9062	0	0	0	737	0	0	0	2791	0	1651	0	0	0	0	0	0	0	0	0	0	0	0	0	1718	0	0	0	0	1547	0	2514	2921	0	7775	0	0	0	0	641	0	0
0	1437	0	0	836	0	0	0	9094	0	0	0	887	0	0	0	2827	0	1614	0	0	0	0	0	0	0	0	0	0	0	0	0	1802	0	0	0	0	1550	0	2561	2964	0	7838	0	0	0	0	655	0	0
0	1401	0	0	840	0	0	0	9125	0	0	0	1037	0	0	0	2862	0	1577	0	0	0	0	0	0	0	0	0	0	0	0	0	1887	0	0	0	0	1554	0	2607	3006	0	7901	0	0	0	0	668	0	0
0	1365	0	0	844	0	0	0	9157	0	0	0	1187	0	0	0	2898	0	1540	0	0	0	0	0	0	0	0	0	0	0	0	0	1971	0	0	0	0	1557	0	2654	3049	0	7963	0	0	0	0	682	0	0
0	1329	0	0	848	0	0	0	9189	0	0	0	1338	0	0	0	2934	0	1504	0	0	0	0	0	0	0	0	0	0	0	0	0	2056	0	0	0	0	1561	0	2701	3092	0	8026	0	0	0	0	695	0	0
0	1294	0	0	851	0	0	0	9221	0	0	0	1488	0	0	0	2970	0	1467	0	0	0	0	0	0	0	0	0	0	0	0	0	2141	0	0	0	0	1564	0	2747	3134	0	8089	0	0	0	0	709	0	0
0	1258	0	0	855	0	0	0	9253	0	0	0	1638	0	0	0	3006	0	1430	0	0	0	0	0	0	0	0	0	0	0	0	0	2225	0	0	0	0	1568	0	2794	3177	0	8152	0	0	0	0	722	0	0
0	1222	0	0	859	0	0	0	9285	0	0	0	1788	0	0	0	3042	0	1393	0	0	0	0	0	0	0	0	0	0	0	0	0	2310	0	0	0	0	1571	0	2841	3220	0	8214	0	0	0	0	736	0	0
0	1186	0	0	863	0	0	0	9316	0	0	0	1938	0	0	0	3077	0	1357	0	0	0	0	0	0	0	0	0	0	0	0	0	2394	0	0	0	0	1575	0	2888	3262	0	8277	0	0	0	0	749	0	0
0	1150	0	0	866	0	0	0	9348	0	0	0	2088	0	0	0	3113	0	1320	0	0	0	0	0	0	0	0	0	0	0	0	0	2479	0	0	0	0	1578	0	2934	3305	0	8340	0	0	0	0	763	0	0
0	1114	0	0	870	0	0	0	9380	0	0	0	2239	0	0	0	3149	0	1283	0	0	0	0	0	0	0	0	0	0	0	0	0	2563	0	0	0	0	1582	0	2981	3348	0	8403	0	0	0	0	776	0	0
0	1078	0	0	874	0	0	0	9412	0	0	0	2389	0	0	0	3185	0	1246	0	0	0	0	0	0	0	0	0	0	0	0	0	2648	0	0	0	0	1585	0	3028	3390	0	8465	0	0	0	0	789	0	0
0	1042	0	0	878	0	0	0	9444	0	0	0	2539	0	0	0	3221	0	1210	0	0	0	0	0	0	0	0	0	0	0	0	0	2733	0	0	0	0	1589	0	3074	3433	0	8528	0	0	0	0	803	0	0
0	1007	0	0	881	0	0	0	9476	0	0	0	2689	0	0	0	3257	0	1173	0	0	0	0	0	0	0	0	0	0	0	0	0	2817	0	0	0	0	1592	0	3121	3476	0	8591	0	0	0	0	816	0	0
0	971	0	0	885	0	0	0	9507	0	0	0	2839	0	0	0	3292	0	1136	0	0	0	0	0	0	0	0	0	0	0	0	0	2902	0	0	0	0	1595	37	3168	3518	0	8654	0	0	0	0	830	0	0
0	935	0	0	889	0	0	0	9539	0	0	0	2989	0	0	0	3328	0	1099	0	0	0	0	0	0	0	0	0	0	0	0	0	2986	0	0	0	0	1599	113	3215	3561	0	8717	0	0	0	0	843	0	0
0	899	0	0	893	0	0	0	9571	0	0	0	3139	0	0	0	3364	0	1063	0	0	0	0	0	0	0	0	0	0	0	0	0	3071	0	0	0	0	1602	189	3261	3604	0	8779	0	0	0	0	857	0	0
0	863	0	0	896	0	0	0	9603	0	0	0	3290	0	0	0	3400	0	1026	0	0	0	0	0	0	0	0	0	0	0	0	0	3156	0	0	0	0	1606	265	3308	3646	0	8842	0	0	0	0	870	0	0
0	827	0	0	900	0	0	0	9635	0	0	0	3440	0	0	0	3436	0	989	0	0	0	0	0	0	0	0	0	0	0	0	0	3240	0	0	0	0	1609	341	3355	3689	0	8905	0	0	0	0	884	0	0
0	791	0	0	904	0	0	0	9667	0	0	0	3590	0	0	0	3472	0	952	0	0	0	0	0	0	0	0	0	0	0	0	0	3325	0	0	0	0	1613	417	3401	3731	0	8968	0	0	0	0	897	0	0
0	755	0	0	907	0	0	0	9698	0	0	0	3740	0	0	0	3507	0	916	0	0	0	0	0	0	0	0	0	0	0	0	0	3409	0	0	0	0	1616	493	3448	3774	0	9030	0	0	0	0	911	0	0
0	720	0	0	911	0	0	0	9730	0	0	0	3890	0	0	0	3543	0	879	0	0	0	0	0	0	0	0	0	0	0	0	0	3494	0	0	0	0	1620	569	3495	3817	0	9093	0	0	0	0	924	0	0
0	684	0	0	915	0	0	0	9762	0	0	0	4040	0	0	0	3579	0	842	0	0	0	0	0	0	0	0	0	0	0	0	0	3579	0	0	0	0	1623	645	3542	3859	0	9156	0	0	0	0	938	0	0
0	648	0	0	919	0	0	0	9794	0	0	0	4191	0	0	0	3615	0	805	0	0	0	0	0	0	0	0	0	0	0	0	0	3663	0	0	0	0	1627	721	3588	3902	0	9219	0	0	0	0	951	0	0
0	612	0	0	922	0	0	0	9826	0	0	0	4341	0	0	0	3651	0	769	0	0	0	0	0	0	0	0	0	0	0	0	0	3748	0	0	0	0	1630	797	3635	3945	0	9281	0	0	0	0	965	0	0
0	576	0	0	926	0	0	0	9857	0	0	0	4491	0	0	0	3687	0	732	0	0	0	0	0	0	0	0	0	0	0	0	0	3832	0	0	0	0	1634	873	3682	3987	0	9344	0	0	0	0	978	0	0
0	540	0	0	930	0	0	0	9889	0	0	0	4641	0	0	0	3722	0	695	0	0	0	0	0	0	0	0	0	0	0	0	0	3917	0	0	0	0	1637	949	3729	4030	0	9407	0	0	0	0	992	0	0
0	504	0	0	934	0	0	0	9921	0	0	0	4791	0	0	0	3758	0	658	0	0	0	0	0	0	0	0	0	0	0	0	0	4001	0	0	0	0	1641	1024	3775	4073	0	9470	0	0	0	0	1005	0	0
0	469	0	0	937	0	0	0	9953	0	0	0	4941	0	0	0	3794	0	622	0	0	0	0	0	0	0	0	0	0	0	0	0	4086	0	0	0	0	1644	1100	3822	4115	0	9533	0	0	0	0	1019	0	0
0	433	0	0	941	0	0	0	9985	0	0	0	5092	0	0	0	3830	0	585	0	0	0	0	0	0	0	0	0	0	0	0	0	4171	0	0	0	0	1648	1176	3869	4158	0	9595	0	0	0	0	1032	0	0
0	397	0	0	945	0	0	0	10017	0	0	0	5242	0	0	0	3866	0	548	0	0	0	0	0	0	0	0	0	0	0	0	0	4255	0	0	0	0	1651	1252	3915	4201	0	9658	0	0	0	0	1046	0	0
0	361	0	0	949	0	0	0	10048	0	0	0	5392	0	0	0	3902	0	511	0	0	0	0	0	0	0	0	0	0	0	0	0	4340	0	0	0	0	1654	1328	3962	4243	0	9721	0	0	0	0	1059	0	0
0	325	0	0	952	0	0	0	10080	0	0	0	5542	0	0	0	3937	0	475	0	0	0	0	0	0	0	0	0	0	0	0	0	4424	0	0	0	0	1658	1404	4009	4286	0	9784	0	0	0	0	1073	0	0
0	289	0	0	956	0	0	0	10112	0	0	0	5692	0	0	0	3973	0	438	0	0	0	0	0	0	0	0	0	0	0	0	0	4509	0	0	0	0	1661	1480	4056	4329	0	9846	0	0	0	0	1086	0	0
0	253	0	0	960	0	0	0	10144	0	0	0	5842	0	0	0	4009	0	401	0	0	0	0	0	0	0	0	0	0	0	0	0	4594	0	0	0	0	1665	1556	4102	4371	0	9909	0	0	0	0	1100	0	0
0	217	0	0	964	0	0	0	10176	0	0	0	5993	0	0	0	4045	0	364	0	0	0	0	0	0	0	0	0	0	0	0	0	4678	0	0	0	0	1668	1632	4149	4414	0	9972	0	0	0	0	1113	0	0
0	182	0	0	967	0	0	0	10208	0	0	0	6143	0	0	0	4081	0	328	0	0	0	0	0	0	0	0	0	0	0	0	0	4763	0	0	0	0	1672	1708	4196	4457	0	10035	0	0	0	0	1127	0	0
0	146	0	0	971	0	0	0	10239	0	0	0	6293	0	0	0	4117	0	291	0	0	0	0	0	0	0	0	0	0	0	0	0	4847	0	0	0	0	1675	1784	4242	4499	0	10098	0	0	0	0	1140	0	0
0	82	0	0	937	0	0	0	10213	0	0	0	6443	0	0	0	4152	0	177	0	0	0	0	0	0	0	0	0	0	0	0	0	4844	0	0	0	0	1679	1860	4289	4506	0	10160	0	0	0	0	1154	0	0
0	0	0	0	823	0	0	0	10062	0	0	0	6593	0	0	0	4188	0	0	0	0	0	0	0	0	0	0	0	0	0	0	0	4657	0	0	0	0	1682	1936	4336	4436	0	10223	0	0	0	0	1167	0	0
0	0	0	0	705	0	0	0	9905	0	0	0	6743	0	0	0	4224	0	0	0	0	0	0	0	0	0	0	0	0	0	0	0	4460	0	0	0	0	1686	2012	4383	4363	0	10286	0	0	0	0	1181	0	0
0	0	6	0	586	0	0	0	9747	0	0	0	6893	0	0	0	4260	0	0	0	0	0	0	0	0	0	0	0	0	0	0	0	4262	0	0	0	0	1689	2088	4429	4289	0	10349	0	0	0	0	1194	0	0
0	0	47	0	468	0	0	0	9590	0	0	0	7044	0	0	0	4296	0	0	0	0	0	0	0	0	0	0	0	0	0	0	0	4065	0	0	0	0	1693	2164	4476	4215	0	10411	0	0	0	0	1208	0	0
0	0	89	0	350	0	0	0	9432	0	0	0	7194	0	0	0	4332	0	0	0	0	0	0	0	0	0	0	0	0	0	0	0	3867	0	0	0	0	1696	2240	4523	4141	0	10474	0	0	0	0	1221	0	0
0	0	130	0	231	0	0	0	9275	0	0	0	7344	0	0	0	4367	0	0	0	0	0	0	0	0	0	0	0	0	0	0	0	3670	0	0	0	0	1700	2316	4569	4068	0	10537	0	0	0	0	1234	0	0
0	0	171	0	113	0	0	0	9117	0	0	0	7494	0	0	0	4403	0	0	0	0	0	0	0	0	0	0	0	0	0	0	0	3472	0	0	0	0	1703	2392	4616	3994	0	10600	0	0	0	0	1248	0	0
0	0	213	0	0	0	0	0	8960	0	0	0	7644	0	0	0	4439	0	0	0	0	0	0	0	0	0	0	0	0	0	0	0	3275	0	0	0	0	1706	2389	4663	3920	0	10615	0	0	0	0	1309	0	0
0	0	254	0	0	0	0	0	8802	0	0	0	7794	0	0	0	4475	0	0	0	0	0	0	0	0	0	0	0	0	0	0	0	3078	0	0	0	0	1710	2256	4710	3846	0	10551	0	0	0	0	1447	0	0
0	0	295	0	0	0	0	0	8645	0	0	0	7945	0	0	0	4511	0	0	0	0	0	0	0	0	0	0	0	0	0	0	0	2880	0	0	0	0	1713	2094	4756	3773	0	10470	0	0	0	0	1602	0	0
0	0	336	0	0	0	0	0	8487	0	0	0	8095	0	0	0	4547	0	0	0	0	0	0	0	0	0	0	0	0	0	0	0	2683	0	0	0	0	1717	1933	4803	3699	0	10388	0	0	0	0	1758	0	0
0	0	378	0	0	0	0	0	8330	0	0	0	8245	0	0	0	4583	0	0	0	0	0	0	0	0	0	0	0	0	0	0	0	2485	0	0	0	0	1720	1771	4850	3625	0	10307	0	0	0	0	1913	0	0
0	0	419	0	0	0	0	0	8172	0	0	0	8395	0	0	0	4618	0	0	0	0	0	0	0	0	0	0	0	0	0	0	0	2288	0	0	0	0	1724	1609	4896	3551	0	10226	0	0	0	0	2068	0	0
0	0	460	0	0	0	0	0	8015	0	0	0	8545	0	0	0	4654	0	0	0	0	0	0	0	0	0	0	0	0	0	0	0	2090	0	0	0	0	1727	1447	4943	3478	0	10145	0	0	0	0	2224	0	0
0	0	502	0	0	0	0	0	7857	0	0	0	8695	0	0	0	4690	0	0	0	0	0	0	0	0	0	0	0	0	0	0	0	1893	0	0	0	0	1731	1286	4990	3404	0	10064	0	0	0	0	2379	0	0
0	0	543	0	0	0	0	0	7700	0	0	0	8846	0	0	0	4726	0	0	0	0	0	0	0	0	0	0	0	0	0	0	0	1695	0	0	0	0	1734	1124	5037	3330	0	9983	0	0	0	0	2535	0	0
0	0	584	0	0	0	0	0	7542	0	0	0	8996	0	0	0	4762	0	0	0	0	0	0	0	0	0	0	0	0	0	0	0	1498	0	0	0	0	1738	962	5083	3256	0	9901	0	0	0	0	2690	0	0
0	0	625	0	0	0	0	0	7385	0	0	0	9146	0	0	0	4798	0	0	0	0	0	0	0	0	0	0	0	0	0	0	0	1300	0	0	0	0	1741	801	5130	3183	0	9820	0	0	0	0	2845	0	0
0	0	667	0	0	0	0	0	7228	0	0	0	9296	0	0	0	4833	0	0	0	0	0	0	0	0	0	0	0	0	0	0	0	1103	0	0	0	0	1745	639	5177	3109	0	9739	0	0	0	0	3001	0	0
0	0	708	0	0	0	0	0	7070	0	0	0	9446	0	0	0	4869	0	0	0	0	0	0	0	0	0	0	0	0	0	0	0	905	0	0	0	0	1748	477	5224	3035	0	9658	0	0	0	0	3156	0	0
0	0	749	0	0	0	0	0	6913	0	0	0	9596	0	0	0	4905	0	0	0	0	0	0	0	0	0	0	0	0	0	0	0	708	0	0	0	0	1752	316	5270	2961	0	9577	0	0	0	0	3311	0	0
0	0	790	0	0	0	0	0	6755	0	0	0	9746	0	0	0	4941	0	0	0	0	0	0	0	0	0	0	0	0	0	0	0	510	0	0	0	0	1755	154	5317	2888	0	9496	0	0	0	0	3467	0	0
0	0	832	0	0	0	0	0	6598	0	0	0	9897	0	0	0	4977	0	0	0	0	0	0	0	0	0	0	0	0	0	0	0	313	0	0	0	0	1758	0	5364	2814	0	9414	0	0	0	0	3622	0	0
0	0	873	0	0	0	0	0	6440	0	0	0	10047	0	0	0	5013	0	0	0	0	0	0	0	0	0	0	0	0	0	0	0	115	0	0	0	0	1762	0	5410	2740	0	9333	0	0	0	0	3778	0	0
0	0	914	0	0	0	0	0	6283	0	0	0	10197	0	0	0	5048	0	0	0	0	0	0	0	0	0	0	0	0	0	0	0	0	0	0	0	0	1765	0	5457	2666	0	9252	0	8	0	0	3933	0	0
0	0	956	0	0	0	0	0	6125	0	0	0	10347	0	0	0	5075	0	0	0	0	0	0	0	0	0	0	0	0	0	0	0	0	0	0	0	0	1771	0	5494	2593	0	9171	0	22	0	0	4088	0	0
0	0	997	0	0	0	0	146	5968	0	0	0	10497	0	0	0	4958	0	0	0	0	0	0	0	0	0	0	0	0	0	0	0	0	0	0	0	0	1807	0	5385	2519	0	9090	0	36	0	0	4244	0	0
0	0	1038	0	0	0	0	364	5810	0	0	0	10647	0	0	0	4791	0	0	0	0	0	0	0	0	0	0	0	0	0	0	0	0	0	0	0	0	1854	0	5227	2445	0	9009	0	50	0	0	4399	0	0
0	0	1079	0	0	0	0	582	5653	0	0	0	10798	0	0	0	4625	0	0	0	0	0	0	0	0	0	0	0	0	0	0	0	0	0	0	0	0	1900	0	5068	2371	0	8927	0	64	0	0	4554	0	0
0	0	1121	0	0	0	0	801	5495	0	0	0	10948	0	0	0	4459	0	0	0	0	0	0	0	0	0	0	0	0	0	0	0	0	0	0	0	0	1947	0	4910	2297	0	8846	0	78	0	0	4710	0	0
0	0	1162	0	0	0	0	1019	5338	0	0	0	11098	0	0	0	4293	0	0	0	0	0	0	0	0	0	0	0	0	0	0	0	0	0	0	0	0	1993	0	4751	2224	0	8765	0	91	0	0	4865	0	0
0	0	1203	0	0	0	0	1237	5180	0	0	0	11248	0	0	0	4126	0	0	0	0	0	0	0	0	0	0	0	0	0	0	0	0	0	0	0	0	2040	0	4592	2150	0	8684	0	105	0	0	5021	0	0
0	0	1245	0	0	0	0	1455	5023	0	0	0	11398	0	0	0	3960	0	0	0	0	0	0	0	0	0	0	0	0	0	0	0	0	0	0	0	0	2086	0	4434	2076	0	8603	0	119	0	0	5176	0	0
0	0	1286	0	0	0	0	1674	4865	0	0	0	11548	0	0	0	3794	0	0	0	0	0	0	0	0	0	0	0	0	0	0	0	0	0	0	0	0	2133	0	4275	2002	0	8522	0	133	0	0	5331	0	0
0	0	1487	0	0	0	0	1892	4708	0	0	0	11669	0	0	0	3628	0	0	0	0	0	0	0	0	0	0	0	0	0	0	0	0	0	0	0	0	2179	0	4116	1929	0	8440	0	240	0	33	5487	0	0
0	0	1783	0	0	0	0	2110	4550	0	0	0	11771	0	0	0	3462	0	0	0	0	0	0	0	0	0	0	0	0	0	0	0	0	0	0	0	0	2226	0	3958	1855	0	8359	0	402	0	170	5642	0	0
0	0	2082	0	0	0	0	2328	4393	0	0	0	11874	0	0	0	3295	0	0	0	0	0	0	0	0	0	0	0	0	0	0	0	0	0	0	0	0	2273	0	3799	1781	0	8278	0	566	0	306	5798	0	0
0	0	2380	0	0	0	0	2546	4235	0	0	0	11976	0	0	0	3129	0	0	0	0	0	0	0	0	0	0	0	0	0	0	0	0	0	0	0	0	2319	0	3640	1707	0	8197	0	730	0	443	5953	0	0
0	0	2679	0	0	0	0	2765	4078	0	0	0	12078	0	0	0	2963	0	0	0	0	0	0	0	0	0	0	0	0	0	0	0	0	0	0	0	0	2366	0	3482	1634	0	8116	0	894	0	579	6108	0	0
0	0	2978	0	0	0	0	2983	3920	0	0	0	12180	0	0	0	2797	0	0	0	0	0	0	0	0	0	0	0	0	0	0	0	0	0	0	0	0	2412	0	3323	1560	0	8035	0	1058	0	715	6264	0	0
0	0	3276	0	0	0	0	3201	3763	0	0	0	12282	0	0	0	2630	0	0	0	0	0	0	0	0	0	0	0	0	0	0	0	0	0	0	0	0	2459	0	3164	1486	0	7953	0	1222	0	852	6419	0	0
0	0	3575	0	0	0	0	3419	3606	0	0	0	12384	0	0	0	2464	0	0	0	0	0	0	0	0	0	0	0	0	0	0	0	0	0	0	0	0	2505	0	3006	1412	0	7872	0	1386	0	988	6574	0	0
0	0	3873	0	0	0	0	3638	3448	0	0	0	12486	0	0	0	2298	0	0	0	0	0	0	0	0	0	0	0	0	0	0	0	0	0	0	0	0	2552	0	2847	1339	0	7791	0	1550	0	1125	6730	0	0
0	0	4172	0	0	0	0	3856	3291	0	0	0	12589	0	0	0	2132	0	0	0	0	0	0	0	0	0	0	0	0	0	0	0	0	0	0	0	0	2599	0	2689	1265	0	7710	0	1714	0	1261	6885	0	0
0	0	4471	0	0	0	0	4074	3133	0	0	0	12691	0	0	0	1966	0	0	0	0	0	0	0	0	0	0	0	0	0	0	0	0	0	0	0	0	2645	0	2530	1191	0	7629	0	1878	0	1397	7041	0	0
0	0	4769	44	0	0	0	4292	2976	0	0	0	12793	0	0	0	1799	0	0	0	0	0	0	0	0	0	0	0	0	0	0	0	0	0	0	0	0	2692	0	2371	1117	0	7548	0	2042	0	1534	7196	0	0
0	0	5068	113	0	0	0	4510	2818	0	0	0	12895	0	0	0	1633	116	0	0	0	0	0	0	0	0	0	0	0	0	0	0	0	0	0	0	0	2738	0	2213	1044	0	7466	0	2206	0	1670	7351	0	0
0	0	5367	181	0	0	0	4729	2661	0	0	0	12997	0	0	0	1467	433	0	0	0	0	0	0	0	0	0	0	0	0	0	0	0	0	0	0	0	2785	0	2054	970	0	7385	0	2370	0	1806	7507	0	0
0	0	5665	250	0	0	0	4947	2503	0	0	0	13099	0	0	0	1301	749	0	0	0	0	0	0	0	0	0	0	0	0	0	0	0	0	0	0	0	2831	0	1895	896	0	7304	0	2533	0	1943	7662	0	0
0	0	5964	318	0	0	0	5165	2346	0	0	0	13201	0	0	0	1134	1066	0	0	0	0	0	135	0	0	0	0	0	0	0	0	0	0	0	0	0	2878	0	1737	822	0	7223	0	2697	0	2079	7817	0	0
0	0	6263	387	0	0	0	5383	2188	0	0	0	13304	0	0	0	968	1383	0	0	0	0	0	387	0	0	0	0	0	0	0	0	0	0	0	0	0	2924	0	1578	749	0	7142	20	2861	0	2216	7973	0	0
0	0	6561	455	0	0	0	5602	2031	0	0	0	13406	0	0	0	802	1699	0	0	0	0	0	640	0	0	0	0	0	0	0	0	0	0	0	0	0	2971	0	1419	675	0	7061	234	3025	0	2352	8128	0	0
0	0	6860	524	0	0	0	5820	1873	0	0	0	13508	0	0	0	636	2016	0	0	0	0	0	892	0	0	0	0	0	0	0	0	0	0	0	0	0	3018	0	1261	601	0	6979	448	3189	0	2488	8284	0	0
0	0	7159	592	0	0	0	6038	1716	0	0	0	13610	0	0	0	469	2332	0	0	0	0	0	1145	0	0	0	0	0	0	0	0	0	0	0	0	0	3064	0	1102	527	0	6898	662	3353	0	2625	8439	0	96
0	0	7457	661	0	0	0	6256	1558	0	0	0	13712	0	0	0	303	2649	0	0	0	0	0	1397	0	0	0	0	0	0	0	0	0	0	0	294	0	3111	0	944	454	0	6817	876	3517	0	2761	8594	0	334
0	0	7756	729	0	0	0	6474	1401	0	0	0	13814	0	0	0	137	2966	0	0	0	0	0	1650	0	0	0	0	0	0	0	0	0	0	0	653	0	3157	0	785	380	0	6736	1090	3681	0	2898	8750	0	572
0	0	8055	798	0	0	0	6693	1243	0	0	0	13916	0	0	0	0	3282	0	0	0	0	0	1903	0	0	0	0	0	0	0	0	0	0	0	1012	0	3204	0	626	306	0	6655	1304	3845	0	3034	8905	0	810
0	0	8353	866	0	0	0	6911	1086	0	0	0	14019	0	0	0	0	3599	0	0	0	0	0	2155	0	0	0	0	0	0	0	0	0	0	0	1371	0	3250	0	468	232	0	6574	1518	4009	0	3170	9060	0	1048
0	0	8652	935	0	0	0	7129	928	0	0	0	14121	0	0	0	0	3915	0	0	0	0	0	2408	0	0	0	0	0	0	0	0	0	0	0	1730	0	3297	0	309	159	0	6493	1733	4173	0	3307	9216	0	1286
0	0	8951	1003	0	0	0	7347	771	0	0	0	14223	0	0	0	0	4232	0	0	0	0	0	2660	0	0	0	0	0	0	0	0	0	0	0	2089	0	3343	0	150	85	0	6411	1947	4337	0	3443	9371	0	1524
0	0	9249	1072	0	0	0	7566	613	0	0	0	14325	0	0	0	0	4549	0	0	0	0	0	2913	0	0	0	0	18	0	0	0	0	0	0	2448	0	3390	0	0	11	0	6330	2161	4501	0	3579	9527	0	1762
0	0	9548	1140	0	0	0	7784	456	0	0	0	14427	0	0	0	0	4865	0	0	0	0	0	3165	0	0	28	0	270	0	0	0	0	0	0	2807	0	3437	0	0	0	0	6249	2375	4665	0	3716	9682	0	2000
0	0	9847	1209	0	0	0	8002	299	0	0	0	14529	0	0	0	0	5182	0	0	0	0	0	3418	0	0	95	0	522	0	0	0	0	0	0	3166	0	3483	0	0	0	0	6168	2589	4828	0	3852	9837	0	2238
0	0	10145	1277	0	0	0	8220	141	0	0	0	14631	0	0	0	0	5498	0	0	0	0	0	3670	0	0	161	0	775	0	0	0	0	0	0	3525	0	3530	0	0	0	0	6087	2803	4992	0	3989	9993	0	2476
0	0	10444	1346	0	0	0	8438	0	0	0	0	14734	0	0	0	0	5815	0	0	0	0	0	3923	0	0	228	0	1027	0	0	0	0	0	0	3883	0	3576	0	0	0	0	6006	3017	5156	0	4125	10148	42	2714
0	0	10742	1414	0	0	0	8657	0	0	0	0	14836	0	0	0	0	6132	0	0	0	0	0	4176	0	0	294	0	1279	0	0	0	0	0	0	4242	0	3623	0	0	0	0	5924	3231	5320	0	4261	10303	210	2952
0	0	11041	1483	0	0	0	8875	0	0	0	0	14938	0	0	0	0	6448	0	0	0	0	0	4428	0	0	360	0	1532	0	0	0	0	0	0	4601	0	3669	0	0	0	0	5843	3445	5484	0	4398	10459	378	3190
0	0	11340	1551	0	0	0	9093	0	0	0	0	15040	0	0	0	0	6765	0	0	0	0	0	4681	0	0	427	0	1784	0	0	0	0	0	0	4960	0	3716	0	0	0	0	5762	3659	5648	0	4534	10614	545	3428
0	0	11638	1598	0	0	0	9311	0	0	0	0	15142	0	0	0	0	7004	0	0	0	0	0	4881	0	0	493	0	2037	0	0	0	0	0	0	5319	0	3762	0	0	0	0	5681	3873	5812	0	4683	10770	713	3666
0	0	11937	1556	0	0	0	9530	0	0	0	0	15244	0	0	0	0	6912	0	0	0	0	0	4859	0	0	559	0	2289	0	0	0	0	0	0	5678	0	3809	0	0	0	0	5600	4087	5976	0	4884	10925	881	3904
0	0	12236	1511	0	0	0	9748	0	0	0	0	15346	0	0	0	0	6809	0	0	0	0	0	4828	0	0	626	0	2541	0	0	67	0	0	0	6037	0	3856	0	0	0	0	5519	4301	6140	0	5086	11080	1049	4142
0	0	12534	1465	0	0	0	9966	0	0	0	0	15449	0	0	0	0	6705	0	0	0	0	0	4798	0	0	692	0	2794	0	0	200	0	0	0	6396	0	3902	0	0	0	0	5437	4516	6304	0	5289	11236	1217	4380
0	0	12833	1419	0	0	0	10184	0	0	0	0	15551	22	0	0	0	6602	0	0	0	0	0	4767	0	0	759	114	3046	0	0	332	0	0	0	6755	0	3949	0	0	115	0	5356	4730	6468	0	5492	11391	1384	4618
0	0	13132	1374	0	0	0	10402	0	0	0	0	15653	63	109	0	0	6498	0	0	0	0	0	4737	0	0	825	236	3298	0	0	464	0	0	0	7114	0	3995	0	0	280	0	5275	4944	6632	0	5695	11547	1552	4856
0	0	13430	1328	0	0	0	10621	0	0	0	0	15755	103	270	0	0	6395	0	0	0	0	0	4706	0	0	891	357	3551	0	0	597	0	0	0	7473	0	4042	0	0	444	0	5194	5158	6796	0	5898	11702	1720	5094
0	0	13729	1282	0	0	0	10839	0	0	0	0	15857	143	431	0	0	6291	0	0	0	0	0	4676	0	0	958	479	3803	0	0	729	0	0	0	7832	0	4088	0	0	608	0	5113	5372	6960	0	6100	11857	1888	5332
0	0	14028	1237	0	0	0	11057	0	0	0	0	15959	184	592	0	0	6188	0	0	0	0	0	4646	0	0	1024	600	4055	0	207	862	0	0	0	8190	0	4135	0	0	772	0	5032	5586	7123	0	6303	12013	2056	5570
0	0	14326	1191	0	0	0	11275	0	0	0	0	16061	224	753	0	0	6084	0	0	0	0	0	4615	0	0	1090	716	4308	0	623	994	0	0	0	8549	0	4181	0	0	937	0	5090	5800	7287	0	6506	12167	2223	5808
0	0	14625	1145	0	0	0	11494	0	0	0	0	16164	265	914	0	0	5981	0	0	0	135	0	4585	0	0	1157	828	4560	0	1039	1127	0	0	0	8908	0	4228	0	0	1101	0	5255	6014	7451	0	6709	12319	2391	6046
0	0	14924	1100	0	0	0	11712	37	0	0	0	16266	305	1075	0	0	5877	0	0	0	400	0	4554	0	0	1223	940	4812	0	1456	1259	0	0	0	9267	0	4275	0	0	1265	0	5429	6228	7615	0	6912	12472	2559	6283
0	0	15222	1054	0	0	0	11930	96	0	0	0	16368	346	1236	0	0	5774	0	0	0	665	0	4524	0	0	1290	1051	5065	0	1872	1391	0	0	0	9626	0	4321	0	0	1430	0	5603	6442	7779	0	7114	12625	2727	6521
0	0	15521	1008	0	0	0	12148	155	0	0	0	16470	386	1397	0	0	5670	0	0	0	930	0	4493	0	0	1356	1163	5317	0	2288	1524	0	0	0	9985	0	4368	0	0	1594	0	5778	6656	7943	0	7317	12777	2895	6759
0	0	15820	963	0	0	0	12366	214	0	0	0	16572	427	1558	0	0	5567	0	0	153	1195	0	4463	0	0	1422	1274	5569	0	2704	1656	0	0	0	10344	0	4414	0	0	1758	0	5952	6870	8107	0	7520	12930	3062	6997
0	0	16118	917	0	0	43	12585	273	0	0	0	16674	467	1719	0	0	5463	0	0	332	1460	0	4433	0	0	1489	1385	5822	0	3121	1789	0	78	0	10703	168	4461	0	0	1922	0	6126	7084	8271	0	7723	13083	3230	7235
0	0	16417	871	0	0	115	12803	332	0	0	0	16776	508	1880	0	0	5360	0	0	512	1725	0	4402	0	0	1555	1497	6074	0	3537	1921	0	253	0	11062	347	4507	0	0	2087	0	6300	7298	8435	0	7926	13235	3398	7473
0	0	16715	826	0	0	197	13021	391	0	0	0	16879	548	2041	0	0	5256	0	0	709	2006	64	4372	0	0	1621	1608	6327	0	3953	2062	0	427	0	11421	526	4554	0	0	2251	0	6474	7513	8599	0	8129	13388	3566	7711
0	0	17014	780	0	0	320	13239	450	0	0	0	16981	588	2202	0	0	5153	0	0	976	2351	133	4341	1	0	1688	1720	6579	0	4370	2238	0	601	0	11780	705	4600	0	0	2415	0	6648	7727	8763	0	8331	13541	3734	7949
0	0	17313	734	0	0	464	13458	509	0	0	0	17083	629	2363	0	0	5049	0	0	1275	2725	203	4311	171	0	1754	1831	6831	0	4786	2430	0	775	0	12139	884	4647	0	0	2579	0	6822	7941	8927	0	8534	13693	3901	8187
0	0	17611	689	0	0	607	13676	568	0	0	0	17185	669	2523	0	0	4946	0	0	1575	3100	272	4280	342	0	1821	1943	7084	0	5202	2622	0	949	0	12498	1063	4694	0	0	2744	0	6996	8155	9091	0	8737	13846	4069	8425
230	0	17910	643	0	0	750	13894	627	0	0	0	17287	710	2684	0	0	4842	0	0	1874	3474	342	4250	512	0	1887	2054	7336	0	5618	2813	0	1123	0	12856	1241	4740	0	0	2908	0	7171	8369	9255	0	8940	13999	4237	8663
544	0	18209	597	0	0	893	14112	686	0	0	0	17389	750	2845	0	0	4739	0	0	2174	3849	411	4220	682	0	1953	2165	7588	0	6035	3005	0	1297	0	13215	1420	4787	0	0	3072	0	7345	8583	9418	0	9143	14151	4405	8901
857	0	18507	552	0	0	1036	14330	745	0	0	0	17491	791	3006	0	0	4635	0	0	2473	4223	481	4189	853	0	2020	2277	7841	0	6451	3197	0	1471	0	13574	1599	4833	0	0	3237	0	7519	8797	9582	0	9345	14304	4573	9139
1171	0	18806	506	0	0	1179	14549	804	98	0	0	17594	831	3167	0	0	4532	0	0	2773	4598	551	4159	1023	0	2086	2388	8093	0	6867	3388	0	1645	0	13933	1778	4880	0	0	3401	0	7693	9011	9746	0	9548	14457	4741	9377
1484	0	19105	460	0	0	1322	14767	863	342	0	0	17696	872	3328	0	0	4428	0	0	3072	4972	620	4128	1193	0	2153	2500	8345	0	7283	3580	0	1819	0	14292	1957	4926	0	0	3565	0	7867	9225	9910	0	9751	14609	4908	9615
1797	0	19403	415	0	93	1465	14988	922	586	0	0	17798	1035	3489	0	0	4325	0	0	3371	5347	690	4098	1364	0	2219	2611	8598	0	7700	3772	0	1993	0	14651	2136	5071	0	0	3729	0	8041	9439	10074	0	9954	14762	5076	9853
2111	0	19702	369	0	442	1608	15212	982	830	0	0	17900	1326	3650	0	0	4221	0	0	3671	5721	759	4067	1534	0	2285	2723	8850	0	8116	3963	0	2167	0	15010	2315	5317	0	0	3894	0	8215	9653	10238	0	10157	14915	5244	10091
2424	0	20001	323	0	791	1752	15435	1041	1074	0	0	18002	1617	3811	0	0	4118	0	0	3970	6096	829	4037	1704	0	2352	2834	9102	0	8532	4155	0	2342	0	15369	2493	5563	0	0	4058	124	8390	9867	10402	0	10359	15067	5412	10329
2738	0	20299	278	0	1140	1895	15659	1100	1318	0	0	18104	1908	3972	0	0	4014	16	0	4270	6470	898	4007	1875	0	2418	2946	9355	0	8949	4347	0	2516	0	15728	2672	5809	0	0	4222	407	8564	10081	10566	0	10562	15220	5580	10567
3051	0	20598	232	0	1489	2038	15883	1159	1562	0	0	18206	2199	4133	0	0	3911	689	0	4569	6845	968	3976	2045	0	2484	3057	9607	0	9365	4539	0	2690	0	16087	2851	6055	0	0	4386	689	8738	10296	10730	0	10765	15373	5747	10805
3365	0	20897	187	0	1838	2181	16106	1218	1806	0	0	18309	2490	4294	0	0	3808	1361	0	4868	7219	1037	3946	2215	0	2551	3168	9859	0	9781	4730	0	2864	0	16446	3030	6301	0	0	4551	971	8912	10510	10894	0	10968	15525	5915	11043
3678	0	21195	141	0	2187	2324	16330	1277	2050	125	0	18411	2781	4455	0	0	3704	2034	0	5168	7594	1107	3915	2385	0	2617	3280	10112	0	10197	4922	0	3038	0	16805	3209	6547	0	0	4715	1254	9086	10724	11058	0	11171	15678	6083	11281
3992	0	21494	95	0	2536	2467	16554	1336	2294	271	0	18513	3072	4616	0	0	3601	2706	0	5467	7968	1176	3885	2556	0	2684	3391	10364	0	10614	5114	0	3212	4	17164	3388	6793	0	0	4879	1536	9260	10938	11222	0	11373	15831	6251	11519
4305	0	21793	50	0	2885	2610	16778	1395	2538	418	31	18615	3363	4777	0	0	3497	3379	0	5767	8343	1246	3855	2726	0	2750	3503	10617	0	11030	5305	0	3386	158	17522	3566	7039	0	0	5043	1819	9434	11152	11386	33	11576	15983	6419	11757
4619	190	22075	4	0	3234	2753	17001	1454	2782	564	175	18754	3654	4934	0	0	3394	4051	2	6066	8717	1316	3824	3033	0	2898	3614	10873	0	11260	5497	0	3560	311	17884	3745	7285	294	0	5208	2101	9608	11432	11565	619	11779	16136	6609	12039
4932	440	22339	0	0	3583	2897	17225	1513	3026	710	320	18930	3945	5087	0	0	3290	4724	152	6365	9092	1385	3794	3480	96	3129	3726	11134	0	11300	5689	0	3734	465	18248	3924	7531	637	116	5372	2383	9783	11779	11762	1206	11982	16289	6822	12365
5246	689	22602	0	0	3932	3040	17449	1572	3270	857	464	19110	4236	5240	0	0	3187	5396	303	6665	9466	1455	3763	3943	247	3370	3837	11395	0	11319	5881	0	3908	619	18612	4103	7777	981	634	5536	2666	9957	12135	11960	1792	12185	16441	7038	12696
5559	938	22865	0	0	4281	3183	17673	1631	3514	1003	609	19290	4527	5392	0	0	3083	6068	454	6964	9841	1524	3733	4406	398	3611	3949	11656	0	11337	6072	0	4082	772	18976	4282	8023	1325	1153	5701	2948	10131	12490	12158	2378	12387	16594	7255	13028
5873	1188	23129	0	0	4630	3326	17896	1690	3758	1149	753	19470	4818	5545	0	470	2980	6741	605	7264	10215	1594	3702	4869	549	3852	4060	11918	0	11356	6264	0	4256	926	19340	4461	8269	1668	1672	5865	3230	10305	12845	12356	2965	12590	16747	7471	13359
6186	1437	23392	0	0	4979	3469	18120	1749	4002	1296	898	19650	5109	5698	0	969	2876	7413	755	7563	10590	1663	3672	5332	700	4093	4171	12179	0	11374	6456	0	4431	1079	19704	4640	8515	2012	2190	6029	3513	10479	13200	12554	3551	12793	16899	7687	13690
6500	1687	23655	0	0	5329	3612	18344	1808	4246	1442	1042	19831	5400	5850	0	1469	2773	8086	906	7862	10964	1733	3642	5795	851	4334	4283	12440	0	11392	6647	0	4605	1233	20068	4818	8761	2356	2709	6193	3795	10653	13555	12752	4137	12996	17052	7903	14021
6813	1936	23918	0	0	5678	3755	18568	1867	4490	1588	1186	20011	5690	6003	0	1968	2669	8758	1057	8162	11339	1802	3611	6258	1002	4575	4394	12702	0	11411	6839	0	4779	1386	20432	4997	9007	2700	3227	6358	4078	10827	13910	12950	4723	13199	17205	8119	14353
7126	2185	24181	0	0	6027	3898	18791	1926	4733	1735	1331	20191	5981	6155	0	2467	2566	9431	1208	8461	11713	1872	3581	6721	1153	4816	4506	12963	0	11429	7031	0	4953	1540	20797	5176	9253	3043	3746	6522	4360	11002	14266	13148	5310	13401	17357	8335	14684
7440	2435	24444	0	0	6376	4041	19015	1985	4977	1881	1475	20371	6272	6308	293	2966	2462	10103	1359	8761	12088	1941	3550	7184	1304	5057	4617	13224	0	11448	7222	0	5127	1693	21161	5355	9499	3387	4265	6686	4642	11176	14621	13346	5896	13604	17510	8551	15015
7753	2684	24707	0	0	6725	4185	19239	2044	5221	2027	1620	20551	6563	6460	590	3465	2359	10776	1509	9060	12462	2011	3520	7647	1455	5298	4729	13486	0	11466	7414	0	5301	1847	21525	5534	9745	3731	4783	6850	4925	11350	14976	13544	6482	13807	17663	8767	15347
8067	2933	24970	0	0	7074	4328	19463	2103	5465	2174	1764	20732	6854	6613	887	3965	2255	11448	1660	9359	12837	2081	3489	8110	1606	5539	4840	13747	0	11485	7606	0	5475	2001	21889	5713	9991	4074	5302	7015	5207	11524	15331	13742	7069	14010	17815	8983	15678
8380	3183	25233	0	0	7423	4471	19686	2162	5709	2320	1909	20912	7145	6766	1183	4464	2152	12120	1811	9659	13211	2150	3459	8573	1757	5780	4952	14008	0	11503	7798	0	5649	2154	22253	5891	10237	4418	5820	7179	5489	11698	15686	13940	7655	14213	17968	9199	16009
8694	3432	25496	0	0	7772	4614	19910	2221	5953	2466	2053	21092	7436	6918	1480	4963	2048	12793	1962	9958	13586	2220	3429	9036	1908	6021	5063	14269	0	11521	7989	0	5823	2308	22617	6070	10483	4762	6339	7343	5772	11872	16041	14138	8241	14415	18121	9415	16341
9007	3681	25759	0	0	8121	4757	20134	2280	6197	2613	2198	21272	7727	7071	1777	5462	1945	13465	2112	10258	13960	2289	3398	9499	2059	6262	5174	14531	0	11540	8181	0	5997	2461	22981	6249	10729	5105	6857	7507	6054	12046	16397	14336	8827	14618	18273	9631	16672
9321	3931	26022	0	0	8470	4900	20357	2339	6441	2759	2342	21452	8018	7223	2073	5962	1841	14138	2263	10557	14334	2359	3368	9962	2210	6503	5286	14792	0	11558	8373	0	6171	2615	23345	6428	10975	5449	7376	7672	6336	12220	16752	14534	9414	14821	18426	9848	17003
9634	4180	26285	0	0	8819	5043	20581	2399	6685	2905	2486	21633	8309	7376	2370	6461	1738	14810	2414	10856	14709	2428	3337	10425	2361	6744	5397	15053	0	11577	8564	0	6345	2768	23710	6607	11221	5793	7895	7836	6619	12395	17107	14732	10000	15024	18579	10064	17335
9948	4430	26548	0	0	9168	5186	20805	2458	6929	3052	2631	21813	8600	7529	2667	6960	1634	15483	2565	11156	15083	2498	3307	10888	2512	6985	5509	15315	0	11595	8756	0	6520	2922	24074	6786	11467	6137	8413	8000	6901	12569	17462	14930	10586	15227	18731	10280	17666
10261	4679	26811	0	0	9517	5329	21029	2517	7173	3198	2775	21993	8891	7681	2963	7459	1531	16155	2716	11455	15458	2567	3276	11351	2663	7226	5620	15576	0	11613	8948	0	6694	3076	24438	6965	11714	6480	8932	8165	7184	12743	17817	15128	11173	15429	18884	10496	17997
10575	4928	27074	0	0	9866	5473	21252	2576	7417	3344	2920	22173	9182	7834	3260	7958	1427	16827	2866	11755	15832	2637	3246	11814	2814	7467	5732	15837	0	11632	9140	0	6868	3229	24802	7143	11960	6824	9450	8329	7466	12917	18173	15326	11759	15632	19037	10712	18329
10888	5178	27337	0	0	10215	5616	21476	2635	7661	3491	3064	22353	9473	7986	3557	8458	1324	17500	3017	12054	16207	2707	3216	12277	2965	7708	5843	16099	0	11650	9331	0	7042	3383	25166	7322	12206	7168	9969	8493	7748	13091	18528	15524	12345	15835	19189	10928	18660
11202	5427	27600	0	0	10564	5759	21700	2694	7905	3637	3209	22533	9764	8139	3853	8957	1220	18172	3168	12353	16581	2776	3185	12740	3116	7949	5954	16360	0	11669	9523	0	7216	3536	25530	7501	12452	7511	10487	8657	8031	13265	18883	15722	12931	16038	19342	11144	18991
11515	5676	27863	0	0	10913	5902	21924	2753	8149	3783	3353	22714	10055	8291	4150	9456	1117	18845	3319	12653	16956	2846	3155	13203	3267	8190	6066	16621	0	11687	9715	0	7390	3690	25894	7680	12698	7855	11006	8822	8313	13439	19238	15920	13518	16241	19495	11360	19323
11828	5926	28126	0	0	11262	6045	22147	2812	8393	3930	3498	22894	10346	8444	4447	9955	1013	19517	3469	12952	17330	2915	3124	13666	3418	8430	6177	16882	0	11706	9906	0	7564	3843	26258	7859	12944	8199	11525	8986	8595	13614	19593	16118	14104	16443	19647	11576	19654
12142	6175	28389	0	0	11611	6188	22371	2871	8637	4076	3642	23074	10637	8597	4743	10454	910	20190	3620	13252	17705	2985	3094	14129	3569	8671	6289	17144	0	11724	10098	0	7738	3997	26623	8038	13190	8542	12043	9150	8878	13788	19948	16316	14690	16646	19800	11792	19985
12455	6424	28652	0	0	11961	6331	22595	2930	8881	4222	3786	23254	10928	8749	5040	10954	806	20862	3771	13551	18079	3054	3063	14592	3720	8912	6400	17405	0	11742	10290	0	7912	4150	26987	8216	13436	8886	12562	9314	9160	13962	20304	16514	15277	16849	19953	12008	20317
12769	6674	28915	0	0	12310	6474	22819	2989	9125	4369	3931	23434	11219	8902	5337	11453	703	21535	3922	13850	18454	3124	3033	15055	3871	9153	6512	17666	0	11761	10481	0	8086	4304	27351	8395	13682	9230	13080	9479	9443	14136	20659	16712	15863	17052	20105	12224	20648
13082	6923	29178	0	0	12659	6618	23042	3048	9369	4515	4075	23615	11510	9054	5633	11952	599	22207	4073	14150	18828	3193	3003	15518	4022	9394	6623	17928	0	11779	10673	0	8260	4458	27715	8574	13928	9574	13599	9643	9725	14310	21014	16910	16449	17255	20258	12441	20979
13396	7173	29441	0	0	13008	6761	23266	3107	9613	4661	4220	23795	11801	9207	5930	12451	496	22879	4223	14449	19203	3263	2972	15981	4173	9635	6735	18189	0	11798	10865	0	8434	4611	28079	8753	14174	9917	14117	9807	10007	14484	21369	17108	17036	17457	20411	12657	21310
13709	7422	29704	0	0	13357	6904	23490	3166	9856	4808	4364	23975	12092	9359	6227	12950	392	23552	4374	14749	19577	3332	2942	16444	4324	9876	6846	18450	0	11816	11057	67	8609	4765	28443	8932	14420	10261	14636	9972	10290	14658	21724	17306	17622	17660	20563	12873	21642
14023	7671	29967	0	0	13706	7047	23713	3225	10100	4954	4509	24155	12383	9512	6523	13450	289	24224	4525	15048	19952	3402	2911	16907	4475	10117	6957	18711	0	11834	11248	204	8783	4918	28807	9111	14666	10605	15155	10136	10572	14832	22079	17504	18208	17863	20716	13089	21973
14336	7921	30230	0	0	14055	7190	23937	3284	10344	5100	4653	24335	12674	9665	6820	13949	185	24897	4676	15347	20326	3472	2881	17370	4626	10358	7069	18973	0	11853	11440	342	8957	5072	29171	9290	14912	10948	15673	10300	10854	15007	22435	17702	18794	18066	20869	13305	22304
14650	8170	30493	0	0	14404	7333	24161	3343	10588	5247	4798	24516	12965	9817	7117	14448	82	25569	4826	15647	20701	3541	2850	17833	4777	10599	7180	19234	0	11871	11632	479	9131	5225	29536	9468	15158	11292	16192	10464	11137	15181	22790	17900	19381	18269	21021	13521	22636
14963	8419	30756	0	0	14753	7476	24385	3402	10832	5393	4942	24696	13256	9970	7413	14947	0	26242	4977	15946	21075	3611	2820	18296	4928	10840	7292	19495	0	11890	11823	616	9305	5379	29900	9647	15404	11636	16710	10629	11419	15355	23145	18098	19967	18471	21174	13737	22967
15071	8475	31019	0	0	15102	7619	24608	3473	11000	5539	5210	24876	13547	10122	7710	15446	378	26392	5128	16246	21450	3680	3179	18759	5079	11081	7403	19757	0	11908	12015	842	9411	5533	30264	9745	15650	11979	17229	10844	11468	15529	23500	18296	20553	18473	21327	13953	23298
15138	8492	31282	0	118	15451	7762	24832	3545	11152	5686	5503	25056	13838	10275	8007	15946	880	26436	5279	16545	21824	3750	3616	19222	5230	11322	7515	20018	0	11927	12207	1085	9503	5686	30628	9827	15896	12323	17748	11070	11469	15703	23855	18494	21140	18434	21479	14169	23630
15204	8508	31545	0	577	15800	7906	25056	3618	11304	5832	5796	25236	14129	10428	8303	16445	1382	26480	5430	16844	22199	3819	4054	19685	5381	11563	7626	20279	0	11945	12399	1328	9595	5840	30992	9909	16142	12667	18266	11297	11470	15877	24211	18692	21726	18395	21632	14385	23961
15270	8525	31808	0	1035	16149	8049	25280	3691	11456	5978	6089	25417	14420	10580	8600	16944	1884	26524	5580	17144	22573	3889	4492	20148	5532	11804	7738	20541	0	11963	12590	1571	9687	5993	31356	9991	16388	13010	18785	11523	11471	16051	24566	18890	22312	18356	21785	14601	24292
15336	8541	32071	0	1494	16498	8192	25503	3764	11608	6125	6382	25597	14711	10733	8897	17443	2386	26568	5731	17443	22948	3958	4929	20611	5683	12045	7849	20802	0	11982	12782	1814	9778	6147	31720	10072	16634	13354	19303	11749	11472	16225	24921	19088	22898	18316	21937	14817	24624
15403	8558	32334	0	1952	16847	8335	25727	3837	11760	6271	6675	25777	15002	10885	9193	17942	2888	26612	5882	17743	23322	4028	5367	21074	5835	12286	7960	21063	0	12000	12974	2057	9870	6300	32084	10154	16880	13698	19822	11975	11474	16400	25276	19286	23485	18277	22090	15034	24955
15469	8574	32597	0	2411	17196	8478	25951	3909	11912	6417	6968	25957	15293	11038	9490	18442	3390	26656	6033	18042	23697	4097	5805	21537	5986	12527	8072	21324	0	12019	13165	2300	9962	6454	32449	10236	17126	14042	20340	12201	11475	16574	25631	19484	24071	18238	22243	15250	25286
15535	8591	32860	183	2869	17545	8621	26175	3982	12064	6564	7261	26137	15583	11190	9787	18941	3892	26700	6183	18342	24071	4167	6242	22000	6137	12768	8183	21586	0	12037	13357	2543	10054	6607	32813	10318	17372	14385	20859	12427	11476	16748	25986	19682	24657	18199	22395	15466	25618
15601	8607	33123	400	3328	17894	8764	26398	4055	12216	6748	7554	26318	15874	11343	10083	19440	4394	26745	6364	18641	24446	4279	6680	22463	6319	13009	8317	21847	0	12055	13549	2786	10146	6791	33177	10400	17618	14642	21378	12654	11477	16979	26342	19880	25244	18160	22603	15682	25949
15668	8624	33386	616	3786	18244	8907	26622	4128	12368	6965	7847	26498	16165	11496	10380	19939	4896	26789	6568	18940	24820	4426	7118	22926	6526	13250	8468	22108	0	12074	13740	3029	10238	6998	33541	10481	17864	14827	21896	12880	11478	17258	26697	20078	25830	18120	22856	15898	26280
15734	8640	33649	832	4245	18593	9050	26846	4201	12520	7182	8140	26678	16456	11648	10677	20438	5398	26833	6774	19240	25195	4574	7555	23389	6734	13491	8620	22370	0	12092	13932	3272	10330	7206	33905	10563	18110	15010	22415	13106	11479	17538	27052	20276	26416	18081	23111	16114	26612
15800	8657	33912	1049	4703	18942	9194	27070	4273	12672	7398	8433	26858	16747	11801	10973	20938	5900	26877	6979	19539	25569	4721	7993	23852	6942	13732	8772	22631	0	12111	14124	3515	10422	7414	34269	10645	18356	15193	22933	13332	11481	17817	27407	20474	27002	18042	23365	16330	26943
15866	8673	34175	1265	5161	19291	9337	27293	4346	12824	7615	8726	27038	17038	11953	11270	21437	6402	26921	7184	19839	25944	4869	8431	24315	7150	13972	8924	22892	0	12129	14316	3758	10514	7622	34633	10727	18602	15377	23452	13558	11482	18097	27762	20672	27589	18003	23619	16546	27274
15933	8690	34438	1481	5620	19640	9480	27517	4419	12976	7832	9019	27219	17329	12106	11567	21936	6905	26965	7390	20138	26318	5017	8868	24778	7358	14213	9075	23154	0	12148	14507	4001	10606	7830	34997	10808	18848	15560	23970	13784	11483	18377	28117	20870	28175	17964	23874	16762	27606
15999	8706	34701	1698	6078	19989	9623	27741	4492	13128	8049	9312	27399	17620	12258	11863	22435	7407	27009	7595	20437	26693	5164	9306	25241	7567	14454	9227	23415	0	12166	14699	4244	10698	8038	35362	10890	19094	15743	24489	14011	11484	18656	28473	21068	28761	17924	24128	16978	27937
16065	8723	34964	1914	6537	20338	9766	27964	4565	13280	8266	9605	27579	17911	12411	12160	22935	7909	27053	7800	20737	27067	5312	9744	25704	7775	14695	9379	23676	0	12184	14891	4487	10790	8246	35726	10972	19340	15926	25008	14237	11485	18936	28828	21267	29348	17885	24382	17194	28268
16131	8739	35227	2130	6995	20687	9919	28188	4637	13432	8483	9898	27759	18202	12564	12457	23434	8411	27097	8006	21026	27441	5460	10182	26167	7983	14936	9531	23937	162	12203	15075	4730	10882	8454	36090	11054	19586	16109	25526	14463	11486	19216	29183	21465	29911	17846	24636	17411	28600
16198	8756	35490	2347	7454	21036	10148	28412	4710	13584	8700	10191	27939	18493	12716	12753	23933	8913	27141	8211	21242	27807	5608	10619	26630	8191	15177	9683	24199	373	12221	15200	4973	10974	8662	36454	11135	19832	16293	26045	14689	11487	19495	29538	21663	30306	17807	24891	17627	28931
16264	8772	35753	2563	7912	21385	10427	28636	4783	13736	8917	10483	28120	18784	12869	13050	24432	9415	27185	8416	21410	28168	5755	11057	27093	8399	15418	9835	24460	585	12240	15288	5217	11066	8870	36818	11217	20078	16476	26563	14915	11489	19775	29893	21861	30590	17767	25145	17843	29262
16330	8789	36016	2779	8371	21734	10705	28859	4856	13888	9134	10776	28300	19075	13021	13347	24931	9917	27229	8622	21577	28529	5903	11495	27556	8607	15659	9986	24721	796	12258	15375	5460	11158	9078	37182	11299	20324	16659	27082	15141	11490	20055	30249	22059	30875	17728	25399	18059	29593
16396	8805	36279	2996	8829	22083	10984	29083	4929	14039	9351	11069	28480	19366	13174	13644	25431	10419	27273	8827	21745	28890	6051	11932	28019	8815	15900	10138	24983	1008	12277	15463	5703	11249	9286	37546	11381	20570	16842	27601	15368	11491	20334	30604	22257	31159	17689	25654	18275	29925
16463	8822	36542	3212	9288	22432	11262	29307	5001	14191	9568	11362	28660	19657	13327	13940	25930	10921	27317	9032	21913	29252	6199	12370	28482	9023	16141	10290	25244	1219	12295	15550	5946	11341	9494	37910	11463	20816	17025	28119	15594	11492	20614	30959	22455	31443	17650	25908	18491	30256
16529	8838	36805	3428	9746	22781	11541	29531	5074	14343	9785	11655	28840	19948	13479	14237	26429	11423	27361	9238	22080	29613	6346	12808	28945	9231	16382	10442	25505	1431	12313	15638	6189	11433	9703	38275	11544	21063	17209	28638	15820	11493	20894	31314	22653	31728	17611	26162	18707	30587
16595	8855	37068	3644	10204	23130	11819	29754	5147	14495	10002	11948	29020	20239	13632	14534	26928	11925	27406	9443	22248	29974	6494	13245	29408	9440	16623	10594	25766	1642	12332	15726	6432	11525	9911	38639	11626	21309	17392	29156	16046	11494	21174	31669	22851	32012	17571	26416	18923	30919
16661	8872	37331	3861	10663	23479	12098	29978	5220	14647	10219	12241	29201	20530	13784	14830	27427	12427	27450	9648	22416	30336	6642	13683	29871	9648	16864	10745	26028	1854	12350	15813	6675	11617	10119	39003	11708	21555	17575	29675	16272	11496	21453	32024	23049	32296	17532	26671	19139	31250
16728	8888	37594	4077	11121	23789	12376	30193	5293	14799	10436	12534	29381	20806	13937	15127	27881	12929	27494	9854	22583	30697	6789	14121	30334	9856	17105	10897	26289	2065	12369	15901	6918	11709	10327	39367	11790	21799	17758	30167	16498	11497	21733	32380	23247	32581	17493	26925	19355	31581
16794	8905	37857	4293	11580	23778	12654	30340	5365	14951	10653	12827	29561	20958	14089	15424	27964	13431	27538	10059	22751	31058	6937	14558	30797	10064	17346	11049	26550	2277	12387	15988	7161	11801	10535	39731	11871	22033	17942	30442	16725	11498	22013	32735	23445	32865	17454	27179	19571	31913
16860	8921	38120	4510	12038	23755	12933	30485	5438	15103	10870	13120	29741	21106	14242	15720	28033	13933	27582	10264	22919	31419	7085	14996	31260	10272	17587	11201	26812	2488	12405	16076	7404	11893	10743	40095	11953	22267	18125	30709	16951	11499	22292	33090	23643	33150	17415	27433	19787	32244
16926	8938	38383	4726	12497	23731	13211	30629	5511	15255	11087	13413	29921	21253	14395	16017	28101	14435	27626	10469	23086	31781	7233	15434	31723	10480	17828	11353	27073	2700	12424	16164	7647	11985	10951	40459	12035	22501	18308	30976	17177	11500	22572	33445	23841	33434	17375	27688	20004	32575
16993	8954	38646	4942	12955	23708	13490	30773	5584	15407	11303	13706	30102	21401	14547	16314	28170	14937	27670	10675	23254	32142	7380	15872	32186	10688	18069	11505	27334	2911	12442	16251	7890	12077	11159	40823	12117	22735	18491	31243	17403	11501	22852	33800	24039	33718	17336	27942	20220	32907
17059	8971	38909	5159	13414	23685	13768	30917	5657	15559	11520	13999	30282	21548	14700	16610	28238	15439	27714	10880	23422	32503	7528	16309	32649	10896	18310	11656	27596	3123	12461	16339	8133	12169	11367	41188	12198	22968	18674	31510	17629	11503	23131	34155	24237	34003	17297	28196	20436	33238
17125	8987	39172	5375	13872	23661	14047	31061	5729	15711	11737	14292	30462	21696	14852	16907	28306	15942	27758	11085	23589	32864	7676	16747	33112	11104	18551	11808	27857	3334	12479	16426	8376	12261	11575	41552	12280	23202	18858	31777	17855	11504	23411	34511	24435	34287	17258	28451	20652	33569
17192	9004	39435	5591	14331	23638	14325	31206	5802	15863	11954	14585	30642	21844	15005	17204	28375	16444	27802	11291	23757	33226	7824	17185	33575	11313	18792	11960	28118	3546	12498	16514	8619	12353	11783	41916	12362	23436	19041	32043	18081	11505	23691	34866	24633	34571	17219	28705	20868	33901
17258	9020	39682	5808	14789	23614	14604	31350	5875	16015	12171	14878	30873	21991	15173	17477	28443	16946	27846	11496	23925	33587	7971	17622	34051	11521	18995	12112	28301	3757	12568	16601	8862	12445	11991	42242	12444	23669	19224	32310	18308	11506	23970	35174	24820	34856	17179	28959	21069	34195
17324	9037	39888	6024	15248	23591	14882	31494	5948	16167	12388	15171	31233	22139	15380	17692	28512	17448	27890	11701	24092	33948	8119	18060	34561	11729	19104	12264	28282	3969	12773	16689	9105	12537	12199	42470	12526	23903	19407	32577	18534	11507	24250	35363	24978	35140	17140	29213	21232	34395
17390	9053	40080	6240	15706	23567	15161	31638	6021	16319	12605	15464	31638	22286	15601	17887	28580	17950	27934	11907	24260	34309	8267	18498	35083	11937	19181	12416	28194	4180	13024	16777	9348	12629	12407	42665	12607	24137	19590	32844	18760	11508	24530	35511	25126	35425	17101	29468	21383	34563
17457	9070	40273	6457	16164	23544	15439	31782	6093	16471	12822	15757	32042	22434	15822	18083	28649	18452	27978	12112	24428	34671	8414	18935	35604	12145	19257	12567	28107	4392	13275	16864	9592	12720	12615	42861	12689	24370	19774	33111	18986	11509	24810	35659	25274	35709	17062	29722	21533	34730
17523	9086	40465	6673	16623	23520	15718	31926	6166	16623	13039	16050	32447	22581	16043	18278	28717	18954	28023	12317	24595	35032	8562	19373	36125	12353	19334	12719	28020	4604	13525	16952	9835	12812	12823	43056	12771	24604	19957	33378	19212	11511	25089	35807	25423	35993	17023	29976	21684	34898
17589	9103	40657	6889	17081	23497	15996	32071	6239	16775	13256	16343	32851	22729	16264	18473	28786	19456	28067	12523	24763	35393	8710	19811	36647	12561	19410	12871	27932	4815	13776	17039	10078	12904	13031	43251	12853	24838	20140	33645	19438	11512	25369	35955	25571	36278	16983	30231	21834	35066
17655	9119	40849	7106	17540	23473	16274	32215	6312	16927	13473	16636	33255	22876	16485	18668	28854	19958	28111	12728	24931	35754	8858	20248	37168	12769	19487	13023	27845	5027	14026	17127	10321	12996	13239	43447	12934	25072	20323	33911	19665	11513	25649	36103	25719	36562	16944	30485	21984	35234
17722	9136	41042	7322	17998	23450	16553	32359	6385	17079	13690	16929	33660	23024	16706	18863	28922	20460	28155	12933	25098	36116	9005	20686	37690	12977	19564	13175	27758	5238	14277	17214	10564	13088	13447	43642	13016	25305	20507	34178	19891	11514	25928	36251	25868	36846	16905	30739	22135	35402
17788	9152	41234	7538	18457	23426	16831	32503	6457	17231	13907	17222	34064	23171	16927	19058	28991	20962	28199	13139	25266	36477	9153	21124	38211	13186	19640	13327	27670	5450	14527	17302	10807	13180	13655	43837	13098	25539	20690	34445	20117	11515	26208	36399	26016	37131	16866	30993	22285	35570
17854	9169	41426	7754	18915	23403	17110	32647	6530	17383	14124	17515	34468	23319	17148	19253	29059	21464	28243	13344	25434	36838	9301	21562	38733	13394	19717	13478	27583	5661	14778	17390	11050	13272	13863	44032	13180	25773	20873	34712	20343	11516	26488	36548	26164	37415	16827	31248	22435	35737
17920	9185	41618	7971	19374	23379	17388	32792	6603	17535	14341	17808	34873	23466	17369	19448	29128	21966	28287	13549	25601	37199	9449	21999	39254	13602	19793	13630	27496	5873	15028	17477	11293	13364	14071	44228	13261	26006	21056	34979	20569	11518	26767	36696	26313	37700	16787	31502	22586	35905
17987	9202	41810	8187	19832	23356	17667	32936	6676	17687	14558	18101	35277	23614	17590	19644	29196	22468	28331	13755	25769	37561	9596	22437	39775	13810	19870	13782	27408	6084	15279	17565	11536	13456	14279	44423	13343	26240	21239	35246	20795	11519	27047	36844	26461	37984	16748	31756	22736	36073
18053	9218	42003	8403	20291	23333	17945	33080	6749	17839	14775	18394	35681	23762	17811	19839	29265	22970	28375	13960	25937	37922	9744	22875	40297	14018	19946	13934	27321	6296	15530	17652	11779	13548	14487	44618	13425	26474	21423	35513	21022	11520	27327	36992	26609	38268	16709	32010	22887	36241
18119	9235	42195	8620	20749	23309	18224	33224	6821	17991	14991	18687	36086	23909	18032	20034	29333	23472	28419	14165	26104	38283	9892	23312	40818	14226	20023	14086	27233	6507	15780	17740	12022	13640	14695	44813	13507	26708	21606	35779	21248	11521	27606	37140	26758	38553	16670	32265	23037	36409
18185	9251	42387	8836	21207	23286	18502	33368	6894	18143	15208	18980	36490	24057	18253	20229	29401	23974	28463	14370	26272	38645	10039	23750	41340	14434	20099	14238	27146	6719	16031	17827	12265	13732	14903	45009	13588	26941	21789	36046	21474	11522	27886	37288	26906	38837	16631	32519	23187	36576
18252	9268	42579	9052	21666	23262	18781	33513	6967	18295	15425	19273	36894	24204	18474	20424	29470	24476	28507	14576	26440	39006	10187	24188	41861	14642	20176	14389	27059	6930	16281	17915	12508	13824	15111	45204	13670	27175	21972	36313	21700	11523	28166	37436	27054	39121	16591	32773	23338	36744
18318	9284	42772	9269	22124	23239	19059	33657	7040	18447	15642	19566	37299	24352	18695	20619	29538	24979	28551	14781	26607	39367	10335	24625	42383	14850	20253	14541	26971	7142	16532	18003	12751	13916	15319	45399	13752	27409	22155	36580	21926	11524	28446	37584	27202	39406	16552	33028	23488	36912
18384	9301	42964	9485	22583	23215	19337	33801	7112	18599	15859	19859	37703	24499	18915	20814	29607	25481	28595	14986	26775	39728	10483	25063	42904	15059	20329	14693	26884	7353	16782	18090	12994	14008	15528	45594	13834	27642	22339	36847	22152	11526	28725	37732	27351	39690	16513	33282	23638	37080
18450	9317	43156	9701	23041	23192	19616	33945	7185	18751	16076	20152	38107	24647	19136	21009	29675	25983	28639	15192	26943	40090	10630	25501	43426	15267	20406	14845	26797	7565	17033	18178	13237	14100	15736	45790	13916	27876	22522	37114	22379	11527	29005	37880	27499	39975	16474	33536	23789	37248
18517	9334	43348	9918	23500	23168	19894	34089	7258	18903	16293	20445	38512	24794	19357	21205	29744	26485	28684	15397	27110	40451	10778	25938	43947	15475	20482	14997	26709	7776	17283	18265	13480	14191	15944	45985	13997	28110	22705	37381	22605	11528	29285	38028	27647	40259	16434	33790	23939	37415
18583	9350	43541	10134	23958	23145	20173	34234	7331	19055	16510	20738	38916	24942	19578	21400	29812	26987	28728	15602	27278	40812	10926	26376	44468	15683	20559	15149	26622	7988	17534	18353	13723	14283	16152	46180	14079	28343	22888	37647	22831	11529	29564	38176	27796	40543	16395	34045	24089	37583
18649	9367	43733	10350	24417	23121	20451	34378	7404	19207	16727	21031	39320	25089	19799	21595	29880	27489	28772	15808	27445	41173	11073	26814	44990	15891	20635	15300	26535	8199	17785	18441	13967	14375	16360	46376	14161	28577	23072	37914	23057	11530	29844	38324	27944	40828	16356	34299	24240	37751
18715	9383	43925	10567	24875	23098	20730	34522	7476	19359	16944	21324	39725	25237	20020	21790	29949	27991	28816	16013	27613	41535	11221	27252	45511	16099	20712	15452	26447	8411	18035	18528	14210	14467	16568	46571	14243	28811	23255	38181	23283	11531	30124	38472	28092	41112	16317	34553	24390	37919
18782	9400	44117	10783	25334	23074	21008	34666	7549	19511	17161	21617	40129	25385	20241	21985	30017	28493	28860	16218	27781	41896	11369	27689	46033	16307	20788	15604	26360	8622	18286	18616	14453	14559	16776	46766	14324	29045	23438	38448	23509	11533	30403	38620	28241	41396	16278	34808	24541	38087
18848	9416	44309	10999	25792	23051	21287	34810	7622	19663	17378	21910	40534	25532	20462	22180	30086	28995	28904	16424	27948	42257	11517	28127	46554	16515	20865	15756	26272	8834	18536	18703	14696	14651	16984	46961	14406	29278	23621	38715	23736	11534	30683	38769	28389	41681	16238	35062	24691	38254
18914	9433	44502	11215	26250	23028	21565	34955	7695	19815	17595	22203	40938	25680	20683	22375	30154	29497	28948	16629	28116	42618	11664	28565	47076	16723	20942	15908	26185	9045	18787	18791	14939	14743	17192	47157	14488	29512	23804	38982	23962	11535	30963	38917	28537	41965	16199	35316	24841	38422
18980	9449	44694	11432	26709	23004	21844	35099	7768	19967	17812	22496	41342	25827	20904	22570	30223	29999	28992	16834	28284	42980	11812	29002	47597	16932	21018	16060	26098	9257	19037	18878	15182	14835	17400	47352	14570	29746	23988	39249	24188	11536	31242	39065	28686	42250	16160	35570	24992	38590
19047	9466	44886	11648	27167	22981	22122	35243	7840	20119	18029	22789	41747	25975	21125	22765	30291	30501	29036	17040	28451	43341	11960	29440	48118	17140	21095	16211	26010	9469	19288	18966	15425	14927	17608	47547	14651	29979	24171	39515	24414	11537	31522	39213	28834	42534	16121	35825	25142	38758
19113	9482	45078	11864	27626	22957	22400	35387	7913	20271	18246	23082	42151	26122	21346	22961	30359	31003	29080	17245	28619	43702	12108	29878	48640	17348	21171	16363	25923	9680	19538	19054	15668	15019	17816	47742	14733	30213	24354	39782	24640	11538	31802	39361	28982	42818	16082	36079	25292	38926
19179	9499	45271	12081	28084	22934	22679	35531	7986	20423	18463	23375	42555	26270	21567	23156	30428	31505	29124	17450	28787	44063	12255	30315	49161	17556	21248	16515	25836	9892	19789	19141	15911	15111	18024	47938	14815	30447	24537	40049	24866	11539	32082	39509	29131	43103	16042	36333	25443	39093
19245	9515	45463	12297	28543	22910	22957	35676	8059	20575	18679	23667	42960	26417	21788	23351	30496	32007	29168	17656	28954	44425	12403	30753	49683	17764	21324	16667	25748	10103	20040	19229	16154	15203	18232	48133	14897	30680	24720	40316	25093	11541	32361	39657	29279	43387	16003	36587	25593	39261
19312	9532	45655	12513	29001	22887	23236	35820	8132	20727	18896	23960	43364	26565	22009	23546	30565	32509	29212	17861	29122	44786	12551	31191	50204	17972	21401	16819	25661	10315	20290	19316	16397	15295	18440	48328	14979	30914	24904	40583	25319	11542	32641	39805	29427	43671	15964	36842	25744	39429
19378	9548	45847	12730	29460	22863	23514	35964	8204	20879	19113	24253	43768	26712	22230	23741	30633	33011	29256	18066	29290	45147	12698	31628	50726	18180	21477	16971	25574	10526	20541	19404	16640	15387	18648	48524	15060	31148	25087	40850	25545	11543	32921	39953	29576	43956	15925	37096	25894	39597
19444	9565	46040	12946	29918	22840	23793	36108	8277	21031	19330	24546	44173	26860	22451	23936	30702	33513	29301	18271	29457	45509	12846	32066	51247	18388	21554	17122	25486	10738	20791	19491	16883	15479	18856	48719	15142	31382	25270	41117	25771	11544	33200	40101	29724	44240	15886	37350	26044	39765
19511	9581	46232	13162	30377	22816	24071	36252	8350	21183	19547	24839	44577	27008	22671	24131	30770	34016	29345	18477	29625	45870	12994	32504	51769	18597	21631	17274	25399	10949	21042	19579	17126	15570	19064	48914	15224	31615	25453	41383	25997	11545	33480	40249	29872	44525	15846	37605	26195	39932
19681	9669	46424	13337	30647	22793	24350	36397	8491	21276	19764	25046	44981	27155	22892	24326	30839	34168	29428	18682	29793	46231	13142	32638	52290	18805	21707	17426	25312	11161	21292	19667	17312	15654	19272	49109	15311	31849	25637	41650	26239	11724	33760	40397	30021	44809	15957	37859	26345	40100
19924	9806	46616	13484	30788	22769	24628	36541	8680	21328	19981	25192	45386	27303	23113	24522	30907	34080	29538	18887	29960	46592	13289	32561	52811	19013	21784	17578	25224	11372	21543	19754	17457	15731	19480	49305	15401	32083	25820	41917	26491	12026	34039	40545	30169	45093	16172	38113	26495	40268
20171	9945	46808	13628	30921	22746	24907	36685	8872	21378	20198	25335	45790	27450	23334	24717	30975	33975	29651	19093	30128	46954	13437	32471	53333	19221	21860	17730	25137	11584	21793	19842	17600	15808	19688	49500	15491	32316	26003	42184	26744	12335	34319	40693	30317	45378	16394	38367	26646	40436
20419	10085	47001	13773	31053	22722	25185	36829	9064	21428	20415	25478	46194	27598	23555	24912	31044	33870	29763	19298	30296	47315	13585	32380	53854	19429	21937	17881	25049	11795	22044	19929	17742	15885	19896	49695	15581	32550	26186	42451	26997	12645	34599	40842	30466	45662	16615	38622	26796	40604
20666	10225	47193	13917	31185	22699	25463	36973	9256	21478	20632	25620	46599	27745	23776	25107	31112	33764	29875	19503	30463	47676	13733	32289	54376	19637	22013	18033	24962	12007	22295	20017	17885	15961	20104	49890	15672	32784	26369	42718	27250	12955	34878	40990	30614	45946	16837	38876	26947	40771
20914	10365	47385	14062	31317	22676	25742	37118	9448	21527	20849	25763	47003	27893	23997	25302	31181	33659	29987	19709	30631	48037	13880	32199	54897	19845	22090	18185	24875	12218	22545	20104	18027	16038	20312	50086	15762	33018	26553	42985	27503	13265	35158	41138	30762	46231	17059	39130	27097	40939
21161	10505	47577	14207	31450	22652	26020	37262	9639	21577	21066	25905	47407	28040	24218	25497	31249	33554	30100	19914	30799	48399	14028	32108	55419	20053	22166	18337	24787	12430	22796	20192	18170	16115	20520	50281	15852	33251	26736	43251	27756	13575	35438	41286	30910	46515	17281	39385	27247	41107
21409	10645	47770	14351	31582	22629	26299	37406	9831	21627	21283	26048	47812	28188	24439	25692	31318	33449	30212	20119	30966	48760	14176	32017	55940	20261	22243	18489	24700	12641	23046	20280	18313	16192	20728	50476	15943	33485	26919	43518	28009	13885	35718	41434	31059	46800	17502	39639	27398	41275
21656	10785	47962	14496	31714	22605	26577	37550	10023	21677	21486	26190	48216	28335	24660	25887	31386	33344	30324	20315	31134	49121	14347	31927	56461	20454	22320	18671	24613	12819	23297	20367	18455	16269	20926	50671	16033	33719	27126	43785	28262	14195	35924	41582	31207	47084	17724	39864	27548	41443
21903	10925	48154	14640	31846	22582	26856	37694	10215	21726	21665	26333	48621	28483	24881	26083	31454	33239	30437	20494	31302	49482	14562	31836	56983	20619	22396	18908	24525	12933	23547	20455	18598	16345	21103	50867	16123	33952	27378	44052	28515	14504	35992	41730	31355	47368	17946	40037	27698	41610
22151	11065	48346	14785	31978	22558	27134	37839	10407	21776	21839	26476	49025	28631	25102	26278	31523	33134	30549	20670	31469	49844	14787	31745	57504	20778	22473	19158	24438	13033	23798	20542	18741	16422	21276	51062	16214	34186	27639	44319	28768	14814	36031	41878	31504	47653	18167	40197	27849	41778
22398	11205	48539	14929	32111	22535	27413	37983	10599	21826	22012	26618	49429	28778	25323	26473	31591	33029	30661	20845	31637	50205	15012	31655	58026	20937	22549	19408	24351	13134	24049	20630	18883	16499	21449	51257	16304	34420	27901	44586	29021	15124	36069	42026	31652	47937	18389	40358	27999	41946
22646	11345	48731	15074	32243	22511	27691	38127	10791	21876	22185	26761	49834	28926	25544	26668	31660	32924	30773	21020	31805	50566	15237	31564	58547	21096	22626	19658	24263	13234	24299	20717	19026	16576	21622	51453	16395	34653	28162	44853	29274	15434	36108	42174	31800	48222	18611	40518	28150	42114
22893	11485	48923	15218	32375	22488	27970	38271	10983	21925	22359	26903	50238	29073	25765	26863	31728	32819	30886	21195	31972	50927	15462	31474	59069	21255	22702	19908	24176	13334	24550	20805	19169	16653	21795	51648	16485	34887	28423	45119	29527	15744	36146	42322	31949	48506	18833	40679	28300	42282
23141	11625	49115	15363	32507	22464	28248	38415	11175	21975	22532	27046	50642	29221	25986	27058	31797	32714	30998	21371	32140	51289	15687	31383	59590	21413	22779	20158	24089	13435	24800	20893	19311	16730	21968	51843	16575	35121	28685	45386	29780	16054	36185	42470	32097	48790	19054	40839	28450	42449
23388	11765	49307	15508	32640	22441	28526	38560	11367	22025	22705	27188	51047	29368	26207	27253	31865	32609	31110	21546	32308	51650	15912	31292	60112	21572	22855	20407	24001	13535	25051	20980	19454	16806	22141	52038	16666	35355	28946	45653	30033	16364	36223	42618	32245	49075	19276	41000	28601	42617
23636	11905	49500	15652	32772	22417	28802	38704	11558	22075	22879	27331	51451	29516	26427	27448	31933	32504	31223	21721	32472	51998	16137	31202	60633	21731	22932	20657	23914	13635	25301	21065	19597	16883	22313	52234	16756	35588	29207	45920	30286	16673	36262	42766	32394	49355	19498	41161	28751	42785
23883	12045	49692	15797	32904	22394	28946	38848	11750	22124	23052	27473	51855	29663	26648	27643	32002	32399	31335	21896	32488	51811	16362	31111	61154	21890	23009	20907	23826	13735	25552	21037	19739	16960	22486	52429	16846	35822	29469	46187	30539	16983	36300	42915	32542	49480	19719	41321	28901	42953
24131	12185	49884	15941	33036	22371	28999	38992	11942	22174	23225	27616	52260	29811	26869	27839	32070	32294	31447	22071	32403	51252	16587	31020	61676	22049	23085	21157	23739	13836	25802	20930	19882	17037	22659	52624	16937	36056	29730	46454	30792	17293	36339	43063	32690	49496	19941	41482	29052	43121
24378	12324	50076	16086	33168	22347	29052	39136	12134	22224	23399	27759	52664	29958	27090	28034	32139	32189	31559	22247	32317	50694	16812	30930	62197	22207	23162	21407	23652	13936	26053	20823	20025	17114	22832	52819	17027	36289	29992	46721	31045	17603	36377	43211	32839	49512	20163	41642	29202	43289
24626	12464	50269	16230	33301	22324	29105	39281	12326	22274	23572	27901	53068	30106	27311	28229	32207	32084	31672	22422	32232	50136	17037	30839	62719	22366	23238	21657	23564	14036	26304	20716	20167	17190	23005	53015	17117	36523	30253	46987	31298	17913	36416	43359	32987	49528	20385	41803	29353	43456
24873	12604	50461	16375	33433	22300	29158	39425	12518	22323	23745	28044	53473	30253	27532	28424	32276	31979	31784	22597	32146	49577	17262	30748	63240	22525	23315	21907	23477	14137	26554	20609	20310	17267	23178	53210	17208	36757	30514	47254	31551	18223	36454	43507	33135	49544	20606	41963	29503	43624
25121	12744	50653	16519	33565	22277	29211	39569	12710	22373	23919	28186	53877	30401	27753	28619	32344	31874	31896	22772	32061	49019	17487	30658	63762	22684	23391	22156	23390	14237	26805	20503	20453	17344	23351	53405	17298	36991	30776	47521	31804	18533	36493	43655	33284	49561	20828	42124	29653	43792
25368	12884	50845	16664	33697	22253	29264	39713	12902	22423	24092	28329	54281	30549	27974	28814	32412	31769	32009	22947	31975	48460	17712	30567	64283	22843	23468	22406	23302	14337	27055	20396	20595	17421	23524	53600	17388	37224	31037	47788	32057	18842	36531	43803	33432	49577	21050	42284	29804	43960
25616	13024	51038	16809	33830	22230	29316	39857	13094	22473	24265	28471	54686	30696	28195	29009	32481	31664	32121	23123	31889	47902	17937	30477	64804	23001	23544	22656	23215	14437	27306	20289	20738	17498	23697	53796	17479	37458	31299	48055	32310	19152	36570	43951	33580	49593	21271	42445	29954	44128
25863	13164	51230	16953	33962	22246	29369	39975	13285	22522	24439	28614	55090	30837	28416	29204	32555	31558	32233	23298	31804	47344	18162	30386	65326	23160	23621	22906	23128	14538	27556	20182	20880	17575	23870	53991	17569	37684	31560	48292	32563	19462	36609	44099	33729	49609	21493	42605	30104	44295
26111	13304	51422	17098	34094	22521	29422	39923	13477	22572	24612	28757	55495	30938	28637	29400	32662	31453	32345	23473	31718	46785	18387	30295	65535	23319	23698	23156	23040	14638	27807	20075	21023	17651	24043	54186	17659	37861	31821	48337	32816	19772	36647	44247	33877	49626	21715	42766	30255	44463
26358	13444	51614	17242	34226	22844	29475	39839	13669	22622	24785	28899	55899	31031	28858	29595	32776	31348	32458	23648	31633	46227	18612	30205	65535	23478	23774	23406	22953	14738	28057	19969	21166	17728	24216	54382	17750	38028	32083	48345	33069	20082	36686	44395	34025	49642	21937	42926	30405	44631
26606	13584	51806	17387	34359	23167	29528	39755	13861	22672	24959	29042	56303	31125	29079	29790	32890	31243	32570	23824	31547	45669	18837	30114	65535	23637	23851	23656	22866	14839	28308	19862	21308	17805	24389	54577	17840	38195	32344	48354	33322	20392	36724	44543	34174	49658	22158	43087	30556	44799
26853	13724	51999	17531	34491	23490	29581	39672	14053	22721	25132	29184	56708	31218	29300	29985	33004	31138	32682	23999	31462	45110	19062	30023	65535	23795	23927	23906	22778	14939	28559	19755	21451	17882	24561	54772	17930	38363	32606	48363	33575	20702	36763	44691	34322	49674	22380	43248	30706	44967
27100	13864	52191	17676	34623	23813	29634	39588	14245	22771	25305	29327	57112	31311	29521	30180	33118	31033	32795	24174	31376	44552	19287	29933	65535	23954	24004	24155	22691	15039	28809	19648	21594	17959	24734	54967	18021	38530	32867	48372	33828	21011	36801	44839	34470	49691	22602	43408	30856	45134
27348	14004	52383	17820	34755	24136	29687	39504	14437	22821	25479	29469	57516	31404	29742	30375	33232	30928	32907	24349	31291	43994	19512	29842	65535	24113	24080	24405	22603	15140	29060	19541	21736	18035	24907	55163	18111	38697	33128	48381	34081	21321	36840	44988	34618	49707	22823	43569	31007	45302
27595	14144	52575	17965	34887	24459	29740	39420	14629	22871	25652	29612	57921	31497	29963	30570	33346	30823	33019	24524	31205	43435	19737	29752	65535	24272	24157	24655	22516	15240	29310	19434	21879	18112	25080	55358	18202	38865	33390	48390	34334	21631	36878	45136	34767	49723	23045	43729	31157	45470
27843	14284	52752	18109	35020	24782	29793	39336	14821	22920	25825	29754	58270	31591	30178	30757	33460	30718	33131	24700	31119	42877	19962	29661	65535	24430	24235	24905	22453	15340	29542	19328	22022	18189	25253	55546	18292	39032	33651	48398	34587	21941	36917	45277	34915	49739	23267	43890	31307	45629
28090	14424	52822	18254	35152	25105	29846	39252	15012	22970	25999	29897	58259	31684	30353	30886	33574	30613	33244	24875	31034	42318	20187	29570	65535	24589	24326	25155	22548	15440	29650	19221	22164	18266	25426	55689	18382	39199	33913	48407	34840	22251	36955	45372	35066	49755	23489	44050	31454	45731
28338	14564	52806	18399	35284	25428	29899	39169	15204	23020	26172	30040	57950	31777	30496	30967	33688	30508	33356	25050	30948	41760	20412	29480	65535	24748	24428	25405	22773	15541	29655	19114	22307	18343	25599	55794	18473	39367	34174	48416	35093	22561	36994	45428	35219	49772	23710	44211	31598	45787
28585	14704	52789	18543	35416	25751	29952	39085	15396	23070	26345	30182	57642	31870	30639	31048	33802	30403	33468	25225	30863	41202	20637	29389	65535	24907	24529	25655	22999	15641	29660	19007	22450	18420	25772	55899	18563	39534	34435	48425	35346	22870	37032	45485	35372	49788	23932	44371	31743	45842
28833	14843	52773	18688	35549	26074	30005	39001	15588	23119	26519	30325	57333	31963	30782	31129	33915	30298	33581	25400	30777	40643	20862	29298	65535	25066	24630	25905	23225	15741	29665	18900	22592	18496	25945	56003	18653	39702	34697	48434	35599	23180	37071	45542	35525	49804	24154	44532	31888	45897
29080	14983	52757	18832	35681	26397	30058	38917	15780	23169	26692	30467	57024	32057	30925	31211	34029	30193	33693	25576	30692	40085	21087	29208	65535	25224	24731	26154	23451	15842	29670	18794	22735	18573	26118	56108	18744	39869	34958	48442	35852	23490	37109	45599	35678	49820	24375	44692	32032	45953
29328	15123	52740	18977	35813	26720	30111	38833	15972	23219	26865	30610	56715	32150	31068	31292	34143	30088	33805	25751	30606	39527	21312	29117	65535	25383	24833	26404	23676	15942	29676	18687	22878	18650	26291	56213	18834	40036	35220	48451	36105	23800	37148	45656	35831	49837	24597	44853	32177	46008
29575	15263	52724	19121	35945	27043	30164	38749	16164	23269	27039	30752	56406	32243	31212	31373	34257	29983	33917	25926	30521	38968	21537	29026	65535	25542	24934	26654	23902	16042	29681	18580	23020	18727	26464	56318	18924	40204	35481	48460	36358	24110	37186	45712	35984	49853	24819	45013	32321	46063
29823	15403	52707	19266	36077	27366	30217	38666	16356	23318	27212	30895	56097	32336	31355	31455	34371	29878	34030	26101	30435	38410	21762	28936	65535	25701	25035	26904	24128	16142	29686	18473	23163	18804	26637	56423	19015	40371	35742	48469	36611	24420	37225	45769	36137	49869	25041	45174	32466	46119
30070	15543	52691	19410	36210	27689	30270	38582	16548	23368	27385	31038	55788	32429	31498	31536	34485	29773	34142	26277	30349	37851	21987	28845	65535	25860	25136	27154	24353	16243	29691	18366	23305	18880	26809	56528	19105	40538	36004	48478	36864	24730	37263	45826	36289	49885	25262	45334	32610	46174
30318	15683	52674	19555	36342	28012	30323	38498	16739	23418	27559	31180	55479	32523	31641	31617	34599	29668	34254	26452	30264	37293	22212	28755	65535	26018	25238	27404	24579	16343	29696	18260	23448	18957	26982	56633	19195	40706	36265	48486	37117	25039	37302	45883	36442	49902	25484	45495	32755	46229
30565	15823	52658	19700	36474	28335	30376	38414	16931	23468	27732	31323	55170	32616	31784	31698	34713	29563	34367	26627	30178	36735	22437	28664	65535	26177	25339	27654	24805	16443	29701	18153	23591	19034	27155	56738	19286	40873	36527	48495	37370	25349	37340	45939	36595	49918	25706	45656	32899	46285
30813	15963	52641	19844	36606	28658	30429	38330	17123	23517	27905	31465	54861	32709	31927	31780	34827	29458	34479	26802	30093	36176	22662	28573	65535	26336	25440	27904	25031	16544	29707	18046	23733	19111	27328	56842	19376	41040	36788	48504	37623	25659	37379	45996	36748	49934	25927	45816	33044	46340
31060	16103	52625	19989	36739	28981	30482	38246	17315	23567	28079	31608	54552	32802	32070	31861	34941	29352	34591	26977	30007	35618	22887	28483	65535	26495	25541	28153	25256	16644	29712	17939	23876	19188	27501	56947	19466	41208	37049	48513	37876	25969	37417	46053	36901	49950	26149	45977	33188	46395
31308	16243	52608	20133	36871	29304	30535	38163	17507	23617	28252	31750	54243	32895	32213	31942	35055	29247	34703	27153	29922	35060	23112	28392	65535	26654	25643	28403	25482	16744	29717	17832	24019	19265	27674	57052	19557	41375	37311	48522	38129	26279	37456	46110	37054	49966	26371	46137	33333	46451
31555	16383	52592	20278	37003	29627	30588	38079	17699	23666	28425	31893	53934	32989	32356	32024	35169	29142	34816	27328	29836	34501	23337	28301	65482	26812	25744	28653	25708	16844	29722	17726	24161	19341	27847	57157	19647	41543	37572	48530	38382	26589	37494	46167	37207	49983	26593	46298	33477	46506
31803	16523	52576	20422	37135	29950	30641	37995	17891	23716	28599	32035	53625	33082	32499	32105	35283	29037	34928	27503	29751	33943	23562	28211	65196	26971	25845	28903	25933	16945	29727	17619	24304	19418	28020	57262	19737	41710	37834	48539	38635	26899	37533	46223	37360	49999	26814	46458	33622	46561
32050	16663	52559	20567	37268	30273	30694	37911	18083	23766	28772	32178	53317	33175	32642	32186	35397	28932	35040	27678	29665	33385	23787	28120	64910	27130	25947	29153	26159	17045	29732	17512	24447	19495	28193	57367	19828	41877	38095	48548	38888	27208	37571	46280	37513	50015	27036	46619	33766	46617
32298	16803	52543	20711	37400	30596	30747	37827	18275	23816	28945	32321	53008	33268	32785	32268	35511	28827	35153	27853	29579	32826	24012	28029	64624	27289	26048	29403	26385	17145	29738	17405	24589	19572	28366	57472	19918	42045	38356	48557	39141	27518	37610	46337	37665	50031	27258	46779	33911	46672
32545	16943	52526	20856	37532	30919	30800	37743	18466	23865	29119	32463	52699	33361	32928	32349	35625	28722	35265	28029	29494	32268	24237	27939	64338	27448	26149	29653	26611	17246	29743	17298	24732	19649	28539	57577	20009	42212	38618	48566	39394	27828	37648	46394	37818	50048	27479	46940	34055	46727
32792	17083	52510	21001	37664	31242	30853	37659	18658	23915	29292	32606	52390	33455	33071	32430	35738	28617	35377	28204	29408	31709	24462	27848	64051	27606	26250	29903	26836	17346	29748	17191	24875	19725	28712	57681	20099	42379	38879	48574	39647	28138	37687	46451	37971	50064	27701	47100	34200	46783
33040	17222	52493	21145	37796	31565	30906	37576	18850	23965	29465	32748	52081	33548	33214	32511	35852	28512	35489	28379	29323	31151	24687	27758	63765	27765	26352	30152	27062	17446	29753	17085	25017	19802	28884	57786	20189	42547	39141	48583	39900	28448	37725	46507	38124	50080	27923	47261	34344	46838
33287	17362	52477	21290	37929	31888	30959	37492	19042	24015	29639	32891	51772	33641	33358	32593	35966	28407	35602	28554	29237	30593	24912	27667	63479	27924	26453	30402	27288	17546	29758	16978	25160	19879	29057	57891	20280	42714	39402	48592	40153	28758	37764	46564	38277	50096	28145	47421	34489	46893
33535	17502	52460	21434	38061	32211	31012	37408	19234	24064	29812	33033	51463	33734	33501	32674	36080	28302	35714	28730	29152	30034	25137	27576	63193	28083	26554	30652	27513	17647	29763	16871	25303	19956	29230	57996	20370	42881	39663	48601	40406	29068	37802	46621	38430	50112	28366	47582	34633	46949
33782	17642	52444	21579	38193	32534	31065	37324	19426	24114	29985	33176	51154	33827	33644	32755	36194	28197	35826	28905	29066	29476	25362	27486	62907	28242	26655	30902	27739	17747	29769	16764	25445	20033	29403	58101	20460	43049	39925	48610	40659	29377	37841	46678	38583	50129	28588	47743	34778	47004
34030	17782	52427	21723	38325	32858	31118	37240	19618	24164	30159	33319	50845	33921	33787	32837	36308	28092	35939	29080	28981	28918	25587	27395	62621	28400	26757	31152	27965	17847	29774	16657	25588	20110	29576	58206	20551	43216	40186	48619	40912	29687	37879	46734	38736	50145	28810	47903	34922	47059
34277	17922	52411	21868	38458	33181	31171	37156	19810	24214	30332	33461	50536	34014	33930	32918	36422	27987	36051	29255	28895	28359	25812	27304	62335	28559	26858	31402	28191	17948	29779	16551	25731	20186	29749	58311	20641	43384	40448	48627	41165	29997	37918	46791	38888	50161	29031	48064	35067	47115
34525	18062	52395	22012	38590	33504	31224	37073	20002	24263	30505	33604	50227	34107	34073	32999	36536	27882	36163	29430	28809	27801	26037	27214	62049	28718	26959	31652	28416	18048	29784	16444	25873	20263	29922	58415	20731	43551	40709	48636	41418	30307	37956	46848	39041	50177	29253	48224	35211	47170
34772	18202	52378	22157	38722	33827	31277	36989	20194	24313	30679	33746	49918	34200	34216	33081	36650	27777	36275	29606	28724	27243	26262	27123	61763	28877	27060	31901	28642	18148	29789	16337	26016	20340	30095	58520	20822	43718	40970	48645	41671	30617	37995	46905	39194	50194	29475	48385	35356	47225
35020	18342	52362	22302	38854	34150	31330	36905	20385	24363	30852	33889	49609	34293	34359	33162	36764	27672	36388	29781	28638	26684	26487	27033	61477	29036	27162	32151	28868	18248	29794	16230	26158	20417	30268	58625	20912	43886	41232	48654	41924	30927	38033	46962	39347	50210	29697	48545	35501	47281
35267	18482	52345	22446	38986	34473	31383	36821	20577	24413	31025	34031	49301	34387	34502	33243	36878	27567	36500	29956	28553	26126	26712	26942	61191	29194	27263	32401	29093	18349	29800	16123	26301	20494	30441	58730	21002	44053	41493	48663	42177	31237	38072	47018	39500	50226	29918	48706	35645	47336
35515	18622	52329	22591	39119	34796	31436	36737	20769	24462	31199	34174	48992	34480	34645	33324	36992	27462	36612	30131	28467	25567	26936	26851	60905	29353	27364	32651	29319	18449	29805	16017	26444	20570	30614	58835	21093	44220	41755	48671	42430	31546	38110	47075	39653	50242	30140	48866	35790	47391
35762	18762	52312	22735	39251	35119	31489	36653	20961	24512	31372	34316	48683	34573	34788	33406	37106	27357	36725	30306	28382	25009	27161	26761	60619	29512	27466	32901	29545	18549	29810	15910	26586	20647	30787	58940	21183	44388	42016	48680	42683	31856	38149	47132	39806	50259	30362	49027	35934	47447
36010	18902	52296	22880	39383	35442	31542	36570	21153	24562	31545	34459	48374	34666	34931	33487	37220	27252	36837	30482	28296	24451	27386	26670	60333	29671	27567	33151	29771	18650	29815	15803	26729	20724	30960	59045	21273	44555	42277	48689	42936	32166	38187	47189	39959	50275	30583	49187	36079	47502
36257	19042	52279	23024	39515	35765	31595	36486	21345	24612	31719	34602	48065	34759	35074	33568	37334	27146	36949	30657	28211	23892	27611	26579	60046	29829	27668	33401	29996	18750	29820	15696	26872	20801	31132	59150	21364	44722	42539	48698	43189	32476	38226	47246	40111	50291	30805	49348	36223	47557
36445	19176	52263	23197	39597	36088	31648	36402	21481	24686	31892	34771	47756	34853	35217	33650	37447	27230	37052	30832	28125	23334	27836	26669	59760	29988	27769	33651	30222	18850	29825	15589	26981	20866	31305	59254	21425	44890	42800	48707	43379	32600	38264	47302	40264	50307	30994	49508	36368	47613
36592	19305	52247	23390	39642	36411	31701	36318	21577	24777	32065	34960	47447	34946	35361	33731	37561	27448	37149	31007	28039	22776	28061	26887	59474	30147	27871	33900	30448	18950	29831	15483	27066	20923	31478	59359	21467	45057	43062	48715	43523	32593	38303	47359	40417	50323	31159	49669	36512	47668
36738	19435	52230	23583	39687	36734	31754	36234	21674	24868	32239	35149	47138	35039	35504	33812	37675	27667	37246	31183	27954	22217	28286	27105	59188	30306	27972	34150	30673	19051	29836	15376	27151	20981	31651	59464	21508	45225	43323	48724	43668	32585	38341	47416	40570	50340	31323	49830	36657	47723
36884	19565	52214	23775	39732	37057	31807	36150	21770	24960	32412	35338	46829	35132	35647	33894	37789	27885	37343	31358	27868	21659	28511	27323	58902	30465	28073	34400	30899	19151	29841	15269	27236	21038	31824	59569	21550	45392	43584	48733	43812	32577	38380	47473	40723	50356	31488	49990	36801	47779
37030	19694	52197	23968	39777	37380	31860	36067	21866	25051	32585	35527	46520	35225	35790	33975	37903	28103	37440	31533	27783	21101	28736	27541	58616	30623	28174	34650	31125	19251	29846	15162	27321	21095	31997	59674	21591	45559	43846	48742	43957	32569	38418	47530	40876	50372	31653	50151	36946	47834
37176	19824	52181	24161	39822	37703	31912	35983	21963	25142	32759	35716	46211	35319	35933	34056	38017	28321	37536	31708	27697	20542	28961	27759	58330	30782	28276	34900	31351	19352	29851	15055	27406	21152	32170	59779	21632	45727	44107	48751	44101	32562	38457	47586	41029	50388	31818	50311	37090	47889
37322	19954	52164	24354	39867	38026	31965	35899	22059	25234	32932	35905	45902	35412	36076	34137	38131	28539	37633	31883	27612	19984	29186	27977	58044	30941	28377	35150	31576	19452	29857	14949	27491	21209	32343	59884	21674	45894	44369	48759	44246	32554	38496	47643	41182	50405	31983	50472	37235	47944
37468	20083	52148	24546	39912	38349	32018	35815	22155	25325	33099	36094	45593	35505	36219	34219	38245	28758	37730	32052	27526	19425	29407	28195	57758	31095	28478	35390	31802	19550	29862	14842	27577	21266	32510	59989	21715	46061	44628	48768	44390	32546	38533	47700	41334	50421	32148	50630	37379	48000
37614	20213	52131	24739	39957	38672	32071	35731	22252	25416	33169	36283	45284	35598	36362	34300	38359	28976	37827	32127	27441	18867	29564	28413	57472	31173	28579	35491	32028	19621	29867	14735	27662	21324	32588	60093	21756	46229	44859	48777	44535	32539	38556	47757	41487	50437	32313	50762	37524	48055
37760	20343	52115	24932	40002	38995	32124	35647	22348	25507	33102	36472	44976	35691	36505	34381	38473	29194	37923	32069	27355	18309	29631	28631	57186	31144	28681	35393	32253	19653	29872	14628	27747	21381	32541	60198	21798	46396	45050	48786	44679	32531	38558	47813	41640	50453	32477	50854	37668	48110
37907	20472	52098	25125	40047	39318	32177	35564	22444	25599	33034	36661	44667	35785	36648	34463	38587	29412	38020	32010	27269	17750	29698	28848	56900	31116	28782	35294	32479	19685	29877	14521	27832	21438	32494	60303	21839	46563	45241	48795	44824	32523	38560	47870	41793	50470	32642	50946	37813	48166
38053	20602	52082	25317	40092	39641	32230	35480	22541	25690	32967	36850	44358	35878	36791	34544	38701	29630	38117	31952	27184	17192	29765	29066	56614	31087	28883	35196	32705	19717	29882	14414	27917	21495	32447	60408	21881	46731	45431	48804	44968	32515	38562	47927	41946	50486	32807	51039	37957	48221
38199	20732	52066	25510	40138	39964	32283	35396	22637	25781	32900	37039	44049	35971	36934	34625	38815	29849	38214	31893	27098	16634	29832	29284	56328	31059	28984	35098	32931	19749	29888	14308	28002	21552	32400	60513	21922	46898	45622	48812	45113	32508	38564	47984	42099	50502	32972	51131	38102	48276
38345	20861	52049	25703	40183	40287	32336	35312	22733	25873	32833	37228	43740	36064	37077	34706	38929	30067	38311	31835	27013	16075	29899	29502	56042	31030	29086	35000	33156	19780	29893	14201	28087	21609	32352	60618	21963	47066	45813	48821	45257	32500	38565	48041	42252	50518	33137	51223	38246	48332
38491	20991	52033	25896	40228	40610	32389	35228	22830	25964	32766	37417	43431	36157	37220	34788	39043	30285	38407	31777	26927	15517	29965	29720	55755	31001	29187	34902	33382	19812	29898	14094	28172	21667	32305	60723	22005	47233	46004	48830	45402	32492	38567	48097	42405	50534	33302	51316	38391	48387
38637	21121	52016	26089	40273	40933	32442	35144	22926	26055	32698	37606	43122	36251	37363	34869	39157	30503	38504	31718	26842	14959	30032	29938	55469	30973	29288	34804	33608	19844	29903	13987	28257	21724	32258	60827	22046	47400	46194	48839	45546	32484	38569	48154	42558	50551	33467	51408	38535	48442
38783	21251	52000	26281	40318	41256	32517	35061	23022	26147	32631	37795	42813	36344	37507	34950	39270	30722	38601	31660	26829	14505	30099	30156	55183	30944	29390	34706	33834	19876	29908	13924	28343	21781	32211	60932	22087	47568	46385	48848	45691	32477	38571	48211	42710	50573	33631	51500	38680	48498
38929	21380	51983	26474	40363	41579	32685	34977	23119	26238	32564	37984	42504	36437	37650	35032	39384	30940	38698	31601	27130	14501	30166	30374	54897	30915	29491	34608	34059	19908	29913	14045	28428	21838	32164	61037	22129	47735	46576	48856	45835	32469	38573	48268	42863	50624	33796	51593	38824	48553
39075	21510	51967	26667	40408	41902	32864	34893	23215	26329	32497	38173	42195	36530	37793	35113	39498	31158	38794	31543	27465	14544	30233	30592	54611	30887	29592	34510	34285	19940	29919	14185	28513	21895	32117	61142	22170	47902	46767	48865	45980	32461	38575	48325	43016	50678	33961	51685	38969	48608
39221	21640	51950	26860	40453	42225	33042	34809	23311	26420	32430	38362	41886	36623	37936	35194	39612	31376	38891	31485	27799	14587	30300	30810	54325	30858	29693	34412	34511	19972	29924	14326	28598	21952	32070	61247	22211	48070	46957	48874	46124	32454	38577	48381	43169	50732	34126	51777	39114	48664
39368	21769	51934	27052	40498	42548	33220	34725	23408	26512	32362	38551	41577	36717	38079	35276	39726	31594	38988	31426	28133	14630	30367	31028	54039	30830	29795	34314	34736	20004	29929	14467	28683	22010	32022	61352	22253	48237	47148	48883	46269	32446	38579	48438	43322	50786	34291	51870	39258	48719
39514	21899	51917	27245	40543	42871	33398	34641	23504	26603	32295	38740	41268	36810	38222	35357	39840	31813	39085	31368	28467	14673	30434	31246	53753	30801	29896	34215	34962	20035	29934	14607	28768	22067	31975	61457	22294	48405	47339	48892	46414	32438	38581	48495	43475	50840	34456	51962	39403	48774
39660	22029	51901	27438	40588	43194	33576	34557	23600	26694	32228	38929	40960	36903	38365	35438	39954	32031	39182	31309	28801	14716	30500	31464	53467	30772	29997	34117	35188	20067	29939	14748	28853	22124	31928	61562	22336	48572	47530	48900	46558	32430	38583	48552	43628	50894	34621	52055	39547	48830
39806	22158	51885	27631	40633	43517	33754	34474	23696	26786	32161	39118	40651	36996	38508	35519	40068	32249	39278	31251	29136	14759	30567	31682	53181	30744	30098	34019	35414	20099	29944	14889	28938	22181	31881	61666	22377	48739	47720	48909	46703	32423	38585	48609	43781	50947	34785	52147	39692	48885
39952	22288	51868	27824	40678	43840	33933	34390	23793	26877	32094	39307	40342	37089	38651	35601	40182	32467	39375	31193	29470	14802	30634	31900	52895	30715	30200	33921	35639	20131	29950	15029	29023	22238	31834	61771	22418	48907	47911	48918	46847	32415	38587	48665	43933	51001	34950	52239	39836	48940
40098	22418	51852	28016	40723	43939	34111	34574	23889	26968	32026	39496	40033	37145	38794	35682	40272	32685	39472	31134	29804	14845	30701	32118	52609	30686	30301	33823	35865	20163	29955	15170	29108	22295	31787	61876	22460	49004	48102	48989	46992	32407	38589	48722	44086	51055	35115	52332	39981	48996
40244	22547	51835	28209	40768	43845	34289	34987	23985	27060	31959	39685	39724	37168	38937	35763	40341	32904	39569	31076	30138	14888	30768	32336	52323	30658	30402	33725	36091	20195	29960	15311	29194	22353	31739	61981	22501	49042	48293	49113	47136	32399	38591	48779	44239	51109	35280	52424	40125	49051
40390	22677	51819	28402	40814	43744	34467	35408	24082	27151	31892	39874	39415	37190	39080	35845	40410	33122	39665	31017	30472	14931	30835	32554	52037	30629	30503	33627	36316	20227	29965	15451	29279	22410	31692	62086	22542	49078	48483	49239	47281	32392	38593	48836	44392	51163	35445	52516	40270	49106
40536	22807	51802	28595	40859	43643	34645	35829	24178	27242	31825	40063	39106	37212	39223	35926	40478	33340	39762	30959	30806	14974	30902	32772	51750	30601	30605	33529	36542	20259	29970	15592	29364	22467	31645	62191	22584	49114	48674	49365	47425	32384	38595	48892	44545	51217	35610	52609	40414	49162
40682	22936	51786	28787	40904	43543	34823	36250	24274	27333	31758	40252	38797	37234	39366	36007	40547	33558	39859	30900	31141	15017	30969	32990	51464	30572	30706	33431	36768	20290	29975	15733	29449	22524	31598	62296	22625	49150	48865	49491	47570	32376	38596	48949	44698	51270	35775	52701	40559	49217
40829	23066	51769	28980	40949	43442	35002	36672	24371	27425	31690	40441	38488	37256	39509	36089	40615	33776	39956	30842	31475	15060	31035	33208	51178	30543	30807	33333	36994	20322	29981	15873	29534	22581	31551	62400	22666	49186	49056	49617	47714	32368	38598	49006	44851	51324	35940	52793	40703	49272
40975	23196	51753	29173	40994	43341	35180	37093	24467	27516	31623	40630	38179	37278	39653	36170	40684	33995	40053	30784	31809	15103	31102	33426	50892	30515	30909	33234	37219	20354	29986	16014	29619	22638	31504	62505	22708	49222	49246	49743	47859	32361	38600	49063	45004	51378	36104	52886	40848	49328
41121	23325	51737	29366	41039	43241	35358	37514	24563	27607	31556	40819	37870	37299	39796	36251	40752	34213	40149	30725	32143	15146	31169	33644	50606	30486	31010	33136	37445	20386	29991	16155	29704	22696	31457	62610	22749	49258	49437	49869	48003	32353	38602	49120	45156	51432	36269	52978	40992	49383
41267	23455	51772	29558	41084	43140	35536	37935	24660	27699	31489	41008	37772	37321	39914	36315	40821	34431	40246	30667	32477	15189	31236	33861	50565	30457	31111	33038	37631	20418	30107	16295	29789	22753	31409	62699	22791	49294	49628	49995	48148	32345	38604	49147	45266	51486	36434	53070	41102	49411
41413	23585	51855	29751	41129	43040	35714	38356	24756	27790	31422	41197	37870	37343	40010	36363	40889	34649	40343	30608	32811	15232	31303	34079	50751	30429	31213	32940	37781	20450	30327	16436	29874	22810	31362	62772	22832	49330	49819	50121	48292	32338	38606	49148	45336	51540	36599	53163	41180	49414
41559	23714	51938	29944	41174	42939	35892	38777	24852	27881	31354	41386	37967	37365	40106	36411	40958	34867	40440	30550	33146	15275	31370	34297	50936	30400	31315	32842	37931	20482	30546	16577	29960	22867	31315	62845	22873	49366	50009	50247	48437	32330	38608	49148	45406	51594	36764	53255	41258	49417
41705	23844	52021	30137	41219	42838	36071	39199	24949	27973	31287	41575	38065	37387	40201	36459	41026	35086	40536	30492	33480	15318	31437	34515	51122	30371	31417	32744	38080	20513	30766	16717	30045	22924	31268	62919	22915	49402	50200	50373	48581	32322	38610	49149	45476	51647	36929	53347	41336	49421
41851	23974	52104	30330	41264	42738	36249	39620	25045	28064	31220	41764	38162	37409	40297	36507	41095	35304	40633	30433	33814	15362	31504	34733	51308	30343	31519	32646	38230	20545	30985	16858	30130	22981	31221	62992	22956	49438	50391	50499	48726	32314	38612	49149	45546	51701	37094	53440	41414	49424
41997	24103	52187	30522	41309	42637	36427	40041	25141	28155	31153	41953	38260	37431	40393	36555	41163	35522	40730	30375	34148	15405	31571	34951	51494	30314	31621	32548	38379	20577	31205	16999	30215	23039	31174	63065	22997	49474	50582	50625	48870	32307	38614	49150	45616	51755	37258	53532	41492	49427
42144	24233	52270	30715	41354	42537	36605	40462	25238	28247	31086	42142	38357	37453	40488	36603	41232	35740	40827	30316	34482	15448	31637	35169	51679	30286	31722	32450	38529	20609	31424	17139	30300	23096	31127	63139	23039	49510	50772	50751	49015	32299	38616	49150	45686	51809	37423	53625	41569	49430
42290	24363	52354	30908	41399	42436	36783	40883	25334	28338	31018	42331	38455	37475	40584	36651	41300	35959	40924	30258	34816	15491	31704	35387	51865	30257	31824	32352	38679	20641	31644	17280	30385	23153	31079	63212	23080	49546	50963	50877	49159	32291	38618	49151	45756	51863	37588	53717	41647	49433
42436	24492	52437	31101	41444	42335	36961	41304	25430	28429	30951	42520	38552	37497	40680	36699	41369	36177	41020	30200	35151	15534	31771	35605	52051	30228	31926	32254	38828	20673	31864	17421	30470	23210	31032	63285	23121	49582	51154	51003	49304	32283	38620	49151	45826	51917	37753	53809	41725	49436
42582	24622	52520	31293	41490	42235	37140	41726	25527	28520	30884	42709	38650	37519	40775	36747	41437	36395	41117	30141	35485	15577	31838	35823	52237	30200	32028	32155	38978	20705	32083	17561	30555	23267	30985	63359	23163	49618	51345	51129	49448	32276	38622	49152	45896	51970	37918	53902	41803	49439
42728	24752	52603	31486	41535	42134	37318	42147	25623	28612	30817	42898	38747	37541	40871	36795	41506	36613	41214	30083	35819	15620	31905	36041	52423	30171	32130	32057	39128	20737	32303	17702	30640	23324	30938	63432	23204	49653	51535	51255	49593	32268	38624	49152	45966	52024	38083	53994	41881	49442
42874	24881	52686	31679	41580	42034	37496	42568	25719	28703	30750	43087	38845	37562	40967	36843	41574	36831	41311	30024	36153	15663	31972	36259	52608	30142	32232	31959	39277	20768	32522	17843	30726	23382	30891	63505	23246	49689	51726	51380	49737	32260	38626	49153	46036	52078	38248	54086	41959	49445
43020	25011	52769	31872	41625	41933	37674	42989	25816	28794	30682	43276	38942	37584	41062	36891	41643	37050	41407	29966	36487	15706	32039	36477	52794	30114	32334	31861	39427	20800	32742	17983	30811	23439	30844	63579	23287	49725	51917	51506	49882	32253	38627	49153	46106	52132	38412	54179	42037	49449
43166	25141	52852	32064	41670	41832	37852	43410	25912	28886	30615	43465	39040	37606	41158	36939	41711	37268	41504	29907	36821	15749	32106	36695	52980	30085	32435	31763	39576	20832	32961	18124	30896	23496	30796	63652	23328	49761	52108	51632	50027	32245	38629	49154	46176	52186	38577	54271	42115	49452
43312	25270	52935	32257	41715	41732	38030	43831	26008	28977	30548	43654	39137	37628	41254	36987	41780	37486	41601	29849	37156	15792	32172	36913	53166	30057	32537	31665	39726	20864	33181	18265	30981	23553	30749	63725	23370	49797	52298	51758	50171	32237	38631	49154	46246	52240	38742	54363	42192	49455
43458	25400	53019	32450	41760	41631	38209	44252	26105	29068	30481	43843	39235	37650	41349	37035	41848	37704	41698	29791	37490	15835	32239	37131	53352	30028	32639	31567	39876	20896	33400	18405	31066	23610	30702	63799	23411	49833	52489	51884	50316	32229	38633	49155	46316	52293	38907	54456	42270	49458
43605	25530	53102	32643	41805	41531	38387	44674	26201	29160	30414	44032	39332	37672	41445	37083	41917	37922	41795	29732	37824	15878	32306	37349	53537	29999	32741	31469	40025	20928	33620	18546	31151	23667	30655	63872	23452	49869	52680	52010	50460	32222	38635	49155	46386	52347	39072	54548	42348	49461
43751	25659	53185	32836	41850	41430	38565	45095	26297	29251	30346	44221	39430	37694	41541	37131	41985	38141	41891	29674	38158	15921	32373	37567	53723	29971	32843	31371	40175	20960	33839	18687	31236	23725	30608	63945	23494	49905	52871	52136	50605	32214	38637	49156	46456	52401	39237	54640	42426	49464
43897	25789	53268	33028	41895	41329	38743	45516	26394	29342	30279	44410	39527	37716	41637	37179	42054	38359	41988	29615	38492	15964	32440	37785	53909	29942	32945	31273	40325	20991	34059	18827	31321	23782	30561	64019	23535	49941	53061	52262	50749	32206	38639	49156	46526	52455	39402	54733	42504	49467
44043	25919	53351	33221	41940	41229	38921	45937	26490	29433	30212	44599	39625	37738	41732	37226	42122	38577	42085	29557	38827	16007	32507	38003	54095	29913	33046	31174	40474	21023	34279	18968	31406	23839	30514	64092	23576	49977	53252	52388	50894	32198	38641	49157	46596	52509	39566	54825	42582	49470
44189	26049	53434	33414	41985	41128	39099	46358	26586	29525	30145	44788	39722	37760	41828	37274	42191	38795	42182	29499	39161	16050	32574	38221	54281	29885	33148	31076	40624	21055	34498	19108	31492	23896	30466	64165	23618	50013	53443	52514	51038	32191	38643	49157	46666	52563	39731	54917	42660	49473
44335	26178	53517	33607	42030	41027	39277	46779	26683	29616	30078	44977	39820	37782	41924	37322	42260	39013	42278	29440	39495	16093	32641	38439	54466	29856	33250	30978	40774	21087	34718	19249	31577	23953	30419	64239	23659	50049	53634	52640	51183	32183	38645	49158	46736	52617	39896	55010	42738	49477
44481	26308	53600	33799	42075	40927	39456	47201	26779	29707	30010	45166	39917	37804	42019	37370	42328	39232	42375	29382	39829	16136	32707	38657	54652	29828	33352	30880	40923	21119	34937	19390	31662	24010	30372	64312	23701	50085	53824	52766	51327	32175	38647	49158	46806	52670	40061	55102	42815	49480
44627	26438	53684	33992	42120	40826	39634	47622	26875	29799	29943	45355	40015	37825	42115	37418	42397	39450	42472	29323	40163	16179	32774	38875	54838	29799	33454	30782	41073	21151	35157	19530	31747	24068	30325	64385	23742	50121	54015	52892	51472	32167	38649	49159	46876	52724	40226	55195	42893	49483
44773	26567	53767	34185	42166	40726	39812	48043	26972	29890	29876	45544	40113	37847	42211	37466	42465	39668	42569	29265	40497	16222	32841	39092	55024	29770	33556	30684	41222	21183	35376	19671	31832	24125	30278	64459	23783	50157	54206	53018	51616	32160	38651	49159	46946	52778	40391	55287	42971	49486
44919	26697	53850	34378	42211	40625	39990	48464	27068	29981	29809	45733	40210	37869	42306	37514	42534	39886	42666	29207	40832	16265	32908	39310	55210	29742	33658	30586	41372	21215	35596	19812	31917	24182	30231	64532	23825	50193	54397	53144	51761	32152	38653	49160	47016	52832	40556	55379	43049	49489
45066	26827	53933	34571	42256	40524	40168	48885	27164	30073	29742	45922	40308	37891	42402	37562	42602	40104	42762	29148	41166	16308	32975	39528	55395	29713	33759	30488	41522	21246	35815	19952	32002	24239	30183	64605	23866	50229	54587	53270	51905	32144	38655	49160	47086	52886	40720	55472	43127	49492
45212	26956	54016	34763	42301	40424	40346	49306	27261	30164	29674	46111	40405	37913	42498	37610	42671	40323	42859	29090	41500	16351	33042	39746	55581	29684	33861	30390	41671	21278	36035	20093	32087	24296	30136	64678	23907	50265	54778	53396	52050	32137	38656	49161	47156	52940	40885	55564	43205	49495
45358	27086	54099	34956	42346	40323	40525	49728	27357	30255	29607	46300	40503	37935	42593	37658	42739	40541	42956	29031	41834	16394	33109	39964	55767	29656	33963	30292	41821	21310	36254	20234	32172	24353	30089	64752	23949	50301	54969	53522	52194	32129	38658	49161	47226	52993	41050	55656	43283	49498
45504	27216	54182	35149	42391	40223	40703	50149	27453	30347	29540	46489	40600	37957	42689	37706	42808	40759	43053	28973	42168	16437	33176	40182	55953	29627	34065	30193	41971	21342	36474	20374	32258	24411	30042	64825	23990	50337	55160	53648	52339	32121	38660	49162	47296	53047	41215	55749	43361	49501
45650	27345	54265	35342	42436	40122	40881	50570	27550	30438	29473	46678	40698	37979	42785	37754	42876	40977	43149	28914	42502	16480	33243	40400	56139	29599	34167	30095	42120	21374	36694	20515	32343	24468	29995	64898	24032	50373	55350	53774	52483	32113	38662	49162	47366	53101	41380	55841	43438	49505
45796	27475	54349	35534	42481	40021	41059	50991	27646	30529	29406	46867	40795	38001	42880	37802	42945	41196	43246	28856	42837	16523	33309	40618	56324	29570	34269	29997	42270	21406	36913	20656	32428	24525	29948	64972	24073	50408	55541	53900	52628	32106	38664	49163	47436	53155	41545	55933	43516	49508
45942	27605	54432	35727	42526	39921	41237	51412	27742	30620	29338	47056	40893	38023	42976	37850	43013	41414	43343	28798	43171	16566	33376	40836	56510	29541	34370	29899	42419	21438	37133	20796	32513	24582	29901	65045	24114	50444	55732	54026	52772	32098	38666	49163	47506	53209	41710	56026	43594	49511
46081	27733	54515	35917	42582	39820	41415	51833	27842	30715	29271	47242	40990	38045	43072	37898	43082	41623	43439	28739	43505	16609	33443	41046	56696	29513	34472	29801	42569	21470	37352	20937	32599	24637	29853	65118	24155	50480	55923	54152	52914	32098	38668	49164	47576	53263	41867	56118	43672	49514
46143	27843	54598	36069	42758	39720	41594	52255	27975	30841	29204	47398	41088	38067	43167	37946	43150	41739	43520	28681	43839	16652	33510	41172	56882	29484	34574	29703	42719	21501	37572	21078	32701	24673	29806	65192	24188	50516	56113	54278	53023	32181	38670	49164	47646	53316	41936	56210	43750	49517
46113	27932	54681	36177	43074	39619	41772	52676	28149	31005	29137	47519	41185	38088	43263	37994	43219	41743	43586	28622	44173	16695	33577	41199	57068	29455	34676	29605	42868	21533	37791	21218	32820	24686	29759	65265	24212	50552	56304	54404	53094	32362	38672	49165	47716	53370	41903	56303	43828	49520
46083	28022	54764	36285	43390	39518	41950	53097	28323	31169	29070	47640	41283	38110	43359	38042	43287	41747	43651	28564	44507	16739	33644	41226	57253	29427	34778	29507	43018	21565	38011	21359	32940	24698	29712	65338	24236	50588	56495	54530	53165	32542	38674	49165	47786	53424	41869	56395	43906	49523
46053	28111	54847	36393	43707	39418	42128	53518	28497	31334	29002	47760	41380	38132	43455	38090	43356	41752	43717	28506	44842	16782	33711	41252	57439	29398	34880	29409	43168	21597	38230	21500	33059	24711	29665	65412	24260	50624	56686	54656	53236	32723	38676	49166	47856	53478	41836	56487	43984	49526
46023	28200	54930	36502	44023	39317	42306	53939	28670	31498	28935	47881	41478	38154	43550	38138	43424	41756	43782	28447	45176	16825	33778	41279	57625	29370	34982	29311	43317	21629	38450	21640	33179	24723	29618	65485	24284	50660	56876	54782	53307	32904	38678	49166	47926	53532	41802	56580	44061	49529
45993	28290	55014	36610	44339	39217	42484	54360	28844	31662	28868	48002	41575	38176	43646	38186	43493	41760	43847	28389	45510	16868	33844	41306	57811	29341	35083	29213	43467	21661	38669	21781	33298	24736	29570	65535	24308	50696	57067	54908	53377	33085	38680	49167	47996	53586	41769	56672	44139	49533
45964	28379	55097	36718	44655	39116	42663	54782	29018	31826	28801	48122	41673	38198	43742	38234	43561	41764	43913	28330	45844	16911	33911	41332	57997	29312	35185	29114	43617	21693	38889	21922	33418	24749	29523	65535	24332	50732	57258	55034	53448	33266	38682	49167	48066	53640	41735	56765	44217	49536
45934	28469	55180	36826	44972	39015	42841	55203	29192	31990	28734	48243	41770	38220	43837	38282	43630	41769	43978	28272	46178	16954	33978	41359	58182	29284	35287	29016	43766	21724	39108	22062	33537	24761	29476	65535	24356	50768	57449	55159	53519	33447	38684	49168	48136	53693	41702	56857	44295	49539
45904	28558	55263	36935	45288	38915	43019	55624	29365	32155	28672	48364	41868	38242	43933	38330	43698	41773	44044	28218	46512	16997	34042	41386	58368	29258	35389	28926	43916	21757	39328	22203	33657	24774	29433	65535	24380	50804	57640	55285	53590	33627	38687	49168	48206	53747	41668	56946	44373	49542
45874	28647	55346	37043	45604	38814	43197	56045	29539	32319	28737	48484	41965	38264	44029	38378	43767	41777	44109	28279	46847	17040	34041	41412	58554	29303	35491	29018	44065	21812	39548	22344	33776	24786	29489	65535	24404	50840	57849	55411	53661	33808	38731	49169	48276	53801	41635	56964	44451	49545
45844	28737	55429	37151	45921	38713	43375	56466	29713	32483	28813	48605	42063	38286	44124	38426	43835	41782	44175	28349	47181	17083	34033	41439	58740	29354	35593	29126	44215	21868	39767	22484	33896	24799	29553	65535	24428	50876	58060	55537	53732	33989	38779	49169	48346	53855	41601	56976	44529	49548
45814	28826	55512	37259	46237	38613	43553	56887	29887	32647	28889	48726	42160	38308	44220	38474	43904	41786	44240	28419	47515	17126	34026	41466	58925	29405	35695	29234	44365	21925	39987	22625	34015	24811	29616	65535	24452	50912	58270	55663	53803	34170	38826	49170	48416	53909	41568	56988	44607	49551
45784	28915	55595	37368	46553	38512	43732	57308	30060	32812	28964	48846	42258	38330	44316	38522	43972	41790	44306	28489	47849	17169	34019	41492	59111	29456	35796	29342	44514	21981	40206	22766	34135	24824	29680	65535	24476	50948	58481	55789	53873	34351	38874	49170	48486	53963	41534	56999	44684	49554
45755	29005	55679	37476	46870	38412	43910	57730	30234	32976	29040	48967	42355	38351	44411	38569	44041	41794	44371	28560	48183	17212	34012	41519	59297	29507	35898	29450	44664	22038	40426	22906	34254	24837	29744	65535	24500	50984	58692	55915	53944	34532	38922	49171	48556	54016	41501	57011	44762	49557
45725	29094	55762	37584	47186	38311	44088	58151	30408	33140	29116	49088	42453	38373	44507	38617	44109	41799	44436	28630	48518	17255	34004	41546	59483	29557	36000	29558	44814	22094	40645	23047	34374	24849	29808	65535	24524	51020	58902	56041	54015	34713	38969	49171	48626	54070	41467	57023	44840	49561
45695	29183	55845	37692	47502	38210	44266	58572	30582	33304	29192	49208	42551	38395	44603	38665	44178	41803	44502	28700	48852	17298	33997	41572	59669	29608	36102	29666	44963	22151	40865	23188	34493	24862	29872	65535	24548	51056	59113	56167	54086	34893	39017	49172	48696	54124	41434	57034	44918	49564
45665	29273	55928	37801	47819	38110	44444	58993	30755	33468	29268	49329	42648	38417	44698	38713	44247	41807	44567	28770	49186	17341	33990	41599	59854	29659	36204	29774	45113	22207	41084	23328	34613	24874	29936	65535	24572	51092	59323	56293	54157	35074	39064	49172	48766	54178	41400	57046	44996	49567
45635	29362	56011	37909	48135	38009	44545	59414	30929	33633	29344	49450	42746	38439	44794	38761	44315	41812	44633	28841	49420	17565	33982	41626	60040	29710	36306	29882	45262	22264	41304	23394	34732	24887	30000	65535	24596	51128	59534	56419	54228	35255	39112	49173	48836	54254	41367	57058	45074	49570
45605	29452	56094	38017	48451	37909	44570	59835	31103	33797	29420	49570	42843	38461	44890	38809	44384	41816	44698	28911	49558	17964	33975	41652	60226	29761	36407	29990	45412	22320	41523	23389	34852	24899	30064	65535	24620	51163	59745	56545	54299	35436	39160	49173	48906	54351	41333	57070	45152	49573
45576	29541	56177	38125	48767	37808	44587	60257	31277	33961	29496	49691	42941	38483	44986	38857	44452	41820	44764	28981	49685	18383	33968	41679	60412	29812	36509	30098	45562	22377	41743	23375	34971	24912	30128	65535	24644	51199	59955	56671	54369	35617	39207	49174	48976	54450	41300	57081	45230	49576
45546	29630	56260	38233	49084	37707	44603	60678	31450	34125	29572	49812	43038	38505	45081	38905	44521	41824	44829	29051	49812	18801	33961	41706	60598	29863	36611	30205	45711	22433	41963	23361	35091	24925	30192	65535	24668	51235	60166	56797	54440	35798	39255	49174	49046	54550	41267	57093	45307	49579
45516	29720	56344	38342	49400	37607	44620	61099	31624	34289	29647	49933	43136	38527	45177	38953	44589	41829	44895	29122	49938	19220	33953	41732	60783	29914	36713	30313	45861	22490	42182	23347	35210	24937	30256	65535	24692	51271	60377	56923	54511	35978	39302	49175	49116	54649	41233	57105	45385	49582
45486	29809	56427	38450	49716	37506	44637	61520	31798	34454	29723	50053	43233	38549	45273	39001	44658	41833	44960	29192	50065	19639	33946	41759	60969	29965	36815	30421	46011	22546	42402	23334	35329	24950	30319	65535	24716	51307	60587	57049	54582	36159	39350	49175	49186	54749	41200	57116	45463	49585
45456	29898	56510	38558	50033	37406	44654	61941	31972	34618	29799	50174	43331	38571	45368	39049	44726	41837	45026	29262	50192	20057	33939	41786	61155	30016	36917	30529	46160	22603	42621	23320	35449	24962	30383	65535	24740	51343	60798	57175	54653	36340	39397	49176	49256	54848	41166	57128	45541	49589
45426	29988	56593	38666	50349	37305	44671	62362	32146	34782	29875	50295	43428	38593	45464	39097	44795	41842	45091	29333	50319	20476	33931	41812	61341	30067	37019	30637	46310	22659	42841	23306	35568	24975	30447	65535	24764	51379	61009	57301	54724	36521	39445	49176	49326	54947	41133	57140	45619	49592
45396	30077	56676	38775	50665	37220	44688	62708	32319	34946	29951	50415	43526	38614	45560	39145	44863	41846	45156	29403	50446	20894	33924	41839	61527	30118	37120	30745	46460	22716	43060	23292	35688	24987	30511	65535	24788	51407	61219	57416	54795	36702	39493	49177	49396	55047	41099	57152	45697	49595
45367	30166	56759	38883	50982	37210	44704	62706	32493	35111	30027	50536	43623	38635	45655	39193	44933	41850	45222	29473	50573	21313	33917	41866	61712	30169	37222	30853	46609	22772	43280	23278	35807	25000	30575	65535	24812	51400	61430	57479	54866	36883	39540	49177	49466	55146	41066	57163	45775	49598
45337	30256	56842	38991	51298	37242	44721	62502	32667	35275	30103	50657	43721	38656	45751	39241	45002	41854	45287	29543	50700	21732	33910	41892	61898	30219	37324	30961	46759	22829	43499	23265	35927	25013	30639	65535	24836	51371	61640	57513	54936	37063	39588	49178	49536	55246	41032	57175	45853	49601
45307	30345	56925	39099	51614	37274	44738	62297	32841	35439	30179	50777	43818	38677	45847	39289	45072	41859	45353	29614	50827	22150	33902	41919	62084	30270	37426	31069	46908	22885	43719	23251	36046	25025	30703	65535	24860	51343	61851	57547	55007	37244	39635	49178	49606	55345	40999	57187	45930	49604
45277	30435	57009	39208	51930	37307	44755	62092	33014	35603	30255	50898	43916	38697	45942	39337	45142	41863	45418	29684	50953	22569	33895	41946	62270	30321	37528	31177	47058	22942	43938	23237	36166	25038	30767	65535	24884	51314	62062	57580	55078	37425	39683	49179	49676	55445	40965	57199	46008	49607
45247	30524	57092	39316	52247	37339	44772	61887	33188	35767	30330	51019	44013	38718	46038	39385	45211	41867	45484	29754	51080	22987	33888	41972	62456	30372	37630	31285	47208	22998	44158	23223	36285	25050	30831	65535	24908	51286	62272	57614	55149	37606	39731	49179	49746	55544	40932	57210	46086	49610
45217	30613	57175	39424	52563	37371	44788	61683	33362	35932	30406	51139	44111	38739	46134	39433	45281	41872	45549	29824	51207	23406	33880	41999	62641	30423	37731	31393	47357	23055	44378	23210	36405	25063	30895	65535	24932	51257	62483	57648	55220	37787	39778	49180	49816	55643	40898	57222	46164	49613
45187	30703	57258	39532	52879	37404	44805	61478	33536	36096	30482	51260	44208	38759	46229	39481	45351	41876	45615	29895	51334	23825	33873	42026	62827	30474	37833	31501	47507	23111	44597	23196	36524	25075	30959	65535	24956	51229	62694	57681	55291	37968	39826	49180	49886	55743	40865	57234	46242	49617
45158	30792	57341	39641	53196	37436	44822	61273	33709	36260	30558	51381	44306	38780	46325	39529	45421	41880	45680	29965	51461	24243	33866	42052	63013	30525	37935	31609	47657	23168	44817	23182	36644	25088	31022	65535	24980	51200	62904	57715	55362	38148	39873	49181	49956	55842	40831	57245	46320	49620
45128	30881	57361	39749	53512	37469	44839	61068	33883	36424	30634	51501	44424	38801	46347	39615	45490	41884	45745	30035	51588	24662	33859	42079	62875	30576	38050	31717	47787	23224	44890	23168	36763	25101	31086	65535	25004	51172	63115	57749	55432	38329	39921	49257	50013	55942	40798	57257	46382	49692
45098	30971	57351	39857	53828	37501	44856	60864	34057	36588	30710	51622	44552	38821	46333	39720	45560	41889	45811	30105	51715	25081	33851	42106	62581	30627	38170	31825	47908	23281	44893	23154	36883	25113	31150	65535	25028	51144	63325	57782	55503	38510	39968	49370	50063	56041	40764	57269	46437	49798
45068	31060	57342	39965	54145	37533	44873	60659	34231	36753	30786	51743	44680	38842	46319	39825	45630	41893	45876	30176	51841	25499	33844	42132	62287	30678	38291	31933	48030	23337	44896	23141	37002	25126	31214	65535	25052	51115	63536	57816	55574	38691	40016	49484	50113	56141	40731	57281	46491	49904
45038	31150	57332	40074	54461	37566	44889	60454	34404	36917	30862	51863	44808	38863	46305	39931	45699	41897	45942	30246	51968	25918	33837	42159	61993	30729	38412	32040	48151	23394	44898	23127	37122	25138	31278	65535	25076	51087	63747	57850	55645	38872	40064	49597	50163	56240	40697	57292	46546	50010
45008	31239	57322	40182	54777	37598	44906	60249	34578	37081	30938	51984	44936	38883	46291	40036	45769	41902	46007	30316	52095	26336	33830	42186	61698	30780	38532	32148	48272	23450	44901	23113	37241	25151	31342	65535	25100	51058	63957	57883	55716	39053	40111	49710	50214	56340	40664	57304	46600	50117
44979	31328	57312	40290	55094	37630	44923	60045	34752	37245	31013	52105	45064	38904	46278	40141	45839	41906	46073	30386	52222	26755	33822	42212	61404	30830	38653	32256	48394	23507	44904	23099	37361	25164	31406	65535	25124	51030	64168	57917	55787	39234	40159	49823	50264	56439	40630	57316	46655	50223
44949	31418	57302	40398	55410	37663	44940	59840	34926	37409	31089	52225	45192	38925	46264	40246	45909	41910	46138	30457	52349	27174	33815	42239	61110	30881	38773	32364	48515	23563	44907	23085	37480	25176	31470	65535	25148	51001	64379	57951	55858	39414	40206	49937	50314	56538	40597	57327	46710	50329
44919	31507	57292	40507	55726	37695	44957	59635	35099	37574	31165	52346	45320	38945	46250	40351	45978	41914	46204	30527	52476	27592	33808	42266	60815	30932	38894	32472	48636	23620	44910	23072	37600	25189	31534	65535	25172	50973	64589	57984	55929	39595	40254	50050	50364	56638	40564	57339	46764	50435
44889	31596	57282	40615	56042	37727	44973	59430	35273	37738	31241	52467	45448	38966	46236	40456	46048	41919	46269	30597	52603	28011	33800	42292	60521	30983	39015	32580	48757	23676	44912	23058	37719	25201	31598	65535	25195	50944	64800	58018	55999	39776	40301	50163	50414	56737	40530	57351	46819	50541
44859	31686	57272	40723	56359	37760	44990	59226	35447	37902	31317	52587	45576	38987	46222	40561	46118	41923	46334	30667	52730	28430	33793	42319	60227	31034	39135	32688	48879	23733	44915	23044	37839	25214	31662	65535	25219	50916	65010	58052	56070	39957	40349	50277	50464	56837	40497	57363	46873	50647
44829	31775	57262	40831	56675	37792	45007	59021	35621	38066	31393	52708	45704	39007	46208	40666	46187	41927	46400	30738	52856	28848	33786	42346	59933	31085	39256	32796	49000	23789	44918	23030	37958	25226	31726	65535	25243	50887	65221	58086	56141	40138	40397	50390	50514	56936	40463	57374	46928	50753
44799	31864	57252	40940	56991	37825	45024	58816	35794	38231	31469	52829	45832	39028	46194	40771	46257	41932	46465	30808	52983	29267	33779	42372	59638	31136	39377	32904	49121	23846	44921	23017	38077	25239	31789	65535	25267	50859	65432	58119	56212	40319	40444	50503	50565	57036	40430	57386	46983	50859
44770	31954	57242	41048	57308	37857	45041	58612	35968	38395	31545	52949	45960	39049	46180	40876	46327	41936	46531	30878	53110	29685	33771	42399	59344	31187	39497	33012	49243	23902	44924	23003	38197	25252	31853	65535	25291	50830	65535	58153	56283	40499	40492	50616	50615	57135	40396	57398	47037	50965
44740	32043	57232	41156	57624	37889	45058	58407	36142	38559	31621	53070	46088	39069	46166	40982	46397	41940	46596	30948	53237	30104	33764	42426	59050	31238	39618	33120	49364	23959	44926	22989	38316	25264	31917	65535	25315	50802	65535	58187	56354	40680	40539	50730	50665	57234	40363	57409	47092	51071
44710	32133	57222	41264	57940	37922	45074	58202	36316	38723	31696	53191	46216	39090	46152	41087	46466	41944	46662	31019	53364	30523	33757	42452	58756	31289	39739	33228	49485	24015	44929	22975	38436	25277	31981	65535	25339	50773	65535	58220	56425	40861	40587	50843	50715	57334	40329	57421	47146	51177
44680	32222	57212	41373	58257	37954	45091	57997	36490	38887	31772	53311	46344	39111	46138	41192	46536	41949	46727	31089	53491	30941	33749	42479	58461	31340	39859	33336	49606	24072	44932	22961	38555	25289	32045	65535	25363	50745	65535	58254	56495	41042	40635	50956	50765	57433	40296	57433	47201	51284
44650	32311	57202	41481	58573	37986	45108	57793	36663	39052	31848	53432	46472	39131	46125	41297	46606	41953	46793	31159	53618	31360	33742	42506	58167	31391	39980	33444	49728	24128	44935	22948	38675	25302	32109	65535	25387	50716	65535	58288	56566	41223	40682	51070	50815	57533	40262	57445	47256	51390
44620	32401	57192	41589	58889	38019	45125	57588	36837	39216	31924	53553	46600	39152	46111	41402	46675	41957	46858	31229	53745	31778	33735	42532	57873	31442	40100	33552	49849	24185	44938	22934	38794	25314	32173	65535	25411	50688	65535	58321	56637	41404	40730	51183	50866	57632	40229	57456	47310	51496
44590	32490	57182	41697	59206	38051	45142	57383	37011	39380	32000	53673	46728	39173	46097	41507	46745	41962	46924	31300	53871	32197	33728	42559	57579	31492	40221	33660	49970	24241	44940	22920	38914	25327	32237	65535	25435	50659	65535	58355	56708	41584	40777	51296	50916	57732	40195	57468	47365	51602
44561	32579	57172	41806	59522	38083	45158	57178	37185	39544	32076	53794	46856	39193	46083	41612	46815	41966	46989	31370	53998	32616	33720	42586	57284	31543	40342	33767	50092	24298	44943	22906	39033	25340	32301	65535	25459	50631	65535	58389	56779	41765	40825	51409	50966	57831	40162	57480	47419	51708
44531	32669	57162	41914	59838	38116	45175	56974	37358	39708	32152	53915	46985	39214	46069	41717	46885	41970	47054	31440	54125	33034	33713	42612	56990	31594	40462	33875	50213	24354	44946	22893	39153	25352	32365	65535	25483	50603	65535	58422	56850	41946	40872	51523	51016	57931	40128	57492	47474	51814
44501	32758	57152	42022	60154	38148	45192	56769	37532	39873	32228	54035	47113	39235	46055	41822	46954	41974	47120	31510	54252	33453	33706	42639	56696	31645	40583	33983	50334	24411	44949	22879	39272	25365	32429	65535	25507	50574	65535	58456	56921	42127	40920	51636	51066	58030	40095	57503	47529	51920
44471	32847	57142	42130	60471	38181	45209	56564	37706	40037	32304	54156	47241	39256	46041	41927	47024	41979	47185	31581	54379	33872	33698	42666	56402	31696	40704	34091	50456	24467	44952	22865	39392	25377	32492	65535	25531	50546	65535	58490	56992	42308	40968	51749	51116	58129	40061	57515	47583	52026
44441	32937	57132	42239	60787	38213	45226	56359	37880	40201	32380	54277	47369	39276	46027	42033	47094	41983	47251	31651	54506	34290	33691	42692	56107	31747	40824	34199	50577	24524	44954	22851	39511	25390	32556	65535	25555	50517	65535	58523	57062	42489	41015	51863	51167	58229	40028	57527	47638	52132
44411	33026	57122	42347	61103	38245	45242	56155	38053	40365	32455	54397	47497	39297	46013	42138	47163	41987	47316	31721	54633	34709	33684	42719	55813	31798	40945	34307	50698	24580	44957	22837	39631	25402	32620	65535	25579	50489	65535	58557	57133	42670	41063	51976	51217	58328	39994	57538	47693	52238
44381	33116	57112	42455	61420	38278	45259	55950	38227	40529	32531	54518	47625	39318	45999	42243	47233	41992	47382	31791	54760	35127	33677	42746	55519	31849	41066	34415	50819	24637	44960	22824	39750	25415	32684	65535	25603	50460	65535	58591	57204	42850	41110	52089	51267	58428	39961	57550	47747	52345
44352	33205	57102	42563	61736	38310	45276	55745	38401	40694	32607	54639	47753	39338	45985	42348	47303	41996	47447	31862	54886	35546	33669	42772	55224	31900	41186	34523	50941	24693	44963	22810	39870	25428	32748	65535	25627	50432	65535	58624	57275	43031	41158	52202	51317	58527	39928	57562	47802	52451
44322	33294	57092	42671	62052	38342	45293	55540	38575	40858	32683	54759	47881	39359	45972	42453	47373	42000	47513	31932	55013	35965	33662	42799	54930	31951	41307	34631	51062	24750	44965	22796	39989	25440	32812	65535	25651	50403	65535	58658	57346	43212	41205	52316	51367	58627	39894	57574	47856	52557
44292	33384	57083	42780	62369	38375	45310	55336	38748	41022	32759	54880	48009	39380	45958	42558	47442	42005	47578	32002	55140	36383	33655	42826	54636	32002	41427	34739	51183	24806	44968	22782	40109	25453	32876	65535	25675	50375	65535	58692	57417	43393	41253	52429	51417	58726	39861	57585	47911	52663
44262	33473	57073	42888	62685	38407	45327	55131	38922	41186	32835	55001	48137	39400	45944	42663	47512	42009	47643	32072	55267	36802	33647	42852	54342	32053	41548	34847	51305	24863	44971	22769	40228	25465	32940	65535	25699	50346	65535	58725	57488	43574	41301	52542	51467	58825	39827	57597	47966	52769
44232	33562	57063	42996	63001	38439	45343	54926	39096	41351	32911	55121	48265	39421	45930	42768	47582	42013	47709	32143	55394	37220	33640	42879	54047	32104	41669	34955	51426	24919	44974	22755	40348	25478	33004	65535	25723	50318	65535	58759	57558	43755	41348	52656	51518	58925	39794	57609	48020	52875
44202	33652	57053	43104	63318	38472	45360	54721	39270	41515	32987	55242	48393	39442	45916	42873	47651	42017	47774	32213	55521	37639	33633	42906	53753	32154	41789	35063	51547	24976	44977	22741	40467	25490	33068	65535	25747	50289	65535	58793	57629	43935	41396	52769	51568	59024	39760	57620	48075	52981
44173	33741	57043	43213	63634	38504	45377	54517	39443	41679	33063	55363	48521	39462	45902	42978	47721	42022	47840	32283	55648	38058	33626	42932	53459	32205	41910	35171	51668	25032	44979	22727	40586	25503	33132	65535	25771	50261	65535	58826	57700	44116	41443	52882	51618	59124	39727	57632	48129	53087
44143	33830	57033	43321	63950	38536	45394	54312	39617	41843	33138	55483	48649	39483	45888	43084	47791	42026	47905	32353	55775	38476	33618	42959	53165	32256	42031	35279	51790	25089	44982	22713	40706	25516	33196	65535	25795	50232	65535	58860	57771	44297	41491	52995	51668	59223	39693	57644	48184	53193
44113	33920	57023	43429	64266	38569	45411	54107	39791	42007	33214	55604	48777	39504	45874	43189	47860	42030	47971	32424	55901	38895	33611	42986	52870	32307	42151	35387	51911	25145	44985	22700	40825	25528	33259	65535	25819	50204	65535	58894	57842	44478	41539	53109	51718	59323	39660	57656	48239	53299
44083	34009	57013	43537	64583	38601	45427	53903	39965	42172	33290	55725	48905	39524	45860	43294	47930	42035	48036	32494	56028	39314	33604	43012	52576	32358	42272	35495	52032	25202	44988	22686	40945	25541	33323	65535	25843	50175	65535	58927	57913	44659	41586	53222	51768	59422	39626	57667	48293	53406
44053	34099	57003	43646	64899	38634	45444	53698	40139	42336	33366	55845	49033	39545	45846	43399	48000	42039	48102	32564	56155	39732	33597	43039	52282	32409	42392	35602	52154	25258	44991	22672	41064	25553	33387	65535	25867	50147	65535	58961	57984	44840	41634	53335	51819	59522	39593	57679	48348	53512
44061	34092	56993	43645	64951	38666	45461	53493	40174	42423	33442	55891	49161	39566	45833	43504	48070	41892	48125	32634	56282	40151	33589	42920	51988	32460	42513	35710	52275	25315	44993	22658	41083	25541	33451	65535	25858	50118	65535	58995	57999	44921	41681	53448	51869	59621	39593	57691	48402	53618
44098	34014	56983	43562	64802	38698	45478	53288	40105	42452	33518	55880	49289	39586	45819	43609	48139	41632	48115	32705	56409	40569	33582	42691	51693	32511	42634	35818	52396	25371	44996	22644	41024	25509	33515	65535	25823	50090	65535	59028	57973	44926	41729	53562	51919	59720	39620	57702	48457	53724
44137	33930	56973	43473	64641	38731	45495	53084	40030	42477	33594	55865	49417	39607	45805	43714	48209	41364	48104	32775	56536	40988	33575	42456	51399	32562	42754	35926	52517	25428	44999	22631	40961	25476	33579	65535	25787	50062	65535	59062	57944	44926	41776	53675	51969	59820	39648	57714	48512	53830
44176	33847	56963	43384	64480	38763	45512	52879	39954	42502	33670	55850	49545	39628	45791	43819	48279	41096	48093	32845	56663	41407	33567	42220	51105	32613	42875	36034	52639	25484	45002	22617	40897	25444	33643	65535	25751	50033	65535	59096	57915	44927	41824	53788	52019	59919	39676	57726	48566	53936
44215	33764	56953	43296	64318	38795	45528	52674	39878	42527	33746	55835	49673	39648	45777	43924	48348	40829	48082	32915	56790	41825	33560	41984	50810	32664	42996	36142	52760	25541	45005	22603	40834	25411	33707	65535	25715	50005	65535	59129	57885	44927	41872	53902	52069	60019	39704	57738	48621	54042
44254	33681	56943	43207	64157	38828	45545	52469	39803	42552	33821	55820	49801	39669	45763	44029	48418	40561	48070	32986	56916	42244	33553	41748	50516	32715	43116	36250	52881	25597	45007	22589	40770	25378	33771	65535	25679	49976	65535	59163	57856	44928	41919	54015	52119	60118	39733	57749	48675	54148
44293	33597	56933	43118	63996	38860	45562	52265	39727	42578	33897	55805	49929	39690	45749	44135	48488	40293	48059	33056	57043	42663	33546	41513	50222	32765	43237	36358	53003	25654	45010	22576	40707	25345	33835	65535	25643	49948	65535	59197	57827	44928	41967	54128	52170	60218	39761	57761	48730	54254
44332	33514	56923	43030	63834	38892	45579	52060	39651	42603	33973	55790	50057	39710	45735	44240	48558	40025	48048	33126	57170	43081	33538	41277	49928	32816	43358	36466	53124	25710	45013	22562	40643	25312	33899	65535	25607	49919	65535	59230	57798	44928	42014	54241	52220	60317	39789	57773	48785	54360
44371	33431	56913	42941	63673	38925	45596	51855	39576	42628	34041	55775	50185	39731	45721	44345	48627	39757	48037	33187	57297	43500	33552	41041	49633	32863	43478	36558	53245	25778	45016	22548	40580	25279	33958	65535	25571	49891	65535	59264	57769	44929	42078	54355	52270	60416	39817	57793	48839	54467
44410	33347	56903	42852	63512	38957	45612	51650	39500	42653	34083	55760	50313	39752	45707	44450	48697	39490	48025	33221	57424	43918	33631	40805	49339	32899	43599	36602	53367	25878	45019	22534	40516	25247	34002	65535	25535	49862	65535	59298	57740	44929	42188	54468	52320	60516	39845	57837	48894	54573
44449	33264	56893	42764	63350	38990	45629	51446	39424	42678	34116	55746	50441	39772	45693	44555	48767	39222	48014	33243	57551	44337	33735	40569	49045	32929	43719	36626	53488	25991	45021	22520	40453	25214	34041	65535	25499	49834	65535	59331	57711	44930	42318	54581	52370	60615	39873	57891	48948	54679
44488	33181	56883	42675	63189	39022	45646	51241	39349	42703	34148	55731	50569	39793	45680	44660	48836	38954	48003	33265	57678	44756	33840	40334	48751	32959	43840	36651	53609	26104	45024	22507	40389	25181	34080	65535	25463	49805	65535	59365	57682	44930	42448	54695	52420	60715	39902	57945	49003	54785
44527	33097	56873	42586	63028	39054	45663	51036	39273	42729	34180	55716	50697	39814	45666	44765	48906	38686	47992	33287	57805	45174	33944	40098	48456	32990	43961	36676	53730	26217	45027	22493	40326	25148	34119	65535	25426	49777	65535	59399	57652	44931	42578	54808	52471	60814	39930	58000	49058	54891
44566	33014	56863	42498	62867	39087	45680	50831	39197	42754	34213	55701	50825	39834	45652	44870	48976	38419	47980	33309	57931	45593	34049	39862	48162	33020	44081	36700	53852	26330	45030	22479	40262	25115	34158	65535	25390	49748	65535	59433	57623	44931	42708	54921	52521	60914	39958	58054	49112	54997
44605	32931	56853	42409	62705	39119	45697	50627	39122	42779	34245	55686	50953	39855	45638	44975	49046	38151	47969	33332	58058	46011	34153	39626	47868	33051	44202	36725	53973	26443	45033	22465	40199	25083	34197	65535	25354	49720	65535	59466	57594	44931	42838	55034	52571	61013	39986	58108	49167	55103
44643	32848	56843	42321	62544	39151	45713	50422	39046	42804	34278	55671	51081	39876	45624	45080	49115	37883	47958	33354	58185	46430	34257	39391	47574	33081	44323	36749	54094	26556	45035	22452	40135	25050	34236	65535	25318	49691	65535	59500	57565	44932	42968	55148	52621	61113	40014	58162	49222	55209
44682	32764	56833	42232	62383	39184	45730	50217	38970	42829	34310	55656	51209	39896	45610	45186	49185	37615	47947	33376	58312	46849	34362	39155	47279	33111	44443	36774	54216	26669	45038	22438	40072	25017	34275	65535	25282	49663	65535	59534	57536	44932	43098	55261	52671	61212	40042	58217	49276	55315
44721	32681	56824	42143	62221	39216	45750	50012	38895	42854	34342	55641	51337	39917	45596	45291	49255	37347	47935	33398	58349	47215	34466	38919	46985	33142	44564	36798	54337	26783	45041	22458	40008	24984	34314	65535	25246	49634	65535	59567	57507	44933	43228	55374	52721	61268	40071	58271	49331	55421
44760	32598	56814	42055	62060	39248	45776	49808	38819	42879	34375	55626	51465	39938	45582	45396	49324	37080	47924	33420	58247	47501	34571	38683	46691	33172	44685	36823	54458	26896	45044	22531	39945	24951	34353	65535	25210	49606	65535	59601	57478	44933	43358	55488	52771	61257	40099	58325	49385	55528
44799	32514	56804	41966	61899	39281	45802	49603	38743	42905	34407	55611	51593	39958	45568	45501	49394	36812	47913	33442	58145	47787	34675	38447	46396	33203	44805	36848	54579	27009	45046	22604	39881	24918	34391	65535	25174	49577	65535	59635	57449	44934	43487	55601	52822	61245	40127	58379	49440	55634
44838	32431	56794	41877	61737	39313	45827	49398	38668	42930	34439	55597	51722	39979	45554	45606	49464	36544	47902	33465	58042	48073	34780	38212	46102	33233	44926	36872	54701	27122	45049	22677	39818	24886	34430	65535	25138	49549	65535	59668	57420	44934	43617	55714	52872	61234	40155	58433	49495	55740
44877	32348	56784	41789	61576	39346	45853	49194	38592	42955	34472	55582	51850	40000	45540	45711	49534	36276	47891	33487	57940	48358	34884	37976	45808	33263	45046	36897	54822	27235	45052	22750	39754	24853	34469	65535	25102	49521	65535	59702	57390	44935	43747	55827	52922	61222	40183	58488	49549	55846
44916	32265	56774	41700	61415	39378	45878	48989	38516	42980	34504	55567	51978	40020	45527	45816	49603	36008	47879	33509	57838	48644	34988	37740	45514	33294	45167	36921	54943	27348	45055	22823	39691	24820	34508	65535	25065	49492	65535	59736	57361	44935	43877	55941	52972	61211	40212	58542	49604	55952
44955	32181	56764	41611	61253	39410	45904	48784	38441	43005	34537	55552	52106	40041	45513	45921	49673	35741	47868	33531	57735	48930	35093	37504	45219	33324	45288	36946	55065	27461	45058	22897	39627	24787	34547	65535	25029	49464	65535	59769	57332	44935	44007	56054	53022	61199	40240	58596	49658	56058
44994	32098	56754	41523	61092	39443	45930	48579	38365	43030	34569	55537	52234	40062	45499	46026	49743	35473	47857	33553	57633	49215	35197	37269	44925	33355	45408	36970	55186	27574	45060	22970	39564	24754	34586	65535	24993	49435	65535	59803	57303	44936	44137	56167	53072	61188	40268	58650	49713	56164
45033	32015	56744	41434	60931	39481	45955	48391	38289	43055	34601	55522	52362	40094	45485	46132	49801	35205	47846	33576	57530	49501	35302	37033	44631	33385	45529	36995	55307	27687	45063	23043	39500	24722	34625	65535	24957	49416	65535	59833	57274	44936	44267	56281	53123	61176	40296	58704	49768	56270
45072	31931	56734	41345	60769	39550	45981	48290	38214	43081	34634	55507	52490	40191	45471	46237	49802	34937	47834	33598	57428	49787	35406	36797	44337	33415	45650	37020	55428	27800	45066	23116	39437	24689	34664	65535	24921	49448	65535	59843	57245	44937	44397	56394	53173	61165	40324	58759	49822	56376
45111	31848	56724	41257	60608	39629	46007	48214	38138	43106	34666	55492	52618	40307	45457	46342	49786	34670	47823	33620	57326	50073	35511	36561	44042	33446	45770	37044	55550	27914	45069	23189	39374	24656	34703	65535	24885	49494	65535	59846	57216	44937	44527	56507	53223	61154	40352	58813	49877	56482
45150	31765	56714	41168	60447	39708	46032	48138	38062	43131	34698	55477	52746	40422	45443	46447	49770	34402	47812	33642	57223	50358	35615	36325	43748	33476	45891	37069	55671	28027	45072	23262	39310	24623	34742	65535	24849	49540	65535	59850	57187	44938	44656	56620	53273	61142	40381	58867	49931	56589
45189	31682	56704	41079	60285	39786	46058	48063	37987	43156	34731	55462	52874	40538	45429	46552	49754	34134	47801	33664	57121	50644	35719	36090	43454	33507	46011	37093	55792	28140	45074	23335	39247	24590	34781	65535	24813	49586	65535	59854	57158	44938	44786	56734	53323	61131	40409	58921	49986	56695
45227	31598	56694	40991	60124	39865	46083	47987	37911	43181	34763	55447	53002	40653	45415	46657	49738	33866	47789	33687	57019	50930	35824	35854	43160	33537	46132	37118	55914	28253	45077	23408	39183	24557	34819	65535	24777	49632	65535	59858	57128	44938	44916	56847	53373	61119	40437	58975	50041	56801
45266	31515	56684	40902	59963	39943	46109	47911	37835	43206	34796	55433	53130	40769	45401	46762	49722	33598	47778	33709	56916	51216	35928	35618	42865	33568	46253	37142	56035	28366	45080	23481	39120	24525	34858	65535	24741	49679	65535	59861	57099	44939	45046	56960	53424	61108	40465	59030	50095	56907
45305	31432	56674	40814	59801	40022	46135	47836	37760	43231	34828	55418	53258	40885	45388	46867	49705	33331	47767	33731	56814	51501	36033	35382	42571	33598	46373	37167	56156	28479	45083	23554	39056	24492	34897	65535	24705	49725	65535	59865	57070	44939	45176	57073	53474	61096	40493	59084	50150	57013
45344	31348	56668	40725	59640	40100	46160	47760	37684	43257	34860	55403	53390	41000	45377	46967	49689	33063	47756	33753	56712	51787	36137	35147	42312	33628	46486	37191	56272	28592	45089	23628	38993	24459	34936	65535	24668	49771	65535	59869	57041	44940	45306	57180	53521	61085	40521	59138	50203	57113
45383	31265	56701	40636	59479	40179	46186	47684	37608	43282	34893	55388	53570	41116	45406	47015	49673	32795	47744	33775	56609	52073	36242	34911	42402	33659	46521	37216	56332	28705	45126	23701	38929	24426	34975	65535	24632	49817	65535	59873	57012	44940	45436	57220	53539	61073	40550	59192	50237	57157
45422	31182	56777	40548	59317	40258	46211	47608	37533	43307	34925	55373	53799	41231	45475	47008	49657	32527	47733	33798	56507	52358	36346	34675	42868	33689	46472	37241	56332	28818	45198	23774	38866	24393	35014	65535	24596	49864	65535	59877	56983	44941	45566	57187	53526	61062	40578	59247	50252	57139
45461	31098	56852	40459	59156	40336	46237	47533	37457	43332	34958	55358	54028	41347	45544	47001	49641	32260	47722	33820	56405	52644	36451	34439	43334	33720	46423	37265	56332	28932	45269	23847	38802	24361	35053	65535	24560	49910	65535	59880	56954	44941	45696	57155	53512	61051	40606	59301	50266	57121
45500	31015	56927	40370	58995	40415	46263	47457	37381	43357	34990	55343	54257	41462	45614	46994	49625	31992	47711	33842	56302	52930	36555	34203	43800	33750	46373	37290	56332	29045	45341	23920	38739	24328	35092	65535	24524	49956	65535	59884	56925	44942	45825	57122	53499	61039	40634	59355	50281	57103
45539	30932	57003	40282	58834	40493	46288	47381	37306	43382	35022	55328	54486	41578	45683	46987	49609	31724	47699	33864	56200	53216	36659	33968	44266	33780	46324	37314	56333	29158	45412	23993	38675	24295	35131	65535	24488	50002	65535	59888	56895	44942	45955	57090	53486	61028	40662	59409	50295	57085
45578	30849	57078	40193	58672	40572	46314	47306	37230	43407	35055	55313	54715	41693	45752	46980	49593	31456	47688	33886	56098	53501	36764	33732	44733	33811	46275	37339	56333	29271	45484	24066	38612	24262	35170	65535	24452	50048	65535	59892	56866	44942	46085	57057	53472	61016	40690	59463	50310	57068
45617	30765	57153	40104	58511	40651	46339	47230	37154	43433	35087	55298	54944	41809	45822	46972	49576	31188	47677	33909	55995	53787	36868	33496	45199	33841	46226	37363	56333	29384	45555	24139	38548	24229	35209	65535	24416	50095	65535	59896	56837	44943	46215	57024	53459	61005	40719	59518	50324	57050
45656	30682	57229	40016	58350	40729	46365	47154	37079	43458	35119	55284	55173	41924	45891	46965	49560	30921	47666	33931	55893	54073	36973	33260	45665	33872	46176	37388	56333	29497	45626	24212	38485	24196	35247	65535	24380	50141	65535	59899	56808	44943	46345	56992	53446	60993	40747	59572	50339	57032
45695	30599	57304	39927	58188	40808	46391	47078	37003	43483	35152	55269	55402	42040	45961	46958	49544	30653	47654	33953	55791	54359	37077	33025	46131	33902	46127	37413	56333	29610	45698	24285	38421	24164	35286	65535	24344	50187	65535	59903	56779	44944	46475	56959	53432	60982	40775	59626	50354	57014
45734	30515	57379	39838	58027	40886	46416	47003	36927	43508	35184	55254	55631	42156	46030	46951	49528	30385	47643	33975	55688	54644	37182	32789	46597	33932	46078	37437	56333	29723	45769	24359	38358	24131	35325	65535	24307	50233	65535	59907	56750	44944	46605	56927	53419	60971	40803	59680	50368	56996
45773	30432	57455	39750	57866	40965	46442	46927	36852	43533	35217	55239	55860	42271	46099	46944	49512	30117	47632	33997	55586	54930	37286	32553	47063	33963	46029	37462	56334	29836	45841	24432	38294	24098	35364	65535	24271	50279	65535	59911	56721	44945	46735	56894	53406	60959	40831	59734	50383	56978
45811	30349	57530	39661	57704	41043	46468	46851	36776	43558	35249	55224	56089	42387	46169	46937	49496	29849	47621	34019	55484	55216	37390	32317	47529	33993	45980	37486	56334	29949	45912	24505	38231	24065	35403	65535	24235	50326	65535	59915	56692	44945	46865	56862	53392	60948	40859	59789	50397	56961
45850	30266	57605	39573	57543	41122	46493	46776	36700	43583	35281	55209	56318	42502	46238	46929	49480	29582	47609	34042	55381	55502	37495	32081	47995	34024	45930	37511	56334	30063	45984	24578	38167	24032	35442	65535	24199	50372	65535	59918	56663	44945	46994	56829	53379	60936	40888	59843	50412	56943
45889	30182	57681	39484	57382	41201	46519	46700	36625	43609	35314	55194	56547	42618	46307	46922	49464	29314	47598	34064	55279	55787	37599	31846	48462	34054	45881	37535	56334	30176	46055	24651	38104	24000	35481	65535	24163	50418	65535	59922	56633	44946	47124	56797	53366	60925	40916	59897	50426	56925
45928	30099	57756	39395	57220	41279	46544	46624	36549	43634	35346	55179	56776	42733	46377	46915	49447	29046	47587	34086	55177	56073	37704	31610	48928	34084	45832	37560	56334	30289	46127	24724	38040	23967	35520	65535	24127	50464	65535	59926	56604	44946	47254	56764	53353	60913	40944	59951	50441	56907
45967	30016	57832	39307	57059	41358	46570	46548	36473	43659	35378	55164	57005	42849	46446	46908	49431	28778	47576	34108	55074	56359	37808	31374	49394	34115	45783	37585	56334	30402	46198	24797	37977	23934	35559	65535	24091	50510	65535	59930	56575	44947	47384	56732	53339	60902	40972	60006	50455	56889
46006	29932	57907	39218	56898	41436	46596	46473	36398	43684	35411	55149	57234	42964	46515	46901	49415	28511	47564	34130	54972	56644	37913	31138	49860	34145	45733	37609	56335	30515	46270	24870	37914	23901	35598	65535	24055	50557	65535	59934	56546	44947	47514	56699	53326	60890	41000	60060	50470	56871
46045	29849	57982	39129	56736	41515	46621	46397	36322	43709	35443	55134	57463	43080	46585	46893	49399	28243	47553	34153	54870	56930	38017	30903	50326	34176	45684	37634	56335	30628	46341	24943	37850	23868	35636	65535	24019	50603	65535	59937	56517	44948	47644	56667	53313	60879	41028	60114	50485	56854
46084	29766	58058	39041	56575	41594	46647	46321	36246	43734	35476	55120	57692	43195	46654	46886	49383	27975	47542	34175	54767	57216	38121	30667	50792	34206	45635	37658	56335	30741	46413	25016	37787	23835	35675	65535	23983	50649	65535	59941	56488	44948	47774	56634	53299	60868	41057	60168	50499	56836
46123	29683	58133	38952	56414	41672	46672	46246	36171	43760	35508	55105	57921	43311	46723	46879	49367	27707	47531	34197	54665	57502	38226	30431	51258	34236	45586	37683	56335	30854	46484	25090	37723	23803	35714	65535	23947	50695	65535	59945	56459	44949	47904	56602	53286	60856	41085	60222	50514	56818
46162	29599	58208	38863	56252	41751	46698	46170	36095	43785	35540	55090	58150	43427	46793	46872	49351	27439	47519	34219	54563	57787	38330	30195	51724	34267	45537	37707	56335	30967	46555	25163	37660	23770	35753	65535	23910	50741	65535	59949	56430	44949	48034	56569	53273	60845	41113	60277	50528	56800
46201	29516	58284	38775	56091	41829	46724	46094	36019	43810	35573	55075	58379	43542	46862	46865	49335	27172	47508	34241	54460	58073	38435	29959	52191	34297	45487	37732	56335	31080	46627	25236	37596	23737	35792	65535	23874	50788	65535	59953	56401	44949	48164	56537	53259	60833	41141	60331	50543	56782
46240	29433	58359	38686	55930	41908	46749	46018	35944	43835	35605	55060	58608	43658	46932	46858	49318	26904	47497	34264	54358	58359	38539	29724	52657	34328	45438	37756	56336	31194	46698	25309	37533	23704	35831	65535	23838	50834	65535	59956	56371	44950	48293	56504	53246	60822	41169	60385	50557	56764
46279	29349	58434	38597	55768	41987	46775	45943	35868	43860	35638	55045	58837	43773	47001	46850	49302	26636	47486	34286	54256	58645	38644	29488	53123	34358	45389	37781	56336	31307	46770	25382	37469	23671	35870	65535	23802	50880	65535	59960	56342	44950	48423	56471	53233	60810	41197	60439	50572	56747
46318	29266	58510	38509	55607	42065	46800	45867	35792	43885	35670	55030	59066	43889	47070	46843	49286	26368	47474	34308	54153	58930	38748	29252	53589	34389	45340	37806	56336	31420	46841	25455	37406	23639	35909	65535	23766	50926	65535	59964	56313	44951	48553	56439	53219	60799	41226	60493	50587	56729
46356	29183	58585	38420	55446	42144	46826	45791	35717	43910	35702	55015	59295	44004	47140	46836	49270	26101	47463	34330	54051	59216	38852	29016	54055	34419	45290	37830	56336	31533	46913	25528	37342	23606	35948	65535	23730	50973	65535	59968	56284	44951	48683	56406	53206	60787	41254	60548	50601	56711
46395	29099	58660	38332	55285	42222	46852	45716	35641	43936	35735	55000	59524	44120	47209	46829	49254	25833	47452	34352	53949	59502	38957	28781	54521	34449	45241	37855	56336	31646	46984	25601	37279	23573	35987	65535	23694	51019	65535	59972	56255	44952	48813	56374	53193	60776	41282	60602	50616	56693
46434	29016	58736	38243	55123	42301	46877	45640	35565	43961	35767	54985	59753	44235	47278	46822	49238	25565	47441	34375	53846	59787	39061	28545	54987	34480	45192	37879	56336	31759	47056	25674	37215	23540	36026	65535	23658	51065	65535	59975	56226	44952	48943	56341	53179	60765	41310	60656	50630	56675
46473	28933	58811	38154	54962	42379	46903	45564	35490	43986	35799	54971	59982	44351	47348	46815	49222	25297	47430	34397	53744	60073	39166	28309	55453	34510	45143	37904	56337	31872	47127	25747	37152	23507	36064	65535	23622	51111	65535	59979	56197	44952	49073	56309	53166	60753	41338	60710	50645	56657
46512	28850	58887	38066	54801	42458	46929	45489	35414	44011	35832	54956	60211	44466	47417	46807	49205	25029	47418	34419	53641	60359	39270	28073	55920	34541	45094	37928	56337	31985	47199	25821	37088	23474	36103	65535	23586	51157	65535	59983	56168	44953	49203	56276	53153	60742	41366	60764	50659	56640
46551	28766	58962	37977	54639	42537	46954	45413	35338	44036	35864	54941	60440	44582	47486	46800	49189	24762	47407	34441	53539	60645	39375	27837	56386	34571	45044	37953	56337	32098	47270	25894	37025	23442	36142	65535	23550	51204	65535	59987	56138	44953	49333	56244	53139	60730	41395	60819	50674	56622
46590	28683	59037	37888	54478	42615	46980	45337	35263	44061	35897	54926	60669	44698	47556	46793	49173	24494	47396	34463	53437	60930	39479	27602	56852	34601	44995	37978	56337	32212	47342	25967	36961	23409	36181	65535	23513	51250	65535	59991	56109	44954	49462	56211	53126	60719	41423	60873	50689	56604
46629	28600	59113	37800	54317	42694	47005	45261	35187	44086	35929	54911	60898	44813	47625	46786	49157	24226	47385	34486	53334	61216	39583	27366	57318	34632	44946	38002	56337	32325	47413	26040	36898	23376	36220	65535	23477	51296	65535	59994	56080	44954	49592	56179	53113	60707	41451	60927	50703	56586
46682	28614	59188	37752	54247	42772	47031	45186	35201	44113	35961	54925	61127	44929	47694	46779	49141	24157	47381	34508	53232	61502	39688	27314	57784	34662	44897	38027	56337	32438	47484	26113	36839	23364	36259	65535	23462	51342	65535	59998	56089	44932	49722	56146	53099	60696	41490	60981	50718	56568
46766	28839	59263	37792	54375	42851	47057	45110	35407	44144	35994	55002	61356	45044	47764	46772	49125	24511	47395	34530	53130	61788	39792	27656	58250	34693	44847	38051	56337	32551	47556	26186	36791	23398	36298	65535	23491	51388	65535	60002	56180	44860	49852	56114	53086	60684	41553	61036	50732	56550
46855	29094	59339	37845	54532	42930	47082	45034	35643	44176	36026	55088	61585	45160	47833	46764	49109	24929	47411	34552	53027	62073	39897	28056	58716	34723	44798	38076	56338	32664	47627	26259	36744	23439	36337	65535	23527	51435	65535	60006	56283	44780	49982	56081	53073	60673	41619	61090	50747	56533
46944	29350	59414	37898	54689	43008	47108	44959	35878	44207	36058	55174	61814	45275	47903	46757	49093	25347	47427	34574	52925	62359	40001	28457	59182	34753	44749	38100	56338	32777	47699	26332	36697	23479	36376	65535	23562	51481	65535	60010	56385	44701	50112	56049	53059	60662	41685	61144	50761	56515
47032	29606	59489	37951	54847	43087	47133	44883	36113	44239	36091	55261	62043	45391	47972	46750	49076	25766	47443	34596	52823	62645	40106	28858	59649	34784	44700	38125	56338	32890	47770	26405	36650	23520	36415	65535	23598	51527	65535	60013	56488	44622	50242	56016	53046	60650	41752	61198	50776	56497
47121	29862	59565	38004	55004	43165	47159	44807	36348	44271	36123	55347	62272	45506	48041	46743	49060	26184	47459	34619	52720	62931	40210	29259	60115	34814	44651	38150	56338	33003	47842	26479	36603	23561	36454	65535	23634	51573	65535	60017	56591	44542	50372	55984	53033	60639	41818	61252	50791	56479
47210	30118	59640	38057	55161	43244	47185	44731	36584	44302	36156	55433	62501	45622	48111	46736	49044	26603	47475	34641	52618	63216	40314	29660	60581	34845	44601	38174	56338	33116	47913	26552	36557	23601	36492	65535	23669	51619	65535	60021	56694	44463	50502	55951	53020	60627	41884	61307	50805	56461
47298	30374	59715	38110	55319	43322	47210	44656	36819	44334	36188	55519	62730	45737	48180	46728	49028	27021	47491	34663	52516	63502	40419	30061	61047	34875	44552	38199	56338	33229	47985	26625	36510	23642	36531	65535	23705	51666	65535	60025	56797	44384	50631	55918	53006	60616	41950	61361	50820	56443
47387	30629	59791	38163	55476	43401	47236	44580	37054	44365	36219	55606	62959	45853	48249	46721	49012	27439	47507	34685	52413	63788	40519	30461	61513	34904	44503	38222	56339	33338	48056	26698	36463	23682	36569	65535	23740	51712	65535	60029	56899	44305	50756	55886	52993	60604	42017	61416	50834	56426
47476	30885	59866	38217	55633	43480	47261	44504	37289	44397	36238	55692	63188	45968	48319	46714	48996	27858	47523	34699	52311	64073	40560	30862	61979	34913	44454	38230	56339	33382	48128	26771	36416	23723	36585	65535	23776	51758	65535	60032	57002	44225	50816	55853	52980	60593	42083	61477	50849	56408
47565	31141	59941	38270	55791	43558	47287	44429	37525	44428	36249	55778	63417	46084	48388	46707	48980	28276	47539	34709	52209	64359	40563	31263	62445	34910	44404	38228	56339	33385	48199	26844	36369	23763	36589	65535	23812	51804	65535	60036	57105	44146	50834	55821	52966	60581	42149	61543	50863	56390
47653	31397	60017	38323	55948	43637	47313	44353	37760	44460	36260	55864	63646	46200	48457	46700	48964	28694	47555	34719	52106	64645	40566	31664	62911	34906	44355	38225	56339	33388	48271	26917	36323	23804	36593	65535	23847	51850	65535	60040	57208	44067	50852	55788	52953	60570	42215	61608	50878	56372
47742	31653	60092	38376	56105	43715	47338	44277	37995	44492	36270	55950	63875	46315	48527	46693	48947	29113	47571	34729	52004	64931	40570	32065	63378	34903	44306	38223	56339	33392	48342	26990	36276	23845	36597	65535	23883	51897	65535	60044	57311	43987	50870	55756	52940	60559	42281	61674	50893	56354
47831	31909	60168	38429	56262	43794	47364	44201	38230	44523	36281	56037	64104	46431	48596	46685	48931	29531	47587	34739	51902	65216	40573	32466	63844	34899	44257	38221	56339	33395	48413	27063	36229	23885	36600	65535	23919	51943	65535	60048	57414	43908	50888	55723	52926	60547	42348	61740	50907	56336
47919	32164	60243	38482	56420	43873	47390	44126	38465	44555	36292	56123	64333	46546	48665	46678	48915	29949	47603	34749	51799	65502	40576	32867	64310	34896	44208	38219	56340	33399	48485	27136	36182	23926	36604	65535	23954	51989	65535	60051	57516	43829	50907	55691	52913	60536	42414	61806	50922	56319
48008	32420	60318	38535	56577	43951	47415	44050	38701	44586	36302	56209	64562	46662	48735	46671	48899	30368	47619	34760	51697	65535	40580	33267	64776	34893	44158	38217	56340	33402	48556	27210	36135	23966	36608	65535	23990	52035	65535	60055	57619	43749	50925	55658	52900	60524	42480	61871	50936	56301
48097	32676	60394	38588	56734	44030	47441	43974	38936	44618	36313	56295	64792	46777	48804	46664	48883	30786	47635	34770	51595	65535	40583	33668	65242	34889	44109	38215	56340	33406	48628	27283	36088	24007	36611	65535	24026	52081	65535	60059	57722	43670	50943	55626	52886	60513	42546	61937	50951	56283
48185	32932	60469	38641	56892	44108	47466	43899	39171	44649	36324	56381	65021	46893	48874	46657	48867	31204	47651	34780	51492	65535	40586	34069	65535	34886	44060	38212	56340	33409	48699	27356	36042	24048	36615	65535	24061	52128	65535	60063	57825	43591	50961	55593	52873	60501	42613	62003	50965	56265
48274	33188	60544	38694	57049	44187	47515	43823	39406	44681	36334	56468	65250	47008	48943	46650	48851	31623	47667	34790	51662	65535	40590	34470	65535	34882	44011	38210	56340	33412	48771	27332	35995	24088	36619	65535	24097	52174	65535	60067	57928	43511	50979	55561	52860	60646	42679	62069	50980	56247
48363	33444	60620	38747	57206	44265	47570	43747	39642	44712	36345	56554	65479	47124	49012	46642	48835	32041	47683	34800	51905	65535	40593	34871	65535	34879	43962	38208	56340	33416	48842	27282	35948	24129	36623	65535	24133	52220	65535	60070	58030	43432	50997	55528	52846	60832	42745	62134	50994	56229
48451	33700	60695	38801	57363	44344	47625	43671	39877	44744	36356	56640	65535	47239	49082	46635	48818	32459	47699	34810	52148	65535	40596	35272	65535	34876	43912	38206	56341	33419	48914	27232	35901	24169	36626	65535	24168	52266	65535	60074	58133	43353	51015	55496	52833	61019	42811	62200	51009	56212
48540	33955	60770	38854	57521	44423	47680	43596	40112	44776	36367	56726	65535	47355	49151	46628	48802	32878	47715	34820	52391	65535	40600	35672	65535	34872	43863	38204	56341	33423	48985	27182	35854	24210	36630	65535	24204	52313	65535	60078	58236	43273	51034	55463	52820	61205	42878	62266	51024	56194
48629	34211	60846	38907	57678	44501	47735	43520	40347	44807	36377	56812	65535	47471	49220	46621	48786	33296	47731	34830	52635	65535	40603	36073	65535	34869	43814	38201	56341	33426	49057	27132	35807	24251	36634	65535	24240	52359	65535	60082	58339	43194	51052	55431	52806	61392	42944	62331	51038	56176
48717	34467	60921	38960	57835	44580	47790	43444	40582	44839	36388	56899	65535	47586	49290	46614	48770	33714	47747	34840	52878	65535	40606	36474	65535	34865	43765	38199	56341	33430	49128	27082	35761	24291	36637	65535	24275	52405	65535	60086	58442	43115	51070	55398	52793	61579	43010	62397	51053	56158
48806	34723	60996	39013	57993	44658	47845	43369	40818	44870	36399	56985	65535	47702	49359	46606	48754	34133	47763	34850	53122	65535	40610	36875	65535	34862	43715	38197	56341	33433	49200	27032	35714	24332	36641	65535	24311	52451	65535	60089	58545	43036	51088	55366	52780	61766	43076	62463	51067	56140
48895	34979	61072	39066	58150	44734	47900	43313	41053	44902	36409	57071	65535	47814	49428	46599	48740	34551	47779	34860	53365	65535	40613	37276	65535	34859	43666	38195	56341	33437	49271	26983	35667	24372	36645	65535	24347	52498	65535	60098	58647	42956	51106	55333	52766	61952	43143	62529	51082	56122
48983	35235	61147	39119	58307	44784	47955	43411	41288	44933	36420	57157	65535	47899	49498	46592	48746	34970	47795	34870	53609	65535	40616	37677	65535	34855	43617	38193	56342	33440	49342	26933	35620	24413	36649	65535	24382	52546	65535	60139	58750	42877	51124	55300	52753	62139	43209	62594	51096	56105
49072	35490	61222	39172	58465	44815	48010	43630	41523	44965	36431	57244	65535	47963	49567	46585	48766	35388	47811	34880	53852	65535	40620	38078	65535	34852	43568	38191	56342	33443	49414	26883	35573	24454	36652	65535	24418	52597	65535	60206	58853	42798	51143	55268	52740	62326	43275	62660	51111	56087
49161	35746	61298	39225	58622	44846	48065	43849	41759	44996	36441	57330	65535	48028	49636	46578	48787	35806	47827	34890	54096	65535	40623	38478	65535	34848	43519	38188	56342	33447	49485	26833	35526	24494	36656	65535	24454	52647	65535	60274	58956	42718	51161	55235	52727	62512	43341	62726	51126	56069
49250	36002	61373	39278	58779	44877	48120	44068	41994	45028	36452	57416	65535	48092	49706	46571	48807	36225	47843	34900	54339	65535	40627	38879	65535	34845	43469	38186	56342	33450	49557	26783	35480	24535	36660	65535	24489	52698	65535	60341	59059	42639	51179	55203	52713	62699	43408	62791	51140	56051
49338	36258	61449	39331	58936	44907	48175	44287	42229	45060	36463	57502	65535	48157	49775	46563	48828	36643	47859	34910	54583	65535	40630	39280	65535	34842	43420	38184	56342	33454	49628	26733	35433	24575	36663	65535	24525	52748	65535	60409	59161	42560	51197	55170	52700	62886	43474	62857	51155	56033
49427	36514	61524	39384	59094	44938	48230	44505	42464	45091	36474	57588	65535	48221	49845	46556	48848	37061	47875	34920	54826	65535	40633	39681	65535	34838	43371	38182	56342	33457	49700	26683	35386	24616	36667	65535	24560	52798	65535	60477	59264	42480	51215	55138	52687	63072	43540	62923	51169	56015
49516	36770	61599	39438	59251	44969	48285	44724	42700	45123	36484	57675	65535	48285	49914	46549	48869	37480	47891	34930	55070	65535	40637	40082	65535	34835	43322	38180	56343	33461	49771	26633	35339	24656	36671	65535	24596	52849	65535	60544	59367	42401	51233	55105	52673	63259	43606	62989	51184	55998
49604	37025	61675	39491	59408	45000	48340	44943	42935	45154	36495	57761	65535	48350	49983	46542	48889	37898	47907	34940	55313	65535	40640	40483	65535	34832	43272	38178	56343	33464	49843	26583	35292	24697	36675	65535	24632	52899	65535	60612	59470	42322	51251	55073	52660	63446	43673	63054	51198	55980
49693	37281	61735	39544	59566	45031	48395	45162	43170	45186	36506	57847	65535	48414	50048	46553	48910	38316	47923	34950	55556	65535	40643	40883	65535	34828	43319	38175	56338	33467	49882	26533	35245	24738	36678	65535	24667	52950	65535	60679	59573	42242	51270	55083	52702	63632	43739	63120	51233	55989
49782	37537	61786	39597	59723	45061	48450	45381	43405	45217	36516	57933	65535	48478	50111	46576	48930	38735	47939	34961	55800	65535	40647	41284	65535	34825	43426	38173	56330	33471	49900	26483	35199	24778	36682	65535	24703	53000	65535	60747	59676	42163	51288	55121	52780	63819	43805	63186	51281	56015
49870	37793	61836	39650	59880	45092	48505	45600	43640	45249	36527	58019	65535	48543	50174	46599	48950	39153	47956	34971	56043	65535	40650	41685	65535	34821	43534	38171	56322	33474	49918	26433	35152	24819	36686	65535	24739	53050	65535	60814	59778	42084	51306	55158	52857	64006	43871	63251	51329	56041
49959	38049	61887	39703	60037	45123	48560	45819	43876	45280	36538	58106	65535	48607	50236	46622	48971	39571	47972	34981	56287	65535	40653	42086	65535	34818	43641	38169	56315	33478	49936	26383	35105	24859	36689	65535	24774	53101	65535	60882	59881	42004	51324	55196	52935	64193	43938	63317	51376	56067
50048	38305	61938	39756	60195	45154	48615	46038	44111	45312	36549	58192	65535	48671	50299	46644	48991	39990	47988	34991	56530	65535	40657	42487	65535	34815	43749	38167	56307	33481	49954	26333	35058	24900	36693	65535	24810	53151	65535	60949	59984	41925	51342	55233	53012	64379	44004	63383	51424	56093
50136	38560	61989	39809	60352	45185	48670	46257	44346	45344	36559	58278	65535	48736	50361	46667	49012	40408	48004	35001	56774	65535	40660	42888	65535	34811	43857	38164	56299	33485	49972	26283	35011	24941	36697	65535	24846	53202	65535	61017	60087	41846	51360	55271	53090	64566	44070	63449	51472	56119
50225	38816	62039	39862	60509	45216	48725	46475	44581	45375	36570	58364	65535	48800	50424	46690	49032	40826	48020	35011	57017	65535	40663	43288	65535	34808	43964	38162	56291	33488	49990	26233	34964	24981	36701	65535	24881	53252	65535	61084	60190	41767	51379	55308	53167	64753	44136	63514	51519	56145
50314	39072	62090	39915	60667	45246	48780	46694	44817	45407	36581	58450	65535	48865	50487	46713	49053	41245	48036	35021	57261	65535	40667	43689	65535	34804	44072	38160	56284	33491	50008	26183	34918	25022	36704	65535	24917	53302	65535	61152	60292	41687	51397	55346	53245	64939	44203	63580	51567	56171
50402	39328	62141	39968	60824	45277	48835	46913	45052	45438	36591	58537	65535	48929	50549	46736	49073	41663	48052	35031	57504	65535	40670	44090	65535	34801	44179	38158	56276	33495	50026	26133	34871	25062	36708	65535	24953	53353	65535	61219	60395	41608	51415	55383	53322	65126	44269	63646	51614	56197
50491	39584	62191	40022	60981	45308	48890	47132	45287	45470	36602	58623	65535	48993	50612	46759	49094	42081	48068	35041	57748	65535	40673	44491	65535	34798	44287	38156	56268	33498	50044	26083	34824	25103	36712	65535	24988	53403	65535	61287	60498	41529	51433	55421	53400	65313	44335	63711	51662	56223
50580	39840	62242	40075	61139	45339	48945	47351	45522	45501	36613	58709	65535	49058	50674	46781	49114	42500	48084	35051	57991	65535	40677	44892	65535	34794	44394	38154	56260	33502	50062	26033	34777	25144	36715	65535	25024	53454	65535	61354	60601	41449	51451	55458	53477	65499	44401	63777	51710	56249
50669	40095	62293	40128	61296	45370	49000	47570	45757	45533	36623	58795	65535	49122	50737	46804	49135	42918	48100	35061	58235	65535	40680	45293	65535	34791	44502	38151	56253	33505	50080	25983	34730	25184	36719	65535	25060	53504	65535	61422	60704	41370	51469	55496	53555	65535	44468	63843	51757	56275
50757	40351	62344	40181	61453	45400	49055	47789	45993	45564	36634	58882	65535	49186	50799	46827	49155	43337	48116	35071	58478	65535	40683	45694	65535	34787	44609	38149	56245	33509	50098	25933	34683	25225	36723	65535	25095	53554	65535	61489	60807	41291	51487	55534	53632	65535	44534	63909	51805	56301
50846	40607	62394	40234	61610	45431	49110	48008	46228	45596	36645	58968	65535	49251	50862	46850	49176	43755	48132	35081	58721	65535	40687	46094	65535	34784	44717	38147	56237	33512	50116	25883	34637	25265	36727	65535	25131	53605	65535	61557	60909	41211	51506	55571	53710	65535	44600	63974	51853	56327
50935	40863	62445	40287	61768	45462	49165	48227	46463	45628	36656	59054	65535	49315	50925	46873	49196	44173	48148	35091	58965	65535	40690	46495	64988	34781	44824	38145	56229	33515	50134	25833	34590	25306	36730	65535	25167	53655	65535	61624	61012	41132	51524	55609	53787	65535	44666	64040	51900	56353
51023	41119	62496	40340	61925	45493	49220	48446	46698	45659	36666	59140	65535	49379	50987	46896	49217	44592	48164	35101	59208	65535	40694	46896	64416	34777	44932	38143	56221	33519	50152	25783	34543	25347	36734	65535	25202	53706	65535	61692	61115	41053	51542	55646	53865	65535	44733	64106	51948	56379
51112	41375	62546	40393	62082	45524	49275	48664	46934	45691	36677	59226	65535	49444	51050	46918	49237	45010	48180	35111	59452	65535	40697	47297	63844	34774	45039	38141	56214	33522	50170	25733	34496	25387	36738	65535	25238	53756	65535	61759	61218	40973	51560	55684	53942	65535	44799	64172	51996	56405
51201	41630	62597	40446	62240	45554	49330	48883	47169	45722	36688	59313	65535	49508	51112	46941	49258	45428	48196	35121	59695	65535	40700	47698	63272	34770	45147	38138	56206	33526	50188	25683	34449	25428	36741	65535	25274	53806	65535	61827	61321	40894	51578	55721	54020	65535	44865	64237	52043	56431
51289	41886	62648	40499	62397	45585	49385	49102	47404	45754	36698	59399	65535	49573	51175	46964	49278	45847	48212	35131	59939	65535	40704	48099	62700	34767	45254	38136	56198	33529	50207	25633	34402	25468	36745	65535	25309	53857	65535	61894	61423	40815	51596	55759	54097	65535	44931	64303	52091	56457
51378	42142	62699	40552	62554	45616	49440	49321	47639	45785	36709	59485	65535	49637	51238	46987	49299	46265	48228	35141	60182	65535	40707	48500	62128	34764	45362	38134	56190	33533	50225	25583	34356	25509	36749	65535	25345	53907	65535	61962	61526	40735	51615	55796	54175	65535	44998	64369	52139	56483
51467	42398	62749	40606	62711	45647	49495	49540	47875	45817	36720	59571	65535	49701	51300	47010	49319	46683	48244	35151	60426	65535	40710	48900	61555	34760	45469	38132	56183	33536	50243	25533	34309	25550	36753	65535	25380	53958	65535	62030	61629	40656	51633	55834	54252	65535	45064	64434	52186	56509
51555	42654	62800	40659	62869	45678	49550	49759	48110	45848	36730	59657	65535	49766	51363	47033	49339	47102	48260	35162	60669	65535	40714	49301	60983	34757	45577	38130	56175	33539	50261	25483	34262	25590	36756	65535	25416	54008	65535	62097	61732	40577	51651	55872	54330	65535	45130	64500	52234	56535
51644	42910	62851	40712	63026	45709	49605	49978	48345	45880	36741	59744	65535	49830	51425	47056	49360	47520	48276	35172	60913	65535	40717	49702	60411	34753	45684	38127	56167	33543	50279	25433	34215	25631	36760	65535	25452	54058	65535	62165	61835	40497	51669	55909	54407	65535	45196	64566	52282	56561
51733	43165	62901	40765	63183	45739	49660	50197	48580	45912	36752	59830	65535	49894	51488	47078	49380	47938	48292	35182	61156	65535	40720	50103	59839	34750	45792	38125	56159	33546	50297	25383	34168	25671	36764	65535	25487	54109	65535	62232	61938	40418	51687	55947	54484	65535	45263	64632	52329	56587
51821	43421	62952	40818	63341	45770	49715	50416	48815	45943	36763	59916	65535	49959	51551	47101	49401	48357	48308	35192	61399	65535	40724	50504	59267	34747	45899	38123	56152	33550	50315	25333	34121	25712	36767	65535	25523	54159	65535	62300	62040	40339	51705	55984	54562	65535	45329	64697	52377	56613
51910	43677	63003	40871	63498	45801	49770	50634	49051	45975	36773	60002	65535	50023	51613	47124	49421	48775	48324	35202	61643	65535	40727	50905	58695	34743	46007	38121	56144	33553	50333	25283	34075	25752	36771	65535	25559	54210	65535	62367	62143	40260	51723	56022	54639	65535	45395	64763	52425	56639
51999	43933	63054	40924	63655	45832	49825	50853	49286	46006	36784	60088	65535	50088	51676	47147	49442	49193	48340	35212	61886	65535	40730	51305	58122	34740	46114	38119	56136	33557	50351	25233	34028	25793	36775	65535	25594	54260	65535	62435	62246	40180	51742	56059	54717	65535	45461	64829	52472	56665
52087	44189	63104	40977	63813	45863	49880	51072	49521	46038	36795	60175	65535	50152	51738	47170	49462	49612	48356	35222	62130	65535	40734	51706	57550	34736	46222	38117	56128	33560	50369	25184	33981	25834	36779	65535	25630	54310	65535	62502	62349	40101	51760	56097	54794	65535	45528	64894	52520	56691
52176	44445	63155	41030	63970	45893	49935	51291	49756	46069	36805	60261	65535	50216	51801	47193	49483	50030	48372	35232	62373	65535	40737	52107	56978	34733	46330	38114	56120	33563	50387	25134	33934	25874	36782	65535	25666	54361	65535	62570	62452	40022	51778	56134	54872	65535	45594	64960	52568	56717
52265	44701	63206	41083	64127	45924	49990	51510	49992	46101	36816	60347	65535	50281	51863	47215	49503	50448	48388	35242	62617	65535	40740	52508	56406	34730	46437	38112	56113	33567	50405	25084	33887	25915	36786	65535	25701	54411	65535	62637	62554	39942	51796	56172	54949	65535	45660	65026	52615	56743
52354	44956	63256	41136	64284	45955	50045	51729	50227	46132	36827	60433	65535	50345	51926	47238	49524	50867	48404	35252	62860	65535	40744	52909	55834	34726	46545	38110	56105	33570	50423	25034	33841	25955	36790	65535	25737	54462	65535	62705	62657	39863	51814	56209	55027	65535	45726	65092	52663	56769
52442	45212	63307	41190	64442	45986	50100	51948	50462	46164	36837	60520	65535	50409	51989	47261	49544	51285	48420	35262	63104	65535	40747	53310	55262	34723	46652	38108	56097	33574	50441	24984	33794	25996	36793	65535	25773	54512	65535	62772	62760	39784	51832	56247	55104	65535	45793	65157	52711	56795
52531	45468	63358	41243	64599	46017	50155	52167	50697	46196	36848	60606	65535	50474	52051	47284	49565	51704	48436	35272	63347	65535	40751	53710	54690	34719	46760	38106	56089	33577	50459	24934	33747	26037	36797	65535	25808	54562	65535	62840	62863	39704	51851	56285	55182	65535	45859	65223	52758	56821
52620	45724	63409	41296	64756	46048	50210	52386	50933	46227	36859	60692	65535	50538	52114	47307	49585	52122	48452	35282	63591	65535	40754	54111	54117	34716	46867	38104	56082	33581	50477	24884	33700	26077	36801	65535	25844	54613	65535	62907	62966	39625	51869	56322	55259	65535	45925	65289	52806	56848
52708	45980	63459	41349	64914	46078	50265	52604	51168	46259	36870	60778	65535	50602	52176	47330	49606	52540	48468	35292	63834	65535	40757	54512	53545	34713	46975	38101	56074	33584	50495	24834	33653	26118	36805	65535	25880	54663	65535	62975	63069	39546	51887	56360	55337	65535	45991	65354	52854	56874
52763	46100	63510	41455	65032	46109	50320	52823	51318	46313	36880	60856	65535	50667	52239	47352	49626	52756	48509	35302	64078	65535	40761	54702	52973	34709	47082	38099	56066	33587	50513	24784	33685	26172	36808	65535	25932	54714	65535	63042	63161	39581	51905	56397	55414	65535	46030	65420	52901	56900
52760	45993	63561	41651	65087	46140	50375	53042	51327	46406	36891	60918	65535	50731	52302	47375	49647	52631	48593	35312	64321	65535	40764	54537	52401	34706	47190	38097	56058	33591	50531	24734	33849	26249	36812	65535	26014	54764	65535	63110	63235	39808	51923	56435	55492	65535	46022	65486	52949	56926
52756	45880	63611	41849	65139	46171	50430	53261	51332	46499	36902	60981	65535	50796	52364	47398	49667	52498	48677	35322	64564	65535	40767	54363	51829	34702	47297	38095	56051	33594	50550	24684	34016	26326	36816	65535	26096	54815	65535	63177	63308	40040	51941	56472	55569	65535	46012	65535	52997	56952
52752	45767	63662	42047	65192	46202	50485	53480	51336	46593	36912	61043	65535	50860	52427	47421	49687	52365	48762	35332	64808	65535	40771	54190	51257	34699	47405	38093	56043	33598	50568	24634	34183	26404	36819	65535	26179	54865	65535	63245	63382	40272	51959	56510	55647	65535	46003	65535	53044	56978
52748	45654	63713	42246	65244	46232	50540	53699	51341	46687	36923	61106	65535	50924	52489	47444	49708	52232	48846	35342	65051	65535	40774	54016	50684	34696	47512	38090	56035	33601	50586	24584	34350	26481	36823	65535	26261	54915	65535	63312	63455	40504	51978	56547	55724	65535	45993	65535	53092	57004
52744	45541	63764	42444	65297	46263	50595	53918	51346	46780	36934	61168	65535	50989	52552	47467	49728	52099	48930	35353	65295	65535	40777	53842	50112	34692	47620	38088	56027	33605	50604	24534	34517	26558	36827	65535	26344	54966	65535	63380	63529	40737	51996	56585	55802	65535	45984	65535	53140	57030
52739	45428	63814	42642	65349	46294	50650	54137	51351	46874	36945	61231	65535	51053	52614	47489	49749	51966	49015	35363	65535	65535	40781	53668	49540	34689	47727	38086	56019	33608	50622	24484	34684	26636	36831	65535	26426	55016	65535	63447	63602	40969	52014	56623	55879	65535	45975	65535	53187	57056
52735	45315	63865	42840	65402	46325	50705	54356	51356	46968	36955	61293	65535	51117	52677	47512	49769	51833	49099	35373	65535	65535	40784	53495	48968	34685	47835	38084	56012	33611	50640	24434	34851	26713	36834	65535	26508	55067	65535	63515	63676	41201	52032	56660	55957	65535	45965	65535	53235	57082
52731	45202	63916	43038	65454	46356	50760	54575	51361	47061	36947	61355	65535	51182	52740	47535	49790	51700	49184	35368	65535	65535	40798	53321	48396	34673	47942	38069	56004	33605	50658	24384	35018	26791	36822	65535	26591	55117	65535	63583	63749	41433	52059	56698	56034	65535	45956	65535	53283	57108
52727	45089	63966	43236	65507	46386	50815	54793	51366	47155	36885	61418	65535	51246	52802	47558	49810	51567	49268	35321	65535	65535	40844	53147	47824	34637	48050	38017	55996	33569	50676	24334	35185	26868	36767	65535	26673	55167	65535	63650	63823	41665	52111	56735	56112	65535	45947	65535	53330	57134
52723	44976	64017	43434	65535	46417	50870	55012	51370	47248	36824	61480	65535	51310	52865	47581	49831	51434	49352	35274	65535	65535	40889	52973	47252	34601	48157	37965	55988	33534	50694	24284	35352	26945	36712	65535	26756	55218	65535	63718	63896	41897	52163	56773	56189	65535	45937	65535	53378	57160
52719	44863	64068	43633	65535	46448	50926	55231	51375	47342	36762	61543	65535	51375	52927	47604	49851	51301	49437	35227	65535	65535	40934	52800	46679	34564	48265	37914	55981	33498	50712	24234	35519	27023	36657	65535	26838	55268	65535	63785	63970	42129	52216	56810	56267	65535	45928	65535	53426	57186
52715	44750	64119	43831	65535	46479	50981	55450	51380	47436	36701	61605	65535	51439	52990	47627	49872	51168	49521	35181	65535	65535	40979	52626	46107	34528	48372	37862	55973	33463	50730	24184	35686	27100	36602	65535	26920	55319	65535	63853	64043	42361	52268	56848	56344	65535	45919	65535	53473	57212
52710	44637	64169	44029	65535	46510	51036	55669	51385	47529	36640	61668	65535	51504	53053	47649	49892	51035	49606	35134	65535	65535	41024	52452	45535	34492	48480	37810	55965	33427	50748	24134	35853	27178	36547	65535	27003	55369	65535	63920	64117	42593	52320	56885	56422	65535	45909	65535	53521	57238
52706	44524	64220	44227	65535	46541	51091	55888	51390	47623	36578	61730	65535	51568	53115	47672	49913	50902	49690	35087	65535	65535	41069	52279	44963	34455	48587	37759	55957	33392	50766	24084	36020	27255	36492	65535	27085	55419	65535	63988	64190	42826	52372	56923	56499	65535	45900	65535	53569	57264
52702	44411	64271	44425	65535	46571	51146	56107	51395	47717	36517	61792	65535	51632	53178	47695	49933	50769	49774	35041	65535	65535	41114	52105	44391	34419	48695	37707	55950	33356	50784	24034	36187	27333	36437	65535	27167	55470	65535	64055	64264	43058	52424	56960	56577	65535	45891	65535	53616	57290
52698	44298	64321	44623	65535	46602	51201	56326	51399	47810	36455	61855	65535	51697	53240	47718	49954	50636	49859	34994	65535	65535	41159	51931	43819	34383	48803	37655	55942	33321	50802	23984	36354	27410	36382	65535	27250	55520	65535	64123	64337	43290	52476	56998	56654	65535	45881	65535	53664	57316
52694	44185	64372	44822	65535	46633	51221	56545	51404	47904	36394	61917	65535	51761	53303	47741	49974	50503	49943	34947	65535	65535	41204	51757	43247	34346	48910	37603	55934	33286	50820	23931	36521	27487	36326	65535	27332	55571	65535	64190	64411	43522	52528	57036	56732	65535	45872	65535	53712	57342
52690	44072	64423	45020	65535	46664	51215	56763	51409	47997	36333	61980	65535	51825	53366	47764	49995	50370	50028	34901	65535	65535	41249	51584	42674	34310	49018	37552	55926	33250	50838	23874	36688	27565	36271	65535	27415	55621	65535	64258	64484	43754	52580	57073	56809	65535	45863	65518	53759	57368
52686	43959	64474	45218	65535	46695	51206	56982	51414	48091	36271	62042	65535	51890	53428	47786	50015	50236	50112	34854	65535	65535	41294	51410	42102	34274	49125	37500	55918	33215	50856	23818	36855	27642	36216	65535	27497	55671	65535	64325	64558	43986	52632	57111	56887	65535	45853	65478	53807	57394
52682	43846	64524	45416	65535	46725	51197	57201	51419	48185	36210	62105	65535	51954	53491	47809	50036	50103	50196	34807	65535	65535	41339	51236	41530	34237	49233	37448	55911	33179	50875	23761	37022	27720	36161	65535	27579	55722	65535	64393	64631	44218	52684	57148	56964	65535	45844	65438	53855	57420
52677	43733	64575	45614	65535	46756	51189	57420	51424	48278	36148	62167	65535	52018	53553	47832	50056	49970	50281	34761	65535	65535	41384	51062	40958	34201	49340	37397	55903	33144	50893	23705	37189	27797	36106	65535	27662	55772	65535	64460	64705	44450	52736	57186	57042	65535	45834	65398	53902	57446
52673	43620	64626	45812	65535	46787	51180	57639	51429	48372	36087	62230	65535	52083	53616	47855	50076	49837	50365	34714	65535	65535	41429	50889	40386	34165	49448	37345	55895	33108	50911	23648	37356	27874	36051	65535	27744	55823	65535	64528	64779	44682	52788	57223	57119	65535	45825	65358	53950	57472
52669	43507	64676	46010	65535	46818	51171	57858	51433	48466	36026	62292	65535	52147	53678	47878	50097	49704	50450	34667	65535	65535	41474	50715	39814	34128	49555	37293	55887	33073	50929	23591	37523	27952	35996	65535	27827	55873	65535	64595	64852	44915	52840	57261	57197	65535	45816	65318	53997	57498
52665	43394	64727	46209	65535	46849	51163	58077	51438	48559	35964	62354	65535	52212	53741	47901	50117	49571	50534	34621	65535	65535	41519	50541	39241	34092	49663	37242	55880	33038	50947	23535	37690	28029	35941	65535	27909	55923	65535	64663	64926	45147	52892	57298	57274	65535	45806	65278	54045	57524
52661	43281	64778	46407	65535	46876	51154	58258	51443	48653	35903	62417	65535	52239	53804	47923	50119	49438	50618	34574	65535	65535	41564	50367	38669	34056	49770	37190	55872	33002	50965	23478	37857	28107	35886	65535	27991	55948	65535	64708	64999	45379	52945	57336	57352	65535	45797	65238	54093	57550
52657	43168	64829	46605	65535	46896	51145	58340	51448	48746	35841	62479	65535	52171	53866	47946	50071	49305	50703	34527	65535	65535	41609	50194	38097	34019	49878	37138	55864	32967	50983	23422	38024	28184	35831	65535	28074	55906	65535	64696	65073	45611	52997	57373	57429	65535	45788	65198	54140	57576
52653	43055	64879	46803	65535	46913	51137	58395	51453	48840	35780	62542	65535	52076	53929	47969	50009	49172	50787	34481	65535	65535	41654	50020	37525	33983	49985	37087	55856	32931	51001	23365	38191	28261	35776	65535	28156	55844	65535	64668	65146	45843	53049	57411	57507	65535	45778	65158	54188	57602
52648	42942	64930	47001	65535	46930	51128	58449	51458	48934	35718	62604	65535	51981	53991	47992	49947	49039	50872	34434	65535	65535	41699	49846	36953	33947	50093	37035	55849	32896	51019	23309	38358	28339	35720	65535	28238	55783	65535	64641	65220	46075	53101	57449	57584	65535	45769	65118	54236	57628
52644	42829	64981	47199	65535	46948	51119	58504	51463	49027	35657	62667	65535	51885	54054	48015	49885	48906	50956	34387	65535	65535	41744	49673	36381	33910	50200	36983	55841	32860	51037	23252	38525	28416	35665	65535	28321	55722	65535	64613	65293	46307	53153	57486	57662	65535	45760	65078	54283	57654
52640	42716	65031	47398	65535	46965	51111	58558	51467	49121	35596	62729	65535	51790	54117	48038	49823	48773	51041	34341	65535	65535	41789	49499	35809	33874	50308	36932	55833	32825	51055	23195	38692	28494	35610	65535	28403	55661	65535	64585	65367	46539	53205	57524	57739	65535	45750	65038	54331	57680
52636	42603	65082	47596	65535	46982	51102	58613	51472	49215	35534	62791	65535	51695	54179	48060	49761	48640	51125	34294	65535	65535	41834	49325	35236	33838	50415	36880	55825	32790	51073	23139	38859	28571	35555	65535	28486	55599	65535	64557	65440	46771	53257	57561	57817	65535	45741	64999	54379	57706
52632	42490	65133	47794	65535	46999	51093	58668	51477	49308	35473	62854	65535	51600	54242	48083	49699	48507	51209	34247	65535	65535	41880	49151	34664	33801	50523	36828	55817	32754	51091	23082	39026	28649	35500	65535	28568	55538	65535	64529	65514	47004	53309	57599	57894	65535	45732	64959	54426	57732
52628	42378	65184	47992	65535	47016	51085	58722	51482	49402	35411	62916	65535	51505	54304	48106	49637	48374	51294	34201	65535	65535	41925	48978	34092	33765	50630	36777	55810	32719	51109	23026	39193	28726	35445	65535	28650	55477	65535	64501	65535	47236	53361	57636	57972	65535	45722	64919	54474	57758
52624	42265	65155	48190	65535	47034	51076	58777	51487	49496	35350	62979	65535	51410	54306	48127	49575	48241	51378	34154	65535	65535	41970	48804	34523	33729	50536	36725	55876	32683	51158	22969	39360	28803	35390	65535	28733	55416	65535	64473	65535	47468	53413	57689	57968	65535	45713	64879	54548	57791
52619	42152	65106	48388	65535	47051	51067	58831	51492	49589	35289	63041	65535	51315	54293	48147	49513	48108	51463	34107	65535	65535	42015	48630	35208	33692	50392	36673	55961	32648	51216	22912	39527	28881	35335	65535	28815	55355	65535	64445	65535	47700	53465	57746	57944	65535	45703	64839	54628	57825
52615	42039	65057	48586	65535	47068	51059	58886	51496	49683	35227	63104	65535	51220	54280	48167	49451	47975	51547	34060	65535	65535	42060	48456	35894	33656	50247	36622	56046	32612	51273	22856	39694	28958	35280	65535	28897	55293	65535	64417	65535	47932	53517	57803	57920	65535	45694	64799	54708	57859
52611	41926	65009	48785	65535	47085	51050	58941	51501	49776	35166	63166	65535	51125	54267	48187	49389	47842	51631	34014	65535	65535	42105	48283	36579	33620	50102	36570	56132	32577	51330	22799	39861	29036	35225	65535	28980	55232	65535	64389	65535	48164	53569	57860	57896	65535	45685	64759	54788	57893
52607	41813	64960	48983	65535	47103	51042	58995	51506	49870	35104	63228	65535	51030	54253	48207	49327	47708	51716	33967	65535	65445	42150	48109	37264	33584	49957	36518	56217	32542	51387	22743	40028	29113	35170	65535	29062	55171	65535	64361	65535	48396	53621	57917	57872	65535	45675	64719	54868	57927
52603	41700	64911	49181	65535	47120	51033	59050	51511	49964	35043	63291	65535	50934	54240	48227	49265	47575	51800	33920	65535	65250	42195	47935	37949	33547	49812	36467	56302	32506	51444	22686	40195	29190	35114	65535	29145	55110	65535	64333	65535	48628	53674	57973	57848	65535	45666	64679	54948	57961
52599	41587	64862	49379	65535	47137	51024	59104	51516	50057	34982	63353	65535	50839	54227	48247	49203	47442	51885	33874	65535	65055	42240	47762	38634	33511	49667	36415	56387	32471	51501	22630	40362	29268	35059	65535	29227	55049	65535	64305	65535	48860	53726	58030	57824	65535	45657	64639	55028	57995
52595	41474	64813	49577	65535	47154	51016	59159	51521	50151	34920	63416	65535	50744	54213	48267	49141	47309	51969	33827	65535	64861	42285	47588	39319	33475	49522	36363	56472	32435	51558	22573	40529	29345	35004	65535	29309	54987	65535	64277	65535	49093	53778	58087	57800	65535	45647	64599	55108	58029
52591	41361	64765	49775	65535	47171	51007	59214	51526	50245	34859	63478	65535	50649	54200	48287	49080	47176	52053	33780	65535	64666	42330	47414	40004	33438	49377	36312	56557	32400	51615	22516	40696	29423	34949	65535	29392	54926	65535	64249	65535	49325	53830	58144	57776	65535	45638	64559	55188	58064
52586	41248	64716	49974	65535	47189	50998	59268	51530	50338	34797	63541	65535	50554	54187	48307	49018	47043	52138	33734	65535	64471	42375	47240	40689	33402	49232	36260	56642	32364	51672	22460	40863	29500	34894	65535	29474	54865	65535	64221	65535	49557	53882	58201	57752	65535	45629	64519	55268	58098
52582	41135	64667	50172	65535	47206	50990	59323	51535	50432	34736	63603	65535	50459	54173	48327	48956	46910	52222	33687	65535	64277	42420	47067	41375	33366	49087	36208	56728	32329	51729	22403	41030	29577	34839	65535	29557	54804	65535	64193	65535	49789	53934	58258	57728	65535	45619	64479	55348	58132
52578	41022	64618	50370	65535	47223	50981	59378	51540	50525	34675	63665	65535	50364	54160	48347	48894	46777	52307	33640	65535	64082	42465	46893	42060	33329	48942	36157	56813	32293	51786	22347	41197	29655	34784	65535	29639	54743	65535	64165	65535	50021	53986	58314	57704	65535	45610	64439	55428	58166
52574	40909	64569	50568	65535	47240	50972	59432	51545	50619	34613	63728	65535	50269	54147	48367	48832	46644	52391	33594	65535	63887	42510	46719	42745	33293	48798	36105	56898	32258	51843	22290	41364	29732	34729	65535	29721	54681	65535	64137	65535	50253	54038	58371	57680	65535	45601	64399	55508	58200
52570	40796	64521	50766	65535	47258	50964	59487	51550	50713	34552	63790	65535	50174	54134	48387	48770	46511	52475	33547	65535	63692	42555	46545	43430	33257	48653	36053	56983	32223	51900	22234	41531	29810	34674	65535	29804	54620	65535	64110	65535	50485	54090	58428	57656	65535	45591	64359	55588	58234
52566	40683	64472	50964	65535	47275	50955	59541	51555	50806	34490	63853	65535	50078	54120	48407	48708	46378	52560	33500	65535	63498	42600	46372	44115	33220	48508	36002	57068	32187	51958	22177	41698	29887	34619	65535	29886	54559	65535	64082	65535	50717	54142	58485	57632	65535	45582	64319	55668	58268
52562	40570	64423	51162	65535	47292	50946	59596	51560	50900	34429	63915	65535	49983	54107	48427	48646	46245	52644	33454	65535	63303	42645	46198	44800	33184	48363	35950	57153	32152	52015	22120	41865	29965	34564	65535	29968	54498	65535	64054	65535	50949	54194	58542	57608	65535	45572	64279	55748	58302
52557	40457	64374	51361	65535	47309	50938	59651	51564	50994	34368	63978	65535	49888	54094	48447	48584	46112	52729	33407	65535	63108	42690	46024	45485	33148	48218	35898	57238	32116	52072	22064	42032	30042	34508	65535	30051	54436	65535	64026	65535	51182	54246	58598	57584	65535	45563	64239	55828	58336
52553	40344	64325	51559	65535	47327	50929	59705	51569	51087	34306	64040	65535	49793	54080	48467	48522	45979	52813	33360	65535	62914	42735	45850	46170	33111	48073	35846	57324	32081	52129	22007	42199	30119	34453	65535	30133	54375	65535	63998	65535	51414	54298	58655	57560	65535	45554	64199	55908	58370
52549	40231	64277	51757	65535	47344	50920	59760	51574	51181	34245	64103	65535	49698	54067	48487	48460	45846	52897	33314	65535	62719	42780	45677	46856	33075	47928	35795	57409	32045	52186	21951	42366	30197	34398	65535	30216	54314	65535	63970	65535	51646	54350	58712	57536	65535	45544	64159	55988	58404
52545	40118	64228	51955	65535	47361	50912	59814	51579	51275	34183	64165	65535	49603	54054	48507	48398	45713	52982	33267	65535	62524	42825	45503	47541	33039	47783	35743	57494	32010	52243	21894	42533	30274	34343	65535	30298	54253	65535	63942	65535	51878	54403	58769	57511	65535	45535	64119	56068	58438
52541	40005	64179	52153	65535	47378	50903	59869	51584	51368	34122	64227	65535	49508	54041	48527	48336	45580	53066	33220	65535	62329	42870	45329	48226	33002	47638	35691	57579	31975	52300	21837	42700	30352	34288	65535	30380	54192	65535	63914	65535	52110	54455	58826	57487	65535	45526	64079	56148	58472
52537	39892	64130	52351	65535	47395	50894	59924	51589	51462	34060	64290	65535	49413	54027	48547	48274	45447	53151	33174	65535	62135	42915	45156	48911	32966	47493	35640	57664	31939	52357	21781	42867	30429	34233	65535	30463	54130	65535	63886	65535	52342	54507	58883	57463	65535	45516	64039	56229	58507
52533	39779	64081	52550	65535	47413	50886	59978	51594	51555	33999	64352	65535	49318	54014	48567	48212	45314	53235	33127	65535	61940	42961	44982	49596	32930	47348	35588	57749	31904	52414	21724	43034	30506	34178	65535	30545	54069	65535	63858	65535	52574	54559	58939	57439	65535	45507	63999	56309	58541
52528	39666	64033	52748	65535	47430	50877	60033	51598	51649	33938	64415	65535	49222	54001	48587	48150	45181	53319	33080	65535	61745	43006	44808	50281	32893	47204	35536	57834	31868	52471	21668	43201	30584	34123	65535	30627	54008	65535	63830	65535	52806	54611	58996	57415	65535	45498	63959	56389	58575
52524	39553	63984	52946	65535	47447	50868	60087	51603	51743	33876	64477	65535	49127	53987	48607	48088	45047	53404	33034	65535	61551	43051	44634	50966	32857	47059	35485	57920	31833	52528	21611	43368	30661	34068	65535	30710	53947	65535	63802	65535	53038	54663	59053	57391	65535	45488	63919	56469	58609
52520	39440	63935	53144	65535	47464	50860	60142	51608	51836	33815	64540	65535	49032	53974	48627	48026	44914	53488	32987	65535	61356	43096	44461	51651	32821	46914	35433	58005	31797	52585	21555	43535	30739	34013	65535	30792	53886	65535	63774	65535	53270	54715	59110	57367	65535	45479	63879	56549	58643
52516	39327	63886	53342	65535	47482	50851	60197	51613	51930	33753	64602	65535	48937	53961	48647	47964	44781	53573	32940	65477	61161	43141	44287	52337	32784	46769	35381	58090	31762	52643	21498	43702	30816	33958	65535	30875	53824	65535	63746	65535	53503	54767	59167	57343	65535	45470	63839	56629	58677
52512	39214	63838	53540	65535	47499	50842	60251	51618	52024	33692	64664	65535	48842	53948	48667	47902	44648	53657	32894	65417	60966	43186	44113	53022	32748	46624	35330	58175	31727	52700	21441	43869	30893	33902	65535	30957	53763	65535	63718	65535	53735	54819	59224	57319	65535	45460	63799	56709	58711
52508	39101	63789	53738	65535	47516	50834	60306	51623	52117	33631	64727	65535	48747	53934	48687	47841	44515	53741	32847	65356	60772	43231	43939	53707	32712	46479	35278	58260	31691	52757	21385	44036	30971	33847	65535	31039	53702	65535	63690	65535	53967	54871	59280	57295	65535	45451	63760	56789	58745
52504	38988	63740	53937	65535	47533	50825	60360	51627	52211	33569	64789	65535	48652	53921	48707	47779	44382	53826	32800	65296	60577	43276	43766	54392	32675	46334	35226	58345	31656	52814	21328	44203	31048	33792	65535	31122	53641	65535	63662	65535	54199	54923	59337	57271	65535	45441	63720	56869	58779
52500	38875	63691	54135	65535	47550	50816	60415	51632	52304	33508	64852	65535	48557	53908	48727	47717	44249	53910	32753	65236	60382	43321	43592	55077	32639	46189	35175	58430	31620	52871	21272	44370	31126	33737	65535	31204	53579	65535	63634	65535	54431	54975	59394	57247	65535	45432	63680	56949	58813
52495	38762	63642	54333	65535	47568	50808	60470	51637	52398	33446	64914	65535	48462	53894	48747	47655	44116	53995	32707	65176	60188	43366	43418	55762	32603	46044	35123	58516	31585	52928	21215	44538	31203	33682	65535	31287	53518	65535	63606	65535	54663	55027	59451	57223	65535	45423	63640	57029	58847
52491	38649	63594	54531	65535	47585	50799	60524	51642	52492	33385	64977	65535	48367	53881	48767	47593	43983	54079	32660	65116	59993	43411	43245	56447	32566	45899	35071	58601	31549	52985	21159	44705	31281	33627	65535	31369	53457	65535	63578	65535	54895	55079	59508	57199	65535	45413	63600	57109	58881
52487	38536	63545	54729	65535	47602	50790	60579	51647	52585	33324	65039	65535	48271	53868	48787	47531	43850	54163	32613	65056	59798	43456	43071	57132	32530	45754	35020	58686	31514	53042	21102	44872	31358	33572	65535	31451	53396	65535	63551	65535	55127	55132	59565	57175	65535	45404	63560	57189	58916
52483	38448	63496	54877	65535	47619	50782	60634	51653	52652	33262	65090	65535	48176	53855	48807	47469	43721	54232	32567	64996	59604	43501	42899	57818	32494	45610	34968	58771	31478	53099	21045	44975	31416	33517	65535	31514	53335	65535	63523	65535	55278	55184	59621	57151	65535	45412	63520	57269	58950
52482	38449	63447	54844	65535	47637	50773	60688	51664	52625	33201	65102	65535	48081	53841	48827	47407	43606	54243	32520	64935	59409	43546	42734	58503	32457	45465	34916	58856	31443	53156	20989	44853	31408	33462	65535	31505	53273	65535	63495	65535	55143	55236	59678	57127	65535	45481	63480	57349	58984
52480	38472	63398	54767	65535	47654	50764	60743	51677	52574	33139	65104	65535	47986	53828	48847	47345	43494	54240	32473	64875	59214	43591	42571	59188	32421	45320	34865	58941	31408	53213	20932	44675	31384	33407	65535	31478	53212	65535	63467	65535	54936	55288	59735	57103	65535	45565	63440	57429	59018
52479	38494	63350	54691	65535	47671	50756	60797	51689	52523	33078	65106	65535	47891	53815	48867	47283	43382	54237	32427	64815	59019	43636	42408	59873	32385	45175	34813	59027	31372	53270	20876	44496	31359	33352	65535	31451	53151	65535	63439	65535	54728	55340	59792	57079	65535	45648	63400	57509	59052
52478	38517	63301	54614	65535	47688	50747	60852	51702	52472	33017	65108	65535	47796	53801	48887	47221	43270	54234	32380	64755	58825	43681	42245	60558	32348	45030	34761	59112	31337	53328	20819	44318	31335	33296	65535	31424	53090	65535	63411	65535	54521	55392	59849	57055	65535	45732	63360	57589	59086
52476	38540	63252	54537	65535	47705	50738	60907	51715	52421	32955	65110	65535	47701	53788	48907	47159	43159	54231	32333	64695	58630	43726	42081	61243	32312	44885	34710	59197	31301	53385	20762	44140	31310	33241	65535	31398	53029	65535	63383	65535	54314	55444	59906	57031	65535	45816	63320	57669	59120
52475	38562	63203	54460	65535	47723	50730	60961	51727	52370	32894	65112	65535	47606	53775	48927	47097	43047	54228	32287	64635	58435	43771	41918	61928	32276	44740	34658	59282	31266	53442	20706	43962	31285	33186	65535	31371	52967	65535	63355	65535	54107	55496	59962	57007	65535	45900	63280	57749	59154
52474	38585	63154	54383	65535	47740	50721	61016	51740	52319	32832	65115	65535	47511	53762	48947	47035	42935	54225	32240	64575	58241	43816	41755	62613	32239	44595	34606	59367	31230	53499	20649	43784	31261	33131	65535	31344	52906	65535	63327	65535	53900	55548	60019	56983	65535	45984	63240	57829	59188
52472	38608	63106	54306	65535	47757	50712	61070	51752	52268	32771	65117	65535	47415	53748	48967	46973	42823	54222	32193	64514	58046	43861	41592	63299	32203	44450	34555	59452	31195	53556	20593	43606	31236	33076	65535	31317	52845	65535	63299	65535	53693	55600	60076	56958	65535	46068	63200	57909	59222
52471	38630	63057	54229	65535	47774	50704	61125	51765	52217	32762	65119	65535	47320	53735	48987	46911	42712	54219	32193	64454	57851	43896	41429	63984	32210	44305	34556	59537	31184	53613	20536	43427	31211	33072	65535	31291	52784	65535	63271	65535	53486	55640	60133	56934	65535	46152	63197	57989	59256
52470	38653	63008	54153	65535	47792	50695	61180	51777	52166	32907	65121	65535	47225	53722	49007	46849	42600	54215	32330	64394	57656	43898	41265	64669	32343	44160	34710	59623	31245	53670	20480	43249	31187	33219	65535	31264	52723	65535	63243	65535	53279	55642	60190	56910	65478	46236	63304	58070	59290
52469	38675	62959	54076	65535	47809	50686	61234	51790	52115	33052	65123	65535	47130	53708	49027	46787	42488	54212	32466	64334	57462	43901	41102	65354	32476	44016	34865	59708	31306	53727	20423	43071	31162	33365	65535	31237	52661	65535	63215	65535	53072	55645	60247	56886	65351	46320	63410	58150	59325
52467	38698	62910	53999	65535	47826	50678	61289	51802	52064	33197	65125	65535	47035	53695	49047	46725	42376	54209	32602	64274	57267	43903	40939	65535	32609	43871	35020	59793	31367	53784	20366	42893	31138	33511	65535	31210	52600	65535	63187	65535	52865	55647	60303	56862	65225	46404	63517	58230	59359
52466	38721	62862	53922	65535	47843	50669	61343	51815	52013	33342	65127	65535	46940	53682	49067	46663	42265	54206	32738	64214	57072	43905	40776	65535	32742	43726	35175	59878	31428	53841	20310	42715	31113	33658	65535	31184	52539	65535	63159	65535	52658	55650	60360	56838	65099	46487	63623	58310	59393
52465	38743	62813	53845	65535	47860	50660	61398	51827	51962	33487	65129	65535	46845	53669	49087	46601	42153	54203	32875	64154	56878	43908	40613	65535	32875	43581	35330	59963	31489	53898	20253	42537	31088	33804	65535	31157	52478	65535	63131	65535	52451	55653	60417	56814	64972	46571	63730	58390	59427
52463	38766	62764	53768	65535	47878	50652	61453	51840	51911	33632	65131	65535	46750	53655	49107	46540	42041	54200	33011	64093	56683	43910	40449	65535	33008	43436	35485	60048	31550	53955	20197	42358	31064	33950	65535	31130	52416	65535	63103	65535	52244	55655	60474	56790	64846	46655	63836	58470	59461
52462	38789	62715	53691	65535	47895	50643	61507	51852	51860	33777	65133	65535	46655	53642	49127	46478	41930	54197	33147	64033	56488	43913	40286	65535	33140	43291	35640	60133	31611	54012	20140	42180	31039	34096	65535	31103	52355	65535	63075	65535	52037	55658	60531	56766	64720	46739	63942	58550	59495
52461	38811	62667	53614	65535	47912	50646	61562	51865	51809	33922	65135	65535	46559	53629	49147	46416	41818	54194	33284	63977	56326	43915	40123	65535	33273	43146	35794	60219	31672	54070	20095	42002	31014	34243	65535	31077	52294	65535	63047	65535	51829	55660	60587	56742	64627	46823	64049	58630	59529
52459	38834	62618	53538	65535	47929	50695	61616	51878	51758	34067	65137	65535	46464	53615	49167	46354	41706	54191	33420	63938	56294	43918	39960	65535	33406	43001	35949	60304	31734	54127	20096	41824	30990	34389	65535	31050	52233	65535	63020	65535	51622	55663	60644	56718	64673	46907	64155	58710	59563
52458	38857	62569	53461	65535	47947	50760	61671	51890	51707	34212	65139	65535	46369	53602	49187	46292	41594	54188	33556	63905	56308	43920	39797	65535	33539	42856	36104	60389	31795	54184	20114	41646	30965	34535	65535	31023	52172	65535	62992	65535	51415	55666	60701	56694	64767	46991	64262	58790	59597
52457	38879	62520	53384	65535	47964	50825	61726	51903	51656	34357	65141	65535	46274	53589	49207	46230	41483	54185	33692	63871	56322	43923	39633	65535	33672	42711	36259	60474	31856	54241	20131	41468	30941	34682	65535	30997	52110	65535	62964	65535	51208	55668	60758	56670	64860	47075	64368	58870	59631
52455	38902	62471	53307	65535	47981	50890	61780	51915	51605	34503	65143	65535	46179	53576	49227	46168	41371	54182	33829	63838	56336	43925	39470	65535	33805	42566	36414	60559	31917	54298	20149	41289	30916	34828	65535	30970	52049	65535	62936	65535	51001	55671	60815	56646	64954	47159	64475	58950	59665
52454	38925	62423	53230	65535	47998	50955	61835	51928	51554	34648	65146	65535	46084	53562	49247	46106	41259	54179	33965	63805	56350	43928	39307	65535	33938	42422	36569	60644	31978	54355	20166	41111	30891	34974	65535	30943	51988	65535	62908	65535	50794	55673	60872	56622	65047	47243	64581	59030	59699
52453	38947	62374	53153	65535	48016	51020	61890	51940	51503	34793	65148	65535	45989	53549	49267	46044	41147	54176	34101	63771	56364	43930	39144	65535	34071	42277	36724	60729	32039	54412	20184	40933	30867	35121	65535	30916	51927	65535	62880	65535	50587	55676	60928	56598	65141	47326	64688	59110	59733
52451	38970	62325	53076	65535	48033	51085	61944	51953	51452	34938	65150	65535	45894	53536	49287	45982	41036	54173	34238	63738	56378	43933	38981	65535	34204	42132	36878	60815	32100	54469	20201	40755	30842	35267	65535	30890	51866	65535	62852	65535	50380	55679	60985	56574	65235	47410	64794	59190	59768
52450	38992	62276	53000	65535	48050	51150	61999	51965	51401	35083	65152	65535	45799	53522	49307	45920	40924	54170	34374	63705	56392	43935	38818	65535	34337	41987	37033	60900	32161	54526	20219	40577	30817	35413	65535	30863	51804	65535	62824	65535	50173	55681	61042	56550	65328	47494	64901	59270	59802
52449	39015	62227	52923	65535	48040	51214	61927	51978	51350	35228	65154	65535	45743	53509	49327	45889	40812	54167	34510	63672	56406	43938	38654	65535	34470	41842	37188	60985	32222	54583	20236	40399	30793	35560	65535	30836	51771	65535	62828	65535	49966	55684	61099	56526	65422	47578	65007	59350	59836
52447	39038	62179	52846	65535	47980	51279	61628	51990	51299	35373	65156	65535	45760	53496	49348	45913	40700	54164	34646	63638	56420	43940	38491	65535	34603	41697	37343	61070	32283	54640	20253	40220	30768	35706	65535	30809	51789	65535	62891	65535	49759	55686	61156	56502	65515	47662	65113	59430	59870
52446	39060	62130	52769	65535	47918	51344	61316	52003	51248	35518	65158	65535	45780	53483	49368	45940	40589	54161	34783	63605	56434	43943	38328	65535	34736	41552	37498	61155	32344	54697	20271	40042	30744	35852	65535	30783	51810	65535	62957	65535	49552	55689	61213	56478	65535	47746	65220	59510	59904
52445	39083	62081	52692	65535	47856	51409	61004	52015	51197	35663	65160	65535	45801	53469	49388	45967	40477	54158	34919	63572	56448	43945	38165	65535	34869	41407	37653	61240	32405	54754	20288	39864	30719	35998	65535	30756	51831	65535	63023	65535	49345	55692	61269	56454	65535	47830	65326	59590	59938
52443	39106	62032	52615	65535	47793	51474	60692	52028	51146	35808	65162	65535	45821	53456	49408	45994	40365	54155	35055	63538	56461	43948	38002	65535	35001	41262	37808	61325	32466	54812	20306	39686	30694	36145	65535	30729	51851	65535	63089	65535	49138	55694	61326	56430	65535	47914	65433	59670	59972
52442	39128	61983	52538	65535	47731	51539	60380	52041	51095	35953	65164	65535	45842	53443	49428	46022	40253	54152	35192	63505	56475	43950	37838	65535	35134	41117	37963	61411	32527	54869	20323	39508	30670	36291	65535	30702	51872	65535	63155	65535	48930	55697	61383	56405	65535	47998	65535	59750	60006
52441	39151	61935	52461	65535	47669	51604	60068	52053	51044	36098	65166	65535	45862	53429	49448	46049	40142	54149	35328	63472	56489	43953	37675	65535	35267	40972	38117	61496	32588	54926	20341	39330	30645	36437	65535	30676	51893	65535	63221	65535	48723	55699	61440	56381	65535	48082	65535	59830	60040
52439	39174	61886	52385	65535	47607	51669	59756	52066	50993	36243	65168	65535	45883	53416	49468	46076	40030	54146	35464	63438	56503	43955	37512	65535	35400	40828	38272	61581	32649	54983	20358	39151	30620	36584	65535	30649	51913	65535	63288	65535	48516	55702	61497	56357	65535	48165	65535	59911	60074
52438	39196	61837	52308	65535	47544	51734	59444	52078	50942	36388	65170	65535	45903	53403	49488	46103	39918	54143	35600	63405	56517	43958	37349	65535	35533	40683	38427	61666	32710	55040	20376	38973	30596	36730	65535	30622	51934	65535	63354	65535	48309	55705	61554	56333	65535	48249	65535	59991	60108
52437	39219	61793	52231	65535	47482	51799	59132	52091	50891	36533	65172	65535	45924	53388	49507	46130	39806	54139	35737	63372	56531	43960	37186	65535	35666	40552	38582	61756	32771	55094	20393	38795	30571	36876	65535	30596	51955	65535	63420	65535	48102	55707	61605	56308	65535	48333	65535	60068	60140
52436	39242	61816	52154	65535	47420	51864	58820	52103	50840	36678	65174	65535	45944	53343	49509	46157	39695	54136	35873	63338	56545	43963	37022	65535	35799	40638	38737	61922	32832	55095	20410	38617	30547	37023	65535	30569	51975	65535	63486	65535	47895	55710	61573	56258	65535	48417	65535	60109	60127
52434	39264	61841	52077	65535	47358	51929	58508	52116	50789	36823	65176	65535	45965	53298	49512	46185	39583	54133	36009	63305	56559	43965	36859	65535	35932	40729	38892	62090	32893	55095	20428	38439	30522	37169	65535	30542	51996	65535	63552	65535	47688	55712	61539	56209	65535	48501	65535	60149	60113
52433	39287	61866	52000	65535	47295	51994	58196	52128	50738	36968	65179	65535	45985	53253	49514	46212	39471	54130	36146	63272	56573	43967	36696	65535	36065	40820	39047	62258	32954	55095	20445	38261	30497	37315	65535	30515	52017	65535	63618	65535	47481	55715	61505	56159	65535	48585	65535	60189	60099
52432	39309	61890	51923	65535	47233	52059	57884	52141	50687	37113	65181	65535	46006	53208	49517	46239	39359	54127	36282	63238	56587	43970	36533	65535	36198	40911	39201	62427	33015	55095	20463	38082	30473	37462	65535	30489	52037	65535	63684	65535	47274	55718	61471	56109	65535	48669	65535	60229	60085
52430	39332	61915	51846	65535	47171	52124	57573	52153	50636	37258	65183	65535	46026	53163	49520	46266	39248	54124	36418	63205	56601	43972	36370	65535	36331	41002	39356	62595	33076	55095	20480	37904	30448	37608	65535	30462	52058	65535	63750	65535	47067	55720	61437	56059	65535	48753	65535	60269	60071
52429	39355	61940	51770	65535	47109	52189	57261	52166	50585	37403	65185	65535	46047	53117	49522	46293	39136	54121	36554	63172	56615	43975	36206	65535	36464	41093	39511	62763	33137	55095	20498	37726	30423	37754	65535	30435	52079	65535	63816	65535	46860	55723	61403	56009	65535	48837	65535	60309	60057
52428	39377	61965	51693	65535	47046	52254	56949	52178	50534	37548	65187	65535	46067	53072	49525	46320	39024	54118	36691	63138	56629	43977	36043	65535	36597	41184	39666	62931	33198	55095	20515	37548	30399	37900	65535	30408	52099	65535	63882	65535	46653	55725	61369	55959	65535	48921	65535	60350	60043
52426	39400	61990	51616	65535	46984	52319	56637	52191	50483	37693	65189	65535	46088	53027	49527	46348	38912	54115	36827	63105	56643	43980	35880	65535	36730	41275	39821	63099	33260	55095	20533	37370	30374	38047	65535	30382	52120	65535	63948	65535	46446	55728	61336	55909	65535	49004	65535	60390	60029
52425	39423	62014	51539	65535	46922	52384	56325	52203	50433	37838	65191	65535	46108	52982	49530	46375	38801	54112	36963	63072	56656	43982	35717	65535	36863	41366	39976	63267	33321	55095	20550	37192	30350	38193	65535	30355	52141	65535	64014	65535	46239	55731	61302	55860	65535	49088	65535	60430	60015
52424	39445	62039	51462	65535	46860	52449	56013	52216	50382	37983	65193	65535	46128	52937	49532	46402	38689	54109	37100	63038	56670	43985	35554	65535	36995	41457	40131	63435	33382	55095	20568	37013	30325	38339	65535	30328	52161	65535	64080	65535	46031	55733	61268	55810	65535	49172	65535	60470	60001
52422	39468	62064	51385	65535	46797	52514	55701	52229	50331	38128	65195	65535	46149	52892	49535	46429	38577	54106	37236	63005	56684	43987	35391	65535	37128	41548	40285	63603	33443	55095	20585	36835	30300	38486	65535	30301	52182	65535	64146	65535	45824	55736	61234	55760	65535	49256	65535	60510	59987
52421	39491	62089	51308	65535	46735	52579	55389	52241	50280	38274	65197	65535	46169	52847	49537	46456	38465	54103	37372	62972	56698	43990	35227	65535	37261	41639	40440	63771	33504	55095	20602	36657	30276	38632	65535	30275	52203	65535	64212	65535	45617	55738	61200	55710	65535	49340	65535	60550	59973
52420	39513	62114	51232	65535	46673	52644	55077	52254	50229	38419	65199	65075	46190	52801	49540	46483	38354	54100	37508	62938	56712	43992	35064	65535	37394	41730	40595	63939	33565	55095	20620	36479	30251	38778	65535	30248	52223	65535	64278	65535	45410	55741	61166	55660	65535	49424	65535	60590	59959
52418	39536	62138	51155	65535	46611	52709	54765	52266	50178	38564	65201	64430	46210	52756	49542	46511	38242	54097	37645	62905	56726	43995	34901	65535	37527	41821	40750	64107	33626	55095	20637	36301	30226	38925	65535	30221	52244	65535	64345	65535	45203	55744	61132	55610	65535	49508	65535	60630	59945
52417	39559	62163	51078	65535	46548	52774	54453	52279	50127	38709	65203	63784	46231	52711	49545	46538	38130	54094	37781	62872	56740	43997	34738	65535	37660	41912	40905	64275	33687	55095	20655	36123	30202	39071	65535	30195	52265	65535	64411	65535	44996	55746	61098	55560	65535	49592	65535	60670	59931
52416	39581	62188	51001	65535	46486	52839	54141	52291	50076	38854	65205	63138	46251	52666	49547	46565	38019	54091	37917	62838	56754	44000	34575	65535	37793	42003	41060	64443	33748	55095	20672	35944	30177	39217	65535	30168	52285	65535	64477	65535	44789	55749	61064	55511	65535	49676	65535	60710	59917
52414	39604	62213	50924	65535	46424	52904	53829	52304	50025	38999	65207	62492	46272	52621	49550	46592	37907	54088	38054	62805	56768	44002	34411	65535	37926	42094	41215	64611	33809	55096	20690	35766	30153	39364	65535	30141	52306	65535	64543	65535	44582	55751	61030	55461	65535	49760	65535	60750	59903
52413	39626	62238	50847	65535	46362	52969	53518	52316	49974	39144	65209	61846	46292	52576	49552	46619	37795	54085	38190	62772	56782	44005	34248	65535	38059	42185	41369	64779	33870	55096	20707	35588	30128	39510	65535	30114	52327	65535	64609	65535	44375	55754	60996	55411	65535	49843	65535	60790	59889
52412	39649	62263	50770	65535	46299	53034	53206	52329	49923	39289	65212	61200	46313	52531	49555	46646	37683	54082	38326	62738	56796	44007	34085	65535	38192	42276	41524	64947	33931	55096	20725	35410	30103	39656	65535	30088	52347	65535	64675	65535	44168	55757	60962	55361	65535	49927	65535	60830	59875
52410	39672	62287	50693	65535	46237	53099	52894	52341	49872	39434	65214	60554	46333	52485	49557	46674	37572	54079	38462	62705	56810	44010	33922	65535	38325	42367	41679	65115	33992	55096	20742	35232	30079	39802	65535	30061	52368	65535	64741	65535	43961	55759	60929	55311	65535	50011	65535	60870	59861
52409	39694	62312	50617	65535	46175	53164	52582	52354	49821	39579	65216	59909	46354	52440	49560	46701	37460	54076	38599	62672	56824	44012	33759	65535	38458	42458	41834	65283	34053	55096	20760	35054	30054	39949	65535	30034	52389	65535	64807	65535	43754	55762	60895	55261	65535	50095	65535	60910	59848
52408	39717	62337	50540	65535	46113	53229	52270	52366	49770	39724	65218	59263	46374	52395	49562	46728	37348	54073	38735	62639	56837	44015	33595	65535	38591	42549	41989	65451	34114	55096	20777	34876	30029	40095	65535	30007	52409	65535	64873	65535	43547	55764	60861	55211	65535	50179	65535	60951	59834
52406	39740	62362	50463	65535	46050	53294	51958	52379	49719	39869	65220	58617	46395	52350	49565	46755	37236	54070	38871	62605	56851	44017	33432	65535	38724	42640	42144	65535	34175	55096	20794	34697	30005	40241	65535	29981	52430	65535	64939	65535	43340	55767	60827	55162	65535	50263	65535	60991	59820
52405	39762	62387	50386	65484	45988	53359	51646	52392	49668	40014	65222	57971	46415	52305	49567	46782	37125	54066	39008	62572	56865	44020	33269	65535	38856	42731	42299	65535	34236	55096	20812	34519	29980	40388	65535	29954	52451	65535	65005	65535	43132	55770	60793	55112	65535	50347	65535	61031	59806
52404	39785	62411	50309	65431	45926	53423	51334	52404	49617	40159	65224	57325	46436	52260	49570	46809	37013	54063	39144	62539	56879	44022	33106	65535	38989	42822	42454	65535	34297	55096	20829	34341	29956	40534	65535	29927	52471	65535	65071	65535	42925	55772	60759	55062	65535	50431	65535	61071	59792
52402	39808	62436	50232	65378	45864	53488	51022	52417	49566	40304	65226	56679	46456	52215	49572	46837	36901	54060	39280	62505	56893	44025	32943	65535	39122	42913	42608	65535	34358	55096	20847	34163	29931	40680	65535	29900	52492	65535	65137	65535	42718	55775	60725	55012	65535	50515	65535	61111	59778
[truncated: 8,000 more rows]
[truncated: 80 more columns]
