# Supplementary material for: Simultaneous readout of multiple FRET pairs using photochromism
Source: Nat Commun. 2021 Mar 31;12:2005. doi: 10.1038/s41467-021-22043-0 (PMC8012603; doi:10.1038/s41467-021-22043-0)
Supplement: Supplementary file 3 — Source Data [file 41467_2021_22043_MOESM3_ESM.zip › SourceData/Figure6_FiguresSI3-8/figuredata/Figure 6/Rcamp_Amplitude_1000s_to_1400s.txt]

33.899536
26.516905
31.725592
50.850887
13.533075
22.119572
32.894821
31.018797
25.131575
28.519974
29.787849
31.468941
27.957767
48.081421
37.051437
28.474564
64.268517
21.436726
24.163506
36.55109
33.040054
20.983543
54.884636
36.222115
25.850338
41.94199
25.60285
22.337927
29.594624
43.805206
19.112053
23.842039
22.970863
22.776913
38.771248
23.18539
45.814945
14.925878
15.825311
5.7840457
13.011287
26.713484
9.0701427
7.6216631
13.47542
18.204176
18.845058
7.3665261
5.297399
5.2413282
7.8277535
21.714523
12.482912
5.8928633
8.5707293
3.9554715
7.2167926
8.2740402
12.839731
5.6640048
13.369603
11.875836
11.417058
4.8414474
7.6219425
8.3658752
9.7610083
19.903496
6.8842263
6.1404977
13.724179
16.039339
9.2101936
3.1659014
1.9240121
8.2948256
4.9287071
-0.27048096
8.7494259
14.573055
7.9920011
16.010614
28.479731
9.396183
15.850674
8.8156424
18.022541
10.608678
4.2146864
5.7865405
11.984513
8.8289223
4.5040617
14.64423
3.042522
14.339095
6.7036247
8.3769712
12.348006
14.616839
5.1751928
7.2076864
16.025799
7.585259
29.109484
3.3408213
3.600425
9.1028576
14.07761
14.285819
9.1016312
13.34984
11.76431
17.024349
4.637816
8.2019901
17.584959
3.4325502
11.79012
1.3491586
11.037113
9.6555233
6.5042586
13.092033
10.323224
11.131339
16.137049
4.6029558
19.05488
