# Supplementary material for: Simultaneous readout of multiple FRET pairs using photochromism
Source: Nat Commun. 2021 Mar 31;12:2005. doi: 10.1038/s41467-021-22043-0 (PMC8012603; doi:10.1038/s41467-021-22043-0)
Supplement: Supplementary file 3 — Source Data [file 41467_2021_22043_MOESM3_ESM.zip › SourceData/Figure6_FiguresSI3-8/figuredata/Supplementary Figure 10/Data_Kmeans.txt]

Data1
441.0441	76.052895	286.80225	60.324612	1186.8687	18.022541	1331.9756	22.074461
521.55219	43.955578	358.71179	32.948898	1163.1163	29.594624	1322.3107	22.745201
444.79449	32.768173	356.60092	44.837234	1074.1074	25.131575	1288.1658	17.790047
517.0517	71.164841	333.40958	57.657051	1206.6206	31.468941	1258.5624	24.264456
488.54886	72.655937	365.79889	39.306877	1162.8663	23.842039	1293.2859	21.357735
547.80481	82.261375	353.00656	40.508629	1073.1073	25.60285	1278.5365	16.636955
486.04861	43.549381	349.82529	65.350319	1156.8657	10.608678	1278.153	18.358131
300.53006	8.1673365	348.09174	50.904747	1142.1143	45.814945	1303.4032	17.046799
552.30524	93.799583	355.02686	39.811531	1073.6073	22.776913	1299.4576	16.327646
470.54706	73.945518	357.24677	51.365612	1171.8672	7.6219425	1306.0112	16.32452
441.54416	81.434677	343.26904	29.184502	1197.6198	3.9554715	1283.5176	22.600357
456.29562	18.333618	347.58838	53.38776	1143.8644	22.337927	1288.5323	21.410517
463.54636	96.31321	347.5643	54.398117	1147.6147	9.0701427	1291.5208	20.707823
551.30511	95.431961	358.21875	39.764339	1073.3573	28.519974	1293.3607	16.835608
458.79587	38.832367	352.32117	68.406364	1275.8776	4.8414474	1280.9823	21.887367
301.53015	14.347399	337.90268	66.169678	1274.8774	8.8156424	1268.8588	17.967304
300.78009	14.279291	356.36023	47.115582	1151.6151	4.9287071	1366.7368	19.788759
456.29562	82.763893	337.16394	48.630764	1142.8643	32.894821	1303.6075	17.129526
406.79068	21.965	358.4621	47.933193	1134.6134	48.081421	1224.0647	20.674406
469.54697	66.048485	351.16864	52.649498	1054.8555	7.9920011	1261.2205	20.052959
504.80048	41.955765	332.80878	50.266129	1154.3655	11.875836	1283.0042	18.338505
475.04752	12.142827	354.2511	50.377663	1077.1077	22.119572	1329.787	18.269316
462.54626	67.285248	348.79947	63.863609	1131.6132	8.5707293	1266.3483	19.57663
358.0358	11.42842	360.57703	78.233337	1154.3655	12.482912	1390.87	23.049961
542.80426	7.3906975	317.52228	70.168892	1073.6073	18.845058	1281.6801	22.464331
552.05518	86.620453	359.81497	37.829525	1073.6073	25.850338	1282.5323	18.163509
441.79419	75.127205	292.07736	58.98362	1185.8685	21.714523	1324.3217	22.649914
458.29584	10.17306	362.12909	60.872749	1073.6073	50.850887	1370.6067	21.61952
460.29602	36.553116	342.67007	58.678692	1155.1155	13.369603	1300.2103	19.619596
589.80896	68.106613	293.65903	54.894608	1106.3606	33.899536	1402.9982	21.955862
578.55786	4.4582815	346.53168	73.994217	1143.8644	38.771248	1333.791	20.929184
497.79977	27.934488	359.07123	49.124336	1155.6156	43.805206	1279.2534	20.137058
462.29623	72.042595	347.93207	62.397408	1144.1144	8.7494259	1262.6694	20.676506
463.0463	91.752632	347.80545	54.652233	1314.8815	8.2948256	1296.2961	20.12451
454.79547	98.422836	351.90271	61.871475	1158.3658	3.1659014	1265.5245	15.859403
454.79547	101.85258	348.20529	61.401264	1239.6239	16.039339	1264.1672	16.57268
505.30054	36.052505	334.79202	48.189476	1159.616	13.724179	1276.2977	19.485521
305.03052	13.534087	346.95383	47.281452	1147.1147	28.474564	1268.566	23.675303
488.0488	5.2640619	339.5524	53.647381	1340.634	37.051437	1266.9186	18.535423
413.29132	13.951203	347.20868	43.428616	1164.8665	13.533075	1284.3385	19.583099
494.79947	54.8694	344.95389	46.731823	1138.6139	27.957767	1302.851	17.432629
495.29953	53.145832	345.70355	47.294353	1138.3639	11.417058	1298.2129	18.159349
474.29742	74.077629	349.84402	50.063747	1172.6173	15.850674	1188.157	25.892416
485.29852	93.491096	355.31982	65.889305	1211.3711	12.839731	1334.2283	27.16901
550.80505	90.673737	357.67108	38.531712	1074.1074	24.163506	1293.8763	16.828947
620.31201	-2.0455713	351.54083	58.287994	1130.113	15.825311	1291.2997	19.394251
530.55304	36.035366	334.00897	71.833557	1236.6237	5.8928633	1329.2538	24.592388
462.29623	67.870331	347.47598	61.410297	1140.114	7.8277535	1259.4447	20.872789
463.0463	94.289635	348.26236	54.571606	1237.3738	5.297399	1295.5326	20.394403
457.04572	111.59075	326.69135	51.865734	1076.1077	33.040054	1290.603	21.34124
441.54416	57.772381	302.07056	56.846611	1184.3684	18.204176	1314.136	23.214518
455.54556	52.191227	355.17593	62.83548	1075.8575	13.47542	1302.7948	16.143515
471.04712	43.699703	341.56284	51.636906	1124.6124	7.6216631	1283.6654	18.651098
392.53925	11.787719	355.66757	43.374546	1073.6073	20.983543	1350.5106	14.379305
466.79669	78.68251	349.52176	44.711987	1198.3699	54.884636	1309.3278	17.363987
482.54825	43.171055	345.00461	51.459412	1197.8698	13.011287	1367.4945	19.31035
477.29773	54.148571	324.52515	69.167747	1175.8676	7.3665261	1430.2587	19.558893
489.79898	100.82703	327.82538	63.678066	1179.868	19.903496	1419.2542	18.98715
491.54916	17.295231	365.17728	32.080555	1165.6166	3.042522	1317.9774	13.194848
457.54575	42.739193	339.95798	50.665241	1169.1169	14.64423	1320.7236	13.802235
457.79578	45.20462	339.78223	51.905441	1168.8669	11.984513	1312.886	13.31302
503.05029	11.220229	338.69986	57.724289	1140.364	26.516905	1349.3485	17.16535
471.54715	50.284828	347.75116	28.430225	1177.1177	22.970863	1343.5077	13.165924
471.54715	53.648621	347.98941	28.328907	1176.1176	23.18539	1353.8577	13.764008
457.54575	11.047451	352.3504	55.108189	1139.3639	14.573055	1359.2661	17.426535
589.80896	103.17601	323.45581	63.628807	1106.3606	31.018797	1409.2053	21.440443
445.79459	74.55394	332.79208	53.743473	1170.3671	-0.27048096	1342.5463	17.639772
520.052	68.1147	343.19244	49.211269	1073.3573	16.137049	1476.2399	15.282495
482.29822	45.347286	355.23386	45.061012	1256.3756	1.9240121	1416.3351	18.417591
448.79489	101.04356	305.97119	60.426453	1181.1182	21.436726	1340.9569	14.352939
768.57684	17.202724	335.07425	60.15559	1252.8752	9.2101936	1387.0269	18.557264
636.56366	5.7451396	358.10931	27.455763	1070.6071	11.131339	1382.4429	14.479446
470.54706	48.053558	348.65198	37.47945	1329.6329	13.092033	1396.2703	16.285547
467.29672	72.445183	355.1694	42.372665	1198.3699	64.268517	1298.755	17.967739
702.07019	39.895145	340.73145	54.161182	1139.864	6.5042586	1373.2748	10.28388
470.79709	54.88155	350.62802	36.616962	1163.8663	9.6555233	1421.8589	15.403682
525.05249	45.155846	354.68118	35.500359	1116.8617	11.79012	1401.0751	16.328365
571.55713	8.2961197	340.60034	42.118008	1368.8868	6.1404977	1376.5376	19.477512
466.0466	51.041759	352.01208	61.41209	1250.8751	6.8842263	1346.5616	16.960217
471.29712	62.042683	362.85458	74.224747	1189.1189	9.7610083	1310.5803	18.57913
459.79599	83.180687	331.16418	64.37944	1126.3627	8.3658752	1424.1274	15.266177
467.54675	26.358515	346.5968	54.206127	1149.615	3.4325502	1306.432	13.786463
467.79678	24.382868	345.79184	55.859543	1130.363	4.637816	1313.0117	13.324297
531.0531	3.0296245	346.7012	53.889931	1188.8689	16.010614	1259.4976	17.105169
300.53006	3.7228699	360.95685	78.060295	1138.6139	28.479731	1348.5861	18.611149
474.79749	23.931953	342.69058	51.209755	1072.6073	9.396183	1407.0197	18.174793
459.29593	82.697906	328.68237	64.932213	1256.3756	17.024349	1433.1996	11.165327
511.80118	66.270515	345.04288	52.120422	1270.6271	8.2740402	1242.4231	19.721476
770.07703	45.729694	336.22836	28.275049	1151.8652	19.112053	1154.6993	14.905549
467.79678	23.64719	342.03897	73.576973	1204.6205	7.2167926	1382.2327	16.641956
475.04752	73.743393	365.51663	60.272408	1169.3669	36.222115	1289.0337	10.788907
519.30194	124.71744	264.03189	71.751511	1075.3575	26.713484	1320.1779	15.221488
715.57153	3.2203398	349.59256	49.835827	1076.1077	11.76431	1210.2888	10.932759
497.04971	113.79816	362.61761	70.208183	1001.6002	14.925878	1404.0062	13.568442
454.54544	91.155228	316.83838	75.866898	1075.3575	36.55109	1322.1849	18.174105
519.55194	69.849358	342.99539	49.341915	1074.1074	13.34984	1437.2185	15.350363
491.54916	26.25396	360.61896	51.075283	1159.366	5.2413282	1403.1604	18.650684
		359.99548	62.213955	1213.3713	29.787849	1453.4529	17.646229
710.57104	38.834305	336.52478	50.488678	1231.6232	41.94199	1199.2683	18.067385
475.04752	41.768036	351.78931	60.02343	1181.1182	5.7840457	1342.2524	19.274866
490.29904	74.636536	364.40106	54.570625	1291.8792	9.1016312	1316.5555	8.9915705
543.55438	76.074989	339.43784	53.855808	1186.6187	14.285819	1702.9174	3.644769
532.55328	57.006824	324.2301	48.895252	1021.3521	9.1028576	1326.1892	0.59429199
500.05002	56.365902	343.49286	53.666458	1097.1097	31.725592	1543.118	9.1919508
661.81616	34.325752	353.17758	39.508701	1156.8657	3.600425	1569.9661	9.7105703
661.56616	34.42202	352.65439	41.414143	1154.8655	3.3408213	1546.2666	9.7989893
500.30002	45.485722	324.22787	57.941269	1108.6108	29.109484	1502.3038	5.9229879
505.55057	40.898106	327.67795	66.123688	1119.3619	7.585259	1370.6541	6.8180509
468.04681	31.359356	358.4498	47.988876	1172.8673	16.025799	1502.0391	9.4786272
524.05243	49.680157	351.70795	54.165897	1236.1237	7.2076864	1469.4744	1.5819516
533.30334	74.813194	368.73749	40.581711	1267.8768	14.07761	1724.1284	3.6012108
524.55243	56.902004	350.74316	53.545052	1322.8823	5.1751928	1470.8657	2.9354138
490.54904	61.920494	366.30118	55.96928	1075.3575	14.616839	1284.259	9.2766495
478.04779	46.183052	333.58011	42.700737	1073.6073	12.348006	1515.3712	3.0072253
552.8053	77.814995	349.32504	74.193153	1201.1201	8.3769712	1515.3712	3.0072253
300.78009	6.3482552	351.66858	56.053757	1140.614	6.7036247	1466.8232	9.1399336
533.55334	61.133488	353.24637	51.816509	1076.3577	14.339095	1395.4254	7.064023
300.53006	13.007982	335.75256	50.481571	1163.1163	8.2019901	1390.8223	5.2426991
536.05359	71.002708	304.94635	49.955513	1073.6073	17.584959	1195.9288	4.9926696
786.32861	44.120533	362.05212	44.852634	1199.87	4.5040617	1592.0098	7.0366421
509.30093	35.262264	326.93304	52.593151	1154.6155	8.8289223	1486.4612	8.9765234
472.04721	37.682922	351.34018	46.27972	1333.6334	1.3491586	1740.9084	4.0313649
450.29504	30.383116	345.4635	46.56987	1074.8575	11.037113	1562.4453	11.161576
450.29504	33.630836	346.37939	47.347759	1078.8579	5.7865405	1568.1614	10.938035
463.54636	65.583374	317.81625	80.311218	1303.3804	5.6640048	1440.7534	9.8028669
543.30432	74.105522	344.62173	52.610481	1247.6248	4.2146864	1685.0283	2.4638014
443.54434	46.747726	336.0799	56.052628	1077.1077	10.323224	1495.5271	9.1203756
454.04541	41.217091	325.99368	63.777756	1075.1075	19.05488	1428.0975	10.484462
485.79858	101.10886	350.98947	51.792328			1078.3781	5.4716825
472.04721	64.257355	354.91241	49.504028	1081.8582	4.6029558	1655.6279	6.6086783
