# Supplementary material for: Simultaneous readout of multiple FRET pairs using photochromism
Source: Nat Commun. 2021 Mar 31;12:2005. doi: 10.1038/s41467-021-22043-0 (PMC8012603; doi:10.1038/s41467-021-22043-0)
Supplement: Supplementary file 3 — Source Data [file 41467_2021_22043_MOESM3_ESM.zip › SourceData/Figure6_FiguresSI3-8/figuredata/Supplementary Figure 10/Data_PLSDA.txt]

Data2
-1.7425987		-1.7256986		4.7154927						1.1595049													-1.3698996			-0.75812602	-2.6659319		-1.2943461													-2.6191719
-1.7425987		-1.7256986		4.7154927						1.1595049													-1.3698996			-0.75812602	-2.6659319		-1.2943461													-2.6191719
-1.7425987		-1.7256986		4.7154927						1.1595049													-1.3698996			-0.75812602	-2.6659319		-1.2943461													-2.6191719
-1.7425987	-2.8163104	-1.7256986		4.7154927	0.3049016			-1.4495666	-3.1441462	1.1595049			-1.4329997						-2.1465766				-1.3698996	-0.914249	-1.1754293	-0.75812602	-2.6659319		-1.2943461													-2.6191719	-6.3269987	-1.0492314		-0.54807365
-1.7425987	-2.8163104	-1.7256986		4.7154927	0.3049016			-1.4495666	-3.1441462	1.1595049			-1.4329997						-2.1465766				-1.3698996	-0.914249	-1.1754293	-0.75812602	-2.6659319		-1.2943461													-2.6191719	-6.3269987	-1.0492314		-0.54807365
-1.7425987	-2.8163104	-1.7256986		4.7154927	0.3049016			-1.4495666	-3.1441462	1.1595049			-1.4329997						-2.1465766				-1.3698996	-0.914249	-1.1754293	-0.75812602	-2.6659319		-1.2943461													-2.6191719	-6.3269987	-1.0492314		-0.54807365
-1.7425987	-2.8163104	-1.7256986		4.7154927	0.3049016			-1.4495666	-3.1441462	1.1595049			-1.4329997						-2.1465766		0.32352525		-1.3698996	-0.914249	-1.1754293	-0.75812602	-2.6659319		-1.2943461													-2.6191719	-6.3269987	-1.0492314		-0.54807365			-1.8001441
-1.7425987	-2.8163104	-1.7256986		4.7154927	0.3049016			-1.4495666	-3.1441462	1.1595049			-1.4329997						-2.1465766		0.32352525		-1.3698996	-0.914249	-1.1754293	-0.75812602	-2.6659319		-1.2943461													-2.6191719	-6.3269987	-1.0492314		-0.54807365			-1.8001441
-1.7425987	-2.8163104	-1.7256986		4.7154927	0.3049016			-1.4495666	-3.1441462	1.1595049			-1.4329997						-2.1465766		0.32352525		-1.3698996	-0.914249	-1.1754293	-0.75812602	-2.6659319		-1.2943461													-2.6191719	-6.3269987	-1.0492314		-0.54807365			-1.8001441
-1.7425987	-2.8163104	-1.7256986		4.7154927	0.3049016		-2.8207378	-1.4495666	-3.1441462	1.1595049			-1.4329997				0.60618061		-2.1465766		0.32352525		-1.3698996	-0.914249	-1.1754293	-0.75812602	-2.6659319		-1.2943461								-1.0633034		-2.7833138	-1.8277047	-1.9524058	-2.6191719	-6.3269987	-1.0492314	4.6159777e-05	-0.54807365			-1.8001441
-1.7425987	-2.8163104	-1.7256986		4.7154927	0.3049016		-2.8207378	-1.4495666	-3.1441462	1.1595049			-1.4329997				0.60618061		-2.1465766		0.32352525		-1.3698996	-0.914249	-1.1754293	-0.75812602	-2.6659319		-1.2943461								-1.0633034		-2.7833138	-1.8277047	-1.9524058	-2.6191719	-6.3269987	-1.0492314	4.6159777e-05	-0.54807365			-1.8001441
-1.7425987	-2.8163104	-1.7256986		4.7154927	0.3049016		-2.8207378	-1.4495666	-3.1441462	1.1595049			-1.4329997				0.60618061		-2.1465766		0.32352525		-1.3698996	-0.914249	-1.1754293	-0.75812602	-2.6659319		-1.2943461								-1.0633034		-2.7833138	-1.8277047	-1.9524058	-2.6191719	-6.3269987	-1.0492314	4.6159777e-05	-0.54807365			-1.8001441
-1.7425987	-2.8163104	-1.7256986	-2.9182072	4.7154927	0.3049016	-2.3922827	-2.8207378	-1.4495666	-3.1441462	1.1595049	-0.95264101	-1.8512746	-1.4329997	-0.56490505	-1.9501414	-1.8953172	0.60618061	-4.3164449	-2.1465766	-1.3832558	0.32352525	-2.4092982	-1.3698996	-0.914249	-1.1754293	-0.75812602	-2.6659319	-4.6122608	-1.2943461	-0.21230188	-2.6974359	-0.5861752	-1.9039267	-2.8245089	-0.75538874	-1.9730082	-1.0633034	-5.0776315	-2.7833138	-1.8277047	-1.9524058	-2.6191719	-6.3269987	-1.0492314	4.6159777e-05	-0.54807365	-2.7028174	-1.2785559	-1.8001441
-1.7425987	-2.8163104	-1.7256986	-2.9182072	4.7154927	0.3049016	-2.3922827	-2.8207378	-1.4495666	-3.1441462	1.1595049	-0.95264101	-1.8512746	-1.4329997	-0.56490505	-1.9501414	-1.8953172	0.60618061	-4.3164449	-2.1465766	-1.3832558	0.32352525	-2.4092982	-1.3698996	-0.914249	-1.1754293	-0.75812602	-2.6659319	-4.6122608	-1.2943461	-0.21230188	-2.6974359	-0.5861752	-1.9039267	-2.8245089	-0.75538874	-1.9730082	-1.0633034	-5.0776315	-2.7833138	-1.8277047	-1.9524058	-2.6191719	-6.3269987	-1.0492314	4.6159777e-05	-0.54807365	-2.7028174	-1.2785559	-1.8001441
-1.7425987	-2.8163104	-1.7256986	-2.9182072	4.7154927	0.3049016	-2.3922827	-2.8207378	-1.4495666	-3.1441462	1.1595049	-0.95264101	-1.8512746	-1.4329997	-0.56490505	-1.9501414	-1.8953172	0.60618061	-4.3164449	-2.1465766	-1.3832558	0.32352525	-2.4092982	-1.3698996	-0.914249	-1.1754293	-0.75812602	-2.6659319	-4.6122608	-1.2943461	-0.21230188	-2.6974359	-0.5861752	-1.9039267	-2.8245089	-0.75538874	-1.9730082	-1.0633034	-5.0776315	-2.7833138	-1.8277047	-1.9524058	-2.6191719	-6.3269987	-1.0492314	4.6159777e-05	-0.54807365	-2.7028174	-1.2785559	-1.8001441
-1.7425987	-2.8163104	-1.7256986	-2.9182072	4.7154927	0.3049016	-2.3922827	-2.8207378	-1.4495666	-3.1441462	1.1595049	-0.95264101	-1.8512746	-1.4329997	-0.56490505	-1.9501414	-1.8953172	0.60618061	-4.3164449	-2.1465766	-1.3832558	0.32352525	-2.4092982	-1.3698996	-0.914249	-1.1754293	-0.75812602	-2.6659319	-4.6122608	-1.2943461	-0.21230188	-2.6974359	-0.5861752	-1.9039267	-2.8245089	-0.75538874	-1.9730082	-1.0633034	-5.0776315	-2.7833138	-1.8277047	-1.9524058	-2.6191719	-6.3269987	-1.0492314	4.6159777e-05	-0.54807365	-2.7028174	-1.2785559	-1.8001441
-1.7425987	-2.8163104	-1.7256986	-2.9182072	4.7154927	0.3049016	-2.3922827	-2.8207378	-1.4495666	-3.1441462	1.1595049	-0.95264101	-1.8512746	-1.4329997	-0.56490505	-1.9501414	-1.8953172	0.60618061	-4.3164449	-2.1465766	-1.3832558	0.32352525	-2.4092982	-1.3698996	-0.914249	-1.1754293	-0.75812602	-2.6659319	-4.6122608	-1.2943461	-0.21230188	-2.6974359	-0.5861752	-1.9039267	-2.8245089	-0.75538874	-1.9730082	-1.0633034	-5.0776315	-2.7833138	-1.8277047	-1.9524058	-2.6191719	-6.3269987	-1.0492314	4.6159777e-05	-0.54807365	-2.7028174	-1.2785559	-1.8001441
-1.7425987	-2.8163104	-1.7256986	-2.9182072	4.7154927	0.3049016	-2.3922827	-2.8207378	-1.4495666	-3.1441462	1.1595049	-0.95264101	-1.8512746	-1.4329997	-0.56490505	-1.9501414	-1.8953172	0.60618061	-4.3164449	-2.1465766	-1.3832558	0.32352525	-2.4092982	-1.3698996	-0.914249	-1.1754293	-0.75812602	-2.6659319	-4.6122608	-1.2943461	-0.21230188	-2.6974359	-0.5861752	-1.9039267	-2.8245089	-0.75538874	-1.9730082	-1.0633034	-5.0776315	-2.7833138	-1.8277047	-1.9524058	-2.6191719	-6.3269987	-1.0492314	4.6159777e-05	-0.54807365	-2.7028174	-1.2785559	-1.8001441
-1.7425987	-2.8163104	-1.7256986	-2.9182072	4.7154927	0.3049016	-2.3922827	-2.8207378	-1.4495666	-3.1441462	1.1595049	-0.95264101	-1.8512746	-1.4329997	-0.56490505	-1.9501414	-1.8953172	0.60618061	-4.3164449	-2.1465766	-1.3832558	0.32352525	-2.4092982	-1.3698996	-0.914249	-1.1754293	-0.75812602	-2.6659319	-4.6122608	-1.2943461	-0.21230188	-2.6974359	-0.5861752	-1.9039267	-2.8245089	-0.75538874	-1.9730082	-1.0633034	-5.0776315	-2.7833138	-1.8277047	-1.9524058	-2.6191719	-6.3269987	-1.0492314	4.6159777e-05	-0.54807365	-2.7028174	-1.2785559	-1.8001441
-1.7425987	-2.8163104	-1.7256986	-2.9182072	4.7154927	0.3049016	-2.3922827	-2.8207378	-1.4495666	-3.1441462	1.1595049	-0.95264101	-1.8512746	-1.4329997	-0.56490505	-1.9501414	-1.8953172	0.60618061	-4.3164449	-2.1465766	-1.3832558	0.32352525	-2.4092982	-1.3698996	-0.914249	-1.1754293	-0.75812602	-2.6659319	-4.6122608	-1.2943461	-0.21230188	-2.6974359	-0.5861752	-1.9039267	-2.8245089	-0.75538874	-1.9730082	-1.0633034	-5.0776315	-2.7833138	-1.8277047	-1.9524058	-2.6191719	-6.3269987	-1.0492314	4.6159777e-05	-0.54807365	-2.7028174	-1.2785559	-1.8001441
-1.7425987	-2.8163104	-1.7256986	-2.9182072	4.7154927	0.3049016	-2.3922827	-2.8207378	-1.4495666	-3.1441462	1.1595049	-0.95264101	-1.8512746	-1.4329997	-0.56490505	-1.9501414	-1.8953172	0.60618061	-4.3164449	-2.1465766	-1.3832558	0.32352525	-2.4092982	-1.3698996	-0.914249	-1.1754293	-0.75812602	-2.6659319	-4.6122608	-1.2943461	-0.21230188	-2.6974359	-0.5861752	-1.9039267	-2.8245089	-0.75538874	-1.9730082	-1.0633034	-5.0776315	-2.7833138	-1.8277047	-1.9524058	-2.6191719	-6.3269987	-1.0492314	4.6159777e-05	-0.54807365	-2.7028174	-1.2785559	-1.8001441
-1.7425987	-2.8163104	-1.7256986	-2.9182072	4.7154927	0.3049016	-2.3922827	-2.8207378	-1.4495666	-3.1441462	1.1595049	-0.95264101	-1.8512746	-1.4329997	-0.56490505	-1.9501414	-1.8953172	0.60618061	-4.3164449	-2.1465766	-1.3832558	0.32352525	-2.4092982	-1.3698996	-0.914249	-1.1754293	-0.75812602	-2.6659319	-4.6122608	-1.2943461	-0.21230188	-2.6974359	-0.5861752	-1.9039267	-2.8245089	-0.75538874	-1.9730082	-1.0633034	-5.0776315	-2.7833138	-1.8277047	-1.9524058	-2.6191719	-6.3269987	-1.0492314	4.6159777e-05	-0.54807365	-2.7028174	-1.2785559	-1.8001441
-1.7425987	-2.8163104	-1.7256986	-2.9182072	4.7154927	0.3049016	-2.3922827	-2.8207378	-1.4495666	-3.1441462	1.1595049	-0.95264101	-1.8512746	-1.4329997	-0.56490505	-1.9501414	-1.8953172	0.60618061	-4.3164449	-2.1465766	-1.3832558	0.32352525	-2.4092982	-1.3698996	-0.914249	-1.1754293	-0.75812602	-2.6659319	-4.6122608	-1.2943461	-0.21230188	-2.6974359	-0.5861752	-1.9039267	-2.8245089	-0.75538874	-1.9730082	-1.0633034	-5.0776315	-2.7833138	-1.8277047	-1.9524058	-2.6191719	-6.3269987	-1.0492314	4.6159777e-05	-0.54807365	-2.7028174	-1.2785559	-1.8001441
-1.7425987	-2.8163104	-1.7256986	-2.9182072	4.7154927	0.3049016	-2.3922827	-2.8207378	-1.4495666	-3.1441462	1.1595049	-0.95264101	-1.8512746	-1.4329997	-0.56490505	-1.9501414	-1.8953172	0.60618061	-4.3164449	-2.1465766	-1.3832558	0.32352525	-2.4092982	-1.3698996	-0.914249	-1.1754293	-0.75812602	-2.6659319	-4.6122608	-1.2943461	-0.21230188	-2.6974359	-0.5861752	-1.9039267	-2.8245089	-0.75538874	-1.9730082	-1.0633034	-5.0776315	-2.7833138	-1.8277047	-1.9524058	-2.6191719	-6.3269987	-1.0492314	4.6159777e-05	-0.54807365	-2.7028174	-1.2785559	-1.8001441
-1.7425987	-2.8163104	-1.7256986	-2.9182072	4.7154927	0.3049016	-2.3922827	-2.8207378	-1.4495666	-3.1441462	1.1595049	-0.95264101	-1.8512746	-1.4329997	-0.56490505	-1.9501414	-1.8953172	0.60618061	-4.3164449	-2.1465766	-1.3832558	0.32352525	-2.4092982	-1.3698996	-0.914249	-1.1754293	-0.75812602	-2.6659319	-4.6122608	-1.2943461	-0.21230188	-2.6974359	-0.5861752	-1.9039267	-2.8245089	-0.75538874	-1.9730082	-1.0633034	-5.0776315	-2.7833138	-1.8277047	-1.9524058	-2.6191719	-6.3269987	-1.0492314	4.6159777e-05	-0.54807365	-2.7028174	-1.2785559	-1.8001441
-1.7425987	-2.8163104	-1.7256986	-2.9182072	4.7154927	0.3049016	-2.3922827	-2.8207378	-1.4495666	-3.1441462	1.1595049	-0.95264101	-1.8512746	-1.4329997	-0.56490505	-1.9501414	-1.8953172	0.60618061	-4.3164449	-2.1465766	-1.3832558	0.32352525	-2.4092982	-1.3698996	-0.914249	-1.1754293	-0.75812602	-2.6659319	-4.6122608	-1.2943461	-0.21230188	-2.6974359	-0.5861752	-1.9039267	-2.8245089	-0.75538874	-1.9730082	-1.0633034	-5.0776315	-2.7833138	-1.8277047	-1.9524058	-2.6191719	-6.3269987	-1.0492314	4.6159777e-05	-0.54807365	-2.7028174	-1.2785559	-1.8001441
-1.7425987	-2.8163104	-1.7256986	-2.9182072	4.7154927	0.3049016	-2.3922827	-2.8207378	-1.4495666	-3.1441462	1.1595049	-0.95264101	-1.8512746	-1.4329997	-0.56490505	-1.9501414	-1.8953172	0.60618061	-4.3164449	-2.1465766	-1.3832558	0.32352525	-2.4092982	-1.3698996	-0.914249	-1.1754293	-0.75812602	-2.6659319	-4.6122608	-1.2943461	-0.21230188	-2.6974359	-0.5861752	-1.9039267	-2.8245089	-0.75538874	-1.9730082	-1.0633034	-5.0776315	-2.7833138	-1.8277047	-1.9524058	-2.6191719	-6.3269987	-1.0492314	4.6159777e-05	-0.54807365	-2.7028174	-1.2785559	-1.8001441
-1.7425987	-2.8163104	-1.7256986	-2.9182072	4.7154927	0.3049016	-2.3922827	-2.8207378	-1.4495666	-3.1441462	1.1595049	-0.95264101	-1.8512746	-1.4329997	-0.56490505	-1.9501414	-1.8953172	0.60618061	-4.3164449	-2.1465766	-1.3832558	0.32352525	-2.4092982	-1.3698996	-0.914249	-1.1754293	-0.75812602	-2.6659319	-4.6122608	-1.2943461	-0.21230188	-2.6974359	-0.5861752	-1.9039267	-2.8245089	-0.75538874	-1.9730082	-1.0633034	-5.0776315	-2.7833138	-1.8277047	-1.9524058	-2.6191719	-6.3269987	-1.0492314	4.6159777e-05	-0.54807365	-2.7028174	-1.2785559	-1.8001441
-1.7425987	-2.8163104	-1.7256986	-2.9182072	4.7154927	0.3049016	-2.3922827	-2.8207378	-1.4495666	-3.1441462	1.1595049	-0.95264101	-1.8512746	-1.4329997	-0.56490505	-1.9501414	-1.8953172	0.60618061	-4.3164449	-2.1465766	-1.3832558	0.32352525	-2.4092982	-1.3698996	-0.914249	-1.1754293	-0.75812602	-2.6659319	-4.6122608	-1.2943461	-0.21230188	-2.6974359	-0.5861752	-1.9039267	-2.8245089	-0.75538874	-1.9730082	-1.0633034	-5.0776315	-2.7833138	-1.8277047	-1.9524058	-2.6191719	-6.3269987	-1.0492314	4.6159777e-05	-0.54807365	-2.7028174	-1.2785559	-1.8001441
-1.7425987	-2.8163104	-1.7256986	-2.9182072	4.7154927	0.3049016	-2.3922827	-2.8207378	-1.4495666	-3.1441462	1.1595049	-0.95264101	-1.8512746	-1.4329997	-0.56490505	-1.9501414	-1.8953172	0.60618061	-4.3164449	-2.1465766	-1.3832558	0.32352525	-2.4092982	-1.3698996	-0.914249	-1.1754293	-0.75812602	-2.6659319	-4.6122608	-1.2943461	-0.21230188	-2.6974359	-0.5861752	-1.9039267	-2.8245089	-0.75538874	-1.9730082	-1.0633034	-5.0776315	-2.7833138	-1.8277047	-1.9524058	-2.6191719	-6.3269987	-1.0492314	4.6159777e-05	-0.54807365	-2.7028174	-1.2785559	-1.8001441
-1.3616841	-2.8163104	-1.2706691	-2.9182072	4.1419802	0.3049016	-2.3922827	-2.8207378	-1.4495666	-3.1441462	1.372761	-0.95264101	-1.8512746	-1.4329997	-0.56490505	-1.9501414	-1.8953172	0.60618061	-4.3164449	-2.1465766	-1.3832558	0.32352525	-2.4092982	-0.87239295	-0.914249	-1.1754293	-0.74068427	-1.8154193	-4.6122608	-0.94519192	-0.21230188	-2.6974359	-0.5861752	-1.9039267	-2.8245089	-0.75538874	-1.9730082	-1.0633034	-5.0776315	-2.7833138	-1.8277047	-1.9524058	-1.692337	-6.3269987	-1.0492314	4.6159777e-05	-0.54807365	-2.7028174	-1.2785559	-1.8001441
-1.3616841	-2.8163104	-1.2706691	-2.9182072	4.1419802	0.3049016	-2.3922827	-2.8207378	-1.4495666	-3.1441462	1.372761	-0.95264101	-1.8512746	-1.4329997	-0.56490505	-1.9501414	-1.8953172	0.60618061	-4.3164449	-2.1465766	-1.3832558	0.32352525	-2.4092982	-0.87239295	-0.914249	-1.1754293	-0.74068427	-1.8154193	-4.6122608	-0.94519192	-0.21230188	-2.6974359	-0.5861752	-1.9039267	-2.8245089	-0.75538874	-1.9730082	-1.0633034	-5.0776315	-2.7833138	-1.8277047	-1.9524058	-1.692337	-6.3269987	-1.0492314	4.6159777e-05	-0.54807365	-2.7028174	-1.2785559	-1.8001441
-1.3616841	-2.8163104	-1.2706691	-2.9182072	4.1419802	0.3049016	-2.3922827	-2.8207378	-1.4495666	-3.1441462	1.372761	-0.95264101	-1.8512746	-1.4329997	-0.56490505	-1.9501414	-1.8953172	0.60618061	-4.3164449	-2.1465766	-1.3832558	0.32352525	-2.4092982	-0.87239295	-0.914249	-1.1754293	-0.74068427	-1.8154193	-4.6122608	-0.94519192	-0.21230188	-2.6974359	-0.5861752	-1.9039267	-2.8245089	-0.75538874	-1.9730082	-1.0633034	-5.0776315	-2.7833138	-1.8277047	-1.9524058	-1.692337	-6.3269987	-1.0492314	4.6159777e-05	-0.54807365	-2.7028174	-1.2785559	-1.8001441
-1.3616841	-2.8163104	-1.2706691	-2.9182072	4.1419802	0.3049016	-2.3922827	-2.8207378	-1.4495666	-3.1441462	1.372761	-0.95264101	-1.8512746	-1.4329997	-0.56490505	-1.9501414	-1.8953172	0.60618061	-4.3164449	-2.1465766	-1.3832558	0.32352525	-2.4092982	-0.87239295	-0.914249	-1.1754293	-0.74068427	-1.8154193	-4.6122608	-0.94519192	-0.21230188	-2.6974359	-0.5861752	-1.9039267	-2.8245089	-0.75538874	-1.9730082	-1.0633034	-5.0776315	-2.7833138	-1.8277047	-1.9524058	-1.692337	-6.3269987	-1.0492314	4.6159777e-05	-0.54807365	-2.7028174	-1.2785559	-1.8001441
-1.3616841	-2.6807435	-1.2706691	-2.9182072	4.1419802	0.24049906	-2.3922827	-2.8207378	-0.77823323	-2.5129118	1.372761	-0.95264101	-1.8512746	-0.94646627	-0.56490505	-1.9501414	-1.8953172	0.60618061	-4.3164449	-1.9510944	-1.3832558	0.32352525	-2.4092982	-0.87239295	-0.31204221	-0.65377158	-0.74068427	-1.8154193	-4.6122608	-0.94519192	-0.21230188	-2.6974359	-0.5861752	-1.9039267	-2.8245089	-0.75538874	-1.9730082	-1.0633034	-5.0776315	-2.7833138	-1.8277047	-1.9524058	-1.692337	-2.8796446	-0.62235367	4.6159777e-05	-0.51524824	-2.7028174	-1.2785559	-1.8001441
-1.3616841	-2.6807435	-1.2706691	-2.9182072	4.1419802	0.24049906	-2.3922827	-2.8207378	-0.77823323	-2.5129118	1.372761	-0.95264101	-1.8512746	-0.94646627	-0.56490505	-1.9501414	-1.8953172	0.60618061	-4.3164449	-1.9510944	-1.3832558	0.32352525	-2.4092982	-0.87239295	-0.31204221	-0.65377158	-0.74068427	-1.8154193	-4.6122608	-0.94519192	-0.21230188	-2.6974359	-0.5861752	-1.9039267	-2.8245089	-0.75538874	-1.9730082	-1.0633034	-5.0776315	-2.7833138	-1.8277047	-1.9524058	-1.692337	-2.8796446	-0.62235367	4.6159777e-05	-0.51524824	-2.7028174	-1.2785559	-1.8001441
-1.3616841	-2.6807435	-1.2706691	-2.9182072	4.1419802	0.24049906	-2.3922827	-2.8207378	-0.77823323	-2.5129118	1.372761	-0.95264101	-1.8512746	-0.94646627	-0.56490505	-1.9501414	-1.8953172	0.60618061	-4.3164449	-1.9510944	-1.3832558	0.32352525	-2.4092982	-0.87239295	-0.31204221	-0.65377158	-0.74068427	-1.8154193	-4.6122608	-0.94519192	-0.21230188	-2.6974359	-0.5861752	-1.9039267	-2.8245089	-0.75538874	-1.9730082	-1.0633034	-5.0776315	-2.7833138	-1.8277047	-1.9524058	-1.692337	-2.8796446	-0.62235367	4.6159777e-05	-0.51524824	-2.7028174	-1.2785559	-1.8001441
-1.3616841	-2.6807435	-1.2706691	-2.9182072	4.1419802	0.24049906	-2.3922827	-2.8207378	-0.77823323	-2.5129118	1.372761	-0.95264101	-1.8512746	-0.94646627	-0.56490505	-1.9501414	-1.8953172	0.60618061	-4.3164449	-1.9510944	-1.3832558	-0.55630732	-2.4092982	-0.87239295	-0.31204221	-0.65377158	-0.74068427	-1.8154193	-4.6122608	-0.94519192	-0.21230188	-2.6974359	-0.5861752	-1.9039267	-2.8245089	-0.75538874	-1.9730082	-1.0633034	-5.0776315	-2.7833138	-1.8277047	-1.9524058	-1.692337	-2.8796446	-0.62235367	4.6159777e-05	-0.51524824	-2.7028174	-1.2785559	-2.3228097
-1.3616841	-2.6807435	-1.2706691	-2.9182072	4.1419802	0.24049906	-2.3922827	-2.8207378	-0.77823323	-2.5129118	1.372761	-0.95264101	-1.8512746	-0.94646627	-0.56490505	-1.9501414	-1.8953172	0.60618061	-4.3164449	-1.9510944	-1.3832558	-0.55630732	-2.4092982	-0.87239295	-0.31204221	-0.65377158	-0.74068427	-1.8154193	-4.6122608	-0.94519192	-0.21230188	-2.6974359	-0.5861752	-1.9039267	-2.8245089	-0.75538874	-1.9730082	-1.0633034	-5.0776315	-2.7833138	-1.8277047	-1.9524058	-1.692337	-2.8796446	-0.62235367	4.6159777e-05	-0.51524824	-2.7028174	-1.2785559	-2.3228097
-1.3616841	-2.6807435	-1.2706691	-2.9182072	4.1419802	0.24049906	-2.3922827	-2.8207378	-0.77823323	-2.5129118	1.372761	-0.95264101	-1.8512746	-0.94646627	-0.56490505	-1.9501414	-1.8953172	0.60618061	-4.3164449	-1.9510944	-1.3832558	-0.55630732	-2.4092982	-0.87239295	-0.31204221	-0.65377158	-0.74068427	-1.8154193	-4.6122608	-0.94519192	-0.21230188	-2.6974359	-0.5861752	-1.9039267	-2.8245089	-0.75538874	-1.9730082	-1.0633034	-5.0776315	-2.7833138	-1.8277047	-1.9524058	-1.692337	-2.8796446	-0.62235367	4.6159777e-05	-0.51524824	-2.7028174	-1.2785559	-2.3228097
-1.3616841	-2.6807435	-1.2706691	-2.9182072	4.1419802	0.24049906	-2.3922827	-3.4202774	-0.77823323	-2.5129118	1.372761	-0.95264101	-1.8512746	-0.94646627	-0.56490505	-1.9501414	-1.8953172	-1.7279556	-4.3164449	-1.9510944	-1.3832558	-0.55630732	-2.4092982	-0.87239295	-0.31204221	-0.65377158	-0.74068427	-1.8154193	-4.6122608	-0.94519192	-0.21230188	-2.6974359	-0.5861752	-1.9039267	-2.8245089	-0.75538874	-1.9730082	-1.4124665	-5.0776315	-2.5086815	-2.2358131	-2.3777542	-1.692337	-2.8796446	-0.62235367	32.434128	-0.51524824	-2.7028174	-1.2785559	-2.3228097
-1.3616841	-2.6807435	-1.2706691	-2.9182072	4.1419802	0.24049906	-2.3922827	-3.4202774	-0.77823323	-2.5129118	1.372761	-0.95264101	-1.8512746	-0.94646627	-0.56490505	-1.9501414	-1.8953172	-1.7279556	-4.3164449	-1.9510944	-1.3832558	-0.55630732	-2.4092982	-0.87239295	-0.31204221	-0.65377158	-0.74068427	-1.8154193	-4.6122608	-0.94519192	-0.21230188	-2.6974359	-0.5861752	-1.9039267	-2.8245089	-0.75538874	-1.9730082	-1.4124665	-5.0776315	-2.5086815	-2.2358131	-2.3777542	-1.692337	-2.8796446	-0.62235367	32.434128	-0.51524824	-2.7028174	-1.2785559	-2.3228097
-1.3616841	-2.6807435	-1.2706691	-2.9182072	4.1419802	0.24049906	-2.3922827	-3.4202774	-0.77823323	-2.5129118	1.372761	-0.95264101	-1.8512746	-0.94646627	-0.56490505	-1.9501414	-1.8953172	-1.7279556	-4.3164449	-1.9510944	-1.3832558	-0.55630732	-2.4092982	-0.87239295	-0.31204221	-0.65377158	-0.74068427	-1.8154193	-4.6122608	-0.94519192	-0.21230188	-2.6974359	-0.5861752	-1.9039267	-2.8245089	-0.75538874	-1.9730082	-1.4124665	-5.0776315	-2.5086815	-2.2358131	-2.3777542	-1.692337	-2.8796446	-0.62235367	32.434128	-0.51524824	-2.7028174	-1.2785559	-2.3228097
-1.3616841	-2.6807435	-1.2706691	-3.0051103	4.1419802	0.24049906	-2.6189461	-3.4202774	-0.77823323	-2.5129118	1.372761	-1.1073618	-2.4171779	-0.94646627	-1.0606515	-2.3702812	-1.921376	-1.7279556	-4.2322321	-1.9510944	-1.7898021	-0.55630732	-2.9611719	-0.87239295	-0.31204221	-0.65377158	-0.74068427	-1.8154193	-4.6541891	-0.94519192	-0.59724629	-2.828789	-1.195012	-2.3167291	-2.7384605	-0.78220469	-2.4368587	-1.4124665	-5.0297403	-2.5086815	-2.2358131	-2.3777542	-1.692337	-2.8796446	-0.62235367	32.434128	-0.51524824	-3.2477479	-1.8147081	-2.3228097
-1.3616841	-2.6807435	-1.2706691	-3.0051103	4.1419802	0.24049906	-2.6189461	-3.4202774	-0.77823323	-2.5129118	1.372761	-1.1073618	-2.4171779	-0.94646627	-1.0606515	-2.3702812	-1.921376	-1.7279556	-4.2322321	-1.9510944	-1.7898021	-0.55630732	-2.9611719	-0.87239295	-0.31204221	-0.65377158	-0.74068427	-1.8154193	-4.6541891	-0.94519192	-0.59724629	-2.828789	-1.195012	-2.3167291	-2.7384605	-0.78220469	-2.4368587	-1.4124665	-5.0297403	-2.5086815	-2.2358131	-2.3777542	-1.692337	-2.8796446	-0.62235367	32.434128	-0.51524824	-3.2477479	-1.8147081	-2.3228097
-1.3616841	-2.6807435	-1.2706691	-3.0051103	4.1419802	0.24049906	-2.6189461	-3.4202774	-0.77823323	-2.5129118	1.372761	-1.1073618	-2.4171779	-0.94646627	-1.0606515	-2.3702812	-1.921376	-1.7279556	-4.2322321	-1.9510944	-1.7898021	-0.55630732	-2.9611719	-0.87239295	-0.31204221	-0.65377158	-0.74068427	-1.8154193	-4.6541891	-0.94519192	-0.59724629	-2.828789	-1.195012	-2.3167291	-2.7384605	-0.78220469	-2.4368587	-1.4124665	-5.0297403	-2.5086815	-2.2358131	-2.3777542	-1.692337	-2.8796446	-0.62235367	32.434128	-0.51524824	-3.2477479	-1.8147081	-2.3228097
-1.3616841	-2.6807435	-1.2706691	-3.0051103	4.1419802	0.24049906	-2.6189461	-3.4202774	-0.77823323	-2.5129118	1.372761	-1.1073618	-2.4171779	-0.94646627	-1.0606515	-2.3702812	-1.921376	-1.7279556	-4.2322321	-1.9510944	-1.7898021	-0.55630732	-2.9611719	-0.87239295	-0.31204221	-0.65377158	-0.74068427	-1.8154193	-4.6541891	-0.94519192	-0.59724629	-2.828789	-1.195012	-2.3167291	-2.7384605	-0.78220469	-2.4368587	-1.4124665	-5.0297403	-2.5086815	-2.2358131	-2.3777542	-1.692337	-2.8796446	-0.62235367	32.434128	-0.51524824	-3.2477479	-1.8147081	-2.3228097
-1.3616841	-2.6807435	-1.2706691	-3.0051103	4.1419802	0.24049906	-2.6189461	-3.4202774	-0.77823323	-2.5129118	1.372761	-1.1073618	-2.4171779	-0.94646627	-1.0606515	-2.3702812	-1.921376	-1.7279556	-4.2322321	-1.9510944	-1.7898021	-0.55630732	-2.9611719	-0.87239295	-0.31204221	-0.65377158	-0.74068427	-1.8154193	-4.6541891	-0.94519192	-0.59724629	-2.828789	-1.195012	-2.3167291	-2.7384605	-0.78220469	-2.4368587	-1.4124665	-5.0297403	-2.5086815	-2.2358131	-2.3777542	-1.692337	-2.8796446	-0.62235367	32.434128	-0.51524824	-3.2477479	-1.8147081	-2.3228097
-1.3616841	-2.6807435	-1.2706691	-3.0051103	4.1419802	0.24049906	-2.6189461	-3.4202774	-0.77823323	-2.5129118	1.372761	-1.1073618	-2.4171779	-0.94646627	-1.0606515	-2.3702812	-1.921376	-1.7279556	-4.2322321	-1.9510944	-1.7898021	-0.55630732	-2.9611719	-0.87239295	-0.31204221	-0.65377158	-0.74068427	-1.8154193	-4.6541891	-0.94519192	-0.59724629	-2.828789	-1.195012	-2.3167291	-2.7384605	-0.78220469	-2.4368587	-1.4124665	-5.0297403	-2.5086815	-2.2358131	-2.3777542	-1.692337	-2.8796446	-0.62235367	32.434128	-0.51524824	-3.2477479	-1.8147081	-2.3228097
-1.3616841	-2.6807435	-1.2706691	-3.0051103	4.1419802	0.24049906	-2.6189461	-3.4202774	-0.77823323	-2.5129118	1.372761	-1.1073618	-2.4171779	-0.94646627	-1.0606515	-2.3702812	-1.921376	-1.7279556	-4.2322321	-1.9510944	-1.7898021	-0.55630732	-2.9611719	-0.87239295	-0.31204221	-0.65377158	-0.74068427	-1.8154193	-4.6541891	-0.94519192	-0.59724629	-2.828789	-1.195012	-2.3167291	-2.7384605	-0.78220469	-2.4368587	-1.4124665	-5.0297403	-2.5086815	-2.2358131	-2.3777542	-1.692337	-2.8796446	-0.62235367	32.434128	-0.51524824	-3.2477479	-1.8147081	-2.3228097
-1.3616841	-2.6807435	-1.2706691	-3.0051103	4.1419802	0.24049906	-2.6189461	-3.4202774	-0.77823323	-2.5129118	1.372761	-1.1073618	-2.4171779	-0.94646627	-1.0606515	-2.3702812	-1.921376	-1.7279556	-4.2322321	-1.9510944	-1.7898021	-0.55630732	-2.9611719	-0.87239295	-0.31204221	-0.65377158	-0.74068427	-1.8154193	-4.6541891	-0.94519192	-0.59724629	-2.828789	-1.195012	-2.3167291	-2.7384605	-0.78220469	-2.4368587	-1.4124665	-5.0297403	-2.5086815	-2.2358131	-2.3777542	-1.692337	-2.8796446	-0.62235367	32.434128	-0.51524824	-3.2477479	-1.8147081	-2.3228097
-1.3616841	-2.6807435	-1.2706691	-3.0051103	4.1419802	0.24049906	-2.6189461	-3.4202774	-0.77823323	-2.5129118	1.372761	-1.1073618	-2.4171779	-0.94646627	-1.0606515	-2.3702812	-1.921376	-1.7279556	-4.2322321	-1.9510944	-1.7898021	-0.55630732	-2.9611719	-0.87239295	-0.31204221	-0.65377158	-0.74068427	-1.8154193	-4.6541891	-0.94519192	-0.59724629	-2.828789	-1.195012	-2.3167291	-2.7384605	-0.78220469	-2.4368587	-1.4124665	-5.0297403	-2.5086815	-2.2358131	-2.3777542	-1.692337	-2.8796446	-0.62235367	32.434128	-0.51524824	-3.2477479	-1.8147081	-2.3228097
-1.3616841	-2.6807435	-1.2706691	-3.0051103	4.1419802	0.24049906	-2.6189461	-3.4202774	-0.77823323	-2.5129118	1.372761	-1.1073618	-2.4171779	-0.94646627	-1.0606515	-2.3702812	-1.921376	-1.7279556	-4.2322321	-1.9510944	-1.7898021	-0.55630732	-2.9611719	-0.87239295	-0.31204221	-0.65377158	-0.74068427	-1.8154193	-4.6541891	-0.94519192	-0.59724629	-2.828789	-1.195012	-2.3167291	-2.7384605	-0.78220469	-2.4368587	-1.4124665	-5.0297403	-2.5086815	-2.2358131	-2.3777542	-1.692337	-2.8796446	-0.62235367	32.434128	-0.51524824	-3.2477479	-1.8147081	-2.3228097
-1.3616841	-2.6807435	-1.2706691	-3.0051103	4.1419802	0.24049906	-2.6189461	-3.4202774	-0.77823323	-2.5129118	1.372761	-1.1073618	-2.4171779	-0.94646627	-1.0606515	-2.3702812	-1.921376	-1.7279556	-4.2322321	-1.9510944	-1.7898021	-0.55630732	-2.9611719	-0.87239295	-0.31204221	-0.65377158	-0.74068427	-1.8154193	-4.6541891	-0.94519192	-0.59724629	-2.828789	-1.195012	-2.3167291	-2.7384605	-0.78220469	-2.4368587	-1.4124665	-5.0297403	-2.5086815	-2.2358131	-2.3777542	-1.692337	-2.8796446	-0.62235367	32.434128	-0.51524824	-3.2477479	-1.8147081	-2.3228097
-1.3616841	-2.6807435	-1.2706691	-3.0051103	4.1419802	0.24049906	-2.6189461	-3.4202774	-0.77823323	-2.5129118	1.372761	-1.1073618	-2.4171779	-0.94646627	-1.0606515	-2.3702812	-1.921376	-1.7279556	-4.2322321	-1.9510944	-1.7898021	-0.55630732	-2.9611719	-0.87239295	-0.31204221	-0.65377158	-0.74068427	-1.8154193	-4.6541891	-0.94519192	-0.59724629	-2.828789	-1.195012	-2.3167291	-2.7384605	-0.78220469	-2.4368587	-1.4124665	-5.0297403	-2.5086815	-2.2358131	-2.3777542	-1.692337	-2.8796446	-0.62235367	32.434128	-0.51524824	-3.2477479	-1.8147081	-2.3228097
-1.3616841	-2.6807435	-1.2706691	-3.0051103	4.1419802	0.24049906	-2.6189461	-3.4202774	-0.77823323	-2.5129118	1.372761	-1.1073618	-2.4171779	-0.94646627	-1.0606515	-2.3702812	-1.921376	-1.7279556	-4.2322321	-1.9510944	-1.7898021	-0.55630732	-2.9611719	-0.87239295	-0.31204221	-0.65377158	-0.74068427	-1.8154193	-4.6541891	-0.94519192	-0.59724629	-2.828789	-1.195012	-2.3167291	-2.7384605	-0.78220469	-2.4368587	-1.4124665	-5.0297403	-2.5086815	-2.2358131	-2.3777542	-1.692337	-2.8796446	-0.62235367	32.434128	-0.51524824	-3.2477479	-1.8147081	-2.3228097
-1.3616841	-2.6807435	-1.2706691	-3.0051103	4.1419802	0.24049906	-2.6189461	-3.4202774	-0.77823323	-2.5129118	1.372761	-1.1073618	-2.4171779	-0.94646627	-1.0606515	-2.3702812	-1.921376	-1.7279556	-4.2322321	-1.9510944	-1.7898021	-0.55630732	-2.9611719	-0.87239295	-0.31204221	-0.65377158	-0.74068427	-1.8154193	-4.6541891	-0.94519192	-0.59724629	-2.828789	-1.195012	-2.3167291	-2.7384605	-0.78220469	-2.4368587	-1.4124665	-5.0297403	-2.5086815	-2.2358131	-2.3777542	-1.692337	-2.8796446	-0.62235367	32.434128	-0.51524824	-3.2477479	-1.8147081	-2.3228097
-1.3616841	-2.6807435	-1.2706691	-3.0051103	4.1419802	0.24049906	-2.6189461	-3.4202774	-0.77823323	-2.5129118	1.372761	-1.1073618	-2.4171779	-0.94646627	-1.0606515	-2.3702812	-1.921376	-1.7279556	-4.2322321	-1.9510944	-1.7898021	-0.55630732	-2.9611719	-0.87239295	-0.31204221	-0.65377158	-0.74068427	-1.8154193	-4.6541891	-0.94519192	-0.59724629	-2.828789	-1.195012	-2.3167291	-2.7384605	-0.78220469	-2.4368587	-1.4124665	-5.0297403	-2.5086815	-2.2358131	-2.3777542	-1.692337	-2.8796446	-0.62235367	32.434128	-0.51524824	-3.2477479	-1.8147081	-2.3228097
-1.3616841	-2.6807435	-1.2706691	-3.0051103	4.1419802	0.24049906	-2.6189461	-3.4202774	-0.77823323	-2.5129118	1.372761	-1.1073618	-2.4171779	-0.94646627	-1.0606515	-2.3702812	-1.921376	-1.7279556	-4.2322321	-1.9510944	-1.7898021	-0.55630732	-2.9611719	-0.87239295	-0.31204221	-0.65377158	-0.74068427	-1.8154193	-4.6541891	-0.94519192	-0.59724629	-2.828789	-1.195012	-2.3167291	-2.7384605	-0.78220469	-2.4368587	-1.4124665	-5.0297403	-2.5086815	-2.2358131	-2.3777542	-1.692337	-2.8796446	-0.62235367	32.434128	-0.51524824	-3.2477479	-1.8147081	-2.3228097
-1.3616841	-2.6807435	-1.2706691	-3.0051103	4.1419802	0.24049906	-2.6189461	-3.4202774	-0.77823323	-2.5129118	1.372761	-1.1073618	-2.4171779	-0.94646627	-1.0606515	-2.3702812	-1.921376	-1.7279556	-4.2322321	-1.9510944	-1.7898021	-0.55630732	-2.9611719	-0.87239295	-0.31204221	-0.65377158	-0.74068427	-1.8154193	-4.6541891	-0.94519192	-0.59724629	-2.828789	-1.195012	-2.3167291	-2.7384605	-0.78220469	-2.4368587	-1.4124665	-5.0297403	-2.5086815	-2.2358131	-2.3777542	-1.692337	-2.8796446	-0.62235367	32.434128	-0.51524824	-3.2477479	-1.8147081	-2.3228097
-1.3616841	-2.6807435	-1.2706691	-3.0051103	4.1419802	0.24049906	-2.6189461	-3.4202774	-0.77823323	-2.5129118	1.372761	-1.1073618	-2.4171779	-0.94646627	-1.0606515	-2.3702812	-1.921376	-1.7279556	-4.2322321	-1.9510944	-1.7898021	-0.55630732	-2.9611719	-0.87239295	-0.31204221	-0.65377158	-0.74068427	-1.8154193	-4.6541891	-0.94519192	-0.59724629	-2.828789	-1.195012	-2.3167291	-2.7384605	-0.78220469	-2.4368587	-1.4124665	-5.0297403	-2.5086815	-2.2358131	-2.3777542	-1.692337	-2.8796446	-0.62235367	32.434128	-0.51524824	-3.2477479	-1.8147081	-2.3228097
-1.3616841	-2.6807435	-1.2706691	-3.0051103	4.1419802	0.24049906	-2.6189461	-3.4202774	-0.77823323	-2.5129118	1.372761	-1.1073618	-2.4171779	-0.94646627	-1.0606515	-2.3702812	-1.921376	-1.7279556	-4.2322321	-1.9510944	-1.7898021	-0.55630732	-2.9611719	-0.87239295	-0.31204221	-0.65377158	-0.74068427	-1.8154193	-4.6541891	-0.94519192	-0.59724629	-2.828789	-1.195012	-2.3167291	-2.7384605	-0.78220469	-2.4368587	-1.4124665	-5.0297403	-2.5086815	-2.2358131	-2.3777542	-1.692337	-2.8796446	-0.62235367	32.434128	-0.51524824	-3.2477479	-1.8147081	-2.3228097
-1.3616841	-2.6807435	-1.2706691	-3.0051103	4.1419802	0.24049906	-2.6189461	-3.4202774	-0.77823323	-2.5129118	1.372761	-1.1073618	-2.4171779	-0.94646627	-1.0606515	-2.3702812	-1.921376	-1.7279556	-4.2322321	-1.9510944	-1.7898021	-0.55630732	-2.9611719	-0.87239295	-0.31204221	-0.65377158	-0.74068427	-1.8154193	-4.6541891	-0.94519192	-0.59724629	-2.828789	-1.195012	-2.3167291	-2.7384605	-0.78220469	-2.4368587	-1.4124665	-5.0297403	-2.5086815	-2.2358131	-2.3777542	-1.692337	-2.8796446	-0.62235367	32.434128	-0.51524824	-3.2477479	-1.8147081	-2.3228097
-1.3616841	-2.6807435	-1.2706691	-3.0051103	4.1419802	0.24049906	-2.6189461	-3.4202774	-0.77823323	-2.5129118	1.372761	-1.1073618	-2.4171779	-0.94646627	-1.0606515	-2.3702812	-1.921376	-1.7279556	-4.2322321	-1.9510944	-1.7898021	-0.55630732	-2.9611719	-0.87239295	-0.31204221	-0.65377158	-0.74068427	-1.8154193	-4.6541891	-0.94519192	-0.59724629	-2.828789	-1.195012	-2.3167291	-2.7384605	-0.78220469	-2.4368587	-1.4124665	-5.0297403	-2.5086815	-2.2358131	-2.3777542	-1.692337	-2.8796446	-0.62235367	32.434128	-0.51524824	-3.2477479	-1.8147081	-2.3228097
-1.3616841	-2.6807435	-1.2706691	-3.0051103	4.1419802	0.24049906	-2.6189461	-3.4202774	-0.77823323	-2.5129118	1.372761	-1.1073618	-2.4171779	-0.94646627	-1.0606515	-2.3702812	-1.921376	-1.7279556	-4.2322321	-1.9510944	-1.7898021	-0.55630732	-2.9611719	-0.87239295	-0.31204221	-0.65377158	-0.74068427	-1.8154193	-4.6541891	-0.94519192	-0.59724629	-2.828789	-1.195012	-2.3167291	-2.7384605	-0.78220469	-2.4368587	-1.4124665	-5.0297403	-2.5086815	-2.2358131	-2.3777542	-1.692337	-2.8796446	-0.62235367	32.434128	-0.51524824	-3.2477479	-1.8147081	-2.3228097
-1.3616841	-2.6807435	-1.2706691	-3.0051103	4.1419802	0.24049906	-2.6189461	-3.4202774	-0.77823323	-2.5129118	1.372761	-1.1073618	-2.4171779	-0.94646627	-1.0606515	-2.3702812	-1.921376	-1.7279556	-4.2322321	-1.9510944	-1.7898021	-0.55630732	-2.9611719	-0.87239295	-0.31204221	-0.65377158	-0.74068427	-1.8154193	-4.6541891	-0.94519192	-0.59724629	-2.828789	-1.195012	-2.3167291	-2.7384605	-0.78220469	-2.4368587	-1.4124665	-5.0297403	-2.5086815	-2.2358131	-2.3777542	-1.692337	-2.8796446	-0.62235367	32.434128	-0.51524824	-3.2477479	-1.8147081	-2.3228097
-1.3616841	-2.6807435	-1.2706691	-3.0051103	4.1419802	0.24049906	-2.6189461	-3.4202774	-0.77823323	-2.5129118	1.372761	-1.1073618	-2.4171779	-0.94646627	-1.0606515	-2.3702812	-1.921376	-1.7279556	-4.2322321	-1.9510944	-1.7898021	-0.55630732	-2.9611719	-0.87239295	-0.31204221	-0.65377158	-0.74068427	-1.8154193	-4.6541891	-0.94519192	-0.59724629	-2.828789	-1.195012	-2.3167291	-2.7384605	-0.78220469	-2.4368587	-1.4124665	-5.0297403	-2.5086815	-2.2358131	-2.3777542	-1.692337	-2.8796446	-0.62235367	32.434128	-0.51524824	-3.2477479	-1.8147081	-2.3228097
-1.3616841	-2.6807435	-1.2706691	-3.0051103	4.1419802	0.24049906	-2.6189461	-3.4202774	-0.77823323	-2.5129118	1.372761	-1.1073618	-2.4171779	-0.94646627	-1.0606515	-2.3702812	-1.921376	-1.7279556	-4.2322321	-1.9510944	-1.7898021	-0.55630732	-2.9611719	-0.87239295	-0.31204221	-0.65377158	-0.74068427	-1.8154193	-4.6541891	-0.94519192	-0.59724629	-2.828789	-1.195012	-2.3167291	-2.7384605	-0.78220469	-2.4368587	-1.4124665	-5.0297403	-2.5086815	-2.2358131	-2.3777542	-1.692337	-2.8796446	-0.62235367	32.434128	-0.51524824	-3.2477479	-1.8147081	-2.3228097
-1.3616841	-2.6807435	-1.2706691	-3.0051103	4.1419802	0.24049906	-2.6189461	-3.4202774	-0.77823323	-2.5129118	1.372761	-1.1073618	-2.4171779	-0.94646627	-1.0606515	-2.3702812	-1.921376	-1.7279556	-4.2322321	-1.9510944	-1.7898021	-0.55630732	-2.9611719	-0.87239295	-0.31204221	-0.65377158	-0.74068427	-1.8154193	-4.6541891	-0.94519192	-0.59724629	-2.828789	-1.195012	-2.3167291	-2.7384605	-0.78220469	-2.4368587	-1.4124665	-5.0297403	-2.5086815	-2.2358131	-2.3777542	-1.692337	-2.8796446	-0.62235367	32.434128	-0.51524824	-3.2477479	-1.8147081	-2.3228097
-1.3616841	-2.6807435	-1.2706691	-3.0051103	4.1419802	0.24049906	-2.6189461	-3.4202774	-0.77823323	-2.5129118	1.372761	-1.1073618	-2.4171779	-0.94646627	-1.0606515	-2.3702812	-1.921376	-1.7279556	-4.2322321	-1.9510944	-1.7898021	-0.55630732	-2.9611719	-0.87239295	-0.31204221	-0.65377158	-0.74068427	-1.8154193	-4.6541891	-0.94519192	-0.59724629	-2.828789	-1.195012	-2.3167291	-2.7384605	-0.78220469	-2.4368587	-1.4124665	-5.0297403	-2.5086815	-2.2358131	-2.3777542	-1.692337	-2.8796446	-0.62235367	32.434128	-0.51524824	-3.2477479	-1.8147081	-2.3228097
-1.3616841	-2.6807435	-1.2706691	-3.0051103	4.1419802	0.24049906	-2.6189461	-3.4202774	-0.77823323	-2.5129118	1.372761	-1.1073618	-2.4171779	-0.94646627	-1.0606515	-2.3702812	-1.921376	-1.7279556	-4.2322321	-1.9510944	-1.7898021	-0.55630732	-2.9611719	-0.87239295	-0.31204221	-0.65377158	-0.74068427	-1.8154193	-4.6541891	-0.94519192	-0.59724629	-2.828789	-1.195012	-2.3167291	-2.7384605	-0.78220469	-2.4368587	-1.4124665	-5.0297403	-2.5086815	-2.2358131	-2.3777542	-1.692337	-2.8796446	-0.62235367	32.434128	-0.51524824	-3.2477479	-1.8147081	-2.3228097
-1.3616841	-2.6807435	-1.2706691	-3.0051103	4.1419802	0.24049906	-2.6189461	-3.4202774	-0.77823323	-2.5129118	1.372761	-1.1073618	-2.4171779	-0.94646627	-1.0606515	-2.3702812	-1.921376	-1.7279556	-4.2322321	-1.9510944	-1.7898021	-0.55630732	-2.9611719	-0.87239295	-0.31204221	-0.65377158	-0.74068427	-1.8154193	-4.6541891	-0.94519192	-0.59724629	-2.828789	-1.195012	-2.3167291	-2.7384605	-0.78220469	-2.4368587	-1.4124665	-5.0297403	-2.5086815	-2.2358131	-2.3777542	-1.692337	-2.8796446	-0.62235367	32.434128	-0.51524824	-3.2477479	-1.8147081	-2.3228097
-1.3616841	-2.6807435	-1.2706691	-3.0051103	4.1419802	0.24049906	-2.6189461	-3.4202774	-0.77823323	-2.5129118	1.372761	-1.1073618	-2.4171779	-0.94646627	-1.0606515	-2.3702812	-1.921376	-1.7279556	-4.2322321	-1.9510944	-1.7898021	-0.55630732	-2.9611719	-0.87239295	-0.31204221	-0.65377158	-0.74068427	-1.8154193	-4.6541891	-0.94519192	-0.59724629	-2.828789	-1.195012	-2.3167291	-2.7384605	-0.78220469	-2.4368587	-1.4124665	-5.0297403	-2.5086815	-2.2358131	-2.3777542	-1.692337	-2.8796446	-0.62235367	32.434128	-0.51524824	-3.2477479	-1.8147081	-2.3228097
-1.3616841	-2.6807435	-1.2706691	-3.0051103	4.1419802	0.24049906	-2.6189461	-3.4202774	-0.77823323	-2.5129118	1.372761	-1.1073618	-2.4171779	-0.94646627	-1.0606515	-2.3702812	-1.921376	-1.7279556	-4.2322321	-1.9510944	-1.7898021	-0.55630732	-2.9611719	-0.87239295	-0.31204221	-0.65377158	-0.74068427	-1.8154193	-4.6541891	-0.94519192	-0.59724629	-2.828789	-1.195012	-2.3167291	-2.7384605	-0.78220469	-2.4368587	-1.4124665	-5.0297403	-2.5086815	-2.2358131	-2.3777542	-1.692337	-2.8796446	-0.62235367	32.434128	-0.51524824	-3.2477479	-1.8147081	-2.3228097
-1.3616841	-2.6807435	-1.2706691	-3.0051103	4.1419802	0.24049906	-2.6189461	-3.4202774	-0.77823323	-2.5129118	1.372761	-1.1073618	-2.4171779	-0.94646627	-1.0606515	-2.3702812	-1.921376	-1.7279556	-4.2322321	-1.9510944	-1.7898021	-0.55630732	-2.9611719	-0.87239295	-0.31204221	-0.65377158	-0.74068427	-1.8154193	-4.6541891	-0.94519192	-0.59724629	-2.828789	-1.195012	-2.3167291	-2.7384605	-0.78220469	-2.4368587	-1.4124665	-5.0297403	-2.5086815	-2.2358131	-2.3777542	-1.692337	-2.8796446	-0.62235367	32.434128	-0.51524824	-3.2477479	-1.8147081	-2.3228097
-1.3616841	-2.6807435	-1.2706691	-3.0051103	4.1419802	0.24049906	-2.6189461	-3.4202774	-0.77823323	-2.5129118	1.372761	-1.1073618	-2.4171779	-0.94646627	-1.0606515	-2.3702812	-1.921376	-1.7279556	-4.2322321	-1.9510944	-1.7898021	-0.55630732	-2.9611719	-0.87239295	-0.31204221	-0.65377158	-0.74068427	-1.8154193	-4.6541891	-0.94519192	-0.59724629	-2.828789	-1.195012	-2.3167291	-2.7384605	-0.78220469	-2.4368587	-1.4124665	-5.0297403	-2.5086815	-2.2358131	-2.3777542	-1.692337	-2.8796446	-0.62235367	32.434128	-0.51524824	-3.2477479	-1.8147081	-2.3228097
-1.3616841	-2.6807435	-1.2706691	-3.0051103	4.1419802	0.24049906	-2.6189461	-3.4202774	-0.77823323	-2.5129118	1.372761	-1.1073618	-2.4171779	-0.94646627	-1.0606515	-2.3702812	-1.921376	-1.7279556	-4.2322321	-1.9510944	-1.7898021	-0.55630732	-2.9611719	-0.87239295	-0.31204221	-0.65377158	-0.74068427	-1.8154193	-4.6541891	-0.94519192	-0.59724629	-2.828789	-1.195012	-2.3167291	-2.7384605	-0.78220469	-2.4368587	-1.4124665	-5.0297403	-2.5086815	-2.2358131	-2.3777542	-1.692337	-2.8796446	-0.62235367	32.434128	-0.51524824	-3.2477479	-1.8147081	-2.3228097
-1.3616841	-2.6807435	-1.2706691	-3.0051103	4.1419802	0.24049906	-2.6189461	-3.4202774	-0.77823323	-2.5129118	1.372761	-1.1073618	-2.4171779	-0.94646627	-1.0606515	-2.3702812	-1.921376	-1.7279556	-4.2322321	-1.9510944	-1.7898021	-0.55630732	-2.9611719	-0.87239295	-0.31204221	-0.65377158	-0.74068427	-1.8154193	-4.6541891	-0.94519192	-0.59724629	-2.828789	-1.195012	-2.3167291	-2.7384605	-0.78220469	-2.4368587	-1.4124665	-5.0297403	-2.5086815	-2.2358131	-2.3777542	-1.692337	-2.8796446	-0.62235367	32.434128	-0.51524824	-3.2477479	-1.8147081	-2.3228097
-1.3616841	-2.6807435	-1.2706691	-3.0051103	4.1419802	0.24049906	-2.6189461	-3.4202774	-0.77823323	-2.5129118	1.372761	-1.1073618	-2.4171779	-0.94646627	-1.0606515	-2.3702812	-1.921376	-1.7279556	-4.2322321	-1.9510944	-1.7898021	-0.55630732	-2.9611719	-0.87239295	-0.31204221	-0.65377158	-0.74068427	-1.8154193	-4.6541891	-0.94519192	-0.59724629	-2.828789	-1.195012	-2.3167291	-2.7384605	-0.78220469	-2.4368587	-1.4124665	-5.0297403	-2.5086815	-2.2358131	-2.3777542	-1.692337	-2.8796446	-0.62235367	32.434128	-0.51524824	-3.2477479	-1.8147081	-2.3228097
-1.3616841	-2.6807435	-1.2706691	-3.0051103	4.1419802	0.24049906	-2.6189461	-3.4202774	-0.77823323	-2.5129118	1.372761	-1.1073618	-2.4171779	-0.94646627	-1.0606515	-2.3702812	-1.921376	-1.7279556	-4.2322321	-1.9510944	-1.7898021	-0.55630732	-2.9611719	-0.87239295	-0.31204221	-0.65377158	-0.74068427	-1.8154193	-4.6541891	-0.94519192	-0.59724629	-2.828789	-1.195012	-2.3167291	-2.7384605	-0.78220469	-2.4368587	-1.4124665	-5.0297403	-2.5086815	-2.2358131	-2.3777542	-1.692337	-2.8796446	-0.62235367	32.434128	-0.51524824	-3.2477479	-1.8147081	-2.3228097
-1.3616841	-2.6807435	-1.2706691	-3.0051103	4.1419802	0.24049906	-2.6189461	-3.4202774	-0.77823323	-2.5129118	1.372761	-1.1073618	-2.4171779	-0.94646627	-1.0606515	-2.3702812	-1.921376	-1.7279556	-4.2322321	-1.9510944	-1.7898021	-0.55630732	-2.9611719	-0.87239295	-0.31204221	-0.65377158	-0.74068427	-1.8154193	-4.6541891	-0.94519192	-0.59724629	-2.828789	-1.195012	-2.3167291	-2.7384605	-0.78220469	-2.4368587	-1.4124665	-5.0297403	-2.5086815	-2.2358131	-2.3777542	-1.692337	-2.8796446	-0.62235367	32.434128	-0.51524824	-3.2477479	-1.8147081	-2.3228097
-1.3616841	-2.6807435	-1.2706691	-3.0051103	4.1419802	0.24049906	-2.6189461	-3.4202774	-0.77823323	-2.5129118	1.372761	-1.1073618	-2.4171779	-0.94646627	-1.0606515	-2.3702812	-1.921376	-1.7279556	-4.2322321	-1.9510944	-1.7898021	-0.55630732	-2.9611719	-0.87239295	-0.31204221	-0.65377158	-0.74068427	-1.8154193	-4.6541891	-0.94519192	-0.59724629	-2.828789	-1.195012	-2.3167291	-2.7384605	-0.78220469	-2.4368587	-1.4124665	-5.0297403	-2.5086815	-2.2358131	-2.3777542	-1.692337	-2.8796446	-0.62235367	32.434128	-0.51524824	-3.2477479	-1.8147081	-2.3228097
-1.3616841	-2.6807435	-1.2706691	-3.0051103	4.1419802	0.24049906	-2.6189461	-3.4202774	-0.77823323	-2.5129118	1.372761	-1.1073618	-2.4171779	-0.94646627	-1.0606515	-2.3702812	-1.921376	-1.7279556	-4.2322321	-1.9510944	-1.7898021	-0.55630732	-2.9611719	-0.87239295	-0.31204221	-0.65377158	-0.74068427	-1.8154193	-4.6541891	-0.94519192	-0.59724629	-2.828789	-1.195012	-2.3167291	-2.7384605	-0.78220469	-2.4368587	-1.4124665	-5.0297403	-2.5086815	-2.2358131	-2.3777542	-1.692337	-2.8796446	-0.62235367	32.434128	-0.51524824	-3.2477479	-1.8147081	-2.3228097
-1.3616841	-2.6807435	-1.2706691	-3.0051103	4.1419802	0.24049906	-2.6189461	-3.4202774	-0.77823323	-2.5129118	1.372761	-1.1073618	-2.4171779	-0.94646627	-1.0606515	-2.3702812	-1.921376	-1.7279556	-4.2322321	-1.9510944	-1.7898021	-0.55630732	-2.9611719	-0.87239295	-0.31204221	-0.65377158	-0.74068427	-1.8154193	-4.6541891	-0.94519192	-0.59724629	-2.828789	-1.195012	-2.3167291	-2.7384605	-0.78220469	-2.4368587	-1.4124665	-5.0297403	-2.5086815	-2.2358131	-2.3777542	-1.692337	-2.8796446	-0.62235367	32.434128	-0.51524824	-3.2477479	-1.8147081	-2.3228097
-1.3616841	-2.6807435	-1.2706691	-3.0051103	4.1419802	0.24049906	-2.6189461	-3.4202774	-0.77823323	-2.5129118	1.372761	-1.1073618	-2.4171779	-0.94646627	-1.0606515	-2.3702812	-1.921376	-1.7279556	-4.2322321	-1.9510944	-1.7898021	-0.55630732	-2.9611719	-0.87239295	-0.31204221	-0.65377158	-0.74068427	-1.8154193	-4.6541891	-0.94519192	-0.59724629	-2.828789	-1.195012	-2.3167291	-2.7384605	-0.78220469	-2.4368587	-1.4124665	-5.0297403	-2.5086815	-2.2358131	-2.3777542	-1.692337	-2.8796446	-0.62235367	32.434128	-0.51524824	-3.2477479	-1.8147081	-2.3228097
-1.3616841	-2.6807435	-1.2706691	-3.0051103	4.1419802	0.24049906	-2.6189461	-3.4202774	-0.77823323	-2.5129118	1.372761	-1.1073618	-2.4171779	-0.94646627	-1.0606515	-2.3702812	-1.921376	-1.7279556	-4.2322321	-1.9510944	-1.7898021	-0.55630732	-2.9611719	-0.87239295	-0.31204221	-0.65377158	-0.74068427	-1.8154193	-4.6541891	-0.94519192	-0.59724629	-2.828789	-1.195012	-2.3167291	-2.7384605	-0.78220469	-2.4368587	-1.4124665	-5.0297403	-2.5086815	-2.2358131	-2.3777542	-1.692337	-2.8796446	-0.62235367	32.434128	-0.51524824	-3.2477479	-1.8147081	-2.3228097
-1.3616841	-2.6807435	-1.2706691	-3.0051103	4.1419802	0.24049906	-2.6189461	-3.4202774	-0.77823323	-2.5129118	1.372761	-1.1073618	-2.4171779	-0.94646627	-1.0606515	-2.3702812	-1.921376	-1.7279556	-4.2322321	-1.9510944	-1.7898021	-0.55630732	-2.9611719	-0.87239295	-0.31204221	-0.65377158	-0.74068427	-1.8154193	-4.6541891	-0.94519192	-0.59724629	-2.828789	-1.195012	-2.3167291	-2.7384605	-0.78220469	-2.4368587	-1.4124665	-5.0297403	-2.5086815	-2.2358131	-2.3777542	-1.692337	-2.8796446	-0.62235367	32.434128	-0.51524824	-3.2477479	-1.8147081	-2.3228097
-1.3616841	-2.6807435	-1.2706691	-3.0051103	4.1419802	0.24049906	-2.6189461	-3.4202774	-0.77823323	-2.5129118	1.372761	-1.1073618	-2.4171779	-0.94646627	-1.0606515	-2.3702812	-1.921376	-1.7279556	-4.2322321	-1.9510944	-1.7898021	-0.55630732	-2.9611719	-0.87239295	-0.31204221	-0.65377158	-0.74068427	-1.8154193	-4.6541891	-0.94519192	-0.59724629	-2.828789	-1.195012	-2.3167291	-2.7384605	-0.78220469	-2.4368587	-1.4124665	-5.0297403	-2.5086815	-2.2358131	-2.3777542	-1.692337	-2.8796446	-0.62235367	32.434128	-0.51524824	-3.2477479	-1.8147081	-2.3228097
-1.3616841	-2.6807435	-1.2706691	-3.0051103	4.1419802	0.24049906	-2.6189461	-3.4202774	-0.77823323	-2.5129118	1.372761	-1.1073618	-2.4171779	-0.94646627	-1.0606515	-2.3702812	-1.921376	-1.7279556	-4.2322321	-1.9510944	-1.7898021	-0.55630732	-2.9611719	-0.87239295	-0.31204221	-0.65377158	-0.74068427	-1.8154193	-4.6541891	-0.94519192	-0.59724629	-2.828789	-1.195012	-2.3167291	-2.7384605	-0.78220469	-2.4368587	-1.4124665	-5.0297403	-2.5086815	-2.2358131	-2.3777542	-1.692337	-2.8796446	-0.62235367	32.434128	-0.51524824	-3.2477479	-1.8147081	-2.3228097
-0.90145802	-2.6807435	-1.4257705	-3.0051103	3.9578426	0.24049906	-2.6189461	-3.4202774	-0.77823323	-2.5129118	0.97900641	-1.1073618	-2.4171779	-0.94646627	-1.0606515	-2.3702812	-1.921376	-1.7279556	-4.2322321	-1.9510944	-1.7898021	-0.55630732	-2.9611719	-0.41760796	-0.31204221	-0.65377158	-0.80303848	-1.4020253	-4.6541891	-0.61624962	-0.59724629	-2.828789	-1.195012	-2.3167291	-2.7384605	-0.78220469	-2.4368587	-1.4124665	-5.0297403	-2.5086815	-2.2358131	-2.3777542	-1.3779684	-2.8796446	-0.62235367	32.434128	-0.51524824	-3.2477479	-1.8147081	-2.3228097
-0.90145802	-2.6807435	-1.4257705	-3.0051103	3.9578426	0.24049906	-2.6189461	-3.4202774	-0.77823323	-2.5129118	0.97900641	-1.1073618	-2.4171779	-0.94646627	-1.0606515	-2.3702812	-1.921376	-1.7279556	-4.2322321	-1.9510944	-1.7898021	-0.55630732	-2.9611719	-0.41760796	-0.31204221	-0.65377158	-0.80303848	-1.4020253	-4.6541891	-0.61624962	-0.59724629	-2.828789	-1.195012	-2.3167291	-2.7384605	-0.78220469	-2.4368587	-1.4124665	-5.0297403	-2.5086815	-2.2358131	-2.3777542	-1.3779684	-2.8796446	-0.62235367	32.434128	-0.51524824	-3.2477479	-1.8147081	-2.3228097
-0.90145802	-2.6807435	-1.4257705	-3.0051103	3.9578426	0.24049906	-2.6189461	-3.4202774	-0.77823323	-2.5129118	0.97900641	-1.1073618	-2.4171779	-0.94646627	-1.0606515	-2.3702812	-1.921376	-1.7279556	-4.2322321	-1.9510944	-1.7898021	-0.55630732	-2.9611719	-0.41760796	-0.31204221	-0.65377158	-0.80303848	-1.4020253	-4.6541891	-0.61624962	-0.59724629	-2.828789	-1.195012	-2.3167291	-2.7384605	-0.78220469	-2.4368587	-1.4124665	-5.0297403	-2.5086815	-2.2358131	-2.3777542	-1.3779684	-2.8796446	-0.62235367	32.434128	-0.51524824	-3.2477479	-1.8147081	-2.3228097
-0.90145802	-2.6807435	-1.4257705	-3.0051103	3.9578426	0.24049906	-2.6189461	-3.4202774	-0.77823323	-2.5129118	0.97900641	-1.1073618	-2.4171779	-0.94646627	-1.0606515	-2.3702812	-1.921376	-1.7279556	-4.2322321	-1.9510944	-1.7898021	-0.55630732	-2.9611719	-0.41760796	-0.31204221	-0.65377158	-0.80303848	-1.4020253	-4.6541891	-0.61624962	-0.59724629	-2.828789	-1.195012	-2.3167291	-2.7384605	-0.78220469	-2.4368587	-1.4124665	-5.0297403	-2.5086815	-2.2358131	-2.3777542	-1.3779684	-2.8796446	-0.62235367	32.434128	-0.51524824	-3.2477479	-1.8147081	-2.3228097
-0.90145802	-2.3014178	-1.4257705	-3.0051103	3.9578426	0.21185414	-2.6189461	-3.4202774	-0.4431833	-1.8886262	0.97900641	-1.1073618	-2.4171779	-0.69685531	-1.0606515	-2.3702812	-1.921376	-1.7279556	-4.2322321	-1.7660599	-1.7898021	-0.55630732	-2.9611719	-0.41760796	0.26076156	-0.18785715	-0.80303848	-1.4020253	-4.6541891	-0.61624962	-0.59724629	-2.828789	-1.195012	-2.3167291	-2.7384605	-0.78220469	-2.4368587	-1.4124665	-5.0297403	-2.5086815	-2.2358131	-2.3777542	-1.3779684	-0.093570806	-0.22654355	32.434128	0.41991323	-3.2477479	-1.8147081	-2.3228097
-0.90145802	-2.3014178	-1.4257705	-3.0051103	3.9578426	0.21185414	-2.6189461	-3.4202774	-0.4431833	-1.8886262	0.97900641	-1.1073618	-2.4171779	-0.69685531	-1.0606515	-2.3702812	-1.921376	-1.7279556	-4.2322321	-1.7660599	-1.7898021	-0.55630732	-2.9611719	-0.41760796	0.26076156	-0.18785715	-0.80303848	-1.4020253	-4.6541891	-0.61624962	-0.59724629	-2.828789	-1.195012	-2.3167291	-2.7384605	-0.78220469	-2.4368587	-1.4124665	-5.0297403	-2.5086815	-2.2358131	-2.3777542	-1.3779684	-0.093570806	-0.22654355	32.434128	0.41991323	-3.2477479	-1.8147081	-2.3228097
-0.90145802	-2.3014178	-1.4257705	-3.0051103	3.9578426	0.21185414	-2.6189461	-3.4202774	-0.4431833	-1.8886262	0.97900641	-1.1073618	-2.4171779	-0.69685531	-1.0606515	-2.3702812	-1.921376	-1.7279556	-4.2322321	-1.7660599	-1.7898021	-0.55630732	-2.9611719	-0.41760796	0.26076156	-0.18785715	-0.80303848	-1.4020253	-4.6541891	-0.61624962	-0.59724629	-2.828789	-1.195012	-2.3167291	-2.7384605	-0.78220469	-2.4368587	-1.4124665	-5.0297403	-2.5086815	-2.2358131	-2.3777542	-1.3779684	-0.093570806	-0.22654355	32.434128	0.41991323	-3.2477479	-1.8147081	-2.3228097
-0.90145802	-2.3014178	-1.4257705	-3.0051103	3.9578426	0.21185414	-2.6189461	-3.4202774	-0.4431833	-1.8886262	0.97900641	-1.1073618	-2.4171779	-0.69685531	-1.0606515	-2.3702812	-1.921376	-1.7279556	-4.2322321	-1.7660599	-1.7898021	0.27649888	-2.9611719	-0.41760796	0.26076156	-0.18785715	-0.80303848	-1.4020253	-4.6541891	-0.61624962	-0.59724629	-2.828789	-1.195012	-2.3167291	-2.7384605	-0.78220469	-2.4368587	-1.4124665	-5.0297403	-2.5086815	-2.2358131	-2.3777542	-1.3779684	-0.093570806	-0.22654355	32.434128	0.41991323	-3.2477479	-1.8147081	-1.0960137
-0.90145802	-2.3014178	-1.4257705	-3.0051103	3.9578426	0.21185414	-2.6189461	-3.4202774	-0.4431833	-1.8886262	0.97900641	-1.1073618	-2.4171779	-0.69685531	-1.0606515	-2.3702812	-1.921376	-1.7279556	-4.2322321	-1.7660599	-1.7898021	0.27649888	-2.9611719	-0.41760796	0.26076156	-0.18785715	-0.80303848	-1.4020253	-4.6541891	-0.61624962	-0.59724629	-2.828789	-1.195012	-2.3167291	-2.7384605	-0.78220469	-2.4368587	-1.4124665	-5.0297403	-2.5086815	-2.2358131	-2.3777542	-1.3779684	-0.093570806	-0.22654355	32.434128	0.41991323	-3.2477479	-1.8147081	-1.0960137
-0.90145802	-2.3014178	-1.4257705	-3.0051103	3.9578426	0.21185414	-2.6189461	-3.4202774	-0.4431833	-1.8886262	0.97900641	-1.1073618	-2.4171779	-0.69685531	-1.0606515	-2.3702812	-1.921376	-1.7279556	-4.2322321	-1.7660599	-1.7898021	0.27649888	-2.9611719	-0.41760796	0.26076156	-0.18785715	-0.80303848	-1.4020253	-4.6541891	-0.61624962	-0.59724629	-2.828789	-1.195012	-2.3167291	-2.7384605	-0.78220469	-2.4368587	-1.4124665	-5.0297403	-2.5086815	-2.2358131	-2.3777542	-1.3779684	-0.093570806	-0.22654355	32.434128	0.41991323	-3.2477479	-1.8147081	-1.0960137
-0.90145802	-2.3014178	-1.4257705	-3.0051103	3.9578426	0.21185414	-2.6189461	-3.4202774	-0.4431833	-1.8886262	0.97900641	-1.1073618	-2.4171779	-0.69685531	-1.0606515	-2.3702812	-1.921376	-1.7279556	-4.2322321	-1.7660599	-1.7898021	0.27649888	-2.9611719	-0.41760796	0.26076156	-0.18785715	-0.80303848	-1.4020253	-4.6541891	-0.61624962	-0.59724629	-2.828789	-1.195012	-2.3167291	-2.7384605	-0.78220469	-2.4368587	-1.4124665	-5.0297403	-2.5086815	-2.2358131	-2.3777542	-1.3779684	-0.093570806	-0.22654355	32.434128	0.41991323	-3.2477479	-1.8147081	-1.0960137
-0.90145802	-2.3014178	-1.4257705	-3.0051103	3.9578426	0.21185414	-2.6189461	-2.1646211	-0.4431833	-1.8886262	0.97900641	-1.1073618	-2.4171779	-0.69685531	-1.0606515	-2.3702812	-1.921376	-1.4470918	-4.2322321	-1.7660599	-1.7898021	0.27649888	-2.9611719	-0.41760796	0.26076156	-0.18785715	-0.80303848	-1.4020253	-4.6541891	-0.61624962	-0.59724629	-2.828789	-1.195012	-2.3167291	-2.7384605	-0.78220469	-2.4368587	-1.0908737	-5.0297403	-1.9265093	-1.4886739	-1.0469142	-1.3779684	-0.093570806	-0.22654355	67.689857	0.41991323	-3.2477479	-1.8147081	-1.0960137
-0.90145802	-2.3014178	-1.4257705	-3.0051103	3.9578426	0.21185414	-2.6189461	-2.1646211	-0.4431833	-1.8886262	0.97900641	-1.1073618	-2.4171779	-0.69685531	-1.0606515	-2.3702812	-1.921376	-1.4470918	-4.2322321	-1.7660599	-1.7898021	0.27649888	-2.9611719	-0.41760796	0.26076156	-0.18785715	-0.80303848	-1.4020253	-4.6541891	-0.61624962	-0.59724629	-2.828789	-1.195012	-2.3167291	-2.7384605	-0.78220469	-2.4368587	-1.0908737	-5.0297403	-1.9265093	-1.4886739	-1.0469142	-1.3779684	-0.093570806	-0.22654355	67.689857	0.41991323	-3.2477479	-1.8147081	-1.0960137
-0.90145802	-2.3014178	-1.4257705	-3.0051103	3.9578426	0.21185414	-2.6189461	-2.1646211	-0.4431833	-1.8886262	0.97900641	-1.1073618	-2.4171779	-0.69685531	-1.0606515	-2.3702812	-1.921376	-1.4470918	-4.2322321	-1.7660599	-1.7898021	0.27649888	-2.9611719	-0.41760796	0.26076156	-0.18785715	-0.80303848	-1.4020253	-4.6541891	-0.61624962	-0.59724629	-2.828789	-1.195012	-2.3167291	-2.7384605	-0.78220469	-2.4368587	-1.0908737	-5.0297403	-1.9265093	-1.4886739	-1.0469142	-1.3779684	-0.093570806	-0.22654355	67.689857	0.41991323	-3.2477479	-1.8147081	-1.0960137
-0.90145802	-2.3014178	-1.4257705	-3.0051103	3.9578426	0.21185414	-2.6189461	-2.1646211	-0.4431833	-1.8886262	0.97900641	-1.1073618	-2.4171779	-0.69685531	-1.0606515	-2.3702812	-1.921376	-1.4470918	-4.2322321	-1.7660599	-1.7898021	0.27649888	-2.9611719	-0.41760796	0.26076156	-0.18785715	-0.80303848	-1.4020253	-4.6541891	-0.61624962	-0.59724629	-2.828789	-1.195012	-2.3167291	-2.7384605	-0.78220469	-2.4368587	-1.0908737	-5.0297403	-1.9265093	-1.4886739	-1.0469142	-1.3779684	-0.093570806	-0.22654355	67.689857	0.41991323	-3.2477479	-1.8147081	-1.0960137
-0.90145802	-2.3014178	-1.4257705	-2.2296071	3.9578426	0.21185414	-1.6381726	-2.1646211	-0.4431833	-1.8886262	0.97900641	-0.6041702	-1.494626	-0.69685531	-0.34724659	-1.7712573	0.91274011	-1.4470918	-0.84603626	-1.7660599	0.34232047	0.27649888	-1.7617147	-0.41760796	0.26076156	-0.18785715	-0.80303848	-1.4020253	-2.3349459	-0.61624962	0.18737704	-2.3837459	-0.59529489	-1.1907204	-1.0747588	-0.37434429	-0.95106012	-1.0908737	-2.8637636	-1.9265093	-1.4886739	-1.0469142	-1.3779684	-0.093570806	-0.22654355	67.689857	0.41991323	-2.3564234	-0.95616794	-1.0960137
-0.90145802	-2.3014178	-1.4257705	-2.2296071	3.9578426	0.21185414	-1.6381726	-2.1646211	-0.4431833	-1.8886262	0.97900641	-0.6041702	-1.494626	-0.69685531	-0.34724659	-1.7712573	0.91274011	-1.4470918	-0.84603626	-1.7660599	0.34232047	0.27649888	-1.7617147	-0.41760796	0.26076156	-0.18785715	-0.80303848	-1.4020253	-2.3349459	-0.61624962	0.18737704	-2.3837459	-0.59529489	-1.1907204	-1.0747588	-0.37434429	-0.95106012	-1.0908737	-2.8637636	-1.9265093	-1.4886739	-1.0469142	-1.3779684	-0.093570806	-0.22654355	67.689857	0.41991323	-2.3564234	-0.95616794	-1.0960137
-0.90145802	-2.3014178	-1.4257705	-2.2296071	3.9578426	0.21185414	-1.6381726	-2.1646211	-0.4431833	-1.8886262	0.97900641	-0.6041702	-1.494626	-0.69685531	-0.34724659	-1.7712573	0.91274011	-1.4470918	-0.84603626	-1.7660599	0.34232047	0.27649888	-1.7617147	-0.41760796	0.26076156	-0.18785715	-0.80303848	-1.4020253	-2.3349459	-0.61624962	0.18737704	-2.3837459	-0.59529489	-1.1907204	-1.0747588	-0.37434429	-0.95106012	-1.0908737	-2.8637636	-1.9265093	-1.4886739	-1.0469142	-1.3779684	-0.093570806	-0.22654355	67.689857	0.41991323	-2.3564234	-0.95616794	-1.0960137
-0.90145802	-2.3014178	-1.4257705	-2.2296071	3.9578426	0.21185414	-1.6381726	-2.1646211	-0.4431833	-1.8886262	0.97900641	-0.6041702	-1.494626	-0.69685531	-0.34724659	-1.7712573	0.91274011	-1.4470918	-0.84603626	-1.7660599	0.34232047	0.27649888	-1.7617147	-0.41760796	0.26076156	-0.18785715	-0.80303848	-1.4020253	-2.3349459	-0.61624962	0.18737704	-2.3837459	-0.59529489	-1.1907204	-1.0747588	-0.37434429	-0.95106012	-1.0908737	-2.8637636	-1.9265093	-1.4886739	-1.0469142	-1.3779684	-0.093570806	-0.22654355	67.689857	0.41991323	-2.3564234	-0.95616794	-1.0960137
-0.90145802	-2.3014178	-1.4257705	-2.2296071	3.9578426	0.21185414	-1.6381726	-2.1646211	-0.4431833	-1.8886262	0.97900641	-0.6041702	-1.494626	-0.69685531	-0.34724659	-1.7712573	0.91274011	-1.4470918	-0.84603626	-1.7660599	0.34232047	0.27649888	-1.7617147	-0.41760796	0.26076156	-0.18785715	-0.80303848	-1.4020253	-2.3349459	-0.61624962	0.18737704	-2.3837459	-0.59529489	-1.1907204	-1.0747588	-0.37434429	-0.95106012	-1.0908737	-2.8637636	-1.9265093	-1.4886739	-1.0469142	-1.3779684	-0.093570806	-0.22654355	67.689857	0.41991323	-2.3564234	-0.95616794	-1.0960137
-0.90145802	-2.3014178	-1.4257705	-2.2296071	3.9578426	0.21185414	-1.6381726	-2.1646211	-0.4431833	-1.8886262	0.97900641	-0.6041702	-1.494626	-0.69685531	-0.34724659	-1.7712573	0.91274011	-1.4470918	-0.84603626	-1.7660599	0.34232047	0.27649888	-1.7617147	-0.41760796	0.26076156	-0.18785715	-0.80303848	-1.4020253	-2.3349459	-0.61624962	0.18737704	-2.3837459	-0.59529489	-1.1907204	-1.0747588	-0.37434429	-0.95106012	-1.0908737	-2.8637636	-1.9265093	-1.4886739	-1.0469142	-1.3779684	-0.093570806	-0.22654355	67.689857	0.41991323	-2.3564234	-0.95616794	-1.0960137
-0.90145802	-2.3014178	-1.4257705	-2.2296071	3.9578426	0.21185414	-1.6381726	-2.1646211	-0.4431833	-1.8886262	0.97900641	-0.6041702	-1.494626	-0.69685531	-0.34724659	-1.7712573	0.91274011	-1.4470918	-0.84603626	-1.7660599	0.34232047	0.27649888	-1.7617147	-0.41760796	0.26076156	-0.18785715	-0.80303848	-1.4020253	-2.3349459	-0.61624962	0.18737704	-2.3837459	-0.59529489	-1.1907204	-1.0747588	-0.37434429	-0.95106012	-1.0908737	-2.8637636	-1.9265093	-1.4886739	-1.0469142	-1.3779684	-0.093570806	-0.22654355	67.689857	0.41991323	-2.3564234	-0.95616794	-1.0960137
-0.90145802	-2.3014178	-1.4257705	-2.2296071	3.9578426	0.21185414	-1.6381726	-2.1646211	-0.4431833	-1.8886262	0.97900641	-0.6041702	-1.494626	-0.69685531	-0.34724659	-1.7712573	0.91274011	-1.4470918	-0.84603626	-1.7660599	0.34232047	0.27649888	-1.7617147	-0.41760796	0.26076156	-0.18785715	-0.80303848	-1.4020253	-2.3349459	-0.61624962	0.18737704	-2.3837459	-0.59529489	-1.1907204	-1.0747588	-0.37434429	-0.95106012	-1.0908737	-2.8637636	-1.9265093	-1.4886739	-1.0469142	-1.3779684	-0.093570806	-0.22654355	67.689857	0.41991323	-2.3564234	-0.95616794	-1.0960137
-0.90145802	-2.3014178	-1.4257705	-2.2296071	3.9578426	0.21185414	-1.6381726	-2.1646211	-0.4431833	-1.8886262	0.97900641	-0.6041702	-1.494626	-0.69685531	-0.34724659	-1.7712573	0.91274011	-1.4470918	-0.84603626	-1.7660599	0.34232047	0.27649888	-1.7617147	-0.41760796	0.26076156	-0.18785715	-0.80303848	-1.4020253	-2.3349459	-0.61624962	0.18737704	-2.3837459	-0.59529489	-1.1907204	-1.0747588	-0.37434429	-0.95106012	-1.0908737	-2.8637636	-1.9265093	-1.4886739	-1.0469142	-1.3779684	-0.093570806	-0.22654355	67.689857	0.41991323	-2.3564234	-0.95616794	-1.0960137
-0.90145802	-2.3014178	-1.4257705	-2.2296071	3.9578426	0.21185414	-1.6381726	-2.1646211	-0.4431833	-1.8886262	0.97900641	-0.6041702	-1.494626	-0.69685531	-0.34724659	-1.7712573	0.91274011	-1.4470918	-0.84603626	-1.7660599	0.34232047	0.27649888	-1.7617147	-0.41760796	0.26076156	-0.18785715	-0.80303848	-1.4020253	-2.3349459	-0.61624962	0.18737704	-2.3837459	-0.59529489	-1.1907204	-1.0747588	-0.37434429	-0.95106012	-1.0908737	-2.8637636	-1.9265093	-1.4886739	-1.0469142	-1.3779684	-0.093570806	-0.22654355	67.689857	0.41991323	-2.3564234	-0.95616794	-1.0960137
-0.90145802	-2.3014178	-1.4257705	-2.2296071	3.9578426	0.21185414	-1.6381726	-2.1646211	-0.4431833	-1.8886262	0.97900641	-0.6041702	-1.494626	-0.69685531	-0.34724659	-1.7712573	0.91274011	-1.4470918	-0.84603626	-1.7660599	0.34232047	0.27649888	-1.7617147	-0.41760796	0.26076156	-0.18785715	-0.80303848	-1.4020253	-2.3349459	-0.61624962	0.18737704	-2.3837459	-0.59529489	-1.1907204	-1.0747588	-0.37434429	-0.95106012	-1.0908737	-2.8637636	-1.9265093	-1.4886739	-1.0469142	-1.3779684	-0.093570806	-0.22654355	67.689857	0.41991323	-2.3564234	-0.95616794	-1.0960137
-0.90145802	-2.3014178	-1.4257705	-2.2296071	3.9578426	0.21185414	-1.6381726	-2.1646211	-0.4431833	-1.8886262	0.97900641	-0.6041702	-1.494626	-0.69685531	-0.34724659	-1.7712573	0.91274011	-1.4470918	-0.84603626	-1.7660599	0.34232047	0.27649888	-1.7617147	-0.41760796	0.26076156	-0.18785715	-0.80303848	-1.4020253	-2.3349459	-0.61624962	0.18737704	-2.3837459	-0.59529489	-1.1907204	-1.0747588	-0.37434429	-0.95106012	-1.0908737	-2.8637636	-1.9265093	-1.4886739	-1.0469142	-1.3779684	-0.093570806	-0.22654355	67.689857	0.41991323	-2.3564234	-0.95616794	-1.0960137
-0.90145802	-2.3014178	-1.4257705	-2.2296071	3.9578426	0.21185414	-1.6381726	-2.1646211	-0.4431833	-1.8886262	0.97900641	-0.6041702	-1.494626	-0.69685531	-0.34724659	-1.7712573	0.91274011	-1.4470918	-0.84603626	-1.7660599	0.34232047	0.27649888	-1.7617147	-0.41760796	0.26076156	-0.18785715	-0.80303848	-1.4020253	-2.3349459	-0.61624962	0.18737704	-2.3837459	-0.59529489	-1.1907204	-1.0747588	-0.37434429	-0.95106012	-1.0908737	-2.8637636	-1.9265093	-1.4886739	-1.0469142	-1.3779684	-0.093570806	-0.22654355	67.689857	0.41991323	-2.3564234	-0.95616794	-1.0960137
-0.90145802	-2.3014178	-1.4257705	-2.2296071	3.9578426	0.21185414	-1.6381726	-2.1646211	-0.4431833	-1.8886262	0.97900641	-0.6041702	-1.494626	-0.69685531	-0.34724659	-1.7712573	0.91274011	-1.4470918	-0.84603626	-1.7660599	0.34232047	0.27649888	-1.7617147	-0.41760796	0.26076156	-0.18785715	-0.80303848	-1.4020253	-2.3349459	-0.61624962	0.18737704	-2.3837459	-0.59529489	-1.1907204	-1.0747588	-0.37434429	-0.95106012	-1.0908737	-2.8637636	-1.9265093	-1.4886739	-1.0469142	-1.3779684	-0.093570806	-0.22654355	67.689857	0.41991323	-2.3564234	-0.95616794	-1.0960137
-0.90145802	-2.3014178	-1.4257705	-2.2296071	3.9578426	0.21185414	-1.6381726	-2.1646211	-0.4431833	-1.8886262	0.97900641	-0.6041702	-1.494626	-0.69685531	-0.34724659	-1.7712573	0.91274011	-1.4470918	-0.84603626	-1.7660599	0.34232047	0.27649888	-1.7617147	-0.41760796	0.26076156	-0.18785715	-0.80303848	-1.4020253	-2.3349459	-0.61624962	0.18737704	-2.3837459	-0.59529489	-1.1907204	-1.0747588	-0.37434429	-0.95106012	-1.0908737	-2.8637636	-1.9265093	-1.4886739	-1.0469142	-1.3779684	-0.093570806	-0.22654355	67.689857	0.41991323	-2.3564234	-0.95616794	-1.0960137
-0.90145802	-2.3014178	-1.4257705	-2.2296071	3.9578426	0.21185414	-1.6381726	-2.1646211	-0.4431833	-1.8886262	0.97900641	-0.6041702	-1.494626	-0.69685531	-0.34724659	-1.7712573	0.91274011	-1.4470918	-0.84603626	-1.7660599	0.34232047	0.27649888	-1.7617147	-0.41760796	0.26076156	-0.18785715	-0.80303848	-1.4020253	-2.3349459	-0.61624962	0.18737704	-2.3837459	-0.59529489	-1.1907204	-1.0747588	-0.37434429	-0.95106012	-1.0908737	-2.8637636	-1.9265093	-1.4886739	-1.0469142	-1.3779684	-0.093570806	-0.22654355	67.689857	0.41991323	-2.3564234	-0.95616794	-1.0960137
-0.90145802	-2.3014178	-1.4257705	-2.2296071	3.9578426	0.21185414	-1.6381726	-2.1646211	-0.4431833	-1.8886262	0.97900641	-0.6041702	-1.494626	-0.69685531	-0.34724659	-1.7712573	0.91274011	-1.4470918	-0.84603626	-1.7660599	0.34232047	0.27649888	-1.7617147	-0.41760796	0.26076156	-0.18785715	-0.80303848	-1.4020253	-2.3349459	-0.61624962	0.18737704	-2.3837459	-0.59529489	-1.1907204	-1.0747588	-0.37434429	-0.95106012	-1.0908737	-2.8637636	-1.9265093	-1.4886739	-1.0469142	-1.3779684	-0.093570806	-0.22654355	67.689857	0.41991323	-2.3564234	-0.95616794	-1.0960137
-0.90145802	-2.3014178	-1.4257705	-2.2296071	3.9578426	0.21185414	-1.6381726	-2.1646211	-0.4431833	-1.8886262	0.97900641	-0.6041702	-1.494626	-0.69685531	-0.34724659	-1.7712573	0.91274011	-1.4470918	-0.84603626	-1.7660599	0.34232047	0.27649888	-1.7617147	-0.41760796	0.26076156	-0.18785715	-0.80303848	-1.4020253	-2.3349459	-0.61624962	0.18737704	-2.3837459	-0.59529489	-1.1907204	-1.0747588	-0.37434429	-0.95106012	-1.0908737	-2.8637636	-1.9265093	-1.4886739	-1.0469142	-1.3779684	-0.093570806	-0.22654355	67.689857	0.41991323	-2.3564234	-0.95616794	-1.0960137
-0.90145802	-2.3014178	-1.4257705	-2.2296071	3.9578426	0.21185414	-1.6381726	-2.1646211	-0.4431833	-1.8886262	0.97900641	-0.6041702	-1.494626	-0.69685531	-0.34724659	-1.7712573	0.91274011	-1.4470918	-0.84603626	-1.7660599	0.34232047	0.27649888	-1.7617147	-0.41760796	0.26076156	-0.18785715	-0.80303848	-1.4020253	-2.3349459	-0.61624962	0.18737704	-2.3837459	-0.59529489	-1.1907204	-1.0747588	-0.37434429	-0.95106012	-1.0908737	-2.8637636	-1.9265093	-1.4886739	-1.0469142	-1.3779684	-0.093570806	-0.22654355	67.689857	0.41991323	-2.3564234	-0.95616794	-1.0960137
-0.90145802	-2.3014178	-1.4257705	-2.2296071	3.9578426	0.21185414	-1.6381726	-2.1646211	-0.4431833	-1.8886262	0.97900641	-0.6041702	-1.494626	-0.69685531	-0.34724659	-1.7712573	0.91274011	-1.4470918	-0.84603626	-1.7660599	0.34232047	0.27649888	-1.7617147	-0.41760796	0.26076156	-0.18785715	-0.80303848	-1.4020253	-2.3349459	-0.61624962	0.18737704	-2.3837459	-0.59529489	-1.1907204	-1.0747588	-0.37434429	-0.95106012	-1.0908737	-2.8637636	-1.9265093	-1.4886739	-1.0469142	-1.3779684	-0.093570806	-0.22654355	67.689857	0.41991323	-2.3564234	-0.95616794	-1.0960137
-0.90145802	-2.3014178	-1.4257705	-2.2296071	3.9578426	0.21185414	-1.6381726	-2.1646211	-0.4431833	-1.8886262	0.97900641	-0.6041702	-1.494626	-0.69685531	-0.34724659	-1.7712573	0.91274011	-1.4470918	-0.84603626	-1.7660599	0.34232047	0.27649888	-1.7617147	-0.41760796	0.26076156	-0.18785715	-0.80303848	-1.4020253	-2.3349459	-0.61624962	0.18737704	-2.3837459	-0.59529489	-1.1907204	-1.0747588	-0.37434429	-0.95106012	-1.0908737	-2.8637636	-1.9265093	-1.4886739	-1.0469142	-1.3779684	-0.093570806	-0.22654355	67.689857	0.41991323	-2.3564234	-0.95616794	-1.0960137
-0.90145802	-2.3014178	-1.4257705	-2.2296071	3.9578426	0.21185414	-1.6381726	-2.1646211	-0.4431833	-1.8886262	0.97900641	-0.6041702	-1.494626	-0.69685531	-0.34724659	-1.7712573	0.91274011	-1.4470918	-0.84603626	-1.7660599	0.34232047	0.27649888	-1.7617147	-0.41760796	0.26076156	-0.18785715	-0.80303848	-1.4020253	-2.3349459	-0.61624962	0.18737704	-2.3837459	-0.59529489	-1.1907204	-1.0747588	-0.37434429	-0.95106012	-1.0908737	-2.8637636	-1.9265093	-1.4886739	-1.0469142	-1.3779684	-0.093570806	-0.22654355	67.689857	0.41991323	-2.3564234	-0.95616794	-1.0960137
-0.90145802	-2.3014178	-1.4257705	-2.2296071	3.9578426	0.21185414	-1.6381726	-2.1646211	-0.4431833	-1.8886262	0.97900641	-0.6041702	-1.494626	-0.69685531	-0.34724659	-1.7712573	0.91274011	-1.4470918	-0.84603626	-1.7660599	0.34232047	0.27649888	-1.7617147	-0.41760796	0.26076156	-0.18785715	-0.80303848	-1.4020253	-2.3349459	-0.61624962	0.18737704	-2.3837459	-0.59529489	-1.1907204	-1.0747588	-0.37434429	-0.95106012	-1.0908737	-2.8637636	-1.9265093	-1.4886739	-1.0469142	-1.3779684	-0.093570806	-0.22654355	67.689857	0.41991323	-2.3564234	-0.95616794	-1.0960137
-0.90145802	-2.3014178	-1.4257705	-2.2296071	3.9578426	0.21185414	-1.6381726	-2.1646211	-0.4431833	-1.8886262	0.97900641	-0.6041702	-1.494626	-0.69685531	-0.34724659	-1.7712573	0.91274011	-1.4470918	-0.84603626	-1.7660599	0.34232047	0.27649888	-1.7617147	-0.41760796	0.26076156	-0.18785715	-0.80303848	-1.4020253	-2.3349459	-0.61624962	0.18737704	-2.3837459	-0.59529489	-1.1907204	-1.0747588	-0.37434429	-0.95106012	-1.0908737	-2.8637636	-1.9265093	-1.4886739	-1.0469142	-1.3779684	-0.093570806	-0.22654355	67.689857	0.41991323	-2.3564234	-0.95616794	-1.0960137
-0.90145802	-2.3014178	-1.4257705	-2.2296071	3.9578426	0.21185414	-1.6381726	-2.1646211	-0.4431833	-1.8886262	0.97900641	-0.6041702	-1.494626	-0.69685531	-0.34724659	-1.7712573	0.91274011	-1.4470918	-0.84603626	-1.7660599	0.34232047	0.27649888	-1.7617147	-0.41760796	0.26076156	-0.18785715	-0.80303848	-1.4020253	-2.3349459	-0.61624962	0.18737704	-2.3837459	-0.59529489	-1.1907204	-1.0747588	-0.37434429	-0.95106012	-1.0908737	-2.8637636	-1.9265093	-1.4886739	-1.0469142	-1.3779684	-0.093570806	-0.22654355	67.689857	0.41991323	-2.3564234	-0.95616794	-1.0960137
-0.90145802	-2.3014178	-1.4257705	-2.2296071	3.9578426	0.21185414	-1.6381726	-2.1646211	-0.4431833	-1.8886262	0.97900641	-0.6041702	-1.494626	-0.69685531	-0.34724659	-1.7712573	0.91274011	-1.4470918	-0.84603626	-1.7660599	0.34232047	0.27649888	-1.7617147	-0.41760796	0.26076156	-0.18785715	-0.80303848	-1.4020253	-2.3349459	-0.61624962	0.18737704	-2.3837459	-0.59529489	-1.1907204	-1.0747588	-0.37434429	-0.95106012	-1.0908737	-2.8637636	-1.9265093	-1.4886739	-1.0469142	-1.3779684	-0.093570806	-0.22654355	67.689857	0.41991323	-2.3564234	-0.95616794	-1.0960137
-0.90145802	-2.3014178	-1.4257705	-2.2296071	3.9578426	0.21185414	-1.6381726	-2.1646211	-0.4431833	-1.8886262	0.97900641	-0.6041702	-1.494626	-0.69685531	-0.34724659	-1.7712573	0.91274011	-1.4470918	-0.84603626	-1.7660599	0.34232047	0.27649888	-1.7617147	-0.41760796	0.26076156	-0.18785715	-0.80303848	-1.4020253	-2.3349459	-0.61624962	0.18737704	-2.3837459	-0.59529489	-1.1907204	-1.0747588	-0.37434429	-0.95106012	-1.0908737	-2.8637636	-1.9265093	-1.4886739	-1.0469142	-1.3779684	-0.093570806	-0.22654355	67.689857	0.41991323	-2.3564234	-0.95616794	-1.0960137
-0.90145802	-2.3014178	-1.4257705	-2.2296071	3.9578426	0.21185414	-1.6381726	-2.1646211	-0.4431833	-1.8886262	0.97900641	-0.6041702	-1.494626	-0.69685531	-0.34724659	-1.7712573	0.91274011	-1.4470918	-0.84603626	-1.7660599	0.34232047	0.27649888	-1.7617147	-0.41760796	0.26076156	-0.18785715	-0.80303848	-1.4020253	-2.3349459	-0.61624962	0.18737704	-2.3837459	-0.59529489	-1.1907204	-1.0747588	-0.37434429	-0.95106012	-1.0908737	-2.8637636	-1.9265093	-1.4886739	-1.0469142	-1.3779684	-0.093570806	-0.22654355	67.689857	0.41991323	-2.3564234	-0.95616794	-1.0960137
-0.90145802	-2.3014178	-1.4257705	-2.2296071	3.9578426	0.21185414	-1.6381726	-2.1646211	-0.4431833	-1.8886262	0.97900641	-0.6041702	-1.494626	-0.69685531	-0.34724659	-1.7712573	0.91274011	-1.4470918	-0.84603626	-1.7660599	0.34232047	0.27649888	-1.7617147	-0.41760796	0.26076156	-0.18785715	-0.80303848	-1.4020253	-2.3349459	-0.61624962	0.18737704	-2.3837459	-0.59529489	-1.1907204	-1.0747588	-0.37434429	-0.95106012	-1.0908737	-2.8637636	-1.9265093	-1.4886739	-1.0469142	-1.3779684	-0.093570806	-0.22654355	67.689857	0.41991323	-2.3564234	-0.95616794	-1.0960137
-0.90145802	-2.3014178	-1.4257705	-2.2296071	3.9578426	0.21185414	-1.6381726	-2.1646211	-0.4431833	-1.8886262	0.97900641	-0.6041702	-1.494626	-0.69685531	-0.34724659	-1.7712573	0.91274011	-1.4470918	-0.84603626	-1.7660599	0.34232047	0.27649888	-1.7617147	-0.41760796	0.26076156	-0.18785715	-0.80303848	-1.4020253	-2.3349459	-0.61624962	0.18737704	-2.3837459	-0.59529489	-1.1907204	-1.0747588	-0.37434429	-0.95106012	-1.0908737	-2.8637636	-1.9265093	-1.4886739	-1.0469142	-1.3779684	-0.093570806	-0.22654355	67.689857	0.41991323	-2.3564234	-0.95616794	-1.0960137
-0.90145802	-2.3014178	-1.4257705	-2.2296071	3.9578426	0.21185414	-1.6381726	-2.1646211	-0.4431833	-1.8886262	0.97900641	-0.6041702	-1.494626	-0.69685531	-0.34724659	-1.7712573	0.91274011	-1.4470918	-0.84603626	-1.7660599	0.34232047	0.27649888	-1.7617147	-0.41760796	0.26076156	-0.18785715	-0.80303848	-1.4020253	-2.3349459	-0.61624962	0.18737704	-2.3837459	-0.59529489	-1.1907204	-1.0747588	-0.37434429	-0.95106012	-1.0908737	-2.8637636	-1.9265093	-1.4886739	-1.0469142	-1.3779684	-0.093570806	-0.22654355	67.689857	0.41991323	-2.3564234	-0.95616794	-1.0960137
-0.90145802	-2.3014178	-1.4257705	-2.2296071	3.9578426	0.21185414	-1.6381726	-2.1646211	-0.4431833	-1.8886262	0.97900641	-0.6041702	-1.494626	-0.69685531	-0.34724659	-1.7712573	0.91274011	-1.4470918	-0.84603626	-1.7660599	0.34232047	0.27649888	-1.7617147	-0.41760796	0.26076156	-0.18785715	-0.80303848	-1.4020253	-2.3349459	-0.61624962	0.18737704	-2.3837459	-0.59529489	-1.1907204	-1.0747588	-0.37434429	-0.95106012	-1.0908737	-2.8637636	-1.9265093	-1.4886739	-1.0469142	-1.3779684	-0.093570806	-0.22654355	67.689857	0.41991323	-2.3564234	-0.95616794	-1.0960137
-0.90145802	-2.3014178	-1.4257705	-2.2296071	3.9578426	0.21185414	-1.6381726	-2.1646211	-0.4431833	-1.8886262	0.97900641	-0.6041702	-1.494626	-0.69685531	-0.34724659	-1.7712573	0.91274011	-1.4470918	-0.84603626	-1.7660599	0.34232047	0.27649888	-1.7617147	-0.41760796	0.26076156	-0.18785715	-0.80303848	-1.4020253	-2.3349459	-0.61624962	0.18737704	-2.3837459	-0.59529489	-1.1907204	-1.0747588	-0.37434429	-0.95106012	-1.0908737	-2.8637636	-1.9265093	-1.4886739	-1.0469142	-1.3779684	-0.093570806	-0.22654355	67.689857	0.41991323	-2.3564234	-0.95616794	-1.0960137
-0.90145802	-2.3014178	-1.4257705	-2.2296071	3.9578426	0.21185414	-1.6381726	-2.1646211	-0.4431833	-1.8886262	0.97900641	-0.6041702	-1.494626	-0.69685531	-0.34724659	-1.7712573	0.91274011	-1.4470918	-0.84603626	-1.7660599	0.34232047	0.27649888	-1.7617147	-0.41760796	0.26076156	-0.18785715	-0.80303848	-1.4020253	-2.3349459	-0.61624962	0.18737704	-2.3837459	-0.59529489	-1.1907204	-1.0747588	-0.37434429	-0.95106012	-1.0908737	-2.8637636	-1.9265093	-1.4886739	-1.0469142	-1.3779684	-0.093570806	-0.22654355	67.689857	0.41991323	-2.3564234	-0.95616794	-1.0960137
-0.90145802	-2.3014178	-1.4257705	-2.2296071	3.9578426	0.21185414	-1.6381726	-2.1646211	-0.4431833	-1.8886262	0.97900641	-0.6041702	-1.494626	-0.69685531	-0.34724659	-1.7712573	0.91274011	-1.4470918	-0.84603626	-1.7660599	0.34232047	0.27649888	-1.7617147	-0.41760796	0.26076156	-0.18785715	-0.80303848	-1.4020253	-2.3349459	-0.61624962	0.18737704	-2.3837459	-0.59529489	-1.1907204	-1.0747588	-0.37434429	-0.95106012	-1.0908737	-2.8637636	-1.9265093	-1.4886739	-1.0469142	-1.3779684	-0.093570806	-0.22654355	67.689857	0.41991323	-2.3564234	-0.95616794	-1.0960137
-0.90145802	-2.3014178	-1.4257705	-2.2296071	3.9578426	0.21185414	-1.6381726	-2.1646211	-0.4431833	-1.8886262	0.97900641	-0.6041702	-1.494626	-0.69685531	-0.34724659	-1.7712573	0.91274011	-1.4470918	-0.84603626	-1.7660599	0.34232047	0.27649888	-1.7617147	-0.41760796	0.26076156	-0.18785715	-0.80303848	-1.4020253	-2.3349459	-0.61624962	0.18737704	-2.3837459	-0.59529489	-1.1907204	-1.0747588	-0.37434429	-0.95106012	-1.0908737	-2.8637636	-1.9265093	-1.4886739	-1.0469142	-1.3779684	-0.093570806	-0.22654355	67.689857	0.41991323	-2.3564234	-0.95616794	-1.0960137
-0.90145802	-2.3014178	-1.4257705	-2.2296071	3.9578426	0.21185414	-1.6381726	-2.1646211	-0.4431833	-1.8886262	0.97900641	-0.6041702	-1.494626	-0.69685531	-0.34724659	-1.7712573	0.91274011	-1.4470918	-0.84603626	-1.7660599	0.34232047	0.27649888	-1.7617147	-0.41760796	0.26076156	-0.18785715	-0.80303848	-1.4020253	-2.3349459	-0.61624962	0.18737704	-2.3837459	-0.59529489	-1.1907204	-1.0747588	-0.37434429	-0.95106012	-1.0908737	-2.8637636	-1.9265093	-1.4886739	-1.0469142	-1.3779684	-0.093570806	-0.22654355	67.689857	0.41991323	-2.3564234	-0.95616794	-1.0960137
-0.90145802	-2.3014178	-1.4257705	-2.2296071	3.9578426	0.21185414	-1.6381726	-2.1646211	-0.4431833	-1.8886262	0.97900641	-0.6041702	-1.494626	-0.69685531	-0.34724659	-1.7712573	0.91274011	-1.4470918	-0.84603626	-1.7660599	0.34232047	0.27649888	-1.7617147	-0.41760796	0.26076156	-0.18785715	-0.80303848	-1.4020253	-2.3349459	-0.61624962	0.18737704	-2.3837459	-0.59529489	-1.1907204	-1.0747588	-0.37434429	-0.95106012	-1.0908737	-2.8637636	-1.9265093	-1.4886739	-1.0469142	-1.3779684	-0.093570806	-0.22654355	67.689857	0.41991323	-2.3564234	-0.95616794	-1.0960137
-0.90145802	-2.3014178	-1.4257705	-2.2296071	3.9578426	0.21185414	-1.6381726	-2.1646211	-0.4431833	-1.8886262	0.97900641	-0.6041702	-1.494626	-0.69685531	-0.34724659	-1.7712573	0.91274011	-1.4470918	-0.84603626	-1.7660599	0.34232047	0.27649888	-1.7617147	-0.41760796	0.26076156	-0.18785715	-0.80303848	-1.4020253	-2.3349459	-0.61624962	0.18737704	-2.3837459	-0.59529489	-1.1907204	-1.0747588	-0.37434429	-0.95106012	-1.0908737	-2.8637636	-1.9265093	-1.4886739	-1.0469142	-1.3779684	-0.093570806	-0.22654355	67.689857	0.41991323	-2.3564234	-0.95616794	-1.0960137
-0.90145802	-2.3014178	-1.4257705	-2.2296071	3.9578426	0.21185414	-1.6381726	-2.1646211	-0.4431833	-1.8886262	0.97900641	-0.6041702	-1.494626	-0.69685531	-0.34724659	-1.7712573	0.91274011	-1.4470918	-0.84603626	-1.7660599	0.34232047	0.27649888	-1.7617147	-0.41760796	0.26076156	-0.18785715	-0.80303848	-1.4020253	-2.3349459	-0.61624962	0.18737704	-2.3837459	-0.59529489	-1.1907204	-1.0747588	-0.37434429	-0.95106012	-1.0908737	-2.8637636	-1.9265093	-1.4886739	-1.0469142	-1.3779684	-0.093570806	-0.22654355	67.689857	0.41991323	-2.3564234	-0.95616794	-1.0960137
-0.90145802	-2.3014178	-1.4257705	-2.2296071	3.9578426	0.21185414	-1.6381726	-2.1646211	-0.4431833	-1.8886262	0.97900641	-0.6041702	-1.494626	-0.69685531	-0.34724659	-1.7712573	0.91274011	-1.4470918	-0.84603626	-1.7660599	0.34232047	0.27649888	-1.7617147	-0.41760796	0.26076156	-0.18785715	-0.80303848	-1.4020253	-2.3349459	-0.61624962	0.18737704	-2.3837459	-0.59529489	-1.1907204	-1.0747588	-0.37434429	-0.95106012	-1.0908737	-2.8637636	-1.9265093	-1.4886739	-1.0469142	-1.3779684	-0.093570806	-0.22654355	67.689857	0.41991323	-2.3564234	-0.95616794	-1.0960137
-0.90145802	-2.3014178	-1.4257705	-2.2296071	3.9578426	0.21185414	-1.6381726	-2.1646211	-0.4431833	-1.8886262	0.97900641	-0.6041702	-1.494626	-0.69685531	-0.34724659	-1.7712573	0.91274011	-1.4470918	-0.84603626	-1.7660599	0.34232047	0.27649888	-1.7617147	-0.41760796	0.26076156	-0.18785715	-0.80303848	-1.4020253	-2.3349459	-0.61624962	0.18737704	-2.3837459	-0.59529489	-1.1907204	-1.0747588	-0.37434429	-0.95106012	-1.0908737	-2.8637636	-1.9265093	-1.4886739	-1.0469142	-1.3779684	-0.093570806	-0.22654355	67.689857	0.41991323	-2.3564234	-0.95616794	-1.0960137
-0.90145802	-2.3014178	-1.4257705	-2.2296071	3.9578426	0.21185414	-1.6381726	-2.1646211	-0.4431833	-1.8886262	0.97900641	-0.6041702	-1.494626	-0.69685531	-0.34724659	-1.7712573	0.91274011	-1.4470918	-0.84603626	-1.7660599	0.34232047	0.27649888	-1.7617147	-0.41760796	0.26076156	-0.18785715	-0.80303848	-1.4020253	-2.3349459	-0.61624962	0.18737704	-2.3837459	-0.59529489	-1.1907204	-1.0747588	-0.37434429	-0.95106012	-1.0908737	-2.8637636	-1.9265093	-1.4886739	-1.0469142	-1.3779684	-0.093570806	-0.22654355	67.689857	0.41991323	-2.3564234	-0.95616794	-1.0960137
-0.90145802	-2.3014178	-1.4257705	-2.2296071	3.9578426	0.21185414	-1.6381726	-2.1646211	-0.4431833	-1.8886262	0.97900641	-0.6041702	-1.494626	-0.69685531	-0.34724659	-1.7712573	0.91274011	-1.4470918	-0.84603626	-1.7660599	0.34232047	0.27649888	-1.7617147	-0.41760796	0.26076156	-0.18785715	-0.80303848	-1.4020253	-2.3349459	-0.61624962	0.18737704	-2.3837459	-0.59529489	-1.1907204	-1.0747588	-0.37434429	-0.95106012	-1.0908737	-2.8637636	-1.9265093	-1.4886739	-1.0469142	-1.3779684	-0.093570806	-0.22654355	67.689857	0.41991323	-2.3564234	-0.95616794	-1.0960137
-0.90145802	-2.3014178	-1.4257705	-2.2296071	3.9578426	0.21185414	-1.6381726	-2.1646211	-0.4431833	-1.8886262	0.97900641	-0.6041702	-1.494626	-0.69685531	-0.34724659	-1.7712573	0.91274011	-1.4470918	-0.84603626	-1.7660599	0.34232047	0.27649888	-1.7617147	-0.41760796	0.26076156	-0.18785715	-0.80303848	-1.4020253	-2.3349459	-0.61624962	0.18737704	-2.3837459	-0.59529489	-1.1907204	-1.0747588	-0.37434429	-0.95106012	-1.0908737	-2.8637636	-1.9265093	-1.4886739	-1.0469142	-1.3779684	-0.093570806	-0.22654355	67.689857	0.41991323	-2.3564234	-0.95616794	-1.0960137
-0.90145802	-2.3014178	-1.4257705	-2.2296071	3.9578426	0.21185414	-1.6381726	-2.1646211	-0.4431833	-1.8886262	0.97900641	-0.6041702	-1.494626	-0.69685531	-0.34724659	-1.7712573	0.91274011	-1.4470918	-0.84603626	-1.7660599	0.34232047	0.27649888	-1.7617147	-0.41760796	0.26076156	-0.18785715	-0.80303848	-1.4020253	-2.3349459	-0.61624962	0.18737704	-2.3837459	-0.59529489	-1.1907204	-1.0747588	-0.37434429	-0.95106012	-1.0908737	-2.8637636	-1.9265093	-1.4886739	-1.0469142	-1.3779684	-0.093570806	-0.22654355	67.689857	0.41991323	-2.3564234	-0.95616794	-1.0960137
-0.58160001	-2.3014178	-0.96881527	-2.2296071	3.3912916	0.21185414	-1.6381726	-2.1646211	-0.4431833	-1.8886262	1.1873043	-0.6041702	-1.494626	-0.69685531	-0.34724659	-1.7712573	0.91274011	-1.4470918	-0.84603626	-1.7660599	0.34232047	0.27649888	-1.7617147	-0.010935296	0.26076156	-0.18785715	-0.83193767	-0.56566662	-2.3349459	-0.29200104	0.18737704	-2.3837459	-0.59529489	-1.1907204	-1.0747588	-0.37434429	-0.95106012	-1.0908737	-2.8637636	-1.9265093	-1.4886739	-1.0469142	-0.50707358	-0.093570806	-0.22654355	67.689857	0.41991323	-2.3564234	-0.95616794	-1.0960137
-0.58160001	-2.3014178	-0.96881527	-2.2296071	3.3912916	0.21185414	-1.6381726	-2.1646211	-0.4431833	-1.8886262	1.1873043	-0.6041702	-1.494626	-0.69685531	-0.34724659	-1.7712573	0.91274011	-1.4470918	-0.84603626	-1.7660599	0.34232047	0.27649888	-1.7617147	-0.010935296	0.26076156	-0.18785715	-0.83193767	-0.56566662	-2.3349459	-0.29200104	0.18737704	-2.3837459	-0.59529489	-1.1907204	-1.0747588	-0.37434429	-0.95106012	-1.0908737	-2.8637636	-1.9265093	-1.4886739	-1.0469142	-0.50707358	-0.093570806	-0.22654355	67.689857	0.41991323	-2.3564234	-0.95616794	-1.0960137
-0.58160001	-2.3014178	-0.96881527	-2.2296071	3.3912916	0.21185414	-1.6381726	-2.1646211	-0.4431833	-1.8886262	1.1873043	-0.6041702	-1.494626	-0.69685531	-0.34724659	-1.7712573	0.91274011	-1.4470918	-0.84603626	-1.7660599	0.34232047	0.27649888	-1.7617147	-0.010935296	0.26076156	-0.18785715	-0.83193767	-0.56566662	-2.3349459	-0.29200104	0.18737704	-2.3837459	-0.59529489	-1.1907204	-1.0747588	-0.37434429	-0.95106012	-1.0908737	-2.8637636	-1.9265093	-1.4886739	-1.0469142	-0.50707358	-0.093570806	-0.22654355	67.689857	0.41991323	-2.3564234	-0.95616794	-1.0960137
-0.58160001	-2.2755678	-0.96881527	-2.2296071	3.3912916	0.13732533	-1.6381726	-2.1646211	0.016942395	-1.3353554	1.1873043	-0.6041702	-1.494626	-0.40455237	-0.34724659	-1.7712573	0.91274011	-1.4470918	-0.84603626	-1.6528915	0.34232047	0.27649888	-1.7617147	-0.010935296	0.723441	0.10241012	-0.83193767	-0.56566662	-2.3349459	-0.29200104	0.18737704	-2.3837459	-0.59529489	-1.1907204	-1.0747588	-0.37434429	-0.95106012	-1.0908737	-2.8637636	-1.9265093	-1.4886739	-1.0469142	-0.50707358	2.619766	0.012145778	67.689857	0.15173779	-2.3564234	-0.95616794	-1.0960137
-0.58160001	-2.2755678	-0.96881527	-2.2296071	3.3912916	0.13732533	-1.6381726	-2.1646211	0.016942395	-1.3353554	1.1873043	-0.6041702	-1.494626	-0.40455237	-0.34724659	-1.7712573	0.91274011	-1.4470918	-0.84603626	-1.6528915	0.34232047	0.27649888	-1.7617147	-0.010935296	0.723441	0.10241012	-0.83193767	-0.56566662	-2.3349459	-0.29200104	0.18737704	-2.3837459	-0.59529489	-1.1907204	-1.0747588	-0.37434429	-0.95106012	-1.0908737	-2.8637636	-1.9265093	-1.4886739	-1.0469142	-0.50707358	2.619766	0.012145778	67.689857	0.15173779	-2.3564234	-0.95616794	-1.0960137
-0.58160001	-2.2755678	-0.96881527	-2.2296071	3.3912916	0.13732533	-1.6381726	-2.1646211	0.016942395	-1.3353554	1.1873043	-0.6041702	-1.494626	-0.40455237	-0.34724659	-1.7712573	0.91274011	-1.4470918	-0.84603626	-1.6528915	0.34232047	0.27649888	-1.7617147	-0.010935296	0.723441	0.10241012	-0.83193767	-0.56566662	-2.3349459	-0.29200104	0.18737704	-2.3837459	-0.59529489	-1.1907204	-1.0747588	-0.37434429	-0.95106012	-1.0908737	-2.8637636	-1.9265093	-1.4886739	-1.0469142	-0.50707358	2.619766	0.012145778	67.689857	0.15173779	-2.3564234	-0.95616794	-1.0960137
-0.58160001	-2.2755678	-0.96881527	-2.2296071	3.3912916	0.13732533	-1.6381726	-2.1646211	0.016942395	-1.3353554	1.1873043	-0.6041702	-1.494626	-0.40455237	-0.34724659	-1.7712573	0.91274011	-1.4470918	-0.84603626	-1.6528915	0.34232047	-0.62687117	-1.7617147	-0.010935296	0.723441	0.10241012	-0.83193767	-0.56566662	-2.3349459	-0.29200104	0.18737704	-2.3837459	-0.59529489	-1.1907204	-1.0747588	-0.37434429	-0.95106012	-1.0908737	-2.8637636	-1.9265093	-1.4886739	-1.0469142	-0.50707358	2.619766	0.012145778	67.689857	0.15173779	-2.3564234	-0.95616794	-1.6423028
-0.58160001	-2.2755678	-0.96881527	-2.2296071	3.3912916	0.13732533	-1.6381726	-2.1646211	0.016942395	-1.3353554	1.1873043	-0.6041702	-1.494626	-0.40455237	-0.34724659	-1.7712573	0.91274011	-1.4470918	-0.84603626	-1.6528915	0.34232047	-0.62687117	-1.7617147	-0.010935296	0.723441	0.10241012	-0.83193767	-0.56566662	-2.3349459	-0.29200104	0.18737704	-2.3837459	-0.59529489	-1.1907204	-1.0747588	-0.37434429	-0.95106012	-1.0908737	-2.8637636	-1.9265093	-1.4886739	-1.0469142	-0.50707358	2.619766	0.012145778	67.689857	0.15173779	-2.3564234	-0.95616794	-1.6423028
-0.58160001	-2.2755678	-0.96881527	-2.2296071	3.3912916	0.13732533	-1.6381726	-2.1646211	0.016942395	-1.3353554	1.1873043	-0.6041702	-1.494626	-0.40455237	-0.34724659	-1.7712573	0.91274011	-1.4470918	-0.84603626	-1.6528915	0.34232047	-0.62687117	-1.7617147	-0.010935296	0.723441	0.10241012	-0.83193767	-0.56566662	-2.3349459	-0.29200104	0.18737704	-2.3837459	-0.59529489	-1.1907204	-1.0747588	-0.37434429	-0.95106012	-1.0908737	-2.8637636	-1.9265093	-1.4886739	-1.0469142	-0.50707358	2.619766	0.012145778	67.689857	0.15173779	-2.3564234	-0.95616794	-1.6423028
-0.58160001	-2.2755678	-0.96881527	-2.2296071	3.3912916	0.13732533	-1.6381726	-2.1646211	0.016942395	-1.3353554	1.1873043	-0.6041702	-1.494626	-0.40455237	-0.34724659	-1.7712573	0.91274011	-1.4470918	-0.84603626	-1.6528915	0.34232047	-0.62687117	-1.7617147	-0.010935296	0.723441	0.10241012	-0.83193767	-0.56566662	-2.3349459	-0.29200104	0.18737704	-2.3837459	-0.59529489	-1.1907204	-1.0747588	-0.37434429	-0.95106012	-1.0908737	-2.8637636	-1.9265093	-1.4886739	-1.0469142	-0.50707358	2.619766	0.012145778	67.689857	0.15173779	-2.3564234	-0.95616794	-1.6423028
-0.58160001	-2.2755678	-0.96881527	-2.2296071	3.3912916	0.13732533	-1.6381726	-2.7616024	0.016942395	-1.3353554	1.1873043	-0.6041702	-1.494626	-0.40455237	-0.34724659	-1.7712573	0.91274011	-3.8442552	-0.84603626	-1.6528915	0.34232047	-0.62687117	-1.7617147	-0.010935296	0.723441	0.10241012	-0.83193767	-0.56566662	-2.3349459	-0.29200104	0.18737704	-2.3837459	-0.59529489	-1.1907204	-1.0747588	-0.37434429	-0.95106012	-1.4094768	-2.8637636	-1.5981551	-1.8946773	-1.4737313	-0.50707358	2.619766	0.012145778	100.74614	0.15173779	-2.3564234	-0.95616794	-1.6423028
-0.58160001	-2.2755678	-0.96881527	-2.2296071	3.3912916	0.13732533	-1.6381726	-2.7616024	0.016942395	-1.3353554	1.1873043	-0.6041702	-1.494626	-0.40455237	-0.34724659	-1.7712573	0.91274011	-3.8442552	-0.84603626	-1.6528915	0.34232047	-0.62687117	-1.7617147	-0.010935296	0.723441	0.10241012	-0.83193767	-0.56566662	-2.3349459	-0.29200104	0.18737704	-2.3837459	-0.59529489	-1.1907204	-1.0747588	-0.37434429	-0.95106012	-1.4094768	-2.8637636	-1.5981551	-1.8946773	-1.4737313	-0.50707358	2.619766	0.012145778	100.74614	0.15173779	-2.3564234	-0.95616794	-1.6423028
-0.58160001	-2.2755678	-0.96881527	-2.2296071	3.3912916	0.13732533	-1.6381726	-2.7616024	0.016942395	-1.3353554	1.1873043	-0.6041702	-1.494626	-0.40455237	-0.34724659	-1.7712573	0.91274011	-3.8442552	-0.84603626	-1.6528915	0.34232047	-0.62687117	-1.7617147	-0.010935296	0.723441	0.10241012	-0.83193767	-0.56566662	-2.3349459	-0.29200104	0.18737704	-2.3837459	-0.59529489	-1.1907204	-1.0747588	-0.37434429	-0.95106012	-1.4094768	-2.8637636	-1.5981551	-1.8946773	-1.4737313	-0.50707358	2.619766	0.012145778	100.74614	0.15173779	-2.3564234	-0.95616794	-1.6423028
-0.58160001	-2.2755678	-0.96881527	-2.3166552	3.3912916	0.13732533	-1.8682618	-2.7616024	0.016942395	-1.3353554	1.1873043	-0.79100263	-2.0689926	-0.40455237	-0.84880787	-2.1552172	0.86177784	-3.8442552	-0.79347736	-1.6528915	-0.090960428	-0.62687117	-2.3583388	-0.010935296	0.723441	0.10241012	-0.83193767	-0.56566662	-2.3686776	-0.29200104	-0.20290124	-2.4986415	-1.2123907	-1.6094997	-0.97383726	-0.39699343	-1.4258802	-1.4094768	-2.8000519	-1.5981551	-1.8946773	-1.4737313	-0.50707358	2.619766	0.012145778	100.74614	0.15173779	-2.9296999	-1.5001729	-1.6423028
-0.58160001	-2.2755678	-0.96881527	-2.3166552	3.3912916	0.13732533	-1.8682618	-2.7616024	0.016942395	-1.3353554	1.1873043	-0.79100263	-2.0689926	-0.40455237	-0.84880787	-2.1552172	0.86177784	-3.8442552	-0.79347736	-1.6528915	-0.090960428	-0.62687117	-2.3583388	-0.010935296	0.723441	0.10241012	-0.83193767	-0.56566662	-2.3686776	-0.29200104	-0.20290124	-2.4986415	-1.2123907	-1.6094997	-0.97383726	-0.39699343	-1.4258802	-1.4094768	-2.8000519	-1.5981551	-1.8946773	-1.4737313	-0.50707358	2.619766	0.012145778	100.74614	0.15173779	-2.9296999	-1.5001729	-1.6423028
-0.58160001	-2.2755678	-0.96881527	-2.3166552	3.3912916	0.13732533	-1.8682618	-2.7616024	0.016942395	-1.3353554	1.1873043	-0.79100263	-2.0689926	-0.40455237	-0.84880787	-2.1552172	0.86177784	-3.8442552	-0.79347736	-1.6528915	-0.090960428	-0.62687117	-2.3583388	-0.010935296	0.723441	0.10241012	-0.83193767	-0.56566662	-2.3686776	-0.29200104	-0.20290124	-2.4986415	-1.2123907	-1.6094997	-0.97383726	-0.39699343	-1.4258802	-1.4094768	-2.8000519	-1.5981551	-1.8946773	-1.4737313	-0.50707358	2.619766	0.012145778	100.74614	0.15173779	-2.9296999	-1.5001729	-1.6423028
-0.58160001	-2.2755678	-0.96881527	-2.3166552	3.3912916	0.13732533	-1.8682618	-2.7616024	0.016942395	-1.3353554	1.1873043	-0.79100263	-2.0689926	-0.40455237	-0.84880787	-2.1552172	0.86177784	-3.8442552	-0.79347736	-1.6528915	-0.090960428	-0.62687117	-2.3583388	-0.010935296	0.723441	0.10241012	-0.83193767	-0.56566662	-2.3686776	-0.29200104	-0.20290124	-2.4986415	-1.2123907	-1.6094997	-0.97383726	-0.39699343	-1.4258802	-1.4094768	-2.8000519	-1.5981551	-1.8946773	-1.4737313	-0.50707358	2.619766	0.012145778	100.74614	0.15173779	-2.9296999	-1.5001729	-1.6423028
-0.58160001	-2.2755678	-0.96881527	-2.3166552	3.3912916	0.13732533	-1.8682618	-2.7616024	0.016942395	-1.3353554	1.1873043	-0.79100263	-2.0689926	-0.40455237	-0.84880787	-2.1552172	0.86177784	-3.8442552	-0.79347736	-1.6528915	-0.090960428	-0.62687117	-2.3583388	-0.010935296	0.723441	0.10241012	-0.83193767	-0.56566662	-2.3686776	-0.29200104	-0.20290124	-2.4986415	-1.2123907	-1.6094997	-0.97383726	-0.39699343	-1.4258802	-1.4094768	-2.8000519	-1.5981551	-1.8946773	-1.4737313	-0.50707358	2.619766	0.012145778	100.74614	0.15173779	-2.9296999	-1.5001729	-1.6423028
-0.58160001	-2.2755678	-0.96881527	-2.3166552	3.3912916	0.13732533	-1.8682618	-2.7616024	0.016942395	-1.3353554	1.1873043	-0.79100263	-2.0689926	-0.40455237	-0.84880787	-2.1552172	0.86177784	-3.8442552	-0.79347736	-1.6528915	-0.090960428	-0.62687117	-2.3583388	-0.010935296	0.723441	0.10241012	-0.83193767	-0.56566662	-2.3686776	-0.29200104	-0.20290124	-2.4986415	-1.2123907	-1.6094997	-0.97383726	-0.39699343	-1.4258802	-1.4094768	-2.8000519	-1.5981551	-1.8946773	-1.4737313	-0.50707358	2.619766	0.012145778	100.74614	0.15173779	-2.9296999	-1.5001729	-1.6423028
-0.58160001	-2.2755678	-0.96881527	-2.3166552	3.3912916	0.13732533	-1.8682618	-2.7616024	0.016942395	-1.3353554	1.1873043	-0.79100263	-2.0689926	-0.40455237	-0.84880787	-2.1552172	0.86177784	-3.8442552	-0.79347736	-1.6528915	-0.090960428	-0.62687117	-2.3583388	-0.010935296	0.723441	0.10241012	-0.83193767	-0.56566662	-2.3686776	-0.29200104	-0.20290124	-2.4986415	-1.2123907	-1.6094997	-0.97383726	-0.39699343	-1.4258802	-1.4094768	-2.8000519	-1.5981551	-1.8946773	-1.4737313	-0.50707358	2.619766	0.012145778	100.74614	0.15173779	-2.9296999	-1.5001729	-1.6423028
-0.58160001	-2.2755678	-0.96881527	-2.3166552	3.3912916	0.13732533	-1.8682618	-2.7616024	0.016942395	-1.3353554	1.1873043	-0.79100263	-2.0689926	-0.40455237	-0.84880787	-2.1552172	0.86177784	-3.8442552	-0.79347736	-1.6528915	-0.090960428	-0.62687117	-2.3583388	-0.010935296	0.723441	0.10241012	-0.83193767	-0.56566662	-2.3686776	-0.29200104	-0.20290124	-2.4986415	-1.2123907	-1.6094997	-0.97383726	-0.39699343	-1.4258802	-1.4094768	-2.8000519	-1.5981551	-1.8946773	-1.4737313	-0.50707358	2.619766	0.012145778	100.74614	0.15173779	-2.9296999	-1.5001729	-1.6423028
-0.58160001	-2.2755678	-0.96881527	-2.3166552	3.3912916	0.13732533	-1.8682618	-2.7616024	0.016942395	-1.3353554	1.1873043	-0.79100263	-2.0689926	-0.40455237	-0.84880787	-2.1552172	0.86177784	-3.8442552	-0.79347736	-1.6528915	-0.090960428	-0.62687117	-2.3583388	-0.010935296	0.723441	0.10241012	-0.83193767	-0.56566662	-2.3686776	-0.29200104	-0.20290124	-2.4986415	-1.2123907	-1.6094997	-0.97383726	-0.39699343	-1.4258802	-1.4094768	-2.8000519	-1.5981551	-1.8946773	-1.4737313	-0.50707358	2.619766	0.012145778	100.74614	0.15173779	-2.9296999	-1.5001729	-1.6423028
-0.58160001	-2.2755678	-0.96881527	-2.3166552	3.3912916	0.13732533	-1.8682618	-2.7616024	0.016942395	-1.3353554	1.1873043	-0.79100263	-2.0689926	-0.40455237	-0.84880787	-2.1552172	0.86177784	-3.8442552	-0.79347736	-1.6528915	-0.090960428	-0.62687117	-2.3583388	-0.010935296	0.723441	0.10241012	-0.83193767	-0.56566662	-2.3686776	-0.29200104	-0.20290124	-2.4986415	-1.2123907	-1.6094997	-0.97383726	-0.39699343	-1.4258802	-1.4094768	-2.8000519	-1.5981551	-1.8946773	-1.4737313	-0.50707358	2.619766	0.012145778	100.74614	0.15173779	-2.9296999	-1.5001729	-1.6423028
-0.58160001	-2.2755678	-0.96881527	-2.3166552	3.3912916	0.13732533	-1.8682618	-2.7616024	0.016942395	-1.3353554	1.1873043	-0.79100263	-2.0689926	-0.40455237	-0.84880787	-2.1552172	0.86177784	-3.8442552	-0.79347736	-1.6528915	-0.090960428	-0.62687117	-2.3583388	-0.010935296	0.723441	0.10241012	-0.83193767	-0.56566662	-2.3686776	-0.29200104	-0.20290124	-2.4986415	-1.2123907	-1.6094997	-0.97383726	-0.39699343	-1.4258802	-1.4094768	-2.8000519	-1.5981551	-1.8946773	-1.4737313	-0.50707358	2.619766	0.012145778	100.74614	0.15173779	-2.9296999	-1.5001729	-1.6423028
-0.58160001	-2.2755678	-0.96881527	-2.3166552	3.3912916	0.13732533	-1.8682618	-2.7616024	0.016942395	-1.3353554	1.1873043	-0.79100263	-2.0689926	-0.40455237	-0.84880787	-2.1552172	0.86177784	-3.8442552	-0.79347736	-1.6528915	-0.090960428	-0.62687117	-2.3583388	-0.010935296	0.723441	0.10241012	-0.83193767	-0.56566662	-2.3686776	-0.29200104	-0.20290124	-2.4986415	-1.2123907	-1.6094997	-0.97383726	-0.39699343	-1.4258802	-1.4094768	-2.8000519	-1.5981551	-1.8946773	-1.4737313	-0.50707358	2.619766	0.012145778	100.74614	0.15173779	-2.9296999	-1.5001729	-1.6423028
-0.58160001	-2.2755678	-0.96881527	-2.3166552	3.3912916	0.13732533	-1.8682618	-2.7616024	0.016942395	-1.3353554	1.1873043	-0.79100263	-2.0689926	-0.40455237	-0.84880787	-2.1552172	0.86177784	-3.8442552	-0.79347736	-1.6528915	-0.090960428	-0.62687117	-2.3583388	-0.010935296	0.723441	0.10241012	-0.83193767	-0.56566662	-2.3686776	-0.29200104	-0.20290124	-2.4986415	-1.2123907	-1.6094997	-0.97383726	-0.39699343	-1.4258802	-1.4094768	-2.8000519	-1.5981551	-1.8946773	-1.4737313	-0.50707358	2.619766	0.012145778	100.74614	0.15173779	-2.9296999	-1.5001729	-1.6423028
-0.58160001	-2.2755678	-0.96881527	-2.3166552	3.3912916	0.13732533	-1.8682618	-2.7616024	0.016942395	-1.3353554	1.1873043	-0.79100263	-2.0689926	-0.40455237	-0.84880787	-2.1552172	0.86177784	-3.8442552	-0.79347736	-1.6528915	-0.090960428	-0.62687117	-2.3583388	-0.010935296	0.723441	0.10241012	-0.83193767	-0.56566662	-2.3686776	-0.29200104	-0.20290124	-2.4986415	-1.2123907	-1.6094997	-0.97383726	-0.39699343	-1.4258802	-1.4094768	-2.8000519	-1.5981551	-1.8946773	-1.4737313	-0.50707358	2.619766	0.012145778	100.74614	0.15173779	-2.9296999	-1.5001729	-1.6423028
-0.58160001	-2.2755678	-0.96881527	-2.3166552	3.3912916	0.13732533	-1.8682618	-2.7616024	0.016942395	-1.3353554	1.1873043	-0.79100263	-2.0689926	-0.40455237	-0.84880787	-2.1552172	0.86177784	-3.8442552	-0.79347736	-1.6528915	-0.090960428	-0.62687117	-2.3583388	-0.010935296	0.723441	0.10241012	-0.83193767	-0.56566662	-2.3686776	-0.29200104	-0.20290124	-2.4986415	-1.2123907	-1.6094997	-0.97383726	-0.39699343	-1.4258802	-1.4094768	-2.8000519	-1.5981551	-1.8946773	-1.4737313	-0.50707358	2.619766	0.012145778	100.74614	0.15173779	-2.9296999	-1.5001729	-1.6423028
-0.58160001	-2.2755678	-0.96881527	-2.3166552	3.3912916	0.13732533	-1.8682618	-2.7616024	0.016942395	-1.3353554	1.1873043	-0.79100263	-2.0689926	-0.40455237	-0.84880787	-2.1552172	0.86177784	-3.8442552	-0.79347736	-1.6528915	-0.090960428	-0.62687117	-2.3583388	-0.010935296	0.723441	0.10241012	-0.83193767	-0.56566662	-2.3686776	-0.29200104	-0.20290124	-2.4986415	-1.2123907	-1.6094997	-0.97383726	-0.39699343	-1.4258802	-1.4094768	-2.8000519	-1.5981551	-1.8946773	-1.4737313	-0.50707358	2.619766	0.012145778	100.74614	0.15173779	-2.9296999	-1.5001729	-1.6423028
-0.58160001	-2.2755678	-0.96881527	-2.3166552	3.3912916	0.13732533	-1.8682618	-2.7616024	0.016942395	-1.3353554	1.1873043	-0.79100263	-2.0689926	-0.40455237	-0.84880787	-2.1552172	0.86177784	-3.8442552	-0.79347736	-1.6528915	-0.090960428	-0.62687117	-2.3583388	-0.010935296	0.723441	0.10241012	-0.83193767	-0.56566662	-2.3686776	-0.29200104	-0.20290124	-2.4986415	-1.2123907	-1.6094997	-0.97383726	-0.39699343	-1.4258802	-1.4094768	-2.8000519	-1.5981551	-1.8946773	-1.4737313	-0.50707358	2.619766	0.012145778	100.74614	0.15173779	-2.9296999	-1.5001729	-1.6423028
-0.58160001	-2.2755678	-0.96881527	-2.3166552	3.3912916	0.13732533	-1.8682618	-2.7616024	0.016942395	-1.3353554	1.1873043	-0.79100263	-2.0689926	-0.40455237	-0.84880787	-2.1552172	0.86177784	-3.8442552	-0.79347736	-1.6528915	-0.090960428	-0.62687117	-2.3583388	-0.010935296	0.723441	0.10241012	-0.83193767	-0.56566662	-2.3686776	-0.29200104	-0.20290124	-2.4986415	-1.2123907	-1.6094997	-0.97383726	-0.39699343	-1.4258802	-1.4094768	-2.8000519	-1.5981551	-1.8946773	-1.4737313	-0.50707358	2.619766	0.012145778	100.74614	0.15173779	-2.9296999	-1.5001729	-1.6423028
-0.58160001	-2.2755678	-0.96881527	-2.3166552	3.3912916	0.13732533	-1.8682618	-2.7616024	0.016942395	-1.3353554	1.1873043	-0.79100263	-2.0689926	-0.40455237	-0.84880787	-2.1552172	0.86177784	-3.8442552	-0.79347736	-1.6528915	-0.090960428	-0.62687117	-2.3583388	-0.010935296	0.723441	0.10241012	-0.83193767	-0.56566662	-2.3686776	-0.29200104	-0.20290124	-2.4986415	-1.2123907	-1.6094997	-0.97383726	-0.39699343	-1.4258802	-1.4094768	-2.8000519	-1.5981551	-1.8946773	-1.4737313	-0.50707358	2.619766	0.012145778	100.74614	0.15173779	-2.9296999	-1.5001729	-1.6423028
-0.58160001	-2.2755678	-0.96881527	-2.3166552	3.3912916	0.13732533	-1.8682618	-2.7616024	0.016942395	-1.3353554	1.1873043	-0.79100263	-2.0689926	-0.40455237	-0.84880787	-2.1552172	0.86177784	-3.8442552	-0.79347736	-1.6528915	-0.090960428	-0.62687117	-2.3583388	-0.010935296	0.723441	0.10241012	-0.83193767	-0.56566662	-2.3686776	-0.29200104	-0.20290124	-2.4986415	-1.2123907	-1.6094997	-0.97383726	-0.39699343	-1.4258802	-1.4094768	-2.8000519	-1.5981551	-1.8946773	-1.4737313	-0.50707358	2.619766	0.012145778	100.74614	0.15173779	-2.9296999	-1.5001729	-1.6423028
-0.58160001	-2.2755678	-0.96881527	-2.3166552	3.3912916	0.13732533	-1.8682618	-2.7616024	0.016942395	-1.3353554	1.1873043	-0.79100263	-2.0689926	-0.40455237	-0.84880787	-2.1552172	0.86177784	-3.8442552	-0.79347736	-1.6528915	-0.090960428	-0.62687117	-2.3583388	-0.010935296	0.723441	0.10241012	-0.83193767	-0.56566662	-2.3686776	-0.29200104	-0.20290124	-2.4986415	-1.2123907	-1.6094997	-0.97383726	-0.39699343	-1.4258802	-1.4094768	-2.8000519	-1.5981551	-1.8946773	-1.4737313	-0.50707358	2.619766	0.012145778	100.74614	0.15173779	-2.9296999	-1.5001729	-1.6423028
-0.58160001	-2.2755678	-0.96881527	-2.3166552	3.3912916	0.13732533	-1.8682618	-2.7616024	0.016942395	-1.3353554	1.1873043	-0.79100263	-2.0689926	-0.40455237	-0.84880787	-2.1552172	0.86177784	-3.8442552	-0.79347736	-1.6528915	-0.090960428	-0.62687117	-2.3583388	-0.010935296	0.723441	0.10241012	-0.83193767	-0.56566662	-2.3686776	-0.29200104	-0.20290124	-2.4986415	-1.2123907	-1.6094997	-0.97383726	-0.39699343	-1.4258802	-1.4094768	-2.8000519	-1.5981551	-1.8946773	-1.4737313	-0.50707358	2.619766	0.012145778	100.74614	0.15173779	-2.9296999	-1.5001729	-1.6423028
-0.58160001	-2.2755678	-0.96881527	-2.3166552	3.3912916	0.13732533	-1.8682618	-2.7616024	0.016942395	-1.3353554	1.1873043	-0.79100263	-2.0689926	-0.40455237	-0.84880787	-2.1552172	0.86177784	-3.8442552	-0.79347736	-1.6528915	-0.090960428	-0.62687117	-2.3583388	-0.010935296	0.723441	0.10241012	-0.83193767	-0.56566662	-2.3686776	-0.29200104	-0.20290124	-2.4986415	-1.2123907	-1.6094997	-0.97383726	-0.39699343	-1.4258802	-1.4094768	-2.8000519	-1.5981551	-1.8946773	-1.4737313	-0.50707358	2.619766	0.012145778	100.74614	0.15173779	-2.9296999	-1.5001729	-1.6423028
-0.58160001	-2.2755678	-0.96881527	-2.3166552	3.3912916	0.13732533	-1.8682618	-2.7616024	0.016942395	-1.3353554	1.1873043	-0.79100263	-2.0689926	-0.40455237	-0.84880787	-2.1552172	0.86177784	-3.8442552	-0.79347736	-1.6528915	-0.090960428	-0.62687117	-2.3583388	-0.010935296	0.723441	0.10241012	-0.83193767	-0.56566662	-2.3686776	-0.29200104	-0.20290124	-2.4986415	-1.2123907	-1.6094997	-0.97383726	-0.39699343	-1.4258802	-1.4094768	-2.8000519	-1.5981551	-1.8946773	-1.4737313	-0.50707358	2.619766	0.012145778	100.74614	0.15173779	-2.9296999	-1.5001729	-1.6423028
-0.58160001	-2.2755678	-0.96881527	-2.3166552	3.3912916	0.13732533	-1.8682618	-2.7616024	0.016942395	-1.3353554	1.1873043	-0.79100263	-2.0689926	-0.40455237	-0.84880787	-2.1552172	0.86177784	-3.8442552	-0.79347736	-1.6528915	-0.090960428	-0.62687117	-2.3583388	-0.010935296	0.723441	0.10241012	-0.83193767	-0.56566662	-2.3686776	-0.29200104	-0.20290124	-2.4986415	-1.2123907	-1.6094997	-0.97383726	-0.39699343	-1.4258802	-1.4094768	-2.8000519	-1.5981551	-1.8946773	-1.4737313	-0.50707358	2.619766	0.012145778	100.74614	0.15173779	-2.9296999	-1.5001729	-1.6423028
-0.58160001	-2.2755678	-0.96881527	-2.3166552	3.3912916	0.13732533	-1.8682618	-2.7616024	0.016942395	-1.3353554	1.1873043	-0.79100263	-2.0689926	-0.40455237	-0.84880787	-2.1552172	0.86177784	-3.8442552	-0.79347736	-1.6528915	-0.090960428	-0.62687117	-2.3583388	-0.010935296	0.723441	0.10241012	-0.83193767	-0.56566662	-2.3686776	-0.29200104	-0.20290124	-2.4986415	-1.2123907	-1.6094997	-0.97383726	-0.39699343	-1.4258802	-1.4094768	-2.8000519	-1.5981551	-1.8946773	-1.4737313	-0.50707358	2.619766	0.012145778	100.74614	0.15173779	-2.9296999	-1.5001729	-1.6423028
-0.58160001	-2.2755678	-0.96881527	-2.3166552	3.3912916	0.13732533	-1.8682618	-2.7616024	0.016942395	-1.3353554	1.1873043	-0.79100263	-2.0689926	-0.40455237	-0.84880787	-2.1552172	0.86177784	-3.8442552	-0.79347736	-1.6528915	-0.090960428	-0.62687117	-2.3583388	-0.010935296	0.723441	0.10241012	-0.83193767	-0.56566662	-2.3686776	-0.29200104	-0.20290124	-2.4986415	-1.2123907	-1.6094997	-0.97383726	-0.39699343	-1.4258802	-1.4094768	-2.8000519	-1.5981551	-1.8946773	-1.4737313	-0.50707358	2.619766	0.012145778	100.74614	0.15173779	-2.9296999	-1.5001729	-1.6423028
-0.58160001	-2.2755678	-0.96881527	-2.3166552	3.3912916	0.13732533	-1.8682618	-2.7616024	0.016942395	-1.3353554	1.1873043	-0.79100263	-2.0689926	-0.40455237	-0.84880787	-2.1552172	0.86177784	-3.8442552	-0.79347736	-1.6528915	-0.090960428	-0.62687117	-2.3583388	-0.010935296	0.723441	0.10241012	-0.83193767	-0.56566662	-2.3686776	-0.29200104	-0.20290124	-2.4986415	-1.2123907	-1.6094997	-0.97383726	-0.39699343	-1.4258802	-1.4094768	-2.8000519	-1.5981551	-1.8946773	-1.4737313	-0.50707358	2.619766	0.012145778	100.74614	0.15173779	-2.9296999	-1.5001729	-1.6423028
-0.58160001	-2.2755678	-0.96881527	-2.3166552	3.3912916	0.13732533	-1.8682618	-2.7616024	0.016942395	-1.3353554	1.1873043	-0.79100263	-2.0689926	-0.40455237	-0.84880787	-2.1552172	0.86177784	-3.8442552	-0.79347736	-1.6528915	-0.090960428	-0.62687117	-2.3583388	-0.010935296	0.723441	0.10241012	-0.83193767	-0.56566662	-2.3686776	-0.29200104	-0.20290124	-2.4986415	-1.2123907	-1.6094997	-0.97383726	-0.39699343	-1.4258802	-1.4094768	-2.8000519	-1.5981551	-1.8946773	-1.4737313	-0.50707358	2.619766	0.012145778	100.74614	0.15173779	-2.9296999	-1.5001729	-1.6423028
-0.58160001	-2.2755678	-0.96881527	-2.3166552	3.3912916	0.13732533	-1.8682618	-2.7616024	0.016942395	-1.3353554	1.1873043	-0.79100263	-2.0689926	-0.40455237	-0.84880787	-2.1552172	0.86177784	-3.8442552	-0.79347736	-1.6528915	-0.090960428	-0.62687117	-2.3583388	-0.010935296	0.723441	0.10241012	-0.83193767	-0.56566662	-2.3686776	-0.29200104	-0.20290124	-2.4986415	-1.2123907	-1.6094997	-0.97383726	-0.39699343	-1.4258802	-1.4094768	-2.8000519	-1.5981551	-1.8946773	-1.4737313	-0.50707358	2.619766	0.012145778	100.74614	0.15173779	-2.9296999	-1.5001729	-1.6423028
-0.58160001	-2.2755678	-0.96881527	-2.3166552	3.3912916	0.13732533	-1.8682618	-2.7616024	0.016942395	-1.3353554	1.1873043	-0.79100263	-2.0689926	-0.40455237	-0.84880787	-2.1552172	0.86177784	-3.8442552	-0.79347736	-1.6528915	-0.090960428	-0.62687117	-2.3583388	-0.010935296	0.723441	0.10241012	-0.83193767	-0.56566662	-2.3686776	-0.29200104	-0.20290124	-2.4986415	-1.2123907	-1.6094997	-0.97383726	-0.39699343	-1.4258802	-1.4094768	-2.8000519	-1.5981551	-1.8946773	-1.4737313	-0.50707358	2.619766	0.012145778	100.74614	0.15173779	-2.9296999	-1.5001729	-1.6423028
-0.58160001	-2.2755678	-0.96881527	-2.3166552	3.3912916	0.13732533	-1.8682618	-2.7616024	0.016942395	-1.3353554	1.1873043	-0.79100263	-2.0689926	-0.40455237	-0.84880787	-2.1552172	0.86177784	-3.8442552	-0.79347736	-1.6528915	-0.090960428	-0.62687117	-2.3583388	-0.010935296	0.723441	0.10241012	-0.83193767	-0.56566662	-2.3686776	-0.29200104	-0.20290124	-2.4986415	-1.2123907	-1.6094997	-0.97383726	-0.39699343	-1.4258802	-1.4094768	-2.8000519	-1.5981551	-1.8946773	-1.4737313	-0.50707358	2.619766	0.012145778	100.74614	0.15173779	-2.9296999	-1.5001729	-1.6423028
-0.58160001	-2.2755678	-0.96881527	-2.3166552	3.3912916	0.13732533	-1.8682618	-2.7616024	0.016942395	-1.3353554	1.1873043	-0.79100263	-2.0689926	-0.40455237	-0.84880787	-2.1552172	0.86177784	-3.8442552	-0.79347736	-1.6528915	-0.090960428	-0.62687117	-2.3583388	-0.010935296	0.723441	0.10241012	-0.83193767	-0.56566662	-2.3686776	-0.29200104	-0.20290124	-2.4986415	-1.2123907	-1.6094997	-0.97383726	-0.39699343	-1.4258802	-1.4094768	-2.8000519	-1.5981551	-1.8946773	-1.4737313	-0.50707358	2.619766	0.012145778	100.74614	0.15173779	-2.9296999	-1.5001729	-1.6423028
-0.58160001	-2.2755678	-0.96881527	-2.3166552	3.3912916	0.13732533	-1.8682618	-2.7616024	0.016942395	-1.3353554	1.1873043	-0.79100263	-2.0689926	-0.40455237	-0.84880787	-2.1552172	0.86177784	-3.8442552	-0.79347736	-1.6528915	-0.090960428	-0.62687117	-2.3583388	-0.010935296	0.723441	0.10241012	-0.83193767	-0.56566662	-2.3686776	-0.29200104	-0.20290124	-2.4986415	-1.2123907	-1.6094997	-0.97383726	-0.39699343	-1.4258802	-1.4094768	-2.8000519	-1.5981551	-1.8946773	-1.4737313	-0.50707358	2.619766	0.012145778	100.74614	0.15173779	-2.9296999	-1.5001729	-1.6423028
-0.58160001	-2.2755678	-0.96881527	-2.3166552	3.3912916	0.13732533	-1.8682618	-2.7616024	0.016942395	-1.3353554	1.1873043	-0.79100263	-2.0689926	-0.40455237	-0.84880787	-2.1552172	0.86177784	-3.8442552	-0.79347736	-1.6528915	-0.090960428	-0.62687117	-2.3583388	-0.010935296	0.723441	0.10241012	-0.83193767	-0.56566662	-2.3686776	-0.29200104	-0.20290124	-2.4986415	-1.2123907	-1.6094997	-0.97383726	-0.39699343	-1.4258802	-1.4094768	-2.8000519	-1.5981551	-1.8946773	-1.4737313	-0.50707358	2.619766	0.012145778	100.74614	0.15173779	-2.9296999	-1.5001729	-1.6423028
-0.58160001	-2.2755678	-0.96881527	-2.3166552	3.3912916	0.13732533	-1.8682618	-2.7616024	0.016942395	-1.3353554	1.1873043	-0.79100263	-2.0689926	-0.40455237	-0.84880787	-2.1552172	0.86177784	-3.8442552	-0.79347736	-1.6528915	-0.090960428	-0.62687117	-2.3583388	-0.010935296	0.723441	0.10241012	-0.83193767	-0.56566662	-2.3686776	-0.29200104	-0.20290124	-2.4986415	-1.2123907	-1.6094997	-0.97383726	-0.39699343	-1.4258802	-1.4094768	-2.8000519	-1.5981551	-1.8946773	-1.4737313	-0.50707358	2.619766	0.012145778	100.74614	0.15173779	-2.9296999	-1.5001729	-1.6423028
-0.58160001	-2.2755678	-0.96881527	-2.3166552	3.3912916	0.13732533	-1.8682618	-2.7616024	0.016942395	-1.3353554	1.1873043	-0.79100263	-2.0689926	-0.40455237	-0.84880787	-2.1552172	0.86177784	-3.8442552	-0.79347736	-1.6528915	-0.090960428	-0.62687117	-2.3583388	-0.010935296	0.723441	0.10241012	-0.83193767	-0.56566662	-2.3686776	-0.29200104	-0.20290124	-2.4986415	-1.2123907	-1.6094997	-0.97383726	-0.39699343	-1.4258802	-1.4094768	-2.8000519	-1.5981551	-1.8946773	-1.4737313	-0.50707358	2.619766	0.012145778	100.74614	0.15173779	-2.9296999	-1.5001729	-1.6423028
-0.58160001	-2.2755678	-0.96881527	-2.3166552	3.3912916	0.13732533	-1.8682618	-2.7616024	0.016942395	-1.3353554	1.1873043	-0.79100263	-2.0689926	-0.40455237	-0.84880787	-2.1552172	0.86177784	-3.8442552	-0.79347736	-1.6528915	-0.090960428	-0.62687117	-2.3583388	-0.010935296	0.723441	0.10241012	-0.83193767	-0.56566662	-2.3686776	-0.29200104	-0.20290124	-2.4986415	-1.2123907	-1.6094997	-0.97383726	-0.39699343	-1.4258802	-1.4094768	-2.8000519	-1.5981551	-1.8946773	-1.4737313	-0.50707358	2.619766	0.012145778	100.74614	0.15173779	-2.9296999	-1.5001729	-1.6423028
-0.58160001	-2.2755678	-0.96881527	-2.3166552	3.3912916	0.13732533	-1.8682618	-2.7616024	0.016942395	-1.3353554	1.1873043	-0.79100263	-2.0689926	-0.40455237	-0.84880787	-2.1552172	0.86177784	-3.8442552	-0.79347736	-1.6528915	-0.090960428	-0.62687117	-2.3583388	-0.010935296	0.723441	0.10241012	-0.83193767	-0.56566662	-2.3686776	-0.29200104	-0.20290124	-2.4986415	-1.2123907	-1.6094997	-0.97383726	-0.39699343	-1.4258802	-1.4094768	-2.8000519	-1.5981551	-1.8946773	-1.4737313	-0.50707358	2.619766	0.012145778	100.74614	0.15173779	-2.9296999	-1.5001729	-1.6423028
-0.58160001	-2.2755678	-0.96881527	-2.3166552	3.3912916	0.13732533	-1.8682618	-2.7616024	0.016942395	-1.3353554	1.1873043	-0.79100263	-2.0689926	-0.40455237	-0.84880787	-2.1552172	0.86177784	-3.8442552	-0.79347736	-1.6528915	-0.090960428	-0.62687117	-2.3583388	-0.010935296	0.723441	0.10241012	-0.83193767	-0.56566662	-2.3686776	-0.29200104	-0.20290124	-2.4986415	-1.2123907	-1.6094997	-0.97383726	-0.39699343	-1.4258802	-1.4094768	-2.8000519	-1.5981551	-1.8946773	-1.4737313	-0.50707358	2.619766	0.012145778	100.74614	0.15173779	-2.9296999	-1.5001729	-1.6423028
-0.58160001	-2.2755678	-0.96881527	-2.3166552	3.3912916	0.13732533	-1.8682618	-2.7616024	0.016942395	-1.3353554	1.1873043	-0.79100263	-2.0689926	-0.40455237	-0.84880787	-2.1552172	0.86177784	-3.8442552	-0.79347736	-1.6528915	-0.090960428	-0.62687117	-2.3583388	-0.010935296	0.723441	0.10241012	-0.83193767	-0.56566662	-2.3686776	-0.29200104	-0.20290124	-2.4986415	-1.2123907	-1.6094997	-0.97383726	-0.39699343	-1.4258802	-1.4094768	-2.8000519	-1.5981551	-1.8946773	-1.4737313	-0.50707358	2.619766	0.012145778	100.74614	0.15173779	-2.9296999	-1.5001729	-1.6423028
-0.58160001	-2.2755678	-0.96881527	-2.3166552	3.3912916	0.13732533	-1.8682618	-2.7616024	0.016942395	-1.3353554	1.1873043	-0.79100263	-2.0689926	-0.40455237	-0.84880787	-2.1552172	0.86177784	-3.8442552	-0.79347736	-1.6528915	-0.090960428	-0.62687117	-2.3583388	-0.010935296	0.723441	0.10241012	-0.83193767	-0.56566662	-2.3686776	-0.29200104	-0.20290124	-2.4986415	-1.2123907	-1.6094997	-0.97383726	-0.39699343	-1.4258802	-1.4094768	-2.8000519	-1.5981551	-1.8946773	-1.4737313	-0.50707358	2.619766	0.012145778	100.74614	0.15173779	-2.9296999	-1.5001729	-1.6423028
-0.58160001	-2.2755678	-0.96881527	-2.3166552	3.3912916	0.13732533	-1.8682618	-2.7616024	0.016942395	-1.3353554	1.1873043	-0.79100263	-2.0689926	-0.40455237	-0.84880787	-2.1552172	0.86177784	-3.8442552	-0.79347736	-1.6528915	-0.090960428	-0.62687117	-2.3583388	-0.010935296	0.723441	0.10241012	-0.83193767	-0.56566662	-2.3686776	-0.29200104	-0.20290124	-2.4986415	-1.2123907	-1.6094997	-0.97383726	-0.39699343	-1.4258802	-1.4094768	-2.8000519	-1.5981551	-1.8946773	-1.4737313	-0.50707358	2.619766	0.012145778	100.74614	0.15173779	-2.9296999	-1.5001729	-1.6423028
-0.58160001	-2.2755678	-0.96881527	-2.3166552	3.3912916	0.13732533	-1.8682618	-2.7616024	0.016942395	-1.3353554	1.1873043	-0.79100263	-2.0689926	-0.40455237	-0.84880787	-2.1552172	0.86177784	-3.8442552	-0.79347736	-1.6528915	-0.090960428	-0.62687117	-2.3583388	-0.010935296	0.723441	0.10241012	-0.83193767	-0.56566662	-2.3686776	-0.29200104	-0.20290124	-2.4986415	-1.2123907	-1.6094997	-0.97383726	-0.39699343	-1.4258802	-1.4094768	-2.8000519	-1.5981551	-1.8946773	-1.4737313	-0.50707358	2.619766	0.012145778	100.74614	0.15173779	-2.9296999	-1.5001729	-1.6423028
-0.58160001	-2.2755678	-0.96881527	-2.3166552	3.3912916	0.13732533	-1.8682618	-2.7616024	0.016942395	-1.3353554	1.1873043	-0.79100263	-2.0689926	-0.40455237	-0.84880787	-2.1552172	0.86177784	-3.8442552	-0.79347736	-1.6528915	-0.090960428	-0.62687117	-2.3583388	-0.010935296	0.723441	0.10241012	-0.83193767	-0.56566662	-2.3686776	-0.29200104	-0.20290124	-2.4986415	-1.2123907	-1.6094997	-0.97383726	-0.39699343	-1.4258802	-1.4094768	-2.8000519	-1.5981551	-1.8946773	-1.4737313	-0.50707358	2.619766	0.012145778	100.74614	0.15173779	-2.9296999	-1.5001729	-1.6423028
-0.58160001	-2.2755678	-0.96881527	-2.3166552	3.3912916	0.13732533	-1.8682618	-2.7616024	0.016942395	-1.3353554	1.1873043	-0.79100263	-2.0689926	-0.40455237	-0.84880787	-2.1552172	0.86177784	-3.8442552	-0.79347736	-1.6528915	-0.090960428	-0.62687117	-2.3583388	-0.010935296	0.723441	0.10241012	-0.83193767	-0.56566662	-2.3686776	-0.29200104	-0.20290124	-2.4986415	-1.2123907	-1.6094997	-0.97383726	-0.39699343	-1.4258802	-1.4094768	-2.8000519	-1.5981551	-1.8946773	-1.4737313	-0.50707358	2.619766	0.012145778	100.74614	0.15173779	-2.9296999	-1.5001729	-1.6423028
-0.64923227	-2.2755678	-1.4806297	-2.3166552	3.0667782	0.13732533	-1.8682618	-2.7616024	0.016942395	-1.3353554	-0.18164331	-0.79100263	-2.0689926	-0.40455237	-0.84880787	-2.1552172	0.86177784	-3.8442552	-0.79347736	-1.6528915	-0.090960428	-0.62687117	-2.3583388	0.28715098	0.723441	0.10241012	-0.77712452	-0.36352143	-2.3686776	-0.19130389	-0.20290124	-2.4986415	-1.2123907	-1.6094997	-0.97383726	-0.39699343	-1.4258802	-1.4094768	-2.8000519	-1.5981551	-1.8946773	-1.4737313	-0.27779549	2.619766	0.012145778	100.74614	0.15173779	-2.9296999	-1.5001729	-1.6423028
-0.64923227	-2.2755678	-1.4806297	-2.3166552	3.0667782	0.13732533	-1.8682618	-2.7616024	0.016942395	-1.3353554	-0.18164331	-0.79100263	-2.0689926	-0.40455237	-0.84880787	-2.1552172	0.86177784	-3.8442552	-0.79347736	-1.6528915	-0.090960428	-0.62687117	-2.3583388	0.28715098	0.723441	0.10241012	-0.77712452	-0.36352143	-2.3686776	-0.19130389	-0.20290124	-2.4986415	-1.2123907	-1.6094997	-0.97383726	-0.39699343	-1.4258802	-1.4094768	-2.8000519	-1.5981551	-1.8946773	-1.4737313	-0.27779549	2.619766	0.012145778	100.74614	0.15173779	-2.9296999	-1.5001729	-1.6423028
-0.64923227	-2.2755678	-1.4806297	-2.3166552	3.0667782	0.13732533	-1.8682618	-2.7616024	0.016942395	-1.3353554	-0.18164331	-0.79100263	-2.0689926	-0.40455237	-0.84880787	-2.1552172	0.86177784	-3.8442552	-0.79347736	-1.6528915	-0.090960428	-0.62687117	-2.3583388	0.28715098	0.723441	0.10241012	-0.77712452	-0.36352143	-2.3686776	-0.19130389	-0.20290124	-2.4986415	-1.2123907	-1.6094997	-0.97383726	-0.39699343	-1.4258802	-1.4094768	-2.8000519	-1.5981551	-1.8946773	-1.4737313	-0.27779549	2.619766	0.012145778	100.74614	0.15173779	-2.9296999	-1.5001729	-1.6423028
-0.64923227	-2.0587382	-1.4806297	-2.3166552	3.0667782	0.086469717	-1.8682618	-2.7616024	0.17984517	-1.1315137	-0.18164331	-0.79100263	-2.0689926	-0.12046328	-0.84880787	-2.1552172	0.86177784	-3.8442552	-0.79347736	-1.408601	-0.090960428	-0.62687117	-2.3583388	0.28715098	0.51449221	0.31956232	-0.77712452	-0.36352143	-2.3686776	-0.19130389	-0.20290124	-2.4986415	-1.2123907	-1.6094997	-0.97383726	-0.39699343	-1.4258802	-1.4094768	-2.8000519	-1.5981551	-1.8946773	-1.4737313	-0.27779549	2.2670648	0.13615441	100.74614	1.318927	-2.9296999	-1.5001729	-1.6423028
-0.64923227	-2.0587382	-1.4806297	-2.3166552	3.0667782	0.086469717	-1.8682618	-2.7616024	0.17984517	-1.1315137	-0.18164331	-0.79100263	-2.0689926	-0.12046328	-0.84880787	-2.1552172	0.86177784	-3.8442552	-0.79347736	-1.408601	-0.090960428	-0.62687117	-2.3583388	0.28715098	0.51449221	0.31956232	-0.77712452	-0.36352143	-2.3686776	-0.19130389	-0.20290124	-2.4986415	-1.2123907	-1.6094997	-0.97383726	-0.39699343	-1.4258802	-1.4094768	-2.8000519	-1.5981551	-1.8946773	-1.4737313	-0.27779549	2.2670648	0.13615441	100.74614	1.318927	-2.9296999	-1.5001729	-1.6423028
-0.64923227	-2.0587382	-1.4806297	-2.3166552	3.0667782	0.086469717	-1.8682618	-2.7616024	0.17984517	-1.1315137	-0.18164331	-0.79100263	-2.0689926	-0.12046328	-0.84880787	-2.1552172	0.86177784	-3.8442552	-0.79347736	-1.408601	-0.090960428	-0.62687117	-2.3583388	0.28715098	0.51449221	0.31956232	-0.77712452	-0.36352143	-2.3686776	-0.19130389	-0.20290124	-2.4986415	-1.2123907	-1.6094997	-0.97383726	-0.39699343	-1.4258802	-1.4094768	-2.8000519	-1.5981551	-1.8946773	-1.4737313	-0.27779549	2.2670648	0.13615441	100.74614	1.318927	-2.9296999	-1.5001729	-1.6423028
-0.64923227	-2.0587382	-1.4806297	-2.3166552	3.0667782	0.086469717	-1.8682618	-2.7616024	0.17984517	-1.1315137	-0.18164331	-0.79100263	-2.0689926	-0.12046328	-0.84880787	-2.1552172	0.86177784	-3.8442552	-0.79347736	-1.408601	-0.090960428	0.2595734	-2.3583388	0.28715098	0.51449221	0.31956232	-0.77712452	-0.36352143	-2.3686776	-0.19130389	-0.20290124	-2.4986415	-1.2123907	-1.6094997	-0.97383726	-0.39699343	-1.4258802	-1.4094768	-2.8000519	-1.5981551	-1.8946773	-1.4737313	-0.27779549	2.2670648	0.13615441	100.74614	1.318927	-2.9296999	-1.5001729	0.25803173
-0.64923227	-2.0587382	-1.4806297	-2.3166552	3.0667782	0.086469717	-1.8682618	-2.7616024	0.17984517	-1.1315137	-0.18164331	-0.79100263	-2.0689926	-0.12046328	-0.84880787	-2.1552172	0.86177784	-3.8442552	-0.79347736	-1.408601	-0.090960428	0.2595734	-2.3583388	0.28715098	0.51449221	0.31956232	-0.77712452	-0.36352143	-2.3686776	-0.19130389	-0.20290124	-2.4986415	-1.2123907	-1.6094997	-0.97383726	-0.39699343	-1.4258802	-1.4094768	-2.8000519	-1.5981551	-1.8946773	-1.4737313	-0.27779549	2.2670648	0.13615441	100.74614	1.318927	-2.9296999	-1.5001729	0.25803173
-0.64923227	-2.0587382	-1.4806297	-2.3166552	3.0667782	0.086469717	-1.8682618	-2.7616024	0.17984517	-1.1315137	-0.18164331	-0.79100263	-2.0689926	-0.12046328	-0.84880787	-2.1552172	0.86177784	-3.8442552	-0.79347736	-1.408601	-0.090960428	0.2595734	-2.3583388	0.28715098	0.51449221	0.31956232	-0.77712452	-0.36352143	-2.3686776	-0.19130389	-0.20290124	-2.4986415	-1.2123907	-1.6094997	-0.97383726	-0.39699343	-1.4258802	-1.4094768	-2.8000519	-1.5981551	-1.8946773	-1.4737313	-0.27779549	2.2670648	0.13615441	100.74614	1.318927	-2.9296999	-1.5001729	0.25803173
-0.64923227	-2.0587382	-1.4806297	-2.3166552	3.0667782	0.086469717	-1.8682618	-2.7616024	0.17984517	-1.1315137	-0.18164331	-0.79100263	-2.0689926	-0.12046328	-0.84880787	-2.1552172	0.86177784	-3.8442552	-0.79347736	-1.408601	-0.090960428	0.2595734	-2.3583388	0.28715098	0.51449221	0.31956232	-0.77712452	-0.36352143	-2.3686776	-0.19130389	-0.20290124	-2.4986415	-1.2123907	-1.6094997	-0.97383726	-0.39699343	-1.4258802	-1.4094768	-2.8000519	-1.5981551	-1.8946773	-1.4737313	-0.27779549	2.2670648	0.13615441	100.74614	1.318927	-2.9296999	-1.5001729	0.25803173
-0.64923227	-2.0587382	-1.4806297	-2.3166552	3.0667782	0.086469717	-1.8682618	-1.2815514	0.17984517	-1.1315137	-0.18164331	-0.79100263	-2.0689926	-0.12046328	-0.84880787	-2.1552172	0.86177784	-1.3787721	-0.79347736	-1.408601	-0.090960428	0.2595734	-2.3583388	0.28715098	0.51449221	0.31956232	-0.77712452	-0.36352143	-2.3686776	-0.19130389	-0.20290124	-2.4986415	-1.2123907	-1.6094997	-0.97383726	-0.39699343	-1.4258802	-0.77483892	-2.8000519	-1.4035394	-1.0214033	-0.9091053	-0.27779549	2.2670648	0.13615441	101.1412	1.318927	-2.9296999	-1.5001729	0.25803173
-0.64923227	-2.0587382	-1.4806297	-2.3166552	3.0667782	0.086469717	-1.8682618	-1.2815514	0.17984517	-1.1315137	-0.18164331	-0.79100263	-2.0689926	-0.12046328	-0.84880787	-2.1552172	0.86177784	-1.3787721	-0.79347736	-1.408601	-0.090960428	0.2595734	-2.3583388	0.28715098	0.51449221	0.31956232	-0.77712452	-0.36352143	-2.3686776	-0.19130389	-0.20290124	-2.4986415	-1.2123907	-1.6094997	-0.97383726	-0.39699343	-1.4258802	-0.77483892	-2.8000519	-1.4035394	-1.0214033	-0.9091053	-0.27779549	2.2670648	0.13615441	101.1412	1.318927	-2.9296999	-1.5001729	0.25803173
-0.64923227	-2.0587382	-1.4806297	-1.3742328	3.0667782	0.086469717	-0.86655265	-1.2815514	0.17984517	-1.1315137	-0.18164331	-0.2665906	-1.0424768	-0.12046328	-0.31437671	-1.3557589	1.1071222	-1.3787721	1.4600379	-1.408601	2.4016013	0.2595734	-1.1920484	0.28715098	0.51449221	0.31956232	-0.77712452	-0.36352143	-0.4709219	-0.19130389	-0.017527385	-1.6422563	-0.3602691	-0.57229716	0.060711555	0.086775206	-0.13775955	-0.77483892	-1.9267268	-1.4035394	-1.0214033	-0.9091053	-0.27779549	2.2670648	0.13615441	101.1412	1.318927	-1.5968634	-0.61677653	0.25803173
-0.64923227	-2.0587382	-1.4806297	-1.3742328	3.0667782	0.086469717	-0.86655265	-1.2815514	0.17984517	-1.1315137	-0.18164331	-0.2665906	-1.0424768	-0.12046328	-0.31437671	-1.3557589	1.1071222	-1.3787721	1.4600379	-1.408601	2.4016013	0.2595734	-1.1920484	0.28715098	0.51449221	0.31956232	-0.77712452	-0.36352143	-0.4709219	-0.19130389	-0.017527385	-1.6422563	-0.3602691	-0.57229716	0.060711555	0.086775206	-0.13775955	-0.77483892	-1.9267268	-1.4035394	-1.0214033	-0.9091053	-0.27779549	2.2670648	0.13615441	101.1412	1.318927	-1.5968634	-0.61677653	0.25803173
-0.64923227	-2.0587382	-1.4806297	-1.3742328	3.0667782	0.086469717	-0.86655265	-1.2815514	0.17984517	-1.1315137	-0.18164331	-0.2665906	-1.0424768	-0.12046328	-0.31437671	-1.3557589	1.1071222	-1.3787721	1.4600379	-1.408601	2.4016013	0.2595734	-1.1920484	0.28715098	0.51449221	0.31956232	-0.77712452	-0.36352143	-0.4709219	-0.19130389	-0.017527385	-1.6422563	-0.3602691	-0.57229716	0.060711555	0.086775206	-0.13775955	-0.77483892	-1.9267268	-1.4035394	-1.0214033	-0.9091053	-0.27779549	2.2670648	0.13615441	101.1412	1.318927	-1.5968634	-0.61677653	0.25803173
-0.64923227	-2.0587382	-1.4806297	-1.3742328	3.0667782	0.086469717	-0.86655265	-1.2815514	0.17984517	-1.1315137	-0.18164331	-0.2665906	-1.0424768	-0.12046328	-0.31437671	-1.3557589	1.1071222	-1.3787721	1.4600379	-1.408601	2.4016013	0.2595734	-1.1920484	0.28715098	0.51449221	0.31956232	-0.77712452	-0.36352143	-0.4709219	-0.19130389	-0.017527385	-1.6422563	-0.3602691	-0.57229716	0.060711555	0.086775206	-0.13775955	-0.77483892	-1.9267268	-1.4035394	-1.0214033	-0.9091053	-0.27779549	2.2670648	0.13615441	101.1412	1.318927	-1.5968634	-0.61677653	0.25803173
-0.64923227	-2.0587382	-1.4806297	-1.3742328	3.0667782	0.086469717	-0.86655265	-1.2815514	0.17984517	-1.1315137	-0.18164331	-0.2665906	-1.0424768	-0.12046328	-0.31437671	-1.3557589	1.1071222	-1.3787721	1.4600379	-1.408601	2.4016013	0.2595734	-1.1920484	0.28715098	0.51449221	0.31956232	-0.77712452	-0.36352143	-0.4709219	-0.19130389	-0.017527385	-1.6422563	-0.3602691	-0.57229716	0.060711555	0.086775206	-0.13775955	-0.77483892	-1.9267268	-1.4035394	-1.0214033	-0.9091053	-0.27779549	2.2670648	0.13615441	101.1412	1.318927	-1.5968634	-0.61677653	0.25803173
-0.64923227	-2.0587382	-1.4806297	-1.3742328	3.0667782	0.086469717	-0.86655265	-1.2815514	0.17984517	-1.1315137	-0.18164331	-0.2665906	-1.0424768	-0.12046328	-0.31437671	-1.3557589	1.1071222	-1.3787721	1.4600379	-1.408601	2.4016013	0.2595734	-1.1920484	0.28715098	0.51449221	0.31956232	-0.77712452	-0.36352143	-0.4709219	-0.19130389	-0.017527385	-1.6422563	-0.3602691	-0.57229716	0.060711555	0.086775206	-0.13775955	-0.77483892	-1.9267268	-1.4035394	-1.0214033	-0.9091053	-0.27779549	2.2670648	0.13615441	101.1412	1.318927	-1.5968634	-0.61677653	0.25803173
-0.64923227	-2.0587382	-1.4806297	-1.3742328	3.0667782	0.086469717	-0.86655265	-1.2815514	0.17984517	-1.1315137	-0.18164331	-0.2665906	-1.0424768	-0.12046328	-0.31437671	-1.3557589	1.1071222	-1.3787721	1.4600379	-1.408601	2.4016013	0.2595734	-1.1920484	0.28715098	0.51449221	0.31956232	-0.77712452	-0.36352143	-0.4709219	-0.19130389	-0.017527385	-1.6422563	-0.3602691	-0.57229716	0.060711555	0.086775206	-0.13775955	-0.77483892	-1.9267268	-1.4035394	-1.0214033	-0.9091053	-0.27779549	2.2670648	0.13615441	101.1412	1.318927	-1.5968634	-0.61677653	0.25803173
-0.64923227	-2.0587382	-1.4806297	-1.3742328	3.0667782	0.086469717	-0.86655265	-1.2815514	0.17984517	-1.1315137	-0.18164331	-0.2665906	-1.0424768	-0.12046328	-0.31437671	-1.3557589	1.1071222	-1.3787721	1.4600379	-1.408601	2.4016013	0.2595734	-1.1920484	0.28715098	0.51449221	0.31956232	-0.77712452	-0.36352143	-0.4709219	-0.19130389	-0.017527385	-1.6422563	-0.3602691	-0.57229716	0.060711555	0.086775206	-0.13775955	-0.77483892	-1.9267268	-1.4035394	-1.0214033	-0.9091053	-0.27779549	2.2670648	0.13615441	101.1412	1.318927	-1.5968634	-0.61677653	0.25803173
-0.64923227	-2.0587382	-1.4806297	-1.3742328	3.0667782	0.086469717	-0.86655265	-1.2815514	0.17984517	-1.1315137	-0.18164331	-0.2665906	-1.0424768	-0.12046328	-0.31437671	-1.3557589	1.1071222	-1.3787721	1.4600379	-1.408601	2.4016013	0.2595734	-1.1920484	0.28715098	0.51449221	0.31956232	-0.77712452	-0.36352143	-0.4709219	-0.19130389	-0.017527385	-1.6422563	-0.3602691	-0.57229716	0.060711555	0.086775206	-0.13775955	-0.77483892	-1.9267268	-1.4035394	-1.0214033	-0.9091053	-0.27779549	2.2670648	0.13615441	101.1412	1.318927	-1.5968634	-0.61677653	0.25803173
-0.64923227	-2.0587382	-1.4806297	-1.3742328	3.0667782	0.086469717	-0.86655265	-1.2815514	0.17984517	-1.1315137	-0.18164331	-0.2665906	-1.0424768	-0.12046328	-0.31437671	-1.3557589	1.1071222	-1.3787721	1.4600379	-1.408601	2.4016013	0.2595734	-1.1920484	0.28715098	0.51449221	0.31956232	-0.77712452	-0.36352143	-0.4709219	-0.19130389	-0.017527385	-1.6422563	-0.3602691	-0.57229716	0.060711555	0.086775206	-0.13775955	-0.77483892	-1.9267268	-1.4035394	-1.0214033	-0.9091053	-0.27779549	2.2670648	0.13615441	101.1412	1.318927	-1.5968634	-0.61677653	0.25803173
-0.64923227	-2.0587382	-1.4806297	-1.3742328	3.0667782	0.086469717	-0.86655265	-1.2815514	0.17984517	-1.1315137	-0.18164331	-0.2665906	-1.0424768	-0.12046328	-0.31437671	-1.3557589	1.1071222	-1.3787721	1.4600379	-1.408601	2.4016013	0.2595734	-1.1920484	0.28715098	0.51449221	0.31956232	-0.77712452	-0.36352143	-0.4709219	-0.19130389	-0.017527385	-1.6422563	-0.3602691	-0.57229716	0.060711555	0.086775206	-0.13775955	-0.77483892	-1.9267268	-1.4035394	-1.0214033	-0.9091053	-0.27779549	2.2670648	0.13615441	101.1412	1.318927	-1.5968634	-0.61677653	0.25803173
-0.64923227	-2.0587382	-1.4806297	-1.3742328	3.0667782	0.086469717	-0.86655265	-1.2815514	0.17984517	-1.1315137	-0.18164331	-0.2665906	-1.0424768	-0.12046328	-0.31437671	-1.3557589	1.1071222	-1.3787721	1.4600379	-1.408601	2.4016013	0.2595734	-1.1920484	0.28715098	0.51449221	0.31956232	-0.77712452	-0.36352143	-0.4709219	-0.19130389	-0.017527385	-1.6422563	-0.3602691	-0.57229716	0.060711555	0.086775206	-0.13775955	-0.77483892	-1.9267268	-1.4035394	-1.0214033	-0.9091053	-0.27779549	2.2670648	0.13615441	101.1412	1.318927	-1.5968634	-0.61677653	0.25803173
-0.64923227	-2.0587382	-1.4806297	-1.3742328	3.0667782	0.086469717	-0.86655265	-1.2815514	0.17984517	-1.1315137	-0.18164331	-0.2665906	-1.0424768	-0.12046328	-0.31437671	-1.3557589	1.1071222	-1.3787721	1.4600379	-1.408601	2.4016013	0.2595734	-1.1920484	0.28715098	0.51449221	0.31956232	-0.77712452	-0.36352143	-0.4709219	-0.19130389	-0.017527385	-1.6422563	-0.3602691	-0.57229716	0.060711555	0.086775206	-0.13775955	-0.77483892	-1.9267268	-1.4035394	-1.0214033	-0.9091053	-0.27779549	2.2670648	0.13615441	101.1412	1.318927	-1.5968634	-0.61677653	0.25803173
-0.64923227	-2.0587382	-1.4806297	-1.3742328	3.0667782	0.086469717	-0.86655265	-1.2815514	0.17984517	-1.1315137	-0.18164331	-0.2665906	-1.0424768	-0.12046328	-0.31437671	-1.3557589	1.1071222	-1.3787721	1.4600379	-1.408601	2.4016013	0.2595734	-1.1920484	0.28715098	0.51449221	0.31956232	-0.77712452	-0.36352143	-0.4709219	-0.19130389	-0.017527385	-1.6422563	-0.3602691	-0.57229716	0.060711555	0.086775206	-0.13775955	-0.77483892	-1.9267268	-1.4035394	-1.0214033	-0.9091053	-0.27779549	2.2670648	0.13615441	101.1412	1.318927	-1.5968634	-0.61677653	0.25803173
-0.64923227	-2.0587382	-1.4806297	-1.3742328	3.0667782	0.086469717	-0.86655265	-1.2815514	0.17984517	-1.1315137	-0.18164331	-0.2665906	-1.0424768	-0.12046328	-0.31437671	-1.3557589	1.1071222	-1.3787721	1.4600379	-1.408601	2.4016013	0.2595734	-1.1920484	0.28715098	0.51449221	0.31956232	-0.77712452	-0.36352143	-0.4709219	-0.19130389	-0.017527385	-1.6422563	-0.3602691	-0.57229716	0.060711555	0.086775206	-0.13775955	-0.77483892	-1.9267268	-1.4035394	-1.0214033	-0.9091053	-0.27779549	2.2670648	0.13615441	101.1412	1.318927	-1.5968634	-0.61677653	0.25803173
-0.64923227	-2.0587382	-1.4806297	-1.3742328	3.0667782	0.086469717	-0.86655265	-1.2815514	0.17984517	-1.1315137	-0.18164331	-0.2665906	-1.0424768	-0.12046328	-0.31437671	-1.3557589	1.1071222	-1.3787721	1.4600379	-1.408601	2.4016013	0.2595734	-1.1920484	0.28715098	0.51449221	0.31956232	-0.77712452	-0.36352143	-0.4709219	-0.19130389	-0.017527385	-1.6422563	-0.3602691	-0.57229716	0.060711555	0.086775206	-0.13775955	-0.77483892	-1.9267268	-1.4035394	-1.0214033	-0.9091053	-0.27779549	2.2670648	0.13615441	101.1412	1.318927	-1.5968634	-0.61677653	0.25803173
-0.64923227	-2.0587382	-1.4806297	-1.3742328	3.0667782	0.086469717	-0.86655265	-1.2815514	0.17984517	-1.1315137	-0.18164331	-0.2665906	-1.0424768	-0.12046328	-0.31437671	-1.3557589	1.1071222	-1.3787721	1.4600379	-1.408601	2.4016013	0.2595734	-1.1920484	0.28715098	0.51449221	0.31956232	-0.77712452	-0.36352143	-0.4709219	-0.19130389	-0.017527385	-1.6422563	-0.3602691	-0.57229716	0.060711555	0.086775206	-0.13775955	-0.77483892	-1.9267268	-1.4035394	-1.0214033	-0.9091053	-0.27779549	2.2670648	0.13615441	101.1412	1.318927	-1.5968634	-0.61677653	0.25803173
-0.64923227	-2.0587382	-1.4806297	-1.3742328	3.0667782	0.086469717	-0.86655265	-1.2815514	0.17984517	-1.1315137	-0.18164331	-0.2665906	-1.0424768	-0.12046328	-0.31437671	-1.3557589	1.1071222	-1.3787721	1.4600379	-1.408601	2.4016013	0.2595734	-1.1920484	0.28715098	0.51449221	0.31956232	-0.77712452	-0.36352143	-0.4709219	-0.19130389	-0.017527385	-1.6422563	-0.3602691	-0.57229716	0.060711555	0.086775206	-0.13775955	-0.77483892	-1.9267268	-1.4035394	-1.0214033	-0.9091053	-0.27779549	2.2670648	0.13615441	101.1412	1.318927	-1.5968634	-0.61677653	0.25803173
-0.64923227	-2.0587382	-1.4806297	-1.3742328	3.0667782	0.086469717	-0.86655265	-1.2815514	0.17984517	-1.1315137	-0.18164331	-0.2665906	-1.0424768	-0.12046328	-0.31437671	-1.3557589	1.1071222	-1.3787721	1.4600379	-1.408601	2.4016013	0.2595734	-1.1920484	0.28715098	0.51449221	0.31956232	-0.77712452	-0.36352143	-0.4709219	-0.19130389	-0.017527385	-1.6422563	-0.3602691	-0.57229716	0.060711555	0.086775206	-0.13775955	-0.77483892	-1.9267268	-1.4035394	-1.0214033	-0.9091053	-0.27779549	2.2670648	0.13615441	101.1412	1.318927	-1.5968634	-0.61677653	0.25803173
-0.64923227	-2.0587382	-1.4806297	-1.3742328	3.0667782	0.086469717	-0.86655265	-1.2815514	0.17984517	-1.1315137	-0.18164331	-0.2665906	-1.0424768	-0.12046328	-0.31437671	-1.3557589	1.1071222	-1.3787721	1.4600379	-1.408601	2.4016013	0.2595734	-1.1920484	0.28715098	0.51449221	0.31956232	-0.77712452	-0.36352143	-0.4709219	-0.19130389	-0.017527385	-1.6422563	-0.3602691	-0.57229716	0.060711555	0.086775206	-0.13775955	-0.77483892	-1.9267268	-1.4035394	-1.0214033	-0.9091053	-0.27779549	2.2670648	0.13615441	101.1412	1.318927	-1.5968634	-0.61677653	0.25803173
-0.64923227	-2.0587382	-1.4806297	-1.3742328	3.0667782	0.086469717	-0.86655265	-1.2815514	0.17984517	-1.1315137	-0.18164331	-0.2665906	-1.0424768	-0.12046328	-0.31437671	-1.3557589	1.1071222	-1.3787721	1.4600379	-1.408601	2.4016013	0.2595734	-1.1920484	0.28715098	0.51449221	0.31956232	-0.77712452	-0.36352143	-0.4709219	-0.19130389	-0.017527385	-1.6422563	-0.3602691	-0.57229716	0.060711555	0.086775206	-0.13775955	-0.77483892	-1.9267268	-1.4035394	-1.0214033	-0.9091053	-0.27779549	2.2670648	0.13615441	101.1412	1.318927	-1.5968634	-0.61677653	0.25803173
-0.64923227	-2.0587382	-1.4806297	-1.3742328	3.0667782	0.086469717	-0.86655265	-1.2815514	0.17984517	-1.1315137	-0.18164331	-0.2665906	-1.0424768	-0.12046328	-0.31437671	-1.3557589	1.1071222	-1.3787721	1.4600379	-1.408601	2.4016013	0.2595734	-1.1920484	0.28715098	0.51449221	0.31956232	-0.77712452	-0.36352143	-0.4709219	-0.19130389	-0.017527385	-1.6422563	-0.3602691	-0.57229716	0.060711555	0.086775206	-0.13775955	-0.77483892	-1.9267268	-1.4035394	-1.0214033	-0.9091053	-0.27779549	2.2670648	0.13615441	101.1412	1.318927	-1.5968634	-0.61677653	0.25803173
-0.64923227	-2.0587382	-1.4806297	-1.3742328	3.0667782	0.086469717	-0.86655265	-1.2815514	0.17984517	-1.1315137	-0.18164331	-0.2665906	-1.0424768	-0.12046328	-0.31437671	-1.3557589	1.1071222	-1.3787721	1.4600379	-1.408601	2.4016013	0.2595734	-1.1920484	0.28715098	0.51449221	0.31956232	-0.77712452	-0.36352143	-0.4709219	-0.19130389	-0.017527385	-1.6422563	-0.3602691	-0.57229716	0.060711555	0.086775206	-0.13775955	-0.77483892	-1.9267268	-1.4035394	-1.0214033	-0.9091053	-0.27779549	2.2670648	0.13615441	101.1412	1.318927	-1.5968634	-0.61677653	0.25803173
-0.64923227	-2.0587382	-1.4806297	-1.3742328	3.0667782	0.086469717	-0.86655265	-1.2815514	0.17984517	-1.1315137	-0.18164331	-0.2665906	-1.0424768	-0.12046328	-0.31437671	-1.3557589	1.1071222	-1.3787721	1.4600379	-1.408601	2.4016013	0.2595734	-1.1920484	0.28715098	0.51449221	0.31956232	-0.77712452	-0.36352143	-0.4709219	-0.19130389	-0.017527385	-1.6422563	-0.3602691	-0.57229716	0.060711555	0.086775206	-0.13775955	-0.77483892	-1.9267268	-1.4035394	-1.0214033	-0.9091053	-0.27779549	2.2670648	0.13615441	101.1412	1.318927	-1.5968634	-0.61677653	0.25803173
-0.64923227	-2.0587382	-1.4806297	-1.3742328	3.0667782	0.086469717	-0.86655265	-1.2815514	0.17984517	-1.1315137	-0.18164331	-0.2665906	-1.0424768	-0.12046328	-0.31437671	-1.3557589	1.1071222	-1.3787721	1.4600379	-1.408601	2.4016013	0.2595734	-1.1920484	0.28715098	0.51449221	0.31956232	-0.77712452	-0.36352143	-0.4709219	-0.19130389	-0.017527385	-1.6422563	-0.3602691	-0.57229716	0.060711555	0.086775206	-0.13775955	-0.77483892	-1.9267268	-1.4035394	-1.0214033	-0.9091053	-0.27779549	2.2670648	0.13615441	101.1412	1.318927	-1.5968634	-0.61677653	0.25803173
-0.64923227	-2.0587382	-1.4806297	-1.3742328	3.0667782	0.086469717	-0.86655265	-1.2815514	0.17984517	-1.1315137	-0.18164331	-0.2665906	-1.0424768	-0.12046328	-0.31437671	-1.3557589	1.1071222	-1.3787721	1.4600379	-1.408601	2.4016013	0.2595734	-1.1920484	0.28715098	0.51449221	0.31956232	-0.77712452	-0.36352143	-0.4709219	-0.19130389	-0.017527385	-1.6422563	-0.3602691	-0.57229716	0.060711555	0.086775206	-0.13775955	-0.77483892	-1.9267268	-1.4035394	-1.0214033	-0.9091053	-0.27779549	2.2670648	0.13615441	101.1412	1.318927	-1.5968634	-0.61677653	0.25803173
-0.64923227	-2.0587382	-1.4806297	-1.3742328	3.0667782	0.086469717	-0.86655265	-1.2815514	0.17984517	-1.1315137	-0.18164331	-0.2665906	-1.0424768	-0.12046328	-0.31437671	-1.3557589	1.1071222	-1.3787721	1.4600379	-1.408601	2.4016013	0.2595734	-1.1920484	0.28715098	0.51449221	0.31956232	-0.77712452	-0.36352143	-0.4709219	-0.19130389	-0.017527385	-1.6422563	-0.3602691	-0.57229716	0.060711555	0.086775206	-0.13775955	-0.77483892	-1.9267268	-1.4035394	-1.0214033	-0.9091053	-0.27779549	2.2670648	0.13615441	101.1412	1.318927	-1.5968634	-0.61677653	0.25803173
-0.64923227	-2.0587382	-1.4806297	-1.3742328	3.0667782	0.086469717	-0.86655265	-1.2815514	0.17984517	-1.1315137	-0.18164331	-0.2665906	-1.0424768	-0.12046328	-0.31437671	-1.3557589	1.1071222	-1.3787721	1.4600379	-1.408601	2.4016013	0.2595734	-1.1920484	0.28715098	0.51449221	0.31956232	-0.77712452	-0.36352143	-0.4709219	-0.19130389	-0.017527385	-1.6422563	-0.3602691	-0.57229716	0.060711555	0.086775206	-0.13775955	-0.77483892	-1.9267268	-1.4035394	-1.0214033	-0.9091053	-0.27779549	2.2670648	0.13615441	101.1412	1.318927	-1.5968634	-0.61677653	0.25803173
-0.64923227	-2.0587382	-1.4806297	-1.3742328	3.0667782	0.086469717	-0.86655265	-1.2815514	0.17984517	-1.1315137	-0.18164331	-0.2665906	-1.0424768	-0.12046328	-0.31437671	-1.3557589	1.1071222	-1.3787721	1.4600379	-1.408601	2.4016013	0.2595734	-1.1920484	0.28715098	0.51449221	0.31956232	-0.77712452	-0.36352143	-0.4709219	-0.19130389	-0.017527385	-1.6422563	-0.3602691	-0.57229716	0.060711555	0.086775206	-0.13775955	-0.77483892	-1.9267268	-1.4035394	-1.0214033	-0.9091053	-0.27779549	2.2670648	0.13615441	101.1412	1.318927	-1.5968634	-0.61677653	0.25803173
-0.64923227	-2.0587382	-1.4806297	-1.3742328	3.0667782	0.086469717	-0.86655265	-1.2815514	0.17984517	-1.1315137	-0.18164331	-0.2665906	-1.0424768	-0.12046328	-0.31437671	-1.3557589	1.1071222	-1.3787721	1.4600379	-1.408601	2.4016013	0.2595734	-1.1920484	0.28715098	0.51449221	0.31956232	-0.77712452	-0.36352143	-0.4709219	-0.19130389	-0.017527385	-1.6422563	-0.3602691	-0.57229716	0.060711555	0.086775206	-0.13775955	-0.77483892	-1.9267268	-1.4035394	-1.0214033	-0.9091053	-0.27779549	2.2670648	0.13615441	101.1412	1.318927	-1.5968634	-0.61677653	0.25803173
-0.64923227	-2.0587382	-1.4806297	-1.3742328	3.0667782	0.086469717	-0.86655265	-1.2815514	0.17984517	-1.1315137	-0.18164331	-0.2665906	-1.0424768	-0.12046328	-0.31437671	-1.3557589	1.1071222	-1.3787721	1.4600379	-1.408601	2.4016013	0.2595734	-1.1920484	0.28715098	0.51449221	0.31956232	-0.77712452	-0.36352143	-0.4709219	-0.19130389	-0.017527385	-1.6422563	-0.3602691	-0.57229716	0.060711555	0.086775206	-0.13775955	-0.77483892	-1.9267268	-1.4035394	-1.0214033	-0.9091053	-0.27779549	2.2670648	0.13615441	101.1412	1.318927	-1.5968634	-0.61677653	0.25803173
-0.64923227	-2.0587382	-1.4806297	-1.3742328	3.0667782	0.086469717	-0.86655265	-1.2815514	0.17984517	-1.1315137	-0.18164331	-0.2665906	-1.0424768	-0.12046328	-0.31437671	-1.3557589	1.1071222	-1.3787721	1.4600379	-1.408601	2.4016013	0.2595734	-1.1920484	0.28715098	0.51449221	0.31956232	-0.77712452	-0.36352143	-0.4709219	-0.19130389	-0.017527385	-1.6422563	-0.3602691	-0.57229716	0.060711555	0.086775206	-0.13775955	-0.77483892	-1.9267268	-1.4035394	-1.0214033	-0.9091053	-0.27779549	2.2670648	0.13615441	101.1412	1.318927	-1.5968634	-0.61677653	0.25803173
-0.64923227	-2.0587382	-1.4806297	-1.3742328	3.0667782	0.086469717	-0.86655265	-1.2815514	0.17984517	-1.1315137	-0.18164331	-0.2665906	-1.0424768	-0.12046328	-0.31437671	-1.3557589	1.1071222	-1.3787721	1.4600379	-1.408601	2.4016013	0.2595734	-1.1920484	0.28715098	0.51449221	0.31956232	-0.77712452	-0.36352143	-0.4709219	-0.19130389	-0.017527385	-1.6422563	-0.3602691	-0.57229716	0.060711555	0.086775206	-0.13775955	-0.77483892	-1.9267268	-1.4035394	-1.0214033	-0.9091053	-0.27779549	2.2670648	0.13615441	101.1412	1.318927	-1.5968634	-0.61677653	0.25803173
-0.64923227	-2.0587382	-1.4806297	-1.3742328	3.0667782	0.086469717	-0.86655265	-1.2815514	0.17984517	-1.1315137	-0.18164331	-0.2665906	-1.0424768	-0.12046328	-0.31437671	-1.3557589	1.1071222	-1.3787721	1.4600379	-1.408601	2.4016013	0.2595734	-1.1920484	0.28715098	0.51449221	0.31956232	-0.77712452	-0.36352143	-0.4709219	-0.19130389	-0.017527385	-1.6422563	-0.3602691	-0.57229716	0.060711555	0.086775206	-0.13775955	-0.77483892	-1.9267268	-1.4035394	-1.0214033	-0.9091053	-0.27779549	2.2670648	0.13615441	101.1412	1.318927	-1.5968634	-0.61677653	0.25803173
-0.64923227	-2.0587382	-1.4806297	-1.3742328	3.0667782	0.086469717	-0.86655265	-1.2815514	0.17984517	-1.1315137	-0.18164331	-0.2665906	-1.0424768	-0.12046328	-0.31437671	-1.3557589	1.1071222	-1.3787721	1.4600379	-1.408601	2.4016013	0.2595734	-1.1920484	0.28715098	0.51449221	0.31956232	-0.77712452	-0.36352143	-0.4709219	-0.19130389	-0.017527385	-1.6422563	-0.3602691	-0.57229716	0.060711555	0.086775206	-0.13775955	-0.77483892	-1.9267268	-1.4035394	-1.0214033	-0.9091053	-0.27779549	2.2670648	0.13615441	101.1412	1.318927	-1.5968634	-0.61677653	0.25803173
-0.64923227	-2.0587382	-1.4806297	-1.3742328	3.0667782	0.086469717	-0.86655265	-1.2815514	0.17984517	-1.1315137	-0.18164331	-0.2665906	-1.0424768	-0.12046328	-0.31437671	-1.3557589	1.1071222	-1.3787721	1.4600379	-1.408601	2.4016013	0.2595734	-1.1920484	0.28715098	0.51449221	0.31956232	-0.77712452	-0.36352143	-0.4709219	-0.19130389	-0.017527385	-1.6422563	-0.3602691	-0.57229716	0.060711555	0.086775206	-0.13775955	-0.77483892	-1.9267268	-1.4035394	-1.0214033	-0.9091053	-0.27779549	2.2670648	0.13615441	101.1412	1.318927	-1.5968634	-0.61677653	0.25803173
-0.64923227	-2.0587382	-1.4806297	-1.3742328	3.0667782	0.086469717	-0.86655265	-1.2815514	0.17984517	-1.1315137	-0.18164331	-0.2665906	-1.0424768	-0.12046328	-0.31437671	-1.3557589	1.1071222	-1.3787721	1.4600379	-1.408601	2.4016013	0.2595734	-1.1920484	0.28715098	0.51449221	0.31956232	-0.77712452	-0.36352143	-0.4709219	-0.19130389	-0.017527385	-1.6422563	-0.3602691	-0.57229716	0.060711555	0.086775206	-0.13775955	-0.77483892	-1.9267268	-1.4035394	-1.0214033	-0.9091053	-0.27779549	2.2670648	0.13615441	101.1412	1.318927	-1.5968634	-0.61677653	0.25803173
-0.64923227	-2.0587382	-1.4806297	-1.3742328	3.0667782	0.086469717	-0.86655265	-1.2815514	0.17984517	-1.1315137	-0.18164331	-0.2665906	-1.0424768	-0.12046328	-0.31437671	-1.3557589	1.1071222	-1.3787721	1.4600379	-1.408601	2.4016013	0.2595734	-1.1920484	0.28715098	0.51449221	0.31956232	-0.77712452	-0.36352143	-0.4709219	-0.19130389	-0.017527385	-1.6422563	-0.3602691	-0.57229716	0.060711555	0.086775206	-0.13775955	-0.77483892	-1.9267268	-1.4035394	-1.0214033	-0.9091053	-0.27779549	2.2670648	0.13615441	101.1412	1.318927	-1.5968634	-0.61677653	0.25803173
-0.64923227	-2.0587382	-1.4806297	-1.3742328	3.0667782	0.086469717	-0.86655265	-1.2815514	0.17984517	-1.1315137	-0.18164331	-0.2665906	-1.0424768	-0.12046328	-0.31437671	-1.3557589	1.1071222	-1.3787721	1.4600379	-1.408601	2.4016013	0.2595734	-1.1920484	0.28715098	0.51449221	0.31956232	-0.77712452	-0.36352143	-0.4709219	-0.19130389	-0.017527385	-1.6422563	-0.3602691	-0.57229716	0.060711555	0.086775206	-0.13775955	-0.77483892	-1.9267268	-1.4035394	-1.0214033	-0.9091053	-0.27779549	2.2670648	0.13615441	101.1412	1.318927	-1.5968634	-0.61677653	0.25803173
-0.64923227	-2.0587382	-1.4806297	-1.3742328	3.0667782	0.086469717	-0.86655265	-1.2815514	0.17984517	-1.1315137	-0.18164331	-0.2665906	-1.0424768	-0.12046328	-0.31437671	-1.3557589	1.1071222	-1.3787721	1.4600379	-1.408601	2.4016013	0.2595734	-1.1920484	0.28715098	0.51449221	0.31956232	-0.77712452	-0.36352143	-0.4709219	-0.19130389	-0.017527385	-1.6422563	-0.3602691	-0.57229716	0.060711555	0.086775206	-0.13775955	-0.77483892	-1.9267268	-1.4035394	-1.0214033	-0.9091053	-0.27779549	2.2670648	0.13615441	101.1412	1.318927	-1.5968634	-0.61677653	0.25803173
-0.64923227	-2.0587382	-1.4806297	-1.3742328	3.0667782	0.086469717	-0.86655265	-1.2815514	0.17984517	-1.1315137	-0.18164331	-0.2665906	-1.0424768	-0.12046328	-0.31437671	-1.3557589	1.1071222	-1.3787721	1.4600379	-1.408601	2.4016013	0.2595734	-1.1920484	0.28715098	0.51449221	0.31956232	-0.77712452	-0.36352143	-0.4709219	-0.19130389	-0.017527385	-1.6422563	-0.3602691	-0.57229716	0.060711555	0.086775206	-0.13775955	-0.77483892	-1.9267268	-1.4035394	-1.0214033	-0.9091053	-0.27779549	2.2670648	0.13615441	101.1412	1.318927	-1.5968634	-0.61677653	0.25803173
-0.64923227	-2.0587382	-1.4806297	-1.3742328	3.0667782	0.086469717	-0.86655265	-1.2815514	0.17984517	-1.1315137	-0.18164331	-0.2665906	-1.0424768	-0.12046328	-0.31437671	-1.3557589	1.1071222	-1.3787721	1.4600379	-1.408601	2.4016013	0.2595734	-1.1920484	0.28715098	0.51449221	0.31956232	-0.77712452	-0.36352143	-0.4709219	-0.19130389	-0.017527385	-1.6422563	-0.3602691	-0.57229716	0.060711555	0.086775206	-0.13775955	-0.77483892	-1.9267268	-1.4035394	-1.0214033	-0.9091053	-0.27779549	2.2670648	0.13615441	101.1412	1.318927	-1.5968634	-0.61677653	0.25803173
-0.64923227	-2.0587382	-1.4806297	-1.3742328	3.0667782	0.086469717	-0.86655265	-1.2815514	0.17984517	-1.1315137	-0.18164331	-0.2665906	-1.0424768	-0.12046328	-0.31437671	-1.3557589	1.1071222	-1.3787721	1.4600379	-1.408601	2.4016013	0.2595734	-1.1920484	0.28715098	0.51449221	0.31956232	-0.77712452	-0.36352143	-0.4709219	-0.19130389	-0.017527385	-1.6422563	-0.3602691	-0.57229716	0.060711555	0.086775206	-0.13775955	-0.77483892	-1.9267268	-1.4035394	-1.0214033	-0.9091053	-0.27779549	2.2670648	0.13615441	101.1412	1.318927	-1.5968634	-0.61677653	0.25803173
-0.64923227	-2.0587382	-1.4806297	-1.3742328	3.0667782	0.086469717	-0.86655265	-1.2815514	0.17984517	-1.1315137	-0.18164331	-0.2665906	-1.0424768	-0.12046328	-0.31437671	-1.3557589	1.1071222	-1.3787721	1.4600379	-1.408601	2.4016013	0.2595734	-1.1920484	0.28715098	0.51449221	0.31956232	-0.77712452	-0.36352143	-0.4709219	-0.19130389	-0.017527385	-1.6422563	-0.3602691	-0.57229716	0.060711555	0.086775206	-0.13775955	-0.77483892	-1.9267268	-1.4035394	-1.0214033	-0.9091053	-0.27779549	2.2670648	0.13615441	101.1412	1.318927	-1.5968634	-0.61677653	0.25803173
-0.64923227	-2.0587382	-1.4806297	-1.3742328	3.0667782	0.086469717	-0.86655265	-1.2815514	0.17984517	-1.1315137	-0.18164331	-0.2665906	-1.0424768	-0.12046328	-0.31437671	-1.3557589	1.1071222	-1.3787721	1.4600379	-1.408601	2.4016013	0.2595734	-1.1920484	0.28715098	0.51449221	0.31956232	-0.77712452	-0.36352143	-0.4709219	-0.19130389	-0.017527385	-1.6422563	-0.3602691	-0.57229716	0.060711555	0.086775206	-0.13775955	-0.77483892	-1.9267268	-1.4035394	-1.0214033	-0.9091053	-0.27779549	2.2670648	0.13615441	101.1412	1.318927	-1.5968634	-0.61677653	0.25803173
-0.64923227	-2.0587382	-1.4806297	-1.3742328	3.0667782	0.086469717	-0.86655265	-1.2815514	0.17984517	-1.1315137	-0.18164331	-0.2665906	-1.0424768	-0.12046328	-0.31437671	-1.3557589	1.1071222	-1.3787721	1.4600379	-1.408601	2.4016013	0.2595734	-1.1920484	0.28715098	0.51449221	0.31956232	-0.77712452	-0.36352143	-0.4709219	-0.19130389	-0.017527385	-1.6422563	-0.3602691	-0.57229716	0.060711555	0.086775206	-0.13775955	-0.77483892	-1.9267268	-1.4035394	-1.0214033	-0.9091053	-0.27779549	2.2670648	0.13615441	101.1412	1.318927	-1.5968634	-0.61677653	0.25803173
-0.64923227	-2.0587382	-1.4806297	-1.3742328	3.0667782	0.086469717	-0.86655265	-1.2815514	0.17984517	-1.1315137	-0.18164331	-0.2665906	-1.0424768	-0.12046328	-0.31437671	-1.3557589	1.1071222	-1.3787721	1.4600379	-1.408601	2.4016013	0.2595734	-1.1920484	0.28715098	0.51449221	0.31956232	-0.77712452	-0.36352143	-0.4709219	-0.19130389	-0.017527385	-1.6422563	-0.3602691	-0.57229716	0.060711555	0.086775206	-0.13775955	-0.77483892	-1.9267268	-1.4035394	-1.0214033	-0.9091053	-0.27779549	2.2670648	0.13615441	101.1412	1.318927	-1.5968634	-0.61677653	0.25803173
-0.64923227	-2.0587382	-1.4806297	-1.3742328	3.0667782	0.086469717	-0.86655265	-1.2815514	0.17984517	-1.1315137	-0.18164331	-0.2665906	-1.0424768	-0.12046328	-0.31437671	-1.3557589	1.1071222	-1.3787721	1.4600379	-1.408601	2.4016013	0.2595734	-1.1920484	0.28715098	0.51449221	0.31956232	-0.77712452	-0.36352143	-0.4709219	-0.19130389	-0.017527385	-1.6422563	-0.3602691	-0.57229716	0.060711555	0.086775206	-0.13775955	-0.77483892	-1.9267268	-1.4035394	-1.0214033	-0.9091053	-0.27779549	2.2670648	0.13615441	101.1412	1.318927	-1.5968634	-0.61677653	0.25803173
-0.6633004	-2.0587382	-1.4460164	-1.3742328	2.5103085	0.086469717	-0.86655265	-1.2815514	0.17984517	-1.1315137	0.070597827	-0.2665906	-1.0424768	-0.12046328	-0.31437671	-1.3557589	1.1071222	-1.3787721	1.4600379	-1.408601	2.4016013	0.2595734	-1.1920484	0.62477887	0.51449221	0.31956232	-0.98719609	0.26326269	-0.4709219	-0.052112482	-0.017527385	-1.6422563	-0.3602691	-0.57229716	0.060711555	0.086775206	-0.13775955	-0.77483892	-1.9267268	-1.4035394	-1.0214033	-0.9091053	0.33993459	2.2670648	0.13615441	101.1412	1.318927	-1.5968634	-0.61677653	0.25803173
-0.6633004	-2.0587382	-1.4460164	-1.3742328	2.5103085	0.086469717	-0.86655265	-1.2815514	0.17984517	-1.1315137	0.070597827	-0.2665906	-1.0424768	-0.12046328	-0.31437671	-1.3557589	1.1071222	-1.3787721	1.4600379	-1.408601	2.4016013	0.2595734	-1.1920484	0.62477887	0.51449221	0.31956232	-0.98719609	0.26326269	-0.4709219	-0.052112482	-0.017527385	-1.6422563	-0.3602691	-0.57229716	0.060711555	0.086775206	-0.13775955	-0.77483892	-1.9267268	-1.4035394	-1.0214033	-0.9091053	0.33993459	2.2670648	0.13615441	101.1412	1.318927	-1.5968634	-0.61677653	0.25803173
-0.6633004	-2.2743313	-1.4460164	-1.3742328	2.5103085	0.052701332	-0.86655265	-1.2815514	0.56472623	-0.97711134	0.070597827	-0.2665906	-1.0424768	0.052117202	-0.31437671	-1.3557589	1.1071222	-1.3787721	1.4600379	-1.1670289	2.4016013	0.2595734	-1.1920484	0.62477887	0.20244373	0.468404	-0.98719609	0.26326269	-0.4709219	-0.052112482	-0.017527385	-1.6422563	-0.3602691	-0.57229716	0.060711555	0.086775206	-0.13775955	-0.77483892	-1.9267268	-1.4035394	-1.0214033	-0.9091053	0.33993459	4.9114099	0.21561468	101.1412	0.67078644	-1.5968634	-0.61677653	0.25803173
-0.6633004	-2.2743313	-1.4460164	-1.3742328	2.5103085	0.052701332	-0.86655265	-1.2815514	0.56472623	-0.97711134	0.070597827	-0.2665906	-1.0424768	0.052117202	-0.31437671	-1.3557589	1.1071222	-1.3787721	1.4600379	-1.1670289	2.4016013	0.2595734	-1.1920484	0.62477887	0.20244373	0.468404	-0.98719609	0.26326269	-0.4709219	-0.052112482	-0.017527385	-1.6422563	-0.3602691	-0.57229716	0.060711555	0.086775206	-0.13775955	-0.77483892	-1.9267268	-1.4035394	-1.0214033	-0.9091053	0.33993459	4.9114099	0.21561468	101.1412	0.67078644	-1.5968634	-0.61677653	0.25803173
-0.6633004	-2.2743313	-1.4460164	-1.3742328	2.5103085	0.052701332	-0.86655265	-1.2815514	0.56472623	-0.97711134	0.070597827	-0.2665906	-1.0424768	0.052117202	-0.31437671	-1.3557589	1.1071222	-1.3787721	1.4600379	-1.1670289	2.4016013	0.2595734	-1.1920484	0.62477887	0.20244373	0.468404	-0.98719609	0.26326269	-0.4709219	-0.052112482	-0.017527385	-1.6422563	-0.3602691	-0.57229716	0.060711555	0.086775206	-0.13775955	-0.77483892	-1.9267268	-1.4035394	-1.0214033	-0.9091053	0.33993459	4.9114099	0.21561468	101.1412	0.67078644	-1.5968634	-0.61677653	0.25803173
-0.6633004	-2.2743313	-1.4460164	-1.3742328	2.5103085	0.052701332	-0.86655265	-1.2815514	0.56472623	-0.97711134	0.070597827	-0.2665906	-1.0424768	0.052117202	-0.31437671	-1.3557589	1.1071222	-1.3787721	1.4600379	-1.1670289	2.4016013	0.2595734	-1.1920484	0.62477887	0.20244373	0.468404	-0.98719609	0.26326269	-0.4709219	-0.052112482	-0.017527385	-1.6422563	-0.3602691	-0.57229716	0.060711555	0.086775206	-0.13775955	-0.77483892	-1.9267268	-1.4035394	-1.0214033	-0.9091053	0.33993459	4.9114099	0.21561468	101.1412	0.67078644	-1.5968634	-0.61677653	0.25803173
-0.6633004	-2.2743313	-1.4460164	-1.3742328	2.5103085	0.052701332	-0.86655265	-1.2815514	0.56472623	-0.97711134	0.070597827	-0.2665906	-1.0424768	0.052117202	-0.31437671	-1.3557589	1.1071222	-1.3787721	1.4600379	-1.1670289	2.4016013	-0.50753343	-1.1920484	0.62477887	0.20244373	0.468404	-0.98719609	0.26326269	-0.4709219	-0.052112482	-0.017527385	-1.6422563	-0.3602691	-0.57229716	0.060711555	0.086775206	-0.13775955	-0.77483892	-1.9267268	-1.4035394	-1.0214033	-0.9091053	0.33993459	4.9114099	0.21561468	101.1412	0.67078644	-1.5968634	-0.61677653	0.029090762
-0.6633004	-2.2743313	-1.4460164	-1.3742328	2.5103085	0.052701332	-0.86655265	-1.2815514	0.56472623	-0.97711134	0.070597827	-0.2665906	-1.0424768	0.052117202	-0.31437671	-1.3557589	1.1071222	-1.3787721	1.4600379	-1.1670289	2.4016013	-0.50753343	-1.1920484	0.62477887	0.20244373	0.468404	-0.98719609	0.26326269	-0.4709219	-0.052112482	-0.017527385	-1.6422563	-0.3602691	-0.57229716	0.060711555	0.086775206	-0.13775955	-0.77483892	-1.9267268	-1.4035394	-1.0214033	-0.9091053	0.33993459	4.9114099	0.21561468	101.1412	0.67078644	-1.5968634	-0.61677653	0.029090762
-0.6633004	-2.2743313	-1.4460164	-1.3742328	2.5103085	0.052701332	-0.86655265	-2.3028228	0.56472623	-0.97711134	0.070597827	-0.2665906	-1.0424768	0.052117202	-0.31437671	-1.3557589	1.1071222	-1.6440965	1.4600379	-1.1670289	2.4016013	-0.50753343	-1.1920484	0.62477887	0.20244373	0.468404	-0.98719609	0.26326269	-0.4709219	-0.052112482	-0.017527385	-1.6422563	-0.3602691	-0.57229716	0.060711555	0.086775206	-0.13775955	-1.2466401	-1.9267268	-1.1839179	-1.2784204	-1.1668314	0.33993459	4.9114099	0.21561468	93.588135	0.67078644	-1.5968634	-0.61677653	0.029090762
-0.6633004	-2.2743313	-1.4460164	-1.3742328	2.5103085	0.052701332	-0.86655265	-2.3028228	0.56472623	-0.97711134	0.070597827	-0.2665906	-1.0424768	0.052117202	-0.31437671	-1.3557589	1.1071222	-1.6440965	1.4600379	-1.1670289	2.4016013	-0.50753343	-1.1920484	0.62477887	0.20244373	0.468404	-0.98719609	0.26326269	-0.4709219	-0.052112482	-0.017527385	-1.6422563	-0.3602691	-0.57229716	0.060711555	0.086775206	-0.13775955	-1.2466401	-1.9267268	-1.1839179	-1.2784204	-1.1668314	0.33993459	4.9114099	0.21561468	93.588135	0.67078644	-1.5968634	-0.61677653	0.029090762
-0.6633004	-2.2743313	-1.4460164	-1.3742328	2.5103085	0.052701332	-0.86655265	-2.3028228	0.56472623	-0.97711134	0.070597827	-0.2665906	-1.0424768	0.052117202	-0.31437671	-1.3557589	1.1071222	-1.6440965	1.4600379	-1.1670289	2.4016013	-0.50753343	-1.1920484	0.62477887	0.20244373	0.468404	-0.98719609	0.26326269	-0.4709219	-0.052112482	-0.017527385	-1.6422563	-0.3602691	-0.57229716	0.060711555	0.086775206	-0.13775955	-1.2466401	-1.9267268	-1.1839179	-1.2784204	-1.1668314	0.33993459	4.9114099	0.21561468	93.588135	0.67078644	-1.5968634	-0.61677653	0.029090762
-0.6633004	-2.2743313	-1.4460164	-1.3742328	2.5103085	0.052701332	-0.86655265	-2.3028228	0.56472623	-0.97711134	0.070597827	-0.2665906	-1.0424768	0.052117202	-0.31437671	-1.3557589	1.1071222	-1.6440965	1.4600379	-1.1670289	2.4016013	-0.50753343	-1.1920484	0.62477887	0.20244373	0.468404	-0.98719609	0.26326269	-0.4709219	-0.052112482	-0.017527385	-1.6422563	-0.3602691	-0.57229716	0.060711555	0.086775206	-0.13775955	-1.2466401	-1.9267268	-1.1839179	-1.2784204	-1.1668314	0.33993459	4.9114099	0.21561468	93.588135	0.67078644	-1.5968634	-0.61677653	0.029090762
-0.6633004	-2.2743313	-1.4460164	-1.2536055	2.5103085	0.052701332	-1.0197008	-2.3028228	0.56472623	-0.97711134	0.070597827	-0.52317387	-1.4493877	0.052117202	-1.0046918	-2.2914023	1.1255059	-1.6440965	1.3585556	-1.1670289	1.8411669	-0.50753343	-1.5031166	0.62477887	0.20244373	0.468404	-0.98719609	0.26326269	-0.83402181	-0.052112482	-0.32720432	-1.6658252	-0.63566506	-1.0413718	0.081747688	-0.10460104	-0.73964715	-1.2466401	-1.7761257	-1.1839179	-1.2784204	-1.1668314	0.33993459	4.9114099	0.21561468	93.588135	0.67078644	-1.9064786	-1.0883099	0.029090762
-0.6633004	-2.2743313	-1.4460164	-1.2536055	2.5103085	0.052701332	-1.0197008	-2.3028228	0.56472623	-0.97711134	0.070597827	-0.52317387	-1.4493877	0.052117202	-1.0046918	-2.2914023	1.1255059	-1.6440965	1.3585556	-1.1670289	1.8411669	-0.50753343	-1.5031166	0.62477887	0.20244373	0.468404	-0.98719609	0.26326269	-0.83402181	-0.052112482	-0.32720432	-1.6658252	-0.63566506	-1.0413718	0.081747688	-0.10460104	-0.73964715	-1.2466401	-1.7761257	-1.1839179	-1.2784204	-1.1668314	0.33993459	4.9114099	0.21561468	93.588135	0.67078644	-1.9064786	-1.0883099	0.029090762
-0.6633004	-2.2743313	-1.4460164	-1.2536055	2.5103085	0.052701332	-1.0197008	-2.3028228	0.56472623	-0.97711134	0.070597827	-0.52317387	-1.4493877	0.052117202	-1.0046918	-2.2914023	1.1255059	-1.6440965	1.3585556	-1.1670289	1.8411669	-0.50753343	-1.5031166	0.62477887	0.20244373	0.468404	-0.98719609	0.26326269	-0.83402181	-0.052112482	-0.32720432	-1.6658252	-0.63566506	-1.0413718	0.081747688	-0.10460104	-0.73964715	-1.2466401	-1.7761257	-1.1839179	-1.2784204	-1.1668314	0.33993459	4.9114099	0.21561468	93.588135	0.67078644	-1.9064786	-1.0883099	0.029090762
-0.6633004	-2.2743313	-1.4460164	-1.2536055	2.5103085	0.052701332	-1.0197008	-2.3028228	0.56472623	-0.97711134	0.070597827	-0.52317387	-1.4493877	0.052117202	-1.0046918	-2.2914023	1.1255059	-1.6440965	1.3585556	-1.1670289	1.8411669	-0.50753343	-1.5031166	0.62477887	0.20244373	0.468404	-0.98719609	0.26326269	-0.83402181	-0.052112482	-0.32720432	-1.6658252	-0.63566506	-1.0413718	0.081747688	-0.10460104	-0.73964715	-1.2466401	-1.7761257	-1.1839179	-1.2784204	-1.1668314	0.33993459	4.9114099	0.21561468	93.588135	0.67078644	-1.9064786	-1.0883099	0.029090762
-0.6633004	-2.2743313	-1.4460164	-1.2536055	2.5103085	0.052701332	-1.0197008	-2.3028228	0.56472623	-0.97711134	0.070597827	-0.52317387	-1.4493877	0.052117202	-1.0046918	-2.2914023	1.1255059	-1.6440965	1.3585556	-1.1670289	1.8411669	-0.50753343	-1.5031166	0.62477887	0.20244373	0.468404	-0.98719609	0.26326269	-0.83402181	-0.052112482	-0.32720432	-1.6658252	-0.63566506	-1.0413718	0.081747688	-0.10460104	-0.73964715	-1.2466401	-1.7761257	-1.1839179	-1.2784204	-1.1668314	0.33993459	4.9114099	0.21561468	93.588135	0.67078644	-1.9064786	-1.0883099	0.029090762
-0.6633004	-2.2743313	-1.4460164	-1.2536055	2.5103085	0.052701332	-1.0197008	-2.3028228	0.56472623	-0.97711134	0.070597827	-0.52317387	-1.4493877	0.052117202	-1.0046918	-2.2914023	1.1255059	-1.6440965	1.3585556	-1.1670289	1.8411669	-0.50753343	-1.5031166	0.62477887	0.20244373	0.468404	-0.98719609	0.26326269	-0.83402181	-0.052112482	-0.32720432	-1.6658252	-0.63566506	-1.0413718	0.081747688	-0.10460104	-0.73964715	-1.2466401	-1.7761257	-1.1839179	-1.2784204	-1.1668314	0.33993459	4.9114099	0.21561468	93.588135	0.67078644	-1.9064786	-1.0883099	0.029090762
-0.6633004	-2.2743313	-1.4460164	-1.2536055	2.5103085	0.052701332	-1.0197008	-2.3028228	0.56472623	-0.97711134	0.070597827	-0.52317387	-1.4493877	0.052117202	-1.0046918	-2.2914023	1.1255059	-1.6440965	1.3585556	-1.1670289	1.8411669	-0.50753343	-1.5031166	0.62477887	0.20244373	0.468404	-0.98719609	0.26326269	-0.83402181	-0.052112482	-0.32720432	-1.6658252	-0.63566506	-1.0413718	0.081747688	-0.10460104	-0.73964715	-1.2466401	-1.7761257	-1.1839179	-1.2784204	-1.1668314	0.33993459	4.9114099	0.21561468	93.588135	0.67078644	-1.9064786	-1.0883099	0.029090762
-0.6633004	-2.2743313	-1.4460164	-1.2536055	2.5103085	0.052701332	-1.0197008	-2.3028228	0.56472623	-0.97711134	0.070597827	-0.52317387	-1.4493877	0.052117202	-1.0046918	-2.2914023	1.1255059	-1.6440965	1.3585556	-1.1670289	1.8411669	-0.50753343	-1.5031166	0.62477887	0.20244373	0.468404	-0.98719609	0.26326269	-0.83402181	-0.052112482	-0.32720432	-1.6658252	-0.63566506	-1.0413718	0.081747688	-0.10460104	-0.73964715	-1.2466401	-1.7761257	-1.1839179	-1.2784204	-1.1668314	0.33993459	4.9114099	0.21561468	93.588135	0.67078644	-1.9064786	-1.0883099	0.029090762
-0.6633004	-2.2743313	-1.4460164	-1.2536055	2.5103085	0.052701332	-1.0197008	-2.3028228	0.56472623	-0.97711134	0.070597827	-0.52317387	-1.4493877	0.052117202	-1.0046918	-2.2914023	1.1255059	-1.6440965	1.3585556	-1.1670289	1.8411669	-0.50753343	-1.5031166	0.62477887	0.20244373	0.468404	-0.98719609	0.26326269	-0.83402181	-0.052112482	-0.32720432	-1.6658252	-0.63566506	-1.0413718	0.081747688	-0.10460104	-0.73964715	-1.2466401	-1.7761257	-1.1839179	-1.2784204	-1.1668314	0.33993459	4.9114099	0.21561468	93.588135	0.67078644	-1.9064786	-1.0883099	0.029090762
-0.6633004	-2.2743313	-1.4460164	-1.2536055	2.5103085	0.052701332	-1.0197008	-2.3028228	0.56472623	-0.97711134	0.070597827	-0.52317387	-1.4493877	0.052117202	-1.0046918	-2.2914023	1.1255059	-1.6440965	1.3585556	-1.1670289	1.8411669	-0.50753343	-1.5031166	0.62477887	0.20244373	0.468404	-0.98719609	0.26326269	-0.83402181	-0.052112482	-0.32720432	-1.6658252	-0.63566506	-1.0413718	0.081747688	-0.10460104	-0.73964715	-1.2466401	-1.7761257	-1.1839179	-1.2784204	-1.1668314	0.33993459	4.9114099	0.21561468	93.588135	0.67078644	-1.9064786	-1.0883099	0.029090762
-0.6633004	-2.2743313	-1.4460164	-1.2536055	2.5103085	0.052701332	-1.0197008	-2.3028228	0.56472623	-0.97711134	0.070597827	-0.52317387	-1.4493877	0.052117202	-1.0046918	-2.2914023	1.1255059	-1.6440965	1.3585556	-1.1670289	1.8411669	-0.50753343	-1.5031166	0.62477887	0.20244373	0.468404	-0.98719609	0.26326269	-0.83402181	-0.052112482	-0.32720432	-1.6658252	-0.63566506	-1.0413718	0.081747688	-0.10460104	-0.73964715	-1.2466401	-1.7761257	-1.1839179	-1.2784204	-1.1668314	0.33993459	4.9114099	0.21561468	93.588135	0.67078644	-1.9064786	-1.0883099	0.029090762
-0.6633004	-2.2743313	-1.4460164	-1.2536055	2.5103085	0.052701332	-1.0197008	-2.3028228	0.56472623	-0.97711134	0.070597827	-0.52317387	-1.4493877	0.052117202	-1.0046918	-2.2914023	1.1255059	-1.6440965	1.3585556	-1.1670289	1.8411669	-0.50753343	-1.5031166	0.62477887	0.20244373	0.468404	-0.98719609	0.26326269	-0.83402181	-0.052112482	-0.32720432	-1.6658252	-0.63566506	-1.0413718	0.081747688	-0.10460104	-0.73964715	-1.2466401	-1.7761257	-1.1839179	-1.2784204	-1.1668314	0.33993459	4.9114099	0.21561468	93.588135	0.67078644	-1.9064786	-1.0883099	0.029090762
-0.6633004	-2.2743313	-1.4460164	-1.2536055	2.5103085	0.052701332	-1.0197008	-2.3028228	0.56472623	-0.97711134	0.070597827	-0.52317387	-1.4493877	0.052117202	-1.0046918	-2.2914023	1.1255059	-1.6440965	1.3585556	-1.1670289	1.8411669	-0.50753343	-1.5031166	0.62477887	0.20244373	0.468404	-0.98719609	0.26326269	-0.83402181	-0.052112482	-0.32720432	-1.6658252	-0.63566506	-1.0413718	0.081747688	-0.10460104	-0.73964715	-1.2466401	-1.7761257	-1.1839179	-1.2784204	-1.1668314	0.33993459	4.9114099	0.21561468	93.588135	0.67078644	-1.9064786	-1.0883099	0.029090762
-0.6633004	-2.2743313	-1.4460164	-1.2536055	2.5103085	0.052701332	-1.0197008	-2.3028228	0.56472623	-0.97711134	0.070597827	-0.52317387	-1.4493877	0.052117202	-1.0046918	-2.2914023	1.1255059	-1.6440965	1.3585556	-1.1670289	1.8411669	-0.50753343	-1.5031166	0.62477887	0.20244373	0.468404	-0.98719609	0.26326269	-0.83402181	-0.052112482	-0.32720432	-1.6658252	-0.63566506	-1.0413718	0.081747688	-0.10460104	-0.73964715	-1.2466401	-1.7761257	-1.1839179	-1.2784204	-1.1668314	0.33993459	4.9114099	0.21561468	93.588135	0.67078644	-1.9064786	-1.0883099	0.029090762
-0.6633004	-2.2743313	-1.4460164	-1.2536055	2.5103085	0.052701332	-1.0197008	-2.3028228	0.56472623	-0.97711134	0.070597827	-0.52317387	-1.4493877	0.052117202	-1.0046918	-2.2914023	1.1255059	-1.6440965	1.3585556	-1.1670289	1.8411669	-0.50753343	-1.5031166	0.62477887	0.20244373	0.468404	-0.98719609	0.26326269	-0.83402181	-0.052112482	-0.32720432	-1.6658252	-0.63566506	-1.0413718	0.081747688	-0.10460104	-0.73964715	-1.2466401	-1.7761257	-1.1839179	-1.2784204	-1.1668314	0.33993459	4.9114099	0.21561468	93.588135	0.67078644	-1.9064786	-1.0883099	0.029090762
-0.6633004	-2.2743313	-1.4460164	-1.2536055	2.5103085	0.052701332	-1.0197008	-2.3028228	0.56472623	-0.97711134	0.070597827	-0.52317387	-1.4493877	0.052117202	-1.0046918	-2.2914023	1.1255059	-1.6440965	1.3585556	-1.1670289	1.8411669	-0.50753343	-1.5031166	0.62477887	0.20244373	0.468404	-0.98719609	0.26326269	-0.83402181	-0.052112482	-0.32720432	-1.6658252	-0.63566506	-1.0413718	0.081747688	-0.10460104	-0.73964715	-1.2466401	-1.7761257	-1.1839179	-1.2784204	-1.1668314	0.33993459	4.9114099	0.21561468	93.588135	0.67078644	-1.9064786	-1.0883099	0.029090762
-0.6633004	-2.2743313	-1.4460164	-1.2536055	2.5103085	0.052701332	-1.0197008	-2.3028228	0.56472623	-0.97711134	0.070597827	-0.52317387	-1.4493877	0.052117202	-1.0046918	-2.2914023	1.1255059	-1.6440965	1.3585556	-1.1670289	1.8411669	-0.50753343	-1.5031166	0.62477887	0.20244373	0.468404	-0.98719609	0.26326269	-0.83402181	-0.052112482	-0.32720432	-1.6658252	-0.63566506	-1.0413718	0.081747688	-0.10460104	-0.73964715	-1.2466401	-1.7761257	-1.1839179	-1.2784204	-1.1668314	0.33993459	4.9114099	0.21561468	93.588135	0.67078644	-1.9064786	-1.0883099	0.029090762
-0.6633004	-2.2743313	-1.4460164	-1.2536055	2.5103085	0.052701332	-1.0197008	-2.3028228	0.56472623	-0.97711134	0.070597827	-0.52317387	-1.4493877	0.052117202	-1.0046918	-2.2914023	1.1255059	-1.6440965	1.3585556	-1.1670289	1.8411669	-0.50753343	-1.5031166	0.62477887	0.20244373	0.468404	-0.98719609	0.26326269	-0.83402181	-0.052112482	-0.32720432	-1.6658252	-0.63566506	-1.0413718	0.081747688	-0.10460104	-0.73964715	-1.2466401	-1.7761257	-1.1839179	-1.2784204	-1.1668314	0.33993459	4.9114099	0.21561468	93.588135	0.67078644	-1.9064786	-1.0883099	0.029090762
-0.6633004	-2.2743313	-1.4460164	-1.2536055	2.5103085	0.052701332	-1.0197008	-2.3028228	0.56472623	-0.97711134	0.070597827	-0.52317387	-1.4493877	0.052117202	-1.0046918	-2.2914023	1.1255059	-1.6440965	1.3585556	-1.1670289	1.8411669	-0.50753343	-1.5031166	0.62477887	0.20244373	0.468404	-0.98719609	0.26326269	-0.83402181	-0.052112482	-0.32720432	-1.6658252	-0.63566506	-1.0413718	0.081747688	-0.10460104	-0.73964715	-1.2466401	-1.7761257	-1.1839179	-1.2784204	-1.1668314	0.33993459	4.9114099	0.21561468	93.588135	0.67078644	-1.9064786	-1.0883099	0.029090762
-0.6633004	-2.2743313	-1.4460164	-1.2536055	2.5103085	0.052701332	-1.0197008	-2.3028228	0.56472623	-0.97711134	0.070597827	-0.52317387	-1.4493877	0.052117202	-1.0046918	-2.2914023	1.1255059	-1.6440965	1.3585556	-1.1670289	1.8411669	-0.50753343	-1.5031166	0.62477887	0.20244373	0.468404	-0.98719609	0.26326269	-0.83402181	-0.052112482	-0.32720432	-1.6658252	-0.63566506	-1.0413718	0.081747688	-0.10460104	-0.73964715	-1.2466401	-1.7761257	-1.1839179	-1.2784204	-1.1668314	0.33993459	4.9114099	0.21561468	93.588135	0.67078644	-1.9064786	-1.0883099	0.029090762
-0.6633004	-2.2743313	-1.4460164	-1.2536055	2.5103085	0.052701332	-1.0197008	-2.3028228	0.56472623	-0.97711134	0.070597827	-0.52317387	-1.4493877	0.052117202	-1.0046918	-2.2914023	1.1255059	-1.6440965	1.3585556	-1.1670289	1.8411669	-0.50753343	-1.5031166	0.62477887	0.20244373	0.468404	-0.98719609	0.26326269	-0.83402181	-0.052112482	-0.32720432	-1.6658252	-0.63566506	-1.0413718	0.081747688	-0.10460104	-0.73964715	-1.2466401	-1.7761257	-1.1839179	-1.2784204	-1.1668314	0.33993459	4.9114099	0.21561468	93.588135	0.67078644	-1.9064786	-1.0883099	0.029090762
-0.6633004	-2.2743313	-1.4460164	-1.2536055	2.5103085	0.052701332	-1.0197008	-2.3028228	0.56472623	-0.97711134	0.070597827	-0.52317387	-1.4493877	0.052117202	-1.0046918	-2.2914023	1.1255059	-1.6440965	1.3585556	-1.1670289	1.8411669	-0.50753343	-1.5031166	0.62477887	0.20244373	0.468404	-0.98719609	0.26326269	-0.83402181	-0.052112482	-0.32720432	-1.6658252	-0.63566506	-1.0413718	0.081747688	-0.10460104	-0.73964715	-1.2466401	-1.7761257	-1.1839179	-1.2784204	-1.1668314	0.33993459	4.9114099	0.21561468	93.588135	0.67078644	-1.9064786	-1.0883099	0.029090762
-0.6633004	-2.2743313	-1.4460164	-1.2536055	2.5103085	0.052701332	-1.0197008	-2.3028228	0.56472623	-0.97711134	0.070597827	-0.52317387	-1.4493877	0.052117202	-1.0046918	-2.2914023	1.1255059	-1.6440965	1.3585556	-1.1670289	1.8411669	-0.50753343	-1.5031166	0.62477887	0.20244373	0.468404	-0.98719609	0.26326269	-0.83402181	-0.052112482	-0.32720432	-1.6658252	-0.63566506	-1.0413718	0.081747688	-0.10460104	-0.73964715	-1.2466401	-1.7761257	-1.1839179	-1.2784204	-1.1668314	0.33993459	4.9114099	0.21561468	93.588135	0.67078644	-1.9064786	-1.0883099	0.029090762
-0.6633004	-2.2743313	-1.4460164	-1.2536055	2.5103085	0.052701332	-1.0197008	-2.3028228	0.56472623	-0.97711134	0.070597827	-0.52317387	-1.4493877	0.052117202	-1.0046918	-2.2914023	1.1255059	-1.6440965	1.3585556	-1.1670289	1.8411669	-0.50753343	-1.5031166	0.62477887	0.20244373	0.468404	-0.98719609	0.26326269	-0.83402181	-0.052112482	-0.32720432	-1.6658252	-0.63566506	-1.0413718	0.081747688	-0.10460104	-0.73964715	-1.2466401	-1.7761257	-1.1839179	-1.2784204	-1.1668314	0.33993459	4.9114099	0.21561468	93.588135	0.67078644	-1.9064786	-1.0883099	0.029090762
-0.6633004	-2.2743313	-1.4460164	-1.2536055	2.5103085	0.052701332	-1.0197008	-2.3028228	0.56472623	-0.97711134	0.070597827	-0.52317387	-1.4493877	0.052117202	-1.0046918	-2.2914023	1.1255059	-1.6440965	1.3585556	-1.1670289	1.8411669	-0.50753343	-1.5031166	0.62477887	0.20244373	0.468404	-0.98719609	0.26326269	-0.83402181	-0.052112482	-0.32720432	-1.6658252	-0.63566506	-1.0413718	0.081747688	-0.10460104	-0.73964715	-1.2466401	-1.7761257	-1.1839179	-1.2784204	-1.1668314	0.33993459	4.9114099	0.21561468	93.588135	0.67078644	-1.9064786	-1.0883099	0.029090762
-0.6633004	-2.2743313	-1.4460164	-1.2536055	2.5103085	0.052701332	-1.0197008	-2.3028228	0.56472623	-0.97711134	0.070597827	-0.52317387	-1.4493877	0.052117202	-1.0046918	-2.2914023	1.1255059	-1.6440965	1.3585556	-1.1670289	1.8411669	-0.50753343	-1.5031166	0.62477887	0.20244373	0.468404	-0.98719609	0.26326269	-0.83402181	-0.052112482	-0.32720432	-1.6658252	-0.63566506	-1.0413718	0.081747688	-0.10460104	-0.73964715	-1.2466401	-1.7761257	-1.1839179	-1.2784204	-1.1668314	0.33993459	4.9114099	0.21561468	93.588135	0.67078644	-1.9064786	-1.0883099	0.029090762
-0.6633004	-2.2743313	-1.4460164	-1.2536055	2.5103085	0.052701332	-1.0197008	-2.3028228	0.56472623	-0.97711134	0.070597827	-0.52317387	-1.4493877	0.052117202	-1.0046918	-2.2914023	1.1255059	-1.6440965	1.3585556	-1.1670289	1.8411669	-0.50753343	-1.5031166	0.62477887	0.20244373	0.468404	-0.98719609	0.26326269	-0.83402181	-0.052112482	-0.32720432	-1.6658252	-0.63566506	-1.0413718	0.081747688	-0.10460104	-0.73964715	-1.2466401	-1.7761257	-1.1839179	-1.2784204	-1.1668314	0.33993459	4.9114099	0.21561468	93.588135	0.67078644	-1.9064786	-1.0883099	0.029090762
-0.6633004	-2.2743313	-1.4460164	-1.2536055	2.5103085	0.052701332	-1.0197008	-2.3028228	0.56472623	-0.97711134	0.070597827	-0.52317387	-1.4493877	0.052117202	-1.0046918	-2.2914023	1.1255059	-1.6440965	1.3585556	-1.1670289	1.8411669	-0.50753343	-1.5031166	0.62477887	0.20244373	0.468404	-0.98719609	0.26326269	-0.83402181	-0.052112482	-0.32720432	-1.6658252	-0.63566506	-1.0413718	0.081747688	-0.10460104	-0.73964715	-1.2466401	-1.7761257	-1.1839179	-1.2784204	-1.1668314	0.33993459	4.9114099	0.21561468	93.588135	0.67078644	-1.9064786	-1.0883099	0.029090762
-0.6633004	-2.2743313	-1.4460164	-1.2536055	2.5103085	0.052701332	-1.0197008	-2.3028228	0.56472623	-0.97711134	0.070597827	-0.52317387	-1.4493877	0.052117202	-1.0046918	-2.2914023	1.1255059	-1.6440965	1.3585556	-1.1670289	1.8411669	-0.50753343	-1.5031166	0.62477887	0.20244373	0.468404	-0.98719609	0.26326269	-0.83402181	-0.052112482	-0.32720432	-1.6658252	-0.63566506	-1.0413718	0.081747688	-0.10460104	-0.73964715	-1.2466401	-1.7761257	-1.1839179	-1.2784204	-1.1668314	0.33993459	4.9114099	0.21561468	93.588135	0.67078644	-1.9064786	-1.0883099	0.029090762
-0.6633004	-2.2743313	-1.4460164	-1.2536055	2.5103085	0.052701332	-1.0197008	-2.3028228	0.56472623	-0.97711134	0.070597827	-0.52317387	-1.4493877	0.052117202	-1.0046918	-2.2914023	1.1255059	-1.6440965	1.3585556	-1.1670289	1.8411669	-0.50753343	-1.5031166	0.62477887	0.20244373	0.468404	-0.98719609	0.26326269	-0.83402181	-0.052112482	-0.32720432	-1.6658252	-0.63566506	-1.0413718	0.081747688	-0.10460104	-0.73964715	-1.2466401	-1.7761257	-1.1839179	-1.2784204	-1.1668314	0.33993459	4.9114099	0.21561468	93.588135	0.67078644	-1.9064786	-1.0883099	0.029090762
-0.6633004	-2.2743313	-1.4460164	-1.2536055	2.5103085	0.052701332	-1.0197008	-2.3028228	0.56472623	-0.97711134	0.070597827	-0.52317387	-1.4493877	0.052117202	-1.0046918	-2.2914023	1.1255059	-1.6440965	1.3585556	-1.1670289	1.8411669	-0.50753343	-1.5031166	0.62477887	0.20244373	0.468404	-0.98719609	0.26326269	-0.83402181	-0.052112482	-0.32720432	-1.6658252	-0.63566506	-1.0413718	0.081747688	-0.10460104	-0.73964715	-1.2466401	-1.7761257	-1.1839179	-1.2784204	-1.1668314	0.33993459	4.9114099	0.21561468	93.588135	0.67078644	-1.9064786	-1.0883099	0.029090762
-0.6633004	-2.2743313	-1.4460164	-1.2536055	2.5103085	0.052701332	-1.0197008	-2.3028228	0.56472623	-0.97711134	0.070597827	-0.52317387	-1.4493877	0.052117202	-1.0046918	-2.2914023	1.1255059	-1.6440965	1.3585556	-1.1670289	1.8411669	-0.50753343	-1.5031166	0.62477887	0.20244373	0.468404	-0.98719609	0.26326269	-0.83402181	-0.052112482	-0.32720432	-1.6658252	-0.63566506	-1.0413718	0.081747688	-0.10460104	-0.73964715	-1.2466401	-1.7761257	-1.1839179	-1.2784204	-1.1668314	0.33993459	4.9114099	0.21561468	93.588135	0.67078644	-1.9064786	-1.0883099	0.029090762
-0.6633004	-2.2743313	-1.4460164	-1.2536055	2.5103085	0.052701332	-1.0197008	-2.3028228	0.56472623	-0.97711134	0.070597827	-0.52317387	-1.4493877	0.052117202	-1.0046918	-2.2914023	1.1255059	-1.6440965	1.3585556	-1.1670289	1.8411669	-0.50753343	-1.5031166	0.62477887	0.20244373	0.468404	-0.98719609	0.26326269	-0.83402181	-0.052112482	-0.32720432	-1.6658252	-0.63566506	-1.0413718	0.081747688	-0.10460104	-0.73964715	-1.2466401	-1.7761257	-1.1839179	-1.2784204	-1.1668314	0.33993459	4.9114099	0.21561468	93.588135	0.67078644	-1.9064786	-1.0883099	0.029090762
-0.6633004	-2.2743313	-1.4460164	-1.2536055	2.5103085	0.052701332	-1.0197008	-2.3028228	0.56472623	-0.97711134	0.070597827	-0.52317387	-1.4493877	0.052117202	-1.0046918	-2.2914023	1.1255059	-1.6440965	1.3585556	-1.1670289	1.8411669	-0.50753343	-1.5031166	0.62477887	0.20244373	0.468404	-0.98719609	0.26326269	-0.83402181	-0.052112482	-0.32720432	-1.6658252	-0.63566506	-1.0413718	0.081747688	-0.10460104	-0.73964715	-1.2466401	-1.7761257	-1.1839179	-1.2784204	-1.1668314	0.33993459	4.9114099	0.21561468	93.588135	0.67078644	-1.9064786	-1.0883099	0.029090762
-0.6633004	-2.2743313	-1.4460164	-1.2536055	2.5103085	0.052701332	-1.0197008	-2.3028228	0.56472623	-0.97711134	0.070597827	-0.52317387	-1.4493877	0.052117202	-1.0046918	-2.2914023	1.1255059	-1.6440965	1.3585556	-1.1670289	1.8411669	-0.50753343	-1.5031166	0.62477887	0.20244373	0.468404	-0.98719609	0.26326269	-0.83402181	-0.052112482	-0.32720432	-1.6658252	-0.63566506	-1.0413718	0.081747688	-0.10460104	-0.73964715	-1.2466401	-1.7761257	-1.1839179	-1.2784204	-1.1668314	0.33993459	4.9114099	0.21561468	93.588135	0.67078644	-1.9064786	-1.0883099	0.029090762
-0.6633004	-2.2743313	-1.4460164	-1.2536055	2.5103085	0.052701332	-1.0197008	-2.3028228	0.56472623	-0.97711134	0.070597827	-0.52317387	-1.4493877	0.052117202	-1.0046918	-2.2914023	1.1255059	-1.6440965	1.3585556	-1.1670289	1.8411669	-0.50753343	-1.5031166	0.62477887	0.20244373	0.468404	-0.98719609	0.26326269	-0.83402181	-0.052112482	-0.32720432	-1.6658252	-0.63566506	-1.0413718	0.081747688	-0.10460104	-0.73964715	-1.2466401	-1.7761257	-1.1839179	-1.2784204	-1.1668314	0.33993459	4.9114099	0.21561468	93.588135	0.67078644	-1.9064786	-1.0883099	0.029090762
-0.6633004	-2.2743313	-1.4460164	-1.2536055	2.5103085	0.052701332	-1.0197008	-2.3028228	0.56472623	-0.97711134	0.070597827	-0.52317387	-1.4493877	0.052117202	-1.0046918	-2.2914023	1.1255059	-1.6440965	1.3585556	-1.1670289	1.8411669	-0.50753343	-1.5031166	0.62477887	0.20244373	0.468404	-0.98719609	0.26326269	-0.83402181	-0.052112482	-0.32720432	-1.6658252	-0.63566506	-1.0413718	0.081747688	-0.10460104	-0.73964715	-1.2466401	-1.7761257	-1.1839179	-1.2784204	-1.1668314	0.33993459	4.9114099	0.21561468	93.588135	0.67078644	-1.9064786	-1.0883099	0.029090762
-0.6633004	-2.2743313	-1.4460164	-1.2536055	2.5103085	0.052701332	-1.0197008	-2.3028228	0.56472623	-0.97711134	0.070597827	-0.52317387	-1.4493877	0.052117202	-1.0046918	-2.2914023	1.1255059	-1.6440965	1.3585556	-1.1670289	1.8411669	-0.50753343	-1.5031166	0.62477887	0.20244373	0.468404	-0.98719609	0.26326269	-0.83402181	-0.052112482	-0.32720432	-1.6658252	-0.63566506	-1.0413718	0.081747688	-0.10460104	-0.73964715	-1.2466401	-1.7761257	-1.1839179	-1.2784204	-1.1668314	0.33993459	4.9114099	0.21561468	93.588135	0.67078644	-1.9064786	-1.0883099	0.029090762
-0.6633004	-2.2743313	-1.4460164	-1.2536055	2.5103085	0.052701332	-1.0197008	-2.3028228	0.56472623	-0.97711134	0.070597827	-0.52317387	-1.4493877	0.052117202	-1.0046918	-2.2914023	1.1255059	-1.6440965	1.3585556	-1.1670289	1.8411669	-0.50753343	-1.5031166	0.62477887	0.20244373	0.468404	-0.98719609	0.26326269	-0.83402181	-0.052112482	-0.32720432	-1.6658252	-0.63566506	-1.0413718	0.081747688	-0.10460104	-0.73964715	-1.2466401	-1.7761257	-1.1839179	-1.2784204	-1.1668314	0.33993459	4.9114099	0.21561468	93.588135	0.67078644	-1.9064786	-1.0883099	0.029090762
-0.6633004	-2.2743313	-1.4460164	-1.2536055	2.5103085	0.052701332	-1.0197008	-2.3028228	0.56472623	-0.97711134	0.070597827	-0.52317387	-1.4493877	0.052117202	-1.0046918	-2.2914023	1.1255059	-1.6440965	1.3585556	-1.1670289	1.8411669	-0.50753343	-1.5031166	0.62477887	0.20244373	0.468404	-0.98719609	0.26326269	-0.83402181	-0.052112482	-0.32720432	-1.6658252	-0.63566506	-1.0413718	0.081747688	-0.10460104	-0.73964715	-1.2466401	-1.7761257	-1.1839179	-1.2784204	-1.1668314	0.33993459	4.9114099	0.21561468	93.588135	0.67078644	-1.9064786	-1.0883099	0.029090762
-0.6633004	-2.2743313	-1.4460164	-1.2536055	2.5103085	0.052701332	-1.0197008	-2.3028228	0.56472623	-0.97711134	0.070597827	-0.52317387	-1.4493877	0.052117202	-1.0046918	-2.2914023	1.1255059	-1.6440965	1.3585556	-1.1670289	1.8411669	-0.50753343	-1.5031166	0.62477887	0.20244373	0.468404	-0.98719609	0.26326269	-0.83402181	-0.052112482	-0.32720432	-1.6658252	-0.63566506	-1.0413718	0.081747688	-0.10460104	-0.73964715	-1.2466401	-1.7761257	-1.1839179	-1.2784204	-1.1668314	0.33993459	4.9114099	0.21561468	93.588135	0.67078644	-1.9064786	-1.0883099	0.029090762
-0.6633004	-2.2743313	-1.4460164	-1.2536055	2.5103085	0.052701332	-1.0197008	-2.3028228	0.56472623	-0.97711134	0.070597827	-0.52317387	-1.4493877	0.052117202	-1.0046918	-2.2914023	1.1255059	-1.6440965	1.3585556	-1.1670289	1.8411669	-0.50753343	-1.5031166	0.62477887	0.20244373	0.468404	-0.98719609	0.26326269	-0.83402181	-0.052112482	-0.32720432	-1.6658252	-0.63566506	-1.0413718	0.081747688	-0.10460104	-0.73964715	-1.2466401	-1.7761257	-1.1839179	-1.2784204	-1.1668314	0.33993459	4.9114099	0.21561468	93.588135	0.67078644	-1.9064786	-1.0883099	0.029090762
-0.6633004	-2.2743313	-1.4460164	-1.2536055	2.5103085	0.052701332	-1.0197008	-2.3028228	0.56472623	-0.97711134	0.070597827	-0.52317387	-1.4493877	0.052117202	-1.0046918	-2.2914023	1.1255059	-1.6440965	1.3585556	-1.1670289	1.8411669	-0.50753343	-1.5031166	0.62477887	0.20244373	0.468404	-0.98719609	0.26326269	-0.83402181	-0.052112482	-0.32720432	-1.6658252	-0.63566506	-1.0413718	0.081747688	-0.10460104	-0.73964715	-1.2466401	-1.7761257	-1.1839179	-1.2784204	-1.1668314	0.33993459	4.9114099	0.21561468	93.588135	0.67078644	-1.9064786	-1.0883099	0.029090762
-0.6633004	-2.2743313	-1.4460164	-1.2536055	2.5103085	0.052701332	-1.0197008	-2.3028228	0.56472623	-0.97711134	0.070597827	-0.52317387	-1.4493877	0.052117202	-1.0046918	-2.2914023	1.1255059	-1.6440965	1.3585556	-1.1670289	1.8411669	-0.50753343	-1.5031166	0.62477887	0.20244373	0.468404	-0.98719609	0.26326269	-0.83402181	-0.052112482	-0.32720432	-1.6658252	-0.63566506	-1.0413718	0.081747688	-0.10460104	-0.73964715	-1.2466401	-1.7761257	-1.1839179	-1.2784204	-1.1668314	0.33993459	4.9114099	0.21561468	93.588135	0.67078644	-1.9064786	-1.0883099	0.029090762
-0.6633004	-2.2743313	-1.4460164	-1.2536055	2.5103085	0.052701332	-1.0197008	-2.3028228	0.56472623	-0.97711134	0.070597827	-0.52317387	-1.4493877	0.052117202	-1.0046918	-2.2914023	1.1255059	-1.6440965	1.3585556	-1.1670289	1.8411669	-0.50753343	-1.5031166	0.62477887	0.20244373	0.468404	-0.98719609	0.26326269	-0.83402181	-0.052112482	-0.32720432	-1.6658252	-0.63566506	-1.0413718	0.081747688	-0.10460104	-0.73964715	-1.2466401	-1.7761257	-1.1839179	-1.2784204	-1.1668314	0.33993459	4.9114099	0.21561468	93.588135	0.67078644	-1.9064786	-1.0883099	0.029090762
-0.6633004	-2.2743313	-1.4460164	-1.2536055	2.5103085	0.052701332	-1.0197008	-2.3028228	0.56472623	-0.97711134	0.070597827	-0.52317387	-1.4493877	0.052117202	-1.0046918	-2.2914023	1.1255059	-1.6440965	1.3585556	-1.1670289	1.8411669	-0.50753343	-1.5031166	0.62477887	0.20244373	0.468404	-0.98719609	0.26326269	-0.83402181	-0.052112482	-0.32720432	-1.6658252	-0.63566506	-1.0413718	0.081747688	-0.10460104	-0.73964715	-1.2466401	-1.7761257	-1.1839179	-1.2784204	-1.1668314	0.33993459	4.9114099	0.21561468	93.588135	0.67078644	-1.9064786	-1.0883099	0.029090762
-0.6633004	-2.2743313	-1.4460164	-1.2536055	2.5103085	0.052701332	-1.0197008	-2.3028228	0.56472623	-0.97711134	0.070597827	-0.52317387	-1.4493877	0.052117202	-1.0046918	-2.2914023	1.1255059	-1.6440965	1.3585556	-1.1670289	1.8411669	-0.50753343	-1.5031166	0.62477887	0.20244373	0.468404	-0.98719609	0.26326269	-0.83402181	-0.052112482	-0.32720432	-1.6658252	-0.63566506	-1.0413718	0.081747688	-0.10460104	-0.73964715	-1.2466401	-1.7761257	-1.1839179	-1.2784204	-1.1668314	0.33993459	4.9114099	0.21561468	93.588135	0.67078644	-1.9064786	-1.0883099	0.029090762
-0.89836383	-2.2743313	-2.6508093	-1.2536055	2.1296039	0.052701332	-1.0197008	-2.3028228	0.56472623	-0.97711134	-0.64496964	-0.52317387	-1.4493877	0.052117202	-1.0046918	-2.2914023	1.1255059	-1.6440965	1.3585556	-1.1670289	1.8411669	-0.50753343	-1.5031166	0.92270446	0.20244373	0.468404	-0.92246604	0.47835627	-0.83402181	0.069112375	-0.32720432	-1.6658252	-0.63566506	-1.0413718	0.081747688	-0.10460104	-0.73964715	-1.2466401	-1.7761257	-1.1839179	-1.2784204	-1.1668314	0.60713357	4.9114099	0.21561468	93.588135	0.67078644	-1.9064786	-1.0883099	0.029090762
-0.89836383	-2.2743313	-2.6508093	-1.2536055	2.1296039	0.052701332	-1.0197008	-2.3028228	0.56472623	-0.97711134	-0.64496964	-0.52317387	-1.4493877	0.052117202	-1.0046918	-2.2914023	1.1255059	-1.6440965	1.3585556	-1.1670289	1.8411669	-0.50753343	-1.5031166	0.92270446	0.20244373	0.468404	-0.92246604	0.47835627	-0.83402181	0.069112375	-0.32720432	-1.6658252	-0.63566506	-1.0413718	0.081747688	-0.10460104	-0.73964715	-1.2466401	-1.7761257	-1.1839179	-1.2784204	-1.1668314	0.60713357	4.9114099	0.21561468	93.588135	0.67078644	-1.9064786	-1.0883099	0.029090762
-0.89836383	-2.2743313	-2.6508093	-1.2536055	2.1296039	0.052701332	-1.0197008	-2.3028228	0.56472623	-0.97711134	-0.64496964	-0.52317387	-1.4493877	0.052117202	-1.0046918	-2.2914023	1.1255059	-1.6440965	1.3585556	-1.1670289	1.8411669	-0.50753343	-1.5031166	0.92270446	0.20244373	0.468404	-0.92246604	0.47835627	-0.83402181	0.069112375	-0.32720432	-1.6658252	-0.63566506	-1.0413718	0.081747688	-0.10460104	-0.73964715	-1.2466401	-1.7761257	-1.1839179	-1.2784204	-1.1668314	0.60713357	4.9114099	0.21561468	93.588135	0.67078644	-1.9064786	-1.0883099	0.029090762
-0.89836383	-1.6724551	-2.6508093	-1.2536055	2.1296039	0.031361151	-1.0197008	-2.3028228	0.31085518	-0.87105107	-0.64496964	-0.52317387	-1.4493877	0.067585357	-1.0046918	-2.2914023	1.1255059	-1.6440965	1.3585556	-0.75120318	1.8411669	-0.50753343	-1.5031166	0.92270446	-0.14881764	0.56012833	-0.92246604	0.47835627	-0.83402181	0.069112375	-0.32720432	-1.6658252	-0.63566506	-1.0413718	0.081747688	-0.10460104	-0.73964715	-1.2466401	-1.7761257	-1.1839179	-1.2784204	-1.1668314	0.60713357	3.5923243	0.19230552	93.588135	1.6417599	-1.9064786	-1.0883099	0.029090762
-0.89836383	-1.6724551	-2.6508093	-1.2536055	2.1296039	0.031361151	-1.0197008	-2.3028228	0.31085518	-0.87105107	-0.64496964	-0.52317387	-1.4493877	0.067585357	-1.0046918	-2.2914023	1.1255059	-1.6440965	1.3585556	-0.75120318	1.8411669	-0.50753343	-1.5031166	0.92270446	-0.14881764	0.56012833	-0.92246604	0.47835627	-0.83402181	0.069112375	-0.32720432	-1.6658252	-0.63566506	-1.0413718	0.081747688	-0.10460104	-0.73964715	-1.2466401	-1.7761257	-1.1839179	-1.2784204	-1.1668314	0.60713357	3.5923243	0.19230552	93.588135	1.6417599	-1.9064786	-1.0883099	0.029090762
-0.89836383	-1.6724551	-2.6508093	-1.2536055	2.1296039	0.031361151	-1.0197008	-2.3028228	0.31085518	-0.87105107	-0.64496964	-0.52317387	-1.4493877	0.067585357	-1.0046918	-2.2914023	1.1255059	-1.6440965	1.3585556	-0.75120318	1.8411669	-0.50753343	-1.5031166	0.92270446	-0.14881764	0.56012833	-0.92246604	0.47835627	-0.83402181	0.069112375	-0.32720432	-1.6658252	-0.63566506	-1.0413718	0.081747688	-0.10460104	-0.73964715	-1.2466401	-1.7761257	-1.1839179	-1.2784204	-1.1668314	0.60713357	3.5923243	0.19230552	93.588135	1.6417599	-1.9064786	-1.0883099	0.029090762
-0.89836383	-1.6724551	-2.6508093	-1.2536055	2.1296039	0.031361151	-1.0197008	-2.3028228	0.31085518	-0.87105107	-0.64496964	-0.52317387	-1.4493877	0.067585357	-1.0046918	-2.2914023	1.1255059	-1.6440965	1.3585556	-0.75120318	1.8411669	0.32978353	-1.5031166	0.92270446	-0.14881764	0.56012833	-0.92246604	0.47835627	-0.83402181	0.069112375	-0.32720432	-1.6658252	-0.63566506	-1.0413718	0.081747688	-0.10460104	-0.73964715	-1.2466401	-1.7761257	-1.1839179	-1.2784204	-1.1668314	0.60713357	3.5923243	0.19230552	93.588135	1.6417599	-1.9064786	-1.0883099	0.43426448
-0.89836383	-1.6724551	-2.6508093	-1.2536055	2.1296039	0.031361151	-1.0197008	-2.3028228	0.31085518	-0.87105107	-0.64496964	-0.52317387	-1.4493877	0.067585357	-1.0046918	-2.2914023	1.1255059	-1.6440965	1.3585556	-0.75120318	1.8411669	0.32978353	-1.5031166	0.92270446	-0.14881764	0.56012833	-0.92246604	0.47835627	-0.83402181	0.069112375	-0.32720432	-1.6658252	-0.63566506	-1.0413718	0.081747688	-0.10460104	-0.73964715	-1.2466401	-1.7761257	-1.1839179	-1.2784204	-1.1668314	0.60713357	3.5923243	0.19230552	93.588135	1.6417599	-1.9064786	-1.0883099	0.43426448
-0.89836383	-1.6724551	-2.6508093	-1.2536055	2.1296039	0.031361151	-1.0197008	-2.3028228	0.31085518	-0.87105107	-0.64496964	-0.52317387	-1.4493877	0.067585357	-1.0046918	-2.2914023	1.1255059	-1.6440965	1.3585556	-0.75120318	1.8411669	0.32978353	-1.5031166	0.92270446	-0.14881764	0.56012833	-0.92246604	0.47835627	-0.83402181	0.069112375	-0.32720432	-1.6658252	-0.63566506	-1.0413718	0.081747688	-0.10460104	-0.73964715	-1.2466401	-1.7761257	-1.1839179	-1.2784204	-1.1668314	0.60713357	3.5923243	0.19230552	93.588135	1.6417599	-1.9064786	-1.0883099	0.43426448
-0.89836383	-1.6724551	-2.6508093	-1.2536055	2.1296039	0.031361151	-1.0197008	-0.94512665	0.31085518	-0.87105107	-0.64496964	-0.52317387	-1.4493877	0.067585357	-1.0046918	-2.2914023	1.1255059	0.32494384	1.3585556	-0.75120318	1.8411669	0.32978353	-1.5031166	0.92270446	-0.14881764	0.56012833	-0.92246604	0.47835627	-0.83402181	0.069112375	-0.32720432	-1.6658252	-0.63566506	-1.0413718	0.081747688	-0.10460104	-0.73964715	-0.11150961	-1.7761257	-0.87392247	-0.49700028	-1.3561833	0.60713357	3.5923243	0.19230552	88.692444	1.6417599	-1.9064786	-1.0883099	0.43426448
-0.89836383	-1.6724551	-2.6508093	-1.2536055	2.1296039	0.031361151	-1.0197008	-0.94512665	0.31085518	-0.87105107	-0.64496964	-0.52317387	-1.4493877	0.067585357	-1.0046918	-2.2914023	1.1255059	0.32494384	1.3585556	-0.75120318	1.8411669	0.32978353	-1.5031166	0.92270446	-0.14881764	0.56012833	-0.92246604	0.47835627	-0.83402181	0.069112375	-0.32720432	-1.6658252	-0.63566506	-1.0413718	0.081747688	-0.10460104	-0.73964715	-0.11150961	-1.7761257	-0.87392247	-0.49700028	-1.3561833	0.60713357	3.5923243	0.19230552	88.692444	1.6417599	-1.9064786	-1.0883099	0.43426448
-0.89836383	-1.6724551	-2.6508093	-1.2536055	2.1296039	0.031361151	-1.0197008	-0.94512665	0.31085518	-0.87105107	-0.64496964	-0.52317387	-1.4493877	0.067585357	-1.0046918	-2.2914023	1.1255059	0.32494384	1.3585556	-0.75120318	1.8411669	0.32978353	-1.5031166	0.92270446	-0.14881764	0.56012833	-0.92246604	0.47835627	-0.83402181	0.069112375	-0.32720432	-1.6658252	-0.63566506	-1.0413718	0.081747688	-0.10460104	-0.73964715	-0.11150961	-1.7761257	-0.87392247	-0.49700028	-1.3561833	0.60713357	3.5923243	0.19230552	88.692444	1.6417599	-1.9064786	-1.0883099	0.43426448
-0.89836383	-1.6724551	-2.6508093	-0.27051634	2.1296039	0.031361151	-0.019492261	-0.94512665	0.31085518	-0.87105107	-0.64496964	-0.14834668	-0.39776811	0.067585357	-0.48325682	-2.0884399	1.3075466	0.32494384	2.6301942	-0.75120318	4.3617539	0.32978353	-0.21848783	0.92270446	-0.14881764	0.56012833	-0.92246604	0.47835627	1.1636996	0.069112375	-0.1516037	-0.84097803	0.24589482	-0.012285386	0.88024634	0.22993842	0.26194134	-0.11150961	-0.23573768	-0.87392247	-0.49700028	-1.3561833	0.60713357	3.5923243	0.19230552	88.692444	1.6417599	-0.44341055	-0.19264612	0.43426448
-0.89836383	-1.6724551	-2.6508093	-0.27051634	2.1296039	0.031361151	-0.019492261	-0.94512665	0.31085518	-0.87105107	-0.64496964	-0.14834668	-0.39776811	0.067585357	-0.48325682	-2.0884399	1.3075466	0.32494384	2.6301942	-0.75120318	4.3617539	0.32978353	-0.21848783	0.92270446	-0.14881764	0.56012833	-0.92246604	0.47835627	1.1636996	0.069112375	-0.1516037	-0.84097803	0.24589482	-0.012285386	0.88024634	0.22993842	0.26194134	-0.11150961	-0.23573768	-0.87392247	-0.49700028	-1.3561833	0.60713357	3.5923243	0.19230552	88.692444	1.6417599	-0.44341055	-0.19264612	0.43426448
-0.89836383	-1.6724551	-2.6508093	-0.27051634	2.1296039	0.031361151	-0.019492261	-0.94512665	0.31085518	-0.87105107	-0.64496964	-0.14834668	-0.39776811	0.067585357	-0.48325682	-2.0884399	1.3075466	0.32494384	2.6301942	-0.75120318	4.3617539	0.32978353	-0.21848783	0.92270446	-0.14881764	0.56012833	-0.92246604	0.47835627	1.1636996	0.069112375	-0.1516037	-0.84097803	0.24589482	-0.012285386	0.88024634	0.22993842	0.26194134	-0.11150961	-0.23573768	-0.87392247	-0.49700028	-1.3561833	0.60713357	3.5923243	0.19230552	88.692444	1.6417599	-0.44341055	-0.19264612	0.43426448
-0.89836383	-1.6724551	-2.6508093	-0.27051634	2.1296039	0.031361151	-0.019492261	-0.94512665	0.31085518	-0.87105107	-0.64496964	-0.14834668	-0.39776811	0.067585357	-0.48325682	-2.0884399	1.3075466	0.32494384	2.6301942	-0.75120318	4.3617539	0.32978353	-0.21848783	0.92270446	-0.14881764	0.56012833	-0.92246604	0.47835627	1.1636996	0.069112375	-0.1516037	-0.84097803	0.24589482	-0.012285386	0.88024634	0.22993842	0.26194134	-0.11150961	-0.23573768	-0.87392247	-0.49700028	-1.3561833	0.60713357	3.5923243	0.19230552	88.692444	1.6417599	-0.44341055	-0.19264612	0.43426448
-0.89836383	-1.6724551	-2.6508093	-0.27051634	2.1296039	0.031361151	-0.019492261	-0.94512665	0.31085518	-0.87105107	-0.64496964	-0.14834668	-0.39776811	0.067585357	-0.48325682	-2.0884399	1.3075466	0.32494384	2.6301942	-0.75120318	4.3617539	0.32978353	-0.21848783	0.92270446	-0.14881764	0.56012833	-0.92246604	0.47835627	1.1636996	0.069112375	-0.1516037	-0.84097803	0.24589482	-0.012285386	0.88024634	0.22993842	0.26194134	-0.11150961	-0.23573768	-0.87392247	-0.49700028	-1.3561833	0.60713357	3.5923243	0.19230552	88.692444	1.6417599	-0.44341055	-0.19264612	0.43426448
-0.89836383	-1.6724551	-2.6508093	-0.27051634	2.1296039	0.031361151	-0.019492261	-0.94512665	0.31085518	-0.87105107	-0.64496964	-0.14834668	-0.39776811	0.067585357	-0.48325682	-2.0884399	1.3075466	0.32494384	2.6301942	-0.75120318	4.3617539	0.32978353	-0.21848783	0.92270446	-0.14881764	0.56012833	-0.92246604	0.47835627	1.1636996	0.069112375	-0.1516037	-0.84097803	0.24589482	-0.012285386	0.88024634	0.22993842	0.26194134	-0.11150961	-0.23573768	-0.87392247	-0.49700028	-1.3561833	0.60713357	3.5923243	0.19230552	88.692444	1.6417599	-0.44341055	-0.19264612	0.43426448
-0.89836383	-1.6724551	-2.6508093	-0.27051634	2.1296039	0.031361151	-0.019492261	-0.94512665	0.31085518	-0.87105107	-0.64496964	-0.14834668	-0.39776811	0.067585357	-0.48325682	-2.0884399	1.3075466	0.32494384	2.6301942	-0.75120318	4.3617539	0.32978353	-0.21848783	0.92270446	-0.14881764	0.56012833	-0.92246604	0.47835627	1.1636996	0.069112375	-0.1516037	-0.84097803	0.24589482	-0.012285386	0.88024634	0.22993842	0.26194134	-0.11150961	-0.23573768	-0.87392247	-0.49700028	-1.3561833	0.60713357	3.5923243	0.19230552	88.692444	1.6417599	-0.44341055	-0.19264612	0.43426448
-0.89836383	-1.6724551	-2.6508093	-0.27051634	2.1296039	0.031361151	-0.019492261	-0.94512665	0.31085518	-0.87105107	-0.64496964	-0.14834668	-0.39776811	0.067585357	-0.48325682	-2.0884399	1.3075466	0.32494384	2.6301942	-0.75120318	4.3617539	0.32978353	-0.21848783	0.92270446	-0.14881764	0.56012833	-0.92246604	0.47835627	1.1636996	0.069112375	-0.1516037	-0.84097803	0.24589482	-0.012285386	0.88024634	0.22993842	0.26194134	-0.11150961	-0.23573768	-0.87392247	-0.49700028	-1.3561833	0.60713357	3.5923243	0.19230552	88.692444	1.6417599	-0.44341055	-0.19264612	0.43426448
-0.89836383	-1.6724551	-2.6508093	-0.27051634	2.1296039	0.031361151	-0.019492261	-0.94512665	0.31085518	-0.87105107	-0.64496964	-0.14834668	-0.39776811	0.067585357	-0.48325682	-2.0884399	1.3075466	0.32494384	2.6301942	-0.75120318	4.3617539	0.32978353	-0.21848783	0.92270446	-0.14881764	0.56012833	-0.92246604	0.47835627	1.1636996	0.069112375	-0.1516037	-0.84097803	0.24589482	-0.012285386	0.88024634	0.22993842	0.26194134	-0.11150961	-0.23573768	-0.87392247	-0.49700028	-1.3561833	0.60713357	3.5923243	0.19230552	88.692444	1.6417599	-0.44341055	-0.19264612	0.43426448
-0.89836383	-1.6724551	-2.6508093	-0.27051634	2.1296039	0.031361151	-0.019492261	-0.94512665	0.31085518	-0.87105107	-0.64496964	-0.14834668	-0.39776811	0.067585357	-0.48325682	-2.0884399	1.3075466	0.32494384	2.6301942	-0.75120318	4.3617539	0.32978353	-0.21848783	0.92270446	-0.14881764	0.56012833	-0.92246604	0.47835627	1.1636996	0.069112375	-0.1516037	-0.84097803	0.24589482	-0.012285386	0.88024634	0.22993842	0.26194134	-0.11150961	-0.23573768	-0.87392247	-0.49700028	-1.3561833	0.60713357	3.5923243	0.19230552	88.692444	1.6417599	-0.44341055	-0.19264612	0.43426448
-0.89836383	-1.6724551	-2.6508093	-0.27051634	2.1296039	0.031361151	-0.019492261	-0.94512665	0.31085518	-0.87105107	-0.64496964	-0.14834668	-0.39776811	0.067585357	-0.48325682	-2.0884399	1.3075466	0.32494384	2.6301942	-0.75120318	4.3617539	0.32978353	-0.21848783	0.92270446	-0.14881764	0.56012833	-0.92246604	0.47835627	1.1636996	0.069112375	-0.1516037	-0.84097803	0.24589482	-0.012285386	0.88024634	0.22993842	0.26194134	-0.11150961	-0.23573768	-0.87392247	-0.49700028	-1.3561833	0.60713357	3.5923243	0.19230552	88.692444	1.6417599	-0.44341055	-0.19264612	0.43426448
-0.89836383	-1.6724551	-2.6508093	-0.27051634	2.1296039	0.031361151	-0.019492261	-0.94512665	0.31085518	-0.87105107	-0.64496964	-0.14834668	-0.39776811	0.067585357	-0.48325682	-2.0884399	1.3075466	0.32494384	2.6301942	-0.75120318	4.3617539	0.32978353	-0.21848783	0.92270446	-0.14881764	0.56012833	-0.92246604	0.47835627	1.1636996	0.069112375	-0.1516037	-0.84097803	0.24589482	-0.012285386	0.88024634	0.22993842	0.26194134	-0.11150961	-0.23573768	-0.87392247	-0.49700028	-1.3561833	0.60713357	3.5923243	0.19230552	88.692444	1.6417599	-0.44341055	-0.19264612	0.43426448
-0.89836383	-1.6724551	-2.6508093	-0.27051634	2.1296039	0.031361151	-0.019492261	-0.94512665	0.31085518	-0.87105107	-0.64496964	-0.14834668	-0.39776811	0.067585357	-0.48325682	-2.0884399	1.3075466	0.32494384	2.6301942	-0.75120318	4.3617539	0.32978353	-0.21848783	0.92270446	-0.14881764	0.56012833	-0.92246604	0.47835627	1.1636996	0.069112375	-0.1516037	-0.84097803	0.24589482	-0.012285386	0.88024634	0.22993842	0.26194134	-0.11150961	-0.23573768	-0.87392247	-0.49700028	-1.3561833	0.60713357	3.5923243	0.19230552	88.692444	1.6417599	-0.44341055	-0.19264612	0.43426448
-0.89836383	-1.6724551	-2.6508093	-0.27051634	2.1296039	0.031361151	-0.019492261	-0.94512665	0.31085518	-0.87105107	-0.64496964	-0.14834668	-0.39776811	0.067585357	-0.48325682	-2.0884399	1.3075466	0.32494384	2.6301942	-0.75120318	4.3617539	0.32978353	-0.21848783	0.92270446	-0.14881764	0.56012833	-0.92246604	0.47835627	1.1636996	0.069112375	-0.1516037	-0.84097803	0.24589482	-0.012285386	0.88024634	0.22993842	0.26194134	-0.11150961	-0.23573768	-0.87392247	-0.49700028	-1.3561833	0.60713357	3.5923243	0.19230552	88.692444	1.6417599	-0.44341055	-0.19264612	0.43426448
-0.89836383	-1.6724551	-2.6508093	-0.27051634	2.1296039	0.031361151	-0.019492261	-0.94512665	0.31085518	-0.87105107	-0.64496964	-0.14834668	-0.39776811	0.067585357	-0.48325682	-2.0884399	1.3075466	0.32494384	2.6301942	-0.75120318	4.3617539	0.32978353	-0.21848783	0.92270446	-0.14881764	0.56012833	-0.92246604	0.47835627	1.1636996	0.069112375	-0.1516037	-0.84097803	0.24589482	-0.012285386	0.88024634	0.22993842	0.26194134	-0.11150961	-0.23573768	-0.87392247	-0.49700028	-1.3561833	0.60713357	3.5923243	0.19230552	88.692444	1.6417599	-0.44341055	-0.19264612	0.43426448
-0.89836383	-1.6724551	-2.6508093	-0.27051634	2.1296039	0.031361151	-0.019492261	-0.94512665	0.31085518	-0.87105107	-0.64496964	-0.14834668	-0.39776811	0.067585357	-0.48325682	-2.0884399	1.3075466	0.32494384	2.6301942	-0.75120318	4.3617539	0.32978353	-0.21848783	0.92270446	-0.14881764	0.56012833	-0.92246604	0.47835627	1.1636996	0.069112375	-0.1516037	-0.84097803	0.24589482	-0.012285386	0.88024634	0.22993842	0.26194134	-0.11150961	-0.23573768	-0.87392247	-0.49700028	-1.3561833	0.60713357	3.5923243	0.19230552	88.692444	1.6417599	-0.44341055	-0.19264612	0.43426448
-0.89836383	-1.6724551	-2.6508093	-0.27051634	2.1296039	0.031361151	-0.019492261	-0.94512665	0.31085518	-0.87105107	-0.64496964	-0.14834668	-0.39776811	0.067585357	-0.48325682	-2.0884399	1.3075466	0.32494384	2.6301942	-0.75120318	4.3617539	0.32978353	-0.21848783	0.92270446	-0.14881764	0.56012833	-0.92246604	0.47835627	1.1636996	0.069112375	-0.1516037	-0.84097803	0.24589482	-0.012285386	0.88024634	0.22993842	0.26194134	-0.11150961	-0.23573768	-0.87392247	-0.49700028	-1.3561833	0.60713357	3.5923243	0.19230552	88.692444	1.6417599	-0.44341055	-0.19264612	0.43426448
-0.89836383	-1.6724551	-2.6508093	-0.27051634	2.1296039	0.031361151	-0.019492261	-0.94512665	0.31085518	-0.87105107	-0.64496964	-0.14834668	-0.39776811	0.067585357	-0.48325682	-2.0884399	1.3075466	0.32494384	2.6301942	-0.75120318	4.3617539	0.32978353	-0.21848783	0.92270446	-0.14881764	0.56012833	-0.92246604	0.47835627	1.1636996	0.069112375	-0.1516037	-0.84097803	0.24589482	-0.012285386	0.88024634	0.22993842	0.26194134	-0.11150961	-0.23573768	-0.87392247	-0.49700028	-1.3561833	0.60713357	3.5923243	0.19230552	88.692444	1.6417599	-0.44341055	-0.19264612	0.43426448
-0.89836383	-1.6724551	-2.6508093	-0.27051634	2.1296039	0.031361151	-0.019492261	-0.94512665	0.31085518	-0.87105107	-0.64496964	-0.14834668	-0.39776811	0.067585357	-0.48325682	-2.0884399	1.3075466	0.32494384	2.6301942	-0.75120318	4.3617539	0.32978353	-0.21848783	0.92270446	-0.14881764	0.56012833	-0.92246604	0.47835627	1.1636996	0.069112375	-0.1516037	-0.84097803	0.24589482	-0.012285386	0.88024634	0.22993842	0.26194134	-0.11150961	-0.23573768	-0.87392247	-0.49700028	-1.3561833	0.60713357	3.5923243	0.19230552	88.692444	1.6417599	-0.44341055	-0.19264612	0.43426448
-0.89836383	-1.6724551	-2.6508093	-0.27051634	2.1296039	0.031361151	-0.019492261	-0.94512665	0.31085518	-0.87105107	-0.64496964	-0.14834668	-0.39776811	0.067585357	-0.48325682	-2.0884399	1.3075466	0.32494384	2.6301942	-0.75120318	4.3617539	0.32978353	-0.21848783	0.92270446	-0.14881764	0.56012833	-0.92246604	0.47835627	1.1636996	0.069112375	-0.1516037	-0.84097803	0.24589482	-0.012285386	0.88024634	0.22993842	0.26194134	-0.11150961	-0.23573768	-0.87392247	-0.49700028	-1.3561833	0.60713357	3.5923243	0.19230552	88.692444	1.6417599	-0.44341055	-0.19264612	0.43426448
-0.89836383	-1.6724551	-2.6508093	-0.27051634	2.1296039	0.031361151	-0.019492261	-0.94512665	0.31085518	-0.87105107	-0.64496964	-0.14834668	-0.39776811	0.067585357	-0.48325682	-2.0884399	1.3075466	0.32494384	2.6301942	-0.75120318	4.3617539	0.32978353	-0.21848783	0.92270446	-0.14881764	0.56012833	-0.92246604	0.47835627	1.1636996	0.069112375	-0.1516037	-0.84097803	0.24589482	-0.012285386	0.88024634	0.22993842	0.26194134	-0.11150961	-0.23573768	-0.87392247	-0.49700028	-1.3561833	0.60713357	3.5923243	0.19230552	88.692444	1.6417599	-0.44341055	-0.19264612	0.43426448
-0.89836383	-1.6724551	-2.6508093	-0.27051634	2.1296039	0.031361151	-0.019492261	-0.94512665	0.31085518	-0.87105107	-0.64496964	-0.14834668	-0.39776811	0.067585357	-0.48325682	-2.0884399	1.3075466	0.32494384	2.6301942	-0.75120318	4.3617539	0.32978353	-0.21848783	0.92270446	-0.14881764	0.56012833	-0.92246604	0.47835627	1.1636996	0.069112375	-0.1516037	-0.84097803	0.24589482	-0.012285386	0.88024634	0.22993842	0.26194134	-0.11150961	-0.23573768	-0.87392247	-0.49700028	-1.3561833	0.60713357	3.5923243	0.19230552	88.692444	1.6417599	-0.44341055	-0.19264612	0.43426448
-0.89836383	-1.6724551	-2.6508093	-0.27051634	2.1296039	0.031361151	-0.019492261	-0.94512665	0.31085518	-0.87105107	-0.64496964	-0.14834668	-0.39776811	0.067585357	-0.48325682	-2.0884399	1.3075466	0.32494384	2.6301942	-0.75120318	4.3617539	0.32978353	-0.21848783	0.92270446	-0.14881764	0.56012833	-0.92246604	0.47835627	1.1636996	0.069112375	-0.1516037	-0.84097803	0.24589482	-0.012285386	0.88024634	0.22993842	0.26194134	-0.11150961	-0.23573768	-0.87392247	-0.49700028	-1.3561833	0.60713357	3.5923243	0.19230552	88.692444	1.6417599	-0.44341055	-0.19264612	0.43426448
-0.89836383	-1.6724551	-2.6508093	-0.27051634	2.1296039	0.031361151	-0.019492261	-0.94512665	0.31085518	-0.87105107	-0.64496964	-0.14834668	-0.39776811	0.067585357	-0.48325682	-2.0884399	1.3075466	0.32494384	2.6301942	-0.75120318	4.3617539	0.32978353	-0.21848783	0.92270446	-0.14881764	0.56012833	-0.92246604	0.47835627	1.1636996	0.069112375	-0.1516037	-0.84097803	0.24589482	-0.012285386	0.88024634	0.22993842	0.26194134	-0.11150961	-0.23573768	-0.87392247	-0.49700028	-1.3561833	0.60713357	3.5923243	0.19230552	88.692444	1.6417599	-0.44341055	-0.19264612	0.43426448
-0.89836383	-1.6724551	-2.6508093	-0.27051634	2.1296039	0.031361151	-0.019492261	-0.94512665	0.31085518	-0.87105107	-0.64496964	-0.14834668	-0.39776811	0.067585357	-0.48325682	-2.0884399	1.3075466	0.32494384	2.6301942	-0.75120318	4.3617539	0.32978353	-0.21848783	0.92270446	-0.14881764	0.56012833	-0.92246604	0.47835627	1.1636996	0.069112375	-0.1516037	-0.84097803	0.24589482	-0.012285386	0.88024634	0.22993842	0.26194134	-0.11150961	-0.23573768	-0.87392247	-0.49700028	-1.3561833	0.60713357	3.5923243	0.19230552	88.692444	1.6417599	-0.44341055	-0.19264612	0.43426448
-0.89836383	-1.6724551	-2.6508093	-0.27051634	2.1296039	0.031361151	-0.019492261	-0.94512665	0.31085518	-0.87105107	-0.64496964	-0.14834668	-0.39776811	0.067585357	-0.48325682	-2.0884399	1.3075466	0.32494384	2.6301942	-0.75120318	4.3617539	0.32978353	-0.21848783	0.92270446	-0.14881764	0.56012833	-0.92246604	0.47835627	1.1636996	0.069112375	-0.1516037	-0.84097803	0.24589482	-0.012285386	0.88024634	0.22993842	0.26194134	-0.11150961	-0.23573768	-0.87392247	-0.49700028	-1.3561833	0.60713357	3.5923243	0.19230552	88.692444	1.6417599	-0.44341055	-0.19264612	0.43426448
-0.89836383	-1.6724551	-2.6508093	-0.27051634	2.1296039	0.031361151	-0.019492261	-0.94512665	0.31085518	-0.87105107	-0.64496964	-0.14834668	-0.39776811	0.067585357	-0.48325682	-2.0884399	1.3075466	0.32494384	2.6301942	-0.75120318	4.3617539	0.32978353	-0.21848783	0.92270446	-0.14881764	0.56012833	-0.92246604	0.47835627	1.1636996	0.069112375	-0.1516037	-0.84097803	0.24589482	-0.012285386	0.88024634	0.22993842	0.26194134	-0.11150961	-0.23573768	-0.87392247	-0.49700028	-1.3561833	0.60713357	3.5923243	0.19230552	88.692444	1.6417599	-0.44341055	-0.19264612	0.43426448
-0.89836383	-1.6724551	-2.6508093	-0.27051634	2.1296039	0.031361151	-0.019492261	-0.94512665	0.31085518	-0.87105107	-0.64496964	-0.14834668	-0.39776811	0.067585357	-0.48325682	-2.0884399	1.3075466	0.32494384	2.6301942	-0.75120318	4.3617539	0.32978353	-0.21848783	0.92270446	-0.14881764	0.56012833	-0.92246604	0.47835627	1.1636996	0.069112375	-0.1516037	-0.84097803	0.24589482	-0.012285386	0.88024634	0.22993842	0.26194134	-0.11150961	-0.23573768	-0.87392247	-0.49700028	-1.3561833	0.60713357	3.5923243	0.19230552	88.692444	1.6417599	-0.44341055	-0.19264612	0.43426448
-0.89836383	-1.6724551	-2.6508093	-0.27051634	2.1296039	0.031361151	-0.019492261	-0.94512665	0.31085518	-0.87105107	-0.64496964	-0.14834668	-0.39776811	0.067585357	-0.48325682	-2.0884399	1.3075466	0.32494384	2.6301942	-0.75120318	4.3617539	0.32978353	-0.21848783	0.92270446	-0.14881764	0.56012833	-0.92246604	0.47835627	1.1636996	0.069112375	-0.1516037	-0.84097803	0.24589482	-0.012285386	0.88024634	0.22993842	0.26194134	-0.11150961	-0.23573768	-0.87392247	-0.49700028	-1.3561833	0.60713357	3.5923243	0.19230552	88.692444	1.6417599	-0.44341055	-0.19264612	0.43426448
-0.89836383	-1.6724551	-2.6508093	-0.27051634	2.1296039	0.031361151	-0.019492261	-0.94512665	0.31085518	-0.87105107	-0.64496964	-0.14834668	-0.39776811	0.067585357	-0.48325682	-2.0884399	1.3075466	0.32494384	2.6301942	-0.75120318	4.3617539	0.32978353	-0.21848783	0.92270446	-0.14881764	0.56012833	-0.92246604	0.47835627	1.1636996	0.069112375	-0.1516037	-0.84097803	0.24589482	-0.012285386	0.88024634	0.22993842	0.26194134	-0.11150961	-0.23573768	-0.87392247	-0.49700028	-1.3561833	0.60713357	3.5923243	0.19230552	88.692444	1.6417599	-0.44341055	-0.19264612	0.43426448
-0.89836383	-1.6724551	-2.6508093	-0.27051634	2.1296039	0.031361151	-0.019492261	-0.94512665	0.31085518	-0.87105107	-0.64496964	-0.14834668	-0.39776811	0.067585357	-0.48325682	-2.0884399	1.3075466	0.32494384	2.6301942	-0.75120318	4.3617539	0.32978353	-0.21848783	0.92270446	-0.14881764	0.56012833	-0.92246604	0.47835627	1.1636996	0.069112375	-0.1516037	-0.84097803	0.24589482	-0.012285386	0.88024634	0.22993842	0.26194134	-0.11150961	-0.23573768	-0.87392247	-0.49700028	-1.3561833	0.60713357	3.5923243	0.19230552	88.692444	1.6417599	-0.44341055	-0.19264612	0.43426448
-0.89836383	-1.6724551	-2.6508093	-0.27051634	2.1296039	0.031361151	-0.019492261	-0.94512665	0.31085518	-0.87105107	-0.64496964	-0.14834668	-0.39776811	0.067585357	-0.48325682	-2.0884399	1.3075466	0.32494384	2.6301942	-0.75120318	4.3617539	0.32978353	-0.21848783	0.92270446	-0.14881764	0.56012833	-0.92246604	0.47835627	1.1636996	0.069112375	-0.1516037	-0.84097803	0.24589482	-0.012285386	0.88024634	0.22993842	0.26194134	-0.11150961	-0.23573768	-0.87392247	-0.49700028	-1.3561833	0.60713357	3.5923243	0.19230552	88.692444	1.6417599	-0.44341055	-0.19264612	0.43426448
-0.89836383	-1.6724551	-2.6508093	-0.27051634	2.1296039	0.031361151	-0.019492261	-0.94512665	0.31085518	-0.87105107	-0.64496964	-0.14834668	-0.39776811	0.067585357	-0.48325682	-2.0884399	1.3075466	0.32494384	2.6301942	-0.75120318	4.3617539	0.32978353	-0.21848783	0.92270446	-0.14881764	0.56012833	-0.92246604	0.47835627	1.1636996	0.069112375	-0.1516037	-0.84097803	0.24589482	-0.012285386	0.88024634	0.22993842	0.26194134	-0.11150961	-0.23573768	-0.87392247	-0.49700028	-1.3561833	0.60713357	3.5923243	0.19230552	88.692444	1.6417599	-0.44341055	-0.19264612	0.43426448
-0.89836383	-1.6724551	-2.6508093	-0.27051634	2.1296039	0.031361151	-0.019492261	-0.94512665	0.31085518	-0.87105107	-0.64496964	-0.14834668	-0.39776811	0.067585357	-0.48325682	-2.0884399	1.3075466	0.32494384	2.6301942	-0.75120318	4.3617539	0.32978353	-0.21848783	0.92270446	-0.14881764	0.56012833	-0.92246604	0.47835627	1.1636996	0.069112375	-0.1516037	-0.84097803	0.24589482	-0.012285386	0.88024634	0.22993842	0.26194134	-0.11150961	-0.23573768	-0.87392247	-0.49700028	-1.3561833	0.60713357	3.5923243	0.19230552	88.692444	1.6417599	-0.44341055	-0.19264612	0.43426448
-0.89836383	-1.6724551	-2.6508093	-0.27051634	2.1296039	0.031361151	-0.019492261	-0.94512665	0.31085518	-0.87105107	-0.64496964	-0.14834668	-0.39776811	0.067585357	-0.48325682	-2.0884399	1.3075466	0.32494384	2.6301942	-0.75120318	4.3617539	0.32978353	-0.21848783	0.92270446	-0.14881764	0.56012833	-0.92246604	0.47835627	1.1636996	0.069112375	-0.1516037	-0.84097803	0.24589482	-0.012285386	0.88024634	0.22993842	0.26194134	-0.11150961	-0.23573768	-0.87392247	-0.49700028	-1.3561833	0.60713357	3.5923243	0.19230552	88.692444	1.6417599	-0.44341055	-0.19264612	0.43426448
-0.89836383	-1.6724551	-2.6508093	-0.27051634	2.1296039	0.031361151	-0.019492261	-0.94512665	0.31085518	-0.87105107	-0.64496964	-0.14834668	-0.39776811	0.067585357	-0.48325682	-2.0884399	1.3075466	0.32494384	2.6301942	-0.75120318	4.3617539	0.32978353	-0.21848783	0.92270446	-0.14881764	0.56012833	-0.92246604	0.47835627	1.1636996	0.069112375	-0.1516037	-0.84097803	0.24589482	-0.012285386	0.88024634	0.22993842	0.26194134	-0.11150961	-0.23573768	-0.87392247	-0.49700028	-1.3561833	0.60713357	3.5923243	0.19230552	88.692444	1.6417599	-0.44341055	-0.19264612	0.43426448
-0.89836383	-1.6724551	-2.6508093	-0.27051634	2.1296039	0.031361151	-0.019492261	-0.94512665	0.31085518	-0.87105107	-0.64496964	-0.14834668	-0.39776811	0.067585357	-0.48325682	-2.0884399	1.3075466	0.32494384	2.6301942	-0.75120318	4.3617539	0.32978353	-0.21848783	0.92270446	-0.14881764	0.56012833	-0.92246604	0.47835627	1.1636996	0.069112375	-0.1516037	-0.84097803	0.24589482	-0.012285386	0.88024634	0.22993842	0.26194134	-0.11150961	-0.23573768	-0.87392247	-0.49700028	-1.3561833	0.60713357	3.5923243	0.19230552	88.692444	1.6417599	-0.44341055	-0.19264612	0.43426448
-0.89836383	-1.6724551	-2.6508093	-0.27051634	2.1296039	0.031361151	-0.019492261	-0.94512665	0.31085518	-0.87105107	-0.64496964	-0.14834668	-0.39776811	0.067585357	-0.48325682	-2.0884399	1.3075466	0.32494384	2.6301942	-0.75120318	4.3617539	0.32978353	-0.21848783	0.92270446	-0.14881764	0.56012833	-0.92246604	0.47835627	1.1636996	0.069112375	-0.1516037	-0.84097803	0.24589482	-0.012285386	0.88024634	0.22993842	0.26194134	-0.11150961	-0.23573768	-0.87392247	-0.49700028	-1.3561833	0.60713357	3.5923243	0.19230552	88.692444	1.6417599	-0.44341055	-0.19264612	0.43426448
-0.89836383	-1.6724551	-2.6508093	-0.27051634	2.1296039	0.031361151	-0.019492261	-0.94512665	0.31085518	-0.87105107	-0.64496964	-0.14834668	-0.39776811	0.067585357	-0.48325682	-2.0884399	1.3075466	0.32494384	2.6301942	-0.75120318	4.3617539	0.32978353	-0.21848783	0.92270446	-0.14881764	0.56012833	-0.92246604	0.47835627	1.1636996	0.069112375	-0.1516037	-0.84097803	0.24589482	-0.012285386	0.88024634	0.22993842	0.26194134	-0.11150961	-0.23573768	-0.87392247	-0.49700028	-1.3561833	0.60713357	3.5923243	0.19230552	88.692444	1.6417599	-0.44341055	-0.19264612	0.43426448
-0.89836383	-1.6724551	-2.6508093	-0.27051634	2.1296039	0.031361151	-0.019492261	-0.94512665	0.31085518	-0.87105107	-0.64496964	-0.14834668	-0.39776811	0.067585357	-0.48325682	-2.0884399	1.3075466	0.32494384	2.6301942	-0.75120318	4.3617539	0.32978353	-0.21848783	0.92270446	-0.14881764	0.56012833	-0.92246604	0.47835627	1.1636996	0.069112375	-0.1516037	-0.84097803	0.24589482	-0.012285386	0.88024634	0.22993842	0.26194134	-0.11150961	-0.23573768	-0.87392247	-0.49700028	-1.3561833	0.60713357	3.5923243	0.19230552	88.692444	1.6417599	-0.44341055	-0.19264612	0.43426448
-0.89836383	-1.6724551	-2.6508093	-0.27051634	2.1296039	0.031361151	-0.019492261	-0.94512665	0.31085518	-0.87105107	-0.64496964	-0.14834668	-0.39776811	0.067585357	-0.48325682	-2.0884399	1.3075466	0.32494384	2.6301942	-0.75120318	4.3617539	0.32978353	-0.21848783	0.92270446	-0.14881764	0.56012833	-0.92246604	0.47835627	1.1636996	0.069112375	-0.1516037	-0.84097803	0.24589482	-0.012285386	0.88024634	0.22993842	0.26194134	-0.11150961	-0.23573768	-0.87392247	-0.49700028	-1.3561833	0.60713357	3.5923243	0.19230552	88.692444	1.6417599	-0.44341055	-0.19264612	0.43426448
-0.89836383	-1.6724551	-2.6508093	-0.27051634	2.1296039	0.031361151	-0.019492261	-0.94512665	0.31085518	-0.87105107	-0.64496964	-0.14834668	-0.39776811	0.067585357	-0.48325682	-2.0884399	1.3075466	0.32494384	2.6301942	-0.75120318	4.3617539	0.32978353	-0.21848783	0.92270446	-0.14881764	0.56012833	-0.92246604	0.47835627	1.1636996	0.069112375	-0.1516037	-0.84097803	0.24589482	-0.012285386	0.88024634	0.22993842	0.26194134	-0.11150961	-0.23573768	-0.87392247	-0.49700028	-1.3561833	0.60713357	3.5923243	0.19230552	88.692444	1.6417599	-0.44341055	-0.19264612	0.43426448
-0.89836383	-1.6724551	-2.6508093	-0.27051634	2.1296039	0.031361151	-0.019492261	-0.94512665	0.31085518	-0.87105107	-0.64496964	-0.14834668	-0.39776811	0.067585357	-0.48325682	-2.0884399	1.3075466	0.32494384	2.6301942	-0.75120318	4.3617539	0.32978353	-0.21848783	0.92270446	-0.14881764	0.56012833	-0.92246604	0.47835627	1.1636996	0.069112375	-0.1516037	-0.84097803	0.24589482	-0.012285386	0.88024634	0.22993842	0.26194134	-0.11150961	-0.23573768	-0.87392247	-0.49700028	-1.3561833	0.60713357	3.5923243	0.19230552	88.692444	1.6417599	-0.44341055	-0.19264612	0.43426448
-0.89836383	-1.6724551	-2.6508093	-0.27051634	2.1296039	0.031361151	-0.019492261	-0.94512665	0.31085518	-0.87105107	-0.64496964	-0.14834668	-0.39776811	0.067585357	-0.48325682	-2.0884399	1.3075466	0.32494384	2.6301942	-0.75120318	4.3617539	0.32978353	-0.21848783	0.92270446	-0.14881764	0.56012833	-0.92246604	0.47835627	1.1636996	0.069112375	-0.1516037	-0.84097803	0.24589482	-0.012285386	0.88024634	0.22993842	0.26194134	-0.11150961	-0.23573768	-0.87392247	-0.49700028	-1.3561833	0.60713357	3.5923243	0.19230552	88.692444	1.6417599	-0.44341055	-0.19264612	0.43426448
-0.89836383	-1.6724551	-2.6508093	-0.27051634	2.1296039	0.031361151	-0.019492261	-0.94512665	0.31085518	-0.87105107	-0.64496964	-0.14834668	-0.39776811	0.067585357	-0.48325682	-2.0884399	1.3075466	0.32494384	2.6301942	-0.75120318	4.3617539	0.32978353	-0.21848783	0.92270446	-0.14881764	0.56012833	-0.92246604	0.47835627	1.1636996	0.069112375	-0.1516037	-0.84097803	0.24589482	-0.012285386	0.88024634	0.22993842	0.26194134	-0.11150961	-0.23573768	-0.87392247	-0.49700028	-1.3561833	0.60713357	3.5923243	0.19230552	88.692444	1.6417599	-0.44341055	-0.19264612	0.43426448
-0.89836383	-1.6724551	-2.6508093	-0.27051634	2.1296039	0.031361151	-0.019492261	-0.94512665	0.31085518	-0.87105107	-0.64496964	-0.14834668	-0.39776811	0.067585357	-0.48325682	-2.0884399	1.3075466	0.32494384	2.6301942	-0.75120318	4.3617539	0.32978353	-0.21848783	0.92270446	-0.14881764	0.56012833	-0.92246604	0.47835627	1.1636996	0.069112375	-0.1516037	-0.84097803	0.24589482	-0.012285386	0.88024634	0.22993842	0.26194134	-0.11150961	-0.23573768	-0.87392247	-0.49700028	-1.3561833	0.60713357	3.5923243	0.19230552	88.692444	1.6417599	-0.44341055	-0.19264612	0.43426448
-0.89836383	-1.6724551	-2.6508093	-0.27051634	2.1296039	0.031361151	-0.019492261	-0.94512665	0.31085518	-0.87105107	-0.64496964	-0.14834668	-0.39776811	0.067585357	-0.48325682	-2.0884399	1.3075466	0.32494384	2.6301942	-0.75120318	4.3617539	0.32978353	-0.21848783	0.92270446	-0.14881764	0.56012833	-0.92246604	0.47835627	1.1636996	0.069112375	-0.1516037	-0.84097803	0.24589482	-0.012285386	0.88024634	0.22993842	0.26194134	-0.11150961	-0.23573768	-0.87392247	-0.49700028	-1.3561833	0.60713357	3.5923243	0.19230552	88.692444	1.6417599	-0.44341055	-0.19264612	0.43426448
-0.89836383	-1.6724551	-2.6508093	-0.27051634	2.1296039	0.031361151	-0.019492261	-0.94512665	0.31085518	-0.87105107	-0.64496964	-0.14834668	-0.39776811	0.067585357	-0.48325682	-2.0884399	1.3075466	0.32494384	2.6301942	-0.75120318	4.3617539	0.32978353	-0.21848783	0.92270446	-0.14881764	0.56012833	-0.92246604	0.47835627	1.1636996	0.069112375	-0.1516037	-0.84097803	0.24589482	-0.012285386	0.88024634	0.22993842	0.26194134	-0.11150961	-0.23573768	-0.87392247	-0.49700028	-1.3561833	0.60713357	3.5923243	0.19230552	88.692444	1.6417599	-0.44341055	-0.19264612	0.43426448
-0.74676037	-1.6724551	-2.0770128	-0.27051634	1.5691772	0.031361151	-0.019492261	-0.94512665	0.31085518	-0.87105107	-0.17652062	-0.14834668	-0.39776811	0.067585357	-0.48325682	-2.0884399	1.3075466	0.32494384	2.6301942	-0.75120318	4.3617539	0.32978353	-0.21848783	0.94057226	-0.14881764	0.56012833	-1.0392119	0.90341961	1.1636996	0.16832316	-0.1516037	-0.84097803	0.24589482	-0.012285386	0.88024634	0.22993842	0.26194134	-0.11150961	-0.23573768	-0.87392247	-0.49700028	-1.3561833	1.1105081	3.5923243	0.19230552	88.692444	1.6417599	-0.44341055	-0.19264612	0.43426448
-0.74676037	-1.6724551	-2.0770128	-0.27051634	1.5691772	0.031361151	-0.019492261	-0.94512665	0.31085518	-0.87105107	-0.17652062	-0.14834668	-0.39776811	0.067585357	-0.48325682	-2.0884399	1.3075466	0.32494384	2.6301942	-0.75120318	4.3617539	0.32978353	-0.21848783	0.94057226	-0.14881764	0.56012833	-1.0392119	0.90341961	1.1636996	0.16832316	-0.1516037	-0.84097803	0.24589482	-0.012285386	0.88024634	0.22993842	0.26194134	-0.11150961	-0.23573768	-0.87392247	-0.49700028	-1.3561833	1.1105081	3.5923243	0.19230552	88.692444	1.6417599	-0.44341055	-0.19264612	0.43426448
-0.74676037	-1.6724551	-2.0770128	-0.27051634	1.5691772	0.031361151	-0.019492261	-0.94512665	0.31085518	-0.87105107	-0.17652062	-0.14834668	-0.39776811	0.067585357	-0.48325682	-2.0884399	1.3075466	0.32494384	2.6301942	-0.75120318	4.3617539	0.32978353	-0.21848783	0.94057226	-0.14881764	0.56012833	-1.0392119	0.90341961	1.1636996	0.16832316	-0.1516037	-0.84097803	0.24589482	-0.012285386	0.88024634	0.22993842	0.26194134	-0.11150961	-0.23573768	-0.87392247	-0.49700028	-1.3561833	1.1105081	3.5923243	0.19230552	88.692444	1.6417599	-0.44341055	-0.19264612	0.43426448
-0.74676037	-1.812554	-2.0770128	-0.27051634	1.5691772	-0.10635803	-0.019492261	-0.94512665	0.42212382	-0.28895062	-0.17652062	-0.14834668	-0.39776811	0.017129758	-0.48325682	-2.0884399	1.3075466	0.32494384	2.6301942	-0.77652109	4.3617539	0.32978353	-0.21848783	0.94057226	-0.17800713	0.46020582	-1.0392119	0.90341961	1.1636996	0.16832316	-0.1516037	-0.84097803	0.24589482	-0.012285386	0.88024634	0.22993842	0.26194134	-0.11150961	-0.23573768	-0.87392247	-0.49700028	-1.3561833	1.1105081	5.7745867	0.082207516	88.692444	0.43346965	-0.44341055	-0.19264612	0.43426448
-0.74676037	-1.812554	-2.0770128	-0.27051634	1.5691772	-0.10635803	-0.019492261	-0.94512665	0.42212382	-0.28895062	-0.17652062	-0.14834668	-0.39776811	0.017129758	-0.48325682	-2.0884399	1.3075466	0.32494384	2.6301942	-0.77652109	4.3617539	0.32978353	-0.21848783	0.94057226	-0.17800713	0.46020582	-1.0392119	0.90341961	1.1636996	0.16832316	-0.1516037	-0.84097803	0.24589482	-0.012285386	0.88024634	0.22993842	0.26194134	-0.11150961	-0.23573768	-0.87392247	-0.49700028	-1.3561833	1.1105081	5.7745867	0.082207516	88.692444	0.43346965	-0.44341055	-0.19264612	0.43426448
-0.74676037	-1.812554	-2.0770128	-0.27051634	1.5691772	-0.10635803	-0.019492261	-0.94512665	0.42212382	-0.28895062	-0.17652062	-0.14834668	-0.39776811	0.017129758	-0.48325682	-2.0884399	1.3075466	0.32494384	2.6301942	-0.77652109	4.3617539	0.32978353	-0.21848783	0.94057226	-0.17800713	0.46020582	-1.0392119	0.90341961	1.1636996	0.16832316	-0.1516037	-0.84097803	0.24589482	-0.012285386	0.88024634	0.22993842	0.26194134	-0.11150961	-0.23573768	-0.87392247	-0.49700028	-1.3561833	1.1105081	5.7745867	0.082207516	88.692444	0.43346965	-0.44341055	-0.19264612	0.43426448
-0.74676037	-1.812554	-2.0770128	-0.27051634	1.5691772	-0.10635803	-0.019492261	-0.94512665	0.42212382	-0.28895062	-0.17652062	-0.14834668	-0.39776811	0.017129758	-0.48325682	-2.0884399	1.3075466	0.32494384	2.6301942	-0.77652109	4.3617539	-0.27178317	-0.21848783	0.94057226	-0.17800713	0.46020582	-1.0392119	0.90341961	1.1636996	0.16832316	-0.1516037	-0.84097803	0.24589482	-0.012285386	0.88024634	0.22993842	0.26194134	-0.11150961	-0.23573768	-0.87392247	-0.49700028	-1.3561833	1.1105081	5.7745867	0.082207516	88.692444	0.43346965	-0.44341055	-0.19264612	-0.087119415
-0.74676037	-1.812554	-2.0770128	-0.27051634	1.5691772	-0.10635803	-0.019492261	-0.94512665	0.42212382	-0.28895062	-0.17652062	-0.14834668	-0.39776811	0.017129758	-0.48325682	-2.0884399	1.3075466	0.32494384	2.6301942	-0.77652109	4.3617539	-0.27178317	-0.21848783	0.94057226	-0.17800713	0.46020582	-1.0392119	0.90341961	1.1636996	0.16832316	-0.1516037	-0.84097803	0.24589482	-0.012285386	0.88024634	0.22993842	0.26194134	-0.11150961	-0.23573768	-0.87392247	-0.49700028	-1.3561833	1.1105081	5.7745867	0.082207516	88.692444	0.43346965	-0.44341055	-0.19264612	-0.087119415
-0.74676037	-1.812554	-2.0770128	-0.27051634	1.5691772	-0.10635803	-0.019492261	-0.94512665	0.42212382	-0.28895062	-0.17652062	-0.14834668	-0.39776811	0.017129758	-0.48325682	-2.0884399	1.3075466	0.32494384	2.6301942	-0.77652109	4.3617539	-0.27178317	-0.21848783	0.94057226	-0.17800713	0.46020582	-1.0392119	0.90341961	1.1636996	0.16832316	-0.1516037	-0.84097803	0.24589482	-0.012285386	0.88024634	0.22993842	0.26194134	-0.11150961	-0.23573768	-0.87392247	-0.49700028	-1.3561833	1.1105081	5.7745867	0.082207516	88.692444	0.43346965	-0.44341055	-0.19264612	-0.087119415
-0.74676037	-1.812554	-2.0770128	-0.27051634	1.5691772	-0.10635803	-0.019492261	-1.6639525	0.42212382	-0.28895062	-0.17652062	-0.14834668	-0.39776811	0.017129758	-0.48325682	-2.0884399	1.3075466	1.2022885	2.6301942	-0.77652109	4.3617539	-0.27178317	-0.21848783	0.94057226	-0.17800713	0.46020582	-1.0392119	0.90341961	1.1636996	0.16832316	-0.1516037	-0.84097803	0.24589482	-0.012285386	0.88024634	0.22993842	0.26194134	-0.84209871	-0.23573768	-0.3087135	-0.72905701	-1.5645885	1.1105081	5.7745867	0.082207516	67.52655	0.43346965	-0.44341055	-0.19264612	-0.087119415
-0.74676037	-1.812554	-2.0770128	-0.27051634	1.5691772	-0.10635803	-0.019492261	-1.6639525	0.42212382	-0.28895062	-0.17652062	-0.14834668	-0.39776811	0.017129758	-0.48325682	-2.0884399	1.3075466	1.2022885	2.6301942	-0.77652109	4.3617539	-0.27178317	-0.21848783	0.94057226	-0.17800713	0.46020582	-1.0392119	0.90341961	1.1636996	0.16832316	-0.1516037	-0.84097803	0.24589482	-0.012285386	0.88024634	0.22993842	0.26194134	-0.84209871	-0.23573768	-0.3087135	-0.72905701	-1.5645885	1.1105081	5.7745867	0.082207516	67.52655	0.43346965	-0.44341055	-0.19264612	-0.087119415
-0.74676037	-1.812554	-2.0770128	-0.27051634	1.5691772	-0.10635803	-0.019492261	-1.6639525	0.42212382	-0.28895062	-0.17652062	-0.14834668	-0.39776811	0.017129758	-0.48325682	-2.0884399	1.3075466	1.2022885	2.6301942	-0.77652109	4.3617539	-0.27178317	-0.21848783	0.94057226	-0.17800713	0.46020582	-1.0392119	0.90341961	1.1636996	0.16832316	-0.1516037	-0.84097803	0.24589482	-0.012285386	0.88024634	0.22993842	0.26194134	-0.84209871	-0.23573768	-0.3087135	-0.72905701	-1.5645885	1.1105081	5.7745867	0.082207516	67.52655	0.43346965	-0.44341055	-0.19264612	-0.087119415
-0.74676037	-1.812554	-2.0770128	-0.40307277	1.5691772	-0.10635803	-0.056253143	-1.6639525	0.42212382	-0.28895062	-0.17652062	-0.51948488	-0.82952988	0.017129758	-0.72937697	-2.674789	1.3412158	1.2022885	2.6820688	-0.77652109	3.9741952	-0.27178317	-0.69415337	0.94057226	-0.17800713	0.46020582	-1.0392119	0.90341961	0.63322777	0.16832316	-0.42969269	-0.92704463	-0.22786048	-0.52005768	0.69378734	-0.1255172	-0.10964867	-0.84209871	-0.31769082	-0.3087135	-0.72905701	-1.5645885	1.1105081	5.7745867	0.082207516	67.52655	0.43346965	-0.88416904	-0.6705634	-0.087119415
-0.74676037	-1.812554	-2.0770128	-0.40307277	1.5691772	-0.10635803	-0.056253143	-1.6639525	0.42212382	-0.28895062	-0.17652062	-0.51948488	-0.82952988	0.017129758	-0.72937697	-2.674789	1.3412158	1.2022885	2.6820688	-0.77652109	3.9741952	-0.27178317	-0.69415337	0.94057226	-0.17800713	0.46020582	-1.0392119	0.90341961	0.63322777	0.16832316	-0.42969269	-0.92704463	-0.22786048	-0.52005768	0.69378734	-0.1255172	-0.10964867	-0.84209871	-0.31769082	-0.3087135	-0.72905701	-1.5645885	1.1105081	5.7745867	0.082207516	67.52655	0.43346965	-0.88416904	-0.6705634	-0.087119415
-0.74676037	-1.812554	-2.0770128	-0.40307277	1.5691772	-0.10635803	-0.056253143	-1.6639525	0.42212382	-0.28895062	-0.17652062	-0.51948488	-0.82952988	0.017129758	-0.72937697	-2.674789	1.3412158	1.2022885	2.6820688	-0.77652109	3.9741952	-0.27178317	-0.69415337	0.94057226	-0.17800713	0.46020582	-1.0392119	0.90341961	0.63322777	0.16832316	-0.42969269	-0.92704463	-0.22786048	-0.52005768	0.69378734	-0.1255172	-0.10964867	-0.84209871	-0.31769082	-0.3087135	-0.72905701	-1.5645885	1.1105081	5.7745867	0.082207516	67.52655	0.43346965	-0.88416904	-0.6705634	-0.087119415
-0.74676037	-1.812554	-2.0770128	-0.40307277	1.5691772	-0.10635803	-0.056253143	-1.6639525	0.42212382	-0.28895062	-0.17652062	-0.51948488	-0.82952988	0.017129758	-0.72937697	-2.674789	1.3412158	1.2022885	2.6820688	-0.77652109	3.9741952	-0.27178317	-0.69415337	0.94057226	-0.17800713	0.46020582	-1.0392119	0.90341961	0.63322777	0.16832316	-0.42969269	-0.92704463	-0.22786048	-0.52005768	0.69378734	-0.1255172	-0.10964867	-0.84209871	-0.31769082	-0.3087135	-0.72905701	-1.5645885	1.1105081	5.7745867	0.082207516	67.52655	0.43346965	-0.88416904	-0.6705634	-0.087119415
-0.74676037	-1.812554	-2.0770128	-0.40307277	1.5691772	-0.10635803	-0.056253143	-1.6639525	0.42212382	-0.28895062	-0.17652062	-0.51948488	-0.82952988	0.017129758	-0.72937697	-2.674789	1.3412158	1.2022885	2.6820688	-0.77652109	3.9741952	-0.27178317	-0.69415337	0.94057226	-0.17800713	0.46020582	-1.0392119	0.90341961	0.63322777	0.16832316	-0.42969269	-0.92704463	-0.22786048	-0.52005768	0.69378734	-0.1255172	-0.10964867	-0.84209871	-0.31769082	-0.3087135	-0.72905701	-1.5645885	1.1105081	5.7745867	0.082207516	67.52655	0.43346965	-0.88416904	-0.6705634	-0.087119415
-0.74676037	-1.812554	-2.0770128	-0.40307277	1.5691772	-0.10635803	-0.056253143	-1.6639525	0.42212382	-0.28895062	-0.17652062	-0.51948488	-0.82952988	0.017129758	-0.72937697	-2.674789	1.3412158	1.2022885	2.6820688	-0.77652109	3.9741952	-0.27178317	-0.69415337	0.94057226	-0.17800713	0.46020582	-1.0392119	0.90341961	0.63322777	0.16832316	-0.42969269	-0.92704463	-0.22786048	-0.52005768	0.69378734	-0.1255172	-0.10964867	-0.84209871	-0.31769082	-0.3087135	-0.72905701	-1.5645885	1.1105081	5.7745867	0.082207516	67.52655	0.43346965	-0.88416904	-0.6705634	-0.087119415
-0.74676037	-1.812554	-2.0770128	-0.40307277	1.5691772	-0.10635803	-0.056253143	-1.6639525	0.42212382	-0.28895062	-0.17652062	-0.51948488	-0.82952988	0.017129758	-0.72937697	-2.674789	1.3412158	1.2022885	2.6820688	-0.77652109	3.9741952	-0.27178317	-0.69415337	0.94057226	-0.17800713	0.46020582	-1.0392119	0.90341961	0.63322777	0.16832316	-0.42969269	-0.92704463	-0.22786048	-0.52005768	0.69378734	-0.1255172	-0.10964867	-0.84209871	-0.31769082	-0.3087135	-0.72905701	-1.5645885	1.1105081	5.7745867	0.082207516	67.52655	0.43346965	-0.88416904	-0.6705634	-0.087119415
-0.74676037	-1.812554	-2.0770128	-0.40307277	1.5691772	-0.10635803	-0.056253143	-1.6639525	0.42212382	-0.28895062	-0.17652062	-0.51948488	-0.82952988	0.017129758	-0.72937697	-2.674789	1.3412158	1.2022885	2.6820688	-0.77652109	3.9741952	-0.27178317	-0.69415337	0.94057226	-0.17800713	0.46020582	-1.0392119	0.90341961	0.63322777	0.16832316	-0.42969269	-0.92704463	-0.22786048	-0.52005768	0.69378734	-0.1255172	-0.10964867	-0.84209871	-0.31769082	-0.3087135	-0.72905701	-1.5645885	1.1105081	5.7745867	0.082207516	67.52655	0.43346965	-0.88416904	-0.6705634	-0.087119415
-0.74676037	-1.812554	-2.0770128	-0.40307277	1.5691772	-0.10635803	-0.056253143	-1.6639525	0.42212382	-0.28895062	-0.17652062	-0.51948488	-0.82952988	0.017129758	-0.72937697	-2.674789	1.3412158	1.2022885	2.6820688	-0.77652109	3.9741952	-0.27178317	-0.69415337	0.94057226	-0.17800713	0.46020582	-1.0392119	0.90341961	0.63322777	0.16832316	-0.42969269	-0.92704463	-0.22786048	-0.52005768	0.69378734	-0.1255172	-0.10964867	-0.84209871	-0.31769082	-0.3087135	-0.72905701	-1.5645885	1.1105081	5.7745867	0.082207516	67.52655	0.43346965	-0.88416904	-0.6705634	-0.087119415
-0.74676037	-1.812554	-2.0770128	-0.40307277	1.5691772	-0.10635803	-0.056253143	-1.6639525	0.42212382	-0.28895062	-0.17652062	-0.51948488	-0.82952988	0.017129758	-0.72937697	-2.674789	1.3412158	1.2022885	2.6820688	-0.77652109	3.9741952	-0.27178317	-0.69415337	0.94057226	-0.17800713	0.46020582	-1.0392119	0.90341961	0.63322777	0.16832316	-0.42969269	-0.92704463	-0.22786048	-0.52005768	0.69378734	-0.1255172	-0.10964867	-0.84209871	-0.31769082	-0.3087135	-0.72905701	-1.5645885	1.1105081	5.7745867	0.082207516	67.52655	0.43346965	-0.88416904	-0.6705634	-0.087119415
-0.74676037	-1.812554	-2.0770128	-0.40307277	1.5691772	-0.10635803	-0.056253143	-1.6639525	0.42212382	-0.28895062	-0.17652062	-0.51948488	-0.82952988	0.017129758	-0.72937697	-2.674789	1.3412158	1.2022885	2.6820688	-0.77652109	3.9741952	-0.27178317	-0.69415337	0.94057226	-0.17800713	0.46020582	-1.0392119	0.90341961	0.63322777	0.16832316	-0.42969269	-0.92704463	-0.22786048	-0.52005768	0.69378734	-0.1255172	-0.10964867	-0.84209871	-0.31769082	-0.3087135	-0.72905701	-1.5645885	1.1105081	5.7745867	0.082207516	67.52655	0.43346965	-0.88416904	-0.6705634	-0.087119415
-0.74676037	-1.812554	-2.0770128	-0.40307277	1.5691772	-0.10635803	-0.056253143	-1.6639525	0.42212382	-0.28895062	-0.17652062	-0.51948488	-0.82952988	0.017129758	-0.72937697	-2.674789	1.3412158	1.2022885	2.6820688	-0.77652109	3.9741952	-0.27178317	-0.69415337	0.94057226	-0.17800713	0.46020582	-1.0392119	0.90341961	0.63322777	0.16832316	-0.42969269	-0.92704463	-0.22786048	-0.52005768	0.69378734	-0.1255172	-0.10964867	-0.84209871	-0.31769082	-0.3087135	-0.72905701	-1.5645885	1.1105081	5.7745867	0.082207516	67.52655	0.43346965	-0.88416904	-0.6705634	-0.087119415
-0.74676037	-1.812554	-2.0770128	-0.40307277	1.5691772	-0.10635803	-0.056253143	-1.6639525	0.42212382	-0.28895062	-0.17652062	-0.51948488	-0.82952988	0.017129758	-0.72937697	-2.674789	1.3412158	1.2022885	2.6820688	-0.77652109	3.9741952	-0.27178317	-0.69415337	0.94057226	-0.17800713	0.46020582	-1.0392119	0.90341961	0.63322777	0.16832316	-0.42969269	-0.92704463	-0.22786048	-0.52005768	0.69378734	-0.1255172	-0.10964867	-0.84209871	-0.31769082	-0.3087135	-0.72905701	-1.5645885	1.1105081	5.7745867	0.082207516	67.52655	0.43346965	-0.88416904	-0.6705634	-0.087119415
-0.74676037	-1.812554	-2.0770128	-0.40307277	1.5691772	-0.10635803	-0.056253143	-1.6639525	0.42212382	-0.28895062	-0.17652062	-0.51948488	-0.82952988	0.017129758	-0.72937697	-2.674789	1.3412158	1.2022885	2.6820688	-0.77652109	3.9741952	-0.27178317	-0.69415337	0.94057226	-0.17800713	0.46020582	-1.0392119	0.90341961	0.63322777	0.16832316	-0.42969269	-0.92704463	-0.22786048	-0.52005768	0.69378734	-0.1255172	-0.10964867	-0.84209871	-0.31769082	-0.3087135	-0.72905701	-1.5645885	1.1105081	5.7745867	0.082207516	67.52655	0.43346965	-0.88416904	-0.6705634	-0.087119415
-0.74676037	-1.812554	-2.0770128	-0.40307277	1.5691772	-0.10635803	-0.056253143	-1.6639525	0.42212382	-0.28895062	-0.17652062	-0.51948488	-0.82952988	0.017129758	-0.72937697	-2.674789	1.3412158	1.2022885	2.6820688	-0.77652109	3.9741952	-0.27178317	-0.69415337	0.94057226	-0.17800713	0.46020582	-1.0392119	0.90341961	0.63322777	0.16832316	-0.42969269	-0.92704463	-0.22786048	-0.52005768	0.69378734	-0.1255172	-0.10964867	-0.84209871	-0.31769082	-0.3087135	-0.72905701	-1.5645885	1.1105081	5.7745867	0.082207516	67.52655	0.43346965	-0.88416904	-0.6705634	-0.087119415
-0.74676037	-1.812554	-2.0770128	-0.40307277	1.5691772	-0.10635803	-0.056253143	-1.6639525	0.42212382	-0.28895062	-0.17652062	-0.51948488	-0.82952988	0.017129758	-0.72937697	-2.674789	1.3412158	1.2022885	2.6820688	-0.77652109	3.9741952	-0.27178317	-0.69415337	0.94057226	-0.17800713	0.46020582	-1.0392119	0.90341961	0.63322777	0.16832316	-0.42969269	-0.92704463	-0.22786048	-0.52005768	0.69378734	-0.1255172	-0.10964867	-0.84209871	-0.31769082	-0.3087135	-0.72905701	-1.5645885	1.1105081	5.7745867	0.082207516	67.52655	0.43346965	-0.88416904	-0.6705634	-0.087119415
-0.74676037	-1.812554	-2.0770128	-0.40307277	1.5691772	-0.10635803	-0.056253143	-1.6639525	0.42212382	-0.28895062	-0.17652062	-0.51948488	-0.82952988	0.017129758	-0.72937697	-2.674789	1.3412158	1.2022885	2.6820688	-0.77652109	3.9741952	-0.27178317	-0.69415337	0.94057226	-0.17800713	0.46020582	-1.0392119	0.90341961	0.63322777	0.16832316	-0.42969269	-0.92704463	-0.22786048	-0.52005768	0.69378734	-0.1255172	-0.10964867	-0.84209871	-0.31769082	-0.3087135	-0.72905701	-1.5645885	1.1105081	5.7745867	0.082207516	67.52655	0.43346965	-0.88416904	-0.6705634	-0.087119415
-0.74676037	-1.812554	-2.0770128	-0.40307277	1.5691772	-0.10635803	-0.056253143	-1.6639525	0.42212382	-0.28895062	-0.17652062	-0.51948488	-0.82952988	0.017129758	-0.72937697	-2.674789	1.3412158	1.2022885	2.6820688	-0.77652109	3.9741952	-0.27178317	-0.69415337	0.94057226	-0.17800713	0.46020582	-1.0392119	0.90341961	0.63322777	0.16832316	-0.42969269	-0.92704463	-0.22786048	-0.52005768	0.69378734	-0.1255172	-0.10964867	-0.84209871	-0.31769082	-0.3087135	-0.72905701	-1.5645885	1.1105081	5.7745867	0.082207516	67.52655	0.43346965	-0.88416904	-0.6705634	-0.087119415
-0.74676037	-1.812554	-2.0770128	-0.40307277	1.5691772	-0.10635803	-0.056253143	-1.6639525	0.42212382	-0.28895062	-0.17652062	-0.51948488	-0.82952988	0.017129758	-0.72937697	-2.674789	1.3412158	1.2022885	2.6820688	-0.77652109	3.9741952	-0.27178317	-0.69415337	0.94057226	-0.17800713	0.46020582	-1.0392119	0.90341961	0.63322777	0.16832316	-0.42969269	-0.92704463	-0.22786048	-0.52005768	0.69378734	-0.1255172	-0.10964867	-0.84209871	-0.31769082	-0.3087135	-0.72905701	-1.5645885	1.1105081	5.7745867	0.082207516	67.52655	0.43346965	-0.88416904	-0.6705634	-0.087119415
-0.74676037	-1.812554	-2.0770128	-0.40307277	1.5691772	-0.10635803	-0.056253143	-1.6639525	0.42212382	-0.28895062	-0.17652062	-0.51948488	-0.82952988	0.017129758	-0.72937697	-2.674789	1.3412158	1.2022885	2.6820688	-0.77652109	3.9741952	-0.27178317	-0.69415337	0.94057226	-0.17800713	0.46020582	-1.0392119	0.90341961	0.63322777	0.16832316	-0.42969269	-0.92704463	-0.22786048	-0.52005768	0.69378734	-0.1255172	-0.10964867	-0.84209871	-0.31769082	-0.3087135	-0.72905701	-1.5645885	1.1105081	5.7745867	0.082207516	67.52655	0.43346965	-0.88416904	-0.6705634	-0.087119415
-0.74676037	-1.812554	-2.0770128	-0.40307277	1.5691772	-0.10635803	-0.056253143	-1.6639525	0.42212382	-0.28895062	-0.17652062	-0.51948488	-0.82952988	0.017129758	-0.72937697	-2.674789	1.3412158	1.2022885	2.6820688	-0.77652109	3.9741952	-0.27178317	-0.69415337	0.94057226	-0.17800713	0.46020582	-1.0392119	0.90341961	0.63322777	0.16832316	-0.42969269	-0.92704463	-0.22786048	-0.52005768	0.69378734	-0.1255172	-0.10964867	-0.84209871	-0.31769082	-0.3087135	-0.72905701	-1.5645885	1.1105081	5.7745867	0.082207516	67.52655	0.43346965	-0.88416904	-0.6705634	-0.087119415
-0.74676037	-1.812554	-2.0770128	-0.40307277	1.5691772	-0.10635803	-0.056253143	-1.6639525	0.42212382	-0.28895062	-0.17652062	-0.51948488	-0.82952988	0.017129758	-0.72937697	-2.674789	1.3412158	1.2022885	2.6820688	-0.77652109	3.9741952	-0.27178317	-0.69415337	0.94057226	-0.17800713	0.46020582	-1.0392119	0.90341961	0.63322777	0.16832316	-0.42969269	-0.92704463	-0.22786048	-0.52005768	0.69378734	-0.1255172	-0.10964867	-0.84209871	-0.31769082	-0.3087135	-0.72905701	-1.5645885	1.1105081	5.7745867	0.082207516	67.52655	0.43346965	-0.88416904	-0.6705634	-0.087119415
-0.74676037	-1.812554	-2.0770128	-0.40307277	1.5691772	-0.10635803	-0.056253143	-1.6639525	0.42212382	-0.28895062	-0.17652062	-0.51948488	-0.82952988	0.017129758	-0.72937697	-2.674789	1.3412158	1.2022885	2.6820688	-0.77652109	3.9741952	-0.27178317	-0.69415337	0.94057226	-0.17800713	0.46020582	-1.0392119	0.90341961	0.63322777	0.16832316	-0.42969269	-0.92704463	-0.22786048	-0.52005768	0.69378734	-0.1255172	-0.10964867	-0.84209871	-0.31769082	-0.3087135	-0.72905701	-1.5645885	1.1105081	5.7745867	0.082207516	67.52655	0.43346965	-0.88416904	-0.6705634	-0.087119415
-0.74676037	-1.812554	-2.0770128	-0.40307277	1.5691772	-0.10635803	-0.056253143	-1.6639525	0.42212382	-0.28895062	-0.17652062	-0.51948488	-0.82952988	0.017129758	-0.72937697	-2.674789	1.3412158	1.2022885	2.6820688	-0.77652109	3.9741952	-0.27178317	-0.69415337	0.94057226	-0.17800713	0.46020582	-1.0392119	0.90341961	0.63322777	0.16832316	-0.42969269	-0.92704463	-0.22786048	-0.52005768	0.69378734	-0.1255172	-0.10964867	-0.84209871	-0.31769082	-0.3087135	-0.72905701	-1.5645885	1.1105081	5.7745867	0.082207516	67.52655	0.43346965	-0.88416904	-0.6705634	-0.087119415
-0.74676037	-1.812554	-2.0770128	-0.40307277	1.5691772	-0.10635803	-0.056253143	-1.6639525	0.42212382	-0.28895062	-0.17652062	-0.51948488	-0.82952988	0.017129758	-0.72937697	-2.674789	1.3412158	1.2022885	2.6820688	-0.77652109	3.9741952	-0.27178317	-0.69415337	0.94057226	-0.17800713	0.46020582	-1.0392119	0.90341961	0.63322777	0.16832316	-0.42969269	-0.92704463	-0.22786048	-0.52005768	0.69378734	-0.1255172	-0.10964867	-0.84209871	-0.31769082	-0.3087135	-0.72905701	-1.5645885	1.1105081	5.7745867	0.082207516	67.52655	0.43346965	-0.88416904	-0.6705634	-0.087119415
-0.74676037	-1.812554	-2.0770128	-0.40307277	1.5691772	-0.10635803	-0.056253143	-1.6639525	0.42212382	-0.28895062	-0.17652062	-0.51948488	-0.82952988	0.017129758	-0.72937697	-2.674789	1.3412158	1.2022885	2.6820688	-0.77652109	3.9741952	-0.27178317	-0.69415337	0.94057226	-0.17800713	0.46020582	-1.0392119	0.90341961	0.63322777	0.16832316	-0.42969269	-0.92704463	-0.22786048	-0.52005768	0.69378734	-0.1255172	-0.10964867	-0.84209871	-0.31769082	-0.3087135	-0.72905701	-1.5645885	1.1105081	5.7745867	0.082207516	67.52655	0.43346965	-0.88416904	-0.6705634	-0.087119415
-0.74676037	-1.812554	-2.0770128	-0.40307277	1.5691772	-0.10635803	-0.056253143	-1.6639525	0.42212382	-0.28895062	-0.17652062	-0.51948488	-0.82952988	0.017129758	-0.72937697	-2.674789	1.3412158	1.2022885	2.6820688	-0.77652109	3.9741952	-0.27178317	-0.69415337	0.94057226	-0.17800713	0.46020582	-1.0392119	0.90341961	0.63322777	0.16832316	-0.42969269	-0.92704463	-0.22786048	-0.52005768	0.69378734	-0.1255172	-0.10964867	-0.84209871	-0.31769082	-0.3087135	-0.72905701	-1.5645885	1.1105081	5.7745867	0.082207516	67.52655	0.43346965	-0.88416904	-0.6705634	-0.087119415
-0.74676037	-1.812554	-2.0770128	-0.40307277	1.5691772	-0.10635803	-0.056253143	-1.6639525	0.42212382	-0.28895062	-0.17652062	-0.51948488	-0.82952988	0.017129758	-0.72937697	-2.674789	1.3412158	1.2022885	2.6820688	-0.77652109	3.9741952	-0.27178317	-0.69415337	0.94057226	-0.17800713	0.46020582	-1.0392119	0.90341961	0.63322777	0.16832316	-0.42969269	-0.92704463	-0.22786048	-0.52005768	0.69378734	-0.1255172	-0.10964867	-0.84209871	-0.31769082	-0.3087135	-0.72905701	-1.5645885	1.1105081	5.7745867	0.082207516	67.52655	0.43346965	-0.88416904	-0.6705634	-0.087119415
-0.74676037	-1.812554	-2.0770128	-0.40307277	1.5691772	-0.10635803	-0.056253143	-1.6639525	0.42212382	-0.28895062	-0.17652062	-0.51948488	-0.82952988	0.017129758	-0.72937697	-2.674789	1.3412158	1.2022885	2.6820688	-0.77652109	3.9741952	-0.27178317	-0.69415337	0.94057226	-0.17800713	0.46020582	-1.0392119	0.90341961	0.63322777	0.16832316	-0.42969269	-0.92704463	-0.22786048	-0.52005768	0.69378734	-0.1255172	-0.10964867	-0.84209871	-0.31769082	-0.3087135	-0.72905701	-1.5645885	1.1105081	5.7745867	0.082207516	67.52655	0.43346965	-0.88416904	-0.6705634	-0.087119415
-0.74676037	-1.812554	-2.0770128	-0.40307277	1.5691772	-0.10635803	-0.056253143	-1.6639525	0.42212382	-0.28895062	-0.17652062	-0.51948488	-0.82952988	0.017129758	-0.72937697	-2.674789	1.3412158	1.2022885	2.6820688	-0.77652109	3.9741952	-0.27178317	-0.69415337	0.94057226	-0.17800713	0.46020582	-1.0392119	0.90341961	0.63322777	0.16832316	-0.42969269	-0.92704463	-0.22786048	-0.52005768	0.69378734	-0.1255172	-0.10964867	-0.84209871	-0.31769082	-0.3087135	-0.72905701	-1.5645885	1.1105081	5.7745867	0.082207516	67.52655	0.43346965	-0.88416904	-0.6705634	-0.087119415
-0.74676037	-1.812554	-2.0770128	-0.40307277	1.5691772	-0.10635803	-0.056253143	-1.6639525	0.42212382	-0.28895062	-0.17652062	-0.51948488	-0.82952988	0.017129758	-0.72937697	-2.674789	1.3412158	1.2022885	2.6820688	-0.77652109	3.9741952	-0.27178317	-0.69415337	0.94057226	-0.17800713	0.46020582	-1.0392119	0.90341961	0.63322777	0.16832316	-0.42969269	-0.92704463	-0.22786048	-0.52005768	0.69378734	-0.1255172	-0.10964867	-0.84209871	-0.31769082	-0.3087135	-0.72905701	-1.5645885	1.1105081	5.7745867	0.082207516	67.52655	0.43346965	-0.88416904	-0.6705634	-0.087119415
-0.74676037	-1.812554	-2.0770128	-0.40307277	1.5691772	-0.10635803	-0.056253143	-1.6639525	0.42212382	-0.28895062	-0.17652062	-0.51948488	-0.82952988	0.017129758	-0.72937697	-2.674789	1.3412158	1.2022885	2.6820688	-0.77652109	3.9741952	-0.27178317	-0.69415337	0.94057226	-0.17800713	0.46020582	-1.0392119	0.90341961	0.63322777	0.16832316	-0.42969269	-0.92704463	-0.22786048	-0.52005768	0.69378734	-0.1255172	-0.10964867	-0.84209871	-0.31769082	-0.3087135	-0.72905701	-1.5645885	1.1105081	5.7745867	0.082207516	67.52655	0.43346965	-0.88416904	-0.6705634	-0.087119415
-0.74676037	-1.812554	-2.0770128	-0.40307277	1.5691772	-0.10635803	-0.056253143	-1.6639525	0.42212382	-0.28895062	-0.17652062	-0.51948488	-0.82952988	0.017129758	-0.72937697	-2.674789	1.3412158	1.2022885	2.6820688	-0.77652109	3.9741952	-0.27178317	-0.69415337	0.94057226	-0.17800713	0.46020582	-1.0392119	0.90341961	0.63322777	0.16832316	-0.42969269	-0.92704463	-0.22786048	-0.52005768	0.69378734	-0.1255172	-0.10964867	-0.84209871	-0.31769082	-0.3087135	-0.72905701	-1.5645885	1.1105081	5.7745867	0.082207516	67.52655	0.43346965	-0.88416904	-0.6705634	-0.087119415
-0.74676037	-1.812554	-2.0770128	-0.40307277	1.5691772	-0.10635803	-0.056253143	-1.6639525	0.42212382	-0.28895062	-0.17652062	-0.51948488	-0.82952988	0.017129758	-0.72937697	-2.674789	1.3412158	1.2022885	2.6820688	-0.77652109	3.9741952	-0.27178317	-0.69415337	0.94057226	-0.17800713	0.46020582	-1.0392119	0.90341961	0.63322777	0.16832316	-0.42969269	-0.92704463	-0.22786048	-0.52005768	0.69378734	-0.1255172	-0.10964867	-0.84209871	-0.31769082	-0.3087135	-0.72905701	-1.5645885	1.1105081	5.7745867	0.082207516	67.52655	0.43346965	-0.88416904	-0.6705634	-0.087119415
-0.74676037	-1.812554	-2.0770128	-0.40307277	1.5691772	-0.10635803	-0.056253143	-1.6639525	0.42212382	-0.28895062	-0.17652062	-0.51948488	-0.82952988	0.017129758	-0.72937697	-2.674789	1.3412158	1.2022885	2.6820688	-0.77652109	3.9741952	-0.27178317	-0.69415337	0.94057226	-0.17800713	0.46020582	-1.0392119	0.90341961	0.63322777	0.16832316	-0.42969269	-0.92704463	-0.22786048	-0.52005768	0.69378734	-0.1255172	-0.10964867	-0.84209871	-0.31769082	-0.3087135	-0.72905701	-1.5645885	1.1105081	5.7745867	0.082207516	67.52655	0.43346965	-0.88416904	-0.6705634	-0.087119415
-0.74676037	-1.812554	-2.0770128	-0.40307277	1.5691772	-0.10635803	-0.056253143	-1.6639525	0.42212382	-0.28895062	-0.17652062	-0.51948488	-0.82952988	0.017129758	-0.72937697	-2.674789	1.3412158	1.2022885	2.6820688	-0.77652109	3.9741952	-0.27178317	-0.69415337	0.94057226	-0.17800713	0.46020582	-1.0392119	0.90341961	0.63322777	0.16832316	-0.42969269	-0.92704463	-0.22786048	-0.52005768	0.69378734	-0.1255172	-0.10964867	-0.84209871	-0.31769082	-0.3087135	-0.72905701	-1.5645885	1.1105081	5.7745867	0.082207516	67.52655	0.43346965	-0.88416904	-0.6705634	-0.087119415
-0.74676037	-1.812554	-2.0770128	-0.40307277	1.5691772	-0.10635803	-0.056253143	-1.6639525	0.42212382	-0.28895062	-0.17652062	-0.51948488	-0.82952988	0.017129758	-0.72937697	-2.674789	1.3412158	1.2022885	2.6820688	-0.77652109	3.9741952	-0.27178317	-0.69415337	0.94057226	-0.17800713	0.46020582	-1.0392119	0.90341961	0.63322777	0.16832316	-0.42969269	-0.92704463	-0.22786048	-0.52005768	0.69378734	-0.1255172	-0.10964867	-0.84209871	-0.31769082	-0.3087135	-0.72905701	-1.5645885	1.1105081	5.7745867	0.082207516	67.52655	0.43346965	-0.88416904	-0.6705634	-0.087119415
-0.74676037	-1.812554	-2.0770128	-0.40307277	1.5691772	-0.10635803	-0.056253143	-1.6639525	0.42212382	-0.28895062	-0.17652062	-0.51948488	-0.82952988	0.017129758	-0.72937697	-2.674789	1.3412158	1.2022885	2.6820688	-0.77652109	3.9741952	-0.27178317	-0.69415337	0.94057226	-0.17800713	0.46020582	-1.0392119	0.90341961	0.63322777	0.16832316	-0.42969269	-0.92704463	-0.22786048	-0.52005768	0.69378734	-0.1255172	-0.10964867	-0.84209871	-0.31769082	-0.3087135	-0.72905701	-1.5645885	1.1105081	5.7745867	0.082207516	67.52655	0.43346965	-0.88416904	-0.6705634	-0.087119415
-0.74676037	-1.812554	-2.0770128	-0.40307277	1.5691772	-0.10635803	-0.056253143	-1.6639525	0.42212382	-0.28895062	-0.17652062	-0.51948488	-0.82952988	0.017129758	-0.72937697	-2.674789	1.3412158	1.2022885	2.6820688	-0.77652109	3.9741952	-0.27178317	-0.69415337	0.94057226	-0.17800713	0.46020582	-1.0392119	0.90341961	0.63322777	0.16832316	-0.42969269	-0.92704463	-0.22786048	-0.52005768	0.69378734	-0.1255172	-0.10964867	-0.84209871	-0.31769082	-0.3087135	-0.72905701	-1.5645885	1.1105081	5.7745867	0.082207516	67.52655	0.43346965	-0.88416904	-0.6705634	-0.087119415
-0.74676037	-1.812554	-2.0770128	-0.40307277	1.5691772	-0.10635803	-0.056253143	-1.6639525	0.42212382	-0.28895062	-0.17652062	-0.51948488	-0.82952988	0.017129758	-0.72937697	-2.674789	1.3412158	1.2022885	2.6820688	-0.77652109	3.9741952	-0.27178317	-0.69415337	0.94057226	-0.17800713	0.46020582	-1.0392119	0.90341961	0.63322777	0.16832316	-0.42969269	-0.92704463	-0.22786048	-0.52005768	0.69378734	-0.1255172	-0.10964867	-0.84209871	-0.31769082	-0.3087135	-0.72905701	-1.5645885	1.1105081	5.7745867	0.082207516	67.52655	0.43346965	-0.88416904	-0.6705634	-0.087119415
-0.74676037	-1.812554	-2.0770128	-0.40307277	1.5691772	-0.10635803	-0.056253143	-1.6639525	0.42212382	-0.28895062	-0.17652062	-0.51948488	-0.82952988	0.017129758	-0.72937697	-2.674789	1.3412158	1.2022885	2.6820688	-0.77652109	3.9741952	-0.27178317	-0.69415337	0.94057226	-0.17800713	0.46020582	-1.0392119	0.90341961	0.63322777	0.16832316	-0.42969269	-0.92704463	-0.22786048	-0.52005768	0.69378734	-0.1255172	-0.10964867	-0.84209871	-0.31769082	-0.3087135	-0.72905701	-1.5645885	1.1105081	5.7745867	0.082207516	67.52655	0.43346965	-0.88416904	-0.6705634	-0.087119415
-0.74676037	-1.812554	-2.0770128	-0.40307277	1.5691772	-0.10635803	-0.056253143	-1.6639525	0.42212382	-0.28895062	-0.17652062	-0.51948488	-0.82952988	0.017129758	-0.72937697	-2.674789	1.3412158	1.2022885	2.6820688	-0.77652109	3.9741952	-0.27178317	-0.69415337	0.94057226	-0.17800713	0.46020582	-1.0392119	0.90341961	0.63322777	0.16832316	-0.42969269	-0.92704463	-0.22786048	-0.52005768	0.69378734	-0.1255172	-0.10964867	-0.84209871	-0.31769082	-0.3087135	-0.72905701	-1.5645885	1.1105081	5.7745867	0.082207516	67.52655	0.43346965	-0.88416904	-0.6705634	-0.087119415
-0.74676037	-1.812554	-2.0770128	-0.40307277	1.5691772	-0.10635803	-0.056253143	-1.6639525	0.42212382	-0.28895062	-0.17652062	-0.51948488	-0.82952988	0.017129758	-0.72937697	-2.674789	1.3412158	1.2022885	2.6820688	-0.77652109	3.9741952	-0.27178317	-0.69415337	0.94057226	-0.17800713	0.46020582	-1.0392119	0.90341961	0.63322777	0.16832316	-0.42969269	-0.92704463	-0.22786048	-0.52005768	0.69378734	-0.1255172	-0.10964867	-0.84209871	-0.31769082	-0.3087135	-0.72905701	-1.5645885	1.1105081	5.7745867	0.082207516	67.52655	0.43346965	-0.88416904	-0.6705634	-0.087119415
-0.74676037	-1.812554	-2.0770128	-0.40307277	1.5691772	-0.10635803	-0.056253143	-1.6639525	0.42212382	-0.28895062	-0.17652062	-0.51948488	-0.82952988	0.017129758	-0.72937697	-2.674789	1.3412158	1.2022885	2.6820688	-0.77652109	3.9741952	-0.27178317	-0.69415337	0.94057226	-0.17800713	0.46020582	-1.0392119	0.90341961	0.63322777	0.16832316	-0.42969269	-0.92704463	-0.22786048	-0.52005768	0.69378734	-0.1255172	-0.10964867	-0.84209871	-0.31769082	-0.3087135	-0.72905701	-1.5645885	1.1105081	5.7745867	0.082207516	67.52655	0.43346965	-0.88416904	-0.6705634	-0.087119415
-0.74676037	-1.812554	-2.0770128	-0.40307277	1.5691772	-0.10635803	-0.056253143	-1.6639525	0.42212382	-0.28895062	-0.17652062	-0.51948488	-0.82952988	0.017129758	-0.72937697	-2.674789	1.3412158	1.2022885	2.6820688	-0.77652109	3.9741952	-0.27178317	-0.69415337	0.94057226	-0.17800713	0.46020582	-1.0392119	0.90341961	0.63322777	0.16832316	-0.42969269	-0.92704463	-0.22786048	-0.52005768	0.69378734	-0.1255172	-0.10964867	-0.84209871	-0.31769082	-0.3087135	-0.72905701	-1.5645885	1.1105081	5.7745867	0.082207516	67.52655	0.43346965	-0.88416904	-0.6705634	-0.087119415
-0.74676037	-1.812554	-2.0770128	-0.40307277	1.5691772	-0.10635803	-0.056253143	-1.6639525	0.42212382	-0.28895062	-0.17652062	-0.51948488	-0.82952988	0.017129758	-0.72937697	-2.674789	1.3412158	1.2022885	2.6820688	-0.77652109	3.9741952	-0.27178317	-0.69415337	0.94057226	-0.17800713	0.46020582	-1.0392119	0.90341961	0.63322777	0.16832316	-0.42969269	-0.92704463	-0.22786048	-0.52005768	0.69378734	-0.1255172	-0.10964867	-0.84209871	-0.31769082	-0.3087135	-0.72905701	-1.5645885	1.1105081	5.7745867	0.082207516	67.52655	0.43346965	-0.88416904	-0.6705634	-0.087119415
-0.74676037	-1.812554	-2.0770128	-0.40307277	1.5691772	-0.10635803	-0.056253143	-1.6639525	0.42212382	-0.28895062	-0.17652062	-0.51948488	-0.82952988	0.017129758	-0.72937697	-2.674789	1.3412158	1.2022885	2.6820688	-0.77652109	3.9741952	-0.27178317	-0.69415337	0.94057226	-0.17800713	0.46020582	-1.0392119	0.90341961	0.63322777	0.16832316	-0.42969269	-0.92704463	-0.22786048	-0.52005768	0.69378734	-0.1255172	-0.10964867	-0.84209871	-0.31769082	-0.3087135	-0.72905701	-1.5645885	1.1105081	5.7745867	0.082207516	67.52655	0.43346965	-0.88416904	-0.6705634	-0.087119415
-0.74676037	-1.812554	-2.0770128	-0.40307277	1.5691772	-0.10635803	-0.056253143	-1.6639525	0.42212382	-0.28895062	-0.17652062	-0.51948488	-0.82952988	0.017129758	-0.72937697	-2.674789	1.3412158	1.2022885	2.6820688	-0.77652109	3.9741952	-0.27178317	-0.69415337	0.94057226	-0.17800713	0.46020582	-1.0392119	0.90341961	0.63322777	0.16832316	-0.42969269	-0.92704463	-0.22786048	-0.52005768	0.69378734	-0.1255172	-0.10964867	-0.84209871	-0.31769082	-0.3087135	-0.72905701	-1.5645885	1.1105081	5.7745867	0.082207516	67.52655	0.43346965	-0.88416904	-0.6705634	-0.087119415
-0.37721613	-1.812554	-2.5279748	-0.40307277	1.3026083	-0.10635803	-0.056253143	-1.6639525	0.42212382	-0.28895062	-1.7894402	-0.51948488	-0.82952988	0.017129758	-0.72937697	-2.674789	1.3412158	1.2022885	2.6820688	-0.77652109	3.9741952	-0.27178317	-0.69415337	0.95579642	-0.17800713	0.46020582	-0.80222785	0.90625995	0.63322777	0.32200044	-0.42969269	-0.92704463	-0.22786048	-0.52005768	0.69378734	-0.1255172	-0.10964867	-0.84209871	-0.31769082	-0.3087135	-0.72905701	-1.5645885	0.71607351	5.7745867	0.082207516	67.52655	0.43346965	-0.88416904	-0.6705634	-0.087119415
-0.37721613	-1.812554	-2.5279748	-0.40307277	1.3026083	-0.10635803	-0.056253143	-1.6639525	0.42212382	-0.28895062	-1.7894402	-0.51948488	-0.82952988	0.017129758	-0.72937697	-2.674789	1.3412158	1.2022885	2.6820688	-0.77652109	3.9741952	-0.27178317	-0.69415337	0.95579642	-0.17800713	0.46020582	-0.80222785	0.90625995	0.63322777	0.32200044	-0.42969269	-0.92704463	-0.22786048	-0.52005768	0.69378734	-0.1255172	-0.10964867	-0.84209871	-0.31769082	-0.3087135	-0.72905701	-1.5645885	0.71607351	5.7745867	0.082207516	67.52655	0.43346965	-0.88416904	-0.6705634	-0.087119415
-0.37721613	-1.812554	-2.5279748	-0.40307277	1.3026083	-0.10635803	-0.056253143	-1.6639525	0.42212382	-0.28895062	-1.7894402	-0.51948488	-0.82952988	0.017129758	-0.72937697	-2.674789	1.3412158	1.2022885	2.6820688	-0.77652109	3.9741952	-0.27178317	-0.69415337	0.95579642	-0.17800713	0.46020582	-0.80222785	0.90625995	0.63322777	0.32200044	-0.42969269	-0.92704463	-0.22786048	-0.52005768	0.69378734	-0.1255172	-0.10964867	-0.84209871	-0.31769082	-0.3087135	-0.72905701	-1.5645885	0.71607351	5.7745867	0.082207516	67.52655	0.43346965	-0.88416904	-0.6705634	-0.087119415
-0.37721613	-1.812554	-2.5279748	-0.40307277	1.3026083	-0.10635803	-0.056253143	-1.6639525	0.42212382	-0.28895062	-1.7894402	-0.51948488	-0.82952988	0.017129758	-0.72937697	-2.674789	1.3412158	1.2022885	2.6820688	-0.77652109	3.9741952	-0.27178317	-0.69415337	0.95579642	-0.17800713	0.46020582	-0.80222785	0.90625995	0.63322777	0.32200044	-0.42969269	-0.92704463	-0.22786048	-0.52005768	0.69378734	-0.1255172	-0.10964867	-0.84209871	-0.31769082	-0.3087135	-0.72905701	-1.5645885	0.71607351	5.7745867	0.082207516	67.52655	0.43346965	-0.88416904	-0.6705634	-0.087119415
-0.37721613	-1.1854059	-2.5279748	-0.40307277	1.3026083	-0.16246384	-0.056253143	-1.6639525	0.10207655	0.5433048	-1.7894402	-0.51948488	-0.82952988	0.13166839	-0.72937697	-2.674789	1.3412158	1.2022885	2.6820688	-0.86132812	3.9741952	-0.27178317	-0.69415337	0.95579642	-0.085109048	0.40203723	-0.80222785	0.90625995	0.63322777	0.32200044	-0.42969269	-0.92704463	-0.22786048	-0.52005768	0.69378734	-0.1255172	-0.10964867	-0.84209871	-0.31769082	-0.3087135	-0.72905701	-1.5645885	0.71607351	4.0155663	0.083200574	67.52655	0.28343144	-0.88416904	-0.6705634	-0.087119415
-0.37721613	-1.1854059	-2.5279748	-0.40307277	1.3026083	-0.16246384	-0.056253143	-1.6639525	0.10207655	0.5433048	-1.7894402	-0.51948488	-0.82952988	0.13166839	-0.72937697	-2.674789	1.3412158	1.2022885	2.6820688	-0.86132812	3.9741952	-0.27178317	-0.69415337	0.95579642	-0.085109048	0.40203723	-0.80222785	0.90625995	0.63322777	0.32200044	-0.42969269	-0.92704463	-0.22786048	-0.52005768	0.69378734	-0.1255172	-0.10964867	-0.84209871	-0.31769082	-0.3087135	-0.72905701	-1.5645885	0.71607351	4.0155663	0.083200574	67.52655	0.28343144	-0.88416904	-0.6705634	-0.087119415
-0.37721613	-1.1854059	-2.5279748	-0.40307277	1.3026083	-0.16246384	-0.056253143	-1.6639525	0.10207655	0.5433048	-1.7894402	-0.51948488	-0.82952988	0.13166839	-0.72937697	-2.674789	1.3412158	1.2022885	2.6820688	-0.86132812	3.9741952	-0.27178317	-0.69415337	0.95579642	-0.085109048	0.40203723	-0.80222785	0.90625995	0.63322777	0.32200044	-0.42969269	-0.92704463	-0.22786048	-0.52005768	0.69378734	-0.1255172	-0.10964867	-0.84209871	-0.31769082	-0.3087135	-0.72905701	-1.5645885	0.71607351	4.0155663	0.083200574	67.52655	0.28343144	-0.88416904	-0.6705634	-0.087119415
-0.37721613	-1.1854059	-2.5279748	-0.40307277	1.3026083	-0.16246384	-0.056253143	-1.6639525	0.10207655	0.5433048	-1.7894402	-0.51948488	-0.82952988	0.13166839	-0.72937697	-2.674789	1.3412158	1.2022885	2.6820688	-0.86132812	3.9741952	-0.27178317	-0.69415337	0.95579642	-0.085109048	0.40203723	-0.80222785	0.90625995	0.63322777	0.32200044	-0.42969269	-0.92704463	-0.22786048	-0.52005768	0.69378734	-0.1255172	-0.10964867	-0.84209871	-0.31769082	-0.3087135	-0.72905701	-1.5645885	0.71607351	4.0155663	0.083200574	67.52655	0.28343144	-0.88416904	-0.6705634	-0.087119415
-0.37721613	-1.1854059	-2.5279748	-0.40307277	1.3026083	-0.16246384	-0.056253143	-1.6639525	0.10207655	0.5433048	-1.7894402	-0.51948488	-0.82952988	0.13166839	-0.72937697	-2.674789	1.3412158	1.2022885	2.6820688	-0.86132812	3.9741952	0.58218974	-0.69415337	0.95579642	-0.085109048	0.40203723	-0.80222785	0.90625995	0.63322777	0.32200044	-0.42969269	-0.92704463	-0.22786048	-0.52005768	0.69378734	-0.1255172	-0.10964867	-0.84209871	-0.31769082	-0.3087135	-0.72905701	-1.5645885	0.71607351	4.0155663	0.083200574	67.52655	0.28343144	-0.88416904	-0.6705634	1.0936625
-0.37721613	-1.1854059	-2.5279748	-0.40307277	1.3026083	-0.16246384	-0.056253143	-1.6639525	0.10207655	0.5433048	-1.7894402	-0.51948488	-0.82952988	0.13166839	-0.72937697	-2.674789	1.3412158	1.2022885	2.6820688	-0.86132812	3.9741952	0.58218974	-0.69415337	0.95579642	-0.085109048	0.40203723	-0.80222785	0.90625995	0.63322777	0.32200044	-0.42969269	-0.92704463	-0.22786048	-0.52005768	0.69378734	-0.1255172	-0.10964867	-0.84209871	-0.31769082	-0.3087135	-0.72905701	-1.5645885	0.71607351	4.0155663	0.083200574	67.52655	0.28343144	-0.88416904	-0.6705634	1.0936625
-0.37721613	-1.1854059	-2.5279748	-0.40307277	1.3026083	-0.16246384	-0.056253143	0.39478043	0.10207655	0.5433048	-1.7894402	-0.51948488	-0.82952988	0.13166839	-0.72937697	-2.674789	1.3412158	4.2974696	2.6820688	-0.86132812	3.9741952	0.58218974	-0.69415337	0.95579642	-0.085109048	0.40203723	-0.80222785	0.90625995	0.63322777	0.32200044	-0.42969269	-0.92704463	-0.22786048	-0.52005768	0.69378734	-0.1255172	-0.10964867	-0.40708086	-0.31769082	0.41642237	-0.75063211	-0.57267255	0.71607351	4.0155663	0.083200574	48.420559	0.28343144	-0.88416904	-0.6705634	1.0936625
-0.37721613	-1.1854059	-2.5279748	-0.40307277	1.3026083	-0.16246384	-0.056253143	0.39478043	0.10207655	0.5433048	-1.7894402	-0.51948488	-0.82952988	0.13166839	-0.72937697	-2.674789	1.3412158	4.2974696	2.6820688	-0.86132812	3.9741952	0.58218974	-0.69415337	0.95579642	-0.085109048	0.40203723	-0.80222785	0.90625995	0.63322777	0.32200044	-0.42969269	-0.92704463	-0.22786048	-0.52005768	0.69378734	-0.1255172	-0.10964867	-0.40708086	-0.31769082	0.41642237	-0.75063211	-0.57267255	0.71607351	4.0155663	0.083200574	48.420559	0.28343144	-0.88416904	-0.6705634	1.0936625
-0.37721613	-1.1854059	-2.5279748	-0.40307277	1.3026083	-0.16246384	-0.056253143	0.39478043	0.10207655	0.5433048	-1.7894402	-0.51948488	-0.82952988	0.13166839	-0.72937697	-2.674789	1.3412158	4.2974696	2.6820688	-0.86132812	3.9741952	0.58218974	-0.69415337	0.95579642	-0.085109048	0.40203723	-0.80222785	0.90625995	0.63322777	0.32200044	-0.42969269	-0.92704463	-0.22786048	-0.52005768	0.69378734	-0.1255172	-0.10964867	-0.40708086	-0.31769082	0.41642237	-0.75063211	-0.57267255	0.71607351	4.0155663	0.083200574	48.420559	0.28343144	-0.88416904	-0.6705634	1.0936625
-0.37721613	-1.1854059	-2.5279748	0.27851328	1.3026083	-0.16246384	1.055428	0.39478043	0.10207655	0.5433048	-1.7894402	0.18507622	0.17534646	0.13166839	0.33467013	-2.1250086	0.48734671	4.2974696	4.2696724	-0.86132812	7.8310752	0.58218974	0.89318061	0.95579642	-0.085109048	0.40203723	-0.80222785	0.90625995	2.0056984	0.32200044	0.29237908	-0.12991033	0.39505911	0.44112578	1.4285954	0.4829469	0.95484072	-0.40708086	1.3066572	0.41642237	-0.75063211	-0.57267255	0.71607351	4.0155663	0.083200574	48.420559	0.28343144	0.22678524	0.20243055	1.0936625
-0.37721613	-1.1854059	-2.5279748	0.27851328	1.3026083	-0.16246384	1.055428	0.39478043	0.10207655	0.5433048	-1.7894402	0.18507622	0.17534646	0.13166839	0.33467013	-2.1250086	0.48734671	4.2974696	4.2696724	-0.86132812	7.8310752	0.58218974	0.89318061	0.95579642	-0.085109048	0.40203723	-0.80222785	0.90625995	2.0056984	0.32200044	0.29237908	-0.12991033	0.39505911	0.44112578	1.4285954	0.4829469	0.95484072	-0.40708086	1.3066572	0.41642237	-0.75063211	-0.57267255	0.71607351	4.0155663	0.083200574	48.420559	0.28343144	0.22678524	0.20243055	1.0936625
-0.37721613	-1.1854059	-2.5279748	0.27851328	1.3026083	-0.16246384	1.055428	0.39478043	0.10207655	0.5433048	-1.7894402	0.18507622	0.17534646	0.13166839	0.33467013	-2.1250086	0.48734671	4.2974696	4.2696724	-0.86132812	7.8310752	0.58218974	0.89318061	0.95579642	-0.085109048	0.40203723	-0.80222785	0.90625995	2.0056984	0.32200044	0.29237908	-0.12991033	0.39505911	0.44112578	1.4285954	0.4829469	0.95484072	-0.40708086	1.3066572	0.41642237	-0.75063211	-0.57267255	0.71607351	4.0155663	0.083200574	48.420559	0.28343144	0.22678524	0.20243055	1.0936625
-0.37721613	-1.1854059	-2.5279748	0.27851328	1.3026083	-0.16246384	1.055428	0.39478043	0.10207655	0.5433048	-1.7894402	0.18507622	0.17534646	0.13166839	0.33467013	-2.1250086	0.48734671	4.2974696	4.2696724	-0.86132812	7.8310752	0.58218974	0.89318061	0.95579642	-0.085109048	0.40203723	-0.80222785	0.90625995	2.0056984	0.32200044	0.29237908	-0.12991033	0.39505911	0.44112578	1.4285954	0.4829469	0.95484072	-0.40708086	1.3066572	0.41642237	-0.75063211	-0.57267255	0.71607351	4.0155663	0.083200574	48.420559	0.28343144	0.22678524	0.20243055	1.0936625
-0.37721613	-1.1854059	-2.5279748	0.27851328	1.3026083	-0.16246384	1.055428	0.39478043	0.10207655	0.5433048	-1.7894402	0.18507622	0.17534646	0.13166839	0.33467013	-2.1250086	0.48734671	4.2974696	4.2696724	-0.86132812	7.8310752	0.58218974	0.89318061	0.95579642	-0.085109048	0.40203723	-0.80222785	0.90625995	2.0056984	0.32200044	0.29237908	-0.12991033	0.39505911	0.44112578	1.4285954	0.4829469	0.95484072	-0.40708086	1.3066572	0.41642237	-0.75063211	-0.57267255	0.71607351	4.0155663	0.083200574	48.420559	0.28343144	0.22678524	0.20243055	1.0936625
-0.37721613	-1.1854059	-2.5279748	0.27851328	1.3026083	-0.16246384	1.055428	0.39478043	0.10207655	0.5433048	-1.7894402	0.18507622	0.17534646	0.13166839	0.33467013	-2.1250086	0.48734671	4.2974696	4.2696724	-0.86132812	7.8310752	0.58218974	0.89318061	0.95579642	-0.085109048	0.40203723	-0.80222785	0.90625995	2.0056984	0.32200044	0.29237908	-0.12991033	0.39505911	0.44112578	1.4285954	0.4829469	0.95484072	-0.40708086	1.3066572	0.41642237	-0.75063211	-0.57267255	0.71607351	4.0155663	0.083200574	48.420559	0.28343144	0.22678524	0.20243055	1.0936625
-0.37721613	-1.1854059	-2.5279748	0.27851328	1.3026083	-0.16246384	1.055428	0.39478043	0.10207655	0.5433048	-1.7894402	0.18507622	0.17534646	0.13166839	0.33467013	-2.1250086	0.48734671	4.2974696	4.2696724	-0.86132812	7.8310752	0.58218974	0.89318061	0.95579642	-0.085109048	0.40203723	-0.80222785	0.90625995	2.0056984	0.32200044	0.29237908	-0.12991033	0.39505911	0.44112578	1.4285954	0.4829469	0.95484072	-0.40708086	1.3066572	0.41642237	-0.75063211	-0.57267255	0.71607351	4.0155663	0.083200574	48.420559	0.28343144	0.22678524	0.20243055	1.0936625
-0.37721613	-1.1854059	-2.5279748	0.27851328	1.3026083	-0.16246384	1.055428	0.39478043	0.10207655	0.5433048	-1.7894402	0.18507622	0.17534646	0.13166839	0.33467013	-2.1250086	0.48734671	4.2974696	4.2696724	-0.86132812	7.8310752	0.58218974	0.89318061	0.95579642	-0.085109048	0.40203723	-0.80222785	0.90625995	2.0056984	0.32200044	0.29237908	-0.12991033	0.39505911	0.44112578	1.4285954	0.4829469	0.95484072	-0.40708086	1.3066572	0.41642237	-0.75063211	-0.57267255	0.71607351	4.0155663	0.083200574	48.420559	0.28343144	0.22678524	0.20243055	1.0936625
-0.37721613	-1.1854059	-2.5279748	0.27851328	1.3026083	-0.16246384	1.055428	0.39478043	0.10207655	0.5433048	-1.7894402	0.18507622	0.17534646	0.13166839	0.33467013	-2.1250086	0.48734671	4.2974696	4.2696724	-0.86132812	7.8310752	0.58218974	0.89318061	0.95579642	-0.085109048	0.40203723	-0.80222785	0.90625995	2.0056984	0.32200044	0.29237908	-0.12991033	0.39505911	0.44112578	1.4285954	0.4829469	0.95484072	-0.40708086	1.3066572	0.41642237	-0.75063211	-0.57267255	0.71607351	4.0155663	0.083200574	48.420559	0.28343144	0.22678524	0.20243055	1.0936625
-0.37721613	-1.1854059	-2.5279748	0.27851328	1.3026083	-0.16246384	1.055428	0.39478043	0.10207655	0.5433048	-1.7894402	0.18507622	0.17534646	0.13166839	0.33467013	-2.1250086	0.48734671	4.2974696	4.2696724	-0.86132812	7.8310752	0.58218974	0.89318061	0.95579642	-0.085109048	0.40203723	-0.80222785	0.90625995	2.0056984	0.32200044	0.29237908	-0.12991033	0.39505911	0.44112578	1.4285954	0.4829469	0.95484072	-0.40708086	1.3066572	0.41642237	-0.75063211	-0.57267255	0.71607351	4.0155663	0.083200574	48.420559	0.28343144	0.22678524	0.20243055	1.0936625
-0.37721613	-1.1854059	-2.5279748	0.27851328	1.3026083	-0.16246384	1.055428	0.39478043	0.10207655	0.5433048	-1.7894402	0.18507622	0.17534646	0.13166839	0.33467013	-2.1250086	0.48734671	4.2974696	4.2696724	-0.86132812	7.8310752	0.58218974	0.89318061	0.95579642	-0.085109048	0.40203723	-0.80222785	0.90625995	2.0056984	0.32200044	0.29237908	-0.12991033	0.39505911	0.44112578	1.4285954	0.4829469	0.95484072	-0.40708086	1.3066572	0.41642237	-0.75063211	-0.57267255	0.71607351	4.0155663	0.083200574	48.420559	0.28343144	0.22678524	0.20243055	1.0936625
-0.37721613	-1.1854059	-2.5279748	0.27851328	1.3026083	-0.16246384	1.055428	0.39478043	0.10207655	0.5433048	-1.7894402	0.18507622	0.17534646	0.13166839	0.33467013	-2.1250086	0.48734671	4.2974696	4.2696724	-0.86132812	7.8310752	0.58218974	0.89318061	0.95579642	-0.085109048	0.40203723	-0.80222785	0.90625995	2.0056984	0.32200044	0.29237908	-0.12991033	0.39505911	0.44112578	1.4285954	0.4829469	0.95484072	-0.40708086	1.3066572	0.41642237	-0.75063211	-0.57267255	0.71607351	4.0155663	0.083200574	48.420559	0.28343144	0.22678524	0.20243055	1.0936625
-0.37721613	-1.1854059	-2.5279748	0.27851328	1.3026083	-0.16246384	1.055428	0.39478043	0.10207655	0.5433048	-1.7894402	0.18507622	0.17534646	0.13166839	0.33467013	-2.1250086	0.48734671	4.2974696	4.2696724	-0.86132812	7.8310752	0.58218974	0.89318061	0.95579642	-0.085109048	0.40203723	-0.80222785	0.90625995	2.0056984	0.32200044	0.29237908	-0.12991033	0.39505911	0.44112578	1.4285954	0.4829469	0.95484072	-0.40708086	1.3066572	0.41642237	-0.75063211	-0.57267255	0.71607351	4.0155663	0.083200574	48.420559	0.28343144	0.22678524	0.20243055	1.0936625
-0.37721613	-1.1854059	-2.5279748	0.27851328	1.3026083	-0.16246384	1.055428	0.39478043	0.10207655	0.5433048	-1.7894402	0.18507622	0.17534646	0.13166839	0.33467013	-2.1250086	0.48734671	4.2974696	4.2696724	-0.86132812	7.8310752	0.58218974	0.89318061	0.95579642	-0.085109048	0.40203723	-0.80222785	0.90625995	2.0056984	0.32200044	0.29237908	-0.12991033	0.39505911	0.44112578	1.4285954	0.4829469	0.95484072	-0.40708086	1.3066572	0.41642237	-0.75063211	-0.57267255	0.71607351	4.0155663	0.083200574	48.420559	0.28343144	0.22678524	0.20243055	1.0936625
-0.37721613	-1.1854059	-2.5279748	0.27851328	1.3026083	-0.16246384	1.055428	0.39478043	0.10207655	0.5433048	-1.7894402	0.18507622	0.17534646	0.13166839	0.33467013	-2.1250086	0.48734671	4.2974696	4.2696724	-0.86132812	7.8310752	0.58218974	0.89318061	0.95579642	-0.085109048	0.40203723	-0.80222785	0.90625995	2.0056984	0.32200044	0.29237908	-0.12991033	0.39505911	0.44112578	1.4285954	0.4829469	0.95484072	-0.40708086	1.3066572	0.41642237	-0.75063211	-0.57267255	0.71607351	4.0155663	0.083200574	48.420559	0.28343144	0.22678524	0.20243055	1.0936625
-0.37721613	-1.1854059	-2.5279748	0.27851328	1.3026083	-0.16246384	1.055428	0.39478043	0.10207655	0.5433048	-1.7894402	0.18507622	0.17534646	0.13166839	0.33467013	-2.1250086	0.48734671	4.2974696	4.2696724	-0.86132812	7.8310752	0.58218974	0.89318061	0.95579642	-0.085109048	0.40203723	-0.80222785	0.90625995	2.0056984	0.32200044	0.29237908	-0.12991033	0.39505911	0.44112578	1.4285954	0.4829469	0.95484072	-0.40708086	1.3066572	0.41642237	-0.75063211	-0.57267255	0.71607351	4.0155663	0.083200574	48.420559	0.28343144	0.22678524	0.20243055	1.0936625
-0.37721613	-1.1854059	-2.5279748	0.27851328	1.3026083	-0.16246384	1.055428	0.39478043	0.10207655	0.5433048	-1.7894402	0.18507622	0.17534646	0.13166839	0.33467013	-2.1250086	0.48734671	4.2974696	4.2696724	-0.86132812	7.8310752	0.58218974	0.89318061	0.95579642	-0.085109048	0.40203723	-0.80222785	0.90625995	2.0056984	0.32200044	0.29237908	-0.12991033	0.39505911	0.44112578	1.4285954	0.4829469	0.95484072	-0.40708086	1.3066572	0.41642237	-0.75063211	-0.57267255	0.71607351	4.0155663	0.083200574	48.420559	0.28343144	0.22678524	0.20243055	1.0936625
-0.37721613	-1.1854059	-2.5279748	0.27851328	1.3026083	-0.16246384	1.055428	0.39478043	0.10207655	0.5433048	-1.7894402	0.18507622	0.17534646	0.13166839	0.33467013	-2.1250086	0.48734671	4.2974696	4.2696724	-0.86132812	7.8310752	0.58218974	0.89318061	0.95579642	-0.085109048	0.40203723	-0.80222785	0.90625995	2.0056984	0.32200044	0.29237908	-0.12991033	0.39505911	0.44112578	1.4285954	0.4829469	0.95484072	-0.40708086	1.3066572	0.41642237	-0.75063211	-0.57267255	0.71607351	4.0155663	0.083200574	48.420559	0.28343144	0.22678524	0.20243055	1.0936625
-0.37721613	-1.1854059	-2.5279748	0.27851328	1.3026083	-0.16246384	1.055428	0.39478043	0.10207655	0.5433048	-1.7894402	0.18507622	0.17534646	0.13166839	0.33467013	-2.1250086	0.48734671	4.2974696	4.2696724	-0.86132812	7.8310752	0.58218974	0.89318061	0.95579642	-0.085109048	0.40203723	-0.80222785	0.90625995	2.0056984	0.32200044	0.29237908	-0.12991033	0.39505911	0.44112578	1.4285954	0.4829469	0.95484072	-0.40708086	1.3066572	0.41642237	-0.75063211	-0.57267255	0.71607351	4.0155663	0.083200574	48.420559	0.28343144	0.22678524	0.20243055	1.0936625
-0.37721613	-1.1854059	-2.5279748	0.27851328	1.3026083	-0.16246384	1.055428	0.39478043	0.10207655	0.5433048	-1.7894402	0.18507622	0.17534646	0.13166839	0.33467013	-2.1250086	0.48734671	4.2974696	4.2696724	-0.86132812	7.8310752	0.58218974	0.89318061	0.95579642	-0.085109048	0.40203723	-0.80222785	0.90625995	2.0056984	0.32200044	0.29237908	-0.12991033	0.39505911	0.44112578	1.4285954	0.4829469	0.95484072	-0.40708086	1.3066572	0.41642237	-0.75063211	-0.57267255	0.71607351	4.0155663	0.083200574	48.420559	0.28343144	0.22678524	0.20243055	1.0936625
-0.37721613	-1.1854059	-2.5279748	0.27851328	1.3026083	-0.16246384	1.055428	0.39478043	0.10207655	0.5433048	-1.7894402	0.18507622	0.17534646	0.13166839	0.33467013	-2.1250086	0.48734671	4.2974696	4.2696724	-0.86132812	7.8310752	0.58218974	0.89318061	0.95579642	-0.085109048	0.40203723	-0.80222785	0.90625995	2.0056984	0.32200044	0.29237908	-0.12991033	0.39505911	0.44112578	1.4285954	0.4829469	0.95484072	-0.40708086	1.3066572	0.41642237	-0.75063211	-0.57267255	0.71607351	4.0155663	0.083200574	48.420559	0.28343144	0.22678524	0.20243055	1.0936625
-0.37721613	-1.1854059	-2.5279748	0.27851328	1.3026083	-0.16246384	1.055428	0.39478043	0.10207655	0.5433048	-1.7894402	0.18507622	0.17534646	0.13166839	0.33467013	-2.1250086	0.48734671	4.2974696	4.2696724	-0.86132812	7.8310752	0.58218974	0.89318061	0.95579642	-0.085109048	0.40203723	-0.80222785	0.90625995	2.0056984	0.32200044	0.29237908	-0.12991033	0.39505911	0.44112578	1.4285954	0.4829469	0.95484072	-0.40708086	1.3066572	0.41642237	-0.75063211	-0.57267255	0.71607351	4.0155663	0.083200574	48.420559	0.28343144	0.22678524	0.20243055	1.0936625
-0.37721613	-1.1854059	-2.5279748	0.27851328	1.3026083	-0.16246384	1.055428	0.39478043	0.10207655	0.5433048	-1.7894402	0.18507622	0.17534646	0.13166839	0.33467013	-2.1250086	0.48734671	4.2974696	4.2696724	-0.86132812	7.8310752	0.58218974	0.89318061	0.95579642	-0.085109048	0.40203723	-0.80222785	0.90625995	2.0056984	0.32200044	0.29237908	-0.12991033	0.39505911	0.44112578	1.4285954	0.4829469	0.95484072	-0.40708086	1.3066572	0.41642237	-0.75063211	-0.57267255	0.71607351	4.0155663	0.083200574	48.420559	0.28343144	0.22678524	0.20243055	1.0936625
-0.37721613	-1.1854059	-2.5279748	0.27851328	1.3026083	-0.16246384	1.055428	0.39478043	0.10207655	0.5433048	-1.7894402	0.18507622	0.17534646	0.13166839	0.33467013	-2.1250086	0.48734671	4.2974696	4.2696724	-0.86132812	7.8310752	0.58218974	0.89318061	0.95579642	-0.085109048	0.40203723	-0.80222785	0.90625995	2.0056984	0.32200044	0.29237908	-0.12991033	0.39505911	0.44112578	1.4285954	0.4829469	0.95484072	-0.40708086	1.3066572	0.41642237	-0.75063211	-0.57267255	0.71607351	4.0155663	0.083200574	48.420559	0.28343144	0.22678524	0.20243055	1.0936625
-0.37721613	-1.1854059	-2.5279748	0.27851328	1.3026083	-0.16246384	1.055428	0.39478043	0.10207655	0.5433048	-1.7894402	0.18507622	0.17534646	0.13166839	0.33467013	-2.1250086	0.48734671	4.2974696	4.2696724	-0.86132812	7.8310752	0.58218974	0.89318061	0.95579642	-0.085109048	0.40203723	-0.80222785	0.90625995	2.0056984	0.32200044	0.29237908	-0.12991033	0.39505911	0.44112578	1.4285954	0.4829469	0.95484072	-0.40708086	1.3066572	0.41642237	-0.75063211	-0.57267255	0.71607351	4.0155663	0.083200574	48.420559	0.28343144	0.22678524	0.20243055	1.0936625
-0.37721613	-1.1854059	-2.5279748	0.27851328	1.3026083	-0.16246384	1.055428	0.39478043	0.10207655	0.5433048	-1.7894402	0.18507622	0.17534646	0.13166839	0.33467013	-2.1250086	0.48734671	4.2974696	4.2696724	-0.86132812	7.8310752	0.58218974	0.89318061	0.95579642	-0.085109048	0.40203723	-0.80222785	0.90625995	2.0056984	0.32200044	0.29237908	-0.12991033	0.39505911	0.44112578	1.4285954	0.4829469	0.95484072	-0.40708086	1.3066572	0.41642237	-0.75063211	-0.57267255	0.71607351	4.0155663	0.083200574	48.420559	0.28343144	0.22678524	0.20243055	1.0936625
-0.37721613	-1.1854059	-2.5279748	0.27851328	1.3026083	-0.16246384	1.055428	0.39478043	0.10207655	0.5433048	-1.7894402	0.18507622	0.17534646	0.13166839	0.33467013	-2.1250086	0.48734671	4.2974696	4.2696724	-0.86132812	7.8310752	0.58218974	0.89318061	0.95579642	-0.085109048	0.40203723	-0.80222785	0.90625995	2.0056984	0.32200044	0.29237908	-0.12991033	0.39505911	0.44112578	1.4285954	0.4829469	0.95484072	-0.40708086	1.3066572	0.41642237	-0.75063211	-0.57267255	0.71607351	4.0155663	0.083200574	48.420559	0.28343144	0.22678524	0.20243055	1.0936625
-0.37721613	-1.1854059	-2.5279748	0.27851328	1.3026083	-0.16246384	1.055428	0.39478043	0.10207655	0.5433048	-1.7894402	0.18507622	0.17534646	0.13166839	0.33467013	-2.1250086	0.48734671	4.2974696	4.2696724	-0.86132812	7.8310752	0.58218974	0.89318061	0.95579642	-0.085109048	0.40203723	-0.80222785	0.90625995	2.0056984	0.32200044	0.29237908	-0.12991033	0.39505911	0.44112578	1.4285954	0.4829469	0.95484072	-0.40708086	1.3066572	0.41642237	-0.75063211	-0.57267255	0.71607351	4.0155663	0.083200574	48.420559	0.28343144	0.22678524	0.20243055	1.0936625
-0.37721613	-1.1854059	-2.5279748	0.27851328	1.3026083	-0.16246384	1.055428	0.39478043	0.10207655	0.5433048	-1.7894402	0.18507622	0.17534646	0.13166839	0.33467013	-2.1250086	0.48734671	4.2974696	4.2696724	-0.86132812	7.8310752	0.58218974	0.89318061	0.95579642	-0.085109048	0.40203723	-0.80222785	0.90625995	2.0056984	0.32200044	0.29237908	-0.12991033	0.39505911	0.44112578	1.4285954	0.4829469	0.95484072	-0.40708086	1.3066572	0.41642237	-0.75063211	-0.57267255	0.71607351	4.0155663	0.083200574	48.420559	0.28343144	0.22678524	0.20243055	1.0936625
-0.37721613	-1.1854059	-2.5279748	0.27851328	1.3026083	-0.16246384	1.055428	0.39478043	0.10207655	0.5433048	-1.7894402	0.18507622	0.17534646	0.13166839	0.33467013	-2.1250086	0.48734671	4.2974696	4.2696724	-0.86132812	7.8310752	0.58218974	0.89318061	0.95579642	-0.085109048	0.40203723	-0.80222785	0.90625995	2.0056984	0.32200044	0.29237908	-0.12991033	0.39505911	0.44112578	1.4285954	0.4829469	0.95484072	-0.40708086	1.3066572	0.41642237	-0.75063211	-0.57267255	0.71607351	4.0155663	0.083200574	48.420559	0.28343144	0.22678524	0.20243055	1.0936625
-0.37721613	-1.1854059	-2.5279748	0.27851328	1.3026083	-0.16246384	1.055428	0.39478043	0.10207655	0.5433048	-1.7894402	0.18507622	0.17534646	0.13166839	0.33467013	-2.1250086	0.48734671	4.2974696	4.2696724	-0.86132812	7.8310752	0.58218974	0.89318061	0.95579642	-0.085109048	0.40203723	-0.80222785	0.90625995	2.0056984	0.32200044	0.29237908	-0.12991033	0.39505911	0.44112578	1.4285954	0.4829469	0.95484072	-0.40708086	1.3066572	0.41642237	-0.75063211	-0.57267255	0.71607351	4.0155663	0.083200574	48.420559	0.28343144	0.22678524	0.20243055	1.0936625
-0.37721613	-1.1854059	-2.5279748	0.27851328	1.3026083	-0.16246384	1.055428	0.39478043	0.10207655	0.5433048	-1.7894402	0.18507622	0.17534646	0.13166839	0.33467013	-2.1250086	0.48734671	4.2974696	4.2696724	-0.86132812	7.8310752	0.58218974	0.89318061	0.95579642	-0.085109048	0.40203723	-0.80222785	0.90625995	2.0056984	0.32200044	0.29237908	-0.12991033	0.39505911	0.44112578	1.4285954	0.4829469	0.95484072	-0.40708086	1.3066572	0.41642237	-0.75063211	-0.57267255	0.71607351	4.0155663	0.083200574	48.420559	0.28343144	0.22678524	0.20243055	1.0936625
-0.37721613	-1.1854059	-2.5279748	0.27851328	1.3026083	-0.16246384	1.055428	0.39478043	0.10207655	0.5433048	-1.7894402	0.18507622	0.17534646	0.13166839	0.33467013	-2.1250086	0.48734671	4.2974696	4.2696724	-0.86132812	7.8310752	0.58218974	0.89318061	0.95579642	-0.085109048	0.40203723	-0.80222785	0.90625995	2.0056984	0.32200044	0.29237908	-0.12991033	0.39505911	0.44112578	1.4285954	0.4829469	0.95484072	-0.40708086	1.3066572	0.41642237	-0.75063211	-0.57267255	0.71607351	4.0155663	0.083200574	48.420559	0.28343144	0.22678524	0.20243055	1.0936625
-0.37721613	-1.1854059	-2.5279748	0.27851328	1.3026083	-0.16246384	1.055428	0.39478043	0.10207655	0.5433048	-1.7894402	0.18507622	0.17534646	0.13166839	0.33467013	-2.1250086	0.48734671	4.2974696	4.2696724	-0.86132812	7.8310752	0.58218974	0.89318061	0.95579642	-0.085109048	0.40203723	-0.80222785	0.90625995	2.0056984	0.32200044	0.29237908	-0.12991033	0.39505911	0.44112578	1.4285954	0.4829469	0.95484072	-0.40708086	1.3066572	0.41642237	-0.75063211	-0.57267255	0.71607351	4.0155663	0.083200574	48.420559	0.28343144	0.22678524	0.20243055	1.0936625
-0.37721613	-1.1854059	-2.5279748	0.27851328	1.3026083	-0.16246384	1.055428	0.39478043	0.10207655	0.5433048	-1.7894402	0.18507622	0.17534646	0.13166839	0.33467013	-2.1250086	0.48734671	4.2974696	4.2696724	-0.86132812	7.8310752	0.58218974	0.89318061	0.95579642	-0.085109048	0.40203723	-0.80222785	0.90625995	2.0056984	0.32200044	0.29237908	-0.12991033	0.39505911	0.44112578	1.4285954	0.4829469	0.95484072	-0.40708086	1.3066572	0.41642237	-0.75063211	-0.57267255	0.71607351	4.0155663	0.083200574	48.420559	0.28343144	0.22678524	0.20243055	1.0936625
-0.37721613	-1.1854059	-2.5279748	0.27851328	1.3026083	-0.16246384	1.055428	0.39478043	0.10207655	0.5433048	-1.7894402	0.18507622	0.17534646	0.13166839	0.33467013	-2.1250086	0.48734671	4.2974696	4.2696724	-0.86132812	7.8310752	0.58218974	0.89318061	0.95579642	-0.085109048	0.40203723	-0.80222785	0.90625995	2.0056984	0.32200044	0.29237908	-0.12991033	0.39505911	0.44112578	1.4285954	0.4829469	0.95484072	-0.40708086	1.3066572	0.41642237	-0.75063211	-0.57267255	0.71607351	4.0155663	0.083200574	48.420559	0.28343144	0.22678524	0.20243055	1.0936625
-0.37721613	-1.1854059	-2.5279748	0.27851328	1.3026083	-0.16246384	1.055428	0.39478043	0.10207655	0.5433048	-1.7894402	0.18507622	0.17534646	0.13166839	0.33467013	-2.1250086	0.48734671	4.2974696	4.2696724	-0.86132812	7.8310752	0.58218974	0.89318061	0.95579642	-0.085109048	0.40203723	-0.80222785	0.90625995	2.0056984	0.32200044	0.29237908	-0.12991033	0.39505911	0.44112578	1.4285954	0.4829469	0.95484072	-0.40708086	1.3066572	0.41642237	-0.75063211	-0.57267255	0.71607351	4.0155663	0.083200574	48.420559	0.28343144	0.22678524	0.20243055	1.0936625
-0.37721613	-1.1854059	-2.5279748	0.27851328	1.3026083	-0.16246384	1.055428	0.39478043	0.10207655	0.5433048	-1.7894402	0.18507622	0.17534646	0.13166839	0.33467013	-2.1250086	0.48734671	4.2974696	4.2696724	-0.86132812	7.8310752	0.58218974	0.89318061	0.95579642	-0.085109048	0.40203723	-0.80222785	0.90625995	2.0056984	0.32200044	0.29237908	-0.12991033	0.39505911	0.44112578	1.4285954	0.4829469	0.95484072	-0.40708086	1.3066572	0.41642237	-0.75063211	-0.57267255	0.71607351	4.0155663	0.083200574	48.420559	0.28343144	0.22678524	0.20243055	1.0936625
-0.37721613	-1.1854059	-2.5279748	0.27851328	1.3026083	-0.16246384	1.055428	0.39478043	0.10207655	0.5433048	-1.7894402	0.18507622	0.17534646	0.13166839	0.33467013	-2.1250086	0.48734671	4.2974696	4.2696724	-0.86132812	7.8310752	0.58218974	0.89318061	0.95579642	-0.085109048	0.40203723	-0.80222785	0.90625995	2.0056984	0.32200044	0.29237908	-0.12991033	0.39505911	0.44112578	1.4285954	0.4829469	0.95484072	-0.40708086	1.3066572	0.41642237	-0.75063211	-0.57267255	0.71607351	4.0155663	0.083200574	48.420559	0.28343144	0.22678524	0.20243055	1.0936625
-0.37721613	-1.1854059	-2.5279748	0.27851328	1.3026083	-0.16246384	1.055428	0.39478043	0.10207655	0.5433048	-1.7894402	0.18507622	0.17534646	0.13166839	0.33467013	-2.1250086	0.48734671	4.2974696	4.2696724	-0.86132812	7.8310752	0.58218974	0.89318061	0.95579642	-0.085109048	0.40203723	-0.80222785	0.90625995	2.0056984	0.32200044	0.29237908	-0.12991033	0.39505911	0.44112578	1.4285954	0.4829469	0.95484072	-0.40708086	1.3066572	0.41642237	-0.75063211	-0.57267255	0.71607351	4.0155663	0.083200574	48.420559	0.28343144	0.22678524	0.20243055	1.0936625
-0.37721613	-1.1854059	-2.5279748	0.27851328	1.3026083	-0.16246384	1.055428	0.39478043	0.10207655	0.5433048	-1.7894402	0.18507622	0.17534646	0.13166839	0.33467013	-2.1250086	0.48734671	4.2974696	4.2696724	-0.86132812	7.8310752	0.58218974	0.89318061	0.95579642	-0.085109048	0.40203723	-0.80222785	0.90625995	2.0056984	0.32200044	0.29237908	-0.12991033	0.39505911	0.44112578	1.4285954	0.4829469	0.95484072	-0.40708086	1.3066572	0.41642237	-0.75063211	-0.57267255	0.71607351	4.0155663	0.083200574	48.420559	0.28343144	0.22678524	0.20243055	1.0936625
-0.37721613	-1.1854059	-2.5279748	0.27851328	1.3026083	-0.16246384	1.055428	0.39478043	0.10207655	0.5433048	-1.7894402	0.18507622	0.17534646	0.13166839	0.33467013	-2.1250086	0.48734671	4.2974696	4.2696724	-0.86132812	7.8310752	0.58218974	0.89318061	0.95579642	-0.085109048	0.40203723	-0.80222785	0.90625995	2.0056984	0.32200044	0.29237908	-0.12991033	0.39505911	0.44112578	1.4285954	0.4829469	0.95484072	-0.40708086	1.3066572	0.41642237	-0.75063211	-0.57267255	0.71607351	4.0155663	0.083200574	48.420559	0.28343144	0.22678524	0.20243055	1.0936625
-0.37721613	-1.1854059	-2.5279748	0.27851328	1.3026083	-0.16246384	1.055428	0.39478043	0.10207655	0.5433048	-1.7894402	0.18507622	0.17534646	0.13166839	0.33467013	-2.1250086	0.48734671	4.2974696	4.2696724	-0.86132812	7.8310752	0.58218974	0.89318061	0.95579642	-0.085109048	0.40203723	-0.80222785	0.90625995	2.0056984	0.32200044	0.29237908	-0.12991033	0.39505911	0.44112578	1.4285954	0.4829469	0.95484072	-0.40708086	1.3066572	0.41642237	-0.75063211	-0.57267255	0.71607351	4.0155663	0.083200574	48.420559	0.28343144	0.22678524	0.20243055	1.0936625
-0.37721613	-1.1854059	-2.5279748	0.27851328	1.3026083	-0.16246384	1.055428	0.39478043	0.10207655	0.5433048	-1.7894402	0.18507622	0.17534646	0.13166839	0.33467013	-2.1250086	0.48734671	4.2974696	4.2696724	-0.86132812	7.8310752	0.58218974	0.89318061	0.95579642	-0.085109048	0.40203723	-0.80222785	0.90625995	2.0056984	0.32200044	0.29237908	-0.12991033	0.39505911	0.44112578	1.4285954	0.4829469	0.95484072	-0.40708086	1.3066572	0.41642237	-0.75063211	-0.57267255	0.71607351	4.0155663	0.083200574	48.420559	0.28343144	0.22678524	0.20243055	1.0936625
-0.37721613	-1.1854059	-2.5279748	0.27851328	1.3026083	-0.16246384	1.055428	0.39478043	0.10207655	0.5433048	-1.7894402	0.18507622	0.17534646	0.13166839	0.33467013	-2.1250086	0.48734671	4.2974696	4.2696724	-0.86132812	7.8310752	0.58218974	0.89318061	0.95579642	-0.085109048	0.40203723	-0.80222785	0.90625995	2.0056984	0.32200044	0.29237908	-0.12991033	0.39505911	0.44112578	1.4285954	0.4829469	0.95484072	-0.40708086	1.3066572	0.41642237	-0.75063211	-0.57267255	0.71607351	4.0155663	0.083200574	48.420559	0.28343144	0.22678524	0.20243055	1.0936625
-0.37721613	-1.1854059	-2.5279748	0.27851328	1.3026083	-0.16246384	1.055428	0.39478043	0.10207655	0.5433048	-1.7894402	0.18507622	0.17534646	0.13166839	0.33467013	-2.1250086	0.48734671	4.2974696	4.2696724	-0.86132812	7.8310752	0.58218974	0.89318061	0.95579642	-0.085109048	0.40203723	-0.80222785	0.90625995	2.0056984	0.32200044	0.29237908	-0.12991033	0.39505911	0.44112578	1.4285954	0.4829469	0.95484072	-0.40708086	1.3066572	0.41642237	-0.75063211	-0.57267255	0.71607351	4.0155663	0.083200574	48.420559	0.28343144	0.22678524	0.20243055	1.0936625
-0.37721613	-1.1854059	-2.5279748	0.27851328	1.3026083	-0.16246384	1.055428	0.39478043	0.10207655	0.5433048	-1.7894402	0.18507622	0.17534646	0.13166839	0.33467013	-2.1250086	0.48734671	4.2974696	4.2696724	-0.86132812	7.8310752	0.58218974	0.89318061	0.95579642	-0.085109048	0.40203723	-0.80222785	0.90625995	2.0056984	0.32200044	0.29237908	-0.12991033	0.39505911	0.44112578	1.4285954	0.4829469	0.95484072	-0.40708086	1.3066572	0.41642237	-0.75063211	-0.57267255	0.71607351	4.0155663	0.083200574	48.420559	0.28343144	0.22678524	0.20243055	1.0936625
-0.37721613	-1.1854059	-2.5279748	0.27851328	1.3026083	-0.16246384	1.055428	0.39478043	0.10207655	0.5433048	-1.7894402	0.18507622	0.17534646	0.13166839	0.33467013	-2.1250086	0.48734671	4.2974696	4.2696724	-0.86132812	7.8310752	0.58218974	0.89318061	0.95579642	-0.085109048	0.40203723	-0.80222785	0.90625995	2.0056984	0.32200044	0.29237908	-0.12991033	0.39505911	0.44112578	1.4285954	0.4829469	0.95484072	-0.40708086	1.3066572	0.41642237	-0.75063211	-0.57267255	0.71607351	4.0155663	0.083200574	48.420559	0.28343144	0.22678524	0.20243055	1.0936625
-0.12654915	-1.1854059	-1.7461677	0.27851328	0.71587044	-0.16246384	1.055428	0.39478043	0.10207655	0.5433048	-1.2236965	0.18507622	0.17534646	0.13166839	0.33467013	-2.1250086	0.48734671	4.2974696	4.2696724	-0.86132812	7.8310752	0.58218974	0.89318061	0.93356705	-0.085109048	0.40203723	-0.85644966	1.3576921	2.0056984	0.45525604	0.29237908	-0.12991033	0.39505911	0.44112578	1.4285954	0.4829469	0.95484072	-0.40708086	1.3066572	0.41642237	-0.75063211	-0.57267255	1.2483054	4.0155663	0.083200574	48.420559	0.28343144	0.22678524	0.20243055	1.0936625
-0.12654915	-1.1854059	-1.7461677	0.27851328	0.71587044	-0.16246384	1.055428	0.39478043	0.10207655	0.5433048	-1.2236965	0.18507622	0.17534646	0.13166839	0.33467013	-2.1250086	0.48734671	4.2974696	4.2696724	-0.86132812	7.8310752	0.58218974	0.89318061	0.93356705	-0.085109048	0.40203723	-0.85644966	1.3576921	2.0056984	0.45525604	0.29237908	-0.12991033	0.39505911	0.44112578	1.4285954	0.4829469	0.95484072	-0.40708086	1.3066572	0.41642237	-0.75063211	-0.57267255	1.2483054	4.0155663	0.083200574	48.420559	0.28343144	0.22678524	0.20243055	1.0936625
-0.12654915	-1.1854059	-1.7461677	0.27851328	0.71587044	-0.16246384	1.055428	0.39478043	0.10207655	0.5433048	-1.2236965	0.18507622	0.17534646	0.13166839	0.33467013	-2.1250086	0.48734671	4.2974696	4.2696724	-0.86132812	7.8310752	0.58218974	0.89318061	0.93356705	-0.085109048	0.40203723	-0.85644966	1.3576921	2.0056984	0.45525604	0.29237908	-0.12991033	0.39505911	0.44112578	1.4285954	0.4829469	0.95484072	-0.40708086	1.3066572	0.41642237	-0.75063211	-0.57267255	1.2483054	4.0155663	0.083200574	48.420559	0.28343144	0.22678524	0.20243055	1.0936625
-0.12654915	-1.2421976	-1.7461677	0.27851328	0.71587044	-0.2139675	1.055428	0.39478043	0.24473548	1.2654912	-1.2236965	0.18507622	0.17534646	0.09759663	0.33467013	-2.1250086	0.48734671	4.2974696	4.2696724	-0.87442136	7.8310752	0.58218974	0.89318061	0.93356705	-0.019211395	0.29343352	-0.85644966	1.3576921	2.0056984	0.45525604	0.29237908	-0.12991033	0.39505911	0.44112578	1.4285954	0.4829469	0.95484072	-0.40708086	1.3066572	0.41642237	-0.75063211	-0.57267255	1.2483054	6.4358897	-0.0057008388	48.420559	-1.0753895	0.22678524	0.20243055	1.0936625
-0.12654915	-1.2421976	-1.7461677	0.27851328	0.71587044	-0.2139675	1.055428	0.39478043	0.24473548	1.2654912	-1.2236965	0.18507622	0.17534646	0.09759663	0.33467013	-2.1250086	0.48734671	4.2974696	4.2696724	-0.87442136	7.8310752	0.58218974	0.89318061	0.93356705	-0.019211395	0.29343352	-0.85644966	1.3576921	2.0056984	0.45525604	0.29237908	-0.12991033	0.39505911	0.44112578	1.4285954	0.4829469	0.95484072	-0.40708086	1.3066572	0.41642237	-0.75063211	-0.57267255	1.2483054	6.4358897	-0.0057008388	48.420559	-1.0753895	0.22678524	0.20243055	1.0936625
-0.12654915	-1.2421976	-1.7461677	0.27851328	0.71587044	-0.2139675	1.055428	0.39478043	0.24473548	1.2654912	-1.2236965	0.18507622	0.17534646	0.09759663	0.33467013	-2.1250086	0.48734671	4.2974696	4.2696724	-0.87442136	7.8310752	0.58218974	0.89318061	0.93356705	-0.019211395	0.29343352	-0.85644966	1.3576921	2.0056984	0.45525604	0.29237908	-0.12991033	0.39505911	0.44112578	1.4285954	0.4829469	0.95484072	-0.40708086	1.3066572	0.41642237	-0.75063211	-0.57267255	1.2483054	6.4358897	-0.0057008388	48.420559	-1.0753895	0.22678524	0.20243055	1.0936625
-0.12654915	-1.2421976	-1.7461677	0.27851328	0.71587044	-0.2139675	1.055428	0.39478043	0.24473548	1.2654912	-1.2236965	0.18507622	0.17534646	0.09759663	0.33467013	-2.1250086	0.48734671	4.2974696	4.2696724	-0.87442136	7.8310752	0.0045448779	0.89318061	0.93356705	-0.019211395	0.29343352	-0.85644966	1.3576921	2.0056984	0.45525604	0.29237908	-0.12991033	0.39505911	0.44112578	1.4285954	0.4829469	0.95484072	-0.40708086	1.3066572	0.41642237	-0.75063211	-0.57267255	1.2483054	6.4358897	-0.0057008388	48.420559	-1.0753895	0.22678524	0.20243055	0.51748079
-0.12654915	-1.2421976	-1.7461677	0.27851328	0.71587044	-0.2139675	1.055428	0.39478043	0.24473548	1.2654912	-1.2236965	0.18507622	0.17534646	0.09759663	0.33467013	-2.1250086	0.48734671	4.2974696	4.2696724	-0.87442136	7.8310752	0.0045448779	0.89318061	0.93356705	-0.019211395	0.29343352	-0.85644966	1.3576921	2.0056984	0.45525604	0.29237908	-0.12991033	0.39505911	0.44112578	1.4285954	0.4829469	0.95484072	-0.40708086	1.3066572	0.41642237	-0.75063211	-0.57267255	1.2483054	6.4358897	-0.0057008388	48.420559	-1.0753895	0.22678524	0.20243055	0.51748079
-0.12654915	-1.2421976	-1.7461677	0.27851328	0.71587044	-0.2139675	1.055428	0.39478043	0.24473548	1.2654912	-1.2236965	0.18507622	0.17534646	0.09759663	0.33467013	-2.1250086	0.48734671	4.2974696	4.2696724	-0.87442136	7.8310752	0.0045448779	0.89318061	0.93356705	-0.019211395	0.29343352	-0.85644966	1.3576921	2.0056984	0.45525604	0.29237908	-0.12991033	0.39505911	0.44112578	1.4285954	0.4829469	0.95484072	-0.40708086	1.3066572	0.41642237	-0.75063211	-0.57267255	1.2483054	6.4358897	-0.0057008388	48.420559	-1.0753895	0.22678524	0.20243055	0.51748079
-0.12654915	-1.2421976	-1.7461677	0.27851328	0.71587044	-0.2139675	1.055428	-0.26683494	0.24473548	1.2654912	-1.2236965	0.18507622	0.17534646	0.09759663	0.33467013	-2.1250086	0.48734671	5.4104505	4.2696724	-0.87442136	7.8310752	0.0045448779	0.89318061	0.93356705	-0.019211395	0.29343352	-0.85644966	1.3576921	2.0056984	0.45525604	0.29237908	-0.12991033	0.39505911	0.44112578	1.4285954	0.4829469	0.95484072	-1.1897844	1.3066572	1.0831422	-0.97154725	-0.76792312	1.2483054	6.4358897	-0.0057008388	24.156137	-1.0753895	0.22678524	0.20243055	0.51748079
-0.12654915	-1.2421976	-1.7461677	0.27851328	0.71587044	-0.2139675	1.055428	-0.26683494	0.24473548	1.2654912	-1.2236965	0.18507622	0.17534646	0.09759663	0.33467013	-2.1250086	0.48734671	5.4104505	4.2696724	-0.87442136	7.8310752	0.0045448779	0.89318061	0.93356705	-0.019211395	0.29343352	-0.85644966	1.3576921	2.0056984	0.45525604	0.29237908	-0.12991033	0.39505911	0.44112578	1.4285954	0.4829469	0.95484072	-1.1897844	1.3066572	1.0831422	-0.97154725	-0.76792312	1.2483054	6.4358897	-0.0057008388	24.156137	-1.0753895	0.22678524	0.20243055	0.51748079
-0.12654915	-1.2421976	-1.7461677	0.27851328	0.71587044	-0.2139675	1.055428	-0.26683494	0.24473548	1.2654912	-1.2236965	0.18507622	0.17534646	0.09759663	0.33467013	-2.1250086	0.48734671	5.4104505	4.2696724	-0.87442136	7.8310752	0.0045448779	0.89318061	0.93356705	-0.019211395	0.29343352	-0.85644966	1.3576921	2.0056984	0.45525604	0.29237908	-0.12991033	0.39505911	0.44112578	1.4285954	0.4829469	0.95484072	-1.1897844	1.3066572	1.0831422	-0.97154725	-0.76792312	1.2483054	6.4358897	-0.0057008388	24.156137	-1.0753895	0.22678524	0.20243055	0.51748079
-0.12654915	-1.2421976	-1.7461677	0.10439654	0.71587044	-0.2139675	1.0364423	-0.26683494	0.24473548	1.2654912	-1.2236965	-0.22476709	-0.26857385	0.09759663	0.16445029	-2.6176383	0.58294201	5.4104505	4.2693434	-0.87442136	7.469367	0.0045448779	0.40358403	0.93356705	-0.019211395	0.29343352	-0.85644966	1.3576921	1.4549198	0.45525604	0.013066432	-0.20377058	-0.11832865	-0.081723303	1.233762	0.10568132	0.61790806	-1.1897844	1.1796286	1.0831422	-0.97154725	-0.76792312	1.2483054	6.4358897	-0.0057008388	24.156137	-1.0753895	-0.27197942	-0.28323188	0.51748079
-0.12654915	-1.2421976	-1.7461677	0.10439654	0.71587044	-0.2139675	1.0364423	-0.26683494	0.24473548	1.2654912	-1.2236965	-0.22476709	-0.26857385	0.09759663	0.16445029	-2.6176383	0.58294201	5.4104505	4.2693434	-0.87442136	7.469367	0.0045448779	0.40358403	0.93356705	-0.019211395	0.29343352	-0.85644966	1.3576921	1.4549198	0.45525604	0.013066432	-0.20377058	-0.11832865	-0.081723303	1.233762	0.10568132	0.61790806	-1.1897844	1.1796286	1.0831422	-0.97154725	-0.76792312	1.2483054	6.4358897	-0.0057008388	24.156137	-1.0753895	-0.27197942	-0.28323188	0.51748079
-0.12654915	-1.2421976	-1.7461677	0.10439654	0.71587044	-0.2139675	1.0364423	-0.26683494	0.24473548	1.2654912	-1.2236965	-0.22476709	-0.26857385	0.09759663	0.16445029	-2.6176383	0.58294201	5.4104505	4.2693434	-0.87442136	7.469367	0.0045448779	0.40358403	0.93356705	-0.019211395	0.29343352	-0.85644966	1.3576921	1.4549198	0.45525604	0.013066432	-0.20377058	-0.11832865	-0.081723303	1.233762	0.10568132	0.61790806	-1.1897844	1.1796286	1.0831422	-0.97154725	-0.76792312	1.2483054	6.4358897	-0.0057008388	24.156137	-1.0753895	-0.27197942	-0.28323188	0.51748079
-0.12654915	-1.2421976	-1.7461677	0.10439654	0.71587044	-0.2139675	1.0364423	-0.26683494	0.24473548	1.2654912	-1.2236965	-0.22476709	-0.26857385	0.09759663	0.16445029	-2.6176383	0.58294201	5.4104505	4.2693434	-0.87442136	7.469367	0.0045448779	0.40358403	0.93356705	-0.019211395	0.29343352	-0.85644966	1.3576921	1.4549198	0.45525604	0.013066432	-0.20377058	-0.11832865	-0.081723303	1.233762	0.10568132	0.61790806	-1.1897844	1.1796286	1.0831422	-0.97154725	-0.76792312	1.2483054	6.4358897	-0.0057008388	24.156137	-1.0753895	-0.27197942	-0.28323188	0.51748079
-0.12654915	-1.2421976	-1.7461677	0.10439654	0.71587044	-0.2139675	1.0364423	-0.26683494	0.24473548	1.2654912	-1.2236965	-0.22476709	-0.26857385	0.09759663	0.16445029	-2.6176383	0.58294201	5.4104505	4.2693434	-0.87442136	7.469367	0.0045448779	0.40358403	0.93356705	-0.019211395	0.29343352	-0.85644966	1.3576921	1.4549198	0.45525604	0.013066432	-0.20377058	-0.11832865	-0.081723303	1.233762	0.10568132	0.61790806	-1.1897844	1.1796286	1.0831422	-0.97154725	-0.76792312	1.2483054	6.4358897	-0.0057008388	24.156137	-1.0753895	-0.27197942	-0.28323188	0.51748079
-0.12654915	-1.2421976	-1.7461677	0.10439654	0.71587044	-0.2139675	1.0364423	-0.26683494	0.24473548	1.2654912	-1.2236965	-0.22476709	-0.26857385	0.09759663	0.16445029	-2.6176383	0.58294201	5.4104505	4.2693434	-0.87442136	7.469367	0.0045448779	0.40358403	0.93356705	-0.019211395	0.29343352	-0.85644966	1.3576921	1.4549198	0.45525604	0.013066432	-0.20377058	-0.11832865	-0.081723303	1.233762	0.10568132	0.61790806	-1.1897844	1.1796286	1.0831422	-0.97154725	-0.76792312	1.2483054	6.4358897	-0.0057008388	24.156137	-1.0753895	-0.27197942	-0.28323188	0.51748079
-0.12654915	-1.2421976	-1.7461677	0.10439654	0.71587044	-0.2139675	1.0364423	-0.26683494	0.24473548	1.2654912	-1.2236965	-0.22476709	-0.26857385	0.09759663	0.16445029	-2.6176383	0.58294201	5.4104505	4.2693434	-0.87442136	7.469367	0.0045448779	0.40358403	0.93356705	-0.019211395	0.29343352	-0.85644966	1.3576921	1.4549198	0.45525604	0.013066432	-0.20377058	-0.11832865	-0.081723303	1.233762	0.10568132	0.61790806	-1.1897844	1.1796286	1.0831422	-0.97154725	-0.76792312	1.2483054	6.4358897	-0.0057008388	24.156137	-1.0753895	-0.27197942	-0.28323188	0.51748079
-0.12654915	-1.2421976	-1.7461677	0.10439654	0.71587044	-0.2139675	1.0364423	-0.26683494	0.24473548	1.2654912	-1.2236965	-0.22476709	-0.26857385	0.09759663	0.16445029	-2.6176383	0.58294201	5.4104505	4.2693434	-0.87442136	7.469367	0.0045448779	0.40358403	0.93356705	-0.019211395	0.29343352	-0.85644966	1.3576921	1.4549198	0.45525604	0.013066432	-0.20377058	-0.11832865	-0.081723303	1.233762	0.10568132	0.61790806	-1.1897844	1.1796286	1.0831422	-0.97154725	-0.76792312	1.2483054	6.4358897	-0.0057008388	24.156137	-1.0753895	-0.27197942	-0.28323188	0.51748079
-0.12654915	-1.2421976	-1.7461677	0.10439654	0.71587044	-0.2139675	1.0364423	-0.26683494	0.24473548	1.2654912	-1.2236965	-0.22476709	-0.26857385	0.09759663	0.16445029	-2.6176383	0.58294201	5.4104505	4.2693434	-0.87442136	7.469367	0.0045448779	0.40358403	0.93356705	-0.019211395	0.29343352	-0.85644966	1.3576921	1.4549198	0.45525604	0.013066432	-0.20377058	-0.11832865	-0.081723303	1.233762	0.10568132	0.61790806	-1.1897844	1.1796286	1.0831422	-0.97154725	-0.76792312	1.2483054	6.4358897	-0.0057008388	24.156137	-1.0753895	-0.27197942	-0.28323188	0.51748079
-0.12654915	-1.2421976	-1.7461677	0.10439654	0.71587044	-0.2139675	1.0364423	-0.26683494	0.24473548	1.2654912	-1.2236965	-0.22476709	-0.26857385	0.09759663	0.16445029	-2.6176383	0.58294201	5.4104505	4.2693434	-0.87442136	7.469367	0.0045448779	0.40358403	0.93356705	-0.019211395	0.29343352	-0.85644966	1.3576921	1.4549198	0.45525604	0.013066432	-0.20377058	-0.11832865	-0.081723303	1.233762	0.10568132	0.61790806	-1.1897844	1.1796286	1.0831422	-0.97154725	-0.76792312	1.2483054	6.4358897	-0.0057008388	24.156137	-1.0753895	-0.27197942	-0.28323188	0.51748079
-0.12654915	-1.2421976	-1.7461677	0.10439654	0.71587044	-0.2139675	1.0364423	-0.26683494	0.24473548	1.2654912	-1.2236965	-0.22476709	-0.26857385	0.09759663	0.16445029	-2.6176383	0.58294201	5.4104505	4.2693434	-0.87442136	7.469367	0.0045448779	0.40358403	0.93356705	-0.019211395	0.29343352	-0.85644966	1.3576921	1.4549198	0.45525604	0.013066432	-0.20377058	-0.11832865	-0.081723303	1.233762	0.10568132	0.61790806	-1.1897844	1.1796286	1.0831422	-0.97154725	-0.76792312	1.2483054	6.4358897	-0.0057008388	24.156137	-1.0753895	-0.27197942	-0.28323188	0.51748079
-0.12654915	-1.2421976	-1.7461677	0.10439654	0.71587044	-0.2139675	1.0364423	-0.26683494	0.24473548	1.2654912	-1.2236965	-0.22476709	-0.26857385	0.09759663	0.16445029	-2.6176383	0.58294201	5.4104505	4.2693434	-0.87442136	7.469367	0.0045448779	0.40358403	0.93356705	-0.019211395	0.29343352	-0.85644966	1.3576921	1.4549198	0.45525604	0.013066432	-0.20377058	-0.11832865	-0.081723303	1.233762	0.10568132	0.61790806	-1.1897844	1.1796286	1.0831422	-0.97154725	-0.76792312	1.2483054	6.4358897	-0.0057008388	24.156137	-1.0753895	-0.27197942	-0.28323188	0.51748079
-0.12654915	-1.2421976	-1.7461677	0.10439654	0.71587044	-0.2139675	1.0364423	-0.26683494	0.24473548	1.2654912	-1.2236965	-0.22476709	-0.26857385	0.09759663	0.16445029	-2.6176383	0.58294201	5.4104505	4.2693434	-0.87442136	7.469367	0.0045448779	0.40358403	0.93356705	-0.019211395	0.29343352	-0.85644966	1.3576921	1.4549198	0.45525604	0.013066432	-0.20377058	-0.11832865	-0.081723303	1.233762	0.10568132	0.61790806	-1.1897844	1.1796286	1.0831422	-0.97154725	-0.76792312	1.2483054	6.4358897	-0.0057008388	24.156137	-1.0753895	-0.27197942	-0.28323188	0.51748079
-0.12654915	-1.2421976	-1.7461677	0.10439654	0.71587044	-0.2139675	1.0364423	-0.26683494	0.24473548	1.2654912	-1.2236965	-0.22476709	-0.26857385	0.09759663	0.16445029	-2.6176383	0.58294201	5.4104505	4.2693434	-0.87442136	7.469367	0.0045448779	0.40358403	0.93356705	-0.019211395	0.29343352	-0.85644966	1.3576921	1.4549198	0.45525604	0.013066432	-0.20377058	-0.11832865	-0.081723303	1.233762	0.10568132	0.61790806	-1.1897844	1.1796286	1.0831422	-0.97154725	-0.76792312	1.2483054	6.4358897	-0.0057008388	24.156137	-1.0753895	-0.27197942	-0.28323188	0.51748079
-0.12654915	-1.2421976	-1.7461677	0.10439654	0.71587044	-0.2139675	1.0364423	-0.26683494	0.24473548	1.2654912	-1.2236965	-0.22476709	-0.26857385	0.09759663	0.16445029	-2.6176383	0.58294201	5.4104505	4.2693434	-0.87442136	7.469367	0.0045448779	0.40358403	0.93356705	-0.019211395	0.29343352	-0.85644966	1.3576921	1.4549198	0.45525604	0.013066432	-0.20377058	-0.11832865	-0.081723303	1.233762	0.10568132	0.61790806	-1.1897844	1.1796286	1.0831422	-0.97154725	-0.76792312	1.2483054	6.4358897	-0.0057008388	24.156137	-1.0753895	-0.27197942	-0.28323188	0.51748079
-0.12654915	-1.2421976	-1.7461677	0.10439654	0.71587044	-0.2139675	1.0364423	-0.26683494	0.24473548	1.2654912	-1.2236965	-0.22476709	-0.26857385	0.09759663	0.16445029	-2.6176383	0.58294201	5.4104505	4.2693434	-0.87442136	7.469367	0.0045448779	0.40358403	0.93356705	-0.019211395	0.29343352	-0.85644966	1.3576921	1.4549198	0.45525604	0.013066432	-0.20377058	-0.11832865	-0.081723303	1.233762	0.10568132	0.61790806	-1.1897844	1.1796286	1.0831422	-0.97154725	-0.76792312	1.2483054	6.4358897	-0.0057008388	24.156137	-1.0753895	-0.27197942	-0.28323188	0.51748079
-0.12654915	-1.2421976	-1.7461677	0.10439654	0.71587044	-0.2139675	1.0364423	-0.26683494	0.24473548	1.2654912	-1.2236965	-0.22476709	-0.26857385	0.09759663	0.16445029	-2.6176383	0.58294201	5.4104505	4.2693434	-0.87442136	7.469367	0.0045448779	0.40358403	0.93356705	-0.019211395	0.29343352	-0.85644966	1.3576921	1.4549198	0.45525604	0.013066432	-0.20377058	-0.11832865	-0.081723303	1.233762	0.10568132	0.61790806	-1.1897844	1.1796286	1.0831422	-0.97154725	-0.76792312	1.2483054	6.4358897	-0.0057008388	24.156137	-1.0753895	-0.27197942	-0.28323188	0.51748079
-0.12654915	-1.2421976	-1.7461677	0.10439654	0.71587044	-0.2139675	1.0364423	-0.26683494	0.24473548	1.2654912	-1.2236965	-0.22476709	-0.26857385	0.09759663	0.16445029	-2.6176383	0.58294201	5.4104505	4.2693434	-0.87442136	7.469367	0.0045448779	0.40358403	0.93356705	-0.019211395	0.29343352	-0.85644966	1.3576921	1.4549198	0.45525604	0.013066432	-0.20377058	-0.11832865	-0.081723303	1.233762	0.10568132	0.61790806	-1.1897844	1.1796286	1.0831422	-0.97154725	-0.76792312	1.2483054	6.4358897	-0.0057008388	24.156137	-1.0753895	-0.27197942	-0.28323188	0.51748079
-0.12654915	-1.2421976	-1.7461677	0.10439654	0.71587044	-0.2139675	1.0364423	-0.26683494	0.24473548	1.2654912	-1.2236965	-0.22476709	-0.26857385	0.09759663	0.16445029	-2.6176383	0.58294201	5.4104505	4.2693434	-0.87442136	7.469367	0.0045448779	0.40358403	0.93356705	-0.019211395	0.29343352	-0.85644966	1.3576921	1.4549198	0.45525604	0.013066432	-0.20377058	-0.11832865	-0.081723303	1.233762	0.10568132	0.61790806	-1.1897844	1.1796286	1.0831422	-0.97154725	-0.76792312	1.2483054	6.4358897	-0.0057008388	24.156137	-1.0753895	-0.27197942	-0.28323188	0.51748079
-0.12654915	-1.2421976	-1.7461677	0.10439654	0.71587044	-0.2139675	1.0364423	-0.26683494	0.24473548	1.2654912	-1.2236965	-0.22476709	-0.26857385	0.09759663	0.16445029	-2.6176383	0.58294201	5.4104505	4.2693434	-0.87442136	7.469367	0.0045448779	0.40358403	0.93356705	-0.019211395	0.29343352	-0.85644966	1.3576921	1.4549198	0.45525604	0.013066432	-0.20377058	-0.11832865	-0.081723303	1.233762	0.10568132	0.61790806	-1.1897844	1.1796286	1.0831422	-0.97154725	-0.76792312	1.2483054	6.4358897	-0.0057008388	24.156137	-1.0753895	-0.27197942	-0.28323188	0.51748079
-0.12654915	-1.2421976	-1.7461677	0.10439654	0.71587044	-0.2139675	1.0364423	-0.26683494	0.24473548	1.2654912	-1.2236965	-0.22476709	-0.26857385	0.09759663	0.16445029	-2.6176383	0.58294201	5.4104505	4.2693434	-0.87442136	7.469367	0.0045448779	0.40358403	0.93356705	-0.019211395	0.29343352	-0.85644966	1.3576921	1.4549198	0.45525604	0.013066432	-0.20377058	-0.11832865	-0.081723303	1.233762	0.10568132	0.61790806	-1.1897844	1.1796286	1.0831422	-0.97154725	-0.76792312	1.2483054	6.4358897	-0.0057008388	24.156137	-1.0753895	-0.27197942	-0.28323188	0.51748079
-0.12654915	-1.2421976	-1.7461677	0.10439654	0.71587044	-0.2139675	1.0364423	-0.26683494	0.24473548	1.2654912	-1.2236965	-0.22476709	-0.26857385	0.09759663	0.16445029	-2.6176383	0.58294201	5.4104505	4.2693434	-0.87442136	7.469367	0.0045448779	0.40358403	0.93356705	-0.019211395	0.29343352	-0.85644966	1.3576921	1.4549198	0.45525604	0.013066432	-0.20377058	-0.11832865	-0.081723303	1.233762	0.10568132	0.61790806	-1.1897844	1.1796286	1.0831422	-0.97154725	-0.76792312	1.2483054	6.4358897	-0.0057008388	24.156137	-1.0753895	-0.27197942	-0.28323188	0.51748079
-0.12654915	-1.2421976	-1.7461677	0.10439654	0.71587044	-0.2139675	1.0364423	-0.26683494	0.24473548	1.2654912	-1.2236965	-0.22476709	-0.26857385	0.09759663	0.16445029	-2.6176383	0.58294201	5.4104505	4.2693434	-0.87442136	7.469367	0.0045448779	0.40358403	0.93356705	-0.019211395	0.29343352	-0.85644966	1.3576921	1.4549198	0.45525604	0.013066432	-0.20377058	-0.11832865	-0.081723303	1.233762	0.10568132	0.61790806	-1.1897844	1.1796286	1.0831422	-0.97154725	-0.76792312	1.2483054	6.4358897	-0.0057008388	24.156137	-1.0753895	-0.27197942	-0.28323188	0.51748079
-0.12654915	-1.2421976	-1.7461677	0.10439654	0.71587044	-0.2139675	1.0364423	-0.26683494	0.24473548	1.2654912	-1.2236965	-0.22476709	-0.26857385	0.09759663	0.16445029	-2.6176383	0.58294201	5.4104505	4.2693434	-0.87442136	7.469367	0.0045448779	0.40358403	0.93356705	-0.019211395	0.29343352	-0.85644966	1.3576921	1.4549198	0.45525604	0.013066432	-0.20377058	-0.11832865	-0.081723303	1.233762	0.10568132	0.61790806	-1.1897844	1.1796286	1.0831422	-0.97154725	-0.76792312	1.2483054	6.4358897	-0.0057008388	24.156137	-1.0753895	-0.27197942	-0.28323188	0.51748079
-0.12654915	-1.2421976	-1.7461677	0.10439654	0.71587044	-0.2139675	1.0364423	-0.26683494	0.24473548	1.2654912	-1.2236965	-0.22476709	-0.26857385	0.09759663	0.16445029	-2.6176383	0.58294201	5.4104505	4.2693434	-0.87442136	7.469367	0.0045448779	0.40358403	0.93356705	-0.019211395	0.29343352	-0.85644966	1.3576921	1.4549198	0.45525604	0.013066432	-0.20377058	-0.11832865	-0.081723303	1.233762	0.10568132	0.61790806	-1.1897844	1.1796286	1.0831422	-0.97154725	-0.76792312	1.2483054	6.4358897	-0.0057008388	24.156137	-1.0753895	-0.27197942	-0.28323188	0.51748079
-0.12654915	-1.2421976	-1.7461677	0.10439654	0.71587044	-0.2139675	1.0364423	-0.26683494	0.24473548	1.2654912	-1.2236965	-0.22476709	-0.26857385	0.09759663	0.16445029	-2.6176383	0.58294201	5.4104505	4.2693434	-0.87442136	7.469367	0.0045448779	0.40358403	0.93356705	-0.019211395	0.29343352	-0.85644966	1.3576921	1.4549198	0.45525604	0.013066432	-0.20377058	-0.11832865	-0.081723303	1.233762	0.10568132	0.61790806	-1.1897844	1.1796286	1.0831422	-0.97154725	-0.76792312	1.2483054	6.4358897	-0.0057008388	24.156137	-1.0753895	-0.27197942	-0.28323188	0.51748079
-0.12654915	-1.2421976	-1.7461677	0.10439654	0.71587044	-0.2139675	1.0364423	-0.26683494	0.24473548	1.2654912	-1.2236965	-0.22476709	-0.26857385	0.09759663	0.16445029	-2.6176383	0.58294201	5.4104505	4.2693434	-0.87442136	7.469367	0.0045448779	0.40358403	0.93356705	-0.019211395	0.29343352	-0.85644966	1.3576921	1.4549198	0.45525604	0.013066432	-0.20377058	-0.11832865	-0.081723303	1.233762	0.10568132	0.61790806	-1.1897844	1.1796286	1.0831422	-0.97154725	-0.76792312	1.2483054	6.4358897	-0.0057008388	24.156137	-1.0753895	-0.27197942	-0.28323188	0.51748079
-0.12654915	-1.2421976	-1.7461677	0.10439654	0.71587044	-0.2139675	1.0364423	-0.26683494	0.24473548	1.2654912	-1.2236965	-0.22476709	-0.26857385	0.09759663	0.16445029	-2.6176383	0.58294201	5.4104505	4.2693434	-0.87442136	7.469367	0.0045448779	0.40358403	0.93356705	-0.019211395	0.29343352	-0.85644966	1.3576921	1.4549198	0.45525604	0.013066432	-0.20377058	-0.11832865	-0.081723303	1.233762	0.10568132	0.61790806	-1.1897844	1.1796286	1.0831422	-0.97154725	-0.76792312	1.2483054	6.4358897	-0.0057008388	24.156137	-1.0753895	-0.27197942	-0.28323188	0.51748079
-0.12654915	-1.2421976	-1.7461677	0.10439654	0.71587044	-0.2139675	1.0364423	-0.26683494	0.24473548	1.2654912	-1.2236965	-0.22476709	-0.26857385	0.09759663	0.16445029	-2.6176383	0.58294201	5.4104505	4.2693434	-0.87442136	7.469367	0.0045448779	0.40358403	0.93356705	-0.019211395	0.29343352	-0.85644966	1.3576921	1.4549198	0.45525604	0.013066432	-0.20377058	-0.11832865	-0.081723303	1.233762	0.10568132	0.61790806	-1.1897844	1.1796286	1.0831422	-0.97154725	-0.76792312	1.2483054	6.4358897	-0.0057008388	24.156137	-1.0753895	-0.27197942	-0.28323188	0.51748079
-0.12654915	-1.2421976	-1.7461677	0.10439654	0.71587044	-0.2139675	1.0364423	-0.26683494	0.24473548	1.2654912	-1.2236965	-0.22476709	-0.26857385	0.09759663	0.16445029	-2.6176383	0.58294201	5.4104505	4.2693434	-0.87442136	7.469367	0.0045448779	0.40358403	0.93356705	-0.019211395	0.29343352	-0.85644966	1.3576921	1.4549198	0.45525604	0.013066432	-0.20377058	-0.11832865	-0.081723303	1.233762	0.10568132	0.61790806	-1.1897844	1.1796286	1.0831422	-0.97154725	-0.76792312	1.2483054	6.4358897	-0.0057008388	24.156137	-1.0753895	-0.27197942	-0.28323188	0.51748079
-0.12654915	-1.2421976	-1.7461677	0.10439654	0.71587044	-0.2139675	1.0364423	-0.26683494	0.24473548	1.2654912	-1.2236965	-0.22476709	-0.26857385	0.09759663	0.16445029	-2.6176383	0.58294201	5.4104505	4.2693434	-0.87442136	7.469367	0.0045448779	0.40358403	0.93356705	-0.019211395	0.29343352	-0.85644966	1.3576921	1.4549198	0.45525604	0.013066432	-0.20377058	-0.11832865	-0.081723303	1.233762	0.10568132	0.61790806	-1.1897844	1.1796286	1.0831422	-0.97154725	-0.76792312	1.2483054	6.4358897	-0.0057008388	24.156137	-1.0753895	-0.27197942	-0.28323188	0.51748079
-0.12654915	-1.2421976	-1.7461677	0.10439654	0.71587044	-0.2139675	1.0364423	-0.26683494	0.24473548	1.2654912	-1.2236965	-0.22476709	-0.26857385	0.09759663	0.16445029	-2.6176383	0.58294201	5.4104505	4.2693434	-0.87442136	7.469367	0.0045448779	0.40358403	0.93356705	-0.019211395	0.29343352	-0.85644966	1.3576921	1.4549198	0.45525604	0.013066432	-0.20377058	-0.11832865	-0.081723303	1.233762	0.10568132	0.61790806	-1.1897844	1.1796286	1.0831422	-0.97154725	-0.76792312	1.2483054	6.4358897	-0.0057008388	24.156137	-1.0753895	-0.27197942	-0.28323188	0.51748079
-0.12654915	-1.2421976	-1.7461677	0.10439654	0.71587044	-0.2139675	1.0364423	-0.26683494	0.24473548	1.2654912	-1.2236965	-0.22476709	-0.26857385	0.09759663	0.16445029	-2.6176383	0.58294201	5.4104505	4.2693434	-0.87442136	7.469367	0.0045448779	0.40358403	0.93356705	-0.019211395	0.29343352	-0.85644966	1.3576921	1.4549198	0.45525604	0.013066432	-0.20377058	-0.11832865	-0.081723303	1.233762	0.10568132	0.61790806	-1.1897844	1.1796286	1.0831422	-0.97154725	-0.76792312	1.2483054	6.4358897	-0.0057008388	24.156137	-1.0753895	-0.27197942	-0.28323188	0.51748079
-0.12654915	-1.2421976	-1.7461677	0.10439654	0.71587044	-0.2139675	1.0364423	-0.26683494	0.24473548	1.2654912	-1.2236965	-0.22476709	-0.26857385	0.09759663	0.16445029	-2.6176383	0.58294201	5.4104505	4.2693434	-0.87442136	7.469367	0.0045448779	0.40358403	0.93356705	-0.019211395	0.29343352	-0.85644966	1.3576921	1.4549198	0.45525604	0.013066432	-0.20377058	-0.11832865	-0.081723303	1.233762	0.10568132	0.61790806	-1.1897844	1.1796286	1.0831422	-0.97154725	-0.76792312	1.2483054	6.4358897	-0.0057008388	24.156137	-1.0753895	-0.27197942	-0.28323188	0.51748079
-0.12654915	-1.2421976	-1.7461677	0.10439654	0.71587044	-0.2139675	1.0364423	-0.26683494	0.24473548	1.2654912	-1.2236965	-0.22476709	-0.26857385	0.09759663	0.16445029	-2.6176383	0.58294201	5.4104505	4.2693434	-0.87442136	7.469367	0.0045448779	0.40358403	0.93356705	-0.019211395	0.29343352	-0.85644966	1.3576921	1.4549198	0.45525604	0.013066432	-0.20377058	-0.11832865	-0.081723303	1.233762	0.10568132	0.61790806	-1.1897844	1.1796286	1.0831422	-0.97154725	-0.76792312	1.2483054	6.4358897	-0.0057008388	24.156137	-1.0753895	-0.27197942	-0.28323188	0.51748079
-0.12654915	-1.2421976	-1.7461677	0.10439654	0.71587044	-0.2139675	1.0364423	-0.26683494	0.24473548	1.2654912	-1.2236965	-0.22476709	-0.26857385	0.09759663	0.16445029	-2.6176383	0.58294201	5.4104505	4.2693434	-0.87442136	7.469367	0.0045448779	0.40358403	0.93356705	-0.019211395	0.29343352	-0.85644966	1.3576921	1.4549198	0.45525604	0.013066432	-0.20377058	-0.11832865	-0.081723303	1.233762	0.10568132	0.61790806	-1.1897844	1.1796286	1.0831422	-0.97154725	-0.76792312	1.2483054	6.4358897	-0.0057008388	24.156137	-1.0753895	-0.27197942	-0.28323188	0.51748079
-0.12654915	-1.2421976	-1.7461677	0.10439654	0.71587044	-0.2139675	1.0364423	-0.26683494	0.24473548	1.2654912	-1.2236965	-0.22476709	-0.26857385	0.09759663	0.16445029	-2.6176383	0.58294201	5.4104505	4.2693434	-0.87442136	7.469367	0.0045448779	0.40358403	0.93356705	-0.019211395	0.29343352	-0.85644966	1.3576921	1.4549198	0.45525604	0.013066432	-0.20377058	-0.11832865	-0.081723303	1.233762	0.10568132	0.61790806	-1.1897844	1.1796286	1.0831422	-0.97154725	-0.76792312	1.2483054	6.4358897	-0.0057008388	24.156137	-1.0753895	-0.27197942	-0.28323188	0.51748079
-0.12654915	-1.2421976	-1.7461677	0.10439654	0.71587044	-0.2139675	1.0364423	-0.26683494	0.24473548	1.2654912	-1.2236965	-0.22476709	-0.26857385	0.09759663	0.16445029	-2.6176383	0.58294201	5.4104505	4.2693434	-0.87442136	7.469367	0.0045448779	0.40358403	0.93356705	-0.019211395	0.29343352	-0.85644966	1.3576921	1.4549198	0.45525604	0.013066432	-0.20377058	-0.11832865	-0.081723303	1.233762	0.10568132	0.61790806	-1.1897844	1.1796286	1.0831422	-0.97154725	-0.76792312	1.2483054	6.4358897	-0.0057008388	24.156137	-1.0753895	-0.27197942	-0.28323188	0.51748079
-0.12654915	-1.2421976	-1.7461677	0.10439654	0.71587044	-0.2139675	1.0364423	-0.26683494	0.24473548	1.2654912	-1.2236965	-0.22476709	-0.26857385	0.09759663	0.16445029	-2.6176383	0.58294201	5.4104505	4.2693434	-0.87442136	7.469367	0.0045448779	0.40358403	0.93356705	-0.019211395	0.29343352	-0.85644966	1.3576921	1.4549198	0.45525604	0.013066432	-0.20377058	-0.11832865	-0.081723303	1.233762	0.10568132	0.61790806	-1.1897844	1.1796286	1.0831422	-0.97154725	-0.76792312	1.2483054	6.4358897	-0.0057008388	24.156137	-1.0753895	-0.27197942	-0.28323188	0.51748079
-0.12654915	-1.2421976	-1.7461677	0.10439654	0.71587044	-0.2139675	1.0364423	-0.26683494	0.24473548	1.2654912	-1.2236965	-0.22476709	-0.26857385	0.09759663	0.16445029	-2.6176383	0.58294201	5.4104505	4.2693434	-0.87442136	7.469367	0.0045448779	0.40358403	0.93356705	-0.019211395	0.29343352	-0.85644966	1.3576921	1.4549198	0.45525604	0.013066432	-0.20377058	-0.11832865	-0.081723303	1.233762	0.10568132	0.61790806	-1.1897844	1.1796286	1.0831422	-0.97154725	-0.76792312	1.2483054	6.4358897	-0.0057008388	24.156137	-1.0753895	-0.27197942	-0.28323188	0.51748079
-0.12654915	-1.2421976	-1.7461677	0.10439654	0.71587044	-0.2139675	1.0364423	-0.26683494	0.24473548	1.2654912	-1.2236965	-0.22476709	-0.26857385	0.09759663	0.16445029	-2.6176383	0.58294201	5.4104505	4.2693434	-0.87442136	7.469367	0.0045448779	0.40358403	0.93356705	-0.019211395	0.29343352	-0.85644966	1.3576921	1.4549198	0.45525604	0.013066432	-0.20377058	-0.11832865	-0.081723303	1.233762	0.10568132	0.61790806	-1.1897844	1.1796286	1.0831422	-0.97154725	-0.76792312	1.2483054	6.4358897	-0.0057008388	24.156137	-1.0753895	-0.27197942	-0.28323188	0.51748079
-0.12654915	-1.2421976	-1.7461677	0.10439654	0.71587044	-0.2139675	1.0364423	-0.26683494	0.24473548	1.2654912	-1.2236965	-0.22476709	-0.26857385	0.09759663	0.16445029	-2.6176383	0.58294201	5.4104505	4.2693434	-0.87442136	7.469367	0.0045448779	0.40358403	0.93356705	-0.019211395	0.29343352	-0.85644966	1.3576921	1.4549198	0.45525604	0.013066432	-0.20377058	-0.11832865	-0.081723303	1.233762	0.10568132	0.61790806	-1.1897844	1.1796286	1.0831422	-0.97154725	-0.76792312	1.2483054	6.4358897	-0.0057008388	24.156137	-1.0753895	-0.27197942	-0.28323188	0.51748079
-0.12654915	-1.2421976	-1.7461677	0.10439654	0.71587044	-0.2139675	1.0364423	-0.26683494	0.24473548	1.2654912	-1.2236965	-0.22476709	-0.26857385	0.09759663	0.16445029	-2.6176383	0.58294201	5.4104505	4.2693434	-0.87442136	7.469367	0.0045448779	0.40358403	0.93356705	-0.019211395	0.29343352	-0.85644966	1.3576921	1.4549198	0.45525604	0.013066432	-0.20377058	-0.11832865	-0.081723303	1.233762	0.10568132	0.61790806	-1.1897844	1.1796286	1.0831422	-0.97154725	-0.76792312	1.2483054	6.4358897	-0.0057008388	24.156137	-1.0753895	-0.27197942	-0.28323188	0.51748079
-0.12654915	-1.2421976	-1.7461677	0.10439654	0.71587044	-0.2139675	1.0364423	-0.26683494	0.24473548	1.2654912	-1.2236965	-0.22476709	-0.26857385	0.09759663	0.16445029	-2.6176383	0.58294201	5.4104505	4.2693434	-0.87442136	7.469367	0.0045448779	0.40358403	0.93356705	-0.019211395	0.29343352	-0.85644966	1.3576921	1.4549198	0.45525604	0.013066432	-0.20377058	-0.11832865	-0.081723303	1.233762	0.10568132	0.61790806	-1.1897844	1.1796286	1.0831422	-0.97154725	-0.76792312	1.2483054	6.4358897	-0.0057008388	24.156137	-1.0753895	-0.27197942	-0.28323188	0.51748079
-0.12654915	-1.2421976	-1.7461677	0.10439654	0.71587044	-0.2139675	1.0364423	-0.26683494	0.24473548	1.2654912	-1.2236965	-0.22476709	-0.26857385	0.09759663	0.16445029	-2.6176383	0.58294201	5.4104505	4.2693434	-0.87442136	7.469367	0.0045448779	0.40358403	0.93356705	-0.019211395	0.29343352	-0.85644966	1.3576921	1.4549198	0.45525604	0.013066432	-0.20377058	-0.11832865	-0.081723303	1.233762	0.10568132	0.61790806	-1.1897844	1.1796286	1.0831422	-0.97154725	-0.76792312	1.2483054	6.4358897	-0.0057008388	24.156137	-1.0753895	-0.27197942	-0.28323188	0.51748079
-0.12654915	-1.2421976	-1.7461677	0.10439654	0.71587044	-0.2139675	1.0364423	-0.26683494	0.24473548	1.2654912	-1.2236965	-0.22476709	-0.26857385	0.09759663	0.16445029	-2.6176383	0.58294201	5.4104505	4.2693434	-0.87442136	7.469367	0.0045448779	0.40358403	0.93356705	-0.019211395	0.29343352	-0.85644966	1.3576921	1.4549198	0.45525604	0.013066432	-0.20377058	-0.11832865	-0.081723303	1.233762	0.10568132	0.61790806	-1.1897844	1.1796286	1.0831422	-0.97154725	-0.76792312	1.2483054	6.4358897	-0.0057008388	24.156137	-1.0753895	-0.27197942	-0.28323188	0.51748079
-0.12654915	-1.2421976	-1.7461677	0.10439654	0.71587044	-0.2139675	1.0364423	-0.26683494	0.24473548	1.2654912	-1.2236965	-0.22476709	-0.26857385	0.09759663	0.16445029	-2.6176383	0.58294201	5.4104505	4.2693434	-0.87442136	7.469367	0.0045448779	0.40358403	0.93356705	-0.019211395	0.29343352	-0.85644966	1.3576921	1.4549198	0.45525604	0.013066432	-0.20377058	-0.11832865	-0.081723303	1.233762	0.10568132	0.61790806	-1.1897844	1.1796286	1.0831422	-0.97154725	-0.76792312	1.2483054	6.4358897	-0.0057008388	24.156137	-1.0753895	-0.27197942	-0.28323188	0.51748079
0.12369003	-1.2421976	-1.4146622	0.10439654	0.13095054	-0.2139675	1.0364423	-0.26683494	0.24473548	1.2654912	-1.2312768	-0.22476709	-0.26857385	0.09759663	0.16445029	-2.6176383	0.58294201	5.4104505	4.2693434	-0.87442136	7.469367	0.0045448779	0.40358403	0.8337009	-0.019211395	0.29343352	-0.26443371	0.76492268	1.4549198	0.47917101	0.013066432	-0.20377058	-0.11832865	-0.081723303	1.233762	0.10568132	0.61790806	-1.1897844	1.1796286	1.0831422	-0.97154725	-0.76792312	0.61187476	6.4358897	-0.0057008388	24.156137	-1.0753895	-0.27197942	-0.28323188	0.51748079
0.12369003	-1.2421976	-1.4146622	0.10439654	0.13095054	-0.2139675	1.0364423	-0.26683494	0.24473548	1.2654912	-1.2312768	-0.22476709	-0.26857385	0.09759663	0.16445029	-2.6176383	0.58294201	5.4104505	4.2693434	-0.87442136	7.469367	0.0045448779	0.40358403	0.8337009	-0.019211395	0.29343352	-0.26443371	0.76492268	1.4549198	0.47917101	0.013066432	-0.20377058	-0.11832865	-0.081723303	1.233762	0.10568132	0.61790806	-1.1897844	1.1796286	1.0831422	-0.97154725	-0.76792312	0.61187476	6.4358897	-0.0057008388	24.156137	-1.0753895	-0.27197942	-0.28323188	0.51748079
0.12369003	0.33725658	-1.4146622	0.10439654	0.13095054	-0.2328338	1.0364423	-0.26683494	0.036316585	1.4449921	-1.2312768	-0.22476709	-0.26857385	-0.025266234	0.16445029	-2.6176383	0.58294201	5.4104505	4.2693434	-0.088169813	7.469367	0.0045448779	0.40358403	0.8337009	0.048216458	0.24149096	-0.26443371	0.76492268	1.4549198	0.47917101	0.013066432	-0.20377058	-0.11832865	-0.081723303	1.233762	0.10568132	0.61790806	-1.1897844	1.1796286	1.0831422	-0.97154725	-0.76792312	0.61187476	3.6689963	0.10383444	24.156137	-1.3987612	-0.27197942	-0.28323188	0.51748079
0.12369003	0.33725658	-1.4146622	0.10439654	0.13095054	-0.2328338	1.0364423	-0.26683494	0.036316585	1.4449921	-1.2312768	-0.22476709	-0.26857385	-0.025266234	0.16445029	-2.6176383	0.58294201	5.4104505	4.2693434	-0.088169813	7.469367	0.0045448779	0.40358403	0.8337009	0.048216458	0.24149096	-0.26443371	0.76492268	1.4549198	0.47917101	0.013066432	-0.20377058	-0.11832865	-0.081723303	1.233762	0.10568132	0.61790806	-1.1897844	1.1796286	1.0831422	-0.97154725	-0.76792312	0.61187476	3.6689963	0.10383444	24.156137	-1.3987612	-0.27197942	-0.28323188	0.51748079
0.12369003	0.33725658	-1.4146622	0.10439654	0.13095054	-0.2328338	1.0364423	-0.26683494	0.036316585	1.4449921	-1.2312768	-0.22476709	-0.26857385	-0.025266234	0.16445029	-2.6176383	0.58294201	5.4104505	4.2693434	-0.088169813	7.469367	0.0045448779	0.40358403	0.8337009	0.048216458	0.24149096	-0.26443371	0.76492268	1.4549198	0.47917101	0.013066432	-0.20377058	-0.11832865	-0.081723303	1.233762	0.10568132	0.61790806	-1.1897844	1.1796286	1.0831422	-0.97154725	-0.76792312	0.61187476	3.6689963	0.10383444	24.156137	-1.3987612	-0.27197942	-0.28323188	0.51748079
0.12369003	0.33725658	-1.4146622	0.10439654	0.13095054	-0.2328338	1.0364423	-0.26683494	0.036316585	1.4449921	-1.2312768	-0.22476709	-0.26857385	-0.025266234	0.16445029	-2.6176383	0.58294201	5.4104505	4.2693434	-0.088169813	7.469367	0.0045448779	0.40358403	0.8337009	0.048216458	0.24149096	-0.26443371	0.76492268	1.4549198	0.47917101	0.013066432	-0.20377058	-0.11832865	-0.081723303	1.233762	0.10568132	0.61790806	-1.1897844	1.1796286	1.0831422	-0.97154725	-0.76792312	0.61187476	3.6689963	0.10383444	24.156137	-1.3987612	-0.27197942	-0.28323188	0.51748079
0.12369003	0.33725658	-1.4146622	0.10439654	0.13095054	-0.2328338	1.0364423	-0.26683494	0.036316585	1.4449921	-1.2312768	-0.22476709	-0.26857385	-0.025266234	0.16445029	-2.6176383	0.58294201	5.4104505	4.2693434	-0.088169813	7.469367	0.85358638	0.40358403	0.8337009	0.048216458	0.24149096	-0.26443371	0.76492268	1.4549198	0.47917101	0.013066432	-0.20377058	-0.11832865	-0.081723303	1.233762	0.10568132	0.61790806	-1.1897844	1.1796286	1.0831422	-0.97154725	-0.76792312	0.61187476	3.6689963	0.10383444	24.156137	-1.3987612	-0.27197942	-0.28323188	0.37897989
0.12369003	0.33725658	-1.4146622	0.10439654	0.13095054	-0.2328338	1.0364423	-0.26683494	0.036316585	1.4449921	-1.2312768	-0.22476709	-0.26857385	-0.025266234	0.16445029	-2.6176383	0.58294201	5.4104505	4.2693434	-0.088169813	7.469367	0.85358638	0.40358403	0.8337009	0.048216458	0.24149096	-0.26443371	0.76492268	1.4549198	0.47917101	0.013066432	-0.20377058	-0.11832865	-0.081723303	1.233762	0.10568132	0.61790806	-1.1897844	1.1796286	1.0831422	-0.97154725	-0.76792312	0.61187476	3.6689963	0.10383444	24.156137	-1.3987612	-0.27197942	-0.28323188	0.37897989
0.12369003	0.33725658	-1.4146622	0.10439654	0.13095054	-0.2328338	1.0364423	1.7672843	0.036316585	1.4449921	-1.2312768	-0.22476709	-0.26857385	-0.025266234	0.16445029	-2.6176383	0.58294201	4.8294849	4.2693434	-0.088169813	7.469367	0.85358638	0.40358403	0.8337009	0.048216458	0.24149096	-0.26443371	0.76492268	1.4549198	0.47917101	0.013066432	-0.20377058	-0.11832865	-0.081723303	1.233762	0.10568132	0.61790806	0.10253193	1.1796286	1.4623648	0.23183958	-0.086219862	0.61187476	3.6689963	0.10383444	20.09523	-1.3987612	-0.27197942	-0.28323188	0.37897989
0.12369003	0.33725658	-1.4146622	0.10439654	0.13095054	-0.2328338	1.0364423	1.7672843	0.036316585	1.4449921	-1.2312768	-0.22476709	-0.26857385	-0.025266234	0.16445029	-2.6176383	0.58294201	4.8294849	4.2693434	-0.088169813	7.469367	0.85358638	0.40358403	0.8337009	0.048216458	0.24149096	-0.26443371	0.76492268	1.4549198	0.47917101	0.013066432	-0.20377058	-0.11832865	-0.081723303	1.233762	0.10568132	0.61790806	0.10253193	1.1796286	1.4623648	0.23183958	-0.086219862	0.61187476	3.6689963	0.10383444	20.09523	-1.3987612	-0.27197942	-0.28323188	0.37897989
0.12369003	0.33725658	-1.4146622	0.10439654	0.13095054	-0.2328338	1.0364423	1.7672843	0.036316585	1.4449921	-1.2312768	-0.22476709	-0.26857385	-0.025266234	0.16445029	-2.6176383	0.58294201	4.8294849	4.2693434	-0.088169813	7.469367	0.85358638	0.40358403	0.8337009	0.048216458	0.24149096	-0.26443371	0.76492268	1.4549198	0.47917101	0.013066432	-0.20377058	-0.11832865	-0.081723303	1.233762	0.10568132	0.61790806	0.10253193	1.1796286	1.4623648	0.23183958	-0.086219862	0.61187476	3.6689963	0.10383444	20.09523	-1.3987612	-0.27197942	-0.28323188	0.37897989
0.12369003	0.33725658	-1.4146622	0.10439654	0.13095054	-0.2328338	1.0364423	1.7672843	0.036316585	1.4449921	-1.2312768	-0.22476709	-0.26857385	-0.025266234	0.16445029	-2.6176383	0.58294201	4.8294849	4.2693434	-0.088169813	7.469367	0.85358638	0.40358403	0.8337009	0.048216458	0.24149096	-0.26443371	0.76492268	1.4549198	0.47917101	0.013066432	-0.20377058	-0.11832865	-0.081723303	1.233762	0.10568132	0.61790806	0.10253193	1.1796286	1.4623648	0.23183958	-0.086219862	0.61187476	3.6689963	0.10383444	20.09523	-1.3987612	-0.27197942	-0.28323188	0.37897989
0.12369003	0.33725658	-1.4146622	0.95325124	0.13095054	-0.2328338	2.0763597	1.7672843	0.036316585	1.4449921	-1.2312768	0.037404247	0.78312343	-0.025266234	0.80574518	-0.39510453	-0.10852893	4.8294849	3.7929091	-0.088169813	9.7499332	0.85358638	1.9269779	0.8337009	0.048216458	0.24149096	-0.26443371	0.76492268	2.9963052	0.47917101	0.76903319	1.5386989	0.59373695	0.89042979	1.6033	0.78109407	1.395187	0.10253193	1.9774504	1.4623648	0.23183958	-0.086219862	0.61187476	3.6689963	0.10383444	20.09523	-1.3987612	1.730809	0.62188292	0.37897989
0.12369003	0.33725658	-1.4146622	0.95325124	0.13095054	-0.2328338	2.0763597	1.7672843	0.036316585	1.4449921	-1.2312768	0.037404247	0.78312343	-0.025266234	0.80574518	-0.39510453	-0.10852893	4.8294849	3.7929091	-0.088169813	9.7499332	0.85358638	1.9269779	0.8337009	0.048216458	0.24149096	-0.26443371	0.76492268	2.9963052	0.47917101	0.76903319	1.5386989	0.59373695	0.89042979	1.6033	0.78109407	1.395187	0.10253193	1.9774504	1.4623648	0.23183958	-0.086219862	0.61187476	3.6689963	0.10383444	20.09523	-1.3987612	1.730809	0.62188292	0.37897989
0.12369003	0.33725658	-1.4146622	0.95325124	0.13095054	-0.2328338	2.0763597	1.7672843	0.036316585	1.4449921	-1.2312768	0.037404247	0.78312343	-0.025266234	0.80574518	-0.39510453	-0.10852893	4.8294849	3.7929091	-0.088169813	9.7499332	0.85358638	1.9269779	0.8337009	0.048216458	0.24149096	-0.26443371	0.76492268	2.9963052	0.47917101	0.76903319	1.5386989	0.59373695	0.89042979	1.6033	0.78109407	1.395187	0.10253193	1.9774504	1.4623648	0.23183958	-0.086219862	0.61187476	3.6689963	0.10383444	20.09523	-1.3987612	1.730809	0.62188292	0.37897989
0.12369003	0.33725658	-1.4146622	0.95325124	0.13095054	-0.2328338	2.0763597	1.7672843	0.036316585	1.4449921	-1.2312768	0.037404247	0.78312343	-0.025266234	0.80574518	-0.39510453	-0.10852893	4.8294849	3.7929091	-0.088169813	9.7499332	0.85358638	1.9269779	0.8337009	0.048216458	0.24149096	-0.26443371	0.76492268	2.9963052	0.47917101	0.76903319	1.5386989	0.59373695	0.89042979	1.6033	0.78109407	1.395187	0.10253193	1.9774504	1.4623648	0.23183958	-0.086219862	0.61187476	3.6689963	0.10383444	20.09523	-1.3987612	1.730809	0.62188292	0.37897989
0.12369003	0.33725658	-1.4146622	0.95325124	0.13095054	-0.2328338	2.0763597	1.7672843	0.036316585	1.4449921	-1.2312768	0.037404247	0.78312343	-0.025266234	0.80574518	-0.39510453	-0.10852893	4.8294849	3.7929091	-0.088169813	9.7499332	0.85358638	1.9269779	0.8337009	0.048216458	0.24149096	-0.26443371	0.76492268	2.9963052	0.47917101	0.76903319	1.5386989	0.59373695	0.89042979	1.6033	0.78109407	1.395187	0.10253193	1.9774504	1.4623648	0.23183958	-0.086219862	0.61187476	3.6689963	0.10383444	20.09523	-1.3987612	1.730809	0.62188292	0.37897989
0.12369003	0.33725658	-1.4146622	0.95325124	0.13095054	-0.2328338	2.0763597	1.7672843	0.036316585	1.4449921	-1.2312768	0.037404247	0.78312343	-0.025266234	0.80574518	-0.39510453	-0.10852893	4.8294849	3.7929091	-0.088169813	9.7499332	0.85358638	1.9269779	0.8337009	0.048216458	0.24149096	-0.26443371	0.76492268	2.9963052	0.47917101	0.76903319	1.5386989	0.59373695	0.89042979	1.6033	0.78109407	1.395187	0.10253193	1.9774504	1.4623648	0.23183958	-0.086219862	0.61187476	3.6689963	0.10383444	20.09523	-1.3987612	1.730809	0.62188292	0.37897989
0.12369003	0.33725658	-1.4146622	0.95325124	0.13095054	-0.2328338	2.0763597	1.7672843	0.036316585	1.4449921	-1.2312768	0.037404247	0.78312343	-0.025266234	0.80574518	-0.39510453	-0.10852893	4.8294849	3.7929091	-0.088169813	9.7499332	0.85358638	1.9269779	0.8337009	0.048216458	0.24149096	-0.26443371	0.76492268	2.9963052	0.47917101	0.76903319	1.5386989	0.59373695	0.89042979	1.6033	0.78109407	1.395187	0.10253193	1.9774504	1.4623648	0.23183958	-0.086219862	0.61187476	3.6689963	0.10383444	20.09523	-1.3987612	1.730809	0.62188292	0.37897989
0.12369003	0.33725658	-1.4146622	0.95325124	0.13095054	-0.2328338	2.0763597	1.7672843	0.036316585	1.4449921	-1.2312768	0.037404247	0.78312343	-0.025266234	0.80574518	-0.39510453	-0.10852893	4.8294849	3.7929091	-0.088169813	9.7499332	0.85358638	1.9269779	0.8337009	0.048216458	0.24149096	-0.26443371	0.76492268	2.9963052	0.47917101	0.76903319	1.5386989	0.59373695	0.89042979	1.6033	0.78109407	1.395187	0.10253193	1.9774504	1.4623648	0.23183958	-0.086219862	0.61187476	3.6689963	0.10383444	20.09523	-1.3987612	1.730809	0.62188292	0.37897989
0.12369003	0.33725658	-1.4146622	0.95325124	0.13095054	-0.2328338	2.0763597	1.7672843	0.036316585	1.4449921	-1.2312768	0.037404247	0.78312343	-0.025266234	0.80574518	-0.39510453	-0.10852893	4.8294849	3.7929091	-0.088169813	9.7499332	0.85358638	1.9269779	0.8337009	0.048216458	0.24149096	-0.26443371	0.76492268	2.9963052	0.47917101	0.76903319	1.5386989	0.59373695	0.89042979	1.6033	0.78109407	1.395187	0.10253193	1.9774504	1.4623648	0.23183958	-0.086219862	0.61187476	3.6689963	0.10383444	20.09523	-1.3987612	1.730809	0.62188292	0.37897989
0.12369003	0.33725658	-1.4146622	0.95325124	0.13095054	-0.2328338	2.0763597	1.7672843	0.036316585	1.4449921	-1.2312768	0.037404247	0.78312343	-0.025266234	0.80574518	-0.39510453	-0.10852893	4.8294849	3.7929091	-0.088169813	9.7499332	0.85358638	1.9269779	0.8337009	0.048216458	0.24149096	-0.26443371	0.76492268	2.9963052	0.47917101	0.76903319	1.5386989	0.59373695	0.89042979	1.6033	0.78109407	1.395187	0.10253193	1.9774504	1.4623648	0.23183958	-0.086219862	0.61187476	3.6689963	0.10383444	20.09523	-1.3987612	1.730809	0.62188292	0.37897989
0.12369003	0.33725658	-1.4146622	0.95325124	0.13095054	-0.2328338	2.0763597	1.7672843	0.036316585	1.4449921	-1.2312768	0.037404247	0.78312343	-0.025266234	0.80574518	-0.39510453	-0.10852893	4.8294849	3.7929091	-0.088169813	9.7499332	0.85358638	1.9269779	0.8337009	0.048216458	0.24149096	-0.26443371	0.76492268	2.9963052	0.47917101	0.76903319	1.5386989	0.59373695	0.89042979	1.6033	0.78109407	1.395187	0.10253193	1.9774504	1.4623648	0.23183958	-0.086219862	0.61187476	3.6689963	0.10383444	20.09523	-1.3987612	1.730809	0.62188292	0.37897989
0.12369003	0.33725658	-1.4146622	0.95325124	0.13095054	-0.2328338	2.0763597	1.7672843	0.036316585	1.4449921	-1.2312768	0.037404247	0.78312343	-0.025266234	0.80574518	-0.39510453	-0.10852893	4.8294849	3.7929091	-0.088169813	9.7499332	0.85358638	1.9269779	0.8337009	0.048216458	0.24149096	-0.26443371	0.76492268	2.9963052	0.47917101	0.76903319	1.5386989	0.59373695	0.89042979	1.6033	0.78109407	1.395187	0.10253193	1.9774504	1.4623648	0.23183958	-0.086219862	0.61187476	3.6689963	0.10383444	20.09523	-1.3987612	1.730809	0.62188292	0.37897989
0.12369003	0.33725658	-1.4146622	0.95325124	0.13095054	-0.2328338	2.0763597	1.7672843	0.036316585	1.4449921	-1.2312768	0.037404247	0.78312343	-0.025266234	0.80574518	-0.39510453	-0.10852893	4.8294849	3.7929091	-0.088169813	9.7499332	0.85358638	1.9269779	0.8337009	0.048216458	0.24149096	-0.26443371	0.76492268	2.9963052	0.47917101	0.76903319	1.5386989	0.59373695	0.89042979	1.6033	0.78109407	1.395187	0.10253193	1.9774504	1.4623648	0.23183958	-0.086219862	0.61187476	3.6689963	0.10383444	20.09523	-1.3987612	1.730809	0.62188292	0.37897989
0.12369003	0.33725658	-1.4146622	0.95325124	0.13095054	-0.2328338	2.0763597	1.7672843	0.036316585	1.4449921	-1.2312768	0.037404247	0.78312343	-0.025266234	0.80574518	-0.39510453	-0.10852893	4.8294849	3.7929091	-0.088169813	9.7499332	0.85358638	1.9269779	0.8337009	0.048216458	0.24149096	-0.26443371	0.76492268	2.9963052	0.47917101	0.76903319	1.5386989	0.59373695	0.89042979	1.6033	0.78109407	1.395187	0.10253193	1.9774504	1.4623648	0.23183958	-0.086219862	0.61187476	3.6689963	0.10383444	20.09523	-1.3987612	1.730809	0.62188292	0.37897989
0.12369003	0.33725658	-1.4146622	0.95325124	0.13095054	-0.2328338	2.0763597	1.7672843	0.036316585	1.4449921	-1.2312768	0.037404247	0.78312343	-0.025266234	0.80574518	-0.39510453	-0.10852893	4.8294849	3.7929091	-0.088169813	9.7499332	0.85358638	1.9269779	0.8337009	0.048216458	0.24149096	-0.26443371	0.76492268	2.9963052	0.47917101	0.76903319	1.5386989	0.59373695	0.89042979	1.6033	0.78109407	1.395187	0.10253193	1.9774504	1.4623648	0.23183958	-0.086219862	0.61187476	3.6689963	0.10383444	20.09523	-1.3987612	1.730809	0.62188292	0.37897989
0.12369003	0.33725658	-1.4146622	0.95325124	0.13095054	-0.2328338	2.0763597	1.7672843	0.036316585	1.4449921	-1.2312768	0.037404247	0.78312343	-0.025266234	0.80574518	-0.39510453	-0.10852893	4.8294849	3.7929091	-0.088169813	9.7499332	0.85358638	1.9269779	0.8337009	0.048216458	0.24149096	-0.26443371	0.76492268	2.9963052	0.47917101	0.76903319	1.5386989	0.59373695	0.89042979	1.6033	0.78109407	1.395187	0.10253193	1.9774504	1.4623648	0.23183958	-0.086219862	0.61187476	3.6689963	0.10383444	20.09523	-1.3987612	1.730809	0.62188292	0.37897989
0.12369003	0.33725658	-1.4146622	0.95325124	0.13095054	-0.2328338	2.0763597	1.7672843	0.036316585	1.4449921	-1.2312768	0.037404247	0.78312343	-0.025266234	0.80574518	-0.39510453	-0.10852893	4.8294849	3.7929091	-0.088169813	9.7499332	0.85358638	1.9269779	0.8337009	0.048216458	0.24149096	-0.26443371	0.76492268	2.9963052	0.47917101	0.76903319	1.5386989	0.59373695	0.89042979	1.6033	0.78109407	1.395187	0.10253193	1.9774504	1.4623648	0.23183958	-0.086219862	0.61187476	3.6689963	0.10383444	20.09523	-1.3987612	1.730809	0.62188292	0.37897989
0.12369003	0.33725658	-1.4146622	0.95325124	0.13095054	-0.2328338	2.0763597	1.7672843	0.036316585	1.4449921	-1.2312768	0.037404247	0.78312343	-0.025266234	0.80574518	-0.39510453	-0.10852893	4.8294849	3.7929091	-0.088169813	9.7499332	0.85358638	1.9269779	0.8337009	0.048216458	0.24149096	-0.26443371	0.76492268	2.9963052	0.47917101	0.76903319	1.5386989	0.59373695	0.89042979	1.6033	0.78109407	1.395187	0.10253193	1.9774504	1.4623648	0.23183958	-0.086219862	0.61187476	3.6689963	0.10383444	20.09523	-1.3987612	1.730809	0.62188292	0.37897989
0.12369003	0.33725658	-1.4146622	0.95325124	0.13095054	-0.2328338	2.0763597	1.7672843	0.036316585	1.4449921	-1.2312768	0.037404247	0.78312343	-0.025266234	0.80574518	-0.39510453	-0.10852893	4.8294849	3.7929091	-0.088169813	9.7499332	0.85358638	1.9269779	0.8337009	0.048216458	0.24149096	-0.26443371	0.76492268	2.9963052	0.47917101	0.76903319	1.5386989	0.59373695	0.89042979	1.6033	0.78109407	1.395187	0.10253193	1.9774504	1.4623648	0.23183958	-0.086219862	0.61187476	3.6689963	0.10383444	20.09523	-1.3987612	1.730809	0.62188292	0.37897989
0.12369003	0.33725658	-1.4146622	0.95325124	0.13095054	-0.2328338	2.0763597	1.7672843	0.036316585	1.4449921	-1.2312768	0.037404247	0.78312343	-0.025266234	0.80574518	-0.39510453	-0.10852893	4.8294849	3.7929091	-0.088169813	9.7499332	0.85358638	1.9269779	0.8337009	0.048216458	0.24149096	-0.26443371	0.76492268	2.9963052	0.47917101	0.76903319	1.5386989	0.59373695	0.89042979	1.6033	0.78109407	1.395187	0.10253193	1.9774504	1.4623648	0.23183958	-0.086219862	0.61187476	3.6689963	0.10383444	20.09523	-1.3987612	1.730809	0.62188292	0.37897989
0.12369003	0.33725658	-1.4146622	0.95325124	0.13095054	-0.2328338	2.0763597	1.7672843	0.036316585	1.4449921	-1.2312768	0.037404247	0.78312343	-0.025266234	0.80574518	-0.39510453	-0.10852893	4.8294849	3.7929091	-0.088169813	9.7499332	0.85358638	1.9269779	0.8337009	0.048216458	0.24149096	-0.26443371	0.76492268	2.9963052	0.47917101	0.76903319	1.5386989	0.59373695	0.89042979	1.6033	0.78109407	1.395187	0.10253193	1.9774504	1.4623648	0.23183958	-0.086219862	0.61187476	3.6689963	0.10383444	20.09523	-1.3987612	1.730809	0.62188292	0.37897989
0.12369003	0.33725658	-1.4146622	0.95325124	0.13095054	-0.2328338	2.0763597	1.7672843	0.036316585	1.4449921	-1.2312768	0.037404247	0.78312343	-0.025266234	0.80574518	-0.39510453	-0.10852893	4.8294849	3.7929091	-0.088169813	9.7499332	0.85358638	1.9269779	0.8337009	0.048216458	0.24149096	-0.26443371	0.76492268	2.9963052	0.47917101	0.76903319	1.5386989	0.59373695	0.89042979	1.6033	0.78109407	1.395187	0.10253193	1.9774504	1.4623648	0.23183958	-0.086219862	0.61187476	3.6689963	0.10383444	20.09523	-1.3987612	1.730809	0.62188292	0.37897989
0.12369003	0.33725658	-1.4146622	0.95325124	0.13095054	-0.2328338	2.0763597	1.7672843	0.036316585	1.4449921	-1.2312768	0.037404247	0.78312343	-0.025266234	0.80574518	-0.39510453	-0.10852893	4.8294849	3.7929091	-0.088169813	9.7499332	0.85358638	1.9269779	0.8337009	0.048216458	0.24149096	-0.26443371	0.76492268	2.9963052	0.47917101	0.76903319	1.5386989	0.59373695	0.89042979	1.6033	0.78109407	1.395187	0.10253193	1.9774504	1.4623648	0.23183958	-0.086219862	0.61187476	3.6689963	0.10383444	20.09523	-1.3987612	1.730809	0.62188292	0.37897989
0.12369003	0.33725658	-1.4146622	0.95325124	0.13095054	-0.2328338	2.0763597	1.7672843	0.036316585	1.4449921	-1.2312768	0.037404247	0.78312343	-0.025266234	0.80574518	-0.39510453	-0.10852893	4.8294849	3.7929091	-0.088169813	9.7499332	0.85358638	1.9269779	0.8337009	0.048216458	0.24149096	-0.26443371	0.76492268	2.9963052	0.47917101	0.76903319	1.5386989	0.59373695	0.89042979	1.6033	0.78109407	1.395187	0.10253193	1.9774504	1.4623648	0.23183958	-0.086219862	0.61187476	3.6689963	0.10383444	20.09523	-1.3987612	1.730809	0.62188292	0.37897989
0.12369003	0.33725658	-1.4146622	0.95325124	0.13095054	-0.2328338	2.0763597	1.7672843	0.036316585	1.4449921	-1.2312768	0.037404247	0.78312343	-0.025266234	0.80574518	-0.39510453	-0.10852893	4.8294849	3.7929091	-0.088169813	9.7499332	0.85358638	1.9269779	0.8337009	0.048216458	0.24149096	-0.26443371	0.76492268	2.9963052	0.47917101	0.76903319	1.5386989	0.59373695	0.89042979	1.6033	0.78109407	1.395187	0.10253193	1.9774504	1.4623648	0.23183958	-0.086219862	0.61187476	3.6689963	0.10383444	20.09523	-1.3987612	1.730809	0.62188292	0.37897989
0.12369003	0.33725658	-1.4146622	0.95325124	0.13095054	-0.2328338	2.0763597	1.7672843	0.036316585	1.4449921	-1.2312768	0.037404247	0.78312343	-0.025266234	0.80574518	-0.39510453	-0.10852893	4.8294849	3.7929091	-0.088169813	9.7499332	0.85358638	1.9269779	0.8337009	0.048216458	0.24149096	-0.26443371	0.76492268	2.9963052	0.47917101	0.76903319	1.5386989	0.59373695	0.89042979	1.6033	0.78109407	1.395187	0.10253193	1.9774504	1.4623648	0.23183958	-0.086219862	0.61187476	3.6689963	0.10383444	20.09523	-1.3987612	1.730809	0.62188292	0.37897989
0.12369003	0.33725658	-1.4146622	0.95325124	0.13095054	-0.2328338	2.0763597	1.7672843	0.036316585	1.4449921	-1.2312768	0.037404247	0.78312343	-0.025266234	0.80574518	-0.39510453	-0.10852893	4.8294849	3.7929091	-0.088169813	9.7499332	0.85358638	1.9269779	0.8337009	0.048216458	0.24149096	-0.26443371	0.76492268	2.9963052	0.47917101	0.76903319	1.5386989	0.59373695	0.89042979	1.6033	0.78109407	1.395187	0.10253193	1.9774504	1.4623648	0.23183958	-0.086219862	0.61187476	3.6689963	0.10383444	20.09523	-1.3987612	1.730809	0.62188292	0.37897989
0.12369003	0.33725658	-1.4146622	0.95325124	0.13095054	-0.2328338	2.0763597	1.7672843	0.036316585	1.4449921	-1.2312768	0.037404247	0.78312343	-0.025266234	0.80574518	-0.39510453	-0.10852893	4.8294849	3.7929091	-0.088169813	9.7499332	0.85358638	1.9269779	0.8337009	0.048216458	0.24149096	-0.26443371	0.76492268	2.9963052	0.47917101	0.76903319	1.5386989	0.59373695	0.89042979	1.6033	0.78109407	1.395187	0.10253193	1.9774504	1.4623648	0.23183958	-0.086219862	0.61187476	3.6689963	0.10383444	20.09523	-1.3987612	1.730809	0.62188292	0.37897989
0.12369003	0.33725658	-1.4146622	0.95325124	0.13095054	-0.2328338	2.0763597	1.7672843	0.036316585	1.4449921	-1.2312768	0.037404247	0.78312343	-0.025266234	0.80574518	-0.39510453	-0.10852893	4.8294849	3.7929091	-0.088169813	9.7499332	0.85358638	1.9269779	0.8337009	0.048216458	0.24149096	-0.26443371	0.76492268	2.9963052	0.47917101	0.76903319	1.5386989	0.59373695	0.89042979	1.6033	0.78109407	1.395187	0.10253193	1.9774504	1.4623648	0.23183958	-0.086219862	0.61187476	3.6689963	0.10383444	20.09523	-1.3987612	1.730809	0.62188292	0.37897989
0.12369003	0.33725658	-1.4146622	0.95325124	0.13095054	-0.2328338	2.0763597	1.7672843	0.036316585	1.4449921	-1.2312768	0.037404247	0.78312343	-0.025266234	0.80574518	-0.39510453	-0.10852893	4.8294849	3.7929091	-0.088169813	9.7499332	0.85358638	1.9269779	0.8337009	0.048216458	0.24149096	-0.26443371	0.76492268	2.9963052	0.47917101	0.76903319	1.5386989	0.59373695	0.89042979	1.6033	0.78109407	1.395187	0.10253193	1.9774504	1.4623648	0.23183958	-0.086219862	0.61187476	3.6689963	0.10383444	20.09523	-1.3987612	1.730809	0.62188292	0.37897989
0.12369003	0.33725658	-1.4146622	0.95325124	0.13095054	-0.2328338	2.0763597	1.7672843	0.036316585	1.4449921	-1.2312768	0.037404247	0.78312343	-0.025266234	0.80574518	-0.39510453	-0.10852893	4.8294849	3.7929091	-0.088169813	9.7499332	0.85358638	1.9269779	0.8337009	0.048216458	0.24149096	-0.26443371	0.76492268	2.9963052	0.47917101	0.76903319	1.5386989	0.59373695	0.89042979	1.6033	0.78109407	1.395187	0.10253193	1.9774504	1.4623648	0.23183958	-0.086219862	0.61187476	3.6689963	0.10383444	20.09523	-1.3987612	1.730809	0.62188292	0.37897989
0.12369003	0.33725658	-1.4146622	0.95325124	0.13095054	-0.2328338	2.0763597	1.7672843	0.036316585	1.4449921	-1.2312768	0.037404247	0.78312343	-0.025266234	0.80574518	-0.39510453	-0.10852893	4.8294849	3.7929091	-0.088169813	9.7499332	0.85358638	1.9269779	0.8337009	0.048216458	0.24149096	-0.26443371	0.76492268	2.9963052	0.47917101	0.76903319	1.5386989	0.59373695	0.89042979	1.6033	0.78109407	1.395187	0.10253193	1.9774504	1.4623648	0.23183958	-0.086219862	0.61187476	3.6689963	0.10383444	20.09523	-1.3987612	1.730809	0.62188292	0.37897989
0.12369003	0.33725658	-1.4146622	0.95325124	0.13095054	-0.2328338	2.0763597	1.7672843	0.036316585	1.4449921	-1.2312768	0.037404247	0.78312343	-0.025266234	0.80574518	-0.39510453	-0.10852893	4.8294849	3.7929091	-0.088169813	9.7499332	0.85358638	1.9269779	0.8337009	0.048216458	0.24149096	-0.26443371	0.76492268	2.9963052	0.47917101	0.76903319	1.5386989	0.59373695	0.89042979	1.6033	0.78109407	1.395187	0.10253193	1.9774504	1.4623648	0.23183958	-0.086219862	0.61187476	3.6689963	0.10383444	20.09523	-1.3987612	1.730809	0.62188292	0.37897989
0.12369003	0.33725658	-1.4146622	0.95325124	0.13095054	-0.2328338	2.0763597	1.7672843	0.036316585	1.4449921	-1.2312768	0.037404247	0.78312343	-0.025266234	0.80574518	-0.39510453	-0.10852893	4.8294849	3.7929091	-0.088169813	9.7499332	0.85358638	1.9269779	0.8337009	0.048216458	0.24149096	-0.26443371	0.76492268	2.9963052	0.47917101	0.76903319	1.5386989	0.59373695	0.89042979	1.6033	0.78109407	1.395187	0.10253193	1.9774504	1.4623648	0.23183958	-0.086219862	0.61187476	3.6689963	0.10383444	20.09523	-1.3987612	1.730809	0.62188292	0.37897989
0.12369003	0.33725658	-1.4146622	0.95325124	0.13095054	-0.2328338	2.0763597	1.7672843	0.036316585	1.4449921	-1.2312768	0.037404247	0.78312343	-0.025266234	0.80574518	-0.39510453	-0.10852893	4.8294849	3.7929091	-0.088169813	9.7499332	0.85358638	1.9269779	0.8337009	0.048216458	0.24149096	-0.26443371	0.76492268	2.9963052	0.47917101	0.76903319	1.5386989	0.59373695	0.89042979	1.6033	0.78109407	1.395187	0.10253193	1.9774504	1.4623648	0.23183958	-0.086219862	0.61187476	3.6689963	0.10383444	20.09523	-1.3987612	1.730809	0.62188292	0.37897989
0.12369003	0.33725658	-1.4146622	0.95325124	0.13095054	-0.2328338	2.0763597	1.7672843	0.036316585	1.4449921	-1.2312768	0.037404247	0.78312343	-0.025266234	0.80574518	-0.39510453	-0.10852893	4.8294849	3.7929091	-0.088169813	9.7499332	0.85358638	1.9269779	0.8337009	0.048216458	0.24149096	-0.26443371	0.76492268	2.9963052	0.47917101	0.76903319	1.5386989	0.59373695	0.89042979	1.6033	0.78109407	1.395187	0.10253193	1.9774504	1.4623648	0.23183958	-0.086219862	0.61187476	3.6689963	0.10383444	20.09523	-1.3987612	1.730809	0.62188292	0.37897989
0.12369003	0.33725658	-1.4146622	0.95325124	0.13095054	-0.2328338	2.0763597	1.7672843	0.036316585	1.4449921	-1.2312768	0.037404247	0.78312343	-0.025266234	0.80574518	-0.39510453	-0.10852893	4.8294849	3.7929091	-0.088169813	9.7499332	0.85358638	1.9269779	0.8337009	0.048216458	0.24149096	-0.26443371	0.76492268	2.9963052	0.47917101	0.76903319	1.5386989	0.59373695	0.89042979	1.6033	0.78109407	1.395187	0.10253193	1.9774504	1.4623648	0.23183958	-0.086219862	0.61187476	3.6689963	0.10383444	20.09523	-1.3987612	1.730809	0.62188292	0.37897989
0.12369003	0.33725658	-1.4146622	0.95325124	0.13095054	-0.2328338	2.0763597	1.7672843	0.036316585	1.4449921	-1.2312768	0.037404247	0.78312343	-0.025266234	0.80574518	-0.39510453	-0.10852893	4.8294849	3.7929091	-0.088169813	9.7499332	0.85358638	1.9269779	0.8337009	0.048216458	0.24149096	-0.26443371	0.76492268	2.9963052	0.47917101	0.76903319	1.5386989	0.59373695	0.89042979	1.6033	0.78109407	1.395187	0.10253193	1.9774504	1.4623648	0.23183958	-0.086219862	0.61187476	3.6689963	0.10383444	20.09523	-1.3987612	1.730809	0.62188292	0.37897989
0.12369003	0.33725658	-1.4146622	0.95325124	0.13095054	-0.2328338	2.0763597	1.7672843	0.036316585	1.4449921	-1.2312768	0.037404247	0.78312343	-0.025266234	0.80574518	-0.39510453	-0.10852893	4.8294849	3.7929091	-0.088169813	9.7499332	0.85358638	1.9269779	0.8337009	0.048216458	0.24149096	-0.26443371	0.76492268	2.9963052	0.47917101	0.76903319	1.5386989	0.59373695	0.89042979	1.6033	0.78109407	1.395187	0.10253193	1.9774504	1.4623648	0.23183958	-0.086219862	0.61187476	3.6689963	0.10383444	20.09523	-1.3987612	1.730809	0.62188292	0.37897989
0.12369003	0.33725658	-1.4146622	0.95325124	0.13095054	-0.2328338	2.0763597	1.7672843	0.036316585	1.4449921	-1.2312768	0.037404247	0.78312343	-0.025266234	0.80574518	-0.39510453	-0.10852893	4.8294849	3.7929091	-0.088169813	9.7499332	0.85358638	1.9269779	0.8337009	0.048216458	0.24149096	-0.26443371	0.76492268	2.9963052	0.47917101	0.76903319	1.5386989	0.59373695	0.89042979	1.6033	0.78109407	1.395187	0.10253193	1.9774504	1.4623648	0.23183958	-0.086219862	0.61187476	3.6689963	0.10383444	20.09523	-1.3987612	1.730809	0.62188292	0.37897989
0.12369003	0.33725658	-1.4146622	0.95325124	0.13095054	-0.2328338	2.0763597	1.7672843	0.036316585	1.4449921	-1.2312768	0.037404247	0.78312343	-0.025266234	0.80574518	-0.39510453	-0.10852893	4.8294849	3.7929091	-0.088169813	9.7499332	0.85358638	1.9269779	0.8337009	0.048216458	0.24149096	-0.26443371	0.76492268	2.9963052	0.47917101	0.76903319	1.5386989	0.59373695	0.89042979	1.6033	0.78109407	1.395187	0.10253193	1.9774504	1.4623648	0.23183958	-0.086219862	0.61187476	3.6689963	0.10383444	20.09523	-1.3987612	1.730809	0.62188292	0.37897989
0.12369003	0.33725658	-1.4146622	0.95325124	0.13095054	-0.2328338	2.0763597	1.7672843	0.036316585	1.4449921	-1.2312768	0.037404247	0.78312343	-0.025266234	0.80574518	-0.39510453	-0.10852893	4.8294849	3.7929091	-0.088169813	9.7499332	0.85358638	1.9269779	0.8337009	0.048216458	0.24149096	-0.26443371	0.76492268	2.9963052	0.47917101	0.76903319	1.5386989	0.59373695	0.89042979	1.6033	0.78109407	1.395187	0.10253193	1.9774504	1.4623648	0.23183958	-0.086219862	0.61187476	3.6689963	0.10383444	20.09523	-1.3987612	1.730809	0.62188292	0.37897989
0.12369003	0.33725658	-1.4146622	0.95325124	0.13095054	-0.2328338	2.0763597	1.7672843	0.036316585	1.4449921	-1.2312768	0.037404247	0.78312343	-0.025266234	0.80574518	-0.39510453	-0.10852893	4.8294849	3.7929091	-0.088169813	9.7499332	0.85358638	1.9269779	0.8337009	0.048216458	0.24149096	-0.26443371	0.76492268	2.9963052	0.47917101	0.76903319	1.5386989	0.59373695	0.89042979	1.6033	0.78109407	1.395187	0.10253193	1.9774504	1.4623648	0.23183958	-0.086219862	0.61187476	3.6689963	0.10383444	20.09523	-1.3987612	1.730809	0.62188292	0.37897989
0.12369003	0.33725658	-1.4146622	0.95325124	0.13095054	-0.2328338	2.0763597	1.7672843	0.036316585	1.4449921	-1.2312768	0.037404247	0.78312343	-0.025266234	0.80574518	-0.39510453	-0.10852893	4.8294849	3.7929091	-0.088169813	9.7499332	0.85358638	1.9269779	0.8337009	0.048216458	0.24149096	-0.26443371	0.76492268	2.9963052	0.47917101	0.76903319	1.5386989	0.59373695	0.89042979	1.6033	0.78109407	1.395187	0.10253193	1.9774504	1.4623648	0.23183958	-0.086219862	0.61187476	3.6689963	0.10383444	20.09523	-1.3987612	1.730809	0.62188292	0.37897989
0.12369003	0.33725658	-1.4146622	0.95325124	0.13095054	-0.2328338	2.0763597	1.7672843	0.036316585	1.4449921	-1.2312768	0.037404247	0.78312343	-0.025266234	0.80574518	-0.39510453	-0.10852893	4.8294849	3.7929091	-0.088169813	9.7499332	0.85358638	1.9269779	0.8337009	0.048216458	0.24149096	-0.26443371	0.76492268	2.9963052	0.47917101	0.76903319	1.5386989	0.59373695	0.89042979	1.6033	0.78109407	1.395187	0.10253193	1.9774504	1.4623648	0.23183958	-0.086219862	0.61187476	3.6689963	0.10383444	20.09523	-1.3987612	1.730809	0.62188292	0.37897989
0.12369003	0.33725658	-1.4146622	0.95325124	0.13095054	-0.2328338	2.0763597	1.7672843	0.036316585	1.4449921	-1.2312768	0.037404247	0.78312343	-0.025266234	0.80574518	-0.39510453	-0.10852893	4.8294849	3.7929091	-0.088169813	9.7499332	0.85358638	1.9269779	0.8337009	0.048216458	0.24149096	-0.26443371	0.76492268	2.9963052	0.47917101	0.76903319	1.5386989	0.59373695	0.89042979	1.6033	0.78109407	1.395187	0.10253193	1.9774504	1.4623648	0.23183958	-0.086219862	0.61187476	3.6689963	0.10383444	20.09523	-1.3987612	1.730809	0.62188292	0.37897989
0.12369003	0.33725658	-1.4146622	0.95325124	0.13095054	-0.2328338	2.0763597	1.7672843	0.036316585	1.4449921	-1.2312768	0.037404247	0.78312343	-0.025266234	0.80574518	-0.39510453	-0.10852893	4.8294849	3.7929091	-0.088169813	9.7499332	0.85358638	1.9269779	0.8337009	0.048216458	0.24149096	-0.26443371	0.76492268	2.9963052	0.47917101	0.76903319	1.5386989	0.59373695	0.89042979	1.6033	0.78109407	1.395187	0.10253193	1.9774504	1.4623648	0.23183958	-0.086219862	0.61187476	3.6689963	0.10383444	20.09523	-1.3987612	1.730809	0.62188292	0.37897989
0.44414127	0.33725658	-0.03394179	0.95325124	-0.44839838	-0.2328338	2.0763597	1.7672843	0.036316585	1.4449921	-0.43544289	0.037404247	0.78312343	-0.025266234	0.80574518	-0.39510453	-0.10852893	4.8294849	3.7929091	-0.088169813	9.7499332	0.85358638	1.9269779	0.63317227	0.048216458	0.24149096	-0.28233021	1.1836518	2.9963052	0.41133797	0.76903319	1.5386989	0.59373695	0.89042979	1.6033	0.78109407	1.395187	0.10253193	1.9774504	1.4623648	0.23183958	-0.086219862	1.0641028	3.6689963	0.10383444	20.09523	-1.3987612	1.730809	0.62188292	0.37897989
0.44414127	0.33725658	-0.03394179	0.95325124	-0.44839838	-0.2328338	2.0763597	1.7672843	0.036316585	1.4449921	-0.43544289	0.037404247	0.78312343	-0.025266234	0.80574518	-0.39510453	-0.10852893	4.8294849	3.7929091	-0.088169813	9.7499332	0.85358638	1.9269779	0.63317227	0.048216458	0.24149096	-0.28233021	1.1836518	2.9963052	0.41133797	0.76903319	1.5386989	0.59373695	0.89042979	1.6033	0.78109407	1.395187	0.10253193	1.9774504	1.4623648	0.23183958	-0.086219862	1.0641028	3.6689963	0.10383444	20.09523	-1.3987612	1.730809	0.62188292	0.37897989
0.44414127	0.33725658	-0.03394179	0.95325124	-0.44839838	-0.2328338	2.0763597	1.7672843	0.036316585	1.4449921	-0.43544289	0.037404247	0.78312343	-0.025266234	0.80574518	-0.39510453	-0.10852893	4.8294849	3.7929091	-0.088169813	9.7499332	0.85358638	1.9269779	0.63317227	0.048216458	0.24149096	-0.28233021	1.1836518	2.9963052	0.41133797	0.76903319	1.5386989	0.59373695	0.89042979	1.6033	0.78109407	1.395187	0.10253193	1.9774504	1.4623648	0.23183958	-0.086219862	1.0641028	3.6689963	0.10383444	20.09523	-1.3987612	1.730809	0.62188292	0.37897989
0.44414127	0.31263703	-0.03394179	0.95325124	-0.44839838	-0.13031211	2.0763597	1.7672843	0.3299582	1.827945	-0.43544289	0.037404247	0.78312343	0.15738773	0.80574518	-0.39510453	-0.10852893	4.8294849	3.7929091	0.58183861	9.7499332	0.85358638	1.9269779	0.63317227	0.18673208	0.29370373	-0.28233021	1.1836518	2.9963052	0.41133797	0.76903319	1.5386989	0.59373695	0.89042979	1.6033	0.78109407	1.395187	0.10253193	1.9774504	1.4623648	0.23183958	-0.086219862	1.0641028	5.0936928	0.20741166	20.09523	-2.7907281	1.730809	0.62188292	0.37897989
0.44414127	0.31263703	-0.03394179	0.95325124	-0.44839838	-0.13031211	2.0763597	1.7672843	0.3299582	1.827945	-0.43544289	0.037404247	0.78312343	0.15738773	0.80574518	-0.39510453	-0.10852893	4.8294849	3.7929091	0.58183861	9.7499332	0.85358638	1.9269779	0.63317227	0.18673208	0.29370373	-0.28233021	1.1836518	2.9963052	0.41133797	0.76903319	1.5386989	0.59373695	0.89042979	1.6033	0.78109407	1.395187	0.10253193	1.9774504	1.4623648	0.23183958	-0.086219862	1.0641028	5.0936928	0.20741166	20.09523	-2.7907281	1.730809	0.62188292	0.37897989
0.44414127	0.31263703	-0.03394179	0.95325124	-0.44839838	-0.13031211	2.0763597	1.7672843	0.3299582	1.827945	-0.43544289	0.037404247	0.78312343	0.15738773	0.80574518	-0.39510453	-0.10852893	4.8294849	3.7929091	0.58183861	9.7499332	0.85358638	1.9269779	0.63317227	0.18673208	0.29370373	-0.28233021	1.1836518	2.9963052	0.41133797	0.76903319	1.5386989	0.59373695	0.89042979	1.6033	0.78109407	1.395187	0.10253193	1.9774504	1.4623648	0.23183958	-0.086219862	1.0641028	5.0936928	0.20741166	20.09523	-2.7907281	1.730809	0.62188292	0.37897989
0.44414127	0.31263703	-0.03394179	0.95325124	-0.44839838	-0.13031211	2.0763597	1.7672843	0.3299582	1.827945	-0.43544289	0.037404247	0.78312343	0.15738773	0.80574518	-0.39510453	-0.10852893	4.8294849	3.7929091	0.58183861	9.7499332	0.20184317	1.9269779	0.63317227	0.18673208	0.29370373	-0.28233021	1.1836518	2.9963052	0.41133797	0.76903319	1.5386989	0.59373695	0.89042979	1.6033	0.78109407	1.395187	0.10253193	1.9774504	1.4623648	0.23183958	-0.086219862	1.0641028	5.0936928	0.20741166	20.09523	-2.7907281	1.730809	0.62188292	-0.32113394
0.44414127	0.31263703	-0.03394179	0.95325124	-0.44839838	-0.13031211	2.0763597	1.7672843	0.3299582	1.827945	-0.43544289	0.037404247	0.78312343	0.15738773	0.80574518	-0.39510453	-0.10852893	4.8294849	3.7929091	0.58183861	9.7499332	0.20184317	1.9269779	0.63317227	0.18673208	0.29370373	-0.28233021	1.1836518	2.9963052	0.41133797	0.76903319	1.5386989	0.59373695	0.89042979	1.6033	0.78109407	1.395187	0.10253193	1.9774504	1.4623648	0.23183958	-0.086219862	1.0641028	5.0936928	0.20741166	20.09523	-2.7907281	1.730809	0.62188292	-0.32113394
0.44414127	0.31263703	-0.03394179	0.95325124	-0.44839838	-0.13031211	2.0763597	1.7672843	0.3299582	1.827945	-0.43544289	0.037404247	0.78312343	0.15738773	0.80574518	-0.39510453	-0.10852893	4.8294849	3.7929091	0.58183861	9.7499332	0.20184317	1.9269779	0.63317227	0.18673208	0.29370373	-0.28233021	1.1836518	2.9963052	0.41133797	0.76903319	1.5386989	0.59373695	0.89042979	1.6033	0.78109407	1.395187	0.10253193	1.9774504	1.4623648	0.23183958	-0.086219862	1.0641028	5.0936928	0.20741166	20.09523	-2.7907281	1.730809	0.62188292	-0.32113394
0.44414127	0.31263703	-0.03394179	0.95325124	-0.44839838	-0.13031211	2.0763597	1.7672843	0.3299582	1.827945	-0.43544289	0.037404247	0.78312343	0.15738773	0.80574518	-0.39510453	-0.10852893	4.8294849	3.7929091	0.58183861	9.7499332	0.20184317	1.9269779	0.63317227	0.18673208	0.29370373	-0.28233021	1.1836518	2.9963052	0.41133797	0.76903319	1.5386989	0.59373695	0.89042979	1.6033	0.78109407	1.395187	0.10253193	1.9774504	1.4623648	0.23183958	-0.086219862	1.0641028	5.0936928	0.20741166	20.09523	-2.7907281	1.730809	0.62188292	-0.32113394
0.44414127	0.31263703	-0.03394179	0.95325124	-0.44839838	-0.13031211	2.0763597	0.89967006	0.3299582	1.827945	-0.43544289	0.037404247	0.78312343	0.15738773	0.80574518	-0.39510453	-0.10852893	1.5975716	3.7929091	0.58183861	9.7499332	0.20184317	1.9269779	0.63317227	0.18673208	0.29370373	-0.28233021	1.1836518	2.9963052	0.41133797	0.76903319	1.5386989	0.59373695	0.89042979	1.6033	0.78109407	1.395187	-0.29329652	1.9774504	2.0269892	-0.0052203638	-0.32489535	1.0641028	5.0936928	0.20741166	18.008118	-2.7907281	1.730809	0.62188292	-0.32113394
0.44414127	0.31263703	-0.03394179	0.95325124	-0.44839838	-0.13031211	2.0763597	0.89967006	0.3299582	1.827945	-0.43544289	0.037404247	0.78312343	0.15738773	0.80574518	-0.39510453	-0.10852893	1.5975716	3.7929091	0.58183861	9.7499332	0.20184317	1.9269779	0.63317227	0.18673208	0.29370373	-0.28233021	1.1836518	2.9963052	0.41133797	0.76903319	1.5386989	0.59373695	0.89042979	1.6033	0.78109407	1.395187	-0.29329652	1.9774504	2.0269892	-0.0052203638	-0.32489535	1.0641028	5.0936928	0.20741166	18.008118	-2.7907281	1.730809	0.62188292	-0.32113394
0.44414127	0.31263703	-0.03394179	1.0332049	-0.44839838	-0.13031211	2.0401213	0.89967006	0.3299582	1.827945	-0.43544289	-0.12729429	0.47735763	0.15738773	0.1290378	-0.72801119	-0.52087891	1.5975716	3.3815005	0.58183861	9.4194088	0.20184317	1.6153584	0.63317227	0.18673208	0.29370373	-0.28233021	1.1836518	2.4482419	0.41133797	0.48807985	1.5544475	0.27770534	0.47115648	1.0724334	0.17343347	1.0697416	-0.29329652	1.3774878	2.0269892	-0.0052203638	-0.32489535	1.0641028	5.0936928	0.20741166	18.008118	-2.7907281	1.429564	0.25037745	-0.32113394
0.44414127	0.31263703	-0.03394179	1.0332049	-0.44839838	-0.13031211	2.0401213	0.89967006	0.3299582	1.827945	-0.43544289	-0.12729429	0.47735763	0.15738773	0.1290378	-0.72801119	-0.52087891	1.5975716	3.3815005	0.58183861	9.4194088	0.20184317	1.6153584	0.63317227	0.18673208	0.29370373	-0.28233021	1.1836518	2.4482419	0.41133797	0.48807985	1.5544475	0.27770534	0.47115648	1.0724334	0.17343347	1.0697416	-0.29329652	1.3774878	2.0269892	-0.0052203638	-0.32489535	1.0641028	5.0936928	0.20741166	18.008118	-2.7907281	1.429564	0.25037745	-0.32113394
0.44414127	0.31263703	-0.03394179	1.0332049	-0.44839838	-0.13031211	2.0401213	0.89967006	0.3299582	1.827945	-0.43544289	-0.12729429	0.47735763	0.15738773	0.1290378	-0.72801119	-0.52087891	1.5975716	3.3815005	0.58183861	9.4194088	0.20184317	1.6153584	0.63317227	0.18673208	0.29370373	-0.28233021	1.1836518	2.4482419	0.41133797	0.48807985	1.5544475	0.27770534	0.47115648	1.0724334	0.17343347	1.0697416	-0.29329652	1.3774878	2.0269892	-0.0052203638	-0.32489535	1.0641028	5.0936928	0.20741166	18.008118	-2.7907281	1.429564	0.25037745	-0.32113394
0.44414127	0.31263703	-0.03394179	1.0332049	-0.44839838	-0.13031211	2.0401213	0.89967006	0.3299582	1.827945	-0.43544289	-0.12729429	0.47735763	0.15738773	0.1290378	-0.72801119	-0.52087891	1.5975716	3.3815005	0.58183861	9.4194088	0.20184317	1.6153584	0.63317227	0.18673208	0.29370373	-0.28233021	1.1836518	2.4482419	0.41133797	0.48807985	1.5544475	0.27770534	0.47115648	1.0724334	0.17343347	1.0697416	-0.29329652	1.3774878	2.0269892	-0.0052203638	-0.32489535	1.0641028	5.0936928	0.20741166	18.008118	-2.7907281	1.429564	0.25037745	-0.32113394
0.44414127	0.31263703	-0.03394179	1.0332049	-0.44839838	-0.13031211	2.0401213	0.89967006	0.3299582	1.827945	-0.43544289	-0.12729429	0.47735763	0.15738773	0.1290378	-0.72801119	-0.52087891	1.5975716	3.3815005	0.58183861	9.4194088	0.20184317	1.6153584	0.63317227	0.18673208	0.29370373	-0.28233021	1.1836518	2.4482419	0.41133797	0.48807985	1.5544475	0.27770534	0.47115648	1.0724334	0.17343347	1.0697416	-0.29329652	1.3774878	2.0269892	-0.0052203638	-0.32489535	1.0641028	5.0936928	0.20741166	18.008118	-2.7907281	1.429564	0.25037745	-0.32113394
0.44414127	0.31263703	-0.03394179	1.0332049	-0.44839838	-0.13031211	2.0401213	0.89967006	0.3299582	1.827945	-0.43544289	-0.12729429	0.47735763	0.15738773	0.1290378	-0.72801119	-0.52087891	1.5975716	3.3815005	0.58183861	9.4194088	0.20184317	1.6153584	0.63317227	0.18673208	0.29370373	-0.28233021	1.1836518	2.4482419	0.41133797	0.48807985	1.5544475	0.27770534	0.47115648	1.0724334	0.17343347	1.0697416	-0.29329652	1.3774878	2.0269892	-0.0052203638	-0.32489535	1.0641028	5.0936928	0.20741166	18.008118	-2.7907281	1.429564	0.25037745	-0.32113394
0.44414127	0.31263703	-0.03394179	1.0332049	-0.44839838	-0.13031211	2.0401213	0.89967006	0.3299582	1.827945	-0.43544289	-0.12729429	0.47735763	0.15738773	0.1290378	-0.72801119	-0.52087891	1.5975716	3.3815005	0.58183861	9.4194088	0.20184317	1.6153584	0.63317227	0.18673208	0.29370373	-0.28233021	1.1836518	2.4482419	0.41133797	0.48807985	1.5544475	0.27770534	0.47115648	1.0724334	0.17343347	1.0697416	-0.29329652	1.3774878	2.0269892	-0.0052203638	-0.32489535	1.0641028	5.0936928	0.20741166	18.008118	-2.7907281	1.429564	0.25037745	-0.32113394
0.44414127	0.31263703	-0.03394179	1.0332049	-0.44839838	-0.13031211	2.0401213	0.89967006	0.3299582	1.827945	-0.43544289	-0.12729429	0.47735763	0.15738773	0.1290378	-0.72801119	-0.52087891	1.5975716	3.3815005	0.58183861	9.4194088	0.20184317	1.6153584	0.63317227	0.18673208	0.29370373	-0.28233021	1.1836518	2.4482419	0.41133797	0.48807985	1.5544475	0.27770534	0.47115648	1.0724334	0.17343347	1.0697416	-0.29329652	1.3774878	2.0269892	-0.0052203638	-0.32489535	1.0641028	5.0936928	0.20741166	18.008118	-2.7907281	1.429564	0.25037745	-0.32113394
0.44414127	0.31263703	-0.03394179	1.0332049	-0.44839838	-0.13031211	2.0401213	0.89967006	0.3299582	1.827945	-0.43544289	-0.12729429	0.47735763	0.15738773	0.1290378	-0.72801119	-0.52087891	1.5975716	3.3815005	0.58183861	9.4194088	0.20184317	1.6153584	0.63317227	0.18673208	0.29370373	-0.28233021	1.1836518	2.4482419	0.41133797	0.48807985	1.5544475	0.27770534	0.47115648	1.0724334	0.17343347	1.0697416	-0.29329652	1.3774878	2.0269892	-0.0052203638	-0.32489535	1.0641028	5.0936928	0.20741166	18.008118	-2.7907281	1.429564	0.25037745	-0.32113394
0.44414127	0.31263703	-0.03394179	1.0332049	-0.44839838	-0.13031211	2.0401213	0.89967006	0.3299582	1.827945	-0.43544289	-0.12729429	0.47735763	0.15738773	0.1290378	-0.72801119	-0.52087891	1.5975716	3.3815005	0.58183861	9.4194088	0.20184317	1.6153584	0.63317227	0.18673208	0.29370373	-0.28233021	1.1836518	2.4482419	0.41133797	0.48807985	1.5544475	0.27770534	0.47115648	1.0724334	0.17343347	1.0697416	-0.29329652	1.3774878	2.0269892	-0.0052203638	-0.32489535	1.0641028	5.0936928	0.20741166	18.008118	-2.7907281	1.429564	0.25037745	-0.32113394
0.44414127	0.31263703	-0.03394179	1.0332049	-0.44839838	-0.13031211	2.0401213	0.89967006	0.3299582	1.827945	-0.43544289	-0.12729429	0.47735763	0.15738773	0.1290378	-0.72801119	-0.52087891	1.5975716	3.3815005	0.58183861	9.4194088	0.20184317	1.6153584	0.63317227	0.18673208	0.29370373	-0.28233021	1.1836518	2.4482419	0.41133797	0.48807985	1.5544475	0.27770534	0.47115648	1.0724334	0.17343347	1.0697416	-0.29329652	1.3774878	2.0269892	-0.0052203638	-0.32489535	1.0641028	5.0936928	0.20741166	18.008118	-2.7907281	1.429564	0.25037745	-0.32113394
0.44414127	0.31263703	-0.03394179	1.0332049	-0.44839838	-0.13031211	2.0401213	0.89967006	0.3299582	1.827945	-0.43544289	-0.12729429	0.47735763	0.15738773	0.1290378	-0.72801119	-0.52087891	1.5975716	3.3815005	0.58183861	9.4194088	0.20184317	1.6153584	0.63317227	0.18673208	0.29370373	-0.28233021	1.1836518	2.4482419	0.41133797	0.48807985	1.5544475	0.27770534	0.47115648	1.0724334	0.17343347	1.0697416	-0.29329652	1.3774878	2.0269892	-0.0052203638	-0.32489535	1.0641028	5.0936928	0.20741166	18.008118	-2.7907281	1.429564	0.25037745	-0.32113394
0.44414127	0.31263703	-0.03394179	1.0332049	-0.44839838	-0.13031211	2.0401213	0.89967006	0.3299582	1.827945	-0.43544289	-0.12729429	0.47735763	0.15738773	0.1290378	-0.72801119	-0.52087891	1.5975716	3.3815005	0.58183861	9.4194088	0.20184317	1.6153584	0.63317227	0.18673208	0.29370373	-0.28233021	1.1836518	2.4482419	0.41133797	0.48807985	1.5544475	0.27770534	0.47115648	1.0724334	0.17343347	1.0697416	-0.29329652	1.3774878	2.0269892	-0.0052203638	-0.32489535	1.0641028	5.0936928	0.20741166	18.008118	-2.7907281	1.429564	0.25037745	-0.32113394
0.44414127	0.31263703	-0.03394179	1.0332049	-0.44839838	-0.13031211	2.0401213	0.89967006	0.3299582	1.827945	-0.43544289	-0.12729429	0.47735763	0.15738773	0.1290378	-0.72801119	-0.52087891	1.5975716	3.3815005	0.58183861	9.4194088	0.20184317	1.6153584	0.63317227	0.18673208	0.29370373	-0.28233021	1.1836518	2.4482419	0.41133797	0.48807985	1.5544475	0.27770534	0.47115648	1.0724334	0.17343347	1.0697416	-0.29329652	1.3774878	2.0269892	-0.0052203638	-0.32489535	1.0641028	5.0936928	0.20741166	18.008118	-2.7907281	1.429564	0.25037745	-0.32113394
0.44414127	0.31263703	-0.03394179	1.0332049	-0.44839838	-0.13031211	2.0401213	0.89967006	0.3299582	1.827945	-0.43544289	-0.12729429	0.47735763	0.15738773	0.1290378	-0.72801119	-0.52087891	1.5975716	3.3815005	0.58183861	9.4194088	0.20184317	1.6153584	0.63317227	0.18673208	0.29370373	-0.28233021	1.1836518	2.4482419	0.41133797	0.48807985	1.5544475	0.27770534	0.47115648	1.0724334	0.17343347	1.0697416	-0.29329652	1.3774878	2.0269892	-0.0052203638	-0.32489535	1.0641028	5.0936928	0.20741166	18.008118	-2.7907281	1.429564	0.25037745	-0.32113394
0.44414127	0.31263703	-0.03394179	1.0332049	-0.44839838	-0.13031211	2.0401213	0.89967006	0.3299582	1.827945	-0.43544289	-0.12729429	0.47735763	0.15738773	0.1290378	-0.72801119	-0.52087891	1.5975716	3.3815005	0.58183861	9.4194088	0.20184317	1.6153584	0.63317227	0.18673208	0.29370373	-0.28233021	1.1836518	2.4482419	0.41133797	0.48807985	1.5544475	0.27770534	0.47115648	1.0724334	0.17343347	1.0697416	-0.29329652	1.3774878	2.0269892	-0.0052203638	-0.32489535	1.0641028	5.0936928	0.20741166	18.008118	-2.7907281	1.429564	0.25037745	-0.32113394
0.44414127	0.31263703	-0.03394179	1.0332049	-0.44839838	-0.13031211	2.0401213	0.89967006	0.3299582	1.827945	-0.43544289	-0.12729429	0.47735763	0.15738773	0.1290378	-0.72801119	-0.52087891	1.5975716	3.3815005	0.58183861	9.4194088	0.20184317	1.6153584	0.63317227	0.18673208	0.29370373	-0.28233021	1.1836518	2.4482419	0.41133797	0.48807985	1.5544475	0.27770534	0.47115648	1.0724334	0.17343347	1.0697416	-0.29329652	1.3774878	2.0269892	-0.0052203638	-0.32489535	1.0641028	5.0936928	0.20741166	18.008118	-2.7907281	1.429564	0.25037745	-0.32113394
0.44414127	0.31263703	-0.03394179	1.0332049	-0.44839838	-0.13031211	2.0401213	0.89967006	0.3299582	1.827945	-0.43544289	-0.12729429	0.47735763	0.15738773	0.1290378	-0.72801119	-0.52087891	1.5975716	3.3815005	0.58183861	9.4194088	0.20184317	1.6153584	0.63317227	0.18673208	0.29370373	-0.28233021	1.1836518	2.4482419	0.41133797	0.48807985	1.5544475	0.27770534	0.47115648	1.0724334	0.17343347	1.0697416	-0.29329652	1.3774878	2.0269892	-0.0052203638	-0.32489535	1.0641028	5.0936928	0.20741166	18.008118	-2.7907281	1.429564	0.25037745	-0.32113394
0.44414127	0.31263703	-0.03394179	1.0332049	-0.44839838	-0.13031211	2.0401213	0.89967006	0.3299582	1.827945	-0.43544289	-0.12729429	0.47735763	0.15738773	0.1290378	-0.72801119	-0.52087891	1.5975716	3.3815005	0.58183861	9.4194088	0.20184317	1.6153584	0.63317227	0.18673208	0.29370373	-0.28233021	1.1836518	2.4482419	0.41133797	0.48807985	1.5544475	0.27770534	0.47115648	1.0724334	0.17343347	1.0697416	-0.29329652	1.3774878	2.0269892	-0.0052203638	-0.32489535	1.0641028	5.0936928	0.20741166	18.008118	-2.7907281	1.429564	0.25037745	-0.32113394
0.44414127	0.31263703	-0.03394179	1.0332049	-0.44839838	-0.13031211	2.0401213	0.89967006	0.3299582	1.827945	-0.43544289	-0.12729429	0.47735763	0.15738773	0.1290378	-0.72801119	-0.52087891	1.5975716	3.3815005	0.58183861	9.4194088	0.20184317	1.6153584	0.63317227	0.18673208	0.29370373	-0.28233021	1.1836518	2.4482419	0.41133797	0.48807985	1.5544475	0.27770534	0.47115648	1.0724334	0.17343347	1.0697416	-0.29329652	1.3774878	2.0269892	-0.0052203638	-0.32489535	1.0641028	5.0936928	0.20741166	18.008118	-2.7907281	1.429564	0.25037745	-0.32113394
0.44414127	0.31263703	-0.03394179	1.0332049	-0.44839838	-0.13031211	2.0401213	0.89967006	0.3299582	1.827945	-0.43544289	-0.12729429	0.47735763	0.15738773	0.1290378	-0.72801119	-0.52087891	1.5975716	3.3815005	0.58183861	9.4194088	0.20184317	1.6153584	0.63317227	0.18673208	0.29370373	-0.28233021	1.1836518	2.4482419	0.41133797	0.48807985	1.5544475	0.27770534	0.47115648	1.0724334	0.17343347	1.0697416	-0.29329652	1.3774878	2.0269892	-0.0052203638	-0.32489535	1.0641028	5.0936928	0.20741166	18.008118	-2.7907281	1.429564	0.25037745	-0.32113394
0.44414127	0.31263703	-0.03394179	1.0332049	-0.44839838	-0.13031211	2.0401213	0.89967006	0.3299582	1.827945	-0.43544289	-0.12729429	0.47735763	0.15738773	0.1290378	-0.72801119	-0.52087891	1.5975716	3.3815005	0.58183861	9.4194088	0.20184317	1.6153584	0.63317227	0.18673208	0.29370373	-0.28233021	1.1836518	2.4482419	0.41133797	0.48807985	1.5544475	0.27770534	0.47115648	1.0724334	0.17343347	1.0697416	-0.29329652	1.3774878	2.0269892	-0.0052203638	-0.32489535	1.0641028	5.0936928	0.20741166	18.008118	-2.7907281	1.429564	0.25037745	-0.32113394
0.44414127	0.31263703	-0.03394179	1.0332049	-0.44839838	-0.13031211	2.0401213	0.89967006	0.3299582	1.827945	-0.43544289	-0.12729429	0.47735763	0.15738773	0.1290378	-0.72801119	-0.52087891	1.5975716	3.3815005	0.58183861	9.4194088	0.20184317	1.6153584	0.63317227	0.18673208	0.29370373	-0.28233021	1.1836518	2.4482419	0.41133797	0.48807985	1.5544475	0.27770534	0.47115648	1.0724334	0.17343347	1.0697416	-0.29329652	1.3774878	2.0269892	-0.0052203638	-0.32489535	1.0641028	5.0936928	0.20741166	18.008118	-2.7907281	1.429564	0.25037745	-0.32113394
0.44414127	0.31263703	-0.03394179	1.0332049	-0.44839838	-0.13031211	2.0401213	0.89967006	0.3299582	1.827945	-0.43544289	-0.12729429	0.47735763	0.15738773	0.1290378	-0.72801119	-0.52087891	1.5975716	3.3815005	0.58183861	9.4194088	0.20184317	1.6153584	0.63317227	0.18673208	0.29370373	-0.28233021	1.1836518	2.4482419	0.41133797	0.48807985	1.5544475	0.27770534	0.47115648	1.0724334	0.17343347	1.0697416	-0.29329652	1.3774878	2.0269892	-0.0052203638	-0.32489535	1.0641028	5.0936928	0.20741166	18.008118	-2.7907281	1.429564	0.25037745	-0.32113394
0.44414127	0.31263703	-0.03394179	1.0332049	-0.44839838	-0.13031211	2.0401213	0.89967006	0.3299582	1.827945	-0.43544289	-0.12729429	0.47735763	0.15738773	0.1290378	-0.72801119	-0.52087891	1.5975716	3.3815005	0.58183861	9.4194088	0.20184317	1.6153584	0.63317227	0.18673208	0.29370373	-0.28233021	1.1836518	2.4482419	0.41133797	0.48807985	1.5544475	0.27770534	0.47115648	1.0724334	0.17343347	1.0697416	-0.29329652	1.3774878	2.0269892	-0.0052203638	-0.32489535	1.0641028	5.0936928	0.20741166	18.008118	-2.7907281	1.429564	0.25037745	-0.32113394
0.44414127	0.31263703	-0.03394179	1.0332049	-0.44839838	-0.13031211	2.0401213	0.89967006	0.3299582	1.827945	-0.43544289	-0.12729429	0.47735763	0.15738773	0.1290378	-0.72801119	-0.52087891	1.5975716	3.3815005	0.58183861	9.4194088	0.20184317	1.6153584	0.63317227	0.18673208	0.29370373	-0.28233021	1.1836518	2.4482419	0.41133797	0.48807985	1.5544475	0.27770534	0.47115648	1.0724334	0.17343347	1.0697416	-0.29329652	1.3774878	2.0269892	-0.0052203638	-0.32489535	1.0641028	5.0936928	0.20741166	18.008118	-2.7907281	1.429564	0.25037745	-0.32113394
0.44414127	0.31263703	-0.03394179	1.0332049	-0.44839838	-0.13031211	2.0401213	0.89967006	0.3299582	1.827945	-0.43544289	-0.12729429	0.47735763	0.15738773	0.1290378	-0.72801119	-0.52087891	1.5975716	3.3815005	0.58183861	9.4194088	0.20184317	1.6153584	0.63317227	0.18673208	0.29370373	-0.28233021	1.1836518	2.4482419	0.41133797	0.48807985	1.5544475	0.27770534	0.47115648	1.0724334	0.17343347	1.0697416	-0.29329652	1.3774878	2.0269892	-0.0052203638	-0.32489535	1.0641028	5.0936928	0.20741166	18.008118	-2.7907281	1.429564	0.25037745	-0.32113394
0.44414127	0.31263703	-0.03394179	1.0332049	-0.44839838	-0.13031211	2.0401213	0.89967006	0.3299582	1.827945	-0.43544289	-0.12729429	0.47735763	0.15738773	0.1290378	-0.72801119	-0.52087891	1.5975716	3.3815005	0.58183861	9.4194088	0.20184317	1.6153584	0.63317227	0.18673208	0.29370373	-0.28233021	1.1836518	2.4482419	0.41133797	0.48807985	1.5544475	0.27770534	0.47115648	1.0724334	0.17343347	1.0697416	-0.29329652	1.3774878	2.0269892	-0.0052203638	-0.32489535	1.0641028	5.0936928	0.20741166	18.008118	-2.7907281	1.429564	0.25037745	-0.32113394
0.44414127	0.31263703	-0.03394179	1.0332049	-0.44839838	-0.13031211	2.0401213	0.89967006	0.3299582	1.827945	-0.43544289	-0.12729429	0.47735763	0.15738773	0.1290378	-0.72801119	-0.52087891	1.5975716	3.3815005	0.58183861	9.4194088	0.20184317	1.6153584	0.63317227	0.18673208	0.29370373	-0.28233021	1.1836518	2.4482419	0.41133797	0.48807985	1.5544475	0.27770534	0.47115648	1.0724334	0.17343347	1.0697416	-0.29329652	1.3774878	2.0269892	-0.0052203638	-0.32489535	1.0641028	5.0936928	0.20741166	18.008118	-2.7907281	1.429564	0.25037745	-0.32113394
0.44414127	0.31263703	-0.03394179	1.0332049	-0.44839838	-0.13031211	2.0401213	0.89967006	0.3299582	1.827945	-0.43544289	-0.12729429	0.47735763	0.15738773	0.1290378	-0.72801119	-0.52087891	1.5975716	3.3815005	0.58183861	9.4194088	0.20184317	1.6153584	0.63317227	0.18673208	0.29370373	-0.28233021	1.1836518	2.4482419	0.41133797	0.48807985	1.5544475	0.27770534	0.47115648	1.0724334	0.17343347	1.0697416	-0.29329652	1.3774878	2.0269892	-0.0052203638	-0.32489535	1.0641028	5.0936928	0.20741166	18.008118	-2.7907281	1.429564	0.25037745	-0.32113394
0.44414127	0.31263703	-0.03394179	1.0332049	-0.44839838	-0.13031211	2.0401213	0.89967006	0.3299582	1.827945	-0.43544289	-0.12729429	0.47735763	0.15738773	0.1290378	-0.72801119	-0.52087891	1.5975716	3.3815005	0.58183861	9.4194088	0.20184317	1.6153584	0.63317227	0.18673208	0.29370373	-0.28233021	1.1836518	2.4482419	0.41133797	0.48807985	1.5544475	0.27770534	0.47115648	1.0724334	0.17343347	1.0697416	-0.29329652	1.3774878	2.0269892	-0.0052203638	-0.32489535	1.0641028	5.0936928	0.20741166	18.008118	-2.7907281	1.429564	0.25037745	-0.32113394
0.44414127	0.31263703	-0.03394179	1.0332049	-0.44839838	-0.13031211	2.0401213	0.89967006	0.3299582	1.827945	-0.43544289	-0.12729429	0.47735763	0.15738773	0.1290378	-0.72801119	-0.52087891	1.5975716	3.3815005	0.58183861	9.4194088	0.20184317	1.6153584	0.63317227	0.18673208	0.29370373	-0.28233021	1.1836518	2.4482419	0.41133797	0.48807985	1.5544475	0.27770534	0.47115648	1.0724334	0.17343347	1.0697416	-0.29329652	1.3774878	2.0269892	-0.0052203638	-0.32489535	1.0641028	5.0936928	0.20741166	18.008118	-2.7907281	1.429564	0.25037745	-0.32113394
0.44414127	0.31263703	-0.03394179	1.0332049	-0.44839838	-0.13031211	2.0401213	0.89967006	0.3299582	1.827945	-0.43544289	-0.12729429	0.47735763	0.15738773	0.1290378	-0.72801119	-0.52087891	1.5975716	3.3815005	0.58183861	9.4194088	0.20184317	1.6153584	0.63317227	0.18673208	0.29370373	-0.28233021	1.1836518	2.4482419	0.41133797	0.48807985	1.5544475	0.27770534	0.47115648	1.0724334	0.17343347	1.0697416	-0.29329652	1.3774878	2.0269892	-0.0052203638	-0.32489535	1.0641028	5.0936928	0.20741166	18.008118	-2.7907281	1.429564	0.25037745	-0.32113394
0.44414127	0.31263703	-0.03394179	1.0332049	-0.44839838	-0.13031211	2.0401213	0.89967006	0.3299582	1.827945	-0.43544289	-0.12729429	0.47735763	0.15738773	0.1290378	-0.72801119	-0.52087891	1.5975716	3.3815005	0.58183861	9.4194088	0.20184317	1.6153584	0.63317227	0.18673208	0.29370373	-0.28233021	1.1836518	2.4482419	0.41133797	0.48807985	1.5544475	0.27770534	0.47115648	1.0724334	0.17343347	1.0697416	-0.29329652	1.3774878	2.0269892	-0.0052203638	-0.32489535	1.0641028	5.0936928	0.20741166	18.008118	-2.7907281	1.429564	0.25037745	-0.32113394
0.44414127	0.31263703	-0.03394179	1.0332049	-0.44839838	-0.13031211	2.0401213	0.89967006	0.3299582	1.827945	-0.43544289	-0.12729429	0.47735763	0.15738773	0.1290378	-0.72801119	-0.52087891	1.5975716	3.3815005	0.58183861	9.4194088	0.20184317	1.6153584	0.63317227	0.18673208	0.29370373	-0.28233021	1.1836518	2.4482419	0.41133797	0.48807985	1.5544475	0.27770534	0.47115648	1.0724334	0.17343347	1.0697416	-0.29329652	1.3774878	2.0269892	-0.0052203638	-0.32489535	1.0641028	5.0936928	0.20741166	18.008118	-2.7907281	1.429564	0.25037745	-0.32113394
0.44414127	0.31263703	-0.03394179	1.0332049	-0.44839838	-0.13031211	2.0401213	0.89967006	0.3299582	1.827945	-0.43544289	-0.12729429	0.47735763	0.15738773	0.1290378	-0.72801119	-0.52087891	1.5975716	3.3815005	0.58183861	9.4194088	0.20184317	1.6153584	0.63317227	0.18673208	0.29370373	-0.28233021	1.1836518	2.4482419	0.41133797	0.48807985	1.5544475	0.27770534	0.47115648	1.0724334	0.17343347	1.0697416	-0.29329652	1.3774878	2.0269892	-0.0052203638	-0.32489535	1.0641028	5.0936928	0.20741166	18.008118	-2.7907281	1.429564	0.25037745	-0.32113394
0.44414127	0.31263703	-0.03394179	1.0332049	-0.44839838	-0.13031211	2.0401213	0.89967006	0.3299582	1.827945	-0.43544289	-0.12729429	0.47735763	0.15738773	0.1290378	-0.72801119	-0.52087891	1.5975716	3.3815005	0.58183861	9.4194088	0.20184317	1.6153584	0.63317227	0.18673208	0.29370373	-0.28233021	1.1836518	2.4482419	0.41133797	0.48807985	1.5544475	0.27770534	0.47115648	1.0724334	0.17343347	1.0697416	-0.29329652	1.3774878	2.0269892	-0.0052203638	-0.32489535	1.0641028	5.0936928	0.20741166	18.008118	-2.7907281	1.429564	0.25037745	-0.32113394
0.44414127	0.31263703	-0.03394179	1.0332049	-0.44839838	-0.13031211	2.0401213	0.89967006	0.3299582	1.827945	-0.43544289	-0.12729429	0.47735763	0.15738773	0.1290378	-0.72801119	-0.52087891	1.5975716	3.3815005	0.58183861	9.4194088	0.20184317	1.6153584	0.63317227	0.18673208	0.29370373	-0.28233021	1.1836518	2.4482419	0.41133797	0.48807985	1.5544475	0.27770534	0.47115648	1.0724334	0.17343347	1.0697416	-0.29329652	1.3774878	2.0269892	-0.0052203638	-0.32489535	1.0641028	5.0936928	0.20741166	18.008118	-2.7907281	1.429564	0.25037745	-0.32113394
0.44414127	0.31263703	-0.03394179	1.0332049	-0.44839838	-0.13031211	2.0401213	0.89967006	0.3299582	1.827945	-0.43544289	-0.12729429	0.47735763	0.15738773	0.1290378	-0.72801119	-0.52087891	1.5975716	3.3815005	0.58183861	9.4194088	0.20184317	1.6153584	0.63317227	0.18673208	0.29370373	-0.28233021	1.1836518	2.4482419	0.41133797	0.48807985	1.5544475	0.27770534	0.47115648	1.0724334	0.17343347	1.0697416	-0.29329652	1.3774878	2.0269892	-0.0052203638	-0.32489535	1.0641028	5.0936928	0.20741166	18.008118	-2.7907281	1.429564	0.25037745	-0.32113394
0.44414127	0.31263703	-0.03394179	1.0332049	-0.44839838	-0.13031211	2.0401213	0.89967006	0.3299582	1.827945	-0.43544289	-0.12729429	0.47735763	0.15738773	0.1290378	-0.72801119	-0.52087891	1.5975716	3.3815005	0.58183861	9.4194088	0.20184317	1.6153584	0.63317227	0.18673208	0.29370373	-0.28233021	1.1836518	2.4482419	0.41133797	0.48807985	1.5544475	0.27770534	0.47115648	1.0724334	0.17343347	1.0697416	-0.29329652	1.3774878	2.0269892	-0.0052203638	-0.32489535	1.0641028	5.0936928	0.20741166	18.008118	-2.7907281	1.429564	0.25037745	-0.32113394
0.44414127	0.31263703	-0.03394179	1.0332049	-0.44839838	-0.13031211	2.0401213	0.89967006	0.3299582	1.827945	-0.43544289	-0.12729429	0.47735763	0.15738773	0.1290378	-0.72801119	-0.52087891	1.5975716	3.3815005	0.58183861	9.4194088	0.20184317	1.6153584	0.63317227	0.18673208	0.29370373	-0.28233021	1.1836518	2.4482419	0.41133797	0.48807985	1.5544475	0.27770534	0.47115648	1.0724334	0.17343347	1.0697416	-0.29329652	1.3774878	2.0269892	-0.0052203638	-0.32489535	1.0641028	5.0936928	0.20741166	18.008118	-2.7907281	1.429564	0.25037745	-0.32113394
0.44414127	0.31263703	-0.03394179	1.0332049	-0.44839838	-0.13031211	2.0401213	0.89967006	0.3299582	1.827945	-0.43544289	-0.12729429	0.47735763	0.15738773	0.1290378	-0.72801119	-0.52087891	1.5975716	3.3815005	0.58183861	9.4194088	0.20184317	1.6153584	0.63317227	0.18673208	0.29370373	-0.28233021	1.1836518	2.4482419	0.41133797	0.48807985	1.5544475	0.27770534	0.47115648	1.0724334	0.17343347	1.0697416	-0.29329652	1.3774878	2.0269892	-0.0052203638	-0.32489535	1.0641028	5.0936928	0.20741166	18.008118	-2.7907281	1.429564	0.25037745	-0.32113394
0.44414127	0.31263703	-0.03394179	1.0332049	-0.44839838	-0.13031211	2.0401213	0.89967006	0.3299582	1.827945	-0.43544289	-0.12729429	0.47735763	0.15738773	0.1290378	-0.72801119	-0.52087891	1.5975716	3.3815005	0.58183861	9.4194088	0.20184317	1.6153584	0.63317227	0.18673208	0.29370373	-0.28233021	1.1836518	2.4482419	0.41133797	0.48807985	1.5544475	0.27770534	0.47115648	1.0724334	0.17343347	1.0697416	-0.29329652	1.3774878	2.0269892	-0.0052203638	-0.32489535	1.0641028	5.0936928	0.20741166	18.008118	-2.7907281	1.429564	0.25037745	-0.32113394
0.44414127	0.31263703	-0.03394179	1.0332049	-0.44839838	-0.13031211	2.0401213	0.89967006	0.3299582	1.827945	-0.43544289	-0.12729429	0.47735763	0.15738773	0.1290378	-0.72801119	-0.52087891	1.5975716	3.3815005	0.58183861	9.4194088	0.20184317	1.6153584	0.63317227	0.18673208	0.29370373	-0.28233021	1.1836518	2.4482419	0.41133797	0.48807985	1.5544475	0.27770534	0.47115648	1.0724334	0.17343347	1.0697416	-0.29329652	1.3774878	2.0269892	-0.0052203638	-0.32489535	1.0641028	5.0936928	0.20741166	18.008118	-2.7907281	1.429564	0.25037745	-0.32113394
0.44414127	0.31263703	-0.03394179	1.0332049	-0.44839838	-0.13031211	2.0401213	0.89967006	0.3299582	1.827945	-0.43544289	-0.12729429	0.47735763	0.15738773	0.1290378	-0.72801119	-0.52087891	1.5975716	3.3815005	0.58183861	9.4194088	0.20184317	1.6153584	0.63317227	0.18673208	0.29370373	-0.28233021	1.1836518	2.4482419	0.41133797	0.48807985	1.5544475	0.27770534	0.47115648	1.0724334	0.17343347	1.0697416	-0.29329652	1.3774878	2.0269892	-0.0052203638	-0.32489535	1.0641028	5.0936928	0.20741166	18.008118	-2.7907281	1.429564	0.25037745	-0.32113394
0.44414127	0.31263703	-0.03394179	1.0332049	-0.44839838	-0.13031211	2.0401213	0.89967006	0.3299582	1.827945	-0.43544289	-0.12729429	0.47735763	0.15738773	0.1290378	-0.72801119	-0.52087891	1.5975716	3.3815005	0.58183861	9.4194088	0.20184317	1.6153584	0.63317227	0.18673208	0.29370373	-0.28233021	1.1836518	2.4482419	0.41133797	0.48807985	1.5544475	0.27770534	0.47115648	1.0724334	0.17343347	1.0697416	-0.29329652	1.3774878	2.0269892	-0.0052203638	-0.32489535	1.0641028	5.0936928	0.20741166	18.008118	-2.7907281	1.429564	0.25037745	-0.32113394
0.44414127	0.31263703	-0.03394179	1.0332049	-0.44839838	-0.13031211	2.0401213	0.89967006	0.3299582	1.827945	-0.43544289	-0.12729429	0.47735763	0.15738773	0.1290378	-0.72801119	-0.52087891	1.5975716	3.3815005	0.58183861	9.4194088	0.20184317	1.6153584	0.63317227	0.18673208	0.29370373	-0.28233021	1.1836518	2.4482419	0.41133797	0.48807985	1.5544475	0.27770534	0.47115648	1.0724334	0.17343347	1.0697416	-0.29329652	1.3774878	2.0269892	-0.0052203638	-0.32489535	1.0641028	5.0936928	0.20741166	18.008118	-2.7907281	1.429564	0.25037745	-0.32113394
0.44414127	0.31263703	-0.03394179	1.0332049	-0.44839838	-0.13031211	2.0401213	0.89967006	0.3299582	1.827945	-0.43544289	-0.12729429	0.47735763	0.15738773	0.1290378	-0.72801119	-0.52087891	1.5975716	3.3815005	0.58183861	9.4194088	0.20184317	1.6153584	0.63317227	0.18673208	0.29370373	-0.28233021	1.1836518	2.4482419	0.41133797	0.48807985	1.5544475	0.27770534	0.47115648	1.0724334	0.17343347	1.0697416	-0.29329652	1.3774878	2.0269892	-0.0052203638	-0.32489535	1.0641028	5.0936928	0.20741166	18.008118	-2.7907281	1.429564	0.25037745	-0.32113394
0.44414127	0.31263703	-0.03394179	1.0332049	-0.44839838	-0.13031211	2.0401213	0.89967006	0.3299582	1.827945	-0.43544289	-0.12729429	0.47735763	0.15738773	0.1290378	-0.72801119	-0.52087891	1.5975716	3.3815005	0.58183861	9.4194088	0.20184317	1.6153584	0.63317227	0.18673208	0.29370373	-0.28233021	1.1836518	2.4482419	0.41133797	0.48807985	1.5544475	0.27770534	0.47115648	1.0724334	0.17343347	1.0697416	-0.29329652	1.3774878	2.0269892	-0.0052203638	-0.32489535	1.0641028	5.0936928	0.20741166	18.008118	-2.7907281	1.429564	0.25037745	-0.32113394
0.79639161	0.31263703	1.0213342	1.0332049	-1.2945614	-0.13031211	2.0401213	0.89967006	0.3299582	1.827945	-1.6713128	-0.12729429	0.47735763	0.15738773	0.1290378	-0.72801119	-0.52087891	1.5975716	3.3815005	0.58183861	9.4194088	0.20184317	1.6153584	0.45213419	0.18673208	0.29370373	0.61690652	1.0010551	2.4482419	0.37902376	0.48807985	1.5544475	0.27770534	0.47115648	1.0724334	0.17343347	1.0697416	-0.29329652	1.3774878	2.0269892	-0.0052203638	-0.32489535	1.0597636	5.0936928	0.20741166	18.008118	-2.7907281	1.429564	0.25037745	-0.32113394
0.79639161	0.31263703	1.0213342	1.0332049	-1.2945614	-0.13031211	2.0401213	0.89967006	0.3299582	1.827945	-1.6713128	-0.12729429	0.47735763	0.15738773	0.1290378	-0.72801119	-0.52087891	1.5975716	3.3815005	0.58183861	9.4194088	0.20184317	1.6153584	0.45213419	0.18673208	0.29370373	0.61690652	1.0010551	2.4482419	0.37902376	0.48807985	1.5544475	0.27770534	0.47115648	1.0724334	0.17343347	1.0697416	-0.29329652	1.3774878	2.0269892	-0.0052203638	-0.32489535	1.0597636	5.0936928	0.20741166	18.008118	-2.7907281	1.429564	0.25037745	-0.32113394
0.79639161	0.31263703	1.0213342	1.0332049	-1.2945614	-0.13031211	2.0401213	0.89967006	0.3299582	1.827945	-1.6713128	-0.12729429	0.47735763	0.15738773	0.1290378	-0.72801119	-0.52087891	1.5975716	3.3815005	0.58183861	9.4194088	0.20184317	1.6153584	0.45213419	0.18673208	0.29370373	0.61690652	1.0010551	2.4482419	0.37902376	0.48807985	1.5544475	0.27770534	0.47115648	1.0724334	0.17343347	1.0697416	-0.29329652	1.3774878	2.0269892	-0.0052203638	-0.32489535	1.0597636	5.0936928	0.20741166	18.008118	-2.7907281	1.429564	0.25037745	-0.32113394
0.79639161	0.31263703	1.0213342	1.0332049	-1.2945614	-0.13031211	2.0401213	0.89967006	0.3299582	1.827945	-1.6713128	-0.12729429	0.47735763	0.15738773	0.1290378	-0.72801119	-0.52087891	1.5975716	3.3815005	0.58183861	9.4194088	0.20184317	1.6153584	0.45213419	0.18673208	0.29370373	0.61690652	1.0010551	2.4482419	0.37902376	0.48807985	1.5544475	0.27770534	0.47115648	1.0724334	0.17343347	1.0697416	-0.29329652	1.3774878	2.0269892	-0.0052203638	-0.32489535	1.0597636	5.0936928	0.20741166	18.008118	-2.7907281	1.429564	0.25037745	-0.32113394
0.79639161	2.6634436	1.0213342	1.0332049	-1.2945614	-0.029045137	2.0401213	0.89967006	0.087556325	1.9010395	-1.6713128	-0.12729429	0.47735763	0.5243246	0.1290378	-0.72801119	-0.52087891	1.5975716	3.3815005	1.5493029	9.4194088	0.20184317	1.6153584	0.45213419	0.29861504	0.29961082	0.61690652	1.0010551	2.4482419	0.37902376	0.48807985	1.5544475	0.27770534	0.47115648	1.0724334	0.17343347	1.0697416	-0.29329652	1.3774878	2.0269892	-0.0052203638	-0.32489535	1.0597636	0.84858739	0.25109217	18.008118	-1.6460422	1.429564	0.25037745	-0.32113394
0.79639161	2.6634436	1.0213342	1.0332049	-1.2945614	-0.029045137	2.0401213	0.89967006	0.087556325	1.9010395	-1.6713128	-0.12729429	0.47735763	0.5243246	0.1290378	-0.72801119	-0.52087891	1.5975716	3.3815005	1.5493029	9.4194088	0.20184317	1.6153584	0.45213419	0.29861504	0.29961082	0.61690652	1.0010551	2.4482419	0.37902376	0.48807985	1.5544475	0.27770534	0.47115648	1.0724334	0.17343347	1.0697416	-0.29329652	1.3774878	2.0269892	-0.0052203638	-0.32489535	1.0597636	0.84858739	0.25109217	18.008118	-1.6460422	1.429564	0.25037745	-0.32113394
0.79639161	2.6634436	1.0213342	1.0332049	-1.2945614	-0.029045137	2.0401213	0.89967006	0.087556325	1.9010395	-1.6713128	-0.12729429	0.47735763	0.5243246	0.1290378	-0.72801119	-0.52087891	1.5975716	3.3815005	1.5493029	9.4194088	0.20184317	1.6153584	0.45213419	0.29861504	0.29961082	0.61690652	1.0010551	2.4482419	0.37902376	0.48807985	1.5544475	0.27770534	0.47115648	1.0724334	0.17343347	1.0697416	-0.29329652	1.3774878	2.0269892	-0.0052203638	-0.32489535	1.0597636	0.84858739	0.25109217	18.008118	-1.6460422	1.429564	0.25037745	-0.32113394
0.79639161	2.6634436	1.0213342	1.0332049	-1.2945614	-0.029045137	2.0401213	0.89967006	0.087556325	1.9010395	-1.6713128	-0.12729429	0.47735763	0.5243246	0.1290378	-0.72801119	-0.52087891	1.5975716	3.3815005	1.5493029	9.4194088	0.40719354	1.6153584	0.45213419	0.29861504	0.29961082	0.61690652	1.0010551	2.4482419	0.37902376	0.48807985	1.5544475	0.27770534	0.47115648	1.0724334	0.17343347	1.0697416	-0.29329652	1.3774878	2.0269892	-0.0052203638	-0.32489535	1.0597636	0.84858739	0.25109217	18.008118	-1.6460422	1.429564	0.25037745	0.95001811
0.79639161	2.6634436	1.0213342	1.0332049	-1.2945614	-0.029045137	2.0401213	0.89967006	0.087556325	1.9010395	-1.6713128	-0.12729429	0.47735763	0.5243246	0.1290378	-0.72801119	-0.52087891	1.5975716	3.3815005	1.5493029	9.4194088	0.40719354	1.6153584	0.45213419	0.29861504	0.29961082	0.61690652	1.0010551	2.4482419	0.37902376	0.48807985	1.5544475	0.27770534	0.47115648	1.0724334	0.17343347	1.0697416	-0.29329652	1.3774878	2.0269892	-0.0052203638	-0.32489535	1.0597636	0.84858739	0.25109217	18.008118	-1.6460422	1.429564	0.25037745	0.95001811
0.79639161	2.6634436	1.0213342	1.0332049	-1.2945614	-0.029045137	2.0401213	0.89967006	0.087556325	1.9010395	-1.6713128	-0.12729429	0.47735763	0.5243246	0.1290378	-0.72801119	-0.52087891	1.5975716	3.3815005	1.5493029	9.4194088	0.40719354	1.6153584	0.45213419	0.29861504	0.29961082	0.61690652	1.0010551	2.4482419	0.37902376	0.48807985	1.5544475	0.27770534	0.47115648	1.0724334	0.17343347	1.0697416	-0.29329652	1.3774878	2.0269892	-0.0052203638	-0.32489535	1.0597636	0.84858739	0.25109217	18.008118	-1.6460422	1.429564	0.25037745	0.95001811
0.79639161	2.6634436	1.0213342	1.0332049	-1.2945614	-0.029045137	2.0401213	3.1031401	0.087556325	1.9010395	-1.6713128	-0.12729429	0.47735763	0.5243246	0.1290378	-0.72801119	-0.52087891	0.63695151	3.3815005	1.5493029	9.4194088	0.40719354	1.6153584	0.45213419	0.29861504	0.29961082	0.61690652	1.0010551	2.4482419	0.37902376	0.48807985	1.5544475	0.27770534	0.47115648	1.0724334	0.17343347	1.0697416	1.1369128	1.3774878	2.4895954	1.130046	1.2404249	1.0597636	0.84858739	0.25109217	17.683828	-1.6460422	1.429564	0.25037745	0.95001811
0.79639161	2.6634436	1.0213342	1.0332049	-1.2945614	-0.029045137	2.0401213	3.1031401	0.087556325	1.9010395	-1.6713128	-0.12729429	0.47735763	0.5243246	0.1290378	-0.72801119	-0.52087891	0.63695151	3.3815005	1.5493029	9.4194088	0.40719354	1.6153584	0.45213419	0.29861504	0.29961082	0.61690652	1.0010551	2.4482419	0.37902376	0.48807985	1.5544475	0.27770534	0.47115648	1.0724334	0.17343347	1.0697416	1.1369128	1.3774878	2.4895954	1.130046	1.2404249	1.0597636	0.84858739	0.25109217	17.683828	-1.6460422	1.429564	0.25037745	0.95001811
0.79639161	2.6634436	1.0213342	1.0332049	-1.2945614	-0.029045137	2.0401213	3.1031401	0.087556325	1.9010395	-1.6713128	-0.12729429	0.47735763	0.5243246	0.1290378	-0.72801119	-0.52087891	0.63695151	3.3815005	1.5493029	9.4194088	0.40719354	1.6153584	0.45213419	0.29861504	0.29961082	0.61690652	1.0010551	2.4482419	0.37902376	0.48807985	1.5544475	0.27770534	0.47115648	1.0724334	0.17343347	1.0697416	1.1369128	1.3774878	2.4895954	1.130046	1.2404249	1.0597636	0.84858739	0.25109217	17.683828	-1.6460422	1.429564	0.25037745	0.95001811
0.79639161	2.6634436	1.0213342	1.9701574	-1.2945614	-0.029045137	3.0191715	3.1031401	0.087556325	1.9010395	-1.6713128	0.89954603	1.5859491	0.5243246	0.68991154	1.4468439	-1.1171466	0.63695151	2.0465672	1.5493029	12.832735	0.40719354	2.455348	0.45213419	0.29861504	0.29961082	0.61690652	1.0010551	3.3059914	0.37902376	0.93412602	2.8750308	0.89674097	1.483616	1.5624036	0.56572628	1.8506471	1.1369128	2.6979673	2.4895954	1.130046	1.2404249	1.0597636	0.84858739	0.25109217	17.683828	-1.6460422	2.5520101	1.2051375	0.95001811
0.79639161	2.6634436	1.0213342	1.9701574	-1.2945614	-0.029045137	3.0191715	3.1031401	0.087556325	1.9010395	-1.6713128	0.89954603	1.5859491	0.5243246	0.68991154	1.4468439	-1.1171466	0.63695151	2.0465672	1.5493029	12.832735	0.40719354	2.455348	0.45213419	0.29861504	0.29961082	0.61690652	1.0010551	3.3059914	0.37902376	0.93412602	2.8750308	0.89674097	1.483616	1.5624036	0.56572628	1.8506471	1.1369128	2.6979673	2.4895954	1.130046	1.2404249	1.0597636	0.84858739	0.25109217	17.683828	-1.6460422	2.5520101	1.2051375	0.95001811
0.79639161	2.6634436	1.0213342	1.9701574	-1.2945614	-0.029045137	3.0191715	3.1031401	0.087556325	1.9010395	-1.6713128	0.89954603	1.5859491	0.5243246	0.68991154	1.4468439	-1.1171466	0.63695151	2.0465672	1.5493029	12.832735	0.40719354	2.455348	0.45213419	0.29861504	0.29961082	0.61690652	1.0010551	3.3059914	0.37902376	0.93412602	2.8750308	0.89674097	1.483616	1.5624036	0.56572628	1.8506471	1.1369128	2.6979673	2.4895954	1.130046	1.2404249	1.0597636	0.84858739	0.25109217	17.683828	-1.6460422	2.5520101	1.2051375	0.95001811
0.79639161	2.6634436	1.0213342	1.9701574	-1.2945614	-0.029045137	3.0191715	3.1031401	0.087556325	1.9010395	-1.6713128	0.89954603	1.5859491	0.5243246	0.68991154	1.4468439	-1.1171466	0.63695151	2.0465672	1.5493029	12.832735	0.40719354	2.455348	0.45213419	0.29861504	0.29961082	0.61690652	1.0010551	3.3059914	0.37902376	0.93412602	2.8750308	0.89674097	1.483616	1.5624036	0.56572628	1.8506471	1.1369128	2.6979673	2.4895954	1.130046	1.2404249	1.0597636	0.84858739	0.25109217	17.683828	-1.6460422	2.5520101	1.2051375	0.95001811
0.79639161	2.6634436	1.0213342	1.9701574	-1.2945614	-0.029045137	3.0191715	3.1031401	0.087556325	1.9010395	-1.6713128	0.89954603	1.5859491	0.5243246	0.68991154	1.4468439	-1.1171466	0.63695151	2.0465672	1.5493029	12.832735	0.40719354	2.455348	0.45213419	0.29861504	0.29961082	0.61690652	1.0010551	3.3059914	0.37902376	0.93412602	2.8750308	0.89674097	1.483616	1.5624036	0.56572628	1.8506471	1.1369128	2.6979673	2.4895954	1.130046	1.2404249	1.0597636	0.84858739	0.25109217	17.683828	-1.6460422	2.5520101	1.2051375	0.95001811
0.79639161	2.6634436	1.0213342	1.9701574	-1.2945614	-0.029045137	3.0191715	3.1031401	0.087556325	1.9010395	-1.6713128	0.89954603	1.5859491	0.5243246	0.68991154	1.4468439	-1.1171466	0.63695151	2.0465672	1.5493029	12.832735	0.40719354	2.455348	0.45213419	0.29861504	0.29961082	0.61690652	1.0010551	3.3059914	0.37902376	0.93412602	2.8750308	0.89674097	1.483616	1.5624036	0.56572628	1.8506471	1.1369128	2.6979673	2.4895954	1.130046	1.2404249	1.0597636	0.84858739	0.25109217	17.683828	-1.6460422	2.5520101	1.2051375	0.95001811
0.79639161	2.6634436	1.0213342	1.9701574	-1.2945614	-0.029045137	3.0191715	3.1031401	0.087556325	1.9010395	-1.6713128	0.89954603	1.5859491	0.5243246	0.68991154	1.4468439	-1.1171466	0.63695151	2.0465672	1.5493029	12.832735	0.40719354	2.455348	0.45213419	0.29861504	0.29961082	0.61690652	1.0010551	3.3059914	0.37902376	0.93412602	2.8750308	0.89674097	1.483616	1.5624036	0.56572628	1.8506471	1.1369128	2.6979673	2.4895954	1.130046	1.2404249	1.0597636	0.84858739	0.25109217	17.683828	-1.6460422	2.5520101	1.2051375	0.95001811
0.79639161	2.6634436	1.0213342	1.9701574	-1.2945614	-0.029045137	3.0191715	3.1031401	0.087556325	1.9010395	-1.6713128	0.89954603	1.5859491	0.5243246	0.68991154	1.4468439	-1.1171466	0.63695151	2.0465672	1.5493029	12.832735	0.40719354	2.455348	0.45213419	0.29861504	0.29961082	0.61690652	1.0010551	3.3059914	0.37902376	0.93412602	2.8750308	0.89674097	1.483616	1.5624036	0.56572628	1.8506471	1.1369128	2.6979673	2.4895954	1.130046	1.2404249	1.0597636	0.84858739	0.25109217	17.683828	-1.6460422	2.5520101	1.2051375	0.95001811
0.79639161	2.6634436	1.0213342	1.9701574	-1.2945614	-0.029045137	3.0191715	3.1031401	0.087556325	1.9010395	-1.6713128	0.89954603	1.5859491	0.5243246	0.68991154	1.4468439	-1.1171466	0.63695151	2.0465672	1.5493029	12.832735	0.40719354	2.455348	0.45213419	0.29861504	0.29961082	0.61690652	1.0010551	3.3059914	0.37902376	0.93412602	2.8750308	0.89674097	1.483616	1.5624036	0.56572628	1.8506471	1.1369128	2.6979673	2.4895954	1.130046	1.2404249	1.0597636	0.84858739	0.25109217	17.683828	-1.6460422	2.5520101	1.2051375	0.95001811
0.79639161	2.6634436	1.0213342	1.9701574	-1.2945614	-0.029045137	3.0191715	3.1031401	0.087556325	1.9010395	-1.6713128	0.89954603	1.5859491	0.5243246	0.68991154	1.4468439	-1.1171466	0.63695151	2.0465672	1.5493029	12.832735	0.40719354	2.455348	0.45213419	0.29861504	0.29961082	0.61690652	1.0010551	3.3059914	0.37902376	0.93412602	2.8750308	0.89674097	1.483616	1.5624036	0.56572628	1.8506471	1.1369128	2.6979673	2.4895954	1.130046	1.2404249	1.0597636	0.84858739	0.25109217	17.683828	-1.6460422	2.5520101	1.2051375	0.95001811
0.79639161	2.6634436	1.0213342	1.9701574	-1.2945614	-0.029045137	3.0191715	3.1031401	0.087556325	1.9010395	-1.6713128	0.89954603	1.5859491	0.5243246	0.68991154	1.4468439	-1.1171466	0.63695151	2.0465672	1.5493029	12.832735	0.40719354	2.455348	0.45213419	0.29861504	0.29961082	0.61690652	1.0010551	3.3059914	0.37902376	0.93412602	2.8750308	0.89674097	1.483616	1.5624036	0.56572628	1.8506471	1.1369128	2.6979673	2.4895954	1.130046	1.2404249	1.0597636	0.84858739	0.25109217	17.683828	-1.6460422	2.5520101	1.2051375	0.95001811
0.79639161	2.6634436	1.0213342	1.9701574	-1.2945614	-0.029045137	3.0191715	3.1031401	0.087556325	1.9010395	-1.6713128	0.89954603	1.5859491	0.5243246	0.68991154	1.4468439	-1.1171466	0.63695151	2.0465672	1.5493029	12.832735	0.40719354	2.455348	0.45213419	0.29861504	0.29961082	0.61690652	1.0010551	3.3059914	0.37902376	0.93412602	2.8750308	0.89674097	1.483616	1.5624036	0.56572628	1.8506471	1.1369128	2.6979673	2.4895954	1.130046	1.2404249	1.0597636	0.84858739	0.25109217	17.683828	-1.6460422	2.5520101	1.2051375	0.95001811
0.79639161	2.6634436	1.0213342	1.9701574	-1.2945614	-0.029045137	3.0191715	3.1031401	0.087556325	1.9010395	-1.6713128	0.89954603	1.5859491	0.5243246	0.68991154	1.4468439	-1.1171466	0.63695151	2.0465672	1.5493029	12.832735	0.40719354	2.455348	0.45213419	0.29861504	0.29961082	0.61690652	1.0010551	3.3059914	0.37902376	0.93412602	2.8750308	0.89674097	1.483616	1.5624036	0.56572628	1.8506471	1.1369128	2.6979673	2.4895954	1.130046	1.2404249	1.0597636	0.84858739	0.25109217	17.683828	-1.6460422	2.5520101	1.2051375	0.95001811
0.79639161	2.6634436	1.0213342	1.9701574	-1.2945614	-0.029045137	3.0191715	3.1031401	0.087556325	1.9010395	-1.6713128	0.89954603	1.5859491	0.5243246	0.68991154	1.4468439	-1.1171466	0.63695151	2.0465672	1.5493029	12.832735	0.40719354	2.455348	0.45213419	0.29861504	0.29961082	0.61690652	1.0010551	3.3059914	0.37902376	0.93412602	2.8750308	0.89674097	1.483616	1.5624036	0.56572628	1.8506471	1.1369128	2.6979673	2.4895954	1.130046	1.2404249	1.0597636	0.84858739	0.25109217	17.683828	-1.6460422	2.5520101	1.2051375	0.95001811
0.79639161	2.6634436	1.0213342	1.9701574	-1.2945614	-0.029045137	3.0191715	3.1031401	0.087556325	1.9010395	-1.6713128	0.89954603	1.5859491	0.5243246	0.68991154	1.4468439	-1.1171466	0.63695151	2.0465672	1.5493029	12.832735	0.40719354	2.455348	0.45213419	0.29861504	0.29961082	0.61690652	1.0010551	3.3059914	0.37902376	0.93412602	2.8750308	0.89674097	1.483616	1.5624036	0.56572628	1.8506471	1.1369128	2.6979673	2.4895954	1.130046	1.2404249	1.0597636	0.84858739	0.25109217	17.683828	-1.6460422	2.5520101	1.2051375	0.95001811
0.79639161	2.6634436	1.0213342	1.9701574	-1.2945614	-0.029045137	3.0191715	3.1031401	0.087556325	1.9010395	-1.6713128	0.89954603	1.5859491	0.5243246	0.68991154	1.4468439	-1.1171466	0.63695151	2.0465672	1.5493029	12.832735	0.40719354	2.455348	0.45213419	0.29861504	0.29961082	0.61690652	1.0010551	3.3059914	0.37902376	0.93412602	2.8750308	0.89674097	1.483616	1.5624036	0.56572628	1.8506471	1.1369128	2.6979673	2.4895954	1.130046	1.2404249	1.0597636	0.84858739	0.25109217	17.683828	-1.6460422	2.5520101	1.2051375	0.95001811
0.79639161	2.6634436	1.0213342	1.9701574	-1.2945614	-0.029045137	3.0191715	3.1031401	0.087556325	1.9010395	-1.6713128	0.89954603	1.5859491	0.5243246	0.68991154	1.4468439	-1.1171466	0.63695151	2.0465672	1.5493029	12.832735	0.40719354	2.455348	0.45213419	0.29861504	0.29961082	0.61690652	1.0010551	3.3059914	0.37902376	0.93412602	2.8750308	0.89674097	1.483616	1.5624036	0.56572628	1.8506471	1.1369128	2.6979673	2.4895954	1.130046	1.2404249	1.0597636	0.84858739	0.25109217	17.683828	-1.6460422	2.5520101	1.2051375	0.95001811
0.79639161	2.6634436	1.0213342	1.9701574	-1.2945614	-0.029045137	3.0191715	3.1031401	0.087556325	1.9010395	-1.6713128	0.89954603	1.5859491	0.5243246	0.68991154	1.4468439	-1.1171466	0.63695151	2.0465672	1.5493029	12.832735	0.40719354	2.455348	0.45213419	0.29861504	0.29961082	0.61690652	1.0010551	3.3059914	0.37902376	0.93412602	2.8750308	0.89674097	1.483616	1.5624036	0.56572628	1.8506471	1.1369128	2.6979673	2.4895954	1.130046	1.2404249	1.0597636	0.84858739	0.25109217	17.683828	-1.6460422	2.5520101	1.2051375	0.95001811
0.79639161	2.6634436	1.0213342	1.9701574	-1.2945614	-0.029045137	3.0191715	3.1031401	0.087556325	1.9010395	-1.6713128	0.89954603	1.5859491	0.5243246	0.68991154	1.4468439	-1.1171466	0.63695151	2.0465672	1.5493029	12.832735	0.40719354	2.455348	0.45213419	0.29861504	0.29961082	0.61690652	1.0010551	3.3059914	0.37902376	0.93412602	2.8750308	0.89674097	1.483616	1.5624036	0.56572628	1.8506471	1.1369128	2.6979673	2.4895954	1.130046	1.2404249	1.0597636	0.84858739	0.25109217	17.683828	-1.6460422	2.5520101	1.2051375	0.95001811
[truncated: 24,907 more rows]
[truncated: 80 more columns]
