# Supplementary material for: Simultaneous readout of multiple FRET pairs using photochromism
Source: Nat Commun. 2021 Mar 31;12:2005. doi: 10.1038/s41467-021-22043-0 (PMC8012603; doi:10.1038/s41467-021-22043-0)
Supplement: Supplementary file 3 — Source Data [file 41467_2021_22043_MOESM3_ESM.zip › SourceData/Figure6_FiguresSI3-8/figuredata/Supplementary Figure 10/Categories_Kmeans.txt]

Names1
RCAMP_300s_to_1000s_ONSET
RCAMP_300s_to_1000s_AMP
rsAKAREV_0s_to_1000s_ONSET
rsAKAREV_0s_to_1000s_AMP
RCAMP_1000s_to_1400s_ONSET
RCAMP_1000s_to_1400s_AMP
EKAREV_1000s_to_2100s_ONSET
EKAREV_1000s_to_2100s_AMP
