# Supplementary material for: Simultaneous readout of multiple FRET pairs using photochromism
Source: Nat Commun. 2021 Mar 31;12:2005. doi: 10.1038/s41467-021-22043-0 (PMC8012603; doi:10.1038/s41467-021-22043-0)
Supplement: Supplementary file 3 — Source Data [file 41467_2021_22043_MOESM3_ESM.zip › SourceData/Figure6_FiguresSI3-8/figuredata/Supplementary Figure 6/rsAKARev_response.txt]

2.2505877	7.4750395	1.0533017	1.191761	-1.4542007	6.5999889	0.77593058	6.5518723	2.348047	-0.0039835512	3.8819189	-0.69544816	8.6252155	3.292501	-1.7585804	-0.17652288	-2.0565519	7.322835	4.4383488	3.5084524	10.680851	6.0066457	-5.0786266	5.886869	-33.059326	4.0547915	3.0246644	2.5368805	1.9421157	0.99509108	4.1144691	-7.9293585	-10.132863	0.1806619	4.8927011	0.63402003	-0.62405181	1.144891	0.045883462	-1.2791718	0.67440933	0.44356942	5.5619607	0.17255674	7.2423668	-3.8874295	1.0352563	0.13094063	1.3891212	-0.052557107	-0.49934718	12.471485	0.33005369	-1.7945267	0.55015725	14.674175	0.64745873	-1.6640713	0.62177956	-16.370682	7.1961241	4.2231002	1.8165114	3.3567123	-2.5959811	3.2017448	7.3793435	-4.2861338	0.082170621	5.003366	2.2077553	1.6270052	-2.8558123	-0.78246027	-2.1058898	5.4387884	-0.9196896	2.4714699	-4.3019199	6.8658209	-2.820509	9.4864683	1.8806977	0.47170419	-1.4613454	-1.8751001	5.3968792	0.84146971	3.4274976	-1.820511	-0.58369023	2.1044574	8.6216526	3.2452154	3.1115489	6.1895032	11.90116	-1.5045527	-0.29716316	1.6689409	-13.168098	4.9869785	3.9279025	5.8446674	1.6547434	2.7223711	-1.0349351	-1.3104596	2.5194681	4.2202005	-1.1000406	-18.069225	1.4711699	-0.6185739	4.2777009	5.6712694	0.78307569	0.41163638	7.675477	-2.2254829	-1.5469917	-0.82031155	0.20436157	-6.4182401	-1.2754062	2.8597474	0.69715667	1.3069278	4.3301435	-4.7273693
8.8629704	4.5121598	-0.4497124	3.3963685	-3.5462193	-3.0703881	3.1842883	5.1660089	4.6230111	2.4667871	-3.001235	4.2231374	-11.316114	4.9613271	-3.9266932	-8.4692984	0.5391643	3.2325904	18.051348	-3.7833729	-2.7727735	-9.3862038	-2.1692145	13.134117	-7.5436549	-4.2365379	3.4561052	-5.6244764	7.7138739	-1.5968455	0.62977397	9.0290098	6.9469743	4.4196239	-3.6532059	6.008007	4.7194195	-0.71878642	1.6751899	5.4280491	2.9842589	0.61703008	1.8441271	2.7583466	-2.5126328	3.3228383	1.0928091	0.39764115	1.6111797	2.6911848	0.8321259	-6.2040534	1.583113	-4.4773793	1.242306	-9.1804638	1.3488426	6.1043477	1.1631105	-0.35011294	1.1179088	-11.584877	-2.1252036	5.885674	1.3903995	-3.6947947	-7.9805017	-1.2362753	1.2738417	-8.0099401	4.3725109	-1.8359714	7.6426706	19.278088	11.751385	2.7529135	3.2121286	-7.1979165	-0.081690006	-5.2379632	0.064760484	-3.0102556	2.1893642	5.3639345	-2.0875375	3.4949198	-9.6171017	3.5454473	-0.7681067	-0.74595481	1.0090417	1.8179923	-8.746623	-2.8714864	1.6770761	1.1536806	13.252254	3.7882168	-0.078153566	-3.2498229	0.53418738	-0.22688802	0.2572602	-2.8775823	3.2582059	-3.9924185	-1.3377502	-2.3784754	-2.8307567	-3.1873102	0.62554282	0.41210073	-3.2515984	1.4153388	-4.1792297	3.4256306	3.3204072	2.6974461	3.0163291	3.2810919	3.5397589	1.45882	1.9317588	7.8758826	1.3028977	1.2938664	1.339631	-2.7745941	3.2516804	10.83878
-1.1365165	-5.059072	3.3881526	-1.2751812	8.2203646	-1.3107758	1.7392212	1.3087207	-16.859324	3.1236064	6.715241	3.4163496	-14.986965	-4.3424411	-3.3580434	2.3550634	-7.6272221	-4.8629189	10.343628	5.2086482	8.1017456	-3.7843592	4.6980834	-2.5716724	22.955826	5.7255926	1.0928128	4.8882818	6.5975718	0.38130102	-3.479239	8.24296	12.483698	3.527518	5.5817876	4.4465489	2.9112148	-2.715097	4.3211675	-10.697411	1.5879095	-0.31698391	4.6798716	-0.38329205	-0.4418802	4.0450082	12.635345	1.5704439	3.7572894	0.88031471	2.5599885	-1.3596971	15.005538	21.045349	-7.3993511	-4.131825	2.6076019	5.3460708	3.9120297	18.758055	4.4451261	-3.5322065	-1.4767638	-3.3623509	0.80350739	-2.2205012	-5.6843371	3.4518127	9.6895113	2.369091	-1.3752778	-2.0904746	-2.416939	-19.844557	-1.7706802	1.7341174	0.31242254	1.3909125	3.7961528	-1.8679987	11.252351	1.8099256	0.57971001	-6.0399756	1.7756479	1.2970756	11.068101	12.482609	7.7268944	6.012012	0.57196701	4.1574039	1.4271933	9.1213589	4.2066979	1.3266079	-11.825455	-0.97572541	9.4593973	-1.5074944	10.867394	5.4497476	6.0240712	0.70514798	4.4599242	9.4533539	1.4999762	0.59496224	2.9511993	-1.4497133	5.3209763	11.293286	2.3521283	0.52650291	-5.0942936	-0.7185865	-1.4748049	1.0512904	-2.0852046	2.3788276	0.81663758	-0.071316436	-0.050803501	-2.2375023	-0.27990004	-0.1213456	2.2035155	2.3162615	4.164506	1.0078198
-6.1043544	0.81989431	0.70028955	-1.9465007	-0.88227445	-0.46767908	-0.66110545	-3.1439521	4.1431565	-5.617856	0.92114508	-0.50973606	10.027094	5.034339	0.17761438	0.90739334	-2.8342147	-17.941137	-20.597406	0.2508657	-5.9629807	21.292028	-2.5715771	-21.466742	0.3908211	-0.38389778	4.6051297	-0.28928205	-11.138396	-1.8174818	-2.2143466	-3.1118693	-2.1168022	-1.6432538	-0.98704171	6.4350114	-1.4527006	-0.6690346	-2.1401546	3.0466642	-5.1810889	0.28884107	4.2627401	5.730267	-5.0356979	-0.061803393	-6.2835617	3.2482791	1.2572399	6.2783113	-1.9099468	16.034044	-6.693562	-0.78353554	10.310546	19.6845	-1.6949928	-8.6980534	1.6185899	-11.342031	4.1774397	5.9883766	7.7675438	4.7733808	9.2461901	1.3142545	0.59584022	3.759398	-7.7459745	0.7584042	-2.9794421	6.4965382	9.6715355	-2.9027216	10.326056	-3.0373671	5.7260408	5.2364531	5.5241408	18.600111	5.52776	-9.6534262	0.77426016	2.0791702	-0.10082695	-2.2812681	10.698165	-7.0222759	-0.64995384	1.0221573	1.9912871	2.202424	-4.2117496	9.1169376	3.1170702	-1.467757	-3.5665772	-2.1387274	-10.009778	-3.0227838	1.9397742	-2.0380466	-1.9468287	-2.7505774	4.0793371	-8.8928528	-0.22929059	-0.90752	0.38152924	5.0256214	1.5290445	5.4325466	2.9297237	2.8417668	-2.2741485	-0.22362201	0.63740683	1.8349518	0.96367031	-1.6684787	1.4512861	2.022155	2.0106609	-4.6464214	1.399663	-2.5903075	-2.5508432	2.352392	0.85170549	-0.22525816
7.3484406	-2.9105382	0.0082473224	1.7071089	-0.96218604	3.9106672	-0.4880583	7.2413421	-1.8109243	4.9665227	2.0916266	1.1548593	7.4520826	-2.1726799	10.60012	2.766701	2.1945121	17.036139	1.6868552	0.73918545	0.094249062	-21.370071	0.88593262	13.831835	-12.254362	0.5088625	-3.4280047	1.6603649	1.196721	-0.35292205	4.8631964	1.6759256	-3.5410337	3.0442753	1.1190925	2.8380957	3.5680315	-0.015094835	-5.3915153	6.4883256	-0.75947511	8.2704582	2.0047932	1.1197155	3.1132019	-8.5453253	5.3312225	3.3323534	2.5890577	1.3494515	-0.90294647	-5.8147626	4.9185414	5.69314	-6.6945167	-9.393034	0.93213683	3.2492168	1.8411574	-5.2707081	-0.49941671	5.4142985	-3.7686951	-2.5226858	0.14535068	6.0354667	-6.418992	-1.450356	4.917315	-1.3830954	-4.8771863	-4.1129937	-16.391682	7.9416184	-15.15163	-2.5803144	2.0274253	6.1180768	-5.3881068	-6.5905147	-5.4549947	3.6112685	-0.55853736	4.5639257	-0.18232766	0.031341828	-7.9371681	6.0990772	-3.0446403	1.011772	1.2229203	2.8005676	6.7665195	3.8940504	2.7658505	1.3428711	-5.3756914	3.9406748	10.615715	-0.90927136	0.43738383	-3.9224358	-2.9832642	5.2667441	2.5265722	5.7909684	-0.96955913	-1.8290019	4.1206465	-1.293453	0.23573235	0.608684	1.9151852	-2.6291363	-2.7558918	1.3014475	-1.9194044	1.4664967	-0.54497826	3.3110831	3.7948682	1.3240657	3.1472113	-3.9965277	3.4455571	-0.66754204	1.9730127	1.6111448	2.3170562	4.8039579
3.5795867	12.883478	-1.1089966	-5.1754494	-5.1765094	0.70956552	-2.3406155	-12.762803	16.703228	4.6836114	4.3500175	2.8010986	14.485937	1.4694887	0.64102125	2.1247084	-1.7656562	11.368603	5.8355536	3.9286926	-9.4844704	14.00405	2.7700214	7.3807874	18.087408	4.1918635	4.7171741	4.6168709	0.490192	1.9082472	1.0028758	-1.2966675	12.869252	0.65522152	3.965848	5.3674421	0.85933656	-3.0007868	7.8263597	-0.26083738	4.6064115	-5.931767	7.200417	1.6625	-0.57536811	8.6937447	-0.54164553	-3.83442	2.402777	1.0724378	2.5176778	-9.8273287	-0.64642775	5.9089923	11.068826	-7.1230979	-2.4129148	-1.9488463	1.7102981	1.1836867	4.3802547	-5.6051931	2.9898748	1.4067633	-2.5672643	-1.6012036	1.4518872	-1.6644412	-2.492991	6.7064323	0.3304846	2.8135748	9.3993196	-4.3108301	9.296216	2.1262381	0.20633882	-0.72029948	0.90348029	-6.291028	0.77511913	0.86806577	-6.9461136	-9.0170546	-0.36567569	4.3680921	-10.826441	0.2919459	2.3863134	4.9710469	-1.4989305	1.3608627	2.4729323	-12.703202	2.0966744	3.5495081	7.8302817	-3.8546491	2.151453	3.9924216	11.497905	3.731148	2.6836941	-0.33088833	5.0521426	-0.70235312	-1.0165392	0.33584166	4.4012861	4.130415	3.6255314	12.057395	-2.6830781	-0.43284321	0.41897479	-8.768754	-0.33465502	2.0106945	-8.6998854	-2.1378207	0.76277214	-1.7295129	4.3532753	-0.24900176	3.8173425	-1.8979596	-0.040303327	-2.4215918	-0.2559894	1.6285486
-2.9391832	6.1401825	2.4463072	-0.87078118	11.331272	2.4014304	1.9809587	-11.07024	-0.10832383	1.9056015	1.5489626	3.6047497	2.8732846	-0.93785	1.032449	10.782758	8.5970497	-3.8197241	6.329587	1.3179417	11.835707	17.534142	0.83182639	-3.0339651	16.949146	1.5628008	-6.5557747	0.26847318	-0.10223126	1.7062756	0.60948944	7.1782336	-0.90719581	1.4072264	1.2006586	-8.1247892	1.1169457	3.6455624	-0.059110306	-5.3057022	0.18622023	1.1657213	7.0095377	1.3219721	-7.232739	2.1347485	3.6482022	0.26697692	0.95285296	0.68737024	2.1259313	-3.9798741	5.8397894	-0.7168873	10.10323	-9.5303755	2.1950059	8.4933128	-1.3746153	7.8939877	2.2149277	5.5924044	-4.8904257	-0.76449436	-4.0160356	3.8221688	1.4146332	13.297254	3.6508963	-2.1832817	3.4057248	-3.1853545	-3.4865148	10.907158	-2.4155757	3.4813426	1.1611582	3.2677643	6.0990958	-4.557806	-2.1490784	12.095535	2.7070074	6.144865	4.3078637	-0.50413597	-2.1139452	3.2173712	-4.4252987	4.0449715	1.3708228	1.7170291	6.4981351	4.3070698	1.3079265	2.2369385	14.077495	3.171608	3.0056787	0.89148265	-12.750114	-3.2934337	-3.4003987	1.945536	1.4003152	5.1502957	2.0381937	2.6616259	-1.2997557	0.5602107	4.4724565	-10.356635	5.5167885	1.943095	1.4831581	-3.1982601	-1.5186595	-0.024894558	-3.8353324	1.0678285	1.7343916	1.7048774	-1.9759601	4.8251882	-1.3299159	5.2221003	1.1859587	5.211391	-1.2657498	3.1603072
-8.9008226	-0.37663108	-1.7342905	5.6741467	-13.05867	-4.8816566	0.54326749	-5.8432875	-6.5526204	-12.424089	1.5419841	-8.195137	9.6772346	-2.5022728	5.8183784	-1.0252825	2.2570479	-7.4271722	-15.837343	0.43060008	-6.971251	-21.153282	4.1232424	-7.3584385	4.1469526	0.10466758	0.96131992	-1.1528029	-8.1551809	2.5191605	4.2862711	4.8078856	-7.5040522	-4.5424647	0.30022854	-4.0636768	-4.1878333	0.7227152	1.9623771	-0.37928504	-5.1597199	-7.3134398	8.703475	-5.4154735	4.6805816	4.1853871	-6.5152392	5.8068156	2.1673682	-5.3511081	-3.961518	-9.0313749	-7.7605681	-12.851514	-7.8133531	-5.5694685	-5.8614421	-10.017744	-5.3750954	5.2405009	-1.1979003	-0.36245915	-2.3386185	-3.8546906	1.8928111	1.7729985	4.865088	-6.3509331	2.9017036	2.600976	-1.0964038	-2.5771477	7.526	-11.715556	6.9572306	-9.8979006	-5.6982698	-5.4064498	2.5130517	-6.8974853	-2.9214203	-5.0347052	-4.3438778	-0.11447659	1.7739434	-5.3725667	4.1185932	-5.0689864	1.8875225	-2.8129413	-1.7057648	-3.885932	-18.094175	-7.8940578	-5.0483618	-3.9122927	-5.6077967	-0.7498548	-11.786848	5.6559482	3.2949731	3.3935626	3.8185365	-0.89804727	-1.2983043	-6.4128861	2.2867906	3.0485685	0.54001772	2.2106426	-3.8622253	1.077227	-1.7895606	1.3669474	6.5405993	-0.62252504	0.70492297	3.9434175	1.1619703	-5.3388858	0.020998375	-2.1083577	0.041882217	2.2301564	0.35588714	-1.0239689	2.321918	-1.7871459	-11.674304	-17.163523
-4.2341995	6.3607616	1.6870062	9.5349503	8.6244268	0.89509356	-1.1303989	19.980307	4.6363907	6.6277614	2.8764067	4.3920927	-13.366246	6.2081637	-2.853502	5.0220156	1.6125463	-5.675591	8.8088408	2.3180115	10.951831	1.477306	3.8749239	-4.7765608	-12.367771	2.7671952	3.8390889	2.2678974	1.6590406	-0.7421422	-1.9978216	-10.781944	0.50170863	1.1957982	2.8166308	4.0568233	0.77586073	-2.0859504	3.4536221	5.1391797	1.9909564	6.3659191	6.8036914	1.5038604	2.3652232	-3.2362998	9.4447279	3.1635125	2.5177612	1.0190623	2.8276503	4.7503676	11.381771	-2.7323468	-12.596694	5.0289893	3.2518651	3.7475359	4.2559819	4.6342874	7.2541513	12.849305	3.14361	6.5994792	1.179904	-0.19982859	4.8904071	6.1341834	5.5185347	3.0600796	3.8529887	2.1605799	7.0667238	-5.9734893	1.4414127	8.1815805	2.6871328	4.5616188	-1.0562482	1.36387	1.5559766	-5.7196879	5.0457044	-1.9555119	1.0978574	5.6044216	7.941226	11.852273	2.8918431	0.42641413	-0.60101348	-0.53527492	5.0071139	-3.716445	-1.297394	-0.22187087	-7.0961266	1.2985501	1.8021485	-0.66952312	-0.80441886	1.5468309	0.93636143	4.3775434	3.7702208	0.58649331	2.8044391	2.0471232	0.5143469	1.7837813	-0.26768738	-2.076261	-5.930367	-0.068751015	4.1782618	7.3028073	3.0915685	3.3816292	6.3789325	3.3524194	-2.540977	-0.68086094	-2.816607	3.9690349	-1.388307	-5.951467	-1.8982148	-5.6414738	1.2796603	2.1825795
7.5301571	9.7894115	-3.565732	0.99061543	3.1506035	-2.7772257	1.3911111	-5.420608	5.9952221	1.9406232	-0.6659928	-0.82560146	-14.907559	-0.20470589	-2.5141933	1.4285418	0.72748899	11.342451	10.079093	0.29718441	14.559108	3.834645	-2.9129057	10.880572	5.7926407	-0.99941909	0.48602453	0.43903276	3.2977946	-1.5477905	0.7122162	0.18964683	-8.4929457	-4.913763	-0.63487875	-9.5402422	-4.3059149	3.8909893	-9.0066242	-0.94091195	-1.0071782	6.4736648	0.58023804	-3.5262485	0.53940856	3.4063418	5.8212585	1.5855072	-0.64271587	-3.562984	2.0973084	6.1765814	7.6271915	7.107842	-2.8911984	7.2056184	1.6078541	8.3752995	0.57511854	3.028764	3.6347899	-2.7631488	0.73462838	0.07766819	-2.78931	-7.0698442	1.9802846	-1.5635794	5.6495438	-7.648108	0.4250313	2.2347491	-12.206645	10.42562	-14.698497	0.35341972	-3.8215473	0.57707125	-5.335722	8.813797	3.5260546	-6.0956459	1.6411805	-0.18077794	-2.6620131	3.0021355	-9.9838629	8.6309929	-3.1170588	-3.0164306	3.2414091	-5.6842265	9.1462526	10.476563	-4.7129331	-2.4128129	-8.6097088	1.8766036	7.227459	-2.0400383	-1.5003266	0.18636619	0.64856017	-7.203733	0.093278013	5.5835528	-1.4353644	-1.2020745	-0.89582515	-6.1625376	-0.5848965	1.2135303	1.8984871	1.1190169	-0.82447541	-3.0227494	1.6309245	-1.4887763	-3.8770583	0.85591835	0.70115554	3.5365496	-0.46187821	2.3569326	-0.45101619	11.126614	-1.6689758	1.5491477	3.0295756	8.7851925
-0.1187785	3.1044369	4.132802	0.28211838	3.847373	2.7181132	-1.105973	2.9748313	11.926428	-4.339262	-4.291544	-2.5305996	13.095673	1.3727629	-2.4509404	-0.74746585	7.4285998	-9.9158831	3.2302194	-4.1132092	-7.1333246	-11.124704	0.56680703	-7.9253001	-4.7928324	-4.6256075	1.4309952	-3.7927537	-2.8248749	2.216176	-12.247653	-3.1397252	7.2699361	0.20726591	-3.0612099	-3.1778436	-0.16422316	4.5395517	5.1330128	7.7954197	6.9406176	0.8049587	12.262698	-0.075000562	3.1207852	-1.7393285	-1.1545665	4.095109	-1.4304996	-0.97517848	-1.0551152	-1.1169708	-0.80998766	0.29888844	16.91309	0.011181134	-0.42231068	1.5029049	2.55724	-1.6476132	-0.075942747	-0.53032798	5.9118409	1.5509415	1.2466992	1.0008175	7.1244373	-5.12465	-0.54771113	4.5753899	2.6111894	5.2373195	9.7725077	6.0213356	7.8835235	6.3977866	-1.1319491	-9.5746088	4.7847891	-2.4310563	-4.5280113	7.8441463	-0.45549706	5.6463013	2.879158	-0.58648187	14.171247	-1.8087145	-1.0768142	0.80665797	-3.6216512	0.83760619	4.1143408	-14.70007	-0.16569692	-2.4857333	3.1962593	-0.29766878	4.5555329	6.128231	4.6687312	2.4227087	2.8216653	1.610709	-1.6556853	4.1397028	0.13022171	2.0975924	1.7344985	-3.3253155	2.3660078	2.6246035	0.60828555	-0.071213275	10.007045	7.7256522	4.5364532	4.1776896	7.2980924	1.1747358	-0.27256837	-2.9510741	-4.990397	2.82844	-3.9826021	-1.8910503	-1.1708878	1.6119854	-1.7513912	5.9403234
-2.5675313	-4.4590821	22.107271	4.3998461	-3.2688096	2.9321444	3.1697254	15.940846	2.4596367	-2.0394049	0.11647938	-1.2638718	19.243269	3.7764766	7.2376342	0.82649839	-2.4479814	9.1166439	-14.037591	-0.47497842	3.6204941	4.7588086	2.5409455	7.2568665	5.4584951	-0.53010166	5.4261446	3.5742278	12.363136	2.0114191	12.806455	4.8005147	-4.6023216	0.77387333	-0.26971725	18.424065	0.78930509	7.3058791	-4.6695395	-1.6304036	2.5069985	-3.8064103	7.3422165	12.80917	12.986906	-5.577909	7.0441456	13.514566	8.6686869	13.34775	0.54900819	17.624468	5.7597051	-14.488255	13.8019	18.164433	2.9869301	0.15795372	0.33844751	5.917336	-1.232042	2.5788438	16.820864	3.5325787	14.610264	3.7087433	29.603502	-2.2013354	-2.5938244	4.2601085	4.2769938	16.189796	-2.7923963	10.005302	-1.8880782	-3.0399837	13.49217	7.3996611	23.748857	17.982656	3.7095692	1.6618812	15.355548	2.6494141	8.7343664	-1.7029713	11.700894	9.4322443	8.8027182	2.4797921	10.886979	12.339522	-4.6643023	5.0486569	11.204944	-5.7175689	0.85509324	4.7180123	-7.5646467	8.2217197	1.5555567	-4.1978168	-5.3517494	0.57612336	6.7707248	7.5821118	3.3435724	2.208503	11.262538	4.1882787	2.5548396	5.3075385	11.01698	2.6641905	28.773869	2.7678487	3.2990057	6.4504042	4.6612663	0.84557712	0.35396904	11.222084	3.7666261	12.088433	4.0700765	5.6522346	0.33476189	10.390985	0.68437213	3.8411357
16.061003	10.360034	37.521553	1.6866831	2.3734038	23.703892	11.655153	29.255005	5.9682364	12.457853	8.7689896	7.3200917	29.804022	21.0917	16.179905	18.213873	27.259012	2.9662066	25.92338	8.4399309	21.372421	26.962566	6.6530967	5.4486852	32.593433	8.3993073	19.548046	10.163375	27.677107	1.5712966	13.885872	16.166922	3.5567038	11.119123	8.8099279	39.764587	11.417552	21.946545	15.652227	29.229435	12.26897	12.973933	17.638063	33.625237	24.592281	29.183657	19.096079	22.541416	21.332926	32.765575	7.1257925	24.768751	21.623161	7.9663982	19.030212	22.023516	17.358532	15.362127	6.5760479	10.520711	20.760996	25.061707	27.989388	21.399666	40.616615	12.964557	49.100746	15.9345	4.1703787	15.538898	20.198639	26.639833	24.355797	41.018833	25.560966	4.3013787	31.64513	27.916586	35.777611	24.907635	24.131977	12.392741	23.292995	18.624554	19.496765	12.194989	33.024261	21.482983	27.509653	15.726198	26.227591	20.267355	14.203533	18.181726	19.697096	11.949837	8.1803513	25.287285	13.907191	19.377804	12.987657	6.7270904	7.7768764	5.9259663	24.746071	10.61706	17.913795	17.212082	21.841814	-1.8307706	15.262508	9.8117123	24.339396	19.832369	47.288948	26.440603	18.749409	10.369302	25.562498	5.8402195	9.0381021	26.644075	17.551704	24.136164	18.011217	31.010229	4.8956728	23.941921	11.770589	8.7234831
19.996014	11.340447	48.95282	14.533501	29.600986	22.314157	28.148157	37.795303	10.291585	21.484116	21.666183	24.719938	53.849377	29.830202	29.318518	29.816956	31.312122	32.783119	28.540615	20.645985	31.303061	48.360172	15.435332	31.443003	63.601482	20.771526	24.100571	19.189648	22.482235	14.146355	28.7857	21.354084	17.991714	16.579208	21.177668	51.376545	16.273699	35.788105	26.54435	45.034454	25.700676	13.04254	34.26577	42.430466	33.412376	46.027355	16.76766	37.658249	30.275154	42.744331	21.256527	45.460297	16.972273	33.947964	47.399136	44.26659	19.71236	29.966709	18.815905	27.113152	23.14267	36.035423	34.196743	29.86821	56.774181	30.32748	53.525097	39.640221	10.089346	31.075079	26.443014	34.03231	31.895643	42.752964	28.72184	13.843365	41.779446	32.378746	44.53257	44.972782	39.643745	29.440678	44.710381	52.850418	32.450699	26.791233	46.003036	16.663822	37.80508	19.337732	35.189445	31.410089	25.982315	40.268841	29.112244	17.948616	16.896072	39.16349	16.242134	30.767181	25.646067	20.970642	19.994194	22.758797	31.648764	26.306629	30.928427	29.793947	28.002697	13.65841	20.512886	26.454947	37.564922	29.878101	52.682549	40.603863	25.604975	23.910398	39.233543	14.050073	19.211941	34.701515	23.135458	40.827362	22.981007	34.166313	15.254776	37.172447	30.021099	25.610086
34.625191	19.612892	47.992115	23.07843	37.417351	41.267342	31.25923	32.876053	21.634874	24.424799	31.876114	33.147259	35.80925	35.298904	37.67318	34.564438	37.997356	26.573444	35.178158	30.966667	26.279041	15.571777	28.687677	26.0854	46.896053	30.125004	30.01405	33.907909	35.663284	20.05356	29.08765	15.082041	26.42411	21.120102	31.363224	57.5005	21.614561	45.608311	41.941532	45.551304	40.656193	31.359037	36.534138	45.746689	42.339931	46.980362	29.87388	47.114384	38.714584	45.975132	33.700855	47.530636	29.723993	44.248142	54.059242	49.459881	24.673525	41.646469	27.755959	43.559868	28.204453	33.303955	45.713345	36.655609	61.450405	44.626255	56.921143	47.902477	31.475534	47.341953	33.263653	43.629719	40.905697	50.609547	39.292305	19.656059	45.513264	33.042992	38.335049	45.587696	42.379192	43.866436	45.441589	62.486111	40.435417	32.909946	56.41362	32.655228	48.30349	27.484339	37.830643	33.180519	32.94772	27.330116	31.066067	26.349472	40.491962	43.011536	31.080713	36.040146	30.98107	25.291887	25.760063	31.990278	37.322289	33.939316	36.2747	35.278721	33.421791	17.825735	27.682114	28.75577	42.302971	35.210857	59.413498	46.172359	33.392231	28.349834	47.291843	22.948044	23.118477	37.140095	30.227768	40.473461	30.589994	40.735008	20.245075	42.961086	35.487129	48.630127
43.147247	27.176744	52.897198	34.322556	40.046085	35.341637	41.744793	57.681923	27.253544	29.750401	27.931246	44.171188	41.563789	36.589787	43.319572	37.394775	42.032951	39.301281	40.823082	27.537531	45.946239	18.104313	32.613892	38.798546	57.859592	28.444454	36.024006	28.149151	44.492893	21.924383	42.042614	23.360209	31.388416	24.4545	28.59515	61.827225	24.027334	47.725834	53.139484	52.970612	49.085842	30.908113	36.647785	45.776093	46.470497	50.149162	39.490028	52.535999	43.309807	46.158688	39.833561	59.567745	39.024971	55.632294	64.27179	64.017609	27.785122	50.966038	36.060253	50.015278	42.34544	54.111282	44.900337	37.190269	65.863503	44.907635	64.365021	70.143166	32.308769	52.392208	34.003273	45.327869	54.034512	60.472042	56.151867	29.24943	46.568851	41.369072	49.111988	59.987247	45.131218	42.644794	49.321823	64.638931	44.150059	36.711842	60.743828	40.683712	56.074097	31.816822	44.596649	42.615314	40.024532	48.638325	40.83675	25.226625	30.996258	48.361389	34.034386	35.996357	47.391342	36.457077	35.94239	34.503536	44.657379	37.178715	36.009907	35.912579	37.401775	27.499142	31.926506	42.744152	43.979992	45.195606	66.254845	47.97496	34.598152	27.823425	47.902012	27.109325	33.829792	44.347328	28.751963	45.43705	29.88562	47.427765	21.230639	44.078629	42.215904	36.463009
41.30397	32.694927	52.280975	41.006432	59.577431	37.336323	42.783787	45.062527	37.982975	39.890175	32.617786	51.622372	49.483479	37.863861	42.459362	43.896255	46.329674	39.566048	44.864403	31.875954	53.785332	43.969421	32.164227	40.445068	39.656502	31.589067	43.48632	34.814945	51.995884	25.413572	42.215328	22.508707	38.765938	25.231007	32.542027	63.10022	25.508686	45.970856	66.146591	55.046227	53.461735	42.074722	39.586086	52.783627	49.573105	56.293041	37.423054	53.259762	46.687767	52.721893	44.621075	55.575783	40.509109	58.820065	64.424561	58.360245	26.065149	59.026897	40.420383	40.755699	43.332996	46.171082	46.589916	37.443211	70.128464	45.121128	62.707359	73.15126	34.765755	53.077198	35.91235	45.89753	44.270546	51.341873	44.227715	36.026512	51.99263	42.355255	52.268177	57.499237	42.635517	49.64053	46.414177	77.960541	46.079254	42.20763	63.626244	40.977875	57.920383	37.42614	43.058022	41.332623	37.590977	46.481247	39.42223	25.849953	47.14653	52.865349	40.779137	37.348377	55.162819	40.426979	41.158371	39.432945	45.470566	49.25539	38.996788	37.210155	35.870941	27.788857	38.98896	51.491947	46.851879	42.267712	61.771793	53.088974	43.028652	27.619881	52.193443	29.979082	35.91367	42.851437	31.976679	51.171005	33.037514	48.373692	21.520435	47.08559	45.617157	43.746696
43.583927	27.817184	56.668335	35.815186	50.130207	41.934452	44.289806	40.632458	33.551971	41.362823	34.512791	50.749577	62.817608	44.624504	46.497543	43.478497	45.386028	23.884007	44.205948	33.174675	47.767372	60.77103	38.275673	26.637384	66.795692	33.368538	40.620567	36.252567	52.005325	32.032551	46.376003	26.807177	35.048454	23.309092	34.818943	68.263222	23.394909	48.674484	63.617306	55.268478	51.75666	42.100273	47.187527	50.889725	48.797642	55.620224	39.07267	56.432354	47.535934	51.683544	45.247406	67.462875	38.388927	61.137825	77.03627	70.20591	26.24365	56.962997	37.11573	67.306885	48.945461	52.312775	46.759365	45.425434	69.253983	47.932407	68.99395	72.198578	40.650887	55.501431	40.792934	45.714195	47.155144	59.75769	48.524406	34.421436	51.295132	48.198425	50.252163	69.762398	46.916462	47.317028	51.649605	79.912796	49.434208	39.297192	59.178364	38.395313	54.963028	40.730576	45.410839	42.667694	38.871841	48.149937	41.831936	30.949492	45.031265	55.858707	46.165333	44.39093	50.017006	42.225311	42.768963	43.76572	50.991451	35.562237	39.845215	38.600048	41.141571	36.851765	41.495159	49.584835	50.398148	44.867722	67.306671	51.645626	44.146496	36.30233	51.021832	30.402426	37.062008	45.792873	38.385567	54.324074	39.241196	47.483425	28.101168	51.361752	44.022827	52.968849
48.894173	43.13612	59.703682	38.994061	59.548592	43.772854	47.556534	53.691952	47.636875	43.25238	35.149578	55.91169	70.586388	48.464653	50.243401	44.845451	46.607456	48.933811	45.165462	33.772667	62.225716	63.563831	38.475056	50.639091	32.552044	33.166431	47.055824	36.123108	51.540363	32.236679	47.456608	23.839497	32.244389	25.739626	35.039963	72.828903	25.529707	51.681679	69.479736	59.296925	57.913124	37.351204	48.267685	53.137039	53.435905	66.707748	43.039333	60.342617	50.388412	53.241192	48.523933	68.503967	43.812675	76.373848	69.07093	71.012627	28.49119	63.016296	45.323883	63.922733	50.775917	43.927338	53.659176	49.13216	67.86705	48.422066	65.431801	70.486702	42.682346	57.410557	39.26104	52.166832	65.775124	61.495686	64.625229	40.019363	52.405483	46.461994	48.746323	70.012756	52.14262	50.864655	52.337158	75.275375	48.059544	51.101528	72.704765	43.542725	61.600227	43.030949	45.950714	45.721817	49.238075	44.890152	44.446369	31.855795	43.971256	54.949623	60.200863	43.05489	57.888763	42.156391	42.685879	47.555096	51.375778	51.133518	39.890324	37.817039	43.093193	39.665211	43.8703	54.644447	49.334507	47.220276	68.736641	55.454098	48.572727	39.93507	53.568684	32.343884	37.333576	45.913715	34.795033	53.918922	35.437645	50.154709	26.621437	49.33213	47.457909	43.587688
48.648323	36.421902	56.743301	50.770439	62.671322	44.802917	47.039913	56.957466	47.925152	48.816906	31.46357	59.622139	66.925339	42.777435	49.437176	46.059708	42.902901	41.026443	50.181633	30.970764	58.638668	51.951874	41.178658	40.314125	74.121246	30.986053	38.263626	33.021263	56.706535	30.109756	50.91988	20.465294	42.170109	30.340273	31.73311	64.139694	30.425701	48.021297	66.211975	57.625626	62.282639	51.145615	51.393246	56.584995	51.97707	59.174675	42.483307	57.943588	55.244976	55.309029	49.385078	53.534424	44.613754	76.138855	60.455448	59.243465	29.699326	67.99337	48.127522	64.631248	54.377163	46.282734	51.751125	43.731236	67.779312	48.540867	64.75087	77.367096	51.651119	64.055588	38.578426	50.558369	68.650383	57.580669	68.114243	40.486549	55.497787	50.204815	60.667694	54.820942	55.657623	48.127003	60.825367	80.313599	51.122128	48.092388	64.801323	43.231098	61.84864	44.131966	46.621529	48.26041	54.139812	48.055775	46.859055	27.806059	37.842594	54.918171	64.399498	41.33757	55.669682	42.967068	43.555927	48.301746	52.538086	56.044952	40.200771	39.919601	40.421375	35.036392	44.0042	54.309631	52.013813	43.75285	65.904228	52.80257	44.175888	40.529026	52.490215	35.932163	41.153492	46.727058	35.767311	50.672401	36.785595	52.924526	26.23984	51.736088	48.365196	56.364845
48.569687	37.77063	58.207466	46.191833	59.520565	41.101574	50.916321	38.411964	48.671886	45.780151	40.054104	59.745049	28.81378	43.994843	46.773457	46.208363	44.517971	34.370567	50.000507	39.042862	56.650513	52.782822	41.325569	30.593845	67.508057	38.859383	43.634533	42.193707	66.62114	33.725132	50.922592	21.506567	31.557932	28.873516	40.398857	67.473969	28.833298	49.250229	64.484238	61.55328	61.261337	38.811554	51.547081	54.583775	49.035095	64.755836	47.480759	64.248634	57.609402	54.4855	50.050484	73.448792	46.154171	76.794998	82.607452	73.267052	27.991592	66.416534	42.112564	69.846077	57.105099	53.266006	51.842815	44.776146	63.580929	48.623177	64.005348	61.917763	52.260174	60.873787	36.764488	50.701778	47.300522	69.07988	47.666023	40.146057	54.133518	45.109352	50.826717	74.993668	52.350777	52.655937	47.565136	77.532372	51.089554	50.812851	64.785156	48.461147	62.346752	43.896233	47.266712	48.029568	44.314713	48.167904	47.082424	31.24752	50.821346	58.198326	59.901314	45.923622	55.817459	54.032074	54.707653	50.18264	56.234337	45.231167	41.593376	38.980011	42.047619	38.224518	44.50441	53.316475	49.487419	47.396442	61.769588	57.173759	47.064938	40.492256	55.41901	31.451706	41.262268	46.52631	39.184872	53.681213	41.128685	56.51825	27.781265	49.429497	47.580673	62.557579
52.177284	41.356941	57.56147	47.657139	57.379375	43.722038	49.149574	44.95385	53.17725	42.225082	37.864483	60.925735	64.919456	43.988007	48.670635	48.304768	49.337894	35.551212	49.882946	36.171188	56.980957	49.418663	42.219093	38.120087	65.676125	36.494942	46.267365	40.999187	48.097416	32.267483	52.444302	33.845943	35.680725	26.266304	38.093491	73.439026	27.232754	52.496613	65.048462	54.788273	58.082539	53.366333	52.876209	55.90976	50.834309	57.079514	42.888634	59.115677	59.258377	56.541721	50.454403	58.846581	42.988953	69.890762	69.03183	62.301308	27.320677	65.222267	46.893505	59.034149	63.332756	66.515213	49.259434	44.760197	71.338387	48.660313	61.67794	76.109955	49.831184	58.612408	42.251137	48.8479	59.102623	59.757538	58.67297	41.64867	56.875645	50.731422	53.762127	58.162289	54.710423	51.586502	52.071426	79.083313	49.329861	46.588142	72.714752	43.050514	67.164207	47.818016	45.588364	49.864918	41.752232	38.136139	47.729939	29.834261	48.59314	53.382915	64.76992	43.250008	65.122292	48.320248	48.788761	46.972767	55.977386	51.676662	41.656418	39.30143	42.076096	31.529861	48.291557	63.006538	47.617062	45.183529	61.791428	54.134636	44.112846	38.650723	53.529964	34.091331	43.679966	45.13615	35.848259	51.666405	37.570679	55.355793	28.051048	47.052597	47.204548	61.48576
46.283653	40.783615	55.887691	43.300339	56.669418	35.629002	48.61718	44.003399	56.318497	41.143879	33.883999	58.758121	55.205833	44.765621	52.252579	40.959721	42.469955	29.771406	52.058609	33.300262	68.868217	43.950783	40.742363	32.419598	38.901173	32.383583	46.413406	34.232033	37.171085	31.010052	44.845798	26.262203	39.884151	26.334801	33.948196	70.343559	26.802969	55.608685	70.351585	49.70158	63.574936	43.510147	53.711456	52.511398	46.580219	65.998169	50.934155	61.294132	57.666756	52.783073	51.14669	57.206566	50.566841	74.737854	81.815575	62.831062	29.788027	68.892494	46.916821	60.303383	58.747482	48.289032	50.403183	45.075233	65.197166	48.142658	64.844223	71.042664	53.36829	57.681847	41.256844	48.618473	48.809288	59.193211	49.382523	41.886459	53.164036	37.363064	50.94685	55.593861	52.320118	57.227783	59.060745	77.153084	52.61956	43.375881	60.147202	52.342136	62.105186	47.606701	46.502937	48.894894	47.939651	47.167233	48.398262	29.354836	48.741386	57.705456	69.777077	38.588753	49.258999	50.396145	50.945812	53.98407	55.735725	56.399582	40.42004	39.602749	43.176453	40.032837	48.742111	47.044472	49.638416	46.601749	65.028938	54.311104	48.699684	40.066319	54.019989	33.087605	40.434978	46.194023	38.218273	56.360008	40.190243	55.408085	25.214275	49.598232	46.984692	57.625996
49.288605	36.907986	55.404644	45.867355	52.748478	47.442509	48.588135	56.650074	45.729801	45.035198	38.499866	61.042011	64.615219	43.003857	45.331894	46.918858	49.77943	38.886642	45.86599	37.950439	69.424751	58.384712	40.226398	39.521198	54.369057	37.509121	42.93734	40.193089	46.338078	33.382149	46.13982	30.636909	30.668726	26.573616	38.158104	70.50901	26.92079	50.553703	69.795807	57.930904	54.475498	46.762482	54.121513	54.172813	52.725952	64.111725	46.648491	63.811256	63.280594	54.201817	50.020988	69.679436	46.434296	77.381851	73.076859	69.95031	26.929712	69.708298	48.993507	65.915886	63.648544	55.534065	51.43922	42.893513	69.834976	50.745327	63.078152	66.202156	47.704643	56.728043	41.880112	50.102295	63.053234	55.806183	64.130257	41.390114	54.659809	46.134438	48.66296	71.064606	56.045204	56.740791	57.959114	74.96109	48.337704	49.937138	61.735107	49.126175	63.964367	50.392067	45.326122	50.047581	54.301079	52.44183	48.834984	30.601707	48.033779	56.818726	64.07769	42.36953	53.907806	46.36639	47.545128	45.627327	58.371353	56.614262	42.893066	40.488407	42.228432	40.458904	51.587914	52.529789	52.02182	46.531101	62.598747	53.92754	47.324501	40.73103	51.244133	34.654049	42.576904	44.950371	35.84782	54.214581	37.595661	50.958824	26.079391	52.015137	47.381199	55.022781
46.514229	47.864338	60.770859	46.731724	55.624695	36.377911	47.301781	34.925045	60.395138	42.622185	34.091537	62.460274	70.005424	43.376144	41.356556	47.168686	42.80122	58.452065	50.914936	33.115543	61.555759	35.719402	41.538612	62.365364	57.639832	32.815296	48.503811	35.464256	58.611847	35.649212	48.89986	26.259008	48.460991	29.399759	33.837879	71.342865	29.520645	49.192249	70.086548	56.165291	60.519875	50.0704	57.105392	52.994568	54.532032	64.812073	50.308537	66.232948	61.031563	54.284225	51.274067	47.559795	50.759201	80.296921	81.080994	52.047367	29.030933	68.68177	53.210552	73.072205	61.263378	54.367901	48.165787	44.02179	70.77739	50.05378	64.993942	66.478203	55.312771	59.475304	38.014107	45.830364	60.455769	62.53392	61.298634	44.918945	54.090816	48.16415	52.850677	48.368717	49.820347	53.104382	46.997147	72.30526	52.690632	50.864635	61.375607	52.552486	65.149765	43.16161	44.971565	50.91058	43.366222	55.399048	49.333702	29.975981	44.237816	53.091854	67.908882	43.908508	56.146706	56.464535	55.960274	48.383549	58.786797	56.605743	42.903763	41.562359	44.33461	42.106876	43.446995	53.117771	49.911297	45.09494	63.617348	52.898853	47.933056	46.065666	50.561237	36.855984	43.985313	44.147285	38.436344	52.15686	40.5891	55.416374	29.36297	49.572437	51.628174	64.776115
43.947327	50.987148	55.997837	51.523865	64.973991	52.076954	51.969952	50.985821	62.704922	43.27713	35.678535	62.712593	54.804634	49.679626	48.542381	54.032623	48.294624	56.275444	56.071194	33.818333	76.610497	61.04607	45.388447	55.271809	77.836533	33.563931	44.809689	36.259018	55.195312	31.738466	44.979321	25.260338	24.783102	27.906605	35.70689	72.901947	28.081497	51.769005	66.561249	60.498821	60.949413	51.619453	58.488197	56.327103	51.053619	64.064117	46.01825	64.709381	65.453651	55.802368	51.015045	57.514988	45.883949	78.716682	74.813683	62.450718	29.118706	70.492577	46.272278	74.070023	68.966202	57.900452	49.71566	50.134808	62.669563	50.515915	66.049042	80.285179	54.810459	57.712547	39.364586	47.50629	54.987621	67.332077	57.184673	44.101326	55.544025	47.377117	51.388	60.679539	63.903481	48.403835	55.584473	73.015884	50.075226	49.520016	73.126823	48.152977	63.639206	51.666595	46.739773	51.699715	44.198593	46.273232	50.469719	31.665337	51.502235	56.319164	69.881096	40.762569	64.785858	52.820427	52.356976	49.649818	61.051197	58.620445	42.509167	40.515755	49.507626	37.411709	52.070492	63.575989	45.912342	48.479912	65.740967	59.252758	47.441811	41.607174	58.705528	34.947124	43.763496	46.242962	35.797127	50.793266	36.909912	58.341724	30.195852	45.893417	47.617004	58.590466
63.457809	41.821262	58.959152	48.945202	64.761467	47.296993	49.886562	44.660465	50.181175	47.33017	39.832367	64.737411	53.616261	45.433929	50.13179	49.258018	47.56702	37.164097	54.417889	38.074364	66.327141	56.546146	42.210758	41.39856	72.097656	37.763096	51.173557	41.355576	53.40678	36.189236	56.243855	19.226812	40.264355	28.303385	39.140625	74.283859	28.741125	50.023483	69.805389	59.267998	60.850246	51.415039	61.011761	55.113876	50.186546	62.706802	51.173092	67.128464	65.444031	55.732025	53.355072	64.293785	50.960606	81.949982	69.197792	62.663223	33.51606	72.06575	53.426422	63.343697	71.122032	56.667103	49.675991	46.606579	69.350655	57.943199	58.981438	81.549515	55.352993	65.601326	42.052505	48.028004	60.255562	64.2052	58.816032	44.506256	56.191654	52.178349	57.844002	56.774979	54.998692	47.916542	51.439686	79.704056	51.264965	51.996887	62.067413	53.054585	71.887001	51.401241	48.726589	51.81324	54.415195	47.943577	49.997829	30.772585	53.154572	59.16814	77.982567	43.77562	62.710743	50.087357	51.855053	49.908356	60.833061	58.745575	39.161854	38.687157	47.473289	48.687984	52.40704	61.586266	51.541035	48.123695	61.435539	58.871494	51.395428	47.475998	57.237625	38.937866	43.682518	48.280304	37.217308	53.636108	37.486095	53.766354	29.811079	51.232052	51.764984	67.019241
46.47493	48.620678	57.749981	48.834686	69.549797	47.156178	51.377785	60.39505	65.789352	42.836536	36.230625	61.990429	73.322136	44.029106	49.93922	52.598923	47.757607	41.58363	51.701122	34.274605	67.486153	47.54641	39.993961	41.120052	71.582733	33.69912	41.524136	36.623375	60.211037	32.049294	49.15089	30.133051	44.838211	29.867039	36.316868	75.065636	29.974586	51.460625	70.610786	62.196903	60.879917	50.980316	60.609608	58.459698	57.111645	64.950386	54.222046	64.082161	69.545868	58.451607	49.726971	48.926136	57.387058	75.878792	70.830193	51.127541	28.892807	68.436867	50.459732	65.192421	75.418274	60.546093	57.557415	44.683369	68.261192	48.970928	62.213219	68.792854	50.811653	63.183075	41.18969	55.648285	59.002762	61.768661	61.532318	41.622307	59.218353	41.016174	50.869675	49.96582	54.36467	55.118317	57.389786	75.661285	51.638126	49.095135	77.43177	57.031197	66.983757	51.563232	49.006058	51.026882	47.041645	39.256817	49.664642	34.483685	43.54834	58.820992	75.830299	42.033028	54.173737	50.837753	52.990658	46.92495	61.314919	55.337715	40.533855	38.771904	46.10952	35.122505	52.509838	54.389053	49.216637	48.878223	59.600796	56.539326	52.035427	43.8041	52.998333	33.449818	46.411129	48.580223	33.511143	58.42794	34.274147	60.623775	24.608364	49.385059	47.960793	60.040211
48.431061	44.798267	56.013519	56.198437	56.224579	42.41375	48.976635	45.178574	57.964603	43.88887	32.84856	62.393314	52.972431	42.13776	51.263462	51.394455	40.233418	42.275105	54.378551	31.464439	77.430984	59.17104	38.714523	42.700268	56.720375	31.070175	43.098373	35.113789	53.599815	34.767242	53.651459	24.191616	39.123348	30.01531	33.265331	76.944824	30.433214	49.010502	69.6213	61.96043	59.643143	49.789268	62.898697	57.437874	53.81118	67.590012	49.033321	69.353638	66.986572	57.695431	51.015125	60.594959	52.161343	75.192436	55.842274	64.771736	30.80587	72.839722	50.238609	69.221321	74.51667	50.796051	51.518661	42.514355	65.605568	54.381554	64.578865	77.349762	56.295895	64.358215	44.604889	49.214619	68.225693	57.253258	65.069275	44.182159	57.459946	45.918053	46.471436	64.068451	57.231594	52.450607	50.386803	73.834679	51.739864	46.853127	72.810379	49.825825	68.232933	46.035519	45.460686	53.568851	52.902847	44.829876	52.100883	32.496685	50.007874	53.253864	70.981194	42.790554	62.326084	50.14476	50.444855	49.450844	61.172707	54.791069	43.273849	41.712132	48.316284	34.280468	47.770142	64.18222	47.295876	46.268276	64.745651	50.886875	52.007675	48.316746	48.592815	33.93121	44.801933	44.436939	40.547607	54.50338	41.531528	56.607586	27.240566	46.973888	47.453003	62.536705
57.184132	56.665051	58.425808	56.10004	64.023605	34.978668	49.311554	46.646763	68.756577	44.919147	34.371941	64.234818	57.391716	47.393925	53.20784	45.706062	47.432892	33.221798	58.56926	33.187946	69.903976	38.909069	43.167873	40.713737	30.729557	32.986458	52.894909	36.426052	46.279305	31.906128	44.501366	32.560165	38.895405	29.491987	35.596825	69.386757	28.851604	51.740425	69.804192	60.618912	56.631897	51.895679	63.069946	55.416351	52.811287	51.650124	54.015995	70.344337	66.458305	55.690651	53.491772	60.031963	58.785545	84.240517	73.809219	63.329323	30.726109	71.100403	53.20689	68.259811	73.3022	63.617386	47.461987	47.600075	68.038429	47.191795	65.647278	79.203178	55.608368	59.080898	39.874931	44.432529	55.957043	67.709709	59.828251	44.196476	57.326763	46.142593	47.435081	66.248932	48.121826	52.67905	55.862679	84.574547	50.061882	49.75095	59.623425	58.695133	60.581249	50.795303	46.628113	53.146572	59.139992	37.495594	52.03553	29.049025	51.885109	58.293743	74.352287	41.370384	50.467045	50.788544	50.257919	44.369175	64.288589	57.332809	40.867851	39.619083	46.837032	41.217598	51.714844	47.385639	46.843994	47.529495	65.959801	55.68092	49.51231	47.904305	53.014694	37.51812	42.694706	45.782047	35.288658	58.191711	36.588867	55.856091	26.54875	46.973637	49.672527	65.552124
50.463467	49.961929	58.373142	49.99118	65.065697	46.970142	51.361614	49.127045	66.399559	40.968353	38.025612	60.90181	48.155762	47.34293	44.133598	53.685101	46.160168	52.070663	57.587963	37.116905	75.14669	53.52161	44.208591	52.748932	73.743942	35.602367	45.315029	39.208073	57.760353	33.374928	45.265926	23.901443	45.266918	28.563244	38.295238	75.267761	28.811205	49.210899	69.276314	56.302334	57.750702	49.606483	65.082741	51.371056	50.824654	66.618568	54.852058	71.239777	68.480721	52.029938	50.78376	61.648987	57.686623	80.885056	78.997421	63.804996	28.793577	67.481247	52.279949	63.154495	70.609077	61.021721	50.872673	48.141602	68.284477	52.518505	64.129379	76.355392	58.441086	62.305672	41.674812	50.088585	49.638462	61.396408	47.91116	44.797153	52.492668	45.667759	50.237114	61.495529	56.516743	47.570755	57.526936	80.719414	53.544605	49.37891	59.58432	57.161755	68.451698	49.071938	46.536385	50.532967	50.925549	40.55579	49.014004	33.943413	53.247505	53.933495	77.415428	45.269665	55.575596	52.00528	53.003277	49.57362	60.953289	56.120926	43.296169	40.813046	48.593613	44.127285	51.317467	57.265709	48.006161	51.54707	63.656796	56.580669	48.503651	50.263042	54.518188	33.778328	47.285255	45.253105	36.618782	53.223919	37.374241	57.12973	26.25083	47.448994	50.853516	56.876606
57.208176	46.576344	55.94722	56.850124	55.835579	40.866844	53.436325	38.493019	55.872345	46.689625	39.02631	62.916573	72.937836	47.556622	49.806473	58.178417	49.437	51.985188	56.462772	37.727158	77.381363	43.769478	41.793674	51.043766	75.224701	37.41264	46.897144	39.44437	58.759098	34.056969	47.213398	29.470276	39.28651	29.396412	39.307758	78.392616	29.21273	53.927677	65.034653	59.230709	59.920193	59.10907	68.576279	53.309757	52.470177	65.07724	55.166931	67.431244	71.480751	53.039886	51.466988	71.991226	58.703537	82.102043	66.253403	78.68084	27.790081	70.408096	46.919136	61.725582	81.080032	57.197613	47.120049	47.919411	65.170944	51.857506	63.236855	71.422401	64.14003	59.40535	43.574493	44.496227	67.266373	60.009331	68.051842	44.171425	53.586685	47.235046	60.24688	77.515091	56.375481	53.293312	58.075756	78.760445	50.550377	48.313393	65.420845	59.740543	67.706757	54.345207	46.634079	50.687511	50.563343	44.166721	48.693691	32.172028	51.720299	55.6381	74.494484	40.095398	54.407223	54.715824	56.282974	46.779118	64.743477	55.59314	44.229877	42.737709	49.537685	37.142635	54.947723	51.088947	47.046585	45.97094	65.512123	56.185795	52.766926	47.33004	54.104347	35.543999	45.386497	45.312057	35.37122	54.887699	36.729931	54.327744	27.148062	46.89077	49.87603	69.932465
56.025177	48.978718	59.094315	53.280045	62.303074	39.612331	51.571377	44.994171	54.503548	41.279381	38.414017	61.971188	43.806694	47.422878	40.931503	52.660309	51.663548	49.927944	58.045757	37.754753	78.780716	50.970978	40.877987	46.779873	65.254463	36.754978	48.570499	40.219257	59.170658	33.204029	44.694374	35.776039	34.323318	30.927584	38.627571	75.706154	29.487764	52.499409	73.554153	56.710041	64.32238	57.750099	65.768219	54.224205	55.934887	66.387161	52.386696	71.439598	69.355377	54.454559	49.700012	73.710373	52.535461	76.375984	69.78363	74.728333	29.503551	75.104088	52.925873	63.834751	75.129051	57.852882	48.320156	48.625748	71.470726	45.206024	67.230019	73.439362	66.357994	61.5355	37.813057	46.723534	63.338387	57.904148	60.606831	45.398026	53.602833	49.211849	52.063911	69.655746	56.55238	59.244041	48.926449	73.628555	50.686462	50.513256	72.587547	55.004356	70.665237	50.658226	48.440418	51.270187	48.512794	43.126064	49.947941	31.161903	54.14608	54.018711	73.458115	43.462982	60.644413	50.785	51.423084	44.482231	64.479172	56.594284	43.155323	41.153233	49.657692	44.733883	50.757523	59.712864	50.23502	50.745571	68.668289	52.004719	52.46331	48.489418	49.720997	37.894413	46.222549	47.195423	36.595718	54.702591	37.229454	56.689091	28.795752	49.543446	50.39592	69.573608
60.186939	49.041374	57.233875	50.792877	63.194252	38.993328	51.048351	51.070065	68.308319	47.137669	37.56831	62.633984	64.531075	45.257069	43.948833	57.144157	48.633976	39.280262	62.962181	36.12331	72.257133	67.299995	44.211765	43.522083	80.883415	35.494095	55.257095	38.763805	48.026379	33.906834	52.508575	26.269785	42.362106	30.581882	37.791409	74.354073	30.608988	52.679108	73.915459	57.249821	60.20224	50.110184	70.962563	55.650593	49.289104	66.153709	59.421928	73.101273	69.499664	55.992996	51.542313	57.51413	59.726299	84.968498	70.088921	58.059589	30.291674	74.380043	54.613678	75.168762	75.776489	55.781055	49.403805	46.791878	72.664505	53.017281	70.228424	78.489975	63.194538	62.283672	44.035408	45.556042	63.233612	68.81086	65.932007	47.710857	56.257526	55.005177	55.497372	59.516884	52.510513	51.163506	51.389034	83.863327	52.796818	53.174137	68.301834	61.5951	66.327484	53.29686	47.1157	52.885586	58.913158	49.600128	51.855022	32.739746	50.029396	56.911572	71.30883	42.264378	55.859055	53.278255	54.244225	46.320309	64.131874	58.012753	43.984081	42.698009	52.132523	44.366722	54.062241	53.45829	46.168079	50.987309	67.372505	56.88665	51.966644	49.380535	54.923622	33.756462	46.915066	46.107738	37.046219	57.402195	38.110138	57.064766	28.877422	46.107735	50.27005	64.696327
48.789829	52.649246	58.115726	53.211212	60.82877	43.891151	50.60746	54.305584	54.641743	52.454777	39.208805	62.919693	56.046413	49.612339	58.447464	51.995041	53.173889	40.65139	64.007538	37.97097	81.792343	32.331898	45.013607	43.501209	49.163567	36.567627	52.569496	38.768604	50.540497	31.505568	51.134556	33.875389	47.088562	27.699385	38.91135	74.736481	27.090744	49.516197	66.835716	59.212219	61.942326	53.820461	69.528877	54.100216	53.844917	59.903126	57.693726	72.162476	70.685501	54.83625	50.940334	68.067886	60.564304	82.589813	68.493637	70.348442	28.824535	74.721115	53.35656	63.853771	78.406799	52.4216	44.134583	49.240433	69.045631	54.843723	61.161964	73.631218	64.802986	61.984806	43.843288	40.685818	56.369293	57.419987	59.381847	45.516041	55.484962	43.68507	55.050308	69.040451	58.302094	56.076134	58.674217	84.232178	50.690048	55.374928	64.706734	59.928936	64.481621	55.965061	45.655586	55.568104	53.772991	48.795872	54.880013	28.184261	48.312511	58.051826	83.189514	41.693993	54.72316	50.777298	50.56036	48.161621	67.353752	56.378357	37.744896	35.762157	49.834545	36.963932	59.141136	52.069622	50.970608	49.513809	64.868011	55.753059	52.471703	50.538944	53.607906	34.792862	47.094692	45.189331	33.837936	54.516048	34.112148	57.387287	26.730581	50.753395	52.674049	68.086342
55.913872	53.072678	57.844955	49.21867	64.50795	43.723061	48.439518	40.413563	63.783585	43.740387	41.577866	58.541595	51.899319	48.285641	50.88784	57.504219	49.263283	32.477684	59.133362	40.083485	69.983223	46.822845	41.557877	34.025471	67.282654	38.541927	51.093449	41.24955	53.29311	31.762716	41.656506	28.590879	55.147915	26.452484	41.405235	72.921585	26.668648	49.934536	72.244286	63.292408	58.191212	52.0742	67.112411	53.442944	56.670921	57.05484	55.140598	69.811279	70.461731	53.185528	50.244759	49.403728	54.686485	74.289413	68.737411	49.754539	28.994247	73.494972	49.522793	62.32288	81.368355	52.632057	50.448956	47.946209	66.003128	56.239529	65.728836	73.75753	66.56044	61.895554	41.052204	49.757401	60.294842	61.944916	64.170517	46.843071	53.853237	44.437721	51.967293	50.938541	53.650429	56.207993	52.111065	80.726929	52.457714	49.942287	73.831795	61.590618	67.280807	53.070183	48.560638	52.350571	51.574516	32.023186	51.012009	31.986776	56.498573	56.594704	73.266014	41.89938	53.322678	54.520893	55.389137	45.984444	65.742683	62.451015	46.187359	42.519474	50.88649	42.013004	54.873444	52.6618	49.227631	50.291218	65.185616	51.588058	51.974148	50.375973	50.537724	35.576538	47.117977	47.16843	36.171074	52.725803	36.822899	50.554539	26.342443	50.083965	49.024479	67.965279
46.354004	48.58588	54.10067	52.425556	61.89843	48.027672	53.740738	56.474884	55.722916	43.17704	42.931728	63.471424	68.129288	44.07515	49.332455	56.781013	50.405651	48.154259	62.126499	42.899612	84.373558	57.940353	45.354179	48.225079	54.830952	41.6628	53.440083	45.685749	54.407681	32.467907	53.423679	29.56715	30.954494	23.923481	43.294872	77.381416	24.044447	50.601395	73.149101	60.262638	60.670715	53.924706	68.226562	52.356339	41.595024	65.361473	54.343586	71.680672	68.383377	52.597851	51.762329	62.570457	54.137154	80.404678	64.09977	65.889252	29.037714	77.614594	51.763798	62.857174	77.379539	63.279587	51.801182	44.605694	68.594604	49.348675	65.955772	77.466644	67.274185	61.643993	44.960426	46.71759	66.403511	50.018414	66.122887	43.981586	53.058666	44.078903	58.959942	62.002163	63.612293	57.624405	58.409637	75.820869	50.451939	50.97279	61.636234	56.385796	63.590942	48.490288	50.181778	52.642204	56.457752	50.680256	51.578068	32.425365	52.851402	57.274185	73.806587	42.080669	57.217323	56.173195	56.451355	46.262127	65.226158	59.37603	37.31826	35.313553	50.469959	36.294498	49.33313	55.036808	50.444942	50.723869	67.754005	58.513546	50.59417	46.859169	56.060471	39.087997	48.170109	49.072525	34.399712	53.476952	35.358242	60.073898	27.895174	50.354206	51.861637	62.842594
47.929115	51.750366	57.239235	53.120758	58.595711	41.386448	51.56654	55.553139	60.570198	42.562641	41.83371	62.691666	49.00288	46.026382	58.995438	55.457039	45.024471	43.018806	59.259205	40.310867	79.161934	38.93251	44.414719	45.59008	66.390205	40.015415	54.530735	40.868164	47.96809	34.751858	45.612686	32.588711	30.065525	25.141504	41.682552	78.223938	25.208811	50.011192	66.201874	62.802433	59.80162	42.415436	68.832436	57.122196	45.420662	61.002659	54.215878	69.488731	72.83297	57.459484	50.539101	71.143242	53.408222	78.183815	73.555504	73.102226	25.322903	72.531731	52.693832	57.021969	81.215828	56.706081	53.076077	46.666924	70.826721	52.693413	66.376213	71.859673	62.634636	61.732506	37.249859	50.588753	67.079254	61.498253	67.626328	43.699722	56.823921	51.007545	49.586151	72.069138	56.970345	56.165779	54.311474	81.42234	52.48996	49.072784	67.918533	54.466324	67.199776	58.441406	47.852009	52.966267	50.25909	43.288212	52.420242	35.836964	57.646984	56.569946	75.964806	44.410366	49.649677	55.105091	55.658203	47.651142	69.076118	55.030071	43.125385	41.073448	51.718796	46.191833	59.391308	46.943645	45.041149	54.836418	64.721672	57.59766	51.639759	50.953197	55.918587	33.113636	47.967236	46.782642	37.668777	55.532909	38.235039	54.983063	28.520838	43.947155	47.371178	67.35424
63.398647	49.628498	62.768723	57.262466	65.187569	45.331429	50.012196	55.147499	62.678902	46.48008	42.654289	64.149879	61.377789	48.747971	33.891418	58.353043	49.286972	29.133247	59.117443	41.262562	73.748665	48.868305	43.049473	33.352325	73.072556	40.02393	55.379063	42.503254	61.611427	31.45097	52.744274	32.723824	41.081192	31.902916	42.063797	78.143051	31.265253	49.670559	70.211868	55.316269	60.13887	54.828262	73.731308	57.215153	58.450844	66.886185	56.674038	72.462051	70.22126	57.42907	50.77272	63.596737	57.765053	77.614059	64.678955	63.632835	30.287357	78.05835	52.025024	71.608437	89.847496	62.718094	53.983044	48.90416	70.759079	52.249504	65.043388	74.624367	63.027443	66.620605	47.530212	50.277443	61.753773	64.946335	61.070206	48.652534	56.830849	53.845779	53.558586	65.852203	63.204529	45.220097	58.580322	78.778679	49.582745	51.698799	69.815239	60.592442	66.759369	59.338081	46.888443	52.401955	55.268848	42.625313	52.072472	31.880352	51.737381	58.982868	71.627388	42.92532	57.451897	51.425613	53.295933	48.476994	70.768723	52.639664	42.678799	40.230907	50.773537	36.305733	60.662277	55.146629	50.487728	51.367283	66.242516	57.061977	52.415604	50.574429	54.744537	34.82069	47.03476	45.278378	34.022976	56.257946	35.05125	58.148609	27.784756	50.203102	50.812386	68.206451
56.981724	54.82378	57.986404	51.809467	57.759457	45.538464	49.534798	47.992725	62.91713	44.974037	41.245621	62.407433	59.314274	47.293468	47.386044	56.503262	48.652161	51.439434	61.639183	39.604347	74.979713	60.550964	43.866547	53.118694	46.856621	38.532341	54.151772	42.07962	54.7122	31.998074	52.004402	25.067122	32.010204	26.020786	40.986763	75.649651	25.675154	50.143005	69.263435	61.563446	59.360973	44.057453	71.740555	56.730659	48.831715	66.983238	56.473221	72.531136	72.215393	57.096817	50.954063	64.955696	61.852646	77.391869	62.737484	66.037415	29.906229	71.933975	53.218033	68.401276	81.767868	66.106705	50.968582	48.278488	71.257248	55.359222	57.231987	73.985428	63.068382	59.080345	44.02224	49.670448	73.806023	57.146027	75.159027	41.737507	57.467556	50.951828	54.552261	65.974983	55.273182	56.103714	54.406948	77.541435	50.282322	50.445164	67.398727	61.056728	62.109451	59.06456	48.63216	52.093678	49.861156	44.039349	51.33078	34.900253	58.341145	58.329697	69.327972	42.918251	53.453247	57.311577	57.139362	45.595928	68.759499	55.101818	42.758579	41.417839	52.583916	41.15834	60.771935	54.518646	47.682873	51.885921	62.082081	57.930332	51.814373	52.003948	56.517048	35.760254	44.477829	47.868462	37.643261	54.791267	38.234859	57.208527	25.599796	48.090572	50.771034	65.803841
42.333778	54.80135	62.214172	58.232395	58.884102	39.205547	51.039356	56.551178	57.262051	51.034225	43.335564	61.665363	58.493088	42.986877	47.232563	58.683949	45.818375	42.012402	57.861816	42.150066	74.22699	58.97649	44.081886	47.361195	57.830841	41.454288	55.607784	41.625191	58.342941	33.876675	50.995625	25.532896	44.34877	25.633907	42.981716	74.153008	26.637554	50.946133	71.92086	57.53833	64.096672	52.855537	70.444275	56.094646	51.183159	58.821857	64.662178	73.609665	70.122818	56.259007	52.825882	54.945259	65.745964	76.824463	68.077621	55.965935	29.123159	75.55014	52.378773	66.282898	84.263603	60.097893	51.754906	44.056557	67.784081	50.959957	69.429489	70.284721	65.207108	59.037487	42.360687	48.98613	72.439804	49.742435	70.793716	49.345158	56.000633	41.032215	67.310905	52.03421	58.743744	57.567413	48.700653	76.630722	53.29874	47.85323	53.600712	65.621315	65.088348	51.211418	48.894344	54.615681	53.912498	40.608517	52.791924	35.495056	52.439857	52.892036	80.85688	43.57909	58.822567	55.496758	56.154156	49.365318	71.111748	62.824898	36.801098	35.344818	51.793118	42.088951	52.969231	56.379776	50.023453	51.109962	69.894661	56.248631	50.910019	52.436256	53.704529	36.017448	47.38271	47.917725	37.449841	52.38245	38.138153	53.912292	28.802797	50.373001	49.979546	59.523613
59.165104	59.704624	56.036766	61.864807	64.457825	53.235428	49.938046	49.390461	74.3498	41.792843	42.962421	64.559998	58.25901	44.912998	55.664627	56.482327	50.769478	37.665974	63.920219	42.429939	63.861282	70.265976	42.418926	43.702911	61.066341	41.250805	51.667034	43.47683	54.933155	29.902626	49.7206	34.801731	38.646389	30.612967	42.960346	78.619164	30.039337	48.834774	72.12529	59.963531	60.071098	58.657158	69.050018	54.879559	54.937721	62.796902	63.949318	74.159889	73.932396	55.414062	51.882404	70.283661	68.63636	83.656334	80.907303	75.53418	27.932411	76.80368	54.413254	60.427135	84.276733	64.463669	53.400928	44.821449	66.484573	49.062862	57.610817	79.892784	69.338158	59.329617	42.163052	51.711971	62.827969	47.903885	64.042603	45.961292	54.599422	50.823307	57.4468	72.928658	55.574589	53.442539	54.65337	75.597885	49.546047	52.21994	62.576092	67.756165	62.944633	49.109318	47.745724	53.867256	56.839603	38.221939	53.164768	31.155762	44.03051	52.168812	73.12973	44.850456	67.728821	52.353321	53.448738	47.229443	71.109459	58.356094	36.181507	33.910625	50.569283	42.538761	49.560093	67.472198	48.462154	54.485828	62.275551	58.205139	49.194424	49.942715	56.283016	34.839733	48.546227	47.027908	35.433968	53.224754	35.888931	58.676815	25.415129	47.973869	50.737072	69.171265
54.75964	57.305866	55.93993	58.278172	66.695076	34.515968	52.042187	55.270683	64.716095	42.40324	44.399475	61.194714	69.200768	48.875004	37.078197	55.097801	44.012867	49.925148	67.125687	43.240768	84.727829	36.065422	46.235729	50.397491	67.531311	42.264194	48.589237	44.863628	53.057308	34.263741	47.206348	30.794243	35.228912	27.985344	44.103691	74.831078	28.010717	53.284168	70.33847	56.689186	61.971428	49.181389	74.446144	53.904171	56.992649	66.888634	65.386375	75.466003	69.050713	54.31078	49.544304	55.961208	64.251701	80.127914	74.15004	57.142513	30.297009	76.100624	54.10672	72.385841	78.580933	59.246017	49.401264	49.5252	70.474663	49.940319	61.032616	75.862106	66.347389	61.569977	44.867809	46.846638	73.973412	64.167122	73.452095	47.886223	54.755657	46.37817	49.414379	58.054688	59.765236	52.238583	55.656696	69.740883	50.901119	51.019573	58.841713	66.788544	65.005875	53.81477	48.368755	54.172344	50.613182	44.343899	53.148228	34.429749	56.715374	56.651695	71.529335	43.718166	52.444023	57.657093	58.646603	50.319141	70.069489	54.650688	44.825603	42.406361	52.659966	46.565472	53.515327	49.854687	50.17878	53.870113	60.760231	55.19278	50.995861	54.025436	53.954197	36.883694	48.29464	46.660107	40.037003	51.644451	40.450287	57.498405	28.52681	49.632622	51.837055	61.401421
48.356663	57.833576	59.822041	55.492157	55.115158	51.731064	51.379211	48.616322	69.935158	45.027653	44.794159	63.967522	45.491444	51.058121	48.045341	57.958298	47.921776	28.302383	64.057343	42.783791	77.147545	47.807713	43.427612	33.384556	79.847809	42.803371	51.898289	43.477688	49.786423	33.13316	52.589943	27.355856	39.443752	29.197639	44.600086	71.043777	28.750566	47.202015	74.476875	59.204334	55.903542	52.441151	78.619545	54.134796	48.192898	62.933029	57.004242	72.078857	69.663055	54.040821	51.166092	62.323887	58.459019	78.783165	76.345535	61.492569	30.625244	76.196899	53.50592	65.82251	79.695854	69.602844	52.112411	51.826813	69.329247	53.341259	67.508568	70.997597	64.742973	62.537365	43.950863	51.494877	60.830795	59.571438	59.408985	44.985035	53.245377	45.442081	52.620125	62.529816	51.041023	44.855881	46.343506	82.380333	51.654919	51.091404	58.960144	59.221001	64.792717	57.163311	49.496288	51.524017	55.883293	49.938957	49.743938	35.050053	52.227806	58.279346	71.451607	39.503891	42.554443	55.545448	56.890114	44.356831	68.898163	60.204933	43.127537	39.446827	49.78302	33.962067	59.011543	42.920238	50.863205	53.375977	68.684517	55.831791	48.409363	54.210007	53.28632	37.664417	49.257809	48.844357	34.93256	55.096626	35.377399	62.136448	26.846058	49.985512	49.492512	61.045109
51.421131	59.67318	62.260681	52.228279	59.10014	47.301655	51.615871	44.065685	62.719543	41.575592	41.871799	63.232838	60.603428	48.857662	45.810116	58.318775	50.653503	43.694206	66.268051	40.646179	77.670204	62.15152	47.083126	43.063557	37.834591	40.06802	56.546982	42.9538	62.418758	34.272789	50.406479	29.758633	34.617439	26.524612	42.154984	79.922714	26.620739	52.390247	71.913376	55.528378	59.117023	48.925133	75.282234	52.57513	49.308163	63.394524	55.917229	73.053299	70.037903	52.539783	52.387173	57.429165	60.864956	76.29657	59.558792	61.120434	29.440884	78.15284	57.232487	68.81955	85.913315	63.611488	48.347431	49.928333	70.551544	53.731758	64.032707	78.744904	68.011902	64.088234	44.25745	45.491405	66.718925	58.177929	67.96859	47.96627	53.531425	51.344334	63.354485	60.010002	56.480301	46.413277	52.055614	73.175179	51.620865	50.100304	72.079269	60.081501	71.597313	51.322208	50.780224	53.82486	56.326538	41.063259	52.480759	35.29052	64.631516	53.856232	77.29216	39.964733	62.543495	57.279873	57.424133	50.058914	70.386276	60.513584	42.776897	39.504196	50.091976	41.253498	52.76609	60.202866	51.636726	53.025734	64.213554	56.632378	50.484932	54.995613	57.448082	36.042774	47.11496	49.852932	38.894348	51.476074	38.476837	58.438728	28.073927	52.447605	49.082684	66.159401
42.386127	53.900631	57.741039	58.634037	55.106388	52.85585	52.226025	48.081203	63.548267	48.529625	47.970478	60.441845	48.276367	51.635696	39.419788	56.209011	38.841232	46.358826	64.874443	46.586754	85.148224	45.015137	48.016445	48.731007	66.77932	46.481621	52.975143	45.40826	52.243984	32.810589	47.369759	22.585024	41.970463	30.612993	47.923958	75.794441	30.344894	52.435581	70.91684	59.32513	58.211208	49.318417	75.400826	54.52879	54.912125	61.318409	59.094589	72.92794	70.985367	54.548466	50.875263	62.18787	55.95005	79.746033	83.488792	64.581917	29.941141	79.605728	54.888874	70.335136	80.33522	62.904663	46.174244	52.034645	69.23967	53.638817	69.756668	74.63237	64.337044	59.987343	42.667103	43.835102	43.371399	62.31612	44.416954	45.718887	54.189266	47.061092	53.114201	65.287796	52.287476	47.942013	54.940762	85.377251	52.189903	49.321945	70.329109	61.879814	67.554329	53.65554	49.117081	51.503529	59.726627	42.786125	49.478016	31.80932	52.949799	58.787971	75.03817	43.036953	42.404827	50.326763	50.855076	47.189106	70.791206	55.669849	40.165947	38.533764	51.182659	41.33046	55.531239	39.444359	51.758228	54.573204	68.429848	61.207085	47.688042	47.257664	58.189922	37.097679	50.33033	48.106636	38.307201	55.108154	38.578682	56.622433	29.219442	51.762749	48.436317	60.944981
48.623886	58.35387	61.361938	57.375908	67.6437	41.787483	53.240429	46.751862	66.397385	49.327763	47.262276	65.949211	58.147739	49.898983	52.69595	59.430782	49.18224	45.557735	68.362007	45.582962	78.44738	55.917255	47.869579	50.357483	69.590332	45.294216	53.894962	47.349892	47.906261	34.483532	51.762424	34.61438	44.369053	30.34296	47.581001	78.917496	29.62014	53.437199	76.224861	64.626228	60.743641	51.82708	77.619141	56.390255	51.358627	67.136665	58.975716	72.552719	73.00367	56.443489	54.518761	62.0084	62.788071	76.910606	80.07666	65.401794	31.017464	78.912788	57.383041	58.681332	80.145844	61.553627	52.040966	51.033314	71.774719	53.030289	63.580395	78.070648	71.432945	70.169327	47.01915	48.756454	63.291943	61.498444	59.968193	46.365955	56.260387	42.460987	53.028275	62.066196	57.939487	54.297787	58.126778	86.09623	51.247711	52.789604	65.32737	62.01545	67.920631	56.46571	49.297504	56.351852	54.386108	54.316265	54.363216	38.393845	54.062664	57.901817	77.860909	45.261616	62.783386	63.19154	63.005322	51.692356	74.767525	62.713856	42.568981	40.819294	53.902824	47.74453	56.965057	62.232197	50.986725	53.674118	65.317375	60.528427	54.756691	52.847725	60.254539	36.358295	50.867069	48.328178	39.042107	57.26894	39.330379	58.47971	27.921932	51.085812	52.632183	62.805672
59.725674	67.986954	58.007229	56.727104	65.880501	41.103939	51.326115	40.718117	82.431046	45.815975	46.01387	64.04377	57.503731	51.080997	50.2719	58.39764	50.544201	49.507923	65.802505	44.99921	77.22493	64.588127	42.722366	50.620102	65.410759	43.645237	59.711624	44.723125	49.096386	31.061979	48.523079	30.402222	51.910847	32.989532	45.734718	82.680801	31.793272	54.567749	78.612999	61.515488	61.848564	65.494987	75.483719	56.69598	56.094635	63.901405	61.499161	75.198837	71.824867	56.294338	53.123428	51.625843	66.22113	76.5905	70.242081	53.00362	32.686485	80.92128	56.123798	60.61285	80.750053	60.623837	45.997353	51.323502	66.746613	51.536655	63.257236	81.53933	69.537598	65.381813	41.614391	43.594707	77.39003	58.786671	78.581261	48.368679	55.758507	50.544773	61.721317	52.627563	60.966278	58.10939	53.923504	76.618874	53.45496	54.394005	69.38475	65.437759	64.898941	57.686394	49.400768	54.882801	59.232677	50.513786	53.372471	34.918682	63.402725	55.928493	77.245216	42.440983	55.44281	57.554607	57.061787	51.474697	70.013008	72.418869	42.383106	40.934986	50.505482	42.883968	58.496769	57.653004	51.070683	54.894955	64.095085	57.404739	54.529892	54.848854	55.648506	37.75164	52.384888	48.376266	37.529415	53.780205	37.394779	56.628029	26.210037	50.155552	54.165077	71.402016
61.18092	58.312099	58.071888	60.826004	62.627048	38.042103	50.221462	51.905399	64.409225	43.369827	44.914825	65.747604	56.109028	52.392422	51.022003	55.055325	49.421535	45.422344	68.01577	43.888916	82.563385	35.559383	49.395321	52.025269	36.804054	42.701008	56.071289	46.69421	47.597851	31.457832	54.021572	28.63282	42.994789	33.22493	44.924564	76.597519	32.458851	50.481598	68.982811	49.252041	63.982819	55.624115	74.051857	52.902771	43.28389	66.288628	63.575344	75.742683	70.387497	53.129208	53.103561	60.19857	65.703613	82.587738	74.852661	61.284782	31.300978	80.044846	55.106461	65.592209	89.815117	67.784592	51.163967	52.903526	66.314232	58.188004	67.711708	73.921982	68.178322	63.931053	47.787529	49.383308	51.230549	60.696964	55.6068	44.325005	53.07859	53.969349	58.230656	60.064072	50.193535	53.678459	56.050522	76.549309	55.338943	50.840408	71.14183	66.355179	65.408585	60.500263	47.62413	52.852093	52.809303	46.589668	51.028259	32.098309	53.580433	55.174232	75.077179	45.956299	50.091	59.507622	60.21278	49.328159	73.830452	66.24012	42.753819	39.928047	49.933388	43.182137	61.729588	47.906338	51.733814	52.521801	66.768715	54.927181	53.779499	52.963661	54.429741	37.167324	49.078697	46.792446	38.999191	55.041496	38.410587	54.549553	29.628345	51.082657	50.651054	61.934006
47.817028	57.215237	57.858765	55.463654	56.514954	47.042267	50.474674	56.080811	64.092102	46.700897	47.03487	63.046803	39.632614	54.686195	45.643421	59.934616	47.54488	56.611286	66.335152	45.177536	75.842125	56.756432	48.989777	62.415642	71.532623	45.123051	56.326069	45.970592	33.226231	34.587746	39.521427	31.022205	42.926907	29.998039	46.495182	73.956284	29.989943	51.757221	71.125351	54.751038	57.454586	47.643135	75.255592	53.168362	46.534134	62.07444	58.830364	77.884636	71.58477	52.901436	51.088978	55.079906	60.268379	71.197769	74.785255	55.667408	26.049795	74.760399	54.120201	77.05777	82.320198	52.864204	43.178638	53.785019	68.132904	56.772583	59.391438	69.20755	64.703667	63.41758	41.656422	41.60041	59.507103	63.9133	60.478825	50.58202	52.707844	41.77483	46.404739	56.043274	42.888931	59.107948	58.262306	86.028145	51.29723	52.223564	66.59935	63.026749	66.001862	52.367561	50.21624	54.798977	51.017998	34.035702	53.05019	35.499046	53.849293	57.728302	74.328789	44.308655	55.263615	56.656128	57.065304	47.16539	70.147316	51.01878	41.252228	37.917252	52.343113	41.163574	53.869862	54.394238	51.168324	51.077938	60.876995	56.141495	51.186256	51.256172	54.981594	35.396866	49.357021	49.48317	38.046772	55.991291	39.580177	54.177761	30.762339	50.515713	50.483047	51.921207
59.31192	66.664124	59.167934	69.003662	75.882912	51.361645	54.355484	46.004093	73.904091	55.57304	55.950993	64.364967	56.399364	57.275558	56.505638	57.319695	53.096188	58.259117	71.2071	54.606255	98.257561	67.488548	45.789562	60.625393	54.057659	53.69125	56.506508	54.737354	55.208282	32.195312	47.461067	40.198784	47.72831	35.57674	55.699684	80.378189	34.464172	53.590019	73.101616	67.754059	62.349529	51.334145	77.983536	56.817402	58.046715	70.475571	59.771954	72.593826	73.617432	56.965752	54.994381	64.018852	62.131847	80.574188	68.784409	64.823685	31.433498	84.042397	61.034954	73.819321	88.748131	66.970619	54.18988	58.337414	73.883148	52.948338	68.367935	79.500206	67.270538	65.835258	47.825531	50.306671	64.036903	60.690361	63.032043	53.584034	55.824566	52.821331	50.312073	64.055862	64.345673	58.340637	56.307499	85.589951	52.575077	53.700413	72.535172	64.211121	69.23761	57.776337	51.007587	57.96759	56.729012	55.256618	57.31815	33.168434	54.030003	58.605885	81.014015	42.071022	54.039616	59.047421	60.78735	47.151875	73.545547	69.081779	45.437107	44.265812	54.472614	48.107761	58.947212	54.45594	51.954407	54.781879	67.928192	64.792023	56.183212	53.742104	61.129219	39.114609	55.180584	49.578182	39.225567	59.863239	40.456287	60.601585	30.067402	52.276932	55.395741	76.919754
47.266335	59.886024	59.085129	48.798229	57.376999	41.624428	52.386684	47.066235	60.27853	41.76973	45.008259	61.518635	78.914703	54.170681	47.752426	62.684464	50.491673	47.627171	63.869095	44.173214	80.199791	62.014587	49.896042	49.640568	85.454903	43.486191	59.927784	45.776443	51.487247	33.35751	52.192665	36.573219	37.413204	28.566227	45.366005	74.496941	27.599005	52.254665	70.833664	59.980507	57.508896	54.798309	76.837204	54.181408	50.900501	62.580853	60.645252	73.383217	72.611191	54.031593	51.722389	66.501099	62.112946	83.275864	86.24733	72.29866	28.365929	80.189774	55.482704	70.690468	86.757919	72.300545	54.989498	55.08527	68.300644	53.163742	59.701813	75.837967	62.816769	65.565659	43.61581	53.432274	72.729523	67.879852	73.955246	49.053211	54.349094	52.008152	60.387016	69.184967	63.723915	56.265198	63.903774	68.22287	53.241634	53.001259	65.644005	65.376648	66.902222	59.210873	47.498291	56.709206	51.415409	51.162327	54.479008	34.308796	60.604202	56.564457	78.906075	45.512505	63.251484	55.26334	56.817032	50.086426	71.619835	56.346428	39.91877	38.565285	52.906979	42.855659	61.006363	60.452766	49.193752	54.212612	59.130203	58.927219	56.758766	52.433353	57.861923	33.58387	50.457859	45.985722	40.772186	55.398811	40.390671	49.970184	27.566677	48.887573	50.346725	61.692734
56.493916	59.637512	62.228878	56.240475	63.797009	40.173107	54.141605	50.185822	63.354027	49.251686	44.542229	63.595379	54.497921	52.63903	49.867405	54.335487	46.815269	50.111824	66.781906	43.428036	78.677406	51.591461	47.345993	53.805279	21.480711	42.481976	61.212753	45.291969	61.523682	28.691759	45.976494	25.431992	34.804882	31.608641	45.101452	81.715553	30.952215	56.791477	66.01812	62.391983	64.932335	52.556431	73.402985	55.863335	51.416416	67.274925	61.608528	73.460037	72.313606	55.472939	55.348621	62.08313	63.89101	90.97084	60.706764	61.119152	30.888885	77.916679	53.556992	72.187439	81.633881	59.140182	54.540028	53.171658	75.716713	45.921776	64.352997	76.414032	71.083801	64.390549	46.786209	52.730637	65.721306	66.835876	64.880119	45.270348	55.363441	42.931736	50.773758	62.156582	61.783791	41.190025	60.081791	88.267746	52.09322	52.588062	69.220345	65.2146	66.335518	53.586014	52.777649	55.856853	54.957626	46.85981	54.647972	32.158558	54.0686	56.679771	78.598236	39.407745	62.331177	53.362244	54.848988	51.133663	73.181145	62.689163	41.415836	37.67371	49.507221	35.741837	54.465515	61.594921	45.01569	53.819775	63.019814	56.520416	52.808834	53.776508	54.687889	38.470875	51.327705	52.151234	37.39806	54.266529	37.466484	61.979832	29.226139	44.533215	52.332561	66.987335
58.761089	64.572014	61.008739	60.346031	53.56242	49.755363	51.960266	61.600227	73.030045	45.023796	47.567974	63.218697	41.340786	54.183113	44.996559	61.162315	51.179195	48.692547	66.069641	46.481697	93.76532	70.917732	45.853119	60.070847	66.7714	46.258945	55.146133	45.904202	48.148296	31.679827	49.290108	34.300743	38.4291	31.410694	47.077579	78.641968	30.606819	50.725292	69.824112	63.07782	60.273224	57.631828	77.879753	53.923393	55.513496	58.849506	59.371819	74.725578	73.257469	53.945755	53.077461	65.834114	57.182209	84.348228	74.21299	68.94091	27.499289	81.50177	58.152126	58.351452	88.497467	58.455486	46.677895	54.545708	68.391365	55.58667	67.903549	80.96312	69.606712	68.72963	49.033978	44.160133	71.594727	50.576656	71.38913	49.363449	54.571121	48.013386	55.704681	67.638199	59.704525	46.393795	55.221558	86.625862	54.257889	52.980209	67.553497	61.210274	65.140358	54.830597	48.514404	55.187775	51.219345	49.305431	53.386723	28.314791	58.477272	55.271465	70.269432	43.195457	60.95034	53.768559	55.74535	46.106319	74.475929	62.410988	43.043922	39.532558	50.504154	43.721745	56.585209	62.403782	51.58004	52.761578	72.023048	59.68705	50.009102	50.886524	58.382893	35.123016	53.265018	47.771584	36.557697	55.35931	37.659935	57.504021	26.853308	50.998634	51.409584	62.121838
44.804626	55.998291	59.103752	54.097813	66.974533	36.183369	53.230518	44.622952	62.616531	51.329697	46.772202	62.563522	59.681725	50.902367	54.328621	59.479584	43.945602	52.505157	66.918442	45.358093	86.840431	64.113388	46.723068	50.85886	89.459061	44.557083	54.481781	48.233078	57.824718	33.54311	52.824051	35.452297	35.071049	31.823849	47.160259	76.952156	31.52774	49.615902	68.729355	58.241768	64.746208	59.555172	75.840851	54.199104	52.178062	72.430229	64.195587	75.219376	71.594116	53.956146	52.351795	64.808548	64.347588	74.612305	68.495216	69.183159	30.373615	78.214417	59.485168	71.797455	84.137344	63.44278	46.746956	51.227905	73.296738	53.934334	62.640888	73.53405	60.721363	63.536613	44.891201	41.560139	60.219944	65.531174	59.922592	50.252308	53.563118	50.409676	59.51873	68.168434	58.044182	63.856346	54.479744	70.838387	52.588661	56.130322	63.100636	65.201912	66.24762	57.73275	49.399952	55.416256	54.93499	44.44545	54.57613	32.017792	64.917015	55.804028	83.956841	46.613987	62.010185	57.590572	58.578362	48.461563	72.875748	65.80732	41.58115	39.437847	54.953384	47.913193	58.612007	59.882919	54.406624	55.715897	61.090607	53.707058	52.985668	55.618183	52.980034	36.254543	52.620594	48.172344	36.046352	57.486332	37.143322	58.831276	29.266838	52.883446	50.806034	64.055038
45.831696	56.466419	59.195297	62.556969	56.507023	42.164852	51.639759	33.398094	63.351585	51.327145	50.473995	61.907726	57.628746	57.731594	48.39296	58.985859	52.494789	42.238773	64.420601	48.342289	85.478813	70.286926	46.193302	46.507622	49.198643	48.976707	56.124306	49.254383	59.748627	35.360065	53.873096	34.171001	46.284317	27.088955	51.090942	78.078651	26.69869	50.950577	74.696236	61.652035	60.476921	62.064529	77.432343	58.145035	57.197754	63.052975	60.697777	79.123024	71.527573	58.109062	51.481133	48.240131	65.034508	81.908386	77.099915	50.404327	26.35593	78.788689	56.647987	65.520142	88.317474	61.480869	55.362057	59.06781	73.447853	49.829159	64.97924	74.437744	73.65937	64.296677	45.183266	53.916885	70.811836	65.242981	71.130608	48.721912	57.697632	47.797375	55.924755	53.211548	60.954826	53.683281	53.784203	82.657181	51.014988	54.918301	85.726707	66.68425	66.838303	55.314774	50.864761	59.059341	49.436905	47.647911	58.628738	34.965332	57.265652	59.073235	72.225075	44.46907	60.86784	57.959091	58.871536	46.080402	76.068344	59.681683	40.789185	37.515034	52.913784	43.75882	56.41687	59.862358	49.681488	53.857456	65.4431	62.136723	54.414124	50.885792	61.59309	31.814909	51.132835	50.337074	37.159424	56.200947	38.058395	53.748096	29.061583	49.327591	50.414127	57.960136
44.759789	62.190159	58.015018	59.604847	58.406429	43.195595	53.786839	63.005768	72.306206	43.924583	51.356102	61.987179	38.869762	58.305611	48.730827	57.646805	50.301052	40.726444	64.718742	50.148178	84.431236	60.606308	48.033379	51.811703	53.865387	49.660606	58.448303	51.033039	52.307392	34.645016	52.3755	41.718273	48.066837	30.333796	51.37841	76.237915	30.414183	57.87899	74.965607	59.22448	56.987659	57.040508	82.388885	54.656864	48.71307	61.864799	53.303707	78.430313	71.204201	54.319012	53.673447	52.647884	55.991467	82.388481	81.148987	57.263012	30.271839	80.599388	57.018715	69.669716	85.425804	61.471409	50.995182	59.94442	72.14959	53.990715	71.778084	74.467766	66.157288	65.036644	49.384506	47.379585	57.724442	63.737061	57.116528	50.021	54.409565	43.629368	56.397861	56.271858	55.646877	55.38131	58.341427	86.691376	55.393349	52.396816	83.013954	59.406029	62.973106	55.74575	50.796806	57.046402	55.326313	49.180077	55.157471	33.126251	63.753464	56.869106	75.38324	49.206844	55.305218	56.287586	56.536663	51.873543	74.09465	57.611866	45.812469	43.06155	51.962929	41.656898	55.423485	54.521168	49.967453	53.935963	71.766113	58.282871	54.674252	53.787357	56.577999	35.069508	55.193161	49.239971	38.667339	58.418541	39.435623	55.601139	30.498917	49.226742	51.064198	55.495773
58.946621	59.912891	59.337147	56.310646	58.850925	40.478237	49.786751	57.712662	61.325718	44.558586	51.611931	64.107376	77.320007	51.031525	53.196655	57.10017	43.488129	42.278664	70.752007	49.16555	76.417267	47.063686	45.202881	44.42152	52.455933	49.323658	57.331669	49.818977	48.336369	34.010395	45.077305	27.483591	41.401054	30.914656	51.271938	81.688271	30.637449	44.957371	72.488892	51.918083	57.294487	59.223629	75.367508	56.867378	63.077808	69.431725	59.488075	74.498978	72.781967	56.262749	53.252483	85.196213	62.667404	72.486404	77.753586	88.139282	31.490139	78.586487	54.957539	64.931694	81.912697	60.005699	55.836712	51.603691	77.157227	50.622894	57.108349	71.397552	66.734329	61.309727	45.148697	54.194515	62.943848	63.09684	64.095551	49.778374	56.833065	49.954655	59.678616	84.134171	58.592667	55.331337	54.163021	74.602974	53.111713	52.207748	71.132088	64.748421	68.923332	59.998619	49.538857	56.555782	51.662487	52.074028	56.091721	39.584061	60.573215	50.093853	75.539474	46.144722	59.856407	54.459995	55.971737	48.289577	73.310783	62.925808	44.930218	41.417057	52.481728	40.935959	61.309761	61.337936	54.630512	53.105492	58.163906	55.5224	48.821335	53.105068	54.783474	35.880451	50.062675	49.217148	38.46946	52.097118	39.626202	56.137405	28.242498	54.812401	48.923637	61.047806
55.336563	60.370167	55.91452	57.574642	62.374706	46.944168	50.098888	40.2589	57.828735	52.224815	50.575478	63.373302	45.808376	58.052189	48.17963	61.505478	52.366329	53.786205	66.750206	48.910049	69.621864	63.14518	44.767128	59.906433	51.075863	48.784389	55.126572	47.441742	63.256351	32.986282	58.934826	28.554493	34.147461	29.952204	50.164967	82.293533	29.277006	49.196236	70.965836	58.035839	60.753654	63.660877	77.49308	59.225578	49.036518	60.48637	60.076725	78.48642	72.210327	59.672832	53.649372	72.16037	64.280617	83.648811	77.803925	72.487007	27.733347	76.983978	54.967468	71.275887	84.734657	67.786636	48.016033	58.916157	66.931374	53.95031	71.033478	81.227463	68.650337	66.690987	48.070042	46.154984	76.124123	73.337173	77.90387	52.080894	58.530491	45.628891	48.572704	71.737129	64.794655	49.69141	53.549297	76.986374	53.893356	48.993843	66.193909	63.52499	66.906906	55.267143	48.893826	59.473427	59.12215	42.411728	60.409313	35.49564	55.796303	55.239548	72.801262	44.40015	63.609631	57.479488	58.629162	46.426346	76.526443	67.845879	44.678684	41.517811	53.947662	47.030415	57.034981	65.578201	50.223587	53.603607	70.905815	53.515999	50.960953	50.931705	52.093201	36.328773	51.233875	47.645519	37.744698	56.233353	38.985714	52.060844	26.717693	48.812073	51.005585	70.907944
52.283443	61.215633	59.434299	59.064449	57.071198	43.484707	50.96907	48.718292	70.531105	42.611237	45.387333	62.728073	49.108528	57.447857	39.062805	59.422184	49.825932	44.786766	69.085709	44.028847	85.052269	61.60598	43.686409	46.097355	68.352219	43.319244	57.874096	45.965588	60.061844	32.997509	50.572498	37.323921	46.794994	34.422428	45.322788	80.153618	33.490208	51.443188	73.047691	61.508888	63.323807	49.113102	75.885078	52.428787	56.879288	70.432869	61.867935	73.891464	71.412018	52.441299	54.381542	48.79351	63.671486	87.411552	76.235168	51.499931	29.138893	80.048759	52.689178	60.462524	88.494072	70.196266	57.917839	58.384216	66.990974	53.362392	68.242378	81.45475	62.785095	61.26252	41.798214	56.235226	69.2714	65.64946	72.098656	48.246853	52.804478	48.341637	57.683407	49.574219	54.159332	50.00959	48.853832	77.214417	49.655022	52.448505	65.623077	63.820087	66.404358	53.846634	47.197231	56.288521	59.189995	48.286423	55.97279	34.504086	46.386147	55.23756	83.832413	45.147629	53.544521	61.935432	61.395039	45.86504	72.152756	64.849106	40.495838	38.715164	53.931011	41.402348	56.088646	52.606224	49.737133	53.177261	68.850578	60.590935	50.425564	49.187931	57.68298	36.945385	51.346733	46.362324	31.19511	59.705799	32.43771	55.155075	24.453993	49.008732	50.624908	55.717064
57.365971	58.101421	57.230873	52.863167	65.587601	44.611446	52.7967	46.727592	57.296978	42.3983	52.372353	61.581326	61.304771	56.616276	41.920868	58.376087	48.188358	48.350922	61.657894	50.790131	78.445389	68.956688	48.489136	43.939831	53.078091	50.493145	58.555977	49.838348	53.363728	33.377872	52.893333	28.42128	29.965019	30.413988	52.307701	80.639061	30.785149	49.958805	68.357109	54.022903	65.683823	50.877316	78.905907	55.732841	57.006828	64.934433	64.574028	76.15255	72.844025	55.72974	52.546303	73.742683	67.895737	78.229179	84.895309	75.776085	29.122543	79.625542	59.132881	65.57283	83.025085	69.869354	45.799313	57.078247	72.433701	53.175377	59.517433	73.721405	62.922634	66.971466	46.119843	42.465878	62.471466	63.02644	62.618958	48.389557	55.053444	39.882488	52.021862	74.747978	57.720207	57.625847	51.930798	80.731026	53.856022	52.801258	66.234818	70.376549	68.731323	54.720211	47.093765	57.18528	62.73914	47.756874	57.359486	35.484276	57.814491	53.357742	72.813042	44.177567	56.198673	57.840836	58.594341	57.128994	74.606667	58.761589	45.381119	42.705311	54.342937	43.067699	54.36713	53.206261	51.297176	52.765453	59.138161	62.530674	50.298847	59.402317	62.091339	38.009975	54.871483	46.53896	39.325684	53.660244	39.421673	53.530224	29.840384	50.161125	49.005245	58.038105
49.276543	62.8731	56.85178	61.363476	65.847107	42.885353	51.993607	57.014038	70.221085	41.488079	56.191681	65.935448	63.326424	55.297272	62.163849	63.037308	51.118565	65.445312	69.288811	54.239857	84.753212	67.502182	48.119171	69.523628	59.715279	53.785782	57.177639	52.218334	48.528282	36.054981	52.601868	31.928984	51.115311	32.736652	55.828117	80.180771	32.555302	53.067333	73.588829	60.557949	59.427315	55.139572	76.381165	56.70792	50.430626	63.251781	56.53175	78.1679	70.692818	56.305798	54.260742	64.404213	58.893101	86.641792	60.013302	68.096428	29.388586	84.505562	57.177048	52.679424	85.476257	64.039055	51.698231	56.672024	74.531815	51.491905	62.276154	74.12146	64.388885	64.531281	47.505978	50.445145	76.721695	51.663662	75.63829	53.891735	56.652248	46.507599	55.114395	64.832466	63.34465	48.791134	55.726986	86.261681	51.699711	54.235275	76.762619	61.610542	65.766899	59.22147	50.28912	57.260983	57.938637	40.164806	58.39933	33.244003	62.048275	56.52914	75.042572	44.693012	70.298317	56.575478	56.855583	50.572723	73.566032	60.594894	44.459282	42.125385	51.201843	44.723797	59.241001	71.370232	52.21722	50.29829	61.94685	59.689617	51.135487	46.665173	59.613747	36.743073	51.112427	49.389614	38.703869	55.591331	40.235996	59.515144	30.288073	50.356228	52.496033	69.227013
43.385574	58.878387	60.455723	54.915089	68.324928	49.120106	52.801098	48.556362	70.242569	40.682926	44.528545	64.920654	52.820759	56.987743	47.527256	65.144684	47.229759	49.908138	66.52282	42.989246	87.431892	47.578186	45.515205	51.937504	58.170063	42.635216	56.433254	44.656284	51.673424	30.750851	45.153946	28.989359	40.332924	29.022459	44.075439	84.065849	28.231276	50.61142	73.178368	53.263927	60.386448	49.69548	79.07502	61.136616	52.39529	64.089249	65.916817	74.748276	73.373726	60.599743	53.280388	52.394329	65.024391	80.986496	74.128052	53.672028	30.411667	82.14138	55.620239	75.388283	84.680428	67.367874	51.245029	57.240116	65.550804	54.404251	65.584976	76.650436	68.026375	64.577713	47.390347	49.099693	65.974022	62.50457	66.329231	52.976238	60.080345	49.836533	59.191132	52.886848	54.407734	59.936981	50.074913	79.866493	49.722305	51.843357	65.380157	70.333939	69.820892	56.07975	51.921349	56.380432	59.9645	55.425507	56.914131	38.098942	49.232132	55.196678	73.344818	43.790371	67.979988	56.968403	58.530235	53.516632	72.590508	63.260906	42.098473	40.513885	51.059074	39.120556	57.56781	66.425224	48.735027	54.4165	66.076988	57.299797	52.642685	52.347702	56.8554	35.776356	52.717876	50.948845	36.392982	56.201736	36.109062	59.392403	27.85935	48.347397	50.32299	64.482552
55.477058	62.453888	56.757809	61.286366	63.198532	48.243774	50.854908	49.300453	70.577484	50.319023	49.113567	61.038189	47.104015	55.860329	48.918106	56.702732	42.695656	52.621563	66.861053	47.164944	80.802605	59.926426	45.467365	55.56794	56.069679	47.075298	59.426044	46.472977	49.37994	31.807434	46.798386	32.970673	37.783039	29.126184	48.832359	79.892365	28.727665	52.552448	69.395897	56.195526	66.006699	57.962002	78.741547	62.123989	53.437485	69.238792	69.814011	72.311783	71.242126	61.528236	51.644958	69.714676	72.015511	73.071419	86.595032	70.346008	25.905302	78.086266	56.224216	68.055687	84.139717	62.896164	54.379864	56.913651	65.905029	52.909134	69.033676	81.011902	67.113152	58.926208	43.972157	53.56596	54.512333	61.106155	58.664227	49.93354	60.268803	49.077301	56.144459	70.050926	60.125397	51.72403	57.712303	80.149841	52.926834	54.019009	67.30024	73.422279	64.167816	52.764076	49.836933	55.745815	50.857002	49.531166	55.978889	32.925808	51.498055	58.06749	75.013763	40.412418	65.30069	58.746876	58.621777	45.889709	74.241653	61.424236	42.651249	39.635883	51.243519	41.032738	55.042637	65.729347	48.128265	53.513748	69.947281	60.570866	54.546249	51.78241	60.466854	37.761333	50.032417	48.794331	38.522121	56.925838	39.938423	57.904823	27.012882	48.956474	49.836082	71.551445
51.703697	60.917938	56.624393	58.501499	65.96096	47.620129	48.680103	49.770309	64.989891	45.527664	51.712738	64.790535	48.078541	54.100979	52.41967	61.091457	46.963749	49.033985	64.711449	49.293316	76.91391	46.234333	42.500648	50.527786	54.122429	49.837093	54.773319	49.562656	55.602783	32.359612	50.645031	33.880638	45.189266	29.909409	51.148987	78.828209	30.057966	54.493759	72.228226	66.862183	60.323994	63.829826	75.657814	57.011646	49.10313	58.354038	63.246529	72.854492	73.057938	57.019264	51.445	57.706059	66.50663	83.232422	59.684406	58.937244	28.212093	79.012276	53.079903	75.396744	80.264023	58.748615	56.112827	54.958076	64.049789	53.495525	56.580837	73.707321	67.055763	60.124935	46.767616	53.389805	56.691116	65.601227	55.820404	55.232544	56.082542	45.439022	60.368084	56.422478	56.002735	51.445763	53.247688	78.850639	48.983143	55.176849	68.228737	67.01828	68.301025	54.013741	47.072556	58.879261	56.532677	39.464794	59.312576	36.508129	60.70026	57.677376	78.526016	43.02179	53.850597	57.481853	57.38282	50.078869	72.007164	59.757347	43.760601	41.124462	51.045494	43.540161	55.955853	52.968193	51.144798	51.427395	62.374859	57.599785	50.620663	51.432693	57.567734	36.680534	51.673706	46.123234	35.02095	53.827309	35.880898	52.804398	24.653114	48.998756	48.535713	68.306702
40.386227	64.386192	59.074169	61.051567	73.434006	38.821865	51.649921	38.124466	67.68161	50.391327	48.011452	64.008476	49.185829	60.826664	44.574757	54.470886	39.439919	48.700596	64.197144	47.548038	87.507561	39.668213	45.685177	47.163616	51.809944	46.965015	57.653606	49.108009	50.061214	35.773556	44.337509	29.032099	46.258907	28.172537	49.095612	79.411385	27.921286	46.853977	72.392624	58.276539	62.313877	45.101746	80.094841	57.953053	46.919518	70.890602	69.099518	75.832642	71.595863	59.09642	52.031292	53.874569	70.084831	77.119041	70.928185	54.868652	31.661379	79.053261	55.457222	65.968445	79.524483	57.630074	46.141899	61.839764	66.394768	61.713612	66.801758	76.2677	65.583801	64.473114	46.946274	44.503696	70.369461	59.754276	67.600044	53.1241	58.229809	48.774601	55.063801	56.198799	58.302422	61.210453	57.436985	74.702713	53.608601	52.678047	64.465851	71.389404	66.561417	51.74868	52.401043	57.408478	62.31699	53.124702	57.90683	34.732594	59.622799	57.464672	78.891731	47.245235	62.563789	57.119431	58.022476	52.674667	71.255341	54.509331	43.361221	42.340412	52.716957	48.308464	52.87043	63.120724	48.20504	52.3405	65.21315	60.881592	52.275997	55.233418	58.043121	35.145546	52.774811	51.435173	37.217365	54.304707	39.889305	62.196541	31.148449	48.110432	52.455158	65.186073
48.771763	68.530731	61.480408	58.814949	56.822693	41.009998	50.559597	54.916965	81.235191	41.772472	49.565907	63.655907	57.434254	55.219166	41.406624	62.572922	49.474915	51.707661	66.374519	48.437862	76.988892	66.004402	42.6273	52.644997	65.423546	47.674992	61.556427	47.777824	51.822029	34.572899	47.783627	28.666204	41.389511	29.506943	49.718849	81.777374	28.911448	52.642746	72.353485	60.286163	62.759037	58.641243	79.248352	59.006542	52.827827	67.250023	60.562778	78.045769	72.399338	58.550327	54.071896	67.484802	64.02562	82.991669	75.474991	72.419807	27.831802	76.740623	57.780056	60.416786	85.606422	66.861465	54.656284	55.845673	77.702942	51.922829	58.733391	79.019234	63.293404	64.889938	48.216377	53.008026	54.028004	57.90596	52.444969	51.972527	57.903332	44.629101	61.58831	69.704872	53.209454	55.764557	48.871311	83.133598	52.897495	50.230198	62.69017	63.164288	68.20153	58.222115	48.474625	58.29488	57.975407	44.194405	58.513493	35.382496	63.757717	55.702477	78.715172	43.510101	64.331398	55.99382	55.947514	53.124905	72.038208	60.022987	44.930912	44.712864	53.972839	36.871361	60.412025	61.910202	50.194717	49.92675	58.62822	60.819782	50.484474	53.099014	58.936016	37.411957	49.289467	47.975002	36.797272	52.836639	38.52586	59.216679	28.025579	48.790161	51.934029	61.138977
63.048172	57.948524	57.760178	52.425766	58.665085	39.577545	49.13158	44.573471	73.096153	47.849079	50.265034	60.628517	55.434471	58.427216	60.910122	61.623711	51.123764	59.924965	69.540894	48.290504	81.110405	62.63129	44.233669	63.869125	37.812485	48.581341	54.777134	48.895557	63.682209	36.007332	47.715031	33.351662	39.932541	31.539085	49.615334	79.634644	31.261364	52.768795	69.041512	57.389935	57.720139	45.917641	76.751259	59.674473	46.977669	55.777634	58.013351	75.214348	69.826744	60.163719	50.717525	52.357258	60.69408	75.666359	91.184898	56.470394	27.653948	76.886696	53.93058	69.424278	84.224304	64.50766	54.013519	59.509857	68.045685	47.399899	65.008568	75.214661	62.641842	64.850929	44.027134	50.009693	64.909843	59.273094	65.373901	53.210957	59.797279	50.523705	55.552048	54.6632	63.741714	55.540051	54.202156	75.964317	52.431286	52.352238	73.526596	61.43211	64.17347	54.296513	45.594067	57.498135	59.349876	46.248405	57.883091	38.61002	56.577164	59.157539	74.732315	41.569904	57.634903	63.219433	64.357285	49.31258	72.076538	63.039284	41.248001	38.42033	50.812675	38.923801	54.693802	55.283333	52.80518	52.427547	66.108009	57.11459	48.064934	46.500843	56.772781	35.443363	49.013123	45.302265	37.840359	57.114803	38.026867	56.006557	28.722	52.943604	48.639278	63.2509
40.839199	52.661282	58.52549	54.425697	60.60667	38.327042	52.318829	48.927246	56.228302	52.650024	43.063007	62.47607	59.582565	56.044907	44.228111	60.249573	44.891037	41.340294	61.59922	41.784027	87.359367	71.850601	37.779495	39.853699	59.568058	41.190163	50.09724	41.867706	49.868458	27.92589	49.118061	41.482613	35.383099	26.354992	43.787605	82.02758	26.597843	48.135128	58.039345	58.158695	56.493252	49.16827	72.246971	57.17305	51.449699	69.367645	58.045704	64.303192	71.316704	57.0037	53.155357	66.569672	60.011089	78.696404	49.390003	68.50563	26.845295	77.009239	52.781296	47.326981	90.486992	61.278122	49.190842	57.529587	68.488297	40.259697	63.834793	62.41008	64.624367	52.989761	44.633854	48.983639	66.842308	63.236736	67.756767	51.184959	55.76088	53.081566	54.351551	67.683441	54.376781	27.002176	60.495152	80.514435	45.087204	49.3237	78.713379	62.711639	69.274506	59.290325	48.104496	56.334911	55.572361	47.023449	56.992767	36.615543	44.718788	55.776863	73.7379	35.066395	69.843002	54.040707	54.433983	44.814575	74.023346	59.830975	37.925808	36.437271	53.121872	37.374809	59.639297	69.063568	43.585335	52.209229	64.484955	60.586716	51.651478	43.534843	59.457474	35.250591	52.619438	47.321953	30.704435	52.850552	31.613651	55.611885	21.234678	42.87986	47.564507	72.461998
45.349537	65.108688	60.823757	61.591316	66.628716	46.889626	48.381119	55.091328	71.398285	51.396042	52.616394	66.637962	70.378922	55.868	51.330273	58.974777	51.256596	36.050499	71.091415	50.931114	72.029587	53.326054	44.015728	48.146435	64.49752	51.480526	57.072056	49.00153	52.892651	34.848511	50.194717	35.977375	34.610813	31.338808	52.310268	79.509689	31.660473	48.784698	69.688568	57.614243	61.538132	51.513481	71.732185	61.5821	50.872242	64.439125	56.533836	75.337997	72.444572	60.517738	52.842075	44.468121	58.588608	74.534348	83.48481	45.575649	27.085155	82.525215	55.81554	67.800552	83.475815	64.864281	52.814842	56.543911	69.155228	55.754925	69.695419	74.151787	64.159042	60.746647	45.947708	50.479488	77.689064	61.00304	79.082779	52.662563	60.171024	45.102287	60.711731	45.533588	58.371151	53.591866	55.533104	83.602913	50.0933	52.509422	65.403297	60.653351	63.801212	54.110645	46.368919	57.436649	62.302803	48.680706	57.667004	30.642426	55.411274	55.785114	76.039078	43.42511	56.242676	56.56044	58.830078	46.874134	70.58213	56.890743	43.970291	42.163269	50.316006	42.714619	54.956871	52.737492	49.175499	52.010365	70.721214	60.792587	52.269871	52.868538	60.044334	36.81266	50.552792	45.515034	36.653343	58.380257	37.250526	58.233154	28.178343	49.442944	53.524445	60.95665
53.935993	59.975571	61.210751	52.79118	69.861435	36.400276	51.940559	43.837646	71.73317	45.847008	48.730385	62.848251	44.097431	57.85479	36.17733	55.93021	43.78706	44.421162	65.8573	46.853302	80.547409	49.494923	43.646214	45.595711	65.513489	47.440609	55.27042	48.891003	47.599606	32.935181	45.862694	32.265564	40.116104	29.386911	49.558033	74.045143	29.113997	46.557438	72.775642	57.940334	66.421036	58.596905	78.162994	56.801701	51.466042	67.524925	56.928001	75.270996	70.926949	57.172646	50.653736	61.982071	61.213158	83.173737	72.740089	61.333954	29.524139	80.231247	56.178112	78.608154	83.470947	60.444077	49.929672	58.257324	70.459297	57.168831	70.488907	78.663429	69.125824	64.147308	45.995922	47.526009	55.603115	52.539993	56.13271	51.138985	56.351765	46.370182	57.143719	60.343498	58.479202	52.643703	49.594044	76.928673	52.289677	50.223244	54.527496	61.750149	65.727394	49.567028	49.275112	53.039253	53.772377	51.45018	53.48177	33.190277	57.934612	55.258484	77.792099	45.341496	57.489014	57.647747	58.139069	50.463242	69.185738	63.971375	40.53825	39.332951	50.881226	47.264225	51.678806	55.715282	51.922943	52.515255	72.18058	56.826664	51.103806	49.85936	53.556515	37.309814	49.866314	48.507671	41.842983	54.675472	43.093746	60.04575	31.891623	52.105885	51.759209	65.88015
48.269936	56.825085	53.876549	59.265541	62.078796	49.054245	51.900948	43.505939	61.972321	43.333607	49.066067	60.51091	46.184723	56.740181	46.350975	61.203831	44.21476	54.19751	64.357964	47.281727	82.807686	65.43634	39.091385	51.873665	31.548035	47.260605	45.300549	46.756233	53.988235	31.275034	49.231987	33.375114	39.978359	27.83033	48.443878	77.378189	27.627745	53.042648	76.08091	56.327362	56.530827	51.954033	77.327843	56.090229	46.690987	61.058998	59.870564	74.349823	70.870209	55.17733	52.349007	58.326363	63.100552	86.183357	62.866913	58.335232	26.877111	73.922234	53.600574	56.148815	80.831497	59.180511	53.26836	57.144798	69.511642	52.156078	62.048943	68.504608	61.902748	64.790573	43.295593	52.847324	81.183395	58.969265	82.405487	51.341366	55.266911	54.445862	52.289742	59.514778	52.201454	55.423321	53.112263	75.485489	49.362534	52.06765	77.886238	63.06588	63.875019	52.999847	47.910656	56.869518	53.884514	50.697399	57.259361	30.716509	58.260433	56.610237	69.572517	40.020504	52.559303	56.788956	57.851227	53.539612	70.408226	56.836216	40.007679	37.947613	49.894489	44.355671	54.307587	52.63483	48.260193	51.067959	63.960964	59.039486	50.490906	52.222572	58.390011	33.636665	51.252693	47.973331	34.340988	55.158489	35.135956	53.389095	26.608313	47.745335	46.157059	65.200958
56.443523	59.015835	58.195419	54.253815	67.520844	44.618912	48.281773	46.513153	68.048592	46.994484	46.561699	60.625751	58.198322	58.511398	53.410065	55.570889	42.918148	28.475655	61.855976	45.434334	72.027168	31.006723	43.076706	31.238853	87.176476	44.708111	57.331062	45.272999	43.932037	31.580553	46.368774	25.832676	31.47657	27.430101	46.705608	75.354149	25.935375	48.916519	67.811691	59.011738	59.85791	45.35997	75.013969	58.351707	52.220314	55.431843	64.380386	72.433022	68.161575	58.254959	52.791817	61.631088	64.079544	79.382256	70.490936	69.564835	25.896015	73.906235	50.478142	78.432724	81.484619	59.05558	54.711128	59.140652	66.730858	50.980587	61.356323	70.13295	61.804466	61.752613	46.369129	53.810509	61.906033	56.209053	63.67857	49.84774	57.001286	45.574982	52.160652	64.419708	55.042679	42.452988	54.902702	72.673462	50.856144	51.410126	49.952869	67.573288	65.842888	53.384365	49.470329	54.762501	59.381207	47.210522	55.020832	32.117439	43.133484	57.297981	72.062996	40.399204	59.28653	56.977535	57.925301	50.415863	71.110504	59.228359	39.400703	37.300053	49.915405	42.061928	55.591541	55.675579	46.231525	52.785404	65.526146	54.132114	50.160278	51.129238	53.582275	35.027252	48.79528	49.202271	33.577435	51.63015	35.145172	54.57703	26.573606	44.944317	46.231136	61.844177
40.237473	58.17836	57.443165	61.934906	60.260159	41.178986	51.534515	50.863708	65.012688	40.463539	42.22908	63.842319	55.701965	54.443108	48.837643	58.072479	48.043884	28.604406	63.347965	41.169586	81.49334	45.324932	39.453365	34.831821	53.552647	40.447174	55.551857	42.296127	59.468937	27.235607	51.387775	27.805742	43.226002	30.382761	42.152229	80.870705	30.770027	47.725128	70.813484	57.306026	62.447918	62.779743	75.483147	59.006321	62.200459	65.036888	66.910515	72.801712	67.748108	59.070732	52.530334	56.101463	67.737572	74.769585	60.130398	57.820789	27.435081	77.40638	57.546936	57.596375	82.146492	62.504162	44.55608	55.992371	69.957527	46.05817	58.369591	74.59182	63.091286	54.409378	46.409389	43.517105	78.036804	60.81155	77.847084	54.37851	57.490295	47.141769	52.006084	57.439659	65.385887	53.95409	52.618164	76.801598	50.003975	54.258095	62.365341	67.629845	63.425903	53.558094	48.19199	55.128712	56.191296	44.514305	55.454044	32.579895	52.059853	56.23069	80.237251	41.917412	56.059082	58.592396	58.025391	46.229057	70.395699	64.266327	40.015404	36.759716	50.733112	40.711246	56.581825	49.972218	47.255726	49.432842	57.178581	58.245872	51.575108	48.166512	56.522243	35.947575	50.704365	47.346237	34.527481	54.291702	35.29533	50.672459	25.425873	46.950619	51.93549	63.026035
56.892948	62.010757	59.632717	52.398987	59.242798	32.279591	49.267475	36.691231	68.793823	48.957016	52.290649	61.258949	59.690029	54.607803	46.243088	49.623451	42.372494	56.594406	61.414673	50.584877	75.455002	67.569427	43.91853	53.786488	43.62114	50.829166	52.314407	48.875542	51.509441	32.447006	51.755207	32.093288	42.793926	29.185787	50.904911	78.749313	29.500595	50.908863	72.857109	57.333843	56.861286	58.796902	75.386528	62.653118	49.283447	61.790157	55.691425	73.01358	69.477074	63.90398	51.368065	61.857708	59.46204	74.032127	74.006378	64.70443	27.018181	76.483459	54.637547	74.503128	83.228882	55.772411	55.191601	56.207626	71.024429	53.942635	72.236809	74.213669	60.443146	62.064838	40.887398	51.802921	71.590996	70.210075	67.126991	51.284824	62.501751	50.539543	53.518219	65.106926	47.579876	46.965553	53.898155	80.372124	51.339973	49.370064	74.177376	59.853756	65.03492	52.716873	48.865444	55.401039	60.728466	44.375042	56.539875	33.618988	56.003616	54.859604	71.348892	45.327053	61.46627	55.625195	55.257339	52.639759	73.914062	58.752602	45.538105	44.980412	52.455372	40.836464	55.473267	58.86768	50.949554	50.561913	70.923576	51.820827	47.630344	50.696754	52.024616	34.441307	52.313759	48.168167	36.802109	55.13953	38.029034	62.421913	26.683279	51.182484	50.787086	68.864914
51.437687	54.349167	59.122341	51.843678	58.610809	51.163013	50.269272	42.66412	60.712601	48.379036	48.213993	59.389317	53.601311	60.327911	43.36763	60.439301	44.686924	42.543785	60.547661	46.703754	86.096283	61.246246	45.574116	42.926292	69.974129	46.24131	54.637917	47.044991	53.286404	35.070396	44.750031	35.390888	34.982258	28.181839	47.948242	75.889381	28.269402	52.239906	64.89032	55.627781	58.965919	45.302055	76.148399	58.298367	52.166874	62.52169	52.926983	74.418053	67.145157	58.073269	50.12656	59.043812	53.943382	81.04808	59.710987	58.689713	27.470898	72.654358	54.18428	69.171638	79.532875	55.143017	44.279896	60.419727	67.746857	52.222347	69.169792	72.256439	58.764183	60.575939	42.742924	41.86512	49.156811	61.434849	55.596344	50.187553	57.691044	37.257866	54.896992	57.682514	61.199272	56.77002	51.377773	82.810112	50.171516	47.363602	58.444519	54.722191	65.212982	52.93169	49.363033	55.493343	45.054886	52.099792	55.994884	30.768982	56.146233	56.579941	75.834068	41.13105	53.257072	57.380177	57.327534	52.693516	70.989067	49.057526	40.892303	39.070301	48.10334	45.384037	53.228588	47.556747	50.145489	51.129658	66.31575	58.206738	46.339375	54.409988	56.677139	34.233047	51.054596	48.719536	38.94334	55.840027	39.050209	56.7845	29.123604	50.169891	48.69944	61.834305
57.231037	62.510288	58.957249	55.801998	58.832878	43.129543	48.629425	51.005745	60.40266	50.668777	45.942139	60.334175	48.021065	58.331905	48.705215	56.66951	40.634861	53.569859	65.778458	45.067635	77.221802	45.231781	41.082088	56.168926	53.637089	44.591724	54.802059	46.198505	53.66161	30.096575	43.506207	34.632877	36.498306	27.926006	47.265285	74.951103	28.16206	50.013386	68.879799	52.60762	60.04668	61.098923	74.76413	59.611599	53.522026	64.525421	58.061237	71.452209	70.216469	57.979816	51.25161	62.023682	59.586292	76.485695	80.441147	65.727379	26.969587	72.662529	55.45718	64.19622	86.115601	59.682228	52.253922	59.511238	66.116234	44.906715	62.228329	77.149628	62.161331	58.055149	45.028076	53.454269	62.660629	59.726067	64.802673	49.836956	57.644238	49.098988	54.777889	64.642799	55.34914	46.577091	49.615788	83.789894	51.099789	52.731834	57.798302	61.850609	62.781422	54.946869	48.447964	54.619492	37.777946	56.089584	55.10421	37.039234	54.463665	58.52343	72.510025	39.71381	60.797234	49.013176	49.950008	51.784481	69.826248	48.931305	40.541897	37.215595	48.857342	40.399281	57.090153	54.236633	47.217625	52.982784	62.556957	57.684219	51.296574	49.343227	55.75589	33.970749	50.491898	48.084579	32.526398	56.826466	32.912872	54.406548	26.21213	46.463879	50.165981	63.289219
53.613998	50.150318	60.272705	56.346027	69.726715	35.364452	50.808083	37.993099	56.760578	46.391907	47.361267	61.165112	46.905231	51.301498	44.930428	56.593937	43.460026	38.604351	60.178219	46.178753	84.982826	53.33284	39.299553	43.87167	67.345703	45.528404	54.791771	45.86063	40.262478	31.643507	47.373627	28.828924	37.912785	31.333578	46.376862	78.307343	30.744371	48.788002	67.952293	60.047359	56.712765	48.782677	72.458778	58.777409	49.843918	62.116772	57.379257	69.083549	67.687759	59.312145	53.08783	46.823299	59.062214	79.481171	89.079025	47.482967	25.571838	78.734596	56.832211	74.37394	78.253677	62.704571	41.922958	53.010113	66.67057	47.207035	64.248436	73.826874	64.202972	57.831757	45.492119	38.920151	50.78273	57.274456	52.068626	44.92868	58.247108	48.874512	51.503086	46.470932	60.164497	45.57008	55.625134	73.514618	48.954575	47.89566	78.964287	61.627739	62.677105	51.396488	47.520481	52.800179	59.286682	47.428997	53.016342	32.368526	46.162788	51.855202	77.408447	41.368153	57.953651	53.739506	55.179352	45.119743	67.636246	59.875404	42.618061	39.623478	51.723553	38.651596	51.770626	58.291687	49.207748	49.94104	67.511169	57.28759	49.590889	46.331413	54.293053	36.568211	48.466953	46.768208	35.328941	48.574013	36.520817	52.010578	24.904343	49.318455	50.794266	51.915733
45.608509	56.198429	54.163628	55.266018	62.032932	42.243832	52.832912	36.939537	59.437286	44.931057	50.798164	60.463707	49.78046	56.454079	29.04281	57.42622	50.986176	46.549404	63.424553	49.446323	79.229271	54.328079	40.505398	45.39954	48.955322	49.242599	46.348099	47.835056	43.848305	32.956036	50.96067	35.171474	38.69952	30.197123	51.201046	72.974426	30.820175	50.39106	70.168808	59.769691	56.326683	45.653969	70.38459	58.054619	55.948013	68.492805	55.770649	70.490303	70.98391	57.840771	50.131088	65.262962	57.439137	74.791809	74.16156	68.259552	27.193377	73.220306	53.537895	62.773388	87.041847	49.624069	39.073399	57.28371	66.0131	50.867867	52.025761	68.109047	63.826988	62.77668	44.732792	39.056488	68.089165	62.685741	68.357727	48.145641	56.460369	44.16544	54.670292	67.249664	49.283955	46.626888	49.758781	70.196175	50.912262	51.806969	64.600334	58.646446	68.702377	56.524933	50.472897	54.613049	49.549461	50.411446	55.029549	34.697628	54.343151	55.02882	69.486382	43.465427	60.903854	57.681473	58.433735	54.160904	70.110649	56.609505	38.585094	37.947525	50.064529	43.379829	57.433693	56.801868	52.515827	55.047035	49.978497	56.699879	48.450932	48.345551	55.836922	34.758934	52.424122	50.006603	41.166256	52.406521	42.726883	59.010643	27.733072	52.112644	48.412758	61.257572
61.835682	60.616886	55.732475	62.493279	61.591999	46.383675	46.725883	57.012688	72.278275	42.093937	45.058784	63.080734	57.33868	57.741417	54.482586	58.788479	46.254574	58.862377	63.451988	43.540604	49.907871	49.952229	44.716846	59.341759	45.446655	43.261284	51.397968	43.861126	64.48867	30.313862	54.548065	33.240227	45.132713	30.739147	45.446281	77.335663	30.727842	52.307755	66.406242	60.456169	58.527695	60.607136	73.817596	60.247974	51.032196	56.694241	62.89394	71.451797	71.824554	59.105618	54.957329	69.874779	65.7043	82.885078	63.596302	70.792778	32.122765	78.765495	61.783211	60.023952	80.162079	66.882057	49.84021	57.916172	71.774162	43.187176	61.654766	76.091362	64.767853	57.404358	43.142101	48.099216	67.882607	49.683094	69.531242	52.556271	58.522652	47.602024	56.57428	67.956284	59.106411	49.458664	52.206356	80.864143	50.658798	51.985844	68.713799	67.227646	64.409721	53.46954	46.4011	55.441612	58.453297	44.791912	54.668701	34.253044	46.314003	56.427795	75.492554	41.799854	57.634727	52.437382	53.832699	52.576057	71.752014	61.864883	43.10775	41.363338	50.195885	43.559425	53.367813	52.899075	47.335926	48.566257	62.555046	56.516975	48.405926	46.272919	53.599594	36.002151	45.891647	46.065784	36.447681	54.051857	37.473553	55.765331	27.597931	46.759853	50.610077	64.408424
50.427513	56.523685	55.839134	56.256748	62.214054	37.538994	51.1483	51.649403	64.313713	46.547256	49.555943	60.176998	70.675568	55.714321	47.803421	57.198162	50.323284	51.022171	65.882553	47.848164	80.046921	56.387901	38.945187	57.2551	13.399453	48.131607	60.356228	47.069939	47.343151	30.563187	44.464657	32.331322	48.157982	28.368071	49.775524	79.791435	27.553776	50.186981	70.79525	60.656761	59.094112	59.321659	72.038727	59.574501	49.826229	57.862377	57.244881	72.521141	69.932343	60.25296	49.213772	66.963554	59.913647	77.942253	81.526093	66.33403	27.941004	72.733955	51.006866	64.618141	78.503403	55.422085	58.976997	56.649952	67.125938	53.736198	63.282349	73.923477	62.219734	56.402802	48.663528	57.336521	55.562717	56.78149	57.46249	45.304165	58.180393	47.570271	48.556763	67.678749	62.346684	51.87854	56.436157	79.004021	51.74588	50.609936	58.53318	59.434254	64.914169	53.676064	48.787792	52.77359	44.588909	54.66098	52.385307	33.898369	50.623451	54.43969	73.4758	38.609406	60.908825	58.02993	56.873627	45.076302	69.268051	55.317657	37.437325	35.897034	49.343407	42.099545	56.24094	57.735615	48.274075	53.223358	63.007961	58.169102	51.410969	50.858147	57.218521	33.558414	49.918377	48.331238	38.960926	57.530582	39.747307	63.626797	26.776419	49.731247	51.5508	64.965378
55.800312	59.940498	54.391499	54.770309	63.181049	36.170429	48.444534	42.966125	70.694061	53.03521	51.545048	61.584061	56.899147	54.76215	51.651501	61.841618	43.691891	51.797165	65.941528	50.157749	79.019127	60.040302	42.338718	52.761715	87.609032	49.614368	47.05228	48.60096	50.965263	34.318592	55.143715	32.493408	34.004715	31.036139	49.943825	76.055885	31.587271	51.021832	66.858414	53.566181	64.293739	52.449215	74.423431	58.727516	49.332336	62.431664	57.638817	73.093719	70.689507	59.061741	49.405735	60.478527	57.976551	71.639755	69.995773	64.384178	27.799496	77.66494	53.098507	66.9114	83.461639	70.580513	45.501125	55.82074	67.940506	50.926548	59.794132	76.557426	65.455505	64.057274	37.873371	42.180744	62.622154	56.268967	63.082771	51.365566	57.603569	45.351746	58.614857	62.164616	57.255192	54.641144	50.83654	79.019096	50.886761	49.277336	70.363243	60.70118	66.883461	54.314625	47.772633	54.460163	57.955231	43.609047	54.961437	36.248024	63.21273	55.774612	75.975838	44.986286	60.378693	50.331341	50.792778	49.667904	69.052246	54.954292	45.926373	44.243828	52.065514	36.930923	55.494095	59.209866	51.593433	50.607784	59.724056	57.81831	47.166023	50.248199	57.358128	37.929188	47.398262	47.053658	36.526917	55.262733	37.120106	54.265434	31.050671	51.81374	49.238983	60.686344
60.601795	54.447895	55.631481	57.035839	66.28344	49.696213	50.59647	40.92799	54.51413	49.516823	46.675674	62.567051	37.073265	57.716202	51.092381	49.892365	46.403549	36.153244	61.487736	44.99062	75.107613	45.79401	44.71402	34.239853	69.871666	44.780331	52.581875	46.036816	48.343281	32.732304	50.544769	27.622574	44.388561	30.86116	47.258804	76.207596	31.309551	50.62281	69.37809	62.566452	61.1978	51.970898	72.107491	58.657188	47.275131	64.123482	64.99305	70.683815	67.451439	58.968086	50.743507	41.545204	66.755989	85.500786	69.337639	41.838955	31.507164	74.580093	54.477776	70.236809	79.932381	45.276283	46.502449	59.542824	66.163345	53.004551	65.674019	75.542816	61.906563	63.334759	43.024071	45.355843	48.192299	66.205963	49.857311	51.68515	57.264553	46.884544	38.227428	43.302013	59.926857	48.501064	59.104038	84.230972	50.641327	51.455296	59.285545	69.590851	62.633198	51.055763	47.410984	49.196903	54.247181	53.798717	49.667923	30.060762	51.028866	58.157444	74.332306	46.655731	47.413548	52.533604	56.095535	46.939064	68.69352	63.372009	41.429058	38.263027	48.650436	41.66951	50.73698	43.487606	50.817661	51.832397	66.93232	58.238899	52.498531	46.460335	54.679722	35.086967	48.188545	46.504368	35.745487	57.988327	35.505753	56.03389	25.752085	51.535191	49.905895	62.677353
45.801907	58.147915	60.189312	50.813328	55.92622	35.320896	49.406357	53.707218	65.405205	41.916512	45.552181	57.773895	52.695526	56.120258	45.255116	59.256523	42.765537	53.020947	62.578209	45.074348	82.426163	65.060547	41.065632	54.473949	56.135696	44.421913	53.777653	46.556084	60.386967	34.941303	46.411198	36.258133	26.500849	27.022663	47.019726	78.198471	25.720406	51.79752	67.05529	50.065804	60.157829	51.511955	73.398521	61.34079	57.476944	65.334671	53.59301	74.869827	72.148468	60.883011	49.930973	72.057205	56.108986	75.097977	65.856194	75.092621	28.766962	73.138168	54.724266	54.373093	82.291916	62.783657	55.52779	57.638626	69.086014	52.036278	58.741371	70.917358	69.387306	60.410912	41.964142	52.59853	83.152588	57.610374	82.207611	52.809196	59.707249	43.485382	58.944023	74.673111	56.046761	56.707138	50.401192	75.962936	50.302048	51.738186	77.771584	58.40361	67.53569	59.59634	49.007763	57.054455	47.857533	53.884232	56.926094	34.335609	49.113419	55.471062	70.788261	40.9869	58.567387	55.156689	56.86084	46.794552	71.282051	56.009529	43.89278	39.925957	47.507496	43.45591	62.220608	59.191017	49.209316	51.681339	57.523792	52.95282	49.453983	49.721481	51.505844	37.421318	52.468838	48.830452	35.813313	54.900436	38.400085	57.383339	26.452641	48.063393	49.112431	69.968536
58.275692	55.913734	54.076416	51.500427	61.595058	47.643753	50.270432	58.25008	53.526348	47.625988	46.51976	59.527733	51.01609	56.033463	54.360909	62.716259	54.250641	43.797104	63.942505	45.026173	71.769417	57.699215	41.130604	47.009544	78.172836	45.09227	54.754089	44.031124	47.88158	31.240658	47.457932	28.793938	38.114311	29.965084	47.123657	74.718468	30.087639	48.242764	74.312225	53.426872	57.67379	48.946373	75.668076	57.048828	52.792049	67.005501	52.7799	72.987747	68.448982	57.120758	50.445217	58.130558	55.664391	65.328369	86.437263	61.21899	30.144028	73.364899	51.949066	71.815201	81.090706	63.320805	50.066216	57.65797	64.759682	49.617741	68.983498	78.256767	55.546761	60.035507	44.513073	48.221443	61.175591	53.933674	61.523064	46.938065	55.720062	45.839767	50.989513	59.114616	46.982685	52.382641	52.292072	70.702141	51.494263	44.536991	69.533463	54.952591	66.595757	59.134586	45.223789	52.194618	38.754211	45.214474	52.333599	32.089405	53.077435	51.493679	80.042702	44.313457	58.978271	56.346882	56.763416	50.861938	70.70665	57.625492	43.721668	41.345886	48.736732	39.213242	60.143326	55.62933	51.651108	50.093346	68.15802	49.885075	47.358505	51.769554	48.595409	36.406628	47.197815	44.758121	37.120281	54.255177	38.635262	58.90202	27.32391	50.336128	47.329693	64.279266
54.665237	61.954475	59.411545	56.660019	61.549534	42.894516	47.693382	40.389652	69.758919	49.369499	48.132462	64.193085	59.703171	54.218464	39.709579	57.650036	37.052937	47.497192	66.807922	47.333218	59.267639	42.548256	46.016773	49.469765	62.604679	47.879601	58.022659	47.953014	53.951107	36.007465	51.534473	33.966637	42.489388	36.607876	48.895611	77.410355	35.915802	44.3965	65.192833	48.969116	63.306004	51.337887	77.076721	58.428429	54.067101	59.616928	64.110832	76.614365	70.916672	57.725437	54.487984	65.645767	65.687874	86.68013	81.530685	70.818451	26.785664	77.860313	53.831337	60.088139	81.915016	59.162598	58.969246	55.883144	68.820786	51.761269	64.464859	78.080696	61.442017	58.797161	38.579906	56.944992	56.369041	65.575104	55.091774	52.0653	56.560062	50.778053	59.588837	67.605263	61.63258	63.559692	58.648537	81.341583	51.657402	52.782051	70.147125	68.600655	65.197029	51.070084	45.155148	56.008839	55.698574	34.349293	56.808842	32.386181	55.740429	52.631142	73.138947	44.928104	62.226486	50.94537	52.999496	47.933933	68.15918	59.253223	42.496441	40.215519	54.103775	42.384964	52.386944	62.835258	48.803467	50.63464	65.611015	54.632603	47.908463	53.474545	54.764469	35.831081	46.653835	44.345093	39.903976	47.890434	40.009369	56.243958	30.741533	48.135647	50.674202	68.353844
56.28392	59.54837	53.496517	54.547375	62.49791	41.562916	49.615906	46.988476	64.01207	46.839729	48.380409	60.939129	60.984974	50.738018	43.17231	50.517178	38.36116	39.535358	60.524982	46.534306	86.213943	57.719658	45.558121	45.836304	76.13372	47.105118	56.698151	45.725384	38.434719	35.603848	44.008663	33.569084	36.689251	31.87923	49.244026	69.859962	31.889231	50.744713	72.885834	57.743477	64.23851	57.968605	77.039703	56.530754	53.381844	64.703903	69.29055	75.341957	68.223534	55.793995	50.023914	46.795891	72.606514	89.156395	77.690475	49.673214	28.397295	72.621162	55.263336	65.005539	80.629005	57.418495	49.735054	51.281784	69.814529	49.539585	62.632298	72.3806	71.171837	63.634197	41.176868	46.911545	61.589569	50.915016	58.805012	51.675201	54.742901	46.323532	51.658642	49.783955	53.593796	52.292107	53.675587	74.701004	57.39423	55.183582	60.796654	71.937927	63.411968	51.528191	46.205261	53.310734	50.884045	47.543518	53.712952	31.653059	56.848381	53.868454	76.209366	45.588367	59.832405	58.533279	60.191231	49.871605	65.966095	59.277565	42.893692	41.835983	46.423306	51.356159	53.897675	55.599243	49.769146	50.723225	67.467522	54.110378	49.469986	51.022465	50.989418	35.14679	48.159363	45.161903	39.912785	55.384541	40.017624	57.45594	30.062563	49.959248	51.567055	58.91655
50.749908	60.482918	59.234695	51.298458	66.291061	44.034111	48.168556	43.701027	71.627411	39.424107	46.551044	61.905544	53.850426	51.615894	51.25853	57.249332	47.552361	46.845894	63.550644	45.208107	84.724518	50.801502	43.368011	52.711678	71.581421	44.549324	56.630123	43.819443	59.986084	30.136406	51.46423	37.745865	36.660095	30.263424	46.229832	78.384628	30.749809	50.043911	63.962345	56.370258	60.096828	46.876991	73.469231	57.358444	53.045113	64.03968	61.873947	70.105766	73.257462	57.522171	50.269295	67.269829	63.342823	75.242302	56.719124	74.210236	30.863901	76.006714	53.018475	58.146961	83.934761	67.973511	51.517433	52.186436	70.437393	49.466259	64.439613	70.378639	60.489319	59.625317	40.788437	48.759109	70.399979	59.06234	72.976883	50.023632	55.929523	45.043018	49.450905	69.776657	56.37532	58.66037	56.705593	71.674812	48.203999	48.008694	63.179909	64.295181	67.761292	51.099617	50.091423	53.106415	48.606743	47.40062	53.669514	32.998657	52.001053	53.853752	77.451767	39.95491	65.004578	51.150585	53.276054	45.011013	71.162453	60.795338	37.864994	35.676777	49.667984	35.52319	53.473389	62.49197	44.589672	53.974594	65.586067	50.026123	49.07806	48.716267	47.247326	37.668671	48.549435	48.783653	38.681374	51.186161	39.175842	52.687145	27.540901	45.329144	47.775574	70.043472
43.744217	54.815613	56.640739	50.830032	66.509521	36.704628	48.388626	53.517086	63.457413	50.734108	46.994301	60.778439	73.453613	53.717922	53.121811	59.296257	45.194298	36.236893	65.757668	45.847168	70.098549	49.989811	43.506176	41.896133	57.058708	46.000858	51.683201	46.262463	60.272324	31.629635	55.372993	29.253397	38.774685	32.478416	46.952446	74.728676	32.359825	50.421913	68.797264	55.791004	63.158108	52.944355	75.90377	60.343094	59.5966	60.444225	59.299557	75.950607	71.622955	59.474945	51.660393	75.5793	60.351608	78.782433	64.305588	78.488609	30.636761	75.844734	52.590538	60.729622	83.691223	62.082672	52.182232	54.777901	67.314651	53.427856	63.421654	74.223747	63.022213	51.344509	42.943771	51.201977	67.945602	51.359558	68.340485	48.80862	58.700413	44.745602	55.083954	75.380333	64.745163	49.99667	52.904255	78.244118	52.358746	53.34848	73.126839	62.787056	69.751816	52.146828	43.839733	57.016842	49.00433	57.773674	57.044125	34.096622	46.68885	55.827171	72.347061	46.33567	60.883026	56.171108	58.16782	50.137138	72.063293	52.126354	40.32066	39.352684	49.40427	43.921455	53.59713	58.982666	49.891449	49.470158	62.631069	55.078907	49.801167	50.049122	53.465069	33.534554	45.823025	43.43536	37.854996	54.318054	39.571823	50.784637	28.404099	50.27079	50.055389	59.757488
51.816948	57.337444	59.481178	57.390297	59.896488	42.419106	49.828091	47.197025	58.057465	43.826397	45.628868	60.503723	51.248909	57.096649	38.212841	54.113411	50.216095	48.365654	62.619198	44.392056	76.404099	69.068939	44.473724	49.24881	76.453636	44.289246	51.829262	42.479179	52.570755	34.234192	43.671047	31.053873	33.240162	27.904394	45.076744	74.47007	28.034708	49.019882	65.5215	65.296509	60.615177	60.143627	74.011955	58.078426	55.018955	57.170994	56.124859	70.315247	70.93718	57.087921	49.54118	38.118401	60.116631	70.802399	71.409683	43.776329	26.135775	74.953674	53.80249	72.057625	83.303879	59.277637	52.003105	58.114212	70.951805	46.250996	60.434139	72.873428	60.330425	59.59404	44.450165	49.428005	65.793488	62.210655	63.632195	52.400852	55.23724	46.550293	62.3083	41.343628	52.820259	50.437416	54.549442	74.177757	47.062546	51.81871	63.536514	60.963737	62.756157	49.724255	47.741459	54.425354	46.568295	54.543907	54.276539	34.487549	49.687752	56.187153	69.343239	38.285149	57.035519	54.470135	53.720772	44.839146	70.667046	55.695034	41.222523	39.706558	48.413013	43.179077	52.231293	56.155758	46.448017	51.168503	64.092377	58.14082	47.503677	47.643314	55.78093	34.281338	47.495838	47.032066	38.805241	55.674587	39.38702	58.750141	29.948505	46.046753	50.001652	64.626976
47.393372	65.343056	56.745594	58.568798	58.371681	49.71563	54.803909	59.519081	82.103249	44.479488	50.580269	65.471199	61.227459	55.139221	51.85014	54.978745	49.843288	38.145603	59.085197	48.923492	84.181015	52.900803	43.518723	42.058857	56.644718	49.264538	52.922039	49.640854	58.41378	32.066666	49.918476	35.359253	44.562206	32.397537	50.819618	76.448929	31.924141	54.117691	72.777679	54.311913	62.863129	51.269447	77.295639	55.12352	46.417286	76.511787	58.152	75.915596	71.677994	54.107159	51.593239	69.077286	61.152035	79.48748	84.655136	72.191505	29.305912	75.792572	55.086655	71.56662	77.482018	48.541126	46.38979	55.972797	66.962486	49.773609	67.753349	75.537155	64.858437	65.849289	43.739658	43.315197	54.571064	67.060188	60.518028	50.491047	53.613136	53.796036	52.536877	69.298126	54.03471	60.390739	53.144974	78.504639	53.145874	52.376644	67.640152	61.4091	67.960609	53.540771	52.927261	54.13274	58.559982	44.468346	54.915512	32.899574	54.46384	59.722031	72.762695	41.86684	64.341591	56.471729	56.991547	48.241474	67.283989	61.375542	40.372318	39.029781	48.723537	42.413445	50.814205	60.504021	48.348385	53.431286	67.8675	61.982948	55.611591	56.913322	59.938717	38.949348	46.591026	52.255516	38.03059	56.560307	39.264748	62.717556	29.469799	45.788841	51.725704	63.726627
56.717934	60.612701	55.253975	57.348396	68.163803	44.145569	50.038124	37.097862	64.146309	49.21685	45.200748	58.884895	44.385761	57.977783	49.474995	54.993664	49.909092	67.556381	66.629623	44.345303	69.406822	78.661758	42.474213	69.995178	82.999435	43.091461	53.387142	42.069206	54.904919	33.441223	43.333576	33.462303	38.273838	30.184925	45.485855	75.749985	29.462337	46.979546	76.369949	69.938705	59.525131	52.561062	74.339424	58.421314	50.338509	60.437263	63.189877	72.022247	70.304276	57.909256	51.126427	71.242973	66.38765	84.12056	62.462509	71.89724	27.480736	76.557549	49.888115	68.286285	77.957169	60.537624	53.615562	58.889538	73.598457	49.062202	64.461632	79.631386	68.781044	65.772415	44.972515	51.741894	62.874043	60.148994	61.149197	48.936295	56.398888	47.247162	48.153053	71.653595	56.090851	46.123558	56.625175	77.932091	53.078526	51.826836	61.272873	66.157616	63.113316	57.187283	49.20229	56.987988	45.773506	49.625256	57.330471	29.428753	53.580307	58.304916	76.103935	40.668766	58.564968	55.009197	56.218773	46.241253	69.591431	55.676495	39.739025	38.049801	49.335255	34.363045	59.256428	59.239597	54.89719	52.590828	65.356628	59.401417	55.251991	48.032921	58.683853	36.38802	47.157581	48.492622	36.238808	59.035946	36.849571	58.289234	27.719004	54.358471	52.656864	74.406853
52.499706	56.047737	56.928001	53.681576	58.959503	50.514381	51.748215	61.979717	59.70853	46.430202	49.244785	62.154381	67.549561	58.554935	42.967804	56.0158	57.661636	35.414646	63.264668	48.068645	101.49903	52.861435	41.524704	34.843933	56.444031	47.599472	51.575531	46.109474	65.158585	33.969276	52.299412	44.946609	45.016701	32.498943	49.073559	71.505928	32.869625	57.050697	69.476273	62.158428	58.324005	41.911064	79.307083	56.964523	51.377224	66.510017	55.447815	65.266159	71.033386	55.888973	51.660538	66.076111	57.478249	73.421936	71.989243	65.816513	27.630196	73.148239	51.438469	80.053558	85.995346	61.100788	55.495106	59.794132	71.726379	58.810001	62.08992	76.826279	64.359261	60.792053	47.132664	55.007893	62.062878	68.928917	60.878841	51.175903	54.922955	40.600334	48.521599	66.564972	53.49062	52.712185	56.600952	75.081482	53.163521	56.086288	74.766716	59.008621	68.372177	54.4039	51.232975	53.006935	57.461212	59.440971	53.480591	31.790909	49.900299	59.462284	72.638962	44.486637	54.223953	56.953121	56.512825	46.615978	68.544296	60.469585	44.719315	40.895687	50.26664	43.853916	57.023056	52.59412	51.933201	51.81002	63.185101	57.629776	52.178471	47.235668	56.103645	36.754745	49.843628	50.376446	37.009613	59.361641	38.742672	74.778419	27.912125	52.012909	49.895115	64.492439
46.171642	60.925983	62.61927	55.111988	58.228939	38.649975	48.031754	46.681042	67.447495	48.739086	48.454426	61.697327	68.639465	54.147999	53.291122	56.231247	52.31591	37.92371	61.779118	47.53273	79.022804	50.461548	37.454842	39.490662	49.908688	47.214611	55.637505	46.001183	51.171833	31.422123	47.303799	36.374363	46.432491	27.298153	49.187813	76.277802	27.244219	49.515854	66.942177	54.621487	55.060547	50.506527	68.843979	56.646149	56.879677	59.884624	56.101055	67.423065	69.265236	56.380402	50.086033	59.143112	58.641361	76.668747	65.930565	60.240589	28.150215	71.706757	51.257908	54.247231	82.114044	57.24308	44.549809	55.035896	67.991493	49.97551	65.139999	68.973534	57.915318	62.583614	44.937748	43.352901	69.856438	64.151199	71.930573	47.881031	55.609386	51.622791	60.184872	57.92675	55.129063	57.682316	53.297668	74.945793	47.37487	51.370216	62.093151	63.367008	66.323639	54.942829	46.397343	53.833874	48.205494	40.824898	54.470314	33.261631	57.35178	56.197624	73.905373	40.235458	64.712448	54.162704	54.674477	41.448471	72.091499	60.49744	40.804882	40.122341	51.059662	40.315315	55.361069	61.303894	48.140797	49.342098	62.895931	54.025387	49.032936	52.041161	54.031418	34.365417	46.845646	45.848255	33.665096	51.604439	33.603523	56.486858	24.217794	48.316021	46.677765	58.98975
51.830769	54.805428	57.158459	51.927151	68.248627	49.047421	52.215553	50.014202	56.447498	45.613354	45.47522	64.150864	51.913082	55.649399	49.354084	52.382858	42.123631	47.696312	66.513985	44.817013	85.622833	73.919975	43.751545	58.918995	35.646069	44.206932	41.5201	43.54525	55.515526	33.397007	49.590828	35.027428	40.888126	32.802219	45.566975	72.14624	33.011562	50.828396	70.007942	51.848095	62.324417	53.121082	74.785255	58.264065	49.148968	69.167206	56.462486	72.13549	67.979294	57.110191	54.191502	51.881767	58.154816	77.954941	68.273582	56.589996	31.478661	77.377579	53.861935	88.171936	82.723846	63.62323	50.777203	56.724911	63.457253	51.692081	53.181183	82.597992	65.25061	64.41127	42.96027	48.980629	70.695328	60.026627	70.595238	53.510796	55.480724	56.402748	53.22488	53.50235	42.750908	60.058319	60.170204	75.287415	54.18924	53.671307	58.91692	59.694542	61.02166	52.762413	46.484722	53.758831	65.208618	46.845848	53.427017	32.009472	56.773399	57.877731	83.38855	45.735489	56.370152	54.331692	53.944366	54.524483	68.136337	57.910282	40.435009	37.131962	48.547764	41.64381	54.702862	52.016556	47.024292	49.989475	54.730713	58.276325	48.891552	49.707752	54.849392	37.440022	47.538368	45.681149	35.018494	55.856865	36.308643	55.687477	28.641336	47.879829	54.939842	64.568588
49.566345	56.802551	58.146523	59.170105	65.331581	46.967133	52.466942	47.165928	59.090721	44.368893	46.952705	64.214684	55.260509	59.057652	41.590023	59.380795	55.893581	30.82729	60.491898	45.979794	72.264069	40.215797	44.647442	30.144512	67.986221	44.733681	52.201862	45.998329	61.866302	32.306988	47.527969	28.662003	42.995636	31.071171	47.342655	73.436211	31.822311	53.672825	70.560905	70.662758	61.08139	57.617218	75.837639	60.440868	54.289742	64.618362	63.883678	72.30825	70.624367	59.994431	54.043476	65.144203	66.049477	75.664612	58.271069	67.342857	31.194262	75.472488	54.942108	72.54451	83.18058	65.117172	44.110222	60.519917	74.002754	52.702694	65.476234	69.291069	65.630569	57.958294	41.634888	45.432678	65.331055	66.977448	65.933159	48.233845	58.466679	39.277576	62.869381	62.354488	55.189522	59.266655	56.179829	87.12149	53.659801	53.33482	67.803436	69.391235	63.611759	52.597534	48.440845	53.88961	54.868614	36.520363	53.816326	31.583904	51.557518	57.340389	70.567688	46.482952	54.412796	51.275486	52.587872	47.94463	70.615509	59.494896	42.805458	41.478065	49.016514	46.994736	52.916599	55.596764	47.812634	48.008244	64.679688	58.836586	54.42561	51.503517	57.977825	34.633194	45.077068	47.592625	37.418262	57.46954	38.589497	56.485073	26.631863	48.317539	48.218216	62.310104
48.832085	60.875885	57.073277	55.970169	55.463089	43.633369	53.698921	46.517502	72.743492	43.254425	43.062492	62.952137	66.235291	51.444286	54.460896	53.667606	50.649059	47.140141	65.081741	41.818504	84.431992	32.048832	42.008518	54.036552	68.484589	41.411572	48.963425	43.022068	52.274906	34.3531	50.289089	35.428967	47.958382	33.061867	43.363518	79.22081	33.383171	48.935127	75.113503	51.747437	64.263565	46.732376	73.600784	58.878963	54.224979	65.711143	54.282856	69.751144	70.510391	57.276272	51.472961	71.26899	58.007687	76.63343	73.173988	71.49649	29.734669	74.842003	52.52903	68.29879	87.652184	58.101475	49.296177	52.953522	71.748611	52.460796	66.735847	78.846062	57.047386	63.054432	44.379009	45.471706	68.485115	63.291256	70.528175	52.51022	56.108387	49.862423	48.702892	70.61602	54.912464	42.52158	49.982803	80.85762	53.976131	52.338326	76.633202	57.227676	70.566956	50.88221	48.98402	54.049198	45.533791	45.836796	53.757298	30.122906	42.442669	55.586018	85.053864	40.488495	60.625751	50.219685	51.402843	46.350494	66.757622	57.509476	45.0966	44.145924	52.072418	36.483265	53.131058	60.002796	52.188862	52.069588	67.636543	59.100471	52.369873	45.855732	58.301987	34.953323	47.374905	48.26841	40.449375	51.879166	41.066772	55.505623	26.159313	52.479637	51.057919	59.483208
52.605545	58.293133	58.53508	46.903545	62.624157	46.814491	51.577602	48.257637	70.222427	45.273762	41.739204	63.020348	52.188396	55.017136	51.784264	46.870567	50.369053	44.614044	61.446033	40.450779	77.891388	75.018074	47.083199	44.444717	37.968063	40.389614	53.865665	40.735443	42.059372	32.778652	43.534451	35.192192	28.578011	26.209127	41.860497	69.642723	27.659327	50.627731	72.979614	59.567112	59.152813	50.272865	75.019302	56.601379	46.274815	59.326683	45.586212	66.486916	66.133064	55.968994	50.872444	46.402054	48.881676	68.60479	72.216248	46.656113	28.813128	74.127205	49.706551	62.95681	82.459412	54.07074	49.475269	55.721634	65.416382	48.39798	68.254959	70.69529	56.767021	64.839439	45.442139	45.388515	50.501656	65.926193	47.795643	49.454296	53.72123	38.308319	44.48634	49.442158	55.774326	53.254723	56.858646	82.156303	46.109776	45.841568	74.726112	49.236435	58.478714	51.621895	47.871502	52.294899	56.74007	46.574062	52.299362	33.226532	56.314201	60.225266	71.426819	42.186073	48.134106	54.460369	55.286304	47.58147	69.158722	64.252136	40.36409	38.908611	46.661438	41.63768	52.675396	46.868507	52.722229	51.287491	66.320724	53.327644	52.318287	53.851326	51.721424	36.209934	47.565941	46.860065	39.930771	59.331448	41.720127	60.981064	27.69739	53.424805	49.199631	63.280861
47.474941	54.588337	59.130486	49.27166	53.792233	39.633884	53.73975	58.362854	67.462868	40.069729	45.560474	62.934471	65.354607	53.047203	42.493004	56.870186	38.299812	33.397289	58.300095	44.716515	81.287117	64.832947	39.656136	36.227791	51.569565	44.292133	51.55402	43.889568	73.498329	32.946701	48.080929	33.724907	42.371216	26.883608	45.56546	74.43483	27.389448	48.239334	72.505508	58.2523	57.000507	35.852184	76.04361	56.97546	49.835529	67.855827	60.444218	68.846825	70.322449	56.155277	50.223911	65.510521	63.002213	78.263741	65.010719	65.35788	29.367464	71.646271	50.746353	64.126297	82.85025	53.893692	55.233318	53.851814	63.537788	49.403309	60.45409	65.326561	66.003532	57.71188	36.99279	51.383102	60.176964	57.913597	62.534893	48.208042	54.887245	43.890156	59.8116	63.945896	59.110313	61.653328	51.096607	71.814575	51.263088	49.233208	57.477165	63.31551	69.882851	50.632828	49.09819	52.381836	40.664673	41.10363	52.791615	34.392704	44.280952	50.532104	73.377678	38.187561	62.966061	52.060951	51.999802	48.618961	71.656921	53.660427	37.425926	36.626648	52.140438	37.736256	51.652981	63.038963	48.02877	50.173481	61.050331	53.239067	51.629875	46.29744	51.323135	34.239773	48.2449	47.980755	33.160961	51.847301	34.348404	57.610649	26.5686	47.452541	47.291409	66.389214
54.600937	57.74926	56.688667	50.439117	57.718945	44.639446	60.01104	57.827713	57.945145	57.862419	44.595661	63.645805	53.824173	54.640972	50.644707	51.916782	55.110611	52.364326	63.724018	44.170448	99.542953	54.012566	43.433819	56.682323	34.920795	43.008305	53.644436	43.486149	47.351799	34.055134	52.799683	37.637302	40.927719	29.407164	45.413067	73.181717	29.507795	56.05077	68.686844	66.250488	64.057594	63.929279	69.6558	59.476013	53.498352	73.792229	55.61084	67.400253	72.654007	57.90509	50.315945	70.373451	60.117836	76.685242	73.915222	78.446045	28.864706	72.910759	54.396862	56.483589	86.147018	64.287476	59.541924	55.934544	69.911629	46.121235	69.516594	79.008713	56.652687	62.24572	46.349163	53.612389	54.188698	68.107544	53.023624	48.775475	56.923294	50.996906	51.744282	73.408943	51.278419	51.586361	60.933716	86.667877	53.609669	50.284569	67.629799	60.78738	66.888199	55.480713	53.39397	52.452816	47.721554	61.340797	52.079124	33.042938	53.387951	61.054623	82.226318	40.671627	68.923363	49.334	50.304562	42.778568	70.982727	53.918354	41.228809	39.928219	55.028248	36.081894	56.900112	69.434166	42.126926	51.779003	67.221619	60.734207	52.780819	52.102566	58.39399	37.263351	47.243652	52.394821	34.178467	61.395432	35.141132	71.829269	26.850861	41.228863	51.091892	67.806648
54.54879	56.951458	55.743908	57.965996	61.369469	44.777767	27.027815	47.975422	71.034584	50.617321	55.530048	64.114395	56.588818	56.97562	52.269127	51.490902	45.523449	37.52037	63.348503	54.2332	31.610159	28.791267	56.522335	41.3223	85.417641	54.396885	47.446892	53.46579	48.539589	44.147892	53.950439	11.585514	28.409885	32.15308	54.87056	73.691643	34.028179	53.951488	75.825195	63.4804	59.86702	49.559216	82.531471	53.81881	52.356506	37.271107	58.839081	83.899185	70.558121	52.90807	54.547649	57.817017	61.183147	84.842728	86.666824	55.441158	32.884098	75.465691	54.711205	75.243935	81.085434	61.297226	44.702576	58.400513	73.256775	57.981079	67.50206	82.766151	79.142548	69.203644	40.421669	45.218758	78.678642	70.882919	76.667793	48.65239	51.455559	48.067604	53.133781	57.020069	48.4823	67.726112	58.437393	67.57708	62.505634	49.512375	68.905449	64.304642	60.243988	51.777035	22.017597	50.726109	64.545387	10.97836	51.181499	32.692318	66.466301	59.20499	69.757278	66.449593	56.188255	60.634983	61.421307	56.468971	66.566376	60.243107	46.127766	43.585983	49.093624	41.318584	52.426052	55.049431	57.121613	29.10878	67.81971	60.061287	50.772278	62.610268	59.914112	36.516235	29.322392	21.946087	44.757122	54.161209	45.053543	10.636942	36.488838	56.722801	53.696507	69.017227
57.847267	55.208652	57.480873	56.215782	63.618996	45.065598	50.179054	52.679752	61.630623	39.582207	50.92804	64.226433	77.42057	51.366573	57.16024	54.196144	54.154541	41.914253	61.627472	49.76815	58.721817	47.411068	49.890327	38.678555	66.469917	49.8209	53.150558	49.170513	52.971024	36.597557	53.188549	32.337154	51.182758	32.666962	50.915546	76.727516	33.095375	50.457829	77.444229	56.246948	63.214935	45.616463	80.346741	57.04187	56.903397	56.349735	55.030155	71.95343	72.768501	55.683857	51.571751	70.679306	55.155678	78.993866	93.546158	74.996056	31.208765	74.898514	52.524502	82.59433	87.676422	57.643978	52.416344	51.782578	74.671844	48.797531	61.081959	78.557762	61.890869	66.42173	38.396477	52.445435	66.418861	54.219906	66.93132	50.222088	54.767235	53.597176	58.921154	69.552406	64.043404	57.918274	55.724163	80.692245	60.19352	50.491978	71.712807	60.187881	68.002853	55.66964	46.121689	51.918621	55.514854	43.682827	51.848995	30.317175	59.849731	57.776283	73.769585	49.829418	61.394859	57.771587	58.438663	55.58223	70.681671	62.168079	44.837193	42.564846	49.35043	46.748623	55.438103	60.08057	52.450676	47.904743	62.030148	53.214352	48.420849	58.84729	51.005302	33.818283	45.49699	45.369362	44.201912	58.919479	45.607853	52.759655	32.916618	53.058899	48.855339	65.233528
55.125694	58.187134	59.653111	54.516006	60.261311	47.99535	52.518646	40.605751	51.581978	44.320904	34.544052	64.725624	55.648659	53.935223	41.386299	54.949497	41.45602	37.73698	62.202019	33.225082	89.351669	54.576706	30.291811	38.019428	53.191845	32.556545	52.25687	31.464386	54.169159	23.850725	48.333344	36.591621	36.903084	28.157026	34.286934	71.084747	29.624722	55.459629	65.752754	61.663403	67.705475	55.571781	68.353798	50.831776	43.55946	70.497803	54.305244	56.592422	67.076347	50.270988	53.679359	60.757263	60.505779	81.798187	44.815872	64.899773	30.456615	74.196388	52.011097	55.821091	87.285202	61.834503	38.818096	54.231136	64.062187	49.477711	70.136711	77.694611	65.578987	50.473808	40.597374	36.986858	54.96756	54.583202	58.206314	47.53429	49.476471	43.265678	48.306396	62.016762	52.145885	36.398869	50.945412	85.593658	41.354412	53.917885	59.291016	58.979752	63.831383	49.590424	49.023293	52.750141	44.723995	48.334309	52.656841	31.108728	25.123962	56.407337	77.854034	22.032681	48.403049	47.037769	47.404869	38.575153	65.739922	62.807732	35.080425	32.242962	45.662643	30.398638	50.713055	48.144573	42.492214	50.752682	70.050499	56.596764	52.102844	43.794422	55.669796	36.552731	48.466221	47.716232	28.743309	51.742775	29.80101	57.813496	19.265327	41.17001	50.470524	58.281811
50.196861	60.925568	56.182869	50.018532	58.391308	41.401489	51.140751	53.737354	67.628998	39.476196	43.546299	61.698215	66.539398	51.162632	51.155899	51.886494	45.371639	52.806538	57.893444	42.440285	84.351212	51.259094	38.604652	54.956085	54.823208	41.418095	49.952087	41.095615	58.656906	33.999035	52.225334	26.044977	38.18108	27.043814	43.782486	74.707565	28.093756	51.183807	70.09333	64.671288	58.368851	49.893509	72.48288	57.021214	51.722263	62.406071	57.947495	65.333153	71.25071	55.435627	50.738613	50.828869	62.389511	80.299698	66.433533	60.331833	29.00798	72.200325	54.826324	49.744377	78.84832	61.056118	48.553604	52.355366	67.206215	56.009876	66.110344	71.765915	62.420727	59.540058	41.008221	48.22945	65.837379	60.824333	66.397133	45.828182	54.0205	46.425186	50.253361	56.721466	53.18119	46.044125	56.722378	77.802917	47.26585	48.152046	66.278305	61.903667	62.873928	49.24453	45.703728	47.761757	48.978821	45.550514	49.317764	32.856396	57.796947	57.991482	74.673805	41.13728	60.961376	52.257	52.120609	46.693707	64.553268	62.36306	40.044678	40.394611	50.424149	40.148369	51.347496	63.025475	49.679226	47.479748	66.53392	59.865494	48.95232	46.652733	59.147243	36.080444	43.767082	44.693176	31.896597	53.902691	33.900978	51.533062	25.081221	50.158588	49.563972	66.200729
54.099983	60.991997	59.617538	54.307766	47.824345	37.526188	50.973747	46.667557	73.564896	35.588604	45.000015	62.875473	67.068138	49.013374	44.993427	52.09787	42.450542	42.204842	57.615204	43.533154	83.623734	59.222572	41.432137	47.99844	82.547073	43.230537	52.692242	43.617554	56.005848	34.138359	47.369926	38.414234	33.651958	29.234854	44.233547	68.939743	29.157907	50.948971	69.672379	59.310768	54.36665	57.273544	74.668541	54.344917	56.448906	58.048111	54.726166	68.361664	70.699203	53.323044	46.98415	65.103928	55.895401	78.922859	83.139008	65.474709	28.541868	68.341019	44.190685	55.470867	79.272705	49.664291	61.205929	50.430252	70.038841	52.324722	70.850945	66.127785	63.784569	63.442612	40.857727	53.787674	61.077766	54.66293	62.587101	44.183636	51.86351	42.813389	55.467152	66.813248	47.750465	52.699734	49.6744	83.681625	52.918636	45.323647	66.152794	56.382774	70.198868	53.769684	48.298088	53.428852	58.579643	45.630619	53.978825	31.091482	46.164349	54.877846	65.606277	40.849045	57.242172	49.358536	49.132195	44.379654	66.044518	57.547188	39.892147	37.996067	49.112354	41.28833	55.351074	56.146973	49.958744	48.409824	70.003235	51.540829	49.792042	48.95639	50.604374	33.397503	47.643288	48.097385	37.054722	52.074711	37.192692	58.40136	23.971649	51.009212	47.335484	58.312767
50.09412	49.924103	55.098022	48.59034	59.190132	36.023964	52.859341	48.85524	51.449764	45.353867	42.416225	59.059299	59.306728	51.739441	42.64286	51.563198	42.15086	41.383217	61.754082	41.596432	82.826294	31.364037	42.589554	39.381588	55.383343	41.499729	45.090687	42.210831	57.59626	29.39076	44.545334	34.491798	37.468292	26.160395	42.099018	70.249489	28.325066	49.255112	64.820999	55.529404	62.597595	50.837563	69.75325	53.471088	51.584404	58.823967	56.236576	68.407356	67.829987	52.839924	50.868481	68.645638	56.488712	87.759506	77.918167	71.164452	26.547066	70.347733	49.112026	71.095451	78.599617	52.06567	46.183399	53.230213	69.500542	46.865948	63.496876	73.818298	56.172497	59.45697	40.89135	46.276768	45.404102	56.529785	47.845291	44.080151	50.962757	47.095062	54.574593	71.056641	50.588314	51.510918	49.266872	78.459984	44.774937	47.487087	71.570641	60.274879	63.983963	50.08049	47.346581	49.664818	53.12429	44.926273	49.912018	30.678856	46.831406	55.772419	71.327553	43.426323	47.878319	55.711956	56.638397	50.763035	67.207176	49.604881	40.876743	38.214649	45.954739	43.013783	51.860809	50.322426	47.957809	47.63459	65.986755	53.092373	47.365738	52.254208	51.121479	36.845142	43.441299	46.985497	38.181046	50.702686	38.928749	59.048946	25.915203	48.038975	47.50515	59.88158
50.20163	53.732365	58.022869	52.59742	68.430733	40.407841	49.900002	44.899277	62.449242	43.691193	42.206551	60.861485	45.603279	46.247337	46.791763	46.467148	48.535683	31.490669	59.404366	41.346394	70.117317	50.576645	42.864956	34.024826	59.80302	40.840412	49.458416	40.438416	51.064514	34.100197	50.186169	27.46884	35.513493	27.253759	42.398148	70.755669	28.206562	44.916264	71.85836	52.746677	53.807304	50.574471	73.423775	52.049744	47.339973	62.633099	60.289783	65.706032	66.171257	50.324024	48.226376	68.51004	63.323532	73.874298	74.598175	69.815781	29.152111	68.448624	48.499878	68.076233	78.728134	56.499409	43.949268	47.675358	68.442871	54.606026	62.163986	74.285194	67.043076	62.501846	36.404564	41.926159	54.809208	52.073318	54.227837	46.995987	48.897457	48.363964	57.45628	67.611221	60.980385	54.451515	51.768921	80.768898	44.755421	45.537766	71.091408	64.92173	64.961998	53.939392	44.728401	51.547874	46.262039	35.891186	51.024109	29.089933	43.324585	48.635315	75.294647	43.262714	43.944248	50.928967	52.002586	45.572826	63.970886	58.354229	41.455368	38.489872	47.334171	41.313835	55.470997	42.592754	48.678165	46.388931	63.507271	51.206856	46.824371	46.368874	48.768337	31.573174	43.255848	43.820145	35.219238	47.899281	36.205193	51.039715	27.889044	48.035789	46.010551	57.365173
44.74733	58.461933	55.823624	55.381481	56.28228	49.134357	50.523579	52.386086	59.123688	38.494797	42.431175	60.521019	55.616657	48.265667	51.453144	52.141075	48.967083	38.725342	58.469372	41.395336	76.033905	47.237045	43.156673	43.888302	63.435268	40.879696	44.115215	39.022236	45.07201	31.888611	49.795967	24.329016	49.913994	27.400196	42.458225	71.37735	28.861475	48.91415	66.60907	40.367767	59.102882	52.363895	74.239243	55.784565	47.784882	62.357979	52.578777	69.727257	71.809547	55.106033	49.215595	55.992348	55.956753	81.715736	75.127296	59.691872	29.827187	67.672119	51.895683	55.170059	80.060425	52.157402	53.308823	49.114494	67.451653	52.973713	67.07299	71.970757	67.432487	66.481308	36.866997	52.758663	44.715187	56.83326	47.792221	45.966633	54.065575	43.298832	52.571167	55.771179	57.817108	45.893105	53.084682	71.53727	52.267105	47.363117	57.277576	58.456158	66.852898	55.834217	48.484554	49.798183	51.113464	43.242832	50.169933	31.97081	51.661606	53.428471	70.416374	44.574593	52.297829	55.450344	56.107552	48.976978	64.674614	51.742863	41.910938	40.652264	48.099453	33.504433	56.210293	51.263142	50.737644	44.580193	68.221817	50.001228	51.462875	48.742424	48.97583	32.008076	48.779434	47.602997	32.225033	52.951973	33.836582	55.745285	26.829985	51.586224	48.433907	61.4869
51.742046	57.728886	55.470413	49.328266	56.686516	44.172737	50.363277	50.394257	61.908741	46.10799	43.321247	62.935902	52.261127	52.692371	47.58609	54.47752	46.399315	39.270649	58.828461	41.369488	66.926155	53.858471	45.644974	40.894283	50.468124	41.897877	50.700333	41.416786	47.167809	32.626759	47.549446	25.070766	32.047443	26.720051	43.082844	69.962852	27.922195	51.932388	71.24369	64.913429	55.932426	47.707066	74.690887	53.13673	54.50824	60.878044	64.316002	60.681934	67.306183	52.39576	49.828617	56.103611	65.621902	82.25927	61.053711	58.263844	30.050776	71.969849	47.801445	67.187866	78.619095	52.112133	58.650375	53.695934	66.847809	51.010834	60.242897	77.107056	62.581676	59.058868	39.606655	55.000008	55.282516	67.708588	51.89922	47.41433	52.189533	46.962181	49.702106	55.240147	52.779854	49.511631	52.207726	76.12072	48.212399	47.96423	58.71159	68.28083	62.603325	45.597965	46.146271	47.777943	50.770969	40.335922	48.436859	29.200771	51.712059	54.127319	79.2873	37.902367	49.987022	53.75679	54.452812	47.010921	63.990307	59.606224	40.262016	37.64851	45.643936	38.832069	46.640671	48.299225	49.119682	48.665283	62.352592	56.055737	51.444637	48.357426	52.531677	35.306664	42.101601	45.933708	35.971786	51.130909	35.222984	55.993225	28.255671	49.000504	46.097744	69.365158
44.393486	52.774216	59.025826	53.119637	60.765205	44.521568	48.476097	40.076492	58.21035	43.605934	41.817883	59.340603	56.65239	45.79324	52.976818	51.353107	45.085667	38.242428	60.807949	40.743233	78.079628	50.658958	43.920933	43.522255	61.474823	40.069847	45.708611	40.809574	57.050346	31.787945	50.166615	26.149374	32.261608	24.048576	42.154984	72.149063	25.346588	53.572472	61.925327	56.677364	56.453819	45.348103	74.567696	53.196526	49.099174	61.358101	55.530239	68.274734	68.088501	51.988911	48.301052	67.994797	56.426102	69.421944	76.886711	70.375343	26.873837	69.914749	50.515835	68.585297	81.23999	56.757854	45.532753	46.214302	60.689442	46.689198	61.302734	66.842323	65.939209	57.321609	41.293213	44.797295	64.964699	65.040665	65.89135	44.004951	50.158386	51.748043	43.315987	72.449753	56.910931	54.287727	49.586071	73.353035	51.532352	45.757599	71.087341	59.567486	65.114838	54.681629	45.501202	47.300674	42.839153	40.609108	47.852066	30.573097	59.436409	55.098904	71.895889	43.387333	46.950504	44.251785	44.824799	48.644398	65.720108	56.814491	40.215771	39.474453	48.517769	39.732239	56.062752	46.741962	46.684109	47.298641	62.205631	49.744389	47.325958	52.587021	47.75766	33.284084	43.137947	44.675884	33.928326	51.582539	35.781479	49.395847	27.211105	45.97081	47.152584	62.495827
