# Supplementary material for: Simultaneous readout of multiple FRET pairs using photochromism
Source: Nat Commun. 2021 Mar 31;12:2005. doi: 10.1038/s41467-021-22043-0 (PMC8012603; doi:10.1038/s41467-021-22043-0)
Supplement: Supplementary file 3 — Source Data [file 41467_2021_22043_MOESM3_ESM.zip › SourceData/Figure6_FiguresSI3-8/figuredata/Supplementary Figure 6/RCaMP_response.txt]

-5.1855898	-1.2943461	-1.8692646	-3.1405699	-2.6659319	-2.7833138	0.32352525	0.60618061	1.7974008	-1.7256986	-1.4329997	-0.67314202	-2.9182072	-1.8277047	-4.3164449	-5.0776315	-1.0633034	-2.4366732	6.3418627	-1.0492314	-3.1482522	-1.8001441	-1.4124694	-2.0105612	-1.698051	-1.1754293	-1.0046829	0.3049016	-0.95264101	-2.8163104	-2.6974359	0.095135756	4.7154927	-2.58846	-1.4495666	-0.21230188	-3.0554662	-2.8207378	-0.32132176	4.6159777e-05	-1.0352213	-1.6698672	-0.12594357	-1.8512746	-1.4958824	-0.016114365	-0.23298544	-0.914249	0.063969128	-1.2785559	-0.45388955	-2.7028174	-0.75812602	-1.3698996	-0.54807365	-2.4092982	1.1595049	-1.2239425	-4.1763568	-6.3269987	-1.5868558	-4.6122608	-1.3832558	-1.9524058	-0.56490505	-3.1441462	-1.2457696	-2.2239854	-2.9961369	0.65786743	-2.0478766	-1.9730082	-0.75538874	-6.6793737	-2.8245089	-1.5296447	-1.9039267	-1.8953172	-0.95639861	-0.5861752	-3.6040158	-2.1465766	-3.9642944	-4.3158731	-1.391965	-2.6191719	-1.9501414	-1.7425987	-2.3922827	-1.1460222	0.7198565	-2.8001614	-3.3587568	-2.1357925	-3.9671023	-2.8436716	-2.2804694	-2.3142457	-4.5386443	-0.34899145	-2.6244652	-1.0852923	-2.5020928	-1.5104624	-1.6651763	-2.9582922	-0.80999964	-0.042934209	-1.6385999	-1.6224616	-3.5521772	-0.70921546	0.058442295	-1.4006841	-5.1911025	-13.222104	-0.21390878	-3.3102956	-11.204876	-1.8507086	0.55161846	1.0167558	-1.9094402	1.2167954	-3.4502804	-2.8597674	-2.4990222	-0.45695686	-2.192059	-3.2048531
-4.9130268	-0.94519192	-2.2232151	-1.729739	-1.8154193	-2.5086815	-0.55630732	-1.7279556	-0.13568752	-1.2706691	-0.94646627	-0.69686592	-3.0051103	-2.2358131	-4.2322321	-5.0297403	-1.4124665	-1.7795062	6.1413655	-0.62235367	-3.7944298	-2.3228097	-1.12149	-1.0406147	-2.2420461	-0.65377158	-1.5773375	0.24049906	-1.1073618	-2.6807435	-2.828789	-0.88324684	4.1419802	-2.1763995	-0.77823323	-0.59724629	-2.8198586	-3.4202774	-0.91323602	32.434128	-0.83044767	-1.0401386	0.62425148	-2.4171779	-1.9363364	-1.0354737	-0.063003883	-0.31204221	-0.26679775	-1.8147081	-0.2965548	-3.2477479	-0.74068427	-0.87239295	-0.51524824	-2.9611719	1.372761	-1.0465969	-2.952183	-2.8796446	-1.8890517	-4.6541891	-1.7898021	-2.3777542	-1.0606515	-2.5129118	-1.7407908	-1.3462893	-2.4766829	0.46340403	-2.5011127	-2.4368587	-0.78220469	-7.4432569	-2.7384605	-1.059376	-2.3167291	-1.921376	-1.3887352	-1.195012	-3.8591099	-1.9510944	-4.3247747	-5.0329361	-0.98911393	-1.692337	-2.3702812	-1.3616841	-2.6189461	-1.4169717	-0.12763433	-3.0048614	-1.7900271	-2.5500901	-4.0319357	-3.2472253	-1.1948264	-3.2169278	-4.1147156	0.2332412	-3.4441605	-1.5063666	-2.4661341	-0.72986799	-2.200923	-2.4806807	-0.35235131	-0.010206423	-2.1621277	-1.2797729	-3.7677779	-1.2729409	0.36006102	-1.7638631	-5.6942158	-13.627111	-0.92790639	-2.8449306	-11.701214	-0.66567743	-0.76115489	0.15249911	-1.207618	0.44786713	-1.7893994	-3.5798266	-1.8550155	-0.095232591	-1.8278136	-1.8835213
-3.7376494	-0.61624962	-1.0956556	-0.78235024	-1.4020253	-1.9265093	0.27649888	-1.4470918	-0.047186702	-1.4257705	-0.69685531	-0.43334556	-2.2296071	-1.4886739	-0.84603626	-2.8637636	-1.0908737	-0.96052027	5.435915	-0.22654355	-2.1430998	-1.0960137	-0.86654091	-0.81625611	-0.73498183	-0.18785715	-0.11366691	0.21185414	-0.6041702	-2.3014178	-2.3837459	-0.39007154	3.9578426	-1.7734623	-0.4431833	0.18737704	-2.6933451	-2.1646211	-0.70839018	67.689857	-0.13388643	-0.50731039	0.12352013	-1.494626	-0.77770257	0.078350022	0.047300678	0.26076156	0.084171675	-0.95616794	-0.1261107	-2.3564234	-0.80303848	-0.41760796	0.41991323	-1.7617147	0.97900641	-1.110957	-1.7693182	-0.093570806	-0.7873646	-2.3349459	0.34232047	-1.0469142	-0.34724659	-1.8886262	-1.1550962	-0.82261628	-1.6904684	0.034400012	-1.9167827	-0.95106012	-0.37434429	-5.3292875	-1.0747588	-0.4070076	-1.1907204	0.91274011	-0.034160841	-0.59529489	-2.4412615	-1.7660599	-3.6707253	-2.9016078	-0.25836959	-1.3779684	-1.7712573	-0.90145802	-1.6381726	-0.73296738	0.41149169	-0.64155585	-0.29709283	-1.2351896	-1.5774022	-1.3949496	-0.26682568	-1.8747562	-3.7072647	0.4356721	-1.8270606	-1.3357058	-1.9842595	-0.4204804	-1.1567959	-2.00741	0.080769502	-0.0023907162	-1.4274733	-0.96898526	-2.0996711	1.5692204	0.39410242	-0.6057021	-4.5144444	-11.700566	1.1801322	-2.2534792	-10.445212	0.16697632	0.89858121	0.64735043	-0.25064453	0.87353724	-0.92141646	-2.7361903	-1.247918	0.53232241	-1.2122134	-0.66962481
-3.4889021	-0.29200104	-1.4568474	0.6005308	-0.56566662	-1.5981551	-0.62687117	-3.8442552	-1.4182402	-0.96881527	-0.40455237	-0.45302641	-2.3166552	-1.8946773	-0.79347736	-2.8000519	-1.4094768	-0.32772073	5.2590632	0.012145778	-2.7987168	-1.6423028	-0.72622907	0.14748953	-1.2616185	0.10241012	-0.70808756	0.13732533	-0.79100263	-2.2755678	-2.4986415	-1.3840088	3.3912916	-1.3784044	0.016942395	-0.20290124	-2.4696789	-2.7616024	-1.3294535	100.74614	-0.0028433145	0.08485163	-0.19247672	-2.0689926	-1.2227318	-0.95229578	0.12762102	0.723441	-0.2500729	-1.5001729	-0.019746352	-2.9296999	-0.83193767	-0.010935296	0.15173779	-2.3583388	1.1873043	-0.93892628	-0.66059798	2.619766	-1.0942614	-2.3686776	-0.090960428	-1.4737313	-0.84880787	-1.3353554	-1.6559122	0.0039369124	-1.2084944	-0.091000125	-2.3439093	-1.4258802	-0.39699343	-6.1096544	-0.97383726	0.033633456	-1.6094997	0.86177784	-0.47995135	-1.2123907	-2.7006025	-1.6528915	-4.024888	-3.6526129	-0.005157528	-0.50707358	-2.1552172	-0.58160001	-1.8682618	-1.0051972	-0.44708592	-0.80773497	1.1205264	-1.6633023	-1.6437888	-1.8094448	0.24075471	-2.7997313	-3.3083384	0.41614202	-2.650178	-1.7992966	-2.0603805	0.087969519	-1.7022731	-1.5390313	0.39640102	-0.10534207	-1.9559546	-0.77484459	-2.3171132	0.98447233	0.50662923	-0.97436059	-5.0204706	-12.121	0.44358718	-1.8649124	-10.952599	1.3102512	-0.46081334	-0.22452427	0.23927805	0.087271668	0.3310895	-3.4618478	-0.76556742	0.71807593	-0.90079737	0.56075203
-2.2557671	-0.19130389	-0.45183864	0.76035082	-0.36352143	-1.4035394	0.2595734	-1.3787721	0.097899012	-1.4806297	-0.12046328	-0.16903295	-1.3742328	-1.0214033	1.4600379	-1.9267268	-0.77483892	-0.049994327	4.2385788	0.13615441	-1.2635223	0.25803173	-0.278467	0.019654473	0.30275759	0.31956232	0.8289814	0.086469717	-0.2665906	-2.0587382	-1.6422563	-0.020573737	3.0667782	-0.92577219	0.17984517	-0.017527385	-1.9733191	-1.2815514	-1.216917	101.1412	-0.026166718	-0.1675669	-0.77534544	-1.0424768	-0.19236997	0.17558418	-0.020723574	0.51449221	-0.033150706	-0.61677653	-0.023908896	-1.5968634	-0.77712452	0.28715098	1.318927	-1.1920484	-0.18164331	-0.92764676	0.023345102	2.2670648	-0.46026185	-0.4709219	2.4016013	-0.9091053	-0.31437671	-1.1315137	-1.2511643	-0.42110774	-1.3150324	-0.73875368	-2.3381965	-0.13775955	0.086775206	-1.2340686	0.060711555	-0.22531839	-0.57229716	1.1071222	0.6274842	-0.3602691	-1.3412193	-1.408601	-1.2550039	2.1516755	0.52520376	-0.27779549	-1.3557589	-0.64923227	-0.86655265	-0.75860864	-0.20488781	1.0000311	0.46304879	-0.28115198	0.31734508	-0.10336748	1.0151805	1.0405844	-2.8046236	0.076653861	-2.2873235	-1.5853868	-1.4875861	-0.21361029	-0.65648717	-1.1721579	0.41950426	-0.10646679	-1.4033	-0.4465884	-0.72070497	1.4215806	0.25868216	-0.033810727	-4.0651293	1.920171	21.651037	-1.4796325	3.0755217	0.68472952	0.82506472	0.17682962	0.46604624	-0.1461174	0.4349429	-2.1444988	-0.50331342	0.53266406	-0.3507815	0.55625135
-2.3284593	-0.052112482	-0.92139441	1.6716862	0.26326269	-1.1839179	-0.50753343	-1.6440965	-1.2345003	-1.4460164	0.052117202	-0.19610959	-1.2536055	-1.2784204	1.3585556	-1.7761257	-1.2466401	0.26049387	4.0953169	0.21561468	-1.9394622	0.029090762	0.16303217	0.58663154	0.15793811	0.468404	-0.17001215	0.052701332	-0.52317387	-2.2743313	-1.6658252	-1.0143269	2.5103085	-0.40985829	0.56472623	-0.32720432	-1.6158268	-2.3028228	-1.6118292	93.588135	0.070394404	-0.08386784	-0.98669541	-1.4493877	-0.82821155	-0.80509067	-0.12672716	0.20244373	-0.46722618	-1.0883099	0.31883854	-1.9064786	-0.98719609	0.62477887	0.67078644	-1.5031166	0.070597827	-0.91922975	0.61034572	4.9114099	-1.1101606	-0.83402181	1.8411669	-1.1668314	-1.0046918	-0.97711134	-1.9881437	0.18124491	-1.0940826	-0.49991474	-2.7110946	-0.73964715	-0.10460104	-0.2560083	0.081747688	0.24195106	-1.0413718	1.1255059	0.054660752	-0.63566506	-1.6322883	-1.1670289	0.21286625	5.4642482	0.58578181	0.33993459	-2.2914023	-0.6633004	-1.0197008	-1.3338786	-1.0944357	0.3935819	1.3033916	-0.83790004	-0.23468794	-0.61788404	1.7904103	2.8086879	-2.2054191	0.068369873	-3.6479871	-2.0293319	-1.5165846	0.62373209	-1.1412652	-0.76634157	0.3816624	-0.12545559	-1.8528074	-0.12648223	-1.2371467	0.19224267	0.03462965	-0.59598166	-4.8447094	15.339206	43.620605	-1.1244674	16.675274	1.432101	-0.66058737	-0.73729169	0.93374288	-1.0295764	1.5667981	-2.969537	-0.30131572	0.35473853	0.10464714	0.82572186
-0.98858309	0.069112375	0.077560395	-0.37076935	0.47835627	-0.87392247	0.32978353	0.32494384	0.31659341	-2.6508093	0.067585357	0.38918722	-0.27051634	-0.49700028	2.6301942	-0.23573768	-0.11150961	0.54415071	2.8227634	0.19230552	-0.28428003	0.43426448	0.57504576	0.31307751	1.5874296	0.56012833	0.47866753	0.031361151	-0.14834668	-1.6724551	-0.84097803	-0.30372229	2.1296039	0.098076172	0.31085518	-0.1516037	-1.0796676	-0.94512665	-0.80301315	88.692444	0.46174574	-0.12627654	-0.81540084	-0.39776811	0.41399324	-0.0014088955	-0.28117126	-0.14881764	-0.29139599	-0.19264612	-0.20242268	-0.44341055	-0.92246604	0.92270446	1.6417599	-0.21848783	-0.64496964	-0.80936235	0.9020502	3.5923243	-0.15034629	1.1636996	4.3617539	-1.3561833	-0.48325682	-0.87105107	-1.2751333	0.15752046	-0.70992339	-0.55326533	-2.0221651	0.26194134	0.22993842	4.4586358	0.88024634	0.67013609	-0.012285386	1.3075466	1.0550565	0.24589482	-0.26733488	-0.75120318	3.9582729	11.541101	-0.090099193	0.60713357	-2.0884399	-0.89836383	-0.019492261	-0.65818608	0.12498558	2.0432248	0.7070868	0.33995643	1.6477214	1.0774051	2.4156373	6.7771807	-1.6146667	-0.42342544	-1.9453009	-1.790614	-1.0731508	0.3638438	-0.095964313	-0.36729938	0.31003961	-0.17071702	-0.23401798	0.16273592	-0.1140305	0.78844756	-0.48290002	0.29753292	-3.6969788	31.932568	68.437592	-0.18606733	32.699524	0.57365161	0.37499872	0.13615753	1.1696352	-0.98801887	1.6135069	-1.5206597	-0.140314	-0.55379409	0.25599024	1.2138573
-0.93486339	0.16832316	-0.38390654	0.37419415	0.90341961	-0.3087135	-0.27178317	1.2022885	-0.63084376	-2.0770128	0.017129758	0.4933826	-0.40307277	-0.72905701	2.6820688	-0.31769082	-0.84209871	0.90192688	2.6137459	0.082207516	-0.97045702	-0.087119415	0.64548129	1.0247799	0.91398841	0.46020582	-0.32642972	-0.10635803	-0.51948488	-1.812554	-0.92704463	-0.98522288	1.5691772	0.32591757	0.42212382	-0.42969269	-1.0236536	-1.6639525	-1.4666164	67.52655	0.30435529	-0.16601069	-1.3617885	-0.82952988	-0.07809601	-0.85531008	-0.33613011	-0.17800713	-0.41140601	-0.6705634	-0.18410875	-0.88416904	-1.0392119	0.94057226	0.43346965	-0.69415337	-0.17652062	-0.7182982	1.5126507	5.7745867	-0.91045618	0.63322777	3.9741952	-1.5645885	-0.72937697	-0.28895062	-1.485123	0.63759154	-0.49639308	-0.3754597	-2.3685172	-0.10964867	-0.1255172	1.9845204	0.69378734	0.86400628	-0.52005768	1.3412158	0.17561015	-0.22786048	-0.67798376	-0.77652109	2.1237075	7.4555693	-0.096622124	1.1105081	-2.674789	-0.74676037	-0.056253143	-1.2647237	-0.76092279	1.1937463	1.4607284	-0.20107189	0.81536388	0.44618389	2.3473694	4.3532419	-0.86556727	-0.56535697	-3.1068683	-2.4215791	-1.3344407	0.9227463	-0.52780038	-0.15922931	0.19184978	-0.18259102	-0.86273003	0.2175834	-0.68171704	-0.33337298	-0.51521695	-0.29903829	-4.0917583	22.885742	51.542599	0.018257957	23.541712	1.0013832	-0.80802709	-0.7583915	1.2978241	-1.6554707	2.3877125	-2.1228886	0.10649045	-0.51425427	0.53017211	1.4385411
0.95104605	0.32200044	0.62942982	-0.087362804	0.90625995	0.41642237	0.58218974	4.2974696	-0.29839432	-2.5279748	0.13166839	0.96842331	0.27851328	-0.75063211	4.2696724	1.3066572	-0.40708086	1.4146546	1.2094594	0.083200574	0.70032483	1.0936625	0.71030045	0.60787231	1.3557128	0.40203723	0.4053846	-0.16246384	0.18507622	-1.1854059	-0.12991033	0.42151028	1.3026083	0.55926615	0.10207655	0.29237908	-0.30413866	0.39478043	-1.4136795	48.420559	0.89536554	-0.075075097	-1.3782591	0.17534646	0.8178035	0.62642306	-0.30624813	-0.085109048	0.099421784	0.20243055	-0.21149316	0.22678524	-0.80222785	0.95579642	0.28343144	0.89318061	-1.7894402	-0.35921916	1.7179565	4.0155663	-0.18839063	2.0056984	7.8310752	-0.57267255	0.33467013	0.5433048	-0.85898983	0.96754831	0.049156871	-0.58519489	-0.94892412	0.95484072	0.4829469	3.8035069	1.4285954	0.90140653	0.44112578	0.48734671	0.69547117	0.39505911	0.52388024	-0.86132812	2.9270298	4.7002854	-0.41992474	0.71607351	-2.1250086	-0.37721613	1.055428	-0.28970128	-0.063951954	2.3317854	1.5720358	0.93806648	2.5180292	1.973569	2.2547138	2.9167435	0.015644984	-0.87347233	-0.71004349	-0.82399482	-0.75606436	0.62337548	0.56140196	0.061207563	0.13407922	-0.11648548	-0.087276578	0.31750858	1.3793577	0.064980462	-0.87590104	0.52973181	-2.1652105	12.396569	29.808182	0.1769338	12.305128	0.12136313	0.42101419	-0.44773635	0.51212746	-1.3657843	1.6720308	-0.48521316	0.43851012	-0.68352902	0.50169557	1.9498231
1.0887913	0.45525604	0.1640753	0.69420582	1.3576921	1.0831422	0.0045448779	5.4104505	-1.1525083	-1.7461677	0.09759663	1.1167703	0.10439654	-0.97154725	4.2693434	1.1796286	-1.1897844	1.8504709	0.99544275	-0.0057008388	-0.025034381	0.51748079	0.74587876	1.4905702	0.60530376	0.29343352	-0.35991439	-0.2139675	-0.22476709	-1.2421976	-0.20377058	-0.22605154	0.71587044	0.7804274	0.24473548	0.013066432	-0.2550016	-0.26683494	-2.1187482	24.156137	0.72742575	-0.09352085	-1.8894933	-0.26857385	0.36805844	-0.20291097	-0.31724396	-0.019211395	0.033002887	-0.28323188	-0.18342558	-0.27197942	-0.85644966	0.93356705	-1.0753895	0.40358403	-1.2236965	-0.20808305	2.3548384	6.4358897	-0.99764651	1.4549198	7.469367	-0.76792312	0.16445029	1.2654912	-0.94168001	1.51299	0.37365529	-0.27443662	-1.2277801	0.61790806	0.10568132	0.74824214	1.233762	1.0972399	-0.081723303	0.58294201	-0.24966477	-0.11832865	0.085257486	-0.87442136	0.57143837	-1.0132887	-0.40131477	1.2483054	-2.6176383	-0.12654915	1.0364423	-0.89740288	-0.95349503	1.4415849	2.3982785	0.41391131	1.6280932	1.3115367	1.9598339	-0.35615218	0.89003044	-0.99872893	-1.849507	-1.4751707	-0.99595207	1.1751647	0.13185248	0.27562878	0.046791784	-0.072941937	-0.74621421	0.39918035	0.82567006	-1.0563788	-0.76488316	-0.082204238	-2.4661255	-1.3000193	5.1527805	0.41660342	-1.3571587	0.53102666	-0.72865587	-1.3429788	0.60912734	-1.9561188	2.4216862	-1.0534375	0.73862696	-0.50307542	0.84961867	2.2141182
2.4018219	0.47917101	1.3373637	-0.22200939	0.76492268	1.4623648	0.85358638	4.8294849	0.017597642	-1.4146622	-0.025266234	1.9688034	0.95325124	0.23183958	3.7929091	1.9774504	0.10253193	2.2659507	-0.36692867	0.10383444	1.7335773	0.37897989	0.7389074	1.1459025	1.5577453	0.24149096	0.69458091	-0.2328338	0.037404247	0.33725658	1.5386989	0.7164247	0.13095054	0.96668375	0.036316585	0.76903319	0.9443354	1.7672843	-1.4149221	20.09523	0.54300672	0.29012588	-1.3213692	0.78312343	1.0966355	0.78718972	-0.22282752	0.048216458	0.42348006	0.62188292	-0.53298301	1.730809	-0.26443371	0.8337009	-1.3987612	1.9269779	-1.2312768	0.30861002	2.3815095	3.6689963	-0.17891313	2.9963052	9.7499332	-0.086219862	0.80574518	1.4449921	0.63343209	1.4080812	1.0252503	-0.47012255	0.84048229	1.395187	0.78109407	3.1214266	1.6033	0.28019649	0.89042979	-0.10852893	0.43586743	0.59373695	1.3613266	-0.088169813	1.5014564	-0.70678335	-0.010556885	0.61187476	-0.39510453	0.12369003	2.0763597	0.3943657	-0.11578148	1.8235482	1.2731193	1.1915584	3.0844929	2.786191	1.3722706	-0.15148364	1.829736	-1.2525356	0.64691359	0.91891241	0.73401958	0.58798289	1.08655	0.67495477	-0.16979966	-0.13332339	0.37044194	0.46399623	2.4722264	-1.2297083	-0.78023446	0.53293204	0.0975734	-2.7022698	0.25968063	0.75327075	-3.7484999	-0.69068986	0.38009396	-0.30220023	0.6581201	-0.8414886	1.6319519	2.2791314	0.82678485	-0.7319743	0.65364867	1.6762651
2.3374944	0.41133797	1.1035248	0.35061494	1.1836518	2.0269892	0.20184317	1.5975716	-0.74738979	-0.03394179	0.15738773	2.0279214	1.0332049	-0.0052203638	3.3815005	1.3774878	-0.29329652	2.2098165	-0.70255446	0.20741166	0.99350184	-0.32113394	0.78302634	1.4183658	1.529011	0.29370373	-0.2757493	-0.13031211	-0.12729429	0.31263703	1.5544475	-0.066639736	-0.44839838	1.0828867	0.3299582	0.48807985	0.92633003	0.89967006	-1.6760978	18.008118	0.45052245	0.42845714	-1.7487711	0.47735763	0.51081413	-0.14154044	-0.17377247	0.18673208	0.26076701	0.25037745	-0.14563879	1.429564	-0.28233021	0.63317227	-2.7907281	1.6153584	-0.43544289	0.080712266	2.9470322	5.0936928	-0.73573875	2.4482419	9.4194088	-0.32489535	0.1290378	1.827945	0.44709975	1.5896884	0.96367782	-0.0069529926	0.65766168	1.0697416	0.17343347	1.8780785	1.0724334	0.27863997	0.47115648	-0.52087891	-0.096072935	0.27770534	1.1084542	0.58183861	0.58206737	-1.9269069	-0.042042077	1.0641028	-0.72801119	0.44414127	2.0401213	-0.26473388	-0.91264695	0.94837445	1.818787	0.85684991	2.1810884	2.1905878	1.1525267	-1.1358966	2.708092	-1.1493459	-0.2573629	0.37671584	0.63371098	1.1019951	0.58037925	1.0883985	-0.34904459	-0.14831372	-0.21326102	0.62911868	1.8905952	-2.0918958	-0.40485534	-0.26157859	-0.35589105	-4.2299433	-0.39553168	0.8696987	-5.2827401	-0.63001925	-0.59445554	-1.1109409	0.79656839	-1.0823396	2.3491843	1.644864	0.91839498	-0.28029925	1.240131	1.8377675
3.8814287	0.37902376	1.8734438	0.028616253	1.0010551	2.4895954	0.40719354	0.63695151	0.50488055	1.0213342	0.5243246	2.7606816	1.9701574	1.130046	2.0465672	2.6979673	1.1369128	1.4870175	-2.1359038	0.25109217	3.0003722	0.95001811	0.79882693	1.0990554	1.9743934	0.29961082	0.57433587	-0.029045137	0.89954603	2.6634436	2.8750308	0.75444555	-1.2945614	1.2406833	0.087556325	0.93412602	2.2706656	3.1031401	-0.40246201	17.683828	0.67483056	1.5400069	-0.69271129	1.5859491	1.3810352	0.89272612	-0.095903151	0.29861504	0.61539423	1.2051375	-0.21816576	2.5520101	0.61690652	0.45213419	-1.6460422	2.455348	-1.6713128	0.54248559	3.7472029	0.84858739	0.91725355	3.3059914	12.832735	1.2404249	0.68991154	1.9010395	1.1871791	1.5438218	1.7243201	-0.11489797	2.5842586	1.8506471	0.56572628	6.9547057	1.5624036	0.87670434	1.483616	-1.1171466	0.61929727	0.89674097	2.4542677	1.5493029	2.170548	-1.0208614	0.14175944	1.0597636	1.4468439	0.79639161	3.0191715	1.4201747	0.21022865	2.0280867	0.93164033	1.9488844	3.3244956	3.2285981	0.59414333	-0.74203742	3.663094	-1.2551918	3.2800355	2.2429419	2.2933261	-0.039635353	1.530219	1.5420179	-0.56203532	-0.18827114	1.4770267	0.77124453	3.41868	-0.89959407	-0.34539813	0.29186898	3.0905941	-3.3919122	-0.0055340477	1.7906491	-5.0944848	-0.6138739	0.41055068	0.63683826	0.11193672	0.24673457	1.6295595	4.5844021	0.97549868	-0.30781689	1.1898447	1.484315
3.8410048	0.40382066	1.5681118	0.79948342	1.3151106	2.9972141	-0.23453669	-1.2417624	-0.5093841	2.1537266	0.6463052	2.8080766	1.9044912	0.97428977	1.4620713	2.0274587	0.61129069	1.3514621	-2.1045835	0.27759823	2.3088734	0.61837143	0.70990622	1.326293	1.8873762	0.26392218	-0.28974101	0.076108091	0.53936344	2.6567423	2.7528999	0.058646355	-1.5030029	1.4230322	0.34541681	0.5734151	2.3308899	2.09516	-0.66485882	16.610659	0.54524124	1.8632047	-0.95871502	1.3146249	0.92060065	0.017272148	0.021107541	0.26505873	0.34345531	0.83045727	0.12661417	1.9522697	0.61765558	0.25393006	-2.6245623	1.8803561	-1.1790729	0.45920643	4.3008337	2.5094399	0.24924286	2.8072433	12.391559	1.1135793	0.20565958	2.3625114	0.98514009	1.7304691	1.6404347	0.33894479	2.5768588	1.4257785	0.031819407	5.1240053	1.0679784	0.87482303	1.0540564	-1.2928362	0.14692616	0.30525541	2.2297072	2.2298114	1.4874508	-2.1229312	0.042019367	1.2765166	0.82824051	1.1835905	2.9483962	0.72261041	-0.49702361	1.0375527	1.6810173	1.6351683	2.3161645	2.4723644	9.2932823e-05	-1.6377777	4.1897302	-1.0426093	2.2193882	1.7046167	2.1915777	0.44383556	1.1666338	1.8348564	-0.48993149	-0.10559248	0.92887104	0.88548791	2.7855721	-1.9330329	-0.076214194	-0.086435944	2.6247911	-4.1218877	-0.67579949	1.8440151	-5.8327961	-0.50445116	-0.48474163	-0.075614102	0.13903362	-0.055582855	2.0848644	3.8214407	1.2862448	0.026750188	1.6147792	1.4464504
4.3741536	0.41262904	1.9356735	1.1374351	0.98044753	2.8977034	0.56083345	-0.19144399	0.70069814	2.8306773	0.9266004	3.7728672	2.5820937	3.1604192	0.47638366	3.7590976	1.8473197	0.40124214	-2.2416201	0.19535017	4.5729971	2.2595661	0.49548629	0.50622022	2.2301121	0.11067309	0.91231179	0.088814951	0.88003242	4.1632814	3.365082	1.572103	-2.0732942	1.5655462	0.11442839	0.41971281	3.7280548	5.683001	0.70048732	16.742476	0.56121576	2.1991735	3.2221768	2.4310861	1.734592	1.1305149	0.087270916	0.073616035	0.48944986	1.7362207	0.097175077	3.2497599	1.6722281	-0.014403388	-0.79455775	2.7650483	-2.1151795	1.3574963	3.3015265	-1.7754986	2.0501964	4.1486979	13.866835	3.3545771	1.0575938	2.0138915	2.6370592	1.2510414	3.5735891	0.12769686	4.0542393	1.7839601	0.53226763	7.2774529	1.3324341	0.52731931	1.9974328	-1.1939441	0.84658796	1.1623862	3.5787492	2.4080305	3.1245708	-1.2144904	0.82121563	0.59236205	3.7206986	1.5227181	3.5310705	2.5963478	0.81890982	1.9158697	-0.028061809	2.1846399	3.5840061	2.6790402	-1.1090362	-0.52683401	4.3573985	-0.35328636	5.6752081	3.5297942	3.7958007	0.046136949	2.2913229	1.9812944	-0.31016138	-0.016095432	3.0459917	0.89272034	3.5924237	-0.5163027	-0.1851995	1.1161777	6.8843007	-1.8198155	-0.3764044	2.041517	-4.3156028	-0.96041989	0.48860711	0.82610863	-0.46839896	0.82051504	0.80371368	5.6296549	1.6843518	-0.36218783	1.3791075	0.69460291
4.3355627	0.45890567	1.6034392	2.0226855	1.1782193	3.4258153	-0.079079218	-1.2226182	-0.41458002	3.7710726	0.9742642	3.8249936	2.4262254	3.0732872	-0.19507197	3.0621533	1.2472469	0.16024455	-1.938751	0.15550134	3.8998623	2.1498914	0.30790496	0.61054283	2.1206367	-0.0050370838	0.12503846	0.17896371	0.37397677	4.1635013	3.2163734	0.93183035	-2.0113351	1.7513273	0.32370627	0.01970752	3.7896481	4.6279397	0.44613922	16.306641	0.37668499	2.5649111	3.1991813	2.176379	1.365145	0.30132711	0.18237622	-0.081813455	0.15493827	1.355952	0.34591445	2.4979389	1.6182704	-0.26261202	-1.4847479	2.0286846	-1.8357955	1.3416106	3.7828765	0.1427194	1.312796	3.6668186	13.377209	3.3055854	0.68607605	2.4755399	2.3978572	1.3888744	3.4437459	0.55818248	4.1820235	1.2963899	0.039435729	5.2991705	0.85344762	0.47529334	1.558313	-1.2697177	0.4140501	0.39114797	3.3669109	3.082093	2.6295936	-2.2564585	0.67590678	0.56878424	2.9665616	1.8419342	3.4315355	1.9123011	0.17093016	0.84057105	0.78215712	1.9000196	2.5224414	1.834988	-1.9445585	-1.3700694	4.593564	-0.0071035754	4.5544701	2.9915426	3.6882527	0.48904362	2.0091324	2.1675515	-0.08643581	0.11933539	2.5379717	0.96495181	2.9940724	-1.6567396	0.018031804	1.0071745	6.4526372	-2.0357869	-1.0874134	2.1222763	-4.4860854	-0.8523767	-0.36321929	0.16836035	-0.500516	0.51259398	1.0692539	4.7692599	2.1205492	-0.085437305	1.6308699	0.47393879
4.9814525	0.57262814	1.9677705	1.7688414	0.89292496	3.274713	0.0050486391	-0.046772342	0.99910426	3.8572457	0.98570865	4.7386622	3.1952929	4.9686565	-2.2637675	4.8346815	2.6942811	-0.1640746	-2.0849981	0.22518118	5.1698089	3.2386513	0.32102245	-0.53398305	1.8560764	-0.0064483392	2.2378242	0.38984248	1.3287243	5.5049362	3.5478573	1.8798461	-1.8394914	2.0606089	0.29062232	-0.0054820613	4.1761889	5.8788342	2.8438616	16.094528	0.00098693557	2.3958035	4.7292919	3.2974885	2.09725	1.4122369	0.45583206	-0.11445278	0.29220033	2.3061304	0.54299724	4.5448027	2.4125395	-0.4315148	1.4283746	3.329587	-2.1967714	2.3217826	3.2827802	-4.7084684	3.5051923	4.7302971	14.238564	4.3982329	1.4138337	1.8798124	3.9403851	1.3514032	4.1570301	0.22396438	4.7568741	1.8786837	0.47687894	7.0374837	1.2128099	0.21435988	2.534379	-0.11552849	0.91169506	1.1234988	4.5567112	3.3665135	3.570756	-0.67386699	1.2352883	0.53415227	6.6984615	2.2844925	3.4331415	3.2715824	1.0991044	1.1482003	0.12342276	2.7224021	2.7870219	2.4083068	-2.1686659	0.40919572	4.9075856	1.3138076	6.8700066	3.3686373	4.0805173	0.22814679	2.6614263	2.0889359	0.13679051	0.34412193	4.3298392	1.0333055	4.3960137	0.97649497	-0.12564926	2.1991806	12.099239	-0.0032194909	-0.082768075	2.738163	-2.333322	-0.054894168	0.54111469	1.1950954	-0.7732386	1.8399129	-0.39322817	5.9682121	2.499867	0.034056902	0.7733646	-0.29679936
4.6931419	0.73242426	1.7830212	2.0682762	0.88344532	3.42309	-0.54698831	-0.753411	0.27188176	4.0007687	1.1472068	5.0396051	2.9938841	4.6391463	-2.5045884	4.2958965	2.1613927	0.066550739	-2.1303103	0.32180685	4.4220762	2.6765213	0.41621351	0.0030212761	1.520115	-0.0087110968	1.6160933	0.58853132	1.2895297	5.5562105	3.6578038	1.694314	-1.8026265	2.1254988	0.58732355	-0.23956153	4.1530905	5.4452853	2.5322025	15.338524	-0.26592979	2.230901	4.701508	3.1096609	1.5936531	0.77151221	0.84768862	-0.11904062	0.0022150071	2.0584664	0.87404865	4.2125268	2.8485243	-0.54753125	0.72133517	3.019948	0.2670128	2.255574	3.9722285	-3.9758775	3.0174589	3.8940067	13.680612	4.039722	0.86351156	2.3862953	3.7143464	1.4245481	4.371069	0.88317084	4.6783023	1.4264435	-0.036784429	4.8590021	0.83136994	0.24692765	2.2265859	0.31787896	0.29905358	0.74571419	4.1528373	3.5053153	2.8482275	-1.4599397	1.0810084	0.51879406	6.3644075	3.0477989	3.3497646	2.5914733	0.54434317	0.0059296503	0.64167649	2.2643178	1.6764306	1.9549463	-2.4761903	-0.25216928	5.2722616	2.0112128	6.1227193	2.777416	3.8512225	0.49006784	2.0808966	2.5148959	0.29411095	0.39444113	3.9047587	1.0128359	3.8704851	0.24759224	0.48284173	2.1578596	11.850063	-0.53442347	-0.19041434	2.9577167	-2.7694602	-0.047251437	-0.11336619	0.67691773	-0.34088656	1.4166508	0.17118344	5.2455392	2.8314128	0.655985	1.1688769	-0.2897377
4.8729544	0.83593744	1.5176809	1.7439349	-0.072135799	3.7684274	-0.22964221	0.35465351	2.9698839	3.6935239	1.5245519	5.6823597	4.3741198	6.903635	-3.4358971	5.3578014	3.8653677	-0.060165159	-2.1879218	0.90364516	6.7516828	4.4251294	0.54290289	-0.2309328	0.47235167	0.02712615	3.1511314	0.8679527	2.4855089	7.031539	4.6562896	2.3912661	-2.2302766	2.1331003	0.54376453	0.021698497	4.0908737	7.1245432	3.722486	14.89103	-0.047517154	1.2132797	4.4379387	4.25879	1.3943602	1.9216534	1.1687055	-0.085902736	0.13564284	3.0624218	0.79509586	7.0636778	3.7924509	-0.73160338	3.5747242	4.4852076	1.4866763	2.8310492	2.8145018	-9.5358601	4.3677993	5.3825755	15.035192	4.9573493	1.5325047	1.7832667	4.4039307	0.43081731	4.649858	1.0417687	5.9764581	2.3935201	0.43984568	6.1299262	1.2421849	0.44116941	3.2468562	1.1828232	0.65721548	1.8972926	5.2629037	2.7583694	4.6413202	-0.58178413	2.0716305	1.7437707	9.3661118	3.3585138	2.102613	4.1302361	2.081048	0.75797105	-0.91253573	3.293438	2.2292619	1.817191	-2.7440586	0.87789065	5.5457468	2.9649947	8.5107784	3.3037648	4.2669816	-0.46081674	2.436018	2.6049936	0.49607712	0.73438936	4.9032807	1.0605582	4.1849427	4.5207515	1.18744	3.3717387	15.59211	1.3835579	0.821006	4.3799987	0.12578626	0.36927766	0.75226033	1.7327067	0.098424181	3.2071338	-1.6933583	6.3621283	3.2778182	1.0516192	0.79331279	-1.2773845
4.6933427	0.92326367	1.2132397	2.2399023	0.052223861	3.8381715	-0.77041531	-0.42192987	2.128444	3.9408159	1.8010834	5.9476023	4.207798	6.6238446	-3.566273	4.8961887	3.3088527	-0.0097970199	-2.2998922	1.0912224	5.9911089	3.9451816	0.53388417	0.12964316	0.21074817	0.10539088	2.9123466	1.1950685	2.379524	6.9940553	4.6939492	2.2498419	-2.1341972	2.0986123	0.97837234	-0.19776616	3.9614816	6.6702204	3.390754	14.063358	-0.3376669	1.2461708	4.7576947	4.1082478	1.0228976	1.2447423	1.5163761	-0.017429754	-0.088683665	2.8493574	1.0734901	6.7467384	4.1555877	-0.79005146	2.8627012	4.1489949	3.4087644	2.8296306	3.6452487	-7.7453823	3.9073377	4.2674499	14.560752	4.6841493	0.96527952	2.3161836	4.0114989	0.42536631	4.8144479	1.7145538	6.0002637	1.9570954	-0.014603443	4.0928884	0.86291695	0.3204442	2.9731658	1.7006088	-0.057401076	1.4935734	4.7884402	3.069351	4.059164	-1.4124519	1.9786385	1.624503	9.3156538	4.0239992	2.0692866	3.3357096	1.4857945	-0.342668	-0.45176837	2.7710261	1.1985158	1.3670678	-2.8419173	0.21859668	5.9097552	3.5949714	7.6677017	2.7693756	4.1118193	-0.19958065	1.9924942	2.9088321	0.75396246	0.88552928	4.3345442	1.1963557	3.612999	3.6458786	1.9258293	3.1649399	15.128073	0.84375173	0.85799199	4.6744747	-0.20092279	0.40418282	0.17982806	1.1552285	0.57318181	2.9292097	-1.0886493	5.6491599	3.5961096	1.8371751	1.0242324	-1.267312
5.2137098	0.92596	2.6237617	2.1463945	0.42458087	4.170351	0.93105286	2.8655767	3.5701156	4.1322541	2.3279464	5.4944553	6.5248327	9.9778128	-1.2778707	6.4922438	6.0915556	-0.54019052	-3.0188041	1.5364189	7.9407563	6.2061443	0.34320611	0.23210943	0.4054516	0.26396081	6.7847886	1.6001867	3.844197	7.0125103	6.4669542	3.8561237	-1.7978559	1.8179029	1.3507441	0.62852949	3.980216	9.022851	4.0163851	13.983478	0.054498564	0.43834397	3.0036576	6.41677	2.6646829	3.1317239	1.8447372	0.10962108	0.49374577	4.9411459	0.68690574	10.157351	5.6051679	-0.71230179	6.434474	6.8480535	2.4986343	3.2899354	1.7566998	-11.203275	5.1124625	5.3209577	15.99955	7.1625195	3.128706	2.1443729	4.8431354	-0.70601982	5.2690086	1.5961446	8.4226351	2.8351233	0.82443851	6.6051588	1.4364189	0.13327324	5.1191278	4.8801398	0.77315664	4.3320198	6.9054103	2.0195496	4.7626042	1.2343725	2.406981	1.9126984	12.59328	4.5599418	2.465492	4.3113513	3.3428333	1.8510109	-0.64121085	4.215559	2.8517747	3.9459777	-2.0406055	3.0552204	6.2887363	3.859422	9.948514	5.1419244	3.5594492	-0.95834982	2.982214	2.7904658	1.1084265	1.671859	6.2946439	1.4879566	5.6379433	8.8164234	2.5567088	4.9504271	18.547749	3.8750026	3.0687094	6.0385733	3.2234504	0.33957815	2.2684128	2.5038757	0.41774783	5.0893679	-2.1017268	7.026051	4.8174844	2.0780261	-0.071627423	-1.440593
5.204113	0.92302167	2.1722767	2.992049	0.79883039	4.0399251	0.4070133	1.9983506	2.6917181	4.5214047	2.6040387	5.5883679	6.408061	9.7500544	-1.2265708	6.0864949	5.459497	-0.66258806	-3.2850146	1.7021629	7.143558	5.9951248	0.093570784	0.40307966	0.13531233	0.3371501	7.1759267	1.9051946	3.6374609	6.7005568	6.372632	3.8126807	-1.574662	1.6528755	1.7793231	0.40415284	3.6949139	8.1673365	3.603138	13.01478	-0.25804591	0.73758441	3.8283255	6.3233905	2.4631245	2.3642423	2.157593	0.17811839	0.36590818	4.7802005	0.86425531	9.8720083	5.8942509	-0.65022826	5.4318223	6.513515	3.5697889	3.3756924	2.8479161	-7.718926	4.6130562	3.642647	15.608165	7.0050931	2.5521324	2.612617	4.2219048	-0.81504184	5.3574586	2.0170512	8.5834246	2.4265122	0.43694666	4.4937201	1.0075296	-0.19282892	4.8946419	5.5245581	-0.085938431	3.9018898	6.3234358	2.4297855	4.186614	0.32138234	2.3113828	1.6719503	12.769504	5.1187134	2.477546	3.2332077	2.6792829	0.81027085	-0.23877431	3.5859578	1.9216313	3.5008271	-1.8658946	2.3865569	6.6575103	4.1883893	8.9722786	4.6305799	3.3370934	-0.79893833	2.746593	2.9217644	1.3958855	1.8336017	5.4704094	1.6904386	4.955842	7.7562451	3.3125277	4.4985714	17.721241	3.2952015	3.3070214	6.2548051	2.880116	0.39233166	1.8250718	1.8537167	0.72936875	4.7936482	-1.5841259	6.3283763	5.0223975	2.8699942	-0.049121667	-1.3310226
5.9027133	0.92068154	1.721607	2.7181065	0.99890459	2.687129	0.87356043	1.5908113	4.2025566	4.59762	3.3039205	5.4054284	8.401392	10.357569	-2.1804051	6.6779027	8.5483093	-0.95845413	-3.4135017	1.8004917	7.8069015	7.4884577	-0.0083485879	-1.4871193	-1.7097775	0.428579	8.3387966	2.2538803	3.7617068	6.7409964	6.9270315	4.3348508	-0.9528228	1.5578465	2.1110053	0.79991537	3.6088045	8.3033714	4.0451989	12.128184	-0.047827732	0.34107858	2.2970486	6.9046679	1.0364147	2.3854921	2.2335391	0.22579466	0.42952952	5.2967505	0.83235109	10.758636	6.5439239	-0.52321047	8.8853521	7.4522419	2.8438365	3.4404621	-0.20748842	-10.790445	4.7432218	2.8364143	15.067798	7.256362	2.5351307	2.6802132	4.0924664	-1.5379063	5.2746387	1.6374135	10.060388	3.2104168	0.58065492	4.7654457	0.71767133	-0.63003159	5.3884621	6.2952132	-0.4724654	5.3219333	6.5610862	2.2978411	4.6306996	0.80110663	2.8348629	2.867806	13.528536	5.8966756	0.67443794	2.8659272	3.3124475	0.53714901	-1.2232697	3.7888672	0.82501453	2.5617733	-1.129043	2.363878	6.907413	4.6314068	10.730949	6.9229655	3.2139585	-0.79594582	2.3441098	2.6915271	1.784236	2.0833974	5.2433276	1.9344058	5.1698747	12.959369	4.2219934	4.9243593	17.740381	3.5909436	4.3190842	7.1781101	4.4514117	0.96816474	2.0665836	2.0330791	0.13037801	5.7136645	-2.5663497	6.1955633	5.2189975	4.0845299	-0.78122818	-1.0054225
5.6187501	1.0465462	1.5198277	2.9760911	1.3836834	2.3438983	0.36318383	0.79959249	3.5849876	4.4357848	3.5528049	5.5874834	8.069087	9.8073692	-1.9423064	6.4182973	7.8956552	-1.1262138	-3.3300235	1.9708647	7.0496469	7.3308954	0.10210543	-1.2969184	-1.3992593	0.46113437	8.4806995	2.5196302	3.8057156	6.9187155	6.8623977	4.4490199	0.28551993	1.7233415	2.5551913	0.85435778	3.7166893	7.5849981	4.3082418	11.111903	-0.46305108	0.31010434	2.8457453	6.6971869	0.95071167	1.8403927	1.9952048	0.15602376	0.27992406	5.151094	1.2439495	10.648455	6.2771888	-0.17451009	8.5918446	7.226047	4.0428157	3.5481074	0.73290396	-5.6032538	4.3279419	1.5028197	14.728284	6.7034512	2.4462924	2.7807374	3.6954496	-1.3524652	6.4810934	2.3151631	9.7821827	2.9275522	0.20607524	2.8984768	0.45562255	-0.75437182	5.2143073	6.8087287	-0.89338052	5.0169206	6.0514407	3.5890515	4.082202	0.32408807	2.8877528	3.0333796	13.644573	5.9604168	0.73053014	1.8337699	2.743885	-0.31967047	-1.7759882	2.9121871	0.22768527	2.1285322	-1.6370567	1.5948514	7.1591578	4.9638376	9.9747562	6.6166983	3.2716398	-0.1471379	2.1963465	2.6980071	2.2665691	2.2340829	4.7969418	2.1133471	4.4694047	12.146153	5.2709579	4.6300178	17.214952	2.5957036	4.9114609	7.2422585	3.6008856	1.3098189	1.5978203	1.4690981	0.72474372	5.16295	-1.7973168	5.6047201	5.0857177	5.2917132	-0.50486791	-1.0013471
5.9293184	1.1604458	1.1752394	2.7086945	1.3060951	0.53435588	0.70467025	1.1202514	5.7980089	4.2694368	3.9438617	5.2525682	9.4271679	10.192104	-1.6759753	7.0066271	9.3793402	-1.2280793	-3.2431026	2.4021227	6.8737388	8.0083046	0.15950786	-1.7639203	-2.4804981	0.42047411	9.3606758	2.6868742	4.2754712	7.0787916	7.5714684	4.8570147	1.3553932	2.0252845	2.4206729	1.1875356	4.3196144	7.9073334	4.5557346	9.9144106	-0.52286464	-1.103765	0.20298029	7.1754823	0.79983544	1.9180739	1.7443588	0.02696779	0.31657726	5.6504602	2.0565844	12.288911	6.1993489	0.16556744	16.770714	8.7727633	3.8656399	3.2262082	-2.5838435	-7.3458643	4.6036682	0.7984885	14.298889	6.7704635	2.0198708	2.7422466	3.700422	-1.3494953	7.4192963	2.9145937	11.411419	4.6837969	0.14206797	3.583889	0.25925776	-1.0083808	5.7099094	7.9023557	-1.3821539	6.4848328	6.2704892	4.3010387	4.4267135	1.0213575	3.2886519	4.7256765	14.325494	6.7149	-0.41499031	1.5916835	2.9910488	-0.34348896	-2.6310296	3.1233332	-0.75273675	1.6051282	-1.2834123	1.7670625	7.4019303	5.2391047	11.080328	9.2899933	3.2336149	-0.011079529	1.8058069	1.964173	2.686228	2.5719736	4.7725315	2.2077832	4.235178	14.447847	6.2348337	5.1213503	16.38048	2.5861187	5.8597808	6.9819584	3.5792379	1.4477986	1.7774247	2.1953511	0.99813455	5.5266285	-1.5732292	5.5154843	6.0104823	5.9949188	-0.68446851	-1.2645966
5.5713863	1.1995009	0.90750444	3.00915	1.6054643	0.18393682	0.2010043	0.36079419	5.2352448	4.1448154	4.2355566	5.3835211	8.946557	9.6807547	-1.4053586	6.7046142	8.8193531	-1.264872	-3.2142575	2.6118877	6.1591549	7.7129507	0.36281586	-1.4580418	-2.049556	0.47532922	9.5548372	2.9976821	4.3947549	7.217876	7.4402919	4.9925389	2.5070679	2.1847379	2.8814735	1.234785	4.4226179	7.1763725	4.8139906	8.9268904	-0.94153553	-1.18602	0.76495159	6.8979034	0.71845746	1.3450336	1.469584	-0.059098296	0.13771886	5.4447675	2.4149747	12.178676	5.8843932	0.49845627	16.392788	8.5530491	5.0595441	3.2304175	-1.7956051	-2.6785984	4.1065507	-0.39842221	13.964592	6.2541404	1.8497149	2.8599048	3.2547891	-1.205164	8.4428368	3.5289373	11.172361	4.4263501	-0.16943619	1.7454052	0.044596948	-1.2496612	5.510396	8.3971853	-1.7149663	6.1687698	5.6695871	5.6091676	4.0012946	0.44004294	3.2560549	4.7188911	14.347399	6.7191949	-0.33250895	0.60789192	2.4769371	-1.129375	-2.9820342	2.306879	-1.293995	1.2182512	-1.7470694	1.0132804	7.5209179	5.5064406	10.478595	9.0603132	3.3345993	0.58457333	1.6558197	2.0030408	3.2516837	2.7440591	4.3988552	2.3378122	3.5633709	13.79893	7.1495066	4.8846135	15.805578	1.611305	6.4034605	7.0032053	2.778919	1.6595956	1.2696609	1.6921531	1.6553608	5.1827445	-0.67564803	4.8570371	5.9116344	7.0148306	-0.51351261	-1.4590731
5.4140515	1.1675069	0.63387573	2.891746	1.4857956	-1.7482803	0.079555452	0.36162013	7.7851615	4.2850447	4.904109	4.3388085	9.9887962	10.141926	-0.23811223	7.4180918	9.787859	-0.67128098	-3.4094362	2.9272521	6.0831809	8.606101	0.84460938	-1.1655792	-2.7430599	0.66726226	10.209188	3.4710929	4.8684206	7.3049927	7.6761885	5.5366826	3.3688359	2.4484091	3.4265511	1.5414649	4.7526975	7.3019686	3.8156998	8.3459253	-0.27105016	-1.3122467	-2.139138	7.1584344	-0.24517974	1.12229	1.2885846	-0.14225887	0.079278074	5.7583051	2.2214835	13.012364	5.5564871	0.93162775	21.393223	9.7298994	4.6097474	2.6262484	-4.0952291	-5.6603236	3.9800544	-0.7088812	14.565685	6.8085303	1.8999484	3.1703811	3.3006978	-1.3680884	9.4319296	3.9035335	11.401606	4.6702962	-0.093582802	2.4088621	-0.00094541663	-0.51179373	5.9367003	9.3591137	-2.1359394	8.748683	5.5899897	6.9814587	4.2263875	0.86943042	3.1024666	5.6243172	14.812352	6.907887	-2.4981599	0.26108289	2.4664335	-1.3104376	-2.504689	2.3420615	-1.5972323	0.38440511	-0.53912866	1.5077786	7.6153436	5.6526957	11.721477	10.779058	3.3073142	0.314136	1.0973004	1.671448	4.0609889	3.2578659	4.9124846	2.3980222	2.6284575	15.54767	7.6707015	5.6732206	15.078801	1.6631395	7.2392063	7.5778341	3.1483662	1.7669532	1.308455	0.44046915	1.5373629	5.6679602	-0.89065629	4.545085	6.900744	7.313765	-0.50022954	-1.06915
5.015976	1.1244502	0.23889038	3.4660232	1.6839724	-2.3255999	-0.39251274	-0.3645052	7.143425	4.4248614	5.331161	4.4316354	9.2850904	9.7402115	0.075347684	6.8812594	9.3665638	-0.16949482	-3.5936527	3.2755873	5.4784136	7.9475842	1.3116963	-0.27407476	-2.2133296	0.83790153	10.480272	3.9301038	5.1579943	7.3773541	7.3665404	5.7104549	4.0923104	2.7538488	4.0075498	1.5250432	5.0010133	6.514854	3.9938376	7.3793354	-0.57245851	-1.2806026	-1.8700329	6.724915	-0.3711949	0.46461695	1.0938704	-0.2386377	-0.1646584	5.4189739	2.6573734	12.93114	5.2745914	1.3571718	20.856726	9.4771967	5.8595223	2.4828303	-3.4754093	-2.5929661	3.3000185	-1.735756	14.164713	6.4193196	1.5268064	3.3560944	2.8029082	-1.1752419	10.151628	4.4195209	11.205643	4.3810072	-0.28987405	0.55120152	-0.099410318	-0.950001	5.6850996	9.7243357	-2.2751975	8.4479017	4.7745209	8.3397512	3.9707191	0.061935592	2.8915584	5.441009	14.61187	7.0381284	-2.4397914	-0.58187509	2.0749052	-2.0074553	-2.0717566	1.6899645	-2.0908809	0.08505518	-0.9244222	0.79999089	7.7025332	5.7874203	11.346268	10.801428	3.5488174	0.81147438	0.93413794	1.9013402	4.8572764	3.5187356	4.6948786	2.4455402	1.9416441	15.063522	8.1963253	5.5960407	14.306788	0.75030065	7.67138	7.4427009	2.4603329	1.8619723	0.72692853	0.062674806	2.2618647	5.6595559	0.056014098	3.7418563	6.8741841	7.839323	-0.30907634	-1.5771976
5.2399569	1.083064	0.62291718	2.822789	1.8261945	-4.2175984	-0.48377705	0.058804866	9.7768593	4.6617289	6.1450262	3.5531602	10.334543	10.081563	1.8265257	6.9493914	9.7894535	0.22281976	-3.5816531	3.8122196	5.4657249	8.5243502	1.8460071	0.052143663	-1.6763471	0.93700188	10.918695	4.2600965	5.9735813	7.4071145	7.2867656	6.4071045	4.7922201	3.1213393	4.6256833	2.200707	5.5006404	6.6010327	2.6203203	6.9207602	-0.15407038	-1.7809448	-4.1572084	7.1506352	-0.16057234	0.48745754	0.89476126	-0.2975848	-0.18803059	5.8941493	2.7995899	13.879034	5.7869	1.8183818	23.008499	10.283271	6.1022992	1.3280634	-5.5092101	-3.012362	3.2488155	-2.1230156	13.753326	7.3802872	0.97511017	3.5916052	3.0088959	-1.8309809	10.857832	4.9186139	11.024958	5.3751101	0.060251947	1.390151	-0.32359087	-1.5094974	6.232914	10.703115	-2.4994719	10.157662	5.2511206	9.8479671	4.2620239	0.69610131	2.5910971	6.2767081	13.363708	7.4351034	-3.3900316	-0.74904191	2.3950021	-2.0571678	-1.5683492	2.1055362	-3.0044987	-1.0031888	-0.38251048	1.1118228	7.7236257	5.9550438	11.93142	12.150248	3.5421517	1.2746484	0.12420412	1.0573628	5.6388674	3.9727199	5.1600881	2.5973005	1.2921906	16.227297	8.9307308	6.3284001	13.408932	0.77584642	8.577405	7.5369835	2.5825171	2.0119324	0.78832889	0.5125609	2.0840194	6.2954931	0.14697854	3.5306029	7.7459731	8.1964455	-0.11378138	-0.46543652
4.7133422	1.0050694	0.12894924	3.3435783	1.9149706	-2.1482484	-0.63854814	-0.22442134	9.4741106	4.8154287	6.3464866	4.0481505	10.036607	9.8477774	3.3386123	6.0646834	9.770422	0.88447845	-2.7713795	4.0373793	5.3420811	8.8987389	2.7947609	1.0691805	-1.5191965	1.0191977	11.739251	4.5137777	6.4364538	7.5691185	7.1986175	7.0722284	5.3937321	2.9441614	4.9779286	2.1062932	5.3235679	5.8271704	3.0257719	6.4587474	-0.42417851	-1.5947392	-1.8025633	7.7079034	0.11009497	0.71222359	0.68723029	-0.004902456	-0.19220579	6.5070195	3.4144163	14.204388	5.7210064	2.4309027	21.75036	10.020762	7.5316048	1.2981795	-4.8724031	-1.3155956	3.0809221	-1.9630979	13.803133	7.1270413	1.0328645	4.1441755	2.7848046	-1.670643	11.407145	5.8067536	10.719718	5.5265145	-0.1956058	0.1739091	-0.41228515	-1.2689924	6.7352095	10.833652	-2.6063027	9.8257847	4.3818226	11.656515	3.5156779	0.26455545	2.6453049	6.5410671	13.316342	7.5653634	-2.8950686	-1.0617998	2.4161487	-2.0577297	-0.74813867	2.239341	-2.8725007	-1.1702501	-1.1800127	0.94810778	7.4901452	6.4732661	12.087948	12.553419	4.0405488	1.9078318	0.2845135	1.4011444	6.5875196	4.2733998	4.7646022	3.5190322	1.0683697	16.318275	9.444128	7.3322802	12.871305	-0.023605971	9.017292	8.0529842	1.875104	2.3751466	0.55880088	0.54539436	2.5877576	6.2665949	0.76624995	3.3787627	7.7121387	8.768816	0.063436225	-1.0412976
4.7470174	0.94389546	0.0070550637	3.5321836	2.1061504	-1.1019835	-0.43290001	0.78370953	12.584026	5.3320127	7.0393548	3.3050125	11.48663	10.306342	7.3541961	6.5707183	11.026185	1.5771456	-1.9918466	4.2283487	5.7021098	10.604925	3.7368488	1.4790444	-0.96325397	1.0814682	13.446133	4.7477098	6.9024973	7.7192893	7.0387335	8.1998024	5.9770818	2.7356265	5.3519783	3.0392058	5.8163056	5.907527	1.2400316	6.8091674	-0.013164268	-1.980419	-2.4562609	8.9414835	0.78390592	1.587326	0.48778868	0.27856404	-0.02627111	7.761632	4.074327	15.388338	6.5883741	3.0561988	22.548512	11.955503	8.7275953	0.83555311	-5.8495827	-0.77738273	3.4438033	-1.1585172	15.500565	7.7063928	0.71034896	4.8632121	2.8559752	-0.84901732	12.306809	6.676147	10.548878	6.4379597	-0.15807033	0.73412687	-1.5183823	-0.74830788	7.8970871	11.59674	-2.4674664	12.812406	4.5436778	12.994424	3.4763374	1.2484813	2.8528879	7.4250908	12.469825	7.6184578	-2.3795674	-0.88505858	3.309545	-1.7299278	0.092199221	3.1618073	-2.8048289	-1.7355289	-0.42217001	2.0262642	7.3014774	6.9852524	13.320124	13.661757	4.7892919	2.4409256	-0.41817045	1.6421554	7.5275717	5.057169	5.0939078	4.4412503	-0.10920026	17.938253	10.059314	8.9783726	11.249728	0.07404153	9.9998703	8.3892765	1.9696755	2.766427	0.88500243	1.4128406	1.7415334	6.7337775	0.32224604	3.6878266	8.8763847	9.4953794	1.0028247	2.2262843
4.2740302	0.88040596	-0.34035766	4.1691017	2.2175763	1.0530261	-0.57924378	0.48734927	12.257745	5.5462065	7.2063618	3.87779	11.248895	10.06729	8.8183079	5.6831927	11.109953	2.297224	-1.2087014	4.4158273	5.581203	10.988855	4.6682982	2.5984428	-0.74340117	1.1266201	14.305242	4.9632454	7.4077978	7.8566389	6.9796176	8.8682985	6.5637589	2.5821769	5.6612415	2.9707801	5.6891136	5.1234412	1.7472826	6.356041	-0.2950289	-1.7870125	0.24670036	9.5011063	1.109077	1.8120736	0.27907538	0.55649036	-0.030152636	8.3774643	4.7274709	15.73977	6.5798812	3.6747601	21.353344	11.801065	10.212911	0.82155716	-5.1742892	1.1696583	3.2754567	-0.96149248	15.632198	7.4347563	0.79493058	5.4153132	2.7381129	-0.59171635	13.187223	7.5210133	10.255052	6.6021762	-0.33484328	-0.43424651	-1.6029325	-0.4691548	8.4016275	11.725764	-2.5535095	12.639628	3.6947355	14.829993	2.8338959	0.82955062	2.8757491	7.7147565	12.428137	7.7747302	-1.8312265	-1.1985586	3.3297937	-1.6783558	0.91594106	3.3054061	-2.6385581	-1.8976308	-1.2308288	1.8606648	7.0999103	7.4891529	13.557456	14.090117	5.2924314	3.0388026	-0.19072571	1.9949602	8.4588518	5.3739638	4.6943264	5.3437734	-0.38165826	18.108875	10.581678	9.9861841	10.728824	-0.73372889	10.438857	8.9092703	1.2551929	3.1503034	0.65348166	1.4603852	2.3556023	7.0754328	0.95771819	3.535388	8.8730412	10.058798	1.2816	1.5964595
4.6486702	0.77914101	-0.15045027	3.4701812	2.2049103	2.4135962	-0.11593339	1.584975	16.477156	5.9718084	7.4034839	3.6319873	13.992028	10.538557	12.047181	5.4756265	12.043702	2.0238674	-0.40907013	4.7007923	5.9546704	11.929733	5.568006	3.8669319	-0.65975082	1.1169243	15.32958	5.0859904	8.6591024	7.9339733	7.9701385	9.7313042	7.1640649	3.2073195	5.6130371	4.1559038	6.1291003	5.2160158	0.55139834	6.477241	0.27712676	-1.6260352	0.45292616	10.775508	2.2843192	2.5781243	0.026099229	0.79024363	0.13732187	9.6723642	5.1672597	16.91839	7.2039628	4.2657747	20.796314	13.753036	12.208791	0.21849453	-5.7300644	2.4501016	3.6590207	-0.012762092	15.135303	8.1922932	1.0890331	5.8231335	3.4928699	0.64385283	14.716794	8.2751389	10.193188	6.855052	0.091055475	0.082124673	-1.4780302	-0.63038349	9.6012163	12.480848	-2.1503427	15.343252	3.7048824	15.872942	2.6356795	1.4794725	2.9851484	9.3575592	12.418127	8.5712481	-2.2553082	-0.9127475	4.0811524	-1.1561822	1.6811725	4.1438608	-2.3128147	-2.6081161	-1.1100316	2.8361506	6.8175683	7.9461312	14.51975	14.66389	5.2987742	3.5871928	0.13322376	1.8265436	9.3432274	6.8144655	5.0530591	6.187036	-1.2771772	19.160265	10.715611	11.963157	9.6606817	-0.63457406	10.975597	8.8923092	1.36294	3.4960582	0.98039806	1.2043338	2.4374804	7.872942	0.96013343	3.8596239	9.7018023	10.596913	2.8967988	3.3994346
4.2181673	0.69577146	-0.46246433	4.1053863	2.2928813	4.6995769	-0.25362831	1.2906564	16.12007	6.2176023	7.5306215	4.2309608	13.848588	10.299487	13.296858	4.5576324	12.177959	2.7811341	0.36619759	4.8542819	5.8304691	12.367616	6.4861002	4.9772911	-0.33462161	1.1279079	16.197382	5.2623992	9.2528362	8.0480509	7.99582	10.393949	7.7408791	3.0412006	5.8826294	4.1226392	6.0117798	4.4257436	1.1603583	6.0357647	-0.024220474	-1.452378	3.4531546	11.343773	2.6273396	2.8059964	-0.21061267	1.0558511	0.13562949	10.296391	5.808167	17.276337	7.1843753	4.8675938	19.633537	13.734169	13.702496	0.1941561	-5.0497479	4.6173816	3.4899354	0.19963227	15.308558	7.9083295	1.2015296	6.3706293	3.4267361	0.91494089	15.840358	9.0781927	9.8971758	7.0613885	-0.061156716	-1.1033106	-1.5364114	-0.33266872	10.112486	12.615175	-2.2340169	15.313127	2.8798823	17.723583	1.9956315	1.0803872	2.9864712	9.6596766	12.395911	8.7035007	-1.69104	-1.2175645	4.1113915	-1.0771468	2.4681664	4.2814188	-2.1229057	-2.7728598	-1.9114217	2.6688774	6.579124	8.4366159	14.768237	15.110993	5.7920399	4.1543994	0.47179303	2.1551342	10.259506	7.1491799	4.6527295	7.084486	-1.5949073	19.360247	11.265614	12.967812	9.1211634	-1.451635	11.413622	9.3871384	0.64125931	3.8686185	0.74610049	1.2529379	3.2188718	8.5278463	1.6323723	3.7055969	9.7777929	11.118762	3.258101	2.7340953
4.9116526	0.75299686	0.65238649	3.9976213	2.7295158	5.6053801	-0.19369023	4.622015	21.348963	11.385523	7.1607671	3.7976055	15.097906	10.358761	16.951229	4.7831926	13.07114	3.4084077	19.82169	5.3574953	11.388494	12.851705	6.8908033	5.8485985	0.84760636	1.0484048	16.481508	5.2640567	10.039065	8.273119	8.2926311	11.883533	8.2296734	3.7866387	6.3000126	5.0209084	7.4990964	4.3631797	0.80622363	6.7638941	1.4298139	-0.77223647	3.5126235	12.073347	3.3068073	5.2504835	30.411068	1.2248944	0.10498406	11.059107	6.2302766	16.812138	43.159691	5.6619973	17.959555	14.663211	46.970665	0.33625725	-4.5131044	6.8807073	4.6672544	2.4379725	15.172936	7.8886061	4.3173356	6.9346333	4.9153471	2.128938	17.632545	9.9261932	10.517642	7.96206	14.091866	-0.61324984	12.059795	-0.33205149	11.119329	13.325061	28.787598	16.512945	3.3940072	19.484121	1.6433723	1.8535849	2.4168549	11.29578	11.254619	44.237545	-0.86436319	-0.70976138	9.3906012	3.5359066	3.7048302	5.2239547	2.1657116	-2.8947639	0.081889503	3.7399623	6.5388584	8.4146786	16.348288	15.439958	6.0980539	4.8589649	0.07411126	2.1855695	10.968441	8.0464363	4.8144021	6.0267529	-2.3267107	20.711126	33.564301	15.065278	9.7518826	-1.6161723	12.563271	11.592543	0.68195707	4.138123	1.1789397	6.1103845	3.2245829	9.2071247	1.1821456	22.17787	10.343449	33.448235	4.887527	5.0148053
4.5118165	0.86513907	1.0800078	5.505414	3.4341979	5.8105645	-0.59215122	7.9544969	20.664637	18.823053	6.986764	4.6852698	14.858897	9.6092091	19.518387	3.9832532	13.743563	3.6519415	48.420078	5.2383986	18.959324	12.11294	7.0140505	6.4537153	2.0188234	0.88927943	15.67038	5.1039004	10.290694	8.4994946	7.4053512	13.237874	8.6544905	4.2766094	6.3512163	4.8699937	7.8461385	3.461853	3.3585927	5.9358902	1.4263406	0.14648919	5.780036	11.907709	3.4183753	8.0597343	76.503632	1.305676	-0.1612909	10.962528	6.5369473	16.337166	94.292603	6.546627	15.830372	14.088821	94.055969	0.54061443	-3.6202636	8.2524843	5.7112441	4.1509414	14.460695	7.2198448	7.7945099	7.2977123	6.1482506	2.3604779	19.905268	10.724703	11.030501	7.3322868	33.795341	-1.4398489	31.719252	0.1384646	11.409289	13.504561	73.385254	15.974741	3.7539482	22.762457	0.82186896	1.4640694	2.1385112	11.658709	10.40216	96.330002	-1.0633706	-0.052660082	16.247061	9.7013445	5.1591334	5.0593452	8.5560579	-2.7872498	2.0377057	3.1798418	6.5846562	8.0965223	17.360319	15.545231	6.3238606	5.5970883	1.1869334	2.6911492	11.533501	8.0384512	4.1990328	3.9134138	-1.4007303	21.934484	67.428192	16.96521	10.603609	-2.1713963	13.007982	15.065354	-0.047723129	4.3520451	1.1803451	13.115804	4.1662536	8.944067	1.7809037	48.81509	9.2474537	66.82917	4.803371	7.1972871
5.5028381	0.79834789	2.2517743	5.8199058	4.6774058	9.7415972	0.58057493	50.087708	21.770491	20.761749	6.9426684	3.7112985	14.278714	9.7957182	21.61739	3.8048577	13.534087	14.953357	74.44902	4.8517036	59.188568	93.423538	7.8260922	18.993217	2.5909214	0.31360543	14.432558	4.619175	16.576214	8.649951	7.7909865	16.208229	7.838089	7.7748799	5.5873437	5.5721955	11.53848	3.3658888	6.7607269	6.3479929	4.8083858	0.64094204	4.8111653	48.504414	11.365978	46.063469	69.655823	1.2038654	1.1775659	47.102192	7.2223225	43.632626	88.467461	7.8911462	13.474705	42.504032	91.097748	1.7355638	-2.938874	10.095871	29.056725	21.759745	14.442794	7.8579917	25.604225	7.8008361	56.587154	7.5021439	24.913242	19.19422	11.037045	7.7273502	83.873161	-1.2370582	80.602036	1.2927099	46.344238	14.221266	76.471939	45.622208	9.5779915	26.132839	-0.045366805	1.6143143	2.8345301	15.293085	10.082067	89.049294	1.4975044	0.046127837	26.413811	29.270226	5.9405661	6.0097651	27.624903	-3.2041664	15.407935	4.2686086	6.623879	8.9265289	18.528875	15.180275	6.2817521	8.5131083	0.90300965	3.5711131	11.376689	8.1922998	4.6899524	3.9535544	-2.0305533	23.801628	67.539444	15.88303	58.667229	1.6153097	12.94125	40.814434	3.609097	4.1979713	5.105103	22.921684	8.034153	9.2388821	5.6324048	49.575546	8.7356958	66.23288	9.3022623	37.476871
6.2060499	1.3398905	1.9684292	7.3940554	5.7837625	13.010619	1.9227982	82.763893	21.681519	21.675209	6.5175638	3.7721248	13.560146	9.6315184	20.597958	3.2228	12.855331	31.559866	96.352097	4.3431497	91.155228	157.17885	8.6460886	36.397041	11.812666	-0.24872695	12.850727	4.1734576	21.215557	8.7847996	6.9766545	18.484486	7.4586349	14.397213	5.2949848	5.8415422	18.204565	2.4144213	10.743279	5.3535905	8.614995	1.7966462	5.8921394	82.192169	20.67218	75.578903	57.772381	1.0551276	6.8861575	80.38089	8.3253603	68.508568	75.127205	8.9665213	11.215844	66.892799	81.434677	5.1256809	-1.830904	12.090522	50.910461	36.387291	14.176555	7.7792735	39.98444	16.024508	99.876869	17.040648	28.285593	29.134136	10.729095	7.5764103	121.48776	-1.9014256	118.00713	3.5766826	78.4403	14.277935	74.55394	70.34848	13.368541	34.760773	-1.1201452	0.87043214	5.1264644	21.801382	9.8865461	76.052895	2.6264055	0.11007747	33.630836	46.291344	6.5664282	5.5843816	44.739338	-2.0130119	27.116266	3.7397385	6.9981956	10.990317	19.036444	14.762478	6.2055049	11.36986	2.1437304	4.9915833	11.207472	7.4789944	4.2384157	4.0693417	-1.7433777	24.698261	60.860317	14.512584	101.52927	6.762579	12.212193	64.733856	8.6891985	4.1702304	11.214527	30.383116	17.437546	8.9543867	14.161619	46.747726	7.2452011	59.346443	17.774311	60.878475
10.357392	4.7260823	2.8712893	7.0018487	7.0745282	13.901718	6.6944337	62.326641	27.100908	24.42655	6.5189233	3.6394908	13.988789	11.371679	22.335598	4.0624981	12.893848	65.822342	101.04356	4.4294796	75.367424	111.59075	9.2727928	71.774033	58.198135	-0.37769032	12.352219	4.1251411	18.333618	8.9227066	7.8844457	18.04273	9.7025127	39.551479	5.0194216	6.1821527	43.222599	1.9743499	9.111577	4.9701052	17.481899	6.1186128	4.808938	95.5588	37.951473	52.191227	47.762672	0.80345172	32.834587	93.513939	10.944395	69.337685	64.532021	8.5365343	9.2929735	68.604507	75.833862	18.531433	0.32147053	19.890583	62.325214	35.884567	14.796888	9.4877768	40.602619	58.550358	93.730843	50.480301	26.681337	42.481464	11.515511	7.9627485	101.85258	-2.4371119	98.422836	11.53421	91.065689	14.279291	61.642231	73.389931	11.047451	63.341873	-0.75401616	1.6164962	15.369632	49.397785	9.3529472	65.153564	6.7094965	0.082474597	28.712732	49.748016	6.6805892	4.2957306	47.220238	-0.58324325	28.988192	4.3414273	8.675642	18.101925	20.890942	14.309649	6.1288586	13.139812	2.3362062	4.3110971	11.314805	7.4867582	3.4209571	3.8073142	-1.2386441	26.605589	38.994194	14.757919	93.365036	21.81296	11.740457	67.046944	23.882616	4.7576027	29.771446	25.54122	42.823078	8.9705372	37.934361	39.724777	5.818995	37.871284	50.785381	41.217091
39.092102	6.5904288	2.5218558	10.838491	7.7468328	13.826342	10.018967	39.151165	28.615702	27.971878	6.3177505	3.818924	13.908738	17.50881	21.655895	4.1430545	12.530992	81.716911	95.691879	4.1372232	52.265476	80.893066	10.069674	88.561752	81.880302	-0.76873296	12.07981	4.037468	15.511807	8.9292831	9.431694	15.834504	25.327183	53.603184	4.9108453	5.6403174	57.510925	0.94022042	13.369097	3.2640028	23.926765	18.033182	5.5330968	96.31321	46.77319	33.185287	39.112041	0.79050744	48.658772	94.289635	13.405353	67.870331	54.985554	9.1005602	7.1548233	67.285248	67.014816	23.64719	2.321739	44.558609	65.583374	34.952984	15.085037	15.67622	39.78978	73.945518	83.180687	68.641212	40.796871	50.408119	11.149871	8.3188467	85.960266	-3.2928121	82.919464	22.727562	91.752632	13.83919	51.239807	72.042595	8.32512	76.18354	-1.2004017	1.0403014	22.177933	68.363319	8.8749571	55.620438	18.049276	-0.29450855	22.455744	45.20462	7.146368	2.6435347	42.739193	3.0856171	26.862305	4.0001926	8.6390457	25.764269	30.135828	13.790195	5.9292364	15.722032	4.1633854	6.1355667	11.363604	7.0761337	2.5084515	3.5503294	-1.0858121	37.80175	23.501211	14.198968	82.697906	24.382868	10.736641	62.032555	26.358515	5.2113943	39.854076	19.490152	57.445229	8.2805815	51.185757	32.833355	4.3152633	22.362665	70.00174	27.499712
103.66011	6.3111858	2.6107221	17.112854	8.0347528	13.951203	12.633175	15.861982	29.104237	33.910904	6.4670644	3.3881326	14.512092	31.110153	21.965	4.7678375	12.427713	72.445183	76.009163	3.9777133	20.196354	71.812294	11.147283	78.68251	73.743393	-0.73657817	14.809535	4.0353384	14.455548	8.8573437	13.727799	11.312717	59.868122	54.138382	4.7167668	6.0857291	57.658707	0.90023267	24.018255	3.5760834	28.972784	40.80891	5.3797293	83.739601	46.932014	22.228228	32.815414	1.1872915	52.243908	81.946243	15.746962	62.203045	47.772873	11.11937	4.7643962	62.623302	57.60849	16.946314	3.9926708	95.867249	60.344326	35.927628	16.224112	28.163866	38.832367	51.686699	68.90593	68.936829	77.996941	51.041759	10.118759	9.5285969	78.551826	-3.3932395	75.320381	39.61544	79.845718	13.957249	43.498005	67.739525	6.3105969	66.048485	-2.403285	1.1817909	24.374149	78.326492	7.7988586	48.292595	42.459862	-0.85348123	15.988398	32.325832	8.1837025	2.3197067	29.389263	7.8956103	19.604288	5.7096133	6.2632742	34.252132	50.38271	13.226641	5.6728988	19.474724	7.2086306	10.525986	11.408455	7.489059	3.0971148	3.4277606	-0.72669518	60.516243	16.106571	14.982627	67.151024	11.840548	9.5217009	44.966351	13.645908	5.5378418	39.958061	13.106889	54.88155	8.5976124	48.053558	27.45331	3.2350056	15.295881	70.229652	20.596413
114.74924	5.1483665	5.913209	25.462568	8.4319239	12.759863	12.142827	4.7789445	27.189156	34.374722	6.1856565	3.4085779	14.891404	43.765839	21.025261	4.7039452	11.115832	63.231289	66.943146	3.6615114	8.3769474	44.616985	10.996674	69.533073	65.608643	-1.1445558	13.116728	3.8921838	14.163177	8.9001865	22.638039	8.5626173	74.506828	50.284828	4.5007467	5.5389223	53.648621	-0.14550027	62.520844	2.3333836	35.624741	43.171055	6.2023859	74.501411	43.699703	15.809011	26.26055	1.4212896	53.541626	72.890701	21.183088	54.652565	40.580566	11.42842	2.6562243	55.219013	52.691353	10.685081	12.233486	102.30736	51.416409	36.553116	26.121128	40.845695	36.932346	36.456795	59.555321	62.042683	98.393295	46.671646	8.8934202	19.034565	72.797661	-3.5974357	69.857338	45.255554	71.129646	13.367562	34.41412	60.277981	6.6724935	58.428944	-2.790314	0.59079742	23.931953	77.578598	7.2078848	41.077091	43.549381	0.035537858	10.604659	33.026833	13.113003	1.6393015	30.170309	12.479817	14.599326	5.5320587	5.3289261	34.016285	58.000435	12.378664	5.2266126	22.001148	18.83135	26.151096	11.006263	6.9789686	2.695987	2.6090031	0.40340084	70.222458	12.79248	14.039932	58.148827	4.6668692	8.4568548	32.621605	6.3912101	6.5391517	37.682922	7.8146892	47.366352	7.7232418	40.085087	21.90941	1.8945409	11.823652	64.257355	15.976456
101.10886	3.5625465	11.220229	31.934114	9.5528173	11.808434	11.072924	0.40465021	26.269964	32.768173	6.016315	3.1718566	15.977041	57.106705	21.477207	5.8364344	9.7610884	55.698048	62.629868	3.4813251	6.3884153	10.565841	10.280148	60.783459	51.722599	-1.0513815	10.931776	3.6228592	15.02108	8.9489126	34.836205	6.3872776	80.216202	45.123199	4.2522593	4.8875155	48.215538	-0.58115166	113.79816	2.0630665	44.783535	36.304565	5.6103883	68.17627	40.242214	11.856321	20.232615	1.5505047	54.148571	66.664162	28.04249	45.733177	33.37191	10.963796	0.60528421	46.215786	51.644695	4.7077794	23.388477	93.491096	41.900887	37.671352	40.695099	55.091522	35.948689	24.128414	53.446739	54.127598	111.03374	39.981964	8.1180696	33.557056	70.247475	-3.1476154	66.280731	47.31786	65.197197	13.105886	25.877148	52.030212	8.7740679	52.090557	-2.5538058	0.96733451	21.797552	74.077629	5.665092	33.454453	37.489117	2.530196	6.6617565	40.48341	19.801262	2.2479897	36.989494	16.515415	10.285737	6.3482552	5.0366502	29.878334	61.920494	11.387631	4.6487474	23.95569	34.054646	46.26062	10.369113	7.0016546	2.8592138	1.4187237	2.5321548	74.636536	10.735398	13.95757	50.719635	1.5653892	7.8225651	21.406382	2.6094365	7.844264	35.229557	3.9489574	37.204247	7.4476533	29.017656	16.994757	0.99668157	9.8661747	55.788559	12.399767
88.143768	1.8563664	8.6252947	46.807556	9.5316563	10.532	9.5954351	-0.61657304	24.082644	32.296535	6.240571	3.1241271	45.845959	56.320274	21.15427	5.2640619	8.7884398	41.16589	53.162838	3.6429346	3.3821635	4.5362582	10.648334	46.215858	47.851772	-0.99456537	9.0381527	4.0478215	13.683245	22.407167	27.934488	5.9268394	72.655937	37.472725	4.6279955	4.5417562	40.377136	-0.92692274	82.482597	0.68268275	41.768036	25.12925	64.688377	61.375763	35.733212	13.29501	14.331081	1.3130974	49.421513	60.114246	27.218458	38.850483	26.722687	9.0852613	0.34718907	39.339947	49.968304	4.1262012	45.674164	83.083672	33.771523	35.684162	42.097725	54.375023	32.308846	16.857126	44.388824	48.133286	100.82703	32.491306	7.2628908	35.076885	60.645016	-2.6060007	56.775154	45.347286	58.862381	12.43763	18.081144	44.897877	7.8623743	54.705639	-2.4371204	0.56918794	19.393408	67.807495	5.4486585	26.896608	28.105938	5.0596738	5.1552324	34.081223	27.259821	1.6193554	30.948513	18.160505	10.37679	5.5352149	4.9221992	28.281918	51.367672	25.390429	18.206778	25.747671	39.206959	46.779709	10.337467	6.8532081	6.0676022	1.5863929	5.1020746	64.818916	34.452614	12.669738	41.983528	1.6924037	7.3787942	16.456362	2.7075243	16.245441	30.542463	2.5364711	28.868809	6.6793652	20.924902	12.279543	0.35595471	33.352413	47.08683	22.703201
75.278893	0.36620629	6.1973767	56.365902	9.5136309	9.9216347	8.6421061	-0.48015383	21.77726	31.90601	7.926157	2.8863344	71.164841	54.8694	22.133484	5.6265788	8.1515379	32.143932	44.407635	5.5508327	1.135571	1.5032229	11.080659	37.946186	41.697266	1.6180274	8.7779198	6.039988	12.708491	35.842865	20.847765	6.3567848	64.214737	30.218554	6.3862615	3.8135059	32.79269	-0.55341333	49.184383	0.029071026	38.700966	14.304061	118.4817	55.248207	32.677509	15.319284	9.673543	1.2977984	44.51424	54.208054	26.25396	32.919628	20.440397	7.2818851	3.2863319	32.598236	50.219833	3.9687879	65.827354	76.939178	28.247965	34.717258	41.955765	53.145832	29.713074	10.919506	36.145885	44.30093	87.802956	25.903725	6.8180718	36.052505	52.813728	-1.6658185	47.867504	44.119465	53.154343	12.098833	11.760129	37.85022	7.3659906	56.689083	-2.0278866	1.197274	16.917248	62.182999	5.979763	20.286211	21.107233	8.8108635	4.7778068	27.037291	34.040634	1.6803169	23.624393	18.946165	15.23356	5.9720831	5.1949067	28.051449	42.09391	40.144405	32.555424	27.587297	42.980057	45.485722	10.371271	7.6510339	14.538452	8.016222	9.7292786	54.753868	57.849419	11.995935	33.55336	2.8810282	6.8792639	16.630548	4.063127	25.898987	26.390987	2.2377062	20.960253	6.4838581	13.694077	8.2074652	0.246885	56.680077	38.428314	32.093891
67.445053	0.36669043	3.6160192	37.468105	10.006504	9.4298573	7.2592897	-1.6119983	21.359529	27.384653	18.965494	2.4673772	49.710785	50.071239	20.678204	4.7626643	6.9869943	68.190964	43.391373	16.374887	0.63856816	1.0649533	11.547795	75.651077	35.889683	11.828073	9.0466375	18.102465	10.98297	43.437889	17.94529	5.753294	55.863728	24.641132	17.10552	3.898484	27.167992	-1.2008451	27.373119	-1.1421449	36.490952	8.2443981	124.71744	46.627815	32.52248	14.911133	6.2600574	2.9109838	40.337608	45.814377	27.822641	27.696838	16.579498	6.8039222	26.376787	27.353874	46.962151	2.8344951	67.72184	66.914566	31.912359	30.350294	36.670609	48.445911	28.07107	9.5548096	29.023235	37.570061	77.388176	25.996368	6.184319	31.071913	44.699013	-1.9317604	40.017376	42.092533	44.939835	10.890082	7.382863	32.480434	7.0589552	49.146236	-1.2592211	0.71358871	15.252334	55.5341	6.0725493	16.6007	13.778766	19.826546	4.1755838	15.965712	35.262264	0.90331799	12.792562	17.295231	47.818954	5.0224943	7.9208784	35.835106	35.749321	53.753525	46.05439	29.829636	40.898106	40.1311	10.653227	7.7045388	44.289452	54.871441	20.918755	48.691544	69.52182	10.686742	26.675177	4.3460317	5.8363752	51.738178	5.5569963	40.763103	22.548088	1.7009864	20.999454	5.3215151	13.408737	4.7686057	-0.26501018	67.916077	31.497612	30.519703
60.199219	0.89360726	1.49603	22.257526	10.020776	9.3519697	6.15307	-0.10224263	22.186714	24.697201	26.04903	1.9382261	30.443001	46.114986	20.596655	5.3766685	6.1990771	74.281807	45.802792	23.584307	0.79269016	1.1465498	11.80516	82.568954	29.199257	19.601063	9.602828	25.645054	9.9444542	46.859463	14.248185	5.4654579	46.858822	19.943405	24.113754	3.9618566	21.938742	-0.95858306	11.970025	-2.0145428	35.31879	4.0776372	115.63556	39.859016	32.703041	13.410137	4.4316511	4.6765637	36.844028	39.256973	27.807835	23.260555	13.275632	6.4309969	36.035366	22.149105	44.96413	2.033385	66.270515	63.118088	29.867891	26.335356	31.858503	44.66066	27.140528	10.585261	23.245195	32.319683	65.501411	26.755398	5.8400612	27.826632	39.186062	-1.4774168	33.829151	40.089451	38.516373	10.276752	3.8498197	27.446198	7.3799381	41.650555	-1.4495002	1.4894555	13.646296	48.766483	6.3158779	12.803576	9.8728485	39.73008	4.2876701	8.387208	34.205181	0.95634228	5.1699734	15.834834	66.040329	4.7739673	16.577225	42.123501	31.526497	60.542965	52.929707	31.219826	39.343433	32.98233	11.681519	8.5336161	61.966347	80.923553	40.951504	42.426022	69.849358	9.968956	20.6364	5.6036277	4.6018052	71.585854	6.6098852	49.262524	19.516937	1.8398503	21.83691	4.9714899	14.48012	2.6784532	-0.41640648	68.1147	24.450119	27.217764
55.161018	2.3022742	0.22817408	16.526798	9.8919134	8.5620432	4.2059789	3.3465862	23.663059	23.216784	27.113792	1.4366616	13.151402	41.594418	19.335594	4.3252373	5.1859899	31.673262	53.609287	24.629452	0.17482343	0.71231031	11.787719	38.502769	25.220472	20.346121	7.1495318	26.30887	8.5427551	43.955578	8.6900568	5.1846585	36.724777	15.523851	25.490791	3.2587483	17.44364	-1.134586	5.4581013	-3.2773633	32.113178	3.0289774	86.751137	33.820107	31.391113	8.6549349	2.1751969	6.751729	33.919132	33.480675	25.346109	18.81048	10.906685	6.3103209	25.047619	17.531601	41.3097	1.4522921	60.110779	56.984116	17.527859	20.81493	26.386169	40.232849	24.700142	13.852156	18.029858	27.600086	54.016048	28.670326	5.0287986	22.463932	33.446594	-1.114877	28.202394	36.844044	32.821438	9.6131411	1.3991624	22.62047	6.3397207	36.252628	-1.2116728	1.8217212	12.224095	41.034805	5.6187148	10.334061	6.8547206	70.778191	3.7386127	4.1597075	29.523882	0.58444303	1.0605168	15.307347	61.133488	3.9004936	35.002541	46.183052	24.023884	56.902004	49.680157	31.359356	36.620186	22.096573	13.927756	9.252655	57.006824	74.813194	72.478569	34.990437	53.125668	9.5421667	15.265025	3.8549476	3.6778212	71.002708	4.9250031	47.506058	16.503334	1.3326374	24.39846	4.3614812	16.720898	1.6415341	-0.42325839	51.431908	18.64748	24.38166
51.393372	2.3614273	-1.1960005	10.432621	9.2706699	7.8700848	3.1603589	7.7983661	23.034779	20.200706	53.144753	0.99328709	5.6969304	37.738445	20.774876	4.493372	4.95963	11.496627	54.86113	50.050362	0.66384405	0.55442047	11.60564	16.921135	19.812296	46.729038	5.4946699	47.563599	8.0630703	40.26236	6.0464749	5.3753471	28.739792	11.552818	51.578045	3.8370996	13.202669	-0.88052648	2.6560712	-3.4990449	26.948631	2.9170887	59.467785	30.243906	29.247129	6.7175665	2.2844617	7.3906975	31.704939	29.990191	20.978775	14.436581	9.8637581	5.9843426	12.969777	13.223563	38.921795	0.87142122	53.240974	52.600014	11.030584	17.431078	21.978748	36.531769	22.694466	16.029024	14.226498	24.350214	42.040001	29.227083	5.7584295	18.324173	28.72378	-0.7664507	23.158463	34.19968	29.334318	9.4289284	-0.2940442	18.033714	5.0288858	28.972942	-0.40765586	2.7239773	11.048581	35.212307	5.7600236	9.6296329	7.0790234	74.105522	4.0531492	2.8619835	25.842756	0.4287926	-0.069825329	14.949237	53.89119	4.0488505	56.277412	44.84824	20.435022	50.634975	43.957336	31.048525	34.615253	13.540478	14.40542	9.5871906	43.547802	63.671822	76.074989	29.778143	38.129192	8.9537535	11.190308	2.7417443	3.1513448	60.221458	3.327842	45.155846	14.183639	1.863241	22.734032	3.9137886	14.567235	1.4538659	-1.1539419	36.856091	14.542752	20.166573
49.691444	1.5647553	-1.8911356	7.6234803	10.17306	6.4245901	1.9428544	11.433467	21.559959	15.768783	95.431961	1.1073765	3.4085147	33.226318	22.027901	3.6935887	4.7234068	4.1337929	52.091789	90.673737	0.48870993	-0.21323819	11.300375	9.4947968	13.720989	86.620453	2.7078352	82.261375	7.2929859	36.004101	5.2940402	5.199008	22.067663	7.7503071	93.799583	3.5078864	9.3843784	-1.4564252	2.196986	-3.8436625	19.253277	3.3765361	36.255161	26.954493	25.432375	6.0132461	2.1831729	7.057529	29.648819	26.718061	15.408916	11.117708	9.6391754	5.5389109	0.11768385	10.05264	36.657902	0.66279399	47.227894	43.88969	7.0183783	14.914327	17.448763	32.084908	19.676373	16.122002	10.373692	20.149765	32.267078	28.856512	7.0046673	13.996051	22.182426	-1.1666918	16.916534	31.828243	26.032022	8.9771357	-0.70295358	14.60325	2.5908968	22.112795	0.83812737	2.064714	10.089763	30.560526	5.5898943	9.5038929	6.3910341	59.853409	3.9236717	2.6482165	22.768925	-0.53778052	-0.29097694	13.516945	45.293812	3.3066101	79.379234	39.962666	16.225887	42.643879	36.560444	30.424122	31.873549	6.8168283	13.706289	9.4492655	22.664185	49.127502	61.560707	25.586712	24.791306	7.5182014	7.6544857	0.060763914	2.4445252	44.963554	0.60953808	42.429203	11.386969	1.7651303	18.391748	2.6622777	10.494303	1.1905173	-1.2633179	23.56267	11.370317	17.461945
35.970451	3.9121661	-1.653157	3.8252823	10.253714	5.923737	1.2960273	13.462895	24.466616	13.134406	72.676582	0.83204377	2.7594411	29.78174	19.37384	3.9351196	4.4819117	1.9790368	45.370949	68.99781	1.1304855	-0.4873001	10.877314	7.6252775	10.7213	67.351547	1.9182719	62.547993	6.7039809	31.587461	5.4448996	5.7716846	15.583653	4.9968171	71.342346	4.163094	6.5661707	-1.3349161	2.7638419	-4.195797	12.332887	2.9221082	22.075809	22.975418	22.10816	5.3832026	3.8146756	5.8739228	27.680449	22.762722	11.488481	8.3688049	9.7317028	5.8075666	-3.0474107	7.8041754	34.375172	0.010985003	42.760345	40.141144	5.8790946	12.901446	14.305876	28.718699	18.426783	33.001118	8.0143814	19.320375	23.602953	23.892012	8.159709	11.38664	19.437246	-0.75287724	14.485502	30.09207	22.181818	8.9319792	-0.3661052	12.585655	2.2599361	17.627399	1.2379999	3.0490854	9.6197147	25.822063	6.077404	8.9736366	7.8445277	49.756599	4.2311659	2.6888356	17.169699	-0.6352632	-0.17795002	12.535912	31.462324	3.2477553	77.814995	34.985298	15.065307	32.848541	27.356857	29.060852	29.014162	3.5011859	12.269469	8.9265327	10.664465	34.395393	51.732975	22.09819	15.552794	5.1801786	5.3392653	-0.33879551	1.5375383	30.250946	0.10098941	38.702057	9.5957632	1.4090229	13.231562	1.9707162	6.0862684	1.2235737	-2.1382225	14.519032	8.7411709	15.670487
21.62599	10.074041	-1.761555	0.88565481	11.184187	5.0720491	0.23574622	13.291967	32.325729	10.637497	38.6064	0.53874892	1.9707133	25.921646	15.195438	3.1859651	3.9054599	0.74543029	38.202282	35.721127	0.52532202	-1.1794336	10.363425	6.6494493	8.8260012	34.13998	1.0672483	33.337013	5.5724702	27.086723	4.6202908	5.6627417	9.3435478	2.3018687	37.566402	4.4582815	3.844264	-1.8597778	2.9526708	-4.7935905	5.8927884	2.3333607	10.982471	18.13945	18.230066	4.2265835	4.0840006	4.5360141	25.41494	17.992928	8.2175455	5.7825413	9.925539	5.7613125	-4.2863731	5.3100948	31.166216	0.19567196	38.13995	33.672817	4.5170283	10.712634	10.951812	24.841167	16.576805	49.820499	5.4294024	18.664125	17.728748	18.031839	8.6243067	8.1435518	16.609535	-0.73555803	11.853159	28.078392	17.561747	8.5032949	0.1558276	9.9976559	1.5075867	14.843142	1.4673505	2.9517176	8.5420141	21.233446	5.8819985	9.3630705	7.4520097	39.453499	3.9471462	2.2774138	11.384618	-1.2566068	-0.65060371	11.005986	16.345001	2.6679831	70.234985	29.962456	11.530011	22.849066	17.90394	27.50569	25.466114	1.3854674	10.66641	8.3299522	0.17712598	20.060984	41.269066	18.384348	7.7872248	3.1000338	2.938863	-1.2354832	0.54170388	17.282574	-0.77579099	34.792339	7.3215628	1.1484978	8.5419779	0.82401454	1.6869558	0.86098993	-2.4682603	6.7314377	6.2339106	15.135963
11.08684	48.950172	-2.0149643	-1.4744431	9.5364141	5.1558928	-0.30081916	5.105299	80.153748	11.517223	20.665926	0.57734144	1.8040693	23.745722	15.055314	3.3552327	3.8756452	0.92174894	35.347412	18.358854	0.45236173	-1.0069726	9.1768456	6.3843718	7.8431888	18.466049	3.0557501	18.115637	5.0922337	22.388655	3.3707061	4.9157758	5.2423491	-0.12721501	19.816965	4.3034763	1.4754996	-1.6811053	2.9593263	-4.5945745	3.3505116	2.2707431	8.1627865	14.469537	16.485884	2.6559358	4.9108338	3.5291471	21.995338	14.533845	7.7950611	3.5000145	10.34254	5.4919181	-4.7251425	2.7110052	29.925022	-0.067507386	33.93264	30.717997	4.2447543	7.3606515	8.4058733	22.755857	15.34191	39.098495	4.7422633	17.744749	13.324599	12.627532	8.2961197	5.8465781	14.985551	-0.39972663	9.7129354	26.709846	14.348969	8.5146885	-0.29301846	8.6324167	1.6770713	13.02487	2.0874898	3.6516006	7.2224789	18.224236	5.3129554	9.8961105	8.9929705	25.275114	4.098999	2.7948797	9.3075686	-1.212563	-0.04626311	9.6274424	6.8651733	2.5037668	54.90696	24.981775	10.472489	14.768439	10.309325	25.56389	23.769703	1.6772764	8.9875412	6.9215937	0.18106003	11.963877	27.409342	14.886318	5.7268357	1.4635595	2.1571746	-0.98634607	0.7488333	7.5417705	-0.62210655	30.987242	6.2376742	1.3883921	4.876441	0.96518326	-0.77973318	0.74770272	-3.7541199	4.6603284	4.8464479	11.479516
4.2323503	68.106613	-2.7375507	-2.5255606	8.9595299	4.8345418	-1.0597868	-1.2907947	103.17601	11.470811	8.4253845	0.44253817	1.3131373	21.04501	13.952372	2.8187139	3.3948336	0.58230627	33.275482	6.375844	-0.12314282	-1.2981362	8.0677052	6.1185212	6.7391477	6.3099666	2.9694965	7.888505	4.1802588	17.994953	2.7500989	4.4519558	1.7059664	-2.0424614	7.7680187	3.8804822	-0.45207492	-1.9800929	2.9967477	-4.5814066	1.4427091	2.2922897	6.5211959	10.695381	14.558834	1.0373074	5.6132078	2.6937115	19.32724	10.928168	7.0777192	1.7878959	10.957583	5.0729132	-5.2279706	0.94225854	28.187809	-0.13408786	30.067307	27.358004	3.533587	4.3622222	6.0008888	20.041796	13.523258	28.741085	3.813395	17.028664	11.033925	7.8343759	7.2309809	3.4975338	12.616513	-0.60902125	7.4003496	24.542362	10.962798	8.0559626	-0.46587527	6.7093396	1.0998157	11.628261	2.4649527	3.1915944	5.797998	15.391612	4.6898255	10.686666	8.6703224	13.112621	3.8552279	2.8245358	7.8528509	-1.6307207	0.055561446	7.933835	-0.1088887	1.919644	38.500278	19.99896	7.7926426	8.744998	4.6523838	23.755602	21.23978	1.7272495	7.8669271	6.1406693	-0.68170607	5.8667707	15.032641	11.948561	4.0246067	0.32693183	1.212256	-1.4022905	0.57241845	1.2356493	-0.97950214	27.378977	4.8295732	1.1082447	2.1558475	0.45076412	-3.3328977	0.33768964	-3.9790566	2.905205	3.9692681	10.552678
1.2833196	50.256668	-2.5474615	-2.6998339	7.7811136	5.0887733	-1.0385737	-1.7662702	80.020638	11.808372	6.5140023	-0.2958445	1.3179189	18.934683	14.771061	2.8987503	2.9253554	-0.11107723	32.564457	4.6713057	0.42269552	-1.2650719	7.1386957	5.7225761	6.3464985	6.2775173	-0.28255573	6.7897506	3.9023948	14.259477	2.8563197	4.6245227	-0.81716126	-2.5160532	6.1140461	3.7766356	-1.1596637	-1.3034409	3.2651539	-4.4295254	0.76510704	2.5173397	5.8936648	8.5958891	14.149698	0.33812261	7.5525174	2.2471356	18.586983	8.8666468	5.9129076	1.1635251	11.990311	4.9040518	-5.7780547	0.3255564	28.421127	-0.79566211	25.75972	26.009098	3.529635	2.1175997	4.9884105	17.981647	12.792498	21.113916	3.880312	17.058922	8.8655539	4.2466674	7.9676762	2.9467602	10.816823	-0.55845857	6.1308122	22.811459	9.0335655	7.2875128	-0.26336706	6.2020717	1.115604	10.486446	2.8744626	3.6034863	4.6193218	12.964704	4.8567004	12.047958	8.8650379	6.2130361	3.9057422	3.4013131	7.6052718	-0.83908212	0.89525467	7.248445	-1.9053278	1.8669475	20.346619	15.111321	7.7266192	6.4466238	2.6020999	22.225534	18.975807	1.7493225	7.8072948	6.2701874	-0.27371913	3.505414	7.6872563	11.665409	2.7696993	1.0534514	1.4779452	-0.68289369	0.23468427	-0.056884058	-0.34842181	24.244535	4.1574717	0.71925211	0.36351049	0.13519806	-4.4755545	0.39895135	-3.9056103	1.8282069	3.5416849	9.015521
0.14139752	33.234905	-3.0039244	-2.5913677	7.1756115	4.9563112	-1.2011573	-1.9544264	57.838661	11.247302	4.6917362	-0.17996582	0.91142553	16.481178	14.116657	2.1331596	2.4650517	-0.51563501	31.286722	2.8806272	-0.18089411	-1.8389125	6.2831416	5.4238772	6.2192416	4.3694744	-1.802421	4.8606319	3.1151824	11.396914	2.6359501	4.0425568	-2.1492345	-2.5922458	4.350697	3.4887698	-1.2335318	-1.4117625	2.6873667	-4.2291026	0.38517421	2.7812304	5.654387	6.5111094	13.250403	-0.68275136	9.2270756	1.4856014	19.140188	6.833447	5.1467419	0.49889797	13.504039	4.4631882	-6.1975608	-0.2509982	27.984854	-0.60965121	22.36763	23.579935	2.7578547	0.76367056	3.9596715	15.47049	11.321012	13.139401	3.1051798	15.687114	8.0708523	1.9554579	6.9942102	1.9316332	9.2049217	-1.1193233	4.4641209	20.772654	7.1083345	6.7269964	-0.43920478	5.4836979	0.73016405	9.4755602	3.0296245	3.3575575	3.0613341	11.729607	4.1103797	13.783869	8.665247	1.4280376	3.675674	3.7223265	7.138391	-1.1639622	1.317197	6.3265958	-3.1758447	1.4843599	8.9140301	11.515023	6.1437631	4.7591667	1.1181051	20.614122	16.499727	1.9034343	7.9280558	6.55165	-1.0453833	2.2483897	2.850769	9.8605652	2.0895576	0.95992756	0.87258339	-0.985358	-0.3283149	-0.69423026	-0.67282337	21.014967	3.224247	0.4539459	-0.47360229	-0.31700924	-5.2330503	-0.029879648	-3.7184815	1.0579077	3.3051069	9.3147163
-1.087028	16.848787	-4.3951707	-2.647681	6.2212715	5.3061094	-0.79134816	-0.60314935	36.422668	10.473989	2.9099522	0.38928145	0.8325209	14.628896	13.348256	1.8690499	2.521548	-0.4675473	29.56892	1.0282333	-0.62972856	-2.1635251	5.4726257	5.0527835	6.3305774	4.5044584	-0.92520022	2.2571747	2.778266	9.1743546	2.2817709	2.8851268	-2.5295825	-1.4829957	2.4691517	3.9056945	-0.36267629	-1.0270202	1.517714	-3.7101426	0.23985545	3.0870552	5.1177797	5.4715834	13.004057	-1.3711944	11.127197	0.45022219	21.006088	5.8354492	4.6874628	-0.13250671	15.400371	3.715982	-6.5345259	-0.98918724	29.353809	-0.55561107	19.13904	21.291414	2.8901291	0.22073826	3.5147858	13.639125	10.536352	6.4293885	2.4878626	13.208215	5.955009	0.63687885	6.2805295	1.7363551	8.2736626	-1.4152746	3.6968284	19.600031	6.1811752	6.4842777	-1.0093039	4.8014674	0.8061561	8.2640972	2.1222219	3.8452737	1.5593314	11.278593	3.1366751	15.117344	9.4243107	0.42635146	3.7869902	4.6725264	6.4982853	-0.94783998	2.4060173	6.3869128	-2.9842663	1.602851	2.7680223	8.890667	5.0044851	3.5283849	0.037396215	18.928528	14.920047	2.265034	8.1686974	6.9280252	-0.87807643	1.7904645	1.1021744	8.8826303	1.3625586	1.0317135	0.44080806	-1.0191389	-0.88962477	-1.3745381	-0.58983207	17.712616	2.9206054	0.58280098	-1.4973432	-0.054308854	-5.2612057	-0.22771244	-3.6776032	0.48877606	2.8557513	9.3341827
-1.3189192	7.254035	-4.6388144	-2.6896856	5.6423311	5.1060886	-0.73500264	-0.045457836	23.50931	9.8389244	2.3756585	0.37071115	0.63467062	12.739977	12.111018	1.3412987	1.8615021	-0.58661234	27.706028	0.4555324	-1.3885164	-2.6472752	4.7663951	5.0779886	5.8999925	3.9291635	-1.3394717	1.5110358	2.2924154	8.1935167	1.7476568	2.5360672	-2.6265373	-1.5167145	1.9304826	3.8414936	-0.37022504	-1.3486676	0.98836774	-3.523402	0.37176272	2.9580214	4.8266654	4.3187189	11.952627	-1.6980816	9.97612	0.30340293	20.240007	4.7153873	4.8016763	-0.42882347	14.388598	3.4074399	-6.35888	-1.1804909	29.354408	-0.5483852	16.964689	20.340973	2.2846422	-0.67436159	2.8280263	11.756892	8.5398369	1.9118302	2.2065406	11.397569	5.7598734	0.13286786	5.1521053	1.1180853	7.6425781	-1.8325752	2.8301082	18.470577	5.0866017	5.9736104	-1.0640112	4.4342179	0.52497947	7.3910823	2.0435991	3.7228699	0.52741015	10.867812	2.7220933	14.171245	9.2192335	-0.49780655	3.6546781	5.3913593	5.9229417	-1.6846085	3.1741767	5.9094501	-3.1924438	1.3837616	-0.11006927	6.4459229	3.892904	2.9540639	-0.36264166	17.440002	12.41289	2.6632967	8.4474735	7.3178344	-1.2803955	1.2959417	0.15943722	7.6011577	0.92309362	1.5792636	0.025254901	-0.78196508	-1.3910989	-1.4284035	-0.32957891	15.286769	2.3305359	0.44583544	-1.5202043	-0.50320041	-5.262043	-0.59369862	-3.3669684	0.045131676	2.8686311	8.6941166
-2.1309872	0.030514723	-4.5244403	-2.7932036	4.8626738	5.2876391	-0.27514371	1.2091762	13.526424	9.4850664	2.2343245	-0.020561133	0.88545054	11.457211	11.831453	1.5617508	1.3138725	-1.0523206	25.766129	0.49691525	-1.2941195	-2.6411426	4.0900164	5.2132754	5.2381968	5.2260504	-1.2039357	1.3519212	2.3848107	7.6949077	1.2037424	2.6704462	-2.6295896	-0.9243958	1.8125432	4.2231288	0.092512354	-1.098215	0.9807443	-3.2530081	0.61123317	2.6905365	4.3604946	3.8616459	11.358768	-1.4877093	8.8268204	0.43875608	18.693974	4.2743044	5.1501875	-0.46190804	12.375156	3.8984022	-6.0124221	-0.96667641	30.888298	-0.77172399	14.989477	20.113182	2.4002349	-2.1249747	2.4665182	10.604084	7.0412455	-0.6475246	2.6665659	9.8498755	4.5546165	-0.12816879	4.7634397	1.078961	7.4862652	-1.2122297	2.5810473	18.094648	4.6403418	5.6136465	-1.4266171	4.0169373	0.4839853	6.9163947	1.628723	4.4299202	-0.19337769	9.7116575	3.2229316	12.352921	9.1206541	-0.26413935	3.8924329	6.688693	5.37538	-2.0880432	4.5762749	6.1645384	-1.4995283	1.5984168	-1.8024322	4.0412664	3.4068785	2.5862017	-0.5555951	16.003094	10.316406	2.8216674	8.7312498	7.7025242	-1.3449492	0.77680719	0.18681544	7.7423296	0.085177846	2.8762405	0.27083409	0.34902516	-1.6245295	-1.7906489	0.80932397	13.198088	2.4901845	0.73143572	-1.5465355	-0.61148971	-4.8646421	-0.57382607	-2.9787314	-0.37171787	2.6574602	4.9038815
-1.7344264	-0.53790092	-4.8659153	-2.7917023	4.2997785	4.6155205	-0.64838898	1.1590301	11.943485	9.530468	2.0467892	0.030612117	0.78325766	10.361198	10.896933	1.2793475	1.0499117	-0.30475059	24.982126	0.34065974	-1.6310714	-3.0422223	3.5159388	6.1678381	4.8556423	4.9192777	0.66913927	1.1594148	1.6705699	7.7768049	0.68688232	1.6560829	-2.051044	-1.1792777	1.7111261	3.5626895	-0.16724974	-1.6115673	0.4278059	-3.4313605	1.2456295	2.3193712	4.4229689	2.4365201	9.6723499	1.0058912	13.17233	0.40538988	16.941175	2.9030795	5.4246707	-1.0440403	16.050398	3.4549675	-5.6509352	-1.4402351	30.536497	-0.5092352	13.861175	20.275003	1.8042583	-2.3339386	1.6970171	9.4946051	6.1304526	-1.7081225	2.0913963	12.108957	4.7574205	-0.4163703	3.4609482	0.28827623	7.0310526	-1.7461663	2.0385838	16.81628	3.3157005	4.929894	-1.6532149	3.3776953	0.15619573	6.1506119	1.9019114	3.4552917	-0.46935818	9.0085392	2.447983	16.517603	8.7376509	-0.5088191	3.4882014	6.3692517	5.2344561	-2.5120068	4.2673593	6.118145	-0.99490368	1.2151951	-1.8522959	3.6105931	3.5761576	1.9224194	-0.99947053	14.217869	7.8039856	2.9024613	14.667442	13.870176	-1.8141851	1.4469258	-0.18331614	7.9158969	0.37059072	0.8190468	-0.11276279	0.6791088	-1.8559204	-1.6188942	1.2007217	11.554912	2.1000535	0.27789348	-1.3530312	-0.86725938	-4.6437278	-0.82325274	-2.4554367	-0.19127199	2.5216174	3.8705959
-1.9637311	-0.80245149	-5.3316622	-2.6735604	3.1850536	4.2803369	-0.50275826	1.5972767	10.789334	9.4404297	1.7885128	0.27725172	0.97747219	9.7795115	10.630549	1.6266642	1.155241	0.35010427	24.261908	0.42534462	-1.1840639	-2.9631588	2.9557421	6.2817149	4.4036055	6.1394906	2.9473665	0.9177506	1.5894506	7.4631557	0.75580108	1.0097321	-1.5546302	-0.17831646	1.5268598	3.1756549	-0.34976706	-1.4721625	0.30542195	-3.3505321	1.7997483	2.0953124	4.622087	1.7312844	8.5117121	5.3951049	16.420406	0.34840187	15.277457	2.2328477	5.6328745	-1.245656	18.529507	3.0442882	-5.1418796	-1.9631227	30.649752	-0.28446269	13.018187	20.550266	2.2524981	-2.5489836	1.2684885	8.9907122	5.817409	-1.8993264	1.9674249	13.528267	3.4743376	-0.60956192	2.7406943	-0.051907234	6.7448616	-1.1016307	2.1248004	15.660304	2.6654105	4.757689	-2.5343094	3.1600013	0.41361517	5.5448465	2.1915505	3.1969688	-0.68024921	7.2577438	2.3115349	19.716249	8.784544	-0.24191283	3.4627576	6.7893124	5.0955329	-2.2294011	4.8825331	6.7195349	0.86449397	1.2757946	-1.9468119	3.2214541	3.9664536	1.4140016	-1.3214024	12.501801	5.844543	2.9530852	21.584263	21.052132	-1.5691012	1.9531842	-0.35930827	8.9638481	0.41519991	-0.62167794	-0.037801519	3.3875875	-1.9899733	-1.8994781	4.1371312	9.8097544	2.1742969	0.097749382	-1.3327022	-0.49985746	-4.052702	-0.77665246	-2.0787337	-0.089181922	2.0735686	2.1867063
-1.8870671	-0.44939616	-5.1901865	-2.1766608	2.98927	3.2884922	-0.25783142	0.5993852	10.568699	9.7483826	1.4104877	0.33684453	0.60399163	9.051034	10.195677	1.4173999	1.2819788	-0.67042631	23.715429	2.0254009e-05	-1.5248953	-2.8280914	2.4878199	5.3090649	4.2665215	5.7383409	0.50770187	0.67488647	1.7110933	7.7500763	0.52571732	1.1430019	-1.38465	-0.60459983	1.2098241	3.0267463	-0.79411811	-1.7048008	0.51896083	-2.973352	2.0639122	2.3989792	4.5463057	1.2727674	6.8881893	14.685213	14.20788	0.33771351	13.405961	1.7796162	5.6033154	-1.4575179	16.532213	2.6985941	-3.9420478	-2.0056398	30.1619	-0.1573118	12.112937	20.724545	2.1595814	-2.8845513	0.78230035	8.2104454	4.4873161	-2.1051707	1.416851	11.786408	3.2391126	-0.37210622	1.3939275	-0.51558775	6.5834208	-0.10380592	1.8375595	14.254691	2.1890631	4.1889992	-2.0318136	3.0676224	0.55341697	5.3618188	1.7347479	3.0904484	-1.0972525	7.0320754	1.8693151	17.664013	8.929472	-0.35474414	3.336868	8.3230648	4.9412031	-2.07704	6.4422793	6.5629163	0.28153187	1.1609026	-2.3028908	2.9663265	3.8526514	1.5172926	-1.0621552	11.104297	3.5156679	3.2279325	31.570354	31.420263	-1.7078836	1.9838748	-0.47805601	8.8253689	0.42542094	-1.6334314	-0.49663118	11.31063	-2.2514849	-1.846191	12.211754	7.6898465	1.8549029	-0.17530437	-1.0587933	0.16723262	-3.7995028	-1.1763918	-1.8310379	-0.13233855	2.0502954	2.9365082
-2.6040845	-0.31634727	-4.8965917	-1.6285638	2.4651439	3.6056697	0.24900705	4.0983906	10.054781	9.9862814	1.0895565	0.19483399	0.53294778	8.6572275	10.039055	1.706375	1.3871918	-0.82703161	23.591446	0.27467194	-1.6154542	-2.3038366	2.1213782	5.0503831	4.3684845	6.2857561	-0.025450496	0.4079304	1.8684113	6.8064251	0.60476416	1.3057783	-1.2301211	0.10494757	0.92834032	3.3116784	-0.74552149	-1.3820821	0.84919196	-2.4276597	1.8502166	2.5443056	4.099174	1.0625678	6.0306058	19.618574	11.011067	0.24659923	12.415741	1.5611806	5.5965285	-2.0234601	13.269222	2.579062	-3.2628856	-2.386579	30.294168	0.032253195	11.958505	20.219189	2.7335508	-3.6320913	0.51802951	7.9169354	4.1596413	-1.5544798	1.5404677	9.8543749	2.4507322	-0.29896134	0.75162816	-0.61538225	6.5172338	1.1988591	1.987152	13.620845	1.9233137	3.9309208	-2.0790608	3.1658962	0.92148781	5.1564779	1.1075848	3.2223356	-1.4658173	5.7166247	1.7142639	13.413581	9.1120787	-0.22380029	3.063863	12.682076	4.6471047	-1.2155595	10.660324	6.6579103	2.0309849	1.2722942	-2.4783306	2.7409506	3.8086519	1.3819169	-1.0578167	9.7870035	2.3279793	3.3692577	36.296192	36.312935	-1.3443342	2.1798718	-0.52450651	9.0114651	0.20868252	-2.1049132	-0.36060178	16.330315	-2.2716322	-1.7548133	17.470726	5.9535913	2.0316989	-0.050941762	-0.92499202	1.9006063	-3.03198	-1.1181923	-1.2843367	-0.27447116	1.9202467	2.4259562
-1.8351667	-0.49608621	-4.8757305	-1.5435854	2.1137788	4.6432247	0.22434376	11.612512	9.1837168	9.5707159	0.84021771	0.30126199	0.044606932	7.7798157	8.6725874	1.246416	0.84531009	-0.65442562	24.057154	0.023325916	-1.9263704	-2.1510427	1.8878434	5.3525653	3.766463	5.9940972	-0.72244608	0.11818281	1.092117	6.9694986	-0.03698596	0.80313003	-1.0821339	-0.53027558	0.69418347	3.1537738	-1.3319612	-1.6789175	1.3287437	-1.9870871	0.99910039	2.4878874	3.9365377	0.034476265	4.9823675	18.194571	5.3313727	0.055550441	12.201881	0.52582479	5.5854087	-2.363636	8.3261585	2.2476554	-3.2041833	-2.6888571	30.321636	0.31218928	11.505052	20.01375	2.5474899	-3.5744023	-0.0710603	7.0927815	3.5395815	-0.91832858	1.5331843	7.6383867	2.483948	-0.43513131	0.30352545	-1.1074697	6.1333523	0.73442638	1.5491458	13.113077	0.8453263	3.3543851	-2.049067	2.8086193	0.56865561	4.6439009	1.3231939	2.6987977	-1.9917889	5.5841599	0.65095448	8.2071152	8.5797596	-0.27233729	2.8614528	18.785435	4.1630321	-1.4034032	16.778858	5.6205587	2.3839035	0.82550728	-2.4604962	2.5580897	3.2856035	0.9487443	-1.374488	8.5731277	1.3945593	2.9769809	34.42202	34.325752	-1.1734096	2.5848758	-0.69027936	8.3977156	0.028428378	-2.8286469	-0.53125155	16.455559	-2.172869	-1.445381	17.534008	4.7006874	1.3688926	-0.2813423	-0.91371781	4.0194216	-3.0637224	-1.1996412	-0.8991316	-0.5465551	1.7364218	3.5526936
-2.5710323	-0.56504047	-4.8140135	-1.1715355	1.6679698	5.0880041	0.48956195	15.978201	8.1713696	9.40347	0.7092998	0.65976799	0.0087651508	7.5023055	8.4028568	1.4851738	0.98230785	-0.60492915	24.501427	0.15908863	-1.853086	-1.9034466	1.3986131	5.3995194	3.1494179	5.9421029	3.4610362	-0.11347781	1.0152708	5.5937462	0.35043958	0.63931006	-0.91440529	-0.25551516	0.6051386	3.2031183	-1.2514912	-1.1763651	1.4215238	-1.858446	0.60090017	2.5175359	3.8541145	-0.068589762	4.7568946	16.909817	2.5136549	-0.059476249	12.085274	0.38023356	6.0806155	-2.1188042	5.6421766	2.4109259	-3.3217146	-2.6555517	31.521544	0.1929132	12.111154	19.292147	3.1610782	-3.3966799	-0.19884975	6.8947763	3.2598772	-0.96263933	1.7151287	6.4624681	0.9637053	-0.67111152	0.14562	-1.1084841	6.063343	0.83473819	2.4064276	12.972043	0.67986834	2.6322024	-1.7888587	2.0668235	0.81464386	4.0168242	0.36026308	2.2856138	-2.1563892	4.4203696	0.73831743	4.7815309	8.6670465	-0.49974573	2.7625482	27.117449	4.1157341	-1.0303392	24.813541	5.5232906	2.4532075	0.90403926	-2.8020399	2.1898735	2.9699855	0.6357612	-1.5458828	7.2535701	0.9934839	2.6940444	30.89801	30.557146	-0.79120779	2.6689284	-0.45357645	7.6589799	-0.44344777	-2.3747075	-0.1914553	13.563702	-2.0590527	-1.7944359	15.574914	3.260859	0.98965681	0.15965985	-0.57873774	13.057796	-2.1544921	-1.1793236	-0.43679476	-0.55722845	1.5590212	4.3948832
-2.2013745	-0.5691523	-4.6632733	-0.67480195	1.2580032	4.7355523	0.35741228	17.988371	7.8079977	9.4121313	0.65744931	0.64597642	-0.32551017	6.9412203	7.9130888	1.1814851	1.02991	-0.86326057	24.894991	0.031093897	-2.5119348	-2.098618	0.80585212	5.2498813	2.830106	5.7713108	8.8809328	-0.28513342	0.62619269	5.9148231	-0.21431132	-0.39095157	-0.72936064	-0.66323709	0.61556029	2.778347	-1.6660538	-1.1160254	1.3055993	-2.0455713	0.40743816	2.596266	3.6102698	-0.4662292	4.0925784	15.207887	0.8363598	-0.1048854	11.861245	-0.066090114	6.830173	-2.0960462	3.9459434	2.0807984	-3.4864445	-2.5318775	32.557823	-0.035229143	11.940776	18.987543	2.5354757	-3.4653862	-0.48154494	6.2729673	2.2170668	-1.7741916	1.3901116	5.7685399	1.0365018	-0.93125415	-0.48230347	-1.4031358	5.9584923	0.36908641	2.3103065	12.108643	0.24707863	2.0895638	-1.3649493	2.0173256	0.57843232	3.2554638	0.43028587	1.3523401	-2.1814518	3.9464972	0.54365897	3.2543592	8.177309	-0.79060745	2.6415954	35.036884	4.2626214	-1.4146347	32.863434	4.9411726	2.0827212	0.71394992	-3.2555878	1.7624763	2.3933604	0.39548004	-1.6156015	5.8976159	0.16477558	2.551322	26.670052	26.031689	-1.179624	2.6474454	-0.75825441	6.9186926	-0.28709328	-1.9721246	-0.28307432	8.7505369	-2.061954	-1.7012639	10.593075	1.7679924	0.30285361	-0.0030484363	-0.60831714	24.498596	-2.2639484	-1.5519723	-0.091782078	-0.41841018	1.7745625	5.1217623
-2.5364914	-0.5777483	-4.3165607	0.2358125	1.4184879	5.045907	0.74343801	15.490291	7.6432662	9.0107698	0.31777924	0.68895477	-0.5152024	6.5729566	10.899047	1.8115203	0.95432115	-0.61692953	46.670284	-0.32414868	-2.2099109	-1.4918674	0.22225665	6.2886305	3.0732515	5.2681623	26.617714	-0.43541816	0.63403875	5.3947301	0.15307657	-0.54615891	-0.3095676	-0.8171525	0.30623817	3.8298383	-1.3943315	-0.80962676	1.6384349	-2.1454515	0.66220939	1.8846458	2.8903651	0.060751043	4.0267816	12.567218	0.84575641	0.21990165	11.709597	0.34676719	6.3577166	-1.8633446	3.4335144	2.1127737	-3.3563159	-1.8926835	39.483547	-0.012835863	11.640973	18.314939	3.6381011	-3.1496954	-0.60703498	5.9803553	2.4259837	-1.2150694	1.2748058	5.4005136	0.054971587	-0.7944355	-0.66696274	-1.4966997	5.8984246	0.55972004	2.5954053	11.687387	0.6419611	2.1474335	-1.8412553	1.7298512	0.82178062	2.6557896	0.36426151	1.4900321	-2.6376724	1.9862543	-0.081984669	2.644876	7.0902815	-0.020544371	2.7992127	39.591175	4.0774131	-1.3465098	37.59024	4.9809046	2.4151423	1.0271364	-3.2726836	1.5125272	1.8188214	0.084290721	-1.7183512	4.6647553	0.35300228	2.6500978	20.564882	19.696218	-0.47759825	2.337234	-0.50547099	5.9675808	-0.37893218	-1.2664061	-0.46188235	6.6526027	-2.0573568	-1.8021914	8.5905571	0.82758021	0.88104439	0.23913495	-0.43802956	34.096767	-1.6311878	-1.3951499	0.20934848	-0.30109206	1.8202397	8.7023687
-2.0439224	-0.55591339	-4.2694626	0.46737379	1.7011315	4.8968396	0.78831416	12.644887	7.0955186	8.6351862	-0.053702284	0.53554231	-1.056553	5.8864841	12.581299	1.7511511	0.65268052	-0.42471728	64.038162	-0.72696728	-2.6511512	-1.2065204	-0.22228153	6.5427432	3.0582321	4.78441	38.834305	-0.63247001	0.25495031	5.6262279	-0.14254978	-0.85648382	0.04191405	-1.0469606	-0.037693303	3.7771118	-1.6532861	-1.108788	1.7103758	-2.3649786	0.93814188	1.309548	2.4403806	0.042937927	3.3690865	9.7953749	0.36320493	0.39968336	11.467749	0.23662709	6.0634165	-2.0651612	2.9029129	1.7684778	-3.3152864	-2.0105925	45.689449	0.015244212	11.418268	18.153227	3.3609776	-2.7382255	-0.94416487	5.2606335	1.9759943	-0.82898718	0.76525158	5.0850763	0.18712997	-0.64687037	-1.065618	-1.8794063	5.8246722	0.39393157	2.5109491	11.018114	0.51394701	1.9362565	-1.9199241	1.6499884	0.52226681	2.5190723	0.30942598	1.3206693	-2.6246784	1.7410285	-1.1130064	2.2227776	6.3624806	-0.2926015	2.7796204	41.496307	3.8914652	-1.4667444	39.514328	4.4850564	2.8622751	0.96196884	-3.2282009	1.3340441	1.1651629	-0.21447515	-1.837746	3.519839	0.13141726	2.8060713	14.794551	13.717156	-0.81511831	2.0377488	-0.84613615	5.1841292	-0.27826849	-1.0237606	-1.0352855	4.0352917	-1.717785	-1.6358522	5.8309922	0.088973761	0.73874342	0.22944254	-0.44542709	39.895145	-1.6670449	-1.5682518	0.58632588	-0.25958127	2.0134513	14.102051
-2.6638262	-0.38982615	-3.9289241	-0.65077895	1.7438998	4.7178006	1.2149143	13.043634	7.3338141	8.4843159	-0.37154096	0.47348657	-1.2557811	5.7775455	10.141814	1.8440444	0.80285722	0.49421009	53.669212	-0.91432965	-2.5132687	-1.1933916	-0.027532587	6.9998107	3.1493294	4.5146122	28.166231	-0.8787052	0.4549596	3.4427266	1.2676411	-0.29168782	-0.047156528	-0.43346378	-0.29570752	3.6622503	-1.3004992	-1.0308064	1.9463731	-2.4267633	1.1612374	1.6730945	2.2043488	0.18608139	3.0311675	8.3869781	0.50218308	0.001851504	11.354833	0.35408551	7.0490398	-1.6043874	1.8964844	2.1105266	-3.5343745	-1.4111409	53.857994	0.20285459	11.306271	17.55715	3.4236808	-2.1258082	-0.98172331	5.2364206	2.0463388	-1.3296282	0.83782089	4.9287539	-1.1875137	-0.45508593	-0.93897581	-1.7104235	6.3165426	0.97816169	3.4687538	10.747972	0.52423364	1.699109	-2.3156145	1.3667294	0.70670199	2.209693	0.68134344	1.6745613	-1.9666466	0.44001782	-0.87035757	0.95370829	6.4437919	0.58703113	2.460309	37.138008	3.8192124	-0.45956397	35.362076	4.9166636	3.5612631	1.038731	-3.041466	1.5221936	1.4457864	-0.32620949	-1.829838	2.7668786	0.43437886	1.977438	11.135466	9.9639435	-1.0463606	2.0593059	-0.73423314	5.2485051	-0.35379374	-0.65842032	-0.67057735	1.8693032	-0.83786958	-0.99322981	4.2810388	0.115995	0.80518097	0.062106941	-0.92121905	33.532078	-0.58705926	-1.6424367	0.95771021	-0.37727118	1.9372596	34.268349
-2.1788011	-0.35427904	-3.9206338	-0.77987647	1.6639378	4.5633965	1.502089	10.577272	6.8848104	8.4098415	-0.63188732	0.49045849	-1.623219	5.226418	7.8297839	1.465216	0.73628259	0.60604018	42.678436	-1.1060507	-2.5082688	-0.96405715	0.012136814	7.1487827	2.9909368	4.2739539	16.397728	-1.0684088	0.48364949	3.6300826	1.0046308	-0.51932055	0.15826926	-0.44822463	-0.50782454	3.6056802	-1.3380262	-1.2711151	2.3709328	-2.5518684	1.462639	1.6024679	2.0211039	-0.10671963	2.26828	6.5859566	-0.21560693	-0.31035125	11.069879	0.029939238	6.6803031	-1.6650651	1.058396	1.9649966	-3.5293646	-1.4231671	58.866978	0.21221894	11.086228	17.412777	2.9659283	-1.8891137	-1.1976674	4.6674852	1.3512008	-1.4336843	0.61818498	4.8073525	-1.3575056	-0.29799885	-1.1755077	-1.8508554	6.5954247	1.3501759	3.7966299	9.8732014	0.16394657	1.2453103	-2.3893692	1.374864	0.54786575	2.5521269	0.71194237	1.7693003	-1.7934482	0.17686713	-1.0967464	0.35903966	6.1265554	0.5607031	2.1731269	32.291275	3.7716978	-0.13581865	30.534491	4.6632495	4.1226625	0.76171714	-2.8793612	1.5868167	1.3742987	-0.41368461	-1.7679518	2.0729027	0.20034793	1.5914278	8.1687183	6.9050541	-1.5810977	2.0291052	-0.86566752	5.1387005	-0.29817644	-0.72449392	-0.86686808	-0.0663324	-0.53934795	-0.4074288	2.2709966	-0.025488153	0.52089679	-0.25853953	-0.93420053	24.916925	-0.64340967	-1.9113866	1.2887137	-0.42716098	1.9848462	40.160473
-2.2294872	-0.5042544	-3.6716673	-0.91086727	1.5951816	5.3227262	2.4481943	5.6836352	5.9225821	8.3826828	-0.78877199	0.59558594	-1.4188986	4.8847861	6.526269	1.8305225	0.91334981	0.84561259	30.859066	-0.87080997	-1.1801691	0.49362314	-0.1676182	6.6163583	2.85394	4.0922275	3.8550193	-1.1570466	1.2934641	1.3754737	1.3336498	-0.75199717	0.77360851	-0.60668206	-0.63273287	4.4307671	-1.6549636	-0.66746485	3.342171	-2.4916465	1.8632623	0.92594486	1.9174818	0.13024941	2.3170602	4.8915443	-0.3643319	-0.49513817	10.768008	0.21176007	4.4232359	-0.46031958	0.41975766	1.9211041	-3.1992521	0.64693129	62.2374	-0.079627007	11.331874	16.794676	2.986697	-2.1386015	-1.1481642	4.4435954	1.1011837	-0.81462896	0.63349414	4.7107749	-2.3120468	-0.1756721	-1.6825324	-1.6476203	6.8628235	2.0128171	4.5550261	9.5703297	0.36252639	1.218654	-2.5263009	1.3994759	1.1390773	2.721555	0.41399691	2.3548989	-1.907311	-0.81998622	-0.69835043	0.020265087	5.9442463	0.8555209	2.326797	28.137381	3.7510195	0.21693118	26.272139	4.8659372	3.9857254	0.76505977	-2.778441	1.4804457	1.3567693	-0.46491405	-1.6234728	1.4696056	0.26322252	0.084802382	6.1949182	4.8422031	-1.500411	1.926054	-0.86981028	4.7890639	-0.3982583	-0.46276754	-0.76728636	-0.85526675	-0.77402115	-0.26447189	2.0964799	-0.42249066	0.81162226	-0.20474373	-0.59783685	14.2608	-0.10358834	-1.7462524	1.2264234	-0.37250492	1.5331724	31.598577
-1.5857508	-0.44020456	-3.8936541	-0.68285501	1.8907796	5.485796	2.8115113	1.709493	5.5731139	8.2623596	-0.99295259	0.53150666	-1.7187963	4.2263827	5.4026937	1.495014	0.85158336	1.0274278	23.38751	-1.0234976	-1.3534586	0.21989337	-0.31920138	6.9700422	2.7418678	3.8512831	-1.6823703	-1.2940179	1.2363759	1.4912156	0.72395402	4.0872993	0.99012041	-0.90646064	-0.79651177	3.9245114	-1.9659909	-0.84233809	4.1551003	-2.5678122	2.3546226	0.84932244	1.6891479	-0.37409082	1.467209	2.7350688	-0.97499388	-0.51927263	10.414865	-0.31464881	3.1614833	-0.54360837	-0.1730486	1.7407773	-3.145473	0.58395767	60.423927	0.3214038	10.783151	16.45743	2.7008078	-1.7977642	-1.3295069	3.7986035	0.19016266	-0.96491605	0.097212128	4.6307526	-2.0878456	0.073712267	-1.6904731	-1.8315641	6.3929982	3.9053903	4.1722889	8.7820692	-0.17758076	0.97771275	-2.3664687	1.3104695	1.0406622	2.4471993	0.47766808	2.4774268	-1.9232383	-0.92385298	-0.61620677	-0.46670717	5.2876091	0.86736941	2.269762	22.748146	3.5826101	0.69231874	20.860682	4.4314828	3.8440447	0.48957086	-2.7589447	1.1490591	1.261656	-0.36212507	-1.3773098	0.85145718	-0.20258904	-0.086028859	5.0270071	3.7394671	-1.4594254	1.7135253	-1.000245	4.6231332	-0.39586377	-0.52459311	-1.2950827	-1.689792	-0.65996635	-0.13885719	1.1642141	-0.61667722	0.45764595	-0.29424518	-0.44392109	6.922564	0.034390941	-1.803804	1.3342866	-0.33344635	1.6217318	26.404608
-1.763507	-0.23297416	-3.706779	-0.275345	2.472501	5.8761511	3.3960662	-0.93137503	5.0128179	8.1452732	-1.2007725	0.3918469	-1.7693905	3.8931336	4.2524996	1.6807295	1.1959926	1.5405139	18.365639	-1.0016977	-1.5760217	-0.28561881	-0.44672787	7.7726669	2.8762345	3.5889645	-3.3839555	-1.4292772	1.3789668	0.30481395	0.17987247	12.10488	0.96807426	-0.86866266	-0.95130533	2.9913013	-1.6829518	-0.62555689	5.0296226	-2.5519235	2.9025581	1.122287	1.3888408	-0.55081564	1.1928625	0.72065842	-0.84478027	-0.4077279	10.170563	-0.50535142	2.5035443	-0.78137398	-0.72745979	2.4172988	-3.2185898	1.1382439	56.969505	1.1026243	9.9776278	16.110624	2.7345841	-1.8607183	-1.3233781	3.6022377	-0.10391992	-1.4356151	-0.43622005	4.5930243	-3.0001612	0.41074428	-1.0834571	-1.7366552	5.744	7.1371293	4.3367429	8.5381985	-0.42616111	0.68081313	-1.5072824	1.3265374	1.3573955	1.7933415	0.028055586	2.879714	-1.2140421	-1.4533479	0.11619911	-1.3063837	4.7868233	1.5608956	1.9575808	17.568449	3.3339751	1.8294847	15.804134	4.5400696	3.2297797	0.53018594	-2.7545669	0.71416992	1.4674534	-0.16090266	-1.0451367	0.22434385	-0.28650379	-0.54343587	4.3271446	3.1985176	0.037966918	1.4688634	-0.63759726	4.6313705	-0.62401628	-0.1820384	-1.231969	-1.3794035	-0.30293363	-0.13655512	1.6336852	-0.66276085	0.76524025	-0.15012114	-0.17530857	1.7924497	1.1122113	-1.5452377	1.7841989	-0.27798057	1.6079909	25.614822
-0.93775213	-0.19227998	-3.7466402	-0.11639578	1.9301504	5.0344019	3.8675878	-1.7282344	4.644877	8.7470846	-1.3376837	-0.066736192	-1.9446086	3.1070995	4.044034	1.474826	2.5812869	2.0805414	16.442663	-1.1531206	-1.4620379	0.07453987	-0.58620644	8.4592619	2.0224354	3.3693802	-3.2012444	-1.506795	1.1426536	0.34635466	0.27880722	33.597305	0.71489495	-0.98432302	-1.0391263	2.2713442	-1.7759176	-1.0870137	5.8753309	-2.5410857	3.6407545	0.71848321	1.143258	-0.85479933	0.5875147	-0.13849796	-0.7852599	-0.38636401	10.059238	-0.83036304	2.045552	-0.85594672	-0.75846142	1.95524	-3.0146787	1.0168291	53.706646	0.95563036	9.1089172	16.043861	2.1624012	-1.4598306	-1.347185	2.9158993	-0.51473457	-1.0753585	-0.6444236	4.5377645	-2.3588643	3.3362546	-1.4227637	-1.6549432	5.6490026	13.907292	4.2407227	8.870307	-0.80958509	0.3248218	-1.3283561	1.2439313	0.82986569	1.9273661	0.28822938	2.5883477	-0.9404462	-1.5170672	-0.32521507	-1.2547801	4.4841914	2.016176	1.7790709	12.376263	2.8488913	3.4136586	10.582321	4.6821322	3.3311141	0.28237218	-2.443496	0.69681674	1.6864175	-0.42028081	-1.2357124	-0.21464317	-0.5815388	-0.80326849	4.0106425	2.9886258	1.4165825	1.40836	-0.30814666	4.8142085	-0.35011896	0.83794838	-1.5622847	-1.7362026	-0.25323412	0.32121426	1.1798142	-0.54611224	-0.021820378	-0.30085915	0.027894488	-0.092233405	1.3585869	-1.6136242	2.0362771	-0.069887564	1.8137368	27.4587
-1.1961325	-0.12010261	-3.2623363	0.23381659	1.3695704	4.4574361	4.6839123	-1.6858518	4.0852227	9.1410379	-1.4604558	-0.4609839	-1.7478195	2.5897257	3.8175929	1.8480179	3.9919343	3.0395548	15.026419	-1.2339776	-1.0801952	0.22654377	-0.7857796	8.9655991	1.3478794	3.1687186	-2.8054597	-1.5948153	1.2108954	-0.84604096	0.5883801	51.804237	0.53957796	-1.1240535	-1.1261954	2.8329432	-1.3070914	-1.0346122	6.4808712	-2.3623948	4.2318873	0.32537636	0.91784483	-0.64866221	0.87942898	-0.60522372	-0.53616023	-0.39679217	10.00377	-0.64777493	1.6246359	-0.021033837	-0.8024779	1.7545346	-2.8431442	2.0341523	51.05685	0.6899339	8.2511797	15.718438	2.3706553	-1.4536958	-1.1974231	2.6089973	-0.25894481	-0.73025429	-0.0034051901	4.5053663	-2.5033445	5.5625029	-1.8539085	-1.2956229	5.6393595	20.154499	4.6385136	9.8317375	-0.70371515	0.14066671	-1.0050962	1.4553854	0.85143018	1.5917858	-0.030181263	2.5733283	-0.53056937	-1.9886762	-0.257431	-1.3185985	4.6198616	3.2552626	1.3590025	8.0872936	2.4248097	10.612334	6.4345398	5.2674041	3.1961288	0.33761063	-2.096607	0.65473229	1.9025551	-0.69691193	-1.4389365	-0.59442371	-0.42369646	-1.3542145	3.6772125	2.7330937	3.4220223	1.3575071	-0.13844341	4.8130383	-0.40605265	2.3482342	-0.65866458	-1.6058409	-0.10636628	0.74785382	1.6313771	-0.42092219	-1.196239	-0.35017321	0.20945868	-1.0853863	2.5808144	-1.4307503	2.5148568	0.14110044	1.2647749	28.371801
-0.38472432	0.23569787	-3.1634178	0.38497806	1.0359784	3.6285498	5.0262976	-2.0584207	4.1117201	7.8113861	-1.4171894	-0.27185279	-1.7704703	1.6020682	2.9876533	1.5047209	2.5974207	3.2793589	14.976293	-1.2099109	-1.2295989	0.40953791	-1.2757595	9.1429625	1.1601058	3.1188691	-3.4010742	-1.6080867	0.24359325	-0.57299596	0.19005686	45.729694	0.89892662	-0.95533121	-1.0807844	2.5425439	-1.1343223	-1.4308401	5.7853041	-2.0138083	3.8117926	0.32113656	0.78189325	-0.81828076	0.15797794	-1.173811	-1.014727	-0.36199003	9.5701666	-0.81373668	1.3372787	-0.3381522	-1.3370631	1.7530352	-2.6824515	1.8060198	47.870464	0.2393156	7.762104	16.139893	1.6202135	-1.427902	-1.4032779	1.5705732	-0.75288928	-0.75976008	-0.18568394	4.6224051	-2.5039968	2.8575268	-2.2726548	-1.5399528	5.0459633	17.202724	3.9866221	9.6799755	-0.87334055	-0.12361357	-1.2516853	1.2461587	0.80853665	1.5527238	0.14095788	2.101284	-0.44043511	-2.0345144	-0.6108368	-1.6239594	3.9265103	2.8489964	1.4485643	6.298594	2.5070419	43.332405	4.6256328	4.3206987	3.1056767	0.13694654	-1.7139232	0.4027009	0.51628888	-0.8047865	-1.3157691	-0.67217827	-0.64565891	-1.2418661	3.1652472	2.192714	2.7566569	1.5055326	-0.58709115	3.3572111	-0.16616164	3.5086432	-0.70585042	-1.8091708	0.88910693	1.0628955	1.4005345	-0.35021225	-1.5469941	-0.29283479	0.29764083	-1.4498111	2.8256354	-1.6639717	2.7803102	0.38659862	1.2276781	20.834869
-0.28838885	0.34524366	-2.4414637	0.68560195	0.48705888	3.1688828	5.6382713	-1.3725547	4.6324434	7.7738705	-1.3266227	-0.18269183	-1.4860259	1.0418469	2.737627	1.6498955	1.510252	3.9968994	14.431082	-0.96979803	-0.84767175	0.73939562	-1.6819875	8.9831543	1.4782101	3.1523395	-3.5618038	-1.4849504	-0.09304744	-0.59939378	0.021969624	39.812077	1.0665095	-0.22088259	-0.95452505	2.4857261	-0.22646074	-1.2138838	4.9917979	-1.6833363	3.827332	0.32380959	0.61616355	-0.59963864	-0.51903492	-1.2262435	-0.47818479	-0.26950923	9.1810961	-0.62782317	1.1111027	-0.63255185	-1.7199155	2.2144198	-2.6887081	1.5696532	45.013905	-0.027663572	7.7710562	15.789673	1.3490968	-1.4302318	-1.2662741	1.1141847	-0.48255539	-0.18618923	0.21283214	4.6962218	-3.133558	1.0634139	-2.0332997	-1.3115515	4.5758376	15.325163	3.9556854	10.019655	-0.73168039	-0.61203873	-1.4539269	1.3605231	0.94479668	2.1316693	-1.3473964	1.780339	-0.34997627	-2.5755394	-0.5379653	-2.2374778	3.9203968	3.6805916	1.0899915	5.250104	2.5446134	57.586288	3.430568	4.1748381	2.7162225	0.13029046	-1.3054513	0.1726329	-0.1001524	-0.82969463	-1.1911925	-0.70099455	-0.37434623	-1.3287569	2.8730276	1.8717355	2.5637343	1.6082207	0.036541935	2.5423892	-0.29320702	4.1780405	-0.83353966	-1.6293013	0.94869	1.4272726	1.9895518	-0.18111917	-1.2536502	-0.23706755	0.3446593	-1.3527311	4.1578889	-1.5671486	2.9370029	0.49608824	0.97386229	14.258311
0.59494901	0.085014783	-2.1652355	0.45430619	-0.17038345	2.4457273	5.8157749	-0.43751979	4.8760309	9.621192	-1.1569409	-0.25984216	-1.5631781	0.37836769	2.7203743	1.0817159	0.68470395	3.6303422	13.18129	-0.77422196	-1.1874456	0.011755797	-1.9515339	8.5723248	2.1432819	3.3139088	-3.0154316	-1.1468027	-0.53583747	-0.86234975	-0.34000665	33.158447	0.95265919	-0.0025710838	-0.69905013	2.0572045	0.010587191	-1.324465	4.1053462	-1.6209764	4.4857411	0.33892304	0.40451851	-0.93013906	-1.0156842	-1.0736867	-0.82064664	-0.093009897	8.6518679	-1.0337611	0.95395064	-1.0954468	-1.8814349	1.8878905	-2.9102023	1.0524997	42.119503	-0.03475786	7.2177477	15.772685	1.1117582	-0.96543151	-1.0853304	0.47434601	-0.65275496	1.3095509	-0.4126114	4.6801519	-3.3778243	0.64433479	-2.3864205	-1.1378387	3.9764876	11.841992	3.3699014	9.4918346	-1.1735746	-1.1271998	-0.84263748	0.82674986	0.15641421	2.2561274	-2.0973005	0.91833669	-0.38566524	-3.1154974	-1.1478895	-2.4679255	3.6298499	3.5626061	1.0767556	4.3753672	2.5119307	44.120533	2.5171916	3.8268738	2.279187	-0.26977545	-0.89412779	-0.018644877	-0.18098587	-0.73752713	-1.070466	-0.65710557	-0.41311058	-1.5377249	2.9079657	1.8762085	1.4619246	1.6551245	-0.17687213	2.4920893	-0.29417038	3.2203398	-1.2629989	-1.9762208	-0.0022889057	1.874028	1.5939921	0.10359252	-1.1602972	-0.31605127	0.34084401	-1.3125546	4.1885481	-1.6600726	3.0403838	0.40632725	1.0433152	12.140701
0.50719869	0.13470711	-1.4908048	0.8454864	-0.51706827	2.3695321	6.3372307	2.6408498	5.0965657	10.280494	-1.1223683	-0.29790574	-1.048635	-0.13250892	3.2615166	1.3608112	0.57300532	4.7360353	12.721671	-0.23392199	-0.31044003	0.68867493	-1.8962635	8.3485661	1.9230227	3.3201044	-1.5453242	-1.0144575	-0.32842112	-1.6455458	-0.53799433	25.628555	0.65456688	0.61266237	-0.63393104	1.7930511	0.31338543	-0.7009955	4.1514726	-1.3698218	4.2368922	0.30123481	0.32539293	-0.75595385	-0.68049848	-0.90123403	-0.8777343	-0.13629578	8.1532373	-0.84770077	1.3719078	-0.65975219	-1.6608837	1.6102003	-3.1730685	1.1577629	41.022346	-0.12851638	6.3642902	15.13747	0.81462103	-1.0184666	-0.89090568	0.10956825	-0.24954702	1.2431992	0.13722871	4.7726502	-3.5644848	0.23913392	-1.3446933	-0.85741085	3.7127197	9.9486609	3.6763766	10.017228	-1.0204679	-0.48494005	-1.6638772	0.49616629	0.10715543	2.1426256	-2.0197098	0.75740618	-0.060857203	-2.9633904	-1.1140043	-2.411032	2.9786689	4.6162767	1.2321057	3.9335828	2.4611382	33.903557	2.1780491	3.6456556	2.6157801	-0.19439624	-0.37239778	-0.21424626	-0.37481433	-0.65091091	-0.90187836	-0.93129063	-0.16710681	-1.562429	2.7994151	1.8319441	1.6868767	0.99497092	0.14631569	2.1226614	-0.35525733	2.9867179	-0.59340608	-1.0024644	0.89226598	2.286088	2.5843215	0.48062098	-0.84803915	-0.23698066	0.54000998	-1.0200107	5.2502227	-1.3720268	3.09619	0.5519411	0.82541931	9.6206932
1.2972409	0.36434314	-1.4195495	1.1476834	-0.46698996	2.1495829	6.5330863	6.0578942	5.216105	10.351101	-1.1396081	-0.29727533	-0.70810086	-0.98659301	3.3725376	1.2257919	0.21940218	5.4437418	12.659081	-0.25001779	0.22713104	1.0673461	-1.655305	9.0809097	1.03818	3.2525082	-0.6676659	-0.9685728	-0.36921829	-1.3981267	-0.95591497	16.564291	0.24451903	0.92857534	-0.64527977	1.6540194	0.58248651	-0.4357315	4.6970935	-1.1641614	3.4914942	0.24049874	0.31551433	-0.98673964	-0.99460268	-1.0428705	-0.71448731	-0.26115277	7.5562844	-1.0166492	2.1356816	-0.92417967	-1.2130445	1.5510324	-3.4137673	0.85077399	40.826153	-0.25329545	5.8809099	15.300459	0.40384611	-0.97152179	-0.9441247	-0.72516465	-0.4916462	0.36343327	0.26057565	4.9624867	-3.572252	-0.14659898	-1.2563502	-0.95064479	3.442543	8.1672211	3.4149063	10.291312	-1.1770993	0.10962064	-1.9446533	0.1529509	-0.26464143	1.9021984	-1.1851108	0.50769889	0.068640038	-2.941432	-1.5182263	-2.1638396	2.5995669	4.9025946	1.0835909	3.3296411	2.4039388	24.612194	1.537867	2.756608	3.0601728	-0.27656168	0.25095218	-0.39406949	-0.93618453	-0.55198669	-0.67598999	-1.3723494	-0.38305509	-1.5426984	2.6256881	1.7783787	1.6822606	0.29212007	0.38113621	1.5300545	0.012409735	2.5682092	-0.64225322	-0.98587143	2.0943363	2.7241073	2.6129272	0.94223183	-0.89090139	-0.41767448	0.85822594	-1.0275857	5.6263103	-1.2854054	2.976217	0.85513312	0.75875306	8.6646471
0.83255059	0.29999852	-0.58124459	1.4772975	-0.14047788	2.3549764	7.2387753	6.4231558	5.2263193	9.8121605	-1.3456849	-0.36526364	-0.72709405	-1.2685333	3.5208981	1.0231497	0.4753857	5.7614079	12.755304	-0.37827075	0.27222618	2.4100411	-1.8279552	8.750679	1.2252479	3.0011053	-0.31426042	-1.115995	-0.4757126	-1.7403162	-1.0058286	10.063011	0.073482051	1.9227952	-0.83225554	2.2359321	1.0869317	0.368799	5.1163197	-1.0311103	3.2566144	0.46651122	0.25892362	-0.31940949	-0.89925945	-0.84496057	-0.87390542	0.043960445	7.0401654	-0.31330454	1.3828499	-0.18665741	-1.3277454	1.3603801	-3.5514348	1.4349831	39.891365	-0.28197101	5.0705867	14.920184	0.25570336	-0.39763805	-0.53854007	-0.83641726	-0.23690891	-0.19486928	-0.86719263	5.0165782	-3.8768206	-0.22689638	-0.36508805	-0.39761686	3.3347931	6.7863941	3.5606034	10.293509	-0.51531082	-0.3607792	-1.4373838	0.60535622	-0.62636149	0.95102555	-1.0989127	0.35697991	0.20302224	-2.6859589	-1.3892341	-2.2633576	2.5691545	4.9734211	0.34879059	3.0952761	2.2663572	16.460669	1.4261994	3.0990458	2.5323594	-0.1759277	0.84454834	-0.51215488	-0.94918525	-0.36795402	-0.37692955	-1.5413332	-0.14963755	-1.3247179	2.4417808	1.5602152	3.5778031	0.36103472	0.38599908	1.3282248	0.046678279	2.1347778	-0.93309146	-0.61997455	2.496994	2.9492066	3.3333786	0.91408753	-0.58277029	0.051458467	0.92456788	-0.81547248	6.9384613	-1.1469009	3.0561528	0.99979573	0.59566027	7.6268935
1.2839813	0.18475883	-0.30295515	1.379643	0.0081458706	2.179595	7.609488	5.6461916	4.7981997	9.1034451	-1.5112492	-0.41761953	-1.0622767	-1.8032796	3.4737964	0.19251411	0.31251308	5.3510623	13.118029	-0.50123149	-0.33777833	3.4641571	-2.0346129	8.2441673	1.3342966	2.7980747	-1.0491704	-1.2264714	-0.93005961	-1.3942029	-1.064997	3.7079282	-0.065353408	1.9625709	-0.9743889	1.8586062	1.1599199	0.55110443	5.1599026	-0.97974586	3.5023723	0.65750015	0.16426522	-0.10574117	-1.3825594	-0.85815603	-1.0834942	0.36146024	6.4784737	-0.06016073	0.47852919	-0.25083557	-1.5396776	0.97771335	-3.6676877	1.2794986	38.714016	-0.29687876	4.2627821	15.261027	-0.20600107	0.52648687	-0.29059401	-1.3187444	-0.56539774	-0.650325	-1.6579417	5.0099411	-3.9034996	-0.30346495	-0.49041793	-0.11448595	3.0835674	4.9525919	3.2792025	9.954299	-0.26779911	-0.91175169	-1.0259827	0.54891014	-1.4363685	-0.046881266	-1.2025218	-0.062582999	0.36885813	-2.5661681	-1.7835062	-2.4045956	2.1942925	4.75177	0.23410656	2.547266	2.1204665	8.6354332	0.89784235	2.9663763	2.4084771	-0.3248491	1.3571173	-0.66721433	-1.1544377	-0.23083819	-0.12104325	-1.6567558	-0.33231622	-1.127854	2.2388785	1.3184987	5.1122017	0.52082074	0.14615197	1.1154544	0.2451939	1.3205377	-1.7513554	-0.74076241	2.0315235	3.1735976	3.0435491	0.84968024	-0.44577387	-0.082036845	0.95150417	-0.8512798	7.0744572	-1.2806416	3.0737984	1.1341699	0.59372872	6.8241968
1.1106411	-0.1336064	0.26231277	1.9686027	-0.19919926	1.813709	8.0963259	4.1558256	4.547121	7.594172	-1.1849879	-0.30249625	-0.46146619	-2.1885805	2.8477864	0.091311105	0.43229866	5.3314447	15.492357	-0.10008582	0.39232764	4.7372584	-2.1497569	7.4841685	1.0158536	3.0854008	0.49409041	-0.83745241	-0.31478161	-2.6036096	0.17957829	1.4214535	-0.26377437	2.1169467	-0.5682568	1.7565813	0.76960582	0.27818227	5.4825578	-0.62375885	7.0218997	0.3559238	-0.14617282	0.032141369	-1.1785308	-0.81991237	-0.89242089	0.62628686	6.1683745	0.16503002	-0.10154564	0.15595432	-2.0334384	1.5627024	-3.5851192	0.786807	39.752625	-0.29801589	4.1042581	14.762895	-0.60159338	1.9329107	-0.10860703	-1.4940302	0.17448139	-0.62281674	-0.76454079	4.5940399	-3.1931918	-0.54052174	0.17046253	0.20483452	2.6884305	4.0058851	2.7558115	10.393595	-0.022468746	-0.89842033	-0.56873232	-0.57488108	-1.2744366	-0.38500699	-1.1285857	0.05402118	1.7145071	-2.1375542	-1.6939919	-2.6176767	2.1816854	4.9420371	0.18976313	2.1231689	1.9644426	5.8055539	0.9221378	3.0519817	2.2156932	-0.13436832	1.24737	-1.0221339	-1.3537004	-0.39913705	-0.037407078	-1.602452	-0.23115328	-1.27803	1.9648228	1.1169478	4.8175464	0.27223369	-0.19305646	0.8216207	0.52092999	1.0177764	-1.4334018	0.18670663	1.6088603	3.7652249	4.3979721	0.94232571	-0.027382042	0.67382413	0.89080322	-0.41559264	7.9632311	-1.0675209	3.0214808	1.4209201	0.41254461	6.6391087
1.6320529	-0.08047156	0.1042164	2.3062975	-0.73492396	1.2487921	8.2219105	1.9889895	4.4615226	6.4388542	-0.94140899	-0.25164223	-0.21691048	-2.7922387	2.376606	-0.35422865	-0.046243917	4.9101605	17.249866	0.17988142	0.89116126	7.2236547	-2.1331375	7.0116253	0.65536171	3.2943971	0.67618012	-0.5606938	-0.29141569	-2.4043572	1.9679927	-0.79055315	-0.32732382	2.0016654	-0.28850877	1.5494981	0.64270258	-0.17913055	5.8701072	-0.42998633	10.660707	0.27256316	-0.34808683	-0.31501225	-1.5197185	-0.78939366	-0.97784281	0.84363037	5.7150173	-0.13341299	-0.42623812	-0.24545711	-2.3904891	1.6086748	-3.3077233	0.4101741	40.235462	-0.3554365	3.6920085	14.764791	-1.0240126	3.0626681	-0.15999374	-2.0492008	0.062353607	-0.51614738	-0.74496108	4.3234591	-2.859499	-0.63788015	0.097952798	0.18285182	2.207592	2.6756473	2.2802773	10.486226	-0.30202672	-1.2349123	-0.43296832	-0.96587622	-1.6370101	-0.8435427	-0.91929436	-0.099372901	2.0329225	-2.14219	-2.0536313	-2.8472161	1.7395904	4.6005611	0.20199819	1.500066	1.8457615	3.374599	0.24916026	2.6866801	1.7241957	-0.29086459	1.3293695	-1.2519686	-1.5356547	-0.56765079	-0.029714348	-1.5077991	-0.58881223	-1.4026778	1.7433803	0.97055322	3.6609144	0.2120949	-0.53261209	0.6974225	0.83667833	0.64347613	-1.3250549	-0.03803267	1.1952374	4.1000967	4.1896625	1.0484525	0.023003371	0.66610754	0.91434121	-0.39293435	8.0708113	-1.2182733	2.9668808	1.6533014	0.42908978	6.6650195
1.6369551	0.77852082	0.15253627	2.8952429	-1.5047932	1.1849111	8.5970821	-0.064872235	5.7281528	6.0422721	-0.85578132	-0.35919267	0.28377911	-3.0770166	2.7953365	0.17315777	-0.8637715	5.6782575	17.743589	0.77861649	1.5723095	13.498466	-1.8543237	7.1737685	0.57734382	3.3551924	-0.075371347	-0.50044447	-0.28034422	-2.5498829	5.3900003	-1.8911722	0.25255042	2.802135	-0.25276852	1.7292209	1.0541973	0.43038082	5.8531284	-0.30820945	14.538434	0.67588425	-0.32707021	-0.21567437	-1.41496	-0.19815962	-1.4568232	0.968252	5.0648646	-0.17437816	-0.23005033	0.54292226	-2.4696591	1.60281	-2.6690965	1.2372019	39.242508	-0.55619454	2.9696801	14.431271	-1.0843102	3.661479	-0.23600282	-2.2158904	0.16070013	-0.27534425	-0.28146499	4.3326817	-3.3496001	-0.46378788	0.57062709	0.27827552	1.8867005	1.9320829	2.054353	10.518429	-0.42368954	-0.9965229	-0.68540049	-0.30330285	-1.6717082	-1.1765486	-0.18343255	0.011103604	2.1556087	-2.2647376	-1.7910004	-3.1208036	1.3803774	4.7912445	0.16808055	1.3722124	1.8028183	2.8203793	0.32257134	2.9333396	0.75124061	-0.40890324	1.789947	-1.234062	-1.0884082	-0.72474593	-0.15498553	-1.3331145	-0.6838454	-1.4957579	1.6226079	0.93187678	2.4119031	0.34282178	-0.079069376	1.0048393	0.76125038	1.1683046	-0.79280603	0.15048338	1.9599134	3.9215651	4.6037865	1.1477586	-0.081652455	0.98182875	1.1129168	-0.4305062	9.7981911	-1.3242228	3.2647111	1.761844	0.13323221	5.7458186
2.221204	0.99821293	0.039547797	2.9844944	-1.6413325	0.41012451	8.7235937	-1.0367534	5.9008036	5.6067748	-0.79504681	-0.37447146	0.26219913	-3.2650185	3.1303365	-0.31599885	-1.3931123	5.7216549	18.192894	0.87905329	1.4983031	24.980274	-1.4742218	7.297925	0.44903922	3.3645079	-0.26298809	-0.41402686	-0.41941091	-2.5876484	8.3341236	-2.563777	0.20616025	2.9581132	-0.17804964	1.5954385	1.2329621	0.34587738	5.7816205	-0.43370569	15.97028	1.0172374	-0.31364956	-0.70398575	-1.8070074	-0.0093646189	-1.0381297	1.12209	4.7593822	-0.60426354	0.1945685	0.2665813	-1.9772017	1.5261954	-2.2092943	0.99299252	38.729782	-0.69757187	2.5892816	14.520933	-1.3330989	3.6720936	-0.26649392	-2.4292703	-0.096618369	-0.14452288	-0.63990128	4.1584682	-3.1761541	-0.46937153	0.5068782	0.21085723	1.5276796	1.0115659	1.7341242	10.672639	-0.82422513	-1.2570153	-0.58260792	-0.49256226	-1.9087775	-1.4959379	0.26784781	-0.28423542	2.3634582	-2.3633361	-1.8840141	-2.6116531	0.83119076	4.7935643	0.14187992	1.5659202	1.8697921	2.3026488	0.53916281	2.6241472	0.18089387	-0.76699007	2.2562199	-0.99856818	-1.6093509	-0.53451538	0.12394026	-1.1944917	-1.0486413	-1.3100749	1.4535539	0.81749392	0.93956292	0.049110088	-0.13527745	0.48563284	0.86964303	1.2324102	-1.1860186	-0.17504387	1.8927289	3.8157649	4.1108584	1.3425635	0.0047251447	0.95830613	1.4104176	-0.39985776	10.188231	-1.5005674	3.2704144	1.8316935	0.073383756	5.2670946
1.7470194	0.74414873	0.71443093	3.1180282	-1.2121834	-0.38138095	9.2086639	-0.50927144	5.3997779	5.2347598	-0.7462675	-0.29954773	0.42045233	-2.9892528	4.0484266	-0.60325038	-1.3433472	5.921525	18.560719	1.3088888	1.2484014	40.740856	-1.0087707	7.03616	0.4754324	3.3352234	0.2196755	-0.29384777	-0.031582739	-2.7379467	11.282419	-2.5344465	-0.084683895	3.0686736	-0.062098593	1.450917	1.2566553	0.54001486	5.8032589	-0.59869957	15.602991	1.3159496	-0.30136621	-0.46247914	-1.3875546	0.2122875	0.045245532	1.3505751	4.572104	-0.59784997	0.81030548	-0.044620514	-1.0574193	1.6045368	-1.8420742	-0.42229652	37.743565	-0.78055376	2.5344124	14.829887	-1.4356289	3.1919885	-0.031626128	-2.0540545	0.45748121	-0.078686588	-0.48345709	3.8651426	-2.5107245	-0.59785372	0.83491391	0.46286756	1.3199867	0.56682265	1.5024	10.275784	-0.76827663	-1.3372134	-1.4781024	-1.0080007	-1.5403742	-1.6529903	0.75724965	-0.43727309	2.4619329	-2.2393997	-1.3799378	-1.5114354	0.90202272	5.4524064	0.16882581	2.4570818	2.0199695	2.3830912	1.501316	2.7445858	-0.28239304	-0.90986919	2.7683961	-0.58340675	-2.483743	-0.069486894	0.7355479	-1.0748572	-0.96437401	-0.90021741	1.2587138	0.66110379	0.17791292	-0.56207848	0.39073053	-0.56047279	0.76938581	1.5409142	-1.7267059	0.057082593	1.5204569	3.8130901	4.9892831	1.6390996	0.53854108	1.3881469	1.7892971	0.079593398	11.27505	-1.3097088	3.4046757	1.9076861	-0.096210353	4.8830676
2.3068705	0.50125384	0.57096702	3.1082873	-1.2026854	-0.52225673	9.3486118	-0.077840857	4.3669043	5.1767492	-0.87941867	-0.25253615	0.69699717	-2.9639969	3.8694825	-0.81600827	-1.2978708	5.5236979	15.926459	1.2296672	1.964425	39.421455	-0.99133652	6.682898	0.40795243	3.1583011	-0.023221893	-0.44933134	-0.27712852	-2.2117062	8.0292377	-2.4236667	-0.015111678	2.9293141	-0.15191656	1.1346279	1.0951586	0.40928248	6.2896156	-0.26299891	12.530804	0.91106665	-0.099354282	-0.77031672	-1.557516	0.34191447	-0.075019203	1.46147	4.4559965	-0.83305454	1.2710824	0.11128524	-1.3950437	1.2474549	-1.9030411	-0.33717036	36.838802	-0.65308905	1.9458495	14.946272	-1.4291435	2.8395267	0.17634964	-2.0127132	0.28008771	0.0098914262	-1.1311866	3.7374701	-1.9925421	-0.51149994	0.88004106	0.69246775	1.0547813	0.15205511	1.2179577	10.496597	-0.90160489	-1.0715742	-1.4574879	-0.88334185	-1.7566581	-1.8509867	0.93200898	-0.6571337	2.5298388	-2.1549494	-1.4840183	-1.6639199	0.75763947	5.160809	0.21601596	2.8501339	2.0366781	2.3796406	1.9343989	2.3114219	-0.58942705	-1.0595227	2.8621614	-0.66711003	-3.2553926	-0.27060571	0.62986904	-0.9387213	-1.0506929	-0.78908867	1.2502898	0.68520999	0.33352199	-0.50735629	0.15657476	-1.3476417	1.0439173	1.5644765	-2.3783424	-0.24360865	1.5376415	3.7781816	4.6690106	1.6188506	1.1818397	1.4321265	1.6580532	0.41700885	11.245233	-1.2793367	3.5431364	2.1036172	-0.044195656	5.2071986
2.2582383	0.2611233	0.88261205	2.6047301	-1.1897498	-0.12304702	9.7838831	0.85543263	3.3105321	4.9911036	-1.0614743	-0.21245985	1.4239222	-2.7217073	3.734329	-0.32584471	-1.1181477	5.5552878	12.510523	1.3498937	3.1330369	34.022057	-1.0898286	6.134347	0.44381335	2.9492238	-0.32288948	-0.67596042	-0.23142347	-1.8865103	3.2817879	-1.9177327	0.023395583	3.2000363	-0.30012137	0.8357085	0.88209826	0.75336128	6.9529881	0.30813521	8.7474499	0.31446314	0.1473774	-0.51408231	-1.1536334	0.67467111	-0.52472746	1.5207437	4.2222481	-0.60092193	1.6864285	0.74651319	-2.0789468	0.28006217	-1.669595	0.1189891	34.935066	-0.47257659	1.3015966	14.356022	-0.92718184	2.2249713	0.5412268	-1.6028775	0.70805246	0.10287582	-1.6452421	3.6484525	-1.5186346	-0.37731823	1.4679941	1.2329115	0.91097093	0.7667076	1.0361658	10.208619	-0.59852827	-0.21523465	-1.660274	-0.25067294	-1.5756018	-2.0743418	1.1982914	-0.58020258	3.3383191	-1.6598678	-1.1198667	-2.1640527	0.94420815	5.2012315	0.026017465	3.5680857	2.0173354	2.7614944	2.9816449	2.35022	0.10651309	-0.92957729	2.8394959	-0.88677192	-3.7304022	-0.63947821	0.33148083	-0.79865026	-0.72048426	-0.76250678	1.2790738	0.74218398	1.5409884	-0.41746855	0.30062184	-2.000345	1.1500332	1.9348694	-2.6148291	0.38628048	1.6707268	3.7091684	5.1093311	1.510594	2.0713089	2.0951869	1.4013667	1.002267	12.279527	-0.99185658	3.9690137	2.3206143	-0.12837443	5.2704105
2.8470044	0.61690032	0.61525106	2.8626363	-1.5135082	-0.79388469	9.9656172	0.12981917	3.5667348	4.1241837	-1.0064914	-0.070435859	1.6976804	-2.8592896	3.0296874	-0.78050375	-0.78256017	5.1283383	10.907185	1.4405175	2.292835	25.534523	-0.99240232	5.6246719	0.448504	3.0286217	0.098553859	-0.57277912	-0.90727162	-1.5274969	0.41323215	-1.9133531	0.057083018	2.7515638	-0.31718454	0.75314915	0.42298636	0.38494477	7.319869	-0.012404719	6.87571	0.68536949	0.12352052	-0.76678717	-1.342247	0.444547	-0.15179528	1.7924533	3.623199	-0.79764265	1.3621517	0.44811895	-1.6482344	0.032861892	-1.3877363	-0.076819792	34.204262	-0.33027723	1.2796302	15.107654	-1.3889279	1.8240031	0.66025078	-1.7352289	0.1622244	0.58345699	-1.5266792	3.5718284	-1.3697919	-0.39269769	0.93875176	1.3028629	0.40934435	0.2245256	0.60386604	10.338995	-0.73493326	-0.56835616	-1.6768985	-0.48147687	-1.8274922	-1.7743028	1.0728047	-0.85999089	3.265038	-1.3574619	-1.9777564	-1.9412063	0.53748286	4.8431473	-0.014529552	8.1879454	1.8607364	2.9187291	7.6838918	2.3776586	-0.0092587955	-1.0578204	3.6930337	-0.77102655	-3.5668266	-0.55446643	0.54972124	-0.81442922	-1.2665598	-0.25764284	1.0526526	0.62088758	0.80364829	-0.41187695	-0.067915156	-1.8344095	1.2204238	2.147192	-2.5014369	-0.057979044	1.0207433	3.6142178	4.6716223	1.804636	2.4041882	2.0892966	1.5591437	0.77901381	12.541866	-0.98629129	4.1703835	2.4076295	-0.39345673	5.9730659
2.4405663	0.87010729	0.96176761	3.7562854	-1.2748947	-1.066537	10.508637	0.10579601	3.7552681	3.309973	-1.0971344	0.038456876	2.1495237	-2.7252202	3.9270959	-0.69737023	-0.18862195	4.9604168	9.5349846	1.43382	1.4693242	17.710602	-0.90686941	5.0488801	0.45221987	3.0940306	0.25408208	-0.49744105	-1.0742826	-2.145534	-1.6342255	-1.6106868	0.25691542	3.3933942	-0.30490953	0.67883462	0.17423546	0.46448153	7.7563496	-0.16372702	5.3019657	0.94445747	0.091059268	-0.54450899	-1.1121117	0.54134881	0.10563454	1.9778252	2.8733082	-0.58416432	1.0453501	0.41003385	-1.2563699	0.17708535	-0.56086552	0.11176453	32.379173	-0.2129001	1.6904984	15.381278	-1.590745	1.4397014	0.81543273	-1.4525467	0.38773715	0.86494869	-1.1060934	3.4996138	-1.2487334	-0.44326815	0.14575781	1.5510838	0.093155235	0.022673303	0.31387872	10.300047	-0.49477997	-0.21083902	-2.0943007	-0.48732278	-1.7184583	-1.5535076	1.3402761	-0.79143959	3.5221205	-0.30380857	-2.0178382	-1.7445371	0.16195637	5.0784431	-0.12134528	12.400351	1.7180942	3.4103255	12.189866	2.8487473	2.459039	-0.96480829	4.4645276	-0.65401012	-3.2124307	-0.47760797	0.74900979	-0.85651231	-1.3612566	0.13229434	0.79341269	0.46715796	0.92962569	-0.14061542	-0.030661721	-1.6178849	1.0656831	2.6822507	-2.2040193	-0.079962179	0.60256553	3.5630085	5.3353906	2.112746	2.933615	1.8913207	1.6082406	0.86329216	13.166168	-0.70476991	4.3469062	2.4729898	-0.58394307	6.8206406
3.2409251	0.72013378	1.1023617	3.7819226	-1.5490226	-1.1444254	10.945794	0.67660755	2.8799264	3.3759739	-1.0190183	-0.033991367	1.8093178	-2.6223042	6.3569584	-1.0768859	-1.399435	4.0829945	9.1025019	1.5153556	-0.091802493	11.262625	-0.87098491	4.1758752	0.070280477	3.1237555	-0.05396701	-0.50374269	-1.094449	-1.3636556	-1.6524308	-1.4680662	-0.40997174	3.9323046	-0.16619946	0.46423692	0.70256078	0.15056364	8.4736147	-0.065409616	4.8786087	0.73329371	0.029790143	-0.74758911	-1.3364778	1.0104349	-0.097462311	1.8550453	2.9783852	-0.74716318	0.70796865	0.075326495	-1.04037	0.10076856	-0.64247727	-0.20018563	31.217566	-0.22334066	1.623418	15.271417	-1.4143715	1.540851	0.56249517	-1.3213301	0.49583447	0.38647643	-0.63765502	3.4061718	-1.2617624	-0.60763216	0.34599602	1.3552674	-0.037960157	-0.50533342	0.15159036	10.298213	-0.59330416	-0.2254609	-0.9050436	-0.77710962	-2.2158582	-1.640844	2.3034842	-0.60277092	3.8564975	-0.47339317	-1.4714898	-1.6938273	0.042655058	5.3154931	-0.055298045	14.051071	1.6283909	3.6269207	13.747126	2.8353772	1.6251855	-1.0306473	4.8490911	-0.52677554	-2.9993153	-0.41486564	0.90669692	-0.97976762	-1.4895806	0.03535663	0.40440592	0.18277436	1.163875	-0.71229559	0.19923541	-1.3386776	1.1559519	2.8648736	-1.9306053	-0.25845075	0.83832806	3.6919539	4.9127998	2.3873105	3.3477881	1.8783597	1.2622765	1.0202948	12.79241	-0.52689552	4.6333213	2.4982467	-0.57014221	6.3675561
3.1178935	0.68993449	1.5813338	3.535387	-1.4934989	-1.0423949	11.699563	1.0016822	2.6397104	3.2109108	-1.0638844	-0.13286707	1.9098802	-2.3762732	6.4699583	-0.86546957	-1.5467608	4.0259743	8.5498495	1.7694308	-0.28287891	7.7412858	-0.74078488	3.5126264	-0.16283688	3.1619873	0.024583206	-0.41597104	-0.77327496	-1.9272687	-1.5849849	-0.98246318	-0.35992983	4.7875271	-0.038848639	0.36776948	1.1246525	0.27392542	9.2262011	0.073714621	4.2622914	0.65923363	-0.0021934467	-1.1344557	-0.71144235	1.4507502	-0.20213242	1.8572754	2.5194454	-0.58898062	0.38487834	0.19420218	-1.0700896	0.048346847	-0.0013299426	-0.082034178	29.846918	-0.17450689	1.7175549	14.778841	-0.84448212	1.6734567	0.66428119	-0.91546363	1.0465959	0.40763459	0.314174	3.3366077	-1.1056995	-0.79568189	0.59784532	1.5814964	-0.04168373	-1.1075413	0.082371034	9.137289	-0.41206419	-0.3842285	-0.071285024	-0.72742951	-2.1993897	-1.570387	2.9537542	-0.43315157	4.2614479	-0.33874133	-0.79771996	-1.7221845	0.29749537	5.910665	0.016036252	14.453724	1.7154621	4.014833	14.144845	3.1046264	2.4376233	-0.91516346	5.0479593	-0.22580537	-2.9445825	-0.35783121	1.0274922	-0.94771069	-1.1696713	-0.045363028	0.1682758	-0.012301888	2.1280437	-1.0346127	0.78594267	-1.3717453	1.0542152	3.3200655	-0.82125467	0.0090823295	0.77571893	3.9212162	5.5635886	2.5826378	3.8846395	2.031858	1.21363	1.3764194	13.865479	-0.3038891	4.8323674	2.6643462	-0.77363324	5.6626344
3.6770217	0.81167138	1.3348444	3.6336164	-1.1150422	-1.2796762	12.189447	0.14834088	2.1749344	2.3201735	-0.97677183	-0.27399173	1.8495847	-2.4145973	3.5482876	-1.0774052	-1.5621158	3.8248367	7.8724599	1.9099228	0.77151752	5.7326527	-0.49954951	3.3253241	-0.40521762	3.2225602	0.40529588	-0.19637536	-0.80064267	-1.8004348	-1.7653081	-1.1620724	0.053957116	5.0850654	0.10182032	0.33224985	1.4155352	0.0041321008	10.059277	0.11430462	3.4238894	0.74229693	0.0052037854	-1.5135422	-0.88687176	1.5159119	-0.18702985	2.0624669	2.2728145	-0.91997153	0.066885598	0.28502914	-1.381336	-0.074333444	0.28707883	0.0027300883	29.260942	-0.061306451	1.6460501	14.361663	-0.89060229	1.7273031	0.92572337	-0.93958992	0.75065303	1.0305967	-0.31561044	3.2844312	-0.76203805	-1.0034413	0.34644777	1.7965399	-0.11293752	-1.1482875	-0.052472267	9.0570126	-0.68858892	-0.86401814	0.95849288	-0.66523618	-2.4498954	-1.2433245	2.9207027	-0.78837287	4.1807647	-0.18289986	-1.0395623	-1.8407305	0.37681243	5.9265194	-0.00016397204	12.791642	1.9941852	3.9344423	12.53943	2.74072	1.940207	-1.0114821	5.0244298	0.29736006	-3.4699817	-0.28837988	1.1428325	-0.73275393	-1.0818509	-0.1189862	0.12298708	-0.086360015	1.7635927	-1.2276103	0.86012036	-1.8316524	1.4900092	3.4054008	-1.1361194	-0.26436102	0.27733785	4.3247404	5.3853579	2.6673033	4.2032862	2.0553329	1.5104799	1.5202373	14.395128	-0.5145945	4.7831254	3.0243216	-0.85886288	6.2595382
3.7584376	0.72603762	1.6202052	3.7730887	-0.846964	-1.2980517	12.61799	0.39981148	1.8311741	1.2243472	-0.69606274	-0.19009086	2.0762877	-2.3956244	2.6973631	-0.61911404	-1.0973909	4.4843168	7.2099981	2.0377305	0.33604893	6.0709972	-0.36000958	2.9530551	0.096438654	3.3130386	0.51887238	-0.047806852	-0.27286315	-2.0423658	-1.742457	-0.7944442	0.11493445	5.9321914	0.22411901	0.45481399	1.4980731	0.40383312	10.908771	0.10286	3.0652118	0.42232653	0.18493855	-1.7052002	-0.40205353	1.6440941	-0.08624623	2.1894732	2.0913002	-0.68774492	0.034490123	0.37253013	-1.3787003	-0.16747418	0.75635982	0.11191867	28.784212	-0.0076290844	2.1716726	14.716357	-0.86189562	1.7333053	1.1208862	-0.78860801	0.74325264	1.4073298	0.17795756	3.1879981	-0.11573088	-0.92974639	0.24639976	2.162935	-0.06451156	-1.1872315	-0.049890053	8.5610781	-0.52140272	-0.26428428	2.3201036	-0.6154719	-2.2220953	-0.93700707	2.6619635	-0.9049921	4.7120738	0.498694	-0.78241456	-1.6827351	0.33215675	6.0997581	-0.70488214	11.539164	2.1806972	4.3104587	11.306708	2.8350966	3.0696778	-0.94953406	4.8376637	0.73246038	-3.6282392	-0.32751054	1.1966276	-0.78520858	-1.0917569	0.065654367	0.14959104	-0.01221814	2.7978821	-1.3261207	0.93143219	-2.1193635	1.4211057	3.3388202	-0.43653372	-0.15970512	-0.0010902844	4.2905092	6.8511682	2.7942719	4.7256765	1.7656943	1.5592486	1.7900844	14.910248	-0.44163182	5.0732856	2.926728	-0.95364124	6.1119533
4.2603059	0.5389151	1.44446	4.0050197	-1.3800675	-1.5569017	12.606378	0.6629436	0.80877095	1.0372981	-0.56605959	0.0012298117	2.0134959	-2.6349983	2.9428473	-0.54837173	-1.1077163	4.7443314	6.5613823	2.1565757	-1.0572039	6.1521983	-0.26939708	3.1166439	0.84118664	3.4189491	0.21530721	0.059496645	0.036892563	-1.6748514	-1.8404484	-0.51770395	0.13558486	5.8584671	0.33593991	0.60787851	1.4649998	0.55376709	11.766156	-0.02313572	2.9462242	-0.11505481	0.45023784	-1.67834	-0.4115493	1.5849644	0.072154894	2.2757895	2.0288522	-0.72919524	0.13978764	0.092002086	-1.2002239	-0.36757669	0.68680334	-0.12209018	28.842953	0.0083174743	2.4060979	15.442994	-1.0581033	1.5142601	1.1231716	-1.0338488	-0.0068467166	1.6684028	0.13674812	3.0652926	0.68124974	-1.0321174	0.0042529381	2.2825627	-0.092477635	-1.4947985	-0.088862687	8.8418226	-0.63547695	-0.068976477	4.4057412	-0.89303565	-2.3152394	-0.64521658	2.1147654	-1.2079479	5.0711865	0.71819669	-0.95849562	-1.3729311	-0.00152483	5.7036405	-0.92661726	10.134743	2.3180246	4.4796367	9.6857185	2.5484221	2.6360381	-1.0758806	4.5503221	1.1224664	-3.8525701	-0.42042029	1.2180556	-0.96680236	-1.6305819	0.37670544	0.21000786	0.13188821	2.4439032	-1.1665795	0.55541277	-2.3561208	1.196943	2.7580926	-0.60241449	-0.3514531	-0.21126913	4.0384636	6.8044467	2.9310606	5.1173782	1.4701749	1.484421	1.8437214	14.866829	-0.54553711	5.3375077	2.6091435	-0.9660337	7.0628695
3.999408	0.46420869	2.3913734	4.5562224	-1.1346014	-1.83044	12.816423	1.2673678	0.94907528	0.57379121	-0.09969756	0.13692991	2.0029156	-2.5995831	2.158263	-0.12460374	-0.51367176	5.1154623	5.8895869	2.2732389	-0.97088814	5.4228082	-0.033576157	2.1393886	0.7613939	3.4607801	2.3132229	0.22141883	-0.31832734	-2.3160472	-2.1425867	-0.27992934	0.46774176	6.9500833	0.43363157	0.36343649	1.4224194	0.6980688	12.568193	0.092373304	2.1620219	-0.66001606	0.45217451	-1.6735449	-0.2073331	1.8914796	0.43567047	2.4300923	1.9109979	-0.55568528	0.1306372	0.51733804	-1.1923828	-0.89292926	0.037038531	0.30360398	28.710089	0.12163625	2.8427987	14.811627	-1.2732061	1.6383737	1.3509982	-0.9119733	0.22975522	1.9982004	-1.0337281	2.8880363	0.74630433	-0.34470576	-0.30117321	2.6404936	0.06923192	-1.0292306	0.076113604	8.0245419	-0.53000695	-0.48523486	4.0365443	-0.42917514	-2.345299	-0.36897975	2.6308932	-0.91777527	5.0353537	0.80318815	-0.61786187	-1.1969935	0.026106954	6.2571845	-0.85328847	7.8800364	2.5978198	4.530046	7.3295603	2.4811535	3.4346619	-0.78318882	4.6057029	1.251026	-2.6892502	-0.64056432	1.1211421	-0.97309917	-1.3666677	0.5287559	-0.034668077	-0.10246492	3.0339773	-1.1584071	0.98618639	-1.6431938	1.1433258	2.9294105	-1.3317115	-0.11768879	-0.13685025	3.8030679	7.731761	2.9313843	5.5919056	1.7330818	1.230863	2.3538895	14.455387	0.0903496	5.6519179	2.7501643	-1.1013123	6.1771111
4.6214828	0.40954101	2.356246	4.9383693	-1.2410915	-2.0426531	12.811669	1.4306318	1.055396	0.44068709	-0.049460284	0.22511373	1.7910838	-2.7941206	1.5444008	-0.13229375	-0.30339158	4.329422	5.3047237	2.3867679	-0.89059091	4.8121214	0.18752109	1.3735359	0.44285735	3.4959738	2.7946255	0.39870945	-0.94298625	-1.9696974	-2.5128949	-0.32421535	0.35146907	6.965219	0.53747457	0.054323509	1.4434072	0.48554066	13.375142	0.11989886	1.3928854	-1.0632347	0.2491677	-1.8071717	-0.37833631	2.0224149	0.67387831	2.6914809	1.9264113	-0.76882958	0.097304352	0.61686158	-1.2736056	-1.0878148	-0.1026561	0.41665658	27.821615	0.167981	2.8517261	14.865619	-1.4078374	1.6705383	1.4400229	-1.1109004	-0.050184131	2.2802787	-1.4247638	2.821455	0.65690988	-0.17889112	-0.74778342	2.7287252	0.071743809	-1.1598657	0.10415703	7.6519265	-0.78755844	-0.70099813	4.9011064	-0.26761767	-2.7628329	-0.093966313	3.0178447	-0.80054718	5.1503205	0.74180466	-0.74167967	-1.1646664	-0.2620571	6.216507	-0.95154792	5.2619805	2.5904591	4.3187752	4.6165161	2.0469313	3.6933835	-0.64171976	4.7120991	1.3211806	-2.6965437	-0.83720994	1.0263636	-0.96464324	-1.3524121	0.65765715	-0.24793802	-0.31815717	2.743264	-1.191972	0.96256584	-1.6547723	1.3730588	2.8929842	-1.8001093	-0.32173318	-0.069395766	3.6079531	7.4135566	2.9678495	5.8962321	1.7189718	1.0016865	2.6588063	14.092359	0.24203348	5.7451396	2.9466455	-1.1742389	6.695982
3.5856743	0.36033952	2.7160573	5.0266347	-1.6976478	-2.0667489	13.367743	1.5510399	1.2078513	-1.0068034	0.92568034	0.020858061	2.4126484	-2.5141368	0.86943328	0.69642341	-0.003064821	5.1279626	5.2714515	2.5198779	-0.94659227	4.9862752	0.24244347	1.4025007	-0.043575712	3.5175693	3.4682546	0.58254087	-0.42791781	-2.7156932	-2.2205486	-0.17876756	0.13657475	8.0515041	0.63263607	-0.13548356	1.7666432	1.0218414	14.15146	-0.069854185	1.1604086	-0.68592268	-0.082384348	-2.1277161	-0.34482187	1.9868668	0.12919822	3.2863066	1.4417361	-0.59273624	-0.037497513	0.38197163	-1.1616853	-1.4206386	-0.59994709	0.22009867	25.700659	-0.24084307	3.9442153	14.570822	-0.76788986	1.9061897	1.3802378	-1.00683	0.35919136	3.0077989	-0.86041886	3.290864	0.26036423	0.31883913	-0.64541215	2.756948	-0.16584787	-0.86343688	-0.13864703	7.6124916	-0.7702716	-0.50310045	4.5460238	-0.53883439	-2.6655593	0.013222097	2.9411864	-0.64804304	4.9617825	1.3153565	-0.44625971	-1.7816225	0.19868311	5.7138205	-0.83068925	2.8683591	1.9863863	4.7524776	2.1711614	2.2750432	3.8073144	-0.38286322	4.8105879	1.2433189	-1.4842184	-0.88057768	0.95381504	-0.99761617	-0.96354085	0.71338308	-0.13415386	-0.23043376	2.8232336	-1.4305718	0.30475163	-0.61096942	1.3664922	3.22086	-1.4635739	-0.30818576	-0.068893231	3.5014992	8.0303755	3.1593583	6.3193827	1.674307	1.0122139	2.8759646	14.201671	1.1072204	6.598877	3.1088877	-0.93698537	4.4913473
3.7857127	0.054167323	2.5616124	5.428843	-1.8336743	-1.8935891	13.441634	1.3241643	0.47511286	-1.1827853	0.97674364	-0.1438774	2.3279674	-2.7041013	0.71520001	0.79699242	0.12766205	5.7192469	4.9170094	2.545696	-1.2129296	5.2820497	0.30220324	1.910167	-0.38122466	3.5218856	3.0791552	0.62013888	-0.35640907	-2.2104394	-2.3140604	-0.029960219	-0.18418409	8.1973934	0.69211739	-0.31204438	1.9461128	1.1589026	14.664533	-0.18236744	0.88813853	-0.45300624	-0.15884949	-2.209399	-0.36802053	2.0337365	-0.045448031	3.688899	1.3759053	-0.74449193	-0.14611949	0.19853103	-1.3541567	-1.5543773	-0.70233977	0.060014326	24.437887	-0.5306083	3.7278068	14.454232	-0.70335603	1.8761978	1.477031	-1.1473981	0.11026866	3.4182332	-0.96898705	3.4571767	0.21852173	0.496773	-0.67212373	2.8473978	-0.25229046	-1.1124859	-0.20427646	7.6707935	-1.0294732	-0.50357479	4.8649201	-0.74787074	-2.8595665	0.24787395	2.8498523	-0.73727804	5.0007472	1.3202423	-0.27403298	-1.9891139	0.16406138	5.1182017	-0.83953422	0.93440527	1.764884	4.8013091	0.17839772	1.9718769	4.1403136	-0.30327791	4.817204	1.2148161	-1.6437365	-0.82551271	1.0538729	-1.017809	-0.89568925	0.92108196	-0.031240238	-0.18050131	2.9140882	-1.7146312	-0.2693319	-0.763515	1.5132537	3.0710113	-1.7985891	-0.65911835	0.13222378	3.488632	7.6573043	3.328979	6.6273222	1.6425576	1.0714093	2.8469639	14.283772	1.3345495	6.8344603	3.1983302	-0.71248209	4.2059522
3.8971744	-0.53429061	4.2300963	6.4198442	-1.6787007	-0.94377279	14.169581	2.1806388	-0.86346072	-1.6658673	0.65808052	-0.27667767	2.8480096	-2.116456	1.2938898	2.3706155	0.87636209	6.4409175	4.2396655	2.7042239	-1.1135554	6.8624392	0.36494395	2.2988212	-0.32963914	3.5171852	3.8647208	0.51966655	0.71471208	-2.3113835	-2.1759241	0.32483736	-0.08573661	8.2539196	0.73387891	-0.35192725	2.4398603	2.5232759	14.925878	-0.0025707716	0.5732438	-0.35627669	0.21900612	-0.70752448	0.61324495	2.7440431	0.17263709	3.9407871	0.78967911	0.38302955	-0.2381752	1.1006093	-0.59285533	-1.8442296	-0.90219474	0.92154264	23.488409	-0.7028293	4.5526319	14.076844	0.59338546	2.1412821	2.1160495	-0.17583941	1.8759347	4.1548266	-0.34081948	3.2962759	0.54831135	0.95735353	0.37748578	3.9414108	0.21205561	0.12338647	0.20587344	7.3712111	-0.1372655	0.10240117	3.4735792	-0.001506631	-1.5609963	0.68052536	3.2320607	-0.27269635	4.910172	2.276679	1.8032829	-1.759101	1.0615956	6.2751374	-0.59991324	0.26634011	0.17821126	5.638413	-0.45832935	2.8421135	5.2555642	0.29584676	4.6960573	1.2527254	0.97179228	-0.65080196	1.3659732	-1.0220358	0.24291985	1.2773021	0.072033443	-0.15169743	5.6918583	-1.8919048	0.61993963	1.3013276	1.3947542	3.6721125	-0.89946973	0.29188496	0.6220668	3.6192298	8.3220797	3.4540479	7.2825561	2.1547704	1.1867932	3.2955694	14.340483	2.1618104	6.8778796	3.222384	-0.52101731	4.0547776
4.4004388	-0.5042454	4.3324151	6.4119725	-1.5153192	-1.1234291	14.094032	2.0931234	-1.4270099	-1.695574	0.37682861	-0.049748551	2.5929742	-2.2584085	1.8484434	2.2175326	0.86212772	6.2772036	3.7689347	2.4383824	-1.2136067	6.4270034	0.81394434	2.2127616	-0.50558776	3.1904035	4.2067437	0.31231657	0.68033451	-2.3972766	-2.7767718	0.34788162	0.13505089	8.3708382	0.46175998	-0.61261517	2.5770717	2.4055021	15.313764	0.063500673	0.86115944	-0.52564585	0.15437174	-0.69558954	0.53992653	2.8020318	0.77602237	4.0155063	0.85033393	0.3515465	-0.136675	0.76961792	-0.37801379	-1.8931823	-0.55480194	0.58811659	22.532501	-0.61644012	4.4990287	14.384045	0.59400856	2.0408249	2.0716071	-0.35785648	1.5712314	4.5014982	-0.53342026	3.2819271	0.83603507	1.3246731	-0.11642228	3.9229627	-0.047993843	0.19346388	-0.053587765	7.3104529	-0.25510129	0.19530433	3.2985389	-0.25397474	-1.4559275	1.4302506	3.0675206	-0.1960941	4.8336883	2.2353573	1.5408198	-1.2399224	0.80862033	5.987627	-0.7020734	-0.4918811	0.24082419	5.6131539	-1.222304	2.4519358	4.9868522	0.28846285	4.4377108	1.3955212	0.71734589	-0.46313703	1.5468247	-0.94715452	0.25284863	1.5203984	0.024915978	-0.13439493	5.6465087	-1.7961304	0.37986615	1.0905319	1.5783943	3.331099	-1.1390829	-0.042086501	0.85076225	3.7207823	7.972414	3.4346883	7.0863566	2.0582135	1.2254494	3.0834956	14.343661	2.1049054	6.9571228	3.3480735	-0.58412874	4.2516136
4.4627767	-0.29017562	5.4220405	6.5299816	-0.92962849	-1.3901026	14.3731	2.3452115	-1.2914187	-2.0445893	0.38248271	0.25934392	2.6729317	-1.7865919	2.6742387	2.6133831	1.1689733	6.2503619	3.3576899	1.7906493	-0.72390121	6.3151503	1.5182725	1.9477215	-0.64338517	3.073014	5.1176968	0.32787821	0.95183867	-3.6053543	-3.2810986	0.13429005	0.76179665	9.0986528	0.3939231	-0.8639605	2.9182911	2.600807	15.616701	0.38224509	1.282775	-0.75214648	-0.030357044	-0.50667477	0.49867719	2.6410472	1.5135037	4.1814523	0.6205042	0.6924516	0.0026573581	0.59840393	0.77159804	-1.9700977	-0.37818918	0.39891312	20.151955	-0.45978171	5.3939414	14.657894	1.3344005	2.0667081	2.0146377	-0.26775405	1.8908103	4.9015355	-0.3977201	3.3105366	1.0948869	2.6164985	-0.48715258	4.6309381	-0.28788137	1.4851443	-0.3233633	6.7131901	-0.043195106	0.91713154	2.1472256	-0.43904665	-0.39803934	2.2554512	2.990907	0.0974086	4.7871709	3.1185784	1.6035014	-0.60944396	0.65124655	5.3896503	-1.0124531	-0.81461865	-0.23696001	5.8428831	-1.5339314	2.4583368	5.3846779	0.40030554	4.1740513	1.6569799	3.2156487	-0.27313042	1.6959337	-0.85023558	0.54994273	1.7716657	-0.0639228	-0.1261277	6.4778605	-1.5065626	0.48362026	2.4757857	1.4296206	3.3718293	-0.9122625	-0.0053243153	1.0289893	3.9386895	7.6637998	3.3823795	6.874434	2.3312283	1.2521938	3.009207	14.344011	2.6814528	7.2333298	3.6131685	-0.71048027	4.3996992
4.5872917	0.032273572	5.164587	8.8475142	9.3783236	-1.6058817	15.825894	2.0945199	-1.4190164	3.4648736	5.943018	0.27667955	2.229073	-2.1368525	2.1268568	2.3502173	3.1280565	6.2449827	2.9155574	7.4024863	6.3174496	11.625957	5.436079	1.8367561	-0.87063938	8.765275	5.2843885	5.3772736	0.57826817	-2.4400845	-3.4700763	-0.18047634	0.61876822	8.9005651	5.9808121	-0.98062187	2.7183666	2.4786127	13.476257	0.87167633	0.93009406	-0.76101023	5.3927593	-0.61784053	0.28028631	4.9174929	2.5987694	7.0721841	0.42857692	0.47025141	-0.15525597	0.61959183	1.5638839	-1.5359223	0.012211975	0.41276124	19.768475	-0.27848741	5.1022277	14.739238	1.2230265	1.9622216	1.7779162	-0.59087831	1.6813103	5.6788621	-0.80355227	3.537529	0.81833935	2.6477981	-0.56105119	4.3245106	-0.54242325	1.4330146	-0.5494163	6.5803857	-0.33910093	0.88063872	1.0758985	-0.40773922	-0.67718023	2.7783132	3.0136049	0.064319842	5.5555429	2.9767778	1.4404938	0.43173575	0.41861516	4.7666969	0.4571009	-0.97780645	-0.23518237	5.6129551	-1.6960038	2.3119924	7.1629539	0.18129216	4.772768	3.7976842	3.0596435	-0.06016589	1.9499047	-0.79468769	0.40185735	2.9497287	-0.21951488	-0.266534	6.5689645	-1.4012361	-0.11894398	2.3084736	3.901973	4.9139729	-1.470885	-0.23802879	0.86971748	6.640842	7.3402567	3.5621979	7.2350464	3.9125576	1.4116235	2.9657011	14.532882	3.7123616	7.9745688	6.1084681	-0.54316056	7.2220435
4.8703423	0.36236441	6.1274834	10.586141	19.61734	-1.7637472	17.537413	2.1419888	-1.2591687	8.6886539	11.582685	0.10925943	2.0808625	-2.2563334	1.4190009	3.4254539	5.2242208	6.5882521	2.4623916	12.947886	13.503404	17.117987	9.3516846	1.7305741	-1.0444793	14.460829	5.7187757	10.43109	0.52900189	-1.544463	-3.427098	-0.2975764	0.85139561	8.7633533	11.577932	-1.0724839	3.755347	2.7187543	11.01511	1.9953605	0.58144301	-0.76726222	10.373234	0.016150421	0.99543494	7.3148022	4.5247536	10.001399	0.11568593	0.61216569	-0.30569467	0.87190795	3.5923665	-1.1025866	0.66415393	0.64151055	17.621264	-0.09265703	5.1177287	14.423492	0.76726729	1.9733448	1.6182607	-0.60761881	2.1031361	6.4607911	-0.88123447	3.773705	0.54587775	3.181206	-0.40225229	3.766964	-0.70388639	2.1447279	-0.71080011	5.2148705	-0.31885362	0.77495974	-0.88351834	-0.036681384	-0.36878568	3.332922	3.1328764	0.20387979	6.9444222	3.0364995	1.7488699	2.2388639	0.24661419	4.7446022	1.3529025	-0.994856	-0.5303579	5.6412411	-1.9787874	2.5354455	8.3615484	0.10636556	5.3860779	5.9475603	6.0653701	0.16112682	2.2153926	-0.74250972	0.73169738	4.1365495	-0.37268341	-0.40290564	7.2983122	-1.2472948	-0.85201514	4.4331589	6.5122037	6.7433825	-1.8182045	-0.10602404	0.73314363	9.3722754	6.4320998	3.7615609	7.0878506	5.778717	1.5015578	3.071048	14.721441	5.5689917	8.8738194	8.6202078	-0.36085105	10.08289
5.0201688	0.69073534	5.8774762	12.911984	29.928154	-1.9611511	18.994751	1.8889248	-1.3880762	14.285477	17.158953	0.13648455	1.6390883	-2.5964921	0.86663783	3.1848981	7.1901746	6.6001482	2.0161858	18.564402	20.555656	22.46792	13.271043	1.6276327	-1.2696099	20.156605	5.9002013	15.490404	0.1585089	-0.37644202	-3.6171627	-0.59853393	0.69897515	8.5683136	17.179569	-1.1886704	3.5537469	2.6001084	8.8273621	2.4799337	0.23396273	-0.77486181	15.760096	-0.10467491	0.76641405	9.5946989	5.6273179	12.94606	-0.074440524	0.39164019	-0.45985943	0.89310855	4.430582	-0.6513049	1.1365536	0.65477759	17.222509	0.094463184	4.8257976	14.521983	0.67114758	1.8724157	1.3835294	-0.92486709	1.8882962	7.2492428	-1.2784022	4.0091448	0.27564135	3.2134094	-0.47396588	3.4750674	-0.95539856	2.0919044	-0.93473762	5.0966134	-0.61342734	0.73418808	-1.9162601	-0.015051318	-0.63961321	3.8835294	3.1515155	0.16840158	7.7275805	2.9017508	1.5961498	3.3225477	0.015179285	4.1190004	2.8271246	-1.1583701	-0.52575523	5.4134707	-2.1308644	2.3894298	10.131305	-0.11143869	5.9980111	8.0984373	5.9011011	0.3809064	2.4780886	-0.68533242	0.59762889	5.3237309	-0.52879912	-0.54072618	7.3958817	-1.1222525	-1.4432873	4.2765746	8.9953709	8.2942524	-2.3813107	-0.33547929	0.57448494	12.109611	6.1224532	3.9633095	7.4901328	7.3705487	1.6480185	3.0317137	14.910075	6.6128297	9.6277637	11.127842	-0.17990319	12.905964
5.7597237	1.0172044	6.8114147	15.41722	40.234745	-2.1101198	20.885235	1.9213144	-1.4305896	19.529877	22.928885	0.40495604	2.2007375	-2.2978506	0.086228639	3.7179332	9.5340776	7.3279061	1.5627596	24.163506	27.759155	27.705219	17.187536	1.1888442	-1.4464606	25.850338	6.1154613	20.542356	0.092377216	1.8525792	-3.5723693	-0.42375737	0.78229147	8.6399908	22.776913	-1.2797577	3.8832643	2.8231704	6.1458015	2.8918536	-0.20439292	-0.77947605	21.221146	0.092221983	0.78033537	11.675942	7.5948462	15.873064	-0.87897086	0.51987338	-0.61781651	1.2333046	7.0465393	-0.5165121	1.6505585	1.0897816	15.285177	0.27962723	5.7661476	13.972004	0.75237209	2.0017121	1.1464047	-0.95839417	2.3035455	7.5050302	-1.3723314	4.2423911	0.41856733	3.0474174	-0.32634115	3.0529337	-1.1125894	2.5540185	-1.0909084	3.6520183	-0.60652947	0.99500191	-4.3497267	1.2077086	-0.57531542	4.4052577	3.2742522	0.29532707	8.668786	2.9796617	2.0913584	4.8128943	-0.29532495	3.2563336	4.1766992	-1.4623302	-0.78221226	5.5987768	-2.0589135	2.2618465	12.730324	-0.19650047	6.606854	10.242626	9.0478678	0.59355372	2.7272303	-0.31406626	0.62858546	6.5119734	-0.68981379	-0.68661284	7.9630241	-1.1920788	-1.6229259	6.4502382	10.883513	10.121731	-2.6982665	0.20248215	0.43454981	14.831692	4.5892873	4.1616187	6.7974954	9.0413141	1.4329014	3.1261795	15.097954	8.2307472	10.179141	13.630364	-0.0025877091	15.438834
5.894455	1.3391061	6.5645247	17.750124	50.54871	-2.2919288	22.345205	1.6676381	-1.5493672	25.131575	28.519974	0.4082163	1.7583338	-2.6439552	-0.47065282	3.4970417	11.522768	7.2923927	1.1309531	29.78344	34.825741	33.040054	21.106844	1.0650772	-1.6672015	31.5453	6.2957344	25.60285	-0.28107804	3.0333748	-3.7709415	-0.71643662	0.62951803	8.4304829	28.384512	-1.3954551	3.6738191	2.7005148	3.8481691	3.3693149	-0.5555228	-0.78882098	26.60149	-0.019733645	0.54858375	13.956931	8.7209415	18.845058	-1.069267	0.29715565	-0.78156024	1.2516327	7.9605379	-0.057006668	2.1584275	1.102729	14.821939	0.45686075	5.4742703	14.087481	0.666237	1.9018825	0.91099441	-1.2807729	2.0932467	8.294857	-1.7735858	4.4638915	0.13996962	3.0825567	-0.39663273	2.7628417	-1.3646865	2.498641	-1.3170329	3.506216	-0.90335244	0.94774413	-5.3481221	1.2329518	-0.83685446	4.9594088	3.2956023	0.26489824	9.4768963	2.842237	1.9162095	5.9119058	-0.52769005	2.6393054	5.6532607	-1.6265353	-0.77740395	5.3587861	-2.2122116	2.1172488	14.479263	-0.41601086	7.1993723	12.394748	8.8922596	0.81429237	2.9894135	-0.25759405	0.50083429	7.692296	-0.84735137	-0.82896531	8.0571156	-1.0803103	-2.2181723	6.2868395	13.34984	11.674728	-3.2562449	-0.037619065	0.27576664	17.584959	4.3007169	4.3434963	7.2332478	10.635108	1.5536928	3.085578	15.285568	9.2882528	10.951911	16.137049	0.15336925	18.247948
6.9226065	15.622291	6.6159239	24.310734	50.850887	-1.4876279	23.11063	1.8579181	12.509794	25.638161	22.287754	0.73925078	3.0231686	-2.007441	-1.4712697	4.6332011	10.932023	8.9645462	0.57229137	22.79825	36.55109	31.232452	20.983543	1.1687622	-1.382386	24.965225	6.8212175	20.061319	0.47816309	3.7472732	-3.1648059	-0.51610911	0.37405074	8.528018	22.089165	-1.3428804	4.8156443	2.8364561	2.7377872	4.445838	-0.52780879	-1.0485438	26.713484	0.10493195	1.1088365	13.47542	10.072001	16.92606	-1.3707944	0.55278403	-0.90166593	0.95928663	10.463696	-0.20927212	1.4951669	2.0220268	12.397095	2.8224063	5.8863921	13.650492	1.0079147	1.6096182	1.226597	-1.0150425	2.9325733	7.3892608	-1.3578414	4.9052157	0.48015931	3.1967542	-0.077009268	3.9138024	-1.050572	3.1404436	-1.2824162	3.6816154	-0.83374792	1.0206339	-7.6720662	1.7658402	-0.62591827	5.5498796	3.361037	0.27269483	9.396183	3.4038079	2.8707509	6.9993296	-0.39206302	2.1340289	6.5623269	-1.6986251	-1.1651988	5.1093597	-2.2105672	1.4116179	14.339095	-0.31422579	7.7365584	12.348006	10.847922	1.1074771	3.3107209	-0.34698683	1.3073591	16.09433	-0.78003949	-0.76118422	8.6307859	-0.88842279	-2.3007805	8.0705347	12.158657	11.76431	-2.5430317	0.57548314	0.4750655	16.583706	2.5737743	5.0950871	6.9471135	11.037113	1.1974285	3.0006642	14.113601	10.149036	11.131339	14.965212	0.44084632	19.063082
7.03478	40.567432	6.6281385	33.531212	44.254349	-0.65349621	22.745852	1.9106895	37.344303	22.019348	7.373436	0.86389297	2.4105	-1.7148935	-1.2827311	4.2895417	8.2409964	9.9751844	-0.073061705	7.7824821	34.231991	23.371918	17.956263	2.1788354	-1.3482144	9.5546131	7.5093851	6.884572	0.88861471	2.5975394	-2.8879809	-0.4628852	0.27520242	8.6973248	7.2194805	-1.2059059	4.9548178	2.7092991	2.9113781	5.4185166	-0.54461032	-1.5101089	23.769091	-0.05545219	1.5441335	11.569082	8.6023035	11.466793	-1.2255822	0.42450911	-0.99135393	1.1201754	8.9598551	-1.1778561	0.39899266	2.1739318	11.638652	6.8594851	5.9300289	13.639353	1.1779869	0.8392182	1.5788404	-0.80796218	3.2187688	6.1907411	-0.90906376	5.5085435	0.64277679	3.5169787	0.14050223	4.3046346	-0.92573118	3.091547	-1.136975	3.9295938	-1.0073507	0.67565322	-8.6157207	1.7775582	-0.64023358	6.1785851	3.2957931	0.057656493	8.8696222	3.7749448	3.0535102	5.5801673	-0.26885015	1.4677207	5.7865405	-1.415362	-0.93041259	5.0151882	-1.9670004	1.5511608	13.032508	-0.20346618	8.2192783	10.718422	10.873935	1.457018	3.67962	-0.36254427	1.842679	30.433311	-0.55288529	-0.54570681	8.687315	-0.99187028	-2.5012624	8.137207	8.5522461	9.7410049	-1.7854586	0.6511758	0.9024815	12.864457	2.8119874	6.2735653	6.5596213	10.26105	0.2621648	2.6702268	13.045955	10.405148	10.023391	11.137686	0.81582892	19.05488
7.9228373	33.899536	7.7427588	31.725592	38.196243	-0.70638406	22.119572	2.4942331	31.018797	12.860736	3.1255286	0.84871042	4.1425915	-0.81299144	9.9426651	4.9323587	6.4129286	9.8092098	-0.37820134	2.7063732	24.361109	17.314678	14.675408	1.3734559	-1.4394031	4.5746145	7.9291744	2.6935828	1.4303825	4.2243099	-1.7098931	0.30307844	0.74682063	8.7957335	2.5067246	-0.89801347	5.6159148	5.6950603	2.0283828	8.1371689	-0.65455914	-1.1444117	15.895769	0.56249696	2.1923487	9.9043694	8.6135197	8.750391	-0.88106263	0.42168641	-1.4072663	2.0683863	9.2052822	-1.7045233	0.48217335	3.6494832	8.703392	8.6927109	6.3630142	13.101241	1.3110325	0.78709161	2.105495	-0.10015532	3.8271096	5.2002668	-0.37264708	5.1673689	1.8774903	3.726789	0.67315584	4.0801344	-0.052450929	4.4201088	-0.99660045	2.2158737	-0.93728954	1.373982	-10.439871	2.3960979	0.56163794	6.3635387	4.5839667	3.5838649	8.7585335	4.1719394	3.5918288	5.7731605	-0.05143198	0.71833396	4.769362	-1.6881604	-2.1574681	4.2465963	-1.8790469	-0.50208968	11.284885	-0.099236451	7.5924568	8.8575249	12.365523	1.5333961	3.8447201	0.0041448041	1.9899758	31.732279	-0.75920457	-0.75004834	9.1028576	-0.79075313	-2.6623833	9.6558962	6.0753832	8.2273207	-1.4605784	1.5842166	0.7697196	10.548643	2.4164953	7.3281908	4.970664	9.5075836	-1.2494388	3.1687145	11.873988	10.541454	10.238623	8.7427187	0.7244277	17.712769
8.4353123	18.636415	7.9531984	27.221621	32.035671	-0.79015315	21.223854	3.1933215	15.397244	2.8825624	1.004892	0.94356138	4.2986627	-0.37036383	24.782375	4.3290014	4.7572145	9.4827147	-0.60422772	0.51165676	12.599153	11.983839	11.336816	0.7430203	-1.786374	2.3052542	8.2391834	0.841299	1.464274	3.6888745	-0.95272249	1.05743	1.0204737	8.7595863	0.43631285	-0.26809233	5.5541573	8.898035	2.1383979	10.848936	-0.52753443	-0.55914956	8.1102285	0.40036416	2.4688699	8.4588652	7.5359011	6.7809505	-0.69933999	0.23558103	-1.9022735	2.4866962	8.3625879	-1.8223057	0.94585764	4.1990151	6.9339914	9.9258623	6.2729702	13.166015	1.4018596	0.73055196	2.51474	0.40714881	4.1337991	4.6584849	-0.18212219	4.5846686	1.8747579	3.668777	1.0211281	4.4921899	0.20931098	5.0927024	-0.8354829	1.7772382	-1.130656	1.2141112	-11.440405	2.7830179	1.7294563	6.4754248	6.0738001	8.0809031	8.4615993	4.0586534	3.6952171	4.9313035	0.55167001	0.48652151	3.8579855	-1.4267926	-1.9602315	4.0039239	-1.5535814	0.085150935	9.5982361	-0.13525857	6.6907959	6.9441447	12.155518	1.5457639	3.9690428	-0.067993239	2.2713633	29.109484	-1.0736591	-1.0573121	9.0303564	-0.52434891	-2.4233654	9.3830061	4.3713994	6.339231	-1.7914854	2.1879711	0.49019596	8.621356	3.1097341	8.3752747	4.4623919	8.6050024	-1.6839813	3.7255991	11.67757	10.323224	9.6480207	6.7280064	0.39439723	16.804976
9.1591511	10.82458	9.2565804	23.23357	25.249708	0.30571824	21.843149	21.750906	8.268363	-0.51562536	1.6077923	1.1275283	6.5547786	1.3943824	41.623886	4.9632635	20.322525	10.249582	0.23010667	0.82857639	11.688609	11.677474	9.5710545	0.3695831	-0.98676264	2.4631801	9.3292799	0.84041458	7.9972801	5.5698595	2.1190636	3.983602	1.4169173	8.9676714	0.76232064	24.951845	6.655643	31.988705	1.6181471	12.732649	-0.92316556	-0.96075523	4.0254722	1.8603272	3.0440047	7.3486104	7.8404636	6.0771103	-0.91870266	0.96261138	-1.4526203	3.7386413	9.2930288	-1.3389418	0.75684774	6.9965973	4.1516685	7.7114649	6.6559711	10.980663	1.3213271	0.9224388	4.0603242	1.6873366	4.8549685	4.6556311	1.161755	4.2321248	2.6667366	3.6854613	1.2363932	5.0561008	1.1332824	5.9641352	-0.45821798	1.5998787	-0.051981788	2.0248923	-12.856917	5.0416908	4.7507424	7.7608862	6.4936323	24.369453	8.044157	4.1623297	3.922353	6.4512253	1.0593523	-0.094896413	3.3343468	-0.56713569	-1.724237	3.1564367	-0.85786581	-1.1097475	7.3484635	0.86577785	6.4206562	5.5906501	13.821645	2.0651116	4.481442	0.1352421	2.9858191	27.189318	-0.69616383	-0.72672993	8.7177734	-0.76844692	-2.2425373	10.359394	3.8714216	6.2873931	0.7016322	3.4151621	0.8572244	7.1456337	3.4325502	9.0243082	3.6443689	7.7337055	-1.5864925	4.1270509	10.703316	10.896327	9.7874155	6.1421013	1.199638	13.447447
9.0839024	4.7469449	9.3252907	20.294691	18.780113	1.3559126	21.693665	35.096779	1.8507904	-3.3234482	1.8107768	1.2937936	6.1296587	2.3920822	53.176819	4.2738175	31.301426	10.355897	0.91203934	0.94753009	10.22851	11.131292	8.0399675	0.37535432	0.31982172	2.6240079	10.211575	0.76353329	11.847762	5.9103184	10.368462	8.1078243	2.8940825	8.9366322	0.98464555	43.126083	6.6146412	48.301468	1.5349021	14.205226	-0.88886201	-1.1204085	0.95430231	2.4824927	3.3052628	6.6232629	7.4536667	5.5510616	-0.5254122	1.438136	-1.0279644	4.3085718	9.046649	-1.0445679	0.94088763	7.7823343	3.1622953	5.4990678	6.4060102	10.891974	1.4011132	1.2365533	5.4013381	2.6890166	4.5468974	4.9222193	1.9102011	4.0217094	2.6594	3.6278341	1.2977965	6.4942503	1.2884368	5.8293214	-0.3654688	1.7357168	0.5325703	2.7606208	-12.622202	5.7271214	6.7284255	8.5678234	6.592617	35.35915	7.5488954	4.2982922	3.3859558	6.0069723	3.0443978	-0.78357857	2.4934106	0.49776486	-1.100886	2.7889862	0.34466672	0.26066244	5.082252	1.4646065	6.3781619	4.3914986	14.045137	2.4421959	4.8426905	0.41026142	3.3190887	25.269493	-0.28644413	-0.34302035	8.5460119	-1.2150583	-2.170511	10.409928	3.4715965	5.3908558	1.7083263	3.9783022	1.3386903	5.796752	4.4518142	9.4581528	3.1098766	6.8734035	-1.4847594	4.4544239	10.808816	10.058986	9.0380754	5.5687728	1.3593668	11.534965
9.7185898	4.0824795	10.798194	16.510893	13.43329	2.6505399	21.662846	34.484356	1.9051924	-3.8294871	2.3551447	1.2060047	7.3348179	4.0844517	48.081421	4.4985433	29.950678	9.8228846	1.1393347	0.74392802	7.6068177	10.076406	7.2130651	0.31745195	4.0050216	2.434195	10.706917	0.45313808	9.7937059	10.31364	37.7001	15.781039	8.2925692	9.5582857	0.90197128	41.045147	8.0499001	48.114128	1.2571595	15.832864	-1.1926327	-0.85991204	-0.042883232	3.5199742	3.9402618	5.8231368	9.0875988	5.6627622	-0.34266257	1.0237734	-0.69027233	5.1547661	11.23021	-0.82638758	0.80664104	7.3508592	1.5748944	3.2925758	6.3616729	9.5305872	2.2597735	2.5204871	8.9305429	3.9806743	4.3973279	4.622777	2.1374025	4.2466731	3.3694961	3.6914568	1.7633756	9.8068676	2.5795226	6.2248559	1.0925174	1.1178796	0.53402662	4.1552219	-12.179053	6.2240047	7.3873019	7.9920011	6.1840048	31.702641	7.0535207	4.9727325	3.3852544	7.6869597	7.8681493	-1.2136525	2.3283749	1.4999021	-1.3302678	1.8080804	2.1330478	-0.52651161	3.4715664	1.4948981	7.0653834	3.674695	14.616839	2.4086456	4.7870312	0.84255111	3.6858335	22.179161	0.23202297	0.21805404	7.8270683	-1.5826555	-1.8584887	10.635386	3.2751684	4.9719729	1.7912964	4.5558834	2.2073963	4.9099107	3.1881158	9.1884899	2.2820187	6.5323396	-1.3101397	5.0580864	8.7975893	9.1240768	9.0116215	5.1712947	1.2699878	5.8387499
9.3365154	3.6907792	10.773249	14.090408	9.1563568	4.2286062	21.644133	32.894821	1.3821508	-3.4483652	2.6763098	1.4756651	6.8066382	4.7802744	42.833614	2.8456888	28.474564	9.7542801	2.7151227	0.91771549	5.1657639	9.8694162	6.7973309	0.56104332	16.914642	2.6377401	10.965986	0.52903455	11.000114	11.407622	47.49461	19.768324	13.78274	11.078179	1.1814632	38.771248	9.5972452	45.814945	1.4013953	16.135241	-0.43031505	-0.70497447	-0.14697455	3.7197239	4.1692657	5.1674418	8.8136358	5.8093925	1.2342992	1.0372896	-0.032447793	4.9496937	10.774257	-0.37727314	1.0510662	7.1135297	2.0922837	1.4239141	5.8287578	10.335466	2.8048146	2.8782563	10.778442	4.6799912	3.4300194	4.9356079	1.9725751	4.4017525	3.9883778	4.0230846	1.9046035	11.757757	3.3843403	5.4515452	1.7331928	1.1809294	0.56605613	4.5455918	-10.303604	6.1601338	7.506557	7.6558657	5.8633833	28.479731	6.8696699	5.7729797	3.2195358	7.2176471	10.569942	-1.797168	1.8663887	5.0416093	-0.77411711	1.664416	5.9489622	1.2435209	1.8315511	1.6922851	6.7260103	3.0309494	13.338341	2.6139851	4.9876466	1.3750491	3.963203	19.766146	0.48106253	0.52960438	6.9590225	-1.0882202	-1.7612	9.1001291	3.178066	4.5707946	1.276661	4.2272015	2.9390006	4.2159834	2.7994168	8.9118595	2.0647388	6.0842648	-0.49068218	5.2667179	9.4232492	7.9195476	8.3093309	4.9476666	1.114925	3.9929051
9.5590057	3.5619578	12.106005	10.354995	5.7800488	6.2334585	22.208744	31.006432	1.8471984	-2.4919326	3.4224386	2.0086446	8.8834877	6.0195179	36.441414	2.5768082	27.36739	9.3499746	5.6310716	1.6015413	3.0907302	9.5054989	6.7639685	1.0015073	39.424355	2.8083584	11.798429	0.96100366	16.108446	14.942254	43.805206	20.516647	19.51078	14.543368	1.7997096	35.970264	13.817642	43.724148	1.8166493	15.825311	0.80476701	-0.54885608	-0.048598211	4.9588161	4.5400319	4.5740733	9.2697725	5.98487	3.7561271	1.0019476	0.94001025	7.1062722	11.717703	-0.37051246	0.78771782	8.854394	1.0028827	-0.11233255	5.7338347	9.8896189	3.6795001	2.5312881	12.276744	5.3693352	3.0474885	5.1948886	2.0108349	4.4772425	5.8624458	4.7940245	2.148679	13.403794	5.7451186	5.5077338	3.1659014	-0.42276397	1.088308	5.1415009	-9.4021988	7.7118421	7.9452872	7.5297461	5.8134155	25.950438	6.8675494	7.0918193	3.0907137	8.6059656	11.431643	-2.2341323	2.1077249	10.185356	-0.44957489	1.2624189	12.370779	0.41516429	0.31296557	1.7007025	5.3617735	2.4552035	13.606122	3.0442505	5.4312525	2.9427829	4.8302608	17.815733	0.47898853	0.60895598	6.3150144	-0.019878194	-0.79813749	9.6370039	2.6863201	4.2183561	0.96732593	3.9985652	3.5696056	3.7036822	1.1410087	8.6038084	1.042775	5.7619772	0.55124772	5.2386503	8.49018	8.0677528	8.3150415	5.1471825	1.8258443	-0.59121609
9.0034037	3.1421654	12.178362	9.3594961	4.1124787	7.6883569	21.730827	26.195744	1.6359379	-1.5798554	3.6141489	2.7366149	7.6923094	6.6000929	30.612568	0.83396316	25.262386	11.327101	14.626911	1.5542747	2.4839311	8.5446749	6.5154901	3.1500399	40.535492	2.7965078	10.984758	0.82017612	19.33287	16.59457	33.984016	19.112053	22.232723	18.571075	1.9027138	33.13903	17.82658	40.599079	1.8140092	15.196964	2.9337664	0.46576536	0.15708184	4.851418	4.893209	3.7245603	11.661502	6.1737409	5.3313675	0.76663792	1.2615623	6.8599849	14.076313	0.52946174	0.63514268	8.5707293	2.156872	-0.22100313	5.2470636	10.820233	3.7537045	2.7200432	12.488909	5.9262624	2.077738	5.6698289	2.0122421	5.3811455	6.0880284	4.5722141	2.2852681	13.655397	4.7042394	5.1113868	2.0885568	-0.34684476	0.90465963	4.9287071	-7.9496927	7.6961117	7.6564269	7.5190701	10.56364	23.456114	6.7593598	7.5091043	3.094574	10.723149	10.608678	-1.6219629	1.744864	11.855893	0.56355286	1.7791722	14.325893	2.4442897	0.58615226	1.8844564	5.6854758	2.0520699	11.277732	3.04965	5.5138121	3.7382538	4.8149357	15.839826	0.65808487	0.86314923	5.4892373	-0.073844388	-0.058815379	7.1107469	2.4944289	3.8320189	1.0209634	3.9188073	3.938534	4.1817093	1.0438797	10.153118	0.79607284	5.3625174	1.2884815	4.7838054	8.9638386	7.3171258	7.9627624	4.9418693	1.5782332	-1.1648351
9.4470692	2.6287544	13.127284	7.5645027	3.5056312	8.7207823	21.252028	20.91622	1.5891582	-0.86973131	3.9031029	3.6409631	8.9817934	8.32862	25.388992	0.97207606	23.197674	13.47027	25.592613	1.1817986	2.4382992	7.061717	6.1955719	6.1966972	36.222115	2.1474195	10.028796	0.49589449	22.337927	20.192886	23.936518	17.460615	23.842039	23.51148	1.8441998	30.635485	23.09931	37.817093	1.0989448	15.101251	5.1841564	2.0806301	0.53577864	5.2789288	6.1102118	2.6867781	17.182709	6.397614	6.3077393	0.34167349	1.3716484	7.8277535	19.619774	1.4453074	0.35757047	10.015373	1.5006063	-0.11124369	5.0209069	9.1816435	4.1834297	3.7235606	12.64036	6.7893929	1.6243958	5.754293	2.3917789	6.7401519	7.9843469	4.8799162	2.592226	13.724179	4.2087569	5.2542334	1.3641611	-0.69377559	0.42366791	5.8979759	-8.0998106	8.7494259	7.9196572	7.5703783	16.787367	21.164139	6.6164322	8.4484711	3.8832097	16.589563	9.4803543	-0.27869502	2.000988	12.375613	0.98955387	1.7347577	15.199934	1.7179952	1.3686328	2.2043395	6.5946789	1.7111661	12.004137	2.9208229	5.4866695	4.8969436	5.551949	13.438169	0.89916617	1.1787851	4.1132894	-0.1821706	1.8641481	7.6005721	1.7763727	2.7180483	1.7983131	5.0088964	4.252306	5.0052719	0.48504287	12.350518	0.19750442	5.0822482	2.2305143	4.4889393	7.5477033	7.1397781	7.9611793	4.6234717	2.1022551	-5.4108448
9.1252003	2.2698193	13.306959	7.9085073	3.2088847	9.6115265	21.246447	15.988896	1.1648664	-0.28348231	4.7835579	6.4162073	17.225498	9.0944672	20.925842	-0.9299714	20.824587	49.377937	23.704742	1.8442156	3.1775513	6.4192758	5.8341875	39.162151	32.867096	2.8343079	9.7388134	0.81903571	18.725208	21.853819	19.381649	15.357224	21.864639	22.903311	2.6923254	26.975239	22.474722	35.042576	1.2302357	14.287327	6.1419511	9.1893415	0.71821815	5.2293186	6.4949632	2.2353992	17.326658	6.503859	6.6365786	0.19468483	2.1881795	6.388732	19.528505	2.2954373	-0.071017914	8.5819731	3.9554715	1.6174965	5.261703	10.436272	4.0277305	4.1127133	11.875836	7.6020026	0.87847859	7.3954968	2.7138376	8.250802	8.3590622	4.4494934	2.6358922	12.964308	3.3847115	4.7803345	0.64183766	-0.19684525	0.28769708	4.6855941	-5.7856073	7.4412584	7.7165661	7.0941014	16.605593	17.906906	6.3665891	9.3887415	2.9616146	16.700237	7.6349764	-1.1946402	1.9286771	11.984513	1.8789196	2.2969687	15.03191	2.9165287	1.5041575	2.3438983	7.5801759	1.5509114	9.5327625	2.6578245	5.2835674	4.7019086	5.6270442	11.579872	1.1599467	1.4587771	3.2908716	-0.21122803	1.9381348	4.9747658	1.5689621	2.5252268	2.0757425	4.5592527	4.5032582	5.8706269	0.16141781	11.79012	0.31066838	4.9850564	2.7647319	5.3238606	7.9332843	6.5422544	7.6680241	4.4121375	2.1972964	-3.7853584
9.594451	1.960225	14.564842	7.7790079	3.7450888	10.331505	21.233727	11.551181	1.2565653	0.0089324722	5.6238446	11.489736	26.534187	10.825157	16.764002	-1.3662664	18.797678	73.425789	21.436726	2.342298	3.9308927	6.1389389	5.6699924	63.700218	30.276644	3.0839314	9.7070236	1.1021746	15.54414	25.203176	16.348164	13.574089	19.884361	22.970863	3.4002879	23.938671	23.18539	32.983856	1.1061971	13.940941	6.2436385	14.793092	0.63051742	5.868628	7.5032191	1.7740945	18.204176	6.4944344	7.40695	-0.3134878	2.8553312	7.0777082	22.705994	3.0485554	-0.062484048	7.8267837	3.3546011	2.6311419	5.6502447	10.964404	3.8457296	4.4847536	12.627117	8.5646429	0.59255093	8.2607756	3.0735507	9.2031088	10.02729	4.8015609	2.8609128	12.927768	3.8371696	5.0551195	0.44855756	-0.92315787	0.13776547	3.772907	-4.7323027	7.9856553	7.6153598	6.6512785	16.010614	15.171097	6.2249703	10.795602	2.7239211	19.402475	6.1578541	-1.8427778	2.6425319	11.243739	1.9972678	2.4392216	14.64423	2.3534918	1.2281829	2.7739813	8.3964977	1.4727514	10.804582	2.5679135	5.0703506	4.7930403	6.6592164	9.7382832	1.4079331	1.7216101	3.1672094	-0.53887826	2.980896	5.9322019	1.4289019	2.0296569	2.566191	4.6940022	4.7864785	6.1249919	-0.2379138	11.156949	-0.66634429	5.0559425	3.2201033	5.9921536	5.882957	6.4620852	7.6499238	4.116487	2.363894	-5.5271788
9.1435652	1.7904652	14.844116	8.4208965	3.6206164	10.815407	21.151737	7.5514331	1.4815333	0.12405002	5.8295512	22.197893	31.468941	11.152184	11.767249	-3.0291843	16.811857	64.268517	18.192432	2.5066392	4.2732415	4.9511113	6.1681619	54.884636	25.634102	3.2944877	9.0017986	1.2609679	11.500618	25.973358	12.881255	10.857584	17.121552	21.176987	3.6645181	20.969017	21.40369	29.965931	1.3629332	13.594522	5.7840457	13.734852	0.79404843	5.9286785	7.9029312	1.5389426	16.968451	6.2132854	7.3246403	-0.28167224	2.9624677	5.8722763	21.714523	3.8965318	0.71549064	6.5588093	3.4642549	5.3837309	5.4269032	13.05911	3.6513653	4.5886941	11.834353	8.7953882	-0.34687793	7.694448	2.3408251	9.8372555	10.182817	4.1724305	2.8587592	12.163212	3.1321135	4.3562236	-0.30591312	-0.52078784	0.17857069	3.1620212	-2.5170729	6.8463197	7.3011084	6.4349122	14.060471	13.424309	6.4285436	11.132518	2.5797522	18.022541	4.1614957	-2.2105582	2.7483344	10.183911	3.0576508	3.4970663	13.723874	3.82726	-0.38148224	2.8516004	8.5955601	1.6866522	8.7127504	2.5929883	5.205862	4.8056803	6.5153666	8.60005	1.61481	1.9308245	3.0531991	-0.1238877	3.2369866	3.6363482	1.2419689	1.3062884	1.7652171	4.637816	5.1177759	4.4043341	-0.24290673	10.334896	-0.69327742	5.1688457	3.9677217	6.2991185	6.5149145	6.2002602	7.22118	4.0442352	2.1027012	-3.9015009
9.2274218	1.6815662	17.147047	8.2901258	6.9955716	11.253695	21.458115	5.0751128	1.7625207	0.42132172	6.3058534	28.235695	33.195545	12.862185	8.4236708	-3.2838271	14.405362	53.632347	15.220831	2.1390512	4.6606135	3.7357872	6.4464107	46.624981	21.922428	3.0430043	21.009806	1.2574099	8.9231386	27.291533	10.426928	8.8790817	14.725073	20.027462	3.8385694	19.236406	20.793346	27.614048	0.89561689	13.807823	5.2062936	13.011287	0.71803963	6.2900386	7.9012575	1.248884	16.347012	6.0086002	7.3665261	0.50686884	3.0722268	5.8715415	20.585596	4.8663201	1.5561476	5.996891	0.85047501	6.1732101	5.4725347	11.934256	4.2145958	5.1987433	11.127832	9.3916969	-0.69244003	7.6219425	2.4069493	9.7610083	11.355494	4.7248225	3.1366065	11.236664	4.2288713	4.3147616	0.23240957	-1.2063624	0.35477895	3.8927884	-2.2287831	6.5949225	7.9419918	6.1789165	12.015095	11.852119	6.426044	11.847225	3.2337825	18.146736	3.4233894	-1.6167812	3.0276027	9.7603827	3.8765767	3.423943	12.813009	2.9800978	-0.2347094	2.9699867	8.5930862	1.5650803	10.091088	3.4664075	5.4942083	5.5802212	7.5882087	7.4481974	1.7883865	2.1335089	3.2090361	0.32981619	4.4603562	4.3946748	0.87807208	0.49236426	1.8993503	4.7113776	5.3497849	3.4818246	-0.60978848	9.4512415	-0.80977958	5.2004423	5.3129392	6.5042586	5.7572207	7.0635014	6.9257898	4.0778828	2.6451724	-4.5803018
7.8059378	1.6183333	17.148026	8.5009766	7.2356248	10.906122	21.107233	3.5700207	1.858852	0.86487776	6.4544721	29.254511	25.729443	13.223438	5.1359134	-4.901865	11.210239	42.279263	12.538728	2.1996093	4.9205098	3.4856007	6.5163589	35.956169	18.171783	3.1256576	42.882805	1.0961803	7.5044589	28.254622	6.8879871	7.1744843	12.616716	17.947771	3.9265096	16.192802	18.72191	24.243908	0.15912645	13.051629	4.1929173	11.485391	0.76019561	6.5244241	7.6216631	0.90341938	13.303283	5.875154	7.1623673	0.53975332	3.174103	4.5119038	17.354706	5.6133537	1.2419137	4.6361055	1.6230645	7.9645925	5.4808488	13.090439	4.2123613	5.8118119	10.024891	9.8142624	-1.6061971	7.897325	2.6435151	10.048564	11.415383	4.3106608	2.7782912	10.107624	3.9275315	4.167676	-0.10383032	-0.99632925	0.33879498	3.2142773	-2.048434	5.3143601	8.0550871	5.8933811	9.6918974	10.204084	6.2165227	12.74684	2.3910143	15.244804	2.3400004	-1.4887911	2.7998023	9.441844	4.645112	3.7490718	12.755611	3.7503018	0.55433065	3.3530984	8.3769712	1.1167245	8.007123	3.5260711	5.6862173	5.5548744	7.413794	6.5348148	1.9346442	2.3327007	2.6805394	0.4141902	5.1170974	2.1712506	0.28063235	-0.34982118	2.1378803	4.4047875	5.4810891	3.3426664	-0.789096	8.484374	-0.66144532	4.9608016	6.0155058	6.0339904	6.4040751	7.1259537	6.587553	3.4385688	2.5918596	-2.1834605
6.8856196	1.6558958	18.593596	8.8159227	8.4961243	11.400259	21.476398	2.6973603	1.4425892	1.8307228	6.7704463	30.110186	18.363514	15.528205	4.4054861	-4.5553317	9.0313931	37.382763	10.014158	2.1759677	5.2625189	1.8705693	6.5705481	33.17371	14.886988	2.5083082	41.94199	1.1871825	5.8652487	29.477722	6.5216155	6.6827469	10.879699	16.112024	4.2349801	13.876831	18.147217	22.112768	-0.11575545	12.280448	4.0907512	10.969413	0.97758454	7.025413	7.7667465	0.53353822	12.086363	5.6929016	7.0621123	0.49081248	3.339592	4.8891912	17.241652	6.2867694	4.0816841	4.3909931	-0.40546465	7.2021289	5.3569212	12.640326	4.3669643	7.3476696	9.7274427	10.39589	-1.1457878	7.3554063	3.3712316	8.7376852	13.638349	5.1701608	3.6362014	9.5460367	5.4005766	5.0133171	0.23781346	-1.1148905	0.57276541	3.1386111	-2.8095837	4.3725786	8.4243994	5.6416993	7.9212985	9.0648527	6.2508421	13.747917	2.2412615	16.958294	2.5344241	-0.78556103	2.955874	8.6426258	5.1456437	3.8717914	12.293304	3.042522	1.168888	3.4795561	8.3800983	1.1190531	9.7189732	3.9155352	6.0495114	6.217442	7.8885174	5.8010187	1.9591895	2.3547568	1.9284698	1.217778	5.9240508	2.8576458	2.6304555	-1.0482354	3.850909	4.4663405	5.6031046	2.9904487	-0.9283132	7.5320611	-0.70596528	4.8127646	6.8545594	5.7221556	5.806139	6.9586477	6.8903975	5.1917748	3.2730718	-2.2439728
5.4901762	1.7291876	18.346693	8.8460064	8.6825132	11.788997	21.459705	1.7741777	1.6327636	2.9500434	7.1812854	29.705921	8.9730177	15.868789	3.8204207	-5.8991499	6.911274	37.481606	7.5636702	2.4804521	5.5438647	1.1787511	6.6234322	33.045815	10.585878	2.8517356	32.168407	1.3699733	4.0764904	30.195248	4.850667	6.0926805	9.0316753	14.162127	4.6271253	11.607683	16.284897	19.179443	-0.3490901	11.668612	4.0918665	9.7366209	0.68167955	6.8488917	7.2686119	0.10692713	10.467933	5.5286627	6.6718297	0.29331228	3.5217962	3.8457658	15.477173	7.5526619	7.8568063	3.3597696	-0.70491612	7.9754024	5.3891506	13.513144	4.2438717	8.1809082	9.1294794	10.679877	-1.4132971	6.7595282	3.8843746	7.8204141	14.025195	5.0870752	3.777904	8.8978815	4.9482403	4.9812269	-0.24406803	-0.30094185	0.36950445	2.5039227	-2.3059447	3.3930585	8.1487732	5.4325967	6.2018881	7.9369783	6.4247327	14.722322	2.2639945	15.416924	1.2134205	-0.33022162	2.8055971	7.6918764	5.6409841	4.5040617	11.527225	3.9186471	1.7696606	3.5008724	8.4551163	1.2929846	8.5683661	3.9172456	6.1119761	6.2446928	7.1627378	5.4608641	1.939914	2.3158503	1.5151428	1.46083	6.5727978	1.3896964	5.8282189	-1.0058174	4.3467188	4.2467198	5.7149887	2.5792785	-0.90978515	6.5651221	-0.43468171	4.6506553	7.2487936	5.0934968	6.1772728	6.6793032	6.9807553	8.2373314	3.3510044	-0.2733691
5.9678855	1.6569724	19.936129	8.7615376	9.8025427	11.574059	21.723398	1.4984741	1.6184771	3.3585124	7.9718308	29.787849	5.0066805	17.507347	3.7931693	-5.7766418	5.9455338	31.989563	5.7589998	1.9396778	6.5111713	1.0157006	6.9142804	28.111183	9.1339302	1.7963814	27.0583	1.0605021	2.6690216	29.708532	5.3664718	5.4691033	8.4360352	12.809942	4.403543	9.9113216	15.629208	17.098478	-0.29513058	11.581381	4.1200705	9.983572	1.2335348	7.1313634	7.2419615	0.085616685	10.057009	4.9934778	6.0224776	0.55219305	3.4771626	4.3206582	15.440029	8.693881	5.8928633	3.7327774	-2.0652478	7.2167926	6.0127554	12.601994	4.2166853	8.4666243	8.8319426	10.921382	-1.1855708	5.9886742	4.5461884	5.4559722	14.955144	5.5908427	4.1518173	7.9314666	5.9898434	5.59339	-0.11767565	-0.081781894	1.0387958	2.4516618	-2.2446461	3.7729905	8.7893	5.4285398	5.0033369	6.9295564	5.9014568	14.688892	3.0427802	17.119328	1.0852298	0.4183493	2.5194964	7.1388798	4.8327389	3.8708091	10.899205	3.0375779	2.1702299	3.7070234	8.0907154	1.1975219	10.305212	4.4280148	6.5759978	7.1406856	7.9190984	5.0606737	2.0781429	2.4008791	0.98653102	3.1674185	7.6404004	2.6566546	3.688705	-1.4635574	6.4918051	4.8442321	5.9716697	2.2406628	-0.7690475	5.7911305	-0.48672244	4.196723	7.5131016	4.1508875	5.6475468	7.0081382	7.4553766	6.0184646	3.7991962	0.58360767
5.0658317	1.5689299	19.828152	8.1801357	10.050007	11.398034	21.681768	1.2173613	1.9365582	3.6588833	7.7720723	28.537157	-0.16195835	17.418802	2.5639746	-7.0004649	4.9736714	25.38732	4.1259127	1.6342409	6.978982	0.58024853	7.2722631	21.483679	7.2269602	1.5429997	21.504995	0.72586745	1.2783772	29.594624	4.692215	5.279985	7.4171433	11.051762	4.1312075	7.7896142	13.855322	14.081248	-0.42700741	10.839478	3.7164013	9.708107	1.1945053	6.9740405	7.0026217	0.18031442	8.3420105	4.3961539	5.3391852	0.39045325	3.384393	3.5914621	13.466493	9.7631302	3.3792551	3.0105605	-1.2033434	7.7219815	6.3341274	13.309196	3.86624	8.759119	8.1494141	10.875594	-1.5608076	5.4884119	4.9076037	4.8296685	15.073342	5.5825882	4.3322725	7.1960516	5.5086856	5.3498397	-0.60317492	0.36005658	0.88742989	1.9866865	-1.7696936	3.1175478	8.745471	5.4491682	3.9094899	5.8585005	5.6976552	14.608486	3.0177631	15.28679	0.4822621	0.78918952	2.1210587	6.3485742	5.2672868	3.6372018	10.316649	3.5813055	2.6010308	3.7483513	7.684392	1.0749837	8.7795286	4.8500819	7.2076864	7.4138656	7.585259	4.8707528	2.2346444	2.5066552	0.68718624	3.6005669	8.2426386	0.86297023	0.7438485	-1.3831255	6.9942417	4.7675242	6.2440829	1.881912	-0.83857441	5.0340481	-0.35356972	3.7320762	7.5742698	3.532536	5.6659937	7.0409327	7.1987195	3.2288008	3.629458	2.9229069
4.5528474	1.7238568	20.669334	7.8383675	10.518007	11.501242	21.606302	1.9366245	1.5991933	4.2242169	8.3162832	27.982859	0.40091208	19.994251	2.6283898	-7.0753179	4.5270309	16.617466	3.0374079	2.1815152	7.9773993	0.69121689	7.9017072	14.199276	7.1463928	1.4702041	17.815847	0.96429986	0.18989521	29.233789	5.4244576	5.9106684	6.7042856	9.449296	4.3581238	6.9714108	12.838326	12.716071	-0.77394718	11.263349	2.8043318	9.8983326	1.0026237	7.3576474	7.303443	0.030911643	7.9440966	3.7963941	5.1281257	0.98779398	3.2250371	4.5088763	14.114778	10.387554	2.8573472	3.6215301	-2.5769939	6.7235785	7.1889648	12.761712	3.7304492	9.3474236	8.4056778	11.250271	-0.43545374	5.0970759	5.7125902	3.5343513	15.814827	6.1875234	4.2748785	7.0116653	6.851603	5.8039584	-0.13167521	0.077113792	1.4854326	2.9484684	-1.5422949	3.9628372	9.7640419	5.4280705	3.7582562	5.1700325	5.2447705	14.742473	4.4560237	16.327606	0.69808036	0.45088413	2.0034952	6.1261516	5.4899979	3.3683703	10.120281	2.4820788	3.9922488	4.6079016	7.7494869	1.1175439	10.869244	4.2692976	6.2311382	8.4758673	7.9836287	4.872561	2.3283274	2.6423092	0.31436861	6.1240029	8.4921474	3.1857495	0.63261169	-1.3368073	8.3332586	4.8899946	6.511374	1.2201878	-0.48055729	4.1011496	-0.0071680471	3.4692454	8.5934486	3.2995436	6.0375714	7.5371003	6.902504	2.9258518	3.8329401	4.7196422
3.4169431	1.9517431	20.517532	6.9837704	10.705671	11.548514	21.520966	2.2411692	1.9190308	4.7887068	8.6135321	26.955494	-0.93706214	20.055313	2.0129395	-7.7811241	3.9908111	10.615211	2.1813333	2.3353038	8.3026934	0.72833568	8.4862127	8.0745687	6.743238	1.7197726	13.721972	1.1494129	-0.15412113	29.817951	5.3978004	6.157783	6.2455373	7.5266509	4.5757651	5.4220223	10.959248	10.696961	-0.90655333	11.079988	2.3250313	9.5407619	1.079167	7.2509232	7.1007528	0.061463378	5.8002992	3.239661	4.8849063	0.91660106	3.2198555	3.76825	11.721775	10.866706	2.7442634	2.897928	-1.3053596	7.2308259	7.6873183	13.440967	3.817224	9.8822508	8.0292816	11.283321	-0.43712571	4.8116822	5.9276567	3.5680988	15.691851	6.3010721	4.1170578	6.6138277	6.6170597	5.9376159	-0.48533389	0.62680674	1.4302553	2.6523311	-1.2393686	3.2671981	9.8968592	5.417695	3.6784756	4.6422458	5.2370071	15.033957	4.3819509	14.140121	0.33170649	0.070107169	1.7708948	5.8758349	6.0352583	3.4721472	10.005834	3.1830359	5.0566568	4.6849308	7.7807331	1.2621669	10.060822	3.6562045	5.6329312	8.797905	7.4899459	5.0140634	2.5671172	2.8618174	-0.30140948	6.7642422	8.2766018	2.1944144	0.24241084	-1.1397055	8.7010851	4.8520045	6.8056636	0.62297755	-0.42027134	3.3479307	0.100756	3.1716042	8.9489594	3.3921454	6.3797169	7.5086117	6.7487798	2.5482421	3.9113159	6.5444698
3.4302249	2.2981339	22.044724	7.0155993	10.922447	11.720401	22.380238	2.3031907	1.9616727	5.297102	9.5573254	27.218718	-0.062119983	22.408768	3.0290608	-6.4510798	3.8397119	6.9508524	1.7626948	2.3584075	9.5869999	1.0536871	8.9855175	5.5356565	6.8350053	1.4329598	11.327701	1.2388427	0.18683811	29.451466	6.2630234	6.1947927	5.9747534	6.4012327	4.7716556	4.8913302	9.5271759	10.206206	-0.80613512	11.767538	2.3358455	8.9305248	1.3372331	7.1727595	7.210228	0.56819969	5.8627691	2.7184904	4.3140092	1.4175621	3.4889948	3.9026248	11.218717	10.911862	2.1903603	3.2602973	-2.1016924	5.4122987	7.7978759	12.839731	4.8210883	10.346249	8.0676727	11.417058	0.35771346	4.5792947	5.8345504	3.3461578	17.171698	6.9667416	3.8803761	6.7535119	7.8435001	6.3390961	0.76476943	1.6154349	2.1938803	3.7887902	-1.8394636	2.7369595	11.169248	5.3888974	3.9617457	4.7147951	5.5448694	15.340535	4.9743924	15.299942	0.58124369	0.20436397	2.2482467	6.0114989	6.163702	2.4946599	10.075693	2.5546699	5.9572759	5.1897502	7.7362657	1.5833465	11.277838	3.4213052	5.7829132	9.9922819	7.3263526	6.1852617	3.0636976	3.2287393	-0.29276913	7.9375596	8.8230019	4.6704545	0.14104441	-1.2399086	9.9186354	5.6316948	7.1728888	0.13037151	-0.10459243	2.8942077	-0.69019437	3.0225401	8.1481771	3.5125227	6.8227844	8.081028	7.1514049	2.3773842	4.5583963	6.2579432
2.7529135	2.3902814	22.222853	6.2095337	11.029714	11.560566	22.782797	2.1894217	2.5287814	5.8258271	9.8501759	26.517471	-0.82806975	22.143246	3.0641007	-6.8757677	3.6653492	5.4294381	1.5675113	2.5732677	9.9458103	1.2501571	9.8520803	3.8402007	7.1258111	1.658499	8.6709967	1.516793	0.60773909	29.617882	6.6825995	6.5335112	5.7386465	5.0002651	5.0029912	3.9894967	8.075223	8.7764759	-0.55015081	11.405903	2.3263869	8.8993053	1.2610941	7.1208038	7.2819123	0.75929177	5.2102442	2.3893847	3.9016259	1.3724196	3.6532302	3.3624873	10.394944	11.009291	2.461144	2.706212	-1.1259277	5.7220249	8.238924	13.287075	4.9601665	10.717199	7.616025	11.195699	0.23124854	4.2433438	5.7221231	4.4597774	17.288702	6.8842263	4.1873341	6.2997417	7.8584204	6.286478	0.6923002	2.1425247	2.1574085	3.5954964	-1.8105479	2.1821792	11.260678	5.466598	3.8623266	4.5787258	5.6852317	15.386358	4.8762536	14.677255	0.29901505	0.32071599	1.8979956	5.8314314	6.9505744	2.4789338	9.9904585	3.043329	6.7525506	5.2482767	7.957078	1.8251468	10.68409	3.4966176	5.9365778	10.349541	6.9600863	6.047678	3.3557973	3.5128005	-0.44959784	8.175396	8.9989052	3.94151	-0.20625678	-0.24613643	9.7920132	5.6691365	7.369153	-0.10639835	-0.053110667	2.5781209	-0.66817081	2.6197386	8.269515	3.2157671	6.9156117	8.084547	7.4278674	1.9413935	4.4935946	7.44242
3.9644167	2.2656114	23.257704	7.0055485	11.148118	11.227644	23.581186	2.2418647	3.6235147	6.3394232	10.338207	27.416096	0.3665188	23.762548	4.7620559	-5.8295565	3.8172052	4.3300791	1.5615112	3.0999963	11.09194	0.33887565	11.006618	3.3541574	7.0666604	1.7774158	7.5168133	1.951676	1.0865502	29.169958	8.7008915	7.1926699	5.4662147	4.7208595	5.2670112	3.4322724	7.4656873	8.4337721	-0.35955262	11.575265	2.5841048	9.4674397	1.2906297	7.6224775	8.0214462	1.2188327	6.510231	2.2622819	3.646934	2.7384119	3.7273574	4.718606	12.620063	11.148451	2.7969105	3.2774236	-3.7402327	4.1317234	8.3329315	13.336599	5.6295958	11.043221	7.5891652	11.136887	0.59666663	3.9718966	6.1139736	4.373414	18.763792	6.6561213	4.7556529	5.9400272	9.9123411	6.4525285	1.5333778	1.464674	4.1598396	4.0966763	-2.3032355	2.8904619	12.275967	5.6589656	3.6102719	4.4516482	5.1786499	15.449533	5.846169	17.9594	1.0002122	1.3835865	2.3164277	6.1854382	7.7600546	2.7086303	10.312954	1.6473248	7.6280775	5.3006926	8.3785963	2.0060534	12.112594	3.9762568	6.2273879	11.802689	7.1097598	5.8051	3.482234	3.7337098	0.039123658	8.8861856	9.8787546	6.6163926	-0.40332669	0.7920773	11.650642	6.2151489	7.4453034	0.12858601	0.37245306	2.3563259	-0.58010751	2.4262609	9.0734396	2.1059303	7.7362857	8.5640478	8.3272171	1.1012752	4.6643252	6.8824425
3.3266406	2.3740208	23.369116	6.4769821	11.142159	11.48535	23.61079	2.1584899	4.2719388	6.5578232	10.982417	26.214951	-0.27740008	23.551479	4.0386205	-4.9589171	3.4830644	4.1426444	1.5919344	3.6801345	11.454415	0.019901551	10.865038	2.9981115	7.4021211	2.3220358	6.1631503	2.8950782	1.4345133	28.868887	10.664126	7.5566187	5.3941126	3.5573039	5.8840485	2.9087164	6.302669	7.5295882	-0.086616524	11.295828	2.5445387	9.446413	1.2101848	7.679976	7.7858319	1.2712651	5.5887384	1.9812391	3.1435535	2.8271148	3.8910999	4.5832305	11.533327	11.278607	2.7997837	3.1572261	-2.2391708	4.4231257	8.6130686	13.353227	5.8842225	11.151849	7.0699959	10.931576	0.89740556	4.0425754	6.1589088	4.1887331	18.768524	6.4134078	4.8990173	5.4057102	10.019066	6.2585421	1.4539571	1.9240121	4.2866573	4.0868716	-1.9515734	2.7748282	12.059936	5.9518776	3.7642796	4.3789206	5.1321645	15.580119	5.7671986	17.002605	0.78474844	1.3989731	1.8464735	6.0242853	8.2548027	2.5968904	10.192788	2.2442644	8.5513039	5.5460386	8.4057178	2.090348	12.084772	3.8368094	6.1907711	11.80934	6.8757491	5.5195966	3.4359574	3.600425	0.18889093	9.3779049	10.000447	6.5478759	-0.70020759	2.5251718	11.897048	6.0029359	7.4315743	-0.026756717	0.24101965	1.8098546	-0.52911407	1.9523442	9.2331495	1.7029548	7.9154673	8.6406355	7.8512826	0.75229579	4.755486	8.3050985
4.0133824	2.5139141	24.628984	7.2220044	11.548108	11.967167	24.351658	2.2708139	3.7393191	6.6896505	11.773521	25.541092	0.66283613	25.392332	3.4880471	-0.72485644	3.2784808	3.7446792	1.6186175	4.55547	12.212722	0.24652046	10.444336	2.8491347	8.3927317	1.935244	6.9335418	3.8166411	2.187959	27.057856	14.333809	7.8955164	5.4115477	2.8558705	6.4724178	3.7348344	5.7770123	8.1122093	0.40343833	11.248073	2.2215722	9.0567026	1.0944247	7.9859772	7.6968136	1.4902711	5.3696113	1.6546044	2.6245918	3.261117	4.0783029	5.1918283	13.002521	11.423032	2.6058381	4.2818828	-3.1109028	3.6218615	8.2740402	12.382017	6.3362598	11.65992	7.7111244	10.985729	1.7583499	4.0691757	6.5778213	3.0296819	19.13273	6.2021217	4.6896315	5.5115705	11.450603	6.4669304	2.6341138	1.8906683	5.536046	5.1186213	-1.3525348	3.9731371	12.702123	5.9602194	4.0293584	4.4457974	4.780004	15.860088	7.1546817	18.382542	1.1244388	1.048187	2.3128335	6.6222525	7.9711618	1.7708011	10.030966	1.4054781	9.9306974	5.9484406	8.3194695	2.1594937	13.499218	4.3936977	6.2673817	12.592461	7.5137181	5.9440508	3.3408213	3.3872108	1.2566824	11.020349	10.794026	8.0912476	-0.28318894	3.8023739	13.565497	6.2354188	7.418189	-0.15684217	0.38333431	1.1847093	0.036699943	2.2834442	8.6913996	1.1454177	9.532711	8.9892359	7.220602	0.73920465	4.6029558	8.5531282
3.1315498	2.1502311	24.356325	6.042901	11.625681	11.770229	24.801987	2.582725	3.1367548	6.9126697	11.050485	24.607853	1.1373945	25.197607	2.5229642	21.983837	2.9890287	3.1912432	1.4030073	3.6322947	12.52397	-0.25476819	10.597836	2.1872525	8.5733948	1.1973325	6.085197	2.7391753	2.7787154	27.222878	20.110178	8.4327478	4.7060146	1.9618098	5.4758172	3.3851974	4.7998452	6.9728947	-0.006922056	11.129014	2.3403795	9.7622738	1.0914524	7.928854	7.3843875	1.4481822	4.3565178	1.2373244	2.2345562	3.2050486	4.3127613	4.2343507	11.902665	11.845279	2.830792	3.3615668	-2.0047557	3.9009764	8.3845596	12.548497	5.8252993	12.138242	7.3112607	10.874563	1.9764634	3.6332309	6.515749	2.828023	18.642689	6.1429758	4.5075068	5.0292716	11.058758	6.9659739	2.2263634	1.5850153	5.4883943	4.9641294	-0.9135617	3.1074231	13.021095	5.9888897	3.414799	4.5259652	4.5437598	15.850674	6.7650089	17.390377	0.77259994	1.6765413	2.0187058	6.4268351	8.3047543	1.2621708	9.939908	1.9242525	10.656708	5.939054	8.1624527	2.3308613	13.344739	4.155395	6.0557098	12.755696	6.761714	5.9356661	3.179292	3.3040795	0.021059075	11.224967	11.512713	7.9766021	-0.23516776	4.5656853	13.672442	6.1452641	7.5652928	-0.0018449642	0.30847722	0.81353968	-0.090020694	1.9770352	8.952384	1.3793182	9.8432255	9.0570164	7.0041852	0.61068761	4.6370606	9.5297508
4.1268864	1.9563403	24.778402	6.5560422	11.658517	11.918146	25.659678	2.8041494	2.5060675	7.2271371	10.561107	24.389181	3.0309045	26.752934	2.9074764	40.249401	3.0217381	2.208082	1.2457539	2.9629157	13.071589	2.3330159	10.823271	2.2048714	9.0090561	0.69334656	5.8934073	1.9134876	3.2829537	26.890629	24.83247	8.9386253	5.1475272	1.5757461	4.7107415	3.6682379	4.7043085	7.0669866	-0.82953244	11.917785	1.9580426	10.433421	1.0436795	8.2071238	7.3022766	1.4887871	5.1625576	0.93679035	2.0156991	4.2549825	4.5577245	5.0027456	13.202937	11.995448	3.0644252	4.1991072	-3.3041153	2.6599591	7.9211488	12.315625	5.6640048	13.195809	7.7688336	10.988221	3.5277975	3.6613383	7.0622392	1.5754991	19.415369	6.3004637	3.7818692	4.8193126	12.431518	8.2406321	2.6475139	0.81386662	6.6451349	6.6381412	-0.045043264	3.7030821	14.118326	5.7230115	3.0814497	4.7431331	4.8895373	15.588622	7.3195457	20.631859	1.2486258	2.9532924	2.6430244	6.5926991	8.0150738	1.125285	10.140767	1.8097923	11.560048	6.0881982	8.1981592	2.4547353	14.757043	4.3626008	6.4242578	14.175531	6.763607	5.9763265	3.1135283	3.2897348	-0.059095018	12.262206	13.046835	9.3362722	-0.19823462	4.7480931	15.222309	6.9144444	7.7646351	0.91757339	0.60914874	0.48185661	0.22047439	1.3470566	9.5554447	1.9061698	11.001561	9.3816366	7.1253834	0.51543844	4.6155176	8.9644194
4.1384611	2.2056251	24.988375	5.5937448	11.490015	12.385504	26.316721	2.3092182	3.2878242	7.6781831	10.358195	23.536308	2.5618761	26.595861	2.7963746	41.54221	3.1800621	1.7486311	1.2644162	2.7533271	12.996682	7.8077674	11.232603	1.5821092	9.0503016	0.4746708	6.8230705	1.7075604	3.2175064	26.890215	23.217636	9.2833872	5.4787312	1.3849722	4.5113397	3.6385531	4.5328507	6.9571786	-0.48386323	11.920073	2.2391715	10.719257	1.1895032	8.2925615	7.2712126	1.7155297	5.2723961	0.86744332	2.1008539	4.4535284	4.8254557	5.000844	13.39595	11.953131	3.200588	4.1244411	-2.147778	3.7751808	8.0833244	12.680358	5.8778133	13.354835	8.0115509	10.838224	3.4954228	3.8644147	7.7214389	2.0590308	19.413189	6.3973722	4.4068418	5.0260978	13.639237	8.1168451	3.532058	0.79241496	6.7943149	6.5259194	-0.27048096	3.6354077	14.045112	6.0874887	3.1160672	4.9682531	5.1331563	15.331591	7.6275053	20.76297	1.359925	3.4865525	2.253758	6.7468448	8.6696043	1.2895861	10.293298	2.0633769	12.362696	6.1617279	8.7024364	2.4540479	14.219419	4.6375265	6.726265	14.430091	6.8129644	5.6246972	3.2787871	3.4361563	0.2410111	12.802051	13.814857	8.7963209	-0.1895241	5.4957876	15.857352	6.9826512	8.0663843	1.3354534	0.74302542	0.20418803	0.51403165	0.88593501	9.7129326	1.5167806	11.170584	9.8299999	7.0375552	0.6597417	4.4204192	9.7264204
5.4940758	2.4013259	25.957457	6.4395943	11.231614	13.014863	27.134502	2.3765647	3.8632705	8.3297796	10.43281	23.340704	3.7660365	27.943035	2.8213892	41.642456	3.565716	1.5912454	1.1652795	2.4001961	13.945082	7.794591	11.662935	1.0090084	9.27211	0.11475866	8.0146179	1.7051853	3.4265187	25.096222	21.809057	9.823946	6.9013834	1.0882759	4.5243134	5.2186179	4.4246454	7.8241239	-0.4677842	12.278583	2.3868351	10.363352	1.468873	8.7770529	7.4856544	2.6399305	6.5835252	0.80154902	2.2462058	4.9226189	5.0514708	5.7207975	16.129236	12.068525	3.4047718	5.2902684	-2.8196893	3.2778115	7.9638863	11.21284	5.888937	13.095427	9.1160622	10.991612	4.5569859	4.02738	8.9474573	1.4015551	19.927088	6.5433831	5.490665	5.0216274	15.035261	8.8085442	5.2583637	0.58082885	7.9617491	6.6538582	-0.5806967	4.0201559	14.611576	6.1746836	3.0173998	5.0662413	5.3267932	15.544083	8.7178659	23.14102	1.8955799	4.1878881	2.6668446	6.9644184	8.7019329	1.9494591	10.655367	1.6849754	12.636408	6.4499302	8.9907932	2.5231702	14.961344	5.0830626	6.9552431	15.893938	7.0221214	5.4120121	3.3629165	3.5486081	1.8761671	13.958177	14.216754	9.1080723	0.48232013	4.8161898	17.701521	7.616972	8.2055483	1.6132848	1.1449701	0.068803005	1.0103399	1.0017349	9.3624439	1.5985804	12.792719	10.293492	7.0862412	0.039484899	4.5691824	11.529245
5.1981769	2.5589547	26.516905	6.1673265	11.093396	13.533075	27.929232	2.6547027	4.1572647	9.1084738	10.734056	22.642458	3.8796749	27.957767	2.8833334	37.051437	3.8009777	1.7798597	0.97789961	2.6207078	14.401802	3.1256166	12.112845	0.78550017	10.455471	0.35599095	7.7795243	1.8697478	3.5370364	25.261806	19.042841	10.491514	7.0243425	0.55393857	4.7125173	5.0003591	3.9995961	7.6618419	-0.41421857	12.195796	2.9134948	10.042661	1.4838521	9.0701427	7.6465735	2.7952676	6.3937941	0.78012335	2.4008677	5.297399	5.2413282	5.5148106	15.943777	12.482912	3.6789396	4.9682918	-0.64045221	4.1283402	8.4571829	11.402197	5.8802524	13.369603	8.7534657	10.980192	4.8414474	4.2637973	8.3658752	1.6859349	19.903496	6.5084352	6.1404977	4.694746	16.039339	9.2101936	5.834456	1.0567825	8.2948256	6.9446921	-1.9567913	3.6249447	14.573055	6.4739466	2.6830907	4.8967614	5.5491452	16.007761	8.8156424	22.955154	1.772402	4.2146864	2.5638525	6.8809261	8.8289223	1.7055098	10.648435	1.7186085	13.160595	6.7036247	9.088582	2.652988	14.922812	5.1751928	7.0444336	16.025799	7.0510907	5.4692988	3.3820677	3.6358137	2.0594301	14.07761	14.285819	9.1016312	0.30925807	5.9480104	17.024349	7.6855702	8.2019901	2.0226724	1.1999612	0.031187216	1.3491586	0.85824746	9.6555233	1.7004	13.092033	10.511345	7.1876025	-0.16552095	4.8379788	13.509048
6.745707	3.0149269	28.123972	6.6485682	10.730607	13.946919	29.53274	3.2140965	4.2980051	9.4736633	10.655635	21.94145	6.2166781	28.898212	2.8237824	34.994591	4.542161	1.5205147	1.1886024	2.9370081	14.862657	2.9050524	12.518952	1.6414348	11.079654	0.015461722	8.6975594	1.9978108	4.9922128	24.44158	16.635639	10.656462	7.1926832	0.49625668	4.6141248	5.3317881	4.0040436	8.9383402	-0.61660111	12.529757	2.741704	10.383852	1.1147881	10.180591	8.0899353	3.8808327	7.3264465	0.37787196	2.3475149	7.1388097	5.4783726	5.9669924	18.158796	12.778369	4.0258164	5.4113579	1.0392179	3.8066421	8.2838583	11.102152	6.9133253	13.95448	9.8715363	11.525185	7.4081049	3.9444566	8.4809647	0.60573494	20.945757	7.0242548	6.3003831	5.0212903	16.794262	9.9013443	6.4370484	1.3361995	9.687644	7.2798038	-0.95458508	5.514082	15.585335	7.1578002	3.1286922	5.2543173	5.532249	15.935194	11.369514	25.448128	1.8988054	4.8316131	3.2050562	6.9760346	9.1170769	2.381552	10.85896	1.6227728	13.542618	7.0288806	8.7330561	2.584527	16.474417	5.0854187	7.0173965	17.187193	7.3075056	5.3052769	3.5343449	3.7614126	4.2679367	14.768559	14.731564	9.0525303	0.19514394	6.4302931	19.095537	8.4324656	8.2485743	2.6761398	2.0188105	-0.13153067	1.6948743	0.95768851	10.348144	1.6148616	15.26493	10.939461	6.9898448	-0.046000782	4.6925025	14.850433
6.8806105	3.5599422	27.980904	5.9344268	10.759778	13.779797	29.9429	3.2741439	4.9776187	9.7102547	10.470798	21.515219	5.9194436	28.701475	2.3023257	29.266617	4.6735516	1.6542856	1.5102987	2.7810247	14.585383	2.5252507	12.913136	1.4663572	11.362589	-0.10844774	9.2643719	2.111711	5.3671942	24.409033	13.592794	10.571704	7.2114005	0.20358671	4.434886	5.2366567	3.5923026	8.8204422	-0.47766945	12.283545	2.9793386	10.917643	1.0947897	10.343345	8.0676508	3.9050546	7.2227383	-0.13345674	2.1453309	7.3777347	5.5874586	5.640213	18.035137	12.869316	4.393168	5.1259909	4.0023217	4.5411005	8.7246408	10.932433	6.8681846	13.8965	9.7748737	11.294731	7.3244495	3.8018444	7.9644256	0.88255888	21.600105	7.0054436	5.8232946	4.9238682	16.571115	9.7702456	6.046001	1.4380622	9.8862457	6.6173592	-0.62019837	5.2238874	15.641644	7.6697254	3.5184596	5.4389772	5.4505644	15.795901	11.29065	25.315834	1.730442	4.4364791	2.902698	6.8214774	9.6355696	2.4567053	10.687511	2.1357799	13.877162	6.9669476	8.2414236	2.4589982	16.479006	4.668169	6.5952106	17.440292	6.8827481	5.1443796	3.7245133	3.8983188	4.2686553	15.014374	14.256133	9.0719776	0.17257133	7.8924336	18.776432	8.2023964	8.2960491	2.7930601	1.783618	-0.33504087	1.7757303	0.66300142	10.519804	1.5180329	15.494296	10.858935	6.5658374	-0.0071691517	4.3735614	16.378325
6.6014237	3.6864333	28.663467	6.3764138	10.451385	14.430205	30.38772	4.3655224	4.8531904	9.9155836	10.340612	21.241127	8.7817059	29.381466	1.8644509	26.150936	4.880548	1.1918106	1.3512015	2.2666724	15.215246	2.5703011	13.742122	1.1780438	11.592329	-0.31953093	9.6051149	1.9283181	6.0400853	22.648746	14.081923	11.008868	7.9005175	-0.23639095	4.3671613	5.9723902	3.4568236	9.2110844	-1.1798652	12.174399	2.6240499	10.616927	0.83801478	10.104198	9.4291248	4.6259894	8.4395208	-0.34599954	1.8199378	7.3021097	5.9312649	5.6623244	18.825686	12.748878	4.1003008	5.3385506	4.7977352	3.4840484	8.2876673	9.3849316	6.7155294	14.525361	10.929287	11.224094	8.458003	3.7322772	8.6578598	-0.62437892	21.557644	7.104013	5.2232852	5.8951721	16.292694	9.9840488	6.3944564	1.1238475	9.7006035	6.918067	-0.44456992	5.4225788	15.670336	8.3101673	3.0599113	5.5679383	5.3362989	15.272674	13.389245	27.67042	1.5252711	4.063941	2.8143997	6.8316112	8.6481857	2.9164495	10.854897	2.2577624	13.150626	7.221148	7.9842763	2.4634051	17.671524	4.6663871	6.5354571	18.4247	6.7871461	5.1932039	3.579972	3.7082939	4.9418783	14.773147	14.621057	8.6471443	0.66709727	7.2030678	20.63776	8.1061649	8.5466232	2.7685974	1.7229216	-0.39111361	2.3102682	0.41181388	9.803174	1.5081824	16.420572	11.192817	6.3258433	-0.022284836	3.6439776	16.909475
5.863318	3.815918	28.774469	5.5560708	10.015091	14.956	30.472237	5.3208694	4.8851461	10.154736	10.209695	20.738415	8.9909391	29.154289	1.9729909	20.497927	4.9254446	0.72939229	1.182462	2.1713347	15.053828	1.9918959	14.570848	0.42146751	11.731635	-0.45454121	10.016692	1.7450217	6.2853484	22.381598	13.945479	11.42784	7.6324425	-0.78348368	4.2998323	5.7969208	3.0424509	9.1452732	-1.0492727	11.92285	2.6194317	9.8861437	0.4522633	9.5963936	10.658893	4.938561	7.2161183	-0.53295672	1.4761066	6.949275	5.9802494	5.2422733	17.55377	12.627279	3.8177204	4.8495932	7.010931	3.5165997	7.8773618	9.2699127	6.784307	14.858068	11.338702	10.948894	8.7552242	3.5216734	8.8471851	-0.073485911	21.249352	6.6205554	5.2234793	6.2712507	16.066267	10.27354	5.8988585	1.1385927	9.2882814	7.1020656	-0.58184659	4.9327035	15.419464	8.9284267	2.5492458	5.6367745	5.2256489	15.079643	13.604721	26.402348	1.2264459	3.7921295	2.306412	6.9432507	8.9758406	2.4258747	10.974916	2.3405759	12.428691	7.2986193	7.7427959	2.4711509	17.606583	4.4737563	6.349194	18.263266	6.6198545	5.4052711	3.4394994	3.5212815	4.7915239	14.734194	14.434587	8.6164932	0.41324273	7.6360798	21.083645	7.8143454	8.7908831	2.7240565	1.3820648	-0.42813751	2.1778536	-0.14114301	9.759284	1.7482877	16.445337	11.396437	5.9604864	-0.21080101	3.4727547	17.402454
6.8322525	3.9419312	29.343201	6.6583238	9.4041348	15.606602	31.528658	6.4023705	4.7018619	10.390076	10.084991	20.036047	11.44927	29.552572	1.5310954	15.807817	5.1385627	-0.44996062	1.0118645	2.4755116	15.68844	1.9719837	15.395716	-0.37879533	11.885918	-0.68565947	10.503113	1.5660455	7.3181009	21.256218	14.223989	11.860793	7.9384089	-0.45486736	4.236146	6.3382425	2.8940656	10.542664	-1.2753468	12.159307	2.6245804	11.082565	-0.049394842	9.352747	12.0173	6.0054774	6.7337751	-0.72155219	1.1529342	7.3393769	6.2031889	5.5112119	18.182091	12.501123	3.544647	5.3488684	8.5221577	2.0400858	7.4659986	9.866518	6.8034396	15.504975	13.27364	10.872022	8.9736147	3.3293805	9.8128338	-1.8358361	20.481342	7.5047755	5.4463806	6.8181529	16.122591	10.974755	5.7086701	0.71033907	9.2081461	7.074429	-0.040399462	5.3950453	15.435841	9.6366472	2.1959157	6.0568595	4.910327	15.334625	14.426857	28.409014	1.1021179	3.8081717	2.5956159	7.2825284	8.7860804	1.9889625	11.181856	2.4715643	11.665105	7.7054424	7.4921885	2.4767976	19.599953	4.3339639	6.2252274	19.252907	6.5023274	5.9192829	3.2954824	3.3330746	5.6021919	14.987792	14.647118	8.1176538	0.29244557	7.0196419	23.56085	7.7276311	9.0443745	2.7295125	1.3213607	-0.46750391	2.2482152	0.11504643	9.5598669	2.0794873	17.506685	11.723277	6.3586249	-0.54267186	3.5804243	16.584339
6.1730556	4.0656633	29.451906	6.0666809	8.9823179	16.123463	31.62294	7.3615007	4.7392735	10.628178	9.9549322	19.529724	11.711912	29.345491	1.6905344	10.132992	5.1779199	-0.88837373	0.84560645	2.3730488	15.546831	1.388278	16.224129	-1.081436	12.03301	-0.8185724	10.927875	1.3829243	7.5969949	20.950024	14.0921	12.278674	7.6835232	-0.98332316	4.1677008	6.17558	2.4922423	10.491805	-1.1558348	11.935548	2.6219816	10.370831	-0.40452242	8.8413963	13.250479	6.3091269	5.5232191	-0.93659562	0.80938274	6.989018	6.2597961	5.1030407	16.956089	12.377499	3.2487154	4.8808246	10.761268	2.0537078	7.0555115	9.8341217	6.872931	15.861159	13.704788	10.593721	9.2591858	3.1383574	10.017727	-1.2029539	20.153231	7.0060873	5.4355884	7.1938624	15.945266	11.257518	5.22929	0.71886432	8.7940636	7.2707267	-0.10249803	4.9258556	15.188247	10.242367	1.6846763	6.1267366	4.7938967	15.158306	14.671937	27.167908	0.80327374	3.5455544	2.0932403	7.4000797	9.1300659	1.5595179	11.297812	2.5623171	10.948701	7.7868199	7.2376876	2.4805653	19.589411	4.1459928	6.0340171	19.09808	6.3326812	6.1191754	3.152081	3.1430073	5.4496541	14.956869	14.474689	8.0949507	0.031786699	7.4613304	24.007372	7.4292808	9.2880249	2.6756637	0.9737944	-0.50744355	2.1342337	-0.42517442	9.6072121	2.3777752	17.589933	11.928012	6.0075426	-0.72133088	3.4169867	17.049221
6.0824699	4.1918182	30.02544	6.9603539	8.3118591	16.767288	32.053967	8.4479284	4.7929845	10.830676	9.8236408	19.010874	13.98224	29.734051	2.2862267	5.2313247	5.4000249	-0.98854738	0.68997979	2.6692407	16.029638	2.2663159	17.049807	-0.91811979	12.110967	-1.2858539	12.056728	1.1998158	7.9294376	19.538126	14.058044	12.713001	7.5301199	-0.7895143	4.1003647	7.2669997	2.8644748	11.013967	-1.5696903	11.330423	2.1694822	10.424964	-0.80568343	8.5877371	14.60532	7.6244049	5.1823406	-1.1304036	0.48361	6.7008128	6.1815748	5.5800891	18.730766	11.87165	2.956563	5.3440847	11.692106	0.93470883	6.6434116	8.21383	6.8967543	16.287254	14.374969	10.516747	10.130626	2.8695824	11.651494	-2.7050672	19.322487	7.2352691	5.5231118	7.4205384	15.661324	11.669106	5.3011017	0.62522054	8.5983458	7.8635683	0.65505517	4.6738701	15.201015	10.721291	1.7876341	6.6663027	4.6795444	14.873404	15.888373	28.592693	0.59250599	3.0827889	2.6542544	7.2251148	8.8008862	1.8962324	11.448048	2.3797388	11.28082	8.5846109	6.9800549	2.4853952	21.182785	4.3424821	5.7701693	19.622248	6.0150204	6.9980874	3.0088916	2.9528656	6.3133144	15.184843	15.397117	7.7253437	0.020602325	6.6518083	25.967402	7.3357077	9.5382881	2.5110555	0.90672171	-0.56344259	2.1969931	-0.61896175	9.5541182	2.3854804	19.285555	12.254505	6.3434658	-0.62408876	3.5927444	15.170606
6.3406439	4.861743	30.837124	7.0491695	8.416769	17.683218	32.604389	10.871378	5.7338052	11.579595	10.707417	19.051872	16.276041	30.107677	3.1475425	4.1991367	8.21875	-1.0871927	1.006247	3.512681	16.104626	2.2232316	17.954168	-1.0673547	12.819949	-0.5373348	14.456808	1.9802004	8.6429195	19.574173	15.615045	13.652487	7.5402155	-0.72178721	4.9929643	7.9538531	3.0524449	11.479596	-1.2021189	11.330874	2.6189041	10.702087	-0.0052627502	8.6486187	15.67589	8.5210238	5.0931978	-0.77788407	0.67372626	6.903758	6.2959008	5.795301	18.694458	12.432532	3.8509951	5.4830585	13.426371	1.3190672	6.5033531	8.5847549	10.087933	17.178886	15.287222	10.777236	10.853082	3.1532135	14.113055	-0.29291388	19.953388	8.062809	8.1444273	8.2808084	16.26762	12.797318	5.555459	1.1572011	8.7764158	7.9422488	0.78348917	4.8275895	16.486814	11.866819	2.227674	6.951107	4.8601842	15.170858	20.828575	28.520128	1.7297552	6.8258696	2.6126933	7.9439664	9.6374254	2.2646489	12.168921	2.8390472	11.163621	9.117898	7.1344934	3.0211694	22.278156	4.5760498	6.0115032	19.895838	8.8255816	7.8880215	3.2837894	3.1919892	7.0792027	15.849211	19.606792	8.6362314	0.42731395	7.7960901	28.935675	7.6689563	9.9990234	2.9729471	1.2144502	-0.2122629	2.4723904	-0.69794631	10.306319	3.5146632	20.144552	12.785463	6.6546493	-0.2258098	4.0537071	15.652008
8.0192099	6.0039253	32.780312	9.2657776	9.1673765	19.039026	33.834911	14.681582	7.0901475	12.779854	12.467959	19.596617	22.18598	31.265223	4.9860153	7.9926567	14.027866	-0.62208062	1.7532187	5.4696784	16.626532	3.494293	18.927462	-0.053108152	14.151068	1.0001037	18.490988	3.5956907	9.605854	19.65379	18.917435	15.083112	7.9870396	0.98499453	7.0306597	9.70259	4.010571	12.285928	-0.79085678	12.518414	2.7453718	12.627509	1.7994722	9.498642	16.708771	10.013609	7.7350297	0.046747103	1.3863097	7.8905916	6.243681	7.6935983	22.023884	13.482627	5.7727165	6.313055	13.944634	1.2758816	6.5993562	8.7524977	16.349739	18.79126	16.665659	11.705315	13.079434	4.0995173	19.071548	1.5560836	20.795504	10.688136	13.142328	10.313584	17.351851	15.711176	6.5828853	1.7239306	9.7235022	7.5851431	1.7108269	6.2852325	19.494934	13.153217	4.2658319	7.3823423	5.3952651	16.148771	31.454962	30.249617	4.3091278	14.945972	3.7558653	9.3152704	10.490454	3.3728123	13.602564	3.8681283	11.928035	9.6718254	7.6422172	4.0160728	26.453224	5.3870654	7.1506686	20.625805	13.035907	10.135262	3.916996	3.7980564	10.216846	17.198248	28.567066	10.541804	1.5513452	8.9636545	37.053135	8.7415686	10.644493	3.7386615	2.3581903	0.48913309	3.5018353	-0.45562977	11.849052	4.7416458	21.776808	13.734445	8.8169966	0.64318001	4.920701	13.934726
8.3728247	9.8103504	33.304409	10.498522	11.201262	19.747881	34.490124	20.397385	11.178892	15.00375	18.278738	20.366076	29.214277	32.105694	7.1286731	12.933485	16.909819	1.7599649	3.5659802	10.870494	17.859165	3.9512031	20.187887	2.2502172	15.430673	6.1567326	25.42712	8.6768198	10.828653	20.201035	23.808966	17.144602	8.1072407	1.7791954	12.512196	10.459603	4.9528718	13.071301	1.0871494	12.914662	3.3836703	13.143439	7.1955338	10.604734	17.59543	10.797585	6.9876461	1.843906	2.2599695	9.119772	6.7078838	7.8618846	21.376657	16.066927	12.060804	6.4149446	14.785425	1.8804288	6.8261914	9.3935804	21.798912	19.80876	17.730413	12.376281	13.49234	5.3600073	23.915703	4.6801848	22.184111	12.457938	13.653771	11.269037	18.569098	18.457411	7.4968576	3.2682295	10.93375	8.3358059	2.5684242	6.4015918	22.577711	14.775339	4.636992	8.4392767	5.8646054	16.401039	53.058521	29.540041	8.2889004	25.954384	3.8418665	10.79834	11.258842	4.452168	15.158537	5.0717874	13.373401	10.406771	8.4439602	4.7535768	28.319639	6.0741735	7.8207636	21.317202	18.051006	13.650578	4.6399269	4.4016132	11.795484	19.200901	40.707638	12.006945	3.4202907	9.4965477	42.768684	10.330706	12.145899	5.2288523	3.8474422	1.0995314	4.0005927	-0.42779189	13.502288	6.4996352	23.525347	14.847907	9.448843	2.5278897	5.6546569	17.98246
9.0915327	14.47577	33.998627	13.423035	13.803858	20.420456	35.751362	26.822054	15.985907	17.601685	25.285685	21.238529	39.990517	33.026989	9.746172	18.79291	19.036623	4.6253734	5.7078295	19.750233	19.779621	5.2202291	21.535622	5.3492494	16.437391	12.723396	33.016369	14.783742	12.176229	20.914425	29.224005	19.404858	8.8361454	3.9628375	19.440907	12.35453	7.0951567	14.703998	2.5165329	13.564301	3.6645923	14.340021	13.616635	12.120284	18.593071	12.136981	7.1707883	3.9724	3.2054088	10.772809	7.1876979	7.8605876	21.745869	18.949448	19.809011	6.4438572	14.935917	2.0309541	7.093987	10.228547	26.296455	20.317537	18.988026	13.231776	15.047995	6.8853912	29.164165	5.6421814	23.264076	14.463065	13.183853	12.385637	19.447525	22.142572	8.4326315	4.1824312	12.503576	9.0132952	4.2529888	7.1392245	26.044273	15.855096	5.3584752	9.9001589	5.8577323	16.278402	80.573517	29.425049	12.818994	37.85651	5.0124364	12.492072	11.787668	5.901835	17.222219	6.5143294	15.915528	11.326181	9.3398085	5.41819	31.101984	7.7478781	8.7416277	22.025623	22.136827	18.342014	5.3908968	5.0092244	14.201429	21.668015	54.630642	13.545172	5.6658225	9.9445801	50.980099	12.313453	13.891576	6.4841166	5.7822304	1.7041856	4.9419031	-0.013784881	15.086449	8.1581459	25.66177	16.162359	10.363565	5.2135501	6.3143468	22.158913
10.224424	22.79039	35.198208	16.691299	21.301813	21.435686	36.167526	27.791229	24.663897	21.566885	35.140099	23.199745	48.376431	33.645092	14.138389	22.523489	19.297386	8.3896341	10.175372	29.174297	21.167	6.3216052	23.79394	8.7322826	18.324366	21.629679	38.166496	23.218966	13.821236	21.843292	33.305943	20.798046	8.6802235	5.8396721	28.766895	13.793834	9.0121117	15.413983	8.9665127	14.419882	4.3188639	17.087137	19.785898	13.887943	19.9179	12.870051	7.7950344	5.7404757	4.167141	12.605481	7.4682126	8.7973452	22.355587	24.461819	23.539753	7.359158	15.461361	3.8532522	7.4772029	11.869906	31.219255	21.292328	19.937519	13.805291	16.241098	8.5562592	30.10449	7.8695416	26.824301	16.748726	12.904817	13.328462	21.062105	23.628195	9.5998373	4.9548922	14.353068	9.5110588	4.5612874	8.083499	29.233078	19.35284	5.9220366	11.018032	6.6333323	16.808414	85.18721	29.929464	18.531435	39.153862	5.4428434	13.778358	12.510213	6.8795786	18.519169	8.0564432	18.043362	12.551637	12.086005	6.4588981	33.615837	9.313755	10.370536	22.177198	25.996435	23.082077	7.0826292	6.368207	17.790627	24.351595	55.671139	15.400824	7.7092342	10.468018	52.023823	14.449002	15.544836	8.7965908	7.7951884	2.2429423	5.4155064	0.41345009	16.925747	10.564923	27.575377	16.630611	11.391968	7.282702	7.2160373	28.075527
12.35261	29.921547	36.777718	21.42256	27.973059	22.51399	37.220707	28.52227	32.336884	25.886574	43.259449	24.998459	57.65416	34.367233	18.122364	26.120939	19.358461	12.255972	13.908674	37.663342	23.100933	8.3130856	25.944078	12.757932	19.422123	28.338982	41.93671	30.19178	15.828135	23.887861	37.357891	22.132782	8.9215498	8.7272482	37.013512	16.135553	10.908293	15.970442	14.553703	15.890175	4.5584178	20.825598	24.4986	16.135012	21.373318	13.463547	10.30711	7.3412342	5.1790309	14.906713	7.4207878	9.5964718	24.767172	29.383278	27.011269	8.3817501	16.642246	4.795589	7.8712344	12.010338	35.072407	22.563951	20.896425	14.579495	17.140261	10.259078	31.94207	9.3088474	30.727329	18.920744	12.866816	13.893496	22.368973	24.681204	10.863589	5.7889347	16.631739	9.8261547	5.5969944	9.9819851	32.561779	22.65082	6.9930844	12.200974	7.4601426	16.342424	88.676926	30.484127	23.886068	39.975037	6.5834088	14.900496	13.425279	8.0399151	19.84939	9.6474848	20.330732	13.748147	14.908658	7.5532637	36.784016	10.690566	12.21437	22.443909	29.243708	27.748463	8.737545	7.7076979	22.73138	27.227381	56.989906	17.779381	10.105765	10.563092	54.475468	16.538734	17.09388	11.166261	9.8198671	2.7325265	6.4741387	1.3860066	18.349936	13.293412	29.14533	17.303463	12.914522	9.483346	8.3084049	32.813744
14.267035	32.490387	37.428707	25.252571	30.673044	23.302052	37.663689	28.26326	34.713436	31.254101	45.129993	27.197647	58.783947	35.134468	21.451593	27.350368	19.060785	16.744038	14.843813	39.474346	24.037516	9.372982	27.673737	17.05521	23.795588	29.977432	42.218781	31.90387	18.366482	24.909925	41.095142	23.240486	9.5659275	10.85685	38.774715	17.193142	12.996308	16.467911	21.827381	16.207647	5.735033	22.791023	26.221636	18.808784	22.711439	14.135383	11.186566	8.4652586	6.2807083	17.538729	7.4634223	10.380859	25.831827	33.556576	26.744038	9.1498413	17.881161	6.7549005	8.2903042	14.723426	37.951633	23.723806	20.736231	15.198545	17.662111	11.936505	31.298321	11.61695	35.004246	20.214853	12.8525	13.681894	24.050219	24.230484	12.291394	6.7520933	19.350506	10.214957	6.4354739	10.776663	35.090588	28.421385	7.0800505	13.02637	8.1210985	17.022022	87.124374	31.750818	27.52018	39.209534	6.890533	15.540403	14.087081	9.0077963	20.5667	10.827183	23.20089	14.567847	17.801775	8.8235369	38.824738	12.179414	13.765272	23.151615	30.264374	31.070822	10.233398	8.9670706	23.538471	30.803362	55.885513	19.521278	11.68545	10.849441	53.888477	17.586948	18.294518	13.389217	10.766628	3.0304983	6.7843914	1.6572478	19.953051	15.350122	30.670071	18.183468	14.03161	10.94091	9.8792486	36.922558
16.34152	33.563747	38.577454	29.842005	32.135399	24.091042	38.626194	27.457878	36.194775	36.494076	46.260895	27.634254	61.113312	35.831123	24.154203	28.420401	19.62105	20.495167	15.654586	40.946304	26.532265	11.272024	29.214949	20.909391	27.204025	30.734671	42.213394	32.980595	21.624704	26.402954	44.163345	24.295334	9.8493853	13.49651	39.917435	18.846106	15.393975	16.503494	25.170362	17.521782	6.3191233	24.644655	27.022371	21.973047	23.922255	15.272596	13.424767	9.3588915	7.4635453	20.333054	7.1581373	11.513225	28.209558	36.756748	27.477629	10.061629	18.727217	8.306284	8.7033033	17.592876	38.915932	24.26235	21.02725	15.911876	18.050182	14.225178	29.901007	11.874661	39.409561	21.530403	13.091021	13.455892	25.910789	23.646528	13.971848	7.1597977	22.163223	9.5782843	7.6852069	12.578924	37.859772	32.338375	8.1942339	13.83392	8.1506844	17.745668	86.495605	33.929783	30.269093	38.492348	7.8950853	16.144171	14.359699	10.410864	21.448668	11.535127	26.008869	15.254389	20.480881	9.8622847	41.861179	13.820092	15.571995	23.831684	30.67334	33.398857	11.502019	10.118572	25.694689	33.763851	54.81385	21.265064	13.639893	10.987586	54.51247	18.696436	19.59156	15.422717	11.886304	3.513741	7.8376822	3.3647463	20.794048	17.783684	31.649595	19.020884	15.269608	12.43835	11.682294	39.896225
18.090494	32.846119	39.307503	31.780968	31.642576	24.637266	38.881676	25.75581	35.199352	41.529949	46.518929	28.912895	60.0042	36.287491	26.32604	28.333065	19.87352	22.279011	16.33041	41.196671	28.96125	11.861364	30.536484	22.710287	30.681747	30.932978	40.990337	33.308296	23.545712	26.978132	46.58913	25.241035	9.6251335	15.537812	40.165688	20.377762	17.546684	16.881437	27.67914	18.038494	7.2412786	26.356983	27.731016	24.367249	24.746721	16.559515	13.795449	9.9822378	8.7041569	22.737411	7.9579244	12.376018	28.80258	38.746738	27.232477	10.887263	20.182772	9.6810045	9.105155	20.194445	39.834732	24.763449	21.789663	16.328447	18.85129	16.032978	27.638432	13.332899	42.346375	22.836082	13.258006	14.192952	28.296045	23.554609	15.870902	7.8786254	24.62867	10.097494	8.984911	13.43605	40.303471	37.012669	8.4637012	14.551406	8.8564901	19.026682	83.990929	34.330376	31.803736	36.489807	8.1239309	16.951408	14.971375	11.373602	22.192509	12.639752	28.505331	15.784515	22.89147	10.627064	43.192566	15.647854	17.402157	24.483398	31.1745	34.478939	12.500148	11.142253	25.261414	35.99678	52.477825	22.388874	14.608354	11.810728	51.696987	19.464537	21.000654	16.741285	12.561816	4.2003593	8.1611652	3.6215465	21.856169	19.071016	32.628613	19.550642	15.89784	13.361241	13.548626	42.361496
20.456692	31.712946	40.610565	33.990639	31.029671	25.694286	39.469368	24.530163	33.912136	45.077389	45.82658	29.155457	60.568939	36.965881	26.793396	27.944067	20.203592	22.809299	16.919481	40.757572	30.899084	13.745239	31.457811	23.849361	33.731018	30.187935	39.649818	32.719994	25.339199	28.240067	47.844307	26.565569	9.8561983	17.087252	39.971779	21.887339	18.838552	16.983358	26.325066	19.068336	7.8370771	27.992031	28.059063	26.961168	25.591309	17.668819	16.183832	10.085979	9.733881	24.72554	8.5355654	13.857363	29.343548	39.289303	26.769171	12.00561	20.449213	10.507374	9.7215939	21.176867	38.211617	25.013718	22.338673	17.067457	19.783957	18.559097	26.962509	14.40439	45.530815	23.377163	13.41909	14.922794	30.068806	23.357441	17.3234	8.1074381	26.541134	10.623434	10.748235	15.58039	42.236843	38.906094	10.072182	15.723798	8.7555571	19.076775	80.669106	34.277382	32.467373	34.476795	8.9061899	17.653791	15.03187	12.685011	23.004753	12.661311	30.22151	16.266272	24.750116	11.203863	44.648117	17.027344	18.561457	25.190714	30.681505	34.606014	13.075545	11.390406	25.937954	37.279552	49.71648	23.30732	14.944837	12.219707	52.816868	20.396334	21.388424	17.989922	13.485251	4.8500085	8.7318497	4.2023973	21.98313	20.426109	32.231358	20.238977	16.179628	13.815957	14.110867	42.4198
23.108049	30.396038	41.472401	33.479919	29.922655	26.796555	40.050911	23.329788	32.971504	48.034119	44.721596	29.692551	58.698845	37.637577	27.207951	26.73007	19.628557	23.111643	17.45149	39.628418	30.688536	14.742133	32.210178	24.154785	37.016907	29.185236	38.585136	31.728294	26.182014	28.5413	48.139511	28.015476	10.08946	18.162739	38.849537	22.543417	19.928419	17.629702	26.983744	19.797945	8.9731579	29.574596	27.846664	28.297176	26.411205	18.645771	16.708031	10.002994	10.641721	26.101002	9.0494003	15.136986	29.870152	39.267391	25.31789	13.07994	20.779827	11.454777	9.8913746	21.910807	37.802048	25.319115	22.762363	17.673077	20.888609	21.033911	26.039469	16.103329	47.730389	23.45466	13.327492	15.322687	31.334873	23.244841	18.244146	8.5893383	27.868345	11.597513	11.878977	16.849604	43.501087	40.95179	11.30562	16.769239	9.1054754	19.730946	75.974236	34.954048	32.501537	31.711582	9.2840586	18.516708	16.150764	13.24896	23.873955	13.39242	31.366512	16.851046	26.379236	11.701895	44.458401	18.089731	19.641279	25.925493	30.311295	34.324081	13.467136	11.865015	24.968834	38.166317	46.507801	22.894365	14.78788	12.858458	51.664959	21.118471	21.328157	18.696575	14.273652	5.5059814	9.1149759	4.5471625	22.294006	21.28997	32.249771	20.832518	16.445047	13.768662	14.919601	41.324852
24.354753	28.532541	42.632713	35.30661	27.96339	27.328926	40.692802	22.198689	30.247705	49.013912	43.432934	28.852146	59.293194	38.375248	27.711412	26.322695	20.774576	22.015162	17.253563	39.312405	31.181299	17.05512	33.00938	23.967785	38.116013	27.496401	36.658894	30.571386	26.628733	29.571846	47.661522	28.868866	10.539108	18.993248	38.305637	23.997484	20.557327	18.633562	25.654776	20.773573	9.6392822	29.791153	26.615259	28.65741	27.053823	19.288311	19.322203	9.9008942	11.152853	27.158642	8.8876505	16.107845	32.234104	38.263668	23.878277	14.10922	21.057882	11.451351	11.225204	22.079264	36.605072	24.750795	23.13459	18.48946	21.770317	23.099617	25.738472	15.406015	48.316296	23.599812	13.161363	15.985036	32.9687	23.65099	19.275633	9.0374527	28.844687	11.955253	12.781207	18.721031	44.157524	40.392937	12.501078	18.065245	9.2417603	20.691109	71.423805	36.589088	32.161179	29.451439	9.9526548	18.88526	16.405245	13.957989	24.841629	13.443411	31.759151	17.387236	27.422199	12.010303	44.404106	19.396004	20.74704	26.402737	28.595617	34.00993	13.753862	12.100928	25.080124	38.200821	43.378296	23.011169	14.462699	13.628024	51.844227	21.722361	21.096685	20.029636	14.858749	6.0455747	9.4032145	4.8841772	22.222925	22.6049	31.972185	21.255461	17.060774	13.906548	14.785443	41.668152
25.298315	26.708607	43.226547	35.110226	26.039755	27.943302	41.066715	20.951963	27.631027	49.667393	41.991692	29.244106	56.361546	39.02594	28.593058	25.442261	20.83989	21.295158	16.944105	37.932465	31.095547	18.627842	33.727509	23.312798	39.437977	26.203146	34.383949	29.259808	26.276497	29.658747	46.659985	29.637417	10.952925	19.359978	36.880829	24.554083	20.956917	19.877144	25.418589	21.28558	10.647797	29.944151	25.763088	29.218206	27.647251	19.918802	19.965519	9.6995811	11.588325	27.79512	8.9953175	16.982857	33.146515	37.214096	22.628441	14.978252	22.09379	11.353313	12.341927	22.684597	35.160503	24.944647	23.516212	19.101063	22.101461	24.526842	24.824347	16.274578	48.414574	23.669214	12.897058	16.279467	34.216034	23.463102	20.237926	9.6638184	29.449303	11.568884	13.755073	19.656572	44.329727	40.674725	12.986764	18.699375	9.2640715	21.789259	66.173019	37.368935	31.126705	26.681074	10.462445	19.201384	16.681417	14.720213	25.179863	13.699719	31.818417	17.846317	28.192732	12.270078	43.6754	20.326809	21.698727	26.893368	27.63303	33.578289	13.97385	12.342759	23.965593	38.091549	40.178219	22.075211	13.987478	14.144659	50.63451	22.136946	20.89064	20.161839	15.208281	6.5786915	9.7376537	5.3758125	22.449736	23.125528	32.163734	21.561749	16.748707	13.364667	14.589993	41.940643
25.450819	25.478992	43.886913	33.945854	24.546709	28.726175	41.590302	19.81649	25.09515	49.418575	39.842739	28.510338	54.923279	39.633427	29.835531	24.850826	21.51935	20.359282	16.492859	36.773926	31.684658	19.525927	33.989117	22.824692	39.462227	24.04283	32.067417	27.215847	25.743719	30.549898	45.295765	30.286789	11.746035	20.590034	35.099834	24.942448	21.893131	19.710375	23.990749	22.943316	10.696783	30.52603	25.022961	29.657396	27.249367	20.954357	20.402931	9.1627789	11.854073	28.240303	9.1364498	17.238981	35.304047	36.074905	22.313305	15.740178	21.621162	11.207858	13.978269	23.09775	32.667629	24.952599	24.077219	19.886114	24.149366	24.934452	26.280493	16.897352	47.760006	23.464506	13.350959	16.200165	35.599598	23.42922	20.946926	9.9526281	29.716789	11.449378	13.677822	20.288996	44.063232	39.837475	14.188014	18.596674	9.4700632	21.227556	61.324341	37.855267	30.46323	24.301807	10.798794	18.599909	17.335213	14.882381	25.104347	13.652018	31.030163	18.180313	27.86816	12.3787	43.845688	21.154804	22.682379	27.600552	27.083401	32.53931	13.892783	11.771188	24.377939	37.657169	36.977623	22.122082	14.125803	14.237501	53.904373	22.901716	20.960155	20.065243	15.862099	7.1098685	10.752149	6.0118399	20.948629	24.438953	31.640476	22.103043	17.652086	13.264539	14.141186	39.682358
25.57836	24.311193	44.128593	32.610657	23.1252	29.19968	41.856697	18.85574	23.437565	49.176479	37.736244	28.200098	51.643417	39.988365	30.069685	23.61578	21.676346	19.150635	15.685591	34.747269	31.220663	19.560387	34.378326	21.666088	40.099632	22.130342	30.123705	25.28413	24.966339	30.686468	43.588409	30.7376	11.829521	20.835079	33.088688	25.230268	22.18955	20.062183	22.97991	23.657488	11.101134	30.527098	23.889986	29.494991	27.011036	21.773966	20.252115	8.6213303	12.041759	28.188463	9.2581043	17.431576	35.240711	34.79126	21.11632	15.971338	22.371929	10.973694	14.520104	23.055208	30.435743	25.101545	24.453056	20.191265	24.629669	24.448364	25.829634	17.335249	47.218254	22.961117	13.510205	16.578741	36.396961	23.037905	21.479202	10.336623	29.602095	11.396757	14.15689	20.542263	43.10133	39.598061	14.575696	18.648991	9.5343466	21.508614	56.126011	37.72303	28.839796	21.635019	11.158716	18.363226	17.924122	14.888441	24.913515	14.02492	30.009075	18.352301	27.70347	12.430815	43.030121	21.67388	23.20857	28.17005	25.784391	31.688816	13.78514	11.602567	23.46656	37.012043	33.928757	21.273783	13.76004	14.405987	53.660172	23.222408	20.815796	19.593842	16.152056	7.7096596	11.051139	6.3984923	20.831364	24.661818	31.230694	22.519733	17.644005	12.843995	13.578181	38.571407
25.646513	23.244144	44.972713	32.920464	21.674314	28.544075	42.101418	18.472702	22.228519	48.098038	35.713818	28.240404	51.630627	40.098484	29.496881	22.464693	22.181559	17.01996	14.282623	32.896919	31.054411	20.908031	35.001713	20.171854	39.50539	19.861364	27.182493	23.567373	25.220642	31.876516	41.613537	30.888847	12.5768	20.580366	31.141481	25.35828	21.84989	19.811947	20.249453	24.651445	11.037261	29.509905	22.04315	29.631313	26.079311	22.328827	21.219009	8.0721731	12.142097	28.054098	8.7046289	17.654881	36.281807	33.049381	20.408484	15.568869	23.399878	10.671566	15.248082	22.549095	28.297647	25.052843	24.547232	20.567095	24.721495	23.687038	23.470598	18.374092	46.347122	23.177612	13.640195	16.461073	36.381294	23.660042	22.329424	10.053207	29.433283	11.261727	14.21168	19.896751	41.694904	39.403656	15.88357	18.911251	9.4486094	22.116138	51.862125	37.500023	26.808167	19.721287	11.885229	18.415541	18.653431	15.548569	24.723753	14.552329	29.280025	18.489756	27.650267	12.386384	43.01527	22.494946	23.789305	28.507936	25.081581	31.163267	13.640668	11.767253	24.434656	36.007607	31.565374	22.736612	13.546066	14.031148	50.532608	23.2876	20.295599	19.070091	16.298677	8.3907585	11.345974	6.9964399	19.775034	25.780905	31.197357	23.03685	17.604225	12.188364	13.120408	37.659798
25.777689	21.907909	45.070526	32.161633	20.471035	28.69009	42.298359	17.764715	20.312313	47.278275	33.794422	28.470987	48.561356	40.174828	28.812107	21.066971	22.017826	15.327506	12.91848	31.038651	30.744934	20.96644	35.162182	18.499622	39.344421	18.161783	25.115856	21.990664	24.475197	32.073536	39.299835	30.97994	13.068544	20.064211	29.276484	25.28474	21.492363	20.257004	18.960907	25.086494	11.281533	28.913805	20.908154	29.117281	25.845861	22.742865	21.486456	7.6417751	12.268765	27.722649	7.9783454	17.648148	36.612301	31.530231	19.328726	15.515648	24.289185	10.516102	16.107357	22.150194	26.247087	24.927752	24.422586	20.600506	24.85	22.840012	22.057243	18.759188	45.853661	22.60107	13.514288	16.355463	36.649281	23.023106	22.420036	10.339698	29.029079	10.93996	14.739331	19.866783	40.474201	38.999493	15.774422	18.828676	9.3350916	22.414579	47.301182	37.82542	24.939119	17.170162	12.192368	18.311493	18.854912	15.771617	24.609787	14.689323	28.752258	18.463852	27.645275	12.225898	41.855156	22.52849	23.922985	28.976059	23.56802	30.258333	13.198373	11.33449	23.643173	35.043659	28.669897	21.576605	12.929726	13.702105	48.735455	22.983849	19.850754	18.250622	15.972153	8.9806681	11.517759	7.2886734	19.719837	25.932411	30.877001	23.44084	17.150763	11.617561	12.502088	37.281258
25.944906	20.355227	45.469353	33.446358	19.452984	28.893112	42.697281	16.989147	17.519842	46.146107	31.954649	29.404963	47.192116	40.342598	28.411297	20.222342	22.748053	14.371805	11.59387	29.582211	31.264187	21.500555	34.971107	17.796461	38.594143	16.281322	22.286732	20.526318	24.648064	32.751419	36.869167	31.052759	13.676498	20.545954	27.689732	25.078753	21.426613	20.238091	17.013554	26.26622	10.884004	28.639084	19.339211	28.877411	24.968252	23.118166	24.020733	7.3526087	12.444145	27.733084	7.1981373	19.140549	39.342289	29.731709	18.343008	15.888253	24.269482	10.810754	17.260111	21.844311	23.97097	24.497681	24.179401	21.342726	25.532583	22.527315	21.840643	19.533806	44.840168	22.074326	13.493641	15.9267	36.61813	22.553652	22.870974	10.607817	28.830746	10.541982	14.033525	21.540352	39.854595	38.133781	16.656572	18.38055	9.1045532	23.371811	43.402309	38.612717	23.850729	14.912208	12.303681	18.216515	20.019039	16.035774	24.537392	14.099987	30.412527	18.393826	27.448507	11.9828	41.115494	22.224524	24.164349	29.542557	22.440763	29.051157	12.531313	10.169443	24.12064	34.110523	25.642719	21.97592	12.992326	13.001349	49.302513	22.730219	19.4613	17.365734	15.637334	9.475029	12.531315	7.3496528	18.325361	26.376295	30.256908	23.956665	16.191149	11.601726	11.837334	35.948994
26.179174	18.960794	45.569286	32.388393	18.52664	29.224836	42.946972	16.64245	15.939778	45.256523	30.058558	29.207403	44.515236	40.1964	28.007496	18.849648	22.932596	12.520949	10.621737	27.775032	30.574802	20.838036	34.870956	15.887086	37.785072	14.590709	21.06917	18.903469	23.595457	32.756462	34.636463	31.277864	13.83152	20.002243	25.92066	24.706411	20.942108	20.461613	15.626529	26.484718	10.917805	28.273111	18.280752	28.296864	24.534168	23.619207	23.556648	6.9732232	12.219353	27.236403	6.5544815	18.600637	38.922741	28.13817	17.905176	15.385483	24.380219	10.538821	17.496954	21.405199	22.242785	24.484482	24.40872	21.20837	25.503918	21.965286	21.556828	19.495733	44.511002	21.751507	13.124183	16.151911	36.629169	21.903982	22.684008	10.719957	28.268177	9.863493	14.066778	20.985241	38.310749	37.500114	16.436865	18.505724	9.0291777	23.170931	39.884422	37.970112	22.219055	12.621339	12.524399	18.062868	20.233498	15.998947	24.35183	13.911507	29.341671	18.451553	27.410183	11.847036	39.594902	22.119743	23.989122	29.986795	21.499916	28.321848	12.165519	9.8405552	23.293777	33.654831	22.966299	20.422617	12.672925	12.789005	48.872681	22.431524	18.942017	16.720116	15.279846	10.375458	12.393533	7.6004982	18.305527	26.383703	30.117262	24.093864	15.771911	11.306687	11.286934	35.233192
26.430767	17.599394	46.182468	32.665081	17.550934	29.275116	43.326263	16.506062	14.11377	43.399765	28.138855	29.022598	44.592743	40.059044	28.378565	17.855389	23.705999	10.122724	9.7422571	25.806669	29.939112	20.443361	34.788738	13.861725	36.096321	12.781432	19.42112	17.232059	22.557819	33.085697	32.545135	31.555403	14.419724	19.945364	24.347168	24.298172	20.64547	20.619097	13.168009	27.855127	10.706186	27.476784	17.393772	27.535427	23.546646	24.195967	24.706493	6.5711389	11.917469	26.958332	6.0030785	18.329447	38.968826	26.373213	17.922689	14.802236	23.410435	10.213722	16.941448	20.919334	19.763271	24.130682	24.770647	21.656384	26.09981	21.998854	21.634827	19.112148	43.810024	22.752708	12.874656	16.416046	36.414742	21.514551	23.520576	10.336921	27.881664	9.0908985	13.628693	21.29122	36.872654	36.876446	17.100355	18.733564	8.8168249	23.23246	37.039337	38.006371	21.886436	10.83151	12.853104	17.90204	21.042065	15.883934	24.427153	14.006784	29.782455	18.58872	27.114777	11.734992	37.976398	22.034204	23.810272	30.401499	20.63159	27.713737	11.865378	9.7075644	24.455088	33.298428	20.535913	20.556376	12.631287	11.7953	48.491524	22.342127	18.396379	16.348217	15.172009	11.374891	12.692658	7.9602189	16.591099	27.330467	28.844557	24.277269	15.813873	11.349846	10.848951	33.675339
26.229059	16.15826	45.977936	31.128248	17.138227	29.162125	43.681263	16.519466	12.512444	42.218628	26.407042	28.855261	42.651077	40.398689	27.669127	17.076101	23.266859	8.7167921	8.9195747	24.192537	29.673687	21.080301	34.708748	12.350244	34.805977	11.282699	18.125851	15.775076	21.478569	32.803108	30.547949	31.678968	14.075611	19.359522	22.658962	23.90764	20.073509	20.527813	11.849705	27.87768	10.510062	27.220243	16.280342	26.799294	23.24946	24.40661	24.559202	6.2352881	11.641975	26.274035	5.3347144	17.471861	38.786297	24.994642	17.672235	13.995807	22.696363	9.7340937	16.716633	20.423756	18.752155	23.669682	24.481531	21.856369	26.227188	21.110094	21.25046	18.778301	42.783989	22.109951	12.390839	16.190357	35.892101	21.224298	22.852839	10.324875	27.11347	9.4037304	13.700522	20.384901	35.564976	36.444523	16.621056	18.097715	8.5029764	22.657858	34.519909	37.95536	20.397648	9.3105335	12.824726	17.559437	21.477329	15.357299	24.134584	13.931793	29.144869	18.715622	26.632607	11.591256	36.475185	21.825243	23.54051	30.35939	19.578114	26.647636	11.432148	9.3039074	23.26383	32.520191	18.670944	19.161282	12.107705	11.80015	48.159992	21.759228	17.741404	15.475747	14.710649	11.611346	12.837015	7.9175024	16.38871	26.847616	28.546795	24.462145	15.16725	10.690208	10.143824	31.83749
25.934086	14.709828	46.274521	30.743685	16.935369	27.832737	44.177525	16.5509	10.467521	41.067688	24.77549	28.603708	42.07304	40.704315	27.118237	16.755566	23.568272	7.1807079	8.0274086	23.240154	29.447409	20.993341	34.603615	10.941158	33.112049	9.8685722	16.633101	14.404252	20.344343	32.861626	28.687775	31.72562	13.761391	18.939096	21.305208	23.46323	19.772228	20.558128	9.7093182	28.378296	9.9239397	26.386076	14.738411	26.191626	22.765211	24.759405	27.036699	5.9540348	11.420444	25.835562	5.2403193	17.668331	38.919876	23.51545	18.02235	13.338417	21.230173	9.1392326	16.686476	19.896832	17.130539	23.103558	24.268087	22.190937	26.482975	20.31452	21.55121	18.667332	41.570358	22.030823	12.118667	16.140383	35.594429	20.977297	22.847158	9.9123058	26.533772	9.8069706	12.080262	20.341461	34.474606	35.681625	16.954344	17.408197	8.1887741	22.641567	32.596378	39.095966	19.393442	8.1678724	12.890718	17.23024	22.357889	14.730479	23.582338	13.672265	30.60754	18.849464	26.053391	11.425274	36.666142	21.630278	23.905478	30.349775	18.714901	25.71921	11.003792	8.7430086	23.789286	31.783148	16.952484	18.929214	12.062779	11.993128	48.079521	21.314396	17.074465	14.350409	14.005463	11.953819	13.556117	7.9557948	14.255124	26.692667	27.243181	24.67473	14.60815	10.235376	9.5398569	30.886232
25.291765	13.253176	46.390732	29.556087	16.266663	27.615484	44.602394	16.228518	8.1682529	39.495831	23.534872	28.396198	40.062721	40.535332	25.989595	16.351362	23.375078	6.0048332	7.0281019	21.961061	29.116852	19.735008	34.425682	9.8158541	32.724323	8.7839365	16.072451	13.38057	18.993469	32.98772	27.092031	31.442663	13.641085	18.248318	20.060633	22.745533	19.138727	20.728764	8.5620518	28.507763	9.6267405	25.620359	13.763296	25.414875	22.139582	25.521009	26.370796	5.7873425	11.380684	25.083801	4.9845166	17.21192	38.294006	22.03013	17.628183	12.844332	21.711468	8.2825422	17.038769	19.228125	16.078825	23.086388	24.399744	21.960526	26.541836	19.354067	21.787073	18.742468	39.913025	21.330534	11.892643	16.236996	34.689823	20.792524	21.794268	10.042659	25.727713	10.315372	11.917056	19.908264	32.959641	35.138096	15.995996	17.047995	8.2587328	22.842545	31.023958	38.394127	17.43623	6.5362387	13.043523	17.271181	22.110754	14.354313	23.617949	13.432598	30.391716	18.823034	25.3496	11.174144	35.801933	21.488277	23.751381	30.494011	17.804041	25.32095	10.60898	8.4763908	23.403902	31.203217	15.154653	18.172812	11.891642	12.60391	48.116432	20.659208	16.349806	14.143327	13.441214	12.669769	13.442018	8.0929279	14.068216	26.557232	27.023083	24.977024	14.03366	10.072903	9.0526075	30.538078
24.639469	12.070852	46.6049	30.932203	15.591623	26.851755	45.009399	16.088127	6.5529985	37.578159	22.55987	28.237978	39.408962	40.285404	25.45742	16.284674	23.264139	4.3722882	6.0246902	21.215391	28.77718	18.697626	34.416065	8.4630928	31.67108	7.9349928	15.535905	12.565454	17.244907	33.564644	25.541159	31.514889	13.723273	17.703594	19.310408	22.171318	18.658361	20.324022	7.2364554	29.962152	8.8875923	25.487047	13.320982	24.307716	22.161581	25.932459	26.550154	5.5773692	11.319915	24.544662	4.390204	17.394529	38.049095	20.681412	18.368225	12.46857	21.468534	7.5111651	16.750366	18.557922	14.878203	22.64872	24.453484	22.217764	26.838264	18.396244	21.548615	18.873362	39.662151	21.772476	11.79171	16.256533	34.564163	20.410305	21.110006	10.003776	25.065453	10.758528	11.537499	21.070127	31.703001	34.842747	16.278965	16.773247	8.0530071	22.936832	30.116066	39.680191	15.738895	5.5700822	13.204473	17.208519	22.530571	14.31181	23.767271	12.8236	30.677542	18.775139	24.074926	11.036298	36.430382	21.169077	23.979549	30.479053	15.84104	24.876833	10.256305	8.1220932	23.906401	30.262363	13.83357	18.566856	12.132831	12.559101	48.232616	20.044424	15.749818	13.763025	12.252425	13.144053	13.545423	8.2277308	11.803937	26.767563	26.835152	25.122843	14.416176	10.316683	8.4210615	30.579027
23.971815	11.270896	45.927219	29.989964	15.034344	26.667667	45.108738	16.008486	5.5614295	36.691101	21.972467	28.139015	37.541233	39.808941	24.244953	15.785573	22.991108	2.5903873	5.0186462	20.559288	28.04586	18.928169	34.645485	6.5910845	30.559349	7.4262223	14.804107	12.046609	16.544764	33.711784	23.904261	32.033566	13.630202	16.923758	18.738279	21.76576	18.025515	20.121708	6.4869614	29.9056	8.6878214	25.58103	11.986169	23.396366	21.793587	25.805382	26.671371	5.3630042	11.206417	23.697445	3.7161708	16.938833	38.216427	19.758991	19.069229	12.005957	21.92638	7.0678778	16.216154	18.028776	13.835305	22.461472	24.372419	21.753103	27.453655	17.404915	21.344219	18.573538	38.851883	21.64576	11.674345	16.223038	34.435444	19.951134	20.834105	9.9185934	24.14571	10.725776	11.784239	20.599598	30.257902	34.535057	16.387686	16.829037	7.6798954	22.830612	29.128624	39.65007	14.34107	4.6134233	13.238599	16.939976	22.521095	14.127734	23.487473	12.750058	30.182018	18.619946	23.157097	11.064408	35.853912	20.597708	23.501093	30.243088	14.724027	24.364161	9.9707003	7.712131	23.595528	28.798944	12.875457	17.88312	11.699661	11.923097	48.006344	19.142502	15.306647	12.959023	11.515439	13.238401	13.825576	8.2508669	11.74305	25.931391	26.589647	25.132471	13.572118	10.039501	7.7933431	30.123039
22.953194	10.543287	46.235409	29.886972	14.963518	25.215107	45.517513	16.076859	4.5176568	35.865829	20.963564	28.329294	38.481041	39.454716	24.051527	15.939328	23.625452	1.668801	4.0799899	19.699005	27.60219	18.770746	34.702866	6.1071005	29.22707	6.5249987	13.821727	11.157314	15.922828	34.203701	22.812578	31.787258	14.21839	16.792212	18.091566	21.167446	17.959692	19.423584	5.3397059	30.689192	8.0599909	24.136993	10.596897	23.248629	21.731386	26.080179	26.402716	5.1427102	10.870264	23.354765	3.2416985	16.650595	37.858158	19.014328	19.830379	11.716764	22.126915	6.9171758	15.720063	17.858419	13.286251	22.093735	24.206417	22.280539	28.996635	17.300135	20.846729	18.548212	38.019024	21.445776	11.736641	15.543814	33.958611	20.00255	20.523907	9.8737116	23.735594	11.231358	10.875414	21.902834	29.276514	34.317303	16.740156	16.784044	7.5733771	23.099882	29.067627	39.299839	13.569966	4.2160707	13.464316	17.1623	22.419037	13.630827	24.174738	13.356697	30.341562	18.516756	22.177832	10.864884	35.155136	20.246401	23.634392	30.350864	13.827186	24.343037	9.7389069	7.2946644	24.209721	27.896875	12.239802	18.287109	11.711739	11.88469	48.035976	18.95208	14.685303	12.800004	11.53362	13.536981	14.128095	8.4604998	10.591842	25.86861	26.3578	25.28421	12.97281	10.210325	7.5998759	29.630175
21.752926	9.8409233	46.349274	29.150826	14.875301	25.599819	45.892097	16.114841	3.4509487	35.201775	19.755659	28.351727	37.303822	39.079472	22.955133	15.834106	23.407242	1.4719228	3.0457487	18.517397	27.232309	17.813908	34.678463	5.8421254	28.681314	5.4393497	12.725891	10.097753	15.567862	34.089024	21.858416	31.290951	14.399062	15.898585	16.93346	20.470369	17.170828	19.294531	4.8253512	30.746878	8.026556	22.843744	9.7262573	22.759951	21.348686	26.486557	25.440842	4.9209638	10.416066	22.875803	3.0069385	16.265806	36.917839	18.303238	19.242298	11.368755	23.582157	5.9563789	15.343961	17.113111	12.774704	22.007196	23.982834	21.922655	29.213953	16.959024	20.090193	18.526155	37.052517	21.146391	11.573074	15.390391	32.753052	19.735952	19.328762	10.106746	23.280371	11.568705	10.831434	21.462322	28.183481	34.406731	16.096552	16.652752	7.7084022	23.358454	28.837957	38.298328	12.472919	3.5341806	13.690017	17.664684	21.975803	12.762521	24.62641	13.676966	29.873566	18.386679	21.694918	10.559622	34.384041	19.994448	23.348886	30.620235	12.977952	24.564194	9.5308685	7.1116104	23.680225	27.245939	11.594454	17.658558	11.402267	12.213338	47.44162	18.863497	14.360276	12.661234	11.480461	13.930434	14.154063	8.6857224	10.713607	25.380936	26.34483	25.534788	12.065482	9.8153162	7.4105372	29.124615
21.418491	9.7311058	46.900021	29.1022	14.418697	24.225634	46.033272	15.995449	3.5693076	34.123245	18.983475	28.113905	37.396667	38.968288	23.098867	15.870255	23.991093	0.85174811	2.6360984	18.162029	26.57123	16.690405	34.695057	5.2754154	26.601538	4.7969618	13.974854	9.4693098	11.985988	33.640785	21.471319	31.677277	14.017871	15.906553	16.282133	20.195557	17.338602	19.641489	3.5155098	31.704569	7.9611735	23.796413	9.1323271	22.05674	21.382458	26.735329	25.762594	4.7843876	10.352182	22.389977	2.4370384	15.947042	36.801441	17.691418	19.981354	10.904181	22.884726	5.7474036	14.819794	16.39332	12.760321	21.715803	24.052973	22.781675	30.453688	16.318542	21.193445	18.471699	36.267193	20.974277	11.445994	15.757145	32.691132	20.289608	20.167381	10.097928	22.658518	10.734675	10.005796	21.878847	27.791643	34.3475	17.481842	16.322964	7.8163395	22.589531	27.906439	38.508762	12.191844	3.2859848	13.949733	17.425495	23.322956	12.92797	24.502001	13.272834	30.003691	18.224096	20.780416	10.554079	33.114998	19.706839	23.007511	30.649742	12.12636	24.250324	9.65839	6.8848372	24.899261	26.679955	10.917526	17.610573	12.16791	12.305164	48.322128	18.384209	13.458836	12.686337	11.534162	14.243998	14.01826	8.9556007	9.3018923	25.080082	24.824112	25.579401	11.876514	10.271955	7.3020473	28.556452
21.114115	9.5334539	46.978703	28.362003	13.992302	24.009727	46.079468	15.755812	3.1643243	33.470959	18.282932	28.032696	36.253662	38.810795	22.542963	15.53141	23.817492	0.20666118	2.2822402	17.48665	25.94943	16.426542	34.645435	4.5652056	25.426435	4.209888	14.698845	8.8926754	10.629273	33.546074	19.872137	31.870493	13.453666	15.206557	15.601606	19.831539	16.76405	19.622904	2.8125265	31.703571	7.967937	24.156708	8.4596167	21.321268	20.91165	26.854246	25.799656	4.6851993	10.244035	21.627293	1.9230845	15.450769	36.782284	17.051966	20.40106	10.374357	22.44923	5.5034876	14.503569	16.237335	12.600965	21.588642	24.142412	22.649717	30.748362	15.430397	21.669983	18.098713	35.466862	21.027937	11.186951	15.830818	32.5065	20.023668	19.812902	9.9134302	21.828802	10.636688	9.7955074	21.421143	27.105507	34.463509	17.444559	16.11866	7.93889	21.828182	26.602776	38.460945	11.211986	2.66504	14.036505	17.225746	23.312641	12.901686	24.28154	12.879482	29.353031	18.03676	19.807941	10.556659	31.841993	19.345955	22.599028	30.635277	11.541287	23.88851	9.7265587	6.9635878	24.524557	26.099598	10.145715	16.375916	12.327967	12.191288	48.590874	17.818203	13.154737	12.172284	11.169207	14.520894	13.903623	9.0529089	9.2227745	24.387817	24.574051	25.582378	11.670094	10.375305	6.9547734	27.840174
20.591854	8.5510302	47.349419	27.821503	13.763759	22.600702	46.45715	15.468695	2.5173831	33.124165	17.729647	27.153486	37.435047	38.6744	22.050493	15.604605	23.806746	0.18859275	1.5455954	16.91869	25.849163	15.693812	34.275311	4.2446637	24.935053	3.6936898	12.946953	8.3726063	10.271899	34.466167	19.790051	31.541374	13.639235	16.120718	15.685344	19.002911	16.051964	19.131134	1.9757996	32.320145	7.4803772	23.70908	8.6118345	20.824045	20.751602	26.643768	24.811649	4.5869565	9.9054079	20.991993	1.3299736	15.143288	35.938393	16.182753	20.671303	10.087165	22.638016	4.9918094	13.965723	15.743029	12.278402	21.326498	24.312675	23.361168	31.593197	14.606789	21.798798	18.320213	34.599319	21.140247	11.701841	14.814645	32.224155	19.894876	19.718002	9.8950195	21.136063	11.569892	9.2887621	21.209574	26.136425	34.832455	18.925234	15.916331	7.6661654	21.363691	26.191204	39.371246	10.350451	2.3215027	13.690174	17.270212	23.945326	12.620996	24.506992	12.614409	29.733086	17.927553	18.160225	10.472296	32.617893	18.640631	22.232204	30.507523	11.265799	23.47496	9.3887072	6.0730081	25.83037	25.402508	9.5393267	16.940405	12.039995	12.112348	48.008823	17.758274	12.183124	12.384883	11.088731	14.542166	13.92102	8.6504307	7.9719634	24.452982	23.764893	25.485771	11.1828	10.342797	6.598731	27.20277
20.096493	7.8243999	47.204895	26.910135	13.401153	22.608263	46.59547	15.287217	1.8944118	32.616745	17.149956	27.076794	36.590054	38.566788	21.033058	15.545736	23.491795	-0.39010361	1.0988561	16.345551	25.545984	15.71525	34.099693	3.6343987	24.314741	3.1627371	12.05471	7.9534979	9.8828964	34.378719	18.983416	31.293911	12.890561	15.484076	15.104464	18.436535	15.467091	18.866114	1.3842621	32.131893	7.1839495	23.568436	7.8645229	19.99428	20.498159	26.829607	24.529818	4.4783611	9.5115595	20.156693	0.90559286	14.711775	35.622692	15.528851	20.707962	9.700386	22.431808	4.5225534	13.497459	15.545088	12.297976	21.097523	24.325186	23.253466	31.633204	13.922911	21.636032	18.016653	33.879299	21.154419	11.559339	14.827146	31.558237	19.644684	19.046453	9.8492537	20.323654	11.79569	9.3325806	20.779675	25.245874	34.862816	18.637857	15.864149	7.5127082	20.75009	25.934103	39.123295	9.398469	1.8872913	13.486084	17.383383	23.991247	11.945518	24.607332	12.592432	29.57246	17.86352	17.453453	10.279572	32.086868	18.108185	21.723886	30.365685	10.587942	23.021286	9.082902	5.8195314	25.605064	24.912518	9.1379757	16.461733	11.766059	12.210746	47.617714	17.512484	12.022655	11.965112	10.912226	14.699234	14.013947	8.4129696	7.9647274	23.940453	23.627985	25.580076	10.46103	10.096385	6.2830596	26.535488
19.626856	7.4217687	47.409054	26.750479	12.912752	20.71464	46.699848	15.395127	1.3619974	31.858477	16.53406	26.925171	38.142185	38.602943	20.062025	16.15794	24.160393	-0.92140865	1.0329853	15.75803	25.077602	15.59031	34.173237	3.3016694	22.780462	2.6085002	12.486761	7.6620154	9.0444164	34.954636	19.445435	30.639297	12.906793	15.600151	15.436882	18.340611	15.527095	18.330618	0.54535359	32.973156	6.89397	23.078108	7.5144992	19.21911	20.474983	27.559111	24.680101	4.413115	9.0545187	19.599823	0.27653387	14.495358	34.699512	15.048991	21.244631	9.3930712	21.786461	4.4430161	12.704797	16.523842	11.944476	20.331005	24.165474	24.438259	32.238182	13.862714	22.078707	17.340757	33.659767	20.953665	11.847361	14.763806	31.46652	19.947575	19.250509	10.582412	19.753925	11.830015	8.4081144	20.422724	24.92802	34.008034	20.319481	15.830009	7.0857549	19.764938	26.762604	39.67622	8.6268644	2.1530721	13.579683	17.603462	24.58481	11.426437	25.025007	11.980494	30.458467	17.926785	16.603767	9.9514093	32.705311	17.802361	21.33975	30.210129	10.343863	22.511982	8.8169899	5.5470986	27.503824	24.673662	9.2131004	17.927946	12.257168	12.914547	48.31942	17.359262	10.854025	11.99827	10.887734	15.017674	14.354411	8.4752455	7.8180647	23.478338	23.41992	26.089998	11.177763	10.520103	6.0913539	25.835052
18.956236	6.982542	47.461029	26.333406	12.674494	20.676193	46.768452	15.342052	0.53321147	31.084066	16.061327	26.772058	37.272842	38.424145	19.46833	16.186531	23.942795	-1.131333	0.4546957	15.258672	24.66567	15.066645	34.412834	2.9995892	22.355614	2.2224834	12.869057	7.2318988	8.6381865	34.830669	18.932028	30.815056	12.623472	14.792141	14.99775	17.862619	14.690493	18.053247	0.25575408	32.692158	7.1439557	22.936604	6.9306903	18.738003	20.343628	28.045807	24.85523	4.4918427	8.6342487	19.1084	0.71435541	14.113684	34.979462	14.512051	21.113008	9.0439301	21.942856	4.1000733	12.357167	16.220491	12.209335	20.180691	24.187212	24.280952	32.31089	13.467981	22.007496	16.813225	32.701763	20.810213	11.353281	14.747149	30.984921	19.252081	18.659658	10.934882	19.270649	11.757156	8.398881	20.182661	24.358562	34.257259	19.563875	15.624846	7.0366969	19.729679	26.566135	39.792194	7.868278	1.8829217	13.806957	17.59436	24.414873	11.378395	25.005234	11.861313	30.394247	17.792721	15.676708	10.055797	32.17691	17.485752	20.976118	30.158651	9.8102255	22.546558	8.6105795	5.3663044	27.42391	24.411961	8.8848419	17.437883	12.231972	12.927397	48.431671	17.010727	10.328471	11.775363	10.533998	15.26854	14.437217	8.6927223	7.9408951	22.601643	23.418959	26.011896	10.932808	10.47996	6.1635346	25.346613
18.185396	6.5278478	49.031231	27.030245	12.520717	19.549999	47.228573	15.456313	-0.50861633	29.643572	15.652095	25.616297	37.590866	38.323391	19.191257	17.324802	24.32164	-0.55818444	-0.49123609	14.797829	24.411976	13.92207	34.731163	3.4029155	21.768744	1.9120644	13.227612	6.7360349	8.2574091	35.09454	19.891951	30.9259	13.083657	14.41902	14.990109	17.305996	14.684404	17.963139	-0.29807717	33.668953	7.5515804	22.630112	6.4429364	19.35026	20.850885	28.658707	26.203785	4.6365714	7.813365	19.477434	1.5627191	14.519887	35.565643	13.970407	21.634079	9.4366226	21.387955	3.8837314	11.56751	15.889769	12.486074	20.288132	24.320457	24.915442	35.165997	13.388788	22.561069	16.703579	31.402367	20.652699	12.811552	14.431116	30.668875	18.368025	18.795958	11.774028	19.435944	11.914246	7.722455	20.628355	24.419657	34.422241	19.886089	15.498286	7.1965499	20.192108	27.383602	40.378784	7.7226787	2.714901	14.292395	17.568176	25.165766	11.133356	25.149076	11.989035	29.62896	17.67804	14.019336	10.358543	32.317074	17.162199	21.395285	30.148363	10.575309	22.837475	8.4304934	4.9337816	29.957977	24.132027	8.7281275	18.671078	12.740723	13.004354	49.647758	17.057365	9.3933506	12.191216	10.648201	15.47748	14.456199	9.1360312	7.2693615	22.871231	23.001375	26.123459	11.445228	10.930916	6.2425847	24.953592
22.727747	9.2298717	53.078373	30.615524	18.576166	27.010012	48.057606	19.17135	1.3090342	35.616745	17.82103	29.507729	51.973904	45.590027	24.414898	24.687311	32.977249	4.4554529	2.5209951	16.907177	26.734898	16.382751	36.360672	8.56598	45.939323	3.8564286	19.152323	9.0991611	16.03504	35.908909	36.124943	32.092865	17.384026	17.914261	17.17218	27.06562	18.405182	22.40682	1.7097019	36.715923	7.850019	25.281767	6.8442917	27.775276	27.317154	30.478455	27.30562	5.5542307	10.14917	27.822992	1.9343339	31.98908	36.846485	18.868107	23.847248	26.103643	22.356039	9.8570433	15.442057	17.74227	21.244276	23.409554	26.544397	31.540071	44.533413	20.059729	29.705303	25.348595	35.361748	23.018749	18.990324	16.584324	49.945049	23.5313	35.758904	13.510963	27.882448	14.37126	11.362482	39.031418	36.357513	40.227654	26.154217	20.124563	7.666275	22.787537	38.856281	41.55117	15.204687	9.4865131	14.415608	21.220228	25.359186	12.672776	28.958685	14.467075	33.80529	18.473623	14.405951	11.411023	37.440311	19.840025	24.142752	31.910192	13.52973	24.542107	8.7854033	5.1934099	33.252312	28.193682	15.654698	23.257759	14.956522	12.752089	58.34354	21.453503	11.05027	13.210346	14.973849	16.268299	15.042676	9.2266741	8.8478384	29.333359	24.515762	27.634998	12.475885	13.063251	7.953815	33.367058
27.927553	12.312741	57.885532	35.449989	25.3433	34.300484	49.061592	23.264772	4.0531049	42.239769	20.263348	33.120174	69.701508	53.521641	29.954933	33.036644	42.830528	10.477294	5.7336612	19.289783	29.333424	18.477293	38.128403	15.042194	70.999512	6.0392017	26.005459	11.762124	21.217993	37.464493	54.311455	33.428936	23.233578	22.405396	20.303383	37.960304	23.008789	27.987852	3.4225113	40.619232	8.0183592	29.187159	7.7310605	37.176075	34.792816	32.011951	28.960764	6.5878868	12.322898	37.089756	2.1218083	52.171822	38.729332	24.696301	27.063953	44.219959	22.223516	16.529289	19.406113	18.965691	29.811405	27.251867	28.946423	39.333508	54.594498	27.728125	37.611633	34.318634	39.858784	25.966829	25.964678	18.337328	70.777412	29.174322	55.164345	16.048653	37.190914	16.941225	14.300262	59.093319	49.647968	45.255955	34.490181	25.138245	8.1844025	26.165924	51.71207	42.693142	23.482048	17.226877	14.708467	25.278532	25.883234	14.605144	33.01881	17.054209	38.138252	19.377905	14.288986	12.541885	44.242104	22.566345	27.60177	33.858273	17.512981	26.41803	9.1960745	5.5735645	38.13937	32.732792	23.251118	29.498911	18.261271	12.376425	68.112373	26.374802	12.321471	14.795462	19.733009	17.152252	15.935436	9.3319092	10.278863	36.855839	26.302156	29.558071	15.198853	15.568273	10.042104	42.858265
33.131294	15.400863	62.241722	39.554527	32.150757	42.336185	49.960846	27.294121	6.182806	49.136494	22.707159	37.533344	85.44928	61.405903	35.627209	40.995403	52.238583	16.16243	9.1874771	21.671873	31.913668	21.230511	39.895824	20.881435	96.921799	8.2226439	32.352398	14.428491	29.50786	38.387524	71.884689	34.675934	28.063606	26.462719	22.762875	48.555328	27.31601	32.85833	5.675797	44.006714	8.3525724	32.235081	8.2387066	46.306751	41.787415	33.947773	30.151531	7.6243343	14.824532	46.12196	2.4324076	71.174339	40.121853	30.271721	29.564159	62.210537	23.264524	23.269606	23.778536	21.054108	39.161507	30.60825	31.337341	46.549244	64.699646	35.185993	45.379978	44.123013	44.46265	28.62384	32.66835	20.665577	91.540787	34.849907	73.624901	17.957165	46.326897	19.599747	18.181606	78.954063	62.603962	51.620792	41.401447	30.160614	8.6857796	29.039625	64.142952	43.9804	31.635662	24.573891	14.810361	29.218998	26.13588	16.284571	37.132618	19.740253	42.782124	20.255556	14.868042	13.673396	49.881454	25.564585	30.716002	35.806961	20.83651	28.299829	9.6058645	5.8854198	41.717106	37.267651	30.748516	34.527569	20.717995	12.117565	77.53389	31.164356	14.149991	15.953851	24.45188	18.04051	16.585306	9.3979416	12.029869	43.985588	27.977272	31.228083	16.359577	17.920465	11.948462	52.348145
38.338486	18.490372	67.052246	44.744534	39.125427	48.854813	50.962616	31.379789	8.0256205	55.163742	25.150818	41.670307	103.53017	69.339584	42.215721	49.399143	61.858852	21.640802	12.810784	24.055994	34.523636	22.986414	41.664783	27.753942	122.83105	10.406935	38.734398	17.094717	37.963875	39.735168	90.065125	35.675995	33.75753	30.508093	25.844854	59.902573	31.820206	37.420925	7.4574723	48.247723	8.0221434	36.014256	9.8865557	55.616493	50.193195	36.219563	31.518742	8.6388502	16.948851	55.422108	2.2553356	91.691383	41.685421	35.868542	33.073845	82.479721	22.674551	30.027628	27.982279	24.349651	48.27631	33.884247	33.735962	55.267406	76.166977	43.173893	53.28434	51.592628	48.82864	30.813356	39.870377	22.678303	112.77763	41.080139	93.678459	20.412687	55.656601	22.90884	21.386044	100.49287	76.176773	57.692169	48.771736	34.983704	8.48176	31.84734	77.084404	45.104443	40.449322	32.370785	15.306714	33.059578	26.818514	17.323259	41.406387	21.979715	47.403217	21.157356	14.902231	14.804347	56.091255	28.014359	33.926346	37.756569	24.273327	30.178452	10.017389	6.534852	46.329388	41.809734	38.35078	39.672585	23.454058	11.477562	87.482529	36.091286	15.095822	17.216906	29.106792	18.931076	17.534853	9.5028114	13.296456	50.843822	28.982002	33.123653	17.915144	20.931076	14.069745	61.842773
43.543278	21.574154	71.431229	48.885551	45.958405	56.790691	51.862125	35.411682	10.131023	62.038006	27.594296	46.090313	119.48206	77.228996	47.938061	57.386017	71.284821	27.338636	16.268679	26.438009	37.103252	25.665829	43.433273	33.629929	148.7742	12.591089	45.091591	19.759808	46.305576	40.666313	107.70806	36.940876	38.600647	34.558117	28.31118	70.554131	36.129898	42.288162	9.7234297	51.673363	8.3668556	39.105217	10.403109	64.757141	57.244694	38.161121	32.719582	9.6878099	19.449326	64.470688	2.5581222	110.85606	43.078182	41.450661	35.607895	100.70473	23.686365	36.777287	32.346478	26.488543	57.610447	37.230835	36.1255	62.559349	86.375877	50.656193	61.06543	61.335964	53.409504	33.469669	46.584812	25.004827	133.58376	46.800732	112.33804	22.330872	64.80468	25.600031	25.226658	120.52093	89.190315	64.091911	55.696709	39.997036	8.9863901	34.716145	89.554008	46.397221	48.653763	39.753349	15.409072	36.994202	27.060419	18.980703	45.528862	24.66061	52.032368	22.036028	15.469712	15.935471	61.798775	31.008076	37.047939	39.708199	27.648243	32.054775	10.427248	6.8372922	49.923721	46.349991	45.859272	44.729992	25.912994	11.211637	96.943871	40.892292	16.914513	18.386362	33.835323	19.802261	18.178215	9.5689106	15.050385	57.914848	30.645636	34.788754	19.087788	23.285679	15.994267	71.333374
52.129429	26.368401	77.391861	55.360485	55.144691	65.792572	53.464497	40.556694	13.707135	72.497215	31.459665	54.479271	138.35054	86.279037	54.661064	67.437241	81.408699	32.723045	22.038816	30.198128	40.658417	29.24552	46.854008	39.542583	165.31483	16.020744	51.961689	23.481558	53.538437	42.232685	126.92619	40.27261	46.356991	41.241592	32.728806	84.731392	43.442459	48.270344	14.078085	55.692627	9.963973	47.421585	11.940382	75.210663	66.543785	41.657845	35.861935	11.498662	22.914482	75.237869	3.4397557	130.5318	46.335907	50.679989	40.063046	120.26949	25.243357	47.327934	38.854687	30.209244	66.599403	42.136902	39.551563	72.624741	102.91411	60.816788	70.522171	73.144745	60.158062	37.62944	54.633224	28.137625	153.42334	54.625011	131.3093	24.326536	75.533943	28.977945	28.97439	140.77391	103.67809	71.636513	64.795235	46.605774	9.9937487	40.692074	104.74651	49.522747	60.391689	48.718773	16.242643	41.587097	27.894793	21.48518	50.549877	28.605011	57.542164	23.855312	17.237803	18.09	69.08535	36.590603	43.215881	43.263969	32.565342	34.87545	11.53019	7.5388169	55.943256	53.375824	55.123966	53.176479	30.437084	11.404802	108.51025	45.857384	18.245516	20.484777	38.543159	22.175335	19.159561	10.173073	17.391924	67.419807	33.478878	36.862343	21.813744	27.30184	20.800127	81.828156
65.788216	33.562843	84.457146	62.028229	66.307396	77.976646	55.816681	47.065548	20.581736	89.557808	37.171459	68.018829	151.91998	96.797112	62.423229	79.257431	91.957512	37.352062	30.895683	35.746174	45.519543	34.9879	52.424461	44.334278	171.12067	21.067188	59.527142	28.573673	62.479687	45.60783	144.1425	44.160988	57.29015	51.330059	38.445248	102.11874	53.755539	56.148136	20.83581	62.35968	13.089771	58.879368	14.903662	87.639626	77.440773	46.854618	41.05217	14.305774	28.26251	87.727806	5.9572992	144.47623	51.554226	64.184288	45.132175	133.33911	29.088581	62.975777	47.735043	37.766376	78.548431	46.954903	44.429153	82.316299	122.24918	73.176697	81.922569	89.783165	69.981476	44.082096	62.983112	32.593594	171.94766	63.388783	147.99896	25.798798	87.987808	33.345734	33.954765	155.63567	117.95007	84.517288	72.765175	55.189217	11.593953	48.865986	122.41351	55.21946	74.729675	58.749016	17.65712	47.298542	31.184097	25.509855	56.716503	34.374569	64.223045	26.899677	21.389647	21.575308	76.634758	44.299469	51.32975	48.912498	37.949604	39.016254	13.535152	9.4107437	61.641266	63.651295	66.609207	60.124557	35.925694	12.19905	121.96058	50.728416	20.868813	23.321815	43.345032	26.626989	20.808496	11.447541	21.712992	77.810051	38.118362	40.252808	25.799864	32.714645	28.593636	93.734741
76.791908	38.785149	90.577789	69.919739	77.200005	85.808006	58.00602	51.465721	25.924385	103.1801	41.775696	79.767525	163.36731	104.1641	69.483894	90.14566	99.856972	43.508545	37.129642	40.26144	49.453312	39.307995	57.722622	51.269386	175.8459	25.109753	64.793221	32.703133	69.262245	48.726303	157.33115	47.403084	65.649704	60.790813	43.48222	115.01039	62.560581	64.037178	26.595234	68.052452	16.120989	69.275398	18.502596	97.230751	86.221924	51.555126	44.985458	16.640957	31.83375	97.490776	8.2761602	155.40192	55.374687	75.137085	49.992188	142.6424	32.725109	76.488533	55.853962	43.223621	86.386475	49.723648	48.601944	89.668861	136.86128	83.086639	90.523979	102.43633	76.918762	49.91325	69.787354	36.058704	184.24731	69.334061	160.25459	29.323318	97.549904	36.449409	37.994812	165.27838	127.54879	94.002052	77.890907	61.093704	13.124233	57.110882	135.6393	58.982574	85.688492	68.834457	19.336718	52.203106	33.618511	28.723171	61.742298	38.799789	69.079224	29.406027	24.442595	24.707506	82.350349	49.628578	58.103542	53.918694	42.849686	43.579536	15.388961	10.717571	67.361832	71.60743	76.990799	64.553932	41.342091	13.120339	133.21352	54.138374	21.5177	26.05485	46.445732	30.780611	22.338884	12.638417	25.749695	85.329353	42.385178	42.906406	30.188599	37.618103	36.522373	104.91428
86.161568	42.781834	95.358429	76.356735	88.32325	94.24102	59.937222	54.593861	30.292395	114.50772	45.739845	90.659561	170.23523	109.71716	75.006935	99.651787	105.939	50.652092	41.982304	44.179874	52.788597	44.328171	62.868263	58.670593	182.16922	28.57077	68.692108	36.274467	74.077225	51.466526	166.27269	50.23468	72.136696	68.451073	47.423084	124.86364	70.305679	70.020134	32.133091	73.486244	18.642586	77.498634	20.975994	104.77195	92.838081	56.188889	48.007809	18.753874	35.623215	105.14675	10.540549	160.27834	59.07542	84.476044	52.937283	147.21007	37.201729	87.600395	61.688087	46.983143	91.758392	52.343273	52.352501	94.727699	147.63214	90.647057	97.267052	114.58465	82.648811	54.873032	74.386482	39.539951	192.85693	73.758797	167.86424	33.150719	105.05291	38.861893	42.152439	170.63051	132.81906	102.87361	78.605965	66.082329	14.480676	63.71814	145.24582	62.184483	93.047752	77.831017	20.452326	56.581627	36.471615	31.43878	66.326553	42.810505	73.164665	31.578688	27.402702	27.640131	86.123619	55.335171	64.238853	58.559162	46.384014	48.407177	17.156054	12.151955	69.716873	78.234818	86.539749	67.757622	45.575256	13.320979	141.07718	56.519051	23.517872	28.172647	48.543633	34.789646	23.538681	13.721209	29.305183	90.210999	46.126026	45.265606	33.935989	41.874092	43.417698	115.63931
91.592476	44.408302	99.945656	82.812294	94.597061	98.528831	61.855812	56.800091	33.021381	120.2893	48.905285	98.872551	173.64662	112.3549	79.554245	105.94037	109.16729	56.914223	44.008709	47.467293	55.67963	45.650536	67.281281	64.405075	184.17505	31.31049	70.673363	38.817196	75.825623	54.567123	174.00648	52.285091	75.393402	73.230865	51.42765	130.7554	74.709663	73.803688	36.156643	77.663109	20.210535	81.296158	24.484125	109.44513	97.882118	59.721653	50.46035	20.163162	38.013096	109.22358	12.56735	162.90295	61.092804	88.938301	55.07539	151.76688	40.794941	94.653	67.115044	50.477158	93.75428	54.336815	55.023174	98.661232	157.21461	95.475822	101.4011	121.59504	88.283852	60.123241	77.265564	41.861671	194.43427	76.247269	173.41115	38.79892	108.86245	40.003017	43.111816	174.51848	137.65863	107.81577	80.893311	70.13401	15.843819	66.480698	151.12686	64.118469	96.097649	84.452431	21.436928	60.366077	38.698116	33.18903	70.463943	45.869892	75.471291	33.612473	30.30172	29.954165	87.527336	59.36166	69.390594	62.584068	48.880177	51.964176	18.199883	13.276306	73.506302	83.471596	92.310593	70.407852	49.681	14.682087	146.82935	57.762806	23.669357	30.320948	50.029312	38.170837	24.634775	14.342384	31.375929	92.565552	48.066429	46.222439	38.386971	45.607651	48.636566	123.72131
96.895309	45.520103	103.55859	87.40683	99.867096	102.97079	63.644455	58.627899	35.248356	126.13275	51.88237	106.3285	174.27336	114.29117	83.088272	110.74225	111.46236	61.899654	45.460381	50.570183	58.306606	46.527828	71.441116	69.621948	187.1864	33.882446	72.260574	41.163029	78.354691	56.960686	178.91484	54.365932	78.059273	77.398895	54.457932	135.7574	78.719749	77.581749	39.908459	82.353333	21.884367	83.248314	26.464771	112.34988	102.14616	62.804325	52.269447	21.437307	40.20945	112.08564	14.191257	163.17554	63.17168	92.567604	56.775909	151.77156	44.106537	100.84074	71.275795	53.823853	95.28067	56.139587	57.336067	100.42828	163.29932	99.03289	104.17857	129.89915	93.87252	63.907505	79.197723	44.126328	195.97095	78.428116	174.49036	42.732704	111.58808	40.984669	44.657925	175.07297	140.412	112.17216	82.20974	74.054749	16.964041	69.559982	155.23227	66.066566	97.709564	88.878204	22.064369	63.972557	40.79073	34.564468	74.123596	48.504906	78.010201	35.567589	32.669598	32.082039	88.383698	63.267155	73.531006	66.465485	50.798096	55.247021	19.128376	14.154985	74.467834	88.295105	97.043541	70.846886	52.604813	14.899333	150.22722	58.579655	25.158527	31.833965	50.827957	41.385345	25.478516	14.901026	33.64909	94.037506	50.454407	47.407936	42.599445	48.466835	52.834393	130.79332
98.785553	45.178783	105.43233	93.210754	99.499557	103.95844	65.420082	59.177135	36.771263	128.49507	54.296703	111.69756	175.20775	114.33038	84.681038	113.55921	111.9972	66.446823	46.19664	52.94696	59.726585	46.631969	74.402443	73.886963	186.31192	35.960403	73.014244	43.121101	80.751083	59.303844	182.67822	56.351322	78.377686	81.713135	57.858021	138.16801	81.914268	80.628571	42.318333	85.758385	22.296724	84.050537	28.700405	112.96401	104.41291	64.698395	52.296745	22.646111	41.730507	113.02037	16.349012	162.16602	64.664673	95.000992	58.327782	152.23763	44.378181	104.07658	73.431366	56.091679	93.745872	56.267132	58.353088	102.22234	164.33337	100.99586	106.60993	131.89552	99.220146	67.649147	79.836014	45.26857	198.16901	80.237213	175.37762	45.816822	112.49248	42.038422	45.894848	173.851	140.63892	113.57765	82.473457	76.614777	17.685261	71.729408	156.83873	66.799835	98.755318	91.375145	22.945745	66.142395	41.919521	36.281075	76.474068	50.398159	79.268776	37.320908	34.274353	33.414291	89.894157	65.630882	76.310349	69.884094	54.205536	57.811356	19.958912	14.834105	75.072685	91.319344	100.17812	69.663933	54.783775	16.321819	151.79167	58.706833	25.361311	33.315678	51.301529	43.849804	25.863945	15.753722	35.084007	95.03801	52.822876	48.584896	45.368011	49.861916	54.968391	132.39478
101.00629	44.745445	106.561	94.576447	100.01497	105.38934	67.103813	58.996223	37.836414	130.79411	56.258953	116.20515	173.39348	113.47069	85.713806	114.87993	111.50651	67.193794	46.843426	54.88932	61.002869	46.798431	77.095421	74.495979	186.51175	37.647114	72.697327	44.644386	80.712463	61.107105	184.17999	57.656075	78.34491	84.551437	59.853085	139.72141	84.769493	82.858398	44.689869	88.75502	23.306849	84.688469	29.963974	112.81929	105.63781	66.405754	53.153049	23.662113	42.960407	112.84901	17.609465	159.26047	65.781242	96.922005	58.984882	149.46619	46.441837	106.561	74.871368	57.824715	91.958527	57.237679	59.048523	101.41383	163.71796	101.81434	107.06526	136.39198	102.24378	69.621468	79.776299	46.075119	197.64156	81.202393	174.62318	47.560863	112.39716	41.876076	46.460991	171.02724	139.5538	114.54643	82.071846	78.504906	18.348806	73.091248	156.32689	67.720505	96.959999	92.091103	23.755697	67.700539	43.51292	37.31126	78.028732	51.990627	79.819206	38.816444	36.55685	34.779671	88.111153	67.106834	77.887947	73.094429	55.118664	60.321491	20.910004	15.671425	73.816261	94.302956	100.98269	67.700981	55.171757	16.685123	152.41174	58.159889	26.025326	33.843201	50.893436	46.206863	26.559246	16.533596	36.720745	94.291489	54.362869	49.273758	46.989277	50.372814	56.370502	133.71857
100.97241	44.173107	107.8602	92.948586	102.13417	104.33722	68.891411	57.812893	38.557087	131.27681	57.545734	119.44398	171.9771	111.317	87.546959	115.36742	110.06266	63.425491	47.473068	56.184547	62.135155	45.050514	79.384399	69.44088	184.92351	38.750282	70.721588	45.528336	79.45623	62.225861	188.41342	59.412407	76.222221	87.185425	62.548264	140.01971	86.559547	84.641289	47.055008	90.339394	24.322392	84.482719	32.352047	111.5071	106.0421	66.615585	53.97036	24.384302	42.905762	111.80615	19.395166	154.31967	66.272995	97.892654	60.930634	148.28734	47.401531	107.73809	76.634804	58.288807	88.339134	58.077888	59.234001	100.77805	163.27182	102.81785	107.08044	141.43759	101.4526	72.224464	79.294601	46.64513	195.86012	81.12114	173.51788	48.952412	111.3419	42.165901	46.339085	166.59831	137.08838	115.37232	79.73584	79.451714	18.993866	74.349358	154.23965	68.458168	95.46994	94.160744	24.377703	68.369102	44.235699	38.541737	78.587204	53.783154	79.041168	39.963898	39.143326	36.1982	87.121132	67.491356	78.746597	75.986679	56.806469	62.74358	22.046101	16.393764	74.276001	97.220901	100.61893	65.746162	55.585091	18.593334	152.47865	56.903851	25.001532	34.674774	50.433247	48.346085	27.725452	17.28624	38.21162	92.961174	55.305408	49.977684	48.728474	50.309174	57.162846	134.59213
100.52435	42.890503	108.02714	90.849815	102.13294	103.72932	70.18692	57.190918	38.47459	131.18715	58.700108	121.80927	168.68336	108.50546	87.050377	114.27095	108.32803	61.600258	46.57642	57.400902	62.836601	44.026413	80.741119	67.404495	183.97467	39.750187	69.581841	46.260361	78.2547	63.50349	188.35161	59.74905	74.247353	88.507851	63.790356	139.42622	87.825409	85.085396	48.125492	91.132072	24.829023	82.515457	33.374168	109.22084	105.92471	67.188675	53.318161	24.868917	42.999004	109.53237	20.50606	150.05737	65.730499	98.319206	60.285831	144.08412	48.77858	107.86118	76.21566	59.120758	85.452003	58.222969	59.033989	98.112976	159.99455	102.18321	105.50111	144.15341	100.16039	72.578354	77.937027	46.666691	193.01044	81.049004	170.6555	50.5709	109.17123	41.361382	46.075207	162.23354	133.06123	115.83897	77.690323	80.317482	19.488754	80.012169	150.11185	67.818954	91.601906	92.517372	24.725224	68.711159	44.716419	38.669388	78.738029	54.163635	78.374298	40.85463	40.562626	37.116264	84.057358	67.214653	78.444115	78.308968	56.912613	64.946136	22.849773	16.902485	72.362091	99.129417	98.880615	62.553112	55.025417	19.048588	150.52908	55.419338	25.312857	34.655037	49.138279	50.162296	28.276209	17.637405	39.181431	90.877655	55.868847	49.968735	49.008999	49.962105	56.70911	134.57181
98.05941	41.162453	108.39281	89.399231	102.57666	102.04327	71.353226	56.983585	38.687603	132.10202	59.779095	123.49597	165.69556	105.38546	86.54525	113.23427	106.83304	61.662018	45.064949	58.573936	63.333763	41.914974	81.558975	67.886314	181.40408	40.692062	68.88604	46.908096	78.437584	64.977928	189.90588	60.493015	72.062645	90.545784	66.611526	140.46208	87.308884	84.819183	48.417114	91.819168	24.881159	80.523972	35.539047	106.94981	105.66002	67.775139	51.148724	25.259987	42.609955	107.09431	21.804615	148.15971	63.732304	98.226028	60.443665	142.46022	48.702042	107.03894	75.364166	60.28326	82.904442	58.359402	58.629711	96.56601	157.9483	101.56775	103.50795	145.37346	98.517662	73.689018	76.345772	45.679916	191.16306	81.148262	170.61618	53.499638	106.74451	41.875843	45.078243	159.13907	129.00763	115.96207	75.946396	82.189369	19.900227	89.691711	145.91074	66.230896	88.693779	92.171173	25.178661	68.7929	43.03516	38.73082	78.455978	54.904068	77.938248	41.632816	41.784782	37.748241	83.464424	65.9963	78.487244	80.302246	58.298416	67.004517	23.463047	17.229534	72.293892	100.46844	97.621628	59.991772	55.054623	19.823009	149.00607	54.010918	25.362909	35.479618	48.258972	51.753025	29.014896	17.813208	39.845032	89.154083	56.230133	49.280109	49.200161	49.532745	56.338562	133.99519
95.368019	39.700802	107.26685	87.859604	101.84259	100.23691	71.423843	55.866409	37.89674	131.20381	60.445477	123.94958	161.59747	101.67908	84.574707	110.38931	103.89517	59.474678	43.603539	59.362572	62.580479	40.281368	80.903557	65.539024	179.77722	41.197186	66.454002	47.203007	76.45723	65.559753	188.70842	60.560005	68.980446	90.567055	67.387787	138.75926	87.266693	84.275391	47.736748	91.506287	24.963425	79.154167	36.15873	103.80738	104.78306	67.190338	49.978378	25.566446	41.728413	103.99076	22.592245	142.85532	62.761063	97.160378	59.385033	137.1295	50.426346	105.73283	73.680084	59.662533	79.5383	58.089024	57.98074	92.991493	153.80763	99.304237	101.07014	145.52246	97.130775	72.916458	73.776077	45.360825	187.34602	80.318344	166.89124	55.18042	103.68417	40.625477	44.380928	153.54568	125.48919	112.29276	74.219383	82.733192	19.939035	82.051872	141.94138	64.821953	84.199516	89.629547	25.563276	67.976631	42.981277	38.560158	77.43766	54.486568	78.775917	42.115486	42.127029	37.875767	79.296478	64.336952	76.744148	81.59214	57.62989	68.561539	23.283981	17.219711	70.17318	101.00967	94.889206	56.081177	53.515404	20.30752	145.6707	52.287174	25.466055	36.273548	46.710514	52.845528	29.036772	18.193579	38.874012	86.838005	55.162758	48.980927	48.879784	48.030888	54.702038	133.37828
91.55101	38.241879	106.6395	86.629227	101.97985	96.92971	71.374199	54.714249	36.422688	129.67632	60.947716	123.96439	159.85878	98.003746	83.676254	107.97012	101.13854	57.797886	42.010021	59.984791	61.746033	38.679142	80.164299	63.821075	176.53784	41.560165	64.007332	47.388016	73.749947	67.044975	189.62231	60.997128	66.364647	91.560394	69.768616	137.23387	86.804459	84.538597	47.028988	92.368263	25.148245	77.739464	38.049492	100.8364	103.84305	66.497139	48.820099	25.871759	40.148289	101.13276	23.400955	138.85432	61.649384	95.899406	60.867752	134.87437	51.643837	104.35046	71.923004	59.497471	75.336197	58.051704	57.313992	91.057549	151.00859	97.809288	99.834511	145.25327	96.058846	72.330696	71.071945	44.790039	184.32481	79.504097	163.80898	57.687958	100.77887	39.857983	44.033237	148.48181	122.76664	108.2556	72.274574	83.005234	19.865189	74.768814	138.44612	64.168091	81.248093	88.574234	26.479715	66.995361	42.416225	38.717266	76.038406	55.255173	78.963776	42.525749	42.397083	37.956417	78.986679	62.290966	75.963348	82.799316	58.321053	69.918938	23.065796	16.89315	69.290573	101.43535	92.494247	54.975975	52.93327	20.978743	142.44592	50.839584	25.248924	37.97401	45.825172	53.882439	29.945993	18.576082	37.857765	84.449646	54.884003	47.94363	49.521313	46.453156	53.184723	132.60732
89.121078	36.468124	105.9362	86.426529	100.41438	94.564728	70.246048	53.281456	35.78196	127.27036	60.305309	124.5214	154.76828	94.535194	81.529839	104.58692	98.349594	55.5345	40.932869	59.408836	60.815418	36.182285	79.919556	61.407131	174.18091	40.98344	62.426144	46.860332	72.176743	67.671478	187.43356	61.008274	63.630981	91.831718	69.19545	134.77307	86.991051	82.688698	46.909397	90.756676	25.060909	78.177032	38.158607	97.492676	102.14908	65.674881	48.254089	26.191353	39.554821	97.671982	23.565435	133.24522	60.879887	93.779305	59.754337	129.52278	51.546772	103.03381	70.072578	58.833199	72.224045	57.326031	56.606503	87.801575	146.56192	95.300949	96.923653	146.32503	95.551079	71.356461	68.772118	44.226936	179.32619	78.430786	158.99931	58.701366	97.431198	39.205791	41.866093	142.76743	119.10808	105.40433	71.106003	82.028984	19.809385	72.377769	132.48125	63.73362	77.073715	85.615219	26.407824	65.254822	42.574162	37.777069	73.946266	54.375286	77.173538	42.432045	42.240841	38.037788	75.148949	60.473217	73.942062	83.817406	57.330341	69.725647	23.162428	16.87916	67.201164	101.47104	89.205048	51.334743	51.26503	20.816525	139.07605	50.415237	25.244007	37.691296	45.389378	54.89024	30.172682	18.543457	37.397686	81.739273	53.838272	46.873646	48.832203	44.936829	51.22509	130.11967
85.690865	34.819244	105.48831	87.239494	99.146194	91.681015	69.291969	52.142887	34.542103	124.452	59.544079	124.10575	154.3311	91.240593	80.781326	101.84002	95.675362	54.134167	39.577168	58.685596	60.126137	34.93557	79.290619	60.883522	171.59264	40.304058	60.644585	46.121769	70.576767	68.247086	185.41753	61.628246	61.588486	92.533897	70.10878	133.88393	86.151825	81.387276	46.409573	89.242203	25.937561	78.438217	40.226807	94.584686	100.33571	65.115616	46.830048	26.30789	38.456528	94.764664	24.09058	130.68153	60.977173	92.110741	59.379822	128.72449	50.286335	101.76608	68.073036	56.833267	69.354889	57.841579	55.830616	86.046097	143.18111	93.809021	94.877037	147.28806	94.608986	70.395073	66.797508	43.958458	174.98402	77.525963	155.27679	60.956825	94.592766	40.107597	40.817112	138.9919	116.42223	102.17913	68.734741	81.090981	19.795494	70.865128	127.77244	64.69175	74.504906	85.440041	28.043472	63.655323	41.897522	36.582081	71.852234	54.394428	77.24604	42.316017	41.518745	38.042385	74.185944	58.952457	71.549423	84.581505	57.122677	70.020401	23.107607	16.977682	66.08506	101.19736	87.211678	49.081284	50.897171	21.663572	135.54941	50.160515	24.57865	38.116356	45.505833	55.644238	30.23591	18.466272	37.51329	79.487808	52.519989	46.154366	48.213219	43.376396	49.531036	128.13567
82.71312	33.420681	104.09217	85.846909	97.767357	89.389343	68.38578	51.384087	33.308613	122.21334	58.564251	122.8875	150.26602	88.16227	77.396378	98.718719	92.558754	52.580555	37.651577	57.693924	59.775646	33.32098	77.985283	59.337669	169.36736	39.437176	58.475094	45.014961	68.487518	68.429001	182.80299	61.071388	59.684669	91.136024	69.011101	131.46457	85.036598	80.046341	45.202549	88.027641	25.614098	80.410172	40.337162	91.741821	98.079887	64.482597	45.661942	25.994514	37.572742	92.043976	24.341644	125.61661	59.98653	90.39138	58.092941	123.60435	50.679684	99.821976	65.786072	54.88739	67.05368	57.10778	54.920292	83.242867	138.05673	91.365608	90.958496	147.01166	92.213036	69.22789	64.11377	43.372375	169.14767	76.654305	149.84367	61.865299	92.111359	38.664074	39.099731	133.44383	112.81743	98.490852	65.612267	81.278717	20.011026	69.472092	123.664	63.438995	71.369652	81.9897	27.878124	62.250114	41.685234	35.200546	70.201721	53.769566	76.346054	42.10556	41.12022	37.913345	70.296432	56.531502	68.926895	84.901802	55.873043	71.252975	22.784058	16.65567	63.938351	100.39554	83.59034	45.55014	49.079273	22.379389	130.84337	49.883957	24.3444	37.883263	45.446224	55.866169	29.994091	18.227051	36.765232	76.36496	51.502872	45.910912	46.908123	41.74868	47.738274	127.13008
77.784027	31.919682	103.52251	86.002853	97.145782	86.38517	67.46508	50.369678	32.755505	119.39816	57.700306	120.98325	147.7896	85.368111	75.357773	96.119118	89.761894	51.261574	36.248055	56.843166	58.880009	31.727755	76.899406	57.927948	166.03284	38.64217	56.823761	43.995155	66.214684	68.99752	179.93681	60.296486	59.129601	91.397003	68.714226	129.36473	83.725914	79.230118	44.011581	87.04451	25.215704	79.814667	41.531265	89.050262	96.124718	64.060471	44.623966	25.624863	36.665787	89.463081	24.320776	123.85841	58.984589	88.325539	58.515877	120.65366	49.554859	98.329613	63.727833	54.969753	66.046349	57.183582	53.971291	82.998528	135.00368	88.954399	88.700668	147.09006	89.193359	68.028175	63.398075	42.376472	165.19833	75.649368	144.40498	64.709091	89.553734	38.542614	38.184593	129.06294	110.65272	95.638855	63.170349	80.852669	20.007202	67.794624	119.3399	63.753242	71.995491	81.582062	27.840078	60.932899	40.376827	35.003162	68.382553	53.854286	76.383888	41.874256	41.239159	37.741882	69.938988	53.789814	67.516411	85.008865	56.717102	72.20343	22.64913	16.89575	63.640968	99.556038	81.350266	45.091755	48.210693	23.344444	128.79829	49.600929	23.301855	38.43586	45.365028	55.963837	29.817919	17.840727	34.93095	74.330948	50.350063	45.525951	45.83638	40.324024	46.78936	124.81974
74.620354	30.333937	102.68234	83.672554	94.866455	83.82003	66.383781	49.115952	31.883821	116.65194	56.919724	119.49565	142.41159	82.697586	73.041489	92.986343	86.811562	49.569748	34.837227	56.095654	57.580746	30.973309	75.978348	56.011166	165.03265	37.896534	55.485386	43.034718	63.563938	69.160423	176.17148	59.443237	57.327484	90.480766	67.894867	125.51085	82.991768	77.718414	42.851044	86.018028	24.624844	76.563026	41.451363	86.036652	94.23111	63.038891	42.726345	25.261524	35.51981	86.499451	24.64395	118.91676	57.148952	86.220947	58.128483	115.77382	50.548435	95.975197	61.840405	53.69817	64.318108	56.041878	52.989082	80.322243	131.18279	85.727242	86.78833	146.25269	86.244392	66.334541	61.198891	41.518665	159.63683	74.415092	139.19305	65.811821	86.617867	37.22142	36.954235	124.0563	108.25632	93.433937	61.094803	80.198128	19.68638	65.983871	113.93706	61.545734	72.09864	79.485954	27.241383	59.641899	39.96891	34.007648	66.86599	52.449196	74.989716	41.601295	40.901463	37.536968	66.882103	52.06356	65.632614	84.952324	56.066429	72.945587	22.653952	16.86714	61.766552	98.683311	78.97818	42.115101	46.854023	23.877678	126.48369	49.125401	22.778698	37.980724	44.892467	55.942936	29.745638	17.300432	33.762474	71.758896	48.878731	44.484798	44.33308	39.049896	44.847969	121.52972
71.941368	29.14924	101.6445	84.113091	93.214989	82.296906	65.392738	47.930416	31.80641	114.28682	55.918182	118.55233	140.16194	80.495819	70.781403	90.57135	85.145378	49.921326	35.055305	55.178917	56.643414	29.807163	74.661575	55.211861	161.52042	37.033566	53.556633	42.185818	61.010784	69.88546	172.24779	59.306103	56.935509	90.195618	69.024704	122.2239	81.022469	76.233353	41.478558	84.841522	23.860142	77.464455	41.915913	83.554665	92.570358	62.343769	41.488274	24.953983	33.733578	84.115395	24.691351	116.48918	56.145348	84.785889	56.85498	114.93227	47.794651	94.539894	60.303146	51.952847	62.679142	56.495422	51.787464	78.908852	128.44307	83.783424	84.17469	147.18694	84.084084	65.294846	60.909348	40.548454	154.66251	73.22934	133.47787	67.848557	84.22905	36.227573	36.176929	123.25986	106.23976	91.573929	59.879608	79.517601	18.907244	64.892776	111.66284	61.206673	71.382668	79.105148	27.223888	58.637714	38.85247	33.654751	65.563187	52.41819	74.230614	41.103168	40.839542	37.244587	68.031548	49.540718	64.584145	84.362747	57.313473	72.034103	22.253693	16.154882	62.322002	97.777473	77.467117	41.621403	46.768814	24.19652	125.13339	47.892933	22.058846	38.017529	43.613449	56.277229	29.755493	16.946463	33.095814	69.900726	48.340649	44.073833	42.814857	38.162586	43.117218	118.69598
69.979515	28.06274	100.05108	81.788994	90.83744	81.27037	64.353333	46.689789	30.972178	112.32771	54.874264	118.07619	136.276	78.449341	68.428482	87.707809	83.402481	48.643322	34.151836	54.227318	55.742653	29.094374	73.291069	53.926712	158.75836	36.140926	51.637585	41.353844	58.9944	69.641052	168.19868	58.570965	55.502838	88.912895	67.977592	118.06573	79.888702	74.656006	40.088127	83.002922	23.392191	77.807129	41.335732	80.941963	90.810135	61.292656	41.321972	24.643246	32.761593	81.556511	24.631012	113.43197	55.948204	83.163376	55.337982	111.91094	47.187271	93.276459	58.838608	50.22126	61.151344	55.458977	50.541573	76.930634	124.62938	81.188354	81.192932	146.14658	82.700027	64.464539	59.187405	39.607483	148.63844	71.950294	127.69867	68.195107	81.747322	35.214729	34.892311	120.02947	103.89495	89.864647	58.746902	78.875885	18.86842	63.496983	109.07743	61.199886	69.199989	77.187439	26.924526	57.59362	38.62402	32.856365	64.474648	51.398926	74.171188	40.552624	39.857979	36.92268	65.369598	48.027336	62.986076	83.724754	56.443764	70.919495	21.80213	15.794267	60.827343	96.885773	75.68528	39.14822	45.866741	24.010412	121.57103	46.380379	22.244696	37.800007	42.129509	56.587887	29.674986	16.613741	32.190708	67.04422	47.413612	43.489517	41.131618	37.32732	41.082458	116.06153
67.414352	27.17301	99.492302	82.902252	89.132111	78.492188	63.738079	45.409706	29.233545	110.70832	53.874081	115.54858	133.94376	77.300354	66.445839	85.725174	81.564804	47.839794	32.968559	53.309792	54.890625	27.692467	72.128006	51.54887	154.75531	35.231716	50.961979	40.507713	57.455982	69.951759	164.47362	58.264202	54.653805	88.271782	68.034241	113.99828	77.761856	73.747543	38.963638	81.666794	22.844456	75.62487	41.850025	79.184814	88.655998	60.745407	41.024864	24.186874	31.519804	79.757698	24.100294	110.82921	55.327488	81.59597	55.206715	111.93926	46.471645	90.968391	57.397442	50.206299	60.495113	54.717327	49.251549	77.66317	124.01121	79.546295	78.768356	147.24269	79.727623	63.001556	58.104206	37.734802	144.59166	70.799835	122.56963	69.8125	79.844978	34.281254	34.997757	120.02744	103.55371	87.005905	57.643116	78.95195	18.480591	62.592743	105.67236	59.969036	68.258827	76.401886	27.152809	55.956257	37.143158	32.663433	61.816841	51.734859	73.011391	40.053059	40.321831	36.47876	64.665749	46.85408	61.941319	83.557632	55.963253	71.09478	21.566576	15.875456	62.710751	96.257362	73.459663	38.885723	45.730106	24.21887	118.90261	44.709011	21.904533	37.742825	40.48288	55.931179	29.150734	16.55134	31.372824	65.707581	46.838318	43.646481	40.970989	36.266579	40.163425	114.57757
65.48613	26.408609	98.709816	81.100067	87.017914	77.454712	62.946701	44.09137	28.005987	108.59807	52.816536	114.27972	130.44426	75.976807	64.519363	83.290085	79.587013	45.11338	31.544357	52.287983	54.034115	26.216799	71.068443	48.840137	152.08698	34.270878	50.763046	39.581585	56.069588	69.636909	160.942	57.330601	52.827423	86.775558	66.92141	109.78033	76.506516	72.419571	37.782639	80.055031	22.230465	72.55188	41.422943	77.31102	86.548782	59.932564	40.284161	23.741285	30.545252	77.865532	23.750372	108.15962	54.843693	80.274223	54.157276	109.25676	47.049545	88.944824	55.999649	49.517384	59.452312	53.301193	48.073112	76.407364	122.43231	77.133415	76.349289	145.67261	78.218697	61.428123	56.522114	36.718643	139.46068	69.69194	117.79916	69.711929	77.940071	33.121052	34.314625	117.20338	102.17316	85.611053	56.511055	78.586472	18.181143	61.258961	102.06155	59.063633	65.533531	74.255142	26.986826	54.502357	36.791931	31.796535	60.205658	50.65868	73.501114	39.541737	39.811661	35.955803	62.710033	45.71899	60.676785	83.273544	54.931068	70.970261	21.288225	15.644863	61.408741	95.439087	71.22982	36.992638	44.51664	24.266621	115.76949	43.228878	22.204618	37.618248	38.98386	55.355103	28.762823	16.400009	30.630976	63.307072	46.202106	43.202774	39.976124	35.118217	38.5247	113.07579
62.965458	25.931042	98.998878	79.456688	85.254471	75.583199	62.007088	42.81583	27.553146	106.40028	51.634193	113.63093	128.93381	74.343376	62.78463	81.397156	77.960121	44.66354	31.596565	51.019012	53.237144	25.326174	70.268875	46.875702	149.16928	33.200699	51.820923	38.467487	56.770832	69.280006	158.56915	56.67157	53.819149	86.715637	67.257027	105.84846	74.950539	70.559761	36.444031	78.805313	22.378796	72.727989	41.098091	75.943306	84.783104	59.673916	39.45256	23.245043	29.602476	76.646118	22.834877	106.50073	55.054455	78.955017	54.406387	111.13184	46.319893	88.501755	54.726719	49.204369	57.349796	53.060501	47.190666	76.498405	122.66702	75.891693	74.915405	145.73366	76.297966	60.398132	55.863525	36.573605	137.09486	68.968674	114.05048	71.876549	76.653297	33.364086	34.742783	116.62413	101.84628	85.419945	55.401005	77.556953	17.688396	59.026604	99.793068	58.947678	64.085648	74.875053	28.152996	53.569023	36.099113	31.227757	59.522026	51.272671	77.162354	39.059647	39.131626	35.241104	64.354919	44.097992	60.52124	82.704773	56.007408	70.087997	20.906286	14.99728	62.463741	94.172981	70.397163	38.217339	43.499275	24.233614	115.79695	42.538563	21.459524	37.731613	38.155952	54.935211	28.903765	16.130812	30.375715	61.413948	46.604961	43.099724	39.407574	33.774902	37.584919	111.53442
61.6493	25.336901	97.830391	77.039627	82.583847	74.674339	61.165504	41.54604	27.022711	103.91724	50.562088	112.89996	126.67745	73.30468	60.74218	79.672165	76.059761	42.775345	31.079908	49.937717	52.551304	25.095675	69.508247	44.895435	146.93391	32.245461	52.492188	37.59446	55.583485	68.929642	155.66484	56.243336	52.335793	85.322067	66.04393	102.34481	73.718346	68.846252	35.227554	77.151718	22.059462	69.687943	40.515873	74.291832	82.977455	58.939392	38.284962	23.049679	28.738646	75.027573	22.669804	104.90426	53.572876	77.936188	53.430962	109.45888	45.526085	86.464111	53.07629	48.518448	56.499832	51.894169	46.480022	75.483604	121.47484	74.102043	73.399223	144.32382	75.105164	59.050369	54.948761	36.014229	132.90887	67.657784	110.25138	71.542992	75.079712	32.355629	33.334484	114.93092	99.859314	84.726242	54.324066	76.719841	17.523823	57.215309	97.296494	57.519508	62.230618	73.416107	27.800426	52.569614	35.688038	30.3561	58.397789	50.45306	76.71949	38.573288	38.701977	34.692783	63.292145	42.924675	59.242207	82.09951	54.641151	69.607933	20.718683	14.799624	61.254192	92.883179	68.985374	37.210865	42.180588	24.279894	113.96169	42.069206	21.304276	37.150059	37.731102	54.654346	28.970417	15.847974	29.778389	59.450062	46.08485	42.434078	38.157974	32.609871	36.354702	108.93763
60.144306	24.646259	96.340996	73.96032	80.71418	73.059952	60.533405	40.341682	26.163042	102.44528	49.571579	111.3624	126.70551	72.744003	58.483994	78.891342	74.293259	43.310905	31.206135	48.999851	51.979847	25.356888	68.774597	43.403278	144.68347	31.376987	52.886604	36.908752	54.899933	68.984589	153.99915	56.046875	51.677383	84.33651	65.981468	99.65197	71.871574	67.453537	34.137421	75.965797	22.195812	67.758987	39.834099	72.80735	81.251442	58.537464	37.227791	23.145666	28.866911	73.541	23.26478	104.40729	50.739796	77.200043	52.996902	109.76682	44.448277	82.433327	51.12011	49.525417	55.938114	52.803974	45.90947	76.001968	121.289	73.45977	71.855667	145.15662	72.981384	57.391949	54.968937	35.758762	129.80647	66.057678	106.45518	72.25843	73.588005	32.029678	31.973938	114.42634	99.107819	83.22979	53.322746	75.96241	17.434727	55.155228	95.514091	55.004692	62.25515	74.306885	27.057749	51.549488	34.181126	30.006466	57.584286	51.070404	73.585617	38.111919	39.000359	34.27486	63.59734	41.886208	58.581089	81.462097	54.065918	69.45533	20.685274	14.9174	59.824848	91.582176	68.430099	37.285759	41.819397	25.438828	115.67722	41.916172	20.352854	36.08857	37.215893	54.461605	29.322922	15.602127	28.914637	58.070629	45.626602	41.039909	38.054337	31.590343	35.501972	105.48808
59.40662	24.403	95.835564	72.507179	79.115082	72.762352	60.030357	39.671371	26.113964	100.58664	48.634758	110.43021	125.07269	71.968674	56.733017	77.272865	72.861954	42.265079	30.855869	48.115051	51.933998	24.542912	67.802322	42.246143	142.65964	30.602507	51.733376	36.118732	53.630501	68.796333	150.4828	56.260143	50.549358	82.682922	64.972504	96.39518	70.45475	66.107712	33.241699	74.584679	21.593124	65.665855	39.422718	71.374329	79.233459	57.625221	36.463539	23.040001	28.202919	72.066658	23.037893	102.91835	50.232212	75.926277	51.906307	108.24095	44.69672	80.358513	49.59343	49.098549	54.86272	52.179497	45.10379	75.293388	120.18831	72.146461	70.599602	144.29906	71.532211	56.162254	54.222794	35.03709	127.114	64.951668	103.96167	71.877899	72.080215	30.697323	30.788082	112.79764	97.907837	82.209953	52.445923	75.907829	16.997452	54.031055	93.516289	54.297806	61.204052	73.290413	26.763996	50.480156	33.888859	29.226376	56.594627	50.257545	71.80986	37.424641	38.802273	33.904953	62.471378	40.672764	57.185917	80.882309	52.936203	69.038124	20.176369	14.525337	58.395622	90.127914	67.439743	36.225254	40.904121	25.552547	113.99138	40.783596	19.958483	35.577946	36.104469	54.110016	29.170099	15.262827	28.175709	56.447411	44.997677	40.237598	36.808243	30.747751	34.188969	103.28204
57.33992	24.222179	96.086655	71.63575	78.55349	72.79187	59.659744	39.110348	26.306244	99.614113	47.726395	109.5688	124.91773	71.156158	55.095036	76.040436	71.705856	42.711525	30.583584	47.252857	51.959705	23.178339	66.789474	41.268578	139.95314	29.857033	50.202507	35.320499	51.488857	69.249496	147.31705	56.305546	49.745193	81.593948	64.31736	93.365417	68.037605	64.931961	32.417652	73.098953	20.996616	64.610481	39.068501	70.224083	77.246178	56.90403	35.25864	22.873203	27.304995	70.909416	22.113831	102.90135	49.941063	74.563705	52.148319	108.95574	44.748451	79.997459	48.201973	48.44849	53.917004	52.89769	44.266529	76.657394	120.29436	71.190247	70.760345	147.76732	69.44294	54.815292	54.952538	34.295219	126.05866	64.057327	101.79609	72.82235	70.796234	30.237913	31.33736	112.45604	97.712891	81.644432	51.663502	76.121719	15.769473	52.638309	92.04525	53.996243	60.98613	74.077461	26.788504	49.46645	33.246288	29.460865	56.218899	50.754791	70.383041	36.729504	39.06562	33.546795	62.471558	38.917011	56.180634	80.322632	52.591496	68.550217	19.577723	14.071587	58.601166	88.665733	67.119553	37.634735	40.493118	25.641909	115.39404	39.61359	19.539803	35.61055	35.716663	53.717918	28.867281	14.919572	27.466026	55.601215	44.262226	39.529648	36.039532	29.953184	32.65049	101.48679
56.733662	23.489336	95.834373	70.206848	77.005066	71.707039	59.481083	37.946346	25.372902	97.520508	47.256348	108.85683	123.56402	69.948265	53.354263	74.631294	70.101997	41.886581	29.719471	46.713562	51.138645	21.905403	66.036346	40.436329	138.1786	29.387156	47.844353	34.873592	51.080704	69.282234	144.29797	56.121666	49.020828	80.535431	63.831406	90.900047	67.159943	63.776119	32.124546	71.617599	20.612947	62.380432	38.761333	69.148979	75.532219	56.445992	34.810074	22.447845	26.743776	69.893173	21.620707	102.28161	49.521965	73.819977	51.891075	108.08841	44.627151	78.932968	47.540386	47.630119	53.447456	52.079453	43.701267	75.312111	118.69012	69.82663	69.390991	147.46375	68.91407	53.954529	54.394566	33.804302	124.20065	63.236523	100.03495	72.446365	69.827194	29.640051	30.36694	111.78186	96.233269	81.294861	51.40646	75.339684	15.646826	51.980202	89.853706	53.575031	60.14595	72.79583	26.147343	49.15876	33.142071	29.196812	55.684135	50.342773	70.307304	36.322353	38.985191	33.216801	61.480774	38.237972	55.454971	79.999474	51.357166	67.861465	19.274481	13.824873	58.14175	87.582191	65.903648	36.810211	39.917381	25.167053	113.6307	39.196621	19.539259	35.848114	35.325832	53.293343	28.656567	14.248483	26.879389	54.520519	43.744041	38.865566	34.924557	29.338106	31.369921	102.01752
55.886395	22.8234	95.90654	70.029984	76.889763	70.829338	59.288277	37.072243	25.212425	96.90451	46.62315	107.8353	125.16553	68.772026	51.784851	73.839905	68.931892	42.190151	29.025814	46.03521	50.398254	21.211084	65.174614	39.711647	135.49089	28.787941	45.759575	34.338631	51.02927	69.545502	141.73692	56.121117	48.929859	80.280716	63.608974	89.64534	65.671242	62.692242	31.704491	70.693855	19.871613	61.013008	38.422371	68.331512	74.097343	56.871437	33.910103	22.175299	25.957167	69.157539	21.417086	103.66071	48.987759	73.651199	51.882427	110.2935	42.934292	78.122833	46.859631	48.097618	53.18129	52.729	43.090115	74.930641	117.90744	69.356766	69.263855	147.13351	67.939171	53.726299	54.45121	33.25499	124.52111	62.472599	98.574646	73.322784	69.05867	30.063808	31.128428	111.35299	95.940933	80.910507	50.824898	74.149864	15.261052	51.251091	88.357101	53.050381	60.790718	74.030098	26.163223	48.757557	32.646393	29.457602	55.845726	51.797527	70.550941	35.955788	38.816158	32.889622	60.356419	37.859001	55.379711	79.598686	52.174805	67.351921	18.986073	13.388339	59.989376	86.670967	65.444931	36.51022	39.667885	25.072399	116.79848	38.75164	18.958538	36.795822	36.022621	52.900932	29.083237	13.801376	26.326523	54.588955	43.267635	38.348782	35.586597	28.725269	30.437622	102.15952
55.382504	22.328163	95.241287	69.072639	77.818802	70.529884	58.81076	36.791035	25.081448	95.325935	45.577763	106.32301	123.95253	67.584114	50.565292	73.076057	68.176704	40.869682	28.513056	45.006622	49.780457	22.008766	64.041435	38.260715	133.57565	27.860638	44.438408	33.586044	51.208328	69.053307	138.78738	56.400414	48.244495	79.048866	62.371761	87.873062	64.450577	61.382217	30.925611	69.134132	19.383945	60.528076	37.998466	67.455193	73.159882	56.928402	33.492924	22.196461	25.2507	68.321434	21.284258	102.30302	48.143181	73.534683	50.982731	108.81263	42.688995	76.301109	46.125053	47.886181	53.002548	52.062977	42.332169	73.866737	115.16845	69.069412	68.396767	146.09578	67.14592	52.990448	53.690891	32.441628	123.56384	61.592251	97.770416	73.55452	68.242416	29.5228	30.658474	109.91641	94.653908	81.049263	49.391079	73.455688	15.044653	50.398838	86.947342	52.238441	60.266979	73.351334	26.187557	48.068436	32.595154	29.026525	55.227352	50.887955	70.853157	35.641369	37.771641	32.566929	58.848045	37.391243	54.89185	78.993568	51.307827	67.316017	18.741138	13.305264	59.67231	86.219566	64.766418	35.148281	38.89846	24.963032	115.71411	37.931755	18.543333	37.735561	35.215958	52.527721	28.850323	13.831432	25.853331	53.835983	42.798199	37.834869	34.732975	28.124544	30.01902	101.24226
54.714001	22.055347	95.374825	71.243332	78.664688	69.546715	58.402016	36.171165	24.746933	94.140175	44.746822	105.62134	124.18514	66.926727	49.069168	72.654724	67.401863	40.660473	28.176201	44.237797	49.048973	22.592482	63.228691	37.669605	131.52238	27.110649	43.499321	32.876637	51.422935	68.894455	136.55667	56.421574	47.06115	77.51355	62.204975	87.256729	62.713669	60.655426	30.25296	67.10659	19.353859	61.096649	37.564423	66.900581	72.436401	57.10231	33.752804	22.171944	24.117802	67.798531	21.004517	103.34627	47.104389	72.920822	50.815262	109.8213	41.05888	74.348335	45.469227	49.175045	52.758427	51.938393	41.802574	73.65892	115.05981	69.421463	68.803291	147.67712	67.478729	53.025288	54.026043	32.099987	123.30941	60.737663	96.496147	75.153419	67.64798	29.506359	30.30965	109.07381	94.308792	81.003716	48.50396	72.723907	14.605193	49.5289	86.55442	51.735157	60.288982	74.326164	25.90773	47.746456	32.082188	29.208099	55.150665	51.390354	71.001801	35.215618	37.44067	32.285793	57.965183	36.639946	54.349964	78.48996	51.873226	66.841812	18.442354	13.191511	63.167805	85.337708	63.975437	36.426456	39.256229	25.171846	119.16685	37.378288	18.524061	39.16206	35.185467	52.133625	28.585165	13.525764	25.414551	53.357845	43.731014	37.265854	34.267609	27.687519	29.358887	98.592484
54.682262	21.987957	95.394775	70.851562	78.598305	68.843773	57.919605	35.236786	23.846827	92.226868	44.099133	104.92555	123.19455	66.63089	47.308208	71.724213	66.294235	40.307903	27.814474	43.692646	48.185947	22.024599	62.68811	37.23172	129.82071	26.510529	42.912094	32.197063	51.80521	68.709198	134.78918	56.009876	46.17131	75.712753	61.609692	85.393623	61.198772	60.180134	29.688593	65.503136	19.233818	62.73151	37.122543	66.24884	71.7985	56.405098	33.6488	22.153973	23.494875	67.119423	20.755123	102.45281	46.73848	72.168953	50.592716	108.75916	40.906212	72.191597	44.882092	49.016121	52.280407	51.325035	41.45229	73.416962	115.06456	68.723907	67.969147	146.60461	68.690552	52.210175	53.107349	32.094784	121.65648	59.773109	94.786575	76.832962	66.955276	28.533972	29.297873	108.03968	93.781929	80.449669	47.97773	72.24839	14.251782	48.590199	86.195457	51.500874	59.647739	72.812904	25.332806	47.713081	32.050747	29.093733	55.178188	50.878696	70.648041	34.681522	37.089317	32.041023	57.481472	35.966232	53.640755	78.073868	50.947361	65.979973	18.100235	12.886965	62.89782	84.07811	62.527718	36.029671	39.000317	25.270048	117.98735	36.88232	18.905632	39.285599	34.697392	51.694172	28.15394	12.89921	25.000338	52.478916	43.520226	36.543285	33.922939	27.388147	28.481609	94.417557
53.991039	21.589504	95.223763	74.049995	76.95034	68.435493	57.722874	35.454567	23.527306	91.303192	43.515427	104.61784	124.46542	65.926239	46.629944	71.652832	66.008324	41.654701	27.348164	43.14389	47.75647	21.299042	62.101353	37.87336	127.25972	26.031303	42.291733	31.703985	50.723469	68.460892	133.20125	56.370152	43.884281	74.580261	61.293262	84.813972	59.6465	59.663445	29.231962	63.901836	19.102098	64.69368	36.636326	66.077934	70.975014	56.160442	33.113228	21.962149	22.765627	66.998421	20.881792	101.93009	46.051327	71.236458	50.400185	108.62881	40.459709	70.39032	44.447388	48.784977	52.036846	51.705956	41.16642	75.036156	114.86369	68.135979	68.004135	147.41852	70.477272	53.808868	52.690445	31.847588	121.31799	58.709503	94.34153	76.818306	66.720222	28.410641	29.85717	105.97871	93.603081	79.937386	47.223782	71.337158	13.984461	49.568001	85.873894	50.614567	60.349743	73.075012	25.32205	47.279976	31.793943	29.134321	54.924156	51.727589	70.373825	34.318306	38.370476	32.030029	56.823792	35.705814	54.261726	77.349854	51.281189	65.714142	17.910378	12.687733	62.489635	82.869125	62.656815	35.783188	39.047203	25.677792	118.16343	36.813354	19.142618	39.927113	34.731873	51.459209	28.451082	12.821131	24.685553	51.886265	43.471222	36.125511	34.600651	27.206654	27.960983	92.281937
53.366024	21.101042	94.475395	76.873329	73.746071	68.325005	57.519032	35.930077	23.255415	89.878952	42.94651	104.44035	124.05584	65.085632	46.216099	71.286018	65.721909	42.603703	26.904118	42.591343	47.428772	21.51545	61.50193	38.643639	125.0303	25.58231	41.660751	31.257519	49.095669	68.095718	131.2375	56.343288	42.651676	73.428139	60.60368	83.646683	58.733047	59.001778	28.803661	62.689911	19.007298	65.456696	36.135799	65.792984	70.039597	56.052746	32.203205	21.715733	22.378597	66.747345	21.153254	99.834579	45.311081	70.11235	49.781605	106.7525	41.030113	68.135872	44.056969	48.086422	51.611042	51.591827	40.892746	74.082481	113.17067	67.008659	67.142197	146.86275	72.182304	53.764076	52.379097	31.50033	120.86964	57.534206	94.197678	74.807205	66.419815	28.13496	29.777531	103.86766	92.88842	79.156891	46.36871	70.44471	13.739912	49.3456	84.987282	49.535118	59.77866	72.2173	25.3162	46.722622	31.663689	28.405041	54.390602	51.263203	70.387535	33.983849	39.551842	32.083488	56.041561	35.270794	53.78561	76.542664	50.633369	65.629707	17.763191	12.65178	61.721153	81.671768	61.849468	35.113007	38.825066	26.233425	116.841	36.755379	19.493402	39.940113	34.677311	51.27816	28.446466	12.862102	24.396914	50.767559	43.395275	35.723637	34.301426	27.055248	27.544617	90.763145
