# Supplementary material for: Simultaneous readout of multiple FRET pairs using photochromism
Source: Nat Commun. 2021 Mar 31;12:2005. doi: 10.1038/s41467-021-22043-0 (PMC8012603; doi:10.1038/s41467-021-22043-0)
Supplement: Supplementary file 3 — Source Data [file 41467_2021_22043_MOESM3_ESM.zip › SourceData/Figure6_FiguresSI3-8/figuredata/Supplementary Figure 6/rsAKARev_time.txt]

6.9190869	6.9190869	15.243363	6.9190869	6.9190869	13.168852	11.071407	13.168852	6.9190869	6.9190869	8.9913597	6.9190869	15.243363	13.168852	15.243363	15.243363	13.168852	6.9190869	6.9190869	8.9913597	11.071407	11.071407	8.9913597	6.9190869	15.243363	8.9913597	15.243363	8.9913597	15.243363	8.9913597	15.243363	11.071407	6.9190869	6.9190869	8.9913597	15.243363	6.9190869	13.168852	8.9913597	13.168852	6.9190869	6.9190869	8.9913597	15.243363	15.243363	11.071407	6.9190869	8.9913597	15.243363	15.243363	6.9190869	15.243363	6.9190869	6.9190869	8.9913597	15.243363	6.9190869	6.9190869	6.9190869	8.9913597	15.243363	15.243363	15.243363	13.168852	15.243363	8.9913597	13.168852	6.9190869	6.9190869	8.9913597	13.168852	15.243363	15.243363	13.168852	15.243363	6.9190869	15.243363	15.243363	15.243363	15.243363	15.243363	8.9913597	13.168852	13.168852	8.9913597	6.9190869	15.243363	6.9190869	15.243363	15.243363	11.071407	15.243363	6.9190869	11.071407	15.243363	15.243363	8.9913597	13.168852	6.9190869	8.9913597	15.243363	8.9913597	8.9913597	8.9913597	15.243363	6.9190869	8.9913597	8.9913597	15.243363	8.9913597	15.243363	15.243363	8.9913597	11.071407	13.168852	13.168852	13.168852	8.9913597	13.168852	6.9190869	11.071407	11.071407	8.9913597	13.168852	8.9913597	11.071407	8.9913597	8.9913597	6.9190869	6.9190869
36.774689	36.774689	45.279316	36.774689	36.774689	43.230766	41.121407	43.230766	36.774689	36.774689	38.974236	36.774689	45.279316	43.230766	45.279316	45.279316	43.230766	36.774689	36.774689	38.974236	41.121407	41.121407	38.974236	36.774689	45.279316	38.974236	45.279316	38.974236	45.279316	38.974236	45.279316	41.121407	36.774689	36.774689	38.974236	45.279316	36.774689	43.230766	38.974236	43.230766	36.774689	36.774689	38.974236	45.279316	45.279316	41.121407	36.774689	38.974236	45.279316	45.279316	36.774689	45.279316	36.774689	36.774689	38.974236	45.279316	36.774689	36.774689	36.774689	38.974236	45.279316	45.279316	45.279316	43.230766	45.279316	38.974236	43.230766	36.774689	36.774689	38.974236	43.230766	45.279316	45.279316	43.230766	45.279316	36.774689	45.279316	45.279316	45.279316	45.279316	45.279316	38.974236	43.230766	43.230766	38.974236	36.774689	45.279316	36.774689	45.279316	45.279316	41.121407	45.279316	36.774689	41.121407	45.279316	45.279316	38.974236	43.230766	36.774689	38.974236	45.279316	38.974236	38.974236	38.974236	45.279316	36.774689	38.974236	38.974236	45.279316	38.974236	45.279316	45.279316	38.974236	41.121407	43.230766	43.230766	43.230766	38.974236	43.230766	36.774689	41.121407	41.121407	38.974236	43.230766	38.974236	41.121407	38.974236	38.974236	36.774689	36.774689
66.835983	66.835983	74.974564	66.835983	66.835983	72.892921	70.928322	72.892921	66.835983	66.835983	68.921547	66.835983	74.974564	72.892921	74.974564	74.974564	72.892921	66.835983	66.835983	68.921547	70.928322	70.928322	68.921547	66.835983	74.974564	68.921547	74.974564	68.921547	74.974564	68.921547	74.974564	70.928322	66.835983	66.835983	68.921547	74.974564	66.835983	72.892921	68.921547	72.892921	66.835983	66.835983	68.921547	74.974564	74.974564	70.928322	66.835983	68.921547	74.974564	74.974564	66.835983	74.974564	66.835983	66.835983	68.921547	74.974564	66.835983	66.835983	66.835983	68.921547	74.974564	74.974564	74.974564	72.892921	74.974564	68.921547	72.892921	66.835983	66.835983	68.921547	72.892921	74.974564	74.974564	72.892921	74.974564	66.835983	74.974564	74.974564	74.974564	74.974564	74.974564	68.921547	72.892921	72.892921	68.921547	66.835983	74.974564	66.835983	74.974564	74.974564	70.928322	74.974564	66.835983	70.928322	74.974564	74.974564	68.921547	72.892921	66.835983	68.921547	74.974564	68.921547	68.921547	68.921547	74.974564	66.835983	68.921547	68.921547	74.974564	68.921547	74.974564	74.974564	68.921547	70.928322	72.892921	72.892921	72.892921	68.921547	72.892921	66.835983	70.928322	70.928322	68.921547	72.892921	68.921547	70.928322	68.921547	68.921547	66.835983	66.835983
96.838142	96.838142	105.23235	96.838142	96.838142	103.15089	101.03864	103.15089	96.838142	96.838142	98.978386	96.838142	105.23235	103.15089	105.23235	105.23235	103.15089	96.838142	96.838142	98.978386	101.03864	101.03864	98.978386	96.838142	105.23235	98.978386	105.23235	98.978386	105.23235	98.978386	105.23235	101.03864	96.838142	96.838142	98.978386	105.23235	96.838142	103.15089	98.978386	103.15089	96.838142	96.838142	98.978386	105.23235	105.23235	101.03864	96.838142	98.978386	105.23235	105.23235	96.838142	105.23235	96.838142	96.838142	98.978386	105.23235	96.838142	96.838142	96.838142	98.978386	105.23235	105.23235	105.23235	103.15089	105.23235	98.978386	103.15089	96.838142	96.838142	98.978386	103.15089	105.23235	105.23235	103.15089	105.23235	96.838142	105.23235	105.23235	105.23235	105.23235	105.23235	98.978386	103.15089	103.15089	98.978386	96.838142	105.23235	96.838142	105.23235	105.23235	101.03864	105.23235	96.838142	101.03864	105.23235	105.23235	98.978386	103.15089	96.838142	98.978386	105.23235	98.978386	98.978386	98.978386	105.23235	96.838142	98.978386	98.978386	105.23235	98.978386	105.23235	105.23235	98.978386	101.03864	103.15089	103.15089	103.15089	98.978386	103.15089	96.838142	101.03864	101.03864	98.978386	103.15089	98.978386	101.03864	98.978386	98.978386	96.838142	96.838142
126.99187	126.99187	135.55154	126.99187	126.99187	133.48911	131.42332	133.48911	126.99187	126.99187	129.05852	126.99187	135.55154	133.48911	135.55154	135.55154	133.48911	126.99187	126.99187	129.05852	131.42332	131.42332	129.05852	126.99187	135.55154	129.05852	135.55154	129.05852	135.55154	129.05852	135.55154	131.42332	126.99187	126.99187	129.05852	135.55154	126.99187	133.48911	129.05852	133.48911	126.99187	126.99187	129.05852	135.55154	135.55154	131.42332	126.99187	129.05852	135.55154	135.55154	126.99187	135.55154	126.99187	126.99187	129.05852	135.55154	126.99187	126.99187	126.99187	129.05852	135.55154	135.55154	135.55154	133.48911	135.55154	129.05852	133.48911	126.99187	126.99187	129.05852	133.48911	135.55154	135.55154	133.48911	135.55154	126.99187	135.55154	135.55154	135.55154	135.55154	135.55154	129.05852	133.48911	133.48911	129.05852	126.99187	135.55154	126.99187	135.55154	135.55154	131.42332	135.55154	126.99187	131.42332	135.55154	135.55154	129.05852	133.48911	126.99187	129.05852	135.55154	129.05852	129.05852	129.05852	135.55154	126.99187	129.05852	129.05852	135.55154	129.05852	135.55154	135.55154	129.05852	131.42332	133.48911	133.48911	133.48911	129.05852	133.48911	126.99187	131.42332	131.42332	129.05852	133.48911	129.05852	131.42332	129.05852	129.05852	126.99187	126.99187
156.86459	156.86459	165.08795	156.86459	156.86459	163.08916	161.05739	163.08916	156.86459	156.86459	158.89716	156.86459	165.08795	163.08916	165.08795	165.08795	163.08916	156.86459	156.86459	158.89716	161.05739	161.05739	158.89716	156.86459	165.08795	158.89716	165.08795	158.89716	165.08795	158.89716	165.08795	161.05739	156.86459	156.86459	158.89716	165.08795	156.86459	163.08916	158.89716	163.08916	156.86459	156.86459	158.89716	165.08795	165.08795	161.05739	156.86459	158.89716	165.08795	165.08795	156.86459	165.08795	156.86459	156.86459	158.89716	165.08795	156.86459	156.86459	156.86459	158.89716	165.08795	165.08795	165.08795	163.08916	165.08795	158.89716	163.08916	156.86459	156.86459	158.89716	163.08916	165.08795	165.08795	163.08916	165.08795	156.86459	165.08795	165.08795	165.08795	165.08795	165.08795	158.89716	163.08916	163.08916	158.89716	156.86459	165.08795	156.86459	165.08795	165.08795	161.05739	165.08795	156.86459	161.05739	165.08795	165.08795	158.89716	163.08916	156.86459	158.89716	165.08795	158.89716	158.89716	158.89716	165.08795	156.86459	158.89716	158.89716	165.08795	158.89716	165.08795	165.08795	158.89716	161.05739	163.08916	163.08916	163.08916	158.89716	163.08916	156.86459	161.05739	161.05739	158.89716	163.08916	158.89716	161.05739	158.89716	158.89716	156.86459	156.86459
187.04178	187.04178	195.64856	187.04178	187.04178	193.63174	191.3936	193.63174	187.04178	187.04178	189.13797	187.04178	195.64856	193.63174	195.64856	195.64856	193.63174	187.04178	187.04178	189.13797	191.3936	191.3936	189.13797	187.04178	195.64856	189.13797	195.64856	189.13797	195.64856	189.13797	195.64856	191.3936	187.04178	187.04178	189.13797	195.64856	187.04178	193.63174	189.13797	193.63174	187.04178	187.04178	189.13797	195.64856	195.64856	191.3936	187.04178	189.13797	195.64856	195.64856	187.04178	195.64856	187.04178	187.04178	189.13797	195.64856	187.04178	187.04178	187.04178	189.13797	195.64856	195.64856	195.64856	193.63174	195.64856	189.13797	193.63174	187.04178	187.04178	189.13797	193.63174	195.64856	195.64856	193.63174	195.64856	187.04178	195.64856	195.64856	195.64856	195.64856	195.64856	189.13797	193.63174	193.63174	189.13797	187.04178	195.64856	187.04178	195.64856	195.64856	191.3936	195.64856	187.04178	191.3936	195.64856	195.64856	189.13797	193.63174	187.04178	189.13797	195.64856	189.13797	189.13797	189.13797	195.64856	187.04178	189.13797	189.13797	195.64856	189.13797	195.64856	195.64856	189.13797	191.3936	193.63174	193.63174	193.63174	189.13797	193.63174	187.04178	191.3936	191.3936	189.13797	193.63174	189.13797	191.3936	189.13797	189.13797	187.04178	187.04178
217.05914	217.05914	225.67935	217.05914	217.05914	223.68065	221.5242	223.68065	217.05914	217.05914	219.26671	217.05914	225.67935	223.68065	225.67935	225.67935	223.68065	217.05914	217.05914	219.26671	221.5242	221.5242	219.26671	217.05914	225.67935	219.26671	225.67935	219.26671	225.67935	219.26671	225.67935	221.5242	217.05914	217.05914	219.26671	225.67935	217.05914	223.68065	219.26671	223.68065	217.05914	217.05914	219.26671	225.67935	225.67935	221.5242	217.05914	219.26671	225.67935	225.67935	217.05914	225.67935	217.05914	217.05914	219.26671	225.67935	217.05914	217.05914	217.05914	219.26671	225.67935	225.67935	225.67935	223.68065	225.67935	219.26671	223.68065	217.05914	217.05914	219.26671	223.68065	225.67935	225.67935	223.68065	225.67935	217.05914	225.67935	225.67935	225.67935	225.67935	225.67935	219.26671	223.68065	223.68065	219.26671	217.05914	225.67935	217.05914	225.67935	225.67935	221.5242	225.67935	217.05914	221.5242	225.67935	225.67935	219.26671	223.68065	217.05914	219.26671	225.67935	219.26671	219.26671	219.26671	225.67935	217.05914	219.26671	219.26671	225.67935	219.26671	225.67935	225.67935	219.26671	221.5242	223.68065	223.68065	223.68065	219.26671	223.68065	217.05914	221.5242	221.5242	219.26671	223.68065	219.26671	221.5242	219.26671	219.26671	217.05914	217.05914
246.89484	246.89484	255.35983	246.89484	246.89484	253.37688	251.13809	253.37688	246.89484	246.89484	249.04414	246.89484	255.35983	253.37688	255.35983	255.35983	253.37688	246.89484	246.89484	249.04414	251.13809	251.13809	249.04414	246.89484	255.35983	249.04414	255.35983	249.04414	255.35983	249.04414	255.35983	251.13809	246.89484	246.89484	249.04414	255.35983	246.89484	253.37688	249.04414	253.37688	246.89484	246.89484	249.04414	255.35983	255.35983	251.13809	246.89484	249.04414	255.35983	255.35983	246.89484	255.35983	246.89484	246.89484	249.04414	255.35983	246.89484	246.89484	246.89484	249.04414	255.35983	255.35983	255.35983	253.37688	255.35983	249.04414	253.37688	246.89484	246.89484	249.04414	253.37688	255.35983	255.35983	253.37688	255.35983	246.89484	255.35983	255.35983	255.35983	255.35983	255.35983	249.04414	253.37688	253.37688	249.04414	246.89484	255.35983	246.89484	255.35983	255.35983	251.13809	255.35983	246.89484	251.13809	255.35983	255.35983	249.04414	253.37688	246.89484	249.04414	255.35983	249.04414	249.04414	249.04414	255.35983	246.89484	249.04414	249.04414	255.35983	249.04414	255.35983	255.35983	249.04414	251.13809	253.37688	253.37688	253.37688	249.04414	253.37688	246.89484	251.13809	251.13809	249.04414	253.37688	249.04414	251.13809	249.04414	249.04414	246.89484	246.89484
276.89481	276.89481	285.52228	276.89481	276.89481	283.32764	281.16916	283.32764	276.89481	276.89481	278.98059	276.89481	285.52228	283.32764	285.52228	285.52228	283.32764	276.89481	276.89481	278.98059	281.16916	281.16916	278.98059	276.89481	285.52228	278.98059	285.52228	278.98059	285.52228	278.98059	285.52228	281.16916	276.89481	276.89481	278.98059	285.52228	276.89481	283.32764	278.98059	283.32764	276.89481	276.89481	278.98059	285.52228	285.52228	281.16916	276.89481	278.98059	285.52228	285.52228	276.89481	285.52228	276.89481	276.89481	278.98059	285.52228	276.89481	276.89481	276.89481	278.98059	285.52228	285.52228	285.52228	283.32764	285.52228	278.98059	283.32764	276.89481	276.89481	278.98059	283.32764	285.52228	285.52228	283.32764	285.52228	276.89481	285.52228	285.52228	285.52228	285.52228	285.52228	278.98059	283.32764	283.32764	278.98059	276.89481	285.52228	276.89481	285.52228	285.52228	281.16916	285.52228	276.89481	281.16916	285.52228	285.52228	278.98059	283.32764	276.89481	278.98059	285.52228	278.98059	278.98059	278.98059	285.52228	276.89481	278.98059	278.98059	285.52228	278.98059	285.52228	285.52228	278.98059	281.16916	283.32764	283.32764	283.32764	278.98059	283.32764	276.89481	281.16916	281.16916	278.98059	283.32764	278.98059	281.16916	278.98059	278.98059	276.89481	276.89481
330.46484	330.46484	339.13126	330.46484	330.46484	337.0827	334.8302	337.0827	330.46484	330.46484	332.48022	330.46484	339.13126	337.0827	339.13126	339.13126	337.0827	330.46484	330.46484	332.48022	334.8302	334.8302	332.48022	330.46484	339.13126	332.48022	339.13126	332.48022	339.13126	332.48022	339.13126	334.8302	330.46484	330.46484	332.48022	339.13126	330.46484	337.0827	332.48022	337.0827	330.46484	330.46484	332.48022	339.13126	339.13126	334.8302	330.46484	332.48022	339.13126	339.13126	330.46484	339.13126	330.46484	330.46484	332.48022	339.13126	330.46484	330.46484	330.46484	332.48022	339.13126	339.13126	339.13126	337.0827	339.13126	332.48022	337.0827	330.46484	330.46484	332.48022	337.0827	339.13126	339.13126	337.0827	339.13126	330.46484	339.13126	339.13126	339.13126	339.13126	339.13126	332.48022	337.0827	337.0827	332.48022	330.46484	339.13126	330.46484	339.13126	339.13126	334.8302	339.13126	330.46484	334.8302	339.13126	339.13126	332.48022	337.0827	330.46484	332.48022	339.13126	332.48022	332.48022	332.48022	339.13126	330.46484	332.48022	332.48022	339.13126	332.48022	339.13126	339.13126	332.48022	334.8302	337.0827	337.0827	337.0827	332.48022	337.0827	330.46484	334.8302	334.8302	332.48022	337.0827	332.48022	334.8302	332.48022	332.48022	330.46484	330.46484
347.74576	347.74576	356.43237	347.74576	347.74576	354.16281	352.06546	354.16281	347.74576	347.74576	349.90701	347.74576	356.43237	354.16281	356.43237	356.43237	354.16281	347.74576	347.74576	349.90701	352.06546	352.06546	349.90701	347.74576	356.43237	349.90701	356.43237	349.90701	356.43237	349.90701	356.43237	352.06546	347.74576	347.74576	349.90701	356.43237	347.74576	354.16281	349.90701	354.16281	347.74576	347.74576	349.90701	356.43237	356.43237	352.06546	347.74576	349.90701	356.43237	356.43237	347.74576	356.43237	347.74576	347.74576	349.90701	356.43237	347.74576	347.74576	347.74576	349.90701	356.43237	356.43237	356.43237	354.16281	356.43237	349.90701	354.16281	347.74576	347.74576	349.90701	354.16281	356.43237	356.43237	354.16281	356.43237	347.74576	356.43237	356.43237	356.43237	356.43237	356.43237	349.90701	354.16281	354.16281	349.90701	347.74576	356.43237	347.74576	356.43237	356.43237	352.06546	356.43237	347.74576	352.06546	356.43237	356.43237	349.90701	354.16281	347.74576	349.90701	356.43237	349.90701	349.90701	349.90701	356.43237	347.74576	349.90701	349.90701	356.43237	349.90701	356.43237	356.43237	349.90701	352.06546	354.16281	354.16281	354.16281	349.90701	354.16281	347.74576	352.06546	352.06546	349.90701	354.16281	349.90701	352.06546	349.90701	349.90701	347.74576	347.74576
364.82877	364.82877	373.27991	364.82877	364.82877	371.26929	369.10938	371.26929	364.82877	364.82877	366.90375	364.82877	373.27991	371.26929	373.27991	373.27991	371.26929	364.82877	364.82877	366.90375	369.10938	369.10938	366.90375	364.82877	373.27991	366.90375	373.27991	366.90375	373.27991	366.90375	373.27991	369.10938	364.82877	364.82877	366.90375	373.27991	364.82877	371.26929	366.90375	371.26929	364.82877	364.82877	366.90375	373.27991	373.27991	369.10938	364.82877	366.90375	373.27991	373.27991	364.82877	373.27991	364.82877	364.82877	366.90375	373.27991	364.82877	364.82877	364.82877	366.90375	373.27991	373.27991	373.27991	371.26929	373.27991	366.90375	371.26929	364.82877	364.82877	366.90375	371.26929	373.27991	373.27991	371.26929	373.27991	364.82877	373.27991	373.27991	373.27991	373.27991	373.27991	366.90375	371.26929	371.26929	366.90375	364.82877	373.27991	364.82877	373.27991	373.27991	369.10938	373.27991	364.82877	369.10938	373.27991	373.27991	366.90375	371.26929	364.82877	366.90375	373.27991	366.90375	366.90375	366.90375	373.27991	364.82877	366.90375	366.90375	373.27991	366.90375	373.27991	373.27991	366.90375	369.10938	371.26929	371.26929	371.26929	366.90375	371.26929	364.82877	369.10938	369.10938	366.90375	371.26929	366.90375	369.10938	366.90375	366.90375	364.82877	364.82877
381.90109	381.90109	390.37433	381.90109	381.90109	388.2948	386.13586	388.2948	381.90109	381.90109	383.99344	381.90109	390.37433	388.2948	390.37433	390.37433	388.2948	381.90109	381.90109	383.99344	386.13586	386.13586	383.99344	381.90109	390.37433	383.99344	390.37433	383.99344	390.37433	383.99344	390.37433	386.13586	381.90109	381.90109	383.99344	390.37433	381.90109	388.2948	383.99344	388.2948	381.90109	381.90109	383.99344	390.37433	390.37433	386.13586	381.90109	383.99344	390.37433	390.37433	381.90109	390.37433	381.90109	381.90109	383.99344	390.37433	381.90109	381.90109	381.90109	383.99344	390.37433	390.37433	390.37433	388.2948	390.37433	383.99344	388.2948	381.90109	381.90109	383.99344	388.2948	390.37433	390.37433	388.2948	390.37433	381.90109	390.37433	390.37433	390.37433	390.37433	390.37433	383.99344	388.2948	388.2948	383.99344	381.90109	390.37433	381.90109	390.37433	390.37433	386.13586	390.37433	381.90109	386.13586	390.37433	390.37433	383.99344	388.2948	381.90109	383.99344	390.37433	383.99344	383.99344	383.99344	390.37433	381.90109	383.99344	383.99344	390.37433	383.99344	390.37433	390.37433	383.99344	386.13586	388.2948	388.2948	388.2948	383.99344	388.2948	381.90109	386.13586	386.13586	383.99344	388.2948	383.99344	386.13586	383.99344	383.99344	381.90109	381.90109
398.89389	398.89389	407.16113	398.89389	398.89389	405.1619	403.01633	405.1619	398.89389	398.89389	400.92593	398.89389	407.16113	405.1619	407.16113	407.16113	405.1619	398.89389	398.89389	400.92593	403.01633	403.01633	400.92593	398.89389	407.16113	400.92593	407.16113	400.92593	407.16113	400.92593	407.16113	403.01633	398.89389	398.89389	400.92593	407.16113	398.89389	405.1619	400.92593	405.1619	398.89389	398.89389	400.92593	407.16113	407.16113	403.01633	398.89389	400.92593	407.16113	407.16113	398.89389	407.16113	398.89389	398.89389	400.92593	407.16113	398.89389	398.89389	398.89389	400.92593	407.16113	407.16113	407.16113	405.1619	407.16113	400.92593	405.1619	398.89389	398.89389	400.92593	405.1619	407.16113	407.16113	405.1619	407.16113	398.89389	407.16113	407.16113	407.16113	407.16113	407.16113	400.92593	405.1619	405.1619	400.92593	398.89389	407.16113	398.89389	407.16113	407.16113	403.01633	407.16113	398.89389	403.01633	407.16113	407.16113	400.92593	405.1619	398.89389	400.92593	407.16113	400.92593	400.92593	400.92593	407.16113	398.89389	400.92593	400.92593	407.16113	400.92593	407.16113	407.16113	400.92593	403.01633	405.1619	405.1619	405.1619	400.92593	405.1619	398.89389	403.01633	403.01633	400.92593	405.1619	400.92593	403.01633	400.92593	400.92593	398.89389	398.89389
415.66125	415.66125	424.12399	415.66125	415.66125	422.09311	419.93454	422.09311	415.66125	415.66125	417.80154	415.66125	424.12399	422.09311	424.12399	424.12399	422.09311	415.66125	415.66125	417.80154	419.93454	419.93454	417.80154	415.66125	424.12399	417.80154	424.12399	417.80154	424.12399	417.80154	424.12399	419.93454	415.66125	415.66125	417.80154	424.12399	415.66125	422.09311	417.80154	422.09311	415.66125	415.66125	417.80154	424.12399	424.12399	419.93454	415.66125	417.80154	424.12399	424.12399	415.66125	424.12399	415.66125	415.66125	417.80154	424.12399	415.66125	415.66125	415.66125	417.80154	424.12399	424.12399	424.12399	422.09311	424.12399	417.80154	422.09311	415.66125	415.66125	417.80154	422.09311	424.12399	424.12399	422.09311	424.12399	415.66125	424.12399	424.12399	424.12399	424.12399	424.12399	417.80154	422.09311	422.09311	417.80154	415.66125	424.12399	415.66125	424.12399	424.12399	419.93454	424.12399	415.66125	419.93454	424.12399	424.12399	417.80154	422.09311	415.66125	417.80154	424.12399	417.80154	417.80154	417.80154	424.12399	415.66125	417.80154	417.80154	424.12399	417.80154	424.12399	424.12399	417.80154	419.93454	422.09311	422.09311	422.09311	417.80154	422.09311	415.66125	419.93454	419.93454	417.80154	422.09311	417.80154	419.93454	417.80154	417.80154	415.66125	415.66125
433.41162	433.41162	441.90628	433.41162	433.41162	439.81137	437.69595	439.81137	433.41162	433.41162	435.55368	433.41162	441.90628	439.81137	441.90628	441.90628	439.81137	433.41162	433.41162	435.55368	437.69595	437.69595	435.55368	433.41162	441.90628	435.55368	441.90628	435.55368	441.90628	435.55368	441.90628	437.69595	433.41162	433.41162	435.55368	441.90628	433.41162	439.81137	435.55368	439.81137	433.41162	433.41162	435.55368	441.90628	441.90628	437.69595	433.41162	435.55368	441.90628	441.90628	433.41162	441.90628	433.41162	433.41162	435.55368	441.90628	433.41162	433.41162	433.41162	435.55368	441.90628	441.90628	441.90628	439.81137	441.90628	435.55368	439.81137	433.41162	433.41162	435.55368	439.81137	441.90628	441.90628	439.81137	441.90628	433.41162	441.90628	441.90628	441.90628	441.90628	441.90628	435.55368	439.81137	439.81137	435.55368	433.41162	441.90628	433.41162	441.90628	441.90628	437.69595	441.90628	433.41162	437.69595	441.90628	441.90628	435.55368	439.81137	433.41162	435.55368	441.90628	435.55368	435.55368	435.55368	441.90628	433.41162	435.55368	435.55368	441.90628	435.55368	441.90628	441.90628	435.55368	437.69595	439.81137	439.81137	439.81137	435.55368	439.81137	433.41162	437.69595	437.69595	435.55368	439.81137	435.55368	437.69595	435.55368	435.55368	433.41162	433.41162
450.24612	450.24612	458.64322	450.24612	450.24612	456.6312	454.59943	456.6312	450.24612	450.24612	452.37643	450.24612	458.64322	456.6312	458.64322	458.64322	456.6312	450.24612	450.24612	452.37643	454.59943	454.59943	452.37643	450.24612	458.64322	452.37643	458.64322	452.37643	458.64322	452.37643	458.64322	454.59943	450.24612	450.24612	452.37643	458.64322	450.24612	456.6312	452.37643	456.6312	450.24612	450.24612	452.37643	458.64322	458.64322	454.59943	450.24612	452.37643	458.64322	458.64322	450.24612	458.64322	450.24612	450.24612	452.37643	458.64322	450.24612	450.24612	450.24612	452.37643	458.64322	458.64322	458.64322	456.6312	458.64322	452.37643	456.6312	450.24612	450.24612	452.37643	456.6312	458.64322	458.64322	456.6312	458.64322	450.24612	458.64322	458.64322	458.64322	458.64322	458.64322	452.37643	456.6312	456.6312	452.37643	450.24612	458.64322	450.24612	458.64322	458.64322	454.59943	458.64322	450.24612	454.59943	458.64322	458.64322	452.37643	456.6312	450.24612	452.37643	458.64322	452.37643	452.37643	452.37643	458.64322	450.24612	452.37643	452.37643	458.64322	452.37643	458.64322	458.64322	452.37643	454.59943	456.6312	456.6312	456.6312	452.37643	456.6312	450.24612	454.59943	454.59943	452.37643	456.6312	452.37643	454.59943	452.37643	452.37643	450.24612	450.24612
467.45874	467.45874	475.84805	467.45874	467.45874	473.78159	471.67102	473.78159	467.45874	467.45874	469.48026	467.45874	475.84805	473.78159	475.84805	475.84805	473.78159	467.45874	467.45874	469.48026	471.67102	471.67102	469.48026	467.45874	475.84805	469.48026	475.84805	469.48026	475.84805	469.48026	475.84805	471.67102	467.45874	467.45874	469.48026	475.84805	467.45874	473.78159	469.48026	473.78159	467.45874	467.45874	469.48026	475.84805	475.84805	471.67102	467.45874	469.48026	475.84805	475.84805	467.45874	475.84805	467.45874	467.45874	469.48026	475.84805	467.45874	467.45874	467.45874	469.48026	475.84805	475.84805	475.84805	473.78159	475.84805	469.48026	473.78159	467.45874	467.45874	469.48026	473.78159	475.84805	475.84805	473.78159	475.84805	467.45874	475.84805	475.84805	475.84805	475.84805	475.84805	469.48026	473.78159	473.78159	469.48026	467.45874	475.84805	467.45874	475.84805	475.84805	471.67102	475.84805	467.45874	471.67102	475.84805	475.84805	469.48026	473.78159	467.45874	469.48026	475.84805	469.48026	469.48026	469.48026	475.84805	467.45874	469.48026	469.48026	475.84805	469.48026	475.84805	475.84805	469.48026	471.67102	473.78159	473.78159	473.78159	469.48026	473.78159	467.45874	471.67102	471.67102	469.48026	473.78159	469.48026	471.67102	469.48026	469.48026	467.45874	467.45874
484.54288	484.54288	493.28958	484.54288	484.54288	490.97141	488.81451	490.97141	484.54288	484.54288	486.73499	484.54288	493.28958	490.97141	493.28958	493.28958	490.97141	484.54288	484.54288	486.73499	488.81451	488.81451	486.73499	484.54288	493.28958	486.73499	493.28958	486.73499	493.28958	486.73499	493.28958	488.81451	484.54288	484.54288	486.73499	493.28958	484.54288	490.97141	486.73499	490.97141	484.54288	484.54288	486.73499	493.28958	493.28958	488.81451	484.54288	486.73499	493.28958	493.28958	484.54288	493.28958	484.54288	484.54288	486.73499	493.28958	484.54288	484.54288	484.54288	486.73499	493.28958	493.28958	493.28958	490.97141	493.28958	486.73499	490.97141	484.54288	484.54288	486.73499	490.97141	493.28958	493.28958	490.97141	493.28958	484.54288	493.28958	493.28958	493.28958	493.28958	493.28958	486.73499	490.97141	490.97141	486.73499	484.54288	493.28958	484.54288	493.28958	493.28958	488.81451	493.28958	484.54288	488.81451	493.28958	493.28958	486.73499	490.97141	484.54288	486.73499	493.28958	486.73499	486.73499	486.73499	493.28958	484.54288	486.73499	486.73499	493.28958	486.73499	493.28958	493.28958	486.73499	488.81451	490.97141	490.97141	490.97141	486.73499	490.97141	484.54288	488.81451	488.81451	486.73499	490.97141	486.73499	488.81451	486.73499	486.73499	484.54288	484.54288
501.66537	501.66537	510.25256	501.66537	501.66537	508.06262	505.9657	508.06262	501.66537	501.66537	503.7612	501.66537	510.25256	508.06262	510.25256	510.25256	508.06262	501.66537	501.66537	503.7612	505.9657	505.9657	503.7612	501.66537	510.25256	503.7612	510.25256	503.7612	510.25256	503.7612	510.25256	505.9657	501.66537	501.66537	503.7612	510.25256	501.66537	508.06262	503.7612	508.06262	501.66537	501.66537	503.7612	510.25256	510.25256	505.9657	501.66537	503.7612	510.25256	510.25256	501.66537	510.25256	501.66537	501.66537	503.7612	510.25256	501.66537	501.66537	501.66537	503.7612	510.25256	510.25256	510.25256	508.06262	510.25256	503.7612	508.06262	501.66537	501.66537	503.7612	508.06262	510.25256	510.25256	508.06262	510.25256	501.66537	510.25256	510.25256	510.25256	510.25256	510.25256	503.7612	508.06262	508.06262	503.7612	501.66537	510.25256	501.66537	510.25256	510.25256	505.9657	510.25256	501.66537	505.9657	510.25256	510.25256	503.7612	508.06262	501.66537	503.7612	510.25256	503.7612	503.7612	503.7612	510.25256	501.66537	503.7612	503.7612	510.25256	503.7612	510.25256	510.25256	503.7612	505.9657	508.06262	508.06262	508.06262	503.7612	508.06262	501.66537	505.9657	505.9657	503.7612	508.06262	503.7612	505.9657	503.7612	503.7612	501.66537	501.66537
518.81482	518.81482	527.18579	518.81482	518.81482	525.16962	523.13947	525.16962	518.81482	518.81482	520.89935	518.81482	527.18579	525.16962	527.18579	527.18579	525.16962	518.81482	518.81482	520.89935	523.13947	523.13947	520.89935	518.81482	527.18579	520.89935	527.18579	520.89935	527.18579	520.89935	527.18579	523.13947	518.81482	518.81482	520.89935	527.18579	518.81482	525.16962	520.89935	525.16962	518.81482	518.81482	520.89935	527.18579	527.18579	523.13947	518.81482	520.89935	527.18579	527.18579	518.81482	527.18579	518.81482	518.81482	520.89935	527.18579	518.81482	518.81482	518.81482	520.89935	527.18579	527.18579	527.18579	525.16962	527.18579	520.89935	525.16962	518.81482	518.81482	520.89935	525.16962	527.18579	527.18579	525.16962	527.18579	518.81482	527.18579	527.18579	527.18579	527.18579	527.18579	520.89935	525.16962	525.16962	520.89935	518.81482	527.18579	518.81482	527.18579	527.18579	523.13947	527.18579	518.81482	523.13947	527.18579	527.18579	520.89935	525.16962	518.81482	520.89935	527.18579	520.89935	520.89935	520.89935	527.18579	518.81482	520.89935	520.89935	527.18579	520.89935	527.18579	527.18579	520.89935	523.13947	525.16962	525.16962	525.16962	520.89935	525.16962	518.81482	523.13947	523.13947	520.89935	525.16962	520.89935	523.13947	520.89935	520.89935	518.81482	518.81482
536.02545	536.02545	544.51489	536.02545	536.02545	542.48627	540.32727	542.48627	536.02545	536.02545	538.23376	536.02545	544.51489	542.48627	544.51489	544.51489	542.48627	536.02545	536.02545	538.23376	540.32727	540.32727	538.23376	536.02545	544.51489	538.23376	544.51489	538.23376	544.51489	538.23376	544.51489	540.32727	536.02545	536.02545	538.23376	544.51489	536.02545	542.48627	538.23376	542.48627	536.02545	536.02545	538.23376	544.51489	544.51489	540.32727	536.02545	538.23376	544.51489	544.51489	536.02545	544.51489	536.02545	536.02545	538.23376	544.51489	536.02545	536.02545	536.02545	538.23376	544.51489	544.51489	544.51489	542.48627	544.51489	538.23376	542.48627	536.02545	536.02545	538.23376	542.48627	544.51489	544.51489	542.48627	544.51489	536.02545	544.51489	544.51489	544.51489	544.51489	544.51489	538.23376	542.48627	542.48627	538.23376	536.02545	544.51489	536.02545	544.51489	544.51489	540.32727	544.51489	536.02545	540.32727	544.51489	544.51489	538.23376	542.48627	536.02545	538.23376	544.51489	538.23376	538.23376	538.23376	544.51489	536.02545	538.23376	538.23376	544.51489	538.23376	544.51489	544.51489	538.23376	540.32727	542.48627	542.48627	542.48627	538.23376	542.48627	536.02545	540.32727	540.32727	538.23376	542.48627	538.23376	540.32727	538.23376	538.23376	536.02545	536.02545
553.51251	553.51251	562.04303	553.51251	553.51251	560.02197	557.98022	560.02197	553.51251	553.51251	555.70905	553.51251	562.04303	560.02197	562.04303	562.04303	560.02197	553.51251	553.51251	555.70905	557.98022	557.98022	555.70905	553.51251	562.04303	555.70905	562.04303	555.70905	562.04303	555.70905	562.04303	557.98022	553.51251	553.51251	555.70905	562.04303	553.51251	560.02197	555.70905	560.02197	553.51251	553.51251	555.70905	562.04303	562.04303	557.98022	553.51251	555.70905	562.04303	562.04303	553.51251	562.04303	553.51251	553.51251	555.70905	562.04303	553.51251	553.51251	553.51251	555.70905	562.04303	562.04303	562.04303	560.02197	562.04303	555.70905	560.02197	553.51251	553.51251	555.70905	560.02197	562.04303	562.04303	560.02197	562.04303	553.51251	562.04303	562.04303	562.04303	562.04303	562.04303	555.70905	560.02197	560.02197	555.70905	553.51251	562.04303	553.51251	562.04303	562.04303	557.98022	562.04303	553.51251	557.98022	562.04303	562.04303	555.70905	560.02197	553.51251	555.70905	562.04303	555.70905	555.70905	555.70905	562.04303	553.51251	555.70905	555.70905	562.04303	555.70905	562.04303	562.04303	555.70905	557.98022	560.02197	560.02197	560.02197	555.70905	560.02197	553.51251	557.98022	557.98022	555.70905	560.02197	555.70905	557.98022	555.70905	555.70905	553.51251	553.51251
570.78595	570.78595	579.2265	570.78595	570.78595	577.14746	575.00769	577.14746	570.78595	570.78595	572.92365	570.78595	579.2265	577.14746	579.2265	579.2265	577.14746	570.78595	570.78595	572.92365	575.00769	575.00769	572.92365	570.78595	579.2265	572.92365	579.2265	572.92365	579.2265	572.92365	579.2265	575.00769	570.78595	570.78595	572.92365	579.2265	570.78595	577.14746	572.92365	577.14746	570.78595	570.78595	572.92365	579.2265	579.2265	575.00769	570.78595	572.92365	579.2265	579.2265	570.78595	579.2265	570.78595	570.78595	572.92365	579.2265	570.78595	570.78595	570.78595	572.92365	579.2265	579.2265	579.2265	577.14746	579.2265	572.92365	577.14746	570.78595	570.78595	572.92365	577.14746	579.2265	579.2265	577.14746	579.2265	570.78595	579.2265	579.2265	579.2265	579.2265	579.2265	572.92365	577.14746	577.14746	572.92365	570.78595	579.2265	570.78595	579.2265	579.2265	575.00769	579.2265	570.78595	575.00769	579.2265	579.2265	572.92365	577.14746	570.78595	572.92365	579.2265	572.92365	572.92365	572.92365	579.2265	570.78595	572.92365	572.92365	579.2265	572.92365	579.2265	579.2265	572.92365	575.00769	577.14746	577.14746	577.14746	572.92365	577.14746	570.78595	575.00769	575.00769	572.92365	577.14746	572.92365	575.00769	572.92365	572.92365	570.78595	570.78595
588.03101	588.03101	596.22498	588.03101	588.03101	594.20496	592.22241	594.20496	588.03101	588.03101	590.20691	588.03101	596.22498	594.20496	596.22498	596.22498	594.20496	588.03101	588.03101	590.20691	592.22241	592.22241	590.20691	588.03101	596.22498	590.20691	596.22498	590.20691	596.22498	590.20691	596.22498	592.22241	588.03101	588.03101	590.20691	596.22498	588.03101	594.20496	590.20691	594.20496	588.03101	588.03101	590.20691	596.22498	596.22498	592.22241	588.03101	590.20691	596.22498	596.22498	588.03101	596.22498	588.03101	588.03101	590.20691	596.22498	588.03101	588.03101	588.03101	590.20691	596.22498	596.22498	596.22498	594.20496	596.22498	590.20691	594.20496	588.03101	588.03101	590.20691	594.20496	596.22498	596.22498	594.20496	596.22498	588.03101	596.22498	596.22498	596.22498	596.22498	596.22498	590.20691	594.20496	594.20496	590.20691	588.03101	596.22498	588.03101	596.22498	596.22498	592.22241	596.22498	588.03101	592.22241	596.22498	596.22498	590.20691	594.20496	588.03101	590.20691	596.22498	590.20691	590.20691	590.20691	596.22498	588.03101	590.20691	590.20691	596.22498	590.20691	596.22498	596.22498	590.20691	592.22241	594.20496	594.20496	594.20496	590.20691	594.20496	588.03101	592.22241	592.22241	590.20691	594.20496	590.20691	592.22241	590.20691	590.20691	588.03101	588.03101
605.08893	605.08893	613.82269	605.08893	605.08893	611.74384	609.51379	611.74384	605.08893	605.08893	607.18451	605.08893	613.82269	611.74384	613.82269	613.82269	611.74384	605.08893	605.08893	607.18451	609.51379	609.51379	607.18451	605.08893	613.82269	607.18451	613.82269	607.18451	613.82269	607.18451	613.82269	609.51379	605.08893	605.08893	607.18451	613.82269	605.08893	611.74384	607.18451	611.74384	605.08893	605.08893	607.18451	613.82269	613.82269	609.51379	605.08893	607.18451	613.82269	613.82269	605.08893	613.82269	605.08893	605.08893	607.18451	613.82269	605.08893	605.08893	605.08893	607.18451	613.82269	613.82269	613.82269	611.74384	613.82269	607.18451	611.74384	605.08893	605.08893	607.18451	611.74384	613.82269	613.82269	611.74384	613.82269	605.08893	613.82269	613.82269	613.82269	613.82269	613.82269	607.18451	611.74384	611.74384	607.18451	605.08893	613.82269	605.08893	613.82269	613.82269	609.51379	613.82269	605.08893	609.51379	613.82269	613.82269	607.18451	611.74384	605.08893	607.18451	613.82269	607.18451	607.18451	607.18451	613.82269	605.08893	607.18451	607.18451	613.82269	607.18451	613.82269	613.82269	607.18451	609.51379	611.74384	611.74384	611.74384	607.18451	611.74384	605.08893	609.51379	609.51379	607.18451	611.74384	607.18451	609.51379	607.18451	607.18451	605.08893	605.08893
622.13495	622.13495	630.61334	622.13495	622.13495	628.5415	626.51544	628.5415	622.13495	622.13495	624.1651	622.13495	630.61334	628.5415	630.61334	630.61334	628.5415	622.13495	622.13495	624.1651	626.51544	626.51544	624.1651	622.13495	630.61334	624.1651	630.61334	624.1651	630.61334	624.1651	630.61334	626.51544	622.13495	622.13495	624.1651	630.61334	622.13495	628.5415	624.1651	628.5415	622.13495	622.13495	624.1651	630.61334	630.61334	626.51544	622.13495	624.1651	630.61334	630.61334	622.13495	630.61334	622.13495	622.13495	624.1651	630.61334	622.13495	622.13495	622.13495	624.1651	630.61334	630.61334	630.61334	628.5415	630.61334	624.1651	628.5415	622.13495	622.13495	624.1651	628.5415	630.61334	630.61334	628.5415	630.61334	622.13495	630.61334	630.61334	630.61334	630.61334	630.61334	624.1651	628.5415	628.5415	624.1651	622.13495	630.61334	622.13495	630.61334	630.61334	626.51544	630.61334	622.13495	626.51544	630.61334	630.61334	624.1651	628.5415	622.13495	624.1651	630.61334	624.1651	624.1651	624.1651	630.61334	622.13495	624.1651	624.1651	630.61334	624.1651	630.61334	630.61334	624.1651	626.51544	628.5415	628.5415	628.5415	624.1651	628.5415	622.13495	626.51544	626.51544	624.1651	628.5415	624.1651	626.51544	624.1651	624.1651	622.13495	622.13495
639.24567	639.24567	647.8042	639.24567	639.24567	645.72137	643.56201	645.72137	639.24567	639.24567	641.42169	639.24567	647.8042	645.72137	647.8042	647.8042	645.72137	639.24567	639.24567	641.42169	643.56201	643.56201	641.42169	639.24567	647.8042	641.42169	647.8042	641.42169	647.8042	641.42169	647.8042	643.56201	639.24567	639.24567	641.42169	647.8042	639.24567	645.72137	641.42169	645.72137	639.24567	639.24567	641.42169	647.8042	647.8042	643.56201	639.24567	641.42169	647.8042	647.8042	639.24567	647.8042	639.24567	639.24567	641.42169	647.8042	639.24567	639.24567	639.24567	641.42169	647.8042	647.8042	647.8042	645.72137	647.8042	641.42169	645.72137	639.24567	639.24567	641.42169	645.72137	647.8042	647.8042	645.72137	647.8042	639.24567	647.8042	647.8042	647.8042	647.8042	647.8042	641.42169	645.72137	645.72137	641.42169	639.24567	647.8042	639.24567	647.8042	647.8042	643.56201	647.8042	639.24567	643.56201	647.8042	647.8042	641.42169	645.72137	639.24567	641.42169	647.8042	641.42169	641.42169	641.42169	647.8042	639.24567	641.42169	641.42169	647.8042	641.42169	647.8042	647.8042	641.42169	643.56201	645.72137	645.72137	645.72137	641.42169	645.72137	639.24567	643.56201	643.56201	641.42169	645.72137	641.42169	643.56201	641.42169	641.42169	639.24567	639.24567
656.22223	656.22223	664.85718	656.22223	656.22223	662.74939	660.50677	662.74939	656.22223	656.22223	658.31525	656.22223	664.85718	662.74939	664.85718	664.85718	662.74939	656.22223	656.22223	658.31525	660.50677	660.50677	658.31525	656.22223	664.85718	658.31525	664.85718	658.31525	664.85718	658.31525	664.85718	660.50677	656.22223	656.22223	658.31525	664.85718	656.22223	662.74939	658.31525	662.74939	656.22223	656.22223	658.31525	664.85718	664.85718	660.50677	656.22223	658.31525	664.85718	664.85718	656.22223	664.85718	656.22223	656.22223	658.31525	664.85718	656.22223	656.22223	656.22223	658.31525	664.85718	664.85718	664.85718	662.74939	664.85718	658.31525	662.74939	656.22223	656.22223	658.31525	662.74939	664.85718	664.85718	662.74939	664.85718	656.22223	664.85718	664.85718	664.85718	664.85718	664.85718	658.31525	662.74939	662.74939	658.31525	656.22223	664.85718	656.22223	664.85718	664.85718	660.50677	664.85718	656.22223	660.50677	664.85718	664.85718	658.31525	662.74939	656.22223	658.31525	664.85718	658.31525	658.31525	658.31525	664.85718	656.22223	658.31525	658.31525	664.85718	658.31525	664.85718	664.85718	658.31525	660.50677	662.74939	662.74939	662.74939	658.31525	662.74939	656.22223	660.50677	660.50677	658.31525	662.74939	658.31525	660.50677	658.31525	658.31525	656.22223	656.22223
673.49646	673.49646	681.9967	673.49646	673.49646	679.99951	677.84204	679.99951	673.49646	673.49646	675.65112	673.49646	681.9967	679.99951	681.9967	681.9967	679.99951	673.49646	673.49646	675.65112	677.84204	677.84204	675.65112	673.49646	681.9967	675.65112	681.9967	675.65112	681.9967	675.65112	681.9967	677.84204	673.49646	673.49646	675.65112	681.9967	673.49646	679.99951	675.65112	679.99951	673.49646	673.49646	675.65112	681.9967	681.9967	677.84204	673.49646	675.65112	681.9967	681.9967	673.49646	681.9967	673.49646	673.49646	675.65112	681.9967	673.49646	673.49646	673.49646	675.65112	681.9967	681.9967	681.9967	679.99951	681.9967	675.65112	679.99951	673.49646	673.49646	675.65112	679.99951	681.9967	681.9967	679.99951	681.9967	673.49646	681.9967	681.9967	681.9967	681.9967	681.9967	675.65112	679.99951	679.99951	675.65112	673.49646	681.9967	673.49646	681.9967	681.9967	677.84204	681.9967	673.49646	677.84204	681.9967	681.9967	675.65112	679.99951	673.49646	675.65112	681.9967	675.65112	675.65112	675.65112	681.9967	673.49646	675.65112	675.65112	681.9967	675.65112	681.9967	681.9967	675.65112	677.84204	679.99951	679.99951	679.99951	675.65112	679.99951	673.49646	677.84204	677.84204	675.65112	679.99951	675.65112	677.84204	675.65112	675.65112	673.49646	673.49646
690.70892	690.70892	699.31226	690.70892	690.70892	697.23212	695.04175	697.23212	690.70892	690.70892	692.93469	690.70892	699.31226	697.23212	699.31226	699.31226	697.23212	690.70892	690.70892	692.93469	695.04175	695.04175	692.93469	690.70892	699.31226	692.93469	699.31226	692.93469	699.31226	692.93469	699.31226	695.04175	690.70892	690.70892	692.93469	699.31226	690.70892	697.23212	692.93469	697.23212	690.70892	690.70892	692.93469	699.31226	699.31226	695.04175	690.70892	692.93469	699.31226	699.31226	690.70892	699.31226	690.70892	690.70892	692.93469	699.31226	690.70892	690.70892	690.70892	692.93469	699.31226	699.31226	699.31226	697.23212	699.31226	692.93469	697.23212	690.70892	690.70892	692.93469	697.23212	699.31226	699.31226	697.23212	699.31226	690.70892	699.31226	699.31226	699.31226	699.31226	699.31226	692.93469	697.23212	697.23212	692.93469	690.70892	699.31226	690.70892	699.31226	699.31226	695.04175	699.31226	690.70892	695.04175	699.31226	699.31226	692.93469	697.23212	690.70892	692.93469	699.31226	692.93469	692.93469	692.93469	699.31226	690.70892	692.93469	692.93469	699.31226	692.93469	699.31226	699.31226	692.93469	695.04175	697.23212	697.23212	697.23212	692.93469	697.23212	690.70892	695.04175	695.04175	692.93469	697.23212	692.93469	695.04175	692.93469	692.93469	690.70892	690.70892
707.83466	707.83466	716.08362	707.83466	707.83466	713.95294	711.91412	713.95294	707.83466	707.83466	709.88354	707.83466	716.08362	713.95294	716.08362	716.08362	713.95294	707.83466	707.83466	709.88354	711.91412	711.91412	709.88354	707.83466	716.08362	709.88354	716.08362	709.88354	716.08362	709.88354	716.08362	711.91412	707.83466	707.83466	709.88354	716.08362	707.83466	713.95294	709.88354	713.95294	707.83466	707.83466	709.88354	716.08362	716.08362	711.91412	707.83466	709.88354	716.08362	716.08362	707.83466	716.08362	707.83466	707.83466	709.88354	716.08362	707.83466	707.83466	707.83466	709.88354	716.08362	716.08362	716.08362	713.95294	716.08362	709.88354	713.95294	707.83466	707.83466	709.88354	713.95294	716.08362	716.08362	713.95294	716.08362	707.83466	716.08362	716.08362	716.08362	716.08362	716.08362	709.88354	713.95294	713.95294	709.88354	707.83466	716.08362	707.83466	716.08362	716.08362	711.91412	716.08362	707.83466	711.91412	716.08362	716.08362	709.88354	713.95294	707.83466	709.88354	716.08362	709.88354	709.88354	709.88354	716.08362	707.83466	709.88354	709.88354	716.08362	709.88354	716.08362	716.08362	709.88354	711.91412	713.95294	713.95294	713.95294	709.88354	713.95294	707.83466	711.91412	711.91412	709.88354	713.95294	709.88354	711.91412	709.88354	709.88354	707.83466	707.83466
724.66858	724.66858	733.19141	724.66858	724.66858	730.89349	728.84442	730.89349	724.66858	724.66858	726.76416	724.66858	733.19141	730.89349	733.19141	733.19141	730.89349	724.66858	724.66858	726.76416	728.84442	728.84442	726.76416	724.66858	733.19141	726.76416	733.19141	726.76416	733.19141	726.76416	733.19141	728.84442	724.66858	724.66858	726.76416	733.19141	724.66858	730.89349	726.76416	730.89349	724.66858	724.66858	726.76416	733.19141	733.19141	728.84442	724.66858	726.76416	733.19141	733.19141	724.66858	733.19141	724.66858	724.66858	726.76416	733.19141	724.66858	724.66858	724.66858	726.76416	733.19141	733.19141	733.19141	730.89349	733.19141	726.76416	730.89349	724.66858	724.66858	726.76416	730.89349	733.19141	733.19141	730.89349	733.19141	724.66858	733.19141	733.19141	733.19141	733.19141	733.19141	726.76416	730.89349	730.89349	726.76416	724.66858	733.19141	724.66858	733.19141	733.19141	728.84442	733.19141	724.66858	728.84442	733.19141	733.19141	726.76416	730.89349	724.66858	726.76416	733.19141	726.76416	726.76416	726.76416	733.19141	724.66858	726.76416	726.76416	733.19141	726.76416	733.19141	733.19141	726.76416	728.84442	730.89349	730.89349	730.89349	726.76416	730.89349	724.66858	728.84442	728.84442	726.76416	730.89349	726.76416	728.84442	726.76416	726.76416	724.66858	724.66858
741.81146	741.81146	750.12848	741.81146	741.81146	748.0321	745.89954	748.0321	741.81146	741.81146	743.89966	741.81146	750.12848	748.0321	750.12848	750.12848	748.0321	741.81146	741.81146	743.89966	745.89954	745.89954	743.89966	741.81146	750.12848	743.89966	750.12848	743.89966	750.12848	743.89966	750.12848	745.89954	741.81146	741.81146	743.89966	750.12848	741.81146	748.0321	743.89966	748.0321	741.81146	741.81146	743.89966	750.12848	750.12848	745.89954	741.81146	743.89966	750.12848	750.12848	741.81146	750.12848	741.81146	741.81146	743.89966	750.12848	741.81146	741.81146	741.81146	743.89966	750.12848	750.12848	750.12848	748.0321	750.12848	743.89966	748.0321	741.81146	741.81146	743.89966	748.0321	750.12848	750.12848	748.0321	750.12848	741.81146	750.12848	750.12848	750.12848	750.12848	750.12848	743.89966	748.0321	748.0321	743.89966	741.81146	750.12848	741.81146	750.12848	750.12848	745.89954	750.12848	741.81146	745.89954	750.12848	750.12848	743.89966	748.0321	741.81146	743.89966	750.12848	743.89966	743.89966	743.89966	750.12848	741.81146	743.89966	743.89966	750.12848	743.89966	750.12848	750.12848	743.89966	745.89954	748.0321	748.0321	748.0321	743.89966	748.0321	741.81146	745.89954	745.89954	743.89966	748.0321	743.89966	745.89954	743.89966	743.89966	741.81146	741.81146
758.7851	758.7851	767.26691	758.7851	758.7851	765.17261	763.03882	765.17261	758.7851	758.7851	760.79736	758.7851	767.26691	765.17261	767.26691	767.26691	765.17261	758.7851	758.7851	760.79736	763.03882	763.03882	760.79736	758.7851	767.26691	760.79736	767.26691	760.79736	767.26691	760.79736	767.26691	763.03882	758.7851	758.7851	760.79736	767.26691	758.7851	765.17261	760.79736	765.17261	758.7851	758.7851	760.79736	767.26691	767.26691	763.03882	758.7851	760.79736	767.26691	767.26691	758.7851	767.26691	758.7851	758.7851	760.79736	767.26691	758.7851	758.7851	758.7851	760.79736	767.26691	767.26691	767.26691	765.17261	767.26691	760.79736	765.17261	758.7851	758.7851	760.79736	765.17261	767.26691	767.26691	765.17261	767.26691	758.7851	767.26691	767.26691	767.26691	767.26691	767.26691	760.79736	765.17261	765.17261	760.79736	758.7851	767.26691	758.7851	767.26691	767.26691	763.03882	767.26691	758.7851	763.03882	767.26691	767.26691	760.79736	765.17261	758.7851	760.79736	767.26691	760.79736	760.79736	760.79736	767.26691	758.7851	760.79736	760.79736	767.26691	760.79736	767.26691	767.26691	760.79736	763.03882	765.17261	765.17261	765.17261	760.79736	765.17261	758.7851	763.03882	763.03882	760.79736	765.17261	760.79736	763.03882	760.79736	760.79736	758.7851	758.7851
775.7981	775.7981	784.35107	775.7981	775.7981	782.10352	779.99133	782.10352	775.7981	775.7981	777.89752	775.7981	784.35107	782.10352	784.35107	784.35107	782.10352	775.7981	775.7981	777.89752	779.99133	779.99133	777.89752	775.7981	784.35107	777.89752	784.35107	777.89752	784.35107	777.89752	784.35107	779.99133	775.7981	775.7981	777.89752	784.35107	775.7981	782.10352	777.89752	782.10352	775.7981	775.7981	777.89752	784.35107	784.35107	779.99133	775.7981	777.89752	784.35107	784.35107	775.7981	784.35107	775.7981	775.7981	777.89752	784.35107	775.7981	775.7981	775.7981	777.89752	784.35107	784.35107	784.35107	782.10352	784.35107	777.89752	782.10352	775.7981	775.7981	777.89752	782.10352	784.35107	784.35107	782.10352	784.35107	775.7981	784.35107	784.35107	784.35107	784.35107	784.35107	777.89752	782.10352	782.10352	777.89752	775.7981	784.35107	775.7981	784.35107	784.35107	779.99133	784.35107	775.7981	779.99133	784.35107	784.35107	777.89752	782.10352	775.7981	777.89752	784.35107	777.89752	777.89752	777.89752	784.35107	775.7981	777.89752	777.89752	784.35107	777.89752	784.35107	784.35107	777.89752	779.99133	782.10352	782.10352	782.10352	777.89752	782.10352	775.7981	779.99133	779.99133	777.89752	782.10352	777.89752	779.99133	777.89752	777.89752	775.7981	775.7981
793.18622	793.18622	801.67242	793.18622	793.18622	799.64191	797.47803	799.64191	793.18622	793.18622	795.22009	793.18622	801.67242	799.64191	801.67242	801.67242	799.64191	793.18622	793.18622	795.22009	797.47803	797.47803	795.22009	793.18622	801.67242	795.22009	801.67242	795.22009	801.67242	795.22009	801.67242	797.47803	793.18622	793.18622	795.22009	801.67242	793.18622	799.64191	795.22009	799.64191	793.18622	793.18622	795.22009	801.67242	801.67242	797.47803	793.18622	795.22009	801.67242	801.67242	793.18622	801.67242	793.18622	793.18622	795.22009	801.67242	793.18622	793.18622	793.18622	795.22009	801.67242	801.67242	801.67242	799.64191	801.67242	795.22009	799.64191	793.18622	793.18622	795.22009	799.64191	801.67242	801.67242	799.64191	801.67242	793.18622	801.67242	801.67242	801.67242	801.67242	801.67242	795.22009	799.64191	799.64191	795.22009	793.18622	801.67242	793.18622	801.67242	801.67242	797.47803	801.67242	793.18622	797.47803	801.67242	801.67242	795.22009	799.64191	793.18622	795.22009	801.67242	795.22009	795.22009	795.22009	801.67242	793.18622	795.22009	795.22009	801.67242	795.22009	801.67242	801.67242	795.22009	797.47803	799.64191	799.64191	799.64191	795.22009	799.64191	793.18622	797.47803	797.47803	795.22009	799.64191	795.22009	797.47803	795.22009	795.22009	793.18622	793.18622
810.15497	810.15497	819.00446	810.15497	810.15497	816.74664	814.64832	816.74664	810.15497	810.15497	812.39191	810.15497	819.00446	816.74664	819.00446	819.00446	816.74664	810.15497	810.15497	812.39191	814.64832	814.64832	812.39191	810.15497	819.00446	812.39191	819.00446	812.39191	819.00446	812.39191	819.00446	814.64832	810.15497	810.15497	812.39191	819.00446	810.15497	816.74664	812.39191	816.74664	810.15497	810.15497	812.39191	819.00446	819.00446	814.64832	810.15497	812.39191	819.00446	819.00446	810.15497	819.00446	810.15497	810.15497	812.39191	819.00446	810.15497	810.15497	810.15497	812.39191	819.00446	819.00446	819.00446	816.74664	819.00446	812.39191	816.74664	810.15497	810.15497	812.39191	816.74664	819.00446	819.00446	816.74664	819.00446	810.15497	819.00446	819.00446	819.00446	819.00446	819.00446	812.39191	816.74664	816.74664	812.39191	810.15497	819.00446	810.15497	819.00446	819.00446	814.64832	819.00446	810.15497	814.64832	819.00446	819.00446	812.39191	816.74664	810.15497	812.39191	819.00446	812.39191	812.39191	812.39191	819.00446	810.15497	812.39191	812.39191	819.00446	812.39191	819.00446	819.00446	812.39191	814.64832	816.74664	816.74664	816.74664	812.39191	816.74664	810.15497	814.64832	814.64832	812.39191	816.74664	812.39191	814.64832	812.39191	812.39191	810.15497	810.15497
827.61078	827.61078	836.0097	827.61078	827.61078	833.92975	831.8266	833.92975	827.61078	827.61078	829.69287	827.61078	836.0097	833.92975	836.0097	836.0097	833.92975	827.61078	827.61078	829.69287	831.8266	831.8266	829.69287	827.61078	836.0097	829.69287	836.0097	829.69287	836.0097	829.69287	836.0097	831.8266	827.61078	827.61078	829.69287	836.0097	827.61078	833.92975	829.69287	833.92975	827.61078	827.61078	829.69287	836.0097	836.0097	831.8266	827.61078	829.69287	836.0097	836.0097	827.61078	836.0097	827.61078	827.61078	829.69287	836.0097	827.61078	827.61078	827.61078	829.69287	836.0097	836.0097	836.0097	833.92975	836.0097	829.69287	833.92975	827.61078	827.61078	829.69287	833.92975	836.0097	836.0097	833.92975	836.0097	827.61078	836.0097	836.0097	836.0097	836.0097	836.0097	829.69287	833.92975	833.92975	829.69287	827.61078	836.0097	827.61078	836.0097	836.0097	831.8266	836.0097	827.61078	831.8266	836.0097	836.0097	829.69287	833.92975	827.61078	829.69287	836.0097	829.69287	829.69287	829.69287	836.0097	827.61078	829.69287	829.69287	836.0097	829.69287	836.0097	836.0097	829.69287	831.8266	833.92975	833.92975	833.92975	829.69287	833.92975	827.61078	831.8266	831.8266	829.69287	833.92975	829.69287	831.8266	829.69287	829.69287	827.61078	827.61078
844.62213	844.62213	853.37769	844.62213	844.62213	851.11987	849.01306	851.11987	844.62213	844.62213	846.81476	844.62213	853.37769	851.11987	853.37769	853.37769	851.11987	844.62213	844.62213	846.81476	849.01306	849.01306	846.81476	844.62213	853.37769	846.81476	853.37769	846.81476	853.37769	846.81476	853.37769	849.01306	844.62213	844.62213	846.81476	853.37769	844.62213	851.11987	846.81476	851.11987	844.62213	844.62213	846.81476	853.37769	853.37769	849.01306	844.62213	846.81476	853.37769	853.37769	844.62213	853.37769	844.62213	844.62213	846.81476	853.37769	844.62213	844.62213	844.62213	846.81476	853.37769	853.37769	853.37769	851.11987	853.37769	846.81476	851.11987	844.62213	844.62213	846.81476	851.11987	853.37769	853.37769	851.11987	853.37769	844.62213	853.37769	853.37769	853.37769	853.37769	853.37769	846.81476	851.11987	851.11987	846.81476	844.62213	853.37769	844.62213	853.37769	853.37769	849.01306	853.37769	844.62213	849.01306	853.37769	853.37769	846.81476	851.11987	844.62213	846.81476	853.37769	846.81476	846.81476	846.81476	853.37769	844.62213	846.81476	846.81476	853.37769	846.81476	853.37769	853.37769	846.81476	849.01306	851.11987	851.11987	851.11987	846.81476	851.11987	844.62213	849.01306	849.01306	846.81476	851.11987	846.81476	849.01306	846.81476	846.81476	844.62213	844.62213
862.38092	862.38092	870.70508	862.38092	862.38092	868.62628	866.53027	868.62628	862.38092	862.38092	864.40143	862.38092	870.70508	868.62628	870.70508	870.70508	868.62628	862.38092	862.38092	864.40143	866.53027	866.53027	864.40143	862.38092	870.70508	864.40143	870.70508	864.40143	870.70508	864.40143	870.70508	866.53027	862.38092	862.38092	864.40143	870.70508	862.38092	868.62628	864.40143	868.62628	862.38092	862.38092	864.40143	870.70508	870.70508	866.53027	862.38092	864.40143	870.70508	870.70508	862.38092	870.70508	862.38092	862.38092	864.40143	870.70508	862.38092	862.38092	862.38092	864.40143	870.70508	870.70508	870.70508	868.62628	870.70508	864.40143	868.62628	862.38092	862.38092	864.40143	868.62628	870.70508	870.70508	868.62628	870.70508	862.38092	870.70508	870.70508	870.70508	870.70508	870.70508	864.40143	868.62628	868.62628	864.40143	862.38092	870.70508	862.38092	870.70508	870.70508	866.53027	870.70508	862.38092	866.53027	870.70508	870.70508	864.40143	868.62628	862.38092	864.40143	870.70508	864.40143	864.40143	864.40143	870.70508	862.38092	864.40143	864.40143	870.70508	864.40143	870.70508	870.70508	864.40143	866.53027	868.62628	868.62628	868.62628	864.40143	868.62628	862.38092	866.53027	866.53027	864.40143	868.62628	864.40143	866.53027	864.40143	864.40143	862.38092	862.38092
879.32007	879.32007	888.22699	879.32007	879.32007	886.03723	883.71765	886.03723	879.32007	879.32007	881.34668	879.32007	888.22699	886.03723	888.22699	888.22699	886.03723	879.32007	879.32007	881.34668	883.71765	883.71765	881.34668	879.32007	888.22699	881.34668	888.22699	881.34668	888.22699	881.34668	888.22699	883.71765	879.32007	879.32007	881.34668	888.22699	879.32007	886.03723	881.34668	886.03723	879.32007	879.32007	881.34668	888.22699	888.22699	883.71765	879.32007	881.34668	888.22699	888.22699	879.32007	888.22699	879.32007	879.32007	881.34668	888.22699	879.32007	879.32007	879.32007	881.34668	888.22699	888.22699	888.22699	886.03723	888.22699	881.34668	886.03723	879.32007	879.32007	881.34668	886.03723	888.22699	888.22699	886.03723	888.22699	879.32007	888.22699	888.22699	888.22699	888.22699	888.22699	881.34668	886.03723	886.03723	881.34668	879.32007	888.22699	879.32007	888.22699	888.22699	883.71765	888.22699	879.32007	883.71765	888.22699	888.22699	881.34668	886.03723	879.32007	881.34668	888.22699	881.34668	881.34668	881.34668	888.22699	879.32007	881.34668	881.34668	888.22699	881.34668	888.22699	888.22699	881.34668	883.71765	886.03723	886.03723	886.03723	881.34668	886.03723	879.32007	883.71765	883.71765	881.34668	886.03723	881.34668	883.71765	881.34668	881.34668	879.32007	879.32007
896.67938	896.67938	905.13397	896.67938	896.67938	902.88855	900.8645	902.88855	896.67938	896.67938	898.82666	896.67938	905.13397	902.88855	905.13397	905.13397	902.88855	896.67938	896.67938	898.82666	900.8645	900.8645	898.82666	896.67938	905.13397	898.82666	905.13397	898.82666	905.13397	898.82666	905.13397	900.8645	896.67938	896.67938	898.82666	905.13397	896.67938	902.88855	898.82666	902.88855	896.67938	896.67938	898.82666	905.13397	905.13397	900.8645	896.67938	898.82666	905.13397	905.13397	896.67938	905.13397	896.67938	896.67938	898.82666	905.13397	896.67938	896.67938	896.67938	898.82666	905.13397	905.13397	905.13397	902.88855	905.13397	898.82666	902.88855	896.67938	896.67938	898.82666	902.88855	905.13397	905.13397	902.88855	905.13397	896.67938	905.13397	905.13397	905.13397	905.13397	905.13397	898.82666	902.88855	902.88855	898.82666	896.67938	905.13397	896.67938	905.13397	905.13397	900.8645	905.13397	896.67938	900.8645	905.13397	905.13397	898.82666	902.88855	896.67938	898.82666	905.13397	898.82666	898.82666	898.82666	905.13397	896.67938	898.82666	898.82666	905.13397	898.82666	905.13397	905.13397	898.82666	900.8645	902.88855	902.88855	902.88855	898.82666	902.88855	896.67938	900.8645	900.8645	898.82666	902.88855	898.82666	900.8645	898.82666	898.82666	896.67938	896.67938
913.95264	913.95264	922.7312	913.95264	913.95264	920.2514	918.15533	920.2514	913.95264	913.95264	915.97876	913.95264	922.7312	920.2514	922.7312	922.7312	920.2514	913.95264	913.95264	915.97876	918.15533	918.15533	915.97876	913.95264	922.7312	915.97876	922.7312	915.97876	922.7312	915.97876	922.7312	918.15533	913.95264	913.95264	915.97876	922.7312	913.95264	920.2514	915.97876	920.2514	913.95264	913.95264	915.97876	922.7312	922.7312	918.15533	913.95264	915.97876	922.7312	922.7312	913.95264	922.7312	913.95264	913.95264	915.97876	922.7312	913.95264	913.95264	913.95264	915.97876	922.7312	922.7312	922.7312	920.2514	922.7312	915.97876	920.2514	913.95264	913.95264	915.97876	920.2514	922.7312	922.7312	920.2514	922.7312	913.95264	922.7312	922.7312	922.7312	922.7312	922.7312	915.97876	920.2514	920.2514	915.97876	913.95264	922.7312	913.95264	922.7312	922.7312	918.15533	922.7312	913.95264	918.15533	922.7312	922.7312	915.97876	920.2514	913.95264	915.97876	922.7312	915.97876	915.97876	915.97876	922.7312	913.95264	915.97876	915.97876	922.7312	915.97876	922.7312	922.7312	915.97876	918.15533	920.2514	920.2514	920.2514	915.97876	920.2514	913.95264	918.15533	918.15533	915.97876	920.2514	915.97876	918.15533	915.97876	915.97876	913.95264	913.95264
931.40619	931.40619	939.85553	931.40619	931.40619	937.70081	935.66919	937.70081	931.40619	931.40619	933.48669	931.40619	939.85553	937.70081	939.85553	939.85553	937.70081	931.40619	931.40619	933.48669	935.66919	935.66919	933.48669	931.40619	939.85553	933.48669	939.85553	933.48669	939.85553	933.48669	939.85553	935.66919	931.40619	931.40619	933.48669	939.85553	931.40619	937.70081	933.48669	937.70081	931.40619	931.40619	933.48669	939.85553	939.85553	935.66919	931.40619	933.48669	939.85553	939.85553	931.40619	939.85553	931.40619	931.40619	933.48669	939.85553	931.40619	931.40619	931.40619	933.48669	939.85553	939.85553	939.85553	937.70081	939.85553	933.48669	937.70081	931.40619	931.40619	933.48669	937.70081	939.85553	939.85553	937.70081	939.85553	931.40619	939.85553	939.85553	939.85553	939.85553	939.85553	933.48669	937.70081	937.70081	933.48669	931.40619	939.85553	931.40619	939.85553	939.85553	935.66919	939.85553	931.40619	935.66919	939.85553	939.85553	933.48669	937.70081	931.40619	933.48669	939.85553	933.48669	933.48669	933.48669	939.85553	931.40619	933.48669	933.48669	939.85553	933.48669	939.85553	939.85553	933.48669	935.66919	937.70081	937.70081	937.70081	933.48669	937.70081	931.40619	935.66919	935.66919	933.48669	937.70081	933.48669	935.66919	933.48669	933.48669	931.40619	931.40619
948.58624	948.58624	956.91431	948.58624	948.58624	954.77222	952.72589	954.77222	948.58624	948.58624	950.56378	948.58624	956.91431	954.77222	956.91431	956.91431	954.77222	948.58624	948.58624	950.56378	952.72589	952.72589	950.56378	948.58624	956.91431	950.56378	956.91431	950.56378	956.91431	950.56378	956.91431	952.72589	948.58624	948.58624	950.56378	956.91431	948.58624	954.77222	950.56378	954.77222	948.58624	948.58624	950.56378	956.91431	956.91431	952.72589	948.58624	950.56378	956.91431	956.91431	948.58624	956.91431	948.58624	948.58624	950.56378	956.91431	948.58624	948.58624	948.58624	950.56378	956.91431	956.91431	956.91431	954.77222	956.91431	950.56378	954.77222	948.58624	948.58624	950.56378	954.77222	956.91431	956.91431	954.77222	956.91431	948.58624	956.91431	956.91431	956.91431	956.91431	956.91431	950.56378	954.77222	954.77222	950.56378	948.58624	956.91431	948.58624	956.91431	956.91431	952.72589	956.91431	948.58624	952.72589	956.91431	956.91431	950.56378	954.77222	948.58624	950.56378	956.91431	950.56378	950.56378	950.56378	956.91431	948.58624	950.56378	950.56378	956.91431	950.56378	956.91431	956.91431	950.56378	952.72589	954.77222	954.77222	954.77222	950.56378	954.77222	948.58624	952.72589	952.72589	950.56378	954.77222	950.56378	952.72589	950.56378	950.56378	948.58624	948.58624
965.0462	965.0462	973.06299	965.0462	965.0462	971.11334	969.12866	971.11334	965.0462	965.0462	967.03168	965.0462	973.06299	971.11334	973.06299	973.06299	971.11334	965.0462	965.0462	967.03168	969.12866	969.12866	967.03168	965.0462	973.06299	967.03168	973.06299	967.03168	973.06299	967.03168	973.06299	969.12866	965.0462	965.0462	967.03168	973.06299	965.0462	971.11334	967.03168	971.11334	965.0462	965.0462	967.03168	973.06299	973.06299	969.12866	965.0462	967.03168	973.06299	973.06299	965.0462	973.06299	965.0462	965.0462	967.03168	973.06299	965.0462	965.0462	965.0462	967.03168	973.06299	973.06299	973.06299	971.11334	973.06299	967.03168	971.11334	965.0462	965.0462	967.03168	971.11334	973.06299	973.06299	971.11334	973.06299	965.0462	973.06299	973.06299	973.06299	973.06299	973.06299	967.03168	971.11334	971.11334	967.03168	965.0462	973.06299	965.0462	973.06299	973.06299	969.12866	973.06299	965.0462	969.12866	973.06299	973.06299	967.03168	971.11334	965.0462	967.03168	973.06299	967.03168	967.03168	967.03168	973.06299	965.0462	967.03168	967.03168	973.06299	967.03168	973.06299	973.06299	967.03168	969.12866	971.11334	971.11334	971.11334	967.03168	971.11334	965.0462	969.12866	969.12866	967.03168	971.11334	967.03168	969.12866	967.03168	967.03168	965.0462	965.0462
981.59247	981.59247	989.56152	981.59247	981.59247	987.61298	985.62	987.61298	981.59247	981.59247	983.56317	981.59247	989.56152	987.61298	989.56152	989.56152	987.61298	981.59247	981.59247	983.56317	985.62	985.62	983.56317	981.59247	989.56152	983.56317	989.56152	983.56317	989.56152	983.56317	989.56152	985.62	981.59247	981.59247	983.56317	989.56152	981.59247	987.61298	983.56317	987.61298	981.59247	981.59247	983.56317	989.56152	989.56152	985.62	981.59247	983.56317	989.56152	989.56152	981.59247	989.56152	981.59247	981.59247	983.56317	989.56152	981.59247	981.59247	981.59247	983.56317	989.56152	989.56152	989.56152	987.61298	989.56152	983.56317	987.61298	981.59247	981.59247	983.56317	987.61298	989.56152	989.56152	987.61298	989.56152	981.59247	989.56152	989.56152	989.56152	989.56152	989.56152	983.56317	987.61298	987.61298	983.56317	981.59247	989.56152	981.59247	989.56152	989.56152	985.62	989.56152	981.59247	985.62	989.56152	989.56152	983.56317	987.61298	981.59247	983.56317	989.56152	983.56317	983.56317	983.56317	989.56152	981.59247	983.56317	983.56317	989.56152	983.56317	989.56152	989.56152	983.56317	985.62	987.61298	987.61298	987.61298	983.56317	987.61298	981.59247	985.62	985.62	983.56317	987.61298	983.56317	985.62	983.56317	983.56317	981.59247	981.59247
998.05951	998.05951	1006.509	998.05951	998.05951	1004.4636	1002.5287	1004.4636	998.05951	998.05951	1000.2092	998.05951	1006.509	1004.4636	1006.509	1006.509	1004.4636	998.05951	998.05951	1000.2092	1002.5287	1002.5287	1000.2092	998.05951	1006.509	1000.2092	1006.509	1000.2092	1006.509	1000.2092	1006.509	1002.5287	998.05951	998.05951	1000.2092	1006.509	998.05951	1004.4636	1000.2092	1004.4636	998.05951	998.05951	1000.2092	1006.509	1006.509	1002.5287	998.05951	1000.2092	1006.509	1006.509	998.05951	1006.509	998.05951	998.05951	1000.2092	1006.509	998.05951	998.05951	998.05951	1000.2092	1006.509	1006.509	1006.509	1004.4636	1006.509	1000.2092	1004.4636	998.05951	998.05951	1000.2092	1004.4636	1006.509	1006.509	1004.4636	1006.509	998.05951	1006.509	1006.509	1006.509	1006.509	1006.509	1000.2092	1004.4636	1004.4636	1000.2092	998.05951	1006.509	998.05951	1006.509	1006.509	1002.5287	1006.509	998.05951	1002.5287	1006.509	1006.509	1000.2092	1004.4636	998.05951	1000.2092	1006.509	1000.2092	1000.2092	1000.2092	1006.509	998.05951	1000.2092	1000.2092	1006.509	1000.2092	1006.509	1006.509	1000.2092	1002.5287	1004.4636	1004.4636	1004.4636	1000.2092	1004.4636	998.05951	1002.5287	1002.5287	1000.2092	1004.4636	1000.2092	1002.5287	1000.2092	1000.2092	998.05951	998.05951
1051.1931	1051.1931	1059.7681	1051.1931	1051.1931	1057.4348	1055.384	1057.4348	1051.1931	1051.1931	1053.3539	1051.1931	1059.7681	1057.4348	1059.7681	1059.7681	1057.4348	1051.1931	1051.1931	1053.3539	1055.384	1055.384	1053.3539	1051.1931	1059.7681	1053.3539	1059.7681	1053.3539	1059.7681	1053.3539	1059.7681	1055.384	1051.1931	1051.1931	1053.3539	1059.7681	1051.1931	1057.4348	1053.3539	1057.4348	1051.1931	1051.1931	1053.3539	1059.7681	1059.7681	1055.384	1051.1931	1053.3539	1059.7681	1059.7681	1051.1931	1059.7681	1051.1931	1051.1931	1053.3539	1059.7681	1051.1931	1051.1931	1051.1931	1053.3539	1059.7681	1059.7681	1059.7681	1057.4348	1059.7681	1053.3539	1057.4348	1051.1931	1051.1931	1053.3539	1057.4348	1059.7681	1059.7681	1057.4348	1059.7681	1051.1931	1059.7681	1059.7681	1059.7681	1059.7681	1059.7681	1053.3539	1057.4348	1057.4348	1053.3539	1051.1931	1059.7681	1051.1931	1059.7681	1059.7681	1055.384	1059.7681	1051.1931	1055.384	1059.7681	1059.7681	1053.3539	1057.4348	1051.1931	1053.3539	1059.7681	1053.3539	1053.3539	1053.3539	1059.7681	1051.1931	1053.3539	1053.3539	1059.7681	1053.3539	1059.7681	1059.7681	1053.3539	1055.384	1057.4348	1057.4348	1057.4348	1053.3539	1057.4348	1051.1931	1055.384	1055.384	1053.3539	1057.4348	1053.3539	1055.384	1053.3539	1053.3539	1051.1931	1051.1931
1068.3768	1068.3768	1076.9044	1068.3768	1068.3768	1074.6658	1072.5396	1074.6658	1068.3768	1068.3768	1070.4006	1068.3768	1076.9044	1074.6658	1076.9044	1076.9044	1074.6658	1068.3768	1068.3768	1070.4006	1072.5396	1072.5396	1070.4006	1068.3768	1076.9044	1070.4006	1076.9044	1070.4006	1076.9044	1070.4006	1076.9044	1072.5396	1068.3768	1068.3768	1070.4006	1076.9044	1068.3768	1074.6658	1070.4006	1074.6658	1068.3768	1068.3768	1070.4006	1076.9044	1076.9044	1072.5396	1068.3768	1070.4006	1076.9044	1076.9044	1068.3768	1076.9044	1068.3768	1068.3768	1070.4006	1076.9044	1068.3768	1068.3768	1068.3768	1070.4006	1076.9044	1076.9044	1076.9044	1074.6658	1076.9044	1070.4006	1074.6658	1068.3768	1068.3768	1070.4006	1074.6658	1076.9044	1076.9044	1074.6658	1076.9044	1068.3768	1076.9044	1076.9044	1076.9044	1076.9044	1076.9044	1070.4006	1074.6658	1074.6658	1070.4006	1068.3768	1076.9044	1068.3768	1076.9044	1076.9044	1072.5396	1076.9044	1068.3768	1072.5396	1076.9044	1076.9044	1070.4006	1074.6658	1068.3768	1070.4006	1076.9044	1070.4006	1070.4006	1070.4006	1076.9044	1068.3768	1070.4006	1070.4006	1076.9044	1070.4006	1076.9044	1076.9044	1070.4006	1072.5396	1074.6658	1074.6658	1074.6658	1070.4006	1074.6658	1068.3768	1072.5396	1072.5396	1070.4006	1074.6658	1070.4006	1072.5396	1070.4006	1070.4006	1068.3768	1068.3768
1085.642	1085.642	1094.3263	1085.642	1085.642	1092.1655	1090.1022	1092.1655	1085.642	1085.642	1087.8304	1085.642	1094.3263	1092.1655	1094.3263	1094.3263	1092.1655	1085.642	1085.642	1087.8304	1090.1022	1090.1022	1087.8304	1085.642	1094.3263	1087.8304	1094.3263	1087.8304	1094.3263	1087.8304	1094.3263	1090.1022	1085.642	1085.642	1087.8304	1094.3263	1085.642	1092.1655	1087.8304	1092.1655	1085.642	1085.642	1087.8304	1094.3263	1094.3263	1090.1022	1085.642	1087.8304	1094.3263	1094.3263	1085.642	1094.3263	1085.642	1085.642	1087.8304	1094.3263	1085.642	1085.642	1085.642	1087.8304	1094.3263	1094.3263	1094.3263	1092.1655	1094.3263	1087.8304	1092.1655	1085.642	1085.642	1087.8304	1092.1655	1094.3263	1094.3263	1092.1655	1094.3263	1085.642	1094.3263	1094.3263	1094.3263	1094.3263	1094.3263	1087.8304	1092.1655	1092.1655	1087.8304	1085.642	1094.3263	1085.642	1094.3263	1094.3263	1090.1022	1094.3263	1085.642	1090.1022	1094.3263	1094.3263	1087.8304	1092.1655	1085.642	1087.8304	1094.3263	1087.8304	1087.8304	1087.8304	1094.3263	1085.642	1087.8304	1087.8304	1094.3263	1087.8304	1094.3263	1094.3263	1087.8304	1090.1022	1092.1655	1092.1655	1092.1655	1087.8304	1092.1655	1085.642	1090.1022	1090.1022	1087.8304	1092.1655	1087.8304	1090.1022	1087.8304	1087.8304	1085.642	1085.642
1103.0321	1103.0321	1111.4956	1103.0321	1103.0321	1109.3116	1107.2654	1109.3116	1103.0321	1103.0321	1105.1134	1103.0321	1111.4956	1109.3116	1111.4956	1111.4956	1109.3116	1103.0321	1103.0321	1105.1134	1107.2654	1107.2654	1105.1134	1103.0321	1111.4956	1105.1134	1111.4956	1105.1134	1111.4956	1105.1134	1111.4956	1107.2654	1103.0321	1103.0321	1105.1134	1111.4956	1103.0321	1109.3116	1105.1134	1109.3116	1103.0321	1103.0321	1105.1134	1111.4956	1111.4956	1107.2654	1103.0321	1105.1134	1111.4956	1111.4956	1103.0321	1111.4956	1103.0321	1103.0321	1105.1134	1111.4956	1103.0321	1103.0321	1103.0321	1105.1134	1111.4956	1111.4956	1111.4956	1109.3116	1111.4956	1105.1134	1109.3116	1103.0321	1103.0321	1105.1134	1109.3116	1111.4956	1111.4956	1109.3116	1111.4956	1103.0321	1111.4956	1111.4956	1111.4956	1111.4956	1111.4956	1105.1134	1109.3116	1109.3116	1105.1134	1103.0321	1111.4956	1103.0321	1111.4956	1111.4956	1107.2654	1111.4956	1103.0321	1107.2654	1111.4956	1111.4956	1105.1134	1109.3116	1103.0321	1105.1134	1111.4956	1105.1134	1105.1134	1105.1134	1111.4956	1103.0321	1105.1134	1105.1134	1111.4956	1105.1134	1111.4956	1111.4956	1105.1134	1107.2654	1109.3116	1109.3116	1109.3116	1105.1134	1109.3116	1103.0321	1107.2654	1107.2654	1105.1134	1109.3116	1105.1134	1107.2654	1105.1134	1105.1134	1103.0321	1103.0321
1120.0328	1120.0328	1128.462	1120.0328	1120.0328	1126.3713	1124.1804	1126.3713	1120.0328	1120.0328	1122.1021	1120.0328	1128.462	1126.3713	1128.462	1128.462	1126.3713	1120.0328	1120.0328	1122.1021	1124.1804	1124.1804	1122.1021	1120.0328	1128.462	1122.1021	1128.462	1122.1021	1128.462	1122.1021	1128.462	1124.1804	1120.0328	1120.0328	1122.1021	1128.462	1120.0328	1126.3713	1122.1021	1126.3713	1120.0328	1120.0328	1122.1021	1128.462	1128.462	1124.1804	1120.0328	1122.1021	1128.462	1128.462	1120.0328	1128.462	1120.0328	1120.0328	1122.1021	1128.462	1120.0328	1120.0328	1120.0328	1122.1021	1128.462	1128.462	1128.462	1126.3713	1128.462	1122.1021	1126.3713	1120.0328	1120.0328	1122.1021	1126.3713	1128.462	1128.462	1126.3713	1128.462	1120.0328	1128.462	1128.462	1128.462	1128.462	1128.462	1122.1021	1126.3713	1126.3713	1122.1021	1120.0328	1128.462	1120.0328	1128.462	1128.462	1124.1804	1128.462	1120.0328	1124.1804	1128.462	1128.462	1122.1021	1126.3713	1120.0328	1122.1021	1128.462	1122.1021	1122.1021	1122.1021	1128.462	1120.0328	1122.1021	1122.1021	1128.462	1122.1021	1128.462	1128.462	1122.1021	1124.1804	1126.3713	1126.3713	1126.3713	1122.1021	1126.3713	1120.0328	1124.1804	1124.1804	1122.1021	1126.3713	1122.1021	1124.1804	1122.1021	1122.1021	1120.0328	1120.0328
1136.7715	1136.7715	1145.1267	1136.7715	1136.7715	1143.0303	1140.8848	1143.0303	1136.7715	1136.7715	1138.8002	1136.7715	1145.1267	1143.0303	1145.1267	1145.1267	1143.0303	1136.7715	1136.7715	1138.8002	1140.8848	1140.8848	1138.8002	1136.7715	1145.1267	1138.8002	1145.1267	1138.8002	1145.1267	1138.8002	1145.1267	1140.8848	1136.7715	1136.7715	1138.8002	1145.1267	1136.7715	1143.0303	1138.8002	1143.0303	1136.7715	1136.7715	1138.8002	1145.1267	1145.1267	1140.8848	1136.7715	1138.8002	1145.1267	1145.1267	1136.7715	1145.1267	1136.7715	1136.7715	1138.8002	1145.1267	1136.7715	1136.7715	1136.7715	1138.8002	1145.1267	1145.1267	1145.1267	1143.0303	1145.1267	1138.8002	1143.0303	1136.7715	1136.7715	1138.8002	1143.0303	1145.1267	1145.1267	1143.0303	1145.1267	1136.7715	1145.1267	1145.1267	1145.1267	1145.1267	1145.1267	1138.8002	1143.0303	1143.0303	1138.8002	1136.7715	1145.1267	1136.7715	1145.1267	1145.1267	1140.8848	1145.1267	1136.7715	1140.8848	1145.1267	1145.1267	1138.8002	1143.0303	1136.7715	1138.8002	1145.1267	1138.8002	1138.8002	1138.8002	1145.1267	1136.7715	1138.8002	1138.8002	1145.1267	1138.8002	1145.1267	1145.1267	1138.8002	1140.8848	1143.0303	1143.0303	1143.0303	1138.8002	1143.0303	1136.7715	1140.8848	1140.8848	1138.8002	1143.0303	1138.8002	1140.8848	1138.8002	1138.8002	1136.7715	1136.7715
1153.8672	1153.8672	1162.5144	1153.8672	1153.8672	1160.1951	1158.0892	1160.1951	1153.8672	1153.8672	1156.01	1153.8672	1162.5144	1160.1951	1162.5144	1162.5144	1160.1951	1153.8672	1153.8672	1156.01	1158.0892	1158.0892	1156.01	1153.8672	1162.5144	1156.01	1162.5144	1156.01	1162.5144	1156.01	1162.5144	1158.0892	1153.8672	1153.8672	1156.01	1162.5144	1153.8672	1160.1951	1156.01	1160.1951	1153.8672	1153.8672	1156.01	1162.5144	1162.5144	1158.0892	1153.8672	1156.01	1162.5144	1162.5144	1153.8672	1162.5144	1153.8672	1153.8672	1156.01	1162.5144	1153.8672	1153.8672	1153.8672	1156.01	1162.5144	1162.5144	1162.5144	1160.1951	1162.5144	1156.01	1160.1951	1153.8672	1153.8672	1156.01	1160.1951	1162.5144	1162.5144	1160.1951	1162.5144	1153.8672	1162.5144	1162.5144	1162.5144	1162.5144	1162.5144	1156.01	1160.1951	1160.1951	1156.01	1153.8672	1162.5144	1153.8672	1162.5144	1162.5144	1158.0892	1162.5144	1153.8672	1158.0892	1162.5144	1162.5144	1156.01	1160.1951	1153.8672	1156.01	1162.5144	1156.01	1156.01	1156.01	1162.5144	1153.8672	1156.01	1156.01	1162.5144	1156.01	1162.5144	1162.5144	1156.01	1158.0892	1160.1951	1160.1951	1160.1951	1156.01	1160.1951	1153.8672	1158.0892	1158.0892	1156.01	1160.1951	1156.01	1158.0892	1156.01	1156.01	1153.8672	1153.8672
1171.2922	1171.2922	1179.63	1171.2922	1171.2922	1177.5476	1175.4479	1177.5476	1171.2922	1171.2922	1173.2944	1171.2922	1179.63	1177.5476	1179.63	1179.63	1177.5476	1171.2922	1171.2922	1173.2944	1175.4479	1175.4479	1173.2944	1171.2922	1179.63	1173.2944	1179.63	1173.2944	1179.63	1173.2944	1179.63	1175.4479	1171.2922	1171.2922	1173.2944	1179.63	1171.2922	1177.5476	1173.2944	1177.5476	1171.2922	1171.2922	1173.2944	1179.63	1179.63	1175.4479	1171.2922	1173.2944	1179.63	1179.63	1171.2922	1179.63	1171.2922	1171.2922	1173.2944	1179.63	1171.2922	1171.2922	1171.2922	1173.2944	1179.63	1179.63	1179.63	1177.5476	1179.63	1173.2944	1177.5476	1171.2922	1171.2922	1173.2944	1177.5476	1179.63	1179.63	1177.5476	1179.63	1171.2922	1179.63	1179.63	1179.63	1179.63	1179.63	1173.2944	1177.5476	1177.5476	1173.2944	1171.2922	1179.63	1171.2922	1179.63	1179.63	1175.4479	1179.63	1171.2922	1175.4479	1179.63	1179.63	1173.2944	1177.5476	1171.2922	1173.2944	1179.63	1173.2944	1173.2944	1173.2944	1179.63	1171.2922	1173.2944	1173.2944	1179.63	1173.2944	1179.63	1179.63	1173.2944	1175.4479	1177.5476	1177.5476	1177.5476	1173.2944	1177.5476	1171.2922	1175.4479	1175.4479	1173.2944	1177.5476	1173.2944	1175.4479	1173.2944	1173.2944	1171.2922	1171.2922
1188.1974	1188.1974	1196.6249	1188.1974	1188.1974	1194.4457	1192.4111	1194.4457	1188.1974	1188.1974	1190.3209	1188.1974	1196.6249	1194.4457	1196.6249	1196.6249	1194.4457	1188.1974	1188.1974	1190.3209	1192.4111	1192.4111	1190.3209	1188.1974	1196.6249	1190.3209	1196.6249	1190.3209	1196.6249	1190.3209	1196.6249	1192.4111	1188.1974	1188.1974	1190.3209	1196.6249	1188.1974	1194.4457	1190.3209	1194.4457	1188.1974	1188.1974	1190.3209	1196.6249	1196.6249	1192.4111	1188.1974	1190.3209	1196.6249	1196.6249	1188.1974	1196.6249	1188.1974	1188.1974	1190.3209	1196.6249	1188.1974	1188.1974	1188.1974	1190.3209	1196.6249	1196.6249	1196.6249	1194.4457	1196.6249	1190.3209	1194.4457	1188.1974	1188.1974	1190.3209	1194.4457	1196.6249	1196.6249	1194.4457	1196.6249	1188.1974	1196.6249	1196.6249	1196.6249	1196.6249	1196.6249	1190.3209	1194.4457	1194.4457	1190.3209	1188.1974	1196.6249	1188.1974	1196.6249	1196.6249	1192.4111	1196.6249	1188.1974	1192.4111	1196.6249	1196.6249	1190.3209	1194.4457	1188.1974	1190.3209	1196.6249	1190.3209	1190.3209	1190.3209	1196.6249	1188.1974	1190.3209	1190.3209	1196.6249	1190.3209	1196.6249	1196.6249	1190.3209	1192.4111	1194.4457	1194.4457	1194.4457	1190.3209	1194.4457	1188.1974	1192.4111	1192.4111	1190.3209	1194.4457	1190.3209	1192.4111	1190.3209	1190.3209	1188.1974	1188.1974
1204.9337	1204.9337	1213.6063	1204.9337	1204.9337	1211.3662	1209.2701	1211.3662	1204.9337	1204.9337	1207.0132	1204.9337	1213.6063	1211.3662	1213.6063	1213.6063	1211.3662	1204.9337	1204.9337	1207.0132	1209.2701	1209.2701	1207.0132	1204.9337	1213.6063	1207.0132	1213.6063	1207.0132	1213.6063	1207.0132	1213.6063	1209.2701	1204.9337	1204.9337	1207.0132	1213.6063	1204.9337	1211.3662	1207.0132	1211.3662	1204.9337	1204.9337	1207.0132	1213.6063	1213.6063	1209.2701	1204.9337	1207.0132	1213.6063	1213.6063	1204.9337	1213.6063	1204.9337	1204.9337	1207.0132	1213.6063	1204.9337	1204.9337	1204.9337	1207.0132	1213.6063	1213.6063	1213.6063	1211.3662	1213.6063	1207.0132	1211.3662	1204.9337	1204.9337	1207.0132	1211.3662	1213.6063	1213.6063	1211.3662	1213.6063	1204.9337	1213.6063	1213.6063	1213.6063	1213.6063	1213.6063	1207.0132	1211.3662	1211.3662	1207.0132	1204.9337	1213.6063	1204.9337	1213.6063	1213.6063	1209.2701	1213.6063	1204.9337	1209.2701	1213.6063	1213.6063	1207.0132	1211.3662	1204.9337	1207.0132	1213.6063	1207.0132	1207.0132	1207.0132	1213.6063	1204.9337	1207.0132	1207.0132	1213.6063	1207.0132	1213.6063	1213.6063	1207.0132	1209.2701	1211.3662	1211.3662	1211.3662	1207.0132	1211.3662	1204.9337	1209.2701	1209.2701	1207.0132	1211.3662	1207.0132	1209.2701	1207.0132	1207.0132	1204.9337	1204.9337
1223.5465	1223.5465	1231.926	1223.5465	1223.5465	1229.9034	1227.7606	1229.9034	1223.5465	1223.5465	1225.7278	1223.5465	1231.926	1229.9034	1231.926	1231.926	1229.9034	1223.5465	1223.5465	1225.7278	1227.7606	1227.7606	1225.7278	1223.5465	1231.926	1225.7278	1231.926	1225.7278	1231.926	1225.7278	1231.926	1227.7606	1223.5465	1223.5465	1225.7278	1231.926	1223.5465	1229.9034	1225.7278	1229.9034	1223.5465	1223.5465	1225.7278	1231.926	1231.926	1227.7606	1223.5465	1225.7278	1231.926	1231.926	1223.5465	1231.926	1223.5465	1223.5465	1225.7278	1231.926	1223.5465	1223.5465	1223.5465	1225.7278	1231.926	1231.926	1231.926	1229.9034	1231.926	1225.7278	1229.9034	1223.5465	1223.5465	1225.7278	1229.9034	1231.926	1231.926	1229.9034	1231.926	1223.5465	1231.926	1231.926	1231.926	1231.926	1231.926	1225.7278	1229.9034	1229.9034	1225.7278	1223.5465	1231.926	1223.5465	1231.926	1231.926	1227.7606	1231.926	1223.5465	1227.7606	1231.926	1231.926	1225.7278	1229.9034	1223.5465	1225.7278	1231.926	1225.7278	1225.7278	1225.7278	1231.926	1223.5465	1225.7278	1225.7278	1231.926	1225.7278	1231.926	1231.926	1225.7278	1227.7606	1229.9034	1229.9034	1229.9034	1225.7278	1229.9034	1223.5465	1227.7606	1227.7606	1225.7278	1229.9034	1225.7278	1227.7606	1225.7278	1225.7278	1223.5465	1223.5465
1240.5248	1240.5248	1249.0907	1240.5248	1240.5248	1246.7766	1244.6737	1246.7766	1240.5248	1240.5248	1242.6051	1240.5248	1249.0907	1246.7766	1249.0907	1249.0907	1246.7766	1240.5248	1240.5248	1242.6051	1244.6737	1244.6737	1242.6051	1240.5248	1249.0907	1242.6051	1249.0907	1242.6051	1249.0907	1242.6051	1249.0907	1244.6737	1240.5248	1240.5248	1242.6051	1249.0907	1240.5248	1246.7766	1242.6051	1246.7766	1240.5248	1240.5248	1242.6051	1249.0907	1249.0907	1244.6737	1240.5248	1242.6051	1249.0907	1249.0907	1240.5248	1249.0907	1240.5248	1240.5248	1242.6051	1249.0907	1240.5248	1240.5248	1240.5248	1242.6051	1249.0907	1249.0907	1249.0907	1246.7766	1249.0907	1242.6051	1246.7766	1240.5248	1240.5248	1242.6051	1246.7766	1249.0907	1249.0907	1246.7766	1249.0907	1240.5248	1249.0907	1249.0907	1249.0907	1249.0907	1249.0907	1242.6051	1246.7766	1246.7766	1242.6051	1240.5248	1249.0907	1240.5248	1249.0907	1249.0907	1244.6737	1249.0907	1240.5248	1244.6737	1249.0907	1249.0907	1242.6051	1246.7766	1240.5248	1242.6051	1249.0907	1242.6051	1242.6051	1242.6051	1249.0907	1240.5248	1242.6051	1242.6051	1249.0907	1242.6051	1249.0907	1249.0907	1242.6051	1244.6737	1246.7766	1246.7766	1246.7766	1242.6051	1246.7766	1240.5248	1244.6737	1244.6737	1242.6051	1246.7766	1242.6051	1244.6737	1242.6051	1242.6051	1240.5248	1240.5248
1257.5031	1257.5031	1265.9651	1257.5031	1257.5031	1263.7734	1261.7357	1263.7734	1257.5031	1257.5031	1259.5964	1257.5031	1265.9651	1263.7734	1265.9651	1265.9651	1263.7734	1257.5031	1257.5031	1259.5964	1261.7357	1261.7357	1259.5964	1257.5031	1265.9651	1259.5964	1265.9651	1259.5964	1265.9651	1259.5964	1265.9651	1261.7357	1257.5031	1257.5031	1259.5964	1265.9651	1257.5031	1263.7734	1259.5964	1263.7734	1257.5031	1257.5031	1259.5964	1265.9651	1265.9651	1261.7357	1257.5031	1259.5964	1265.9651	1265.9651	1257.5031	1265.9651	1257.5031	1257.5031	1259.5964	1265.9651	1257.5031	1257.5031	1257.5031	1259.5964	1265.9651	1265.9651	1265.9651	1263.7734	1265.9651	1259.5964	1263.7734	1257.5031	1257.5031	1259.5964	1263.7734	1265.9651	1265.9651	1263.7734	1265.9651	1257.5031	1265.9651	1265.9651	1265.9651	1265.9651	1265.9651	1259.5964	1263.7734	1263.7734	1259.5964	1257.5031	1265.9651	1257.5031	1265.9651	1265.9651	1261.7357	1265.9651	1257.5031	1261.7357	1265.9651	1265.9651	1259.5964	1263.7734	1257.5031	1259.5964	1265.9651	1259.5964	1259.5964	1259.5964	1265.9651	1257.5031	1259.5964	1259.5964	1265.9651	1259.5964	1265.9651	1265.9651	1259.5964	1261.7357	1263.7734	1263.7734	1263.7734	1259.5964	1263.7734	1257.5031	1261.7357	1261.7357	1259.5964	1263.7734	1259.5964	1261.7357	1259.5964	1259.5964	1257.5031	1257.5031
1274.5825	1274.5825	1283.3123	1274.5825	1274.5825	1281.03	1278.8085	1281.03	1274.5825	1274.5825	1276.6522	1274.5825	1283.3123	1281.03	1283.3123	1283.3123	1281.03	1274.5825	1274.5825	1276.6522	1278.8085	1278.8085	1276.6522	1274.5825	1283.3123	1276.6522	1283.3123	1276.6522	1283.3123	1276.6522	1283.3123	1278.8085	1274.5825	1274.5825	1276.6522	1283.3123	1274.5825	1281.03	1276.6522	1281.03	1274.5825	1274.5825	1276.6522	1283.3123	1283.3123	1278.8085	1274.5825	1276.6522	1283.3123	1283.3123	1274.5825	1283.3123	1274.5825	1274.5825	1276.6522	1283.3123	1274.5825	1274.5825	1274.5825	1276.6522	1283.3123	1283.3123	1283.3123	1281.03	1283.3123	1276.6522	1281.03	1274.5825	1274.5825	1276.6522	1281.03	1283.3123	1283.3123	1281.03	1283.3123	1274.5825	1283.3123	1283.3123	1283.3123	1283.3123	1283.3123	1276.6522	1281.03	1281.03	1276.6522	1274.5825	1283.3123	1274.5825	1283.3123	1283.3123	1278.8085	1283.3123	1274.5825	1278.8085	1283.3123	1283.3123	1276.6522	1281.03	1274.5825	1276.6522	1283.3123	1276.6522	1276.6522	1276.6522	1283.3123	1274.5825	1276.6522	1276.6522	1283.3123	1276.6522	1283.3123	1283.3123	1276.6522	1278.8085	1281.03	1281.03	1281.03	1276.6522	1281.03	1274.5825	1278.8085	1278.8085	1276.6522	1281.03	1276.6522	1278.8085	1276.6522	1276.6522	1274.5825	1274.5825
1292.1119	1292.1119	1300.7882	1292.1119	1292.1119	1298.6211	1296.5173	1298.6211	1292.1119	1292.1119	1294.1967	1292.1119	1300.7882	1298.6211	1300.7882	1300.7882	1298.6211	1292.1119	1292.1119	1294.1967	1296.5173	1296.5173	1294.1967	1292.1119	1300.7882	1294.1967	1300.7882	1294.1967	1300.7882	1294.1967	1300.7882	1296.5173	1292.1119	1292.1119	1294.1967	1300.7882	1292.1119	1298.6211	1294.1967	1298.6211	1292.1119	1292.1119	1294.1967	1300.7882	1300.7882	1296.5173	1292.1119	1294.1967	1300.7882	1300.7882	1292.1119	1300.7882	1292.1119	1292.1119	1294.1967	1300.7882	1292.1119	1292.1119	1292.1119	1294.1967	1300.7882	1300.7882	1300.7882	1298.6211	1300.7882	1294.1967	1298.6211	1292.1119	1292.1119	1294.1967	1298.6211	1300.7882	1300.7882	1298.6211	1300.7882	1292.1119	1300.7882	1300.7882	1300.7882	1300.7882	1300.7882	1294.1967	1298.6211	1298.6211	1294.1967	1292.1119	1300.7882	1292.1119	1300.7882	1300.7882	1296.5173	1300.7882	1292.1119	1296.5173	1300.7882	1300.7882	1294.1967	1298.6211	1292.1119	1294.1967	1300.7882	1294.1967	1294.1967	1294.1967	1300.7882	1292.1119	1294.1967	1294.1967	1300.7882	1294.1967	1300.7882	1300.7882	1294.1967	1296.5173	1298.6211	1298.6211	1298.6211	1294.1967	1298.6211	1292.1119	1296.5173	1296.5173	1294.1967	1298.6211	1294.1967	1296.5173	1294.1967	1294.1967	1292.1119	1292.1119
1309.0155	1309.0155	1317.4097	1309.0155	1309.0155	1315.2729	1313.2406	1315.2729	1309.0155	1309.0155	1311.1593	1309.0155	1317.4097	1315.2729	1317.4097	1317.4097	1315.2729	1309.0155	1309.0155	1311.1593	1313.2406	1313.2406	1311.1593	1309.0155	1317.4097	1311.1593	1317.4097	1311.1593	1317.4097	1311.1593	1317.4097	1313.2406	1309.0155	1309.0155	1311.1593	1317.4097	1309.0155	1315.2729	1311.1593	1315.2729	1309.0155	1309.0155	1311.1593	1317.4097	1317.4097	1313.2406	1309.0155	1311.1593	1317.4097	1317.4097	1309.0155	1317.4097	1309.0155	1309.0155	1311.1593	1317.4097	1309.0155	1309.0155	1309.0155	1311.1593	1317.4097	1317.4097	1317.4097	1315.2729	1317.4097	1311.1593	1315.2729	1309.0155	1309.0155	1311.1593	1315.2729	1317.4097	1317.4097	1315.2729	1317.4097	1309.0155	1317.4097	1317.4097	1317.4097	1317.4097	1317.4097	1311.1593	1315.2729	1315.2729	1311.1593	1309.0155	1317.4097	1309.0155	1317.4097	1317.4097	1313.2406	1317.4097	1309.0155	1313.2406	1317.4097	1317.4097	1311.1593	1315.2729	1309.0155	1311.1593	1317.4097	1311.1593	1311.1593	1311.1593	1317.4097	1309.0155	1311.1593	1311.1593	1317.4097	1311.1593	1317.4097	1317.4097	1311.1593	1313.2406	1315.2729	1315.2729	1315.2729	1311.1593	1315.2729	1309.0155	1313.2406	1313.2406	1311.1593	1315.2729	1311.1593	1313.2406	1311.1593	1311.1593	1309.0155	1309.0155
1326.2029	1326.2029	1334.7775	1326.2029	1326.2029	1332.6666	1330.4697	1332.6666	1326.2029	1326.2029	1328.3025	1326.2029	1334.7775	1332.6666	1334.7775	1334.7775	1332.6666	1326.2029	1326.2029	1328.3025	1330.4697	1330.4697	1328.3025	1326.2029	1334.7775	1328.3025	1334.7775	1328.3025	1334.7775	1328.3025	1334.7775	1330.4697	1326.2029	1326.2029	1328.3025	1334.7775	1326.2029	1332.6666	1328.3025	1332.6666	1326.2029	1326.2029	1328.3025	1334.7775	1334.7775	1330.4697	1326.2029	1328.3025	1334.7775	1334.7775	1326.2029	1334.7775	1326.2029	1326.2029	1328.3025	1334.7775	1326.2029	1326.2029	1326.2029	1328.3025	1334.7775	1334.7775	1334.7775	1332.6666	1334.7775	1328.3025	1332.6666	1326.2029	1326.2029	1328.3025	1332.6666	1334.7775	1334.7775	1332.6666	1334.7775	1326.2029	1334.7775	1334.7775	1334.7775	1334.7775	1334.7775	1328.3025	1332.6666	1332.6666	1328.3025	1326.2029	1334.7775	1326.2029	1334.7775	1334.7775	1330.4697	1334.7775	1326.2029	1330.4697	1334.7775	1334.7775	1328.3025	1332.6666	1326.2029	1328.3025	1334.7775	1328.3025	1328.3025	1328.3025	1334.7775	1326.2029	1328.3025	1328.3025	1334.7775	1328.3025	1334.7775	1334.7775	1328.3025	1330.4697	1332.6666	1332.6666	1332.6666	1328.3025	1332.6666	1326.2029	1330.4697	1330.4697	1328.3025	1332.6666	1328.3025	1330.4697	1328.3025	1328.3025	1326.2029	1326.2029
1343.1805	1343.1805	1351.5607	1343.1805	1343.1805	1349.4994	1347.3561	1349.4994	1343.1805	1343.1805	1345.2095	1343.1805	1351.5607	1349.4994	1351.5607	1351.5607	1349.4994	1343.1805	1343.1805	1345.2095	1347.3561	1347.3561	1345.2095	1343.1805	1351.5607	1345.2095	1351.5607	1345.2095	1351.5607	1345.2095	1351.5607	1347.3561	1343.1805	1343.1805	1345.2095	1351.5607	1343.1805	1349.4994	1345.2095	1349.4994	1343.1805	1343.1805	1345.2095	1351.5607	1351.5607	1347.3561	1343.1805	1345.2095	1351.5607	1351.5607	1343.1805	1351.5607	1343.1805	1343.1805	1345.2095	1351.5607	1343.1805	1343.1805	1343.1805	1345.2095	1351.5607	1351.5607	1351.5607	1349.4994	1351.5607	1345.2095	1349.4994	1343.1805	1343.1805	1345.2095	1349.4994	1351.5607	1351.5607	1349.4994	1351.5607	1343.1805	1351.5607	1351.5607	1351.5607	1351.5607	1351.5607	1345.2095	1349.4994	1349.4994	1345.2095	1343.1805	1351.5607	1343.1805	1351.5607	1351.5607	1347.3561	1351.5607	1343.1805	1347.3561	1351.5607	1351.5607	1345.2095	1349.4994	1343.1805	1345.2095	1351.5607	1345.2095	1345.2095	1345.2095	1351.5607	1343.1805	1345.2095	1345.2095	1351.5607	1345.2095	1351.5607	1351.5607	1345.2095	1347.3561	1349.4994	1349.4994	1349.4994	1345.2095	1349.4994	1343.1805	1347.3561	1347.3561	1345.2095	1349.4994	1345.2095	1347.3561	1345.2095	1345.2095	1343.1805	1343.1805
1360.3894	1360.3894	1368.8138	1360.3894	1360.3894	1366.7358	1364.6428	1366.7358	1360.3894	1360.3894	1362.5134	1360.3894	1368.8138	1366.7358	1368.8138	1368.8138	1366.7358	1360.3894	1360.3894	1362.5134	1364.6428	1364.6428	1362.5134	1360.3894	1368.8138	1362.5134	1368.8138	1362.5134	1368.8138	1362.5134	1368.8138	1364.6428	1360.3894	1360.3894	1362.5134	1368.8138	1360.3894	1366.7358	1362.5134	1366.7358	1360.3894	1360.3894	1362.5134	1368.8138	1368.8138	1364.6428	1360.3894	1362.5134	1368.8138	1368.8138	1360.3894	1368.8138	1360.3894	1360.3894	1362.5134	1368.8138	1360.3894	1360.3894	1360.3894	1362.5134	1368.8138	1368.8138	1368.8138	1366.7358	1368.8138	1362.5134	1366.7358	1360.3894	1360.3894	1362.5134	1366.7358	1368.8138	1368.8138	1366.7358	1368.8138	1360.3894	1368.8138	1368.8138	1368.8138	1368.8138	1368.8138	1362.5134	1366.7358	1366.7358	1362.5134	1360.3894	1368.8138	1360.3894	1368.8138	1368.8138	1364.6428	1368.8138	1360.3894	1364.6428	1368.8138	1368.8138	1362.5134	1366.7358	1360.3894	1362.5134	1368.8138	1362.5134	1362.5134	1362.5134	1368.8138	1360.3894	1362.5134	1362.5134	1368.8138	1362.5134	1368.8138	1368.8138	1362.5134	1364.6428	1366.7358	1366.7358	1366.7358	1362.5134	1366.7358	1360.3894	1364.6428	1364.6428	1362.5134	1366.7358	1362.5134	1364.6428	1362.5134	1362.5134	1360.3894	1360.3894
1377.526	1377.526	1386.1172	1377.526	1377.526	1383.9396	1381.8467	1383.9396	1377.526	1377.526	1379.663	1377.526	1386.1172	1383.9396	1386.1172	1386.1172	1383.9396	1377.526	1377.526	1379.663	1381.8467	1381.8467	1379.663	1377.526	1386.1172	1379.663	1386.1172	1379.663	1386.1172	1379.663	1386.1172	1381.8467	1377.526	1377.526	1379.663	1386.1172	1377.526	1383.9396	1379.663	1383.9396	1377.526	1377.526	1379.663	1386.1172	1386.1172	1381.8467	1377.526	1379.663	1386.1172	1386.1172	1377.526	1386.1172	1377.526	1377.526	1379.663	1386.1172	1377.526	1377.526	1377.526	1379.663	1386.1172	1386.1172	1386.1172	1383.9396	1386.1172	1379.663	1383.9396	1377.526	1377.526	1379.663	1383.9396	1386.1172	1386.1172	1383.9396	1386.1172	1377.526	1386.1172	1386.1172	1386.1172	1386.1172	1386.1172	1379.663	1383.9396	1383.9396	1379.663	1377.526	1386.1172	1377.526	1386.1172	1386.1172	1381.8467	1386.1172	1377.526	1381.8467	1386.1172	1386.1172	1379.663	1383.9396	1377.526	1379.663	1386.1172	1379.663	1379.663	1379.663	1386.1172	1377.526	1379.663	1379.663	1386.1172	1379.663	1386.1172	1386.1172	1379.663	1381.8467	1383.9396	1383.9396	1383.9396	1379.663	1383.9396	1377.526	1381.8467	1381.8467	1379.663	1383.9396	1379.663	1381.8467	1379.663	1379.663	1377.526	1377.526
1430.7299	1430.7299	1439.248	1430.7299	1430.7299	1437.2269	1435.0092	1437.2269	1430.7299	1430.7299	1432.8148	1430.7299	1439.248	1437.2269	1439.248	1439.248	1437.2269	1430.7299	1430.7299	1432.8148	1435.0092	1435.0092	1432.8148	1430.7299	1439.248	1432.8148	1439.248	1432.8148	1439.248	1432.8148	1439.248	1435.0092	1430.7299	1430.7299	1432.8148	1439.248	1430.7299	1437.2269	1432.8148	1437.2269	1430.7299	1430.7299	1432.8148	1439.248	1439.248	1435.0092	1430.7299	1432.8148	1439.248	1439.248	1430.7299	1439.248	1430.7299	1430.7299	1432.8148	1439.248	1430.7299	1430.7299	1430.7299	1432.8148	1439.248	1439.248	1439.248	1437.2269	1439.248	1432.8148	1437.2269	1430.7299	1430.7299	1432.8148	1437.2269	1439.248	1439.248	1437.2269	1439.248	1430.7299	1439.248	1439.248	1439.248	1439.248	1439.248	1432.8148	1437.2269	1437.2269	1432.8148	1430.7299	1439.248	1430.7299	1439.248	1439.248	1435.0092	1439.248	1430.7299	1435.0092	1439.248	1439.248	1432.8148	1437.2269	1430.7299	1432.8148	1439.248	1432.8148	1432.8148	1432.8148	1439.248	1430.7299	1432.8148	1432.8148	1439.248	1432.8148	1439.248	1439.248	1432.8148	1435.0092	1437.2269	1437.2269	1437.2269	1432.8148	1437.2269	1430.7299	1435.0092	1435.0092	1432.8148	1437.2269	1432.8148	1435.0092	1432.8148	1432.8148	1430.7299	1430.7299
1448.0874	1448.0874	1456.6218	1448.0874	1448.0874	1454.4767	1452.4282	1454.4767	1448.0874	1448.0874	1450.118	1448.0874	1456.6218	1454.4767	1456.6218	1456.6218	1454.4767	1448.0874	1448.0874	1450.118	1452.4282	1452.4282	1450.118	1448.0874	1456.6218	1450.118	1456.6218	1450.118	1456.6218	1450.118	1456.6218	1452.4282	1448.0874	1448.0874	1450.118	1456.6218	1448.0874	1454.4767	1450.118	1454.4767	1448.0874	1448.0874	1450.118	1456.6218	1456.6218	1452.4282	1448.0874	1450.118	1456.6218	1456.6218	1448.0874	1456.6218	1448.0874	1448.0874	1450.118	1456.6218	1448.0874	1448.0874	1448.0874	1450.118	1456.6218	1456.6218	1456.6218	1454.4767	1456.6218	1450.118	1454.4767	1448.0874	1448.0874	1450.118	1454.4767	1456.6218	1456.6218	1454.4767	1456.6218	1448.0874	1456.6218	1456.6218	1456.6218	1456.6218	1456.6218	1450.118	1454.4767	1454.4767	1450.118	1448.0874	1456.6218	1448.0874	1456.6218	1456.6218	1452.4282	1456.6218	1448.0874	1452.4282	1456.6218	1456.6218	1450.118	1454.4767	1448.0874	1450.118	1456.6218	1450.118	1450.118	1450.118	1456.6218	1448.0874	1450.118	1450.118	1456.6218	1450.118	1456.6218	1456.6218	1450.118	1452.4282	1454.4767	1454.4767	1454.4767	1450.118	1454.4767	1448.0874	1452.4282	1452.4282	1450.118	1454.4767	1450.118	1452.4282	1450.118	1450.118	1448.0874	1448.0874
1465.0322	1465.0322	1473.765	1465.0322	1465.0322	1471.6292	1469.4143	1471.6292	1465.0322	1465.0322	1467.2188	1465.0322	1473.765	1471.6292	1473.765	1473.765	1471.6292	1465.0322	1465.0322	1467.2188	1469.4143	1469.4143	1467.2188	1465.0322	1473.765	1467.2188	1473.765	1467.2188	1473.765	1467.2188	1473.765	1469.4143	1465.0322	1465.0322	1467.2188	1473.765	1465.0322	1471.6292	1467.2188	1471.6292	1465.0322	1465.0322	1467.2188	1473.765	1473.765	1469.4143	1465.0322	1467.2188	1473.765	1473.765	1465.0322	1473.765	1465.0322	1465.0322	1467.2188	1473.765	1465.0322	1465.0322	1465.0322	1467.2188	1473.765	1473.765	1473.765	1471.6292	1473.765	1467.2188	1471.6292	1465.0322	1465.0322	1467.2188	1471.6292	1473.765	1473.765	1471.6292	1473.765	1465.0322	1473.765	1473.765	1473.765	1473.765	1473.765	1467.2188	1471.6292	1471.6292	1467.2188	1465.0322	1473.765	1465.0322	1473.765	1473.765	1469.4143	1473.765	1465.0322	1469.4143	1473.765	1473.765	1467.2188	1471.6292	1465.0322	1467.2188	1473.765	1467.2188	1467.2188	1467.2188	1473.765	1465.0322	1467.2188	1467.2188	1473.765	1467.2188	1473.765	1473.765	1467.2188	1469.4143	1471.6292	1471.6292	1471.6292	1467.2188	1471.6292	1465.0322	1469.4143	1469.4143	1467.2188	1471.6292	1467.2188	1469.4143	1467.2188	1467.2188	1465.0322	1465.0322
1482.5562	1482.5562	1490.8734	1482.5562	1482.5562	1488.8409	1486.6497	1488.8409	1482.5562	1482.5562	1484.5875	1482.5562	1490.8734	1488.8409	1490.8734	1490.8734	1488.8409	1482.5562	1482.5562	1484.5875	1486.6497	1486.6497	1484.5875	1482.5562	1490.8734	1484.5875	1490.8734	1484.5875	1490.8734	1484.5875	1490.8734	1486.6497	1482.5562	1482.5562	1484.5875	1490.8734	1482.5562	1488.8409	1484.5875	1488.8409	1482.5562	1482.5562	1484.5875	1490.8734	1490.8734	1486.6497	1482.5562	1484.5875	1490.8734	1490.8734	1482.5562	1490.8734	1482.5562	1482.5562	1484.5875	1490.8734	1482.5562	1482.5562	1482.5562	1484.5875	1490.8734	1490.8734	1490.8734	1488.8409	1490.8734	1484.5875	1488.8409	1482.5562	1482.5562	1484.5875	1488.8409	1490.8734	1490.8734	1488.8409	1490.8734	1482.5562	1490.8734	1490.8734	1490.8734	1490.8734	1490.8734	1484.5875	1488.8409	1488.8409	1484.5875	1482.5562	1490.8734	1482.5562	1490.8734	1490.8734	1486.6497	1490.8734	1482.5562	1486.6497	1490.8734	1490.8734	1484.5875	1488.8409	1482.5562	1484.5875	1490.8734	1484.5875	1484.5875	1484.5875	1490.8734	1482.5562	1484.5875	1484.5875	1490.8734	1484.5875	1490.8734	1490.8734	1484.5875	1486.6497	1488.8409	1488.8409	1488.8409	1484.5875	1488.8409	1482.5562	1486.6497	1486.6497	1484.5875	1488.8409	1484.5875	1486.6497	1484.5875	1484.5875	1482.5562	1482.5562
1499.536	1499.536	1508.0109	1499.536	1499.536	1505.9489	1503.8004	1505.9489	1499.536	1499.536	1501.5504	1499.536	1508.0109	1505.9489	1508.0109	1508.0109	1505.9489	1499.536	1499.536	1501.5504	1503.8004	1503.8004	1501.5504	1499.536	1508.0109	1501.5504	1508.0109	1501.5504	1508.0109	1501.5504	1508.0109	1503.8004	1499.536	1499.536	1501.5504	1508.0109	1499.536	1505.9489	1501.5504	1505.9489	1499.536	1499.536	1501.5504	1508.0109	1508.0109	1503.8004	1499.536	1501.5504	1508.0109	1508.0109	1499.536	1508.0109	1499.536	1499.536	1501.5504	1508.0109	1499.536	1499.536	1499.536	1501.5504	1508.0109	1508.0109	1508.0109	1505.9489	1508.0109	1501.5504	1505.9489	1499.536	1499.536	1501.5504	1505.9489	1508.0109	1508.0109	1505.9489	1508.0109	1499.536	1508.0109	1508.0109	1508.0109	1508.0109	1508.0109	1501.5504	1505.9489	1505.9489	1501.5504	1499.536	1508.0109	1499.536	1508.0109	1508.0109	1503.8004	1508.0109	1499.536	1503.8004	1508.0109	1508.0109	1501.5504	1505.9489	1499.536	1501.5504	1508.0109	1501.5504	1501.5504	1501.5504	1508.0109	1499.536	1501.5504	1501.5504	1508.0109	1501.5504	1508.0109	1508.0109	1501.5504	1503.8004	1505.9489	1505.9489	1505.9489	1501.5504	1505.9489	1499.536	1503.8004	1503.8004	1501.5504	1505.9489	1501.5504	1503.8004	1501.5504	1501.5504	1499.536	1499.536
1516.7542	1516.7542	1525.2327	1516.7542	1516.7542	1523.0873	1520.9938	1523.0873	1516.7542	1516.7542	1518.8312	1516.7542	1525.2327	1523.0873	1525.2327	1525.2327	1523.0873	1516.7542	1516.7542	1518.8312	1520.9938	1520.9938	1518.8312	1516.7542	1525.2327	1518.8312	1525.2327	1518.8312	1525.2327	1518.8312	1525.2327	1520.9938	1516.7542	1516.7542	1518.8312	1525.2327	1516.7542	1523.0873	1518.8312	1523.0873	1516.7542	1516.7542	1518.8312	1525.2327	1525.2327	1520.9938	1516.7542	1518.8312	1525.2327	1525.2327	1516.7542	1525.2327	1516.7542	1516.7542	1518.8312	1525.2327	1516.7542	1516.7542	1516.7542	1518.8312	1525.2327	1525.2327	1525.2327	1523.0873	1525.2327	1518.8312	1523.0873	1516.7542	1516.7542	1518.8312	1523.0873	1525.2327	1525.2327	1523.0873	1525.2327	1516.7542	1525.2327	1525.2327	1525.2327	1525.2327	1525.2327	1518.8312	1523.0873	1523.0873	1518.8312	1516.7542	1525.2327	1516.7542	1525.2327	1525.2327	1520.9938	1525.2327	1516.7542	1520.9938	1525.2327	1525.2327	1518.8312	1523.0873	1516.7542	1518.8312	1525.2327	1518.8312	1518.8312	1518.8312	1525.2327	1516.7542	1518.8312	1518.8312	1525.2327	1518.8312	1525.2327	1525.2327	1518.8312	1520.9938	1523.0873	1523.0873	1523.0873	1518.8312	1523.0873	1516.7542	1520.9938	1520.9938	1518.8312	1523.0873	1518.8312	1520.9938	1518.8312	1518.8312	1516.7542	1516.7542
1534.0562	1534.0562	1542.6429	1534.0562	1534.0562	1540.4476	1538.1338	1540.4476	1534.0562	1534.0562	1536.0493	1534.0562	1542.6429	1540.4476	1542.6429	1542.6429	1540.4476	1534.0562	1534.0562	1536.0493	1538.1338	1538.1338	1536.0493	1534.0562	1542.6429	1536.0493	1542.6429	1536.0493	1542.6429	1536.0493	1542.6429	1538.1338	1534.0562	1534.0562	1536.0493	1542.6429	1534.0562	1540.4476	1536.0493	1540.4476	1534.0562	1534.0562	1536.0493	1542.6429	1542.6429	1538.1338	1534.0562	1536.0493	1542.6429	1542.6429	1534.0562	1542.6429	1534.0562	1534.0562	1536.0493	1542.6429	1534.0562	1534.0562	1534.0562	1536.0493	1542.6429	1542.6429	1542.6429	1540.4476	1542.6429	1536.0493	1540.4476	1534.0562	1534.0562	1536.0493	1540.4476	1542.6429	1542.6429	1540.4476	1542.6429	1534.0562	1542.6429	1542.6429	1542.6429	1542.6429	1542.6429	1536.0493	1540.4476	1540.4476	1536.0493	1534.0562	1542.6429	1534.0562	1542.6429	1542.6429	1538.1338	1542.6429	1534.0562	1538.1338	1542.6429	1542.6429	1536.0493	1540.4476	1534.0562	1536.0493	1542.6429	1536.0493	1536.0493	1536.0493	1542.6429	1534.0562	1536.0493	1536.0493	1542.6429	1536.0493	1542.6429	1542.6429	1536.0493	1538.1338	1540.4476	1540.4476	1540.4476	1536.0493	1540.4476	1534.0562	1538.1338	1538.1338	1536.0493	1540.4476	1536.0493	1538.1338	1536.0493	1536.0493	1534.0562	1534.0562
1551.1304	1551.1304	1559.4059	1551.1304	1551.1304	1557.2668	1555.2155	1557.2668	1551.1304	1551.1304	1553.1248	1551.1304	1559.4059	1557.2668	1559.4059	1559.4059	1557.2668	1551.1304	1551.1304	1553.1248	1555.2155	1555.2155	1553.1248	1551.1304	1559.4059	1553.1248	1559.4059	1553.1248	1559.4059	1553.1248	1559.4059	1555.2155	1551.1304	1551.1304	1553.1248	1559.4059	1551.1304	1557.2668	1553.1248	1557.2668	1551.1304	1551.1304	1553.1248	1559.4059	1559.4059	1555.2155	1551.1304	1553.1248	1559.4059	1559.4059	1551.1304	1559.4059	1551.1304	1551.1304	1553.1248	1559.4059	1551.1304	1551.1304	1551.1304	1553.1248	1559.4059	1559.4059	1559.4059	1557.2668	1559.4059	1553.1248	1557.2668	1551.1304	1551.1304	1553.1248	1557.2668	1559.4059	1559.4059	1557.2668	1559.4059	1551.1304	1559.4059	1559.4059	1559.4059	1559.4059	1559.4059	1553.1248	1557.2668	1557.2668	1553.1248	1551.1304	1559.4059	1551.1304	1559.4059	1559.4059	1555.2155	1559.4059	1551.1304	1555.2155	1559.4059	1559.4059	1553.1248	1557.2668	1551.1304	1553.1248	1559.4059	1553.1248	1553.1248	1553.1248	1559.4059	1551.1304	1553.1248	1553.1248	1559.4059	1553.1248	1559.4059	1559.4059	1553.1248	1555.2155	1557.2668	1557.2668	1557.2668	1553.1248	1557.2668	1551.1304	1555.2155	1555.2155	1553.1248	1557.2668	1553.1248	1555.2155	1553.1248	1553.1248	1551.1304	1551.1304
1568.1868	1568.1868	1576.8683	1568.1868	1568.1868	1574.7096	1572.489	1574.7096	1568.1868	1568.1868	1570.2786	1568.1868	1576.8683	1574.7096	1576.8683	1576.8683	1574.7096	1568.1868	1568.1868	1570.2786	1572.489	1572.489	1570.2786	1568.1868	1576.8683	1570.2786	1576.8683	1570.2786	1576.8683	1570.2786	1576.8683	1572.489	1568.1868	1568.1868	1570.2786	1576.8683	1568.1868	1574.7096	1570.2786	1574.7096	1568.1868	1568.1868	1570.2786	1576.8683	1576.8683	1572.489	1568.1868	1570.2786	1576.8683	1576.8683	1568.1868	1576.8683	1568.1868	1568.1868	1570.2786	1576.8683	1568.1868	1568.1868	1568.1868	1570.2786	1576.8683	1576.8683	1576.8683	1574.7096	1576.8683	1570.2786	1574.7096	1568.1868	1568.1868	1570.2786	1574.7096	1576.8683	1576.8683	1574.7096	1576.8683	1568.1868	1576.8683	1576.8683	1576.8683	1576.8683	1576.8683	1570.2786	1574.7096	1574.7096	1570.2786	1568.1868	1576.8683	1568.1868	1576.8683	1576.8683	1572.489	1576.8683	1568.1868	1572.489	1576.8683	1576.8683	1570.2786	1574.7096	1568.1868	1570.2786	1576.8683	1570.2786	1570.2786	1570.2786	1576.8683	1568.1868	1570.2786	1570.2786	1576.8683	1570.2786	1576.8683	1576.8683	1570.2786	1572.489	1574.7096	1574.7096	1574.7096	1570.2786	1574.7096	1568.1868	1572.489	1572.489	1570.2786	1574.7096	1570.2786	1572.489	1570.2786	1570.2786	1568.1868	1568.1868
1585.8096	1585.8096	1594.446	1585.8096	1585.8096	1592.2516	1590.1409	1592.2516	1585.8096	1585.8096	1587.8837	1585.8096	1594.446	1592.2516	1594.446	1594.446	1592.2516	1585.8096	1585.8096	1587.8837	1590.1409	1590.1409	1587.8837	1585.8096	1594.446	1587.8837	1594.446	1587.8837	1594.446	1587.8837	1594.446	1590.1409	1585.8096	1585.8096	1587.8837	1594.446	1585.8096	1592.2516	1587.8837	1592.2516	1585.8096	1585.8096	1587.8837	1594.446	1594.446	1590.1409	1585.8096	1587.8837	1594.446	1594.446	1585.8096	1594.446	1585.8096	1585.8096	1587.8837	1594.446	1585.8096	1585.8096	1585.8096	1587.8837	1594.446	1594.446	1594.446	1592.2516	1594.446	1587.8837	1592.2516	1585.8096	1585.8096	1587.8837	1592.2516	1594.446	1594.446	1592.2516	1594.446	1585.8096	1594.446	1594.446	1594.446	1594.446	1594.446	1587.8837	1592.2516	1592.2516	1587.8837	1585.8096	1594.446	1585.8096	1594.446	1594.446	1590.1409	1594.446	1585.8096	1590.1409	1594.446	1594.446	1587.8837	1592.2516	1585.8096	1587.8837	1594.446	1587.8837	1587.8837	1587.8837	1594.446	1585.8096	1587.8837	1587.8837	1594.446	1587.8837	1594.446	1594.446	1587.8837	1590.1409	1592.2516	1592.2516	1592.2516	1587.8837	1592.2516	1585.8096	1590.1409	1590.1409	1587.8837	1592.2516	1587.8837	1590.1409	1587.8837	1587.8837	1585.8096	1585.8096
1602.9156	1602.9156	1611.7067	1602.9156	1602.9156	1609.6149	1607.5328	1609.6149	1602.9156	1602.9156	1605.0699	1602.9156	1611.7067	1609.6149	1611.7067	1611.7067	1609.6149	1602.9156	1602.9156	1605.0699	1607.5328	1607.5328	1605.0699	1602.9156	1611.7067	1605.0699	1611.7067	1605.0699	1611.7067	1605.0699	1611.7067	1607.5328	1602.9156	1602.9156	1605.0699	1611.7067	1602.9156	1609.6149	1605.0699	1609.6149	1602.9156	1602.9156	1605.0699	1611.7067	1611.7067	1607.5328	1602.9156	1605.0699	1611.7067	1611.7067	1602.9156	1611.7067	1602.9156	1602.9156	1605.0699	1611.7067	1602.9156	1602.9156	1602.9156	1605.0699	1611.7067	1611.7067	1611.7067	1609.6149	1611.7067	1605.0699	1609.6149	1602.9156	1602.9156	1605.0699	1609.6149	1611.7067	1611.7067	1609.6149	1611.7067	1602.9156	1611.7067	1611.7067	1611.7067	1611.7067	1611.7067	1605.0699	1609.6149	1609.6149	1605.0699	1602.9156	1611.7067	1602.9156	1611.7067	1611.7067	1607.5328	1611.7067	1602.9156	1607.5328	1611.7067	1611.7067	1605.0699	1609.6149	1602.9156	1605.0699	1611.7067	1605.0699	1605.0699	1605.0699	1611.7067	1602.9156	1605.0699	1605.0699	1611.7067	1605.0699	1611.7067	1611.7067	1605.0699	1607.5328	1609.6149	1609.6149	1609.6149	1605.0699	1609.6149	1602.9156	1607.5328	1607.5328	1605.0699	1609.6149	1605.0699	1607.5328	1605.0699	1605.0699	1602.9156	1602.9156
1620.2833	1620.2833	1629.2963	1620.2833	1620.2833	1627.0541	1624.8162	1627.0541	1620.2833	1620.2833	1622.5292	1620.2833	1629.2963	1627.0541	1629.2963	1629.2963	1627.0541	1620.2833	1620.2833	1622.5292	1624.8162	1624.8162	1622.5292	1620.2833	1629.2963	1622.5292	1629.2963	1622.5292	1629.2963	1622.5292	1629.2963	1624.8162	1620.2833	1620.2833	1622.5292	1629.2963	1620.2833	1627.0541	1622.5292	1627.0541	1620.2833	1620.2833	1622.5292	1629.2963	1629.2963	1624.8162	1620.2833	1622.5292	1629.2963	1629.2963	1620.2833	1629.2963	1620.2833	1620.2833	1622.5292	1629.2963	1620.2833	1620.2833	1620.2833	1622.5292	1629.2963	1629.2963	1629.2963	1627.0541	1629.2963	1622.5292	1627.0541	1620.2833	1620.2833	1622.5292	1627.0541	1629.2963	1629.2963	1627.0541	1629.2963	1620.2833	1629.2963	1629.2963	1629.2963	1629.2963	1629.2963	1622.5292	1627.0541	1627.0541	1622.5292	1620.2833	1629.2963	1620.2833	1629.2963	1629.2963	1624.8162	1629.2963	1620.2833	1624.8162	1629.2963	1629.2963	1622.5292	1627.0541	1620.2833	1622.5292	1629.2963	1622.5292	1622.5292	1622.5292	1629.2963	1620.2833	1622.5292	1622.5292	1629.2963	1622.5292	1629.2963	1629.2963	1622.5292	1624.8162	1627.0541	1627.0541	1627.0541	1622.5292	1627.0541	1620.2833	1624.8162	1624.8162	1622.5292	1627.0541	1622.5292	1624.8162	1622.5292	1622.5292	1620.2833	1620.2833
1638.1454	1638.1454	1646.5907	1638.1454	1638.1454	1644.392	1642.3517	1644.392	1638.1454	1638.1454	1640.2146	1638.1454	1646.5907	1644.392	1646.5907	1646.5907	1644.392	1638.1454	1638.1454	1640.2146	1642.3517	1642.3517	1640.2146	1638.1454	1646.5907	1640.2146	1646.5907	1640.2146	1646.5907	1640.2146	1646.5907	1642.3517	1638.1454	1638.1454	1640.2146	1646.5907	1638.1454	1644.392	1640.2146	1644.392	1638.1454	1638.1454	1640.2146	1646.5907	1646.5907	1642.3517	1638.1454	1640.2146	1646.5907	1646.5907	1638.1454	1646.5907	1638.1454	1638.1454	1640.2146	1646.5907	1638.1454	1638.1454	1638.1454	1640.2146	1646.5907	1646.5907	1646.5907	1644.392	1646.5907	1640.2146	1644.392	1638.1454	1638.1454	1640.2146	1644.392	1646.5907	1646.5907	1644.392	1646.5907	1638.1454	1646.5907	1646.5907	1646.5907	1646.5907	1646.5907	1640.2146	1644.392	1644.392	1640.2146	1638.1454	1646.5907	1638.1454	1646.5907	1646.5907	1642.3517	1646.5907	1638.1454	1642.3517	1646.5907	1646.5907	1640.2146	1644.392	1638.1454	1640.2146	1646.5907	1640.2146	1640.2146	1640.2146	1646.5907	1638.1454	1640.2146	1640.2146	1646.5907	1640.2146	1646.5907	1646.5907	1640.2146	1642.3517	1644.392	1644.392	1644.392	1640.2146	1644.392	1638.1454	1642.3517	1642.3517	1640.2146	1644.392	1640.2146	1642.3517	1640.2146	1640.2146	1638.1454	1638.1454
1655.692	1655.692	1664.0723	1655.692	1655.692	1662.0073	1659.9758	1662.0073	1655.692	1655.692	1657.7222	1655.692	1664.0723	1662.0073	1664.0723	1664.0723	1662.0073	1655.692	1655.692	1657.7222	1659.9758	1659.9758	1657.7222	1655.692	1664.0723	1657.7222	1664.0723	1657.7222	1664.0723	1657.7222	1664.0723	1659.9758	1655.692	1655.692	1657.7222	1664.0723	1655.692	1662.0073	1657.7222	1662.0073	1655.692	1655.692	1657.7222	1664.0723	1664.0723	1659.9758	1655.692	1657.7222	1664.0723	1664.0723	1655.692	1664.0723	1655.692	1655.692	1657.7222	1664.0723	1655.692	1655.692	1655.692	1657.7222	1664.0723	1664.0723	1664.0723	1662.0073	1664.0723	1657.7222	1662.0073	1655.692	1655.692	1657.7222	1662.0073	1664.0723	1664.0723	1662.0073	1664.0723	1655.692	1664.0723	1664.0723	1664.0723	1664.0723	1664.0723	1657.7222	1662.0073	1662.0073	1657.7222	1655.692	1664.0723	1655.692	1664.0723	1664.0723	1659.9758	1664.0723	1655.692	1659.9758	1664.0723	1664.0723	1657.7222	1662.0073	1655.692	1657.7222	1664.0723	1657.7222	1657.7222	1657.7222	1664.0723	1655.692	1657.7222	1657.7222	1664.0723	1657.7222	1664.0723	1664.0723	1657.7222	1659.9758	1662.0073	1662.0073	1662.0073	1657.7222	1662.0073	1655.692	1659.9758	1659.9758	1657.7222	1662.0073	1657.7222	1659.9758	1657.7222	1657.7222	1655.692	1655.692
1672.5713	1672.5713	1681.0016	1672.5713	1672.5713	1679.0181	1676.8246	1679.0181	1672.5713	1672.5713	1674.6338	1672.5713	1681.0016	1679.0181	1681.0016	1681.0016	1679.0181	1672.5713	1672.5713	1674.6338	1676.8246	1676.8246	1674.6338	1672.5713	1681.0016	1674.6338	1681.0016	1674.6338	1681.0016	1674.6338	1681.0016	1676.8246	1672.5713	1672.5713	1674.6338	1681.0016	1672.5713	1679.0181	1674.6338	1679.0181	1672.5713	1672.5713	1674.6338	1681.0016	1681.0016	1676.8246	1672.5713	1674.6338	1681.0016	1681.0016	1672.5713	1681.0016	1672.5713	1672.5713	1674.6338	1681.0016	1672.5713	1672.5713	1672.5713	1674.6338	1681.0016	1681.0016	1681.0016	1679.0181	1681.0016	1674.6338	1679.0181	1672.5713	1672.5713	1674.6338	1679.0181	1681.0016	1681.0016	1679.0181	1681.0016	1672.5713	1681.0016	1681.0016	1681.0016	1681.0016	1681.0016	1674.6338	1679.0181	1679.0181	1674.6338	1672.5713	1681.0016	1672.5713	1681.0016	1681.0016	1676.8246	1681.0016	1672.5713	1676.8246	1681.0016	1681.0016	1674.6338	1679.0181	1672.5713	1674.6338	1681.0016	1674.6338	1674.6338	1674.6338	1681.0016	1672.5713	1674.6338	1674.6338	1681.0016	1674.6338	1681.0016	1681.0016	1674.6338	1676.8246	1679.0181	1679.0181	1679.0181	1674.6338	1679.0181	1672.5713	1676.8246	1676.8246	1674.6338	1679.0181	1674.6338	1676.8246	1674.6338	1674.6338	1672.5713	1672.5713
1689.5499	1689.5499	1697.8224	1689.5499	1689.5499	1695.6779	1693.696	1695.6779	1689.5499	1689.5499	1691.6188	1689.5499	1697.8224	1695.6779	1697.8224	1697.8224	1695.6779	1689.5499	1689.5499	1691.6188	1693.696	1693.696	1691.6188	1689.5499	1697.8224	1691.6188	1697.8224	1691.6188	1697.8224	1691.6188	1697.8224	1693.696	1689.5499	1689.5499	1691.6188	1697.8224	1689.5499	1695.6779	1691.6188	1695.6779	1689.5499	1689.5499	1691.6188	1697.8224	1697.8224	1693.696	1689.5499	1691.6188	1697.8224	1697.8224	1689.5499	1697.8224	1689.5499	1689.5499	1691.6188	1697.8224	1689.5499	1689.5499	1689.5499	1691.6188	1697.8224	1697.8224	1697.8224	1695.6779	1697.8224	1691.6188	1695.6779	1689.5499	1689.5499	1691.6188	1695.6779	1697.8224	1697.8224	1695.6779	1697.8224	1689.5499	1697.8224	1697.8224	1697.8224	1697.8224	1697.8224	1691.6188	1695.6779	1695.6779	1691.6188	1689.5499	1697.8224	1689.5499	1697.8224	1697.8224	1693.696	1697.8224	1689.5499	1693.696	1697.8224	1697.8224	1691.6188	1695.6779	1689.5499	1691.6188	1697.8224	1691.6188	1691.6188	1691.6188	1697.8224	1689.5499	1691.6188	1691.6188	1697.8224	1691.6188	1697.8224	1697.8224	1691.6188	1693.696	1695.6779	1695.6779	1695.6779	1691.6188	1695.6779	1689.5499	1693.696	1693.696	1691.6188	1695.6779	1691.6188	1693.696	1691.6188	1691.6188	1689.5499	1689.5499
1706.5315	1706.5315	1715.0046	1706.5315	1706.5315	1712.8672	1710.7394	1712.8672	1706.5315	1706.5315	1708.5475	1706.5315	1715.0046	1712.8672	1715.0046	1715.0046	1712.8672	1706.5315	1706.5315	1708.5475	1710.7394	1710.7394	1708.5475	1706.5315	1715.0046	1708.5475	1715.0046	1708.5475	1715.0046	1708.5475	1715.0046	1710.7394	1706.5315	1706.5315	1708.5475	1715.0046	1706.5315	1712.8672	1708.5475	1712.8672	1706.5315	1706.5315	1708.5475	1715.0046	1715.0046	1710.7394	1706.5315	1708.5475	1715.0046	1715.0046	1706.5315	1715.0046	1706.5315	1706.5315	1708.5475	1715.0046	1706.5315	1706.5315	1706.5315	1708.5475	1715.0046	1715.0046	1715.0046	1712.8672	1715.0046	1708.5475	1712.8672	1706.5315	1706.5315	1708.5475	1712.8672	1715.0046	1715.0046	1712.8672	1715.0046	1706.5315	1715.0046	1715.0046	1715.0046	1715.0046	1715.0046	1708.5475	1712.8672	1712.8672	1708.5475	1706.5315	1715.0046	1706.5315	1715.0046	1715.0046	1710.7394	1715.0046	1706.5315	1710.7394	1715.0046	1715.0046	1708.5475	1712.8672	1706.5315	1708.5475	1715.0046	1708.5475	1708.5475	1708.5475	1715.0046	1706.5315	1708.5475	1708.5475	1715.0046	1708.5475	1715.0046	1715.0046	1708.5475	1710.7394	1712.8672	1712.8672	1712.8672	1708.5475	1712.8672	1706.5315	1710.7394	1710.7394	1708.5475	1712.8672	1708.5475	1710.7394	1708.5475	1708.5475	1706.5315	1706.5315
1723.5592	1723.5592	1731.797	1723.5592	1723.5592	1729.8137	1727.797	1729.8137	1723.5592	1723.5592	1725.5734	1723.5592	1731.797	1729.8137	1731.797	1731.797	1729.8137	1723.5592	1723.5592	1725.5734	1727.797	1727.797	1725.5734	1723.5592	1731.797	1725.5734	1731.797	1725.5734	1731.797	1725.5734	1731.797	1727.797	1723.5592	1723.5592	1725.5734	1731.797	1723.5592	1729.8137	1725.5734	1729.8137	1723.5592	1723.5592	1725.5734	1731.797	1731.797	1727.797	1723.5592	1725.5734	1731.797	1731.797	1723.5592	1731.797	1723.5592	1723.5592	1725.5734	1731.797	1723.5592	1723.5592	1723.5592	1725.5734	1731.797	1731.797	1731.797	1729.8137	1731.797	1725.5734	1729.8137	1723.5592	1723.5592	1725.5734	1729.8137	1731.797	1731.797	1729.8137	1731.797	1723.5592	1731.797	1731.797	1731.797	1731.797	1731.797	1725.5734	1729.8137	1729.8137	1725.5734	1723.5592	1731.797	1723.5592	1731.797	1731.797	1727.797	1731.797	1723.5592	1727.797	1731.797	1731.797	1725.5734	1729.8137	1723.5592	1725.5734	1731.797	1725.5734	1725.5734	1725.5734	1731.797	1723.5592	1725.5734	1725.5734	1731.797	1725.5734	1731.797	1731.797	1725.5734	1727.797	1729.8137	1729.8137	1729.8137	1725.5734	1729.8137	1723.5592	1727.797	1727.797	1725.5734	1729.8137	1725.5734	1727.797	1725.5734	1725.5734	1723.5592	1723.5592
1740.5381	1740.5381	1749.0123	1740.5381	1740.5381	1746.8434	1744.812	1746.8434	1740.5381	1740.5381	1742.6771	1740.5381	1749.0123	1746.8434	1749.0123	1749.0123	1746.8434	1740.5381	1740.5381	1742.6771	1744.812	1744.812	1742.6771	1740.5381	1749.0123	1742.6771	1749.0123	1742.6771	1749.0123	1742.6771	1749.0123	1744.812	1740.5381	1740.5381	1742.6771	1749.0123	1740.5381	1746.8434	1742.6771	1746.8434	1740.5381	1740.5381	1742.6771	1749.0123	1749.0123	1744.812	1740.5381	1742.6771	1749.0123	1749.0123	1740.5381	1749.0123	1740.5381	1740.5381	1742.6771	1749.0123	1740.5381	1740.5381	1740.5381	1742.6771	1749.0123	1749.0123	1749.0123	1746.8434	1749.0123	1742.6771	1746.8434	1740.5381	1740.5381	1742.6771	1746.8434	1749.0123	1749.0123	1746.8434	1749.0123	1740.5381	1749.0123	1749.0123	1749.0123	1749.0123	1749.0123	1742.6771	1746.8434	1746.8434	1742.6771	1740.5381	1749.0123	1740.5381	1749.0123	1749.0123	1744.812	1749.0123	1740.5381	1744.812	1749.0123	1749.0123	1742.6771	1746.8434	1740.5381	1742.6771	1749.0123	1742.6771	1742.6771	1742.6771	1749.0123	1740.5381	1742.6771	1742.6771	1749.0123	1742.6771	1749.0123	1749.0123	1742.6771	1744.812	1746.8434	1746.8434	1746.8434	1742.6771	1746.8434	1740.5381	1744.812	1744.812	1742.6771	1746.8434	1742.6771	1744.812	1742.6771	1742.6771	1740.5381	1740.5381
1757.5662	1757.5662	1766.2668	1757.5662	1757.5662	1764.1985	1762.0895	1764.1985	1757.5662	1757.5662	1759.705	1757.5662	1766.2668	1764.1985	1766.2668	1766.2668	1764.1985	1757.5662	1757.5662	1759.705	1762.0895	1762.0895	1759.705	1757.5662	1766.2668	1759.705	1766.2668	1759.705	1766.2668	1759.705	1766.2668	1762.0895	1757.5662	1757.5662	1759.705	1766.2668	1757.5662	1764.1985	1759.705	1764.1985	1757.5662	1757.5662	1759.705	1766.2668	1766.2668	1762.0895	1757.5662	1759.705	1766.2668	1766.2668	1757.5662	1766.2668	1757.5662	1757.5662	1759.705	1766.2668	1757.5662	1757.5662	1757.5662	1759.705	1766.2668	1766.2668	1766.2668	1764.1985	1766.2668	1759.705	1764.1985	1757.5662	1757.5662	1759.705	1764.1985	1766.2668	1766.2668	1764.1985	1766.2668	1757.5662	1766.2668	1766.2668	1766.2668	1766.2668	1766.2668	1759.705	1764.1985	1764.1985	1759.705	1757.5662	1766.2668	1757.5662	1766.2668	1766.2668	1762.0895	1766.2668	1757.5662	1762.0895	1766.2668	1766.2668	1759.705	1764.1985	1757.5662	1759.705	1766.2668	1759.705	1759.705	1759.705	1766.2668	1757.5662	1759.705	1759.705	1766.2668	1759.705	1766.2668	1766.2668	1759.705	1762.0895	1764.1985	1764.1985	1764.1985	1759.705	1764.1985	1757.5662	1762.0895	1762.0895	1759.705	1764.1985	1759.705	1762.0895	1759.705	1759.705	1757.5662	1757.5662
1810.8558	1810.8558	1819.4131	1810.8558	1810.8558	1817.192	1815.0604	1817.192	1810.8558	1810.8558	1812.87	1810.8558	1819.4131	1817.192	1819.4131	1819.4131	1817.192	1810.8558	1810.8558	1812.87	1815.0604	1815.0604	1812.87	1810.8558	1819.4131	1812.87	1819.4131	1812.87	1819.4131	1812.87	1819.4131	1815.0604	1810.8558	1810.8558	1812.87	1819.4131	1810.8558	1817.192	1812.87	1817.192	1810.8558	1810.8558	1812.87	1819.4131	1819.4131	1815.0604	1810.8558	1812.87	1819.4131	1819.4131	1810.8558	1819.4131	1810.8558	1810.8558	1812.87	1819.4131	1810.8558	1810.8558	1810.8558	1812.87	1819.4131	1819.4131	1819.4131	1817.192	1819.4131	1812.87	1817.192	1810.8558	1810.8558	1812.87	1817.192	1819.4131	1819.4131	1817.192	1819.4131	1810.8558	1819.4131	1819.4131	1819.4131	1819.4131	1819.4131	1812.87	1817.192	1817.192	1812.87	1810.8558	1819.4131	1810.8558	1819.4131	1819.4131	1815.0604	1819.4131	1810.8558	1815.0604	1819.4131	1819.4131	1812.87	1817.192	1810.8558	1812.87	1819.4131	1812.87	1812.87	1812.87	1819.4131	1810.8558	1812.87	1812.87	1819.4131	1812.87	1819.4131	1819.4131	1812.87	1815.0604	1817.192	1817.192	1817.192	1812.87	1817.192	1810.8558	1815.0604	1815.0604	1812.87	1817.192	1812.87	1815.0604	1812.87	1812.87	1810.8558	1810.8558
1828.3433	1828.3433	1836.9963	1828.3433	1828.3433	1834.8558	1832.6478	1834.8558	1828.3433	1828.3433	1830.4602	1828.3433	1836.9963	1834.8558	1836.9963	1836.9963	1834.8558	1828.3433	1828.3433	1830.4602	1832.6478	1832.6478	1830.4602	1828.3433	1836.9963	1830.4602	1836.9963	1830.4602	1836.9963	1830.4602	1836.9963	1832.6478	1828.3433	1828.3433	1830.4602	1836.9963	1828.3433	1834.8558	1830.4602	1834.8558	1828.3433	1828.3433	1830.4602	1836.9963	1836.9963	1832.6478	1828.3433	1830.4602	1836.9963	1836.9963	1828.3433	1836.9963	1828.3433	1828.3433	1830.4602	1836.9963	1828.3433	1828.3433	1828.3433	1830.4602	1836.9963	1836.9963	1836.9963	1834.8558	1836.9963	1830.4602	1834.8558	1828.3433	1828.3433	1830.4602	1834.8558	1836.9963	1836.9963	1834.8558	1836.9963	1828.3433	1836.9963	1836.9963	1836.9963	1836.9963	1836.9963	1830.4602	1834.8558	1834.8558	1830.4602	1828.3433	1836.9963	1828.3433	1836.9963	1836.9963	1832.6478	1836.9963	1828.3433	1832.6478	1836.9963	1836.9963	1830.4602	1834.8558	1828.3433	1830.4602	1836.9963	1830.4602	1830.4602	1830.4602	1836.9963	1828.3433	1830.4602	1830.4602	1836.9963	1830.4602	1836.9963	1836.9963	1830.4602	1832.6478	1834.8558	1834.8558	1834.8558	1830.4602	1834.8558	1828.3433	1832.6478	1832.6478	1830.4602	1834.8558	1830.4602	1832.6478	1830.4602	1830.4602	1828.3433	1828.3433
1845.5991	1845.5991	1853.9197	1845.5991	1845.5991	1851.8359	1849.8542	1851.8359	1845.5991	1845.5991	1847.788	1845.5991	1853.9197	1851.8359	1853.9197	1853.9197	1851.8359	1845.5991	1845.5991	1847.788	1849.8542	1849.8542	1847.788	1845.5991	1853.9197	1847.788	1853.9197	1847.788	1853.9197	1847.788	1853.9197	1849.8542	1845.5991	1845.5991	1847.788	1853.9197	1845.5991	1851.8359	1847.788	1851.8359	1845.5991	1845.5991	1847.788	1853.9197	1853.9197	1849.8542	1845.5991	1847.788	1853.9197	1853.9197	1845.5991	1853.9197	1845.5991	1845.5991	1847.788	1853.9197	1845.5991	1845.5991	1845.5991	1847.788	1853.9197	1853.9197	1853.9197	1851.8359	1853.9197	1847.788	1851.8359	1845.5991	1845.5991	1847.788	1851.8359	1853.9197	1853.9197	1851.8359	1853.9197	1845.5991	1853.9197	1853.9197	1853.9197	1853.9197	1853.9197	1847.788	1851.8359	1851.8359	1847.788	1845.5991	1853.9197	1845.5991	1853.9197	1853.9197	1849.8542	1853.9197	1845.5991	1849.8542	1853.9197	1853.9197	1847.788	1851.8359	1845.5991	1847.788	1853.9197	1847.788	1847.788	1847.788	1853.9197	1845.5991	1847.788	1847.788	1853.9197	1847.788	1853.9197	1853.9197	1847.788	1849.8542	1851.8359	1851.8359	1851.8359	1847.788	1851.8359	1845.5991	1849.8542	1849.8542	1847.788	1851.8359	1847.788	1849.8542	1847.788	1847.788	1845.5991	1845.5991
1862.5664	1862.5664	1870.9894	1862.5664	1862.5664	1868.9124	1866.8219	1868.9124	1862.5664	1862.5664	1864.5795	1862.5664	1870.9894	1868.9124	1870.9894	1870.9894	1868.9124	1862.5664	1862.5664	1864.5795	1866.8219	1866.8219	1864.5795	1862.5664	1870.9894	1864.5795	1870.9894	1864.5795	1870.9894	1864.5795	1870.9894	1866.8219	1862.5664	1862.5664	1864.5795	1870.9894	1862.5664	1868.9124	1864.5795	1868.9124	1862.5664	1862.5664	1864.5795	1870.9894	1870.9894	1866.8219	1862.5664	1864.5795	1870.9894	1870.9894	1862.5664	1870.9894	1862.5664	1862.5664	1864.5795	1870.9894	1862.5664	1862.5664	1862.5664	1864.5795	1870.9894	1870.9894	1870.9894	1868.9124	1870.9894	1864.5795	1868.9124	1862.5664	1862.5664	1864.5795	1868.9124	1870.9894	1870.9894	1868.9124	1870.9894	1862.5664	1870.9894	1870.9894	1870.9894	1870.9894	1870.9894	1864.5795	1868.9124	1868.9124	1864.5795	1862.5664	1870.9894	1862.5664	1870.9894	1870.9894	1866.8219	1870.9894	1862.5664	1866.8219	1870.9894	1870.9894	1864.5795	1868.9124	1862.5664	1864.5795	1870.9894	1864.5795	1864.5795	1864.5795	1870.9894	1862.5664	1864.5795	1864.5795	1870.9894	1864.5795	1870.9894	1870.9894	1864.5795	1866.8219	1868.9124	1868.9124	1868.9124	1864.5795	1868.9124	1862.5664	1866.8219	1866.8219	1864.5795	1868.9124	1864.5795	1866.8219	1864.5795	1864.5795	1862.5664	1862.5664
1879.5596	1879.5596	1887.8732	1879.5596	1879.5596	1885.7478	1883.7164	1885.7478	1879.5596	1879.5596	1881.6334	1879.5596	1887.8732	1885.7478	1887.8732	1887.8732	1885.7478	1879.5596	1879.5596	1881.6334	1883.7164	1883.7164	1881.6334	1879.5596	1887.8732	1881.6334	1887.8732	1881.6334	1887.8732	1881.6334	1887.8732	1883.7164	1879.5596	1879.5596	1881.6334	1887.8732	1879.5596	1885.7478	1881.6334	1885.7478	1879.5596	1879.5596	1881.6334	1887.8732	1887.8732	1883.7164	1879.5596	1881.6334	1887.8732	1887.8732	1879.5596	1887.8732	1879.5596	1879.5596	1881.6334	1887.8732	1879.5596	1879.5596	1879.5596	1881.6334	1887.8732	1887.8732	1887.8732	1885.7478	1887.8732	1881.6334	1885.7478	1879.5596	1879.5596	1881.6334	1885.7478	1887.8732	1887.8732	1885.7478	1887.8732	1879.5596	1887.8732	1887.8732	1887.8732	1887.8732	1887.8732	1881.6334	1885.7478	1885.7478	1881.6334	1879.5596	1887.8732	1879.5596	1887.8732	1887.8732	1883.7164	1887.8732	1879.5596	1883.7164	1887.8732	1887.8732	1881.6334	1885.7478	1879.5596	1881.6334	1887.8732	1881.6334	1881.6334	1881.6334	1887.8732	1879.5596	1881.6334	1881.6334	1887.8732	1881.6334	1887.8732	1887.8732	1881.6334	1883.7164	1885.7478	1885.7478	1885.7478	1881.6334	1885.7478	1879.5596	1883.7164	1883.7164	1881.6334	1885.7478	1881.6334	1883.7164	1881.6334	1881.6334	1879.5596	1879.5596
1896.6625	1896.6625	1905.1096	1896.6625	1896.6625	1903.0646	1900.9797	1903.0646	1896.6625	1896.6625	1898.713	1896.6625	1905.1096	1903.0646	1905.1096	1905.1096	1903.0646	1896.6625	1896.6625	1898.713	1900.9797	1900.9797	1898.713	1896.6625	1905.1096	1898.713	1905.1096	1898.713	1905.1096	1898.713	1905.1096	1900.9797	1896.6625	1896.6625	1898.713	1905.1096	1896.6625	1903.0646	1898.713	1903.0646	1896.6625	1896.6625	1898.713	1905.1096	1905.1096	1900.9797	1896.6625	1898.713	1905.1096	1905.1096	1896.6625	1905.1096	1896.6625	1896.6625	1898.713	1905.1096	1896.6625	1896.6625	1896.6625	1898.713	1905.1096	1905.1096	1905.1096	1903.0646	1905.1096	1898.713	1903.0646	1896.6625	1896.6625	1898.713	1903.0646	1905.1096	1905.1096	1903.0646	1905.1096	1896.6625	1905.1096	1905.1096	1905.1096	1905.1096	1905.1096	1898.713	1903.0646	1903.0646	1898.713	1896.6625	1905.1096	1896.6625	1905.1096	1905.1096	1900.9797	1905.1096	1896.6625	1900.9797	1905.1096	1905.1096	1898.713	1903.0646	1896.6625	1898.713	1905.1096	1898.713	1898.713	1898.713	1905.1096	1896.6625	1898.713	1898.713	1905.1096	1898.713	1905.1096	1905.1096	1898.713	1900.9797	1903.0646	1903.0646	1903.0646	1898.713	1903.0646	1896.6625	1900.9797	1900.9797	1898.713	1903.0646	1898.713	1900.9797	1898.713	1898.713	1896.6625	1896.6625
1913.5291	1913.5291	1921.7836	1913.5291	1913.5291	1919.7551	1917.7197	1919.7551	1913.5291	1913.5291	1915.5793	1913.5291	1921.7836	1919.7551	1921.7836	1921.7836	1919.7551	1913.5291	1913.5291	1915.5793	1917.7197	1917.7197	1915.5793	1913.5291	1921.7836	1915.5793	1921.7836	1915.5793	1921.7836	1915.5793	1921.7836	1917.7197	1913.5291	1913.5291	1915.5793	1921.7836	1913.5291	1919.7551	1915.5793	1919.7551	1913.5291	1913.5291	1915.5793	1921.7836	1921.7836	1917.7197	1913.5291	1915.5793	1921.7836	1921.7836	1913.5291	1921.7836	1913.5291	1913.5291	1915.5793	1921.7836	1913.5291	1913.5291	1913.5291	1915.5793	1921.7836	1921.7836	1921.7836	1919.7551	1921.7836	1915.5793	1919.7551	1913.5291	1913.5291	1915.5793	1919.7551	1921.7836	1921.7836	1919.7551	1921.7836	1913.5291	1921.7836	1921.7836	1921.7836	1921.7836	1921.7836	1915.5793	1919.7551	1919.7551	1915.5793	1913.5291	1921.7836	1913.5291	1921.7836	1921.7836	1917.7197	1921.7836	1913.5291	1917.7197	1921.7836	1921.7836	1915.5793	1919.7551	1913.5291	1915.5793	1921.7836	1915.5793	1915.5793	1915.5793	1921.7836	1913.5291	1915.5793	1915.5793	1921.7836	1915.5793	1921.7836	1921.7836	1915.5793	1917.7197	1919.7551	1919.7551	1919.7551	1915.5793	1919.7551	1913.5291	1917.7197	1917.7197	1915.5793	1919.7551	1915.5793	1917.7197	1915.5793	1915.5793	1913.5291	1913.5291
1930.5441	1930.5441	1939.2771	1930.5441	1930.5441	1937.0248	1934.7531	1937.0248	1930.5441	1930.5441	1932.5598	1930.5441	1939.2771	1937.0248	1939.2771	1939.2771	1937.0248	1930.5441	1930.5441	1932.5598	1934.7531	1934.7531	1932.5598	1930.5441	1939.2771	1932.5598	1939.2771	1932.5598	1939.2771	1932.5598	1939.2771	1934.7531	1930.5441	1930.5441	1932.5598	1939.2771	1930.5441	1937.0248	1932.5598	1937.0248	1930.5441	1930.5441	1932.5598	1939.2771	1939.2771	1934.7531	1930.5441	1932.5598	1939.2771	1939.2771	1930.5441	1939.2771	1930.5441	1930.5441	1932.5598	1939.2771	1930.5441	1930.5441	1930.5441	1932.5598	1939.2771	1939.2771	1939.2771	1937.0248	1939.2771	1932.5598	1937.0248	1930.5441	1930.5441	1932.5598	1937.0248	1939.2771	1939.2771	1937.0248	1939.2771	1930.5441	1939.2771	1939.2771	1939.2771	1939.2771	1939.2771	1932.5598	1937.0248	1937.0248	1932.5598	1930.5441	1939.2771	1930.5441	1939.2771	1939.2771	1934.7531	1939.2771	1930.5441	1934.7531	1939.2771	1939.2771	1932.5598	1937.0248	1930.5441	1932.5598	1939.2771	1932.5598	1932.5598	1932.5598	1939.2771	1930.5441	1932.5598	1932.5598	1939.2771	1932.5598	1939.2771	1939.2771	1932.5598	1934.7531	1937.0248	1937.0248	1937.0248	1932.5598	1937.0248	1930.5441	1934.7531	1934.7531	1932.5598	1937.0248	1932.5598	1934.7531	1932.5598	1932.5598	1930.5441	1930.5441
1948.0369	1948.0369	1956.3655	1948.0369	1948.0369	1954.3187	1952.2252	1954.3187	1948.0369	1948.0369	1950.2074	1948.0369	1956.3655	1954.3187	1956.3655	1956.3655	1954.3187	1948.0369	1948.0369	1950.2074	1952.2252	1952.2252	1950.2074	1948.0369	1956.3655	1950.2074	1956.3655	1950.2074	1956.3655	1950.2074	1956.3655	1952.2252	1948.0369	1948.0369	1950.2074	1956.3655	1948.0369	1954.3187	1950.2074	1954.3187	1948.0369	1948.0369	1950.2074	1956.3655	1956.3655	1952.2252	1948.0369	1950.2074	1956.3655	1956.3655	1948.0369	1956.3655	1948.0369	1948.0369	1950.2074	1956.3655	1948.0369	1948.0369	1948.0369	1950.2074	1956.3655	1956.3655	1956.3655	1954.3187	1956.3655	1950.2074	1954.3187	1948.0369	1948.0369	1950.2074	1954.3187	1956.3655	1956.3655	1954.3187	1956.3655	1948.0369	1956.3655	1956.3655	1956.3655	1956.3655	1956.3655	1950.2074	1954.3187	1954.3187	1950.2074	1948.0369	1956.3655	1948.0369	1956.3655	1956.3655	1952.2252	1956.3655	1948.0369	1952.2252	1956.3655	1956.3655	1950.2074	1954.3187	1948.0369	1950.2074	1956.3655	1950.2074	1950.2074	1950.2074	1956.3655	1948.0369	1950.2074	1950.2074	1956.3655	1950.2074	1956.3655	1956.3655	1950.2074	1952.2252	1954.3187	1954.3187	1954.3187	1950.2074	1954.3187	1948.0369	1952.2252	1952.2252	1950.2074	1954.3187	1950.2074	1952.2252	1950.2074	1950.2074	1948.0369	1948.0369
1965.0605	1965.0605	1973.5858	1965.0605	1965.0605	1971.4948	1969.2878	1971.4948	1965.0605	1965.0605	1967.1249	1965.0605	1973.5858	1971.4948	1973.5858	1973.5858	1971.4948	1965.0605	1965.0605	1967.1249	1969.2878	1969.2878	1967.1249	1965.0605	1973.5858	1967.1249	1973.5858	1967.1249	1973.5858	1967.1249	1973.5858	1969.2878	1965.0605	1965.0605	1967.1249	1973.5858	1965.0605	1971.4948	1967.1249	1971.4948	1965.0605	1965.0605	1967.1249	1973.5858	1973.5858	1969.2878	1965.0605	1967.1249	1973.5858	1973.5858	1965.0605	1973.5858	1965.0605	1965.0605	1967.1249	1973.5858	1965.0605	1965.0605	1965.0605	1967.1249	1973.5858	1973.5858	1973.5858	1971.4948	1973.5858	1967.1249	1971.4948	1965.0605	1965.0605	1967.1249	1971.4948	1973.5858	1973.5858	1971.4948	1973.5858	1965.0605	1973.5858	1973.5858	1973.5858	1973.5858	1973.5858	1967.1249	1971.4948	1971.4948	1967.1249	1965.0605	1973.5858	1965.0605	1973.5858	1973.5858	1969.2878	1973.5858	1965.0605	1969.2878	1973.5858	1973.5858	1967.1249	1971.4948	1965.0605	1967.1249	1973.5858	1967.1249	1967.1249	1967.1249	1973.5858	1965.0605	1967.1249	1967.1249	1973.5858	1967.1249	1973.5858	1973.5858	1967.1249	1969.2878	1971.4948	1971.4948	1971.4948	1967.1249	1971.4948	1965.0605	1969.2878	1969.2878	1967.1249	1971.4948	1967.1249	1969.2878	1967.1249	1967.1249	1965.0605	1965.0605
1981.9794	1981.9794	1990.4403	1981.9794	1981.9794	1988.4243	1986.1975	1988.4243	1981.9794	1981.9794	1984.1382	1981.9794	1990.4403	1988.4243	1990.4403	1990.4403	1988.4243	1981.9794	1981.9794	1984.1382	1986.1975	1986.1975	1984.1382	1981.9794	1990.4403	1984.1382	1990.4403	1984.1382	1990.4403	1984.1382	1990.4403	1986.1975	1981.9794	1981.9794	1984.1382	1990.4403	1981.9794	1988.4243	1984.1382	1988.4243	1981.9794	1981.9794	1984.1382	1990.4403	1990.4403	1986.1975	1981.9794	1984.1382	1990.4403	1990.4403	1981.9794	1990.4403	1981.9794	1981.9794	1984.1382	1990.4403	1981.9794	1981.9794	1981.9794	1984.1382	1990.4403	1990.4403	1990.4403	1988.4243	1990.4403	1984.1382	1988.4243	1981.9794	1981.9794	1984.1382	1988.4243	1990.4403	1990.4403	1988.4243	1990.4403	1981.9794	1990.4403	1990.4403	1990.4403	1990.4403	1990.4403	1984.1382	1988.4243	1988.4243	1984.1382	1981.9794	1990.4403	1981.9794	1990.4403	1990.4403	1986.1975	1990.4403	1981.9794	1986.1975	1990.4403	1990.4403	1984.1382	1988.4243	1981.9794	1984.1382	1990.4403	1984.1382	1984.1382	1984.1382	1990.4403	1981.9794	1984.1382	1984.1382	1990.4403	1984.1382	1990.4403	1990.4403	1984.1382	1986.1975	1988.4243	1988.4243	1988.4243	1984.1382	1988.4243	1981.9794	1986.1975	1986.1975	1984.1382	1988.4243	1984.1382	1986.1975	1984.1382	1984.1382	1981.9794	1981.9794
1999.0854	1999.0854	2007.421	1999.0854	1999.0854	2005.3884	2003.2603	2005.3884	1999.0854	1999.0854	2001.1649	1999.0854	2007.421	2005.3884	2007.421	2007.421	2005.3884	1999.0854	1999.0854	2001.1649	2003.2603	2003.2603	2001.1649	1999.0854	2007.421	2001.1649	2007.421	2001.1649	2007.421	2001.1649	2007.421	2003.2603	1999.0854	1999.0854	2001.1649	2007.421	1999.0854	2005.3884	2001.1649	2005.3884	1999.0854	1999.0854	2001.1649	2007.421	2007.421	2003.2603	1999.0854	2001.1649	2007.421	2007.421	1999.0854	2007.421	1999.0854	1999.0854	2001.1649	2007.421	1999.0854	1999.0854	1999.0854	2001.1649	2007.421	2007.421	2007.421	2005.3884	2007.421	2001.1649	2005.3884	1999.0854	1999.0854	2001.1649	2005.3884	2007.421	2007.421	2005.3884	2007.421	1999.0854	2007.421	2007.421	2007.421	2007.421	2007.421	2001.1649	2005.3884	2005.3884	2001.1649	1999.0854	2007.421	1999.0854	2007.421	2007.421	2003.2603	2007.421	1999.0854	2003.2603	2007.421	2007.421	2001.1649	2005.3884	1999.0854	2001.1649	2007.421	2001.1649	2001.1649	2001.1649	2007.421	1999.0854	2001.1649	2001.1649	2007.421	2001.1649	2007.421	2007.421	2001.1649	2003.2603	2005.3884	2005.3884	2005.3884	2001.1649	2005.3884	1999.0854	2003.2603	2003.2603	2001.1649	2005.3884	2001.1649	2003.2603	2001.1649	2001.1649	1999.0854	1999.0854
2016.2085	2016.2085	2024.8463	2016.2085	2016.2085	2022.5281	2020.4153	2022.5281	2016.2085	2016.2085	2018.2903	2016.2085	2024.8463	2022.5281	2024.8463	2024.8463	2022.5281	2016.2085	2016.2085	2018.2903	2020.4153	2020.4153	2018.2903	2016.2085	2024.8463	2018.2903	2024.8463	2018.2903	2024.8463	2018.2903	2024.8463	2020.4153	2016.2085	2016.2085	2018.2903	2024.8463	2016.2085	2022.5281	2018.2903	2022.5281	2016.2085	2016.2085	2018.2903	2024.8463	2024.8463	2020.4153	2016.2085	2018.2903	2024.8463	2024.8463	2016.2085	2024.8463	2016.2085	2016.2085	2018.2903	2024.8463	2016.2085	2016.2085	2016.2085	2018.2903	2024.8463	2024.8463	2024.8463	2022.5281	2024.8463	2018.2903	2022.5281	2016.2085	2016.2085	2018.2903	2022.5281	2024.8463	2024.8463	2022.5281	2024.8463	2016.2085	2024.8463	2024.8463	2024.8463	2024.8463	2024.8463	2018.2903	2022.5281	2022.5281	2018.2903	2016.2085	2024.8463	2016.2085	2024.8463	2024.8463	2020.4153	2024.8463	2016.2085	2020.4153	2024.8463	2024.8463	2018.2903	2022.5281	2016.2085	2018.2903	2024.8463	2018.2903	2018.2903	2018.2903	2024.8463	2016.2085	2018.2903	2018.2903	2024.8463	2018.2903	2024.8463	2024.8463	2018.2903	2020.4153	2022.5281	2022.5281	2022.5281	2018.2903	2022.5281	2016.2085	2020.4153	2020.4153	2018.2903	2022.5281	2018.2903	2020.4153	2018.2903	2018.2903	2016.2085	2016.2085
2033.7269	2033.7269	2041.9216	2033.7269	2033.7269	2039.9221	2037.7963	2039.9221	2033.7269	2033.7269	2035.7487	2033.7269	2041.9216	2039.9221	2041.9216	2041.9216	2039.9221	2033.7269	2033.7269	2035.7487	2037.7963	2037.7963	2035.7487	2033.7269	2041.9216	2035.7487	2041.9216	2035.7487	2041.9216	2035.7487	2041.9216	2037.7963	2033.7269	2033.7269	2035.7487	2041.9216	2033.7269	2039.9221	2035.7487	2039.9221	2033.7269	2033.7269	2035.7487	2041.9216	2041.9216	2037.7963	2033.7269	2035.7487	2041.9216	2041.9216	2033.7269	2041.9216	2033.7269	2033.7269	2035.7487	2041.9216	2033.7269	2033.7269	2033.7269	2035.7487	2041.9216	2041.9216	2041.9216	2039.9221	2041.9216	2035.7487	2039.9221	2033.7269	2033.7269	2035.7487	2039.9221	2041.9216	2041.9216	2039.9221	2041.9216	2033.7269	2041.9216	2041.9216	2041.9216	2041.9216	2041.9216	2035.7487	2039.9221	2039.9221	2035.7487	2033.7269	2041.9216	2033.7269	2041.9216	2041.9216	2037.7963	2041.9216	2033.7269	2037.7963	2041.9216	2041.9216	2035.7487	2039.9221	2033.7269	2035.7487	2041.9216	2035.7487	2035.7487	2035.7487	2041.9216	2033.7269	2035.7487	2035.7487	2041.9216	2035.7487	2041.9216	2041.9216	2035.7487	2037.7963	2039.9221	2039.9221	2039.9221	2035.7487	2039.9221	2033.7269	2037.7963	2037.7963	2035.7487	2039.9221	2035.7487	2037.7963	2035.7487	2035.7487	2033.7269	2033.7269
2050.3735	2050.3735	2058.7756	2050.3735	2050.3735	2056.6772	2054.6001	2056.6772	2050.3735	2050.3735	2052.5027	2050.3735	2058.7756	2056.6772	2058.7756	2058.7756	2056.6772	2050.3735	2050.3735	2052.5027	2054.6001	2054.6001	2052.5027	2050.3735	2058.7756	2052.5027	2058.7756	2052.5027	2058.7756	2052.5027	2058.7756	2054.6001	2050.3735	2050.3735	2052.5027	2058.7756	2050.3735	2056.6772	2052.5027	2056.6772	2050.3735	2050.3735	2052.5027	2058.7756	2058.7756	2054.6001	2050.3735	2052.5027	2058.7756	2058.7756	2050.3735	2058.7756	2050.3735	2050.3735	2052.5027	2058.7756	2050.3735	2050.3735	2050.3735	2052.5027	2058.7756	2058.7756	2058.7756	2056.6772	2058.7756	2052.5027	2056.6772	2050.3735	2050.3735	2052.5027	2056.6772	2058.7756	2058.7756	2056.6772	2058.7756	2050.3735	2058.7756	2058.7756	2058.7756	2058.7756	2058.7756	2052.5027	2056.6772	2056.6772	2052.5027	2050.3735	2058.7756	2050.3735	2058.7756	2058.7756	2054.6001	2058.7756	2050.3735	2054.6001	2058.7756	2058.7756	2052.5027	2056.6772	2050.3735	2052.5027	2058.7756	2052.5027	2052.5027	2052.5027	2058.7756	2050.3735	2052.5027	2052.5027	2058.7756	2052.5027	2058.7756	2058.7756	2052.5027	2054.6001	2056.6772	2056.6772	2056.6772	2052.5027	2056.6772	2050.3735	2054.6001	2054.6001	2052.5027	2056.6772	2052.5027	2054.6001	2052.5027	2052.5027	2050.3735	2050.3735
2067.3867	2067.3867	2075.9292	2067.3867	2067.3867	2073.7341	2071.6907	2073.7341	2067.3867	2067.3867	2069.4436	2067.3867	2075.9292	2073.7341	2075.9292	2075.9292	2073.7341	2067.3867	2067.3867	2069.4436	2071.6907	2071.6907	2069.4436	2067.3867	2075.9292	2069.4436	2075.9292	2069.4436	2075.9292	2069.4436	2075.9292	2071.6907	2067.3867	2067.3867	2069.4436	2075.9292	2067.3867	2073.7341	2069.4436	2073.7341	2067.3867	2067.3867	2069.4436	2075.9292	2075.9292	2071.6907	2067.3867	2069.4436	2075.9292	2075.9292	2067.3867	2075.9292	2067.3867	2067.3867	2069.4436	2075.9292	2067.3867	2067.3867	2067.3867	2069.4436	2075.9292	2075.9292	2075.9292	2073.7341	2075.9292	2069.4436	2073.7341	2067.3867	2067.3867	2069.4436	2073.7341	2075.9292	2075.9292	2073.7341	2075.9292	2067.3867	2075.9292	2075.9292	2075.9292	2075.9292	2075.9292	2069.4436	2073.7341	2073.7341	2069.4436	2067.3867	2075.9292	2067.3867	2075.9292	2075.9292	2071.6907	2075.9292	2067.3867	2071.6907	2075.9292	2075.9292	2069.4436	2073.7341	2067.3867	2069.4436	2075.9292	2069.4436	2069.4436	2069.4436	2075.9292	2067.3867	2069.4436	2069.4436	2075.9292	2069.4436	2075.9292	2075.9292	2069.4436	2071.6907	2073.7341	2073.7341	2073.7341	2069.4436	2073.7341	2067.3867	2071.6907	2071.6907	2069.4436	2073.7341	2069.4436	2071.6907	2069.4436	2069.4436	2067.3867	2067.3867
2084.7163	2084.7163	2093.1621	2084.7163	2084.7163	2091.1514	2088.9551	2091.1514	2084.7163	2084.7163	2086.9402	2084.7163	2093.1621	2091.1514	2093.1621	2093.1621	2091.1514	2084.7163	2084.7163	2086.9402	2088.9551	2088.9551	2086.9402	2084.7163	2093.1621	2086.9402	2093.1621	2086.9402	2093.1621	2086.9402	2093.1621	2088.9551	2084.7163	2084.7163	2086.9402	2093.1621	2084.7163	2091.1514	2086.9402	2091.1514	2084.7163	2084.7163	2086.9402	2093.1621	2093.1621	2088.9551	2084.7163	2086.9402	2093.1621	2093.1621	2084.7163	2093.1621	2084.7163	2084.7163	2086.9402	2093.1621	2084.7163	2084.7163	2084.7163	2086.9402	2093.1621	2093.1621	2093.1621	2091.1514	2093.1621	2086.9402	2091.1514	2084.7163	2084.7163	2086.9402	2091.1514	2093.1621	2093.1621	2091.1514	2093.1621	2084.7163	2093.1621	2093.1621	2093.1621	2093.1621	2093.1621	2086.9402	2091.1514	2091.1514	2086.9402	2084.7163	2093.1621	2084.7163	2093.1621	2093.1621	2088.9551	2093.1621	2084.7163	2088.9551	2093.1621	2093.1621	2086.9402	2091.1514	2084.7163	2086.9402	2093.1621	2086.9402	2086.9402	2086.9402	2093.1621	2084.7163	2086.9402	2086.9402	2093.1621	2086.9402	2093.1621	2093.1621	2086.9402	2088.9551	2091.1514	2091.1514	2091.1514	2086.9402	2091.1514	2084.7163	2088.9551	2088.9551	2086.9402	2091.1514	2086.9402	2088.9551	2086.9402	2086.9402	2084.7163	2084.7163
2101.7595	2101.7595	2110.1768	2101.7595	2101.7595	2108.0315	2105.9526	2108.0315	2101.7595	2101.7595	2103.8069	2101.7595	2110.1768	2108.0315	2110.1768	2110.1768	2108.0315	2101.7595	2101.7595	2103.8069	2105.9526	2105.9526	2103.8069	2101.7595	2110.1768	2103.8069	2110.1768	2103.8069	2110.1768	2103.8069	2110.1768	2105.9526	2101.7595	2101.7595	2103.8069	2110.1768	2101.7595	2108.0315	2103.8069	2108.0315	2101.7595	2101.7595	2103.8069	2110.1768	2110.1768	2105.9526	2101.7595	2103.8069	2110.1768	2110.1768	2101.7595	2110.1768	2101.7595	2101.7595	2103.8069	2110.1768	2101.7595	2101.7595	2101.7595	2103.8069	2110.1768	2110.1768	2110.1768	2108.0315	2110.1768	2103.8069	2108.0315	2101.7595	2101.7595	2103.8069	2108.0315	2110.1768	2110.1768	2108.0315	2110.1768	2101.7595	2110.1768	2110.1768	2110.1768	2110.1768	2110.1768	2103.8069	2108.0315	2108.0315	2103.8069	2101.7595	2110.1768	2101.7595	2110.1768	2110.1768	2105.9526	2110.1768	2101.7595	2105.9526	2110.1768	2110.1768	2103.8069	2108.0315	2101.7595	2103.8069	2110.1768	2103.8069	2103.8069	2103.8069	2110.1768	2101.7595	2103.8069	2103.8069	2110.1768	2103.8069	2110.1768	2110.1768	2103.8069	2105.9526	2108.0315	2108.0315	2108.0315	2103.8069	2108.0315	2101.7595	2105.9526	2105.9526	2103.8069	2108.0315	2103.8069	2105.9526	2103.8069	2103.8069	2101.7595	2101.7595
2118.7896	2118.7896	2127.3489	2118.7896	2118.7896	2125.0752	2123.0247	2125.0752	2118.7896	2118.7896	2120.8684	2118.7896	2127.3489	2125.0752	2127.3489	2127.3489	2125.0752	2118.7896	2118.7896	2120.8684	2123.0247	2123.0247	2120.8684	2118.7896	2127.3489	2120.8684	2127.3489	2120.8684	2127.3489	2120.8684	2127.3489	2123.0247	2118.7896	2118.7896	2120.8684	2127.3489	2118.7896	2125.0752	2120.8684	2125.0752	2118.7896	2118.7896	2120.8684	2127.3489	2127.3489	2123.0247	2118.7896	2120.8684	2127.3489	2127.3489	2118.7896	2127.3489	2118.7896	2118.7896	2120.8684	2127.3489	2118.7896	2118.7896	2118.7896	2120.8684	2127.3489	2127.3489	2127.3489	2125.0752	2127.3489	2120.8684	2125.0752	2118.7896	2118.7896	2120.8684	2125.0752	2127.3489	2127.3489	2125.0752	2127.3489	2118.7896	2127.3489	2127.3489	2127.3489	2127.3489	2127.3489	2120.8684	2125.0752	2125.0752	2120.8684	2118.7896	2127.3489	2118.7896	2127.3489	2127.3489	2123.0247	2127.3489	2118.7896	2123.0247	2127.3489	2127.3489	2120.8684	2125.0752	2118.7896	2120.8684	2127.3489	2120.8684	2120.8684	2120.8684	2127.3489	2118.7896	2120.8684	2120.8684	2127.3489	2120.8684	2127.3489	2127.3489	2120.8684	2123.0247	2125.0752	2125.0752	2125.0752	2120.8684	2125.0752	2118.7896	2123.0247	2123.0247	2120.8684	2125.0752	2120.8684	2123.0247	2120.8684	2120.8684	2118.7896	2118.7896
2135.8455	2135.8455	2144.3889	2135.8455	2135.8455	2142.1353	2140.1057	2142.1353	2135.8455	2135.8455	2137.8938	2135.8455	2144.3889	2142.1353	2144.3889	2144.3889	2142.1353	2135.8455	2135.8455	2137.8938	2140.1057	2140.1057	2137.8938	2135.8455	2144.3889	2137.8938	2144.3889	2137.8938	2144.3889	2137.8938	2144.3889	2140.1057	2135.8455	2135.8455	2137.8938	2144.3889	2135.8455	2142.1353	2137.8938	2142.1353	2135.8455	2135.8455	2137.8938	2144.3889	2144.3889	2140.1057	2135.8455	2137.8938	2144.3889	2144.3889	2135.8455	2144.3889	2135.8455	2135.8455	2137.8938	2144.3889	2135.8455	2135.8455	2135.8455	2137.8938	2144.3889	2144.3889	2144.3889	2142.1353	2144.3889	2137.8938	2142.1353	2135.8455	2135.8455	2137.8938	2142.1353	2144.3889	2144.3889	2142.1353	2144.3889	2135.8455	2144.3889	2144.3889	2144.3889	2144.3889	2144.3889	2137.8938	2142.1353	2142.1353	2137.8938	2135.8455	2144.3889	2135.8455	2144.3889	2144.3889	2140.1057	2144.3889	2135.8455	2140.1057	2144.3889	2144.3889	2137.8938	2142.1353	2135.8455	2137.8938	2144.3889	2137.8938	2137.8938	2137.8938	2144.3889	2135.8455	2137.8938	2137.8938	2144.3889	2137.8938	2144.3889	2144.3889	2137.8938	2140.1057	2142.1353	2142.1353	2142.1353	2137.8938	2142.1353	2135.8455	2140.1057	2140.1057	2137.8938	2142.1353	2137.8938	2140.1057	2137.8938	2137.8938	2135.8455	2135.8455
