# Supplementary material for: Simultaneous readout of multiple FRET pairs using photochromism
Source: Nat Commun. 2021 Mar 31;12:2005. doi: 10.1038/s41467-021-22043-0 (PMC8012603; doi:10.1038/s41467-021-22043-0)
Supplement: Supplementary file 3 — Source Data [file 41467_2021_22043_MOESM3_ESM.zip › SourceData/Figure6_FiguresSI3-8/figuredata/Supplementary Figure 6/RCaMP_time.txt]

18	18	15.243363	18	18	13.168852	11.071407	13.168852	18	18	8.9913597	18	15.243363	13.168852	15.243363	15.243363	13.168852	18	18	8.9913597	11.071407	11.071407	8.9913597	18	15.243363	8.9913597	15.243363	8.9913597	15.243363	8.9913597	15.243363	11.071407	18	18	8.9913597	15.243363	18	13.168852	8.9913597	13.168852	18	18	8.9913597	15.243363	15.243363	11.071407	18	8.9913597	15.243363	15.243363	18	15.243363	18	18	8.9913597	15.243363	18	18	18	8.9913597	15.243363	15.243363	15.243363	13.168852	15.243363	8.9913597	13.168852	18	18	8.9913597	13.168852	15.243363	15.243363	13.168852	15.243363	18	15.243363	15.243363	15.243363	15.243363	15.243363	8.9913597	13.168852	13.168852	8.9913597	18	15.243363	18	15.243363	15.243363	11.071407	15.243363	18	11.071407	15.243363	15.243363	8.9913597	13.168852	18	8.9913597	15.243363	8.9913597	8.9913597	8.9913597	15.243363	18	8.9913597	8.9913597	15.243363	8.9913597	15.243363	15.243363	8.9913597	11.071407	13.168852	13.168852	13.168852	8.9913597	13.168852	18	11.071407	11.071407	8.9913597	13.168852	8.9913597	11.071407	8.9913597	8.9913597	18	18
28	28	16.009861	28	28	13.932645	11.836178	13.932645	28	28	9.7579632	28	16.009861	13.932645	16.009861	16.009861	13.932645	28	28	9.7579632	11.836178	11.836178	9.7579632	28	16.009861	9.7579632	16.009861	9.7579632	16.009861	9.7579632	16.009861	11.836178	28	28	9.7579632	16.009861	28	13.932645	9.7579632	13.932645	28	28	9.7579632	16.009861	16.009861	11.836178	28	9.7579632	16.009861	16.009861	28	16.009861	28	28	9.7579632	16.009861	28	28	28	9.7579632	16.009861	16.009861	16.009861	13.932645	16.009861	9.7579632	13.932645	28	28	9.7579632	13.932645	16.009861	16.009861	13.932645	16.009861	28	16.009861	16.009861	16.009861	16.009861	16.009861	9.7579632	13.932645	13.932645	9.7579632	28	16.009861	28	16.009861	16.009861	11.836178	16.009861	28	11.836178	16.009861	16.009861	9.7579632	13.932645	28	9.7579632	16.009861	9.7579632	9.7579632	9.7579632	16.009861	28	9.7579632	9.7579632	16.009861	9.7579632	16.009861	16.009861	9.7579632	11.836178	13.932645	13.932645	13.932645	9.7579632	13.932645	28	11.836178	11.836178	9.7579632	13.932645	9.7579632	11.836178	9.7579632	9.7579632	28	28
38	38	45.272171	38	38	43.223766	41.114243	43.223766	38	38	38.967052	38	45.272171	43.223766	45.272171	45.272171	43.223766	38	38	38.967052	41.114243	41.114243	38.967052	38	45.272171	38.967052	45.272171	38.967052	45.272171	38.967052	45.272171	41.114243	38	38	38.967052	45.272171	38	43.223766	38.967052	43.223766	38	38	38.967052	45.272171	45.272171	41.114243	38	38.967052	45.272171	45.272171	38	45.272171	38	38	38.967052	45.272171	38	38	38	38.967052	45.272171	45.272171	45.272171	43.223766	45.272171	38.967052	43.223766	38	38	38.967052	43.223766	45.272171	45.272171	43.223766	45.272171	38	45.272171	45.272171	45.272171	45.272171	45.272171	38.967052	43.223766	43.223766	38.967052	38	45.272171	38	45.272171	45.272171	41.114243	45.272171	38	41.114243	45.272171	45.272171	38.967052	43.223766	38	38.967052	45.272171	38.967052	38.967052	38.967052	45.272171	38	38.967052	38.967052	45.272171	38.967052	45.272171	45.272171	38.967052	41.114243	43.223766	43.223766	43.223766	38.967052	43.223766	38	41.114243	41.114243	38.967052	43.223766	38.967052	41.114243	38.967052	38.967052	38	38
48	48	46.050659	48	48	43.986912	41.895016	43.986912	48	48	39.75	48	46.050659	43.986912	46.050659	46.050659	43.986912	48	48	39.75	41.895016	41.895016	39.75	48	46.050659	39.75	46.050659	39.75	46.050659	39.75	46.050659	41.895016	48	48	39.75	46.050659	48	43.986912	39.75	43.986912	48	48	39.75	46.050659	46.050659	41.895016	48	39.75	46.050659	46.050659	48	46.050659	48	48	39.75	46.050659	48	48	48	39.75	46.050659	46.050659	46.050659	43.986912	46.050659	39.75	43.986912	48	48	39.75	43.986912	46.050659	46.050659	43.986912	46.050659	48	46.050659	46.050659	46.050659	46.050659	46.050659	39.75	43.986912	43.986912	39.75	48	46.050659	48	46.050659	46.050659	41.895016	46.050659	48	41.895016	46.050659	46.050659	39.75	43.986912	48	39.75	46.050659	39.75	39.75	39.75	46.050659	48	39.75	39.75	46.050659	39.75	46.050659	46.050659	39.75	41.895016	43.986912	43.986912	43.986912	39.75	43.986912	48	41.895016	41.895016	39.75	43.986912	39.75	41.895016	39.75	39.75	48	48
57	57	74.96048	57	57	72.878815	70.914375	72.878815	57	57	68.907654	57	74.96048	72.878815	74.96048	74.96048	72.878815	57	57	68.907654	70.914375	70.914375	68.907654	57	74.96048	68.907654	74.96048	68.907654	74.96048	68.907654	74.96048	70.914375	57	57	68.907654	74.96048	57	72.878815	68.907654	72.878815	57	57	68.907654	74.96048	74.96048	70.914375	57	68.907654	74.96048	74.96048	57	74.96048	57	57	68.907654	74.96048	57	57	57	68.907654	74.96048	74.96048	74.96048	72.878815	74.96048	68.907654	72.878815	57	57	68.907654	72.878815	74.96048	74.96048	72.878815	74.96048	57	74.96048	74.96048	74.96048	74.96048	74.96048	68.907654	72.878815	72.878815	68.907654	57	74.96048	57	74.96048	74.96048	70.914375	74.96048	57	70.914375	74.96048	74.96048	68.907654	72.878815	57	68.907654	74.96048	68.907654	68.907654	68.907654	74.96048	57	68.907654	68.907654	74.96048	68.907654	74.96048	74.96048	68.907654	70.914375	72.878815	72.878815	72.878815	68.907654	72.878815	57	70.914375	70.914375	68.907654	72.878815	68.907654	70.914375	68.907654	68.907654	57	57
67	67	75.728149	67	67	73.647614	71.674446	73.647614	67	67	69.664986	67	75.728149	73.647614	75.728149	75.728149	73.647614	67	67	69.664986	71.674446	71.674446	69.664986	67	75.728149	69.664986	75.728149	69.664986	75.728149	69.664986	75.728149	71.674446	67	67	69.664986	75.728149	67	73.647614	69.664986	73.647614	67	67	69.664986	75.728149	75.728149	71.674446	67	69.664986	75.728149	75.728149	67	75.728149	67	67	69.664986	75.728149	67	67	67	69.664986	75.728149	75.728149	75.728149	73.647614	75.728149	69.664986	73.647614	67	67	69.664986	73.647614	75.728149	75.728149	73.647614	75.728149	67	75.728149	75.728149	75.728149	75.728149	75.728149	69.664986	73.647614	73.647614	69.664986	67	75.728149	67	75.728149	75.728149	71.674446	75.728149	67	71.674446	75.728149	75.728149	69.664986	73.647614	67	69.664986	75.728149	69.664986	69.664986	69.664986	75.728149	67	69.664986	69.664986	75.728149	69.664986	75.728149	75.728149	69.664986	71.674446	73.647614	73.647614	73.647614	69.664986	73.647614	67	71.674446	71.674446	69.664986	73.647614	69.664986	71.674446	69.664986	69.664986	67	67
77	77	105.21142	77	77	103.12933	101.01701	103.12933	77	77	98.95752	77	105.21142	103.12933	105.21142	105.21142	103.12933	77	77	98.95752	101.01701	101.01701	98.95752	77	105.21142	98.95752	105.21142	98.95752	105.21142	98.95752	105.21142	101.01701	77	77	98.95752	105.21142	77	103.12933	98.95752	103.12933	77	77	98.95752	105.21142	105.21142	101.01701	77	98.95752	105.21142	105.21142	77	105.21142	77	77	98.95752	105.21142	77	77	77	98.95752	105.21142	105.21142	105.21142	103.12933	105.21142	98.95752	103.12933	77	77	98.95752	103.12933	105.21142	105.21142	103.12933	105.21142	77	105.21142	105.21142	105.21142	105.21142	105.21142	98.95752	103.12933	103.12933	98.95752	77	105.21142	77	105.21142	105.21142	101.01701	105.21142	77	101.01701	105.21142	105.21142	98.95752	103.12933	77	98.95752	105.21142	98.95752	98.95752	98.95752	105.21142	77	98.95752	98.95752	105.21142	98.95752	105.21142	105.21142	98.95752	101.01701	103.12933	103.12933	103.12933	98.95752	103.12933	77	101.01701	101.01701	98.95752	103.12933	98.95752	101.01701	98.95752	98.95752	77	77
86	86	105.97194	86	86	103.91279	101.80244	103.91279	86	86	99.715462	86	105.97194	103.91279	105.97194	105.97194	103.91279	86	86	99.715462	101.80244	101.80244	99.715462	86	105.97194	99.715462	105.97194	99.715462	105.97194	99.715462	105.97194	101.80244	86	86	99.715462	105.97194	86	103.91279	99.715462	103.91279	86	86	99.715462	105.97194	105.97194	101.80244	86	99.715462	105.97194	105.97194	86	105.97194	86	86	99.715462	105.97194	86	86	86	99.715462	105.97194	105.97194	105.97194	103.91279	105.97194	99.715462	103.91279	86	86	99.715462	103.91279	105.97194	105.97194	103.91279	105.97194	86	105.97194	105.97194	105.97194	105.97194	105.97194	99.715462	103.91279	103.91279	99.715462	86	105.97194	86	105.97194	105.97194	101.80244	105.97194	86	101.80244	105.97194	105.97194	99.715462	103.91279	86	99.715462	105.97194	99.715462	99.715462	99.715462	105.97194	86	99.715462	99.715462	105.97194	99.715462	105.97194	105.97194	99.715462	101.80244	103.91279	103.91279	103.91279	99.715462	103.91279	86	101.80244	101.80244	99.715462	103.91279	99.715462	101.80244	99.715462	99.715462	86	86
96	96	135.5235	96	96	133.46104	131.39525	133.46104	96	96	129.02977	96	135.5235	133.46104	135.5235	135.5235	133.46104	96	96	129.02977	131.39525	131.39525	129.02977	96	135.5235	129.02977	135.5235	129.02977	135.5235	129.02977	135.5235	131.39525	96	96	129.02977	135.5235	96	133.46104	129.02977	133.46104	96	96	129.02977	135.5235	135.5235	131.39525	96	129.02977	135.5235	135.5235	96	135.5235	96	96	129.02977	135.5235	96	96	96	129.02977	135.5235	135.5235	135.5235	133.46104	135.5235	129.02977	133.46104	96	96	129.02977	133.46104	135.5235	135.5235	133.46104	135.5235	96	135.5235	135.5235	135.5235	135.5235	135.5235	129.02977	133.46104	133.46104	129.02977	96	135.5235	96	135.5235	135.5235	131.39525	135.5235	96	131.39525	135.5235	135.5235	129.02977	133.46104	96	129.02977	135.5235	129.02977	129.02977	129.02977	135.5235	96	129.02977	129.02977	135.5235	129.02977	135.5235	135.5235	129.02977	131.39525	133.46104	133.46104	133.46104	129.02977	133.46104	96	131.39525	131.39525	129.02977	133.46104	129.02977	131.39525	129.02977	129.02977	96	96
106	106	136.28752	106	106	134.22565	132.16029	134.22565	106	106	129.813	106	136.28752	134.22565	136.28752	136.28752	134.22565	106	106	129.813	132.16029	132.16029	129.813	106	136.28752	129.813	136.28752	129.813	136.28752	129.813	136.28752	132.16029	106	106	129.813	136.28752	106	134.22565	129.813	134.22565	106	106	129.813	136.28752	136.28752	132.16029	106	129.813	136.28752	136.28752	106	136.28752	106	106	129.813	136.28752	106	106	106	129.813	136.28752	136.28752	136.28752	134.22565	136.28752	129.813	134.22565	106	106	129.813	134.22565	136.28752	136.28752	134.22565	136.28752	106	136.28752	136.28752	136.28752	136.28752	136.28752	129.813	134.22565	134.22565	129.813	106	136.28752	106	136.28752	136.28752	132.16029	136.28752	106	132.16029	136.28752	136.28752	129.813	134.22565	106	129.813	136.28752	129.813	129.813	129.813	136.28752	106	129.813	129.813	136.28752	129.813	136.28752	136.28752	129.813	132.16029	134.22565	134.22565	134.22565	129.813	134.22565	106	132.16029	132.16029	129.813	134.22565	129.813	132.16029	129.813	129.813	106	106
116	116	165.05278	116	116	163.05374	161.02231	163.05374	116	116	158.86104	116	165.05278	163.05374	165.05278	165.05278	163.05374	116	116	158.86104	161.02231	161.02231	158.86104	116	165.05278	158.86104	165.05278	158.86104	165.05278	158.86104	165.05278	161.02231	116	116	158.86104	165.05278	116	163.05374	158.86104	163.05374	116	116	158.86104	165.05278	165.05278	161.02231	116	158.86104	165.05278	165.05278	116	165.05278	116	116	158.86104	165.05278	116	116	116	158.86104	165.05278	165.05278	165.05278	163.05374	165.05278	158.86104	163.05374	116	116	158.86104	163.05374	165.05278	165.05278	163.05374	165.05278	116	165.05278	165.05278	165.05278	165.05278	165.05278	158.86104	163.05374	163.05374	158.86104	116	165.05278	116	165.05278	165.05278	161.02231	165.05278	116	161.02231	165.05278	165.05278	158.86104	163.05374	116	158.86104	165.05278	158.86104	158.86104	158.86104	165.05278	116	158.86104	158.86104	165.05278	158.86104	165.05278	165.05278	158.86104	161.02231	163.05374	163.05374	163.05374	158.86104	163.05374	116	161.02231	161.02231	158.86104	163.05374	158.86104	161.02231	158.86104	158.86104	116	116
125	125	165.81947	125	125	163.82593	161.78723	163.82593	125	125	159.64839	125	165.81947	163.82593	165.81947	165.81947	163.82593	125	125	159.64839	161.78723	161.78723	159.64839	125	165.81947	159.64839	165.81947	159.64839	165.81947	159.64839	165.81947	161.78723	125	125	159.64839	165.81947	125	163.82593	159.64839	163.82593	125	125	159.64839	165.81947	165.81947	161.78723	125	159.64839	165.81947	165.81947	125	165.81947	125	125	159.64839	165.81947	125	125	125	159.64839	165.81947	165.81947	165.81947	163.82593	165.81947	159.64839	163.82593	125	125	159.64839	163.82593	165.81947	165.81947	163.82593	165.81947	125	165.81947	165.81947	165.81947	165.81947	165.81947	159.64839	163.82593	163.82593	159.64839	125	165.81947	125	165.81947	165.81947	161.78723	165.81947	125	161.78723	165.81947	165.81947	159.64839	163.82593	125	159.64839	165.81947	159.64839	159.64839	159.64839	165.81947	125	159.64839	159.64839	165.81947	159.64839	165.81947	165.81947	159.64839	161.78723	163.82593	163.82593	163.82593	159.64839	163.82593	125	161.78723	161.78723	159.64839	163.82593	159.64839	161.78723	159.64839	159.64839	125	125
135	135	195.60548	135	135	193.58942	191.35138	193.58942	135	135	189.09581	135	195.60548	193.58942	195.60548	195.60548	193.58942	135	135	189.09581	191.35138	191.35138	189.09581	135	195.60548	189.09581	195.60548	189.09581	195.60548	189.09581	195.60548	191.35138	135	135	189.09581	195.60548	135	193.58942	189.09581	193.58942	135	135	189.09581	195.60548	195.60548	191.35138	135	189.09581	195.60548	195.60548	135	195.60548	135	135	189.09581	195.60548	135	135	135	189.09581	195.60548	195.60548	195.60548	193.58942	195.60548	189.09581	193.58942	135	135	189.09581	193.58942	195.60548	195.60548	193.58942	195.60548	135	195.60548	195.60548	195.60548	195.60548	195.60548	189.09581	193.58942	193.58942	189.09581	135	195.60548	135	195.60548	195.60548	191.35138	195.60548	135	191.35138	195.60548	195.60548	189.09581	193.58942	135	189.09581	195.60548	189.09581	189.09581	189.09581	195.60548	135	189.09581	189.09581	195.60548	189.09581	195.60548	195.60548	189.09581	191.35138	193.58942	193.58942	193.58942	189.09581	193.58942	135	191.35138	191.35138	189.09581	193.58942	189.09581	191.35138	189.09581	189.09581	135	135
145	145	196.38782	145	145	194.35825	192.11844	194.35825	145	145	189.86168	145	196.38782	194.35825	196.38782	196.38782	194.35825	145	145	189.86168	192.11844	192.11844	189.86168	145	196.38782	189.86168	196.38782	189.86168	196.38782	189.86168	196.38782	192.11844	145	145	189.86168	196.38782	145	194.35825	189.86168	194.35825	145	145	189.86168	196.38782	196.38782	192.11844	145	189.86168	196.38782	196.38782	145	196.38782	145	145	189.86168	196.38782	145	145	145	189.86168	196.38782	196.38782	196.38782	194.35825	196.38782	189.86168	194.35825	145	145	189.86168	194.35825	196.38782	196.38782	194.35825	196.38782	145	196.38782	196.38782	196.38782	196.38782	196.38782	189.86168	194.35825	194.35825	189.86168	145	196.38782	145	196.38782	196.38782	192.11844	196.38782	145	192.11844	196.38782	196.38782	189.86168	194.35825	145	189.86168	196.38782	189.86168	189.86168	189.86168	196.38782	145	189.86168	189.86168	196.38782	189.86168	196.38782	196.38782	189.86168	192.11844	194.35825	194.35825	194.35825	189.86168	194.35825	145	192.11844	192.11844	189.86168	194.35825	189.86168	192.11844	189.86168	189.86168	145	145
154	154	225.62991	154	154	223.63005	221.47377	223.63005	154	154	219.21626	154	225.62991	223.63005	225.62991	225.62991	223.63005	154	154	219.21626	221.47377	221.47377	219.21626	154	225.62991	219.21626	225.62991	219.21626	225.62991	219.21626	225.62991	221.47377	154	154	219.21626	225.62991	154	223.63005	219.21626	223.63005	154	154	219.21626	225.62991	225.62991	221.47377	154	219.21626	225.62991	225.62991	154	225.62991	154	154	219.21626	225.62991	154	154	154	219.21626	225.62991	225.62991	225.62991	223.63005	225.62991	219.21626	223.63005	154	154	219.21626	223.63005	225.62991	225.62991	223.63005	225.62991	154	225.62991	225.62991	225.62991	225.62991	225.62991	219.21626	223.63005	223.63005	219.21626	154	225.62991	154	225.62991	225.62991	221.47377	225.62991	154	221.47377	225.62991	225.62991	219.21626	223.63005	154	219.21626	225.62991	219.21626	219.21626	219.21626	225.62991	154	219.21626	219.21626	225.62991	219.21626	225.62991	225.62991	219.21626	221.47377	223.63005	223.63005	223.63005	219.21626	223.63005	154	221.47377	221.47377	219.21626	223.63005	219.21626	221.47377	219.21626	219.21626	154	154
164	164	226.39983	164	164	224.41776	222.25903	224.41776	164	164	220.00185	164	226.39983	224.41776	226.39983	226.39983	224.41776	164	164	220.00185	222.25903	222.25903	220.00185	164	226.39983	220.00185	226.39983	220.00185	226.39983	220.00185	226.39983	222.25903	164	164	220.00185	226.39983	164	224.41776	220.00185	224.41776	164	164	220.00185	226.39983	226.39983	222.25903	164	220.00185	226.39983	226.39983	164	226.39983	164	164	220.00185	226.39983	164	164	164	220.00185	226.39983	226.39983	226.39983	224.41776	226.39983	220.00185	224.41776	164	164	220.00185	224.41776	226.39983	226.39983	224.41776	226.39983	164	226.39983	226.39983	226.39983	226.39983	226.39983	220.00185	224.41776	224.41776	220.00185	164	226.39983	164	226.39983	226.39983	222.25903	226.39983	164	222.25903	226.39983	226.39983	220.00185	224.41776	164	220.00185	226.39983	220.00185	220.00185	220.00185	226.39983	164	220.00185	220.00185	226.39983	220.00185	226.39983	226.39983	220.00185	222.25903	224.41776	224.41776	224.41776	220.00185	224.41776	164	222.25903	222.25903	220.00185	224.41776	220.00185	222.25903	220.00185	220.00185	164	164
174	174	255.30228	174	174	253.32053	251.08038	253.32053	174	174	248.98668	174	255.30228	253.32053	255.30228	255.30228	253.32053	174	174	248.98668	251.08038	251.08038	248.98668	174	255.30228	248.98668	255.30228	248.98668	255.30228	248.98668	255.30228	251.08038	174	174	248.98668	255.30228	174	253.32053	248.98668	253.32053	174	174	248.98668	255.30228	255.30228	251.08038	174	248.98668	255.30228	255.30228	174	255.30228	174	174	248.98668	255.30228	174	174	174	248.98668	255.30228	255.30228	255.30228	253.32053	255.30228	248.98668	253.32053	174	174	248.98668	253.32053	255.30228	255.30228	253.32053	255.30228	174	255.30228	255.30228	255.30228	255.30228	255.30228	248.98668	253.32053	253.32053	248.98668	174	255.30228	174	255.30228	255.30228	251.08038	255.30228	174	251.08038	255.30228	255.30228	248.98668	253.32053	174	248.98668	255.30228	248.98668	248.98668	248.98668	255.30228	174	248.98668	248.98668	255.30228	248.98668	255.30228	255.30228	248.98668	251.08038	253.32053	253.32053	253.32053	248.98668	253.32053	174	251.08038	251.08038	248.98668	253.32053	248.98668	251.08038	248.98668	248.98668	174	174
184	184	256.0864	184	184	254.08844	251.86681	254.08844	184	184	249.76968	184	256.0864	254.08844	256.0864	256.0864	254.08844	184	184	249.76968	251.86681	251.86681	249.76968	184	256.0864	249.76968	256.0864	249.76968	256.0864	249.76968	256.0864	251.86681	184	184	249.76968	256.0864	184	254.08844	249.76968	254.08844	184	184	249.76968	256.0864	256.0864	251.86681	184	249.76968	256.0864	256.0864	184	256.0864	184	184	249.76968	256.0864	184	184	184	249.76968	256.0864	256.0864	256.0864	254.08844	256.0864	249.76968	254.08844	184	184	249.76968	254.08844	256.0864	256.0864	254.08844	256.0864	184	256.0864	256.0864	256.0864	256.0864	256.0864	249.76968	254.08844	254.08844	249.76968	184	256.0864	184	256.0864	256.0864	251.86681	256.0864	184	251.86681	256.0864	256.0864	249.76968	254.08844	184	249.76968	256.0864	249.76968	249.76968	249.76968	256.0864	184	249.76968	249.76968	256.0864	249.76968	256.0864	256.0864	249.76968	251.86681	254.08844	254.08844	254.08844	249.76968	254.08844	184	251.86681	251.86681	249.76968	254.08844	249.76968	251.86681	249.76968	249.76968	184	184
193	193	285.45868	193	193	283.26245	281.10538	283.26245	193	193	278.91595	193	285.45868	283.26245	285.45868	285.45868	283.26245	193	193	278.91595	281.10538	281.10538	278.91595	193	285.45868	278.91595	285.45868	278.91595	285.45868	278.91595	285.45868	281.10538	193	193	278.91595	285.45868	193	283.26245	278.91595	283.26245	193	193	278.91595	285.45868	285.45868	281.10538	193	278.91595	285.45868	285.45868	193	285.45868	193	193	278.91595	285.45868	193	193	193	278.91595	285.45868	285.45868	285.45868	283.26245	285.45868	278.91595	283.26245	193	193	278.91595	283.26245	285.45868	285.45868	283.26245	285.45868	193	285.45868	285.45868	285.45868	285.45868	285.45868	278.91595	283.26245	283.26245	278.91595	193	285.45868	193	285.45868	285.45868	281.10538	285.45868	193	281.10538	285.45868	285.45868	278.91595	283.26245	193	278.91595	285.45868	278.91595	278.91595	278.91595	285.45868	193	278.91595	278.91595	285.45868	278.91595	285.45868	285.45868	278.91595	281.10538	283.26245	283.26245	283.26245	278.91595	283.26245	193	281.10538	281.10538	278.91595	283.26245	278.91595	281.10538	278.91595	278.91595	193	193
203	203	286.22894	203	203	284.05197	281.87778	284.05197	203	203	279.69873	203	286.22894	284.05197	286.22894	286.22894	284.05197	203	203	279.69873	281.87778	281.87778	279.69873	203	286.22894	279.69873	286.22894	279.69873	286.22894	279.69873	286.22894	281.87778	203	203	279.69873	286.22894	203	284.05197	279.69873	284.05197	203	203	279.69873	286.22894	286.22894	281.87778	203	279.69873	286.22894	286.22894	203	286.22894	203	203	279.69873	286.22894	203	203	203	279.69873	286.22894	286.22894	286.22894	284.05197	286.22894	279.69873	284.05197	203	203	279.69873	284.05197	286.22894	286.22894	284.05197	286.22894	203	286.22894	286.22894	286.22894	286.22894	286.22894	279.69873	284.05197	284.05197	279.69873	203	286.22894	203	286.22894	286.22894	281.87778	286.22894	203	281.87778	286.22894	286.22894	279.69873	284.05197	203	279.69873	286.22894	279.69873	279.69873	279.69873	286.22894	203	279.69873	279.69873	286.22894	279.69873	286.22894	286.22894	279.69873	281.87778	284.05197	284.05197	284.05197	279.69873	284.05197	203	281.87778	281.87778	279.69873	284.05197	279.69873	281.87778	279.69873	279.69873	203	203
213	213	339.06076	213	213	337.0119	334.75989	337.0119	213	213	332.40979	213	339.06076	337.0119	339.06076	339.06076	337.0119	213	213	332.40979	334.75989	334.75989	332.40979	213	339.06076	332.40979	339.06076	332.40979	339.06076	332.40979	339.06076	334.75989	213	213	332.40979	339.06076	213	337.0119	332.40979	337.0119	213	213	332.40979	339.06076	339.06076	334.75989	213	332.40979	339.06076	339.06076	213	339.06076	213	213	332.40979	339.06076	213	213	213	332.40979	339.06076	339.06076	339.06076	337.0119	339.06076	332.40979	337.0119	213	213	332.40979	337.0119	339.06076	339.06076	337.0119	339.06076	213	339.06076	339.06076	339.06076	339.06076	339.06076	332.40979	337.0119	337.0119	332.40979	213	339.06076	213	339.06076	339.06076	334.75989	339.06076	213	334.75989	339.06076	339.06076	332.40979	337.0119	213	332.40979	339.06076	332.40979	332.40979	332.40979	339.06076	213	332.40979	332.40979	339.06076	332.40979	339.06076	339.06076	332.40979	334.75989	337.0119	337.0119	337.0119	332.40979	337.0119	213	334.75989	334.75989	332.40979	337.0119	332.40979	334.75989	332.40979	332.40979	213	213
223	223	339.82928	223	223	337.78366	335.52646	337.78366	223	223	333.17755	223	339.82928	337.78366	339.82928	339.82928	337.78366	223	223	333.17755	335.52646	335.52646	333.17755	223	339.82928	333.17755	339.82928	333.17755	339.82928	333.17755	339.82928	335.52646	223	223	333.17755	339.82928	223	337.78366	333.17755	337.78366	223	223	333.17755	339.82928	339.82928	335.52646	223	333.17755	339.82928	339.82928	223	339.82928	223	223	333.17755	339.82928	223	223	223	333.17755	339.82928	339.82928	339.82928	337.78366	339.82928	333.17755	337.78366	223	223	333.17755	337.78366	339.82928	339.82928	337.78366	339.82928	223	339.82928	339.82928	339.82928	339.82928	339.82928	333.17755	337.78366	337.78366	333.17755	223	339.82928	223	339.82928	339.82928	335.52646	339.82928	223	335.52646	339.82928	339.82928	333.17755	337.78366	223	333.17755	339.82928	333.17755	333.17755	333.17755	339.82928	223	333.17755	333.17755	339.82928	333.17755	339.82928	339.82928	333.17755	335.52646	337.78366	337.78366	337.78366	333.17755	337.78366	223	335.52646	335.52646	333.17755	337.78366	333.17755	335.52646	333.17755	333.17755	223	223
232	232	356.35312	232	232	354.08395	351.98807	354.08395	232	232	349.828	232	356.35312	354.08395	356.35312	356.35312	354.08395	232	232	349.828	351.98807	351.98807	349.828	232	356.35312	349.828	356.35312	349.828	356.35312	349.828	356.35312	351.98807	232	232	349.828	356.35312	232	354.08395	349.828	354.08395	232	232	349.828	356.35312	356.35312	351.98807	232	349.828	356.35312	356.35312	232	356.35312	232	232	349.828	356.35312	232	232	232	349.828	356.35312	356.35312	356.35312	354.08395	356.35312	349.828	354.08395	232	232	349.828	354.08395	356.35312	356.35312	354.08395	356.35312	232	356.35312	356.35312	356.35312	356.35312	356.35312	349.828	354.08395	354.08395	349.828	232	356.35312	232	356.35312	356.35312	351.98807	356.35312	232	351.98807	356.35312	356.35312	349.828	354.08395	232	349.828	356.35312	349.828	349.828	349.828	356.35312	232	349.828	349.828	356.35312	349.828	356.35312	356.35312	349.828	351.98807	354.08395	354.08395	354.08395	349.828	354.08395	232	351.98807	351.98807	349.828	354.08395	349.828	351.98807	349.828	349.828	232	232
242	242	357.13837	242	242	354.86536	352.755	354.86536	242	242	350.61078	242	357.13837	354.86536	357.13837	357.13837	354.86536	242	242	350.61078	352.755	352.755	350.61078	242	357.13837	350.61078	357.13837	350.61078	357.13837	350.61078	357.13837	352.755	242	242	350.61078	357.13837	242	354.86536	350.61078	354.86536	242	242	350.61078	357.13837	357.13837	352.755	242	350.61078	357.13837	357.13837	242	357.13837	242	242	350.61078	357.13837	242	242	242	350.61078	357.13837	357.13837	357.13837	354.86536	357.13837	350.61078	354.86536	242	242	350.61078	354.86536	357.13837	357.13837	354.86536	357.13837	242	357.13837	357.13837	357.13837	357.13837	357.13837	350.61078	354.86536	354.86536	350.61078	242	357.13837	242	357.13837	357.13837	352.755	357.13837	242	352.755	357.13837	357.13837	350.61078	354.86536	242	350.61078	357.13837	350.61078	350.61078	350.61078	357.13837	242	350.61078	350.61078	357.13837	350.61078	357.13837	357.13837	350.61078	352.755	354.86536	354.86536	354.86536	350.61078	354.86536	242	352.755	352.755	350.61078	354.86536	350.61078	352.755	350.61078	350.61078	242	242
252	252	373.19522	252	252	371.18314	369.02518	371.18314	252	252	366.81757	252	373.19522	371.18314	373.19522	373.19522	371.18314	252	252	366.81757	369.02518	369.02518	366.81757	252	373.19522	366.81757	373.19522	366.81757	373.19522	366.81757	373.19522	369.02518	252	252	366.81757	373.19522	252	371.18314	366.81757	371.18314	252	252	366.81757	373.19522	373.19522	369.02518	252	366.81757	373.19522	373.19522	252	373.19522	252	252	366.81757	373.19522	252	252	252	366.81757	373.19522	373.19522	373.19522	371.18314	373.19522	366.81757	371.18314	252	252	366.81757	371.18314	373.19522	373.19522	371.18314	373.19522	252	373.19522	373.19522	373.19522	373.19522	373.19522	366.81757	371.18314	371.18314	366.81757	252	373.19522	252	373.19522	373.19522	369.02518	373.19522	252	369.02518	373.19522	373.19522	366.81757	371.18314	252	366.81757	373.19522	366.81757	366.81757	366.81757	373.19522	252	366.81757	366.81757	373.19522	366.81757	373.19522	373.19522	366.81757	369.02518	371.18314	371.18314	371.18314	366.81757	371.18314	252	369.02518	369.02518	366.81757	371.18314	366.81757	369.02518	366.81757	366.81757	252	252
261	261	373.96426	261	261	371.96573	369.79001	371.96573	261	261	367.60043	261	373.96426	371.96573	373.96426	373.96426	371.96573	261	261	367.60043	369.79001	369.79001	367.60043	261	373.96426	367.60043	373.96426	367.60043	373.96426	367.60043	373.96426	369.79001	261	261	367.60043	373.96426	261	371.96573	367.60043	371.96573	261	261	367.60043	373.96426	373.96426	369.79001	261	367.60043	373.96426	373.96426	261	373.96426	261	261	367.60043	373.96426	261	261	261	367.60043	373.96426	373.96426	373.96426	371.96573	373.96426	367.60043	371.96573	261	261	367.60043	371.96573	373.96426	373.96426	371.96573	373.96426	261	373.96426	373.96426	373.96426	373.96426	373.96426	367.60043	371.96573	371.96573	367.60043	261	373.96426	261	373.96426	373.96426	369.79001	373.96426	261	369.79001	373.96426	373.96426	367.60043	371.96573	261	367.60043	373.96426	367.60043	367.60043	367.60043	373.96426	261	367.60043	367.60043	373.96426	367.60043	373.96426	373.96426	367.60043	369.79001	371.96573	371.96573	371.96573	367.60043	371.96573	261	369.79001	369.79001	367.60043	371.96573	367.60043	369.79001	367.60043	367.60043	261	261
271	271	390.28271	271	271	388.20105	386.04166	388.20105	271	271	383.90076	271	390.28271	388.20105	390.28271	390.28271	388.20105	271	271	383.90076	386.04166	386.04166	383.90076	271	390.28271	383.90076	390.28271	383.90076	390.28271	383.90076	390.28271	386.04166	271	271	383.90076	390.28271	271	388.20105	383.90076	388.20105	271	271	383.90076	390.28271	390.28271	386.04166	271	383.90076	390.28271	390.28271	271	390.28271	271	271	383.90076	390.28271	271	271	271	383.90076	390.28271	390.28271	390.28271	388.20105	390.28271	383.90076	388.20105	271	271	383.90076	388.20105	390.28271	390.28271	388.20105	390.28271	271	390.28271	390.28271	390.28271	390.28271	390.28271	383.90076	388.20105	388.20105	383.90076	271	390.28271	271	390.28271	390.28271	386.04166	390.28271	271	386.04166	390.28271	390.28271	383.90076	388.20105	271	383.90076	390.28271	383.90076	383.90076	383.90076	390.28271	271	383.90076	383.90076	390.28271	383.90076	390.28271	390.28271	383.90076	386.04166	388.20105	388.20105	388.20105	383.90076	388.20105	271	386.04166	386.04166	383.90076	388.20105	383.90076	386.04166	383.90076	383.90076	271	271
281	281	391.05084	281	281	388.98703	386.83163	388.98703	281	281	384.67789	281	391.05084	388.98703	391.05084	391.05084	388.98703	281	281	384.67789	386.83163	386.83163	384.67789	281	391.05084	384.67789	391.05084	384.67789	391.05084	384.67789	391.05084	386.83163	281	281	384.67789	391.05084	281	388.98703	384.67789	388.98703	281	281	384.67789	391.05084	391.05084	386.83163	281	384.67789	391.05084	391.05084	281	391.05084	281	281	384.67789	391.05084	281	281	281	384.67789	391.05084	391.05084	391.05084	388.98703	391.05084	384.67789	388.98703	281	281	384.67789	388.98703	391.05084	391.05084	388.98703	391.05084	281	391.05084	391.05084	391.05084	391.05084	391.05084	384.67789	388.98703	388.98703	384.67789	281	391.05084	281	391.05084	391.05084	386.83163	391.05084	281	386.83163	391.05084	391.05084	384.67789	388.98703	281	384.67789	391.05084	384.67789	384.67789	384.67789	391.05084	281	384.67789	384.67789	391.05084	384.67789	391.05084	391.05084	384.67789	386.83163	388.98703	388.98703	388.98703	384.67789	388.98703	281	386.83163	386.83163	384.67789	388.98703	384.67789	386.83163	384.67789	384.67789	281	281
291	291	407.06003	291	291	405.06363	402.91776	405.06363	291	291	400.82486	291	407.06003	405.06363	407.06003	407.06003	405.06363	291	291	400.82486	402.91776	402.91776	400.82486	291	407.06003	400.82486	407.06003	400.82486	407.06003	400.82486	407.06003	402.91776	291	291	400.82486	407.06003	291	405.06363	400.82486	405.06363	291	291	400.82486	407.06003	407.06003	402.91776	291	400.82486	407.06003	407.06003	291	407.06003	291	291	400.82486	407.06003	291	291	291	400.82486	407.06003	407.06003	407.06003	405.06363	407.06003	400.82486	405.06363	291	291	400.82486	405.06363	407.06003	407.06003	405.06363	407.06003	291	407.06003	407.06003	407.06003	407.06003	407.06003	400.82486	405.06363	405.06363	400.82486	291	407.06003	291	407.06003	407.06003	402.91776	407.06003	291	402.91776	407.06003	407.06003	400.82486	405.06363	291	400.82486	407.06003	400.82486	400.82486	400.82486	407.06003	291	400.82486	400.82486	407.06003	400.82486	407.06003	407.06003	400.82486	402.91776	405.06363	405.06363	405.06363	400.82486	405.06363	291	402.91776	402.91776	400.82486	405.06363	400.82486	402.91776	400.82486	400.82486	291	291
300	300	407.84714	300	300	405.82874	403.68506	405.82874	300	300	401.61182	300	407.84714	405.82874	407.84714	407.84714	405.82874	300	300	401.61182	403.68506	403.68506	401.61182	300	407.84714	401.61182	407.84714	401.61182	407.84714	401.61182	407.84714	403.68506	300	300	401.61182	407.84714	300	405.82874	401.61182	405.82874	300	300	401.61182	407.84714	407.84714	403.68506	300	401.61182	407.84714	407.84714	300	407.84714	300	300	401.61182	407.84714	300	300	300	401.61182	407.84714	407.84714	407.84714	405.82874	407.84714	401.61182	405.82874	300	300	401.61182	405.82874	407.84714	407.84714	405.82874	407.84714	300	407.84714	407.84714	407.84714	407.84714	407.84714	401.61182	405.82874	405.82874	401.61182	300	407.84714	300	407.84714	407.84714	403.68506	407.84714	300	403.68506	407.84714	407.84714	401.61182	405.82874	300	401.61182	407.84714	401.61182	401.61182	401.61182	407.84714	300	401.61182	401.61182	407.84714	401.61182	407.84714	407.84714	401.61182	403.68506	405.82874	405.82874	405.82874	401.61182	405.82874	300	403.68506	403.68506	401.61182	405.82874	401.61182	403.68506	401.61182	401.61182	300	300
310	310	424.0181	310	310	421.98718	419.82764	421.98718	310	310	417.69797	310	424.0181	421.98718	424.0181	424.0181	421.98718	310	310	417.69797	419.82764	419.82764	417.69797	310	424.0181	417.69797	424.0181	417.69797	424.0181	417.69797	424.0181	419.82764	310	310	417.69797	424.0181	310	421.98718	417.69797	421.98718	310	310	417.69797	424.0181	424.0181	419.82764	310	417.69797	424.0181	424.0181	310	424.0181	310	310	417.69797	424.0181	310	310	310	417.69797	424.0181	424.0181	424.0181	421.98718	424.0181	417.69797	421.98718	310	310	417.69797	421.98718	424.0181	424.0181	421.98718	424.0181	310	424.0181	424.0181	424.0181	424.0181	424.0181	417.69797	421.98718	421.98718	417.69797	310	424.0181	310	424.0181	424.0181	419.82764	424.0181	310	419.82764	424.0181	424.0181	417.69797	421.98718	310	417.69797	424.0181	417.69797	417.69797	417.69797	424.0181	310	417.69797	417.69797	424.0181	417.69797	424.0181	424.0181	417.69797	419.82764	421.98718	421.98718	421.98718	417.69797	421.98718	310	419.82764	419.82764	417.69797	421.98718	417.69797	419.82764	417.69797	417.69797	310	310
320	320	424.78769	320	320	422.75699	420.60431	422.75699	320	320	418.45059	320	424.78769	422.75699	424.78769	424.78769	422.75699	320	320	418.45059	420.60431	420.60431	418.45059	320	424.78769	418.45059	424.78769	418.45059	424.78769	418.45059	424.78769	420.60431	320	320	418.45059	424.78769	320	422.75699	418.45059	422.75699	320	320	418.45059	424.78769	424.78769	420.60431	320	418.45059	424.78769	424.78769	320	424.78769	320	320	418.45059	424.78769	320	320	320	418.45059	424.78769	424.78769	424.78769	422.75699	424.78769	418.45059	422.75699	320	320	418.45059	422.75699	424.78769	424.78769	422.75699	424.78769	320	424.78769	424.78769	424.78769	424.78769	424.78769	418.45059	422.75699	422.75699	418.45059	320	424.78769	320	424.78769	424.78769	420.60431	424.78769	320	420.60431	424.78769	424.78769	418.45059	422.75699	320	418.45059	424.78769	418.45059	418.45059	418.45059	424.78769	320	418.45059	418.45059	424.78769	418.45059	424.78769	424.78769	418.45059	420.60431	422.75699	422.75699	422.75699	418.45059	422.75699	320	420.60431	420.60431	418.45059	422.75699	418.45059	420.60431	418.45059	418.45059	320	320
329	329	441.79095	329	329	439.69666	437.58316	439.69666	329	329	435.44107	329	441.79095	439.69666	441.79095	441.79095	439.69666	329	329	435.44107	437.58316	437.58316	435.44107	329	441.79095	435.44107	441.79095	435.44107	441.79095	435.44107	441.79095	437.58316	329	329	435.44107	441.79095	329	439.69666	435.44107	439.69666	329	329	435.44107	441.79095	441.79095	437.58316	329	435.44107	441.79095	441.79095	329	441.79095	329	329	435.44107	441.79095	329	329	329	435.44107	441.79095	441.79095	441.79095	439.69666	441.79095	435.44107	439.69666	329	329	435.44107	439.69666	441.79095	441.79095	439.69666	441.79095	329	441.79095	441.79095	441.79095	441.79095	441.79095	435.44107	439.69666	439.69666	435.44107	329	441.79095	329	441.79095	441.79095	437.58316	441.79095	329	437.58316	441.79095	441.79095	435.44107	439.69666	329	435.44107	441.79095	435.44107	435.44107	435.44107	441.79095	329	435.44107	435.44107	441.79095	435.44107	441.79095	441.79095	435.44107	437.58316	439.69666	439.69666	439.69666	435.44107	439.69666	329	437.58316	437.58316	435.44107	439.69666	435.44107	437.58316	435.44107	435.44107	329	329
339	339	442.57657	339	339	440.47815	438.35159	440.47815	339	339	436.20828	339	442.57657	440.47815	442.57657	442.57657	440.47815	339	339	436.20828	438.35159	438.35159	436.20828	339	442.57657	436.20828	442.57657	436.20828	442.57657	436.20828	442.57657	438.35159	339	339	436.20828	442.57657	339	440.47815	436.20828	440.47815	339	339	436.20828	442.57657	442.57657	438.35159	339	436.20828	442.57657	442.57657	339	442.57657	339	339	436.20828	442.57657	339	339	339	436.20828	442.57657	442.57657	442.57657	440.47815	442.57657	436.20828	440.47815	339	339	436.20828	440.47815	442.57657	442.57657	440.47815	442.57657	339	442.57657	442.57657	442.57657	442.57657	442.57657	436.20828	440.47815	440.47815	436.20828	339	442.57657	339	442.57657	442.57657	438.35159	442.57657	339	438.35159	442.57657	442.57657	436.20828	440.47815	339	436.20828	442.57657	436.20828	436.20828	436.20828	442.57657	339	436.20828	436.20828	442.57657	436.20828	442.57657	442.57657	436.20828	438.35159	440.47815	440.47815	440.47815	436.20828	440.47815	339	438.35159	438.35159	436.20828	440.47815	436.20828	438.35159	436.20828	436.20828	339	339
349	349	458.52374	349	349	456.50879	454.47754	456.50879	349	349	452.25461	349	458.52374	456.50879	458.52374	458.52374	456.50879	349	349	452.25461	454.47754	454.47754	452.25461	349	458.52374	452.25461	458.52374	452.25461	458.52374	452.25461	458.52374	454.47754	349	349	452.25461	458.52374	349	456.50879	452.25461	456.50879	349	349	452.25461	458.52374	458.52374	454.47754	349	452.25461	458.52374	458.52374	349	458.52374	349	349	452.25461	458.52374	349	349	349	452.25461	458.52374	458.52374	458.52374	456.50879	458.52374	452.25461	456.50879	349	349	452.25461	456.50879	458.52374	458.52374	456.50879	458.52374	349	458.52374	458.52374	458.52374	458.52374	458.52374	452.25461	456.50879	456.50879	452.25461	349	458.52374	349	458.52374	458.52374	454.47754	458.52374	349	454.47754	458.52374	458.52374	452.25461	456.50879	349	452.25461	458.52374	452.25461	452.25461	452.25461	458.52374	349	452.25461	452.25461	458.52374	452.25461	458.52374	458.52374	452.25461	454.47754	456.50879	456.50879	456.50879	452.25461	456.50879	349	454.47754	454.47754	452.25461	456.50879	452.25461	454.47754	452.25461	452.25461	349	349
359	359	459.2897	359	359	457.29358	455.25912	457.29358	359	359	453.03574	359	459.2897	457.29358	459.2897	459.2897	457.29358	359	359	453.03574	455.25912	455.25912	453.03574	359	459.2897	453.03574	459.2897	453.03574	459.2897	453.03574	459.2897	455.25912	359	359	453.03574	459.2897	359	457.29358	453.03574	457.29358	359	359	453.03574	459.2897	459.2897	455.25912	359	453.03574	459.2897	459.2897	359	459.2897	359	359	453.03574	459.2897	359	359	359	453.03574	459.2897	459.2897	459.2897	457.29358	459.2897	453.03574	457.29358	359	359	453.03574	457.29358	459.2897	459.2897	457.29358	459.2897	359	459.2897	459.2897	459.2897	459.2897	459.2897	453.03574	457.29358	457.29358	453.03574	359	459.2897	359	459.2897	459.2897	455.25912	459.2897	359	455.25912	459.2897	459.2897	453.03574	457.29358	359	453.03574	459.2897	453.03574	453.03574	453.03574	459.2897	359	453.03574	453.03574	459.2897	453.03574	459.2897	459.2897	453.03574	455.25912	457.29358	457.29358	457.29358	453.03574	457.29358	359	455.25912	455.25912	453.03574	457.29358	453.03574	455.25912	453.03574	453.03574	359	359
368	368	475.7182	368	368	473.65427	471.54526	473.65427	368	368	469.35376	368	475.7182	473.65427	475.7182	475.7182	473.65427	368	368	469.35376	471.54526	471.54526	469.35376	368	475.7182	469.35376	475.7182	469.35376	475.7182	469.35376	475.7182	471.54526	368	368	469.35376	475.7182	368	473.65427	469.35376	473.65427	368	368	469.35376	475.7182	475.7182	471.54526	368	469.35376	475.7182	475.7182	368	475.7182	368	368	469.35376	475.7182	368	368	368	469.35376	475.7182	475.7182	475.7182	473.65427	475.7182	469.35376	473.65427	368	368	469.35376	473.65427	475.7182	475.7182	473.65427	475.7182	368	475.7182	475.7182	475.7182	475.7182	475.7182	469.35376	473.65427	473.65427	469.35376	368	475.7182	368	475.7182	475.7182	471.54526	475.7182	368	471.54526	475.7182	475.7182	469.35376	473.65427	368	469.35376	475.7182	469.35376	469.35376	469.35376	475.7182	368	469.35376	469.35376	475.7182	469.35376	475.7182	475.7182	469.35376	471.54526	473.65427	473.65427	473.65427	469.35376	473.65427	368	471.54526	471.54526	469.35376	473.65427	469.35376	471.54526	469.35376	469.35376	368	368
378	378	476.50467	378	378	474.42535	472.30692	474.42535	378	378	470.11969	378	476.50467	474.42535	476.50467	476.50467	474.42535	378	378	470.11969	472.30692	472.30692	470.11969	378	476.50467	470.11969	476.50467	470.11969	476.50467	470.11969	476.50467	472.30692	378	378	470.11969	476.50467	378	474.42535	470.11969	474.42535	378	378	470.11969	476.50467	476.50467	472.30692	378	470.11969	476.50467	476.50467	378	476.50467	378	378	470.11969	476.50467	378	378	378	470.11969	476.50467	476.50467	476.50467	474.42535	476.50467	470.11969	474.42535	378	378	470.11969	474.42535	476.50467	476.50467	474.42535	476.50467	378	476.50467	476.50467	476.50467	476.50467	476.50467	470.11969	474.42535	474.42535	470.11969	378	476.50467	378	476.50467	476.50467	472.30692	476.50467	378	472.30692	476.50467	476.50467	470.11969	474.42535	378	470.11969	476.50467	470.11969	470.11969	470.11969	476.50467	378	470.11969	470.11969	476.50467	470.11969	476.50467	476.50467	470.11969	472.30692	474.42535	474.42535	474.42535	470.11969	474.42535	378	472.30692	472.30692	470.11969	474.42535	470.11969	472.30692	470.11969	470.11969	378	378
388	388	493.15518	388	388	490.83517	488.67783	490.83517	388	388	486.60175	388	493.15518	490.83517	493.15518	493.15518	490.83517	388	388	486.60175	488.67783	488.67783	486.60175	388	493.15518	486.60175	493.15518	486.60175	493.15518	486.60175	493.15518	488.67783	388	388	486.60175	493.15518	388	490.83517	486.60175	490.83517	388	388	486.60175	493.15518	493.15518	488.67783	388	486.60175	493.15518	493.15518	388	493.15518	388	388	486.60175	493.15518	388	388	388	486.60175	493.15518	493.15518	493.15518	490.83517	493.15518	486.60175	490.83517	388	388	486.60175	490.83517	493.15518	493.15518	490.83517	493.15518	388	493.15518	493.15518	493.15518	493.15518	493.15518	486.60175	490.83517	490.83517	486.60175	388	493.15518	388	493.15518	493.15518	488.67783	493.15518	388	488.67783	493.15518	493.15518	486.60175	490.83517	388	486.60175	493.15518	486.60175	486.60175	486.60175	493.15518	388	486.60175	486.60175	493.15518	486.60175	493.15518	493.15518	486.60175	488.67783	490.83517	490.83517	490.83517	486.60175	490.83517	388	488.67783	488.67783	486.60175	490.83517	486.60175	488.67783	486.60175	486.60175	388	388
397	397	493.92609	397	397	491.61679	489.46213	491.61679	397	397	487.36612	397	493.92609	491.61679	493.92609	493.92609	491.61679	397	397	487.36612	489.46213	489.46213	487.36612	397	493.92609	487.36612	493.92609	487.36612	493.92609	487.36612	493.92609	489.46213	397	397	487.36612	493.92609	397	491.61679	487.36612	491.61679	397	397	487.36612	493.92609	493.92609	489.46213	397	487.36612	493.92609	493.92609	397	493.92609	397	397	487.36612	493.92609	397	397	397	487.36612	493.92609	493.92609	493.92609	491.61679	493.92609	487.36612	491.61679	397	397	487.36612	491.61679	493.92609	493.92609	491.61679	493.92609	397	493.92609	493.92609	493.92609	493.92609	493.92609	487.36612	491.61679	491.61679	487.36612	397	493.92609	397	493.92609	493.92609	489.46213	493.92609	397	489.46213	493.92609	493.92609	487.36612	491.61679	397	487.36612	493.92609	487.36612	487.36612	487.36612	493.92609	397	487.36612	487.36612	493.92609	487.36612	493.92609	493.92609	487.36612	489.46213	491.61679	491.61679	491.61679	487.36612	491.61679	397	489.46213	489.46213	487.36612	491.61679	487.36612	489.46213	487.36612	487.36612	397	397
407	407	510.1113	407	407	507.91858	505.82501	507.91858	407	407	503.61789	407	510.1113	507.91858	510.1113	510.1113	507.91858	407	407	503.61789	505.82501	505.82501	503.61789	407	510.1113	503.61789	510.1113	503.61789	510.1113	503.61789	510.1113	505.82501	407	407	503.61789	510.1113	407	507.91858	503.61789	507.91858	407	407	503.61789	510.1113	510.1113	505.82501	407	503.61789	510.1113	510.1113	407	510.1113	407	407	503.61789	510.1113	407	407	407	503.61789	510.1113	510.1113	510.1113	507.91858	510.1113	503.61789	507.91858	407	407	503.61789	507.91858	510.1113	510.1113	507.91858	510.1113	407	510.1113	510.1113	510.1113	510.1113	510.1113	503.61789	507.91858	507.91858	503.61789	407	510.1113	407	510.1113	510.1113	505.82501	510.1113	407	505.82501	510.1113	510.1113	503.61789	507.91858	407	503.61789	510.1113	503.61789	503.61789	503.61789	510.1113	407	503.61789	503.61789	510.1113	503.61789	510.1113	510.1113	503.61789	505.82501	507.91858	507.91858	507.91858	503.61789	507.91858	407	505.82501	505.82501	503.61789	507.91858	503.61789	505.82501	503.61789	503.61789	407	407
417	417	510.88107	417	417	508.70358	506.59171	508.70358	417	417	504.39905	417	510.88107	508.70358	510.88107	510.88107	508.70358	417	417	504.39905	506.59171	506.59171	504.39905	417	510.88107	504.39905	510.88107	504.39905	510.88107	504.39905	510.88107	506.59171	417	417	504.39905	510.88107	417	508.70358	504.39905	508.70358	417	417	504.39905	510.88107	510.88107	506.59171	417	504.39905	510.88107	510.88107	417	510.88107	417	417	504.39905	510.88107	417	417	417	504.39905	510.88107	510.88107	510.88107	508.70358	510.88107	504.39905	508.70358	417	417	504.39905	508.70358	510.88107	510.88107	508.70358	510.88107	417	510.88107	510.88107	510.88107	510.88107	510.88107	504.39905	508.70358	508.70358	504.39905	417	510.88107	417	510.88107	510.88107	506.59171	510.88107	417	506.59171	510.88107	510.88107	504.39905	508.70358	417	504.39905	510.88107	504.39905	504.39905	504.39905	510.88107	417	504.39905	504.39905	510.88107	504.39905	510.88107	510.88107	504.39905	506.59171	508.70358	508.70358	508.70358	504.39905	508.70358	417	506.59171	506.59171	504.39905	508.70358	504.39905	506.59171	504.39905	504.39905	417	417
427	427	527.03833	427	427	525.02185	522.99097	525.02185	427	427	520.75256	427	527.03833	525.02185	527.03833	527.03833	525.02185	427	427	520.75256	522.99097	522.99097	520.75256	427	527.03833	520.75256	527.03833	520.75256	527.03833	520.75256	527.03833	522.99097	427	427	520.75256	527.03833	427	525.02185	520.75256	525.02185	427	427	520.75256	527.03833	527.03833	522.99097	427	520.75256	527.03833	527.03833	427	527.03833	427	427	520.75256	527.03833	427	427	427	520.75256	527.03833	527.03833	527.03833	525.02185	527.03833	520.75256	525.02185	427	427	520.75256	525.02185	527.03833	527.03833	525.02185	527.03833	427	527.03833	527.03833	527.03833	527.03833	527.03833	520.75256	525.02185	525.02185	520.75256	427	527.03833	427	527.03833	527.03833	522.99097	527.03833	427	522.99097	527.03833	527.03833	520.75256	525.02185	427	520.75256	527.03833	520.75256	520.75256	520.75256	527.03833	427	520.75256	520.75256	527.03833	520.75256	527.03833	527.03833	520.75256	522.99097	525.02185	525.02185	525.02185	520.75256	525.02185	427	522.99097	522.99097	520.75256	525.02185	520.75256	522.99097	520.75256	520.75256	427	427
436	436	527.80377	436	436	525.78864	523.76172	525.78864	436	436	521.51434	436	527.80377	525.78864	527.80377	527.80377	525.78864	436	436	521.51434	523.76172	523.76172	521.51434	436	527.80377	521.51434	527.80377	521.51434	527.80377	521.51434	527.80377	523.76172	436	436	521.51434	527.80377	436	525.78864	521.51434	525.78864	436	436	521.51434	527.80377	527.80377	523.76172	436	521.51434	527.80377	527.80377	436	527.80377	436	436	521.51434	527.80377	436	436	436	521.51434	527.80377	527.80377	527.80377	525.78864	527.80377	521.51434	525.78864	436	436	521.51434	525.78864	527.80377	527.80377	525.78864	527.80377	436	527.80377	527.80377	527.80377	527.80377	527.80377	521.51434	525.78864	525.78864	521.51434	436	527.80377	436	527.80377	527.80377	523.76172	527.80377	436	523.76172	527.80377	527.80377	521.51434	525.78864	436	521.51434	527.80377	521.51434	521.51434	521.51434	527.80377	436	521.51434	521.51434	527.80377	521.51434	527.80377	527.80377	521.51434	523.76172	525.78864	525.78864	525.78864	521.51434	525.78864	436	523.76172	523.76172	521.51434	525.78864	521.51434	523.76172	521.51434	521.51434	436	436
446	446	544.35907	446	446	542.32733	540.16882	542.32733	446	446	538.07574	446	544.35907	542.32733	544.35907	544.35907	542.32733	446	446	538.07574	540.16882	540.16882	538.07574	446	544.35907	538.07574	544.35907	538.07574	544.35907	538.07574	544.35907	540.16882	446	446	538.07574	544.35907	446	542.32733	538.07574	542.32733	446	446	538.07574	544.35907	544.35907	540.16882	446	538.07574	544.35907	544.35907	446	544.35907	446	446	538.07574	544.35907	446	446	446	538.07574	544.35907	544.35907	544.35907	542.32733	544.35907	538.07574	542.32733	446	446	538.07574	542.32733	544.35907	544.35907	542.32733	544.35907	446	544.35907	544.35907	544.35907	544.35907	544.35907	538.07574	542.32733	542.32733	538.07574	446	544.35907	446	544.35907	544.35907	540.16882	544.35907	446	540.16882	544.35907	544.35907	538.07574	542.32733	446	538.07574	544.35907	538.07574	538.07574	538.07574	544.35907	446	538.07574	538.07574	544.35907	538.07574	544.35907	544.35907	538.07574	540.16882	542.32733	542.32733	542.32733	538.07574	542.32733	446	540.16882	540.16882	538.07574	542.32733	538.07574	540.16882	538.07574	538.07574	446	446
456	456	545.13123	456	456	543.11456	540.9538	543.11456	456	456	538.8587	456	545.13123	543.11456	545.13123	545.13123	543.11456	456	456	538.8587	540.9538	540.9538	538.8587	456	545.13123	538.8587	545.13123	538.8587	545.13123	538.8587	545.13123	540.9538	456	456	538.8587	545.13123	456	543.11456	538.8587	543.11456	456	456	538.8587	545.13123	545.13123	540.9538	456	538.8587	545.13123	545.13123	456	545.13123	456	456	538.8587	545.13123	456	456	456	538.8587	545.13123	545.13123	545.13123	543.11456	545.13123	538.8587	543.11456	456	456	538.8587	543.11456	545.13123	545.13123	543.11456	545.13123	456	545.13123	545.13123	545.13123	545.13123	545.13123	538.8587	543.11456	543.11456	538.8587	456	545.13123	456	545.13123	545.13123	540.9538	545.13123	456	540.9538	545.13123	545.13123	538.8587	543.11456	456	538.8587	545.13123	538.8587	538.8587	538.8587	545.13123	456	538.8587	538.8587	545.13123	538.8587	545.13123	545.13123	538.8587	540.9538	543.11456	543.11456	543.11456	538.8587	543.11456	456	540.9538	540.9538	538.8587	543.11456	538.8587	540.9538	538.8587	538.8587	456	456
465	465	561.87708	465	465	559.85962	557.8147	559.85962	465	465	555.54413	465	561.87708	559.85962	561.87708	561.87708	559.85962	465	465	555.54413	557.8147	557.8147	555.54413	465	561.87708	555.54413	561.87708	555.54413	561.87708	555.54413	561.87708	557.8147	465	465	555.54413	561.87708	465	559.85962	555.54413	559.85962	465	465	555.54413	561.87708	561.87708	557.8147	465	555.54413	561.87708	561.87708	465	561.87708	465	465	555.54413	561.87708	465	465	465	555.54413	561.87708	561.87708	561.87708	559.85962	561.87708	555.54413	559.85962	465	465	555.54413	559.85962	561.87708	561.87708	559.85962	561.87708	465	561.87708	561.87708	561.87708	561.87708	561.87708	555.54413	559.85962	559.85962	555.54413	465	561.87708	465	561.87708	561.87708	557.8147	561.87708	465	557.8147	561.87708	561.87708	555.54413	559.85962	465	555.54413	561.87708	555.54413	555.54413	555.54413	561.87708	465	555.54413	555.54413	561.87708	555.54413	561.87708	561.87708	555.54413	557.8147	559.85962	559.85962	559.85962	555.54413	559.85962	465	557.8147	557.8147	555.54413	559.85962	555.54413	557.8147	555.54413	555.54413	465	465
475	475	562.66376	475	475	560.62885	558.59924	560.62885	475	475	556.32568	475	562.66376	560.62885	562.66376	562.66376	560.62885	475	475	556.32568	558.59924	558.59924	556.32568	475	562.66376	556.32568	562.66376	556.32568	562.66376	556.32568	562.66376	558.59924	475	475	556.32568	562.66376	475	560.62885	556.32568	560.62885	475	475	556.32568	562.66376	562.66376	558.59924	475	556.32568	562.66376	562.66376	475	562.66376	475	475	556.32568	562.66376	475	475	475	556.32568	562.66376	562.66376	562.66376	560.62885	562.66376	556.32568	560.62885	475	475	556.32568	560.62885	562.66376	562.66376	560.62885	562.66376	475	562.66376	562.66376	562.66376	562.66376	562.66376	556.32568	560.62885	560.62885	556.32568	475	562.66376	475	562.66376	562.66376	558.59924	562.66376	475	558.59924	562.66376	562.66376	556.32568	560.62885	475	556.32568	562.66376	556.32568	556.32568	556.32568	562.66376	475	556.32568	556.32568	562.66376	556.32568	562.66376	562.66376	556.32568	558.59924	560.62885	560.62885	560.62885	556.32568	560.62885	475	558.59924	558.59924	556.32568	560.62885	556.32568	558.59924	556.32568	556.32568	475	475
485	485	579.05762	485	485	576.97858	574.83557	576.97858	485	485	572.755	485	579.05762	576.97858	579.05762	579.05762	576.97858	485	485	572.755	574.83557	574.83557	572.755	485	579.05762	572.755	579.05762	572.755	579.05762	572.755	579.05762	574.83557	485	485	572.755	579.05762	485	576.97858	572.755	576.97858	485	485	572.755	579.05762	579.05762	574.83557	485	572.755	579.05762	579.05762	485	579.05762	485	485	572.755	579.05762	485	485	485	572.755	579.05762	579.05762	579.05762	576.97858	579.05762	572.755	576.97858	485	485	572.755	576.97858	579.05762	579.05762	576.97858	579.05762	485	579.05762	579.05762	579.05762	579.05762	579.05762	572.755	576.97858	576.97858	572.755	485	579.05762	485	579.05762	579.05762	574.83557	579.05762	485	574.83557	579.05762	579.05762	572.755	576.97858	485	572.755	579.05762	572.755	572.755	572.755	579.05762	485	572.755	572.755	579.05762	572.755	579.05762	579.05762	572.755	574.83557	576.97858	576.97858	576.97858	572.755	576.97858	485	574.83557	574.83557	572.755	576.97858	572.755	574.83557	572.755	572.755	485	485
495	495	579.82458	495	495	577.74561	575.61713	577.74561	495	495	573.52081	495	579.82458	577.74561	579.82458	579.82458	577.74561	495	495	573.52081	575.61713	575.61713	573.52081	495	579.82458	573.52081	579.82458	573.52081	579.82458	573.52081	579.82458	575.61713	495	495	573.52081	579.82458	495	577.74561	573.52081	577.74561	495	495	573.52081	579.82458	579.82458	575.61713	495	573.52081	579.82458	579.82458	495	579.82458	495	495	573.52081	579.82458	495	495	495	573.52081	579.82458	579.82458	579.82458	577.74561	579.82458	573.52081	577.74561	495	495	573.52081	577.74561	579.82458	579.82458	577.74561	579.82458	495	579.82458	579.82458	579.82458	579.82458	579.82458	573.52081	577.74561	577.74561	573.52081	495	579.82458	495	579.82458	579.82458	575.61713	579.82458	495	575.61713	579.82458	579.82458	573.52081	577.74561	495	573.52081	579.82458	573.52081	573.52081	573.52081	579.82458	495	573.52081	573.52081	579.82458	573.52081	579.82458	579.82458	573.52081	575.61713	577.74561	577.74561	577.74561	573.52081	577.74561	495	575.61713	575.61713	573.52081	577.74561	573.52081	575.61713	573.52081	573.52081	495	495
504	504	596.0462	504	504	594.02887	592.04602	594.02887	504	504	590.02997	504	596.0462	594.02887	596.0462	596.0462	594.02887	504	504	590.02997	592.04602	592.04602	590.02997	504	596.0462	590.02997	596.0462	590.02997	596.0462	590.02997	596.0462	592.04602	504	504	590.02997	596.0462	504	594.02887	590.02997	594.02887	504	504	590.02997	596.0462	596.0462	592.04602	504	590.02997	596.0462	596.0462	504	596.0462	504	504	590.02997	596.0462	504	504	504	590.02997	596.0462	596.0462	596.0462	594.02887	596.0462	590.02997	594.02887	504	504	590.02997	594.02887	596.0462	596.0462	594.02887	596.0462	504	596.0462	596.0462	596.0462	596.0462	596.0462	590.02997	594.02887	594.02887	590.02997	504	596.0462	504	596.0462	596.0462	592.04602	596.0462	504	592.04602	596.0462	596.0462	590.02997	594.02887	504	590.02997	596.0462	590.02997	590.02997	590.02997	596.0462	504	590.02997	590.02997	596.0462	590.02997	596.0462	596.0462	590.02997	592.04602	594.02887	594.02887	594.02887	590.02997	594.02887	504	592.04602	592.04602	590.02997	594.02887	590.02997	592.04602	590.02997	590.02997	504	504
514	514	596.8255	514	514	594.79663	592.81531	594.79663	514	514	590.80139	514	596.8255	594.79663	596.8255	596.8255	594.79663	514	514	590.80139	592.81531	592.81531	590.80139	514	596.8255	590.80139	596.8255	590.80139	596.8255	590.80139	596.8255	592.81531	514	514	590.80139	596.8255	514	594.79663	590.80139	594.79663	514	514	590.80139	596.8255	596.8255	592.81531	514	590.80139	596.8255	596.8255	514	596.8255	514	514	590.80139	596.8255	514	514	514	590.80139	596.8255	596.8255	596.8255	594.79663	596.8255	590.80139	594.79663	514	514	590.80139	594.79663	596.8255	596.8255	594.79663	596.8255	514	596.8255	596.8255	596.8255	596.8255	596.8255	590.80139	594.79663	594.79663	590.80139	514	596.8255	514	596.8255	596.8255	592.81531	596.8255	514	592.81531	596.8255	596.8255	590.80139	594.79663	514	590.80139	596.8255	590.80139	590.80139	590.80139	596.8255	514	590.80139	590.80139	596.8255	590.80139	596.8255	596.8255	590.80139	592.81531	594.79663	594.79663	594.79663	590.80139	594.79663	514	592.81531	592.81531	590.80139	594.79663	590.80139	592.81531	590.80139	590.80139	514	514
524	524	613.64062	524	524	611.56085	609.32269	611.56085	524	524	607.00128	524	613.64062	611.56085	613.64062	613.64062	611.56085	524	524	607.00128	609.32269	609.32269	607.00128	524	613.64062	607.00128	613.64062	607.00128	613.64062	607.00128	613.64062	609.32269	524	524	607.00128	613.64062	524	611.56085	607.00128	611.56085	524	524	607.00128	613.64062	613.64062	609.32269	524	607.00128	613.64062	613.64062	524	613.64062	524	524	607.00128	613.64062	524	524	524	607.00128	613.64062	613.64062	613.64062	611.56085	613.64062	607.00128	611.56085	524	524	607.00128	611.56085	613.64062	613.64062	611.56085	613.64062	524	613.64062	613.64062	613.64062	613.64062	613.64062	607.00128	611.56085	611.56085	607.00128	524	613.64062	524	613.64062	613.64062	609.32269	613.64062	524	609.32269	613.64062	613.64062	607.00128	611.56085	524	607.00128	613.64062	607.00128	607.00128	607.00128	613.64062	524	607.00128	607.00128	613.64062	607.00128	613.64062	613.64062	607.00128	609.32269	611.56085	611.56085	611.56085	607.00128	611.56085	524	609.32269	609.32269	607.00128	611.56085	607.00128	609.32269	607.00128	607.00128	524	524
533	533	614.40399	533	533	612.32782	610.12402	612.32782	533	533	607.76953	533	614.40399	612.32782	614.40399	614.40399	612.32782	533	533	607.76953	610.12402	610.12402	607.76953	533	614.40399	607.76953	614.40399	607.76953	614.40399	607.76953	614.40399	610.12402	533	533	607.76953	614.40399	533	612.32782	607.76953	612.32782	533	533	607.76953	614.40399	614.40399	610.12402	533	607.76953	614.40399	614.40399	533	614.40399	533	533	607.76953	614.40399	533	533	533	607.76953	614.40399	614.40399	614.40399	612.32782	614.40399	607.76953	612.32782	533	533	607.76953	612.32782	614.40399	614.40399	612.32782	614.40399	533	614.40399	614.40399	614.40399	614.40399	614.40399	607.76953	612.32782	612.32782	607.76953	533	614.40399	533	614.40399	614.40399	610.12402	614.40399	533	610.12402	614.40399	614.40399	607.76953	612.32782	533	607.76953	614.40399	607.76953	607.76953	607.76953	614.40399	533	607.76953	607.76953	614.40399	607.76953	614.40399	614.40399	607.76953	610.12402	612.32782	612.32782	612.32782	607.76953	612.32782	533	610.12402	610.12402	607.76953	612.32782	607.76953	610.12402	607.76953	607.76953	533	533
543	543	630.41998	543	543	628.35339	626.32587	628.35339	543	543	623.97559	543	630.41998	628.35339	630.41998	630.41998	628.35339	543	543	623.97559	626.32587	626.32587	623.97559	543	630.41998	623.97559	630.41998	623.97559	630.41998	623.97559	630.41998	626.32587	543	543	623.97559	630.41998	543	628.35339	623.97559	628.35339	543	543	623.97559	630.41998	630.41998	626.32587	543	623.97559	630.41998	630.41998	543	630.41998	543	543	623.97559	630.41998	543	543	543	623.97559	630.41998	630.41998	630.41998	628.35339	630.41998	623.97559	628.35339	543	543	623.97559	628.35339	630.41998	630.41998	628.35339	630.41998	543	630.41998	630.41998	630.41998	630.41998	630.41998	623.97559	628.35339	628.35339	623.97559	543	630.41998	543	630.41998	630.41998	626.32587	630.41998	543	626.32587	630.41998	630.41998	623.97559	628.35339	543	623.97559	630.41998	623.97559	623.97559	623.97559	630.41998	543	623.97559	623.97559	630.41998	623.97559	630.41998	630.41998	623.97559	626.32587	628.35339	628.35339	628.35339	623.97559	628.35339	543	626.32587	626.32587	623.97559	628.35339	623.97559	626.32587	623.97559	623.97559	543	543
553	553	631.20062	553	553	629.11273	627.09131	629.11273	553	553	624.74072	553	631.20062	629.11273	631.20062	631.20062	629.11273	553	553	624.74072	627.09131	627.09131	624.74072	553	631.20062	624.74072	631.20062	624.74072	631.20062	624.74072	631.20062	627.09131	553	553	624.74072	631.20062	553	629.11273	624.74072	629.11273	553	553	624.74072	631.20062	631.20062	627.09131	553	624.74072	631.20062	631.20062	553	631.20062	553	553	624.74072	631.20062	553	553	553	624.74072	631.20062	631.20062	631.20062	629.11273	631.20062	624.74072	629.11273	553	553	624.74072	629.11273	631.20062	631.20062	629.11273	631.20062	553	631.20062	631.20062	631.20062	631.20062	631.20062	624.74072	629.11273	629.11273	624.74072	553	631.20062	553	631.20062	631.20062	627.09131	631.20062	553	627.09131	631.20062	631.20062	624.74072	629.11273	553	624.74072	631.20062	624.74072	624.74072	624.74072	631.20062	553	624.74072	624.74072	631.20062	624.74072	631.20062	631.20062	624.74072	627.09131	629.11273	629.11273	629.11273	624.74072	629.11273	553	627.09131	627.09131	624.74072	629.11273	624.74072	627.09131	624.74072	624.74072	553	553
563	563	647.60352	563	563	645.52368	643.36127	645.52368	563	563	641.21918	563	647.60352	645.52368	647.60352	647.60352	645.52368	563	563	641.21918	643.36127	643.36127	641.21918	563	647.60352	641.21918	647.60352	641.21918	647.60352	641.21918	647.60352	643.36127	563	563	641.21918	647.60352	563	645.52368	641.21918	645.52368	563	563	641.21918	647.60352	647.60352	643.36127	563	641.21918	647.60352	647.60352	563	647.60352	563	563	641.21918	647.60352	563	563	563	641.21918	647.60352	647.60352	647.60352	645.52368	647.60352	641.21918	645.52368	563	563	641.21918	645.52368	647.60352	647.60352	645.52368	647.60352	563	647.60352	647.60352	647.60352	647.60352	647.60352	641.21918	645.52368	645.52368	641.21918	563	647.60352	563	647.60352	647.60352	643.36127	647.60352	563	643.36127	647.60352	647.60352	641.21918	645.52368	563	641.21918	647.60352	641.21918	641.21918	641.21918	647.60352	563	641.21918	641.21918	647.60352	641.21918	647.60352	647.60352	641.21918	643.36127	645.52368	645.52368	645.52368	641.21918	645.52368	563	643.36127	643.36127	641.21918	645.52368	641.21918	643.36127	641.21918	641.21918	563	563
572	572	648.3847	572	572	646.29333	644.14282	646.29333	572	572	642.00751	572	648.3847	646.29333	648.3847	648.3847	646.29333	572	572	642.00751	644.14282	644.14282	642.00751	572	648.3847	642.00751	648.3847	642.00751	648.3847	642.00751	648.3847	644.14282	572	572	642.00751	648.3847	572	646.29333	642.00751	646.29333	572	572	642.00751	648.3847	648.3847	644.14282	572	642.00751	648.3847	648.3847	572	648.3847	572	572	642.00751	648.3847	572	572	572	642.00751	648.3847	648.3847	648.3847	646.29333	648.3847	642.00751	646.29333	572	572	642.00751	646.29333	648.3847	648.3847	646.29333	648.3847	572	648.3847	648.3847	648.3847	648.3847	648.3847	642.00751	646.29333	646.29333	642.00751	572	648.3847	572	648.3847	648.3847	644.14282	648.3847	572	644.14282	648.3847	648.3847	642.00751	646.29333	572	642.00751	648.3847	642.00751	642.00751	642.00751	648.3847	572	642.00751	642.00751	648.3847	642.00751	648.3847	648.3847	642.00751	644.14282	646.29333	646.29333	646.29333	642.00751	646.29333	572	644.14282	644.14282	642.00751	646.29333	642.00751	644.14282	642.00751	642.00751	572	572
582	582	664.65332	582	582	662.53986	660.30426	662.53986	582	582	658.11115	582	664.65332	662.53986	664.65332	664.65332	662.53986	582	582	658.11115	660.30426	660.30426	658.11115	582	664.65332	658.11115	664.65332	658.11115	664.65332	658.11115	664.65332	660.30426	582	582	658.11115	664.65332	582	662.53986	658.11115	662.53986	582	582	658.11115	664.65332	664.65332	660.30426	582	658.11115	664.65332	664.65332	582	664.65332	582	582	658.11115	664.65332	582	582	582	658.11115	664.65332	664.65332	664.65332	662.53986	664.65332	658.11115	662.53986	582	582	658.11115	662.53986	664.65332	664.65332	662.53986	664.65332	582	664.65332	664.65332	664.65332	664.65332	664.65332	658.11115	662.53986	662.53986	658.11115	582	664.65332	582	664.65332	664.65332	660.30426	664.65332	582	660.30426	664.65332	664.65332	658.11115	662.53986	582	658.11115	664.65332	658.11115	658.11115	658.11115	664.65332	582	658.11115	658.11115	664.65332	658.11115	664.65332	664.65332	658.11115	660.30426	662.53986	662.53986	662.53986	658.11115	662.53986	582	660.30426	660.30426	658.11115	662.53986	658.11115	660.30426	658.11115	658.11115	582	582
592	592	665.41949	592	592	663.32745	661.06543	663.32745	592	592	658.87836	592	665.41949	663.32745	665.41949	665.41949	663.32745	592	592	658.87836	661.06543	661.06543	658.87836	592	665.41949	658.87836	665.41949	658.87836	665.41949	658.87836	665.41949	661.06543	592	592	658.87836	665.41949	592	663.32745	658.87836	663.32745	592	592	658.87836	665.41949	665.41949	661.06543	592	658.87836	665.41949	665.41949	592	665.41949	592	592	658.87836	665.41949	592	592	592	658.87836	665.41949	665.41949	665.41949	663.32745	665.41949	658.87836	663.32745	592	592	658.87836	663.32745	665.41949	665.41949	663.32745	665.41949	592	665.41949	665.41949	665.41949	665.41949	665.41949	658.87836	663.32745	663.32745	658.87836	592	665.41949	592	665.41949	665.41949	661.06543	665.41949	592	661.06543	665.41949	665.41949	658.87836	663.32745	592	658.87836	665.41949	658.87836	658.87836	658.87836	665.41949	592	658.87836	658.87836	665.41949	658.87836	665.41949	665.41949	658.87836	661.06543	663.32745	663.32745	663.32745	658.87836	663.32745	592	661.06543	661.06543	658.87836	663.32745	658.87836	661.06543	658.87836	658.87836	592	592
602	602	681.78656	602	602	679.78906	677.62555	679.78906	602	602	675.435	602	681.78656	679.78906	681.78656	681.78656	679.78906	602	602	675.435	677.62555	677.62555	675.435	602	681.78656	675.435	681.78656	675.435	681.78656	675.435	681.78656	677.62555	602	602	675.435	681.78656	602	679.78906	675.435	679.78906	602	602	675.435	681.78656	681.78656	677.62555	602	675.435	681.78656	681.78656	602	681.78656	602	602	675.435	681.78656	602	602	602	675.435	681.78656	681.78656	681.78656	679.78906	681.78656	675.435	679.78906	602	602	675.435	679.78906	681.78656	681.78656	679.78906	681.78656	602	681.78656	681.78656	681.78656	681.78656	681.78656	675.435	679.78906	679.78906	675.435	602	681.78656	602	681.78656	681.78656	677.62555	681.78656	602	677.62555	681.78656	681.78656	675.435	679.78906	602	675.435	681.78656	675.435	675.435	675.435	681.78656	602	675.435	675.435	681.78656	675.435	681.78656	681.78656	675.435	677.62555	679.78906	679.78906	679.78906	675.435	679.78906	602	677.62555	677.62555	675.435	679.78906	675.435	677.62555	675.435	675.435	602	602
611	611	682.55011	611	611	680.55359	678.41205	680.55359	611	611	676.22028	611	682.55011	680.55359	682.55011	682.55011	680.55359	611	611	676.22028	678.41205	678.41205	676.22028	611	682.55011	676.22028	682.55011	676.22028	682.55011	676.22028	682.55011	678.41205	611	611	676.22028	682.55011	611	680.55359	676.22028	680.55359	611	611	676.22028	682.55011	682.55011	678.41205	611	676.22028	682.55011	682.55011	611	682.55011	611	611	676.22028	682.55011	611	611	611	676.22028	682.55011	682.55011	682.55011	680.55359	682.55011	676.22028	680.55359	611	611	676.22028	680.55359	682.55011	682.55011	680.55359	682.55011	611	682.55011	682.55011	682.55011	682.55011	682.55011	676.22028	680.55359	680.55359	676.22028	611	682.55011	611	682.55011	682.55011	678.41205	682.55011	611	678.41205	682.55011	682.55011	676.22028	680.55359	611	676.22028	682.55011	676.22028	676.22028	676.22028	682.55011	611	676.22028	676.22028	682.55011	676.22028	682.55011	682.55011	676.22028	678.41205	680.55359	680.55359	680.55359	676.22028	680.55359	611	678.41205	678.41205	676.22028	680.55359	676.22028	678.41205	676.22028	676.22028	611	611
621	621	699.09424	621	621	697.01373	694.82416	697.01373	621	621	692.71173	621	699.09424	697.01373	699.09424	699.09424	697.01373	621	621	692.71173	694.82416	694.82416	692.71173	621	699.09424	692.71173	699.09424	692.71173	699.09424	692.71173	699.09424	694.82416	621	621	692.71173	699.09424	621	697.01373	692.71173	697.01373	621	621	692.71173	699.09424	699.09424	694.82416	621	692.71173	699.09424	699.09424	621	699.09424	621	621	692.71173	699.09424	621	621	621	692.71173	699.09424	699.09424	699.09424	697.01373	699.09424	692.71173	697.01373	621	621	692.71173	697.01373	699.09424	699.09424	697.01373	699.09424	621	699.09424	699.09424	699.09424	699.09424	699.09424	692.71173	697.01373	697.01373	692.71173	621	699.09424	621	699.09424	699.09424	694.82416	699.09424	621	694.82416	699.09424	699.09424	692.71173	697.01373	621	692.71173	699.09424	692.71173	692.71173	692.71173	699.09424	621	692.71173	692.71173	699.09424	692.71173	699.09424	699.09424	692.71173	694.82416	697.01373	697.01373	697.01373	692.71173	697.01373	621	694.82416	694.82416	692.71173	697.01373	692.71173	694.82416	692.71173	692.71173	621	621
631	631	699.86066	631	631	697.78174	695.58923	697.78174	631	631	693.49561	631	699.86066	697.78174	699.86066	699.86066	697.78174	631	631	693.49561	695.58923	695.58923	693.49561	631	699.86066	693.49561	699.86066	693.49561	699.86066	693.49561	699.86066	695.58923	631	631	693.49561	699.86066	631	697.78174	693.49561	697.78174	631	631	693.49561	699.86066	699.86066	695.58923	631	693.49561	699.86066	699.86066	631	699.86066	631	631	693.49561	699.86066	631	631	631	693.49561	699.86066	699.86066	699.86066	697.78174	699.86066	693.49561	697.78174	631	631	693.49561	697.78174	699.86066	699.86066	697.78174	699.86066	631	699.86066	699.86066	699.86066	699.86066	699.86066	693.49561	697.78174	697.78174	693.49561	631	699.86066	631	699.86066	699.86066	695.58923	699.86066	631	695.58923	699.86066	699.86066	693.49561	697.78174	631	693.49561	699.86066	693.49561	693.49561	693.49561	699.86066	631	693.49561	693.49561	699.86066	693.49561	699.86066	699.86066	693.49561	695.58923	697.78174	697.78174	697.78174	693.49561	697.78174	631	695.58923	695.58923	693.49561	697.78174	693.49561	695.58923	693.49561	693.49561	631	631
640	640	715.85901	640	640	713.72711	711.68439	713.72711	640	640	709.65405	640	715.85901	713.72711	715.85901	715.85901	713.72711	640	640	709.65405	711.68439	711.68439	709.65405	640	715.85901	709.65405	715.85901	709.65405	715.85901	709.65405	715.85901	711.68439	640	640	709.65405	715.85901	640	713.72711	709.65405	713.72711	640	640	709.65405	715.85901	715.85901	711.68439	640	709.65405	715.85901	715.85901	640	715.85901	640	640	709.65405	715.85901	640	640	640	709.65405	715.85901	715.85901	715.85901	713.72711	715.85901	709.65405	713.72711	640	640	709.65405	713.72711	715.85901	715.85901	713.72711	715.85901	640	715.85901	715.85901	715.85901	715.85901	715.85901	709.65405	713.72711	713.72711	709.65405	640	715.85901	640	715.85901	715.85901	711.68439	715.85901	640	711.68439	715.85901	715.85901	709.65405	713.72711	640	709.65405	715.85901	709.65405	709.65405	709.65405	715.85901	640	709.65405	709.65405	715.85901	709.65405	715.85901	715.85901	709.65405	711.68439	713.72711	713.72711	713.72711	709.65405	713.72711	640	711.68439	711.68439	709.65405	713.72711	709.65405	711.68439	709.65405	709.65405	640	640
650	650	716.62421	650	650	714.4964	712.4668	714.4964	650	650	710.43567	650	716.62421	714.4964	716.62421	716.62421	714.4964	650	650	710.43567	712.4668	712.4668	710.43567	650	716.62421	710.43567	716.62421	710.43567	716.62421	710.43567	716.62421	712.4668	650	650	710.43567	716.62421	650	714.4964	710.43567	714.4964	650	650	710.43567	716.62421	716.62421	712.4668	650	710.43567	716.62421	716.62421	650	716.62421	650	650	710.43567	716.62421	650	650	650	710.43567	716.62421	716.62421	716.62421	714.4964	716.62421	710.43567	714.4964	650	650	710.43567	714.4964	716.62421	716.62421	714.4964	716.62421	650	716.62421	716.62421	716.62421	716.62421	716.62421	710.43567	714.4964	714.4964	710.43567	650	716.62421	650	716.62421	716.62421	712.4668	716.62421	650	712.4668	716.62421	716.62421	710.43567	714.4964	650	710.43567	716.62421	710.43567	710.43567	710.43567	716.62421	650	710.43567	710.43567	716.62421	710.43567	716.62421	716.62421	710.43567	712.4668	714.4964	714.4964	714.4964	710.43567	714.4964	650	712.4668	712.4668	710.43567	714.4964	710.43567	712.4668	710.43567	710.43567	650	650
660	660	732.95886	660	660	730.6568	728.60706	730.6568	660	660	726.5282	660	732.95886	730.6568	732.95886	732.95886	730.6568	660	660	726.5282	728.60706	728.60706	726.5282	660	732.95886	726.5282	732.95886	726.5282	732.95886	726.5282	732.95886	728.60706	660	660	726.5282	732.95886	660	730.6568	726.5282	730.6568	660	660	726.5282	732.95886	732.95886	728.60706	660	726.5282	732.95886	732.95886	660	732.95886	660	660	726.5282	732.95886	660	660	660	726.5282	732.95886	732.95886	732.95886	730.6568	732.95886	726.5282	730.6568	660	660	726.5282	730.6568	732.95886	732.95886	730.6568	732.95886	660	732.95886	732.95886	732.95886	732.95886	732.95886	726.5282	730.6568	730.6568	726.5282	660	732.95886	660	732.95886	732.95886	728.60706	732.95886	660	728.60706	732.95886	732.95886	726.5282	730.6568	660	726.5282	732.95886	726.5282	726.5282	726.5282	732.95886	660	726.5282	726.5282	732.95886	726.5282	732.95886	732.95886	726.5282	728.60706	730.6568	730.6568	730.6568	726.5282	730.6568	660	728.60706	728.60706	726.5282	730.6568	726.5282	728.60706	726.5282	726.5282	660	660
670	670	733.72705	670	670	731.43866	729.39093	731.43866	670	670	727.3075	670	733.72705	731.43866	733.72705	733.72705	731.43866	670	670	727.3075	729.39093	729.39093	727.3075	670	733.72705	727.3075	733.72705	727.3075	733.72705	727.3075	733.72705	729.39093	670	670	727.3075	733.72705	670	731.43866	727.3075	731.43866	670	670	727.3075	733.72705	733.72705	729.39093	670	727.3075	733.72705	733.72705	670	733.72705	670	670	727.3075	733.72705	670	670	670	727.3075	733.72705	733.72705	733.72705	731.43866	733.72705	727.3075	731.43866	670	670	727.3075	731.43866	733.72705	733.72705	731.43866	733.72705	670	733.72705	733.72705	733.72705	733.72705	733.72705	727.3075	731.43866	731.43866	727.3075	670	733.72705	670	733.72705	733.72705	729.39093	733.72705	670	729.39093	733.72705	733.72705	727.3075	731.43866	670	727.3075	733.72705	727.3075	727.3075	727.3075	733.72705	670	727.3075	727.3075	733.72705	727.3075	733.72705	733.72705	727.3075	729.39093	731.43866	731.43866	731.43866	727.3075	731.43866	670	729.39093	729.39093	727.3075	731.43866	727.3075	729.39093	727.3075	727.3075	670	670
679	679	749.88361	679	679	747.78888	745.65973	747.78888	679	679	743.65985	679	749.88361	747.78888	749.88361	749.88361	747.78888	679	679	743.65985	745.65973	745.65973	743.65985	679	749.88361	743.65985	749.88361	743.65985	749.88361	743.65985	749.88361	745.65973	679	679	743.65985	749.88361	679	747.78888	743.65985	747.78888	679	679	743.65985	749.88361	749.88361	745.65973	679	743.65985	749.88361	749.88361	679	749.88361	679	679	743.65985	749.88361	679	679	679	743.65985	749.88361	749.88361	749.88361	747.78888	749.88361	743.65985	747.78888	679	679	743.65985	747.78888	749.88361	749.88361	747.78888	749.88361	679	749.88361	749.88361	749.88361	749.88361	749.88361	743.65985	747.78888	747.78888	743.65985	679	749.88361	679	749.88361	749.88361	745.65973	749.88361	679	745.65973	749.88361	749.88361	743.65985	747.78888	679	743.65985	749.88361	743.65985	743.65985	743.65985	749.88361	679	743.65985	743.65985	749.88361	743.65985	749.88361	749.88361	743.65985	745.65973	747.78888	747.78888	747.78888	743.65985	747.78888	679	745.65973	745.65973	743.65985	747.78888	743.65985	745.65973	743.65985	743.65985	679	679
689	689	750.6687	689	689	748.56873	746.42847	748.56873	689	689	744.42877	689	750.6687	748.56873	750.6687	750.6687	748.56873	689	689	744.42877	746.42847	746.42847	744.42877	689	750.6687	744.42877	750.6687	744.42877	750.6687	744.42877	750.6687	746.42847	689	689	744.42877	750.6687	689	748.56873	744.42877	748.56873	689	689	744.42877	750.6687	750.6687	746.42847	689	744.42877	750.6687	750.6687	689	750.6687	689	689	744.42877	750.6687	689	689	689	744.42877	750.6687	750.6687	750.6687	748.56873	750.6687	744.42877	748.56873	689	689	744.42877	748.56873	750.6687	750.6687	748.56873	750.6687	689	750.6687	750.6687	750.6687	750.6687	750.6687	744.42877	748.56873	748.56873	744.42877	689	750.6687	689	750.6687	750.6687	746.42847	750.6687	689	746.42847	750.6687	750.6687	744.42877	748.56873	689	744.42877	750.6687	744.42877	744.42877	744.42877	750.6687	689	744.42877	744.42877	750.6687	744.42877	750.6687	750.6687	744.42877	746.42847	748.56873	748.56873	748.56873	744.42877	748.56873	689	746.42847	746.42847	744.42877	748.56873	744.42877	746.42847	744.42877	744.42877	689	689
699	699	767.01447	699	699	764.92169	762.79169	764.92169	699	699	760.55005	699	767.01447	764.92169	767.01447	767.01447	764.92169	699	699	760.55005	762.79169	762.79169	760.55005	699	767.01447	760.55005	767.01447	760.55005	767.01447	760.55005	767.01447	762.79169	699	699	760.55005	767.01447	699	764.92169	760.55005	764.92169	699	699	760.55005	767.01447	767.01447	762.79169	699	760.55005	767.01447	767.01447	699	767.01447	699	699	760.55005	767.01447	699	699	699	760.55005	767.01447	767.01447	767.01447	764.92169	767.01447	760.55005	764.92169	699	699	760.55005	764.92169	767.01447	767.01447	764.92169	767.01447	699	767.01447	767.01447	767.01447	767.01447	767.01447	760.55005	764.92169	764.92169	760.55005	699	767.01447	699	767.01447	767.01447	762.79169	767.01447	699	762.79169	767.01447	767.01447	760.55005	764.92169	699	760.55005	767.01447	760.55005	760.55005	760.55005	767.01447	699	760.55005	760.55005	767.01447	760.55005	767.01447	767.01447	760.55005	762.79169	764.92169	764.92169	764.92169	760.55005	764.92169	699	762.79169	762.79169	760.55005	764.92169	760.55005	762.79169	760.55005	760.55005	699	699
708	708	767.80066	708	708	765.70306	763.56128	765.70306	708	708	761.32019	708	767.80066	765.70306	767.80066	767.80066	765.70306	708	708	761.32019	763.56128	763.56128	761.32019	708	767.80066	761.32019	767.80066	761.32019	767.80066	761.32019	767.80066	763.56128	708	708	761.32019	767.80066	708	765.70306	761.32019	765.70306	708	708	761.32019	767.80066	767.80066	763.56128	708	761.32019	767.80066	767.80066	708	767.80066	708	708	761.32019	767.80066	708	708	708	761.32019	767.80066	767.80066	767.80066	765.70306	767.80066	761.32019	765.70306	708	708	761.32019	765.70306	767.80066	767.80066	765.70306	767.80066	708	767.80066	767.80066	767.80066	767.80066	767.80066	761.32019	765.70306	765.70306	761.32019	708	767.80066	708	767.80066	767.80066	763.56128	767.80066	708	763.56128	767.80066	767.80066	761.32019	765.70306	708	761.32019	767.80066	761.32019	761.32019	761.32019	767.80066	708	761.32019	761.32019	767.80066	761.32019	767.80066	767.80066	761.32019	763.56128	765.70306	765.70306	765.70306	761.32019	765.70306	708	763.56128	763.56128	761.32019	765.70306	761.32019	763.56128	761.32019	761.32019	708	708
718	718	784.09912	718	718	781.84564	779.73096	781.84564	718	718	777.63873	718	784.09912	781.84564	784.09912	784.09912	781.84564	718	718	777.63873	779.73096	779.73096	777.63873	718	784.09912	777.63873	784.09912	777.63873	784.09912	777.63873	784.09912	779.73096	718	718	777.63873	784.09912	718	781.84564	777.63873	781.84564	718	718	777.63873	784.09912	784.09912	779.73096	718	777.63873	784.09912	784.09912	718	784.09912	718	718	777.63873	784.09912	718	718	718	777.63873	784.09912	784.09912	784.09912	781.84564	784.09912	777.63873	781.84564	718	718	777.63873	781.84564	784.09912	784.09912	781.84564	784.09912	718	784.09912	784.09912	784.09912	784.09912	784.09912	777.63873	781.84564	781.84564	777.63873	718	784.09912	718	784.09912	784.09912	779.73096	784.09912	718	779.73096	784.09912	784.09912	777.63873	781.84564	718	777.63873	784.09912	777.63873	777.63873	777.63873	784.09912	718	777.63873	777.63873	784.09912	777.63873	784.09912	784.09912	777.63873	779.73096	781.84564	781.84564	781.84564	777.63873	781.84564	718	779.73096	779.73096	777.63873	781.84564	777.63873	779.73096	777.63873	777.63873	718	718
728	728	784.86182	728	728	782.62653	780.51929	782.62653	728	728	778.42224	728	784.86182	782.62653	784.86182	784.86182	782.62653	728	728	778.42224	780.51929	780.51929	778.42224	728	784.86182	778.42224	784.86182	778.42224	784.86182	778.42224	784.86182	780.51929	728	728	778.42224	784.86182	728	782.62653	778.42224	782.62653	728	728	778.42224	784.86182	784.86182	780.51929	728	778.42224	784.86182	784.86182	728	784.86182	728	728	778.42224	784.86182	728	728	728	778.42224	784.86182	784.86182	784.86182	782.62653	784.86182	778.42224	782.62653	728	728	778.42224	782.62653	784.86182	784.86182	782.62653	784.86182	728	784.86182	784.86182	784.86182	784.86182	784.86182	778.42224	782.62653	782.62653	778.42224	728	784.86182	728	784.86182	784.86182	780.51929	784.86182	728	780.51929	784.86182	784.86182	778.42224	782.62653	728	778.42224	784.86182	778.42224	778.42224	778.42224	784.86182	728	778.42224	778.42224	784.86182	778.42224	784.86182	784.86182	778.42224	780.51929	782.62653	782.62653	782.62653	778.42224	782.62653	728	780.51929	780.51929	778.42224	782.62653	778.42224	780.51929	778.42224	778.42224	728	728
738	738	801.40491	738	738	799.375	797.21698	799.375	738	738	794.95905	738	801.40491	799.375	801.40491	801.40491	799.375	738	738	794.95905	797.21698	797.21698	794.95905	738	801.40491	794.95905	801.40491	794.95905	801.40491	794.95905	801.40491	797.21698	738	738	794.95905	801.40491	738	799.375	794.95905	799.375	738	738	794.95905	801.40491	801.40491	797.21698	738	794.95905	801.40491	801.40491	738	801.40491	738	738	794.95905	801.40491	738	738	738	794.95905	801.40491	801.40491	801.40491	799.375	801.40491	794.95905	799.375	738	738	794.95905	799.375	801.40491	801.40491	799.375	801.40491	738	801.40491	801.40491	801.40491	801.40491	801.40491	794.95905	799.375	799.375	794.95905	738	801.40491	738	801.40491	801.40491	797.21698	801.40491	738	797.21698	801.40491	801.40491	794.95905	799.375	738	794.95905	801.40491	794.95905	794.95905	794.95905	801.40491	738	794.95905	794.95905	801.40491	794.95905	801.40491	801.40491	794.95905	797.21698	799.375	799.375	799.375	794.95905	799.375	738	797.21698	797.21698	794.95905	799.375	794.95905	797.21698	794.95905	794.95905	738	738
747	747	802.19305	747	747	800.16119	797.9859	800.16119	747	747	795.72809	747	802.19305	800.16119	802.19305	802.19305	800.16119	747	747	795.72809	797.9859	797.9859	795.72809	747	802.19305	795.72809	802.19305	795.72809	802.19305	795.72809	802.19305	797.9859	747	747	795.72809	802.19305	747	800.16119	795.72809	800.16119	747	747	795.72809	802.19305	802.19305	797.9859	747	795.72809	802.19305	802.19305	747	802.19305	747	747	795.72809	802.19305	747	747	747	795.72809	802.19305	802.19305	802.19305	800.16119	802.19305	795.72809	800.16119	747	747	795.72809	800.16119	802.19305	802.19305	800.16119	802.19305	747	802.19305	802.19305	802.19305	802.19305	802.19305	795.72809	800.16119	800.16119	795.72809	747	802.19305	747	802.19305	802.19305	797.9859	802.19305	747	797.9859	802.19305	802.19305	795.72809	800.16119	747	795.72809	802.19305	795.72809	795.72809	795.72809	802.19305	747	795.72809	795.72809	802.19305	795.72809	802.19305	802.19305	795.72809	797.9859	800.16119	800.16119	800.16119	795.72809	800.16119	747	797.9859	797.9859	795.72809	800.16119	795.72809	797.9859	795.72809	795.72809	747	747
757	757	818.7298	757	757	816.47357	814.38251	816.47357	757	757	812.12518	757	818.7298	816.47357	818.7298	818.7298	816.47357	757	757	812.12518	814.38251	814.38251	812.12518	757	818.7298	812.12518	818.7298	812.12518	818.7298	812.12518	818.7298	814.38251	757	757	812.12518	818.7298	757	816.47357	812.12518	816.47357	757	757	812.12518	818.7298	818.7298	814.38251	757	812.12518	818.7298	818.7298	757	818.7298	757	757	812.12518	818.7298	757	757	757	812.12518	818.7298	818.7298	818.7298	816.47357	818.7298	812.12518	816.47357	757	757	812.12518	816.47357	818.7298	818.7298	816.47357	818.7298	757	818.7298	818.7298	818.7298	818.7298	818.7298	812.12518	816.47357	816.47357	812.12518	757	818.7298	757	818.7298	818.7298	814.38251	818.7298	757	814.38251	818.7298	818.7298	812.12518	816.47357	757	812.12518	818.7298	812.12518	812.12518	812.12518	818.7298	757	812.12518	812.12518	818.7298	812.12518	818.7298	818.7298	812.12518	814.38251	816.47357	816.47357	816.47357	812.12518	816.47357	757	814.38251	814.38251	812.12518	816.47357	812.12518	814.38251	812.12518	812.12518	757	757
767	767	819.51758	767	767	817.25684	815.14496	817.25684	767	767	812.89032	767	819.51758	817.25684	819.51758	819.51758	817.25684	767	767	812.89032	815.14496	815.14496	812.89032	767	819.51758	812.89032	819.51758	812.89032	819.51758	812.89032	819.51758	815.14496	767	767	812.89032	819.51758	767	817.25684	812.89032	817.25684	767	767	812.89032	819.51758	819.51758	815.14496	767	812.89032	819.51758	819.51758	767	819.51758	767	767	812.89032	819.51758	767	767	767	812.89032	819.51758	819.51758	819.51758	817.25684	819.51758	812.89032	817.25684	767	767	812.89032	817.25684	819.51758	819.51758	817.25684	819.51758	767	819.51758	819.51758	819.51758	819.51758	819.51758	812.89032	817.25684	817.25684	812.89032	767	819.51758	767	819.51758	819.51758	815.14496	819.51758	767	815.14496	819.51758	819.51758	812.89032	817.25684	767	812.89032	819.51758	812.89032	812.89032	812.89032	819.51758	767	812.89032	812.89032	819.51758	812.89032	819.51758	819.51758	812.89032	815.14496	817.25684	817.25684	817.25684	812.89032	817.25684	767	815.14496	815.14496	812.89032	817.25684	812.89032	815.14496	812.89032	812.89032	767	767
776	776	835.73566	776	776	833.65564	831.54657	833.65564	776	776	829.4184	776	835.73566	833.65564	835.73566	835.73566	833.65564	776	776	829.4184	831.54657	831.54657	829.4184	776	835.73566	829.4184	835.73566	829.4184	835.73566	829.4184	835.73566	831.54657	776	776	829.4184	835.73566	776	833.65564	829.4184	833.65564	776	776	829.4184	835.73566	835.73566	831.54657	776	829.4184	835.73566	835.73566	776	835.73566	776	776	829.4184	835.73566	776	776	776	829.4184	835.73566	835.73566	835.73566	833.65564	835.73566	829.4184	833.65564	776	776	829.4184	833.65564	835.73566	835.73566	833.65564	835.73566	776	835.73566	835.73566	835.73566	835.73566	835.73566	829.4184	833.65564	833.65564	829.4184	776	835.73566	776	835.73566	835.73566	831.54657	835.73566	776	831.54657	835.73566	835.73566	829.4184	833.65564	776	829.4184	835.73566	829.4184	829.4184	829.4184	835.73566	776	829.4184	829.4184	835.73566	829.4184	835.73566	835.73566	829.4184	831.54657	833.65564	833.65564	833.65564	829.4184	833.65564	776	831.54657	831.54657	829.4184	833.65564	829.4184	831.54657	829.4184	829.4184	776	776
786	786	836.50159	786	786	834.42163	832.32928	834.42163	786	786	830.18542	786	836.50159	834.42163	836.50159	836.50159	834.42163	786	786	830.18542	832.32928	832.32928	830.18542	786	836.50159	830.18542	836.50159	830.18542	836.50159	830.18542	836.50159	832.32928	786	786	830.18542	836.50159	786	834.42163	830.18542	834.42163	786	786	830.18542	836.50159	836.50159	832.32928	786	830.18542	836.50159	836.50159	786	836.50159	786	786	830.18542	836.50159	786	786	786	830.18542	836.50159	836.50159	836.50159	834.42163	836.50159	830.18542	834.42163	786	786	830.18542	834.42163	836.50159	836.50159	834.42163	836.50159	786	836.50159	836.50159	836.50159	836.50159	836.50159	830.18542	834.42163	834.42163	830.18542	786	836.50159	786	836.50159	836.50159	832.32928	836.50159	786	832.32928	836.50159	836.50159	830.18542	834.42163	786	830.18542	836.50159	830.18542	830.18542	830.18542	836.50159	786	830.18542	830.18542	836.50159	830.18542	836.50159	836.50159	830.18542	832.32928	834.42163	834.42163	834.42163	830.18542	834.42163	786	832.32928	832.32928	830.18542	834.42163	830.18542	832.32928	830.18542	830.18542	786	786
796	796	853.08966	796	796	850.83801	848.724	850.83801	796	796	846.53223	796	853.08966	850.83801	853.08966	853.08966	850.83801	796	796	846.53223	848.724	848.724	846.53223	796	853.08966	846.53223	853.08966	846.53223	853.08966	846.53223	853.08966	848.724	796	796	846.53223	853.08966	796	850.83801	846.53223	850.83801	796	796	846.53223	853.08966	853.08966	848.724	796	846.53223	853.08966	853.08966	796	853.08966	796	796	846.53223	853.08966	796	796	796	846.53223	853.08966	853.08966	853.08966	850.83801	853.08966	846.53223	850.83801	796	796	846.53223	850.83801	853.08966	853.08966	850.83801	853.08966	796	853.08966	853.08966	853.08966	853.08966	853.08966	846.53223	850.83801	850.83801	846.53223	796	853.08966	796	853.08966	853.08966	848.724	853.08966	796	848.724	853.08966	853.08966	846.53223	850.83801	796	846.53223	853.08966	846.53223	846.53223	846.53223	853.08966	796	846.53223	846.53223	853.08966	846.53223	853.08966	853.08966	846.53223	848.724	850.83801	850.83801	850.83801	846.53223	850.83801	796	848.724	848.724	846.53223	850.83801	846.53223	848.724	846.53223	846.53223	796	796
806	806	853.87451	806	806	851.60614	849.51172	851.60614	806	806	847.302	806	853.87451	851.60614	853.87451	853.87451	851.60614	806	806	847.302	849.51172	849.51172	847.302	806	853.87451	847.302	853.87451	847.302	853.87451	847.302	853.87451	849.51172	806	806	847.302	853.87451	806	851.60614	847.302	851.60614	806	806	847.302	853.87451	853.87451	849.51172	806	847.302	853.87451	853.87451	806	853.87451	806	806	847.302	853.87451	806	806	806	847.302	853.87451	853.87451	853.87451	851.60614	853.87451	847.302	851.60614	806	806	847.302	851.60614	853.87451	853.87451	851.60614	853.87451	806	853.87451	853.87451	853.87451	853.87451	853.87451	847.302	851.60614	851.60614	847.302	806	853.87451	806	853.87451	853.87451	849.51172	853.87451	806	849.51172	853.87451	853.87451	847.302	851.60614	806	847.302	853.87451	847.302	847.302	847.302	853.87451	806	847.302	847.302	853.87451	847.302	853.87451	853.87451	847.302	849.51172	851.60614	851.60614	851.60614	847.302	851.60614	806	849.51172	849.51172	847.302	851.60614	847.302	849.51172	847.302	847.302	806	806
815	815	870.41595	815	815	868.33887	866.24194	868.33887	815	815	864.11255	815	870.41595	868.33887	870.41595	870.41595	868.33887	815	815	864.11255	866.24194	866.24194	864.11255	815	870.41595	864.11255	870.41595	864.11255	870.41595	864.11255	870.41595	866.24194	815	815	864.11255	870.41595	815	868.33887	864.11255	868.33887	815	815	864.11255	870.41595	870.41595	866.24194	815	864.11255	870.41595	870.41595	815	870.41595	815	815	864.11255	870.41595	815	815	815	864.11255	870.41595	870.41595	870.41595	868.33887	870.41595	864.11255	868.33887	815	815	864.11255	868.33887	870.41595	870.41595	868.33887	870.41595	815	870.41595	870.41595	870.41595	870.41595	870.41595	864.11255	868.33887	868.33887	864.11255	815	870.41595	815	870.41595	870.41595	866.24194	870.41595	815	866.24194	870.41595	870.41595	864.11255	868.33887	815	864.11255	870.41595	864.11255	864.11255	864.11255	870.41595	815	864.11255	864.11255	870.41595	864.11255	870.41595	870.41595	864.11255	866.24194	868.33887	868.33887	868.33887	864.11255	868.33887	815	866.24194	866.24194	864.11255	868.33887	864.11255	866.24194	864.11255	864.11255	815	815
825	825	871.18457	825	825	869.10297	867.00842	869.10297	825	825	864.88043	825	871.18457	869.10297	871.18457	871.18457	869.10297	825	825	864.88043	867.00842	867.00842	864.88043	825	871.18457	864.88043	871.18457	864.88043	871.18457	864.88043	871.18457	867.00842	825	825	864.88043	871.18457	825	869.10297	864.88043	869.10297	825	825	864.88043	871.18457	871.18457	867.00842	825	864.88043	871.18457	871.18457	825	871.18457	825	825	864.88043	871.18457	825	825	825	864.88043	871.18457	871.18457	871.18457	869.10297	871.18457	864.88043	869.10297	825	825	864.88043	869.10297	871.18457	871.18457	869.10297	871.18457	825	871.18457	871.18457	871.18457	871.18457	871.18457	864.88043	869.10297	869.10297	864.88043	825	871.18457	825	871.18457	871.18457	867.00842	871.18457	825	867.00842	871.18457	871.18457	864.88043	869.10297	825	864.88043	871.18457	864.88043	864.88043	864.88043	871.18457	825	864.88043	864.88043	871.18457	864.88043	871.18457	871.18457	864.88043	867.00842	869.10297	869.10297	869.10297	864.88043	869.10297	825	867.00842	867.00842	864.88043	869.10297	864.88043	867.00842	864.88043	864.88043	825	825
835	835	887.93207	835	835	885.74292	883.42224	885.74292	835	835	881.03876	835	887.93207	885.74292	887.93207	887.93207	885.74292	835	835	881.03876	883.42224	883.42224	881.03876	835	887.93207	881.03876	887.93207	881.03876	887.93207	881.03876	887.93207	883.42224	835	835	881.03876	887.93207	835	885.74292	881.03876	885.74292	835	835	881.03876	887.93207	887.93207	883.42224	835	881.03876	887.93207	887.93207	835	887.93207	835	835	881.03876	887.93207	835	835	835	881.03876	887.93207	887.93207	887.93207	885.74292	887.93207	881.03876	885.74292	835	835	881.03876	885.74292	887.93207	887.93207	885.74292	887.93207	835	887.93207	887.93207	887.93207	887.93207	887.93207	881.03876	885.74292	885.74292	881.03876	835	887.93207	835	887.93207	887.93207	883.42224	887.93207	835	883.42224	887.93207	887.93207	881.03876	885.74292	835	881.03876	887.93207	881.03876	881.03876	881.03876	887.93207	835	881.03876	881.03876	887.93207	881.03876	887.93207	887.93207	881.03876	883.42224	885.74292	885.74292	885.74292	881.03876	885.74292	835	883.42224	883.42224	881.03876	885.74292	881.03876	883.42224	881.03876	881.03876	835	835
844	844	888.69757	844	844	886.50665	884.1889	886.50665	844	844	881.83789	844	888.69757	886.50665	888.69757	888.69757	886.50665	844	844	881.83789	884.1889	884.1889	881.83789	844	888.69757	881.83789	888.69757	881.83789	888.69757	881.83789	888.69757	884.1889	844	844	881.83789	888.69757	844	886.50665	881.83789	886.50665	844	844	881.83789	888.69757	888.69757	884.1889	844	881.83789	888.69757	888.69757	844	888.69757	844	844	881.83789	888.69757	844	844	844	881.83789	888.69757	888.69757	888.69757	886.50665	888.69757	881.83789	886.50665	844	844	881.83789	886.50665	888.69757	888.69757	886.50665	888.69757	844	888.69757	888.69757	888.69757	888.69757	888.69757	881.83789	886.50665	886.50665	881.83789	844	888.69757	844	888.69757	888.69757	884.1889	888.69757	844	884.1889	888.69757	888.69757	881.83789	886.50665	844	881.83789	888.69757	881.83789	881.83789	881.83789	888.69757	844	881.83789	881.83789	888.69757	881.83789	888.69757	888.69757	881.83789	884.1889	886.50665	886.50665	886.50665	881.83789	886.50665	844	884.1889	884.1889	881.83789	886.50665	881.83789	884.1889	881.83789	881.83789	844	844
854	854	904.82281	854	854	902.58667	900.55554	902.58667	854	854	898.5246	854	904.82281	902.58667	904.82281	904.82281	902.58667	854	854	898.5246	900.55554	900.55554	898.5246	854	904.82281	898.5246	904.82281	898.5246	904.82281	898.5246	904.82281	900.55554	854	854	898.5246	904.82281	854	902.58667	898.5246	902.58667	854	854	898.5246	904.82281	904.82281	900.55554	854	898.5246	904.82281	904.82281	854	904.82281	854	854	898.5246	904.82281	854	854	854	898.5246	904.82281	904.82281	904.82281	902.58667	904.82281	898.5246	902.58667	854	854	898.5246	902.58667	904.82281	904.82281	902.58667	904.82281	854	904.82281	904.82281	904.82281	904.82281	904.82281	898.5246	902.58667	902.58667	898.5246	854	904.82281	854	904.82281	904.82281	900.55554	904.82281	854	900.55554	904.82281	904.82281	898.5246	902.58667	854	898.5246	904.82281	898.5246	898.5246	898.5246	904.82281	854	898.5246	898.5246	904.82281	898.5246	904.82281	904.82281	898.5246	900.55554	902.58667	902.58667	902.58667	898.5246	902.58667	854	900.55554	900.55554	898.5246	902.58667	898.5246	900.55554	898.5246	898.5246	854	854
864	864	905.61151	864	864	903.35187	901.33881	903.35187	864	864	899.29034	864	905.61151	903.35187	905.61151	905.61151	903.35187	864	864	899.29034	901.33881	901.33881	899.29034	864	905.61151	899.29034	905.61151	899.29034	905.61151	899.29034	905.61151	901.33881	864	864	899.29034	905.61151	864	903.35187	899.29034	903.35187	864	864	899.29034	905.61151	905.61151	901.33881	864	899.29034	905.61151	905.61151	864	905.61151	864	864	899.29034	905.61151	864	864	864	899.29034	905.61151	905.61151	905.61151	903.35187	905.61151	899.29034	903.35187	864	864	899.29034	903.35187	905.61151	905.61151	903.35187	905.61151	864	905.61151	905.61151	905.61151	905.61151	905.61151	899.29034	903.35187	903.35187	899.29034	864	905.61151	864	905.61151	905.61151	901.33881	905.61151	864	901.33881	905.61151	905.61151	899.29034	903.35187	864	899.29034	905.61151	899.29034	899.29034	899.29034	905.61151	864	899.29034	899.29034	905.61151	899.29034	905.61151	905.61151	899.29034	901.33881	903.35187	903.35187	903.35187	899.29034	903.35187	864	901.33881	901.33881	899.29034	903.35187	899.29034	901.33881	899.29034	899.29034	864	864
874	874	922.42273	874	874	919.93982	917.84735	919.93982	874	874	915.66772	874	922.42273	919.93982	922.42273	922.42273	919.93982	874	874	915.66772	917.84735	917.84735	915.66772	874	922.42273	915.66772	922.42273	915.66772	922.42273	915.66772	922.42273	917.84735	874	874	915.66772	922.42273	874	919.93982	915.66772	919.93982	874	874	915.66772	922.42273	922.42273	917.84735	874	915.66772	922.42273	922.42273	874	922.42273	874	874	915.66772	922.42273	874	874	874	915.66772	922.42273	922.42273	922.42273	919.93982	922.42273	915.66772	919.93982	874	874	915.66772	919.93982	922.42273	922.42273	919.93982	922.42273	874	922.42273	922.42273	922.42273	922.42273	922.42273	915.66772	919.93982	919.93982	915.66772	874	922.42273	874	922.42273	922.42273	917.84735	922.42273	874	917.84735	922.42273	922.42273	915.66772	919.93982	874	915.66772	922.42273	915.66772	915.66772	915.66772	922.42273	874	915.66772	915.66772	922.42273	915.66772	922.42273	922.42273	915.66772	917.84735	919.93982	919.93982	919.93982	915.66772	919.93982	874	917.84735	917.84735	915.66772	919.93982	915.66772	917.84735	915.66772	915.66772	874	874
883	883	923.18695	883	883	920.71179	918.61029	920.71179	883	883	916.43829	883	923.18695	920.71179	923.18695	923.18695	920.71179	883	883	916.43829	918.61029	918.61029	916.43829	883	923.18695	916.43829	923.18695	916.43829	923.18695	916.43829	923.18695	918.61029	883	883	916.43829	923.18695	883	920.71179	916.43829	920.71179	883	883	916.43829	923.18695	923.18695	918.61029	883	916.43829	923.18695	923.18695	883	923.18695	883	883	916.43829	923.18695	883	883	883	916.43829	923.18695	923.18695	923.18695	920.71179	923.18695	916.43829	920.71179	883	883	916.43829	920.71179	923.18695	923.18695	920.71179	923.18695	883	923.18695	923.18695	923.18695	923.18695	923.18695	916.43829	920.71179	920.71179	916.43829	883	923.18695	883	923.18695	923.18695	918.61029	923.18695	883	918.61029	923.18695	923.18695	916.43829	920.71179	883	916.43829	923.18695	916.43829	916.43829	916.43829	923.18695	883	916.43829	916.43829	923.18695	916.43829	923.18695	923.18695	916.43829	918.61029	920.71179	920.71179	920.71179	916.43829	920.71179	883	918.61029	918.61029	916.43829	920.71179	916.43829	918.61029	916.43829	916.43829	883	883
893	893	939.53943	893	893	937.37665	935.34412	937.37665	893	893	933.17029	893	939.53943	937.37665	939.53943	939.53943	937.37665	893	893	933.17029	935.34412	935.34412	933.17029	893	939.53943	933.17029	939.53943	933.17029	939.53943	933.17029	939.53943	935.34412	893	893	933.17029	939.53943	893	937.37665	933.17029	937.37665	893	893	933.17029	939.53943	939.53943	935.34412	893	933.17029	939.53943	939.53943	893	939.53943	893	893	933.17029	939.53943	893	893	893	933.17029	939.53943	939.53943	939.53943	937.37665	939.53943	933.17029	937.37665	893	893	933.17029	937.37665	939.53943	939.53943	937.37665	939.53943	893	939.53943	939.53943	939.53943	939.53943	939.53943	933.17029	937.37665	937.37665	933.17029	893	939.53943	893	939.53943	939.53943	935.34412	939.53943	893	935.34412	939.53943	939.53943	933.17029	937.37665	893	933.17029	939.53943	933.17029	933.17029	933.17029	939.53943	893	933.17029	933.17029	939.53943	933.17029	939.53943	939.53943	933.17029	935.34412	937.37665	937.37665	937.37665	933.17029	937.37665	893	935.34412	935.34412	933.17029	937.37665	933.17029	935.34412	933.17029	933.17029	893	893
903	903	940.30499	903	903	938.16187	936.13153	938.16187	903	903	933.93671	903	940.30499	938.16187	940.30499	940.30499	938.16187	903	903	933.93671	936.13153	936.13153	933.93671	903	940.30499	933.93671	940.30499	933.93671	940.30499	933.93671	940.30499	936.13153	903	903	933.93671	940.30499	903	938.16187	933.93671	938.16187	903	903	933.93671	940.30499	940.30499	936.13153	903	933.93671	940.30499	940.30499	903	940.30499	903	903	933.93671	940.30499	903	903	903	933.93671	940.30499	940.30499	940.30499	938.16187	940.30499	933.93671	938.16187	903	903	933.93671	938.16187	940.30499	940.30499	938.16187	940.30499	903	940.30499	940.30499	940.30499	940.30499	940.30499	933.93671	938.16187	938.16187	933.93671	903	940.30499	903	940.30499	940.30499	936.13153	940.30499	903	936.13153	940.30499	940.30499	933.93671	938.16187	903	933.93671	940.30499	933.93671	933.93671	933.93671	940.30499	903	933.93671	933.93671	940.30499	933.93671	940.30499	940.30499	933.93671	936.13153	938.16187	938.16187	938.16187	933.93671	938.16187	903	936.13153	936.13153	933.93671	938.16187	933.93671	936.13153	933.93671	933.93671	903	903
913	913	956.59802	913	913	954.45636	952.40955	954.45636	913	913	950.24493	913	956.59802	954.45636	956.59802	956.59802	954.45636	913	913	950.24493	952.40955	952.40955	950.24493	913	956.59802	950.24493	956.59802	950.24493	956.59802	950.24493	956.59802	952.40955	913	913	950.24493	956.59802	913	954.45636	950.24493	954.45636	913	913	950.24493	956.59802	956.59802	952.40955	913	950.24493	956.59802	956.59802	913	956.59802	913	913	950.24493	956.59802	913	913	913	950.24493	956.59802	956.59802	956.59802	954.45636	956.59802	950.24493	954.45636	913	913	950.24493	954.45636	956.59802	956.59802	954.45636	956.59802	913	956.59802	956.59802	956.59802	956.59802	956.59802	950.24493	954.45636	954.45636	950.24493	913	956.59802	913	956.59802	956.59802	952.40955	956.59802	913	952.40955	956.59802	956.59802	950.24493	954.45636	913	950.24493	956.59802	950.24493	950.24493	950.24493	956.59802	913	950.24493	950.24493	956.59802	950.24493	956.59802	956.59802	950.24493	952.40955	954.45636	954.45636	954.45636	950.24493	954.45636	913	952.40955	952.40955	950.24493	954.45636	950.24493	952.40955	950.24493	950.24493	913	913
922	922	957.34747	922	922	955.20477	953.15912	955.20477	922	922	951.00043	922	957.34747	955.20477	957.34747	957.34747	955.20477	922	922	951.00043	953.15912	953.15912	951.00043	922	957.34747	951.00043	957.34747	951.00043	957.34747	951.00043	957.34747	953.15912	922	922	951.00043	957.34747	922	955.20477	951.00043	955.20477	922	922	951.00043	957.34747	957.34747	953.15912	922	951.00043	957.34747	957.34747	922	957.34747	922	922	951.00043	957.34747	922	922	922	951.00043	957.34747	957.34747	957.34747	955.20477	957.34747	951.00043	955.20477	922	922	951.00043	955.20477	957.34747	957.34747	955.20477	957.34747	922	957.34747	957.34747	957.34747	957.34747	957.34747	951.00043	955.20477	955.20477	951.00043	922	957.34747	922	957.34747	957.34747	953.15912	957.34747	922	953.15912	957.34747	957.34747	951.00043	955.20477	922	951.00043	957.34747	951.00043	951.00043	951.00043	957.34747	922	951.00043	951.00043	957.34747	951.00043	957.34747	957.34747	951.00043	953.15912	955.20477	955.20477	955.20477	951.00043	955.20477	922	953.15912	953.15912	951.00043	955.20477	951.00043	953.15912	951.00043	951.00043	922	922
932	932	972.74109	932	932	970.78943	968.80548	970.78943	932	932	966.70679	932	972.74109	970.78943	972.74109	972.74109	970.78943	932	932	966.70679	968.80548	968.80548	966.70679	932	972.74109	966.70679	972.74109	966.70679	972.74109	966.70679	972.74109	968.80548	932	932	966.70679	972.74109	932	970.78943	966.70679	970.78943	932	932	966.70679	972.74109	972.74109	968.80548	932	966.70679	972.74109	972.74109	932	972.74109	932	932	966.70679	972.74109	932	932	932	966.70679	972.74109	972.74109	972.74109	970.78943	972.74109	966.70679	970.78943	932	932	966.70679	970.78943	972.74109	972.74109	970.78943	972.74109	932	972.74109	972.74109	972.74109	972.74109	972.74109	966.70679	970.78943	970.78943	966.70679	932	972.74109	932	972.74109	972.74109	968.80548	972.74109	932	968.80548	972.74109	972.74109	966.70679	970.78943	932	966.70679	972.74109	966.70679	966.70679	966.70679	972.74109	932	966.70679	966.70679	972.74109	966.70679	972.74109	972.74109	966.70679	968.80548	970.78943	970.78943	970.78943	966.70679	970.78943	932	968.80548	968.80548	966.70679	970.78943	966.70679	968.80548	966.70679	966.70679	932	932
942	942	973.48761	942	942	971.54071	969.55499	971.54071	942	942	967.46027	942	973.48761	971.54071	973.48761	973.48761	971.54071	942	942	967.46027	969.55499	969.55499	967.46027	942	973.48761	967.46027	973.48761	967.46027	973.48761	967.46027	973.48761	969.55499	942	942	967.46027	973.48761	942	971.54071	967.46027	971.54071	942	942	967.46027	973.48761	973.48761	969.55499	942	967.46027	973.48761	973.48761	942	973.48761	942	942	967.46027	973.48761	942	942	942	967.46027	973.48761	973.48761	973.48761	971.54071	973.48761	967.46027	971.54071	942	942	967.46027	971.54071	973.48761	973.48761	971.54071	973.48761	942	973.48761	973.48761	973.48761	973.48761	973.48761	967.46027	971.54071	971.54071	967.46027	942	973.48761	942	973.48761	973.48761	969.55499	973.48761	942	969.55499	973.48761	973.48761	967.46027	971.54071	942	967.46027	973.48761	967.46027	967.46027	967.46027	973.48761	942	967.46027	967.46027	973.48761	967.46027	973.48761	973.48761	967.46027	969.55499	971.54071	971.54071	971.54071	967.46027	971.54071	942	969.55499	969.55499	967.46027	971.54071	967.46027	969.55499	967.46027	967.46027	942	942
951	951	989.23114	951	951	987.28113	985.28333	987.28113	951	951	983.23267	951	989.23114	987.28113	989.23114	989.23114	987.28113	951	951	983.23267	985.28333	985.28333	983.23267	951	989.23114	983.23267	989.23114	983.23267	989.23114	983.23267	989.23114	985.28333	951	951	983.23267	989.23114	951	987.28113	983.23267	987.28113	951	951	983.23267	989.23114	989.23114	985.28333	951	983.23267	989.23114	989.23114	951	989.23114	951	951	983.23267	989.23114	951	951	951	983.23267	989.23114	989.23114	989.23114	987.28113	989.23114	983.23267	987.28113	951	951	983.23267	987.28113	989.23114	989.23114	987.28113	989.23114	951	989.23114	989.23114	989.23114	989.23114	989.23114	983.23267	987.28113	987.28113	983.23267	951	989.23114	951	989.23114	989.23114	985.28333	989.23114	951	985.28333	989.23114	989.23114	983.23267	987.28113	951	983.23267	989.23114	983.23267	983.23267	983.23267	989.23114	951	983.23267	983.23267	989.23114	983.23267	989.23114	989.23114	983.23267	985.28333	987.28113	987.28113	987.28113	983.23267	987.28113	951	985.28333	985.28333	983.23267	987.28113	983.23267	985.28333	983.23267	983.23267	951	951
961	961	989.98145	961	961	988.03467	986.04785	988.03467	961	961	983.98309	961	989.98145	988.03467	989.98145	989.98145	988.03467	961	961	983.98309	986.04785	986.04785	983.98309	961	989.98145	983.98309	989.98145	983.98309	989.98145	983.98309	989.98145	986.04785	961	961	983.98309	989.98145	961	988.03467	983.98309	988.03467	961	961	983.98309	989.98145	989.98145	986.04785	961	983.98309	989.98145	989.98145	961	989.98145	961	961	983.98309	989.98145	961	961	961	983.98309	989.98145	989.98145	989.98145	988.03467	989.98145	983.98309	988.03467	961	961	983.98309	988.03467	989.98145	989.98145	988.03467	989.98145	961	989.98145	989.98145	989.98145	989.98145	989.98145	983.98309	988.03467	988.03467	983.98309	961	989.98145	961	989.98145	989.98145	986.04785	989.98145	961	986.04785	989.98145	989.98145	983.98309	988.03467	961	983.98309	989.98145	983.98309	983.98309	983.98309	989.98145	961	983.98309	983.98309	989.98145	983.98309	989.98145	989.98145	983.98309	986.04785	988.03467	988.03467	988.03467	983.98309	988.03467	961	986.04785	986.04785	983.98309	988.03467	983.98309	986.04785	983.98309	983.98309	961	961
971	971	1006.1726	971	971	1004.1248	1002.19	1004.1248	971	971	999.87146	971	1006.1726	1004.1248	1006.1726	1006.1726	1004.1248	971	971	999.87146	1002.19	1002.19	999.87146	971	1006.1726	999.87146	1006.1726	999.87146	1006.1726	999.87146	1006.1726	1002.19	971	971	999.87146	1006.1726	971	1004.1248	999.87146	1004.1248	971	971	999.87146	1006.1726	1006.1726	1002.19	971	999.87146	1006.1726	1006.1726	971	1006.1726	971	971	999.87146	1006.1726	971	971	971	999.87146	1006.1726	1006.1726	1006.1726	1004.1248	1006.1726	999.87146	1004.1248	971	971	999.87146	1004.1248	1006.1726	1006.1726	1004.1248	1006.1726	971	1006.1726	1006.1726	1006.1726	1006.1726	1006.1726	999.87146	1004.1248	1004.1248	999.87146	971	1006.1726	971	1006.1726	1006.1726	1002.19	1006.1726	971	1002.19	1006.1726	1006.1726	999.87146	1004.1248	971	999.87146	1006.1726	999.87146	999.87146	999.87146	1006.1726	971	999.87146	999.87146	1006.1726	999.87146	1006.1726	1006.1726	999.87146	1002.19	1004.1248	1004.1248	1004.1248	999.87146	1004.1248	971	1002.19	1002.19	999.87146	1004.1248	999.87146	1002.19	999.87146	999.87146	971	971
981	981	1006.921	981	981	1004.8784	1002.9435	1004.8784	981	981	1000.6229	981	1006.921	1004.8784	1006.921	1006.921	1004.8784	981	981	1000.6229	1002.9435	1002.9435	1000.6229	981	1006.921	1000.6229	1006.921	1000.6229	1006.921	1000.6229	1006.921	1002.9435	981	981	1000.6229	1006.921	981	1004.8784	1000.6229	1004.8784	981	981	1000.6229	1006.921	1006.921	1002.9435	981	1000.6229	1006.921	1006.921	981	1006.921	981	981	1000.6229	1006.921	981	981	981	1000.6229	1006.921	1006.921	1006.921	1004.8784	1006.921	1000.6229	1004.8784	981	981	1000.6229	1004.8784	1006.921	1006.921	1004.8784	1006.921	981	1006.921	1006.921	1006.921	1006.921	1006.921	1000.6229	1004.8784	1004.8784	1000.6229	981	1006.921	981	1006.921	1006.921	1002.9435	1006.921	981	1002.9435	1006.921	1006.921	1000.6229	1004.8784	981	1000.6229	1006.921	1000.6229	1000.6229	1000.6229	1006.921	981	1000.6229	1000.6229	1006.921	1000.6229	1006.921	1006.921	1000.6229	1002.9435	1004.8784	1004.8784	1004.8784	1000.6229	1004.8784	981	1002.9435	1002.9435	1000.6229	1004.8784	1000.6229	1002.9435	1000.6229	1000.6229	981	981
990	990	1059.4238	990	990	1057.0873	1055.0366	1057.0873	990	990	1053.0078	990	1059.4238	1057.0873	1059.4238	1059.4238	1057.0873	990	990	1053.0078	1055.0366	1055.0366	1053.0078	990	1059.4238	1053.0078	1059.4238	1053.0078	1059.4238	1053.0078	1059.4238	1055.0366	990	990	1053.0078	1059.4238	990	1057.0873	1053.0078	1057.0873	990	990	1053.0078	1059.4238	1059.4238	1055.0366	990	1053.0078	1059.4238	1059.4238	990	1059.4238	990	990	1053.0078	1059.4238	990	990	990	1053.0078	1059.4238	1059.4238	1059.4238	1057.0873	1059.4238	1053.0078	1057.0873	990	990	1053.0078	1057.0873	1059.4238	1059.4238	1057.0873	1059.4238	990	1059.4238	1059.4238	1059.4238	1059.4238	1059.4238	1053.0078	1057.0873	1057.0873	1053.0078	990	1059.4238	990	1059.4238	1059.4238	1055.0366	1059.4238	990	1055.0366	1059.4238	1059.4238	1053.0078	1057.0873	990	1053.0078	1059.4238	1053.0078	1053.0078	1053.0078	1059.4238	990	1053.0078	1053.0078	1059.4238	1053.0078	1059.4238	1059.4238	1053.0078	1055.0366	1057.0873	1057.0873	1057.0873	1053.0078	1057.0873	990	1055.0366	1055.0366	1053.0078	1057.0873	1053.0078	1055.0366	1053.0078	1053.0078	990	990
1000	1000	1060.1743	1000	1000	1057.8448	1055.7941	1057.8448	1000	1000	1053.7622	1000	1060.1743	1057.8448	1060.1743	1060.1743	1057.8448	1000	1000	1053.7622	1055.7941	1055.7941	1053.7622	1000	1060.1743	1053.7622	1060.1743	1053.7622	1060.1743	1053.7622	1060.1743	1055.7941	1000	1000	1053.7622	1060.1743	1000	1057.8448	1053.7622	1057.8448	1000	1000	1053.7622	1060.1743	1060.1743	1055.7941	1000	1053.7622	1060.1743	1060.1743	1000	1060.1743	1000	1000	1053.7622	1060.1743	1000	1000	1000	1053.7622	1060.1743	1060.1743	1060.1743	1057.8448	1060.1743	1053.7622	1057.8448	1000	1000	1053.7622	1057.8448	1060.1743	1060.1743	1057.8448	1060.1743	1000	1060.1743	1060.1743	1060.1743	1060.1743	1060.1743	1053.7622	1057.8448	1057.8448	1053.7622	1000	1060.1743	1000	1060.1743	1060.1743	1055.7941	1060.1743	1000	1055.7941	1060.1743	1060.1743	1053.7622	1057.8448	1000	1053.7622	1060.1743	1053.7622	1053.7622	1053.7622	1060.1743	1000	1053.7622	1053.7622	1060.1743	1053.7622	1060.1743	1060.1743	1053.7622	1055.7941	1057.8448	1057.8448	1057.8448	1053.7622	1057.8448	1000	1055.7941	1055.7941	1053.7622	1057.8448	1053.7622	1055.7941	1053.7622	1053.7622	1000	1000
1010	1010	1076.5447	1010	1010	1074.3071	1072.1796	1074.3071	1010	1010	1070.0323	1010	1076.5447	1074.3071	1076.5447	1076.5447	1074.3071	1010	1010	1070.0323	1072.1796	1072.1796	1070.0323	1010	1076.5447	1070.0323	1076.5447	1070.0323	1076.5447	1070.0323	1076.5447	1072.1796	1010	1010	1070.0323	1076.5447	1010	1074.3071	1070.0323	1074.3071	1010	1010	1070.0323	1076.5447	1076.5447	1072.1796	1010	1070.0323	1076.5447	1076.5447	1010	1076.5447	1010	1010	1070.0323	1076.5447	1010	1010	1010	1070.0323	1076.5447	1076.5447	1076.5447	1074.3071	1076.5447	1070.0323	1074.3071	1010	1010	1070.0323	1074.3071	1076.5447	1076.5447	1074.3071	1076.5447	1010	1076.5447	1076.5447	1076.5447	1076.5447	1076.5447	1070.0323	1074.3071	1074.3071	1070.0323	1010	1076.5447	1010	1076.5447	1076.5447	1072.1796	1076.5447	1010	1072.1796	1076.5447	1076.5447	1070.0323	1074.3071	1010	1070.0323	1076.5447	1070.0323	1070.0323	1070.0323	1076.5447	1010	1070.0323	1070.0323	1076.5447	1070.0323	1076.5447	1076.5447	1070.0323	1072.1796	1074.3071	1074.3071	1074.3071	1070.0323	1074.3071	1010	1072.1796	1072.1796	1070.0323	1074.3071	1070.0323	1072.1796	1070.0323	1070.0323	1010	1010
1019	1019	1077.3136	1019	1019	1075.0739	1072.9489	1075.0739	1019	1019	1070.8195	1019	1077.3136	1075.0739	1077.3136	1077.3136	1075.0739	1019	1019	1070.8195	1072.9489	1072.9489	1070.8195	1019	1077.3136	1070.8195	1077.3136	1070.8195	1077.3136	1070.8195	1077.3136	1072.9489	1019	1019	1070.8195	1077.3136	1019	1075.0739	1070.8195	1075.0739	1019	1019	1070.8195	1077.3136	1077.3136	1072.9489	1019	1070.8195	1077.3136	1077.3136	1019	1077.3136	1019	1019	1070.8195	1077.3136	1019	1019	1019	1070.8195	1077.3136	1077.3136	1077.3136	1075.0739	1077.3136	1070.8195	1075.0739	1019	1019	1070.8195	1075.0739	1077.3136	1077.3136	1075.0739	1077.3136	1019	1077.3136	1077.3136	1077.3136	1077.3136	1077.3136	1070.8195	1075.0739	1075.0739	1070.8195	1019	1077.3136	1019	1077.3136	1077.3136	1072.9489	1077.3136	1019	1072.9489	1077.3136	1077.3136	1070.8195	1075.0739	1019	1070.8195	1077.3136	1070.8195	1070.8195	1070.8195	1077.3136	1019	1070.8195	1070.8195	1077.3136	1070.8195	1077.3136	1077.3136	1070.8195	1072.9489	1075.0739	1075.0739	1075.0739	1070.8195	1075.0739	1019	1072.9489	1072.9489	1070.8195	1075.0739	1070.8195	1072.9489	1070.8195	1070.8195	1019	1019
1029	1029	1093.9513	1029	1029	1091.7931	1089.728	1091.7931	1029	1029	1087.4572	1029	1093.9513	1091.7931	1093.9513	1093.9513	1091.7931	1029	1029	1087.4572	1089.728	1089.728	1087.4572	1029	1093.9513	1087.4572	1093.9513	1087.4572	1093.9513	1087.4572	1093.9513	1089.728	1029	1029	1087.4572	1093.9513	1029	1091.7931	1087.4572	1091.7931	1029	1029	1087.4572	1093.9513	1093.9513	1089.728	1029	1087.4572	1093.9513	1093.9513	1029	1093.9513	1029	1029	1087.4572	1093.9513	1029	1029	1029	1087.4572	1093.9513	1093.9513	1093.9513	1091.7931	1093.9513	1087.4572	1091.7931	1029	1029	1087.4572	1091.7931	1093.9513	1093.9513	1091.7931	1093.9513	1029	1093.9513	1093.9513	1093.9513	1093.9513	1093.9513	1087.4572	1091.7931	1091.7931	1087.4572	1029	1093.9513	1029	1093.9513	1093.9513	1089.728	1093.9513	1029	1089.728	1093.9513	1093.9513	1087.4572	1091.7931	1029	1087.4572	1093.9513	1087.4572	1087.4572	1087.4572	1093.9513	1029	1087.4572	1087.4572	1093.9513	1087.4572	1093.9513	1093.9513	1087.4572	1089.728	1091.7931	1091.7931	1091.7931	1087.4572	1091.7931	1029	1089.728	1089.728	1087.4572	1091.7931	1087.4572	1089.728	1087.4572	1087.4572	1029	1029
1039	1039	1094.7372	1039	1039	1092.5737	1090.5122	1092.5737	1039	1039	1088.2396	1039	1094.7372	1092.5737	1094.7372	1094.7372	1092.5737	1039	1039	1088.2396	1090.5122	1090.5122	1088.2396	1039	1094.7372	1088.2396	1094.7372	1088.2396	1094.7372	1088.2396	1094.7372	1090.5122	1039	1039	1088.2396	1094.7372	1039	1092.5737	1088.2396	1092.5737	1039	1039	1088.2396	1094.7372	1094.7372	1090.5122	1039	1088.2396	1094.7372	1094.7372	1039	1094.7372	1039	1039	1088.2396	1094.7372	1039	1039	1039	1088.2396	1094.7372	1094.7372	1094.7372	1092.5737	1094.7372	1088.2396	1092.5737	1039	1039	1088.2396	1092.5737	1094.7372	1094.7372	1092.5737	1094.7372	1039	1094.7372	1094.7372	1094.7372	1094.7372	1094.7372	1088.2396	1092.5737	1092.5737	1088.2396	1039	1094.7372	1039	1094.7372	1094.7372	1090.5122	1094.7372	1039	1090.5122	1094.7372	1094.7372	1088.2396	1092.5737	1039	1088.2396	1094.7372	1088.2396	1088.2396	1088.2396	1094.7372	1039	1088.2396	1088.2396	1094.7372	1088.2396	1094.7372	1094.7372	1088.2396	1090.5122	1092.5737	1092.5737	1092.5737	1088.2396	1092.5737	1039	1090.5122	1090.5122	1088.2396	1092.5737	1088.2396	1090.5122	1088.2396	1088.2396	1039	1039
1049	1049	1111.1151	1049	1049	1108.9369	1106.8787	1108.9369	1049	1049	1104.7306	1049	1111.1151	1108.9369	1111.1151	1111.1151	1108.9369	1049	1049	1104.7306	1106.8787	1106.8787	1104.7306	1049	1111.1151	1104.7306	1111.1151	1104.7306	1111.1151	1104.7306	1111.1151	1106.8787	1049	1049	1104.7306	1111.1151	1049	1108.9369	1104.7306	1108.9369	1049	1049	1104.7306	1111.1151	1111.1151	1106.8787	1049	1104.7306	1111.1151	1111.1151	1049	1111.1151	1049	1049	1104.7306	1111.1151	1049	1049	1049	1104.7306	1111.1151	1111.1151	1111.1151	1108.9369	1111.1151	1104.7306	1108.9369	1049	1049	1104.7306	1108.9369	1111.1151	1111.1151	1108.9369	1111.1151	1049	1111.1151	1111.1151	1111.1151	1111.1151	1111.1151	1104.7306	1108.9369	1108.9369	1104.7306	1049	1111.1151	1049	1111.1151	1111.1151	1106.8787	1111.1151	1049	1106.8787	1111.1151	1111.1151	1104.7306	1108.9369	1049	1104.7306	1111.1151	1104.7306	1104.7306	1104.7306	1111.1151	1049	1104.7306	1104.7306	1111.1151	1104.7306	1111.1151	1111.1151	1104.7306	1106.8787	1108.9369	1108.9369	1108.9369	1104.7306	1108.9369	1049	1106.8787	1106.8787	1104.7306	1108.9369	1104.7306	1106.8787	1104.7306	1104.7306	1049	1049
1058	1058	1111.8977	1058	1058	1109.7076	1107.674	1109.7076	1058	1058	1105.5179	1058	1111.8977	1109.7076	1111.8977	1111.8977	1109.7076	1058	1058	1105.5179	1107.674	1107.674	1105.5179	1058	1111.8977	1105.5179	1111.8977	1105.5179	1111.8977	1105.5179	1111.8977	1107.674	1058	1058	1105.5179	1111.8977	1058	1109.7076	1105.5179	1109.7076	1058	1058	1105.5179	1111.8977	1111.8977	1107.674	1058	1105.5179	1111.8977	1111.8977	1058	1111.8977	1058	1058	1105.5179	1111.8977	1058	1058	1058	1105.5179	1111.8977	1111.8977	1111.8977	1109.7076	1111.8977	1105.5179	1109.7076	1058	1058	1105.5179	1109.7076	1111.8977	1111.8977	1109.7076	1111.8977	1058	1111.8977	1111.8977	1111.8977	1111.8977	1111.8977	1105.5179	1109.7076	1109.7076	1105.5179	1058	1111.8977	1058	1111.8977	1111.8977	1107.674	1111.8977	1058	1107.674	1111.8977	1111.8977	1105.5179	1109.7076	1058	1105.5179	1111.8977	1105.5179	1105.5179	1105.5179	1111.8977	1058	1105.5179	1105.5179	1111.8977	1105.5179	1111.8977	1111.8977	1105.5179	1107.674	1109.7076	1109.7076	1109.7076	1105.5179	1109.7076	1058	1107.674	1107.674	1105.5179	1109.7076	1105.5179	1107.674	1105.5179	1105.5179	1058	1058
1068	1068	1128.0732	1068	1068	1125.9921	1123.8009	1125.9921	1068	1068	1121.7207	1068	1128.0732	1125.9921	1128.0732	1128.0732	1125.9921	1068	1068	1121.7207	1123.8009	1123.8009	1121.7207	1068	1128.0732	1121.7207	1128.0732	1121.7207	1128.0732	1121.7207	1128.0732	1123.8009	1068	1068	1121.7207	1128.0732	1068	1125.9921	1121.7207	1125.9921	1068	1068	1121.7207	1128.0732	1128.0732	1123.8009	1068	1121.7207	1128.0732	1128.0732	1068	1128.0732	1068	1068	1121.7207	1128.0732	1068	1068	1068	1121.7207	1128.0732	1128.0732	1128.0732	1125.9921	1128.0732	1121.7207	1125.9921	1068	1068	1121.7207	1125.9921	1128.0732	1128.0732	1125.9921	1128.0732	1068	1128.0732	1128.0732	1128.0732	1128.0732	1128.0732	1121.7207	1125.9921	1125.9921	1121.7207	1068	1128.0732	1068	1128.0732	1128.0732	1123.8009	1128.0732	1068	1123.8009	1128.0732	1128.0732	1121.7207	1125.9921	1068	1121.7207	1128.0732	1121.7207	1121.7207	1121.7207	1128.0732	1068	1121.7207	1121.7207	1128.0732	1121.7207	1128.0732	1128.0732	1121.7207	1123.8009	1125.9921	1125.9921	1125.9921	1121.7207	1125.9921	1068	1123.8009	1123.8009	1121.7207	1125.9921	1121.7207	1123.8009	1121.7207	1121.7207	1068	1068
1078	1078	1128.8579	1078	1078	1126.7577	1124.567	1126.7577	1078	1078	1122.4905	1078	1128.8579	1126.7577	1128.8579	1128.8579	1126.7577	1078	1078	1122.4905	1124.567	1124.567	1122.4905	1078	1128.8579	1122.4905	1128.8579	1122.4905	1128.8579	1122.4905	1128.8579	1124.567	1078	1078	1122.4905	1128.8579	1078	1126.7577	1122.4905	1126.7577	1078	1078	1122.4905	1128.8579	1128.8579	1124.567	1078	1122.4905	1128.8579	1128.8579	1078	1128.8579	1078	1078	1122.4905	1128.8579	1078	1078	1078	1122.4905	1128.8579	1128.8579	1128.8579	1126.7577	1128.8579	1122.4905	1126.7577	1078	1078	1122.4905	1126.7577	1128.8579	1128.8579	1126.7577	1128.8579	1078	1128.8579	1128.8579	1128.8579	1128.8579	1128.8579	1122.4905	1126.7577	1126.7577	1122.4905	1078	1128.8579	1078	1128.8579	1128.8579	1124.567	1128.8579	1078	1124.567	1128.8579	1128.8579	1122.4905	1126.7577	1078	1122.4905	1128.8579	1122.4905	1122.4905	1122.4905	1128.8579	1078	1122.4905	1122.4905	1128.8579	1122.4905	1128.8579	1128.8579	1122.4905	1124.567	1126.7577	1126.7577	1126.7577	1122.4905	1126.7577	1078	1124.567	1124.567	1122.4905	1126.7577	1122.4905	1124.567	1122.4905	1122.4905	1078	1078
1087	1087	1144.7393	1087	1087	1142.6442	1140.4973	1142.6442	1087	1087	1138.4066	1087	1144.7393	1142.6442	1144.7393	1144.7393	1142.6442	1087	1087	1138.4066	1140.4973	1140.4973	1138.4066	1087	1144.7393	1138.4066	1144.7393	1138.4066	1144.7393	1138.4066	1144.7393	1140.4973	1087	1087	1138.4066	1144.7393	1087	1142.6442	1138.4066	1142.6442	1087	1087	1138.4066	1144.7393	1144.7393	1140.4973	1087	1138.4066	1144.7393	1144.7393	1087	1144.7393	1087	1087	1138.4066	1144.7393	1087	1087	1087	1138.4066	1144.7393	1144.7393	1144.7393	1142.6442	1144.7393	1138.4066	1142.6442	1087	1087	1138.4066	1142.6442	1144.7393	1144.7393	1142.6442	1144.7393	1087	1144.7393	1144.7393	1144.7393	1144.7393	1144.7393	1138.4066	1142.6442	1142.6442	1138.4066	1087	1144.7393	1087	1144.7393	1144.7393	1140.4973	1144.7393	1087	1140.4973	1144.7393	1144.7393	1138.4066	1142.6442	1087	1138.4066	1144.7393	1138.4066	1138.4066	1138.4066	1144.7393	1087	1138.4066	1138.4066	1144.7393	1138.4066	1144.7393	1144.7393	1138.4066	1140.4973	1142.6442	1142.6442	1142.6442	1138.4066	1142.6442	1087	1140.4973	1140.4973	1138.4066	1142.6442	1138.4066	1140.4973	1138.4066	1138.4066	1087	1087
1097	1097	1145.5072	1097	1097	1143.4093	1141.2651	1143.4093	1097	1097	1139.1865	1097	1145.5072	1143.4093	1145.5072	1145.5072	1143.4093	1097	1097	1139.1865	1141.2651	1141.2651	1139.1865	1097	1145.5072	1139.1865	1145.5072	1139.1865	1145.5072	1139.1865	1145.5072	1141.2651	1097	1097	1139.1865	1145.5072	1097	1143.4093	1139.1865	1143.4093	1097	1097	1139.1865	1145.5072	1145.5072	1141.2651	1097	1139.1865	1145.5072	1145.5072	1097	1145.5072	1097	1097	1139.1865	1145.5072	1097	1097	1097	1139.1865	1145.5072	1145.5072	1145.5072	1143.4093	1145.5072	1139.1865	1143.4093	1097	1097	1139.1865	1143.4093	1145.5072	1145.5072	1143.4093	1145.5072	1097	1145.5072	1145.5072	1145.5072	1145.5072	1145.5072	1139.1865	1143.4093	1143.4093	1139.1865	1097	1145.5072	1097	1145.5072	1145.5072	1141.2651	1145.5072	1097	1141.2651	1145.5072	1145.5072	1139.1865	1143.4093	1097	1139.1865	1145.5072	1139.1865	1139.1865	1139.1865	1145.5072	1097	1139.1865	1139.1865	1145.5072	1139.1865	1145.5072	1145.5072	1139.1865	1141.2651	1143.4093	1143.4093	1143.4093	1139.1865	1143.4093	1097	1141.2651	1141.2651	1139.1865	1143.4093	1139.1865	1141.2651	1139.1865	1139.1865	1097	1097
1107	1107	1162.1129	1107	1107	1159.7899	1157.6953	1159.7899	1107	1107	1155.6157	1107	1162.1129	1159.7899	1162.1129	1162.1129	1159.7899	1107	1107	1155.6157	1157.6953	1157.6953	1155.6157	1107	1162.1129	1155.6157	1162.1129	1155.6157	1162.1129	1155.6157	1162.1129	1157.6953	1107	1107	1155.6157	1162.1129	1107	1159.7899	1155.6157	1159.7899	1107	1107	1155.6157	1162.1129	1162.1129	1157.6953	1107	1155.6157	1162.1129	1162.1129	1107	1162.1129	1107	1107	1155.6157	1162.1129	1107	1107	1107	1155.6157	1162.1129	1162.1129	1162.1129	1159.7899	1162.1129	1155.6157	1159.7899	1107	1107	1155.6157	1159.7899	1162.1129	1162.1129	1159.7899	1162.1129	1107	1162.1129	1162.1129	1162.1129	1162.1129	1162.1129	1155.6157	1159.7899	1159.7899	1155.6157	1107	1162.1129	1107	1162.1129	1162.1129	1157.6953	1162.1129	1107	1157.6953	1162.1129	1162.1129	1155.6157	1159.7899	1107	1155.6157	1162.1129	1155.6157	1155.6157	1155.6157	1162.1129	1107	1155.6157	1155.6157	1162.1129	1155.6157	1162.1129	1162.1129	1155.6157	1157.6953	1159.7899	1159.7899	1159.7899	1155.6157	1159.7899	1107	1157.6953	1157.6953	1155.6157	1159.7899	1155.6157	1157.6953	1155.6157	1155.6157	1107	1107
1117	1117	1162.8944	1117	1117	1160.5785	1158.4619	1160.5785	1117	1117	1156.3832	1117	1162.8944	1160.5785	1162.8944	1162.8944	1160.5785	1117	1117	1156.3832	1158.4619	1158.4619	1156.3832	1117	1162.8944	1156.3832	1162.8944	1156.3832	1162.8944	1156.3832	1162.8944	1158.4619	1117	1117	1156.3832	1162.8944	1117	1160.5785	1156.3832	1160.5785	1117	1117	1156.3832	1162.8944	1162.8944	1158.4619	1117	1156.3832	1162.8944	1162.8944	1117	1162.8944	1117	1117	1156.3832	1162.8944	1117	1117	1117	1156.3832	1162.8944	1162.8944	1162.8944	1160.5785	1162.8944	1156.3832	1160.5785	1117	1117	1156.3832	1160.5785	1162.8944	1162.8944	1160.5785	1162.8944	1117	1162.8944	1162.8944	1162.8944	1162.8944	1162.8944	1156.3832	1160.5785	1160.5785	1156.3832	1117	1162.8944	1117	1162.8944	1162.8944	1158.4619	1162.8944	1117	1158.4619	1162.8944	1162.8944	1156.3832	1160.5785	1117	1156.3832	1162.8944	1156.3832	1156.3832	1156.3832	1162.8944	1117	1156.3832	1156.3832	1162.8944	1156.3832	1162.8944	1162.8944	1156.3832	1158.4619	1160.5785	1160.5785	1160.5785	1156.3832	1160.5785	1117	1158.4619	1158.4619	1156.3832	1160.5785	1156.3832	1158.4619	1156.3832	1156.3832	1117	1117
1126	1126	1179.2301	1126	1126	1177.1465	1175.0389	1177.1465	1126	1126	1172.8912	1126	1179.2301	1177.1465	1179.2301	1179.2301	1177.1465	1126	1126	1172.8912	1175.0389	1175.0389	1172.8912	1126	1179.2301	1172.8912	1179.2301	1172.8912	1179.2301	1172.8912	1179.2301	1175.0389	1126	1126	1172.8912	1179.2301	1126	1177.1465	1172.8912	1177.1465	1126	1126	1172.8912	1179.2301	1179.2301	1175.0389	1126	1172.8912	1179.2301	1179.2301	1126	1179.2301	1126	1126	1172.8912	1179.2301	1126	1126	1126	1172.8912	1179.2301	1179.2301	1179.2301	1177.1465	1179.2301	1172.8912	1177.1465	1126	1126	1172.8912	1177.1465	1179.2301	1179.2301	1177.1465	1179.2301	1126	1179.2301	1179.2301	1179.2301	1179.2301	1179.2301	1172.8912	1177.1465	1177.1465	1172.8912	1126	1179.2301	1126	1179.2301	1179.2301	1175.0389	1179.2301	1126	1175.0389	1179.2301	1179.2301	1172.8912	1177.1465	1126	1172.8912	1179.2301	1172.8912	1172.8912	1172.8912	1179.2301	1126	1172.8912	1172.8912	1179.2301	1172.8912	1179.2301	1179.2301	1172.8912	1175.0389	1177.1465	1177.1465	1177.1465	1172.8912	1177.1465	1126	1175.0389	1175.0389	1172.8912	1177.1465	1172.8912	1175.0389	1172.8912	1172.8912	1126	1126
1136	1136	1179.9948	1136	1136	1177.9135	1175.8209	1177.9135	1136	1136	1173.6622	1136	1179.9948	1177.9135	1179.9948	1179.9948	1177.9135	1136	1136	1173.6622	1175.8209	1175.8209	1173.6622	1136	1179.9948	1173.6622	1179.9948	1173.6622	1179.9948	1173.6622	1179.9948	1175.8209	1136	1136	1173.6622	1179.9948	1136	1177.9135	1173.6622	1177.9135	1136	1136	1173.6622	1179.9948	1179.9948	1175.8209	1136	1173.6622	1179.9948	1179.9948	1136	1179.9948	1136	1136	1173.6622	1179.9948	1136	1136	1136	1173.6622	1179.9948	1179.9948	1179.9948	1177.9135	1179.9948	1173.6622	1177.9135	1136	1136	1173.6622	1177.9135	1179.9948	1179.9948	1177.9135	1179.9948	1136	1179.9948	1179.9948	1179.9948	1179.9948	1179.9948	1173.6622	1177.9135	1177.9135	1173.6622	1136	1179.9948	1136	1179.9948	1179.9948	1175.8209	1179.9948	1136	1175.8209	1179.9948	1179.9948	1173.6622	1177.9135	1136	1173.6622	1179.9948	1173.6622	1173.6622	1173.6622	1179.9948	1136	1173.6622	1173.6622	1179.9948	1173.6622	1179.9948	1179.9948	1173.6622	1175.8209	1177.9135	1177.9135	1177.9135	1173.6622	1177.9135	1136	1175.8209	1175.8209	1173.6622	1177.9135	1173.6622	1175.8209	1173.6622	1173.6622	1136	1136
1146	1146	1196.2166	1146	1146	1194.0393	1191.9943	1194.0393	1146	1146	1189.9147	1146	1196.2166	1194.0393	1196.2166	1196.2166	1194.0393	1146	1146	1189.9147	1191.9943	1191.9943	1189.9147	1146	1196.2166	1189.9147	1196.2166	1189.9147	1196.2166	1189.9147	1196.2166	1191.9943	1146	1146	1189.9147	1196.2166	1146	1194.0393	1189.9147	1194.0393	1146	1146	1189.9147	1196.2166	1196.2166	1191.9943	1146	1189.9147	1196.2166	1196.2166	1146	1196.2166	1146	1146	1189.9147	1196.2166	1146	1146	1146	1189.9147	1196.2166	1196.2166	1196.2166	1194.0393	1196.2166	1189.9147	1194.0393	1146	1146	1189.9147	1194.0393	1196.2166	1196.2166	1194.0393	1196.2166	1146	1196.2166	1196.2166	1196.2166	1196.2166	1196.2166	1189.9147	1194.0393	1194.0393	1189.9147	1146	1196.2166	1146	1196.2166	1196.2166	1191.9943	1196.2166	1146	1191.9943	1196.2166	1196.2166	1189.9147	1194.0393	1146	1189.9147	1196.2166	1189.9147	1189.9147	1189.9147	1196.2166	1146	1189.9147	1189.9147	1196.2166	1189.9147	1196.2166	1196.2166	1189.9147	1191.9943	1194.0393	1194.0393	1194.0393	1189.9147	1194.0393	1146	1191.9943	1191.9943	1189.9147	1194.0393	1189.9147	1191.9943	1189.9147	1189.9147	1146	1146
1155	1155	1196.9839	1155	1155	1194.803	1192.7776	1194.803	1155	1155	1190.6782	1155	1196.9839	1194.803	1196.9839	1196.9839	1194.803	1155	1155	1190.6782	1192.7776	1192.7776	1190.6782	1155	1196.9839	1190.6782	1196.9839	1190.6782	1196.9839	1190.6782	1196.9839	1192.7776	1155	1155	1190.6782	1196.9839	1155	1194.803	1190.6782	1194.803	1155	1155	1190.6782	1196.9839	1196.9839	1192.7776	1155	1190.6782	1196.9839	1196.9839	1155	1196.9839	1155	1155	1190.6782	1196.9839	1155	1155	1155	1190.6782	1196.9839	1196.9839	1196.9839	1194.803	1196.9839	1190.6782	1194.803	1155	1155	1190.6782	1194.803	1196.9839	1196.9839	1194.803	1196.9839	1155	1196.9839	1196.9839	1196.9839	1196.9839	1196.9839	1190.6782	1194.803	1194.803	1190.6782	1155	1196.9839	1155	1196.9839	1196.9839	1192.7776	1196.9839	1155	1192.7776	1196.9839	1196.9839	1190.6782	1194.803	1155	1190.6782	1196.9839	1190.6782	1190.6782	1190.6782	1196.9839	1155	1190.6782	1190.6782	1196.9839	1190.6782	1196.9839	1196.9839	1190.6782	1192.7776	1194.803	1194.803	1194.803	1190.6782	1194.803	1155	1192.7776	1192.7776	1190.6782	1194.803	1190.6782	1192.7776	1190.6782	1190.6782	1155	1155
1165	1165	1213.1912	1165	1165	1210.9526	1208.8536	1210.9526	1165	1165	1206.5978	1165	1213.1912	1210.9526	1213.1912	1213.1912	1210.9526	1165	1165	1206.5978	1208.8536	1208.8536	1206.5978	1165	1213.1912	1206.5978	1213.1912	1206.5978	1213.1912	1206.5978	1213.1912	1208.8536	1165	1165	1206.5978	1213.1912	1165	1210.9526	1206.5978	1210.9526	1165	1165	1206.5978	1213.1912	1213.1912	1208.8536	1165	1206.5978	1213.1912	1213.1912	1165	1213.1912	1165	1165	1206.5978	1213.1912	1165	1165	1165	1206.5978	1213.1912	1213.1912	1213.1912	1210.9526	1213.1912	1206.5978	1210.9526	1165	1165	1206.5978	1210.9526	1213.1912	1213.1912	1210.9526	1213.1912	1165	1213.1912	1213.1912	1213.1912	1213.1912	1213.1912	1206.5978	1210.9526	1210.9526	1206.5978	1165	1213.1912	1165	1213.1912	1213.1912	1208.8536	1213.1912	1165	1208.8536	1213.1912	1213.1912	1206.5978	1210.9526	1165	1206.5978	1213.1912	1206.5978	1206.5978	1206.5978	1213.1912	1165	1206.5978	1206.5978	1213.1912	1206.5978	1213.1912	1213.1912	1206.5978	1208.8536	1210.9526	1210.9526	1210.9526	1206.5978	1210.9526	1165	1208.8536	1208.8536	1206.5978	1210.9526	1206.5978	1208.8536	1206.5978	1206.5978	1165	1165
1175	1175	1213.958	1175	1175	1211.7166	1209.623	1211.7166	1175	1175	1207.3652	1175	1213.958	1211.7166	1213.958	1213.958	1211.7166	1175	1175	1207.3652	1209.623	1209.623	1207.3652	1175	1213.958	1207.3652	1213.958	1207.3652	1213.958	1207.3652	1213.958	1209.623	1175	1175	1207.3652	1213.958	1175	1211.7166	1207.3652	1211.7166	1175	1175	1207.3652	1213.958	1213.958	1209.623	1175	1207.3652	1213.958	1213.958	1175	1213.958	1175	1175	1207.3652	1213.958	1175	1175	1175	1207.3652	1213.958	1213.958	1213.958	1211.7166	1213.958	1207.3652	1211.7166	1175	1175	1207.3652	1211.7166	1213.958	1213.958	1211.7166	1213.958	1175	1213.958	1213.958	1213.958	1213.958	1213.958	1207.3652	1211.7166	1211.7166	1207.3652	1175	1213.958	1175	1213.958	1213.958	1209.623	1213.958	1175	1209.623	1213.958	1213.958	1207.3652	1211.7166	1175	1207.3652	1213.958	1207.3652	1207.3652	1207.3652	1213.958	1175	1207.3652	1207.3652	1213.958	1207.3652	1213.958	1213.958	1207.3652	1209.623	1211.7166	1211.7166	1211.7166	1207.3652	1211.7166	1175	1209.623	1209.623	1207.3652	1211.7166	1207.3652	1209.623	1207.3652	1207.3652	1175	1175
1185	1185	1231.5052	1185	1185	1229.4757	1227.329	1229.4757	1185	1185	1225.2955	1185	1231.5052	1229.4757	1231.5052	1231.5052	1229.4757	1185	1185	1225.2955	1227.329	1227.329	1225.2955	1185	1231.5052	1225.2955	1231.5052	1225.2955	1231.5052	1225.2955	1231.5052	1227.329	1185	1185	1225.2955	1231.5052	1185	1229.4757	1225.2955	1229.4757	1185	1185	1225.2955	1231.5052	1231.5052	1227.329	1185	1225.2955	1231.5052	1231.5052	1185	1231.5052	1185	1185	1225.2955	1231.5052	1185	1185	1185	1225.2955	1231.5052	1231.5052	1231.5052	1229.4757	1231.5052	1225.2955	1229.4757	1185	1185	1225.2955	1229.4757	1231.5052	1231.5052	1229.4757	1231.5052	1185	1231.5052	1231.5052	1231.5052	1231.5052	1231.5052	1225.2955	1229.4757	1229.4757	1225.2955	1185	1231.5052	1185	1231.5052	1231.5052	1227.329	1231.5052	1185	1227.329	1231.5052	1231.5052	1225.2955	1229.4757	1185	1225.2955	1231.5052	1225.2955	1225.2955	1225.2955	1231.5052	1185	1225.2955	1225.2955	1231.5052	1225.2955	1231.5052	1231.5052	1225.2955	1227.329	1229.4757	1229.4757	1229.4757	1225.2955	1229.4757	1185	1227.329	1227.329	1225.2955	1229.4757	1225.2955	1227.329	1225.2955	1225.2955	1185	1185
1194	1194	1232.2697	1194	1194	1230.2527	1228.1132	1230.2527	1194	1194	1226.0807	1194	1232.2697	1230.2527	1232.2697	1232.2697	1230.2527	1194	1194	1226.0807	1228.1132	1228.1132	1226.0807	1194	1232.2697	1226.0807	1232.2697	1226.0807	1232.2697	1226.0807	1232.2697	1228.1132	1194	1194	1226.0807	1232.2697	1194	1230.2527	1226.0807	1230.2527	1194	1194	1226.0807	1232.2697	1232.2697	1228.1132	1194	1226.0807	1232.2697	1232.2697	1194	1232.2697	1194	1194	1226.0807	1232.2697	1194	1194	1194	1226.0807	1232.2697	1232.2697	1232.2697	1230.2527	1232.2697	1226.0807	1230.2527	1194	1194	1226.0807	1230.2527	1232.2697	1232.2697	1230.2527	1232.2697	1194	1232.2697	1232.2697	1232.2697	1232.2697	1232.2697	1226.0807	1230.2527	1230.2527	1226.0807	1194	1232.2697	1194	1232.2697	1232.2697	1228.1132	1232.2697	1194	1228.1132	1232.2697	1232.2697	1226.0807	1230.2527	1194	1226.0807	1232.2697	1226.0807	1226.0807	1226.0807	1232.2697	1194	1226.0807	1226.0807	1232.2697	1226.0807	1232.2697	1232.2697	1226.0807	1228.1132	1230.2527	1230.2527	1230.2527	1226.0807	1230.2527	1194	1228.1132	1228.1132	1226.0807	1230.2527	1226.0807	1228.1132	1226.0807	1226.0807	1194	1194
1204	1204	1248.6503	1204	1204	1246.3492	1244.2354	1246.3492	1204	1204	1242.1779	1204	1248.6503	1246.3492	1248.6503	1248.6503	1246.3492	1204	1204	1242.1779	1244.2354	1244.2354	1242.1779	1204	1248.6503	1242.1779	1248.6503	1242.1779	1248.6503	1242.1779	1248.6503	1244.2354	1204	1204	1242.1779	1248.6503	1204	1246.3492	1242.1779	1246.3492	1204	1204	1242.1779	1248.6503	1248.6503	1244.2354	1204	1242.1779	1248.6503	1248.6503	1204	1248.6503	1204	1204	1242.1779	1248.6503	1204	1204	1204	1242.1779	1248.6503	1248.6503	1248.6503	1246.3492	1248.6503	1242.1779	1246.3492	1204	1204	1242.1779	1246.3492	1248.6503	1248.6503	1246.3492	1248.6503	1204	1248.6503	1248.6503	1248.6503	1248.6503	1248.6503	1242.1779	1246.3492	1246.3492	1242.1779	1204	1248.6503	1204	1248.6503	1248.6503	1244.2354	1248.6503	1204	1244.2354	1248.6503	1248.6503	1242.1779	1246.3492	1204	1242.1779	1248.6503	1242.1779	1242.1779	1242.1779	1248.6503	1204	1242.1779	1242.1779	1248.6503	1242.1779	1248.6503	1248.6503	1242.1779	1244.2354	1246.3492	1246.3492	1246.3492	1242.1779	1246.3492	1204	1244.2354	1244.2354	1242.1779	1246.3492	1242.1779	1244.2354	1242.1779	1242.1779	1204	1204
1214	1214	1249.4373	1214	1214	1247.1128	1245.0187	1247.1128	1214	1214	1242.9412	1214	1249.4373	1247.1128	1249.4373	1249.4373	1247.1128	1214	1214	1242.9412	1245.0187	1245.0187	1242.9412	1214	1249.4373	1242.9412	1249.4373	1242.9412	1249.4373	1242.9412	1249.4373	1245.0187	1214	1214	1242.9412	1249.4373	1214	1247.1128	1242.9412	1247.1128	1214	1214	1242.9412	1249.4373	1249.4373	1245.0187	1214	1242.9412	1249.4373	1249.4373	1214	1249.4373	1214	1214	1242.9412	1249.4373	1214	1214	1214	1242.9412	1249.4373	1249.4373	1249.4373	1247.1128	1249.4373	1242.9412	1247.1128	1214	1214	1242.9412	1247.1128	1249.4373	1249.4373	1247.1128	1249.4373	1214	1249.4373	1249.4373	1249.4373	1249.4373	1249.4373	1242.9412	1247.1128	1247.1128	1242.9412	1214	1249.4373	1214	1249.4373	1249.4373	1245.0187	1249.4373	1214	1245.0187	1249.4373	1249.4373	1242.9412	1247.1128	1214	1242.9412	1249.4373	1242.9412	1242.9412	1242.9412	1249.4373	1214	1242.9412	1242.9412	1249.4373	1242.9412	1249.4373	1249.4373	1242.9412	1245.0187	1247.1128	1247.1128	1247.1128	1242.9412	1247.1128	1214	1245.0187	1245.0187	1242.9412	1247.1128	1242.9412	1245.0187	1242.9412	1242.9412	1214	1214
1224	1224	1265.5293	1224	1224	1263.3378	1261.2897	1263.3378	1224	1224	1259.1589	1224	1265.5293	1263.3378	1265.5293	1265.5293	1263.3378	1224	1224	1259.1589	1261.2897	1261.2897	1259.1589	1224	1265.5293	1259.1589	1265.5293	1259.1589	1265.5293	1259.1589	1265.5293	1261.2897	1224	1224	1259.1589	1265.5293	1224	1263.3378	1259.1589	1263.3378	1224	1224	1259.1589	1265.5293	1265.5293	1261.2897	1224	1259.1589	1265.5293	1265.5293	1224	1265.5293	1224	1224	1259.1589	1265.5293	1224	1224	1224	1259.1589	1265.5293	1265.5293	1265.5293	1263.3378	1265.5293	1259.1589	1263.3378	1224	1224	1259.1589	1263.3378	1265.5293	1265.5293	1263.3378	1265.5293	1224	1265.5293	1265.5293	1265.5293	1265.5293	1265.5293	1259.1589	1263.3378	1263.3378	1259.1589	1224	1265.5293	1224	1265.5293	1265.5293	1261.2897	1265.5293	1224	1261.2897	1265.5293	1265.5293	1259.1589	1263.3378	1224	1259.1589	1265.5293	1259.1589	1259.1589	1259.1589	1265.5293	1224	1259.1589	1259.1589	1265.5293	1259.1589	1265.5293	1265.5293	1259.1589	1261.2897	1263.3378	1263.3378	1263.3378	1259.1589	1263.3378	1224	1261.2897	1261.2897	1259.1589	1263.3378	1259.1589	1261.2897	1259.1589	1259.1589	1224	1224
1233	1233	1266.2954	1233	1233	1264.1039	1262.074	1264.1039	1233	1233	1259.928	1233	1266.2954	1264.1039	1266.2954	1266.2954	1264.1039	1233	1233	1259.928	1262.074	1262.074	1259.928	1233	1266.2954	1259.928	1266.2954	1259.928	1266.2954	1259.928	1266.2954	1262.074	1233	1233	1259.928	1266.2954	1233	1264.1039	1259.928	1264.1039	1233	1233	1259.928	1266.2954	1266.2954	1262.074	1233	1259.928	1266.2954	1266.2954	1233	1266.2954	1233	1233	1259.928	1266.2954	1233	1233	1233	1259.928	1266.2954	1266.2954	1266.2954	1264.1039	1266.2954	1259.928	1264.1039	1233	1233	1259.928	1264.1039	1266.2954	1266.2954	1264.1039	1266.2954	1233	1266.2954	1266.2954	1266.2954	1266.2954	1266.2954	1259.928	1264.1039	1264.1039	1259.928	1233	1266.2954	1233	1266.2954	1266.2954	1262.074	1266.2954	1233	1262.074	1266.2954	1266.2954	1259.928	1264.1039	1233	1259.928	1266.2954	1259.928	1259.928	1259.928	1266.2954	1233	1259.928	1259.928	1266.2954	1259.928	1266.2954	1266.2954	1259.928	1262.074	1264.1039	1264.1039	1264.1039	1259.928	1264.1039	1233	1262.074	1262.074	1259.928	1264.1039	1259.928	1262.074	1259.928	1259.928	1233	1233
1243	1243	1282.8695	1243	1243	1280.5826	1278.3573	1280.5826	1243	1243	1276.1982	1243	1282.8695	1280.5826	1282.8695	1282.8695	1280.5826	1243	1243	1276.1982	1278.3573	1278.3573	1276.1982	1243	1282.8695	1276.1982	1282.8695	1276.1982	1282.8695	1276.1982	1282.8695	1278.3573	1243	1243	1276.1982	1282.8695	1243	1280.5826	1276.1982	1280.5826	1243	1243	1276.1982	1282.8695	1282.8695	1278.3573	1243	1276.1982	1282.8695	1282.8695	1243	1282.8695	1243	1243	1276.1982	1282.8695	1243	1243	1243	1276.1982	1282.8695	1282.8695	1282.8695	1280.5826	1282.8695	1276.1982	1280.5826	1243	1243	1276.1982	1280.5826	1282.8695	1282.8695	1280.5826	1282.8695	1243	1282.8695	1282.8695	1282.8695	1282.8695	1282.8695	1276.1982	1280.5826	1280.5826	1276.1982	1243	1282.8695	1243	1282.8695	1282.8695	1278.3573	1282.8695	1243	1278.3573	1282.8695	1282.8695	1276.1982	1280.5826	1243	1276.1982	1282.8695	1276.1982	1276.1982	1276.1982	1282.8695	1243	1276.1982	1276.1982	1282.8695	1276.1982	1282.8695	1282.8695	1276.1982	1278.3573	1280.5826	1280.5826	1280.5826	1276.1982	1280.5826	1243	1278.3573	1278.3573	1276.1982	1280.5826	1276.1982	1278.3573	1276.1982	1276.1982	1243	1243
1253	1253	1283.6355	1253	1253	1281.3566	1279.1379	1281.3566	1253	1253	1276.9836	1253	1283.6355	1281.3566	1283.6355	1283.6355	1281.3566	1253	1253	1276.9836	1279.1379	1279.1379	1276.9836	1253	1283.6355	1276.9836	1283.6355	1276.9836	1283.6355	1276.9836	1283.6355	1279.1379	1253	1253	1276.9836	1283.6355	1253	1281.3566	1276.9836	1281.3566	1253	1253	1276.9836	1283.6355	1283.6355	1279.1379	1253	1276.9836	1283.6355	1283.6355	1253	1283.6355	1253	1253	1276.9836	1283.6355	1253	1253	1253	1276.9836	1283.6355	1283.6355	1283.6355	1281.3566	1283.6355	1276.9836	1281.3566	1253	1253	1276.9836	1281.3566	1283.6355	1283.6355	1281.3566	1283.6355	1253	1283.6355	1283.6355	1283.6355	1283.6355	1283.6355	1276.9836	1281.3566	1281.3566	1276.9836	1253	1283.6355	1253	1283.6355	1283.6355	1279.1379	1283.6355	1253	1279.1379	1283.6355	1283.6355	1276.9836	1281.3566	1253	1276.9836	1283.6355	1276.9836	1276.9836	1276.9836	1283.6355	1253	1276.9836	1276.9836	1283.6355	1276.9836	1283.6355	1283.6355	1276.9836	1279.1379	1281.3566	1281.3566	1281.3566	1276.9836	1281.3566	1253	1279.1379	1279.1379	1276.9836	1281.3566	1276.9836	1279.1379	1276.9836	1276.9836	1253	1253
1262	1262	1300.3384	1262	1262	1298.1589	1296.0667	1298.1589	1262	1262	1293.7456	1262	1300.3384	1298.1589	1300.3384	1300.3384	1298.1589	1262	1262	1293.7456	1296.0667	1296.0667	1293.7456	1262	1300.3384	1293.7456	1300.3384	1293.7456	1300.3384	1293.7456	1300.3384	1296.0667	1262	1262	1293.7456	1300.3384	1262	1298.1589	1293.7456	1298.1589	1262	1262	1293.7456	1300.3384	1300.3384	1296.0667	1262	1293.7456	1300.3384	1300.3384	1262	1300.3384	1262	1262	1293.7456	1300.3384	1262	1262	1262	1293.7456	1300.3384	1300.3384	1300.3384	1298.1589	1300.3384	1293.7456	1298.1589	1262	1262	1293.7456	1298.1589	1300.3384	1300.3384	1298.1589	1300.3384	1262	1300.3384	1300.3384	1300.3384	1300.3384	1300.3384	1293.7456	1298.1589	1298.1589	1293.7456	1262	1300.3384	1262	1300.3384	1300.3384	1296.0667	1300.3384	1262	1296.0667	1300.3384	1300.3384	1293.7456	1298.1589	1262	1293.7456	1300.3384	1293.7456	1293.7456	1293.7456	1300.3384	1262	1293.7456	1293.7456	1300.3384	1293.7456	1300.3384	1300.3384	1293.7456	1296.0667	1298.1589	1298.1589	1298.1589	1293.7456	1298.1589	1262	1296.0667	1296.0667	1293.7456	1298.1589	1293.7456	1296.0667	1293.7456	1293.7456	1262	1262
1272	1272	1301.1045	1272	1272	1298.9462	1296.8342	1298.9462	1272	1272	1294.5138	1272	1301.1045	1298.9462	1301.1045	1301.1045	1298.9462	1272	1272	1294.5138	1296.8342	1296.8342	1294.5138	1272	1301.1045	1294.5138	1301.1045	1294.5138	1301.1045	1294.5138	1301.1045	1296.8342	1272	1272	1294.5138	1301.1045	1272	1298.9462	1294.5138	1298.9462	1272	1272	1294.5138	1301.1045	1301.1045	1296.8342	1272	1294.5138	1301.1045	1301.1045	1272	1301.1045	1272	1272	1294.5138	1301.1045	1272	1272	1272	1294.5138	1301.1045	1301.1045	1301.1045	1298.9462	1301.1045	1294.5138	1298.9462	1272	1272	1294.5138	1298.9462	1301.1045	1301.1045	1298.9462	1301.1045	1272	1301.1045	1301.1045	1301.1045	1301.1045	1301.1045	1294.5138	1298.9462	1298.9462	1294.5138	1272	1301.1045	1272	1301.1045	1301.1045	1296.8342	1301.1045	1272	1296.8342	1301.1045	1301.1045	1294.5138	1298.9462	1272	1294.5138	1301.1045	1294.5138	1294.5138	1294.5138	1301.1045	1272	1294.5138	1294.5138	1301.1045	1294.5138	1301.1045	1301.1045	1294.5138	1296.8342	1298.9462	1298.9462	1298.9462	1294.5138	1298.9462	1272	1296.8342	1296.8342	1294.5138	1298.9462	1294.5138	1296.8342	1294.5138	1294.5138	1272	1272
1282	1282	1316.9441	1282	1282	1314.8135	1312.7814	1314.8135	1282	1282	1310.6978	1282	1316.9441	1314.8135	1316.9441	1316.9441	1314.8135	1282	1282	1310.6978	1312.7814	1312.7814	1310.6978	1282	1316.9441	1310.6978	1316.9441	1310.6978	1316.9441	1310.6978	1316.9441	1312.7814	1282	1282	1310.6978	1316.9441	1282	1314.8135	1310.6978	1314.8135	1282	1282	1310.6978	1316.9441	1316.9441	1312.7814	1282	1310.6978	1316.9441	1316.9441	1282	1316.9441	1282	1282	1310.6978	1316.9441	1282	1282	1282	1310.6978	1316.9441	1316.9441	1316.9441	1314.8135	1316.9441	1310.6978	1314.8135	1282	1282	1310.6978	1314.8135	1316.9441	1316.9441	1314.8135	1316.9441	1282	1316.9441	1316.9441	1316.9441	1316.9441	1316.9441	1310.6978	1314.8135	1314.8135	1310.6978	1282	1316.9441	1282	1316.9441	1316.9441	1312.7814	1316.9441	1282	1312.7814	1316.9441	1316.9441	1310.6978	1314.8135	1282	1310.6978	1316.9441	1310.6978	1310.6978	1310.6978	1316.9441	1282	1310.6978	1310.6978	1316.9441	1310.6978	1316.9441	1316.9441	1310.6978	1312.7814	1314.8135	1314.8135	1314.8135	1310.6978	1314.8135	1282	1312.7814	1312.7814	1310.6978	1314.8135	1310.6978	1312.7814	1310.6978	1310.6978	1282	1282
1292	1292	1317.7249	1292	1292	1315.5839	1313.5515	1315.5839	1292	1292	1311.4717	1292	1317.7249	1315.5839	1317.7249	1317.7249	1315.5839	1292	1292	1311.4717	1313.5515	1313.5515	1311.4717	1292	1317.7249	1311.4717	1317.7249	1311.4717	1317.7249	1311.4717	1317.7249	1313.5515	1292	1292	1311.4717	1317.7249	1292	1315.5839	1311.4717	1315.5839	1292	1292	1311.4717	1317.7249	1317.7249	1313.5515	1292	1311.4717	1317.7249	1317.7249	1292	1317.7249	1292	1292	1311.4717	1317.7249	1292	1292	1292	1311.4717	1317.7249	1317.7249	1317.7249	1315.5839	1317.7249	1311.4717	1315.5839	1292	1292	1311.4717	1315.5839	1317.7249	1317.7249	1315.5839	1317.7249	1292	1317.7249	1317.7249	1317.7249	1317.7249	1317.7249	1311.4717	1315.5839	1315.5839	1311.4717	1292	1317.7249	1292	1317.7249	1317.7249	1313.5515	1317.7249	1292	1313.5515	1317.7249	1317.7249	1311.4717	1315.5839	1292	1311.4717	1317.7249	1311.4717	1311.4717	1311.4717	1317.7249	1292	1311.4717	1311.4717	1317.7249	1311.4717	1317.7249	1317.7249	1311.4717	1313.5515	1315.5839	1315.5839	1315.5839	1311.4717	1315.5839	1292	1313.5515	1313.5515	1311.4717	1315.5839	1311.4717	1313.5515	1311.4717	1311.4717	1292	1292
1301	1301	1334.2958	1301	1301	1332.2028	1329.9956	1332.2028	1301	1301	1327.8164	1301	1334.2958	1332.2028	1334.2958	1334.2958	1332.2028	1301	1301	1327.8164	1329.9956	1329.9956	1327.8164	1301	1334.2958	1327.8164	1334.2958	1327.8164	1334.2958	1327.8164	1334.2958	1329.9956	1301	1301	1327.8164	1334.2958	1301	1332.2028	1327.8164	1332.2028	1301	1301	1327.8164	1334.2958	1334.2958	1329.9956	1301	1327.8164	1334.2958	1334.2958	1301	1334.2958	1301	1301	1327.8164	1334.2958	1301	1301	1301	1327.8164	1334.2958	1334.2958	1334.2958	1332.2028	1334.2958	1327.8164	1332.2028	1301	1301	1327.8164	1332.2028	1334.2958	1334.2958	1332.2028	1334.2958	1301	1334.2958	1334.2958	1334.2958	1334.2958	1334.2958	1327.8164	1332.2028	1332.2028	1327.8164	1301	1334.2958	1301	1334.2958	1334.2958	1329.9956	1334.2958	1301	1329.9956	1334.2958	1334.2958	1327.8164	1332.2028	1301	1327.8164	1334.2958	1327.8164	1327.8164	1327.8164	1334.2958	1301	1327.8164	1327.8164	1334.2958	1327.8164	1334.2958	1334.2958	1327.8164	1329.9956	1332.2028	1332.2028	1332.2028	1327.8164	1332.2028	1301	1329.9956	1329.9956	1327.8164	1332.2028	1327.8164	1329.9956	1327.8164	1327.8164	1301	1301
1311	1311	1335.0912	1311	1311	1332.969	1330.7787	1332.969	1311	1311	1328.6191	1311	1335.0912	1332.969	1335.0912	1335.0912	1332.969	1311	1311	1328.6191	1330.7787	1330.7787	1328.6191	1311	1335.0912	1328.6191	1335.0912	1328.6191	1335.0912	1328.6191	1335.0912	1330.7787	1311	1311	1328.6191	1335.0912	1311	1332.969	1328.6191	1332.969	1311	1311	1328.6191	1335.0912	1335.0912	1330.7787	1311	1328.6191	1335.0912	1335.0912	1311	1335.0912	1311	1311	1328.6191	1335.0912	1311	1311	1311	1328.6191	1335.0912	1335.0912	1335.0912	1332.969	1335.0912	1328.6191	1332.969	1311	1311	1328.6191	1332.969	1335.0912	1335.0912	1332.969	1335.0912	1311	1335.0912	1335.0912	1335.0912	1335.0912	1335.0912	1328.6191	1332.969	1332.969	1328.6191	1311	1335.0912	1311	1335.0912	1335.0912	1330.7787	1335.0912	1311	1330.7787	1335.0912	1335.0912	1328.6191	1332.969	1311	1328.6191	1335.0912	1328.6191	1328.6191	1328.6191	1335.0912	1311	1328.6191	1328.6191	1335.0912	1328.6191	1335.0912	1335.0912	1328.6191	1330.7787	1332.969	1332.969	1332.969	1328.6191	1332.969	1311	1330.7787	1330.7787	1328.6191	1332.969	1328.6191	1330.7787	1328.6191	1328.6191	1311	1311
1321	1321	1351.0781	1321	1321	1349.0291	1346.8866	1349.0291	1321	1321	1344.7279	1321	1351.0781	1349.0291	1351.0781	1351.0781	1349.0291	1321	1321	1344.7279	1346.8866	1346.8866	1344.7279	1321	1351.0781	1344.7279	1351.0781	1344.7279	1351.0781	1344.7279	1351.0781	1346.8866	1321	1321	1344.7279	1351.0781	1321	1349.0291	1344.7279	1349.0291	1321	1321	1344.7279	1351.0781	1351.0781	1346.8866	1321	1344.7279	1351.0781	1351.0781	1321	1351.0781	1321	1321	1344.7279	1351.0781	1321	1321	1321	1344.7279	1351.0781	1351.0781	1351.0781	1349.0291	1351.0781	1344.7279	1349.0291	1321	1321	1344.7279	1349.0291	1351.0781	1351.0781	1349.0291	1351.0781	1321	1351.0781	1351.0781	1351.0781	1351.0781	1351.0781	1344.7279	1349.0291	1349.0291	1344.7279	1321	1351.0781	1321	1351.0781	1351.0781	1346.8866	1351.0781	1321	1346.8866	1351.0781	1351.0781	1344.7279	1349.0291	1321	1344.7279	1351.0781	1344.7279	1344.7279	1344.7279	1351.0781	1321	1344.7279	1344.7279	1351.0781	1344.7279	1351.0781	1351.0781	1344.7279	1346.8866	1349.0291	1349.0291	1349.0291	1344.7279	1349.0291	1321	1346.8866	1346.8866	1344.7279	1349.0291	1344.7279	1346.8866	1344.7279	1344.7279	1321	1321
1330	1330	1351.8632	1330	1330	1349.7943	1347.6504	1349.7943	1330	1330	1345.5114	1330	1351.8632	1349.7943	1351.8632	1351.8632	1349.7943	1330	1330	1345.5114	1347.6504	1347.6504	1345.5114	1330	1351.8632	1345.5114	1351.8632	1345.5114	1351.8632	1345.5114	1351.8632	1347.6504	1330	1330	1345.5114	1351.8632	1330	1349.7943	1345.5114	1349.7943	1330	1330	1345.5114	1351.8632	1351.8632	1347.6504	1330	1345.5114	1351.8632	1351.8632	1330	1351.8632	1330	1330	1345.5114	1351.8632	1330	1330	1330	1345.5114	1351.8632	1351.8632	1351.8632	1349.7943	1351.8632	1345.5114	1349.7943	1330	1330	1345.5114	1349.7943	1351.8632	1351.8632	1349.7943	1351.8632	1330	1351.8632	1351.8632	1351.8632	1351.8632	1351.8632	1345.5114	1349.7943	1349.7943	1345.5114	1330	1351.8632	1330	1351.8632	1351.8632	1347.6504	1351.8632	1330	1347.6504	1351.8632	1351.8632	1345.5114	1349.7943	1330	1345.5114	1351.8632	1345.5114	1345.5114	1345.5114	1351.8632	1330	1345.5114	1345.5114	1351.8632	1345.5114	1351.8632	1351.8632	1345.5114	1347.6504	1349.7943	1349.7943	1349.7943	1345.5114	1349.7943	1330	1347.6504	1347.6504	1345.5114	1349.7943	1345.5114	1347.6504	1345.5114	1345.5114	1330	1330
1340	1340	1368.3348	1340	1340	1366.2578	1364.1628	1366.2578	1340	1340	1362.0439	1340	1368.3348	1366.2578	1368.3348	1368.3348	1366.2578	1340	1340	1362.0439	1364.1628	1364.1628	1362.0439	1340	1368.3348	1362.0439	1368.3348	1362.0439	1368.3348	1362.0439	1368.3348	1364.1628	1340	1340	1362.0439	1368.3348	1340	1366.2578	1362.0439	1366.2578	1340	1340	1362.0439	1368.3348	1368.3348	1364.1628	1340	1362.0439	1368.3348	1368.3348	1340	1368.3348	1340	1340	1362.0439	1368.3348	1340	1340	1340	1362.0439	1368.3348	1368.3348	1368.3348	1366.2578	1368.3348	1362.0439	1366.2578	1340	1340	1362.0439	1366.2578	1368.3348	1368.3348	1366.2578	1368.3348	1340	1368.3348	1368.3348	1368.3348	1368.3348	1368.3348	1362.0439	1366.2578	1366.2578	1362.0439	1340	1368.3348	1340	1368.3348	1368.3348	1364.1628	1368.3348	1340	1364.1628	1368.3348	1368.3348	1362.0439	1366.2578	1340	1362.0439	1368.3348	1362.0439	1362.0439	1362.0439	1368.3348	1340	1362.0439	1362.0439	1368.3348	1362.0439	1368.3348	1368.3348	1362.0439	1364.1628	1366.2578	1366.2578	1366.2578	1362.0439	1366.2578	1340	1364.1628	1364.1628	1362.0439	1366.2578	1362.0439	1364.1628	1362.0439	1362.0439	1340	1340
1350	1350	1369.1027	1350	1350	1367.0242	1364.9324	1367.0242	1350	1350	1362.7964	1350	1369.1027	1367.0242	1369.1027	1369.1027	1367.0242	1350	1350	1362.7964	1364.9324	1364.9324	1362.7964	1350	1369.1027	1362.7964	1369.1027	1362.7964	1369.1027	1362.7964	1369.1027	1364.9324	1350	1350	1362.7964	1369.1027	1350	1367.0242	1362.7964	1367.0242	1350	1350	1362.7964	1369.1027	1369.1027	1364.9324	1350	1362.7964	1369.1027	1369.1027	1350	1369.1027	1350	1350	1362.7964	1369.1027	1350	1350	1350	1362.7964	1369.1027	1369.1027	1369.1027	1367.0242	1369.1027	1362.7964	1367.0242	1350	1350	1362.7964	1367.0242	1369.1027	1369.1027	1367.0242	1369.1027	1350	1369.1027	1369.1027	1369.1027	1369.1027	1369.1027	1362.7964	1367.0242	1367.0242	1362.7964	1350	1369.1027	1350	1369.1027	1369.1027	1364.9324	1369.1027	1350	1364.9324	1369.1027	1369.1027	1362.7964	1367.0242	1350	1362.7964	1369.1027	1362.7964	1362.7964	1362.7964	1369.1027	1350	1362.7964	1362.7964	1369.1027	1362.7964	1369.1027	1369.1027	1362.7964	1364.9324	1367.0242	1367.0242	1367.0242	1362.7964	1367.0242	1350	1364.9324	1364.9324	1362.7964	1367.0242	1362.7964	1364.9324	1362.7964	1362.7964	1350	1350
1360	1360	1385.6293	1360	1360	1383.4507	1381.3593	1383.4507	1360	1360	1379.1669	1360	1385.6293	1383.4507	1385.6293	1385.6293	1383.4507	1360	1360	1379.1669	1381.3593	1381.3593	1379.1669	1360	1385.6293	1379.1669	1385.6293	1379.1669	1385.6293	1379.1669	1385.6293	1381.3593	1360	1360	1379.1669	1385.6293	1360	1383.4507	1379.1669	1383.4507	1360	1360	1379.1669	1385.6293	1385.6293	1381.3593	1360	1379.1669	1385.6293	1385.6293	1360	1385.6293	1360	1360	1379.1669	1385.6293	1360	1360	1360	1379.1669	1385.6293	1385.6293	1385.6293	1383.4507	1385.6293	1379.1669	1383.4507	1360	1360	1379.1669	1383.4507	1385.6293	1385.6293	1383.4507	1385.6293	1360	1385.6293	1385.6293	1385.6293	1385.6293	1385.6293	1379.1669	1383.4507	1383.4507	1379.1669	1360	1385.6293	1360	1385.6293	1385.6293	1381.3593	1385.6293	1360	1381.3593	1385.6293	1385.6293	1379.1669	1383.4507	1360	1379.1669	1385.6293	1379.1669	1379.1669	1379.1669	1385.6293	1360	1379.1669	1379.1669	1385.6293	1379.1669	1385.6293	1385.6293	1379.1669	1381.3593	1383.4507	1383.4507	1383.4507	1379.1669	1383.4507	1360	1381.3593	1381.3593	1379.1669	1383.4507	1379.1669	1381.3593	1379.1669	1379.1669	1360	1360
1369	1369	1386.3999	1369	1369	1384.2229	1382.1293	1384.2229	1369	1369	1379.9506	1369	1386.3999	1384.2229	1386.3999	1386.3999	1384.2229	1369	1369	1379.9506	1382.1293	1382.1293	1379.9506	1369	1386.3999	1379.9506	1386.3999	1379.9506	1386.3999	1379.9506	1386.3999	1382.1293	1369	1369	1379.9506	1386.3999	1369	1384.2229	1379.9506	1384.2229	1369	1369	1379.9506	1386.3999	1386.3999	1382.1293	1369	1379.9506	1386.3999	1386.3999	1369	1386.3999	1369	1369	1379.9506	1386.3999	1369	1369	1369	1379.9506	1386.3999	1386.3999	1386.3999	1384.2229	1386.3999	1379.9506	1384.2229	1369	1369	1379.9506	1384.2229	1386.3999	1386.3999	1384.2229	1386.3999	1369	1386.3999	1386.3999	1386.3999	1386.3999	1386.3999	1379.9506	1384.2229	1384.2229	1379.9506	1369	1386.3999	1369	1386.3999	1386.3999	1382.1293	1386.3999	1369	1382.1293	1386.3999	1386.3999	1379.9506	1384.2229	1369	1379.9506	1386.3999	1379.9506	1379.9506	1379.9506	1386.3999	1369	1379.9506	1379.9506	1386.3999	1379.9506	1386.3999	1386.3999	1379.9506	1382.1293	1384.2229	1384.2229	1384.2229	1379.9506	1384.2229	1369	1382.1293	1382.1293	1379.9506	1384.2229	1379.9506	1382.1293	1379.9506	1379.9506	1369	1369
1379	1379	1438.7529	1379	1379	1436.7229	1434.5142	1436.7229	1379	1379	1432.3229	1379	1438.7529	1436.7229	1438.7529	1438.7529	1436.7229	1379	1379	1432.3229	1434.5142	1434.5142	1432.3229	1379	1438.7529	1432.3229	1438.7529	1432.3229	1438.7529	1432.3229	1438.7529	1434.5142	1379	1379	1432.3229	1438.7529	1379	1436.7229	1432.3229	1436.7229	1379	1379	1432.3229	1438.7529	1438.7529	1434.5142	1379	1432.3229	1438.7529	1438.7529	1379	1438.7529	1379	1379	1432.3229	1438.7529	1379	1379	1379	1432.3229	1438.7529	1438.7529	1438.7529	1436.7229	1438.7529	1432.3229	1436.7229	1379	1379	1432.3229	1436.7229	1438.7529	1438.7529	1436.7229	1438.7529	1379	1438.7529	1438.7529	1438.7529	1438.7529	1438.7529	1432.3229	1436.7229	1436.7229	1432.3229	1379	1438.7529	1379	1438.7529	1438.7529	1434.5142	1438.7529	1379	1434.5142	1438.7529	1438.7529	1432.3229	1436.7229	1379	1432.3229	1438.7529	1432.3229	1432.3229	1432.3229	1438.7529	1379	1432.3229	1432.3229	1438.7529	1432.3229	1438.7529	1438.7529	1432.3229	1434.5142	1436.7229	1436.7229	1436.7229	1432.3229	1436.7229	1379	1434.5142	1434.5142	1432.3229	1436.7229	1432.3229	1434.5142	1432.3229	1432.3229	1379	1379
1389	1389	1439.5239	1389	1389	1437.5078	1435.2849	1437.5078	1389	1389	1433.0889	1389	1439.5239	1437.5078	1439.5239	1439.5239	1437.5078	1389	1389	1433.0889	1435.2849	1435.2849	1433.0889	1389	1439.5239	1433.0889	1439.5239	1433.0889	1439.5239	1433.0889	1439.5239	1435.2849	1389	1389	1433.0889	1439.5239	1389	1437.5078	1433.0889	1437.5078	1389	1389	1433.0889	1439.5239	1439.5239	1435.2849	1389	1433.0889	1439.5239	1439.5239	1389	1439.5239	1389	1389	1433.0889	1439.5239	1389	1389	1389	1433.0889	1439.5239	1439.5239	1439.5239	1437.5078	1439.5239	1433.0889	1437.5078	1389	1389	1433.0889	1437.5078	1439.5239	1439.5239	1437.5078	1439.5239	1389	1439.5239	1439.5239	1439.5239	1439.5239	1439.5239	1433.0889	1437.5078	1437.5078	1433.0889	1389	1439.5239	1389	1439.5239	1439.5239	1435.2849	1439.5239	1389	1435.2849	1439.5239	1439.5239	1433.0889	1437.5078	1389	1433.0889	1439.5239	1433.0889	1433.0889	1433.0889	1439.5239	1389	1433.0889	1433.0889	1439.5239	1433.0889	1439.5239	1439.5239	1433.0889	1435.2849	1437.5078	1437.5078	1437.5078	1433.0889	1437.5078	1389	1435.2849	1435.2849	1433.0889	1437.5078	1433.0889	1435.2849	1433.0889	1433.0889	1389	1389
1398	1398	1456.1123	1398	1398	1453.9651	1451.9177	1453.9651	1398	1398	1449.6165	1398	1456.1123	1453.9651	1456.1123	1456.1123	1453.9651	1398	1398	1449.6165	1451.9177	1451.9177	1449.6165	1398	1456.1123	1449.6165	1456.1123	1449.6165	1456.1123	1449.6165	1456.1123	1451.9177	1398	1398	1449.6165	1456.1123	1398	1453.9651	1449.6165	1453.9651	1398	1398	1449.6165	1456.1123	1456.1123	1451.9177	1398	1449.6165	1456.1123	1456.1123	1398	1456.1123	1398	1398	1449.6165	1456.1123	1398	1398	1398	1449.6165	1456.1123	1456.1123	1456.1123	1453.9651	1456.1123	1449.6165	1453.9651	1398	1398	1449.6165	1453.9651	1456.1123	1456.1123	1453.9651	1456.1123	1398	1456.1123	1456.1123	1456.1123	1456.1123	1456.1123	1449.6165	1453.9651	1453.9651	1449.6165	1398	1456.1123	1398	1456.1123	1456.1123	1451.9177	1456.1123	1398	1451.9177	1456.1123	1456.1123	1449.6165	1453.9651	1398	1449.6165	1456.1123	1449.6165	1449.6165	1449.6165	1456.1123	1398	1449.6165	1449.6165	1456.1123	1449.6165	1456.1123	1456.1123	1449.6165	1451.9177	1453.9651	1453.9651	1453.9651	1449.6165	1453.9651	1398	1451.9177	1451.9177	1449.6165	1453.9651	1449.6165	1451.9177	1449.6165	1449.6165	1398	1398
1408	1408	1456.8945	1408	1408	1454.7505	1452.7014	1454.7505	1408	1408	1450.3865	1408	1456.8945	1454.7505	1456.8945	1456.8945	1454.7505	1408	1408	1450.3865	1452.7014	1452.7014	1450.3865	1408	1456.8945	1450.3865	1456.8945	1450.3865	1456.8945	1450.3865	1456.8945	1452.7014	1408	1408	1450.3865	1456.8945	1408	1454.7505	1450.3865	1454.7505	1408	1408	1450.3865	1456.8945	1456.8945	1452.7014	1408	1450.3865	1456.8945	1456.8945	1408	1456.8945	1408	1408	1450.3865	1456.8945	1408	1408	1408	1450.3865	1456.8945	1456.8945	1456.8945	1454.7505	1456.8945	1450.3865	1454.7505	1408	1408	1450.3865	1454.7505	1456.8945	1456.8945	1454.7505	1456.8945	1408	1456.8945	1456.8945	1456.8945	1456.8945	1456.8945	1450.3865	1454.7505	1454.7505	1450.3865	1408	1456.8945	1408	1456.8945	1456.8945	1452.7014	1456.8945	1408	1452.7014	1456.8945	1456.8945	1450.3865	1454.7505	1408	1450.3865	1456.8945	1450.3865	1450.3865	1450.3865	1456.8945	1408	1450.3865	1450.3865	1456.8945	1450.3865	1456.8945	1456.8945	1450.3865	1452.7014	1454.7505	1454.7505	1454.7505	1450.3865	1454.7505	1408	1452.7014	1452.7014	1450.3865	1454.7505	1450.3865	1452.7014	1450.3865	1450.3865	1408	1408
1418	1418	1473.2603	1418	1418	1471.1136	1468.9058	1471.1136	1418	1418	1466.7006	1418	1473.2603	1471.1136	1473.2603	1473.2603	1471.1136	1418	1418	1466.7006	1468.9058	1468.9058	1466.7006	1418	1473.2603	1466.7006	1473.2603	1466.7006	1473.2603	1466.7006	1473.2603	1468.9058	1418	1418	1466.7006	1473.2603	1418	1471.1136	1466.7006	1471.1136	1418	1418	1466.7006	1473.2603	1473.2603	1468.9058	1418	1466.7006	1473.2603	1473.2603	1418	1473.2603	1418	1418	1466.7006	1473.2603	1418	1418	1418	1466.7006	1473.2603	1473.2603	1473.2603	1471.1136	1473.2603	1466.7006	1471.1136	1418	1418	1466.7006	1471.1136	1473.2603	1473.2603	1471.1136	1473.2603	1418	1473.2603	1473.2603	1473.2603	1473.2603	1473.2603	1466.7006	1471.1136	1471.1136	1466.7006	1418	1473.2603	1418	1473.2603	1473.2603	1468.9058	1473.2603	1418	1468.9058	1473.2603	1473.2603	1466.7006	1471.1136	1418	1466.7006	1473.2603	1466.7006	1466.7006	1466.7006	1473.2603	1418	1466.7006	1466.7006	1473.2603	1466.7006	1473.2603	1473.2603	1466.7006	1468.9058	1471.1136	1471.1136	1471.1136	1466.7006	1471.1136	1418	1468.9058	1468.9058	1466.7006	1471.1136	1466.7006	1468.9058	1466.7006	1466.7006	1418	1418
1428	1428	1474.0244	1428	1428	1471.8942	1469.6758	1471.8942	1428	1428	1467.4851	1428	1474.0244	1471.8942	1474.0244	1474.0244	1471.8942	1428	1428	1467.4851	1469.6758	1469.6758	1467.4851	1428	1474.0244	1467.4851	1474.0244	1467.4851	1474.0244	1467.4851	1474.0244	1469.6758	1428	1428	1467.4851	1474.0244	1428	1471.8942	1467.4851	1471.8942	1428	1428	1467.4851	1474.0244	1474.0244	1469.6758	1428	1467.4851	1474.0244	1474.0244	1428	1474.0244	1428	1428	1467.4851	1474.0244	1428	1428	1428	1467.4851	1474.0244	1474.0244	1474.0244	1471.8942	1474.0244	1467.4851	1471.8942	1428	1428	1467.4851	1471.8942	1474.0244	1474.0244	1471.8942	1474.0244	1428	1474.0244	1474.0244	1474.0244	1474.0244	1474.0244	1467.4851	1471.8942	1471.8942	1467.4851	1428	1474.0244	1428	1474.0244	1474.0244	1469.6758	1474.0244	1428	1469.6758	1474.0244	1474.0244	1467.4851	1471.8942	1428	1467.4851	1474.0244	1467.4851	1467.4851	1467.4851	1474.0244	1428	1467.4851	1467.4851	1474.0244	1467.4851	1474.0244	1474.0244	1467.4851	1469.6758	1471.8942	1471.8942	1471.8942	1467.4851	1471.8942	1428	1469.6758	1469.6758	1467.4851	1471.8942	1467.4851	1469.6758	1467.4851	1467.4851	1428	1428
1437	1437	1490.3604	1437	1437	1488.3298	1486.1376	1488.3298	1437	1437	1484.0735	1437	1490.3604	1488.3298	1490.3604	1490.3604	1488.3298	1437	1437	1484.0735	1486.1376	1486.1376	1484.0735	1437	1490.3604	1484.0735	1490.3604	1484.0735	1490.3604	1484.0735	1490.3604	1486.1376	1437	1437	1484.0735	1490.3604	1437	1488.3298	1484.0735	1488.3298	1437	1437	1484.0735	1490.3604	1490.3604	1486.1376	1437	1484.0735	1490.3604	1490.3604	1437	1490.3604	1437	1437	1484.0735	1490.3604	1437	1437	1437	1484.0735	1490.3604	1490.3604	1490.3604	1488.3298	1490.3604	1484.0735	1488.3298	1437	1437	1484.0735	1488.3298	1490.3604	1490.3604	1488.3298	1490.3604	1437	1490.3604	1490.3604	1490.3604	1490.3604	1490.3604	1484.0735	1488.3298	1488.3298	1484.0735	1437	1490.3604	1437	1490.3604	1490.3604	1486.1376	1490.3604	1437	1486.1376	1490.3604	1490.3604	1484.0735	1488.3298	1437	1484.0735	1490.3604	1484.0735	1484.0735	1484.0735	1490.3604	1437	1484.0735	1484.0735	1490.3604	1484.0735	1490.3604	1490.3604	1484.0735	1486.1376	1488.3298	1488.3298	1488.3298	1484.0735	1488.3298	1437	1486.1376	1486.1376	1484.0735	1488.3298	1484.0735	1486.1376	1484.0735	1484.0735	1437	1437
1447	1447	1491.1265	1447	1447	1489.0929	1486.9021	1489.0929	1447	1447	1484.8411	1447	1491.1265	1489.0929	1491.1265	1491.1265	1489.0929	1447	1447	1484.8411	1486.9021	1486.9021	1484.8411	1447	1491.1265	1484.8411	1491.1265	1484.8411	1491.1265	1484.8411	1491.1265	1486.9021	1447	1447	1484.8411	1491.1265	1447	1489.0929	1484.8411	1489.0929	1447	1447	1484.8411	1491.1265	1491.1265	1486.9021	1447	1484.8411	1491.1265	1491.1265	1447	1491.1265	1447	1447	1484.8411	1491.1265	1447	1447	1447	1484.8411	1491.1265	1491.1265	1491.1265	1489.0929	1491.1265	1484.8411	1489.0929	1447	1447	1484.8411	1489.0929	1491.1265	1491.1265	1489.0929	1491.1265	1447	1491.1265	1491.1265	1491.1265	1491.1265	1491.1265	1484.8411	1489.0929	1489.0929	1484.8411	1447	1491.1265	1447	1491.1265	1491.1265	1486.9021	1491.1265	1447	1486.9021	1491.1265	1491.1265	1484.8411	1489.0929	1447	1484.8411	1491.1265	1484.8411	1484.8411	1484.8411	1491.1265	1447	1484.8411	1484.8411	1491.1265	1484.8411	1491.1265	1491.1265	1484.8411	1486.9021	1489.0929	1489.0929	1489.0929	1484.8411	1489.0929	1447	1486.9021	1486.9021	1484.8411	1489.0929	1484.8411	1486.9021	1484.8411	1484.8411	1447	1447
1457	1457	1507.4915	1457	1457	1505.4286	1503.2677	1505.4286	1457	1457	1501.0309	1457	1507.4915	1505.4286	1507.4915	1507.4915	1505.4286	1457	1457	1501.0309	1503.2677	1503.2677	1501.0309	1457	1507.4915	1501.0309	1507.4915	1501.0309	1507.4915	1501.0309	1507.4915	1503.2677	1457	1457	1501.0309	1507.4915	1457	1505.4286	1501.0309	1505.4286	1457	1457	1501.0309	1507.4915	1507.4915	1503.2677	1457	1501.0309	1507.4915	1507.4915	1457	1507.4915	1457	1457	1501.0309	1507.4915	1457	1457	1457	1501.0309	1507.4915	1507.4915	1507.4915	1505.4286	1507.4915	1501.0309	1505.4286	1457	1457	1501.0309	1505.4286	1507.4915	1507.4915	1505.4286	1507.4915	1457	1507.4915	1507.4915	1507.4915	1507.4915	1507.4915	1501.0309	1505.4286	1505.4286	1501.0309	1457	1507.4915	1457	1507.4915	1507.4915	1503.2677	1507.4915	1457	1503.2677	1507.4915	1507.4915	1501.0309	1505.4286	1457	1501.0309	1507.4915	1501.0309	1501.0309	1501.0309	1507.4915	1457	1501.0309	1501.0309	1507.4915	1501.0309	1507.4915	1507.4915	1501.0309	1503.2677	1505.4286	1505.4286	1505.4286	1501.0309	1505.4286	1457	1503.2677	1503.2677	1501.0309	1505.4286	1501.0309	1503.2677	1501.0309	1501.0309	1457	1457
1466	1466	1508.2565	1466	1466	1506.1949	1504.0524	1506.1949	1466	1466	1501.7961	1466	1508.2565	1506.1949	1508.2565	1508.2565	1506.1949	1466	1466	1501.7961	1504.0524	1504.0524	1501.7961	1466	1508.2565	1501.7961	1508.2565	1501.7961	1508.2565	1501.7961	1508.2565	1504.0524	1466	1466	1501.7961	1508.2565	1466	1506.1949	1501.7961	1506.1949	1466	1466	1501.7961	1508.2565	1508.2565	1504.0524	1466	1501.7961	1508.2565	1508.2565	1466	1508.2565	1466	1466	1501.7961	1508.2565	1466	1466	1466	1501.7961	1508.2565	1508.2565	1508.2565	1506.1949	1508.2565	1501.7961	1506.1949	1466	1466	1501.7961	1506.1949	1508.2565	1508.2565	1506.1949	1508.2565	1466	1508.2565	1508.2565	1508.2565	1508.2565	1508.2565	1501.7961	1506.1949	1506.1949	1501.7961	1466	1508.2565	1466	1508.2565	1508.2565	1504.0524	1508.2565	1466	1504.0524	1508.2565	1508.2565	1501.7961	1506.1949	1466	1501.7961	1508.2565	1501.7961	1501.7961	1501.7961	1508.2565	1466	1501.7961	1501.7961	1508.2565	1501.7961	1508.2565	1508.2565	1501.7961	1504.0524	1506.1949	1506.1949	1506.1949	1501.7961	1506.1949	1466	1504.0524	1504.0524	1501.7961	1506.1949	1501.7961	1504.0524	1501.7961	1501.7961	1466	1466
1476	1476	1524.6996	1476	1476	1522.5608	1520.463	1522.5608	1476	1476	1518.3044	1476	1524.6996	1522.5608	1524.6996	1524.6996	1522.5608	1476	1476	1518.3044	1520.463	1520.463	1518.3044	1476	1524.6996	1518.3044	1524.6996	1518.3044	1524.6996	1518.3044	1524.6996	1520.463	1476	1476	1518.3044	1524.6996	1476	1522.5608	1518.3044	1522.5608	1476	1476	1518.3044	1524.6996	1524.6996	1520.463	1476	1518.3044	1524.6996	1524.6996	1476	1524.6996	1476	1476	1518.3044	1524.6996	1476	1476	1476	1518.3044	1524.6996	1524.6996	1524.6996	1522.5608	1524.6996	1518.3044	1522.5608	1476	1476	1518.3044	1522.5608	1524.6996	1524.6996	1522.5608	1524.6996	1476	1524.6996	1524.6996	1524.6996	1524.6996	1524.6996	1518.3044	1522.5608	1522.5608	1518.3044	1476	1524.6996	1476	1524.6996	1524.6996	1520.463	1524.6996	1476	1520.463	1524.6996	1524.6996	1518.3044	1522.5608	1476	1518.3044	1524.6996	1518.3044	1518.3044	1518.3044	1524.6996	1476	1518.3044	1518.3044	1524.6996	1518.3044	1524.6996	1524.6996	1518.3044	1520.463	1522.5608	1522.5608	1522.5608	1518.3044	1522.5608	1476	1520.463	1520.463	1518.3044	1522.5608	1518.3044	1520.463	1518.3044	1518.3044	1476	1476
1486	1486	1525.4742	1486	1486	1523.3259	1521.2344	1523.3259	1486	1486	1519.0699	1486	1525.4742	1523.3259	1525.4742	1525.4742	1523.3259	1486	1486	1519.0699	1521.2344	1521.2344	1519.0699	1486	1525.4742	1519.0699	1525.4742	1519.0699	1525.4742	1519.0699	1525.4742	1521.2344	1486	1486	1519.0699	1525.4742	1486	1523.3259	1519.0699	1523.3259	1486	1486	1519.0699	1525.4742	1525.4742	1521.2344	1486	1519.0699	1525.4742	1525.4742	1486	1525.4742	1486	1486	1519.0699	1525.4742	1486	1486	1486	1519.0699	1525.4742	1525.4742	1525.4742	1523.3259	1525.4742	1519.0699	1523.3259	1486	1486	1519.0699	1523.3259	1525.4742	1525.4742	1523.3259	1525.4742	1486	1525.4742	1525.4742	1525.4742	1525.4742	1525.4742	1519.0699	1523.3259	1523.3259	1519.0699	1486	1525.4742	1486	1525.4742	1525.4742	1521.2344	1525.4742	1486	1521.2344	1525.4742	1525.4742	1519.0699	1523.3259	1486	1519.0699	1525.4742	1519.0699	1519.0699	1519.0699	1525.4742	1486	1519.0699	1519.0699	1525.4742	1519.0699	1525.4742	1525.4742	1519.0699	1521.2344	1523.3259	1523.3259	1523.3259	1519.0699	1523.3259	1486	1521.2344	1521.2344	1519.0699	1523.3259	1519.0699	1521.2344	1519.0699	1519.0699	1486	1486
1496	1496	1542.1045	1496	1496	1539.9015	1537.5946	1539.9015	1496	1496	1535.5156	1496	1542.1045	1539.9015	1542.1045	1542.1045	1539.9015	1496	1496	1535.5156	1537.5946	1537.5946	1535.5156	1496	1542.1045	1535.5156	1542.1045	1535.5156	1542.1045	1535.5156	1542.1045	1537.5946	1496	1496	1535.5156	1542.1045	1496	1539.9015	1535.5156	1539.9015	1496	1496	1535.5156	1542.1045	1542.1045	1537.5946	1496	1535.5156	1542.1045	1542.1045	1496	1542.1045	1496	1496	1535.5156	1542.1045	1496	1496	1496	1535.5156	1542.1045	1542.1045	1542.1045	1539.9015	1542.1045	1535.5156	1539.9015	1496	1496	1535.5156	1539.9015	1542.1045	1542.1045	1539.9015	1542.1045	1496	1542.1045	1542.1045	1542.1045	1542.1045	1542.1045	1535.5156	1539.9015	1539.9015	1535.5156	1496	1542.1045	1496	1542.1045	1542.1045	1537.5946	1542.1045	1496	1537.5946	1542.1045	1542.1045	1535.5156	1539.9015	1496	1535.5156	1542.1045	1535.5156	1535.5156	1535.5156	1542.1045	1496	1535.5156	1535.5156	1542.1045	1535.5156	1542.1045	1542.1045	1535.5156	1537.5946	1539.9015	1539.9015	1539.9015	1535.5156	1539.9015	1496	1537.5946	1537.5946	1535.5156	1539.9015	1535.5156	1537.5946	1535.5156	1535.5156	1496	1496
1505	1505	1542.8767	1505	1505	1540.6848	1538.3679	1540.6848	1505	1505	1536.281	1505	1542.8767	1540.6848	1542.8767	1542.8767	1540.6848	1505	1505	1536.281	1538.3679	1538.3679	1536.281	1505	1542.8767	1536.281	1542.8767	1536.281	1542.8767	1536.281	1542.8767	1538.3679	1505	1505	1536.281	1542.8767	1505	1540.6848	1536.281	1540.6848	1505	1505	1536.281	1542.8767	1542.8767	1538.3679	1505	1536.281	1542.8767	1542.8767	1505	1542.8767	1505	1505	1536.281	1542.8767	1505	1505	1505	1536.281	1542.8767	1542.8767	1542.8767	1540.6848	1542.8767	1536.281	1540.6848	1505	1505	1536.281	1540.6848	1542.8767	1542.8767	1540.6848	1542.8767	1505	1542.8767	1542.8767	1542.8767	1542.8767	1542.8767	1536.281	1540.6848	1540.6848	1536.281	1505	1542.8767	1505	1542.8767	1542.8767	1538.3679	1542.8767	1505	1538.3679	1542.8767	1542.8767	1536.281	1540.6848	1505	1536.281	1542.8767	1536.281	1536.281	1536.281	1542.8767	1505	1536.281	1536.281	1542.8767	1536.281	1542.8767	1542.8767	1536.281	1538.3679	1540.6848	1540.6848	1540.6848	1536.281	1540.6848	1505	1538.3679	1538.3679	1536.281	1540.6848	1536.281	1538.3679	1536.281	1536.281	1505	1505
1515	1515	1558.8566	1515	1515	1556.7112	1554.6622	1556.7112	1515	1515	1552.5865	1515	1558.8566	1556.7112	1558.8566	1558.8566	1556.7112	1515	1515	1552.5865	1554.6622	1554.6622	1552.5865	1515	1558.8566	1552.5865	1558.8566	1552.5865	1558.8566	1552.5865	1558.8566	1554.6622	1515	1515	1552.5865	1558.8566	1515	1556.7112	1552.5865	1556.7112	1515	1515	1552.5865	1558.8566	1558.8566	1554.6622	1515	1552.5865	1558.8566	1558.8566	1515	1558.8566	1515	1515	1552.5865	1558.8566	1515	1515	1515	1552.5865	1558.8566	1558.8566	1558.8566	1556.7112	1558.8566	1552.5865	1556.7112	1515	1515	1552.5865	1556.7112	1558.8566	1558.8566	1556.7112	1558.8566	1515	1558.8566	1558.8566	1558.8566	1558.8566	1558.8566	1552.5865	1556.7112	1556.7112	1552.5865	1515	1558.8566	1515	1558.8566	1558.8566	1554.6622	1558.8566	1515	1554.6622	1558.8566	1558.8566	1552.5865	1556.7112	1515	1552.5865	1558.8566	1552.5865	1552.5865	1552.5865	1558.8566	1515	1552.5865	1552.5865	1558.8566	1552.5865	1558.8566	1558.8566	1552.5865	1554.6622	1556.7112	1556.7112	1556.7112	1552.5865	1556.7112	1515	1554.6622	1554.6622	1552.5865	1556.7112	1552.5865	1554.6622	1552.5865	1552.5865	1515	1515
1525	1525	1559.6342	1525	1525	1557.4978	1555.4453	1557.4978	1525	1525	1553.3484	1525	1559.6342	1557.4978	1559.6342	1559.6342	1557.4978	1525	1525	1553.3484	1555.4453	1555.4453	1553.3484	1525	1559.6342	1553.3484	1559.6342	1553.3484	1559.6342	1553.3484	1559.6342	1555.4453	1525	1525	1553.3484	1559.6342	1525	1557.4978	1553.3484	1557.4978	1525	1525	1553.3484	1559.6342	1559.6342	1555.4453	1525	1553.3484	1559.6342	1559.6342	1525	1559.6342	1525	1525	1553.3484	1559.6342	1525	1525	1525	1553.3484	1559.6342	1559.6342	1559.6342	1557.4978	1559.6342	1553.3484	1557.4978	1525	1525	1553.3484	1557.4978	1559.6342	1559.6342	1557.4978	1559.6342	1525	1559.6342	1559.6342	1559.6342	1559.6342	1559.6342	1553.3484	1557.4978	1557.4978	1553.3484	1525	1559.6342	1525	1559.6342	1559.6342	1555.4453	1559.6342	1525	1555.4453	1559.6342	1559.6342	1553.3484	1557.4978	1525	1553.3484	1559.6342	1553.3484	1553.3484	1553.3484	1559.6342	1525	1553.3484	1553.3484	1559.6342	1553.3484	1559.6342	1559.6342	1553.3484	1555.4453	1557.4978	1557.4978	1557.4978	1553.3484	1557.4978	1525	1555.4453	1555.4453	1553.3484	1557.4978	1553.3484	1555.4453	1553.3484	1553.3484	1525	1525
1534	1534	1576.3075	1534	1534	1574.1506	1571.9396	1574.1506	1534	1534	1569.7238	1534	1576.3075	1574.1506	1576.3075	1576.3075	1574.1506	1534	1534	1569.7238	1571.9396	1571.9396	1569.7238	1534	1576.3075	1569.7238	1576.3075	1569.7238	1576.3075	1569.7238	1576.3075	1571.9396	1534	1534	1569.7238	1576.3075	1534	1574.1506	1569.7238	1574.1506	1534	1534	1569.7238	1576.3075	1576.3075	1571.9396	1534	1569.7238	1576.3075	1576.3075	1534	1576.3075	1534	1534	1569.7238	1576.3075	1534	1534	1534	1569.7238	1576.3075	1576.3075	1576.3075	1574.1506	1576.3075	1569.7238	1574.1506	1534	1534	1569.7238	1574.1506	1576.3075	1576.3075	1574.1506	1576.3075	1534	1576.3075	1576.3075	1576.3075	1576.3075	1576.3075	1569.7238	1574.1506	1574.1506	1569.7238	1534	1576.3075	1534	1576.3075	1576.3075	1571.9396	1576.3075	1534	1571.9396	1576.3075	1576.3075	1569.7238	1574.1506	1534	1569.7238	1576.3075	1569.7238	1569.7238	1569.7238	1576.3075	1534	1569.7238	1569.7238	1576.3075	1569.7238	1576.3075	1576.3075	1569.7238	1571.9396	1574.1506	1574.1506	1574.1506	1569.7238	1574.1506	1534	1571.9396	1571.9396	1569.7238	1574.1506	1569.7238	1571.9396	1569.7238	1569.7238	1534	1534
1544	1544	1577.0912	1544	1544	1574.9318	1572.7074	1574.9318	1544	1544	1570.499	1544	1577.0912	1574.9318	1577.0912	1577.0912	1574.9318	1544	1544	1570.499	1572.7074	1572.7074	1570.499	1544	1577.0912	1570.499	1577.0912	1570.499	1577.0912	1570.499	1577.0912	1572.7074	1544	1544	1570.499	1577.0912	1544	1574.9318	1570.499	1574.9318	1544	1544	1570.499	1577.0912	1577.0912	1572.7074	1544	1570.499	1577.0912	1577.0912	1544	1577.0912	1544	1544	1570.499	1577.0912	1544	1544	1544	1570.499	1577.0912	1577.0912	1577.0912	1574.9318	1577.0912	1570.499	1574.9318	1544	1544	1570.499	1574.9318	1577.0912	1577.0912	1574.9318	1577.0912	1544	1577.0912	1577.0912	1577.0912	1577.0912	1577.0912	1570.499	1574.9318	1574.9318	1570.499	1544	1577.0912	1544	1577.0912	1577.0912	1572.7074	1577.0912	1544	1572.7074	1577.0912	1577.0912	1570.499	1574.9318	1544	1570.499	1577.0912	1570.499	1570.499	1570.499	1577.0912	1544	1570.499	1570.499	1577.0912	1570.499	1577.0912	1577.0912	1570.499	1572.7074	1574.9318	1574.9318	1574.9318	1570.499	1574.9318	1544	1572.7074	1572.7074	1570.499	1574.9318	1570.499	1572.7074	1570.499	1570.499	1544	1544
1554	1554	1593.8871	1554	1554	1591.6953	1589.5874	1591.6953	1554	1554	1587.3302	1554	1593.8871	1591.6953	1593.8871	1593.8871	1591.6953	1554	1554	1587.3302	1589.5874	1589.5874	1587.3302	1554	1593.8871	1587.3302	1593.8871	1587.3302	1593.8871	1587.3302	1593.8871	1589.5874	1554	1554	1587.3302	1593.8871	1554	1591.6953	1587.3302	1591.6953	1554	1554	1587.3302	1593.8871	1593.8871	1589.5874	1554	1587.3302	1593.8871	1593.8871	1554	1593.8871	1554	1554	1587.3302	1593.8871	1554	1554	1554	1587.3302	1593.8871	1593.8871	1593.8871	1591.6953	1593.8871	1587.3302	1591.6953	1554	1554	1587.3302	1591.6953	1593.8871	1593.8871	1591.6953	1593.8871	1554	1593.8871	1593.8871	1593.8871	1593.8871	1593.8871	1587.3302	1591.6953	1591.6953	1587.3302	1554	1593.8871	1554	1593.8871	1593.8871	1589.5874	1593.8871	1554	1589.5874	1593.8871	1593.8871	1587.3302	1591.6953	1554	1587.3302	1593.8871	1587.3302	1587.3302	1587.3302	1593.8871	1554	1587.3302	1587.3302	1593.8871	1587.3302	1593.8871	1593.8871	1587.3302	1589.5874	1591.6953	1591.6953	1591.6953	1587.3302	1591.6953	1554	1589.5874	1589.5874	1587.3302	1591.6953	1587.3302	1589.5874	1587.3302	1587.3302	1554	1554
1564	1564	1594.6583	1564	1564	1592.4628	1590.3511	1592.4628	1564	1564	1588.0939	1564	1594.6583	1592.4628	1594.6583	1594.6583	1592.4628	1564	1564	1588.0939	1590.3511	1590.3511	1588.0939	1564	1594.6583	1588.0939	1594.6583	1588.0939	1594.6583	1588.0939	1594.6583	1590.3511	1564	1564	1588.0939	1594.6583	1564	1592.4628	1588.0939	1592.4628	1564	1564	1588.0939	1594.6583	1594.6583	1590.3511	1564	1588.0939	1594.6583	1594.6583	1564	1594.6583	1564	1564	1588.0939	1594.6583	1564	1564	1564	1588.0939	1594.6583	1594.6583	1594.6583	1592.4628	1594.6583	1588.0939	1592.4628	1564	1564	1588.0939	1592.4628	1594.6583	1594.6583	1592.4628	1594.6583	1564	1594.6583	1594.6583	1594.6583	1594.6583	1594.6583	1588.0939	1592.4628	1592.4628	1588.0939	1564	1594.6583	1564	1594.6583	1594.6583	1590.3511	1594.6583	1564	1590.3511	1594.6583	1594.6583	1588.0939	1592.4628	1564	1588.0939	1594.6583	1588.0939	1588.0939	1588.0939	1594.6583	1564	1588.0939	1588.0939	1594.6583	1588.0939	1594.6583	1594.6583	1588.0939	1590.3511	1592.4628	1592.4628	1592.4628	1588.0939	1592.4628	1564	1590.3511	1590.3511	1588.0939	1592.4628	1588.0939	1590.3511	1588.0939	1588.0939	1564	1564
1573	1573	1611.1312	1573	1573	1609.0529	1606.9717	1609.0529	1573	1573	1604.4943	1573	1611.1312	1609.0529	1611.1312	1611.1312	1609.0529	1573	1573	1604.4943	1606.9717	1606.9717	1604.4943	1573	1611.1312	1604.4943	1611.1312	1604.4943	1611.1312	1604.4943	1611.1312	1606.9717	1573	1573	1604.4943	1611.1312	1573	1609.0529	1604.4943	1609.0529	1573	1573	1604.4943	1611.1312	1611.1312	1606.9717	1573	1604.4943	1611.1312	1611.1312	1573	1611.1312	1573	1573	1604.4943	1611.1312	1573	1573	1573	1604.4943	1611.1312	1611.1312	1611.1312	1609.0529	1611.1312	1604.4943	1609.0529	1573	1573	1604.4943	1609.0529	1611.1312	1611.1312	1609.0529	1611.1312	1573	1611.1312	1611.1312	1611.1312	1611.1312	1611.1312	1604.4943	1609.0529	1609.0529	1604.4943	1573	1611.1312	1573	1611.1312	1611.1312	1606.9717	1611.1312	1573	1606.9717	1611.1312	1611.1312	1604.4943	1609.0529	1573	1604.4943	1611.1312	1604.4943	1604.4943	1604.4943	1611.1312	1573	1604.4943	1604.4943	1611.1312	1604.4943	1611.1312	1611.1312	1604.4943	1606.9717	1609.0529	1609.0529	1609.0529	1604.4943	1609.0529	1573	1606.9717	1606.9717	1604.4943	1609.0529	1604.4943	1606.9717	1604.4943	1604.4943	1573	1573
1583	1583	1611.9153	1583	1583	1609.8186	1607.7363	1609.8186	1583	1583	1605.2787	1583	1611.9153	1609.8186	1611.9153	1611.9153	1609.8186	1583	1583	1605.2787	1607.7363	1607.7363	1605.2787	1583	1611.9153	1605.2787	1611.9153	1605.2787	1611.9153	1605.2787	1611.9153	1607.7363	1583	1583	1605.2787	1611.9153	1583	1609.8186	1605.2787	1609.8186	1583	1583	1605.2787	1611.9153	1611.9153	1607.7363	1583	1605.2787	1611.9153	1611.9153	1583	1611.9153	1583	1583	1605.2787	1611.9153	1583	1583	1583	1605.2787	1611.9153	1611.9153	1611.9153	1609.8186	1611.9153	1605.2787	1609.8186	1583	1583	1605.2787	1609.8186	1611.9153	1611.9153	1609.8186	1611.9153	1583	1611.9153	1611.9153	1611.9153	1611.9153	1611.9153	1605.2787	1609.8186	1609.8186	1605.2787	1583	1611.9153	1583	1611.9153	1611.9153	1607.7363	1611.9153	1583	1607.7363	1611.9153	1611.9153	1605.2787	1609.8186	1583	1605.2787	1611.9153	1605.2787	1605.2787	1605.2787	1611.9153	1583	1605.2787	1605.2787	1611.9153	1605.2787	1611.9153	1611.9153	1605.2787	1607.7363	1609.8186	1609.8186	1609.8186	1605.2787	1609.8186	1583	1607.7363	1607.7363	1605.2787	1609.8186	1605.2787	1607.7363	1605.2787	1605.2787	1583	1583
1593	1593	1628.7292	1593	1593	1626.4897	1624.2498	1626.4897	1593	1593	1621.9628	1593	1628.7292	1626.4897	1628.7292	1628.7292	1626.4897	1593	1593	1621.9628	1624.2498	1624.2498	1621.9628	1593	1628.7292	1621.9628	1628.7292	1621.9628	1628.7292	1621.9628	1628.7292	1624.2498	1593	1593	1621.9628	1628.7292	1593	1626.4897	1621.9628	1626.4897	1593	1593	1621.9628	1628.7292	1628.7292	1624.2498	1593	1621.9628	1628.7292	1628.7292	1593	1628.7292	1593	1593	1621.9628	1628.7292	1593	1593	1593	1621.9628	1628.7292	1628.7292	1628.7292	1626.4897	1628.7292	1621.9628	1626.4897	1593	1593	1621.9628	1626.4897	1628.7292	1628.7292	1626.4897	1628.7292	1593	1628.7292	1628.7292	1628.7292	1628.7292	1628.7292	1621.9628	1626.4897	1626.4897	1621.9628	1593	1628.7292	1593	1628.7292	1628.7292	1624.2498	1628.7292	1593	1624.2498	1628.7292	1628.7292	1621.9628	1626.4897	1593	1621.9628	1628.7292	1621.9628	1621.9628	1621.9628	1628.7292	1593	1621.9628	1621.9628	1628.7292	1621.9628	1628.7292	1628.7292	1621.9628	1624.2498	1626.4897	1626.4897	1626.4897	1621.9628	1626.4897	1593	1624.2498	1624.2498	1621.9628	1626.4897	1621.9628	1624.2498	1621.9628	1621.9628	1593	1593
1603	1603	1629.4923	1603	1603	1627.2491	1625.012	1627.2491	1603	1603	1622.725	1603	1629.4923	1627.2491	1629.4923	1629.4923	1627.2491	1603	1603	1622.725	1625.012	1625.012	1622.725	1603	1629.4923	1622.725	1629.4923	1622.725	1629.4923	1622.725	1629.4923	1625.012	1603	1603	1622.725	1629.4923	1603	1627.2491	1622.725	1627.2491	1603	1603	1622.725	1629.4923	1629.4923	1625.012	1603	1622.725	1629.4923	1629.4923	1603	1629.4923	1603	1603	1622.725	1629.4923	1603	1603	1603	1622.725	1629.4923	1629.4923	1629.4923	1627.2491	1629.4923	1622.725	1627.2491	1603	1603	1622.725	1627.2491	1629.4923	1629.4923	1627.2491	1629.4923	1603	1629.4923	1629.4923	1629.4923	1629.4923	1629.4923	1622.725	1627.2491	1627.2491	1622.725	1603	1629.4923	1603	1629.4923	1629.4923	1625.012	1629.4923	1603	1625.012	1629.4923	1629.4923	1622.725	1627.2491	1603	1622.725	1629.4923	1622.725	1622.725	1622.725	1629.4923	1603	1622.725	1622.725	1629.4923	1622.725	1629.4923	1629.4923	1622.725	1625.012	1627.2491	1627.2491	1627.2491	1622.725	1627.2491	1603	1625.012	1625.012	1622.725	1627.2491	1622.725	1625.012	1622.725	1622.725	1603	1603
1612	1612	1646.0062	1612	1612	1643.816	1641.7659	1643.816	1612	1612	1639.6357	1612	1646.0062	1643.816	1646.0062	1646.0062	1643.816	1612	1612	1639.6357	1641.7659	1641.7659	1639.6357	1612	1646.0062	1639.6357	1646.0062	1639.6357	1646.0062	1639.6357	1646.0062	1641.7659	1612	1612	1639.6357	1646.0062	1612	1643.816	1639.6357	1643.816	1612	1612	1639.6357	1646.0062	1646.0062	1641.7659	1612	1639.6357	1646.0062	1646.0062	1612	1646.0062	1612	1612	1639.6357	1646.0062	1612	1612	1612	1639.6357	1646.0062	1646.0062	1646.0062	1643.816	1646.0062	1639.6357	1643.816	1612	1612	1639.6357	1643.816	1646.0062	1646.0062	1643.816	1646.0062	1612	1646.0062	1646.0062	1646.0062	1646.0062	1646.0062	1639.6357	1643.816	1643.816	1639.6357	1612	1646.0062	1612	1646.0062	1646.0062	1641.7659	1646.0062	1612	1641.7659	1646.0062	1646.0062	1639.6357	1643.816	1612	1639.6357	1646.0062	1639.6357	1639.6357	1639.6357	1646.0062	1612	1639.6357	1639.6357	1646.0062	1639.6357	1646.0062	1646.0062	1639.6357	1641.7659	1643.816	1643.816	1643.816	1639.6357	1643.816	1612	1641.7659	1641.7659	1639.6357	1643.816	1639.6357	1641.7659	1639.6357	1639.6357	1612	1612
1622	1622	1646.7832	1622	1622	1644.5817	1642.5446	1644.5817	1622	1622	1640.4053	1622	1646.7832	1644.5817	1646.7832	1646.7832	1644.5817	1622	1622	1640.4053	1642.5446	1642.5446	1640.4053	1622	1646.7832	1640.4053	1646.7832	1640.4053	1646.7832	1640.4053	1646.7832	1642.5446	1622	1622	1640.4053	1646.7832	1622	1644.5817	1640.4053	1644.5817	1622	1622	1640.4053	1646.7832	1646.7832	1642.5446	1622	1640.4053	1646.7832	1646.7832	1622	1646.7832	1622	1622	1640.4053	1646.7832	1622	1622	1622	1640.4053	1646.7832	1646.7832	1646.7832	1644.5817	1646.7832	1640.4053	1644.5817	1622	1622	1640.4053	1644.5817	1646.7832	1646.7832	1644.5817	1646.7832	1622	1646.7832	1646.7832	1646.7832	1646.7832	1646.7832	1640.4053	1644.5817	1644.5817	1640.4053	1622	1646.7832	1622	1646.7832	1646.7832	1642.5446	1646.7832	1622	1642.5446	1646.7832	1646.7832	1640.4053	1644.5817	1622	1640.4053	1646.7832	1640.4053	1640.4053	1640.4053	1646.7832	1622	1640.4053	1640.4053	1646.7832	1640.4053	1646.7832	1646.7832	1640.4053	1642.5446	1644.5817	1644.5817	1644.5817	1640.4053	1644.5817	1622	1642.5446	1642.5446	1640.4053	1644.5817	1640.4053	1642.5446	1640.4053	1640.4053	1622	1622
1632	1632	1663.4889	1632	1632	1661.4257	1659.3923	1661.4257	1632	1632	1657.1382	1632	1663.4889	1661.4257	1663.4889	1663.4889	1661.4257	1632	1632	1657.1382	1659.3923	1659.3923	1657.1382	1632	1663.4889	1657.1382	1663.4889	1657.1382	1663.4889	1657.1382	1663.4889	1659.3923	1632	1632	1657.1382	1663.4889	1632	1661.4257	1657.1382	1661.4257	1632	1632	1657.1382	1663.4889	1663.4889	1659.3923	1632	1657.1382	1663.4889	1663.4889	1632	1663.4889	1632	1632	1657.1382	1663.4889	1632	1632	1632	1657.1382	1663.4889	1663.4889	1663.4889	1661.4257	1663.4889	1657.1382	1661.4257	1632	1632	1657.1382	1661.4257	1663.4889	1663.4889	1661.4257	1663.4889	1632	1663.4889	1663.4889	1663.4889	1663.4889	1663.4889	1657.1382	1661.4257	1661.4257	1657.1382	1632	1663.4889	1632	1663.4889	1663.4889	1659.3923	1663.4889	1632	1659.3923	1663.4889	1663.4889	1657.1382	1661.4257	1632	1657.1382	1663.4889	1657.1382	1657.1382	1657.1382	1663.4889	1632	1657.1382	1657.1382	1663.4889	1657.1382	1663.4889	1663.4889	1657.1382	1659.3923	1661.4257	1661.4257	1661.4257	1657.1382	1661.4257	1632	1659.3923	1659.3923	1657.1382	1661.4257	1657.1382	1659.3923	1657.1382	1657.1382	1632	1632
1641	1641	1664.2549	1641	1641	1662.1896	1660.1586	1662.1896	1641	1641	1657.9052	1641	1664.2549	1662.1896	1664.2549	1664.2549	1662.1896	1641	1641	1657.9052	1660.1586	1660.1586	1657.9052	1641	1664.2549	1657.9052	1664.2549	1657.9052	1664.2549	1657.9052	1664.2549	1660.1586	1641	1641	1657.9052	1664.2549	1641	1662.1896	1657.9052	1662.1896	1641	1641	1657.9052	1664.2549	1664.2549	1660.1586	1641	1657.9052	1664.2549	1664.2549	1641	1664.2549	1641	1641	1657.9052	1664.2549	1641	1641	1641	1657.9052	1664.2549	1664.2549	1664.2549	1662.1896	1664.2549	1657.9052	1662.1896	1641	1641	1657.9052	1662.1896	1664.2549	1664.2549	1662.1896	1664.2549	1641	1664.2549	1664.2549	1664.2549	1664.2549	1664.2549	1657.9052	1662.1896	1662.1896	1657.9052	1641	1664.2549	1641	1664.2549	1664.2549	1660.1586	1664.2549	1641	1660.1586	1664.2549	1664.2549	1657.9052	1662.1896	1641	1657.9052	1664.2549	1657.9052	1657.9052	1657.9052	1664.2549	1641	1657.9052	1657.9052	1664.2549	1657.9052	1664.2549	1664.2549	1657.9052	1660.1586	1662.1896	1662.1896	1662.1896	1657.9052	1662.1896	1641	1660.1586	1660.1586	1657.9052	1662.1896	1657.9052	1660.1586	1657.9052	1657.9052	1641	1641
1651	1651	1680.4133	1651	1651	1678.4158	1676.235	1678.4158	1651	1651	1674.0438	1651	1680.4133	1678.4158	1680.4133	1680.4133	1678.4158	1651	1651	1674.0438	1676.235	1676.235	1674.0438	1651	1680.4133	1674.0438	1680.4133	1674.0438	1680.4133	1674.0438	1680.4133	1676.235	1651	1651	1674.0438	1680.4133	1651	1678.4158	1674.0438	1678.4158	1651	1651	1674.0438	1680.4133	1680.4133	1676.235	1651	1674.0438	1680.4133	1680.4133	1651	1680.4133	1651	1651	1674.0438	1680.4133	1651	1651	1651	1674.0438	1680.4133	1680.4133	1680.4133	1678.4158	1680.4133	1674.0438	1678.4158	1651	1651	1674.0438	1678.4158	1680.4133	1680.4133	1678.4158	1680.4133	1651	1680.4133	1680.4133	1680.4133	1680.4133	1680.4133	1674.0438	1678.4158	1678.4158	1674.0438	1651	1680.4133	1651	1680.4133	1680.4133	1676.235	1680.4133	1651	1676.235	1680.4133	1680.4133	1674.0438	1678.4158	1651	1674.0438	1680.4133	1674.0438	1674.0438	1674.0438	1680.4133	1651	1674.0438	1674.0438	1680.4133	1674.0438	1680.4133	1680.4133	1674.0438	1676.235	1678.4158	1678.4158	1678.4158	1674.0438	1678.4158	1651	1676.235	1676.235	1674.0438	1678.4158	1674.0438	1676.235	1674.0438	1674.0438	1651	1651
1661	1661	1681.1766	1661	1661	1679.1973	1677	1679.1973	1661	1661	1674.8094	1661	1681.1766	1679.1973	1681.1766	1681.1766	1679.1973	1661	1661	1674.8094	1677	1677	1674.8094	1661	1681.1766	1674.8094	1681.1766	1674.8094	1681.1766	1674.8094	1681.1766	1677	1661	1661	1674.8094	1681.1766	1661	1679.1973	1674.8094	1679.1973	1661	1661	1674.8094	1681.1766	1681.1766	1677	1661	1674.8094	1681.1766	1681.1766	1661	1681.1766	1661	1661	1674.8094	1681.1766	1661	1661	1661	1674.8094	1681.1766	1681.1766	1681.1766	1679.1973	1681.1766	1674.8094	1679.1973	1661	1661	1674.8094	1679.1973	1681.1766	1681.1766	1679.1973	1681.1766	1661	1681.1766	1681.1766	1681.1766	1681.1766	1681.1766	1674.8094	1679.1973	1679.1973	1674.8094	1661	1681.1766	1661	1681.1766	1681.1766	1677	1681.1766	1661	1677	1681.1766	1681.1766	1674.8094	1679.1973	1661	1674.8094	1681.1766	1674.8094	1674.8094	1674.8094	1681.1766	1661	1674.8094	1674.8094	1681.1766	1674.8094	1681.1766	1681.1766	1674.8094	1677	1679.1973	1679.1973	1679.1973	1674.8094	1679.1973	1661	1677	1677	1674.8094	1679.1973	1674.8094	1677	1674.8094	1674.8094	1661	1661
1671	1671	1697.2091	1671	1671	1695.0819	1693.0985	1695.0819	1671	1671	1691.0183	1671	1697.2091	1695.0819	1697.2091	1697.2091	1695.0819	1671	1671	1691.0183	1693.0985	1693.0985	1691.0183	1671	1697.2091	1691.0183	1697.2091	1691.0183	1697.2091	1691.0183	1697.2091	1693.0985	1671	1671	1691.0183	1697.2091	1671	1695.0819	1691.0183	1695.0819	1671	1671	1691.0183	1697.2091	1697.2091	1693.0985	1671	1691.0183	1697.2091	1697.2091	1671	1697.2091	1671	1671	1691.0183	1697.2091	1671	1671	1671	1691.0183	1697.2091	1697.2091	1697.2091	1695.0819	1697.2091	1691.0183	1695.0819	1671	1671	1691.0183	1695.0819	1697.2091	1697.2091	1695.0819	1697.2091	1671	1697.2091	1697.2091	1697.2091	1697.2091	1697.2091	1691.0183	1695.0819	1695.0819	1691.0183	1671	1697.2091	1671	1697.2091	1697.2091	1693.0985	1697.2091	1671	1693.0985	1697.2091	1697.2091	1691.0183	1695.0819	1671	1691.0183	1697.2091	1691.0183	1691.0183	1691.0183	1697.2091	1671	1691.0183	1691.0183	1697.2091	1691.0183	1697.2091	1697.2091	1691.0183	1693.0985	1695.0819	1695.0819	1695.0819	1691.0183	1695.0819	1671	1693.0985	1693.0985	1691.0183	1695.0819	1691.0183	1693.0985	1691.0183	1691.0183	1671	1671
1680	1680	1697.9955	1680	1680	1695.8461	1693.8649	1695.8461	1680	1680	1691.7883	1680	1697.9955	1695.8461	1697.9955	1697.9955	1695.8461	1680	1680	1691.7883	1693.8649	1693.8649	1691.7883	1680	1697.9955	1691.7883	1697.9955	1691.7883	1697.9955	1691.7883	1697.9955	1693.8649	1680	1680	1691.7883	1697.9955	1680	1695.8461	1691.7883	1695.8461	1680	1680	1691.7883	1697.9955	1697.9955	1693.8649	1680	1691.7883	1697.9955	1697.9955	1680	1697.9955	1680	1680	1691.7883	1697.9955	1680	1680	1680	1691.7883	1697.9955	1697.9955	1697.9955	1695.8461	1697.9955	1691.7883	1695.8461	1680	1680	1691.7883	1695.8461	1697.9955	1697.9955	1695.8461	1697.9955	1680	1697.9955	1697.9955	1697.9955	1697.9955	1697.9955	1691.7883	1695.8461	1695.8461	1691.7883	1680	1697.9955	1680	1697.9955	1697.9955	1693.8649	1697.9955	1680	1693.8649	1697.9955	1697.9955	1691.7883	1695.8461	1680	1691.7883	1697.9955	1691.7883	1691.7883	1691.7883	1697.9955	1680	1691.7883	1691.7883	1697.9955	1691.7883	1697.9955	1697.9955	1691.7883	1693.8649	1695.8461	1695.8461	1695.8461	1691.7883	1695.8461	1680	1693.8649	1693.8649	1691.7883	1695.8461	1691.7883	1693.8649	1691.7883	1691.7883	1680	1680
1690	1690	1714.3871	1690	1690	1712.2617	1710.1337	1712.2617	1690	1690	1707.9388	1690	1714.3871	1712.2617	1714.3871	1714.3871	1712.2617	1690	1690	1707.9388	1710.1337	1710.1337	1707.9388	1690	1714.3871	1707.9388	1714.3871	1707.9388	1714.3871	1707.9388	1714.3871	1710.1337	1690	1690	1707.9388	1714.3871	1690	1712.2617	1707.9388	1712.2617	1690	1690	1707.9388	1714.3871	1714.3871	1710.1337	1690	1707.9388	1714.3871	1714.3871	1690	1714.3871	1690	1690	1707.9388	1714.3871	1690	1690	1690	1707.9388	1714.3871	1714.3871	1714.3871	1712.2617	1714.3871	1707.9388	1712.2617	1690	1690	1707.9388	1712.2617	1714.3871	1714.3871	1712.2617	1714.3871	1690	1714.3871	1714.3871	1714.3871	1714.3871	1714.3871	1707.9388	1712.2617	1712.2617	1707.9388	1690	1714.3871	1690	1714.3871	1714.3871	1710.1337	1714.3871	1690	1710.1337	1714.3871	1714.3871	1707.9388	1712.2617	1690	1707.9388	1714.3871	1707.9388	1707.9388	1707.9388	1714.3871	1690	1707.9388	1707.9388	1714.3871	1707.9388	1714.3871	1714.3871	1707.9388	1710.1337	1712.2617	1712.2617	1712.2617	1707.9388	1712.2617	1690	1710.1337	1710.1337	1707.9388	1712.2617	1707.9388	1710.1337	1707.9388	1707.9388	1690	1690
1700	1700	1715.1698	1700	1700	1713.0291	1710.9014	1713.0291	1700	1700	1708.7102	1700	1715.1698	1713.0291	1715.1698	1715.1698	1713.0291	1700	1700	1708.7102	1710.9014	1710.9014	1708.7102	1700	1715.1698	1708.7102	1715.1698	1708.7102	1715.1698	1708.7102	1715.1698	1710.9014	1700	1700	1708.7102	1715.1698	1700	1713.0291	1708.7102	1713.0291	1700	1700	1708.7102	1715.1698	1715.1698	1710.9014	1700	1708.7102	1715.1698	1715.1698	1700	1715.1698	1700	1700	1708.7102	1715.1698	1700	1700	1700	1708.7102	1715.1698	1715.1698	1715.1698	1713.0291	1715.1698	1708.7102	1713.0291	1700	1700	1708.7102	1713.0291	1715.1698	1715.1698	1713.0291	1715.1698	1700	1715.1698	1715.1698	1715.1698	1715.1698	1715.1698	1708.7102	1713.0291	1713.0291	1708.7102	1700	1715.1698	1700	1715.1698	1715.1698	1710.9014	1715.1698	1700	1710.9014	1715.1698	1715.1698	1708.7102	1713.0291	1700	1708.7102	1715.1698	1708.7102	1708.7102	1708.7102	1715.1698	1700	1708.7102	1708.7102	1715.1698	1708.7102	1715.1698	1715.1698	1708.7102	1710.9014	1713.0291	1713.0291	1713.0291	1708.7102	1713.0291	1700	1710.9014	1710.9014	1708.7102	1713.0291	1708.7102	1710.9014	1708.7102	1708.7102	1700	1700
1709	1709	1731.1849	1709	1709	1729.2026	1727.187	1729.2026	1709	1709	1724.9625	1709	1731.1849	1729.2026	1731.1849	1731.1849	1729.2026	1709	1709	1724.9625	1727.187	1727.187	1724.9625	1709	1731.1849	1724.9625	1731.1849	1724.9625	1731.1849	1724.9625	1731.1849	1727.187	1709	1709	1724.9625	1731.1849	1709	1729.2026	1724.9625	1729.2026	1709	1709	1724.9625	1731.1849	1731.1849	1727.187	1709	1724.9625	1731.1849	1731.1849	1709	1731.1849	1709	1709	1724.9625	1731.1849	1709	1709	1709	1724.9625	1731.1849	1731.1849	1731.1849	1729.2026	1731.1849	1724.9625	1729.2026	1709	1709	1724.9625	1729.2026	1731.1849	1731.1849	1729.2026	1731.1849	1709	1731.1849	1731.1849	1731.1849	1731.1849	1731.1849	1724.9625	1729.2026	1729.2026	1724.9625	1709	1731.1849	1709	1731.1849	1731.1849	1727.187	1731.1849	1709	1727.187	1731.1849	1731.1849	1724.9625	1729.2026	1709	1724.9625	1731.1849	1724.9625	1724.9625	1724.9625	1731.1849	1709	1724.9625	1724.9625	1731.1849	1724.9625	1731.1849	1731.1849	1724.9625	1727.187	1729.2026	1729.2026	1729.2026	1724.9625	1729.2026	1709	1727.187	1727.187	1724.9625	1729.2026	1724.9625	1727.187	1724.9625	1724.9625	1709	1709
1719	1719	1731.9518	1719	1719	1729.9683	1727.9513	1729.9683	1719	1719	1725.7279	1719	1731.9518	1729.9683	1731.9518	1731.9518	1729.9683	1719	1719	1725.7279	1727.9513	1727.9513	1725.7279	1719	1731.9518	1725.7279	1731.9518	1725.7279	1731.9518	1725.7279	1731.9518	1727.9513	1719	1719	1725.7279	1731.9518	1719	1729.9683	1725.7279	1729.9683	1719	1719	1725.7279	1731.9518	1731.9518	1727.9513	1719	1725.7279	1731.9518	1731.9518	1719	1731.9518	1719	1719	1725.7279	1731.9518	1719	1719	1719	1725.7279	1731.9518	1731.9518	1731.9518	1729.9683	1731.9518	1725.7279	1729.9683	1719	1719	1725.7279	1729.9683	1731.9518	1731.9518	1729.9683	1731.9518	1719	1731.9518	1731.9518	1731.9518	1731.9518	1731.9518	1725.7279	1729.9683	1729.9683	1725.7279	1719	1731.9518	1719	1731.9518	1731.9518	1727.9513	1731.9518	1719	1727.9513	1731.9518	1731.9518	1725.7279	1729.9683	1719	1725.7279	1731.9518	1725.7279	1725.7279	1725.7279	1731.9518	1719	1725.7279	1725.7279	1731.9518	1725.7279	1731.9518	1731.9518	1725.7279	1727.9513	1729.9683	1729.9683	1729.9683	1725.7279	1729.9683	1719	1727.9513	1727.9513	1725.7279	1729.9683	1725.7279	1727.9513	1725.7279	1725.7279	1719	1719
1729	1729	1748.3984	1729	1729	1746.2241	1744.194	1746.2241	1729	1729	1742.0457	1729	1748.3984	1746.2241	1748.3984	1748.3984	1746.2241	1729	1729	1742.0457	1744.194	1744.194	1742.0457	1729	1748.3984	1742.0457	1748.3984	1742.0457	1748.3984	1742.0457	1748.3984	1744.194	1729	1729	1742.0457	1748.3984	1729	1746.2241	1742.0457	1746.2241	1729	1729	1742.0457	1748.3984	1748.3984	1744.194	1729	1742.0457	1748.3984	1748.3984	1729	1748.3984	1729	1729	1742.0457	1748.3984	1729	1729	1729	1742.0457	1748.3984	1748.3984	1748.3984	1746.2241	1748.3984	1742.0457	1746.2241	1729	1729	1742.0457	1746.2241	1748.3984	1748.3984	1746.2241	1748.3984	1729	1748.3984	1748.3984	1748.3984	1748.3984	1748.3984	1742.0457	1746.2241	1746.2241	1742.0457	1729	1748.3984	1729	1748.3984	1748.3984	1744.194	1748.3984	1729	1744.194	1748.3984	1748.3984	1742.0457	1746.2241	1729	1742.0457	1748.3984	1742.0457	1742.0457	1742.0457	1748.3984	1729	1742.0457	1742.0457	1748.3984	1742.0457	1748.3984	1748.3984	1742.0457	1744.194	1746.2241	1746.2241	1746.2241	1742.0457	1746.2241	1729	1744.194	1744.194	1742.0457	1746.2241	1742.0457	1744.194	1742.0457	1742.0457	1729	1729
1739	1739	1749.1588	1739	1739	1746.9912	1744.9595	1746.9912	1739	1739	1742.8278	1739	1749.1588	1746.9912	1749.1588	1749.1588	1746.9912	1739	1739	1742.8278	1744.9595	1744.9595	1742.8278	1739	1749.1588	1742.8278	1749.1588	1742.8278	1749.1588	1742.8278	1749.1588	1744.9595	1739	1739	1742.8278	1749.1588	1739	1746.9912	1742.8278	1746.9912	1739	1739	1742.8278	1749.1588	1749.1588	1744.9595	1739	1742.8278	1749.1588	1749.1588	1739	1749.1588	1739	1739	1742.8278	1749.1588	1739	1739	1739	1742.8278	1749.1588	1749.1588	1749.1588	1746.9912	1749.1588	1742.8278	1746.9912	1739	1739	1742.8278	1746.9912	1749.1588	1749.1588	1746.9912	1749.1588	1739	1749.1588	1749.1588	1749.1588	1749.1588	1749.1588	1742.8278	1746.9912	1746.9912	1742.8278	1739	1749.1588	1739	1749.1588	1749.1588	1744.9595	1749.1588	1739	1744.9595	1749.1588	1749.1588	1742.8278	1746.9912	1739	1742.8278	1749.1588	1742.8278	1742.8278	1742.8278	1749.1588	1739	1742.8278	1742.8278	1749.1588	1742.8278	1749.1588	1749.1588	1742.8278	1744.9595	1746.9912	1746.9912	1746.9912	1742.8278	1746.9912	1739	1744.9595	1744.9595	1742.8278	1746.9912	1742.8278	1744.9595	1742.8278	1742.8278	1739	1739
1748	1748	1765.6422	1748	1748	1763.5626	1761.4484	1763.5626	1748	1748	1759.0686	1748	1765.6422	1763.5626	1765.6422	1765.6422	1763.5626	1748	1748	1759.0686	1761.4484	1761.4484	1759.0686	1748	1765.6422	1759.0686	1765.6422	1759.0686	1765.6422	1759.0686	1765.6422	1761.4484	1748	1748	1759.0686	1765.6422	1748	1763.5626	1759.0686	1763.5626	1748	1748	1759.0686	1765.6422	1765.6422	1761.4484	1748	1759.0686	1765.6422	1765.6422	1748	1765.6422	1748	1748	1759.0686	1765.6422	1748	1748	1748	1759.0686	1765.6422	1765.6422	1765.6422	1763.5626	1765.6422	1759.0686	1763.5626	1748	1748	1759.0686	1763.5626	1765.6422	1765.6422	1763.5626	1765.6422	1748	1765.6422	1765.6422	1765.6422	1765.6422	1765.6422	1759.0686	1763.5626	1763.5626	1759.0686	1748	1765.6422	1748	1765.6422	1765.6422	1761.4484	1765.6422	1748	1761.4484	1765.6422	1765.6422	1759.0686	1763.5626	1748	1759.0686	1765.6422	1759.0686	1759.0686	1759.0686	1765.6422	1748	1759.0686	1759.0686	1765.6422	1759.0686	1765.6422	1765.6422	1759.0686	1761.4484	1763.5626	1763.5626	1763.5626	1759.0686	1763.5626	1748	1761.4484	1761.4484	1759.0686	1763.5626	1759.0686	1761.4484	1759.0686	1759.0686	1748	1748
1758	1758	1766.4072	1758	1758	1764.3414	1762.2335	1764.3414	1758	1758	1759.8479	1758	1766.4072	1764.3414	1766.4072	1766.4072	1764.3414	1758	1758	1759.8479	1762.2335	1762.2335	1759.8479	1758	1766.4072	1759.8479	1766.4072	1759.8479	1766.4072	1759.8479	1766.4072	1762.2335	1758	1758	1759.8479	1766.4072	1758	1764.3414	1759.8479	1764.3414	1758	1758	1759.8479	1766.4072	1766.4072	1762.2335	1758	1759.8479	1766.4072	1766.4072	1758	1766.4072	1758	1758	1759.8479	1766.4072	1758	1758	1758	1759.8479	1766.4072	1766.4072	1766.4072	1764.3414	1766.4072	1759.8479	1764.3414	1758	1758	1759.8479	1764.3414	1766.4072	1766.4072	1764.3414	1766.4072	1758	1766.4072	1766.4072	1766.4072	1766.4072	1766.4072	1759.8479	1764.3414	1764.3414	1759.8479	1758	1766.4072	1758	1766.4072	1766.4072	1762.2335	1766.4072	1758	1762.2335	1766.4072	1766.4072	1759.8479	1764.3414	1758	1759.8479	1766.4072	1759.8479	1759.8479	1759.8479	1766.4072	1758	1759.8479	1759.8479	1766.4072	1759.8479	1766.4072	1766.4072	1759.8479	1762.2335	1764.3414	1764.3414	1764.3414	1759.8479	1764.3414	1758	1762.2335	1762.2335	1759.8479	1764.3414	1759.8479	1762.2335	1759.8479	1759.8479	1758	1758
1768	1768	1818.7856	1768	1768	1816.5582	1814.4125	1816.5582	1768	1768	1812.2396	1768	1818.7856	1816.5582	1818.7856	1818.7856	1816.5582	1768	1768	1812.2396	1814.4125	1814.4125	1812.2396	1768	1818.7856	1812.2396	1818.7856	1812.2396	1818.7856	1812.2396	1818.7856	1814.4125	1768	1768	1812.2396	1818.7856	1768	1816.5582	1812.2396	1816.5582	1768	1768	1812.2396	1818.7856	1818.7856	1814.4125	1768	1812.2396	1818.7856	1818.7856	1768	1818.7856	1768	1768	1812.2396	1818.7856	1768	1768	1768	1812.2396	1818.7856	1818.7856	1818.7856	1816.5582	1818.7856	1812.2396	1816.5582	1768	1768	1812.2396	1816.5582	1818.7856	1818.7856	1816.5582	1818.7856	1768	1818.7856	1818.7856	1818.7856	1818.7856	1818.7856	1812.2396	1816.5582	1816.5582	1812.2396	1768	1818.7856	1768	1818.7856	1818.7856	1814.4125	1818.7856	1768	1814.4125	1818.7856	1818.7856	1812.2396	1816.5582	1768	1812.2396	1818.7856	1812.2396	1812.2396	1812.2396	1818.7856	1768	1812.2396	1812.2396	1818.7856	1812.2396	1818.7856	1818.7856	1812.2396	1814.4125	1816.5582	1816.5582	1816.5582	1812.2396	1816.5582	1768	1814.4125	1814.4125	1812.2396	1816.5582	1812.2396	1814.4125	1812.2396	1812.2396	1768	1768
1777	1777	1819.5455	1777	1777	1817.3257	1815.1973	1817.3257	1777	1777	1813.0031	1777	1819.5455	1817.3257	1819.5455	1819.5455	1817.3257	1777	1777	1813.0031	1815.1973	1815.1973	1813.0031	1777	1819.5455	1813.0031	1819.5455	1813.0031	1819.5455	1813.0031	1819.5455	1815.1973	1777	1777	1813.0031	1819.5455	1777	1817.3257	1813.0031	1817.3257	1777	1777	1813.0031	1819.5455	1819.5455	1815.1973	1777	1813.0031	1819.5455	1819.5455	1777	1819.5455	1777	1777	1813.0031	1819.5455	1777	1777	1777	1813.0031	1819.5455	1819.5455	1819.5455	1817.3257	1819.5455	1813.0031	1817.3257	1777	1777	1813.0031	1817.3257	1819.5455	1819.5455	1817.3257	1819.5455	1777	1819.5455	1819.5455	1819.5455	1819.5455	1819.5455	1813.0031	1817.3257	1817.3257	1813.0031	1777	1819.5455	1777	1819.5455	1819.5455	1815.1973	1819.5455	1777	1815.1973	1819.5455	1819.5455	1813.0031	1817.3257	1777	1813.0031	1819.5455	1813.0031	1813.0031	1813.0031	1819.5455	1777	1813.0031	1813.0031	1819.5455	1813.0031	1819.5455	1819.5455	1813.0031	1815.1973	1817.3257	1817.3257	1817.3257	1813.0031	1817.3257	1777	1815.1973	1815.1973	1813.0031	1817.3257	1813.0031	1815.1973	1813.0031	1813.0031	1777	1777
1787	1787	1836.3617	1787	1787	1834.2013	1832.0117	1834.2013	1787	1787	1829.8214	1787	1836.3617	1834.2013	1836.3617	1836.3617	1834.2013	1787	1787	1829.8214	1832.0117	1832.0117	1829.8214	1787	1836.3617	1829.8214	1836.3617	1829.8214	1836.3617	1829.8214	1836.3617	1832.0117	1787	1787	1829.8214	1836.3617	1787	1834.2013	1829.8214	1834.2013	1787	1787	1829.8214	1836.3617	1836.3617	1832.0117	1787	1829.8214	1836.3617	1836.3617	1787	1836.3617	1787	1787	1829.8214	1836.3617	1787	1787	1787	1829.8214	1836.3617	1836.3617	1836.3617	1834.2013	1836.3617	1829.8214	1834.2013	1787	1787	1829.8214	1834.2013	1836.3617	1836.3617	1834.2013	1836.3617	1787	1836.3617	1836.3617	1836.3617	1836.3617	1836.3617	1829.8214	1834.2013	1834.2013	1829.8214	1787	1836.3617	1787	1836.3617	1836.3617	1832.0117	1836.3617	1787	1832.0117	1836.3617	1836.3617	1829.8214	1834.2013	1787	1829.8214	1836.3617	1829.8214	1829.8214	1829.8214	1836.3617	1787	1829.8214	1829.8214	1836.3617	1829.8214	1836.3617	1836.3617	1829.8214	1832.0117	1834.2013	1834.2013	1834.2013	1829.8214	1834.2013	1787	1832.0117	1832.0117	1829.8214	1834.2013	1829.8214	1832.0117	1829.8214	1829.8214	1787	1787
1797	1797	1837.1218	1797	1797	1834.9854	1832.7737	1834.9854	1797	1797	1830.5867	1797	1837.1218	1834.9854	1837.1218	1837.1218	1834.9854	1797	1797	1830.5867	1832.7737	1832.7737	1830.5867	1797	1837.1218	1830.5867	1837.1218	1830.5867	1837.1218	1830.5867	1837.1218	1832.7737	1797	1797	1830.5867	1837.1218	1797	1834.9854	1830.5867	1834.9854	1797	1797	1830.5867	1837.1218	1837.1218	1832.7737	1797	1830.5867	1837.1218	1837.1218	1797	1837.1218	1797	1797	1830.5867	1837.1218	1797	1797	1797	1830.5867	1837.1218	1837.1218	1837.1218	1834.9854	1837.1218	1830.5867	1834.9854	1797	1797	1830.5867	1834.9854	1837.1218	1837.1218	1834.9854	1837.1218	1797	1837.1218	1837.1218	1837.1218	1837.1218	1837.1218	1830.5867	1834.9854	1834.9854	1830.5867	1797	1837.1218	1797	1837.1218	1837.1218	1832.7737	1837.1218	1797	1832.7737	1837.1218	1837.1218	1830.5867	1834.9854	1797	1830.5867	1837.1218	1830.5867	1830.5867	1830.5867	1837.1218	1797	1830.5867	1830.5867	1837.1218	1830.5867	1837.1218	1837.1218	1830.5867	1832.7737	1834.9854	1834.9854	1834.9854	1830.5867	1834.9854	1797	1832.7737	1832.7737	1830.5867	1834.9854	1830.5867	1832.7737	1830.5867	1830.5867	1797	1797
1807	1807	1853.2695	1807	1807	1851.1888	1849.2051	1851.1888	1807	1807	1847.1432	1807	1853.2695	1851.1888	1853.2695	1853.2695	1851.1888	1807	1807	1847.1432	1849.2051	1849.2051	1847.1432	1807	1853.2695	1847.1432	1853.2695	1847.1432	1853.2695	1847.1432	1853.2695	1849.2051	1807	1807	1847.1432	1853.2695	1807	1851.1888	1847.1432	1851.1888	1807	1807	1847.1432	1853.2695	1853.2695	1849.2051	1807	1847.1432	1853.2695	1853.2695	1807	1853.2695	1807	1807	1847.1432	1853.2695	1807	1807	1807	1847.1432	1853.2695	1853.2695	1853.2695	1851.1888	1853.2695	1847.1432	1851.1888	1807	1807	1847.1432	1851.1888	1853.2695	1853.2695	1851.1888	1853.2695	1807	1853.2695	1853.2695	1853.2695	1853.2695	1853.2695	1847.1432	1851.1888	1851.1888	1847.1432	1807	1853.2695	1807	1853.2695	1853.2695	1849.2051	1853.2695	1807	1849.2051	1853.2695	1853.2695	1847.1432	1851.1888	1807	1847.1432	1853.2695	1847.1432	1847.1432	1847.1432	1853.2695	1807	1847.1432	1847.1432	1853.2695	1847.1432	1853.2695	1853.2695	1847.1432	1849.2051	1851.1888	1851.1888	1851.1888	1847.1432	1851.1888	1807	1849.2051	1849.2051	1847.1432	1851.1888	1847.1432	1849.2051	1847.1432	1847.1432	1807	1807
1816	1816	1854.0398	1816	1816	1851.9556	1849.9742	1851.9556	1816	1816	1847.907	1816	1854.0398	1851.9556	1854.0398	1854.0398	1851.9556	1816	1816	1847.907	1849.9742	1849.9742	1847.907	1816	1854.0398	1847.907	1854.0398	1847.907	1854.0398	1847.907	1854.0398	1849.9742	1816	1816	1847.907	1854.0398	1816	1851.9556	1847.907	1851.9556	1816	1816	1847.907	1854.0398	1854.0398	1849.9742	1816	1847.907	1854.0398	1854.0398	1816	1854.0398	1816	1816	1847.907	1854.0398	1816	1816	1816	1847.907	1854.0398	1854.0398	1854.0398	1851.9556	1854.0398	1847.907	1851.9556	1816	1816	1847.907	1851.9556	1854.0398	1854.0398	1851.9556	1854.0398	1816	1854.0398	1854.0398	1854.0398	1854.0398	1854.0398	1847.907	1851.9556	1851.9556	1847.907	1816	1854.0398	1816	1854.0398	1854.0398	1849.9742	1854.0398	1816	1849.9742	1854.0398	1854.0398	1847.907	1851.9556	1816	1847.907	1854.0398	1847.907	1847.907	1847.907	1854.0398	1816	1847.907	1847.907	1854.0398	1847.907	1854.0398	1854.0398	1847.907	1849.9742	1851.9556	1851.9556	1851.9556	1847.907	1851.9556	1816	1849.9742	1849.9742	1847.907	1851.9556	1847.907	1849.9742	1847.907	1847.907	1816	1816
1826	1826	1870.3236	1826	1826	1868.2426	1866.1627	1868.2426	1826	1826	1863.9235	1826	1870.3236	1868.2426	1870.3236	1870.3236	1868.2426	1826	1826	1863.9235	1866.1627	1866.1627	1863.9235	1826	1870.3236	1863.9235	1870.3236	1863.9235	1870.3236	1863.9235	1870.3236	1866.1627	1826	1826	1863.9235	1870.3236	1826	1868.2426	1863.9235	1868.2426	1826	1826	1863.9235	1870.3236	1870.3236	1866.1627	1826	1863.9235	1870.3236	1870.3236	1826	1870.3236	1826	1826	1863.9235	1870.3236	1826	1826	1826	1863.9235	1870.3236	1870.3236	1870.3236	1868.2426	1870.3236	1863.9235	1868.2426	1826	1826	1863.9235	1868.2426	1870.3236	1870.3236	1868.2426	1870.3236	1826	1870.3236	1870.3236	1870.3236	1870.3236	1870.3236	1863.9235	1868.2426	1868.2426	1863.9235	1826	1870.3236	1826	1870.3236	1870.3236	1866.1627	1870.3236	1826	1866.1627	1870.3236	1870.3236	1863.9235	1868.2426	1826	1863.9235	1870.3236	1863.9235	1863.9235	1863.9235	1870.3236	1826	1863.9235	1863.9235	1870.3236	1863.9235	1870.3236	1870.3236	1863.9235	1866.1627	1868.2426	1868.2426	1868.2426	1863.9235	1868.2426	1826	1866.1627	1866.1627	1863.9235	1868.2426	1863.9235	1866.1627	1863.9235	1863.9235	1826	1826
1836	1836	1871.1039	1836	1836	1869.0276	1866.9353	1869.0276	1836	1836	1864.6924	1836	1871.1039	1869.0276	1871.1039	1871.1039	1869.0276	1836	1836	1864.6924	1866.9353	1866.9353	1864.6924	1836	1871.1039	1864.6924	1871.1039	1864.6924	1871.1039	1864.6924	1871.1039	1866.9353	1836	1836	1864.6924	1871.1039	1836	1869.0276	1864.6924	1869.0276	1836	1836	1864.6924	1871.1039	1871.1039	1866.9353	1836	1864.6924	1871.1039	1871.1039	1836	1871.1039	1836	1836	1864.6924	1871.1039	1836	1836	1836	1864.6924	1871.1039	1871.1039	1871.1039	1869.0276	1871.1039	1864.6924	1869.0276	1836	1836	1864.6924	1869.0276	1871.1039	1871.1039	1869.0276	1871.1039	1836	1871.1039	1871.1039	1871.1039	1871.1039	1871.1039	1864.6924	1869.0276	1869.0276	1864.6924	1836	1871.1039	1836	1871.1039	1871.1039	1866.9353	1871.1039	1836	1866.9353	1871.1039	1871.1039	1864.6924	1869.0276	1836	1864.6924	1871.1039	1864.6924	1864.6924	1864.6924	1871.1039	1836	1864.6924	1864.6924	1871.1039	1864.6924	1871.1039	1871.1039	1864.6924	1866.9353	1869.0276	1869.0276	1869.0276	1864.6924	1869.0276	1836	1866.9353	1866.9353	1864.6924	1869.0276	1864.6924	1866.9353	1864.6924	1864.6924	1836	1836
1845	1845	1887.2157	1845	1845	1885.0875	1883.0408	1885.0875	1845	1845	1880.9774	1845	1887.2157	1885.0875	1887.2157	1887.2157	1885.0875	1845	1845	1880.9774	1883.0408	1883.0408	1880.9774	1845	1887.2157	1880.9774	1887.2157	1880.9774	1887.2157	1880.9774	1887.2157	1883.0408	1845	1845	1880.9774	1887.2157	1845	1885.0875	1880.9774	1885.0875	1845	1845	1880.9774	1887.2157	1887.2157	1883.0408	1845	1880.9774	1887.2157	1887.2157	1845	1887.2157	1845	1845	1880.9774	1887.2157	1845	1845	1845	1880.9774	1887.2157	1887.2157	1887.2157	1885.0875	1887.2157	1880.9774	1885.0875	1845	1845	1880.9774	1885.0875	1887.2157	1887.2157	1885.0875	1887.2157	1845	1887.2157	1887.2157	1887.2157	1887.2157	1887.2157	1880.9774	1885.0875	1885.0875	1880.9774	1845	1887.2157	1845	1887.2157	1887.2157	1883.0408	1887.2157	1845	1883.0408	1887.2157	1887.2157	1880.9774	1885.0875	1845	1880.9774	1887.2157	1880.9774	1880.9774	1880.9774	1887.2157	1845	1880.9774	1880.9774	1887.2157	1880.9774	1887.2157	1887.2157	1880.9774	1883.0408	1885.0875	1885.0875	1885.0875	1880.9774	1885.0875	1845	1883.0408	1883.0408	1880.9774	1885.0875	1880.9774	1883.0408	1880.9774	1880.9774	1845	1845
1855	1855	1887.978	1855	1855	1885.8531	1883.8243	1885.8531	1855	1855	1881.7382	1855	1887.978	1885.8531	1887.978	1887.978	1885.8531	1855	1855	1881.7382	1883.8243	1883.8243	1881.7382	1855	1887.978	1881.7382	1887.978	1881.7382	1887.978	1881.7382	1887.978	1883.8243	1855	1855	1881.7382	1887.978	1855	1885.8531	1881.7382	1885.8531	1855	1855	1881.7382	1887.978	1887.978	1883.8243	1855	1881.7382	1887.978	1887.978	1855	1887.978	1855	1855	1881.7382	1887.978	1855	1855	1855	1881.7382	1887.978	1887.978	1887.978	1885.8531	1887.978	1881.7382	1885.8531	1855	1855	1881.7382	1885.8531	1887.978	1887.978	1885.8531	1887.978	1855	1887.978	1887.978	1887.978	1887.978	1887.978	1881.7382	1885.8531	1885.8531	1881.7382	1855	1887.978	1855	1887.978	1887.978	1883.8243	1887.978	1855	1883.8243	1887.978	1887.978	1881.7382	1885.8531	1855	1881.7382	1887.978	1881.7382	1881.7382	1881.7382	1887.978	1855	1881.7382	1881.7382	1887.978	1881.7382	1887.978	1887.978	1881.7382	1883.8243	1885.8531	1885.8531	1885.8531	1881.7382	1885.8531	1855	1883.8243	1883.8243	1881.7382	1885.8531	1881.7382	1883.8243	1881.7382	1881.7382	1855	1855
1865	1865	1904.4512	1865	1865	1902.4042	1900.3007	1902.4042	1865	1865	1898.0421	1865	1904.4512	1902.4042	1904.4512	1904.4512	1902.4042	1865	1865	1898.0421	1900.3007	1900.3007	1898.0421	1865	1904.4512	1898.0421	1904.4512	1898.0421	1904.4512	1898.0421	1904.4512	1900.3007	1865	1865	1898.0421	1904.4512	1865	1902.4042	1898.0421	1902.4042	1865	1865	1898.0421	1904.4512	1904.4512	1900.3007	1865	1898.0421	1904.4512	1904.4512	1865	1904.4512	1865	1865	1898.0421	1904.4512	1865	1865	1865	1898.0421	1904.4512	1904.4512	1904.4512	1902.4042	1904.4512	1898.0421	1902.4042	1865	1865	1898.0421	1902.4042	1904.4512	1904.4512	1902.4042	1904.4512	1865	1904.4512	1904.4512	1904.4512	1904.4512	1904.4512	1898.0421	1902.4042	1902.4042	1898.0421	1865	1904.4512	1865	1904.4512	1904.4512	1900.3007	1904.4512	1865	1900.3007	1904.4512	1904.4512	1898.0421	1902.4042	1865	1898.0421	1904.4512	1898.0421	1898.0421	1898.0421	1904.4512	1865	1898.0421	1898.0421	1904.4512	1898.0421	1904.4512	1904.4512	1898.0421	1900.3007	1902.4042	1902.4042	1902.4042	1898.0421	1902.4042	1865	1900.3007	1900.3007	1898.0421	1902.4042	1898.0421	1900.3007	1898.0421	1898.0421	1865	1865
1875	1875	1905.2065	1875	1875	1903.162	1901.0798	1903.162	1875	1875	1898.8119	1875	1905.2065	1903.162	1905.2065	1905.2065	1903.162	1875	1875	1898.8119	1901.0798	1901.0798	1898.8119	1875	1905.2065	1898.8119	1905.2065	1898.8119	1905.2065	1898.8119	1905.2065	1901.0798	1875	1875	1898.8119	1905.2065	1875	1903.162	1898.8119	1903.162	1875	1875	1898.8119	1905.2065	1905.2065	1901.0798	1875	1898.8119	1905.2065	1905.2065	1875	1905.2065	1875	1875	1898.8119	1905.2065	1875	1875	1875	1898.8119	1905.2065	1905.2065	1905.2065	1903.162	1905.2065	1898.8119	1903.162	1875	1875	1898.8119	1903.162	1905.2065	1905.2065	1903.162	1905.2065	1875	1905.2065	1905.2065	1905.2065	1905.2065	1905.2065	1898.8119	1903.162	1903.162	1898.8119	1875	1905.2065	1875	1905.2065	1905.2065	1901.0798	1905.2065	1875	1901.0798	1905.2065	1905.2065	1898.8119	1903.162	1875	1898.8119	1905.2065	1898.8119	1898.8119	1898.8119	1905.2065	1875	1898.8119	1898.8119	1905.2065	1898.8119	1905.2065	1905.2065	1898.8119	1901.0798	1903.162	1903.162	1903.162	1898.8119	1903.162	1875	1901.0798	1901.0798	1898.8119	1903.162	1898.8119	1901.0798	1898.8119	1898.8119	1875	1875
1884	1884	1921.0942	1884	1884	1919.0785	1917.0442	1919.0785	1884	1884	1914.9175	1884	1921.0942	1919.0785	1921.0942	1921.0942	1919.0785	1884	1884	1914.9175	1917.0442	1917.0442	1914.9175	1884	1921.0942	1914.9175	1921.0942	1914.9175	1921.0942	1914.9175	1921.0942	1917.0442	1884	1884	1914.9175	1921.0942	1884	1919.0785	1914.9175	1919.0785	1884	1884	1914.9175	1921.0942	1921.0942	1917.0442	1884	1914.9175	1921.0942	1921.0942	1884	1921.0942	1884	1884	1914.9175	1921.0942	1884	1884	1884	1914.9175	1921.0942	1921.0942	1921.0942	1919.0785	1921.0942	1914.9175	1919.0785	1884	1884	1914.9175	1919.0785	1921.0942	1921.0942	1919.0785	1921.0942	1884	1921.0942	1921.0942	1921.0942	1921.0942	1921.0942	1914.9175	1919.0785	1919.0785	1914.9175	1884	1921.0942	1884	1921.0942	1921.0942	1917.0442	1921.0942	1884	1917.0442	1921.0942	1921.0942	1914.9175	1919.0785	1884	1914.9175	1921.0942	1914.9175	1914.9175	1914.9175	1921.0942	1884	1914.9175	1914.9175	1921.0942	1914.9175	1921.0942	1921.0942	1914.9175	1917.0442	1919.0785	1919.0785	1919.0785	1914.9175	1919.0785	1884	1917.0442	1917.0442	1914.9175	1919.0785	1914.9175	1917.0442	1914.9175	1914.9175	1884	1884
1894	1894	1921.877	1894	1894	1919.8468	1917.8112	1919.8468	1894	1894	1915.6689	1894	1921.877	1919.8468	1921.877	1921.877	1919.8468	1894	1894	1915.6689	1917.8112	1917.8112	1915.6689	1894	1921.877	1915.6689	1921.877	1915.6689	1921.877	1915.6689	1921.877	1917.8112	1894	1894	1915.6689	1921.877	1894	1919.8468	1915.6689	1919.8468	1894	1894	1915.6689	1921.877	1921.877	1917.8112	1894	1915.6689	1921.877	1921.877	1894	1921.877	1894	1894	1915.6689	1921.877	1894	1894	1894	1915.6689	1921.877	1921.877	1921.877	1919.8468	1921.877	1915.6689	1919.8468	1894	1894	1915.6689	1919.8468	1921.877	1921.877	1919.8468	1921.877	1894	1921.877	1921.877	1921.877	1921.877	1921.877	1915.6689	1919.8468	1919.8468	1915.6689	1894	1921.877	1894	1921.877	1921.877	1917.8112	1921.877	1894	1917.8112	1921.877	1921.877	1915.6689	1919.8468	1894	1915.6689	1921.877	1915.6689	1915.6689	1915.6689	1921.877	1894	1915.6689	1915.6689	1921.877	1915.6689	1921.877	1921.877	1915.6689	1917.8112	1919.8468	1919.8468	1919.8468	1915.6689	1919.8468	1894	1917.8112	1917.8112	1915.6689	1919.8468	1915.6689	1917.8112	1915.6689	1915.6689	1894	1894
1904	1904	1938.5967	1904	1904	1936.322	1934.0701	1936.322	1904	1904	1931.8788	1904	1938.5967	1936.322	1938.5967	1938.5967	1936.322	1904	1904	1931.8788	1934.0701	1934.0701	1931.8788	1904	1938.5967	1931.8788	1938.5967	1931.8788	1938.5967	1931.8788	1938.5967	1934.0701	1904	1904	1931.8788	1938.5967	1904	1936.322	1931.8788	1936.322	1904	1904	1931.8788	1938.5967	1938.5967	1934.0701	1904	1931.8788	1938.5967	1938.5967	1904	1938.5967	1904	1904	1931.8788	1938.5967	1904	1904	1904	1931.8788	1938.5967	1938.5967	1938.5967	1936.322	1938.5967	1931.8788	1936.322	1904	1904	1931.8788	1936.322	1938.5967	1938.5967	1936.322	1938.5967	1904	1938.5967	1938.5967	1938.5967	1938.5967	1938.5967	1931.8788	1936.322	1936.322	1931.8788	1904	1938.5967	1904	1938.5967	1938.5967	1934.0701	1938.5967	1904	1934.0701	1938.5967	1938.5967	1931.8788	1936.322	1904	1931.8788	1938.5967	1931.8788	1931.8788	1931.8788	1938.5967	1904	1931.8788	1931.8788	1938.5967	1931.8788	1938.5967	1938.5967	1931.8788	1934.0701	1936.322	1936.322	1936.322	1931.8788	1936.322	1904	1934.0701	1934.0701	1931.8788	1936.322	1931.8788	1934.0701	1931.8788	1931.8788	1904	1904
1914	1914	1939.3612	1914	1914	1937.1118	1934.8375	1937.1118	1914	1914	1932.644	1914	1939.3612	1937.1118	1939.3612	1939.3612	1937.1118	1914	1914	1932.644	1934.8375	1934.8375	1932.644	1914	1939.3612	1932.644	1939.3612	1932.644	1939.3612	1932.644	1939.3612	1934.8375	1914	1914	1932.644	1939.3612	1914	1937.1118	1932.644	1937.1118	1914	1914	1932.644	1939.3612	1939.3612	1934.8375	1914	1932.644	1939.3612	1939.3612	1914	1939.3612	1914	1914	1932.644	1939.3612	1914	1914	1914	1932.644	1939.3612	1939.3612	1939.3612	1937.1118	1939.3612	1932.644	1937.1118	1914	1914	1932.644	1937.1118	1939.3612	1939.3612	1937.1118	1939.3612	1914	1939.3612	1939.3612	1939.3612	1939.3612	1939.3612	1932.644	1937.1118	1937.1118	1932.644	1914	1939.3612	1914	1939.3612	1939.3612	1934.8375	1939.3612	1914	1934.8375	1939.3612	1939.3612	1932.644	1937.1118	1914	1932.644	1939.3612	1932.644	1932.644	1932.644	1939.3612	1914	1932.644	1932.644	1939.3612	1932.644	1939.3612	1939.3612	1932.644	1934.8375	1937.1118	1937.1118	1937.1118	1932.644	1937.1118	1914	1934.8375	1934.8375	1932.644	1937.1118	1932.644	1934.8375	1932.644	1932.644	1914	1914
1923	1923	1955.6792	1923	1923	1953.6334	1951.538	1953.6334	1923	1923	1949.5232	1923	1955.6792	1953.6334	1955.6792	1955.6792	1953.6334	1923	1923	1949.5232	1951.538	1951.538	1949.5232	1923	1955.6792	1949.5232	1955.6792	1949.5232	1955.6792	1949.5232	1955.6792	1951.538	1923	1923	1949.5232	1955.6792	1923	1953.6334	1949.5232	1953.6334	1923	1923	1949.5232	1955.6792	1955.6792	1951.538	1923	1949.5232	1955.6792	1955.6792	1923	1955.6792	1923	1923	1949.5232	1955.6792	1923	1923	1923	1949.5232	1955.6792	1955.6792	1955.6792	1953.6334	1955.6792	1949.5232	1953.6334	1923	1923	1949.5232	1953.6334	1955.6792	1955.6792	1953.6334	1955.6792	1923	1955.6792	1955.6792	1955.6792	1955.6792	1955.6792	1949.5232	1953.6334	1953.6334	1949.5232	1923	1955.6792	1923	1955.6792	1955.6792	1951.538	1955.6792	1923	1951.538	1955.6792	1955.6792	1949.5232	1953.6334	1923	1949.5232	1955.6792	1949.5232	1949.5232	1949.5232	1955.6792	1923	1949.5232	1949.5232	1955.6792	1949.5232	1955.6792	1955.6792	1949.5232	1951.538	1953.6334	1953.6334	1953.6334	1949.5232	1953.6334	1923	1951.538	1951.538	1949.5232	1953.6334	1949.5232	1951.538	1949.5232	1949.5232	1923	1923
1933	1933	1956.4425	1933	1933	1954.3956	1952.3022	1954.3956	1933	1933	1950.2842	1933	1956.4425	1954.3956	1956.4425	1956.4425	1954.3956	1933	1933	1950.2842	1952.3022	1952.3022	1950.2842	1933	1956.4425	1950.2842	1956.4425	1950.2842	1956.4425	1950.2842	1956.4425	1952.3022	1933	1933	1950.2842	1956.4425	1933	1954.3956	1950.2842	1954.3956	1933	1933	1950.2842	1956.4425	1956.4425	1952.3022	1933	1950.2842	1956.4425	1956.4425	1933	1956.4425	1933	1933	1950.2842	1956.4425	1933	1933	1933	1950.2842	1956.4425	1956.4425	1956.4425	1954.3956	1956.4425	1950.2842	1954.3956	1933	1933	1950.2842	1954.3956	1956.4425	1956.4425	1954.3956	1956.4425	1933	1956.4425	1956.4425	1956.4425	1956.4425	1956.4425	1950.2842	1954.3956	1954.3956	1950.2842	1933	1956.4425	1933	1956.4425	1956.4425	1952.3022	1956.4425	1933	1952.3022	1956.4425	1956.4425	1950.2842	1954.3956	1933	1950.2842	1956.4425	1950.2842	1950.2842	1950.2842	1956.4425	1933	1950.2842	1950.2842	1956.4425	1950.2842	1956.4425	1956.4425	1950.2842	1952.3022	1954.3956	1954.3956	1954.3956	1950.2842	1954.3956	1933	1952.3022	1952.3022	1950.2842	1954.3956	1950.2842	1952.3022	1950.2842	1950.2842	1933	1933
1943	1943	1972.8751	1943	1943	1970.78	1968.5709	1970.78	1943	1943	1966.4294	1943	1972.8751	1970.78	1972.8751	1972.8751	1970.78	1943	1943	1966.4294	1968.5709	1968.5709	1966.4294	1943	1972.8751	1966.4294	1972.8751	1966.4294	1972.8751	1966.4294	1972.8751	1968.5709	1943	1943	1966.4294	1972.8751	1943	1970.78	1966.4294	1970.78	1943	1943	1966.4294	1972.8751	1972.8751	1968.5709	1943	1966.4294	1972.8751	1972.8751	1943	1972.8751	1943	1943	1966.4294	1972.8751	1943	1943	1943	1966.4294	1972.8751	1972.8751	1972.8751	1970.78	1972.8751	1966.4294	1970.78	1943	1943	1966.4294	1970.78	1972.8751	1972.8751	1970.78	1972.8751	1943	1972.8751	1972.8751	1972.8751	1972.8751	1972.8751	1966.4294	1970.78	1970.78	1966.4294	1943	1972.8751	1943	1972.8751	1972.8751	1968.5709	1972.8751	1943	1968.5709	1972.8751	1972.8751	1966.4294	1970.78	1943	1966.4294	1972.8751	1966.4294	1966.4294	1966.4294	1972.8751	1943	1966.4294	1966.4294	1972.8751	1966.4294	1972.8751	1972.8751	1966.4294	1968.5709	1970.78	1970.78	1970.78	1966.4294	1970.78	1943	1968.5709	1968.5709	1966.4294	1970.78	1966.4294	1968.5709	1966.4294	1966.4294	1943	1943
1952	1952	1973.6576	1952	1952	1971.567	1969.3602	1971.567	1952	1952	1967.1951	1952	1973.6576	1971.567	1973.6576	1973.6576	1971.567	1952	1952	1967.1951	1969.3602	1969.3602	1967.1951	1952	1973.6576	1967.1951	1973.6576	1967.1951	1973.6576	1967.1951	1973.6576	1969.3602	1952	1952	1967.1951	1973.6576	1952	1971.567	1967.1951	1971.567	1952	1952	1967.1951	1973.6576	1973.6576	1969.3602	1952	1967.1951	1973.6576	1973.6576	1952	1973.6576	1952	1952	1967.1951	1973.6576	1952	1952	1952	1967.1951	1973.6576	1973.6576	1973.6576	1971.567	1973.6576	1967.1951	1971.567	1952	1952	1967.1951	1971.567	1973.6576	1973.6576	1971.567	1973.6576	1952	1973.6576	1973.6576	1973.6576	1973.6576	1973.6576	1967.1951	1971.567	1971.567	1967.1951	1952	1973.6576	1952	1973.6576	1973.6576	1969.3602	1973.6576	1952	1969.3602	1973.6576	1973.6576	1967.1951	1971.567	1952	1967.1951	1973.6576	1967.1951	1967.1951	1967.1951	1973.6576	1952	1967.1951	1967.1951	1973.6576	1967.1951	1973.6576	1973.6576	1967.1951	1969.3602	1971.567	1971.567	1971.567	1967.1951	1971.567	1952	1969.3602	1969.3602	1967.1951	1971.567	1967.1951	1969.3602	1967.1951	1967.1951	1952	1952
1962	1962	1989.7349	1962	1962	1987.7024	1985.4808	1987.7024	1962	1962	1983.4172	1962	1989.7349	1987.7024	1989.7349	1989.7349	1987.7024	1962	1962	1983.4172	1985.4808	1985.4808	1983.4172	1962	1989.7349	1983.4172	1989.7349	1983.4172	1989.7349	1983.4172	1989.7349	1985.4808	1962	1962	1983.4172	1989.7349	1962	1987.7024	1983.4172	1987.7024	1962	1962	1983.4172	1989.7349	1989.7349	1985.4808	1962	1983.4172	1989.7349	1989.7349	1962	1989.7349	1962	1962	1983.4172	1989.7349	1962	1962	1962	1983.4172	1989.7349	1989.7349	1989.7349	1987.7024	1989.7349	1983.4172	1987.7024	1962	1962	1983.4172	1987.7024	1989.7349	1989.7349	1987.7024	1989.7349	1962	1989.7349	1989.7349	1989.7349	1989.7349	1989.7349	1983.4172	1987.7024	1987.7024	1983.4172	1962	1989.7349	1962	1989.7349	1989.7349	1985.4808	1989.7349	1962	1985.4808	1989.7349	1989.7349	1983.4172	1987.7024	1962	1983.4172	1989.7349	1983.4172	1983.4172	1983.4172	1989.7349	1962	1983.4172	1983.4172	1989.7349	1983.4172	1989.7349	1989.7349	1983.4172	1985.4808	1987.7024	1987.7024	1987.7024	1983.4172	1987.7024	1962	1985.4808	1985.4808	1983.4172	1987.7024	1983.4172	1985.4808	1983.4172	1983.4172	1962	1962
1972	1972	1990.5038	1972	1972	1988.4893	1986.262	1988.4893	1972	1972	1984.2031	1972	1990.5038	1988.4893	1990.5038	1990.5038	1988.4893	1972	1972	1984.2031	1986.262	1986.262	1984.2031	1972	1990.5038	1984.2031	1990.5038	1984.2031	1990.5038	1984.2031	1990.5038	1986.262	1972	1972	1984.2031	1990.5038	1972	1988.4893	1984.2031	1988.4893	1972	1972	1984.2031	1990.5038	1990.5038	1986.262	1972	1984.2031	1990.5038	1990.5038	1972	1990.5038	1972	1972	1984.2031	1990.5038	1972	1972	1972	1984.2031	1990.5038	1990.5038	1990.5038	1988.4893	1990.5038	1984.2031	1988.4893	1972	1972	1984.2031	1988.4893	1990.5038	1990.5038	1988.4893	1990.5038	1972	1990.5038	1990.5038	1990.5038	1990.5038	1990.5038	1984.2031	1988.4893	1988.4893	1984.2031	1972	1990.5038	1972	1990.5038	1990.5038	1986.262	1990.5038	1972	1986.262	1990.5038	1990.5038	1984.2031	1988.4893	1972	1984.2031	1990.5038	1984.2031	1984.2031	1984.2031	1990.5038	1972	1984.2031	1984.2031	1990.5038	1984.2031	1990.5038	1990.5038	1984.2031	1986.262	1988.4893	1988.4893	1988.4893	1984.2031	1988.4893	1972	1986.262	1986.262	1984.2031	1988.4893	1984.2031	1986.262	1984.2031	1984.2031	1972	1972
1982	1982	2006.6934	1982	1982	2004.6753	2002.5353	2004.6753	1982	1982	2000.4525	1982	2006.6934	2004.6753	2006.6934	2006.6934	2004.6753	1982	1982	2000.4525	2002.5353	2002.5353	2000.4525	1982	2006.6934	2000.4525	2006.6934	2000.4525	2006.6934	2000.4525	2006.6934	2002.5353	1982	1982	2000.4525	2006.6934	1982	2004.6753	2000.4525	2004.6753	1982	1982	2000.4525	2006.6934	2006.6934	2002.5353	1982	2000.4525	2006.6934	2006.6934	1982	2006.6934	1982	1982	2000.4525	2006.6934	1982	1982	1982	2000.4525	2006.6934	2006.6934	2006.6934	2004.6753	2006.6934	2000.4525	2004.6753	1982	1982	2000.4525	2004.6753	2006.6934	2006.6934	2004.6753	2006.6934	1982	2006.6934	2006.6934	2006.6934	2006.6934	2006.6934	2000.4525	2004.6753	2004.6753	2000.4525	1982	2006.6934	1982	2006.6934	2006.6934	2002.5353	2006.6934	1982	2002.5353	2006.6934	2006.6934	2000.4525	2004.6753	1982	2000.4525	2006.6934	2000.4525	2000.4525	2000.4525	2006.6934	1982	2000.4525	2000.4525	2006.6934	2000.4525	2006.6934	2006.6934	2000.4525	2002.5353	2004.6753	2004.6753	2004.6753	2000.4525	2004.6753	1982	2002.5353	2002.5353	2000.4525	2004.6753	2000.4525	2002.5353	2000.4525	2000.4525	1982	1982
1991	1991	2007.4786	1991	1991	2005.4448	2003.3177	2005.4448	1991	1991	2001.2213	1991	2007.4786	2005.4448	2007.4786	2007.4786	2005.4448	1991	1991	2001.2213	2003.3177	2003.3177	2001.2213	1991	2007.4786	2001.2213	2007.4786	2001.2213	2007.4786	2001.2213	2007.4786	2003.3177	1991	1991	2001.2213	2007.4786	1991	2005.4448	2001.2213	2005.4448	1991	1991	2001.2213	2007.4786	2007.4786	2003.3177	1991	2001.2213	2007.4786	2007.4786	1991	2007.4786	1991	1991	2001.2213	2007.4786	1991	1991	1991	2001.2213	2007.4786	2007.4786	2007.4786	2005.4448	2007.4786	2001.2213	2005.4448	1991	1991	2001.2213	2005.4448	2007.4786	2007.4786	2005.4448	2007.4786	1991	2007.4786	2007.4786	2007.4786	2007.4786	2007.4786	2001.2213	2005.4448	2005.4448	2001.2213	1991	2007.4786	1991	2007.4786	2007.4786	2003.3177	2007.4786	1991	2003.3177	2007.4786	2007.4786	2001.2213	2005.4448	1991	2001.2213	2007.4786	2001.2213	2001.2213	2001.2213	2007.4786	1991	2001.2213	2001.2213	2007.4786	2001.2213	2007.4786	2007.4786	2001.2213	2003.3177	2005.4448	2005.4448	2005.4448	2001.2213	2005.4448	1991	2003.3177	2003.3177	2001.2213	2005.4448	2001.2213	2003.3177	2001.2213	2001.2213	1991	1991
2001	2001	2024.1267	2001	2001	2021.7905	2019.6953	2021.7905	2001	2001	2017.5695	2001	2024.1267	2021.7905	2024.1267	2024.1267	2021.7905	2001	2001	2017.5695	2019.6953	2019.6953	2017.5695	2001	2024.1267	2017.5695	2024.1267	2017.5695	2024.1267	2017.5695	2024.1267	2019.6953	2001	2001	2017.5695	2024.1267	2001	2021.7905	2017.5695	2021.7905	2001	2001	2017.5695	2024.1267	2024.1267	2019.6953	2001	2017.5695	2024.1267	2024.1267	2001	2024.1267	2001	2001	2017.5695	2024.1267	2001	2001	2001	2017.5695	2024.1267	2024.1267	2024.1267	2021.7905	2024.1267	2017.5695	2021.7905	2001	2001	2017.5695	2021.7905	2024.1267	2024.1267	2021.7905	2024.1267	2001	2024.1267	2024.1267	2024.1267	2024.1267	2024.1267	2017.5695	2021.7905	2021.7905	2017.5695	2001	2024.1267	2001	2024.1267	2024.1267	2019.6953	2024.1267	2001	2019.6953	2024.1267	2024.1267	2017.5695	2021.7905	2001	2017.5695	2024.1267	2017.5695	2017.5695	2017.5695	2024.1267	2001	2017.5695	2017.5695	2024.1267	2017.5695	2024.1267	2024.1267	2017.5695	2019.6953	2021.7905	2021.7905	2021.7905	2017.5695	2021.7905	2001	2019.6953	2019.6953	2017.5695	2021.7905	2017.5695	2019.6953	2017.5695	2017.5695	2001	2001
2011	2011	2024.8956	2011	2011	2022.5787	2020.4647	2022.5787	2011	2011	2018.3397	2011	2024.8956	2022.5787	2024.8956	2024.8956	2022.5787	2011	2011	2018.3397	2020.4647	2020.4647	2018.3397	2011	2024.8956	2018.3397	2024.8956	2018.3397	2024.8956	2018.3397	2024.8956	2020.4647	2011	2011	2018.3397	2024.8956	2011	2022.5787	2018.3397	2022.5787	2011	2011	2018.3397	2024.8956	2024.8956	2020.4647	2011	2018.3397	2024.8956	2024.8956	2011	2024.8956	2011	2011	2018.3397	2024.8956	2011	2011	2011	2018.3397	2024.8956	2024.8956	2024.8956	2022.5787	2024.8956	2018.3397	2022.5787	2011	2011	2018.3397	2022.5787	2024.8956	2024.8956	2022.5787	2024.8956	2011	2024.8956	2024.8956	2024.8956	2024.8956	2024.8956	2018.3397	2022.5787	2022.5787	2018.3397	2011	2024.8956	2011	2024.8956	2024.8956	2020.4647	2024.8956	2011	2020.4647	2024.8956	2024.8956	2018.3397	2022.5787	2011	2018.3397	2024.8956	2018.3397	2018.3397	2018.3397	2024.8956	2011	2018.3397	2018.3397	2024.8956	2018.3397	2024.8956	2024.8956	2018.3397	2020.4647	2022.5787	2022.5787	2022.5787	2018.3397	2022.5787	2011	2020.4647	2020.4647	2018.3397	2022.5787	2018.3397	2020.4647	2018.3397	2018.3397	2011	2011
2020	2020	2041.1812	2020	2020	2039.1968	2037.0526	2039.1968	2020	2020	2035.0222	2020	2041.1812	2039.1968	2041.1812	2041.1812	2039.1968	2020	2020	2035.0222	2037.0526	2037.0526	2035.0222	2020	2041.1812	2035.0222	2041.1812	2035.0222	2041.1812	2035.0222	2041.1812	2037.0526	2020	2020	2035.0222	2041.1812	2020	2039.1968	2035.0222	2039.1968	2020	2020	2035.0222	2041.1812	2041.1812	2037.0526	2020	2035.0222	2041.1812	2041.1812	2020	2041.1812	2020	2020	2035.0222	2041.1812	2020	2020	2020	2035.0222	2041.1812	2041.1812	2041.1812	2039.1968	2041.1812	2035.0222	2039.1968	2020	2020	2035.0222	2039.1968	2041.1812	2041.1812	2039.1968	2041.1812	2020	2041.1812	2041.1812	2041.1812	2041.1812	2041.1812	2035.0222	2039.1968	2039.1968	2035.0222	2020	2041.1812	2020	2041.1812	2041.1812	2037.0526	2041.1812	2020	2037.0526	2041.1812	2041.1812	2035.0222	2039.1968	2020	2035.0222	2041.1812	2035.0222	2035.0222	2035.0222	2041.1812	2020	2035.0222	2035.0222	2041.1812	2035.0222	2041.1812	2041.1812	2035.0222	2037.0526	2039.1968	2039.1968	2039.1968	2035.0222	2039.1968	2020	2037.0526	2037.0526	2035.0222	2039.1968	2035.0222	2037.0526	2035.0222	2035.0222	2020	2020
2030	2030	2041.9647	2030	2030	2039.9644	2037.8395	2039.9644	2030	2030	2035.791	2030	2041.9647	2039.9644	2041.9647	2041.9647	2039.9644	2030	2030	2035.791	2037.8395	2037.8395	2035.791	2030	2041.9647	2035.791	2041.9647	2035.791	2041.9647	2035.791	2041.9647	2037.8395	2030	2030	2035.791	2041.9647	2030	2039.9644	2035.791	2039.9644	2030	2030	2035.791	2041.9647	2041.9647	2037.8395	2030	2035.791	2041.9647	2041.9647	2030	2041.9647	2030	2030	2035.791	2041.9647	2030	2030	2030	2035.791	2041.9647	2041.9647	2041.9647	2039.9644	2041.9647	2035.791	2039.9644	2030	2030	2035.791	2039.9644	2041.9647	2041.9647	2039.9644	2041.9647	2030	2041.9647	2041.9647	2041.9647	2041.9647	2041.9647	2035.791	2039.9644	2039.9644	2035.791	2030	2041.9647	2030	2041.9647	2041.9647	2037.8395	2041.9647	2030	2037.8395	2041.9647	2041.9647	2035.791	2039.9644	2030	2035.791	2041.9647	2035.791	2035.791	2035.791	2041.9647	2030	2035.791	2035.791	2041.9647	2035.791	2041.9647	2041.9647	2035.791	2037.8395	2039.9644	2039.9644	2039.9644	2035.791	2039.9644	2030	2037.8395	2037.8395	2035.791	2039.9644	2035.791	2037.8395	2035.791	2035.791	2030	2030
2040	2040	2058.0256	2040	2040	2055.947	2053.8474	2055.947	2040	2040	2051.769	2040	2058.0256	2055.947	2058.0256	2058.0256	2055.947	2040	2040	2051.769	2053.8474	2053.8474	2051.769	2040	2058.0256	2051.769	2058.0256	2051.769	2058.0256	2051.769	2058.0256	2053.8474	2040	2040	2051.769	2058.0256	2040	2055.947	2051.769	2055.947	2040	2040	2051.769	2058.0256	2058.0256	2053.8474	2040	2051.769	2058.0256	2058.0256	2040	2058.0256	2040	2040	2051.769	2058.0256	2040	2040	2040	2051.769	2058.0256	2058.0256	2058.0256	2055.947	2058.0256	2051.769	2055.947	2040	2040	2051.769	2055.947	2058.0256	2058.0256	2055.947	2058.0256	2040	2058.0256	2058.0256	2058.0256	2058.0256	2058.0256	2051.769	2055.947	2055.947	2051.769	2040	2058.0256	2040	2058.0256	2058.0256	2053.8474	2058.0256	2040	2053.8474	2058.0256	2058.0256	2051.769	2055.947	2040	2051.769	2058.0256	2051.769	2051.769	2051.769	2058.0256	2040	2051.769	2051.769	2058.0256	2051.769	2058.0256	2058.0256	2051.769	2053.8474	2055.947	2055.947	2055.947	2051.769	2055.947	2040	2053.8474	2053.8474	2051.769	2055.947	2051.769	2053.8474	2051.769	2051.769	2040	2040
2050	2050	2058.8118	2050	2050	2056.7124	2054.6362	2056.7124	2050	2050	2052.5381	2050	2058.8118	2056.7124	2058.8118	2058.8118	2056.7124	2050	2050	2052.5381	2054.6362	2054.6362	2052.5381	2050	2058.8118	2052.5381	2058.8118	2052.5381	2058.8118	2052.5381	2058.8118	2054.6362	2050	2050	2052.5381	2058.8118	2050	2056.7124	2052.5381	2056.7124	2050	2050	2052.5381	2058.8118	2058.8118	2054.6362	2050	2052.5381	2058.8118	2058.8118	2050	2058.8118	2050	2050	2052.5381	2058.8118	2050	2050	2050	2052.5381	2058.8118	2058.8118	2058.8118	2056.7124	2058.8118	2052.5381	2056.7124	2050	2050	2052.5381	2056.7124	2058.8118	2058.8118	2056.7124	2058.8118	2050	2058.8118	2058.8118	2058.8118	2058.8118	2058.8118	2052.5381	2056.7124	2056.7124	2052.5381	2050	2058.8118	2050	2058.8118	2058.8118	2054.6362	2058.8118	2050	2054.6362	2058.8118	2058.8118	2052.5381	2056.7124	2050	2052.5381	2058.8118	2052.5381	2052.5381	2052.5381	2058.8118	2050	2052.5381	2052.5381	2058.8118	2052.5381	2058.8118	2058.8118	2052.5381	2054.6362	2056.7124	2056.7124	2056.7124	2052.5381	2056.7124	2050	2054.6362	2054.6362	2052.5381	2056.7124	2052.5381	2054.6362	2052.5381	2052.5381	2050	2050
2059	2059	2075.189	2059	2059	2072.979	2070.9324	2072.979	2059	2059	2068.7129	2059	2075.189	2072.979	2075.189	2075.189	2072.979	2059	2059	2068.7129	2070.9324	2070.9324	2068.7129	2059	2075.189	2068.7129	2075.189	2068.7129	2075.189	2068.7129	2075.189	2070.9324	2059	2059	2068.7129	2075.189	2059	2072.979	2068.7129	2072.979	2059	2059	2068.7129	2075.189	2075.189	2070.9324	2059	2068.7129	2075.189	2075.189	2059	2075.189	2059	2059	2068.7129	2075.189	2059	2059	2059	2068.7129	2075.189	2075.189	2075.189	2072.979	2075.189	2068.7129	2072.979	2059	2059	2068.7129	2072.979	2075.189	2075.189	2072.979	2075.189	2059	2075.189	2075.189	2075.189	2075.189	2075.189	2068.7129	2072.979	2072.979	2068.7129	2059	2075.189	2059	2075.189	2075.189	2070.9324	2075.189	2059	2070.9324	2075.189	2075.189	2068.7129	2072.979	2059	2068.7129	2075.189	2068.7129	2068.7129	2068.7129	2075.189	2059	2068.7129	2068.7129	2075.189	2068.7129	2075.189	2075.189	2068.7129	2070.9324	2072.979	2072.979	2072.979	2068.7129	2072.979	2059	2070.9324	2070.9324	2068.7129	2072.979	2068.7129	2070.9324	2068.7129	2068.7129	2059	2059
2069	2069	2075.9575	2069	2069	2073.7629	2071.7195	2073.7629	2069	2069	2069.4714	2069	2075.9575	2073.7629	2075.9575	2075.9575	2073.7629	2069	2069	2069.4714	2071.7195	2071.7195	2069.4714	2069	2075.9575	2069.4714	2075.9575	2069.4714	2075.9575	2069.4714	2075.9575	2071.7195	2069	2069	2069.4714	2075.9575	2069	2073.7629	2069.4714	2073.7629	2069	2069	2069.4714	2075.9575	2075.9575	2071.7195	2069	2069.4714	2075.9575	2075.9575	2069	2075.9575	2069	2069	2069.4714	2075.9575	2069	2069	2069	2069.4714	2075.9575	2075.9575	2075.9575	2073.7629	2075.9575	2069.4714	2073.7629	2069	2069	2069.4714	2073.7629	2075.9575	2075.9575	2073.7629	2075.9575	2069	2075.9575	2075.9575	2075.9575	2075.9575	2075.9575	2069.4714	2073.7629	2073.7629	2069.4714	2069	2075.9575	2069	2075.9575	2075.9575	2071.7195	2075.9575	2069	2071.7195	2075.9575	2075.9575	2069.4714	2073.7629	2069	2069.4714	2075.9575	2069.4714	2069.4714	2069.4714	2075.9575	2069	2069.4714	2069.4714	2075.9575	2069.4714	2075.9575	2075.9575	2069.4714	2071.7195	2073.7629	2073.7629	2073.7629	2069.4714	2073.7629	2069	2071.7195	2071.7195	2069.4714	2073.7629	2069.4714	2071.7195	2069.4714	2069.4714	2069	2069
2079	2079	2092.4026	2079	2079	2090.4058	2088.2078	2090.4058	2079	2079	2086.1638	2079	2092.4026	2090.4058	2092.4026	2092.4026	2090.4058	2079	2079	2086.1638	2088.2078	2088.2078	2086.1638	2079	2092.4026	2086.1638	2092.4026	2086.1638	2092.4026	2086.1638	2092.4026	2088.2078	2079	2079	2086.1638	2092.4026	2079	2090.4058	2086.1638	2090.4058	2079	2079	2086.1638	2092.4026	2092.4026	2088.2078	2079	2086.1638	2092.4026	2092.4026	2079	2092.4026	2079	2079	2086.1638	2092.4026	2079	2079	2079	2086.1638	2092.4026	2092.4026	2092.4026	2090.4058	2092.4026	2086.1638	2090.4058	2079	2079	2086.1638	2090.4058	2092.4026	2092.4026	2090.4058	2092.4026	2079	2092.4026	2092.4026	2092.4026	2092.4026	2092.4026	2086.1638	2090.4058	2090.4058	2086.1638	2079	2092.4026	2079	2092.4026	2092.4026	2088.2078	2092.4026	2079	2088.2078	2092.4026	2092.4026	2086.1638	2090.4058	2079	2086.1638	2092.4026	2086.1638	2086.1638	2086.1638	2092.4026	2079	2086.1638	2086.1638	2092.4026	2086.1638	2092.4026	2092.4026	2086.1638	2088.2078	2090.4058	2090.4058	2090.4058	2086.1638	2090.4058	2079	2088.2078	2088.2078	2086.1638	2090.4058	2086.1638	2088.2078	2086.1638	2086.1638	2079	2079
2088	2088	2093.1836	2088	2088	2091.1724	2088.9761	2091.1724	2088	2088	2086.9622	2088	2093.1836	2091.1724	2093.1836	2093.1836	2091.1724	2088	2088	2086.9622	2088.9761	2088.9761	2086.9622	2088	2093.1836	2086.9622	2093.1836	2086.9622	2093.1836	2086.9622	2093.1836	2088.9761	2088	2088	2086.9622	2093.1836	2088	2091.1724	2086.9622	2091.1724	2088	2088	2086.9622	2093.1836	2093.1836	2088.9761	2088	2086.9622	2093.1836	2093.1836	2088	2093.1836	2088	2088	2086.9622	2093.1836	2088	2088	2088	2086.9622	2093.1836	2093.1836	2093.1836	2091.1724	2093.1836	2086.9622	2091.1724	2088	2088	2086.9622	2091.1724	2093.1836	2093.1836	2091.1724	2093.1836	2088	2093.1836	2093.1836	2093.1836	2093.1836	2093.1836	2086.9622	2091.1724	2091.1724	2086.9622	2088	2093.1836	2088	2093.1836	2093.1836	2088.9761	2093.1836	2088	2088.9761	2093.1836	2093.1836	2086.9622	2091.1724	2088	2086.9622	2093.1836	2086.9622	2086.9622	2086.9622	2093.1836	2088	2086.9622	2086.9622	2093.1836	2086.9622	2093.1836	2093.1836	2086.9622	2088.9761	2091.1724	2091.1724	2091.1724	2086.9622	2091.1724	2088	2088.9761	2088.9761	2086.9622	2091.1724	2086.9622	2088.9761	2086.9622	2086.9622	2088	2088
2098	2098	2109.4077	2098	2098	2107.2747	2105.1975	2107.2747	2098	2098	2103.0388	2098	2109.4077	2107.2747	2109.4077	2109.4077	2107.2747	2098	2098	2103.0388	2105.1975	2105.1975	2103.0388	2098	2109.4077	2103.0388	2109.4077	2103.0388	2109.4077	2103.0388	2109.4077	2105.1975	2098	2098	2103.0388	2109.4077	2098	2107.2747	2103.0388	2107.2747	2098	2098	2103.0388	2109.4077	2109.4077	2105.1975	2098	2103.0388	2109.4077	2109.4077	2098	2109.4077	2098	2098	2103.0388	2109.4077	2098	2098	2098	2103.0388	2109.4077	2109.4077	2109.4077	2107.2747	2109.4077	2103.0388	2107.2747	2098	2098	2103.0388	2107.2747	2109.4077	2109.4077	2107.2747	2109.4077	2098	2109.4077	2109.4077	2109.4077	2109.4077	2109.4077	2103.0388	2107.2747	2107.2747	2103.0388	2098	2109.4077	2098	2109.4077	2109.4077	2105.1975	2109.4077	2098	2105.1975	2109.4077	2109.4077	2103.0388	2107.2747	2098	2103.0388	2109.4077	2103.0388	2103.0388	2103.0388	2109.4077	2098	2103.0388	2103.0388	2109.4077	2103.0388	2109.4077	2109.4077	2103.0388	2105.1975	2107.2747	2107.2747	2107.2747	2103.0388	2107.2747	2098	2105.1975	2105.1975	2103.0388	2107.2747	2103.0388	2105.1975	2103.0388	2103.0388	2098	2098
2108	2108	2110.1912	2108	2108	2108.0457	2105.9666	2108.0457	2108	2108	2103.8213	2108	2110.1912	2108.0457	2110.1912	2110.1912	2108.0457	2108	2108	2103.8213	2105.9666	2105.9666	2103.8213	2108	2110.1912	2103.8213	2110.1912	2103.8213	2110.1912	2103.8213	2110.1912	2105.9666	2108	2108	2103.8213	2110.1912	2108	2108.0457	2103.8213	2108.0457	2108	2108	2103.8213	2110.1912	2110.1912	2105.9666	2108	2103.8213	2110.1912	2110.1912	2108	2110.1912	2108	2108	2103.8213	2110.1912	2108	2108	2108	2103.8213	2110.1912	2110.1912	2110.1912	2108.0457	2110.1912	2103.8213	2108.0457	2108	2108	2103.8213	2108.0457	2110.1912	2110.1912	2108.0457	2110.1912	2108	2110.1912	2110.1912	2110.1912	2110.1912	2110.1912	2103.8213	2108.0457	2108.0457	2103.8213	2108	2110.1912	2108	2110.1912	2110.1912	2105.9666	2110.1912	2108	2105.9666	2110.1912	2110.1912	2103.8213	2108.0457	2108	2103.8213	2110.1912	2103.8213	2103.8213	2103.8213	2110.1912	2108	2103.8213	2103.8213	2110.1912	2103.8213	2110.1912	2110.1912	2103.8213	2105.9666	2108.0457	2108.0457	2108.0457	2103.8213	2108.0457	2108	2105.9666	2105.9666	2103.8213	2108.0457	2103.8213	2105.9666	2103.8213	2103.8213	2108	2108
2118	2118	2126.5688	2118	2118	2124.2983	2122.2571	2124.2983	2118	2118	2120.1057	2118	2126.5688	2124.2983	2126.5688	2126.5688	2124.2983	2118	2118	2120.1057	2122.2571	2122.2571	2120.1057	2118	2126.5688	2120.1057	2126.5688	2120.1057	2126.5688	2120.1057	2126.5688	2122.2571	2118	2118	2120.1057	2126.5688	2118	2124.2983	2120.1057	2124.2983	2118	2118	2120.1057	2126.5688	2126.5688	2122.2571	2118	2120.1057	2126.5688	2126.5688	2118	2126.5688	2118	2118	2120.1057	2126.5688	2118	2118	2118	2120.1057	2126.5688	2126.5688	2126.5688	2124.2983	2126.5688	2120.1057	2124.2983	2118	2118	2120.1057	2124.2983	2126.5688	2126.5688	2124.2983	2126.5688	2118	2126.5688	2126.5688	2126.5688	2126.5688	2126.5688	2120.1057	2124.2983	2124.2983	2120.1057	2118	2126.5688	2118	2126.5688	2126.5688	2122.2571	2126.5688	2118	2122.2571	2126.5688	2126.5688	2120.1057	2124.2983	2118	2120.1057	2126.5688	2120.1057	2120.1057	2120.1057	2126.5688	2118	2120.1057	2120.1057	2126.5688	2120.1057	2126.5688	2126.5688	2120.1057	2122.2571	2124.2983	2124.2983	2124.2983	2120.1057	2124.2983	2118	2122.2571	2122.2571	2120.1057	2124.2983	2120.1057	2122.2571	2120.1057	2120.1057	2118	2118
2127	2127	2127.356	2127	2127	2125.0825	2123.0317	2125.0825	2127	2127	2120.8755	2127	2127.356	2125.0825	2127.356	2127.356	2125.0825	2127	2127	2120.8755	2123.0317	2123.0317	2120.8755	2127	2127.356	2120.8755	2127.356	2120.8755	2127.356	2120.8755	2127.356	2123.0317	2127	2127	2120.8755	2127.356	2127	2125.0825	2120.8755	2125.0825	2127	2127	2120.8755	2127.356	2127.356	2123.0317	2127	2120.8755	2127.356	2127.356	2127	2127.356	2127	2127	2120.8755	2127.356	2127	2127	2127	2120.8755	2127.356	2127.356	2127.356	2125.0825	2127.356	2120.8755	2125.0825	2127	2127	2120.8755	2125.0825	2127.356	2127.356	2125.0825	2127.356	2127	2127.356	2127.356	2127.356	2127.356	2127.356	2120.8755	2125.0825	2125.0825	2120.8755	2127	2127.356	2127	2127.356	2127.356	2123.0317	2127.356	2127	2123.0317	2127.356	2127.356	2120.8755	2125.0825	2127	2120.8755	2127.356	2120.8755	2120.8755	2120.8755	2127.356	2127	2120.8755	2120.8755	2127.356	2120.8755	2127.356	2127.356	2120.8755	2123.0317	2125.0825	2125.0825	2125.0825	2120.8755	2125.0825	2127	2123.0317	2123.0317	2120.8755	2125.0825	2120.8755	2123.0317	2120.8755	2120.8755	2127	2127
2137	2137	2143.623	2137	2137	2141.3657	2139.3191	2141.3657	2137	2137	2137.1289	2137	2143.623	2141.3657	2143.623	2143.623	2141.3657	2137	2137	2137.1289	2139.3191	2139.3191	2137.1289	2137	2143.623	2137.1289	2143.623	2137.1289	2143.623	2137.1289	2143.623	2139.3191	2137	2137	2137.1289	2143.623	2137	2141.3657	2137.1289	2141.3657	2137	2137	2137.1289	2143.623	2143.623	2139.3191	2137	2137.1289	2143.623	2143.623	2137	2143.623	2137	2137	2137.1289	2143.623	2137	2137	2137	2137.1289	2143.623	2143.623	2143.623	2141.3657	2143.623	2137.1289	2141.3657	2137	2137	2137.1289	2141.3657	2143.623	2143.623	2141.3657	2143.623	2137	2143.623	2143.623	2143.623	2143.623	2143.623	2137.1289	2141.3657	2141.3657	2137.1289	2137	2143.623	2137	2143.623	2143.623	2139.3191	2143.623	2137	2139.3191	2143.623	2143.623	2137.1289	2141.3657	2137	2137.1289	2143.623	2137.1289	2137.1289	2137.1289	2143.623	2137	2137.1289	2137.1289	2143.623	2137.1289	2143.623	2143.623	2137.1289	2139.3191	2141.3657	2141.3657	2141.3657	2137.1289	2141.3657	2137	2139.3191	2139.3191	2137.1289	2141.3657	2137.1289	2139.3191	2137.1289	2137.1289	2137	2137
2147	2147	2144.3889	2147	2147	2142.1353	2140.1057	2142.1353	2147	2147	2137.8938	2147	2144.3889	2142.1353	2144.3889	2144.3889	2142.1353	2147	2147	2137.8938	2140.1057	2140.1057	2137.8938	2147	2144.3889	2137.8938	2144.3889	2137.8938	2144.3889	2137.8938	2144.3889	2140.1057	2147	2147	2137.8938	2144.3889	2147	2142.1353	2137.8938	2142.1353	2147	2147	2137.8938	2144.3889	2144.3889	2140.1057	2147	2137.8938	2144.3889	2144.3889	2147	2144.3889	2147	2147	2137.8938	2144.3889	2147	2147	2147	2137.8938	2144.3889	2144.3889	2144.3889	2142.1353	2144.3889	2137.8938	2142.1353	2147	2147	2137.8938	2142.1353	2144.3889	2144.3889	2142.1353	2144.3889	2147	2144.3889	2144.3889	2144.3889	2144.3889	2144.3889	2137.8938	2142.1353	2142.1353	2137.8938	2147	2144.3889	2147	2144.3889	2144.3889	2140.1057	2144.3889	2147	2140.1057	2144.3889	2144.3889	2137.8938	2142.1353	2147	2137.8938	2144.3889	2137.8938	2137.8938	2137.8938	2144.3889	2147	2137.8938	2137.8938	2144.3889	2137.8938	2144.3889	2144.3889	2137.8938	2140.1057	2142.1353	2142.1353	2142.1353	2137.8938	2142.1353	2147	2140.1057	2140.1057	2137.8938	2142.1353	2137.8938	2140.1057	2137.8938	2137.8938	2147	2147
