# Supplementary material for: Simultaneous readout of multiple FRET pairs using photochromism
Source: Nat Commun. 2021 Mar 31;12:2005. doi: 10.1038/s41467-021-22043-0 (PMC8012603; doi:10.1038/s41467-021-22043-0)
Supplement: Supplementary file 3 — Source Data [file 41467_2021_22043_MOESM3_ESM.zip › SourceData/Figure6_FiguresSI3-8/figuredata/Supplementary Figure 6/EKARev_response.txt]

-1.8517243	-2.9333208	-3.0894353	-2.6493134	-1.3834953	-2.7784998	-1.4312593	-1.9026527	-2.7507019	-2.0940435	-2.2960982	-1.2423295	-1.2269968	-2.3168092	-0.2828365	-0.56963688	-0.52000219	-2.111964	-4.5071363	-2.4321315	-3.2317128	-2.8803751	-0.92585438	-1.7613331	2.0442541	-2.6939678	-2.909492	-2.0330467	-1.6711285	-1.8323998	-1.2799703	4.0898304	0.41234544	-1.2015225	-2.7406294	-1.214106	-1.1149627	-1.2597694	-1.4685382	-1.7234157	-2.4277086	-1.6609139	-2.6241918	-0.21264338	-2.5679197	-0.69018018	-2.0798662	-2.0152864	-0.59248155	-0.14161369	-2.4481733	-2.2146294	-1.4884238	-1.8377433	-1.8332226	-2.3443866	-1.7405698	-1.173552	-2.7386053	-0.92263293	-1.3391321	-2.4614041	-1.6623594	-2.34705	-0.0055990503	-2.2260764	-4.1884551	0.78462011	0.36194444	-3.5139463	-0.47988552	-1.7746757	-0.66211694	-1.2165025	-0.38055769	-2.6933787	0.18690735	-2.2596328	-0.9027074	-1.751243	-0.48057729	-3.401535	-2.6370056	-1.756629	-2.1001751	-1.6775768	-1.9743377	-1.6256948	-1.5153853	0.98781669	-1.9363533	-1.7640626	-3.8828657	-1.7079642	-2.127887	-1.6601542	-3.486763	-2.2172232	-1.3490539	-1.7343044	-0.6415661	-2.1678417	-2.5760427	-3.0540135	-0.24116805	-0.80464172	-2.6882355	-2.4064159	-2.4396381	-1.049661	0.38616982	-0.66488284	-1.7089701	-0.45620617	0.10027929	-2.681334	-0.7832377	-1.7313335	-3.1178327	-1.7932948	1.7758461	-2.004319	-1.6863472	0.30086559	-1.1842306	-1.1627957	-2.3082156	-1.415096	-1.2249327	0.12865248
-2.6902564	-2.336843	-1.9451084	-3.0493302	-1.6187879	-0.42133093	-2.3443487	-1.0916069	-3.8657234	-2.3562272	-0.68492734	-2.4791071	-0.71849805	-2.6530406	0.49691069	0.70895046	-0.16659407	-2.276583	-5.2122841	-0.6771276	-1.59855	0.17584093	-1.7978996	-3.4035697	-0.53609407	-0.75775647	-3.9958491	-0.43650061	-1.9141814	-0.45664781	-1.1026417	-2.6281683	-2.7936656	-2.1013968	-0.55132049	-2.0427041	-2.4211879	-1.0256113	-2.0194879	-2.4536088	-2.680274	-1.6279095	-1.9191577	-1.1751201	-0.80285019	-1.4088478	-1.6777683	-1.9913681	-1.053683	-1.1059967	-3.5996873	-0.64116108	-1.4292722	-0.46118218	-1.6999893	-0.2609891	-2.1165767	-2.8308766	-3.1993606	-2.2928872	-0.79679161	-0.20040654	-0.57765007	-2.9552383	-1.1078799	-1.2594844	3.1224842	-0.45926771	-1.2461606	-0.25823355	-0.57904816	-0.85239178	-2.1663773	-2.2186553	-2.3641539	-2.5174778	-1.262082	-0.30184087	-1.278805	-0.716721	-0.71037591	-1.8728395	-2.1587481	-2.490766	-1.6258422	-3.8163915	0.05941838	-2.0040376	-1.1477995	0.83281678	-2.1057732	-1.4665902	-2.1010242	-0.4585799	-1.3033243	-0.86083812	-2.9548481	-2.6591663	-1.1668952	-1.0991263	-1.5363653	-0.68431181	-1.6284174	-1.7272696	-2.0926068	0.077589162	-2.080739	-1.8172398	1.8542134	0.29167527	-0.069865823	-1.8733104	0.4621706	-0.77262861	2.7323718	-2.4168835	-2.8170812	-1.7035414	-2.4006271	-2.4829817	-3.8470209	-2.3453205	-2.3602159	-5.8850002	-1.9780897	-0.4232738	-2.4586797	0.51056606	-0.81115079	-3.25506
-1.2173458	-1.1008992	-3.3810177	-0.92485517	-2.2565525	-0.73783088	-1.8040683	-1.3807105	0.29770982	-2.571259	-2.2087045	-1.6217294	-0.0082244482	0.19082904	0.59994775	-1.5261669	0.55456948	-0.15291074	-4.2943487	-2.0734715	-2.3569081	0.98520482	-3.0517559	-0.36019593	-2.8952723	-2.2922256	-1.9671751	-1.7750138	-1.8373049	-1.2836579	-0.23134533	-2.1557405	-4.6317978	-1.5781369	-2.083153	-1.6429018	-1.5978739	-0.37252322	-2.6587186	-0.68832242	-1.9594401	-1.2389039	-1.8411345	0.028571771	-0.80170894	-2.6537867	-3.7345226	-1.6884023	-1.4248152	-0.29423374	-4.625289	-0.13737255	-3.9045248	-3.1841333	-0.33834076	0.22376201	-2.3826575	-2.3353703	-4.7971311	-3.8744736	-1.1091816	-0.41449633	-0.60668373	-0.29707202	-1.3897491	-0.48634875	3.6707942	-0.49353018	-3.0209661	-2.2573059	0.10732474	-0.6505242	-0.72558701	1.0332044	-0.18814065	-1.2398237	-0.18425384	-0.95588464	-1.2095914	-0.0051175389	-2.7529716	-1.6687423	-2.137114	-0.42556497	-2.4241719	-2.0619829	-2.5127711	-3.1419978	-2.1026573	-1.2111591	-1.4389703	-2.8520751	-2.5401738	-1.5760598	-2.543812	-0.77377057	-0.60943991	-1.6271908	-3.1040034	-1.2092483	-1.8760996	-2.464143	-3.2509527	-1.6624771	-3.4219391	-0.94266504	-2.0523715	-1.7531457	-2.4436443	0.26434001	-1.2104959	-1.8768642	-2.119421	-0.50293761	3.7607133	-1.4260056	-0.7232033	-1.0024261	-1.1602167	-1.9657916	-1.7253097	-1.3444469	-0.92580032	-1.5076734	-0.7311601	0.094153188	-2.4905815	-1.9436089	-1.7628808	-0.73145598
-0.39999384	-1.0302861	-1.3716998	-0.74888349	-0.131184	-0.59904242	-0.79582614	-0.17518561	-2.2949049	0.40766579	-0.50701767	-0.71007377	-0.46648899	-2.1366184	0.72316688	-0.031649683	0.53072584	0.62063599	-1.1341019	-0.57750976	-0.17612618	-3.1098015	-0.58198303	0.6739558	-0.90235013	-0.53086418	-3.8343277	-0.63486844	0.027413247	-0.41403565	0.37037158	3.0378463	0.72408181	0.2012613	-0.23275477	-2.0727406	0.01335791	-1.0622358	-0.67489892	-1.3846848	0.15862234	-1.2051579	-1.2210239	-1.5174812	0.43019986	-1.2238934	0.68952906	-1.5420734	-0.47456938	-1.5777001	-0.13556781	-1.7078193	1.2267941	-0.59422719	-1.2696081	-2.2424524	-0.58899909	0.39348611	-2.3430688	0.14576781	-1.2777575	-1.7619226	-1.7451633	-2.1210303	-3.9991486	-1.1476856	-0.03271519	-0.85385096	2.8282659	-1.8183062	0.98504478	-1.6623497	-2.1788142	0.65777868	-1.9193443	0.51958352	-1.3206446	-1.1352878	-1.418491	-2.1148353	-0.85819227	0.39635921	-1.6752794	-1.3651772	-1.3343223	1.3726491	-2.4046776	0.99811834	-0.45820332	1.3274984	-1.1597186	-1.6052434	-1.4703983	-1.3643206	-1.6889734	-0.00010614929	-0.97049057	-1.0072936	1.6936078	-0.39466214	-0.67699909	-0.59625745	-0.79551899	-1.0498638	-2.9046321	0.89467567	-1.2628857	-0.9699499	0.2867972	-0.62605405	0.32873824	-1.0382011	-1.8579218	-1.2701141	2.3044217	-1.2717574	-1.8811706	-0.77714986	-1.5904721	-0.75002807	-1.3876091	-1.2862904	-1.9847293	-0.022430686	-1.5166336	0.2688601	-0.29060173	-1.3227375	-1.2414267	-0.57343477
-1.4655629	0.23764491	-0.77455491	-0.93766153	-0.052308053	-0.67419684	-0.32855028	-2.3448436	0.047247343	-0.99751812	-0.32399112	-0.83263975	-0.067492746	0.41986835	-0.32976893	-0.47571719	0.075267926	-2.4323204	-2.0325899	-0.19813523	-1.023278	2.7813556	-0.93480748	-1.8164899	0.64067602	-0.3081311	4.0313835	-0.42965984	0.0027227653	-0.37639776	-1.387175	-1.6161535	1.4721837	-0.93108404	-0.36631551	-0.13393298	-1.1643461	-0.30517244	0.27742049	-0.70727104	-0.040076144	-1.9830915	-0.27368084	-0.32113528	-0.62595814	1.7782512	-0.8251425	-0.44795546	-0.55104947	-0.26582047	0.051433757	0.30749083	-0.28612611	-0.8186087	1.0504824	0.68682253	-1.0400515	-1.2606767	-1.4606323	0.34754768	0.12314501	-0.64732414	0.41518733	0.42479128	0.00066265807	-1.5454679	6.5998993	-0.28845274	-0.13588616	-0.15744041	2.1455324	0.44885716	0.59160221	-0.36856443	0.75896835	1.0272858	-0.54665756	-1.1398288	0.66636091	0.24437706	0.46750143	-1.1987051	-0.39121154	-1.1718796	-0.1500814	0.79531002	0.030855872	-0.58359301	-0.22188975	0.15026186	-0.77121842	-1.5168667	-1.8062999	-0.60000741	-1.1568384	-0.056138419	0.35715523	-1.333649	-2.8425698	-0.48858151	-1.0895995	0.52783394	0.21649341	-1.7802691	-1.7294453	-0.24746376	-0.71258879	-0.44362998	-2.1077893	0.49607673	-0.17361961	-0.97525299	-0.74493986	1.0793439	4.4298944	-0.57821923	0.37488022	-0.20990214	-0.13188541	-1.2013912	-3.9853578	-0.88347065	-1.8423054	1.1450628	-1.4880556	0.43008685	-1.4727812	-0.42617083	-1.7564634	-1.3950123
-0.91252804	-1.844932	0.64972568	0.96962023	0.12567075	-0.075167447	0.33469307	1.7878674	-2.8851938	-0.50949681	-0.16390111	-1.1175193	0.30933002	-0.43954685	0.63690317	-0.30019367	0.91740841	-2.1626801	-2.9492247	-0.28492543	1.0672376	-1.734965	-1.7381773	-1.6109794	-2.3417807	-0.45013675	-2.3124366	-0.59885615	0.049707077	-1.0083313	-0.0014836205	-0.11134458	-5.1036267	0.12846914	-0.23776686	-0.92898113	0.087721601	0.65551484	-2.1240981	0.84848636	-0.74041092	1.2119913	-0.98075438	0.15385126	0.28070107	-1.6259229	0.53932428	1.0454156	-0.033610374	0.24933989	-2.2844517	1.1431763	0.62327367	-0.88215292	-0.76243663	0.96534723	0.9669469	0.1094837	-1.6400893	-0.20734158	-0.32237825	1.5427277	0.011798405	-0.32781234	1.5964512	-0.42730412	1.2628285	0.67179853	1.7404456	-1.908107	0.40449905	-0.018605579	-1.1772881	0.88094193	-1.2407078	-0.76976901	0.53191578	0.78148478	-0.031830166	0.75510585	0.080323443	-0.87279814	1.2902092	0.86845064	0.0036742622	-2.4361396	1.2315693	0.63866472	-0.48669934	-0.31638125	0.20725632	-0.50228971	-0.48835528	0.7659198	-0.71491396	-0.25485539	-1.1054755	0.24727267	1.1552523	-0.73244107	-0.94420928	-2.1570656	-1.8910108	-0.58432692	-2.6261828	0.50116593	-0.078520909	-0.12371457	-2.435153	0.087669253	-0.2252654	-0.77244312	0.97215176	0.6263203	1.7075926	1.5952594	-0.97139394	0.057964727	1.6141094	0.066759929	0.34913108	0.1603764	-2.2276039	-0.5461688	-1.0920507	0.50355858	-0.29919881	1.0527492	-1.5163447	-0.091080405
0.78178757	0.0038986695	-1.2039572	0.13175079	-1.8370863	0.73641533	-0.66475093	2.058105	0.63223445	0.60632598	0.1162841	-0.47241822	0.66428047	1.2561467	0.37098458	-1.353282	-1.4459842	-0.54399824	-2.6426339	0.17078188	-0.74213916	-1.8495766	-0.55305564	-0.477752	-1.0151299	-0.052953396	4.9713478	-0.023096405	-0.13097122	-0.57945919	-0.10243756	-3.1166563	-0.10041887	0.00097319344	0.1817749	1.4429163	0.21485803	-1.5483041	0.090058722	1.6726768	0.37632522	-0.53063452	-0.39713141	0.24405827	1.7066982	0.63421863	0.81908375	0.9405725	0.18578228	0.3474679	0.048817467	1.3064978	0.33690029	0.21154575	0.12665512	1.6572239	-0.46427274	-1.9228635	-0.33148456	0.015552058	-0.45007393	-0.15340763	1.0222476	1.1300594	1.9542627	-1.1643778	1.0755891	-3.4033959	0.80547744	0.3380526	-0.18832795	0.77604896	-0.63130873	-0.36709762	-0.85444701	-1.6619345	0.10848116	0.057261169	0.36330888	0.95972067	0.50035894	-1.0668157	-1.0455611	-0.49625877	-1.1550983	0.63585204	0.19523251	1.1886299	0.3240048	-0.84199047	-0.32431376	-0.90750486	-0.14686748	0.47572985	-0.63906735	-0.086102247	-1.3679447	-0.28822926	0.96565151	0.10934178	2.3349884	1.0118618	1.1843261	-0.18168643	-0.16846031	0.087035038	-1.0964766	-0.7307294	2.70555	1.0610704	-1.2223188	2.4390557	-3.2492054	-0.37462261	1.0837526	1.3882245	-0.58849162	0.91552597	1.6034672	-0.15090239	-0.49986887	-0.49689183	0.1298378	-1.7129457	0.65940988	-1.0744301	-0.51548451	-2.7551911	-0.29540113	-0.10383558
0.85041404	1.1660224	1.9968662	-1.5895675	1.4857916	1.4934754	-0.12162261	1.4242797	1.8981175	4.3325381	0.27061042	2.0102062	1.2466544	1.7235408	-0.49430329	0.4532176	0.35208851	1.047501	0.057518505	0.43833172	1.7171423	3.3246551	-1.5126089	1.3585832	-0.3034454	0.38243452	1.1441795	0.50235182	1.0563359	-0.54352206	-0.52759755	-2.9828529	1.0915781	1.271589	0.39563558	1.0023957	1.2440181	0.57041091	0.070777997	1.5270661	1.5107625	1.2442781	-0.090955161	2.4364536	-0.44125047	0.2550438	2.2067134	0.21601327	0.39226216	2.2700222	4.3625011	1.2073718	2.9318402	1.397433	1.4372672	1.0775535	2.7062569	2.0847573	2.1485841	-0.38649184	0.68560207	1.718534	1.0621098	1.9815749	-1.1958144	-0.34513274	-0.82684129	1.548023	0.2068907	0.30996263	1.8804101	1.1663857	-0.88993561	1.6110073	-0.67479384	3.7047305	2.1998608	2.5522661	0.7022782	0.81942958	1.0063977	0.48557186	2.611588	0.91374862	0.18355104	3.9005404	-0.26390493	2.2059612	0.21537881	1.3964454	0.58982927	2.4540229	2.3981566	1.3235774	2.9707291	1.0260081	0.44038951	1.010753	3.1309752	-0.032016963	0.31695026	-0.96946257	-0.88630652	0.27845526	0.93726015	1.232622	-0.1168166	-0.083800815	1.3257051	0.7401849	1.4644052	0.84975135	1.1274527	0.072994485	-1.8017607	1.3132552	1.127455	0.89896417	0.8418225	1.2854302	0.6171028	0.60012746	-0.32740378	1.0547458	0.23630208	0.13959368	-0.77990413	1.1502365	2.5529027	3.0772836
1.7918348	1.3396686	1.8966146	-1.186138	-0.34321126	1.2201459	0.68683356	-2.134726	1.4349948	0.45801088	0.1210027	-0.53462726	1.9623399	0.11335839	1.2424294	-0.42479891	0.98075706	1.0047203	-2.391582	0.10005232	-0.55002499	0.65711546	-1.0708961	0.71935976	0.9515872	-0.057520363	-0.85213649	-0.16223277	0.96777219	0.50211561	0.77558434	2.2875447	0.19110489	0.69005394	-0.044093195	-0.13680136	0.86536777	1.8119425	-0.15856013	1.2919179	1.3040928	-0.27015033	0.16749971	0.59345543	0.36867103	3.4564705	0.91577119	1.6853403	0.40340292	0.64368707	-0.65287405	0.68763208	0.5578506	1.0767941	3.1417072	0.70402914	0.202831	0.041424613	-1.045242	1.0055646	0.073995642	0.091909394	0.63239092	0.053767651	0.48565656	0.5082339	0.31548321	-1.4833724	-0.050070427	0.84016788	-0.022580925	0.89123088	-0.0088906884	1.3615793	0.30347967	-3.1566248	-0.0853251	1.0657359	0.98914534	0.74380338	0.92925858	1.2891634	1.1236134	1.0556872	0.85196263	-0.95390445	-1.1689067	0.46372846	0.21683884	-0.063402846	0.49432275	0.98282081	1.2534479	1.2142441	1.2348424	0.39065009	1.2703143	1.2014937	1.8420303	1.1987108	0.60711861	-0.51580411	0.09836331	-0.59959722	-1.4208698	0.97349423	0.19397169	0.83730698	0.90109539	0.8045097	-0.35935703	1.0062944	3.2690134	0.57844591	0.67226529	0.071387731	-0.013997096	1.0082402	0.17863356	-0.093529187	3.7373517	0.38388401	1.2287194	0.5282504	1.4043683	1.799226	1.6328454	3.1028647	-0.26822135	1.596115
0.68645531	0.75324893	4.0182986	1.2041026	1.1995319	1.1307619	0.83555651	1.5513263	1.0830503	1.1044859	1.0764259	1.2784108	2.1563642	2.2429142	1.5329031	1.8456386	1.1938281	-0.40959334	-2.1350133	0.54515147	0.41566175	2.1658301	1.2192742	-0.066864505	-0.14498338	1.1086079	1.5303916	0.43762001	1.0273895	1.6294824	0.72513956	-1.7221689	3.769381	2.956768	1.0574254	3.3228726	2.7642248	0.2353631	3.1051598	2.3941407	2.5049496	-0.72027177	1.6491121	2.5248003	0.95123762	1.6226759	1.4263722	2.3455894	2.084317	2.3942738	1.0241145	1.1777375	1.4784396	0.25643134	2.2231932	1.335258	1.6063671	-0.30210069	2.4945846	1.8721817	-0.14103484	1.8504119	1.3093014	2.2512734	3.7777181	1.9486805	2.0550547	1.5015097	0.08903221	3.3628969	0.74423456	1.1704429	2.3634229	0.36517799	2.5858793	2.1918156	2.4829919	1.7329801	1.8997338	0.59909403	0.7868765	1.2582066	1.3302405	1.004737	2.2024837	1.3237488	2.497124	1.1002984	1.3365744	1.9255993	0.89066058	3.5566211	1.5786406	0.67359692	2.8436589	1.4923453	1.7476665	1.3963704	0.10800254	1.8090246	1.3527253	0.001091445	0.14946088	2.0266476	0.64342463	0.79700106	1.6540507	2.0230763	2.7921152	2.8967819	0.74077749	1.4015183	0.33229148	0.85492778	2.6584749	2.3756807	1.8529885	1.9672014	2.5318913	0.99150127	3.2883887	0.65912086	0.62436563	2.3995664	1.2269815	-2.4934435	1.9341943	0.49562311	-0.26056862	-0.2678968
1.6526672	2.2241344	2.246187	1.9876367	1.2186351	0.7882973	2.1925113	1.7383953	0.56748253	3.5714469	3.2413628	2.4876754	-0.10343628	2.0664933	1.6429291	3.0914631	-0.41618621	3.085623	-1.2040251	2.9541802	3.355525	4.6718192	1.224051	3.2179172	0.74868405	3.1326194	2.6722233	2.3889947	1.0838689	0.73966104	3.0700371	3.2475505	0.93922549	1.3933384	2.7728248	1.9313219	1.5966138	0.63115406	0.67956948	0.5803833	1.9647697	0.85056853	0.99268091	1.4033788	0.74397099	2.6547358	4.8917122	3.0156682	2.0356362	1.6138852	6.6429629	1.1148467	4.8683963	1.5873392	0.80701989	0.97008926	3.7053394	2.3283379	3.4936647	2.7165172	2.7964556	1.2836264	0.32574505	2.0714107	2.0589123	1.4129217	3.3598509	2.6545281	5.1375341	2.3151608	0.86713964	0.56758857	-1.0624019	0.3099916	-0.88117486	-1.0653378	1.4091713	3.4454708	1.2175586	0.86855906	1.6765999	1.0192046	2.8271842	0.4039652	2.0974901	4.2909188	-1.6876823	5.0458117	1.3398931	1.3796047	3.6569674	1.2562394	2.920759	2.5039575	1.2659924	0.9142924	0.98214775	2.5312426	2.3351111	1.6465667	1.214723	2.9162459	3.1881649	1.0867295	3.5650995	1.1079341	2.7021685	2.223033	3.36533	2.4627635	0.54300499	1.6350906	3.4679537	2.3177071	0.25344297	1.07507	3.8433902	2.1445017	1.2013757	1.2851517	6.3190885	3.3917241	3.1131716	2.6122625	3.0132084	1.201695	2.5713539	3.0817404	3.6128397	1.5936931
1.6788272	1.9493533	1.2868829	0.41271058	1.5829719	1.1300714	1.1923397	0.95700806	0.9555186	2.6195004	1.5618331	1.8293582	-0.47643501	1.4673116	1.0110775	2.2418427	3.1924512	0.091509208	1.775588	1.5616487	1.5022914	3.8981068	0.85520262	0.17446032	-0.26350623	1.717067	2.8412237	0.62720329	0.063864045	0.85828108	-1.2061133	1.7163905	3.0254688	1.2501718	1.6063929	-0.017218158	1.3611472	1.5251005	3.0133097	3.3665314	2.2580934	2.1500103	2.0941739	1.0999999	0.29173595	5.2884116	0.62638831	1.0490818	-0.16806412	0.88503647	5.1575308	0.10586683	0.78435606	2.2183995	1.6265028	-0.034973238	3.4554369	2.1885211	3.587203	2.0470831	3.3050311	1.9476736	0.30136126	1.6639469	2.321918	1.4364655	1.0511916	1.7011076	4.8605194	2.3271058	1.8623902	0.4465262	0.67713839	0.70023376	0.64165008	3.5137713	0.69671667	0.86176097	0.40088949	-0.25113279	0.85117084	2.0712159	0.73305994	1.8022729	1.5141469	4.6426306	1.4244084	0.34901804	0.95643944	2.109139	1.8159912	0.30513552	3.0494864	1.2474943	0.35946846	1.9227252	0.55488759	2.1774487	4.5333529	1.563691	2.6498885	5.3662024	6.3833995	0.73157942	3.2032647	0.07352674	3.1656802	3.387043	1.5817752	0.96227556	1.5460873	2.1795726	0.68218344	1.6658909	-0.22290912	1.741117	6.9386945	1.4797567	1.3197398	0.80937707	7.4742684	1.8458108	0.95264333	1.8773224	1.2688009	2.1867735	2.2328088	0.80554008	3.3790047	0.64473706
0.7919398	0.36213282	1.1520711	2.4127533	1.9838736	-1.0223861	1.608391	-0.11060395	0.95702446	-0.1692075	0.67462695	1.7202802	-0.33107629	-0.084442712	1.2680492	0.79303437	-1.2038283	0.88290817	1.6112331	0.60050619	1.1268941	0.55910993	1.1162672	0.64032561	-0.63049382	0.63766021	-1.8255571	0.372592	-0.42185974	1.9338031	0.84667206	-0.22612044	2.440532	0.70733649	0.56685096	-1.1130655	0.65983844	0.71562892	0.36026502	0.8625865	1.9332465	-0.0044964761	0.73365307	-1.3544557	0.38022426	-0.058481395	-0.38293037	1.2565738	-0.66912729	-1.0543426	3.861459	1.2811477	-1.1162966	1.0062649	1.7168134	1.5629731	-0.55604333	0.6048618	4.1355243	2.0574615	-0.96188474	0.11069421	0.29762423	-0.0046831379	-2.2636945	1.1451362	-2.4093485	0.28382385	2.1077321	1.8674878	-0.92884916	0.38654414	-0.83602017	-0.59097058	-0.9394182	0.89449233	-0.81867051	-0.75281006	-0.18903334	0.9575336	0.37416223	1.305456	1.9874582	2.1638191	1.0961514	1.0662369	0.33309847	-0.79001766	-0.32143667	0.25543764	0.45425305	0.53530312	1.692261	1.3404058	-0.18375845	-0.18721358	0.79736638	1.1344963	-0.54635179	0.97828388	1.6880131	1.8676333	1.9512236	1.0833532	-1.9228201	0.5519138	1.3064401	1.3344711	1.0498638	2.6660693	0.063351735	1.5997208	1.2802016	-0.74739921	-2.2334588	0.10907189	3.6621542	0.86349535	0.17673546	0.73928994	2.7825289	0.31972107	-1.4787358	3.699465	-1.4465287	-1.4894888	1.5734067	1.4031541	2.0233688	1.039438
0.86720085	1.1882799	-0.75365293	1.9831687	-0.10422704	1.2389088	-1.0772439	0.50115675	1.2984852	-0.86713678	-0.13957345	-0.03759319	-1.2754897	-0.29016668	0.10996304	-0.37913051	0.10550935	-2.3248339	3.6158853	0.11257987	0.84462351	-1.7068264	1.4476092	-1.9302362	-1.4860662	0.17694952	1.8298229	0.65264356	1.2970866	-0.44346213	-0.33489144	-1.1268592	1.4972593	0.20306794	-0.069828086	-0.46168646	0.35957456	-0.3484014	1.1832775	-0.58989662	1.6212698	1.6755499	-0.85603416	-1.3776028	-0.054803059	-1.0285974	2.8987923	0.40296364	-0.51923192	-1.5499424	1.1840056	0.36501348	2.7484651	-0.043320421	0.46348432	0.69361573	1.0920457	-0.0031172764	2.2346783	0.42425641	0.74928284	-0.2095997	0.60435319	-0.20322797	-3.3596249	0.66114968	-0.75352162	-1.3354738	2.812237	0.7844193	-0.58502245	0.43162057	-0.64169234	0.17677569	-0.36505339	-0.11570311	-1.4668243	-0.41960725	-0.10284843	0.31039125	-1.126026	0.89080346	-1.0541952	-0.74083126	0.74900329	-2.175976	0.4519558	3.1070647	0.40875381	0.99561876	0.36736497	-1.1302652	1.1034045	-0.46946231	-1.3735574	-0.24406363	0.13642839	0.69326669	0.91186017	0.62325269	1.1323673	-1.1002606	0.35451031	0.25459808	-0.86318421	-0.33974409	0.032918017	-0.11635575	1.1222219	1.2828965	0.23141301	0.53522366	-0.86813301	-0.31550017	-0.78120416	-0.68121606	4.3980265	-0.2426914	-0.29047763	0.78255618	1.3427312	0.61256897	0.15253912	-2.0987971	0.48141432	0.19033352	0.35812914	-0.70808327	-0.68291813	1.4901648
-0.033404663	0.33872452	2.2790453	1.2822695	0.37252143	-1.3105893	1.1447752	1.3100841	0.50862861	0.84749144	-0.91263533	0.63988256	-0.23521534	-0.25236195	0.40199608	-0.83462167	-0.61464334	-0.64564496	4.0624771	-0.82276678	2.4790306	4.0807748	0.067065135	-0.42308182	-1.1107417	-0.30618009	1.5590791	-0.96041143	0.37772033	0.15192851	1.065909	4.1604657	-0.15227233	-0.021340514	-0.7219311	0.12006143	-0.045154925	-2.2790236	0.45006216	-0.058575626	0.45839217	-1.4887986	-0.026816066	-0.61795145	-0.76447743	0.24884979	0.80424762	0.4020865	-1.4267966	-0.74367976	-1.3984277	0.19086809	0.64808184	0.026899021	0.48069045	-0.10402039	-0.079914741	0.45519656	2.5668566	0.17801684	0.72322851	1.0591888	-0.58683938	-0.58924836	-0.67500865	-0.51596731	-2.8012152	0.53880256	-1.1321905	-0.42312974	-1.3507725	-0.33771768	-0.59646565	-0.20472477	-0.4756597	1.4267813	-0.59680855	0.23506451	1.494854	0.11857553	-0.36090118	0.49047005	0.44242394	-0.6249783	0.39193696	-0.096073426	-0.38224408	0.35108045	0.26189032	-0.071664192	1.0370802	1.1649926	1.2360505	1.3762287	1.0019106	-0.78961849	-0.29089487	1.0505701	-1.1192605	0.40057924	1.9283196	2.5501149	2.9221368	0.40009239	-0.38595641	0.0037830479	0.30633661	0.093982369	0.7570222	1.8303034	0.12413906	1.6932303	0.95241994	0.20804961	-5.7666111	-0.83057851	0.1807695	-0.16472901	-1.2426692	0.29863048	4.8415194	1.2467604	-1.2228423	0.77460468	-0.93030828	0.6543588	0.17070867	0.61374408	0.68801969	-1.5923268
-0.60034561	-0.033074617	0.80914164	0.11674244	0.95853871	0.009492646	-1.3707846	-3.6294346	0.83894634	0.99315995	1.1982186	-0.31407025	-0.35666373	0.47130561	-0.083715297	0.082400285	-0.3411203	-1.4990631	3.629458	1.1582264	0.81596375	3.8517845	0.85954547	-1.2670556	-0.791776	1.0571721	-0.38277531	1.4570391	0.49100715	1.4073024	-0.39797029	0.31439069	1.3892674	-0.3687973	0.95937318	0.05356539	-0.014606204	-0.96563745	-0.27928999	-0.57344425	-0.127995	0.8424117	0.25696075	1.3170871	-0.57045418	1.5069455	-1.9488354	-0.48889765	-0.86332113	1.168798	-0.99045318	-0.24735165	-1.803558	-0.2963753	-0.59547073	-0.70294261	-0.93858737	0.45447224	1.8642691	-0.1309121	-0.94532883	-1.5584741	0.19507335	0.50009149	-1.3724682	0.61016554	-9.2093697	-3.0387797	-0.12919644	-0.43160772	-0.30645797	-0.024509264	-1.1961322	-0.65747392	-1.5588167	-0.38497698	0.99654526	-0.63648498	0.0076999487	-0.3786684	0.25543749	1.6513017	-0.16748364	0.45707318	0.92055219	0.7556324	-0.2084336	-2.0199754	-0.30377206	0.23133311	-0.16078046	-1.1032807	0.46287888	-0.10176069	-1.4281441	-0.31731826	1.0358305	0.83821398	1.66101	0.66185272	0.38432869	-1.0403696	-0.18094751	1.2324023	-1.6731968	-0.1336007	1.2297064	0.75771523	0.7579056	0.91145235	0.9349013	-0.053094938	1.762022	-2.3079269	-11.162754	-0.27795389	2.6406424	0.43257615	-0.40278229	0.69149941	1.3128999	-0.072299145	1.2369922	0.45325816	0.97711247	0.0090708267	1.0992869	1.5988944	-0.16997181	1.8987628
0.76464248	0.42683178	1.7536234	0.052694026	-1.4364201	0.42241466	0.23580627	1.2808326	0.20067696	-1.5006266	0.72589314	-0.59265709	-0.88150662	1.4053596	-0.033359911	-0.81942117	0.59580481	0.29377633	3.6404233	0.89231038	0.50309992	0.39078346	2.3085251	0.16244724	0.812783	1.1215851	-4.7407651	0.57351971	-0.20604365	1.2297354	-0.25534084	-1.9908111	-0.25893638	0.33599886	0.6794219	0.93011355	0.45044056	0.97771424	-1.5667681	0.026096053	0.089966953	-0.78055102	0.80354673	-1.0946975	-0.97303379	1.3733958	-0.642667	0.65123439	-0.9328196	-1.0831367	-1.493825	0.7210716	-1.9713303	0.54946172	-0.3627719	0.56908095	0.63822913	-0.046977773	-1.0523349	2.4176409	0.22281753	0.74724197	0.46954477	1.7607529	-2.7458122	1.0520962	-1.4528115	-1.3566037	0.28320253	0.56828737	0.23224595	0.48706433	-0.51381111	0.43585932	-0.3891443	-1.1746162	-0.86046439	-0.27137184	-0.69948757	0.44911149	0.60599321	0.94199479	2.0502274	-0.34587359	1.3657613	1.2100937	-0.28839573	-1.501577	0.050234981	-0.88012201	1.2250136	1.0270886	1.0434346	0.29438949	1.1699703	0.28526208	-0.34102005	0.7411769	2.0111697	0.73265243	0.13648807	0.72101289	1.2360456	1.4093848	-0.78381944	-0.84444201	0.85876358	0.68432069	2.4308336	1.7793206	-0.54733694	-0.49212325	1.6404446	0.29249567	-0.6956501	-0.26199451	-2.0905886	0.76937252	-0.34674412	0.95496291	3.625648	1.3107363	1.6324531	0.29579246	1.4704144	0.56735927	1.9298902	1.2619977	-0.20672153	1.9380252
0.24560702	1.0685883	1.1345197	1.0793239	0.942747	0.20849419	0.92672229	2.7083023	1.3973917	-1.2929195	0.29835117	0.77485996	-1.2207882	-0.94637936	-0.012066882	-0.1760391	-0.62585503	2.4288471	3.564693	0.48024315	1.4822249	-2.8920822	1.055252	1.9464238	-0.75630176	0.74033415	4.2481737	0.34097302	0.21775287	-1.0995954	-0.46203864	-0.81401134	-0.22630519	0.59005362	0.20372285	0.24164498	0.81524223	1.2168084	0.23673768	0.13194552	0.92778552	0.30079603	-0.67241609	0.4473716	0.042964835	1.7665943	0.24918698	0.34008786	0.26176858	0.29364574	2.0964692	-0.45906577	0.72189367	1.0904545	-1.7910407	-0.49246866	1.0385882	1.598483	2.809345	-0.60428745	-0.58125925	0.27337879	0.69335109	-0.92162144	-0.67904514	0.89923805	-0.69221097	-0.65226161	0.15446918	0.28599867	-1.4922603	0.64457458	-0.66358757	-0.29072925	-0.65358597	1.6615331	0.36144564	-0.87369066	0.3916373	-0.6427483	0.3958081	1.3391523	0.63515157	-0.072814561	-0.0087357881	3.3143005	1.914639	0.73657882	1.4330847	-0.74748862	0.7972846	2.0823693	1.1983854	-0.10363597	1.6146054	-1.0330044	0.0091050453	0.34867296	0.70685327	-0.29252771	0.70827752	1.7519778	2.1800892	1.2713529	-2.675293	0.98316389	0.74368894	0.49433392	-0.50434655	0.26736265	0.28506234	0.31582645	-0.42505568	0.015154136	-0.29143906	0.32841924	-0.29015398	-0.5021373	0.031742547	1.0908384	4.5107031	0.72822154	-0.98040634	-1.2374774	-0.94675982	0.78773254	-0.66173398	-1.166436	0.83221477	-0.33947861
0.055279553	-0.77193815	-0.59912515	1.51359	-0.22971298	-0.11565788	-0.21693839	-1.3836497	-0.23374462	-0.87729049	-0.015343791	0.31807905	-1.6305625	-1.8883914	-0.93354565	0.099592678	-0.96399307	-1.7193258	5.0230098	0.1337918	-0.35211152	-2.1406498	1.6488588	-1.6499616	1.0711834	0.71311116	-3.0726762	0.29052931	0.44732904	-0.042684197	-0.1983131	0.79426664	0.95810068	0.50326383	0.048963562	-0.93987864	0.80569685	-0.019396419	-0.34057698	-0.68082243	0.027582593	2.1592681	0.36694068	0.075429186	-0.52614045	-1.819746	-0.08258225	-0.17907804	-0.23355392	0.16454573	0.22219178	-1.446715	-0.37314162	-0.62728977	-0.26766542	-1.307498	0.26177558	0.67718911	0.027743235	0.19493681	-0.087056883	1.1926662	-0.38953674	-1.8428246	-0.45400757	1.3202091	-2.3887439	1.0124745	-1.7803314	0.096261315	-0.66806763	-0.27971718	-1.4223969	0.012449142	-1.2406323	0.25883386	0.25011098	-0.41474873	0.41982704	-1.2093534	-0.17342608	1.1722724	0.79812801	1.1112275	1.5003303	-4.1484299	-1.1637982	-0.4256433	0.31115121	-1.09077	0.65704966	0.059055705	-0.20831752	0.50563467	-0.18966921	-0.73897964	0.31158733	0.94911188	-2.8552077	0.067543	-0.21523899	1.1874943	1.6843699	0.97100103	-0.49758455	-0.52319849	0.95719814	0.95358258	-2.0605946	-0.2202094	-0.33198297	0.033962294	0.63423461	-0.44617164	-4.4935884	-0.23554589	-4.6416125	-0.8197211	0.011455316	0.77869028	7.0249634	0.75130624	1.0935103	-0.21628138	0.99363214	0.50038493	0.46166432	0.56615287	-0.34372184	2.4270494
-0.030072784	0.88055682	0.86442411	-1.5213445	-0.28753677	-0.37629518	0.66711521	-0.92732048	0.50548947	-2.5909321	1.0180403	-0.17921402	-1.0047536	0.43929821	-0.55451083	0.91645837	0.22918123	-0.11202878	3.3325224	1.0589545	0.61101097	-1.8050625	0.87292862	0.19610387	-1.3787888	1.3691148	3.2755959	1.0270187	0.13854504	1.1346104	-1.0565474	5.0984421	-1.9693526	-0.77735633	1.0069984	1.7011024	-0.75497836	1.4773074	0.7463786	-0.47109848	-1.215456	-0.75522012	-0.062704705	-0.76848066	0.03622485	1.2660197	1.2911673	0.98193151	-0.86843741	-0.23666388	-0.058146153	1.0024962	0.34203765	-0.26387441	1.097762	0.70503777	-0.097682454	-0.05672206	-0.2446759	0.80321908	0.1714913	1.010254	-0.12440302	0.33911374	-0.14348288	0.984474	-1.7011443	-1.2846819	-3.2631714	-0.91958523	0.059940327	-0.11627869	-1.363147	0.23310718	-1.1680986	-0.41000512	-0.41280165	-0.74232101	-2.0408175	1.1455593	-0.99081528	1.9077202	-1.7019317	0.10559509	0.39147884	-0.56202871	0.69932544	0.81231314	0.65731829	-0.45712763	0.83797389	-0.38527128	-0.5226891	0.32206893	-0.13102868	-0.043104988	1.0728655	0.90573061	-2.4214935	0.027649043	0.25734165	1.5089172	1.9534379	0.94920367	1.2604741	-1.0829481	1.2739185	0.67179435	2.1391518	0.92162573	0.91815603	0.79079795	-0.73372257	0.97322792	-1.9363656	1.0641288	1.0029752	-0.97500402	0.65589815	-0.057984643	3.6245437	0.97951728	1.2641176	1.4854263	1.141192	-0.13556294	0.64416248	-0.71146691	-0.47938409	-0.23006384
0.57671177	0.65390337	0.38373694	0.10196968	-0.091277443	0.67707205	-0.93329024	1.7065935	0.6834085	-2.0446312	-1.2974298	0.17362921	1.0997516	0.34230021	-0.62054843	0.28407401	0.40288585	1.0132408	2.8405402	-1.224532	0.93810922	-1.629782	1.2402445	1.7843001	-0.32681131	-0.84134704	0.080249079	-1.0956353	-0.89139175	-0.48199919	-0.36892617	2.0750854	1.1241937	-0.51360416	-1.3647157	1.1624049	-0.36270955	-0.051747605	0.81665665	-0.92831069	-1.079646	2.7994685	0.70328182	0.093738437	0.51421863	-0.61343658	-0.56019098	-0.74842072	-0.84865719	0.25226954	-0.13602546	-1.6774764	-0.2165776	-0.14630163	-2.369	-1.2414504	0.72812587	0.56177002	2.8740911	-0.95234036	-0.22874694	0.18113194	0.17215405	0.43013784	3.057193	1.3618913	-3.7953303	3.3959649	-2.788974	-0.034829225	0.80612683	0.21256967	0.92052174	-0.83304167	0.99803537	0.34185526	0.41170979	0.44814944	0.20158321	-1.4272506	0.20930114	0.90256798	1.5660925	0.82673925	0.52509838	-2.9840567	0.86141491	-0.67007589	1.0520512	0.05980514	0.67689085	0.53647435	0.65837342	-0.16654864	0.53207898	-0.6713925	-0.20778544	-0.052988693	-0.13356011	-0.52413881	-0.4350352	-3.3867009	-3.1209035	0.78871942	-1.1009134	0.28430966	0.52191639	0.54603362	1.2007035	0.6242801	0.95313871	0.59973383	0.95687854	-0.34273866	-1.0048391	-0.21213749	-2.0988553	-0.56390804	-0.10822685	1.3572625	5.1116543	1.1118525	-0.15516387	0.068182655	-0.75419879	-0.93937826	0.17910261	0.76207274	-0.6681782	-1.4337913
0.22374918	0.85675436	0.49707502	0.11751889	0.44638234	-0.13817546	0.098681241	0.50722402	0.82420957	1.0693067	-0.55171174	-0.055142671	-0.59310395	0.49838707	-1.0623025	0.23248661	-1.4212304	1.7264811	3.3676379	-0.2132771	1.4991707	-1.2078061	0.67548215	1.6180207	-0.76653439	0.015560566	-1.215626	-0.65181863	0.51304096	0.16432551	-0.78736019	-3.1239753	1.1328419	0.39316812	-0.5308578	-0.28808817	0.2224106	-0.5511657	1.3279502	0.66047978	0.45373562	-1.8120924	0.62236959	-0.97401059	0.30970919	1.8248147	1.0726905	0.92949796	-0.46655902	-1.0595931	-0.56211823	0.08229553	0.93549788	1.0641788	0.19440146	0.048268374	0.73670626	1.5259306	1.3258355	2.0096045	-1.4791529	-2.2136338	0.33591446	0.47775257	-1.9087905	1.112134	-0.50253314	-0.51265645	-2.2497301	1.0513676	-1.0857147	0.19496872	-1.0366579	0.38335842	-1.0299786	-0.024000429	-1.0444349	-1.0371262	0.70073742	0.50643581	0.2049935	1.3617867	0.67584884	0.052674521	0.85573661	1.3173434	-1.1485485	1.3065361	0.037188742	-1.4893016	1.0659779	-0.67622095	0.92804927	1.2513102	0.023711363	0.27759868	0.45693302	1.0096234	-0.41651893	-0.067242816	-1.2732555	-0.30285498	-0.031793345	1.5037065	1.6175843	-0.27149144	0.61883897	0.5504235	1.5317136	2.1894522	-0.76909119	-0.23824696	1.5446965	0.69322914	0.10963188	0.7937839	0.96874291	0.086258069	0.57796794	0.58526385	1.0630451	1.3233119	1.2173753	1.7110784	0.48924395	-0.35719067	-0.28733253	1.6107205	-0.35032848	-1.0425476
1.473282	0.2103267	1.1165963	1.9658778	0.40483376	1.8969847	0.82208627	0.96252644	0.058154877	0.8731277	0.8234337	1.0831124	-0.19833806	0.047550768	-1.3936373	1.4055556	0.81405854	2.0537763	2.7409558	0.80274886	-0.31765625	-0.071533687	1.5081191	1.8404242	1.9932482	1.2556682	-1.5770739	1.5744957	1.4726416	1.2868673	0.9422617	-0.67401135	-0.45384771	0.32786703	0.86798424	0.37195927	0.37668121	-2.4293859	0.0090574706	1.8365291	-1.6562229	1.2580181	1.1221203	0.35315657	1.0885818	-1.502228	-1.5741421	0.58838832	1.2478834	0.47200951	-0.98380792	-0.43749005	-1.1437869	0.54473513	-1.6138887	-0.6621033	-0.43259063	0.63968354	1.6075985	1.1026295	0.74099803	0.56735724	0.37182546	0.11088937	1.0442171	0.9083513	-0.78511506	0.75055397	-2.0289669	1.3626086	-0.80809575	0.59958124	0.1290186	0.15604319	0.13330431	0.45292252	0.40603527	1.8109103	0.37759611	0.20906013	0.082403913	0.8688187	-0.73391372	0.44140652	-0.037736244	4.8719273	1.9445883	-1.4683341	0.94888008	-0.41406062	0.63093722	0.69776362	0.44025892	0.14327623	0.2318739	0.040172566	0.42388779	-0.18276383	-1.4746839	0.79922068	0.29950392	0.02949189	0.16134886	0.12039871	2.3163047	-0.6048646	1.2291328	0.85055518	1.2521857	1.003466	-0.25886852	1.0060112	0.5671311	0.30828932	-1.1215023	0.75105423	-1.4116973	0.042356879	0.53302276	0.98636162	6.6010294	0.7193507	0.17337863	-0.94890839	-0.61084032	-0.54251808	1.8367926	0.26649854	0.14700885	0.098301992
0.54889309	1.3975166	1.3440892	0.96017158	0.86723107	-0.64728707	0.99399525	-1.5514734	2.1431253	-0.14526017	-0.42081651	0.11074231	-0.67694247	1.0405746	-0.56623167	0.26808596	-1.0681505	0.97014493	4.6407914	-0.53726071	0.30860427	-2.9858737	1.3787484	1.0065366	0.30897254	-0.32212132	2.6779284	-0.14533681	0.68760109	-0.26270905	0.72913855	-2.0291538	1.6359471	0.33975226	-0.3108803	0.42837319	0.31203333	0.59540641	-0.39843735	0.070325516	1.6241511	1.3211428	1.0273108	-0.28406909	-0.0058338037	-0.89208585	0.77086699	0.42131823	-0.25012466	-0.17906959	0.75896347	-0.39909083	0.8477481	0.2888152	-0.57189077	-0.14851934	0.69427025	-0.047355428	-0.33124202	0.46479884	0.2588554	-0.25599605	0.064361535	1.1399515	-0.94101739	0.37860429	-1.0218978	1.6877705	-0.59538865	0.94871289	-1.1353613	-0.1468371	-0.88122672	0.31928036	-0.93432891	0.82225853	-0.32706106	0.16533932	0.93980414	-0.23815534	-0.32409212	0.58162826	-0.63031363	0.75672603	1.5739238	-1.8312732	1.4582953	0.37814769	0.17741995	-1.6677763	1.2090522	1.0201614	-0.23011647	-0.58145809	1.1226887	0.0629429	1.0781026	0.19064799	-0.27147591	0.12369197	-0.16308795	3.1865742	3.0876689	1.5414513	1.3607327	-0.86521339	0.41840431	0.31365108	3.3577502	0.2404535	-1.6445508	0.13845998	-1.9507412	0.049621962	0.27927572	1.0417405	-0.092191361	-0.0078774607	1.3730813	0.32810929	4.7062287	1.2714859	0.81403267	0.044949464	0.03734877	1.2736702	1.034503	-2.3375127	-0.3277193	1.3559029
1.2213292	-0.49993432	-1.7044601	1.1028219	0.58369011	1.9268688	1.2233949	3.191061	0.0075492812	0.45693937	0.78499585	0.18936032	-0.68185955	0.67509913	-0.061163843	-0.065428093	0.05232989	-2.8652506	3.6097686	0.69086248	1.1395904	1.8234298	1.1049632	-3.3782747	0.83808762	0.91696411	-3.2611086	0.81239593	-0.44073278	-0.83852196	0.0093043344	-0.33039552	-4.1163554	-0.83298713	0.93277258	0.53316832	-0.73786396	0.97643977	0.6035744	0.31570479	-0.0041564219	0.97963202	0.75527501	0.35610241	-0.37701091	-0.66768563	-0.19673043	-0.30286914	1.5726129	0.13934126	0.54686677	1.4159422	-0.40729973	-0.0055827955	-1.2512891	1.1473625	0.091698624	0.80240351	-1.3498621	-1.3579507	2.4366591	-0.01869156	0.7492733	0.53680462	-1.4728727	0.65231252	-1.5478446	2.5245399	-3.8142655	0.46587968	0.73760569	0.84949052	0.089087412	-0.46530339	0.051725063	-1.175526	0.13908406	-0.28819075	0.58007962	1.5023806	0.72345597	1.1275067	1.7601414	1.6243398	-0.37215763	-1.7868919	2.0953259	-0.53498036	0.34171423	1.9230373	0.98620999	0.82982004	1.3358729	-0.96790373	0.98531079	0.41208252	1.0466533	0.53811407	-0.18396133	0.033938278	-0.29205295	-3.9321914	-2.9125636	1.0437493	0.88735902	-0.46603671	0.18549086	-0.12720026	1.2284833	0.28282994	1.9515474	0.0023295502	-0.47175479	0.60704106	0.51541084	1.3283749	-2.1426628	-0.54346502	1.7078342	0.072798148	1.9222654	1.186056	0.10356417	0.86629254	-0.85375446	0.086021386	-0.71601111	-0.56641454	-1.7317567	-1.4905066
2.1709337	-0.038881764	1.5830871	0.2393492	-0.40314147	-1.958221	-1.0065715	-0.83553159	0.55272937	0.58697236	1.1719565	-0.26573405	0.13978849	-1.8476883	-0.71382713	-1.0765998	-1.4468204	-1.074537	2.3485231	1.4993668	-1.722111	-2.9294224	-0.10721735	-0.81014496	-1.3184886	1.4735928	2.0917189	1.257496	-0.11331102	1.1281347	0.67480165	0.48665738	3.4125817	0.20280059	1.2187603	0.2059157	0.31480092	-0.57910818	1.0728865	-0.96472716	-0.53167289	0.61122102	1.0959897	-0.91018772	0.39619547	-0.73686492	1.8530121	0.76079893	0.24477579	-0.55877215	0.84669292	0.20943193	2.030215	-0.06897267	-1.0158507	0.045422517	0.19241063	0.19841596	2.3389788	-0.87829018	-0.05447847	-0.35919848	0.47584781	-1.9168433	3.7146325	0.66392624	-1.7495794	-1.6675906	-2.4795167	1.359808	-0.60022676	0.57575506	0.52954406	-0.92422414	0.33745089	-0.50291538	-0.31755331	0.26449648	0.98720026	0.31043839	-1.4217782	1.3059072	-0.3986389	1.2229491	0.93700111	-0.45345938	-0.88196826	1.5102907	0.80372953	-1.0258639	0.23173821	0.26174432	1.3091319	-0.46253264	0.15069327	0.54619068	0.53958714	0.027198438	-0.029424857	0.65192932	-1.4980595	-0.42546758	0.40215886	0.59299922	0.067297369	-0.58729339	0.3217321	0.2011389	-2.0634291	0.52659112	-1.2206358	-1.845211	2.1169581	-0.66648972	-1.4215944	-0.32696858	-0.48138174	0.5460493	-0.45102519	0.19099112	2.7660768	0.204906	1.5952661	1.6619526	0.96527052	-0.85775536	-1.1334153	1.9270048	0.78063333	0.49403325
-1.4477838	0.93843538	-1.067258	1.1977119	-0.91413063	-0.74381679	0.36708662	0.3923192	1.6639984	-0.15186292	-0.68087864	-0.95399308	0.3390401	0.42549074	-0.9606939	0.34957787	-0.70118165	1.3464103	3.1238832	-0.45749089	0.82065696	-1.8384638	0.88792622	0.7473169	-0.71969956	-0.65593326	-4.2323079	-0.35508513	0.16229725	-0.43306708	-1.5388664	5.9125032	-0.33675843	0.20734617	-0.45428622	0.10717273	0.18703072	1.4449342	0.50647455	0.0038995058	-0.1047336	0.86681896	0.85955262	-0.1526235	0.28705794	-0.61697316	-0.95443493	-0.24214874	1.1011633	-0.21059877	-2.233429	-0.19898322	-0.60566461	0.22490372	0.16770619	0.18587914	-2.2926753	-0.19209763	-0.85576487	0.97992951	-0.17945285	0.16007948	0.090040885	0.25798193	1.0528307	-0.8964842	3.5611935	-1.5472177	-2.0199456	-1.0408307	-0.61495775	-0.024064479	0.13743839	-0.33439103	0.057420075	0.50479025	-0.25614449	-0.26910222	-0.11847693	1.0110841	0.41575968	1.1749381	0.9129231	0.28826281	0.33783311	-1.9122909	1.3767654	-1.0879387	-0.73830354	-0.13893658	-0.017952258	0.47543952	0.19910033	-0.68286747	0.81776446	0.68660885	0.64489019	-0.37768638	-2.0354426	0.07887578	-0.96282524	0.64695925	0.27707416	0.23426113	0.49678326	-0.23705384	1.3932514	0.70460433	-0.30380577	-2.2518616	-0.69665068	-1.3151973	-1.5341107	-0.097994968	1.5127131	0.029563211	-2.2262983	-0.17050201	0.021983748	-0.69889492	4.2350307	-0.045874599	0.61106133	0.98318124	0.36062333	0.78995621	-0.80412674	-1.6490844	-1.0803794	-0.91109604
1.7769104	0.21405369	-0.25721294	0.96344715	-1.294304	-0.83152354	-0.473454	-2.3449113	-0.35186192	1.6690757	0.59207636	0.48048249	-0.75578642	1.1866739	-0.75761163	-0.95877451	-0.86759543	0.49368921	3.7006128	0.88419712	1.3561544	0.68690479	1.5158365	0.61339545	-0.50392944	0.88596606	6.3402615	0.79880518	-0.58633506	1.3912569	0.34456739	-1.3852228	-1.3146852	-0.75420856	0.56937772	-0.36364174	-0.6975916	-0.17935035	0.23649715	-0.86880922	-0.43705651	0.5889954	0.96982962	-1.1040158	-1.0330516	-1.4831935	-0.17958032	0.9489162	-0.46362585	-1.0066249	3.1105566	1.8259505	-0.96204478	0.50476819	-0.1896017	1.6274986	0.53202736	0.92495364	0.15225945	0.49667746	-1.3133217	-0.66303086	-1.6055176	1.1637877	-0.54866576	0.43951738	-1.228179	2.994298	0.28233021	-0.24755518	-0.71798766	-1.5024289	0.67200732	-0.10375476	0.099244587	1.1491849	-1.2050591	1.1369907	0.71066052	1.9937938	0.7708391	-0.17620695	-0.58431166	0.78695351	0.01505128	0.55311495	-1.9265845	-0.30550739	0.036044933	0.46847272	-0.53463352	1.0112751	0.83971637	0.66322035	1.0188953	-0.56961572	1.3045913	-0.38404447	-2.4022305	0.14954191	-0.12341326	-0.052141938	-0.5305869	0.2063992	1.2861466	-0.091345087	0.72545999	0.46964413	0.66486382	1.0297614	-0.19812253	-0.29765373	-0.13381799	-0.55505145	1.9028634	0.056068245	-3.0490341	0.4350732	0.73075241	0.5395081	-1.3605491	-0.6041081	2.5277135	-3.0525327	1.877041	-1.4590962	1.3398318	-0.53274381	0.56170577	0.13735336
1.1597788	0.35992798	1.6374575	-1.7878147	0.51041102	-0.00024921665	0.53149116	0.49832794	0.45424816	0.82398772	1.8367651	0.38175896	0.48098662	0.99465984	-1.1257799	-0.15620437	1.9661866	0.15177049	3.2546473	1.8603084	-0.66502666	-3.3335063	2.1102014	0.70127094	0.94629759	1.6289903	5.5545015	1.2117568	-0.43603146	0.31176066	-1.3927108	1.8863684	0.38094655	-0.62394685	1.6999394	-0.52798206	-0.71962833	1.0731082	0.53132701	-0.58357573	0.002669669	0.89590764	0.64845753	-1.122653	-0.65680295	-2.216686	0.98887765	-0.29938421	1.0615895	-1.0760399	0.777224	-0.42497185	-0.17687012	0.84653544	1.9467113	-0.50299174	-1.4262507	-0.24201623	1.3047791	-0.49276218	-0.31016049	0.88835442	-0.53378844	1.1774521	1.2447252	-0.81320685	-0.075059608	-1.0934417	-1.4258263	-0.47144791	-2.055614	-0.59882969	-0.96046048	0.51208532	-0.6289016	0.3544527	-0.81850225	0.21190672	1.2377025	-0.17203872	0.1163301	0.2128842	1.4170722	1.0306064	-0.16607057	1.602299	-0.60573953	1.2509259	-0.24005811	1.788398	0.74996477	-0.21252529	0.18058261	-0.15385795	-0.0090009151	0.21033813	0.48215002	0.66861647	0.61318469	0.031747252	-0.76181579	1.0306599	1.0949419	-0.20949915	2.3747394	0.25953773	-0.12654403	-0.49653557	-0.76302034	1.7010804	0.44385543	-0.9470799	0.9083963	0.42514312	0.42249495	1.7919364	-2.1761272	-0.21120375	2.0314832	0.62630045	2.1803792	0.80790889	-0.45151511	-0.24447577	-1.1405046	-0.19193369	0.097009584	0.97905135	0.87641525	0.22867325
-0.67939788	-1.0636393	-0.76192206	-0.99525464	-0.019487593	1.4373416	0.10452954	0.45757574	-0.474298	0.26625672	1.4479035	-0.58607787	-0.078356929	-0.1989803	-1.8146021	1.1609079	-0.084963821	2.7514989	1.2711695	1.4519458	0.54448491	1.6106678	0.28140366	1.735021	2.8325522	0.96818471	-3.6885307	1.0413352	0.1440717	1.0991879	0.57200503	-3.0920761	1.7561803	-0.42225182	1.0947906	0.69214123	-0.26942572	0.01635671	0.53000677	-0.52799338	1.068	0.42135003	0.88671094	-0.39974797	0.013231409	2.7626808	-0.47574666	-0.49667913	1.9350076	-0.45049375	-2.7898383	0.35785612	-1.7637442	-0.32875553	-0.40823716	0.23992772	-1.1720594	0.50238234	-0.49537155	-0.46768883	0.74599606	-1.2862452	0.29087463	-0.031465083	0.87994921	0.18293746	-2.3130031	-1.4838262	-0.42847613	0.54173225	0.24243905	0.3916488	0.55202699	-0.7414276	-0.1549129	-0.20057924	-1.0092503	-0.019708272	0.79840094	0.12917301	1.4005554	-0.045819946	-0.099107355	-0.81922001	0.73548645	-0.65233219	2.0723951	-1.3445628	1.3612446	0.48952293	0.17966174	-0.20190692	-0.4036271	0.44699427	-0.43712637	0.93889076	0.27236295	-0.3412967	0.05690562	0.1562072	0.071437418	0.50295365	1.3342311	0.75319207	0.17241071	0.010247022	0.47642034	0.14137454	2.0060964	-0.1563063	-0.24338253	0.55799401	0.6154021	0.58797073	-1.4797968	0.49860999	0.89999568	0.012670118	1.0459692	-0.62474412	5.9173822	0.13941774	1.6667092	-2.5242844	0.74395001	-0.33461833	0.67048991	0.42273849	-0.19293517	0.033437334
0.86840916	-0.34622905	-1.0397836	0.53259015	-0.81707251	-0.97959077	-0.41509947	0.12573583	-1.2033348	1.7472906	0.19066115	1.0498023	0.5243659	-0.037671223	0.30746308	-0.24581192	-0.0073856018	-1.212481	1.9349879	0.054401811	-0.55018568	-1.6210119	-0.22743782	-1.0688734	-0.53236538	0.051482428	3.7823486	0.13474669	-0.67769843	0.48950937	1.2365128	2.4402137	-1.7768724	-0.3368836	0.014030835	0.1012935	-0.57892162	1.1944038	0.55640602	0.61909246	0.50981188	1.6085172	0.77222347	1.3381479	0.33768091	-2.3026001	-0.99731696	-0.98679429	0.95948803	1.094169	0.8031978	-0.039484948	-1.6249487	-0.24216101	-1.2668067	0.010470622	-0.033257522	1.4281111	-0.86187369	0.89888787	1.7847741	-0.61148387	-0.25285506	-0.077261388	0.30667052	-0.52877867	-0.48536077	-0.1843968	0.27217549	-0.043855887	-0.43376991	-0.58541375	1.934232	-0.060945377	1.9624667	0.62477684	1.0415498	-0.019458259	0.735497	0.62940896	0.12657987	0.8297506	-0.79483205	-0.70127404	-0.99706239	0.011264666	1.6042928	-0.94724327	-0.34270528	0.92449117	0.4024961	1.4995104	0.16889557	0.34658244	1.746024	-0.15098988	0.55745226	0.34192294	-2.8779843	-0.484074	0.14744781	-0.54140741	-0.63893932	-0.47873765	3.8624275	-0.20083852	-0.009061899	-0.067794122	-0.55528963	-0.93876022	-0.4033201	-0.0017971632	0.15364446	-0.92619544	0.70985973	0.1428493	1.1408656	-0.24770905	0.3220109	0.28534731	-1.577742	0.55244595	0.74722344	0.15650678	-0.027287222	-0.093734093	0.91717595	0.20058897	-0.78450114	2.0114474
-0.13075364	0.78145236	1.3219404	-1.1165305	1.0346415	0.31865096	-1.263781	2.4726481	0.82117504	-1.084752	0.029539282	0.090307824	-1.2421285	-0.23074791	-1.1112864	-1.4945517	-1.3760822	-1.5101511	2.2791345	-0.011951102	-0.61380643	-0.22214356	0.79519057	-1.0700874	-0.37624222	-0.56304651	3.4579093	0.24711473	-0.74477446	0.14689845	1.0465654	-1.1772885	0.93859088	-0.4434084	-0.019297082	-1.3314346	-0.67135602	-1.6315117	1.1888974	-0.35321194	-0.045964498	-1.9962553	0.40839905	0.039682228	-0.15093681	-1.7132607	-0.79667288	0.55750108	-0.53522617	0.22406	-0.0012984788	-1.3975288	-1.8480108	0.00047457594	0.22844805	-1.8272184	-0.28664404	0.46763808	2.0295076	0.96257854	-1.5561919	0.0016550177	0.46675944	-0.21226783	1.6047978	-0.20133767	1.3227416	0.60970348	-1.9015663	0.7791788	-1.7988546	0.63226557	-0.23848368	-0.039135378	-0.46239263	0.69287878	0.12497883	-0.22446138	-1.2273458	-1.4553381	-0.079306997	0.17971	-1.0800637	0.25148383	0.45865667	1.2072561	0.435074	-1.5807098	-0.0030413177	-0.39487538	-0.05178231	1.4213915	0.6106137	-0.42214701	2.0229969	0.47256061	0.79719079	0.23682433	-0.93290192	0.25596231	0.22446471	-1.2908496	-1.8411157	-0.087940067	0.55599219	0.091690257	-0.39261445	-0.9185226	0.034156065	0.79850715	-1.0100827	0.75211954	0.3832446	1.4219733	0.29645711	0.2480326	-1.1278445	0.65568084	0.39882484	-0.13325165	2.2332263	0.09691605	2.1961224	-0.69228381	1.108102	1.0358517	0.54915279	0.20807332	-0.39777714	-1.7855953
-0.40614432	0.6409148	-1.6560829	0.40401652	0.2333927	0.759772	-0.029291123	0.39216629	1.2130167	1.3113509	-0.071616501	0.39972439	0.40885291	-0.40921709	0.80597204	-0.45046651	-1.2577915	-0.07947319	1.8847488	-0.27698299	-1.4983298	-0.40217483	1.1604732	0.85808587	-0.051262002	-0.39479196	1.1713316	-0.30826613	-0.88129324	0.6502291	0.51307327	-4.9871278	2.3661237	-1.1510092	-0.1055437	-0.15627638	-0.96113479	0.20080253	-1.1838485	0.24936585	-1.6149791	-1.5856733	1.1857109	-0.19596501	-1.1444943	-1.8277473	1.501411	-0.9533332	1.1644965	-0.19901842	1.9287971	-1.3150893	1.8627822	0.45692044	-0.038916379	-1.2380462	-0.64619344	-0.61018914	-0.49740249	-0.57453543	1.30721	-0.38608414	0.55238241	-0.51261282	-0.99167508	1.2646872	-1.1786623	1.0886315	-2.0986536	0.33616197	1.2890807	0.40725753	-0.018269693	-0.13115536	0.27984205	-0.49024454	0.19286275	-0.66207856	-0.34277946	-0.22701551	0.2267057	-1.0743465	1.808027	0.93901354	0.23729815	-0.0042534899	-1.5806006	1.2464021	-0.96387595	1.0366158	-0.64232957	0.38226849	0.46605211	-0.21513668	0.42960927	0.53993648	0.48295608	0.5477069	-0.56495994	-0.49513081	-0.69401795	1.2746646	1.3038356	0.50548565	2.1721699	0.22828111	-0.3547225	-0.61760724	-0.090082973	-1.2849034	0.51147717	-0.67733246	-1.704128	-0.81744325	-1.5646219	1.6955876	-0.53595817	0.16992047	1.925688	-0.76512617	1.429749	-0.46588919	1.344968	-0.32441238	0.60074061	0.45940286	-0.4100225	-1.5926673	-0.26730698	-1.8916898
-1.8314934	0.4252443	0.41101757	1.5631775	0.37637839	0.75459409	-0.16666859	-0.64139336	-0.78713	-0.65236658	0.71819842	-0.11504363	-0.54884696	0.80967516	-0.19681635	-1.1852878	-0.62748885	1.4278371	1.0059702	0.76906455	0.028815296	-2.9869585	-0.41798618	0.713754	-0.6645546	0.29094553	-5.0655408	0.44621181	-0.016091416	0.3054865	-1.0025623	0.56766558	0.55521208	-1.2509462	0.5957669	0.32516021	-1.5134485	-0.69517279	-1.2074853	0.16419312	-0.35157672	1.5401688	0.18325616	-0.97608882	0.56398827	-1.578874	-1.0837661	-1.4299591	0.81353116	-1.0217003	0.2276994	0.022722736	-0.64805943	-0.31781432	0.031256173	0.17086715	-0.90884018	-0.16922787	-1.3577318	-2.1441553	1.1621954	-0.14742339	0.08677309	0.30650976	-2.1180005	-0.35738844	-4.3869114	-1.3856986	-0.033392519	-0.34678474	-1.8387886	0.36686027	0.23223281	-1.3290569	-0.15942883	-1.6904242	-1.1019322	-1.9099633	-0.3880654	0.22859561	0.83702391	-0.18960319	0.7016595	-1.418292	-1.1810406	-1.7956339	0.32083696	-0.79948533	-0.012152998	0.10705533	-0.18358611	0.96260822	-0.51951224	-1.0243678	0.83006126	-0.071548469	1.3431901	-0.071459673	1.1322441	-0.0054547056	-0.7632677	0.33835009	0.053036276	0.030810976	1.5532615	0.02807443	-0.91617501	-1.3243239	-1.5531116	-1.005698	-0.31187481	-0.57183409	1.0429674	-0.67310786	-2.0853283	-0.25323775	-1.1888286	0.27372959	-0.30836311	0.54188299	-1.7600493	-0.088244431	0.97424275	-1.5836511	-0.14415982	-0.20658153	-0.61167091	0.89753026	0.13072227	0.39876184
0.79833239	-0.22848299	-0.21039587	0.20955507	0.34988537	-0.66052061	0.70019501	-1.6956352	0.93207967	-2.0109484	0.47492146	-0.25225449	-0.01860388	-1.8341919	-2.5386231	0.32834348	-1.6556551	1.7768313	-0.2894367	0.26148885	-1.4839989	2.3729401	-0.70700276	1.1192629	1.880151	0.32099003	-0.20158952	0.84128624	0.20160815	0.93218994	-0.57877445	-3.4232926	-1.092189	0.060880203	0.49644342	0.39644116	0.099852391	0.2417966	0.63381368	-0.57628632	-0.50287998	-0.64579135	0.34254134	0.046464536	-0.20172086	0.50714248	-1.5025874	-0.57925683	0.34073249	-0.11589088	0.43687415	-1.347353	-1.5333395	-0.048072815	-0.20178512	-1.2899722	-0.57957512	-0.45858169	-0.62964123	0.28158027	0.8228482	1.2401489	1.0691119	-1.4548876	-0.1523325	-1.0990121	2.436079	-0.29507586	-0.41890177	0.0044355886	-1.2805638	1.3165809	1.8084618	0.076822653	1.4208419	0.17030863	-0.3091903	0.32389191	-0.00073788257	-1.0914876	-0.022269275	-0.88584113	-0.4447158	-1.0137763	0.010420264	-3.7146699	1.3310395	-0.85734928	0.1926091	-0.75024635	0.22230616	-2.155818	0.13907731	-0.88344908	-2.5867364	1.1302594	1.3322099	-0.43393737	-4.8710618	-0.001223916	-0.42777812	1.6305674	1.9426379	-0.20172736	-0.30707893	-0.043214772	0.98410994	0.76664704	0.90988344	0.82965446	-2.286437	-0.25655076	-1.7161727	0.2463142	-0.057644188	0.22597884	-0.84070891	-0.073727049	0.28132749	0.020297183	-1.1903152	0.065535463	2.2878318	-0.31535023	1.9414518	-0.1240865	0.76398522	-1.7951151	-1.5866827	-1.4428653
-0.55545819	-0.21112745	-0.90573561	2.3235538	-0.51969361	-0.56539702	1.6737889	2.0507126	-0.16514528	0.34145576	-0.54469156	1.7222689	-0.096234821	-1.3726248	-1.577064	-1.2854685	-0.75900155	2.7828572	1.9730153	-0.50898153	-0.043928806	0.58117282	1.0535293	2.6450613	-0.081824817	-0.46160734	1.3955861	-0.045601193	-0.26824823	0.34994936	1.9295431	-1.0083435	-4.7004366	0.595222	-0.48581347	0.57912523	0.36307633	-0.20323955	0.041904531	-1.2484651	0.43883613	0.17457876	1.0094973	0.16998327	-1.6024245	0.97028995	0.36707208	0.49353746	0.2938717	0.30085376	0.7221604	1.2808956	0.91514373	0.78647274	0.21975252	1.5530909	-0.86126381	0.21840821	1.429882	-0.6467222	-0.65275484	0.17326604	-0.11932076	-1.009922	0.64009964	-1.2066334	-2.0375676	0.39921817	-0.84201217	0.15445837	0.57449633	-0.49403602	0.48661017	-0.69033074	0.11240302	-1.2668277	0.16486339	-0.16404106	-0.66811645	1.3988241	0.41847873	-0.99711484	0.027427817	-0.49932128	-0.71428365	-0.56084681	-1.2813598	-0.73448658	-0.6151852	0.7810266	-0.89430326	-0.11865254	0.080021031	0.60520679	0.15917835	0.26483083	0.57454354	-0.29826257	1.4912091	0.040394992	0.0012369434	-0.42737225	-0.84354365	-0.072552674	1.313652	-0.86925012	-1.2803895	-1.0852851	-0.99186116	-0.5254572	-0.025760839	-0.14183193	-0.61707741	-0.083528608	-1.1748894	1.4497477	-1.1623087	0.30072233	1.377528	-0.069114342	-1.7978148	-0.6991986	1.2166979	1.3566912	0.70709705	1.5260993	1.3980386	-1.4255615	0.37421525	-0.94619656
0.74086666	0.61689615	1.7235869	1.2349893	0.23996358	-1.5289019	-1.2272038	-2.1356041	0.96388674	0.27347904	-0.16019395	-0.24764214	-0.82008737	0.16392882	-1.2244865	-0.97478545	-1.0506505	0.28310782	0.56255662	-0.71301901	-1.4362414	-1.2677511	-0.90226007	0.50725728	1.2022405	-0.7090261	-1.7905051	-0.99231058	0.16671696	-0.34062409	-0.98105806	-1.0952061	3.0368938	1.8193332	-0.26745966	-0.34480664	1.5691193	-0.11976977	-0.44512519	-0.79706675	-0.74491191	-0.58310401	0.68038982	0.92203003	2.0459721	-1.0191001	-0.059344836	-0.4316113	1.4716992	0.83929068	-0.74653554	-0.32500201	0.79360509	-0.32025206	0.61080378	-0.37113795	-0.54453599	-1.0945799	-0.23296706	-0.06218959	1.5269456	-1.1037658	-0.54185104	0.17905302	-0.19996655	0.10140912	0.91259366	-0.016388267	-1.2234251	-0.014236402	-1.1989776	-0.038013332	-0.39932048	0.55402106	-0.36707857	0.47379076	0.70984221	0.5268113	-1.2822075	0.065992072	-0.7380659	-1.1492515	-0.80005574	0.11586667	0.59913105	-0.24783143	0.94631314	0.86546242	0.15667865	2.0943389	-1.7197224	0.22743754	-0.71099615	-1.3758913	0.29736528	0.23052584	0.30506691	-0.72918785	-0.5018599	0.092298754	-0.7051152	-1.5461189	-1.5932753	0.003339689	2.1716111	-0.78313613	0.99902058	0.969024	0.39748576	0.5157786	1.5266417	-0.63439304	-1.9145377	0.55592114	-0.64537799	-0.45957896	0.83843589	0.75150788	-0.25688034	-1.3195111	-2.284765	-1.7010036	1.8847048	-0.35347381	1.2212318	-1.3801271	0.1701283	-1.8916527	-0.82769263	-0.74813467
0.40702838	0.14618576	-0.09227439	-0.17829716	0.2910887	-0.27609664	-0.22533131	-1.6185112	0.1787162	0.92220473	0.13661292	-0.069256432	0.4634012	-0.33651212	-2.2423587	0.1268698	0.9357515	0.67208022	1.0917606	0.080693342	-0.69028854	1.9934615	0.029592127	0.20843218	-0.20971359	-0.18350852	-0.90491045	0.47519243	0.27776575	-1.6975085	0.76681727	-1.7558517	3.073576	0.88358277	0.06594345	-0.42652464	0.80085808	0.5927062	2.0054719	-1.3864238	-0.23649496	2.9718273	0.53344029	-0.87106144	1.3109001	0.57217258	0.94989669	0.29216662	-0.92161101	-1.0772703	-0.48956504	-1.2081574	1.9435415	-0.060790971	-0.84871173	-1.0602554	0.70219094	0.92188501	0.012940023	0.64322519	-0.23855814	0.68454731	-0.61532646	-0.54929829	-0.31554613	-0.3535077	-1.5584934	0.47423914	0.87147504	-0.30011386	2.2428324	-0.58509564	0.020347433	-0.39021561	-0.048383769	1.0986645	-0.7772283	-0.7353878	0.14647067	-0.99599373	-0.078849979	-1.0778794	0.37964809	-0.75230634	-0.64142972	0.96822596	-0.64902163	2.267709	-0.57436472	-2.0436456	-0.55258328	0.33190927	0.037202641	-0.41366071	-0.062188167	-0.41011119	-0.17477918	-0.29691914	-1.2664038	-0.54787719	0.28385568	-0.74841475	-0.80193001	-0.085613236	-0.046921235	-0.16300461	-0.742006	-0.86167336	-1.1310524	-2.0192509	-2.2572703	0.48879701	2.6226845	-1.6187383	0.0066864113	-0.54973453	-0.13349719	-0.19661692	-0.47714692	0.40065461	-0.74908459	-0.56662899	0.63417614	-0.19996774	0.27467623	0.49340996	-0.31759396	3.1917493	1.218417	-1.216031
-2.0898764	0.81090993	-3.1600044	-0.76649415	-0.36984068	-0.46338519	0.91774946	-1.3231378	0.24006751	0.082327217	-0.65253198	-0.08644487	-0.52332056	-1.0584507	1.4894719	-1.1328506	-0.30368868	4.3487124	1.5461562	-0.68933761	-0.050905172	1.0482092	-0.12687033	3.8312633	-0.39195475	-0.67925429	-2.4564099	-0.36474961	-0.73569322	0.13480668	-0.25607118	-3.4152613	-0.706025	-0.9687975	-0.43313727	-0.19445202	-0.6360237	1.1136358	0.22889139	1.1525631	-0.13944572	-0.20621815	-0.46907672	-1.1416603	-1.3798285	-1.1916035	0.70600814	-0.37027851	0.41003585	-1.2227435	0.13803844	0.40360698	1.5041361	0.15343739	0.60922384	0.74426734	-1.0436728	-0.80758697	0.85221565	-1.6811464	-3.5891154	-0.40733087	-0.92354238	-0.82686329	-1.1618574	-0.41669017	0.30318382	-0.1829107	0.86039585	-1.5014845	-1.7240763	-0.56292671	0.72457701	-1.0795484	0.84795737	-1.4764707	-0.91898757	-1.367869	-0.18580697	0.19844662	-1.0995564	0.0039396132	-0.72798145	-0.43150818	0.6839093	-0.96887434	-0.75503707	0.75121891	-0.32768229	-2.5091348	-0.16091602	0.41858312	-0.28771734	-0.5313803	0.095715001	0.086252026	0.67265511	-0.93618643	1.2795711	-0.4961817	-0.67373616	1.9043651	0.81171441	-0.31411812	-1.1317029	0.25688693	-0.64453602	-0.57475281	-0.24433956	0.05376995	-2.902178	-0.66077363	-1.3506227	-0.5439086	0.054948822	-0.19431749	-0.12781677	-0.12103007	-0.083100781	0.31048468	0.68479848	-0.0034680979	1.7824061	-0.54185551	1.1967061	-0.49734107	-0.31104964	-1.2556163	0.33801597	-1.3124676
-0.93983358	-0.01613096	-0.64621699	1.2229911	0.97888184	-0.53291661	0.91817451	0.61660594	0.27342758	0.09314207	0.18137026	0.12900959	-0.25291151	-0.10811653	-0.57893944	-0.33173609	-0.38244185	-0.87086409	0.41023982	0.11126241	-0.40329471	0.38908029	-0.38843241	-0.95398027	1.387563	0.10979073	-1.4430683	-0.24250567	0.19121774	-0.10143266	-0.78336418	4.4363585	2.3877046	0.7762714	0.23218513	-0.14477743	0.83961308	0.4104543	0.03902119	-0.60330713	0.41220236	1.5882492	-0.17147243	-0.72246999	0.44519189	-1.7255896	0.78368026	-0.81279945	-0.48621014	-0.84082448	-0.20545331	-0.14115585	-0.032260485	0.26015198	1.1592693	0.058646347	-1.0836567	0.79386729	0.14698711	-0.85758322	-0.52990156	-1.64693	-0.34275138	-0.42415088	-0.47393969	-1.3700997	6.0279446	0.22413142	0.78688806	1.4470775	-0.50801873	-0.51117367	-0.8070358	-0.1917114	-0.91008663	2.8845074	-0.96386534	-0.62553704	-0.78422743	-0.23080786	0.033544641	-1.391901	-0.59416372	-0.37800509	0.17915936	-0.030004079	-0.57539928	0.3933478	0.41503826	-2.3997719	-1.0119191	0.78682142	0.035761215	-0.49278921	0.64699656	-0.42213666	-0.40890631	-0.95068896	3.3413582	-0.68057579	0.043130443	-1.2517748	-0.73736405	0.16228022	0.81658477	0.5280568	-0.82543463	-1.1108451	-1.2701172	-0.93469572	-2.8712935	-0.028603733	0.79214323	0.16503485	1.6740617	-0.72826129	-0.44783145	-0.13225801	-0.93880135	-0.18999159	5.8843846	-1.1969473	-0.056785833	-0.53115457	-0.2371667	-0.31262413	1.0652641	0.38551113	0.2551403	-0.081181958
1.0811349	-0.33252969	-2.9414349	-0.57332891	0.5470627	0.35845941	-0.019530157	-1.9072033	0.76460314	-1.9603431	-0.79867595	0.15049878	-0.036731847	1.2516525	0.063477799	-1.0935165	0.24204816	0.5660708	2.0869169	-0.99414957	-0.33646989	-1.1201532	-0.19472598	0.060949989	1.137789	-1.1892146	-0.21962638	-0.13136001	-0.3464413	-1.004478	-0.40472326	2.7573094	-1.0714363	1.0524088	-0.69820297	0.52372271	0.58204854	-0.73112994	0.16561279	-0.27401978	-1.8297887	-1.1526327	0.37582392	-0.58388233	0.3451038	1.5132767	-3.3371077	-1.0983803	0.40934151	-0.59431809	-2.2603235	0.69891965	-2.946382	0.27596751	0.65878737	0.87550759	-0.62597042	-0.32458249	0.052106887	-0.76996589	-1.5244367	-0.099593133	-0.72219056	0.99864787	0.46290299	-0.6808387	-5.4479213	2.171612	0.23944721	0.74514419	0.36683685	-0.59223962	-0.74527824	0.67170024	-0.57043535	-1.9195236	-0.44817007	0.91520321	-3.0601916	1.0784657	-0.57004088	-1.72839	0.7826702	-0.052740961	-1.0531014	3.7308686	2.8813226	-2.476799	-0.2266205	1.2971554	-1.0423441	-1.0747374	-0.33598703	-0.10336252	-0.6681965	-0.7424587	0.297492	-0.25455299	-3.2404044	-0.68191582	-0.27482745	-0.16003366	-0.13558273	-0.48684576	-1.2091485	-0.77032173	0.88037217	0.89370209	-0.55123186	-1.183656	1.096794	0.0062749423	-0.47371137	0.34107018	-4.9958892	-0.4216992	0.29755244	-0.37200198	-0.43700612	-0.46151504	0.57646382	-1.0591711	0.0084845908	0.29358083	-0.2818948	0.5853278	-0.94121808	-0.74725175	0.88039088	1.0532693
-1.7388566	-0.91391218	0.43431744	-2.2965813	-0.73521894	-1.8810048	0.92401004	-0.17997183	-1.3236716	0.38235575	-0.3036283	-0.67053258	0.032989692	1.0870184	-1.2578353	-0.56509006	-0.93676168	1.0090375	-0.091786966	-0.62104434	2.5864289	-3.2021198	0.40214393	0.42135441	0.41981223	-0.60780501	4.1452503	-0.5305174	-0.20584981	0.13599381	-0.60106212	-3.1093817	0.47799864	-1.2863345	-0.32641008	-0.83998924	-1.2317584	0.55668706	-0.132015	-0.57286757	-0.63013685	-2.0440502	0.91090149	-0.75222546	-0.26069269	0.29495269	-2.7063553	-1.0846654	-1.6007146	-0.92240471	-0.61818224	-1.4948639	-3.4504733	-0.87671793	-1.2664735	-1.8990457	0.43541035	-0.23631184	-1.0357934	-0.31850523	-1.3791568	-1.2056116	-0.87524241	1.4270905	1.4868673	0.39731041	4.6969337	-2.7097332	0.48785269	0.39703915	0.063502684	-0.96016794	0.47044167	1.159076	0.32431862	0.57178909	-0.48836023	-0.73081809	-1.2169797	-1.9892434	-0.20643172	-1.3232977	-0.094897956	0.27846935	0.43834978	-0.48018125	0.57086915	-2.5408926	-0.018597104	1.8778096	-0.32233104	-1.0945281	-0.83049685	0.41535091	-1.6217288	0.13586025	1.436137	0.33714211	0.28941944	-1.0804425	-1.3293445	1.9881434	1.7302831	-0.14132832	-1.3550496	-0.20577154	0.95242894	0.94667125	0.04646619	-1.6731812	2.1903918	-1.4009473	-0.68263048	-0.73225862	1.4249052	-0.96082568	0.65022075	0.04907798	-0.99319464	0.13216358	-1.2036109	-0.42942107	0.64084005	0.18909508	0.58193249	-0.031491973	1.0624055	-0.68018591	0.45666686	-1.860303
-0.66778088	-0.37241507	1.0675244	-1.7171755	-0.86606431	1.890422	-0.60542357	-1.2507135	-0.071440503	1.3589388	-0.52074903	0.59289867	-0.49306285	-0.44263294	2.3751442	0.86850607	0.78571784	-1.3018284	-1.9956678	-0.73329872	-1.7599698	4.2216635	-0.94964886	-0.58052111	0.38188174	-0.69670671	4.3160515	-0.59510928	-0.36790335	-1.2299116	0.57332909	0.59193456	1.4142213	0.1162276	-0.52104807	0.35442117	-0.040881597	-1.1180995	0.9505201	0.16951191	-0.91930079	1.1229492	-0.19785398	0.010200192	-1.2923924	-1.21823	-3.4163806	-0.4697549	0.59075707	-0.097482935	1.9413929	1.2606177	-2.3190091	-0.38097528	-0.89405912	1.2769834	-1.0354841	0.1004224	-0.12067626	-1.3223561	1.1046276	-0.030255469	-0.081718706	-0.4437075	-0.73232073	0.31073844	2.2754085	-0.61411661	-0.047822423	0.35012949	-1.0091102	-0.075350419	-0.89561802	-0.55884743	-0.84861445	-0.1377092	-0.23534003	0.16498692	0.67517024	0.95557475	-0.55711097	-0.83165318	-0.7462396	1.5626092	0.054881606	0.6529882	1.2330735	-2.5008476	-0.41250843	-0.19762546	-0.99347562	-0.97078252	-0.35026845	-0.45395726	-1.1549526	-0.55346239	-0.41009435	-0.9554047	1.5771922	-0.58575886	0.16550429	-1.4024979	-1.5969439	-0.64257008	0.7331872	-0.033061102	-1.4694493	-1.3973479	-1.4498773	-2.6463761	0.6695742	0.18977106	-0.10902403	-0.13564782	2.4013786	-0.16200618	-0.27332729	-0.48159412	-0.31296703	-0.3444874	0.70825016	-0.68459761	-1.4211683	0.97573221	-1.3276829	-0.26611134	-0.41947272	-0.0091765802	-0.40108553	0.34269625
0.026111387	-0.024623176	-1.9673904	-0.060340982	1.2687668	-2.548013	-0.19041894	-0.22800535	-0.73050678	1.122998	-0.56482923	-0.59478092	0.94624197	-1.086939	0.1890683	-0.26293233	-0.43677226	3.1848469	-0.2212258	-0.39440897	-0.0518183	0.96509123	-0.23242098	2.9932477	-1.691632	-0.748097	1.5128261	-0.22313774	0.23280361	-0.99175835	-0.99791026	1.8432498	0.92221284	-0.21288039	-0.62880832	1.3348292	-0.18073951	1.2569102	-0.50856906	-0.66164356	1.1955545	0.31989563	-1.1671073	-0.33726272	0.49320641	0.16968048	0.18523791	0.052183144	-0.022050148	-0.21394219	-0.19198674	-0.75813043	1.1817961	0.091972291	-1.2757435	-0.37897578	-0.71540236	0.5235011	0.16519643	-1.3228563	0.78381097	-1.8753191	-0.80553955	-1.0635347	-0.095961012	-0.71856588	-2.0570886	1.175457	1.7766293	-0.2722902	0.14244843	-1.2091007	0.097432271	0.31932682	0.19041523	1.1658198	0.18026993	0.16622891	-0.36331424	-0.75712395	0.40889075	0.03982079	2.572371	-0.62197554	-0.50813973	1.274307	1.7148011	1.0317521	-0.48372555	-1.3993101	-1.7152814	0.90100968	-0.45470661	-1.4544017	1.0684878	-0.51697826	0.37640604	-1.3513839	2.5391314	0.090470254	0.85782743	-0.55131185	-1.1336111	0.27547541	1.1786418	-0.46275678	-0.90312862	-0.24360819	1.4860952	1.2499827	-1.3562516	0.56874716	-1.6854565	-0.32957572	-2.6217339	-0.21576318	2.6309121	-0.75742233	0.0560841	-0.59062177	-0.53619766	-1.7676387	0.91011834	-1.1801745	0.95465851	-1.5553594	-0.095706217	-1.2658368	0.59079754	0.34530813
-0.2139861	-1.2914406	-3.5111566	0.71117479	0.78157669	-0.7022993	-0.025050156	-0.21348774	0.02479809	1.6335849	0.18893458	-0.28631741	-0.13345654	0.011496227	0.61534035	0.13902153	-1.107553	0.59303313	-1.2545013	-0.0650637	-0.31991047	-0.73077309	-1.1347678	0.8329252	1.7321802	-0.082894348	-2.006315	-0.27959841	-1.1907204	-1.9138137	-0.28066409	1.8773648	1.3017715	0.83450639	-0.022562183	-1.3085772	0.6856938	-1.3351672	0.38296762	-0.0071067838	-0.0083300089	0.94705588	-0.69657999	-0.010257562	0.27688214	-0.29183513	0.59675097	-0.382294	0.25442514	0.065213084	-1.9626975	0.12399609	-0.84635496	0.35111123	1.6234852	-0.24560022	-0.086163789	-0.34322855	-2.0004957	-1.1046822	-0.34640479	-0.76360798	-0.19217089	-0.20142636	-0.16943023	-0.60481453	-0.18812424	-2.2199967	0.38248137	-0.92670482	-0.77628809	-0.03330148	0.13706301	-0.21802783	-0.035367265	-0.83839577	-0.26820585	-1.3876321	-2.7360904	-0.31317705	-0.90540081	-0.1497394	-0.11095203	0.46183419	-0.090353377	2.0006721	-0.92524058	0.11320057	-1.8982271	0.96114713	-1.8478502	-0.55315262	-0.73464119	-0.06034258	-0.89610201	-0.81750154	-1.8294096	-0.39967421	-0.49116397	-0.085460193	-1.2757523	-1.7549753	-1.7036356	-0.51480788	0.64612317	-0.36193582	-0.82873321	-0.47730297	0.69669026	-1.121666	0.99239892	-1.1579205	-2.4190865	0.36077815	0.54303265	-0.8729592	1.1986291	-0.86596709	-1.5769815	-0.19128299	3.8452954	-1.8506844	-1.0551779	1.3354867	-0.52872288	-1.0654461	-0.22391553	-2.975538	0.55966192	-1.1476318
0.42785239	0.21591336	0.0059393356	-1.3521127	1.1140547	-2.3092191	-0.74778378	-0.57592106	0.024945743	-1.853923	-1.8035315	0.70352393	0.51304597	-1.038361	1.9431336	0.53449857	2.8652694	0.40036616	-0.28483489	-1.8722752	-1.3585868	1.2111897	-1.6272469	0.53644252	-1.1485568	-2.2200251	1.7957827	-0.73615861	-0.37027681	-0.90568924	0.88527817	4.688715	-1.0001156	-0.64302528	-1.9313262	0.52777219	-0.78822404	-1.0574586	0.90731233	-0.37679788	0.9078936	0.76628947	-0.70075303	-0.46133116	-0.9938848	0.6104089	-1.0478144	-0.074626863	-0.6772334	-0.4863432	0.72916788	-0.17537515	0.80495638	-0.48127463	-1.634681	-0.26520148	-0.18750519	-0.76194203	-0.011656895	-1.1500628	0.67906928	-0.66806054	0.1405185	-0.98021805	0.35134599	-0.7741791	-5.3398142	-0.14301464	1.6143157	0.48006582	0.36451852	0.12124731	2.328824	-0.42710459	2.3879864	0.47389796	-0.20293048	-0.048762292	-0.24210496	-0.85020447	0.30351308	-0.26327118	-0.69383264	-2.08707	-0.7644822	2.1494741	-1.3677229	-0.56717026	-0.94558746	0.75958526	-1.4770298	1.0093471	-1.6824533	-0.079664469	1.3485054	0.097854935	0.21964394	-1.4599415	0.28168797	-0.31545031	1.1066716	3.7186456	3.2441509	-0.2589035	0.53078222	0.32898247	-0.097101964	-0.1479917	-0.10656541	-1.2457765	0.73703885	1.3983061	-1.608948	-0.80352807	-4.6166263	-1.8490907	2.4219899	0.36542311	-1.6023659	-0.64679188	-0.96020532	-1.3986553	-1.2037978	-1.3665274	-0.96745229	-0.50028968	-1.3040196	-1.8671552	1.4258274	0.77860391
0.21439269	-0.0069729444	-1.8088913	-0.78931814	-0.78251165	0.44045985	-1.0106701	-0.12505922	0.14266145	-0.82431453	-1.126668	-0.99187607	0.19912648	-0.17473435	-0.34054685	-0.016426092	-0.4950974	0.26057538	-1.3022112	-1.0543392	-0.29153603	0.78488374	-1.714251	-0.095982991	-0.78022468	-1.1990635	2.1840148	-1.2645603	0.55422419	-1.7864598	-0.41363695	-1.0273961	-0.37319195	0.22382127	-1.3818707	-0.27409202	0.26981324	-0.7660231	-0.81814343	-1.7933471	-0.30605039	0.90731817	-1.2815878	-0.93325591	-0.34081542	-1.049879	0.60644865	0.42569479	-0.97522002	-0.92725241	-3.4163549	0.031645078	0.1406066	0.090668045	-1.3421001	-0.18435946	0.23875567	-0.25145319	-0.83708262	0.94897479	1.7631149	-0.068137035	-0.52006924	-0.40780386	-0.28648528	-0.12369218	-0.35106558	-1.0914744	-0.54653287	-2.6114025	-1.1875023	-0.475292	0.23217995	-0.49151638	0.57483935	1.1454949	-0.82821167	0.49473074	0.17694822	-0.13160916	-0.83987403	-0.64573532	-1.4117687	-1.9689504	-0.34330547	0.84128463	0.38895983	0.93543512	-0.8095544	-0.26223719	-1.1391271	-1.6061084	-0.73070759	-1.9025958	-1.2205442	-1.6337345	-0.14571151	-1.2077166	-0.16210389	-0.87148482	-1.1981632	-5.3412471	-4.9689608	-0.84823531	-2.547152	-0.37294155	-0.68574345	-0.98592114	-2.3903291	-3.0385039	0.55384898	-1.4189063	-0.95576578	-0.12273095	-0.51431978	-1.4659258	-3.2050788	-0.41337949	-2.0299375	0.085178137	-0.76640964	-1.0806179	-0.74345005	-1.8447819	-0.48017475	-0.96667826	0.16065985	-1.3248842	-0.51593429	-0.33250827
-1.4428314	-2.6416087	-0.3229872	-0.76165068	-1.6316923	-0.18255292	-0.46281409	0.26104924	-3.2909997	-0.34518063	-0.40504098	-0.52248508	0.060925387	-0.52296275	0.29955006	0.11723571	-0.94575471	0.35143101	-0.35823071	-0.61925888	-0.16795176	-1.902185	0.40114188	0.77620715	-0.004371515	-0.43875197	-3.6455617	-0.27671385	0.071015015	0.28570345	0.56164521	-0.13741446	-3.6573372	-1.2613444	-0.54140276	-1.9333847	-0.92970562	-1.4684521	-1.7461488	-1.4598956	-0.94013792	-4.001184	-0.56930375	-1.2821556	-1.1687617	-0.35011572	-1.6096672	-0.62540668	-0.70070761	-1.0436838	-1.3010678	0.70981503	-3.01913	-0.05038061	0.493907	0.52459049	-1.4226364	-1.1070645	-0.81615067	0.11312109	0.28018117	-0.011253244	0.47408307	-0.46131179	1.8972718	-0.070867918	0.25218177	-3.3994019	-0.42818472	-0.8367067	1.451658	0.508919	-1.3457673	-0.24333987	-1.4454017	-0.087611601	-0.71207362	-0.75092095	-2.0142457	0.4873279	-1.6280174	-1.265744	-0.4610554	-0.070602238	-0.87375659	-0.83614689	-1.0645779	-1.7510842	-0.3759273	-1.5368724	-1.2716521	-0.75301266	-1.7427245	-1.3958406	-0.69951004	-0.76834208	-1.6002529	-0.82803184	0.14185935	-0.30794218	-0.12402008	-2.1770856	-1.6006281	-1.1200249	1.8180722	-1.6995229	-0.93986851	-1.089167	0.41225439	-2.5494711	-0.90579522	-0.49031892	-1.1687225	-0.67356831	-0.54018718	-0.98554742	-4.3101931	-1.0275521	-1.091952	-0.59366077	-3.8625638	-1.2164732	-0.8844862	0.026798869	-0.19133587	-0.28906003	0.50151277	-0.69615638	-1.4358238	-2.7413497
-2.0463328	0.0052819848	-0.53493309	-1.9088867	-0.64441127	0.82811081	0.1030347	-1.0416595	0.17475772	0.68789303	0.035367936	-1.0313292	-0.074396163	-1.1184	0.096523575	1.6053839	-0.28858402	1.2469368	-2.3733037	-0.12250392	-0.8348332	3.1501114	-2.1702688	0.41230652	1.7665532	0.028352899	1.0288039	-0.96465248	0.18052882	-0.21174069	-1.6340358	1.7752763	-1.440084	-1.5029552	-0.015785422	0.070344754	-1.5026439	-0.61257732	1.5455526	1.4135349	-1.9769967	-0.82638365	-0.42545679	0.17083098	1.5555447	-0.48405933	-1.7569598	-0.75916344	-0.057879247	0.07501211	-1.8334872	0.032810297	-1.2092304	-0.69788682	-0.90159875	0.09167248	-0.53544915	-0.76259524	-0.25427496	-0.12109932	-2.5309193	-1.1015307	-0.52199489	-1.1409787	2.7602813	-1.4920982	-4.5357113	0.09931241	0.21756259	-0.61287653	-1.6474104	-0.64007568	0.91390264	-0.24018812	0.57453859	2.6398339	0.045640696	-1.6908758	-1.478992	-0.17752776	0.60734463	-0.40615878	-1.6610274	-0.0054426179	-2.0744457	1.9103292	-0.82326233	-1.1028237	-0.60687351	-2.1311884	-0.50132829	0.56623131	-0.72776151	-1.1009789	0.74845523	-0.31945592	0.16069177	-0.77903026	1.0653762	-0.77126825	-0.1227229	-3.0056365	-3.1480651	-0.48116875	-2.0741727	-0.80802655	-1.0689942	-0.74765742	0.58132696	-1.9396104	-1.6603513	0.17376423	-2.1035202	0.61221391	-3.337533	0.064981952	-2.2918682	-0.76138735	-0.44160882	-0.6607582	1.7416276	-0.5517754	-1.3923129	-1.1521691	-0.49373168	0.38038763	-1.1978383	-1.8054154	0.69581515	0.23210873
0.090494208	-0.13241458	-0.28224418	-0.10213194	0.15670465	-0.84911335	-0.38062471	-2.0385449	-0.2692503	-0.098920949	-0.44904193	-0.5190835	0.56969184	-1.6139202	0.79989487	-0.71045035	0.46759346	-2.2368293	-1.6588463	-0.23154144	0.16411686	0.44271135	-2.4292438	-2.9611826	-0.89190847	-0.54322612	-0.12834255	-0.3090817	1.2128611	-1.8012371	2.0810671	-0.46484199	-1.9813292	-0.22370504	-0.19381104	0.53686267	-0.5880307	-0.37489036	0.7924903	0.39013994	0.14206325	0.43194285	-0.61014473	-0.27120987	0.19134599	0.12317573	-0.057889801	-1.6083058	-0.77936763	-0.076204784	1.0137624	0.15610097	0.17313315	0.47228578	-1.0204011	0.16955785	1.9732882	0.74359053	-0.45212042	-2.6302223	-0.32853386	1.9281225	0.7857185	-0.9590202	1.5513172	-1.1077421	3.7428493	1.2781401	1.5351247	-0.60814822	2.1736021	0.57730627	0.62071586	-0.69785845	0.57958609	-1.5359762	0.013916096	1.0610051	1.0146798	-0.15131721	1.5163391	-1.5356038	-1.6024557	-1.7750667	-0.37847611	-0.12989151	-0.14864203	-0.59935278	-0.60418779	0.95621508	-1.9220263	-1.2782558	-0.70949554	0.5999397	-1.0135967	-1.0495839	-0.44508037	-1.1579111	0.83345008	-0.92460418	0.028377166	-0.64300108	-0.77810162	-0.18081476	0.67759407	0.80342245	-0.42046145	0.037558053	-1.8025136	-1.8796554	1.2226251	0.0036521452	-1.0978681	1.2710557	1.9608742	-0.47655445	0.032706439	-0.33354095	-0.60688567	-0.078426912	1.1545317	-2.0727103	-1.5123795	-0.82621139	-1.761206	-0.14199112	-2.4225512	-1.0836236	0.16514909	2.3610616
-1.2817465	-1.1407193	1.5130465	-4.0495863	-2.2118671	0.019559192	-0.23507479	3.0873992	-0.55273163	-2.7339587	-2.7708275	0.19547191	1.7092509	-0.73737973	-0.042532861	1.9795477	0.17129916	-2.0671346	-2.9502082	-2.8184609	-1.6219487	-1.5789816	0.7386269	-1.8645697	1.6094191	-2.710743	0.7647782	-2.1051576	0.5332182	0.74536645	2.2338006	-1.1086557	-1.5920738	-0.77879584	-2.6544096	-0.15999286	-0.79018056	1.0806688	0.44142702	-0.44784597	0.37608409	1.5761571	-0.22390676	0.96769184	-0.18276633	-0.01999761	1.091399	2.0741606	-0.21381187	0.7696774	-2.3131835	1.0453265	1.2421972	0.45614451	1.5960107	1.0055683	0.10089642	-1.1080973	-2.167433	0.17915785	-1.0661269	1.0441957	0.50899643	-1.005223	-0.30341157	0.70209223	0.51351422	-0.007055012	2.6379638	0.16787198	0.85830212	0.71052599	1.9236112	1.398982	2.0793157	-2.1686487	1.0921001	-0.16016822	2.6061666	0.96462935	0.00011229929	-0.31444526	1.2573001	0.047145668	0.45141518	0.38957202	-0.13900584	1.0862885	0.084183961	-0.8624146	0.44411626	0.30947039	0.33488905	-0.20995508	-0.6078431	0.99083918	0.88689971	0.75220621	-1.0827479	0.94602501	1.8617215	-0.01740733	-0.85511899	0.90285212	0.60152656	-0.33323035	-0.84220517	-1.2071981	-1.5615734	-2.6499264	-0.38465035	1.5188662	-0.3614279	1.7109314	0.56904376	-1.2010939	-1.1294341	0.10074009	-0.94013846	-0.30847877	-4.3546515	0.63041312	-0.96357709	-1.9655356	-1.0495533	-0.29437155	-0.35663942	-0.74995494	-0.55584913	-3.3758125
1.1571312	0.019825125	1.1732382	3.0908804	1.2050453	2.3658624	0.88074255	1.188531	0.50971764	1.8035855	1.9645575	0.92807424	0.17058578	1.210984	2.0916882	0.44007999	1.1137947	0.34722236	-0.23080944	1.7756733	1.1311908	1.2375497	-0.48347852	0.93213969	-1.4964055	1.8728588	-1.179379	1.2209724	1.1949269	0.26917231	0.57057351	-0.75125813	0.78247899	2.469203	1.8476838	2.5192471	2.5322196	1.2519797	0.32152784	0.99207711	2.5517526	1.1665144	-0.38663477	2.1276624	1.7002616	2.4154553	1.5487336	2.6088231	0.73700368	2.1551039	2.077152	1.203848	1.538975	-0.083732963	-0.77884465	0.67505199	2.4105604	0.17999925	0.25351933	-0.2962873	0.52824873	0.061552953	0.56655294	1.0487418	2.2128565	0.48368046	6.4404159	1.4200879	3.0066149	0.81606191	2.8153114	0.19038974	0.96680969	0.57564944	0.86947894	0.9792189	1.8862838	0.51048559	0.74091667	0.87546325	0.52750677	0.17254719	-1.6385285	3.3041201	0.23886335	1.3991739	1.0485029	1.5895568	0.64626729	-0.80984384	1.7356377	0.049612723	0.78769457	0.26283753	0.74337697	0.35109767	-0.32844734	1.1486422	-0.64104891	0.079980649	1.5232452	1.9569144	1.0790173	0.21962202	3.7647479	0.99276173	1.0927488	1.0207973	-0.12265307	-0.42477143	-0.27217785	1.3719599	1.299304	1.3166583	6.3954535	0.61445785	-2.8603308	0.51594222	0.45915869	1.3098021	3.6471446	1.966949	-1.725013	1.7917554	-0.94544935	3.354264	1.2377565	1.4547656	1.8263624	1.1782163
0.23111387	0.91478527	-1.1035926	1.2091256	0.015935665	2.1214037	-0.11714138	1.0008165	1.1464	-0.71234584	1.6085823	0.56418175	1.6906984	1.7098749	1.4491372	2.6059718	2.3779321	-0.50455612	-0.65003538	1.4385098	2.006562	2.0372217	0.79011637	-0.21901619	3.3722405	1.8019023	-2.8612761	1.018963	0.037131369	2.8030808	1.5581623	7.6839104	2.3981693	0.90591741	1.4591879	-0.015629411	0.92437536	-1.0056294	1.9648831	0.82574522	0.10556008	2.2933154	0.77015328	1.2089795	1.3203111	0.46270689	1.2760565	2.6702421	1.0550768	1.119347	-2.6917114	0.94912016	1.1768348	-1.0222973	3.1478498	1.1230965	1.059168	0.92591888	2.335789	-0.27317262	2.159338	2.5221765	0.11765003	1.9088172	-1.7768989	2.4205356	4.0610099	1.3468266	0.41065818	0.35084134	1.9375529	0.034623019	1.5191675	0.71353388	1.6407539	3.1236956	1.1491745	2.2079353	2.2055163	0.92643249	0.36584708	2.0198708	-1.2677631	0.045077819	0.71282887	2.5981588	0.31665146	1.0485642	0.6332193	0.93099821	-0.31174091	1.4764204	1.0262775	0.75691414	1.3243116	0.94617975	0.60192603	0.8774069	-0.44373256	1.3434861	1.6108686	2.1138663	1.5726275	-0.11367815	0.66221392	0.59728885	0.58340579	1.1194428	2.8268313	1.0565026	1.6672406	1.2442311	5.0671554	2.1507835	4.7755976	1.4874785	0.071224213	0.28988734	1.5933288	-0.21245199	2.4900074	-0.46091601	-0.076937012	1.4822289	0.84095252	-0.9892844	0.13440308	5.013854	1.4254256	-0.86968255
-0.39482826	-0.038050003	0.035227094	-0.99034971	2.219892	-0.19133539	0.98145676	-1.5782574	0.0099106571	2.1653109	1.2919781	0.86993116	2.3285985	1.4588019	2.5782611	0.90489453	0.7369017	0.36887395	-0.85280359	1.1473322	-0.73848933	-1.9247856	0.90862626	-1.24264	0.2250986	1.1302691	2.7256739	1.4033031	1.314695	1.3402272	1.5973701	1.128661	0.90549737	0.89319104	1.4895715	1.1427635	0.978926	1.6575644	0.47654325	0.56060117	1.9736065	-0.31935728	-0.39726785	2.2457497	0.95709229	4.2373886	1.6646782	2.6810105	0.17955396	2.1177092	1.5000074	0.79670238	3.0664809	0.11833499	1.0741965	0.50429845	3.3161495	-0.10463363	-1.3191828	2.4981256	-0.49263528	2.2724757	2.2722971	1.6452551	2.9273622	-0.27209258	1.5190457	-0.85863191	1.2484536	-0.62218261	0.89682889	2.1917131	1.0629193	2.5262344	1.1089973	0.62802571	1.7782166	1.5226231	1.3022267	0.57116282	0.60116673	1.2616628	0.81023079	0.72825259	-0.46741465	2.343538	1.4797395	2.431139	1.1625147	0.46383327	1.3523362	1.9177573	1.209098	0.1177896	2.3408146	1.8715676	0.15675838	1.2166127	5.2789798	0.43275788	1.8763105	2.5769939	1.0864596	0.73391885	-0.52765042	0.72917497	0.19480249	0.57613331	2.495502	-0.68206418	1.1636804	1.1319079	-0.0011455691	2.4623764	-1.0684061	0.42854059	3.410042	0.95927405	0.29887623	1.0624098	-2.9929044	1.1672746	-0.91601443	2.5691502	-0.69422656	0.81251359	1.9676884	0.20743339	1.4104824	0.78789228
2.0762904	1.0146633	1.8437015	0.72060931	-0.52866644	2.2153096	0.22414252	1.8434802	0.98373878	-1.1656921	1.3307703	0.94345397	0.91876698	2.2740581	0.7214579	0.95918107	3.3649735	-0.81063479	-1.3155574	1.3640244	0.15370601	0.61277926	0.79953533	0.48363036	-2.2154992	1.6815094	2.3212717	0.47494695	0.0046709655	0.41773933	-0.40869504	2.2429717	2.0212841	0.24267475	1.1893843	1.1410414	0.057403207	0.99057883	0.83767951	1.724278	0.17071597	-0.92107683	0.079516038	2.2552052	0.892407	-0.79062122	1.1052095	2.1467485	0.72178257	2.1507335	2.2559645	0.16331038	1.549921	1.431927	2.4521322	-0.19065998	1.4176412	1.0495265	-1.7431679	0.44816625	1.4590561	1.4931208	1.9065294	2.4097829	-0.60713333	0.28966597	3.3689988	2.6692548	3.3220634	1.4215007	2.1674185	2.3630316	2.1571023	0.53828877	2.0808945	-0.014809069	2.1293261	0.40881169	0.70675844	-0.067063041	0.28428614	-0.54047865	0.81013602	2.351645	0.50252491	-1.1254513	1.3723406	1.8757066	0.81405789	-0.8913883	1.0984201	1.6710242	0.5851689	1.0476962	0.88186741	0.94124973	-0.26802582	0.66835463	-3.5622947	0.054908462	1.7181629	0.60387272	0.094195545	0.71822041	0.57528287	0.24771968	0.4932583	0.35764453	-2.5672433	-2.81303	0.21296608	1.3448602	-0.84305823	0.39147025	3.9149296	2.1039681	0.35082832	0.21385756	2.2048256	0.76705933	-0.36736521	1.1070292	0.10785564	0.10164821	0.61200702	0.34976369	0.10893028	-0.063804306	1.5453893	0.087809414
1.1578543	0.75105774	0.82952857	-1.1112186	1.1561921	1.6909103	0.71473259	3.8676515	0.35365596	-2.0294433	0.022554699	0.79974085	0.86495978	0.0786613	1.5304521	1.5073458	0.82849663	1.4695264	-0.33663929	0.4174746	0.6995607	-2.4049964	0.53275651	2.3124421	1.4931387	0.11117839	0.52283692	0.20769648	-0.16150627	-0.20748116	-0.16845798	2.0215831	-1.9119393	2.375222	-0.050758179	0.93784434	2.4634149	0.70483333	-0.50914943	0.57582861	0.97924966	-1.5429264	0.24002968	0.85975862	0.089182794	1.0372143	1.6117153	0.9997139	0.94167113	0.81621504	2.4143419	2.3308578	1.0530411	-0.0084368801	1.219208	2.2895768	2.6709299	0.18207467	-0.41406778	1.8014228	-0.51804429	1.714882	0.082042038	-0.2258812	-0.99806368	1.3901178	3.8462911	1.991827	-0.66541082	0.9473806	1.8436425	-0.10415529	0.8365863	0.73475283	0.66045141	1.8075023	0.75837082	0.88814229	1.4028515	1.8384207	-0.2356545	0.57014894	0.73748815	0.38157317	0.97382104	-0.774867	-3.0922956	0.76101428	0.7139554	-0.012585813	0.41556257	-0.55272025	1.3427986	0.36044893	-1.4970717	0.65190268	0.29960302	0.26324385	2.318296	0.6274386	1.5100411	0.69366533	0.14080544	1.0341315	-2.3706169	0.91785407	0.50843239	1.0853227	-0.59968603	-1.22307	1.2418339	1.1581061	2.7052526	1.621435	2.5836885	-0.18722174	-0.21284674	1.245934	-0.42755273	1.8767964	1.8646231	0.17859372	-0.64443702	1.2515582	-0.25971922	1.8949771	0.15357924	2.7774444	1.1623641	1.7681791
1.7494678	-0.049017213	1.0980493	-0.37072456	0.89122152	0.87843186	-0.078021884	-1.5235456	-0.9250412	1.450213	-0.85201317	0.80764043	1.4773738	-0.65716833	1.2682191	1.8273695	0.7159133	2.0488803	-0.70716435	-0.88316983	0.43632412	1.3203231	-0.1985275	0.97617906	0.29632682	-0.87198883	-1.2268754	-0.75644135	0.03992974	-0.18623033	0.17942178	-2.8951349	-2.6547787	1.1122789	-0.74424875	1.2094904	1.0018432	-2.6845841	-0.87332499	1.086109	2.1724384	-0.86522347	-1.1954148	1.7591245	1.5025349	2.4413285	5.2892561	1.7564396	0.75563502	1.7472281	-0.48714498	1.4478213	4.7844129	0.066464834	1.3428669	1.2303138	1.1925542	-0.14298753	-1.3312931	0.73342967	0.52671611	1.8996828	1.0217124	-0.93284166	-0.62179399	0.045552552	-1.7030865	1.9231334	1.9753138	0.45550981	0.44352928	1.2597219	2.1748996	0.84666991	2.2448506	0.28157905	1.3165563	1.3412231	1.5205798	1.3668367	1.4135318	0.44053826	-0.043559108	-0.5112986	-1.1224051	2.7356493	-3.864995	3.7381978	1.4155165	-0.37848809	0.40278411	0.74774051	-0.048993044	0.40393299	1.5251548	0.64094877	-1.4371892	0.31241089	0.32226902	-0.55846524	1.5253611	1.765994	1.5521467	-0.25756294	-1.2583625	1.1752735	-0.31200823	-0.32488018	0.67129868	-0.90588915	1.9405279	0.78869367	0.91450793	1.6085308	-2.4814029	0.50356245	-0.97456712	0.55859476	0.76988095	0.84426403	-5.9963689	0.5539934	-1.0992299	-0.64830309	-0.45957497	0.7889123	-1.0392332	1.0417534	0.68261808	2.5018241
-0.70982128	0.4845202	0.29268828	1.1190655	1.3178873	1.0091296	1.2973133	-0.77886283	0.93789327	0.85772145	-0.96619093	0.12076749	-0.33724678	2.0329344	0.78879344	1.8994159	3.1600821	0.83299744	-3.4958096	-0.37820619	1.1443107	1.484785	0.53859699	1.8805825	-0.17514081	-0.52789718	-0.87048018	-0.46990043	0.73823512	0.35953242	2.3261218	2.453244	-0.5752154	0.43337861	-0.73381764	-0.28385556	0.5435105	3.1518989	-0.96322644	2.1564741	2.0936127	-0.29206935	0.59780103	0.91045582	-1.966085	-1.7412533	2.8471496	3.0789304	0.076160915	1.0081339	0.87485147	-2.601191	2.2332935	1.7723856	1.225673	-2.7808244	0.31248122	0.95049173	0.45981133	1.2974012	2.1279922	2.1896231	0.1623214	2.26301	-2.9456122	0.68413049	9.5021887	3.7276361	0.9340288	1.1895727	2.1398032	0.023723915	1.544152	0.87092787	1.4750303	0.92536926	0.57903755	0.29475319	0.69305199	-2.3519936	0.81128722	0.35252613	0.89665669	1.0386474	0.17805795	1.6701722	-0.32284403	2.0898483	0.381558	-3.4929569	0.58684528	0.98264384	0.50849193	-0.27266246	0.81654274	-0.44002709	-0.84909612	1.7684338	2.5066679	0.061720684	0.37543383	2.7645907	1.7363412	0.5985446	-0.26251444	0.74811226	-0.60318381	-0.019405307	-0.045200828	-0.35229698	-1.663058	-0.21026301	-1.8248854	2.3108597	7.6718793	1.0844196	4.3238378	1.1590379	1.0028253	0.67890263	2.3511457	0.29892683	-0.87345707	3.3737786	-0.57040191	0.18343289	0.0031588501	-2.3313768	1.9596322	1.0600864
-0.13615745	0.53440976	2.3762078	-0.023514561	0.16627793	-0.19496244	0.72652376	3.0251987	1.6570518	-2.4131904	-0.24632771	-0.13351156	1.5433255	-0.58319819	1.5000554	1.3534579	0.049254984	-1.2979136	-1.7860746	-0.11842503	2.0664785	-1.2940079	0.58508646	-1.5567054	0.79311496	-0.030483693	1.9683808	0.7968052	-0.66546583	1.0838521	-1.9594434	4.3615451	0.86709654	0.45385575	-0.013435606	-0.31815219	0.71144605	0.86649776	-0.61545646	1.0142426	0.28425866	-2.8695254	0.041076276	0.14750487	1.2138034	1.1932533	2.2231464	0.48898125	0.14431663	-0.2097588	-0.042742856	-0.94233108	1.4329171	-0.32823846	0.23930611	-0.82740009	2.1216798	0.88520581	0.52167279	0.26923478	-0.037252638	0.74934548	1.5814217	-0.59367347	1.8023987	0.10177726	-2.7736046	-0.8512013	0.33814669	-0.80566043	0.25610834	1.60778	0.040492959	-0.86079872	-0.067317754	-1.1496439	0.03644298	1.0085618	2.4339359	-0.90063822	-0.81021774	1.0941523	0.2614474	1.0135554	-0.64068633	4.0137868	0.13063818	1.9405354	0.56520563	-1.6281989	0.62605029	-1.9210607	-0.64624965	1.1068534	-2.8342726	0.77835584	-0.29192266	0.26668715	2.3490579	0.11546728	-0.35197225	-0.20119867	-0.94886053	0.64958513	-3.0466719	-0.21343368	-0.66932267	-0.32713476	-0.80376148	-3.1156669	0.54168421	-1.3516428	0.18802352	1.2864156	-2.8561409	2.2391136	2.2884755	0.94153881	2.4156847	0.4311685	1.7931858	0.67541438	-0.8879168	0.11471619	-0.64062232	1.5169387	0.68589723	0.83252949	0.20186616	-1.3528645
0.46187425	-0.025374489	-0.81663293	0.50573254	1.3182425	0.7153576	-0.141744	0.94041145	-0.76590455	1.0189258	1.6676687	0.19997561	1.4701948	0.17984639	4.3305149	0.36644593	1.431985	0.40434647	-2.3357508	1.6522797	-0.53622061	-1.0380017	0.77067822	1.552114	-0.56590164	2.0521736	-0.59528041	0.95322013	0.16169994	1.0506164	0.73573899	-1.2558718	-2.0233696	-1.5168725	1.8131636	0.23344278	-1.3175635	0.46999916	-1.4401015	-0.18969212	-0.2069727	2.3434098	0.053718396	2.8504324	0.48149437	-1.4167017	-0.16585937	2.1500902	0.27053657	2.5474639	-1.9384086	1.8807878	0.058294121	-0.84239447	0.76897234	1.7550015	1.8210719	-0.15412273	1.7735677	2.2897255	-1.5624803	-0.01817828	-0.93431073	0.20948169	0.67805612	-0.10288215	-0.95618403	-0.0016057941	1.9851834	0.24427809	3.4623332	-0.82165396	0.39809948	-0.022394972	0.050690945	1.508696	2.1684029	0.15511674	1.264747	1.8588818	1.4771187	1.0438154	2.3022597	0.87927812	0.86316794	1.3022176	0.57453758	0.36021599	0.99905002	-1.148747	1.3397292	0.24147485	-0.355811	-0.035177805	0.87603217	0.41905665	0.70372313	0.040241499	-2.4328985	-0.15572499	-0.025545744	-2.3903198	-2.0271995	0.46454185	-0.47011128	0.39478788	0.48768055	0.76303166	-2.6872959	-1.2079041	1.2313238	-0.44371417	0.81027484	1.6868856	-1.9229833	-0.60034841	2.0642953	0.87281895	0.0034939144	0.057957277	0.96578234	1.2603086	1.7916847	-2.1493905	2.0861201	0.80103606	1.7740369	1.0351962	0.29694822	2.8888659
-0.54369128	0.75665814	1.611701	3.2417755	-0.010185021	0.54239416	-0.67976272	0.51174307	1.3298461	1.2848967	-0.75504225	0.60003644	1.3609216	0.41275424	4.5373101	1.1664133	1.8930925	-0.55863696	0.47709122	-0.70798665	1.5622001	-3.1411111	-1.2637112	1.6358492	0.0066755982	-0.54867411	-1.9544046	-0.13695598	0.91906172	1.145851	0.090170987	3.7999847	2.2667067	-0.054380752	-0.6728633	-0.35611287	-0.13635136	1.2553699	0.037801433	2.2073903	-0.9758603	0.91966164	-0.36598212	1.9061731	0.50594193	-0.25227955	-0.97914439	1.6552292	-0.42457068	1.6852163	0.478834	-1.0284157	-1.1301094	0.44751334	-0.12226111	-0.98426491	1.5770046	0.21531148	-1.7935704	1.5043521	-0.0043023983	1.1673547	1.7679744	0.76344597	-0.476886	0.21727413	6.3406997	2.4283566	2.060091	-1.2611665	1.3608826	2.0315135	2.3179595	0.16044469	2.2577291	1.1971085	1.7101709	1.5761284	2.1644509	-0.99755889	0.6350975	0.3452799	1.6311156	0.45820683	-0.96009129	1.4011945	0.83873767	-1.9351717	0.77819002	-1.4308774	1.1521869	-1.223501	-1.3613715	0.18175153	-1.0292948	0.32207173	-1.1998544	0.80158681	1.8033137	0.10077833	-0.24975754	0.90456808	-0.015327795	-1.9208007	-2.1497798	0.77321881	-1.101454	-0.81845492	-2.3317244	-2.5855248	1.7532451	-0.36960706	0.56918555	2.2437508	6.2970281	-0.81461483	3.1800375	-0.94483614	-0.98301822	-0.75288576	-4.9700823	0.9191879	-1.9304087	1.813718	-0.81889713	0.50733554	-1.0715895	0.69356769	1.0293485	1.952769
1.0715134	0.14722195	1.5488299	-0.80820173	0.27066976	1.4210242	-0.0208716	-2.2308087	0.16231717	2.2501283	-2.1319685	-1.1263275	1.9459513	1.0707977	1.2589109	-0.7981289	1.791913	-3.4680116	-1.9403259	-1.7465109	-0.74191612	-1.1950568	-1.6072936	-4.042079	0.61503595	-1.6328218	1.3327069	-0.29835871	1.4732206	-0.51228511	0.068484418	2.1399264	-2.7055027	-0.88003588	-1.8954556	-0.24218301	-0.8587296	-0.51032114	-1.9240115	0.39062938	1.5810432	-0.37551567	0.14813039	2.3011782	1.6867917	0.35362387	3.0024807	0.61748612	0.98441309	2.1486423	-1.3323896	0.021878319	2.942749	-0.60449487	3.9373608	-0.37129584	1.4376146	-1.6589823	-0.46028462	4.0045538	-0.93469936	1.6941133	0.54895401	1.0210277	-2.2054596	0.42265669	2.7019105	2.6129911	1.2488929	-0.28206381	0.78320587	0.48829588	0.36142728	1.277679	0.4115704	-1.2559031	1.6378347	0.38231286	2.0292614	-0.03862242	-0.53131157	1.9307412	-0.080692358	-1.1969165	0.18512699	0.095630132	-1.229229	2.2342811	1.4858644	-3.0331476	0.18554328	-0.29915503	-0.50508666	1.0684625	-0.630059	1.4145117	-1.1679554	-0.54527587	0.36292595	-0.18509053	-2.0537815	0.69299155	0.60755557	-0.7968083	-1.3062463	0.26540744	-1.0926645	-1.0059861	-0.59432471	-2.8777015	0.024117626	-3.1640389	0.7822603	3.6722236	2.0700016	-0.3500163	1.1884531	1.3150382	-0.39522052	-0.047892485	1.6743109	0.10319071	-0.87746811	0.12768318	-0.77824914	-1.2398658	-1.9828141	1.2785087	-0.96691728	-0.10130679
1.920706	0.80448335	-0.44709736	2.1600034	-0.96987557	0.88445109	-0.25954503	0.62438643	-0.73498929	3.0538981	2.1078818	-0.66105759	3.8456433	0.36061519	5.5719361	-0.9255302	2.6661811	-0.3878133	-1.8359119	2.2224524	-0.31494495	3.7146039	-0.069020294	0.045156762	1.0547304	2.5398366	0.97996092	1.7369648	1.6030536	2.1434994	2.6564848	5.1246958	0.71264529	0.53708404	2.3911266	-1.6258329	0.71876383	1.4814411	-1.5568509	2.0339093	0.8457194	1.1630809	-0.38070366	0.60014737	2.166878	0.38331017	-0.4689644	2.0955403	-0.55788273	0.39232281	0.29724076	2.4149823	0.91623974	0.15433784	2.1223018	2.375289	1.0991243	-1.0872573	0.034868851	0.040823866	-0.17224027	0.84295774	1.1976286	0.89079934	2.8114884	0.45588049	1.4011245	2.1491039	-0.80678833	-0.77289832	-0.0089596165	1.385131	3.3236642	0.25915623	3.0561342	-2.1219482	0.37241358	-0.45601675	1.1395264	2.4240105	1.769258	0.33033454	2.3133984	-0.006527476	1.7103668	3.1090376	2.4852901	-0.88641655	1.2255007	-2.3120522	-1.1404389	0.13538124	-0.87071943	-1.1275488	0.26542673	-0.49041957	0.50520289	0.12366956	2.692646	-0.22752661	-1.022204	0.20086202	-0.95011628	-1.2602066	-0.29033226	-0.12560877	-0.24925272	-0.32526255	0.55706966	-0.93803573	0.12421264	-1.6489913	2.1442339	0.98280674	0.6425032	0.64921135	-0.73318768	0.34473771	0.65843523	-0.10814594	-1.8081245	-1.0954731	0.17535919	-0.52074146	1.3176146	-1.2951746	-0.62638098	1.8306898	0.60704398	1.0537354
-0.079523705	-0.15677553	2.0186722	-0.85770142	-0.12332693	1.7012354	0.22284633	1.6062036	-0.70816177	-1.4438196	0.75220925	0.81363189	5.8557467	1.2352908	6.7743211	2.2166567	4.9752932	-1.1129274	-1.4567745	1.0366851	0.21787675	0.76102293	-0.61312586	-1.1010202	1.5045545	1.2277294	-0.80195826	1.5543746	2.9557011	2.2187943	2.9208107	1.8422166	1.4653544	0.23506388	0.89774442	0.43406418	0.47674799	0.39244318	-0.69590348	1.8402375	-0.71340704	-1.0868134	-0.45172945	0.47988933	1.6636891	-1.495236	-2.8449087	2.4379296	0.11949881	0.47109953	1.2824999	1.5224102	-2.6439292	1.0654877	-0.44399282	1.5452532	3.8651977	0.52951628	0.41261631	1.6146474	-1.2494091	2.1487751	0.82648611	1.3853922	3.5419292	0.91749018	-2.212069	1.1106026	-0.53828645	1.0295198	2.7866912	0.81183088	5.0062313	0.21288781	4.4111753	1.5807086	0.67997187	-0.23327051	1.9933107	1.4375541	0.58938295	1.7254544	-0.42026556	-0.44867378	-0.1493005	1.3151009	3.3227389	-3.2369211	2.9734921	-1.4769562	-0.15583424	0.78220403	0.31679511	-0.28081542	0.86263156	0.90222967	0.14946572	-1.0030038	0.51888925	0.64116055	-0.84227908	-0.82731897	-0.88139975	-0.015982157	-1.4512352	0.13225698	-0.43892515	0.0075007798	-1.0044715	-1.686783	1.4118338	-1.5143197	1.8005898	1.659395	-3.0159943	-0.79051954	-3.3246651	-0.13124485	-1.1353298	-0.89593285	3.1091914	-0.1228181	-1.2806072	-1.4444308	-1.046168	-0.48137215	-0.25757319	0.76712984	0.23705813	-1.117981
0.62791109	-0.35194987	2.2812731	0.20912907	-0.49305639	2.0292821	1.632081	2.0775816	-1.0346659	2.0220892	0.1383521	-0.87431186	7.4196711	2.679817	7.5540543	0.41398066	4.3713856	-0.067364007	-0.16142312	0.7422356	1.5340581	6.2755642	0.48089767	-0.07923013	1.857814	0.67693204	3.0915	0.8781662	3.1968963	2.2245288	2.6913853	1.6912173	0.22798759	-0.011353	0.51333255	0.60423952	-0.18363389	0.51462787	-1.6268108	0.41817641	0.85108876	-3.3766308	0.71561372	3.3180132	3.606761	2.7236755	0.64274317	1.8061422	-0.63344634	3.0323868	0.61140883	3.5982563	-0.092647068	-0.32530859	3.7718003	3.3778555	2.4770977	-0.22523257	2.2041306	0.17025016	0.68065482	2.6595733	0.19482997	2.9289372	6.4852195	0.76869392	8.77876	3.2561123	-0.00013258975	0.57657981	1.3725882	0.48687086	6.4809575	-0.23558559	6.3819208	-2.7637656	3.1104672	0.45251092	1.7088112	3.7623291	0.50347751	2.0058465	1.8067052	0.32956201	1.451058	-0.57425505	4.7993884	0.10541383	2.7674563	-1.8547409	0.50391936	-1.8392045	-0.57861543	1.1460311	-2.0820913	0.05538379	-1.5854306	-1.2586781	-2.0455365	-0.043457441	0.6511234	-0.9921819	-1.119074	-0.83342159	0.29210976	0.010404193	-0.7735734	-0.51100308	-0.35076478	-2.951195	0.67429078	0.4625861	-0.20358218	2.8520231	3.1811993	0.12840158	1.7190357	0.14491692	-0.15076968	-0.69984096	-0.36297414	0.48664069	0.29448935	0.8356356	0.80927497	0.80357891	1.1634965	0.74423671	0.34490347	-0.95884019
1.8485689	-0.41600141	1.2706988	-1.632666	-1.1612554	5.0048928	0.83051324	4.6961079	-0.098047204	-0.067857839	1.8943909	-0.70626014	9.628809	-0.1671768	10.3516	3.4503062	8.5477629	0.49911746	0.4380073	1.6625428	-0.36166391	6.1621194	-0.98887223	0.90292192	2.3968356	2.1985123	1.8672509	1.5913073	5.2637477	0.70839381	5.1458049	4.7947378	0.7289108	1.0035967	1.5790356	1.2477794	0.83386397	5.1668496	-1.1724296	2.7891982	0.33530706	2.6867461	-0.38372734	3.6422863	5.5721545	-0.99335593	-2.192817	1.1760874	-0.29594934	3.0531442	1.3702439	4.2514582	-2.0891485	0.66059053	2.3945143	3.9839849	1.293004	-0.42788088	0.49853507	3.0236237	0.61197412	3.3183694	3.1178684	0.33235627	7.0712538	-0.27210268	-0.65034848	2.5730138	0.053654246	-0.25107124	1.0621068	3.3324254	6.3280096	0.54603678	6.3839936	-0.72918671	3.0235925	0.61293322	2.3261509	3.9455919	1.4493598	1.5947233	0.94668698	1.0731614	-1.1684753	2.6395824	6.2883816	-1.9498957	4.2697663	-1.1233121	-1.6380852	0.0050439993	-1.5633786	-0.77122122	-0.23624037	0.93971974	-1.4428293	-0.87644047	-1.1662315	-0.75375015	-0.2706432	-0.49944621	-1.0152099	-1.418847	1.1358325	0.76946592	-0.70708907	-0.85569251	-1.7375331	-5.383213	1.2733324	-0.43024033	0.96906805	2.6983914	-0.18105584	-0.15157656	-0.84915769	-0.78136718	0.52092159	-0.09486948	-1.1669929	-1.5778711	-0.75264847	0.64720482	-1.1552761	-2.5043473	-2.3296046	0.26473439	-1.4453942	0.71572739
0.56486481	-1.2443812	0.0064266161	-1.3122858	1.2971269	6.2272911	1.2312626	2.7876506	-2.2007718	3.2680664	2.6011419	-0.94321203	11.330238	3.5093601	13.106781	2.0815215	7.0986762	-0.31994307	-0.36385369	2.7433136	2.0979707	3.2687378	0.87203139	-0.88782281	2.8564279	3.2838411	-2.5304565	3.3071444	6.5788188	1.4880004	5.2076173	7.3596859	3.3113434	0.84105051	2.7487557	0.77148038	0.75433362	3.1859989	-1.2152067	3.0918257	0.44434831	-1.3230793	0.35034987	4.4136391	5.019505	0.8007341	1.8729262	1.1514467	-0.88881123	4.4367619	-1.8237104	4.4917459	1.4658968	-0.22472507	1.7826233	3.8524575	3.3661098	0.5455994	-0.76417077	3.7099562	-0.66911739	2.3790402	2.2602303	4.1325102	2.7633212	2.4872341	4.7066226	2.3067741	-0.65650845	-0.11561695	0.88043827	2.493022	9.863327	0.99897355	9.8068848	-1.0809722	4.3386774	1.3574051	1.2786379	4.3125906	2.0446544	2.7437274	3.6269209	0.13030808	-1.0819641	4.2596841	8.8091736	1.7997606	4.8662672	-2.3124168	-0.39411789	0.034245819	-0.73804623	0.3250207	-0.27409562	1.0849867	-1.9129589	-0.44398642	-1.3238062	-0.020680642	0.71989465	-0.1030441	0.29000148	-1.1313465	1.1997859	-0.0051995297	-1.1988527	-1.7295815	-2.4573457	-0.41592997	-0.51967299	0.8906436	0.11632241	4.2304325	3.4050827	0.2288941	1.3206408	-0.2044241	0.52918643	-0.82246268	1.819903	-0.60457021	-0.10332393	1.6922776	0.13821979	-1.2191222	-0.98818344	0.48534447	-1.7194303	0.4424032
-0.93398273	0.7115804	1.2179661	0.94294369	1.5948358	7.5423522	2.7886305	5.3597388	-0.93013209	2.0284774	3.2288723	0.41903466	13.590386	2.7870309	10.651882	2.1101224	8.0137196	-2.9573736	-0.90759891	3.5986199	1.4250284	5.7399044	0.04083294	-3.4363003	6.7211571	3.9002671	4.7312074	3.708972	7.1477838	1.3760313	6.7364945	3.2642286	4.8742085	-0.15759613	3.6059279	2.3386331	-0.41415569	4.446701	0.15636195	5.2299886	2.069957	2.6345363	0.97676599	4.8067789	8.4583054	5.571013	2.9840577	2.32761	0.53100961	4.5844173	1.9394186	7.3884835	2.602422	1.0001683	-0.77451181	6.8008513	3.529866	1.1220983	1.6950746	1.8389691	-0.48449779	3.3557343	2.9690516	3.2982175	8.8754816	4.1258087	3.0818236	3.6607339	1.0799084	0.18647803	3.0665603	3.6740954	10.377305	1.3016953	10.102888	-1.348055	4.3000245	0.7300235	2.6780086	7.2572122	0.78554225	4.0909224	2.6061037	1.948251	-0.61680359	2.519696	8.6207275	2.4233506	7.0449295	-1.4900981	1.1861867	0.52245951	-1.2543482	0.10777646	0.16415702	0.39900392	-0.15119791	-1.3400068	0.34253883	0.11670186	1.8007448	-4.1478953	-4.691658	-0.67821836	0.9055053	-0.72208941	0.22405548	0.51923108	0.02491294	-1.1761235	1.3867691	2.1471264	-1.3310101	3.2963846	0.8648665	1.4941519	3.2555678	1.2622114	1.387712	-0.1803177	2.5718966	0.85643381	-1.1334915	-1.0454013	-0.14828502	-0.61161041	-1.0947934	-2.1071787	-0.48552001	0.85281348
2.2559197	2.0402758	2.9607363	-0.2674869	1.8090123	9.1536007	1.9615527	5.5247998	2.1481135	0.28423524	6.306623	-0.5117597	15.473207	5.3638468	15.581137	4.2898951	11.419235	1.8025557	3.0952892	6.196517	1.193593	4.0431709	1.9406909	2.3325038	4.8596673	7.084208	8.0552616	6.3864813	9.5914297	5.2148652	7.1079054	0.26926064	8.4836226	2.4472275	5.7999411	2.5838704	1.9671248	7.0106874	2.9533057	5.1250887	2.4717927	1.219484	2.2558751	7.82302	8.6042633	2.4851363	3.2751231	5.2664113	-0.042191349	7.9118547	-1.3604077	7.4211454	2.8560233	0.38749117	5.7774448	7.0124412	4.9900212	1.1842535	2.4162197	5.465889	-2.2448242	4.0698442	5.275135	5.7469544	10.384699	5.5640855	3.1092229	7.3853097	-0.35785678	3.1692364	3.222549	5.2472391	11.857747	0.85320437	11.583179	-0.47657815	8.0121431	0.65167403	3.0147057	7.3564267	2.3594935	8.8341665	1.6293619	1.3042154	2.5188949	5.2661228	8.2499723	2.1291368	7.3264108	-2.8180244	-0.31829643	1.4250622	-0.73339361	-0.23763929	0.85197306	1.6533974	0.86159652	-0.075869545	-0.56370324	1.2891136	0.54962605	-0.59571427	-0.64913362	0.15904318	0.55256307	-0.44007382	0.089684322	0.04187021	-2.2674806	-1.7011997	-0.82019305	0.98652291	4.1197371	3.7315807	1.7899069	0.48737359	-0.6515215	1.984444	0.73788601	0.08709991	-2.6798599	-0.30891988	1.8422852	3.4017682	2.506103	-0.43405032	2.6916056	4.4313636	-0.053564347	-2.7964048
2.3047485	-0.54363489	0.80350816	-3.3179846	0.97279263	8.8371935	4.5446591	4.8248887	-0.24101907	2.2519801	4.1043129	-1.8762639	16.677052	6.2002745	15.117283	4.9149027	10.733216	3.5795622	-0.3473942	4.317286	3.6894608	9.5322113	0.12198089	1.0120342	5.1990638	4.4428868	2.5283439	5.237175	11.471052	3.0683112	8.3555107	2.7392182	9.1859207	0.50663155	4.0872145	4.308979	0.12652126	8.8221531	0.025263377	6.5054626	1.1889908	1.2671523	3.1969893	6.8150601	9.7292347	4.4755363	4.5075035	3.0335166	-0.32613426	7.1722546	0.46954936	11.684651	4.3733006	2.4717872	2.3297532	11.378379	5.8018732	-0.79263353	2.8532712	2.8851781	0.21069378	3.9723191	4.6958861	7.1310921	10.704863	4.0404387	0.086663991	4.6699347	-0.079753824	1.1754832	2.4489424	5.3212805	11.502819	1.407184	11.002484	-0.38948306	6.9362559	3.09285	1.6702714	11.571207	1.8698235	6.357789	3.5985489	0.61472154	0.87667173	3.2414107	13.491909	3.4434705	9.6831713	-1.524304	0.41890261	0.90721083	-1.9288698	-0.41939801	0.66572708	3.5995173	-0.60128856	-0.33090562	-0.91363341	-0.28249457	3.2873929	-1.2600931	-2.3019888	-0.084141545	3.3998184	0.015619058	-1.0116522	-1.1745571	0.21406445	-3.3987637	0.49608228	3.9507606	1.6075572	4.964994	-1.441465	1.2323036	-1.4780384	0.61203164	1.382391	-0.0082523879	0.76916975	0.4490456	-0.7967518	-1.4089713	0.32141864	-0.19030534	-0.48033231	0.91242093	-3.1167755	0.94781017
3.3714581	3.0591998	5.5995388	2.5003252	4.1663628	16.574226	7.9254866	12.570812	2.00717	8.3297844	12.011493	1.9595377	22.823158	10.061188	21.357145	9.5282011	18.079857	6.1533818	7.6768322	12.19847	5.4603138	20.10305	3.8450241	6.2361522	9.4090195	12.49717	7.2721863	11.068373	17.599638	9.7336073	13.931349	10.114846	15.643412	4.147079	11.365793	9.8234787	4.0353103	15.790055	2.2109168	11.670753	3.5620537	2.0729632	6.3445239	14.248975	15.917547	9.372345	10.046947	6.9139957	2.7746551	13.999507	6.1516109	12.930936	9.1031284	3.9201527	7.7319341	12.976332	9.0118752	2.3958616	6.0244384	5.6514406	2.2029328	8.946022	9.8197336	11.044719	16.502256	9.2095156	4.7962389	4.7881255	1.6621318	4.609611	5.4456105	10.499949	18.193684	4.9449229	17.874073	2.8039141	13.856856	5.9301887	5.9142995	13.465603	3.9770935	12.347443	8.8492613	6.2076459	2.4440408	8.8395481	19.445505	8.7105074	14.15569	2.5587544	1.279308	9.4981232	1.7756376	0.47639492	9.210762	6.8627863	1.1505967	2.1524773	0.84927815	1.6785268	6.0534539	2.0861788	1.8887987	1.3737516	8.466547	0.70858693	2.2506607	1.9382499	2.4594505	-3.3038168	4.0866361	6.4621115	2.7690227	7.8546467	2.4025085	4.9728737	4.2031121	3.8932886	5.7911854	2.9789999	3.8474426	1.2832861	-0.029149119	4.3488793	0.69269127	0.71791679	0.31391162	1.9267727	-0.55802238	2.1528931
3.7855182	3.5834599	9.7955332	-1.0284288	5.6137834	14.359652	8.0766163	13.028177	3.4107964	8.8922262	11.121447	2.3306355	23.170361	11.348147	19.460402	7.6426563	19.201174	3.5687895	7.8807483	11.429921	5.3103924	13.056199	5.2597251	4.906611	11.507448	12.023521	16.641685	11.413038	17.686014	11.220172	13.811755	8.1901426	15.32233	4.430305	11.073615	9.4296627	4.3503704	12.068665	1.11938	12.394428	6.4222121	4.6540403	6.7028074	14.846738	17.031597	10.764321	9.2763166	7.2737374	2.1776533	15.208079	2.7633932	14.162983	8.5656252	3.117233	9.0255127	13.908555	10.455164	4.0807261	7.8926826	10.503625	2.8641131	9.7098131	9.4301968	12.447028	17.85989	10.635945	6.717906	8.2305384	4.2034178	3.943114	6.9293537	9.7642069	15.101981	4.440588	14.504591	2.7203226	14.641498	4.192481	6.4724259	14.253119	4.9597144	12.303166	8.8864737	7.1560941	3.8415432	7.6016774	14.386574	8.6261902	14.888952	0.38081199	0.90580148	5.3029857	0.90999734	0.33003372	5.1691318	7.1743922	0.84763134	1.1317666	3.0545411	1.7236362	5.9140463	0.31782395	0.2486181	0.030957319	6.3208537	1.0752139	1.3410826	1.3551279	2.2554982	-3.3901269	1.7970099	6.1571312	4.7660322	8.8052473	4.300518	3.997746	3.7014234	2.7187693	3.9873314	4.1300783	-0.054931819	0.66699964	2.8394532	4.3183374	3.9453835	2.8531699	3.2762899	4.7054911	1.5652034	1.2591985
1.9384731	3.7560716	7.3157029	0.30808479	5.4680977	15.782719	10.422503	13.894001	3.0249429	8.0292149	13.296477	1.8750035	22.817062	11.707424	17.296024	9.7076168	21.009645	9.5777559	9.992939	13.261446	6.4107885	22.265554	3.9468288	9.1650209	7.9179873	14.244638	5.1280303	12.610799	19.37826	11.910991	15.281738	12.376854	19.246864	4.4800882	12.920955	11.56663	5.1014137	13.992725	3.8185413	12.313391	5.5665574	8.4187927	7.3639431	14.843297	16.832724	12.855426	8.1081839	7.5403323	3.355237	15.02183	1.9206007	14.538984	8.650877	4.6995111	9.3550425	13.481738	11.034761	3.9845638	8.7176666	6.3338494	2.3100343	9.7835913	9.631609	12.696078	20.863298	10.961381	10.48652	7.3380222	5.1188817	5.3044891	4.3760667	10.077686	18.020126	5.1994395	17.419498	3.804646	14.958029	6.6267567	6.7692699	14.584168	4.7692409	14.683422	8.569849	7.7551394	2.9075344	8.5582542	18.985287	7.436204	15.084314	-0.35508001	-0.2856119	7.5723133	-0.10693332	0.99857432	7.4412136	7.19556	2.1863549	1.331251	1.2194839	1.5816967	5.3655753	-0.41295487	-0.55090034	0.8197397	5.6471763	0.75215828	1.237062	1.2560418	1.1826009	-2.9794915	0.32781646	6.062952	4.3812485	7.2136903	5.4964914	5.7183208	3.4379039	2.4449513	5.82022	4.2155681	2.205236	-0.46749157	2.5352349	7.2388229	3.197623	2.1220458	3.2427754	4.7395716	0.8869549	2.3243411
4.8797565	4.9072447	8.6594219	-2.748723	8.3556404	16.945011	9.8602571	13.086273	4.5800843	11.219355	15.069188	1.3509259	23.352823	13.925155	18.616182	10.208311	19.737225	11.251291	10.91322	15.148893	5.9625807	19.421221	5.6436062	10.31927	11.450102	15.986267	6.8355346	14.197302	18.653494	14.800863	14.88252	12.348776	16.509108	4.0708327	14.837572	10.639714	3.851105	16.456793	2.9635494	13.212999	4.5517273	2.5007024	7.7148528	15.040956	15.464248	9.7907114	8.8323956	8.0625763	4.2716856	15.156254	2.0658555	16.443657	8.9578133	6.0427809	11.885782	16.0924	11.933499	3.5854239	5.8253527	11.316101	2.5340738	9.8718834	11.802883	14.52941	20.205709	12.37969	11.471648	7.2959661	4.270134	6.8898292	5.5287237	12.406378	16.096857	5.2517409	15.426141	0.42722687	15.178412	7.2436752	7.5676398	16.676075	3.6612551	13.663496	9.7952995	7.2531028	3.4974785	7.089643	18.205694	9.2063293	16.123707	0.15064518	0.12004206	7.3591022	0.23442872	1.1194882	7.2758117	8.1807976	1.3486081	1.2014601	-3.4667954	0.86351877	5.6952481	-2.2279768	-1.0616096	1.3812748	6.7061481	-0.17744482	0.8977645	1.1825862	0.42744315	-2.2088294	0.47786093	6.6732602	3.8376312	9.4715681	11.167573	4.4196787	2.2240543	3.008081	4.7207098	4.7902269	-1.853723	0.31946272	2.3589244	6.0041318	3.3355381	3.5823894	4.4226265	3.3004851	-2.0341544	1.7879075
1.9727472	4.7052341	7.5009742	1.4874741	9.4572763	19.861263	12.202446	14.968479	4.5635681	8.6076345	11.431011	2.7165914	23.120951	14.819685	19.244644	13.413946	21.994743	5.4124584	11.242328	11.861973	7.532052	15.996693	4.4968486	6.8489456	11.683636	12.208684	9.332449	12.329988	20.043713	13.63028	15.848711	10.254353	17.247137	4.810266	12.005242	12.503025	4.4766493	14.365133	3.0559278	14.33204	7.6645494	4.1113706	8.7205906	14.828089	18.80554	12.004631	12.371824	9.2866478	4.4288492	14.312188	3.4686551	15.781826	11.43362	6.9278851	11.089211	15.13688	12.676761	4.4344673	7.3887162	9.8800316	1.6890621	12.05832	10.808511	15.520899	18.895601	11.367934	2.2933185	7.2640882	5.9459147	6.43186	8.8116446	11.943272	17.180412	4.8644676	17.051418	3.5159056	14.289841	7.5166621	8.1365042	15.596242	7.4353228	15.461636	9.8585291	7.4516349	3.4800842	10.474646	14.795712	11.332483	16.539196	0.7324518	0.0037020952	7.3838634	-0.081242993	1.4675115	6.472311	8.7509718	1.5283048	2.1979046	0.078308493	0.31742364	5.626626	0.28075886	0.95971155	0.15723008	3.19153	0.44809043	-0.77022731	-1.4753963	-1.3683283	-1.9304311	0.54161382	6.1315818	2.0109787	8.438817	1.606665	6.6924176	5.5185995	2.7680566	6.435041	6.1769209	-4.7889013	0.1014348	1.7911408	5.7319932	2.4497557	-0.64725268	4.1638775	1.3719494	-1.6811385	0.92418098
3.4086804	6.8955688	8.0018492	1.5199152	10.444716	16.756765	12.627284	14.412575	6.5175772	11.419375	13.608612	4.4214506	23.634443	12.208669	19.806812	10.227128	21.451946	9.5103245	12.013104	13.869808	6.7595425	16.982382	4.2857194	10.265043	9.2620993	14.658484	9.2673302	13.297849	19.963165	14.030437	17.550779	8.7494841	19.860666	6.1578655	13.481113	13.794038	5.9851623	15.021485	5.7423005	15.263888	7.3118901	9.666379	9.2132645	17.414154	18.16337	12.212475	15.649408	8.5577164	5.9851279	17.703537	5.9644008	18.103937	16.084524	7.0724301	13.655247	17.735907	12.984114	6.3856115	9.4367714	10.775142	3.9263833	12.541924	13.299112	13.61777	21.452528	12.733767	4.6746783	8.959568	8.2357969	6.8500252	8.4242868	14.202973	19.351675	6.6176572	17.975084	3.718575	17.105761	11.039949	8.2085438	18.444038	5.4606395	14.487651	10.790497	7.7308507	4.0536056	13.166722	18.552221	15.818604	16.846012	-0.17664692	-0.54312766	6.9883652	2.301688	-0.01601766	6.767139	9.5778275	1.634074	1.8530422	-0.6621117	1.0556414	6.2982926	-1.8828731	-1.2665951	0.79570663	5.3293109	2.1147366	0.98910385	0.64302909	2.8516805	-3.9540119	1.3266094	7.1429024	2.4383593	7.8441739	4.3465562	5.66571	6.856235	1.9785272	5.8960528	6.9455347	-3.0156732	-0.42258939	1.3897069	6.108068	2.729425	2.2164214	3.3755441	1.9447243	-0.72822791	2.7391663
2.0206132	6.4662271	10.275635	0.78023875	12.226592	18.702967	14.485333	13.70489	7.7329831	10.340314	15.747105	5.1876888	24.317013	14.355818	19.226686	12.636809	23.209946	7.9220848	11.116705	15.771872	8.9729033	21.379911	6.8087287	8.2694845	11.283648	16.628029	8.2075968	14.701092	21.095324	17.186569	18.907217	8.8955622	19.957626	6.4602957	15.048644	15.894845	6.3392758	16.32163	4.7630591	17.205658	7.4542751	6.0943375	10.634993	17.271978	18.164326	12.423489	15.043293	10.821014	5.3648453	17.865597	5.5794811	17.631804	14.841282	9.0297861	12.144021	16.720757	14.510009	7.5932221	9.5794659	13.414776	1.028294	12.401072	12.639668	15.125333	22.810867	15.006845	12.104435	8.0360155	7.1414328	9.0071125	7.9069085	12.835133	18.525269	7.7543368	17.963469	5.7397308	17.365894	10.238716	8.8788223	17.557781	7.5307755	17.120367	12.022367	8.5874996	3.739265	10.139706	18.696419	13.904144	17.885012	-0.35150805	0.25265005	9.0880203	3.2126908	0.19702883	8.8313789	8.8609619	2.241329	1.4945222	-0.25009507	1.3392006	5.9681835	4.0303478	4.2135673	1.0774802	8.574626	2.4599147	1.0794983	1.518221	2.1406662	-2.3070621	0.006660752	7.4255834	4.9318852	7.7808962	8.6331253	5.6554422	1.9671921	3.1967771	6.2252474	8.4934931	-2.5152354	0.25004268	5.3655276	5.4864769	6.6102037	2.5735741	5.2976093	4.905654	-1.3027215	2.5996542
3.1633832	9.9453115	8.2515764	1.0061938	10.397011	20.023626	14.605336	17.016584	9.4351635	12.455523	14.806067	6.1400971	24.6959	17.667608	19.342329	13.117693	22.570763	12.627938	13.448956	14.89977	8.1580429	20.612196	8.4477682	11.961275	10.561907	15.918191	7.9150491	14.662169	21.931297	17.592213	17.89418	12.470485	20.389469	5.7513762	15.092352	15.210314	6.0355263	16.561539	5.9969091	16.019245	9.6247673	11.183279	11.503813	18.564636	18.48727	13.80644	16.967009	11.678026	7.3271008	18.210878	3.0497189	20.218948	16.947731	9.9956942	10.8097	19.540506	15.558052	5.9884868	8.7535591	13.369669	4.5122986	12.711096	14.780991	18.299017	22.093742	14.298452	11.143502	11.088924	7.0045195	8.8982019	7.8733139	15.899942	19.643234	8.5629492	18.572287	10.611838	17.995115	10.910207	10.014355	20.400415	6.7257719	16.872894	10.769725	11.332676	5.8684101	14.350109	15.14625	15.895893	17.637453	0.17990933	0.94259495	10.751672	0.42079607	1.1326075	10.769005	10.799494	3.335439	3.8638313	-2.7676985	1.0245457	6.2260451	1.3157097	0.9690392	2.8268914	8.9410458	1.0913366	0.50759965	0.77517205	-1.2105953	-0.91304088	0.955423	6.7853174	4.2427359	9.8669548	6.2821736	6.0468035	3.3069122	3.6572094	6.7952147	8.4321976	0.016798679	1.0729249	4.6291547	11.123068	5.46105	4.3188992	6.5887065	3.650589	-0.8626681	7.1072893
4.4510355	9.8963346	14.0248	1.2641182	13.588977	18.779018	13.78935	18.067806	10.258192	14.905039	14.339879	6.6233993	24.354733	15.641788	21.938736	13.694646	20.663872	10.33345	13.281812	14.484618	10.103438	20.560234	8.849473	11.444918	11.544665	15.29177	15.854452	14.788194	21.606394	17.899883	17.716639	8.6738634	20.370808	7.0753999	14.001494	18.185204	6.889668	16.340944	6.8260169	16.804586	10.052847	11.893966	12.708919	18.99943	17.81188	12.201433	17.497252	12.516332	6.9451971	18.892548	6.2871575	18.105762	17.169971	11.1506	14.82309	17.212069	15.915693	8.6563396	11.354677	16.676605	1.4033535	15.970651	15.943471	16.676611	22.118765	13.985999	22.406387	13.72817	6.7790399	9.1030188	8.7435312	16.472349	17.14328	8.5919771	16.159536	7.8660293	18.826841	12.783225	10.329391	18.200092	9.5580053	17.551867	13.048923	12.215796	5.5542779	11.138726	17.73801	17.006741	17.228552	-0.97373754	0.12450757	9.4752102	1.9190812	1.1796366	9.2868948	10.45208	2.9194038	3.0570743	0.7354784	0.88728994	6.5275626	-1.4041741	-1.1653346	1.6957898	7.082077	1.6169885	2.7065449	1.8713293	-0.62351191	-2.5836353	-0.091995634	7.4104099	3.4700739	7.7072182	19.534184	6.938365	5.0376916	3.2932684	7.1030436	10.029994	-5.0003519	0.1644479	2.307302	9.222578	3.1566832	2.0894053	6.0493312	3.3915882	0.19274969	4.9668751
1.9343092	10.330474	12.943046	-1.1999539	14.409511	18.450407	17.575901	13.402552	9.0560074	16.41926	16.333017	6.8622699	24.3067	15.378833	18.039154	13.208752	23.310968	9.4802055	13.854371	16.51333	15.132588	22.014587	6.8922296	10.427306	11.937845	17.425554	13.721093	15.933029	19.913782	19.672993	16.926037	11.134008	20.130529	7.4071951	15.962637	17.106775	7.4003325	15.649432	8.1711473	16.906567	10.4691	8.7112894	12.552741	18.840763	18.227543	15.68515	15.836634	11.892098	7.0345588	18.934366	2.3191726	17.146858	15.380131	11.116836	18.027491	16.589714	14.292574	7.5193057	6.7283921	18.57004	3.3005431	12.797496	14.770092	16.597061	20.03598	16.504829	14.704287	11.09444	6.3496137	10.922095	10.929752	15.653779	17.447977	10.915215	16.457199	6.2406549	18.487457	12.908578	10.291885	17.694117	7.9199286	17.215801	13.313803	10.88254	6.0261545	12.418116	17.208815	14.963963	17.973862	0.56177104	2.41418	8.814929	1.2123401	1.9996825	9.7567444	11.059051	4.5707045	2.9863176	-0.22433296	1.1576557	6.8158941	3.0160465	2.8454809	2.0087037	6.1891789	1.1018754	0.87295955	0.45807701	-0.74868447	-2.9777396	1.2510047	8.0836029	6.0944476	10.876391	10.068597	8.0074892	6.025794	4.0733972	8.6587257	10.996112	4.4142647	2.4785092	5.3151703	9.4022655	6.3022203	2.5853565	6.4383907	6.1875844	-0.91902494	4.4826264
4.0768275	11.891816	13.972674	1.8681291	14.762974	19.814114	15.419273	14.952238	11.160965	14.958258	14.632998	9.5758524	23.210255	17.370365	19.419027	13.608195	22.305231	11.16383	13.021609	14.952205	12.025268	19.079754	10.625432	11.107976	14.552789	15.637053	5.3177042	15.028505	21.652838	20.560873	20.048523	10.965222	17.070894	8.4697905	14.379683	17.083574	9.1411877	16.189123	6.8015823	17.139826	10.898962	9.8593016	13.234319	19.092699	19.062883	15.335734	18.944496	12.584459	9.0048475	18.575247	9.7989836	18.675055	18.262665	13.053812	15.908299	18.184853	17.244265	9.9706745	13.649442	18.046356	5.0772862	16.024767	12.846586	18.488722	21.705139	13.802846	12.135701	12.652324	8.5934296	12.15348	8.4660454	13.644677	18.20528	10.900019	17.113588	11.820472	18.872803	13.679831	13.171623	18.803316	8.1089907	17.191149	12.663765	12.540404	5.632637	14.221098	18.781506	18.907948	17.964277	0.77424306	1.7480161	11.496231	3.2935653	0.64963198	11.973413	11.604602	3.9466829	3.9781191	0.69072831	1.6571445	7.1117425	-0.58769447	0.2547991	4.2814078	8.0090742	2.5568779	3.0354733	2.7027376	1.2347916	-2.1481731	0.75344127	7.7384987	6.2277904	7.926775	8.3956976	7.6839051	3.3740296	2.9788873	7.7288499	12.310796	-2.8031569	1.7252674	4.5980902	6.9342337	5.6885805	0.76568329	8.2430201	5.1501784	-0.9490099	4.9913902
3.7558038	12.167249	15.081964	3.1955309	15.780221	20.334751	17.379648	16.880146	10.855714	11.151454	13.879941	9.4072237	24.80192	17.296978	19.20192	13.231048	23.531561	11.517242	12.856969	13.955039	12.278627	19.37343	9.8097754	11.789008	8.4794436	15.018294	18.65872	14.697515	22.033188	19.038498	17.947021	11.477463	21.035103	8.1582174	14.437243	19.052574	8.2166433	16.261271	8.9862299	19.559175	9.7215605	13.016968	12.838806	20.034344	19.630089	14.993276	19.043848	12.79588	10.276983	19.715742	10.276948	19.424358	19.286367	14.765261	18.19976	18.383224	18.366112	9.0771179	12.66136	18.162004	3.9295442	13.448556	16.662426	18.188646	22.266985	15.050461	14.896068	11.782279	8.4100895	10.298863	14.735402	17.833754	17.645874	11.540851	16.596882	8.9741945	19.536472	14.694511	11.22563	19.265587	10.037236	17.807426	15.144823	13.047412	7.43082	16.413883	16.933794	18.687555	18.122643	0.24176331	2.3192129	10.760242	1.4576576	2.4426732	10.752847	11.190171	2.344856	4.0007901	-1.4572167	0.42798769	6.429512	4.1671419	4.2953234	3.1740525	8.4569225	2.5183568	0.53462827	0.13013282	-1.7909397	0.00062330853	1.0677229	6.8605022	4.9342346	9.8566055	11.659468	8.0638638	8.4528971	3.3147857	8.0676374	11.591013	1.7226061	2.4730601	6.5046458	9.2980375	7.70718	2.9475141	5.470799	4.766036	0.523534	5.4235706
2.6888559	14.403111	14.948914	2.9125655	16.358648	18.366074	17.030933	18.12393	14.695111	13.793344	16.28488	9.6379566	25.690716	16.217501	19.067101	16.344866	23.795532	15.791078	14.819232	16.551697	13.424191	22.87038	9.2568207	16.562647	10.567643	17.523306	12.954214	15.642974	21.45043	20.475815	18.754427	15.790365	20.221319	8.3972025	15.887091	18.64105	8.5011253	17.72471	8.9654627	17.314297	11.488705	13.323758	14.33932	19.614737	19.229885	13.577933	15.465691	14.590825	11.535456	19.329639	9.861146	21.802696	15.043205	14.205024	19.451424	21.102512	16.574734	10.787683	12.112177	18.881413	5.4937344	18.175188	16.114765	16.760849	21.722448	14.766407	11.838288	13.186787	9.746851	11.305733	12.799564	16.832594	19.336571	11.40641	18.04077	10.233285	19.13504	15.32312	15.808219	21.742973	9.6050596	19.038334	13.298188	12.862663	8.1292515	14.435199	19.166718	14.531976	18.375008	0.52587765	3.3022687	14.759037	2.6208949	1.3115013	14.884119	12.592022	4.0527525	4.0349054	-1.1482249	0.55096936	9.029933	2.1726718	0.3536191	4.2200813	7.7043238	1.7412192	2.5908298	2.7909544	0.83715987	-1.5625913	2.0350149	9.481493	6.054543	9.1196575	7.4019074	7.9236956	3.114212	4.0022898	8.9093876	13.578163	-0.034599982	3.5613286	7.7131352	7.6503386	9.2820396	3.220423	9.7949705	5.26229	0.043843631	5.7931752
4.5026994	14.312436	12.210763	5.5702424	18.072611	20.519407	17.831003	15.318115	13.961533	16.474541	17.235718	12.392439	24.584265	16.710087	20.624691	14.793923	24.598881	11.78348	14.160805	17.076546	12.46963	18.37221	11.35626	12.161853	12.395444	18.206192	13.327764	15.870266	20.816603	19.805738	19.83136	9.9535379	23.437258	10.412136	16.449936	19.18214	11.158059	15.747251	9.8640919	20.223522	12.089625	14.419519	14.158301	18.946621	17.856863	14.142795	20.549545	13.741255	10.960916	18.807856	10.659302	18.673437	20.040703	15.787268	20.062052	17.480427	18.383877	11.84531	12.409237	22.129723	4.7106476	16.043736	15.066465	17.398048	22.087271	15.418664	18.436563	15.191645	8.6157179	12.591393	14.11397	16.1912	15.404897	12.986691	14.441797	8.826726	18.591623	16.659075	11.493251	18.550772	10.739364	18.54174	15.495828	14.050941	8.5256863	14.348091	15.025896	19.495989	17.986464	-1.2507224	3.3268619	8.90872	3.5327463	1.4498889	9.4415083	11.89012	5.0013494	4.697947	0.30859065	1.2265966	7.8328505	0.37744826	-0.25736573	4.6763611	6.7546091	2.8467643	1.8480146	2.2303634	2.0451977	-2.3369524	-1.4845978	7.9038515	7.1352654	9.6475706	14.948903	10.544671	5.827301	3.5264544	10.874064	12.880102	-6.9627256	3.2510438	7.9919777	11.043554	8.0996494	2.8751376	9.4487257	7.6383076	1.234545	3.5871024
2.6540232	15.484359	17.056217	5.7079635	18.134155	18.301641	17.622583	15.004973	16.157545	15.478845	16.7054	12.334602	25.014582	16.81953	18.856642	13.714941	20.838284	14.708323	13.506052	16.899704	14.483009	20.591486	11.943399	14.476496	10.078845	17.833941	12.170033	16.711466	22.07513	21.929962	20.005787	13.698028	21.001921	9.4816856	16.076321	20.176918	9.7587585	17.494511	8.5169983	19.304327	13.463853	14.76929	14.079544	20.693058	19.356977	13.695274	21.924156	14.141483	13.398899	20.383148	9.9214182	20.313177	21.301588	18.274481	17.398613	19.09911	18.030731	11.886021	14.056161	20.578117	6.2926197	16.113493	16.928867	17.476433	23.840967	16.104124	8.3709965	13.442588	13.502951	13.142204	12.564728	17.858973	17.537418	14.157274	16.6113	14.326745	20.297792	16.924341	14.419588	20.301481	13.083694	19.091711	14.834349	16.604395	8.4563351	21.0919	16.747673	21.969538	17.983179	-1.2120692	4.681953	12.99724	5.1999364	2.5499935	13.403363	12.658648	4.3087864	6.1671224	-2.7042844	0.64525318	7.4786997	-0.10584623	0.35962266	4.0862379	7.0165992	2.32393	2.1852248	2.0218265	1.0103687	-0.086636484	-0.2867623	8.0443964	5.7304959	10.422119	6.0046768	11.206249	6.3536024	3.318135	11.473409	13.946107	0.68340898	4.6935992	7.8591251	10.370657	8.7209206	2.0501068	9.3055038	6.3082414	2.2764678	5.8129764
3.6867375	15.394802	13.252929	4.0077491	18.708109	19.456343	18.892427	18.617477	15.154237	14.120087	15.938872	11.243507	24.86631	16.863705	20.875145	16.235695	26.53355	14.23675	12.661439	15.780955	16.722872	24.477716	10.273807	13.958483	11.355292	16.491724	9.0556507	15.449996	20.892729	20.310068	19.001438	11.733169	20.659048	7.3236847	15.334037	19.95446	7.9221845	19.208885	11.928322	20.64896	12.134432	15.012767	14.025963	20.467281	19.301752	15.696281	17.061996	13.939375	12.990919	20.250919	5.7342057	19.143045	17.084742	16.309938	19.068071	17.72032	21.160053	11.092461	14.357794	23.533968	5.9467978	17.111828	15.018897	17.522051	22.369078	15.632722	13.431684	13.605463	11.064175	14.094665	16.391649	16.005838	18.644146	12.994562	17.655861	11.85016	19.982212	15.65741	12.41451	19.313236	11.054922	17.360987	13.441856	14.367064	9.1990566	15.089809	16.852749	16.181244	18.370502	1.5186855	5.1758709	10.362312	3.2063098	4.2884812	10.197897	12.426244	4.130631	6.2486734	1.9009008	1.0253636	7.2719254	4.6865973	3.8969841	5.4147978	9.2483606	2.7182655	2.6094723	2.2976413	-4.2929239	-0.35250214	2.2093611	7.2990971	8.4741402	9.7464104	9.683032	10.223665	5.5493393	2.946573	9.9451799	14.4836	1.9143817	5.3239365	6.8029075	13.663098	8.7094851	3.3323283	7.686913	8.7468891	1.0386167	5.8526554
3.9770327	16.894604	18.347572	5.2288933	19.058626	19.416567	18.003637	16.50667	16.6852	16.136555	16.033688	13.30107	23.909607	19.301989	20.465637	17.470272	25.427866	15.809605	15.861037	16.449419	12.764636	20.672937	10.756147	14.763348	9.9296217	17.086227	12.27844	16.265114	22.26676	20.603498	20.91781	11.112396	21.841053	9.9145308	15.618772	22.767427	10.275811	15.870852	9.9468603	18.274794	12.462109	12.994734	14.013429	21.014685	18.996222	13.46198	15.379002	14.268972	14.458555	20.918318	12.239347	22.269072	14.755919	15.900583	20.192942	20.952263	20.083658	13.466784	12.755239	21.934412	6.9299526	17.573753	16.711637	20.451778	21.688694	15.939854	15.066838	16.908499	9.0118132	12.753346	15.07775	18.064484	16.863132	15.362795	16.15321	10.995429	20.510157	17.363859	15.31232	22.027327	12.3801	18.640339	15.322605	15.781019	6.6498227	13.568124	19.043324	15.648252	18.563017	0.92494124	5.392807	12.795955	3.7493665	2.2948697	12.880662	12.473521	4.1263475	5.7553973	-0.79320234	0.59501213	7.5897985	-0.38072839	-1.1410686	4.8825049	10.928272	2.8162382	2.8097496	2.1154625	2.6916416	-4.735713	1.4115796	8.0122566	8.1595945	9.7163563	8.6954746	10.254047	4.731833	3.4664917	11.063059	14.982698	0.025425546	5.6092682	7.2098403	9.6437092	9.062376	2.9650893	8.854558	8.0117617	1.0161026	9.0011406
4.7940292	16.427149	13.935302	6.3494883	18.863846	19.023743	19.353998	18.2383	14.551242	19.635645	16.706053	13.859894	25.084385	18.527885	19.769243	15.811748	23.281292	14.627603	14.828144	16.652456	14.365167	20.171169	11.723138	13.446583	9.9681377	17.989323	10.124915	16.899372	21.315462	22.973549	19.814968	9.6627645	21.468151	10.460139	16.469774	19.854599	10.633497	17.505064	12.763778	19.067825	14.333908	16.842197	14.637092	20.467871	19.300941	14.547639	19.212753	16.829298	12.960032	20.082291	12.817442	19.757086	19.280884	19.048729	23.59528	17.949385	19.14323	12.313781	14.289306	24.462982	5.5940995	16.302721	16.58502	19.663696	19.818691	16.200182	15.109862	16.062283	13.438283	14.725277	16.160763	17.691914	16.469612	15.056526	15.138264	13.817075	19.977217	18.007248	15.772552	19.678905	12.924351	18.122492	14.196621	16.755095	12.11306	19.179014	17.965878	19.14336	17.891684	2.3908265	4.0588932	13.176619	4.6577582	2.7348561	13.283722	13.030336	5.1211824	6.3495202	-1.3675375	1.9336991	7.203599	3.905067	2.6564181	6.3712716	6.3268342	2.7404099	5.068078	4.7011843	-0.55421454	2.2844627	2.9078667	7.6306319	11.17108	7.5016379	10.561731	11.806087	5.4638729	4.1879573	12.710195	14.519666	-1.1723691	4.4674134	8.4498377	12.381318	10.010807	4.3888798	10.741358	10.576462	3.234936	5.6477256
5.7070999	18.826424	16.228741	6.9722443	19.077583	20.619722	18.552517	16.061777	17.940828	15.046975	16.26313	14.89781	23.39151	17.734055	19.636404	15.598833	24.036951	16.338917	13.648364	16.315851	16.288897	22.534046	11.897521	15.459774	11.566826	17.23609	18.378256	15.612905	20.920835	22.794285	18.723614	14.187971	21.41785	10.019354	16.085102	21.01639	10.502768	16.999971	11.488186	18.901718	13.983856	16.731848	14.219698	19.687801	18.445496	15.454681	20.420746	15.370053	14.397762	19.574831	11.516671	18.855446	20.623016	19.10722	22.934391	17.678196	19.584438	13.122602	15.740543	24.078514	6.7454076	17.66185	16.864313	18.646223	22.842373	15.438289	14.983803	16.086531	12.848039	17.299873	16.170816	17.653364	16.622034	16.660742	15.541426	15.176765	19.156862	18.511862	14.547813	19.078217	11.280542	20.025248	16.081568	16.318985	10.068224	16.611792	16.265224	19.513706	17.583673	1.7154621	7.3797016	9.8383465	4.2853651	1.2986101	10.672378	12.940269	5.7314935	6.5744133	1.5187953	0.74032772	7.8167005	0.41837311	-0.69834518	5.6157823	5.7549729	4.4310403	4.4235945	3.9508767	0.29757231	-0.82800061	2.5848784	8.0079918	8.8021917	10.443488	12.095678	11.081109	5.0306377	3.652195	11.571795	16.04635	3.0096481	7.4142008	9.0587158	10.6064	10.001341	5.2113099	10.68439	8.5174589	2.5366957	8.3679085
4.2087526	18.238565	14.386577	4.1377449	19.533257	19.37665	18.311565	17.114	18.930779	18.724592	17.406891	15.103433	24.982697	16.397079	21.470327	16.854937	21.511023	15.14625	15.012691	17.407986	15.361256	17.233229	11.841659	15.232942	9.4228725	18.357298	14.968564	17.240492	21.590666	21.298697	21.128675	14.768664	22.914999	12.522112	17.219563	21.131889	13.016258	18.291288	12.97784	16.652393	14.992201	13.915627	14.51261	20.232279	18.981962	16.623112	23.544931	17.302881	14.958796	20.221558	14.217655	22.732294	22.37421	20.246031	22.575211	21.042316	21.722387	13.345157	15.791005	22.902287	6.1497402	18.254679	17.035173	17.360167	20.749884	16.775864	15.506477	16.140463	14.271386	15.056626	15.227129	18.129816	16.044182	15.398508	15.625219	12.578109	20.131599	18.245134	13.242912	22.573145	13.740646	19.849363	14.867003	16.788691	13.248888	16.95278	18.226671	22.17676	18.895733	2.0908694	5.8564901	12.019505	4.8768196	2.1078284	12.986393	12.21403	5.4164491	6.1420031	2.5710044	2.1928759	8.2776222	1.0247203	1.4165757	7.0162544	5.2128448	3.815984	4.3509655	3.9998074	0.51850122	-1.0251461	2.4230969	8.1780481	10.577581	9.0892391	9.494278	9.9234667	7.6618156	4.4252896	10.412899	15.967093	0.61747402	5.9868569	8.681551	9.8400002	10.211706	2.9670429	9.995265	10.814783	2.7678597	7.4161158
5.6153703	18.562901	19.033829	8.3623028	23.56834	20.626453	19.195353	17.412809	16.648289	18.865208	17.083555	15.946965	25.806004	20.359028	22.161867	19.594278	25.210062	20.920511	17.255051	17.357338	18.043638	23.957771	15.245569	19.703972	14.796725	18.389503	16.034626	16.774044	22.632013	24.910625	23.03306	16.782862	20.306608	13.256961	16.7019	21.885397	13.733085	18.275366	13.093347	22.648987	16.519005	17.317564	16.063395	23.376163	20.846588	13.289698	22.045664	18.737495	18.228144	23.183805	15.340851	22.806429	21.839857	22.291016	22.86701	21.386433	22.328121	16.028101	17.491577	26.27504	12.644023	22.486956	20.219316	21.240108	24.667084	18.480654	17.208923	20.10018	15.386658	16.185919	19.666464	21.29344	18.964962	18.822319	17.630032	18.348347	22.390266	18.716152	18.086185	22.62821	17.259941	20.980677	19.494793	20.355745	14.470395	21.147696	20.460161	21.58857	19.513483	4.3620729	7.3902264	16.261786	5.2936845	6.6532559	16.302401	14.2381	6.690865	9.2408733	0.90348554	3.5774217	9.1161995	3.8358078	2.9510422	8.6275034	10.918844	4.8769507	7.4730673	7.1030602	2.1589332	3.5541806	6.8499355	9.4416857	15.031452	11.020819	14.034403	12.556882	2.9903095	4.0254397	12.97676	16.30475	7.5136976	7.4058285	13.447344	11.842796	14.474771	6.5566459	13.362529	16.863941	4.8939257	12.22345
4.5010285	21.520401	20.696501	11.110947	23.003345	20.639225	21.697552	23.977562	21.169203	17.365213	19.768745	19.185041	26.959341	17.837826	21.890488	19.25242	25.513855	15.691078	14.126881	19.600353	21.394093	18.135729	16.373049	15.937278	10.905077	21.280012	17.215908	20.043032	22.542658	23.878347	23.724123	16.203535	23.932447	14.474337	19.291275	22.443205	15.185639	22.529757	12.425902	19.280411	18.652586	19.103642	17.05389	22.513323	20.482626	19.11285	22.036283	20.013216	19.772533	22.096235	17.414051	20.958693	21.628035	21.968039	26.399881	19.562864	24.833403	16.759937	21.027319	27.715307	12.763964	20.745676	18.907551	18.849848	22.116457	19.001032	18.221628	25.279184	18.071371	16.978506	19.366833	19.851479	17.852245	19.584864	17.23245	23.330826	22.055714	20.824728	19.099174	20.742819	16.694265	22.780289	18.24102	20.310478	15.242422	21.577673	22.238865	21.913729	20.244329	3.319649	9.6188688	14.37326	7.7283673	6.3104086	14.673352	15.386733	7.4068451	9.343358	1.665122	4.1081147	10.701655	4.2629747	2.9947383	9.4114285	9.3736258	5.9242029	8.0153351	7.6269069	2.436708	6.3340178	3.639323	10.290413	10.555656	11.568672	13.444395	13.830302	3.8206108	6.0140648	13.890182	17.213259	4.9565754	9.7684135	14.897985	10.991704	16.168016	9.3973923	14.900934	10.738991	4.421618	10.067342
5.939281	22.539387	19.918436	9.9827957	24.148769	20.099152	20.460632	16.975052	21.879091	18.120722	17.706615	18.435425	24.503511	18.220568	22.772669	18.213823	22.492773	21.054169	15.294697	17.660004	14.635301	23.028	15.808344	20.820349	11.574569	19.062063	18.828495	18.056187	21.485796	24.057024	20.920506	10.062723	21.068726	13.370818	17.405228	23.465532	13.531544	17.435947	14.925202	20.102749	19.407894	20.826672	15.36689	22.352884	19.793537	16.131405	25.835646	22.910013	19.124382	22.089451	17.11095	21.603376	25.998127	23.955526	25.821939	20.374296	24.526567	17.412216	19.902306	25.71007	8.6861839	20.142263	18.767965	18.954268	22.588114	16.122459	19.613384	18.869011	16.887634	18.184891	17.712904	19.589741	17.424112	18.913404	16.892193	18.255148	21.65613	21.711636	19.406269	21.355087	17.033766	21.848839	17.680737	20.261158	15.849954	17.657646	17.679388	25.384277	19.055567	2.7725868	7.7392497	16.706476	7.2373281	3.909513	17.205101	14.011942	8.0204983	9.4617472	4.7963085	3.4657331	10.358443	1.6630839	1.5274698	9.5665894	9.3483438	5.4185376	7.2012382	7.5863309	1.1185142	2.2277873	2.9505835	10.222116	13.119915	11.571965	15.097338	14.372179	5.9627576	6.4218431	14.868401	17.397264	0.68197697	7.898695	14.088449	9.970335	15.028079	1.2909082	14.637801	13.0145	6.7780256	11.240068
6.862936	22.570002	14.5755	9.1501932	23.334431	21.93922	21.671482	19.572817	21.988409	16.656767	17.911308	18.459352	24.722225	19.713457	19.913759	17.927242	23.362284	21.045994	15.303426	17.831909	19.269003	23.14547	17.981356	20.766289	12.601118	19.138859	14.861046	17.820469	23.229036	25.413635	22.097885	14.321097	20.405008	15.506585	17.130747	21.311552	15.824409	19.240927	15.522122	22.188204	20.892883	19.644121	17.590042	23.017033	18.198992	18.77594	23.87669	22.287344	20.03157	22.445036	19.877789	22.939287	23.575657	23.21089	26.438856	21.575701	24.1371	17.608734	20.682352	29.773453	10.591553	20.970566	20.510176	20.532755	23.298737	17.793718	18.495426	21.698982	17.960598	17.083599	18.893105	21.470722	16.249157	18.691023	15.570171	20.716467	21.848574	19.512665	17.180624	22.850544	16.925638	20.070667	18.228456	20.495724	18.62203	22.390539	20.347799	21.392214	19.416199	2.5616121	10.885507	15.471427	7.8593402	6.8036261	15.726955	14.195226	6.670496	9.9291067	1.7541395	3.8281639	9.2849894	3.8734965	2.8711252	10.301104	6.0583196	5.3684049	8.3338652	7.7177062	0.92593116	3.6790648	3.7192364	9.6549625	14.640691	12.736442	14.800692	14.60654	7.845089	5.1477585	14.482429	17.671438	3.8539939	10.970469	16.603445	15.238467	18.245417	9.1605272	17.080631	14.666389	8.3103552	13.449746
6.1608219	22.733032	18.578981	11.373885	21.897734	19.637478	19.144218	18.720728	23.380318	19.210621	18.753031	17.667139	25.759989	17.861977	21.315619	19.513559	27.00823	19.101629	13.244973	18.431467	17.872091	17.165915	14.931561	17.030647	12.056205	20.02784	27.368576	18.736372	22.245222	23.806133	20.690104	15.114154	21.945663	12.503767	18.189692	22.226868	12.846823	18.13184	14.719221	22.157713	18.945768	18.769329	16.209925	20.748207	19.710646	15.256661	24.939472	21.05319	20.611645	20.523504	14.214569	22.511456	24.594164	23.437967	24.896564	20.848103	23.462128	15.926576	18.625099	24.297958	9.6940012	18.939386	18.705214	18.593504	24.619045	17.136932	25.766758	16.178926	18.05093	16.560083	19.620596	19.827482	14.3748	19.22406	13.990458	17.143908	20.278263	18.363245	17.814133	22.0963	18.746534	19.495232	15.824254	19.507042	15.418324	20.814077	20.111032	24.193398	19.851913	2.4604585	10.321429	14.300092	5.8835354	6.222322	15.160143	13.833661	6.5851188	9.5578613	-1.5430261	2.7197571	10.769192	3.1477609	2.9598582	7.7346549	7.6692252	5.7028055	8.6541252	9.0632467	2.4221556	3.7433028	3.096302	11.394908	15.871727	11.592692	20.454702	12.622283	7.3494515	5.7266607	13.707582	16.854944	3.5996869	10.44338	15.638062	10.395972	16.467682	9.4001675	13.715614	15.554516	3.3482034	11.310668
6.1736498	22.695326	17.387209	8.8514414	21.196718	19.569092	18.85482	19.009136	23.224241	17.640373	17.705076	17.502041	24.510841	16.309856	22.94593	16.896114	21.479679	22.558294	15.423682	17.588707	19.36307	26.508114	14.022571	22.723171	9.4166489	19.356628	17.082102	17.000938	21.190042	24.680487	20.922142	17.736902	21.806087	13.545169	17.140411	21.566677	13.370027	16.647341	14.002104	17.657862	18.862736	17.964094	16.00201	20.270533	17.604725	16.007668	21.14485	21.046602	19.177141	19.826708	14.465253	19.854107	20.974831	23.82999	27.102829	18.549999	22.811098	15.883406	17.696236	25.76845	9.2997866	18.954948	20.152803	16.730568	19.999365	16.674294	16.367254	20.453152	18.674482	18.691933	20.067211	20.638702	15.387903	18.476622	14.89652	19.63158	19.7498	21.670462	16.078421	20.240822	16.033449	19.397852	17.213806	17.854347	15.815349	21.369486	19.117065	19.711624	19.469528	3.2169228	9.951231	13.714525	7.9082341	7.9454451	14.544484	14.401338	7.3403449	9.3410692	4.1313682	2.7918751	10.355689	4.6794457	3.2683425	9.3478689	5.2588539	5.280961	7.7843046	7.0751138	1.1182702	1.3945271	5.0430403	9.9959726	15.807572	13.561465	12.966235	12.719503	2.0879974	5.1525226	12.949857	17.174145	7.1884913	10.092087	14.716825	9.5711842	15.656794	8.6671238	14.854958	15.479413	7.6436563	10.191847
6.4449797	21.87079	18.333076	7.2050452	22.935858	20.077272	18.08296	18.683105	20.706379	18.662081	19.129436	18.130142	23.654272	19.185661	20.378122	18.810757	22.919645	16.244549	13.924524	19.153681	17.988829	28.455261	15.142138	14.876821	10.345527	20.5109	20.49243	17.888527	21.440674	23.335594	20.487375	13.883166	19.440063	11.523293	18.445204	19.35165	12.108844	18.636837	12.013062	21.290979	17.906639	20.252029	16.133379	20.650248	18.140251	16.420612	24.859396	21.526426	19.451588	20.534388	18.51211	19.184471	24.053677	23.313644	25.061073	18.178144	23.819483	16.256374	18.81996	26.897234	8.3319778	20.126112	18.901659	19.650608	21.099878	16.752386	15.094789	16.190805	19.204885	17.004208	18.491539	20.394955	14.989035	18.341896	14.594104	15.626781	20.127684	19.827377	18.577055	19.276785	16.563961	22.684214	18.894962	18.741388	15.021558	22.767305	17.221325	24.507807	17.427006	4.2966461	9.8372355	14.158255	8.9415054	6.5743794	14.906663	14.303918	9.1679478	9.7942257	-3.0054283	3.7727504	9.3558817	5.380374	3.6617055	9.6762295	9.1965637	5.657764	7.194694	6.7389035	-0.64801842	5.1630478	5.2082529	9.2607746	12.118218	9.8512964	10.452286	12.072123	4.7176886	6.1230259	12.289488	16.803883	3.9768095	9.9841557	12.584053	12.450306	13.840525	9.3603973	15.450441	11.948211	5.333796	12.028069
5.2139149	21.167427	16.518991	11.905623	21.162895	18.86561	18.581121	17.766466	19.993147	17.749716	19.169744	17.542891	24.25765	16.687969	21.020264	20.204533	23.596569	16.623896	14.498051	19.181377	18.502867	17.505512	12.918435	16.76305	11.900435	20.459969	14.740419	18.574717	22.508888	24.129932	21.194471	12.332908	25.169081	14.405102	18.575924	22.321363	14.410681	17.026855	13.099006	19.545517	19.13092	18.825172	15.563342	20.864292	19.482878	18.821386	27.960821	23.010849	20.975386	20.554747	18.956289	21.29689	27.570391	23.508375	24.613188	20.406216	23.466455	16.26399	19.587809	27.516594	10.621761	20.73941	18.76539	17.56365	23.149687	17.118851	13.849648	19.059738	19.235626	16.393108	17.238716	20.05364	16.609222	17.908234	16.693138	17.113243	20.516659	21.595436	19.153313	20.985912	16.308569	20.578074	16.765646	17.556616	19.773752	31.536425	16.097494	27.116341	19.795843	2.0359368	10.281773	14.452071	6.981648	6.5862856	15.374534	13.467211	6.5479336	7.723897	2.7760417	3.2715361	11.381619	2.5417168	1.2243053	9.0424557	5.6193447	4.7252197	8.7378931	8.3973627	2.4404285	3.0559945	3.1395559	11.423737	12.479385	10.663759	11.413078	14.40426	5.5819068	4.8332496	14.887038	16.439421	2.2458966	10.536505	12.601871	7.2420931	13.150224	6.7916193	14.640347	11.921825	6.486062	9.2686892
6.5066562	22.59005	17.096172	10.71282	22.65588	20.671177	16.796211	14.84098	21.083458	20.923094	16.916746	17.403259	23.294165	16.897306	23.116928	16.969807	26.857353	19.196793	16.333447	16.803011	17.977173	17.81476	15.659046	18.541004	11.535396	18.286278	18.167101	16.845583	19.097155	23.617462	20.030214	15.245131	20.569727	14.183554	16.385954	20.467503	14.745257	19.144939	12.321796	20.313877	19.544121	23.790991	15.327069	20.703354	18.721674	14.415937	22.071098	21.115644	19.152863	20.228992	19.692947	19.259937	21.989227	22.693045	25.809088	18.514854	22.794073	16.720087	19.565634	27.332535	10.119433	21.023174	17.850454	17.488214	24.770569	16.760769	17.263235	21.888042	16.543163	17.884615	21.390694	19.285784	15.373856	18.953238	14.991578	17.571312	20.005655	20.738871	16.42959	19.280087	15.928024	19.029413	17.060398	19.706974	16.499054	23.730988	20.309053	21.777584	17.327345	3.5401523	9.6852198	13.98568	10.149536	7.1321192	14.369196	12.919992	8.1641045	10.999497	2.5064878	3.7911274	8.8065987	4.0691805	3.1791661	8.924264	3.6406722	6.2155719	9.5541334	9.1118774	-2.1019351	4.6650434	4.6527052	8.8449764	14.937917	10.834921	12.781155	13.837504	5.1502366	6.1283135	14.605816	16.556656	0.79855889	10.014369	16.6975	12.227685	17.266815	7.9700537	14.561917	15.106924	7.5107851	8.1508751
4.9315982	21.092943	16.80817	10.006746	21.826454	19.596172	12.482351	15.159634	22.090128	12.420734	17.819824	17.170141	23.697781	16.659637	20.546957	18.604206	21.044964	14.104751	13.402411	17.514587	14.218861	22.176535	14.620656	13.376398	12.06465	19.180649	16.205872	17.07527	22.005911	22.574896	18.409725	13.545899	20.956247	12.715624	16.848949	20.511673	13.683616	15.123908	14.145782	17.46999	17.41135	14.801338	16.440231	19.227428	17.467527	13.525491	24.845444	22.428318	17.856819	19.063499	19.123468	19.26791	23.2834	23.191353	23.847927	17.43932	22.248955	16.617861	17.191071	28.078133	7.8359103	18.677061	16.346628	17.30654	21.358717	17.013485	11.653646	15.055839	19.989944	16.939163	17.107107	18.236044	15.470104	17.567114	15.249493	17.959568	18.630543	18.972467	18.268557	18.422356	17.402962	20.528402	15.20271	16.952665	15.939469	24.356367	17.572432	23.514036	17.3895	0.62970614	6.8399749	13.154161	8.9567337	4.0524764	14.150204	12.659724	6.2025595	7.8138113	-2.6892018	3.4119349	7.9478912	5.1823549	3.5363183	10.304021	1.962132	6.6709251	8.7861176	8.5204878	-4.4058242	5.3451962	1.5925622	7.9712758	19.468634	8.7389021	10.795639	11.641913	3.4694824	4.675561	12.336588	15.470904	1.0551413	7.0371232	17.398664	5.6207852	18.235256	1.7005622	15.019913	20.390133	5.4347811	8.8511209
4.4927826	21.868927	18.001724	5.8744626	20.581823	18.884811	25.443068	17.781328	20.483524	15.227318	10.8905	16.917198	23.569242	14.305253	20.831303	19.381821	23.661654	18.574812	13.065055	10.971973	21.3064	25.848183	5.3879151	17.269773	7.2749853	12.089882	22.313284	11.226954	21.6602	16.125145	19.121466	22.554478	24.179527	11.718392	10.651822	20.062819	11.852703	15.016827	11.360512	17.63343	19.111652	20.598558	12.302135	21.189503	18.155119	22.254068	23.514101	14.940746	18.520428	20.830893	13.106218	22.345695	23.135996	22.191542	21.777031	21.709642	20.541433	15.241085	16.696714	24.666939	9.5051975	18.807129	19.100248	14.713224	17.590302	14.036637	12.460193	14.331512	12.925704	13.740404	20.163458	19.923613	12.680372	16.976276	12.662474	17.976551	20.652014	19.094833	17.903742	21.946148	18.767197	16.517841	16.545132	20.519188	9.4966908	24.375395	16.721918	21.317118	19.055716	2.0056243	18.306376	13.267779	6.2847519	9.6465359	13.566663	12.978944	3.715831	8.0878563	4.0253687	-3.0284321	9.4425316	-2.7751815	-4.156415	7.0776982	6.2651277	5.5346546	7.0053234	7.1436338	0.45864233	2.6543894	3.5809028	9.603878	7.9516811	19.861015	8.2772341	12.054037	4.4755692	1.7872646	11.90637	15.781016	19.638725	18.295986	9.2812691	9.4359388	10.550949	18.845789	5.8691635	8.4054079	3.8036153	8.8124876
4.4096627	21.820927	16.915602	7.2010016	20.100168	18.164549	16.458727	14.801677	21.64625	19.529381	14.18127	17.099865	21.294971	17.013756	18.899458	17.788874	20.514229	17.403908	13.571676	14.090957	19.129358	21.763838	10.426521	18.264532	9.0591888	15.292825	12.561476	14.02367	21.051844	20.909899	18.027004	12.335153	17.723326	10.809172	13.55997	18.477085	11.926009	16.552984	11.364592	19.310236	17.802301	19.328272	13.86444	19.631512	15.905057	17.990559	23.474991	20.793764	17.389669	19.46047	17.306404	19.722834	24.534014	22.459663	22.124863	18.341249	21.344456	15.469557	18.730024	24.189857	6.6614108	18.284786	17.310537	17.989389	17.249683	16.532642	16.198818	15.983881	18.979542	15.21843	20.136543	18.019516	13.803607	18.316818	13.36702	15.79665	18.843098	17.813286	16.223129	19.570744	14.983166	19.573986	16.867699	17.764168	11.4397	23.145849	16.289762	21.745731	17.247971	0.84897763	10.003184	11.721826	7.8107872	5.9013953	12.345619	13.140029	5.1306305	8.0841665	1.2210307	1.7475202	8.7245245	-0.78391469	-2.3883057	7.5619125	2.5757883	5.1273446	8.4047499	8.2262535	0.14239046	0.58422202	2.6398706	9.2058105	12.223961	10.213833	11.753711	13.371367	6.9681964	3.3247311	14.306505	16.479149	2.7107723	10.177116	10.35809	6.423059	10.866762	7.6216111	9.9205818	11.765094	6.8617983	9.8699818
4.1611562	21.025532	14.630302	9.0415049	20.52755	18.284229	15.836658	18.153744	22.679598	16.762234	19.598051	16.429617	23.248724	15.552568	22.046843	17.638123	24.544012	17.007339	13.116853	19.683889	16.136009	20.947584	18.944342	17.086374	9.8366585	21.276941	16.603794	19.293093	20.522779	25.446955	19.333813	11.302633	22.434343	12.822202	18.967802	20.463987	13.374845	12.585611	14.266618	18.221262	16.487442	17.86746	15.255849	21.47604	19.503225	13.60924	24.1315	24.581644	20.667339	20.892115	14.788363	21.346743	21.677633	22.126705	26.441849	20.185284	20.984951	15.499624	18.37303	27.154404	7.0506654	18.426758	20.644287	16.53817	24.162384	15.319999	10.04214	15.804997	17.499342	19.603264	19.333839	21.739006	15.07292	18.438091	14.423479	18.34338	20.527719	19.994017	18.455133	20.93854	17.298225	22.327291	17.455719	16.27746	21.325705	21.055695	19.111767	22.569714	17.699766	2.4006572	9.3233509	11.504319	9.3493652	6.2627301	12.229141	12.985664	9.9144754	8.4078569	-0.11232251	5.348268	10.438341	5.1403837	3.7657678	10.538569	6.6131616	5.179368	10.903068	11.117798	4.6344118	6.8644567	3.7900217	10.556816	19.581999	8.5233965	6.1989555	12.526749	3.4599879	5.8430624	12.840334	15.29878	-1.6030917	9.7867985	18.631201	9.8999567	19.416584	6.7041183	18.53204	20.565907	5.8337913	10.910678
5.0742707	20.919651	17.033941	10.383834	20.542141	19.064453	15.912374	14.903268	20.894173	18.600004	16.614645	17.332554	22.23078	16.615259	19.949814	19.122734	24.1157	15.658183	14.120685	16.575232	16.866602	21.013884	16.29637	15.644147	9.3107891	18.44001	18.458736	16.24696	19.935154	21.441917	18.312727	17.690584	22.182404	13.397511	15.675428	19.297892	14.347542	15.780823	13.052768	17.546398	19.457476	20.282791	15.051322	18.917259	16.661789	16.463821	21.855337	22.65094	18.375751	18.856676	17.399345	22.69545	20.654848	22.495062	24.439278	20.742813	22.023764	16.384827	16.538439	29.555077	10.68934	18.095354	18.174522	16.967783	20.912235	14.549163	13.428441	18.241518	19.052612	17.097977	18.44713	19.158922	13.586881	17.390732	13.133679	18.548025	18.657429	19.335501	17.69463	21.927895	16.381498	20.811684	15.719149	18.159992	19.506073	24.527302	16.860931	20.905628	17.78508	2.7714002	10.593243	15.729536	9.2417498	6.5568328	14.473258	11.914061	5.4332156	8.1860828	0.70332479	3.1605847	7.9704747	2.8536649	1.9161124	9.5388775	6.9978347	4.9410563	9.5298433	8.6773748	-1.7208288	2.9191031	4.071403	7.7447019	13.856374	10.566843	9.1127453	11.601455	5.9826922	5.5385222	11.741078	15.569401	4.4543447	10.861454	17.678885	8.8332262	17.886726	9.5667019	15.290038	13.755232	6.4247446	8.1636677
4.4849739	20.726604	14.870246	7.725873	22.796347	19.088367	16.554359	16.850161	18.716394	20.066109	15.59222	17.150572	22.081522	17.505798	21.228537	17.931185	23.855722	17.410723	14.671579	15.726333	16.862389	19.75017	14.090443	15.904752	6.4541287	17.186058	15.587187	15.215924	20.47016	20.854803	18.982372	12.531585	23.263767	12.158574	15.12848	20.864019	13.444014	15.416831	14.213967	18.149406	20.710629	17.806019	14.05956	19.477663	15.776478	19.368217	23.491632	21.628365	18.092688	19.022705	23.339182	20.382254	23.80476	23.004589	22.149696	19.787031	22.027115	17.676683	23.424669	28.477007	9.8459358	20.386263	15.243472	17.757902	20.274197	14.937914	8.0005846	21.154688	19.625595	15.805901	18.347082	17.54134	13.294639	18.20686	12.673121	19.550636	18.965845	20.380627	16.494114	20.204464	18.359997	20.146933	17.352512	16.311708	16.501406	27.833149	16.982718	23.497068	16.248966	0.94603032	9.8019533	9.3154249	8.3120708	6.475596	9.2614403	12.328117	7.1875982	8.7623034	5.4100122	3.0565293	8.9859314	5.7624736	4.6470637	9.9884911	4.9436498	5.7063451	10.010345	10.047284	-0.27622175	2.8433156	2.012578	9.4432116	14.705941	9.7184677	5.566936	14.293601	5.6417866	4.9082336	14.623995	15.945721	-1.3737134	9.7581167	13.938126	10.013698	15.350641	7.3425031	15.695864	14.068803	7.7230358	10.680196
5.1296391	22.99991	18.191961	10.136345	20.805307	19.959541	14.994806	15.186625	22.997154	16.294001	16.844875	18.646496	23.036209	15.623699	21.254835	18.738789	24.946018	15.939529	13.081386	16.545816	17.058718	25.553665	13.495154	16.598846	8.997632	18.074299	20.422148	15.871395	19.897257	23.48443	20.212311	12.254459	21.103167	13.352349	16.047928	20.498686	13.682209	15.809913	14.828594	19.118046	17.828289	19.695272	14.857064	20.422129	16.816803	18.875856	23.445107	22.288395	19.14526	19.922306	17.101612	20.11841	23.320312	20.685814	23.071344	19.1446	23.147545	16.601927	20.065374	25.82229	9.555356	19.54563	18.677677	15.823577	19.715399	16.839514	14.194305	17.123102	22.428232	16.928226	18.041231	19.172903	15.517317	17.938059	14.814204	19.271317	19.925386	19.307472	17.133205	19.676586	17.206789	20.407112	17.570282	17.591232	21.007965	25.818413	15.666283	22.225824	17.83387	1.6999284	10.454353	12.9098	8.1293278	6.5436134	13.081896	12.550512	7.0950308	8.4167833	3.5386388	2.4543993	10.27635	-0.087666124	-2.2677391	8.6489592	4.3116269	7.1585588	9.9579945	10.202641	1.8188821	1.9518394	2.7303622	10.105472	15.111631	11.431358	8.8954344	13.612756	5.997056	4.2462845	14.357378	14.988342	4.4025407	10.681696	13.374257	10.0578	14.605676	7.0125103	14.700442	15.341393	7.2633686	9.620615
5.3659925	21.860609	16.222031	7.6141992	18.220793	18.677071	15.827671	16.914661	20.308773	16.351728	16.50281	17.190825	23.740475	18.370211	20.608278	20.748638	22.408466	17.184229	13.285372	16.321539	19.589027	21.2122	13.816892	16.941938	8.6696358	17.984264	17.117701	16.161655	20.205128	21.571323	17.923428	16.861086	22.544962	12.036015	15.499584	19.660053	13.024111	18.427549	12.862606	19.804434	20.380207	19.5375	14.16102	19.815819	17.642849	16.783737	20.071701	23.777166	19.619133	19.714207	19.412045	20.557095	19.293804	22.718487	23.788864	19.73168	21.107971	16.838469	20.929884	26.688513	10.376108	18.374041	18.678947	18.844114	20.431273	14.800647	14.585766	16.580538	17.461405	16.128815	20.721918	19.811371	13.734362	18.148209	13.250219	15.98658	19.510653	18.830576	16.14255	20.570534	15.569663	19.614761	16.602629	17.241621	20.730545	27.86561	15.860684	19.052122	17.07732	0.86911416	11.807453	10.132107	9.8425779	7.5285993	10.934532	12.074222	7.5363741	10.176355	0.4229793	2.6373055	10.321872	3.5774581	1.4036002	10.052281	6.3427629	5.5699382	9.876833	10.420471	1.0620728	3.2449267	1.6224284	10.588574	15.855382	11.320643	9.9544783	13.674273	6.5946021	5.8034105	14.357892	16.247517	4.9563398	12.094704	15.441364	11.416468	16.39171	9.8496218	13.583207	16.329565	7.9926901	10.986196
5.9479976	20.703529	18.135368	6.8442659	20.210409	16.742573	15.90738	15.444748	21.502401	18.496071	16.543919	17.328484	23.624723	17.059622	18.800901	19.536196	23.475376	16.474028	14.269145	16.406721	18.844757	22.565605	14.253442	15.866309	8.5346317	18.052877	21.352968	16.978748	20.6824	21.977455	18.208895	18.46743	17.330513	12.385629	15.50668	20.131084	13.042932	16.381424	14.901558	23.26417	18.655392	19.728518	13.686638	18.992195	17.147911	16.476448	24.290815	21.962421	17.567099	18.353676	19.977545	22.448446	23.422722	21.733847	23.013454	21.06019	20.350542	17.331913	18.065285	28.580166	8.719862	19.571281	16.414093	17.668003	20.344397	14.632114	10.308874	17.890221	18.387455	15.155856	20.782711	17.287603	15.438116	18.010464	14.393571	17.708883	17.790104	20.473328	16.980915	22.15819	16.142582	21.546501	17.032478	19.110601	17.213049	26.080524	18.183405	22.206697	16.827217	-0.4439998	9.7653246	11.397597	9.1310549	6.7545662	11.568352	11.671155	6.902966	8.9451237	2.5105481	2.1282306	9.760767	0.5008471	-1.4336435	9.3604584	5.9047694	6.4334087	9.9785872	9.6894951	-0.42162389	7.0897884	1.3053871	9.8539743	13.841732	12.123453	6.1568003	14.92727	1.4323945	5.2437997	15.107944	16.393448	-3.8482971	10.095552	17.060843	8.6612921	17.702473	7.9428473	14.28729	13.190905	6.9583445	10.765391
4.4553132	20.950226	18.276314	9.1131115	19.962688	17.183331	15.513262	15.385978	20.06884	15.37057	15.423722	16.662779	23.420212	13.50526	19.10787	17.790594	22.948429	15.190167	13.843335	15.804341	19.591341	19.950377	12.207129	14.618767	8.3622017	16.922012	15.988673	15.121363	20.561201	21.62933	18.418758	17.582584	22.166452	12.882738	14.603222	20.081114	13.74326	13.445086	12.393984	15.809901	20.009861	21.000154	12.870317	19.338434	16.466509	18.063154	18.841299	25.153172	19.057152	18.781946	18.238474	22.141308	18.807278	21.912308	25.63558	20.994781	19.816269	16.543983	20.774599	25.678486	9.8403387	19.141779	15.638857	13.73899	19.717566	14.704768	15.026793	15.529103	19.861073	17.166241	18.331676	16.925945	14.693525	16.634575	14.542731	15.99074	17.961149	19.46933	17.838177	21.851372	17.444771	19.649687	15.416701	17.628347	19.090109	26.357353	17.854902	17.975565	17.802399	4.2931933	10.963213	13.232859	9.1693087	7.3448234	12.580898	12.510059	6.022563	8.1840363	-2.4262111	3.4821191	10.242476	0.82752585	-1.2608994	9.8920479	5.8138075	5.4508457	10.372049	10.414245	1.7334378	3.9573503	6.012197	10.43424	15.231916	9.3464012	9.2886724	12.684183	2.1976831	5.139389	13.71093	14.790538	7.3604865	11.063663	14.898656	8.4413576	16.909678	7.2664194	13.350015	15.183928	7.6678381	6.2929773
5.3274565	21.658722	15.51958	8.1126165	19.215998	18.227695	16.510559	16.88271	20.532705	15.628217	16.113428	17.584757	23.129644	17.61483	18.765411	19.005806	22.698931	15.638347	12.428938	16.137854	18.827959	21.037056	13.189658	15.553205	8.5766783	17.757078	21.2978	15.406985	19.613071	21.247122	16.927275	16.668591	22.91972	13.935256	14.994156	18.948267	14.674255	14.171675	16.1534	17.811182	19.307669	21.474554	13.03418	19.004431	17.393217	18.168417	23.327314	22.240849	18.965712	18.717497	19.285336	20.537384	23.030468	22.79443	22.591612	19.728977	22.150982	17.001844	17.962168	25.825548	8.6755915	18.163418	18.380955	18.236805	24.681654	15.990636	14.455986	20.061291	18.060741	17.132641	18.105181	18.991615	12.658313	16.873005	12.023754	18.065592	18.738441	18.138702	19.693272	19.67594	16.200375	19.162395	16.677982	18.483648	17.407816	26.707251	14.911448	22.157461	17.193228	-0.36822993	11.15204	12.831627	9.797966	7.0425382	12.664106	11.855309	4.7424393	8.1673508	2.0133226	2.1854618	10.259378	6.4991198	4.8233976	9.4380646	4.6079822	5.4464636	10.447991	9.770443	-1.9264559	3.6371675	0.95253617	10.291065	16.738716	10.020637	9.6184502	14.767538	6.5245161	4.3172832	15.329361	15.417583	3.8412771	11.437756	15.454639	8.0678596	15.812044	10.212356	13.754521	17.424711	7.0154457	9.7662716
