# Supplementary material for: Simultaneous readout of multiple FRET pairs using photochromism
Source: Nat Commun. 2021 Mar 31;12:2005. doi: 10.1038/s41467-021-22043-0 (PMC8012603; doi:10.1038/s41467-021-22043-0)
Supplement: Supplementary file 3 — Source Data [file 41467_2021_22043_MOESM3_ESM.zip › SourceData/Figure6_FiguresSI3-8/rawdata/intensity/S_AA.txt]

604.35022	483.09167	604.26697	740.69147	520.87933	502.66406	2641.5581	442.40765	523.5379	366.17853	865.67542	1817.6964	1310.6349	1013.9614	810.57812	810.39734	436.45837	319.96973	521.52844	844.77405	474.88525	163.53207	1167.6697	356.31616	207.00412	843.38989	305.00842	649.78992	934.00146	1450.8009	720.75891	178.15457	311.95508	1757.8258	885.78723	1082.012	1681.9293	724.12189	609.90796	521.40765	1122.5762	690.83807	1074.5638	1140.0651	727.12781	721.79199	368.29034	1727.6705	2578.8171	1115.65	2339.3037	439.81851	359.83398	917.8125	475.16739	457.98111	1663.6329	2025.3203	985.73877	390.76053	713.95325	1017.9536	1279.6732	1132.2987	721.40955	549.85425	232.3768	607.46326	467.59674	905.94751	715.2475	1330.582	254.87015	1839.7064	255.44684	819.2229	937.3949	2270.3445	768.34082	440.70663	697.42749	844.94519	627.01178	931.43066	1952.767	1098.6182	340.19458	374.13086	1459.632	589.04517	2802.8467	1951.3981	1288.7606	1104.5691	1876.1038	1954.7025	591.82788	2214.9614	262.50391	2451.6875	583.15112	362.77817	392.72098	1555.3546	1928.1954	2256.3962	1322.0485	1580.3734	1360.3197	754.99585	662.9469	642.99585	658.07678	1950.6031	179.7991	1048.3857	669.98444	1712.8779	1067.9476	3046.2781	1495.4843	2731.375	1077.2185	621.39441	1032.2531	1146.8906	1630.1532	679.03723	2931.6541	478.30225
601.00269	483.27307	605.26733	740.16211	521.46417	504.09137	2643.0737	441.00293	522.94836	368.08508	863.65619	1817.5977	1311.563	1014.0374	809.30786	805.62103	435.76691	318.67908	522.02014	842.72998	474.68954	163.81949	1169.9462	354.56226	206.44408	841.43085	305.04376	648.46185	938.91064	1449.1337	721.05707	178.61038	312.97058	1758.8972	883.67444	1081.1918	1682.9465	715.9129	612.92291	522.38928	1119.559	691.20135	1067.9623	1139.8353	726.38995	722.58606	368.23969	1729.4774	2581.3362	1115.3239	2341.6653	439.02277	359.76654	917.99127	471.64325	457.27594	1675.5205	2025.8064	986.8891	386.5658	713.09729	1014.4323	1279.5945	1131.0702	721.11578	549.95013	232.23726	605.69391	463.65466	905.73645	716.73755	1330.6816	255.01686	1805.704	255.36238	818.81476	936.99377	2259.4189	767.23547	440.12958	696.33826	848.22443	624.72565	932.0257	1950.1033	1097.3605	339.51111	374.08325	1465.3351	585.61829	2799.678	1950.7053	1289.0778	1106.2581	1875.7797	1948.4409	590.55743	2217.0237	262.61566	2450.8984	578.8183	361.99481	391.94275	1556.5083	1927.6375	2262.6399	1325.4893	1580.8479	1357.3615	754.00323	658.83179	638.18939	656.85931	1958.3372	179.70119	1045.9258	672.68439	1712.3271	1065.5302	3044.425	1492.2041	2728.1094	1075.9131	618.29376	1029.4211	1145.9556	1631.7583	677.63654	2922.864	477.25842
600.13531	483.44684	606.27698	733.42175	519.71429	498.534	2650.2151	437.46533	532.81085	367.14514	860.2019	1823.5631	1312.4631	1004.7551	808.55908	808.74219	435.64093	317.76868	520.58038	840.80493	478.30252	162.35355	1172.2653	351.12708	204.00833	839.48938	304.23917	647.13232	936.16833	1451.8597	717.18713	178.86642	315.3653	1759.9125	879.36316	1080.514	1682.171	710.22156	619.23816	523.93658	1123.3132	684.84833	1055.9911	1139.5947	722.78723	720.26123	368.19397	1731.2839	2583.8315	1114.9962	2344.7175	439.41617	359.72992	918.18408	469.45706	456.6857	1679.2106	2025.8646	990.00708	380.20779	714.08936	1015.3522	1273.2662	1131.8374	720.79443	550.07861	232.46638	602.06122	465.23938	905.01306	722.96277	1330.7507	255.64651	1774.688	258.16818	819.89331	936.59314	2233.5901	766.11267	439.51639	695.21069	851.48083	623.51068	934.72321	1955.0837	1090.5438	337.7674	374.43494	1471.0284	582.16968	2794.8665	1933.5648	1288.578	1104.004	1875.4418	1942.152	589.73022	2214.0791	262.72284	2446.7124	589.50977	363.71002	392.86343	1552.3125	1927.0594	2268.9861	1328.9143	1581.3145	1352.6699	752.99854	656.76111	642.84131	654.69348	1966.1083	180.96898	1044.5724	675.69067	1713.1377	1063.1201	3029.145	1488.9014	2730.02	1077.1116	612.23944	1018.6184	1148.3899	1633.3782	679.85803	2956.8828	474.74152
596.80042	483.63474	607.25201	733.0481	520.3822	500.20154	2651.7495	436.06519	532.28931	369.10263	858.18341	1823.5399	1313.3647	1005.0128	807.35016	804.21216	435.01331	316.45337	521.14111	838.76581	478.16937	162.65652	1174.5289	349.40054	203.49344	837.5354	304.27249	645.80707	940.98822	1450.2856	717.4549	179.27142	316.42258	1760.9807	877.26892	1079.7356	1683.1896	702.30719	622.23932	525.11261	1120.3306	685.44141	1050.4802	1139.3835	722.19354	721.05743	368.14908	1733.0743	2586.3352	1114.6797	2346.9758	438.66162	359.67038	918.38098	466.01208	456.05481	1691.2876	2026.3617	991.1759	376.51263	713.30304	1011.8472	1273.2656	1130.7579	720.51813	550.17218	232.3343	600.26599	461.29965	904.89679	724.54181	1330.855	255.73929	1742.1899	258.09085	819.47742	936.19489	2225.0002	765.00214	438.94165	694.12122	854.76111	621.24622	935.27045	1952.5126	1089.3118	337.14978	374.40085	1476.7603	578.74615	2791.6921	1932.9551	1288.8727	1105.8853	1875.1338	1935.9055	588.47247	2216.1738	262.81161	2446.0916	585.05048	362.99078	392.11346	1553.454	1926.5039	2275.2131	1332.342	1581.7731	1349.7354	752.00836	652.64124	637.93756	653.56964	1973.8513	180.86629	1042.197	678.50946	1712.6953	1060.713	3027.9436	1485.6306	2726.7722	1076.1311	609.33655	1016.0645	1147.4629	1634.9583	678.46906	2947.7466	473.71854
598.66681	483.82849	608.26367	723.42456	519.4303	493.99518	2658.3398	433.8938	547.09503	369.15305	856.60913	1834.4006	1314.3049	996.78461	801.33923	803.90771	436.29675	314.88998	517.89276	836.60461	481.39774	162.32053	1176.7859	341.72995	201.25516	835.58136	304.84033	644.47778	938.78162	1455.7383	716.51294	179.2616	319.09793	1762.0386	873.96265	1074.27	1687.306	704.237	627.59784	527.41467	1117.4557	679.01825	1041.6575	1139.1592	720.50592	717.97363	368.07953	1734.9352	2588.8257	1114.3572	2344.2427	439.20587	360.65723	918.54932	467.1228	454.9975	1680.6906	2030.5061	996.34338	361.78632	715.10199	1012.6715	1275.418	1125.5157	720.21149	550.25458	232.70265	594.49213	464.49207	903.08496	730.0202	1330.9564	256.49258	1730.6655	257.74197	814.36377	935.79468	2157.7402	763.89398	438.34735	693.01923	858.0155	624.02234	935.2536	1958.1429	1083.2483	337.68472	374.32605	1482.4592	575.66016	2782.0764	1917.4315	1264.408	1106.2443	1874.8115	1929.642	586.36688	2212.6572	262.92007	2435.5908	589.43103	365.74066	393.49133	1541.6803	1925.9012	2281.5161	1335.7572	1582.2388	1342.1917	751.01392	655.26123	627.729	653.33868	1981.585	182.14406	1039.3617	677.19257	1711.0807	1062.1155	2988.873	1482.3396	2729.5901	1072.379	600.1792	1002.3409	1155.8485	1636.5707	679.25244	3014.6299	469.05109
595.40808	484.00977	609.2627	723.06195	520.15649	495.97467	2659.8655	432.53259	546.57812	371.12439	854.60815	1834.4041	1315.2167	997.17963	800.43109	799.74097	435.73376	313.59698	518.63049	834.56891	481.22943	162.65596	1179.0732	340.15018	200.8084	833.62091	304.88007	643.15149	943.40973	1454.2629	716.80188	179.68336	320.14001	1763.0835	871.91058	1073.6564	1688.3379	696.64874	630.57947	528.90356	1114.5776	679.83569	1037.3665	1138.922	720.09698	718.80835	368.02975	1736.7002	2591.3628	1114.0286	2346.4744	438.48938	360.60052	918.74249	463.90039	454.3847	1693.0408	2030.9543	997.49432	359.00714	714.38763	1009.2658	1275.4673	1125.1934	719.89795	550.38574	232.67047	592.83905	460.5094	903.10162	731.77753	1331.0271	256.52472	1700.4409	257.73145	814.03436	935.39911	2152.6357	762.78339	437.75348	691.90753	861.30731	621.89948	935.85114	1955.6423	1082.1145	337.1286	374.27362	1488.1681	572.28241	2778.9636	1916.9863	1264.9824	1108.2195	1874.4955	1923.3708	585.12109	2214.7751	263.02869	2435.3523	584.97534	365.04764	392.71747	1542.9207	1925.3425	2287.759	1339.1899	1582.708	1339.369	750.01605	651.04321	622.95105	652.29358	1989.3462	182.08905	1037.1438	680.17145	1710.8369	1059.7273	2988.6572	1479.073	2726.3684	1071.6047	597.70874	1000.0856	1154.9865	1638.1746	678.02734	3005.6631	468.04565
594.33386	484.17883	610.28381	698.18127	519.28876	490.65045	2666.009	429.2168	562.02472	367.74689	851.88403	1853.7609	1316.1411	988.89819	787.78479	803.18207	438.50488	312.83472	515.20856	832.12476	485.87515	160.05026	1181.3661	333.58478	198.45943	831.66553	302.65436	641.80688	938.14215	1465.8253	715.02069	180.00522	322.76526	1764.1278	866.56641	1069.7915	1695.9061	701.6792	638.17383	531.07843	1115.4167	672.93494	1035.7489	1138.7059	719.97192	713.77454	368.00891	1738.5365	2593.8591	1113.7178	2333.6992	440.67719	361.75732	918.92828	462.62064	453.68433	1693.6577	2032.6045	996.86285	344.22351	717.87799	1010.374	1278.6855	1112.4983	719.59283	550.23755	234.075	588.46625	462.99933	902.24182	747.97217	1329.1406	256.78021	1680.8877	257.39893	813.08331	935.00946	2105.6006	761.67242	437.1463	690.81024	869.20728	630.82202	933.77771	1941.8129	1073.3298	335.55615	373.54883	1493.849	575.37921	2798.5916	1900.3007	1247.264	1104.8246	1873.1715	1917.0922	584.00464	2205.4019	263.11389	2425.2605	594.22217	369.15219	393.65475	1530.1804	1924.8053	2294.0569	1342.5999	1583.1471	1343.9404	748.99963	651.62872	620.40503	650.79138	1997.1198	184.06682	1034.3965	678.97736	1720.9224	1057.9	2936.376	1475.8048	2743.7092	1068.0718	590.32733	986.79089	1166.9617	1639.7865	674.30957	3090.5718	466.12085
591.07819	484.35907	611.28381	698.17914	520.15601	492.98163	2667.5505	427.79938	561.60388	369.80658	849.90271	1853.9949	1317.0402	989.50311	787.31775	799.3761	438.00549	311.5152	516.09869	830.08545	485.7171	160.41103	1183.625	332.05838	198.05042	829.71533	302.75275	640.48895	942.58423	1464.3745	715.27039	180.42085	323.76843	1765.1946	864.53693	1069.4103	1696.9055	694.48004	641.12421	532.91992	1112.6516	673.95892	1032.5317	1138.4852	719.67688	714.66949	367.95197	1740.3123	2596.3933	1113.4001	2336.124	440.04074	361.71396	919.10443	459.45819	453.15945	1706.2849	2033.2036	998.07794	342.46979	717.29614	1007.0378	1278.8153	1113.0952	719.297	550.33679	234.06087	586.94257	459.07935	902.37457	749.98218	1329.2985	256.74875	1653.8099	257.41425	812.78247	934.61499	2103.3491	760.58435	436.57877	689.72449	872.4892	628.72485	934.42828	1939.6687	1072.2061	335.08521	373.50015	1499.5662	572.05579	2795.481	1899.9973	1248.0215	1106.9861	1872.8694	1910.8348	582.76288	2207.5562	263.22266	2425.3508	589.65784	368.48322	392.8606	1531.4368	1924.2321	2300.3438	1346.0522	1583.6492	1341.2007	748.01593	647.48474	615.56018	649.82336	2004.8457	184.00908	1032.4144	682.16931	1720.8	1055.5984	2937.2405	1472.5046	2740.5588	1067.6736	588.21765	984.96906	1166.1353	1641.3792	673.19733	3082.1558	465.13043
594.24255	484.53638	612.28125	687.21698	519.07458	487.58716	2669.042	424.75842	570.76001	366.94775	849.69427	1869.455	1317.9453	974.24768	783.65143	809.16669	439.8653	312.63525	513.07489	828.4986	490.1489	159.65091	1185.9185	326.13562	196.29283	827.76294	300.87933	639.16077	942.98035	1473.0007	715.44995	181.0246	327.68958	1766.2102	857.78748	1072.0264	1712.2379	701.81177	646.56494	542.76233	1118.9886	668.53076	1028.9768	1138.2384	716.57196	709.7323	367.87604	1742.1345	2598.865	1113.0607	2337.3872	441.07642	363.22968	919.28998	456.82153	455.75323	1688.7921	2040.071	991.14362	328.48785	721.96478	1006.3826	1295.2394	1111.7833	719.02966	551.3161	234.13837	584.86572	465.72369	900.36395	765.86072	1325.799	257.72406	1662.3292	258.37598	811.11005	934.19934	2033.0769	759.46393	435.98071	688.60046	877.54932	641.9953	929.80627	1932.7864	1058.6603	333.82617	373.69006	1505.2593	578.50848	2801.0667	1882.3033	1232.8652	1105.4023	1874.8239	1904.5605	582.005	2191.8584	263.29828	2424.3049	606.77856	377.55481	394.65112	1518.8015	1923.6365	2306.6101	1349.4626	1584.0894	1339.0446	747.0257	653.97382	606.04694	647.28186	2012.6273	186.71802	1031	683.16144	1719.8843	1056.7657	2899.4492	1469.2368	2742.3894	1058.7996	581.19189	968.64618	1177.6954	1642.9958	672.21429	3148.1382	463.62286
591.15552	484.74298	613.26862	687.35394	520.05518	490.21011	2670.5774	423.39828	570.40649	369.09082	847.72961	1869.8335	1318.8496	975.05811	783.53632	805.74176	439.42068	311.33887	514.14667	826.47772	490.013	160.01791	1188.2198	324.74457	196.00044	825.82922	301.0343	637.83984	947.14166	1471.6556	715.76782	181.37463	328.74469	1767.2676	855.78906	1071.7932	1713.2473	695.00098	649.53448	544.99646	1116.3293	669.83429	1027.1798	1138.0265	716.42242	710.64514	367.86023	1743.9269	2601.3633	1112.7478	2339.8838	440.45526	363.22046	919.49359	453.94171	455.2146	1701.8574	2040.7051	992.49274	327.91119	721.50946	1003.2651	1295.427	1112.899	718.70117	551.41266	234.23001	583.47504	461.78107	900.55182	768.16895	1326.038	257.63391	1638.359	258.4325	810.87256	933.80145	2033.631	758.33777	435.37909	687.51166	880.86725	639.96094	930.57751	1930.8739	1057.6284	333.51001	373.67462	1510.9904	575.14142	2797.9773	1882.1084	1233.8308	1107.6736	1874.5475	1898.3193	580.77368	2194.0583	263.42035	2424.7327	602.11951	376.84253	393.8573	1520.0448	1923.0646	2312.8584	1352.9073	1584.5731	1336.3734	746.02979	649.79602	601.26355	646.47308	2020.3467	186.69498	1029.1658	686.59924	1719.9276	1054.6984	2901.4612	1465.9188	2739.2852	1058.7986	579.5415	967.26593	1176.9636	1644.5914	671.21674	3140.3845	462.60858
590.86737	484.89893	614.78406	673.55804	516.37622	484.32379	2678.0381	419.8183	585.2489	366.77527	844.83496	1893.8634	1319.8057	972.36713	768.89233	815.56702	442.9538	312.81488	514.47961	825.25525	495.46222	157.64125	1190.4841	320.10437	193.98715	823.85199	300.43842	636.49554	937.45911	1493.624	722.47937	181.65117	333.0498	1768.3336	851.81787	1075.9178	1736.8208	705.91827	658.33112	551.51373	1115.0444	664.1076	1028.7278	1137.8052	715.11621	701.93237	367.79822	1745.7446	2603.8999	1112.4379	2328.8354	445.35745	365.95398	919.6709	451.97723	458.03421	1703.8611	2052.3904	979.29846	317.46469	724.8761	1005.7518	1295.3296	1109.1046	718.40649	551.3028	236.37498	581.18213	465.78082	899.69623	793.28424	1320.5879	258.55322	1646.8673	259.36588	803.47137	933.41504	1986.9666	757.24475	434.78745	686.42603	886.42426	649.16205	928.0788	1941.783	1035.163	337.34079	373.30359	1516.6573	587.24951	2808.3625	1860.0586	1205.7767	1099.3184	1876.5422	1892.02	577.23438	2181.1189	263.52606	2420.1191	616.39844	387.08026	399.7597	1505.7063	1922.4985	2319.1392	1356.3193	1585.0183	1339.7214	745.01782	655.23145	591.41235	645.52429	2028.1219	190.2364	1034.2661	685.02258	1725.4626	1056.3743	2863.4043	1462.6327	2763.0044	1060.0835	576.11584	953.50653	1210.4608	1646.2004	671.09436	3142.5022	454.78467
587.93066	485.08835	615.74426	673.97559	517.36475	487.21057	2679.5742	418.47742	584.85327	368.94223	842.90094	1894.6753	1320.6923	973.32611	769.198	812.46429	442.6142	311.50745	515.79126	823.23364	495.29926	157.99718	1192.7625	318.82538	193.81877	821.91241	300.65204	635.17957	941.2655	1492.3638	722.86151	182.03734	334.13135	1769.4055	849.86389	1075.7457	1737.8848	699.51862	661.31653	554.08533	1112.5524	665.69177	1028.4902	1137.5508	715.18866	702.79944	367.73425	1747.5486	2606.3767	1112.0867	2331.4373	444.83057	365.90543	919.84631	449.24817	457.5719	1717.1737	2053.1257	980.81726	318.07263	724.55103	1002.7653	1295.6134	1110.6777	718.11346	551.48761	236.50478	579.83777	461.83627	899.94629	796.05981	1320.9906	258.43634	1627.2981	259.47083	803.24609	932.99377	1989.153	756.10876	434.20361	685.31506	889.76733	647.18036	928.98126	1940.1971	1034.2876	337.16156	373.25565	1522.3645	583.87024	2805.2864	1860.0416	1207.0709	1101.6714	1876.3768	1885.765	576.07556	2183.3799	263.60544	2420.832	611.60535	386.39996	399.04053	1507.0742	1921.9413	2325.4011	1359.7218	1585.4695	1337.1624	744.03137	651.12793	586.59448	644.74799	2035.8431	190.19643	1032.7936	688.64679	1725.6804	1054.6267	2866.2551	1459.3365	2760.0105	1060.3849	574.78589	952.4325	1209.7563	1647.7933	670.10968	3135.094	453.79391
590.54419	485.27368	616.84216	666.24841	514.98047	480.78076	2671.6689	416.86401	598.90637	365.07336	843.51501	1915.0813	1321.6503	970.5517	753.67041	826.08679	446.31976	306.89117	515.35663	821.41479	501.77859	157.53714	1195.0525	314.9436	191.93887	819.95801	300.98846	633.85193	940.35034	1525.2291	725.9209	182.45685	338.12537	1770.4368	843.93848	1078.2478	1764.8679	710.05243	671.34473	557.6701	1112.7506	663.23389	1034.2578	1137.3258	713.23828	697.58948	367.68579	1749.3516	2608.8972	1111.7615	2322.8369	446.06613	369.34143	920.04382	450.54697	455.52255	1701.6857	2064.2454	977.2804	308.53677	733.60461	999.4884	1308.6323	1113.4229	717.82068	552.76221	236.8591	577.94019	471.51672	897.8916	810.85663	1316.3135	258.7142	1671.8547	259.19843	806.44434	932.59167	1945.5967	755.02258	432.83957	684.18909	896.74097	659.64484	922.16376	1946.9192	1025.7589	340.15091	373.24677	1527.1257	597.29224	2826.0151	1848.5419	1183.4185	1096.6993	1871.9016	1874.2479	573.31433	2168.7471	263.73987	2419.2874	631.95996	394.98349	403.01138	1486.5242	1921.3618	2331.6814	1363.1718	1585.9647	1345.2776	743.03406	661.22058	583.42432	644.48352	2043.5791	195.46536	1033.123	684.43176	1743.6049	1055.7502	2856.3125	1456.0525	2804.5303	1054.788	571.56641	940.45471	1237.1017	1649.4014	671.2533	3109.8621	447.12695
587.7395	485.44339	617.72516	666.84326	516.01746	483.95624	2673.2642	415.53491	598.55212	367.27679	841.59058	1916.2792	1322.5677	971.62402	754.34003	823.27277	446.0827	305.63132	516.81116	819.38367	501.62125	157.94156	1197.3237	313.72943	191.91145	818.00134	301.2973	632.51562	943.86145	1524.0189	726.34222	182.83234	339.26639	1771.4904	841.99695	1078.2358	1765.9254	704.07391	674.24072	560.42212	1110.2664	665.25586	1035.848	1137.0891	713.41113	698.44971	367.66434	1751.16	2611.4155	1111.4321	2325.3582	445.64459	369.33704	920.2251	448.03207	455.09613	1715.335	2065.1021	978.82605	310.34048	733.39294	996.67615	1309.0021	1115.5193	717.50891	553.03528	237.11447	576.6543	467.52658	898.17297	813.79376	1316.8036	258.57458	1656.7817	259.38757	806.302	932.19312	1949.0175	753.89111	432.27649	683.09631	900.14966	657.80182	923.17542	1945.5062	1024.9285	340.13086	373.25076	1532.8367	593.87183	2822.9661	1848.6318	1185.1493	1098.999	1871.9613	1868.092	572.11829	2171.0254	263.84726	2420.335	626.97986	394.22806	402.27853	1487.9164	1920.7992	2337.948	1366.5841	1586.4106	1343.0916	742.02002	657.33997	578.62854	643.72925	2051.3694	195.48471	1031.9821	688.30481	1743.9176	1054.3792	2860.043	1452.7936	2801.5979	1055.4395	570.53186	939.66992	1236.545	1651.0094	670.2865	3102.5784	446.11862
589.07324	485.62732	616.61176	664.62506	515.15973	476.33496	2682.4587	413.07587	613.9881	366.83292	841.69897	1940.9458	1323.4717	977.41626	743.95038	839.19299	449.94592	301.21045	517.90466	818.22717	509.60452	157.66882	1199.6302	308.74142	190.28683	816.06311	302.24225	631.19861	936.49402	1544.3595	727.57874	183.84698	343.05765	1772.5173	837.33777	1077.7283	1792.5391	725.21271	684.35266	559.9939	1113.2576	662.52271	1069.8258	1136.858	712.61609	696.81543	367.59543	1752.9668	2613.8877	1111.1079	2322.2373	449.42584	373.04202	920.41229	448.02304	456.94678	1713.5481	2081.6816	965.18695	303.10645	744.47223	1000.7402	1308.7655	1123.1746	717.21216	551.05469	239.23776	573.40924	478.71069	895.7085	823.57483	1309.2155	258.81265	1680.656	260.67078	803.42249	931.79163	1916.9783	752.79218	433.23871	681.99725	906.40125	669.28253	917.77734	1965.79	1015.5864	346.76172	374.53094	1531.9852	609.52734	2847.1453	1838.278	1154.0334	1086.4944	1870.5845	1850.9552	569.57581	2162.7329	263.92542	2431.0549	648.65204	402.05563	405.86026	1476.1746	1920.2288	2344.8286	1370.0209	1586.8892	1358.9397	741.03284	663.12866	587.51807	644.0166	2059.1135	202.23682	1034.7992	683.78149	1751.5005	1056.7296	2840.1274	1449.5017	2818.4595	1053.74	568.24866	928.24316	1253.043	1652.6061	670.39539	3055.2588	436.95245
586.50476	485.80646	617.36432	665.35608	516.2254	479.85931	2684.0923	411.71674	613.44482	369.0752	839.77325	1943.0361	1324.3787	978.65002	744.99365	836.52539	449.81079	300.05386	519.50146	816.19281	509.44952	158.07152	1201.9197	307.64557	190.36349	814.09528	302.61954	629.86389	939.71075	1543.1974	728.06464	184.218	344.32623	1773.5823	835.40308	1077.8416	1793.6992	719.71295	687.33783	562.77698	1110.9624	664.7948	1074.3491	1136.6423	712.90515	697.67407	367.54565	1754.7909	2616.4111	1110.793	2324.7871	449.06927	373.00174	920.61163	445.91321	456.55121	1727.3948	2082.8225	966.90631	306.01062	744.43896	998.17108	1309.3789	1125.6407	716.90881	551.44287	239.50565	572.16718	474.76764	896.15277	826.68646	1309.8184	258.64349	1669.0471	260.88712	803.323	931.3985	1921.574	751.69177	432.67328	680.89435	909.79059	667.69769	918.93909	1964.7024	1014.8259	346.95688	374.53595	1537.708	606.08246	2844.2659	1838.5051	1156.1543	1088.6196	1870.8481	1845.0789	568.46777	2165.0088	264.03067	2432.6489	643.52863	401.34467	405.20966	1477.6119	1919.667	2351.1304	1373.4302	1587.3275	1357.0569	740.03662	659.49268	582.52496	643.21069	2066.8533	202.22037	1033.8795	687.90399	1752.1127	1055.8057	2844.5684	1446.2217	2815.6272	1054.7833	567.53821	927.95306	1252.5492	1654.2292	669.43005	3047.8059	435.95587
587.56818	485.9967	616.46722	660.74298	515.88275	474.25009	2675.075	409.47672	629.65637	368.80417	836.36847	1967.1387	1327.186	983.69995	728.27557	854.10107	454.56741	296.73294	519.87067	814.42456	513.82385	157.97781	1204.1885	301.65149	188.53653	812.13867	305.55359	628.53534	939.7547	1561.275	725.98224	184.64273	349.711	1778.2667	831.82587	1076.8044	1803.4269	722.31299	701.67816	562.17505	1107.8876	661.40601	1082.0681	1136.4187	713.55927	695.7981	367.50632	1756.5721	2618.9058	1110.4746	2324.6489	457.0166	375.56219	920.80359	448.81195	459.77161	1711.9792	2101.7554	952.02185	301.21759	759.29108	1000.7214	1307.8904	1125.7426	716.61908	548.61774	241.68103	570.52972	488.47687	891.23328	828.82007	1307.5178	259.00293	1685.996	262.09641	800.76129	930.99738	1907.967	750.59161	432.91095	679.79291	925.38318	674.63464	916.26184	1980.4098	1010.3612	355.87048	374.70526	1528.1873	616.0202	2857.0659	1827.5537	1137.2976	1081.226	1864.7671	1831.7678	568.96381	2167.7283	264.13297	2449.0408	660.3573	404.64319	405.92102	1466.6428	1917.3188	2343.0078	1376.8728	1589.0746	1370.7673	739.03339	670.51978	600.47095	640.5752	2074.6187	211.2551	1036.7715	689.05432	1757.3872	1063.3416	2858.9163	1442.9366	2838.4114	1053.1842	566.45215	914.71509	1263.9186	1656.0527	670.21252	2964.5237	422.94556
585.16199	486.15881	617.11548	661.56866	516.9361	477.95178	2676.7722	408.14307	628.98352	370.99908	834.50146	1970.3257	1328.1217	985.15576	729.58185	851.77142	454.60419	295.61542	521.59479	812.44641	513.73389	158.43297	1206.4706	300.63995	188.74159	810.19727	306.073	627.20355	942.89612	1560.1979	726.58856	185.00624	351.0661	1779.2869	829.97144	1077.0538	1804.5607	717.55591	704.75372	565.0495	1105.6469	663.90381	1089.9885	1136.1946	713.89697	696.60364	367.43445	1758.4034	2621.4478	1110.1552	2327.1472	456.77197	375.50415	920.97437	446.89807	459.40088	1726.078	2103.1799	953.96631	305.20959	759.46783	998.36084	1308.6415	1128.4741	716.30615	549.11926	242.06105	569.35602	484.53357	891.74524	832.06641	1308.3428	258.87366	1677.1968	262.422	800.63666	930.61035	1913.6245	749.48981	432.37549	678.69977	928.85266	673.2981	917.66626	1979.5396	1009.5735	356.31128	374.69012	1533.8228	612.6369	2854.2002	1827.948	1139.7612	1083.2653	1865.389	1826.1112	567.82861	2170.1118	264.24658	2451.2949	655.25244	403.93164	405.29468	1468.1346	1916.7778	2349.2419	1380.3184	1589.5735	1369.1809	738.0614	667.0849	595.25311	639.78656	2082.3538	211.33549	1036.053	693.43781	1758.2571	1063.082	2864.1077	1439.6376	2835.666	1054.5043	566.073	914.87671	1263.4678	1657.6715	669.34882	2957.0388	421.85413
586.86359	486.34698	612.88617	657.57172	513.79572	475.604	2671.1897	405.04193	646.44879	370.48871	834.03418	1988.4507	1336.7938	994.64948	718.19916	864.35223	460.64404	293.43469	523.59119	813.62231	522.58765	159.65669	1208.734	297.57806	186.55202	808.24231	307.86389	625.87427	942.10004	1579.22	730.95117	185.32066	353.60193	1780.3522	824.89331	1082.0449	1807.0354	716.81482	713.08154	564.87616	1108.4595	656.72943	1091.3046	1135.9821	709.63654	697.84991	367.40112	1760.2236	2623.946	1109.8464	2321.0083	466.57214	377.61823	921.16559	452.4252	461.73999	1721.0358	2112.4094	934.43988	301.13815	767.71863	1005.0699	1311.5466	1129.4889	716.03101	546.30542	242.65892	564.00562	488.54974	887.15417	842.18365	1308.911	259.05469	1687.6537	264.02045	801.30737	930.22552	1897.1339	748.36407	434.22797	677.58661	936.97583	684.98242	911.77972	2003.2102	1019.2205	361.96686	373.68774	1504.6096	622.29211	2884.8694	1825.0382	1115.5983	1079.9086	1869.3004	1802.4762	566.98792	2165.6333	264.33215	2456.9167	676.96106	407.70004	406.28824	1454.532	1915.8153	2346.2263	1383.715	1592.7793	1370.6788	737.05908	673.06042	632.67792	641.81921	2090.0881	216.58717	1039.5378	694.83875	1777.6444	1080.2858	2867.2019	1436.3666	2856.1189	1057.4934	568.79004	898.30664	1270.5392	1661.6775	672.05127	2874.6787	412.59265
584.72302	486.53711	613.35052	658.6217	514.95679	479.46918	2672.9304	403.70312	645.84912	372.69202	832.16547	1992.5298	1337.6578	996.33655	719.79272	862.27643	460.7738	292.38327	525.52655	811.65674	522.53589	160.1349	1211.0148	296.66827	186.91402	806.28943	308.47736	624.55096	945.16748	1578.1957	731.72632	185.68581	355.0528	1781.4353	823.04303	1082.469	1808.2512	712.66229	716.24976	567.71802	1106.2412	659.31799	1102.5112	1135.757	710.01233	698.74969	367.34937	1762.0215	2626.4241	1109.5214	2323.5269	466.48663	377.57178	921.3172	450.86224	461.48804	1735.3669	2114.0435	936.53619	306.091	768.16357	1002.8204	1312.5154	1132.3153	715.71368	546.89624	243.02592	562.96484	484.67651	887.69952	845.64844	1309.8446	258.96948	1680.7432	264.38208	801.3186	929.81921	1904.1965	747.26727	433.76508	676.49469	940.44769	684.02057	913.26697	2002.6454	1018.3544	362.66382	373.70013	1510.1405	618.93158	2882.093	1825.609	1118.521	1081.9814	1870.3345	1797.3065	565.81824	2168.0193	264.44189	2459.5051	671.77795	407.01746	405.67865	1456.0598	1915.172	2352.4785	1387.1577	1593.3015	1369.4077	736.04156	670.01196	627.20172	641.11578	2097.8491	216.63643	1038.9888	699.37402	1778.9498	1080.8451	2873.5051	1433.0524	2853.5251	1059.3422	568.81287	898.91888	1270.1167	1663.3103	671.21442	2866.4766	411.48956
586.45654	486.70966	611.49969	654.28888	516.19958	472.92175	2679.9978	401.86572	657.45087	374.21619	831.51184	1996.9777	1348.5552	1003.9155	712.43054	864.07068	470.55786	290.27429	525.22101	810.94305	526.07568	160.0882	1213.3126	295.83679	184.66534	804.33856	312.11743	623.21936	941.5849	1581.4083	738.34387	186.21249	359.38794	1780.0697	819.83704	1087.2844	1814.2329	711.91571	721.04626	567.66534	1109.7281	651.43542	1096.5071	1135.5122	706.31616	701.34436	367.29822	1763.8341	2628.9744	1109.178	2312.6018	475.24414	381.6319	921.51215	457.48639	465.82635	1718.4362	2121.5657	901.91119	303.98975	768.60693	1006.4055	1303.4854	1136.2916	719.005	546.94189	243.32338	557.914	492.72711	883.0741	858.25415	1296.5564	260.45389	1707.7351	264.15259	801.64288	929.40118	1907.2712	747.41797	440.09259	675.38031	944.06873	688.76807	909.16614	2013.3909	1029.6775	365.01245	373.56647	1495.0754	619.82556	2901.9485	1817.8997	1112.2316	1075.1676	1874.0437	1793.313	567.5437	2167.3748	264.52673	2457.2405	701.28912	417.05084	404.96692	1444.9905	1901.7271	2352.2676	1390.5763	1600.2733	1374.8533	735.06415	678.83246	670.15765	641.44446	2105.5947	220.33318	1039.4152	704.54688	1797.5852	1089.8003	2866.6687	1429.7809	2868.3091	1057.8342	565.52435	892.32727	1272.813	1684.7476	670.65704	2794.3523	405.15607
584.56293	486.89899	611.96753	655.47797	517.45044	477.03247	2681.7693	400.55615	656.82849	376.43018	829.63983	2001.546	1349.4196	1005.811	714.1759	862.34424	470.87061	289.26794	527.11859	808.98145	526.0116	160.59213	1215.5852	294.92346	185.17624	802.36975	312.92252	621.88068	944.63074	1580.3999	739.22058	186.58359	360.90125	1781.1609	817.97583	1087.8511	1815.491	708.09662	724.34387	570.51654	1107.4166	654.15186	1110.3716	1135.3029	706.78149	702.24683	367.2536	1765.6232	2631.4922	1108.8729	2315.2178	475.32108	381.59619	921.70184	456.28424	465.66147	1732.9948	2123.2478	904.17596	309.69672	769.14429	1004.3419	1304.5571	1139.2012	718.69324	547.66028	243.68068	557.02747	488.91205	883.67859	861.97589	1297.6056	260.51602	1702.686	264.56989	801.68823	929.02234	1915.5529	746.27466	439.67715	674.28271	947.63696	688.1875	910.80548	2012.9957	1028.6398	365.77252	373.58087	1500.6145	616.54956	2899.2314	1818.7446	1115.3414	1077.1748	1875.488	1788.3783	566.37244	2169.8501	264.63422	2459.957	696.13391	416.40265	404.3042	1446.6061	1901.0444	2358.344	1394.017	1600.8235	1373.8495	734.06335	676.1748	664.73193	640.72668	2113.356	220.39809	1038.9099	709.19592	1799.4089	1090.826	2873.5425	1426.5309	2865.8406	1059.9059	565.74219	893.45837	1272.4237	1686.474	669.81396	2785.469	404.10034
586.97375	487.07199	606.59583	651.0719	518.04517	472.27277	2694.2344	397.65649	668.01636	378.4628	830.79895	2009.0923	1371.2345	1009.4595	703.59741	871.67041	487.68658	287.8161	529.19495	806.60223	529.87469	162.64861	1217.8685	289.31128	182.98483	800.43323	314.3895	620.57635	938.26306	1581.4406	745.8689	186.93797	363.41284	1782.2131	816.25531	1093.3018	1819.1378	704.84857	730.05219	571.62994	1111.2303	647.52673	1106.7097	1135.0737	698.63	703.26971	367.20859	1767.4403	2633.9805	1108.5515	2311.4846	479.49008	383.43759	921.90967	464.26654	468.26041	1720.0244	2124.9785	859.19373	306.28497	769.90649	1009.4305	1296.686	1142.4684	717.31409	549.43854	244.81313	554.55371	495.21701	876.56079	873.29993	1302.5874	261.2345	1707.1606	265.12531	799.48926	928.63	1912.4978	744.3573	444.73416	673.18677	948.2533	694.73401	908.17175	2025.001	1043.9441	365.99454	375.29868	1468.3707	614.09058	2921.0442	1814.4435	1105.2305	1076.7299	1869.7771	1762.6399	569.92334	2165.6692	264.7587	2463.7361	741.13867	427.45453	405.6723	1442.9254	1899.7499	2359.0212	1397.4562	1600.4086	1373.3507	733.07178	681.77747	730.82983	643.1701	2126.5039	221.17738	1038.4008	714.11987	1812.6525	1103.9573	2885.6431	1423.2137	2875.3823	1056.6122	569.10217	888.51282	1271.9879	1692.6967	674.65643	2745.7639	400.86862
585.2337	487.26672	607.01587	652.42627	519.36469	476.53131	2695.9976	396.30048	667.44293	380.69476	828.97388	2014.0237	1371.9762	1011.4514	705.38251	869.9989	488.16486	286.83411	531.13824	804.68518	529.8139	163.19363	1220.1785	288.48413	183.58449	798.48193	315.23676	619.24182	941.35486	1580.4969	746.78674	187.33124	364.9834	1783.2749	814.43396	1093.9425	1820.4128	701.09094	733.55469	574.43616	1108.9741	650.22266	1122.4592	1134.8346	699.16516	704.17548	367.12354	1769.2555	2636.4895	1108.215	2314.2305	479.62427	383.3725	922.09027	463.3157	468.15472	1734.7817	2126.7007	861.68439	312.58804	770.43884	1007.4731	1297.973	1145.3649	717.02106	550.24475	245.25734	553.75739	491.41119	877.16711	877.20404	1303.9553	261.3783	1703.5071	265.57953	799.60199	928.21631	1921.0759	743.1236	444.38074	672.07208	951.86548	694.40649	909.94659	2024.8401	1042.7917	366.70935	375.30219	1473.8248	610.78577	2918.457	1815.5042	1108.5676	1078.7977	1871.4789	1758.124	568.72229	2168.1855	264.83197	2466.5535	736.05084	426.89835	405.01901	1444.598	1899.0144	2365.0308	1400.8647	1600.9923	1372.3855	732.08105	679.25256	725.27692	642.49524	2134.2168	221.27678	1037.8789	718.79254	1814.9873	1105.4691	2893.1055	1419.9298	2873.0776	1058.8711	569.74219	890.22375	1271.5581	1694.4789	673.8988	2736.219	399.82391
587.04071	487.43164	602.04602	649.30457	517.90582	468.92761	2705.9426	395.90289	681.75604	382.89716	829.26611	2014.1506	1389.6833	1014.8129	702.29993	874.63568	497.58386	286.88754	533.06586	805.26971	530.10632	164.06693	1222.4358	285.41016	181.93869	796.51257	315.99283	617.89746	939.79761	1580.3889	753.93274	187.6348	367.20465	1787.4614	809.31763	1096.2317	1832.6497	698.14923	735.16785	574.39868	1109.8164	641.24371	1110.4478	1134.5996	699.17578	707.46753	367.09073	1771.0476	2638.9973	1107.8896	2324.6973	487.06793	384.33551	922.25592	481.12518	474.94666	1729.0425	2120.1509	814.67676	308.25092	771.95703	1013.6545	1292.0107	1148.8345	711.38965	553.01721	245.93764	552.89233	494.92322	877.94971	891.08771	1319.8666	262.51978	1710.8043	266.09451	798.05878	927.81628	1926.22	738.37231	450.77234	670.68665	954.02521	700.82751	907.7995	2033.4867	1058.8369	367.1102	377.6781	1453.7998	609.16144	2926.0608	1813.3331	1108.5803	1082.7266	1864.9661	1737.915	571.87048	2172.4009	264.94293	2469.3469	785.01654	442.57477	407.3219	1441.5183	1898.532	2354.4717	1404.2814	1603.594	1371.759	731.07379	673.1936	779.70496	644.54974	2147.2546	220.29839	1037.3818	723.42743	1813.0327	1109.2976	2890.5618	1416.677	2900.0759	1061.0607	571.591	893.44696	1271.1421	1718.8563	674.9472	2708.3745	397.1394
585.4201	487.6167	602.46191	650.82556	519.28009	473.44077	2707.7573	394.56943	681.31378	385.11407	827.44739	2019.1617	1390.3787	1016.8844	704.17194	873.08667	498.23819	285.97583	534.99854	803.33813	530.04272	164.6044	1224.7273	284.67316	182.61858	794.55542	316.88849	616.56506	943.05829	1579.4141	754.90594	188.0051	368.85388	1788.536	807.52539	1096.9718	1834.0143	694.46497	738.95325	577.1615	1107.6816	643.90588	1127.3033	1134.3893	699.90106	708.41345	367.03613	1772.8375	2641.4822	1107.5795	2327.6794	487.26379	384.32513	922.47247	480.77444	474.82367	1743.9734	2121.8103	817.29028	314.94955	772.57239	1011.9356	1293.4047	1151.6735	711.08398	553.91357	246.4194	552.23401	491.24237	878.55676	895.28516	1321.7863	262.69818	1708.9767	266.55151	798.26544	927.42743	1935.1117	737.07013	450.45477	669.57239	957.67383	700.74414	909.69385	2033.3943	1057.6431	367.85748	377.71985	1459.2423	605.8374	2923.6167	1814.7906	1111.9639	1084.8866	1866.9956	1733.6149	570.68579	2174.9666	265.05969	2472.1553	780.35602	442.07999	406.6445	1443.2201	1897.8379	2360.3237	1407.7319	1604.293	1370.8701	730.0575	670.6394	774.38922	643.88733	2154.9187	220.39426	1036.905	728.12231	1815.9612	1110.7961	2898.3118	1413.3591	2897.9009	1063.613	572.6958	895.78125	1270.736	1720.8052	674.25659	2698.7646	396.11395
585.31311	487.76785	599.39941	647.85669	518.93994	468.25549	2706.2854	393.27057	697.87073	387.34824	827.98291	2014.5015	1399.7307	1020.0981	703.82794	878.45404	504.49652	285.0148	536.92102	800.9024	530.05652	166.31688	1227.0208	282.01312	181.06624	792.63147	317.02991	615.25714	941.87628	1578.4304	758.31299	188.40181	370.97662	1788.6088	806.53094	1100.615	1835.3409	690.76752	736.57526	579.48218	1113.5625	640.79041	1118.9189	1134.1449	693.99341	711.37347	366.99768	1774.6649	2644.0039	1107.246	2315.2122	490.61139	384.69406	922.63745	491.95551	479.14484	1733.4111	2118.7664	787.04126	313.0589	773.1662	1016.7226	1298.1469	1158.701	710.54767	558.43475	248.43913	550.71606	501.91922	878.61823	901.04749	1320.1277	263.81592	1734.9731	269.51648	806.34692	927.01105	1941.8083	730.53857	461.53326	668.05322	964.98407	704.02118	908.58032	2033.7379	1067.0925	368.42694	377.34177	1424.3229	602.55298	2919.9509	1810.8427	1115.8853	1085.9042	1866.5579	1708.1678	577.3786	2185.5261	265.1315	2474.9688	826.6781	450.73267	407.70605	1435.8392	1894.5413	2353.9399	1411.153	1607.1945	1370.0718	729.08948	658.01874	815.43042	646.26306	2171.4502	220.04594	1036.3712	733.77521	1830.2745	1114.6095	2903.7195	1410.073	2860.7219	1063.785	575.53821	895.13715	1270.3083	1745.0173	674.7251	2688.9763	401.06223
583.74799	487.98724	599.80969	649.56464	520.32648	472.90942	2708.1631	391.94824	697.68945	389.5791	826.20398	2019.5779	1400.3859	1022.2204	705.65314	876.90033	505.32104	284.09064	538.85999	798.95032	530.01263	166.88583	1229.2943	281.31433	181.81783	790.65393	317.97742	613.90979	945.31659	1577.4346	759.34387	188.7655	372.60657	1789.6725	804.75537	1101.4482	1836.7577	687.07214	740.83643	582.24329	1111.5663	643.43237	1136.5518	1133.9344	694.88794	712.32117	366.96783	1776.4685	2646.5151	1106.9302	2318.1951	490.88824	384.72302	922.83948	492.15604	479.09845	1748.5358	2120.3474	789.73688	320.04892	773.77313	1015.1295	1299.7205	1161.4978	710.31274	559.42603	249.03993	550.11633	498.19519	879.23047	905.3847	1322.4551	264.06409	1734.6135	270.05994	806.65881	926.62286	1950.7074	729.11005	461.35577	666.96246	968.72205	704.16876	910.60052	2033.6036	1065.796	369.10693	377.42072	1429.6979	599.24542	2917.5955	1812.667	1119.3011	1088.0305	1868.9022	1704.2579	576.17236	2188.1353	265.2587	2477.7715	822.30841	450.28781	407.00986	1437.5773	1893.7925	2359.6895	1414.5851	1608.0874	1369.1392	728.0769	655.27094	810.31366	645.60266	2179.1311	220.15068	1035.8793	738.45001	1833.5795	1116.13	2911.6987	1406.8044	2858.6404	1066.5862	577.12494	897.81494	1269.9167	1747.0919	674.08789	2679.2388	399.98798
584.7522	488.14703	601.63727	642.29266	521.51208	466.52737	2705.4702	392.18851	714.10461	391.87781	827.87006	2014.2438	1410.6079	1024.3512	708.51074	874.85461	509.2916	282.14746	540.78827	798.86725	529.98474	168.03731	1231.557	278.98425	182.28517	788.71124	316.72656	612.58392	946.84503	1576.4305	760.8252	189.33525	374.26459	1792.4592	804.67584	1109.1276	1843.6581	683.36755	739.39545	584.599	1117.0107	641.37054	1126.8336	1133.7349	694.82513	715.86273	366.90656	1778.2581	2649.0217	1106.6342	2311.4343	495.17896	388.27716	923.00439	502.64636	481.35468	1748.0598	2107.4761	761.40509	321.19135	774.3833	1014.9904	1293.4739	1172.9008	706.25824	562.76459	250.99002	547.00238	504.13287	879.88538	904.02905	1332.7086	265.66595	1754.2251	270.05322	804.21436	926.24457	1959.5648	723.81671	467.16974	670.23663	975.36121	709.00671	908.56335	2031.5049	1074.7473	364.51794	378.10577	1412.4513	596.48578	2920.979	1811.1313	1122.7008	1091.2218	1854.3898	1673.202	580.10669	2194.8499	265.33771	2480.5708	861.3717	455.4126	408.61755	1438.8505	1889.0403	2341.2815	1417.9764	1607.5814	1368.2396	727.06549	641.2616	847.73944	649.75952	2187.8918	219.55563	1035.3965	743.94055	1837.1891	1117.6708	2919.6328	1403.5001	2869.5261	1065.2789	583.07849	897.54187	1269.5002	1768.6344	675.25836	2668.9055	409.34088
583.28485	488.33911	602.11475	644.14087	522.8656	471.26917	2707.4417	390.8877	714.06403	394.09485	826.12109	2019.2319	1411.2343	1026.4384	710.39105	873.17664	510.29083	281.30035	542.72571	796.93005	529.95239	168.6512	1233.8521	278.36615	183.08806	786.73499	317.7453	611.24255	950.53192	1575.4495	761.98175	189.72823	375.8454	1793.5463	802.93542	1110.1974	1845.1235	679.67572	744.28644	587.3269	1115.0284	643.97583	1145.0925	1133.4695	695.88428	716.79279	366.8443	1780.1008	2651.5266	1106.2712	2314.4692	495.53064	388.30542	923.18976	503.4408	481.35571	1763.2885	2108.7673	764.16937	328.40198	774.97491	1013.5949	1295.1753	1175.5326	705.98956	563.82043	251.67488	546.49091	500.2547	880.50861	908.38934	1335.5892	265.96844	1755.5824	270.62231	804.56885	925.81537	1968.4381	722.35706	467.04779	669.23071	979.11383	709.3515	910.71967	2031.3816	1073.4	365.02332	378.13879	1417.8556	593.18951	2918.7009	1813.3014	1126.0952	1093.3735	1856.9161	1669.3435	578.93903	2197.4319	265.45221	2483.3879	857.18115	455.0014	407.86597	1440.585	1888.3113	2346.6489	1421.4106	1608.6963	1367.3108	726.06824	638.3606	842.86755	649.12982	2195.6033	219.64503	1034.8889	748.58795	1840.8074	1119.1805	2927.5715	1400.2354	2867.4197	1068.0884	585.13287	900.44745	1269.079	1770.876	674.69556	2659.2864	408.24402
584.66241	488.53265	611.79639	643.73267	524.92377	468.88995	2706.8167	391.17743	732.69574	396.64917	827.78302	2007.1879	1420.1622	1028.541	721.66565	877.98865	516.50897	280.67096	544.66321	794.92902	529.93042	170.27522	1236.1267	276.25623	184.10767	784.81708	319.49976	609.93994	945.54541	1574.4636	761.49817	190.27443	377.48511	1795.0516	801.68292	1121.1816	1859.1953	676.00024	739.6261	592.24561	1119.6475	641.75024	1128.5229	1133.2727	697.30273	719.08301	366.797	1781.8813	2654.0427	1105.9835	2317.4331	497.83047	391.75586	923.38849	513.48474	489.50449	1774.3932	2102.188	748.85315	332.48196	775.56921	1015.8713	1306.4648	1180.7736	700.10632	567.93292	253.05937	547.83948	508.32843	881.12177	907.11096	1341.3474	266.73151	1773.8936	267.80402	806.23706	925.44202	1977.3506	719.15991	479.66977	670.75989	987.98993	714.66058	909.78467	2034.4932	1077.9437	361.21472	377.80115	1416.2307	589.86792	2927.8318	1808.6838	1129.4841	1095.1316	1848.457	1647.0988	586.07031	2216.0374	265.55695	2486.2002	892.74915	457.18048	408.68481	1441.4089	1876.8132	2344.5344	1424.8601	1611.7087	1366.4025	725.09125	620.60876	871.64868	651.26263	2206.5046	217.42375	1034.3707	755.93011	1842.4202	1120.6816	2935.5015	1396.9574	2882.4675	1059.1968	589.54095	895.20953	1268.6426	1796.3855	677.06116	2682.3154	436.94202
583.29877	488.70374	612.48792	645.77448	526.30695	473.66827	2708.9287	389.87372	732.78131	398.89526	826.04309	2012.1476	1420.7073	1030.6559	723.51105	876.26697	517.69427	279.86115	546.58154	793.00018	529.90015	170.87785	1238.4275	275.69513	184.93077	782.85608	320.5885	608.61029	949.56244	1573.49	762.70398	190.62099	379.09943	1796.1042	799.97565	1122.4415	1860.6989	672.29749	745.07104	595.02045	1117.6674	644.3479	1146.8815	1133.0002	698.50732	719.99335	366.75153	1783.696	2656.5266	1105.6217	2320.4683	498.19666	391.80798	923.55719	514.638	489.56525	1789.776	2103.4541	751.69037	339.78473	776.18439	1014.6403	1308.5587	1183.2421	699.88623	569.04956	253.89667	547.52069	504.32166	881.7804	911.47705	1344.2445	267.06592	1776.5243	268.32275	806.67938	925.00763	1986.2019	717.71387	479.60626	669.80676	991.82935	715.11273	912.08704	2034.2924	1076.5861	361.57977	377.86182	1421.7155	586.57428	2925.5762	1811.0173	1132.8857	1097.2906	1851.1886	1643.3419	584.92847	2218.668	265.63623	2489.0151	888.84454	456.84595	407.98737	1443.1588	1876.1624	2349.6907	1428.2756	1613.1211	1365.4672	724.09894	617.3692	866.9325	650.69678	2214.3508	217.5488	1033.8677	760.64325	1846.1389	1122.1907	2943.4656	1393.6711	2880.4553	1061.8317	592.10382	898.01672	1268.2399	1798.7703	676.50031	2673.2273	435.82684
585.01135	488.86856	610.71393	637.23279	527.20935	470.94595	2713.3528	389.68692	759.79358	399.15231	825.96448	2007.1926	1438.8539	1032.771	730.7962	877.70233	521.48242	276.20636	548.49084	792.3064	529.86945	170.97192	1240.6912	276.32727	184.83435	780.89893	320.6517	607.26782	952.86658	1572.4698	769.67297	191.24744	380.74789	1812.2952	796.36938	1136.0089	1872.3308	668.64038	747.55725	598.698	1124.1013	645.53967	1129.8367	1132.7856	700.81506	721.80286	366.70773	1785.4971	2659.1021	1105.3077	2320.0044	500.58893	394.61917	923.75989	519.4248	495.1485	1812.8068	2093.8054	742.31335	344.50916	776.78607	1015.2001	1293.5052	1189.9924	697.70551	570.45056	255.90109	551.39282	511.53067	882.41516	914.59241	1342.8457	269.04285	1793.8491	271.19339	803.75537	924.62256	1995.0637	716.64392	489.35046	669.03882	1001.5482	716.64026	909.81628	2035.0875	1091.1506	359.63739	380.18582	1407.6934	583.09308	2932.2888	1810.6567	1136.2727	1099.1501	1844.704	1617.7859	587.72241	2235.2024	265.77237	2491.8181	910.89197	457.24503	406.26022	1444.9357	1879.6532	2345.2898	1431.6926	1623.1858	1364.5782	723.07227	602.42725	887.9021	650.56934	2232.0833	215.93088	1033.4889	766.53479	1844.5398	1123.7167	2951.447	1390.3613	2859.9365	1057.067	593.84607	895.00403	1267.8145	1818.314	677.36609	2725.9519	454.85477
583.90668	488.98431	611.4035	639.29352	528.46637	475.508	2715.2859	388.46509	760.09442	401.14868	824.2735	2011.3958	1439.0344	1034.6746	732.34229	875.97485	522.64752	275.54883	550.91724	790.43939	529.82568	171.56512	1242.7351	275.78046	185.63394	779.00201	321.69818	605.96094	956.86798	1571.5286	770.91022	191.60248	382.2002	1812.8567	794.69128	1137.3511	1873.3384	665.15808	752.953	601.34308	1122.174	647.82709	1146.6777	1132.5581	701.91351	722.66284	366.65991	1786.9716	2661.7942	1104.9961	2322.116	500.89722	394.66138	923.86835	520.65631	495.23798	1825.6765	2094.7678	744.88934	351.17413	777.34534	1014.0965	1295.3772	1192.1375	697.41864	571.4986	256.7309	551.24506	507.79346	882.97986	918.68707	1345.2825	269.35513	1797.2251	271.69656	804.27155	924.24127	2003.031	715.23602	489.36273	668.18268	1004.8925	717.00031	912.00153	2034.4258	1089.8237	359.8938	380.25092	1412.6616	580.10297	2929.728	1813.0254	1139.1812	1101.0575	1847.2742	1614.4153	586.73254	2237.405	265.84619	2494.0239	907.03546	456.93341	405.61584	1446.486	1878.8831	2349.2478	1434.5319	1624.3876	1363.5535	722.15063	599.3313	883.3327	650.05542	2238.8699	216.03253	1032.917	770.94702	1847.4753	1125.0078	2958.0869	1387.3502	2857.5793	1059.0912	596.5249	897.30493	1267.3969	1820.5292	676.77045	2717.7905	453.87732
586.02856	488.73886	610.2738	629.74158	527.69128	472.08893	2710.3762	388.09259	792.43872	398.58652	822.51569	1990.6095	1438.5258	1032.5623	735.22205	881.04395	522.64569	273.21133	557.24451	792.31238	528.72601	170.71582	1241.9774	274.44687	184.18076	777.53979	320.89282	604.79974	951.2428	1571.0149	773.2063	191.60596	382.48282	1818.5715	795.44269	1145.8958	1891.7478	664.5788	744.02808	604.96802	1133.8813	647.68469	1106.5341	1131.12	699.9165	722.36365	365.84006	1784.1492	2668.1936	1103.7284	2317.0581	496.41245	401.0524	923.27917	519.69952	496.34915	1838.6254	2092.553	743.03113	352.50488	776.10718	1019.8954	1288.4625	1189.2618	697.70044	571.41046	256.50458	553.8114	515.45081	881.9104	916.75037	1349.2644	270.93353	1805.4226	271.3786	799.92444	923.24902	1998.4135	712.97241	491.8093	665.82983	1010.7803	717.98059	902.26978	2022.2028	1100.986	355.62778	382.15305	1417.4341	576.84985	2927.6177	1803.7788	1138.3741	1103.9481	1832.6689	1600.3982	591.44666	2251.6692	265.36011	2490.3992	924.02686	456.93677	405.20679	1446.0582	1853.9138	2335.2656	1431.5306	1620.2629	1360.6693	719.99213	587.88293	897.55725	649.29358	2235.4143	215.02336	1026.1049	773.64532	1840.567	1121.7816	2954.6338	1386.842	2847.2944	1042.7385	595.11688	885.01562	1266.726	1840.4961	674.84448	2772.8655	465.07352
585.42712	488.5412	609.2251	631.46063	527.24353	472.12183	2709.1111	387.17389	792.27014	397.28589	821.03748	1988.7474	1436.4193	1030.5244	733.80017	880.05688	522.11707	271.82678	563.64319	790.91455	527.73999	170.36217	1241.3606	273.14404	183.45186	776.16498	320.18762	603.73602	950.52277	1570.6189	772.03351	191.4207	382.78418	1814.7018	794.034	1145.082	1887.7852	664.01343	741.96173	603.96967	1132.7303	647.60828	1108.4397	1129.8026	699.09674	720.76447	365.13367	1781.5227	2674.6545	1102.5781	2312.0801	495.16882	400.26733	922.74341	518.04517	495.02063	1831.9039	2091.739	744.83777	352.30737	775.02191	1018.7853	1285.9313	1186.9507	696.47278	570.47406	255.96025	553.02863	516.25342	881.03912	915.41931	1346.5637	271.12115	1801.7031	271.59888	799.41962	922.3797	1993.9329	711.91144	490.42957	664.99939	1007.2071	717.4068	898.97571	2019.0222	1100.0457	355.31628	381.38629	1417.146	577.54248	2920.4229	1801.8763	1137.5823	1102.2816	1830.8177	1601.1442	591.14764	2245.9141	264.99805	2486.9297	918.39081	456.70776	405.06708	1445.7654	1853.0066	2331.3994	1428.6208	1616.363	1357.8505	718.10162	588.73492	891.62543	647.84839	2227.5852	214.5804	1023.046	772.63928	1837.8035	1118.6235	2951.2351	1386.4083	2840.45	1040.6494	594.42224	883.65533	1266.1318	1839.0649	673.23273	2765.5171	465.52679
587.16357	488.28503	611.32153	623.40027	526.97711	470.68387	2707.7693	386.26773	795.28461	395.94305	822.65912	1971.1785	1420.8718	1028.4657	746.41479	875.17407	521.90015	269.53326	569.98077	791.65961	528.03247	169.98904	1240.6665	272.56775	181.90353	774.77063	319.24057	602.62885	943.54236	1570.166	776.60925	191.29889	383.06433	1827.7637	791.33014	1145.6803	1904.6781	663.47754	736.89355	605.94214	1139.3542	647.51306	1070.9845	1128.4674	698.28552	720.7262	364.40573	1778.7998	2681.0854	1101.4194	2307.0945	488.98215	403.68719	922.20435	517.20013	494.54471	1841.1656	2090.7581	744.56067	352.4223	773.91907	1023.4757	1280.6218	1188.8115	698.05701	569.69489	255.41751	555.37445	522.11053	880.13025	914.09253	1342.6287	273.00372	1801.2159	271.75491	799.35626	921.47937	1989.4049	706.67737	494.83688	665.68542	1007.2137	718.60852	893.41052	2018.9497	1118.2653	352.88611	380.63922	1437.0304	572.73608	2915.311	1794.848	1136.7412	1104.8838	1817.4584	1568.687	592.60992	2261.6926	264.57178	2483.354	927.91846	456.47369	404.91272	1445.3815	1815.7991	2315.1501	1425.6417	1615.9808	1355.0809	716.17572	580.1908	903.5697	649.36584	2211.0027	211.30679	1020.198	774.87744	1825.8878	1115.4515	2947.7981	1385.9668	2825.5427	1020.4846	590.45789	875.34503	1265.5216	1852.3002	671.5719	2813.2087	472.11334
586.51184	488.06274	610.26373	625.13898	526.51508	470.66833	2706.4966	385.35895	794.89777	394.60938	821.11438	1969.4587	1419.0443	1026.406	744.93195	874.15564	521.34906	268.09784	576.31958	790.23267	527.06824	169.62204	1240.0381	271.17792	181.26933	773.37158	318.53992	601.52148	942.83759	1569.7122	775.38916	191.1297	383.35474	1823.8776	789.8573	1144.9281	1900.7354	662.93567	734.73877	604.9447	1138.1899	647.38678	1073.603	1127.1552	697.43146	719.07666	363.6601	1776.1581	2687.5127	1100.2714	2302.1409	487.75659	402.8598	921.64862	515.55591	493.22406	1834.4196	2089.95	746.3526	352.24564	772.79785	1022.4161	1278.0477	1186.5007	696.82709	568.72412	254.87413	554.54694	522.94708	879.21472	912.76276	1339.9435	273.15515	1797.4641	271.96021	798.82758	920.59808	1984.8777	705.62329	493.44214	664.84564	1003.6438	718.07623	890.05475	2015.7648	1117.4094	352.56171	379.83813	1436.7279	573.41614	2908.0886	1792.9943	1135.9141	1103.1754	1815.7139	1569.714	592.29016	2255.8311	264.19135	2479.823	922.44073	456.19937	404.72775	1445.0419	1815.6389	2311.5615	1422.6965	1612.0771	1352.2373	714.23743	581.08209	897.97784	647.89026	2203.2412	210.88551	1017.1386	773.85669	1823.1368	1112.2975	2944.3894	1385.5228	2818.7939	1018.7837	589.86475	874.24744	1264.9005	1850.847	669.93274	2805.9016	472.51489
587.01086	487.80811	612.93164	616.9328	525.75378	470.48932	2705.1665	384.4494	799.1203	392.74255	820.65149	1959.8407	1411.6956	1024.3704	754.44983	871.47656	520.81921	265.88739	582.69244	791.08405	524.9903	167.35274	1239.3571	269.83392	179.50293	773.00403	319.25488	600.41199	938.14026	1569.2545	777.28906	191.01833	383.64636	1836.5439	787.03424	1150.675	1903.5266	662.40924	727.47375	609.35913	1144.7183	647.26398	1038.9679	1125.8021	696.5509	720.164	363.43176	1773.4327	2693.9304	1099.0823	2297.1089	482.63065	403.40283	921.11151	514.98303	490.7233	1844.6177	2087.2632	748.12671	353.0885	771.61584	1030.573	1275.5032	1185.1384	693.79211	566.9859	254.3027	557.66956	527.91791	878.27429	911.41693	1333.5652	274.09903	1793.3066	271.45502	800.5235	919.68408	1980.3123	694.10901	494.91824	662.93604	1003.4315	718.04541	890.83063	2011.668	1128.5057	348.02524	379.60236	1449.8329	569.77332	2901.7502	1790.4589	1135.0925	1104.4985	1806.374	1541.0541	593.13043	2273.0537	263.78625	2476.2305	929.65857	455.93781	404.5451	1444.6573	1793.1356	2293.9285	1419.7125	1602.3708	1349.405	712.25775	579.06921	910.63477	646.14429	2199.2087	209.23129	1014.233	775.53174	1810.5054	1109.1294	2940.9514	1385.1056	2811.3464	994.95667	585.40015	863.63007	1264.2339	1853.0891	668.2547	2818.7896	471.25507
586.34662	487.55347	611.85394	618.64264	525.32257	470.50507	2703.7603	383.5127	798.48755	391.44904	819.07123	1958.2227	1410.165	1022.3282	752.88037	870.48834	520.27802	264.4859	589.01007	789.6377	524.02936	167.01935	1238.6338	268.48431	179.09381	771.58453	318.57959	599.28357	937.50909	1568.7812	776.0661	190.82132	383.90625	1832.7124	785.50073	1149.9524	1899.6074	661.86145	725.23932	608.35034	1143.5574	647.18512	1042.3928	1124.4617	695.69818	718.53485	362.71423	1770.7434	2700.3367	1097.9072	2292.105	481.3476	402.61115	920.5647	513.33521	489.36017	1837.9188	2086.4414	749.90594	352.9248	770.52954	1029.5923	1272.9004	1182.8467	692.62097	565.97882	253.77826	556.90894	528.74561	877.32916	910.08917	1330.8967	274.26688	1789.5605	271.67804	800.02795	918.77692	1975.7263	693.1889	493.48053	662.10449	999.75604	717.6806	887.48956	2008.511	1127.7274	347.71637	378.84467	1449.5361	570.5155	2894.6001	1788.6709	1134.2866	1102.7512	1804.7793	1542.3286	592.79266	2267.2109	263.40527	2472.6245	924.31024	455.66785	404.35931	1444.2651	1793.7561	2290.4836	1416.73	1598.5237	1346.5789	710.30927	579.99652	905.55096	644.63458	2191.5352	208.83719	1011.2416	774.55914	1807.7712	1105.9839	2937.5349	1384.6235	2804.687	993.82965	584.90479	862.77856	1263.6189	1851.6157	666.5882	2811.7534	471.65515
586.19794	487.31793	610.2403	610.5282	525.09821	470.50995	2702.4968	382.60132	787.83716	388.7627	819.83337	1949.4373	1408.2025	1020.2767	753.91449	871.86249	519.72705	264.67639	595.38629	789.97113	522.77283	165.94223	1237.991	267.12189	177.05052	773.75543	320.82129	598.18744	935.263	1568.3495	776.00549	189.99365	384.21307	1839.5464	783.48462	1158.8304	1901.6716	661.30109	721.3891	610.99414	1147.5	647.10156	1018.601	1123.1425	694.83789	718.78552	361.97693	1768.0923	2706.7732	1096.7555	2287.0994	478.2605	401.78491	920.01001	511.41846	487.59674	1844.4541	2083.8123	749.78284	352.76221	769.40717	1036.6381	1270.3643	1171.5371	687.40784	562.17987	253.21286	561.32916	530.36993	876.4306	908.77423	1324.0459	276.13562	1785.8154	272.31006	802.35852	917.88483	1971.2145	683.68744	492.047	659.96991	1001.0149	715.29071	889.1441	1999.6395	1132.8324	343.40149	377.19232	1467.3065	564.42285	2898.073	1782.4795	1133.4796	1099.8348	1790.9058	1516.6115	591.66058	2280.825	262.97772	2469.1008	929.14386	455.42456	404.19733	1443.925	1769.7935	2275.5469	1413.7804	1591.1686	1343.7357	708.36896	579.67102	921.61151	642.00275	2200.4009	206.88931	1010.4675	773.41553	1799.7732	1102.8057	2934.1064	1384.2061	2809.2185	971.62573	584.47559	855.93555	1262.9934	1852.9974	664.92621	2807.7957	473.85388
585.56384	487.09381	609.19867	612.19586	524.62842	470.5368	2701.1689	381.66095	787.03064	387.46869	818.24622	1947.8328	1406.7655	1018.2132	752.34656	870.83502	519.20117	263.21814	601.7627	788.52112	521.82465	165.59821	1237.3265	265.72339	176.83452	772.3667	320.13391	597.06714	934.66467	1567.8854	774.77722	189.83176	384.48969	1835.7051	781.94348	1158.2188	1897.7402	660.77454	719.1908	610.03436	1146.306	646.9939	1022.6387	1121.803	693.99457	717.17047	361.24036	1765.354	2713.177	1095.5841	2282.053	476.96826	400.97009	919.47101	509.79617	486.26599	1837.7588	2083.0088	751.58374	352.63904	768.29517	1035.6866	1267.8071	1169.2474	686.32764	561.24426	252.67119	560.52625	531.23853	875.52917	907.42316	1321.4736	276.33704	1782.0582	272.55609	801.88446	916.9895	1966.6559	682.85303	490.61877	659.172	997.41516	715.05133	885.89044	1996.558	1132.064	343.14429	376.41064	1467.0139	565.20282	2890.9722	1780.8035	1132.653	1098.1411	1789.4117	1518.2225	591.32617	2274.9548	262.57587	2465.5327	923.99927	455.15152	404.01309	1443.5573	1770.8481	2272.1968	1410.8395	1587.4304	1340.9279	706.46277	580.61926	917.01306	640.51147	2192.7266	206.4944	1007.5566	772.39642	1797.0381	1099.6632	2930.668	1383.7461	2802.6582	971.11047	584.00909	855.40002	1262.3815	1851.5215	663.28833	2800.729	474.26837
586.49188	486.82666	609.03503	598.87219	525.89984	470.51703	2699.8511	380.75317	779.04321	386.42914	818.06897	1944.5166	1404.6072	1016.1661	756.71185	877.07281	518.65942	263.59537	608.10742	789.21497	522.89288	165.26797	1236.6222	264.8208	172.64426	774.58606	320.56638	595.95874	934.02972	1567.4177	774.7406	189.55954	384.79108	1835.6235	780.90393	1154.9084	1896.1097	660.22461	716.85522	609.495	1153.8606	646.90729	1007.0626	1120.4888	693.13519	716.9173	362.56308	1762.7024	2719.6084	1094.4331	2277.061	473.59576	400.15277	918.90649	508.14206	484.2818	1846.1755	2079.8098	753.3396	356.07779	767.15692	1033.8892	1265.259	1173.7537	684.9267	561.28064	252.10982	562.35175	532.55823	874.56262	906.11493	1319.9263	276.86536	1778.356	272.15228	808.51819	916.08612	1962.1228	674.86578	488.95276	656.97925	999.72205	713.7514	892.47418	1984.1284	1137.5238	336.6629	375.51508	1485.4521	566.82483	2889.9561	1776.5386	1131.8022	1101.9307	1781.2898	1493.5562	590.66479	2283.748	262.16122	2461.9451	930.716	454.87778	403.819	1443.1852	1759.1487	2259.5012	1407.8405	1573.7465	1338.1016	704.46594	580.90979	926.37079	638.25256	2188.8984	203.94316	1012.7353	771.95551	1788.3999	1096.5062	2927.2371	1383.2822	2807.6016	954.55994	583.40564	845.34094	1261.7483	1858.95	661.59619	2803.4204	475.00006
585.8642	486.58337	608.06677	600.59344	525.47015	470.53607	2698.5249	379.80579	777.99176	385.13818	816.48853	1942.8719	1403.1659	1014.1345	755.13599	876.04089	518.1037	262.1756	614.44745	787.78052	521.94751	164.93542	1235.9747	263.4646	172.64986	773.27368	319.87988	594.8584	933.44238	1566.965	773.5553	189.39536	385.0528	1831.7374	779.36108	1154.3851	1892.1611	659.66736	714.71118	608.59027	1152.6753	646.78674	1011.4282	1119.1433	692.2804	715.28223	361.84357	1760.0022	2726.0251	1093.2561	2272.0625	472.33069	399.34283	918.36322	506.50888	483.01654	1839.4692	2078.9929	755.13684	356.03778	766.05225	1032.9662	1262.6903	1171.4844	683.86731	560.36731	251.56198	561.56268	533.43225	873.6792	904.74115	1317.4133	277.08594	1774.5994	272.40015	807.97369	915.19836	1957.5902	674.13129	487.56415	656.17432	996.13269	713.61975	889.18585	1981.1527	1136.7896	336.44159	374.76154	1485.16	567.6662	2882.8621	1774.9222	1131.0055	1100.2562	1779.9371	1495.5563	590.34961	2277.8711	261.75519	2458.4163	925.63831	454.64706	403.6716	1442.8313	1760.3785	2256.1724	1404.9199	1570.2148	1335.3281	702.57886	581.87952	921.94312	636.76819	2181.3342	203.57855	1009.8339	770.97009	1785.7018	1093.3342	2923.8181	1382.8663	2800.9802	954.60767	582.93439	845.10449	1261.1111	1857.51	659.96912	2796.405	475.40588
585.63586	486.3418	610.82611	590.06622	524.81506	470.53748	2697.2322	378.88519	766.43561	383.54565	814.91711	1940.8893	1401.7615	1012.0742	754.98999	875.77191	517.56989	261.3255	620.80884	788.75208	521.28552	164.57642	1235.3051	262.74091	170.30301	781.17029	321.63519	593.74683	932.82355	1566.5184	773.08929	189.85413	385.35657	1831.1489	777.79846	1147.4668	1889.5779	659.12555	715.58691	608.14667	1152.6967	646.69147	995.79456	1117.8042	691.44666	714.83319	364.72784	1757.3356	2732.4265	1092.0828	2267.0566	471.32556	398.55438	917.54919	504.89249	481.60834	1859.1979	2076.9639	755.06824	359.2724	764.91248	1036.8079	1260.1443	1170.1355	680.79382	560.35352	250.99232	564.59448	528.03479	872.74475	903.42139	1318.3433	278.70111	1770.8831	272.72366	812.84894	914.28729	1953.0547	669.47321	486.13611	654.31409	997.63647	712.72339	896.38306	1974.7191	1138.6227	334.37466	373.24365	1505.8062	559.4693	2889.4255	1777.0186	1130.1976	1098.3964	1774.1743	1462.6011	591.64746	2289.1765	261.36877	2454.8547	929.10272	454.39529	403.49649	1442.4791	1759.8945	2255.4575	1401.943	1559.8789	1334.0261	700.64612	582.6084	923.28461	634.58508	2168.2332	202.23378	1009.2759	768.62451	1778.3079	1090.1541	2920.3755	1382.4175	2811.1118	941.16089	582.45404	834.48889	1260.4816	1864.5594	658.31934	2799.3901	474.11084
585.01703	486.09186	609.82092	591.88684	524.36371	470.54651	2695.8923	377.96039	765.23901	382.23993	813.2948	1939.1437	1400.3267	1010.0039	753.41602	874.73547	516.99731	259.89642	627.11493	787.27686	520.33447	164.2431	1234.6182	261.35962	170.44952	779.80042	320.9827	592.61523	932.16589	1566.046	771.9248	189.69931	385.65582	1827.2615	776.21057	1146.985	1885.6281	658.57208	713.43909	607.24457	1151.4636	646.57874	1000.5548	1116.4532	690.58252	713.17639	364.01324	1754.6107	2738.8608	1090.8972	2262.0464	470.03281	397.71674	916.98883	503.2338	480.35263	1852.4524	2076.1396	756.84363	359.24582	763.78735	1035.8521	1257.5535	1167.8235	679.79041	559.38611	250.43175	563.8335	528.88696	871.80212	902.09192	1315.8655	278.96228	1767.1199	272.98508	812.31866	913.37402	1948.4816	668.7699	484.74069	653.48022	993.98889	712.61914	893.14355	1971.7235	1137.8452	334.17438	372.47009	1505.4475	560.31213	2882.2827	1775.3859	1129.3615	1096.8152	1772.8392	1464.9808	591.25317	2283.2522	260.93909	2451.2698	924.10437	454.10471	403.29483	1442.092	1761.1329	2252.197	1398.9695	1556.4396	1331.1901	698.67017	583.53979	918.94836	633.0354	2160.78	201.84346	1006.4661	767.63513	1775.5326	1086.9991	2916.9465	1381.9742	2804.2825	941.55933	581.97687	834.52026	1259.844	1863.0667	656.62781	2792.3003	474.50562
585.03326	485.8739	608.07465	579.94897	523.69562	470.55243	2694.5737	377.05505	762.26642	380.06372	811.71204	1941.0427	1398.9174	1007.9633	754.2486	884.59338	516.46521	259.46014	633.50446	787.45654	521.46655	163.90768	1233.9663	262.57672	168.96083	786.47095	322.09766	591.50623	931.56494	1565.6034	768.50079	189.90393	385.92188	1830.6117	774.66656	1148.9408	1881.7008	658.02771	712.03461	606.37653	1157.0989	646.49939	992.31873	1115.1436	689.70837	712.36877	367.65271	1751.9498	2745.2839	1089.7581	2257.0708	468.80267	396.91272	916.23596	501.61926	477.47461	1867.1128	2077.9172	758.84381	364.90823	763.30725	1036.7383	1255.0106	1165.5361	679.52014	559.69147	249.84789	564.31842	527.04706	870.88782	900.75885	1328.605	280.94299	1763.3851	274.01544	814.00916	912.48792	1943.9376	662.08954	485.73407	654.08789	992.32043	701.72845	898.55096	1968.527	1137.7544	331.6452	370.68945	1520.5311	558.24658	2885.1226	1774.8595	1128.571	1097.4871	1765.2517	1435.0973	593.34216	2282.4534	260.55774	2447.7305	929.44067	453.84723	403.12012	1441.7255	1762.4108	2257.1611	1396.0359	1544.1846	1332.3956	696.76324	584.48834	917.78455	631.24371	2143.4099	200.57466	1006.3107	764.58441	1765.4056	1083.8436	2913.5388	1381.5552	2814.6333	932.51917	581.50439	834.30096	1259.215	1865.1388	654.99335	2808.1597	468.3092
584.48621	485.6297	607.10938	581.81232	523.25232	470.56659	2693.2446	376.13422	760.96521	378.7533	810.12231	1939.2618	1397.5155	1005.9271	752.73218	883.52167	515.93994	258.02527	639.84167	786.00476	520.54028	163.54445	1233.2712	261.17267	169.21748	785.12048	321.46106	590.40015	930.96991	1565.1321	767.39716	189.74031	386.18951	1826.708	773.10718	1148.5924	1877.733	657.49579	709.97461	605.48187	1155.8005	646.39368	997.43103	1113.8131	688.87854	710.70953	366.9231	1749.2386	2751.7166	1088.5886	2252.0652	467.53949	396.05963	915.69769	499.95145	476.30377	1860.3053	2077.1252	760.66125	364.94016	762.16833	1035.8154	1252.4778	1163.2574	678.52692	558.79053	249.34682	563.55688	527.88214	869.97644	899.44952	1326.1317	281.27216	1759.6611	274.3288	813.47687	911.59723	1939.3862	661.48138	484.42963	653.30255	988.69543	701.90991	895.30511	1965.537	1137.033	331.5282	369.94214	1520.1655	559.14258	2877.9587	1773.2933	1127.7297	1095.9329	1763.9976	1437.8127	592.98938	2276.5896	260.1405	2444.157	924.58722	453.58609	402.94742	1441.3828	1763.6862	2253.9648	1393.0519	1540.8322	1329.5237	694.76587	585.43561	913.62396	629.69995	2136.0247	200.24428	1003.5257	763.62604	1762.6727	1080.6748	2910.0896	1381.0839	2807.7114	933.41272	581.04773	834.5105	1258.5903	1863.6648	653.30383	2800.9988	468.74036
584.09467	485.39044	604.54395	571.04761	524.83057	470.59055	2691.9365	375.22739	756.1084	377.8562	808.54382	1940.5754	1396.0869	1003.8643	752.12579	895.2533	515.41541	257.6084	646.1842	786.98523	523.10999	163.23299	1232.5974	261.3222	167.855	796.23962	321.52032	589.29785	930.35669	1564.6782	762.24023	189.97374	386.5047	1823.8293	771.56372	1158.3135	1872.0118	656.95007	707.37927	605.50415	1156.6581	646.28821	985.83508	1112.4731	687.99878	708.87585	369.94125	1746.5967	2758.1028	1087.4186	2247.0481	464.77527	395.26752	915.2821	498.29892	476.68042	1861.0707	2070.3015	761.97394	370.07736	762.62744	1034.3026	1249.8905	1160.9393	677.47437	561.48828	248.76428	566.09235	522.25281	869.0376	897.4574	1324.2516	282.36011	1755.9037	276.00507	813.625	910.69373	1934.8726	657.10266	480.61597	652.74414	988.33081	697.84106	897.28772	1961.4924	1136.3052	330.35181	370.17236	1528.5612	554.56384	2878.2144	1769.472	1126.9269	1097.057	1761.0048	1421.7098	592.29846	2278.8625	259.75256	2440.5962	927.50891	453.30826	402.74698	1441.0101	1764.9503	2254.7192	1390.0769	1532.7596	1330.3976	692.83972	586.36163	910.42053	626.75305	2120.6523	198.67801	1006.63	763.28931	1752.3722	1077.5132	2906.6829	1382.6913	2819.4973	929.99561	580.56018	827.35864	1257.9442	1855.2854	651.64246	2808.3003	464.06641
583.56793	485.14532	603.60382	572.9201	524.33472	470.59033	2690.6135	374.28625	754.77374	376.57043	806.94421	1938.6414	1394.6475	1001.8333	750.62555	894.13879	514.87579	256.21313	652.54047	785.52081	522.23444	162.87827	1231.9261	259.97339	168.19279	794.84454	320.91327	588.17999	929.72351	1564.2192	761.18134	189.85843	386.74738	1819.9336	769.9978	1158.0266	1868.061	656.40118	705.38403	604.62585	1155.3359	646.20062	991.16797	1111.1505	687.15582	707.23969	369.25882	1743.8907	2764.5298	1086.2521	2242.0232	463.50958	394.47809	914.77545	496.68622	475.51373	1854.2378	2069.5759	763.79163	370.13824	761.51294	1033.3536	1247.3533	1158.6693	676.49475	560.63074	248.22504	565.39661	523.04541	868.10095	896.14038	1321.7719	282.73218	1752.1699	276.3396	813.10205	909.79968	1930.2976	656.58398	479.32098	651.94037	984.72424	698.12964	894.13452	1958.5204	1135.5696	330.26904	369.50458	1528.1963	555.52045	2871.1172	1767.8792	1126.0991	1095.5183	1759.7241	1424.5825	591.92822	2272.9482	259.34146	2437.0527	922.86658	453.06793	402.58661	1440.6404	1766.259	2251.886	1387.1307	1529.4969	1327.5537	690.8855	587.33942	906.24866	625.24792	2113.377	198.28989	1003.844	762.33679	1749.6348	1074.3542	2903.2395	1382.2576	2812.3977	931.2699	580.08228	827.74054	1257.3315	1853.8232	649.99243	2801.0027	464.46509
582.61084	484.88858	603.91443	565.29431	521.79712	470.59827	2689.2817	373.34357	751.83008	375.66318	805.3421	1943.4587	1393.2303	999.7536	749.35681	892.86035	514.31421	255.35986	658.88965	785.77368	526.82483	162.53748	1231.2505	259.89978	166.76163	804.83203	320.9122	587.05396	929.11816	1563.7559	765.67847	190.26187	387.04892	1818.364	768.42334	1160.2964	1866.3137	655.85126	704.09247	603.74854	1154.5476	646.07056	983.7774	1109.8057	686.2851	705.5719	373.15582	1741.1714	2770.9346	1085.0831	2237.0537	463.58636	393.63577	917.87537	495.02734	477.31793	1860.498	2057.79	769.93201	371.57086	762.58301	1032.8063	1244.796	1156.3512	675.45581	561.74561	247.65404	565.98633	516.28516	867.1814	895.85626	1323.1483	283.14987	1748.4453	278.2291	814.16309	908.89221	1928.4647	653.01562	483.14923	651.98126	991.26263	693.65607	897.27228	1964.498	1134.8556	329.18634	366.6196	1538.2286	549.50092	2870.9678	1764.5144	1125.2965	1097.3146	1758.4749	1409.9852	593.99835	2268.0059	258.92371	2433.4651	918.56128	452.77557	402.3833	1440.282	1767.4904	2250.7117	1384.1475	1516.5227	1324.6067	688.94861	588.25439	901.09717	622.77136	2086.0693	197.37016	1002.7037	761.26532	1737.7971	1071.1846	2899.804	1383.0691	2796.6755	923.73798	579.62335	827.31024	1256.6763	1842.9038	648.31805	2814.4412	458.2579
582.13959	484.64301	602.97888	567.13123	521.25812	470.61218	2687.9609	372.44208	750.43744	374.36676	803.75128	1941.4186	1391.817	997.72345	747.84241	891.74902	513.77533	253.93443	665.24048	784.32562	526.00244	162.20639	1230.5834	258.52966	167.11925	803.42969	320.2674	585.93286	928.49146	1563.2996	764.65137	190.14999	387.2981	1814.4856	766.86682	1159.9714	1862.3528	655.30737	702.11371	602.86609	1153.2104	645.97662	989.41077	1108.4473	685.43811	703.91724	372.41412	1738.4906	2777.3694	1083.8932	2232.0374	462.27527	392.78156	917.31744	493.40198	476.14526	1853.6997	2057.1885	771.7309	371.69574	761.4212	1031.8726	1242.2125	1154.0677	674.40912	560.8598	247.12086	565.27704	517.07391	866.24054	894.51825	1320.6179	283.53351	1744.7068	278.54651	813.64044	907.97461	1923.9473	652.63757	481.79724	651.19165	987.67505	694.12512	894.17987	1961.5397	1134.1182	329.05847	365.91833	1537.8094	550.47333	2863.833	1762.8972	1124.4553	1095.7894	1757.1423	1412.9259	593.61713	2262.1133	258.5191	2429.8916	914.21106	452.50641	402.19214	1439.8933	1768.7449	2248.0686	1381.1794	1513.3416	1321.7041	686.96777	589.19476	896.89172	621.26166	2078.8696	196.99687	999.95514	760.2879	1735.0513	1068.0251	2896.3455	1382.6246	2789.4512	925.42395	579.14209	827.79474	1256.0505	1841.4418	646.66614	2806.927	458.69019
580.14203	484.43188	602.20874	563.11865	516.51343	470.6391	2686.6587	371.52979	749.07135	374.43042	802.18768	1946.3495	1390.3842	995.64642	747.75623	890.67328	513.25378	253.00424	671.57245	784.11163	527.63849	161.84686	1229.9216	257.29764	166.03029	814.74316	319.7464	584.86749	927.88861	1562.8611	759.50366	190.02411	387.61035	1811.783	765.32922	1160.6763	1862.3285	654.76642	698.38312	601.97662	1151.8483	645.87451	985.91803	1107.1451	684.60822	702.28162	373.04065	1735.8433	2783.803	1082.7522	2227.0293	461.65479	392.00146	918.87561	491.79407	475.2793	1858.2942	2054.5557	778.02698	366.71008	759.19666	1029.3109	1239.681	1151.752	673.39215	560.89557	246.54483	564.92834	509.32001	865.34479	900.79169	1320.5302	285.32373	1740.9819	279.53754	814.98969	907.09784	1925.5925	651.24127	485.61865	651.74249	990.7774	690.15253	895.5899	1957.3291	1133.4072	327.18805	365.27008	1544.1371	547.04742	2854.3398	1760.6814	1123.6362	1095.5933	1755.8669	1407.6654	593.48486	2256.2014	258.10776	2426.3625	917.1745	452.30646	402.08051	1439.5601	1770.0486	2253.7993	1378.2476	1507.8713	1319.196	685.08453	590.14301	898.14948	620.15991	2067.4204	196.61362	1000.2056	760.4917	1727.5759	1064.8745	2892.9497	1382.7749	2788.2427	918.70355	578.67639	832.87817	1255.4657	1826.3752	645.01227	2794.812	444.50964
579.6864	484.1636	601.29651	564.98389	515.96118	470.61688	2685.3435	370.58655	747.70691	373.18793	800.60504	1944.2778	1388.9664	993.59888	746.27124	889.55176	512.71216	251.60184	677.9314	782.66565	526.823	161.51924	1229.219	255.97995	166.46579	813.30359	319.12646	583.74365	927.29578	1562.3921	758.47363	189.89714	387.87033	1807.8978	763.7782	1160.3954	1858.3751	654.22412	696.43011	601.10486	1150.5305	645.81104	991.71063	1105.7994	683.74146	700.63623	372.37665	1733.1455	2790.2009	1081.5723	2222.0054	460.42593	391.20786	918.39148	490.13861	474.18942	1851.5153	2054.0945	779.84717	366.92853	758.00281	1028.3757	1237.1273	1149.4589	672.37927	560.04724	245.9994	564.23975	510.07639	864.40326	899.41711	1318.0364	285.77783	1737.234	279.88461	814.59961	906.19055	1921.1549	650.8855	484.3389	650.92944	987.20294	690.72723	892.52344	1954.3849	1132.7013	327.10162	364.63736	1543.7198	548.04504	2847.2361	1759.1136	1122.8188	1094.0891	1754.5756	1410.6061	593.08948	2250.2939	257.70862	2422.7791	913.02917	452.00006	401.8584	1439.1779	1771.3005	2251.2981	1375.2687	1504.6748	1316.3447	683.11597	591.09399	893.80615	618.63611	2060.2366	196.21907	997.44409	759.50842	1724.8247	1061.7151	2889.5127	1382.3743	2780.9346	920.85272	578.19788	833.47418	1254.8032	1824.8613	643.3559	2787.3203	444.98636
577.89362	483.94995	601.95581	562.95587	512.43433	470.63455	2684.0295	369.65845	746.3642	372.13275	798.99841	1934.9154	1387.564	991.56396	745.62781	888.60803	512.16199	249.99132	684.29956	782.49133	528.64032	161.17902	1228.5549	254.37584	165.89182	826.87073	318.91058	582.62903	926.63318	1561.9299	757.65247	189.91788	388.16846	1807.5968	762.20996	1163.6658	1854.412	653.66956	694.09888	600.21106	1149.1932	645.68835	984.34949	1104.4652	682.90076	699.01221	374.08569	1730.4354	2796.6196	1080.4067	2217.0073	461.5798	390.36395	918.20343	488.49319	472.3262	1861.9075	2046.7928	786.54926	364.64502	758.30713	1027.2722	1234.5713	1147.1794	671.36646	561.01721	245.44482	563.55243	505.44775	863.47534	909.72656	1320.969	285.2749	1733.4935	281.32422	817.77631	905.27991	1909.4917	654.99451	485.31998	649.99023	986.01331	690.47327	889.40247	1957.2175	1131.9534	325.88702	363.67743	1533.1895	549.53674	2845.3967	1756.193	1121.9923	1099.8425	1753.278	1411.6624	596.87476	2244.3801	257.31976	2419.2295	910.10632	451.74966	401.6857	1438.8198	1772.5485	2254.6111	1372.3113	1501.4902	1318.212	681.16589	592.04382	900.98999	617.11084	2053.0576	195.82919	998.72827	758.00476	1718.3591	1058.5459	2886.1074	1384.3474	2767.8638	913.4248	577.73889	834.78076	1254.1895	1823.4977	641.68481	2773.9368	440.78052
577.51331	483.70984	601.09784	564.79565	511.90894	470.64197	2682.7061	368.75772	744.99915	370.87903	797.4248	1932.8242	1386.1458	989.48956	744.11902	887.51837	511.59442	248.61436	690.6593	781.05237	527.88635	160.84731	1227.9065	253.06175	166.40561	825.42517	318.33893	581.52698	926.05206	1561.4901	756.65619	189.80724	388.46387	1803.6992	760.66907	1163.418	1850.4645	653.10431	692.19873	599.33661	1147.8839	645.59534	990.43274	1103.1365	682.0509	697.38037	373.38605	1727.7627	2803.0989	1079.2415	2212.0059	460.37421	389.55048	917.70917	486.89359	471.30225	1855.1567	2046.4971	788.38202	364.95636	757.13037	1026.366	1232.0186	1144.866	670.35669	560.24219	244.92227	562.87372	506.19543	862.58276	908.28278	1318.4272	285.8006	1729.7559	281.70386	817.44873	904.39032	1905.1208	654.66913	484.11108	649.24402	982.52576	691.08215	886.33075	1954.3507	1131.2465	325.81183	363.01984	1532.7976	550.5614	2838.407	1754.6536	1121.1564	1098.3267	1752.0088	1414.6187	596.53137	2238.4976	256.89801	2415.6663	906.16547	451.51712	401.54062	1438.4493	1773.8325	2252.2761	1369.3663	1498.3409	1315.3918	679.24011	593.00482	896.67072	615.58569	2045.906	195.48175	996.00507	757.01562	1715.6666	1055.3945	2882.6555	1383.9301	2760.5906	916.07629	577.24664	835.52637	1253.582	1822.0223	640.047	2766.5146	441.30847
576.88928	483.45697	594.60522	565.66309	511.05841	470.63672	2681.3894	367.83011	743.61481	369.49664	795.82587	1939.4493	1384.6915	987.45282	741.16504	886.38843	511.06464	246.74167	697.01666	779.13019	527.83893	160.51183	1227.2231	250.39615	165.0766	838.99579	319.86319	580.42206	925.41589	1561.0465	753.61267	189.61043	388.75427	1808.8575	759.10419	1167.7216	1854.0009	652.58221	689.56647	598.45282	1146.5154	645.50604	980.89575	1101.7804	681.17249	695.742	372.6608	1725.0715	2809.4614	1078.0569	2207.0288	459.43759	388.7254	917.18323	485.24805	472.74228	1872.3459	2046.1544	792.15173	365.52472	755.96826	1026.4878	1229.444	1142.5747	669.33948	562.3443	244.34067	562.15771	498.21539	861.6662	912.82941	1318.8256	286.06915	1726.0142	282.81192	819.57574	903.47046	1905.4056	664.44922	486.85135	646.52271	980.09485	684.15265	885.85785	1953.528	1125.3607	324.92456	360.01843	1531.8815	553.34302	2826.9519	1752.3027	1120.3807	1097.9792	1750.7258	1417.5449	599.57623	2232.5857	256.51532	2412.1194	904.15356	451.24866	401.35291	1438.0992	1775.084	2257.9062	1366.4039	1495.1748	1314.9563	677.30115	593.91382	901.04126	613.19507	2038.6898	195.06696	992.35236	756.21216	1707.9919	1052.2144	2879.2461	1384.1251	2752.4473	906.9386	576.79773	836.89276	1252.96	1817.6746	638.37146	2753.2544	436.10297
576.59119	483.22546	593.8407	567.50934	510.51624	470.67102	2680.0879	366.90717	742.25378	368.27917	794.26343	1937.3085	1383.3199	985.40729	739.68427	885.30762	510.54358	245.36205	703.35638	777.71161	527.13544	160.17354	1226.5864	249.0786	165.70189	837.5152	319.2793	579.3183	924.82336	1560.5881	752.66321	189.52284	389.03979	1804.9686	757.5675	1167.4166	1850.0669	652.02948	687.63684	597.5838	1145.2197	645.38782	987.24274	1100.4871	680.35284	694.10669	371.99677	1722.3926	2815.9114	1076.9341	2202.0159	458.25366	387.91534	916.71167	483.64484	471.77496	1865.5909	2046.0931	793.98303	365.87726	754.79962	1025.6068	1226.9072	1140.2852	668.34418	561.55994	243.81229	561.48303	498.92944	860.74066	911.35944	1316.2792	286.68683	1722.2834	283.24548	819.29089	902.6084	1901.1244	664.19196	485.71527	645.76514	976.59662	684.87	882.80524	1950.6641	1124.6216	324.88788	359.36652	1531.5032	554.40997	2820.0513	1750.7749	1119.5485	1096.507	1749.4589	1420.5428	599.24054	2226.6917	256.11597	2408.5627	900.22144	450.99976	401.18872	1437.7439	1776.3746	2255.8269	1363.4536	1492.0125	1312.1342	675.3717	594.90161	896.78113	611.65155	2031.5112	194.69083	989.63116	755.24707	1705.312	1049.0522	2875.8354	1383.6842	2745.2263	909.9483	576.31757	837.71912	1252.3295	1816.2107	636.72284	2745.8145	436.59613
575.85004	482.97205	594.63397	569.33185	508.534	470.67838	2678.7563	365.99582	740.86084	366.45013	792.64783	1930.472	1381.8632	983.36609	737.20099	884.19556	509.98441	241.46269	709.71423	778.04877	528.40375	159.84242	1225.8634	244.50179	164.75514	846.67023	320.81946	578.19513	924.2085	1563.4335	749.6582	189.32365	389.30988	1810.7104	755.98895	1170.8839	1857.106	651.47327	687.9201	596.70288	1143.8403	645.26947	983.75092	1099.123	679.46863	692.42932	375.10016	1719.6761	2822.2725	1075.731	2196.9863	456.53345	387.10815	924.27307	481.97705	471.64325	1885.4031	2042.4471	797.0976	367.51031	752.7052	1024.0232	1224.319	1138.0035	667.30927	562.55249	243.2421	560.79016	490.03271	859.80127	914.56433	1315.1356	287.21362	1729.5867	284.06195	821.88721	901.67371	1895.8911	672.25067	486.33026	642.83282	975.11298	681.33276	882.24524	1949.821	1118.9342	324.79163	359.26538	1528.4341	556.32593	2817.48	1748.7389	1118.7177	1094.3301	1748.1373	1423.4324	610.23065	2220.7524	255.69679	2404.9893	895.99707	450.70746	400.98547	1437.3585	1777.618	2256.8276	1360.4797	1488.8435	1304.9462	673.40082	595.83636	900.19006	608.47144	2024.3325	194.2934	987.88062	754.66589	1696.6653	1045.2781	2872.376	1384.8265	2743.363	902.57599	575.83228	837.69482	1251.6925	1818.7583	635.06183	2729.5745	426.33154
575.50513	482.72061	593.8457	571.12292	507.96664	470.68134	2677.4285	365.06201	739.49658	365.18759	791.06042	1928.3162	1380.4337	981.31238	735.71204	883.09387	509.46155	240.13416	716.05054	776.60712	527.67566	159.49881	1225.2131	243.19684	165.44833	845.16797	320.20544	577.07904	923.56653	1562.9762	748.71191	189.19843	389.58017	1806.8285	754.43097	1170.5983	1853.1932	650.94214	686.05969	595.82288	1142.475	645.1665	990.3009	1097.8048	678.61047	690.79114	374.44241	1716.9919	2828.719	1074.5825	2191.9841	455.36703	386.3121	923.81104	480.323	470.65677	1878.5458	2042.4663	798.90369	367.85352	751.45667	1023.1672	1221.7623	1135.7097	666.27673	561.8172	242.70122	560.05579	490.72287	858.87219	913.04138	1312.569	287.84888	1725.9659	284.49643	821.55664	900.80261	1891.6326	672.04138	485.22739	642.04578	971.60559	682.14587	879.21844	1946.9435	1118.166	324.73422	358.62509	1528.0634	557.33655	2810.6316	1747.2313	1117.9159	1092.9066	1746.8842	1426.4127	609.88226	2214.8496	255.2876	2401.3958	892.08179	450.43042	400.79065	1436.9885	1778.9022	2255.0393	1357.5121	1485.6586	1302.1237	671.45624	596.75415	896.01367	606.89484	2017.134	193.91917	985.19226	753.745	1693.9945	1042.1415	2868.9365	1384.3806	2736.1487	906.0022	575.37915	838.65948	1251.0576	1817.2542	633.38141	2722.2107	426.82407
574.83911	482.51239	591.51917	572.98718	504.72321	470.70483	2676.0889	364.11566	738.1803	362.43484	789.46643	1931.6785	1379.0232	979.2453	733.27747	881.98718	508.92279	237.12653	722.401	777.59167	529.39905	159.13672	1224.5322	240.00891	163.60115	855.01691	322.70599	575.96954	922.96405	1561.6637	748.6637	189.14032	389.87732	1824.1929	752.86902	1171.1794	1854.1024	650.39423	685.44751	594.93787	1141.1775	645.08606	979.87708	1096.472	677.7655	689.15674	374.68146	1714.3331	2835.135	1073.4071	2187.0078	458.40967	385.46191	924.55811	478.68781	467.74976	1880.3225	2039.7129	804.03711	368.73718	752.05627	1028.5341	1219.2231	1133.3894	665.26917	563.99994	242.1143	559.35828	486.04108	857.94916	915.71283	1310.0253	288.11481	1731.9458	285.71655	822.46313	899.89972	1894.1191	673.0033	486.50702	640.58673	969.83032	680.84344	876.47906	1946.0735	1110.2096	324.63763	358.28009	1527.6844	556.95844	2803.7466	1744.1041	1117.0961	1091.7976	1745.5632	1429.3423	620.73846	2208.9333	254.8934	2397.8469	888.14594	450.18256	400.61713	1436.6202	1780.1614	2255.3438	1354.5555	1482.483	1299.2542	669.52191	594.20422	899.57782	604.90924	2009.9414	193.50221	985.78485	752.36743	1685.952	1040.4171	2865.5454	1382.5942	2728.6917	897.65906	574.89093	838.83472	1250.4193	1814.1763	631.71289	2708.8154	421.5191
574.55847	482.23254	590.74072	574.80371	504.16315	470.70312	2674.7998	363.22437	736.76257	361.2074	787.88086	1929.4576	1377.5967	977.19647	731.76062	880.86487	508.36121	235.84956	728.78491	776.16632	528.69434	158.81461	1223.8741	238.74504	164.35681	853.49268	322.05484	574.8526	922.354	1561.2157	747.80518	189.04764	390.18115	1820.3182	751.31622	1170.8615	1850.1978	649.85974	683.69336	594.06201	1139.8345	644.9931	986.85382	1095.1161	676.91882	687.51599	374.06	1711.6289	2841.5747	1072.2209	2181.9958	457.23056	384.67157	924.12585	477.08038	466.78183	1873.4657	2039.8448	805.8772	369.08221	750.82605	1027.7112	1216.645	1131.1023	664.23962	563.2688	241.55507	558.66278	486.68604	857.02069	914.14777	1307.4415	288.72882	1728.345	286.12854	822.18109	898.98267	1889.8448	672.87378	485.41629	639.84436	966.36383	681.7038	873.43951	1943.2285	1109.3805	324.57132	357.66974	1527.3085	557.96826	2796.8779	1742.6217	1116.2747	1090.457	1744.3129	1432.2861	620.40765	2203.0281	254.49733	2394.2749	884.19995	449.93555	400.45392	1436.2727	1781.4215	2253.7993	1351.5999	1479.3148	1296.4465	667.57428	595.1178	895.40149	603.34802	2002.7542	193.11397	983.10663	751.42664	1683.3308	1037.2465	2862.0984	1382.2611	2721.4736	901.5119	574.43744	839.95135	1249.7949	1812.693	630.05719	2701.4583	421.96954
574.99707	482.01395	587.70795	574.62927	502.95627	470.6973	2673.4817	362.31961	735.41541	359.79999	786.2981	1919.8292	1376.1835	975.16479	729.37878	879.8111	507.83609	234.62946	735.12537	778.27399	528.58228	158.48451	1223.2041	235.73782	164.89685	858.33643	324.40375	573.76105	921.76135	1551.6681	747.28979	189.00862	390.4697	1835.4421	749.7702	1174.2538	1858.08	649.29102	682.96906	593.17773	1138.4839	644.89099	985.97321	1093.7919	676.07556	685.86121	374.91422	1708.9548	2847.9907	1071.0656	2176.9741	454.83093	383.84445	926.97388	475.41345	466.27563	1873.3481	2039.767	816.67407	371.13989	749.12207	1026.754	1214.1062	1128.8165	663.20624	562.84741	241.03329	557.99219	481.39023	856.11786	910.45435	1304.8909	289.59729	1737.9821	287.1528	824.21936	898.08875	1887.8379	674.27142	485.33551	638.37042	964.23077	677.05811	870.42407	1942.2803	1103.7151	324.50204	354.62607	1534.2605	557.32257	2776.9429	1742.4003	1115.4448	1092.4219	1743.0195	1435.2465	634.91718	2197.1292	254.07727	2390.7368	880.3114	449.69281	400.29449	1435.9009	1782.7047	2255.9915	1348.6282	1476.1416	1290.73	665.63965	593.4093	895.41833	601.61066	1995.5693	192.75711	981.80432	750.1355	1679.9426	1034.1602	2858.6877	1381.6729	2718.4341	895.16681	573.95789	842.01947	1249.1786	1816.0046	628.41779	2696.1611	416.80386
574.7406	481.75897	586.92627	576.49146	502.38922	470.70901	2672.155	361.37369	734.05341	358.54681	784.7041	1917.609	1374.7631	973.12268	727.85938	878.71252	507.30588	233.35652	741.45215	776.83545	527.84601	158.13445	1222.524	234.49052	165.66727	856.79968	323.79651	572.63367	921.11926	1551.1965	746.49133	188.92793	390.71802	1831.6442	748.20581	1173.9631	1854.2238	648.76086	681.24341	592.3064	1137.1328	644.77008	992.99219	1092.4666	675.20789	684.25098	374.289	1706.2689	2854.4399	1069.9019	2171.9954	453.6976	383.0321	926.56647	473.79446	465.31924	1866.4784	2039.9596	818.49414	371.44595	747.95178	1025.9105	1211.5616	1126.5352	662.22498	562.15405	240.45651	557.29431	481.99933	855.19543	908.92908	1302.337	290.18558	1734.4056	287.58966	823.89893	897.18896	1883.5487	674.15723	484.26279	637.61011	960.72241	677.95691	867.42224	1939.4318	1102.8348	324.44406	353.99506	1533.85	558.32825	2770.1135	1740.8933	1114.6244	1091.1101	1741.7198	1438.1937	634.54211	2191.2222	253.66106	2387.1677	876.37512	449.41483	400.09927	1435.5176	1783.9828	2254.5889	1345.6711	1472.9634	1287.8804	663.68335	594.3645	891.2782	600.0249	1988.3671	192.33276	979.19141	749.21558	1677.3035	1030.994	2855.2239	1381.3094	2711.23	899.35217	573.49109	843.26501	1248.541	1814.5228	626.75146	2688.7407	417.22003
572.27399	481.52905	582.60486	574.60486	501.7243	470.71832	2670.833	360.45319	728.57361	357.33453	783.10876	1918.8796	1373.3326	971.0542	724.68933	877.60266	506.74866	232.51814	747.80298	777.85693	529.68201	157.79047	1221.843	233.23402	164.41653	856.19293	325.11929	571.52338	920.49438	1542.2708	749.58752	189.07678	391.0025	1840.7719	746.64557	1174.9346	1862.1359	648.22577	681.65167	591.39966	1135.8224	644.67712	997.09637	1091.123	674.85706	682.60974	374.07446	1703.5876	2860.8215	1068.7297	2166.9832	457.81619	382.23047	931.71906	472.15369	465.06595	1868.0306	2038.5266	833.32581	379.48126	748.14709	1027.1122	1208.9883	1124.2192	661.1897	562.60297	239.92085	556.59882	472.25446	854.25977	908.35254	1299.7572	290.79498	1735.3794	290.11728	827.97168	896.28833	1874.8557	678.63232	481.1965	636.8125	965.15619	671.28247	864.41138	1936.5781	1091.8986	324.37167	351.31531	1549.2135	554.91296	2756.5005	1743.2161	1113.8145	1092.0586	1740.4272	1441.1316	638.32269	2185.2896	253.2596	2383.6067	872.43616	449.15955	399.92242	1435.1743	1785.2275	2256.1072	1342.7043	1469.802	1285.704	661.74908	591.99731	886.99622	596.08588	1981.2115	191.96394	976.28333	748.30347	1667.3506	1034.2268	2851.832	1378.0879	2715.2612	895.62115	573.01477	848.13934	1247.9087	1815.7822	625.1098	2680.1777	417.68604
572.10461	481.29205	581.85449	576.52515	501.18134	470.73065	2669.5056	359.52686	727.19501	356.10461	781.52893	1916.6633	1371.8977	969.00452	723.17267	876.48706	506.19305	231.2509	754.16669	776.42975	529.05292	157.44727	1221.1776	232.01628	165.24181	854.68066	324.45129	570.41278	919.8786	1541.8376	748.86096	188.98657	391.31	1837.0383	745.09406	1174.7164	1858.3333	647.67926	679.95996	590.52032	1134.4723	644.59204	1004.2358	1089.7676	674.00616	680.93066	373.41223	1700.9232	2867.2261	1067.5447	2161.9683	456.67609	381.40051	931.30353	470.51508	464.09442	1861.1719	2038.7285	835.17365	379.75342	747.00854	1026.2476	1206.4138	1121.9232	660.15759	561.91547	239.35371	555.91901	472.86981	853.3349	906.84631	1297.1666	291.37933	1731.9242	290.58057	827.66791	895.35858	1870.5941	678.62054	480.13409	636.02747	961.69727	672.1806	861.39398	1933.7129	1090.9611	324.28558	350.6698	1548.8022	555.93384	2749.6797	1741.7332	1112.9886	1090.8232	1739.132	1444.0767	637.91943	2179.3726	252.85106	2380.0542	868.47833	448.88684	399.73615	1434.8121	1786.4929	2254.9932	1339.7767	1466.6569	1282.8896	659.79736	592.9682	882.84027	594.50043	1973.9993	191.57649	973.66724	747.36725	1664.6505	1031.0294	2848.3665	1377.7808	2708.0874	900.16064	572.54224	849.5556	1247.2991	1814.3173	623.44073	2672.7141	418.20166
571.26129	481.02576	578.90021	579.96991	499.94775	470.71857	2668.2026	358.62421	728.6897	354.89209	779.94238	1917.4357	1370.4812	966.95752	720.32794	875.39331	505.66437	229.21333	760.52966	775.64893	532.59424	156.72852	1220.507	234.56584	165.51367	853.16577	324.01865	569.30396	919.28021	1556.4342	750.57501	188.78564	391.55994	1836.1349	743.53955	1183.4019	1867.6803	647.12494	680.2406	589.65216	1133.1393	644.48792	1009.1604	1088.4478	673.68512	679.30762	374.35175	1698.1906	2873.6426	1066.3845	2156.9902	460.59021	380.59863	935.81549	468.84799	468.04126	1875.0835	2038.2592	839.54883	387.853	747.56897	1025.0581	1203.8667	1119.6345	659.14764	560.96167	238.74672	555.2121	467.77057	852.40759	904.32166	1294.626	292.00293	1731.7885	291.71567	828.97583	894.47821	1867.9639	684.25177	479.01294	635.25568	961.6283	671.8855	858.38708	1921.6129	1075.7815	324.2261	349.80713	1552.4043	559.80414	2738.7681	1743.8542	1112.1871	1088.8124	1742.8525	1447.0322	638.72852	2173.4756	252.44719	2376.4717	864.55353	448.60416	399.54501	1434.429	1787.771	2253.6462	1336.7458	1463.4178	1286.4971	657.84839	592.48737	878.4209	591.61646	1966.8042	191.20738	974.01221	744.21338	1657.0857	1031.5841	2844.9658	1379.6893	2699.6006	900.15625	572.09094	852.7887	1246.6688	1813.5176	621.78113	2657.2788	422.06543
571.10938	480.7973	578.19043	581.96466	499.34521	470.75864	2666.8921	357.69519	727.36432	353.64038	778.33704	1915.2065	1369.0848	964.90771	718.80103	874.29303	505.13565	227.93031	766.84821	774.18311	531.99646	156.38687	1219.8264	233.31667	166.37422	851.62756	323.39606	568.19263	918.6767	1556.1312	749.83563	188.73624	391.87036	1832.4014	741.97095	1183.3098	1863.9274	646.59045	678.63135	588.76416	1131.8097	644.36902	1016.285	1087.1145	672.82611	677.66711	373.6958	1695.524	2880.082	1065.2224	2151.9526	459.50415	379.75885	935.4223	467.2363	467.08826	1868.1962	2038.4678	841.38153	388.08237	746.50586	1024.2024	1201.3103	1117.3392	658.15033	560.29089	238.19305	554.50159	468.39178	851.51636	902.83374	1292.0625	292.63672	1728.4202	292.24103	828.63983	893.58514	1863.7743	684.29895	477.99951	634.48889	958.19763	672.84778	855.36523	1918.7834	1074.7627	324.1618	349.16302	1551.9755	560.84418	2732.0471	1742.4452	1111.3318	1087.6029	1741.5309	1449.9602	638.31006	2167.5757	252.05669	2372.9324	860.62402	448.37491	399.38699	1434.1028	1789.0599	2252.6729	1333.781	1460.2433	1283.71	655.89368	593.48474	874.28314	590.0376	1959.6383	190.81607	971.45984	743.31738	1654.405	1028.4205	2841.5239	1379.3756	2692.5271	904.88611	571.59412	854.35071	1246.0142	1812.0796	620.11475	2649.8459	422.56116
570.27887	480.54443	576.67651	576.75781	500.21924	470.74976	2665.5618	356.74573	730.14471	352.3891	776.74615	1912.964	1367.6526	962.8493	716.42773	873.19165	504.3338	228.65602	773.21136	773.32715	531.91522	155.90849	1219.141	233.58052	167.21294	850.09857	323.54596	567.07001	918.04724	1541.7051	758.74188	188.57536	392.13409	1835.5104	740.41125	1177.8572	1864.5499	646.04456	677.71271	587.88104	1130.4395	644.24188	1023.4227	1085.792	672.44678	676.01746	376.47565	1692.8146	2886.458	1064.0634	2146.926	464.41876	378.92859	938.62762	465.5874	471.15717	1882.7169	2038.2472	847.74945	392.46869	741.15118	1022.9589	1198.7592	1115.0339	657.12103	559.39874	237.26024	553.82892	463.69482	850.55963	893.24115	1289.5007	293.25049	1717.7418	293.38776	832.14551	892.68457	1861.6027	693.36603	476.95911	633.71497	959.86157	673.87201	852.33459	1921.4801	1068.7043	324.04425	346.99841	1563.8546	563.41388	2720.7881	1741.9539	1110.5437	1086.6807	1743.2021	1452.9143	637.52979	2161.6477	251.62791	2369.3442	856.6853	448.10486	399.20392	1433.7012	1790.3107	2245.3462	1330.8402	1457.0884	1277.1072	653.95544	593.55249	870.17328	587.79413	1952.4539	190.42784	966.24408	743.00031	1649.2317	1029.178	2838.1147	1379.5529	2684.3269	903.79968	571.12793	863.74927	1245.4133	1810.4852	618.45105	2633.4895	431.53369
570.16479	480.29443	575.93524	578.76611	499.62012	470.76532	2664.2332	355.83435	728.84192	351.15723	775.11938	1910.7251	1366.2157	960.80371	714.89612	872.07104	503.76733	227.3755	779.52606	771.84949	531.35327	155.53622	1218.4629	232.32436	168.05327	848.53821	322.89062	565.92432	917.40973	1541.5516	758.06421	188.49081	392.39429	1831.7494	738.81653	1177.8987	1860.7963	645.48285	676.09229	587.00391	1129.0892	644.16132	1030.5133	1084.4309	671.57178	674.36475	375.875	1690.1001	2892.9055	1062.8623	2141.9253	463.34442	378.12659	938.22192	463.89658	470.1709	1875.8273	2038.4553	849.58038	392.64389	740.14978	1022.041	1196.1774	1112.7487	656.06592	558.68286	236.68916	553.09454	464.31219	849.60999	891.78137	1286.9036	293.80896	1714.3915	293.86725	831.80695	891.7619	1857.3732	693.4043	475.95526	632.89532	956.42676	674.78741	849.3313	1918.6769	1067.6111	324.00623	346.39185	1563.3458	564.44574	2714.2476	1740.54	1109.7136	1085.4091	1741.8142	1455.8282	637.02771	2155.7441	251.21825	2365.7598	852.73785	447.80472	398.9874	1433.3154	1791.5491	2244.6023	1327.8279	1453.8698	1274.3701	651.96594	594.53351	866.01263	586.16846	1945.2283	190.01045	963.71521	742.09747	1646.5353	1026.0607	2834.6372	1379.2283	2677.3005	908.56592	570.64294	865.43408	1244.7534	1809.0121	616.73706	2626.1021	432.02911
569.15308	480.09595	575.38037	578.31512	498.21405	470.80927	2662.9211	354.93945	725.94598	349.95917	773.61304	1908.5149	1364.8284	958.76111	712.03906	871.03265	503.2608	228.04964	785.91748	772.71497	534.35559	155.74045	1217.8545	231.02757	168.95317	847.10107	322.61627	564.89587	916.87054	1520.3673	759.85547	187.7963	392.72229	1832.9735	737.34473	1183.1892	1857.9587	644.95148	673.45984	586.13892	1127.782	644.07703	1037.7235	1083.1511	672.52759	672.77649	376.90045	1687.4816	2899.3657	1061.7562	2136.9524	467.53717	377.32336	942.23279	462.35995	475.60028	1881.1394	2038.5308	855.91882	397.46091	738.05438	1018.8412	1193.6779	1110.4625	655.10223	558.71704	236.49916	552.42889	458.43018	848.76038	873.32196	1284.3983	294.5	1710.0851	295.66626	836.27509	890.92377	1863.3226	697.37085	473.64154	632.21338	956.61719	672.59448	846.32806	1909.2227	1056.2179	323.97131	346.23932	1575.2028	565.52332	2710.2219	1741.2758	1108.9255	1084.2197	1741.2203	1458.8536	636.72852	2149.8452	250.86891	2362.2749	848.87415	447.60605	398.87265	1433.01	1792.875	2220.1021	1324.9728	1450.7971	1275.3312	650.12	593.6087	861.91724	584.2323	1938.0812	189.66161	963.32959	741.21466	1640.5183	1030.0879	2831.2581	1378.3336	2673.4277	911.3031	570.18811	873.24011	1244.1592	1806.7513	615.16699	2613.7573	439.95239
569.11011	479.85297	574.60681	580.31757	497.60205	470.77948	2661.585	353.97076	724.68671	348.71155	772.00543	1906.291	1363.3961	956.70612	710.53217	869.9054	502.71381	226.79546	792.27179	771.25043	533.88202	155.37209	1217.1511	229.80888	169.7982	845.56207	321.92609	563.75897	916.20581	1520.2507	759.17218	187.69057	392.9873	1829.1956	735.76575	1183.3698	1854.1973	644.38934	671.87878	585.23969	1126.4722	643.9884	1044.7922	1081.8011	671.66138	671.12427	376.31085	1684.7614	2905.7729	1060.5746	2131.9377	466.48639	376.52448	941.86499	460.69135	474.61682	1874.2607	2038.7144	857.71979	397.59875	737.06036	1017.8958	1191.0852	1108.1619	654.07288	557.98431	235.91104	551.71851	458.99506	847.80164	871.91235	1281.7994	295.06244	1706.7485	296.15314	835.93719	890.00574	1859.0773	697.49377	472.64545	631.40314	953.19061	673.52814	843.30884	1906.5255	1055.0844	323.88147	345.63623	1574.5824	566.49829	2703.9971	1739.8568	1108.0779	1082.9847	1739.7677	1461.743	636.24487	2143.915	250.44148	2358.6777	844.9364	447.31134	398.66229	1432.6184	1794.1359	2219.4622	1321.9794	1447.6001	1272.752	648.14087	594.55121	857.7561	582.60699	1930.8618	189.2467	960.83673	740.30951	1637.7781	1027.0134	2827.7925	1378.0494	2666.5879	916.21088	569.70471	874.95435	1243.5181	1805.2772	613.46722	2606.377	440.47601
568.68945	479.5899	573.45667	580.81268	497.87463	470.80408	2660.2676	353.09583	721.77032	347.45471	770.39172	1904.0417	1361.9458	954.64661	704.51282	868.78802	502.80438	226.32491	798.62665	770.72375	533.67834	155.22787	1216.4512	228.89851	170.6301	844.01379	322.61581	562.62988	915.60339	1506.3247	758.74811	187.40558	393.2666	1830.8185	734.1875	1178.24	1857.835	643.84619	669.20532	584.36841	1125.1183	643.86182	1051.9294	1080.4426	673.21344	669.45691	378.32837	1682.0699	2912.1372	1059.3788	2126.9087	466.49475	375.67438	949.64008	459.00992	477.20374	1875.0067	2039.0914	861.69318	400.89993	734.17163	1013.2964	1188.5364	1105.8594	653.07684	557.36792	235.85829	551.03925	451.88354	846.84131	867.88086	1279.2451	295.66388	1706.4814	298.16309	838.22052	889.08301	1849.8165	701.06952	473.17322	630.61737	953.35254	669.44983	840.26599	1914.7809	1052.3619	323.81311	343.94983	1578.2385	568.01178	2683.5774	1739.231	1107.2634	1081.771	1741.3418	1464.6881	635.04492	2138.0049	250.02834	2355.1067	840.96191	447.03427	398.46823	1432.2368	1795.3564	2206.8975	1318.9917	1444.4131	1276.7485	646.19312	594.1944	853.54877	581.19727	1923.6859	189.95946	963.55359	739.49323	1634.0535	1030.8394	2824.3862	1380.4008	2657.4419	921.61389	569.24017	884.21997	1242.8822	1812.5786	611.79797	2587.1428	446.38458
568.64197	479.36133	572.71771	582.8891	497.26422	470.81415	2658.9421	352.15747	720.54034	346.24057	768.80139	1901.7971	1360.526	952.59113	702.98657	867.70697	502.24921	225.09192	804.95758	769.27917	533.24646	154.87727	1215.7867	227.69156	171.48045	842.48834	321.93262	561.52106	914.97107	1506.2694	758.09015	187.37022	393.56531	1827.0461	732.62854	1178.5573	1854.0715	643.30383	667.67926	583.466	1123.738	643.74634	1059.0302	1079.1222	672.35406	667.82056	377.75677	1679.3607	2918.5825	1058.2255	2121.9036	465.50873	374.85889	949.21783	457.39325	476.24652	1868.1641	2039.3025	863.49353	401.10065	733.20367	1012.3542	1185.9633	1103.5579	652.02344	556.65283	235.31642	550.32654	452.40247	845.92584	866.52124	1276.6674	296.29871	1703.1735	298.75446	837.8382	888.19092	1845.6348	701.3324	472.19873	629.83655	949.96594	670.41785	837.27338	1912.2368	1051.2673	323.7301	343.3396	1577.5922	569.04053	2677.6843	1737.85	1106.4407	1080.5575	1739.8862	1467.6428	634.58374	2132.0989	249.60886	2351.5393	837.02808	446.78125	398.29797	1431.8728	1796.6447	2206.1938	1316.0085	1441.2036	1274.2483	644.2334	595.20264	849.38818	579.57593	1916.4996	189.58769	961.08661	738.60107	1631.3439	1027.8224	2820.9238	1380.1417	2650.8462	926.56775	568.7616	886.05884	1242.2673	1811.1738	610.11066	2579.7546	446.92932
567.66614	479.1001	572.3222	581.93091	496.97198	470.83527	2657.6392	351.20813	717.07129	344.99332	767.23102	1899.5483	1359.1177	950.53912	699.12604	866.58813	501.56421	225.11426	811.30133	768.30646	532.85956	153.63869	1215.1083	226.26361	172.34377	840.99005	321.23969	560.42358	914.35162	1493.6802	757.39661	186.88756	393.83063	1822.4751	731.09314	1190.4015	1856.9053	642.76111	662.0011	582.59283	1122.4194	643.65112	1066.163	1077.7736	675.55341	666.19232	378.7995	1676.688	2924.998	1057.0477	2116.9128	470.05603	374.06583	951.4599	455.77887	480.67847	1867.8977	2039.5242	868.29053	402.27106	735.01166	1007.925	1183.4153	1101.2495	651.00854	555.99292	236.47749	549.63818	448.92767	845.00018	858.0929	1274.1135	296.88989	1702.3546	300.3811	841.87463	887.28973	1844.1968	701.36517	471.66278	629.06329	950.26465	667.24146	834.24457	1910.2787	1045.6682	323.65924	342.55435	1586.4905	572.07153	2657.3679	1735.9296	1105.6255	1079.3403	1740.0231	1470.5983	633.70441	2126.1882	249.23441	2347.9778	833.10925	446.51636	398.11591	1431.5094	1797.9001	2194.4224	1313.0519	1438.0438	1275.3866	642.29291	591.96088	845.242	576.77527	1909.307	190.79808	958.15094	737.15729	1628.6266	1028.2407	2817.5073	1366.4211	2640.3738	931.51257	568.30298	893.33459	1241.6422	1815.6503	608.4837	2547.6494	449.065
567.67297	478.85614	571.57361	584.0755	496.39526	470.82495	2656.2991	350.30249	715.83691	343.77112	765.60156	1897.3256	1357.6993	948.52063	697.59241	865.48932	501.03137	223.90511	817.64777	766.82642	532.41681	153.33177	1214.429	225.06133	173.18045	839.42834	320.60907	559.28168	913.73511	1493.655	756.73621	186.8391	394.12347	1818.7391	729.49597	1190.7766	1853.1967	642.22852	660.48834	581.7204	1121.0883	643.56879	1073.2817	1076.4376	674.68549	664.52661	378.25757	1673.9983	2931.4243	1055.8726	2111.9055	469.12665	373.25262	951.12238	454.12885	479.74738	1861.1036	2039.7875	870.12225	402.46313	734.11499	1006.9669	1180.8265	1098.9932	649.99689	555.29346	235.93785	548.93311	449.47638	844.06879	856.79724	1271.5182	297.49606	1699.1584	300.97415	841.46985	886.37842	1840.0125	701.65173	470.74243	628.27179	946.96344	668.26068	831.25836	1907.7771	1044.5333	323.58954	341.94196	1585.795	573.11584	2651.6719	1734.5554	1104.8097	1078.105	1738.5439	1473.5404	633.20813	2120.293	248.8101	2344.4099	829.14923	446.26727	397.94836	1431.1409	1799.1727	2193.6919	1310.1101	1434.8977	1272.9014	640.3396	592.97491	841.05682	575.14642	1902.1069	190.41499	955.70569	736.28436	1625.9006	1025.2639	2814.0903	1366.2296	2633.8748	936.46906	567.82385	895.36151	1241.0018	1814.2637	606.80859	2540.4695	449.63635
567.02582	478.6413	570.8111	588.6084	495.07397	470.8255	2655.01	349.39276	717.24231	342.53082	764.03174	1895.1368	1356.29	946.44171	694.94312	864.37384	499.47894	223.90971	824.01093	766.50171	533.13446	153.35219	1213.7635	223.74446	174.07133	837.92151	319.59351	558.19128	913.11621	1494.5178	756.10083	186.35976	394.41614	1822.4255	727.9563	1193.4657	1860.3247	641.67694	657.25989	580.82849	1119.7635	643.47089	1080.4019	1075.1025	671.91895	662.89246	380.74835	1671.3522	2937.8481	1054.7074	2106.9124	469.18481	372.42291	955.62006	452.50241	478.94086	1856.5074	2039.9927	880.14197	402.01926	733.65155	1005.0392	1178.3068	1096.6696	649.00391	554.61035	236.75407	548.25513	446.12103	843.17065	858.55878	1268.9873	298.11511	1707.4933	302.99609	845.35779	885.47571	1831.3927	698.28497	471.50409	627.49634	949.53467	659.14044	828.23322	1905.4395	1039.3464	323.52643	340.24988	1599.0654	577.65503	2628.3716	1733.2261	1103.9701	1076.8771	1735.3282	1476.4728	633.46777	2114.3682	248.4157	2340.8442	825.23462	446.00729	397.77304	1430.7603	1800.4467	2187.8313	1307.1534	1431.7211	1270.8733	638.39026	593.66827	836.91833	572.901	1894.9418	189.83989	953.35895	735.05133	1623.2142	1027.1136	2810.6641	1364.8126	2623.3186	941.41406	567.33661	904.06079	1240.3672	1812.9907	605.16003	2524.2456	446.4649
567.08441	478.36389	570.06848	590.84125	494.47266	470.83228	2653.6704	348.47034	715.97974	341.30023	762.45483	1892.8702	1354.8246	944.39758	693.44141	863.26672	498.98492	222.70471	830.36969	765.0741	532.68573	153.05193	1213.1034	222.55081	174.9102	836.41309	318.89154	557.07495	912.50543	1494.4895	755.43707	186.32088	394.67902	1818.6707	726.41101	1193.8666	1856.65	641.13666	655.77222	579.96991	1118.4041	643.33636	1087.5554	1073.7814	671.12653	661.24438	380.18549	1668.6169	2944.2456	1053.5465	2101.8984	468.31427	371.58517	955.27063	450.84024	478.04785	1849.6819	2040.2501	881.99994	402.18594	732.75659	1004.0391	1175.7358	1094.3763	647.95819	553.93201	236.19939	547.56268	446.62476	842.25256	857.23602	1266.4003	298.72198	1704.3469	303.62152	844.97528	884.58319	1827.262	698.75903	470.63397	626.73315	946.24731	660.16705	825.22107	1902.976	1038.1855	323.44061	339.60376	1598.2068	578.69775	2622.8738	1731.8534	1103.1631	1075.6846	1733.8633	1479.4329	632.95129	2108.4736	248.00549	2337.2598	821.27484	445.71292	397.56375	1430.4301	1801.6943	2187.0483	1304.1676	1428.5273	1268.4348	636.45996	594.73871	832.72943	571.27197	1887.7186	189.43721	950.98486	734.15491	1620.5009	1024.1659	2807.2412	1364.7185	2616.8904	946.35571	566.86792	906.23157	1239.7373	1811.5848	603.4967	2517.0122	446.96649
566.37408	478.1496	569.34326	596.67426	493.04419	470.84991	2652.3733	347.55408	714.86896	340.06079	760.86499	1890.64	1353.4642	942.3609	691.43188	862.19971	499.27728	224.13057	836.71979	767.40906	533.51721	153.2235	1212.4346	221.04305	175.75803	834.89197	320.58945	555.9679	911.90906	1486.7375	754.80579	186.31795	394.9718	1819.9998	724.85339	1194.4735	1852.4437	640.5802	656.35364	579.0918	1117.0671	643.23212	1094.6647	1072.4595	673.85889	659.61072	379.44299	1665.9423	2950.6819	1052.3901	2096.8926	471.06076	370.80328	954.0191	449.22458	478.78726	1844.204	2040.4757	882.87799	402.2048	731.06445	1000.7317	1173.2063	1092.1011	646.93408	553.2467	237.02898	546.88452	446.36725	841.31348	864.77551	1263.8596	299.34937	1703.6088	305.77567	848.5744	883.698	1829.077	694.86426	469.70621	625.9812	943.88513	658.58301	822.19409	1905.1871	1037.5654	323.36517	339.02637	1609.7489	582.05847	2617.2832	1729.7288	1102.3391	1074.4579	1733.941	1482.3868	635.09717	2102.5715	247.59084	2333.7244	817.38782	445.44113	397.37814	1430.0428	1802.9753	2187.5547	1301.2177	1425.3503	1266.1251	631.30908	592.47852	828.62207	568.82861	1880.5509	190.14085	953.78424	738.354	1617.8125	1026.9113	2803.8181	1364.3657	2611.853	951.31897	566.41901	910.49719	1239.1102	1810.913	601.84216	2500.772	443.62384
566.49609	477.89102	568.5968	598.94153	492.45425	470.85696	2651.0369	346.62653	713.63806	338.83578	759.271	1888.416	1352.0215	940.29651	689.93695	861.09467	498.75369	222.91364	843.05933	765.94727	533.09814	152.9169	1211.7335	219.8591	176.62863	833.3689	319.89926	554.84924	911.29327	1486.7214	754.11688	186.29593	395.24966	1816.2733	723.29114	1194.8499	1848.7692	640.04541	654.90308	578.21008	1115.7256	643.13672	1101.8147	1071.1245	673.09497	657.96826	378.9407	1663.2395	2957.1128	1051.2273	2091.9041	470.18134	369.98782	953.69714	447.57272	477.86609	1837.3398	2040.6946	884.73401	402.34366	730.2475	999.70148	1170.6211	1089.7936	645.92078	552.54651	236.46838	546.16833	446.91183	840.39392	863.42688	1261.283	299.9541	1700.4781	306.41705	848.17871	882.7915	1824.9473	695.46039	468.82849	625.19427	940.56763	659.57324	819.17688	1902.7638	1036.423	323.30408	338.41272	1608.8643	583.10504	2611.9153	1728.3513	1101.4985	1073.243	1732.5225	1485.3247	634.58643	2096.6492	247.18484	2330.166	813.43915	445.22684	397.24118	1429.6902	1804.2441	2186.7764	1298.2394	1422.1781	1263.6567	629.3512	593.54828	824.44525	567.1853	1873.3628	189.74789	951.42761	737.48047	1615.0874	1023.9812	2800.3816	1364.2771	2605.5588	956.2572	565.94409	912.89587	1238.4667	1809.5203	600.16455	2493.6379	444.08908
565.32562	477.64069	567.85614	606.052	493.14795	470.85419	2649.7319	345.6893	714.47882	337.61197	757.66937	1886.1763	1350.592	938.24432	686.64575	859.97565	499.18475	224.47433	849.40973	764.65033	534.85986	152.41928	1211.0739	219.81235	177.46736	831.82416	322.24768	553.72601	910.64874	1478.1317	753.46014	186.40564	395.5202	1825.1511	721.71765	1203.1693	1850.9763	639.49017	659.66833	577.2851	1114.417	643.0296	1108.91	1069.7903	674.99969	656.31799	378.50299	1660.5492	2963.5396	1050.0582	2086.8887	472.00769	369.14905	955.86627	445.94739	479.07715	1836.2964	2040.9072	888.94574	402.25513	730.94135	996.67853	1168.0529	1087.4968	644.90161	551.86523	235.61456	545.46399	447.28815	839.46851	871.57367	1258.7008	300.54895	1698.3596	307.94409	849.82953	881.89081	1818.709	697.73853	469.39392	624.4068	937.3244	660.1969	816.14972	1900.3207	1035.8523	323.24231	337.79773	1616.6593	582.45282	2585.0916	1726.7092	1100.7058	1072.0288	1732.0771	1488.2601	632.69232	2090.74	246.77588	2326.5898	809.51208	444.95087	397.04681	1429.3308	1805.4899	2185.9717	1295.292	1419.0179	1256.4218	626.40991	590.44092	820.2934	565.1366	1866.1646	189.77127	949.25067	742.38068	1612.3875	1026.0803	2796.9348	1364.2202	2613.6052	961.17657	565.46875	921.39618	1237.8528	1808.6246	598.5155	2481.6079	446.29138
565.50885	477.40027	567.11053	608.42609	492.55151	470.87668	2648.4031	344.75839	713.2381	336.36572	756.09082	1883.9377	1349.1498	936.19653	685.18958	858.89856	498.67123	223.23933	855.77521	763.21301	534.44006	152.13266	1210.4082	218.62025	178.3264	830.31714	321.61176	552.6377	910.06842	1478.1312	752.79187	186.36407	395.81226	1821.439	720.17871	1203.6552	1847.3094	638.94385	658.3009	576.422	1113.0447	642.97894	1116.0541	1068.4519	674.25934	654.6698	377.97864	1657.8895	2969.9448	1048.8867	2081.8911	471.14581	368.34338	955.58746	444.31393	478.17188	1829.3949	2041.1742	890.83038	402.36868	730.19836	995.62103	1165.5242	1085.1967	643.90021	551.1886	235.09399	544.7785	447.82452	838.55774	870.19788	1256.1633	301.17535	1695.2423	308.64612	849.46344	880.9975	1814.6005	698.44293	468.56824	623.63403	934.03015	661.19287	813.13037	1897.9005	1034.7188	323.15356	337.1795	1615.7275	583.50116	2579.7275	1725.3508	1099.8904	1070.803	1730.7054	1491.222	632.20984	2084.8374	246.37334	2323.0393	805.58417	444.69199	396.86807	1428.9677	1806.7882	2185.1799	1292.3251	1415.8502	1253.9941	624.4801	591.52991	816.13306	563.49829	1858.9614	189.40387	946.91833	741.51465	1609.6525	1023.1805	2793.5354	1364.1438	2607.6001	966.13696	564.98889	924.02563	1237.2352	1807.251	596.8501	2474.4861	446.82263
565.02258	477.15192	566.3299	614.26721	493.36603	470.91211	2647.0793	343.85977	715.28473	335.11444	754.48657	1881.7135	1347.7555	934.16016	682.06659	857.79193	500.18213	225.83864	862.10651	761.45813	534.01984	152.30217	1209.7194	219.04594	179.17845	828.78015	324.44025	551.50806	909.40924	1461.9673	752.13794	186.15288	396.10907	1825.1091	718.60889	1206.1555	1843.6063	638.40491	661.74463	575.55676	1111.6969	642.85437	1123.1779	1066.7703	674.76727	653.03461	377.77893	1655.1798	2976.3674	1047.712	2076.864	474.5838	367.51831	959.27002	442.6702	477.45856	1823.1541	2041.3734	896.17163	402.10019	732.47052	992.4151	1162.9458	1082.9165	642.86328	550.48523	236.57205	544.06757	448.33722	837.59302	874.40051	1253.5715	301.76691	1689.9785	309.05072	851.63763	880.08887	1817.3228	701.19019	465.13031	622.841	931.54443	661.51044	810.11597	1912.5411	1035.0684	323.07928	336.56952	1626.6545	584.91577	2566.7073	1723.993	1099.0676	1069.5643	1735.4808	1494.1301	631.97632	2078.9277	245.99541	2319.4734	801.63263	444.42972	396.69009	1428.571	1808.037	2184.4058	1289.3521	1412.6622	1251.4309	621.72278	590.4751	811.95819	561.13867	1851.7836	189.01367	951.72571	744.99481	1606.9442	1030.3508	2790.0874	1364.0592	2620.9512	971.06128	564.51685	928.32776	1236.5609	1807.743	595.16162	2464.1833	444.49744
565.26367	476.90811	565.62372	616.7218	492.76785	470.88568	2645.7991	342.90448	714.06177	333.89209	752.90784	1879.4795	1346.3621	932.11053	680.61841	856.70276	499.67816	224.5881	868.46814	760.02899	533.63556	152.02739	1209.0701	217.86307	180.03943	827.26953	323.77908	550.41229	908.83331	1461.9713	751.47711	186.1635	396.42111	1821.4222	717.05798	1206.6287	1839.964	637.86578	660.37903	574.66577	1110.3838	642.72498	1130.3007	1065.4348	674.0658	651.38513	377.28799	1652.4908	2982.7834	1046.5449	2071.8586	473.71106	366.71927	958.9248	441.04706	476.54388	1816.2488	2041.6295	898.02771	402.24097	731.77014	991.35785	1160.3955	1080.6272	641.85748	549.81799	236.07245	543.37024	448.88937	836.71466	872.9585	1251.0142	302.38895	1686.9241	309.74765	851.26318	879.18634	1813.2405	702.05847	464.33386	622.1001	928.31256	662.48004	807.10822	1910.1503	1033.9293	323.02936	335.96381	1625.6091	585.97876	2561.3218	1722.6799	1098.2542	1068.4084	1734.1997	1497.1147	631.46069	2073.0046	245.58286	2315.9292	797.73218	444.16235	396.50824	1428.2291	1809.2998	2183.6021	1286.4026	1409.5039	1249.0117	619.81592	591.58289	807.82898	559.5354	1844.627	188.65674	949.44574	744.17017	1604.246	1027.5671	2786.6711	1363.9978	2615.1304	976.01923	564.08429	931.22357	1235.9584	1806.3994	593.54205	2457.0239	444.97049
565.27283	476.68851	564.88324	619.94043	491.42667	470.92923	2644.4407	342.01532	713.99292	332.55539	751.33539	1877.2411	1344.8956	930.06104	678.99188	855.59625	497.69168	225.65237	874.81995	762.48376	533.21185	151.38091	1208.4049	219.12317	180.89377	825.75879	324.06091	549.31531	908.22156	1461.4213	750.83386	186.10789	397.56845	1823.9746	715.51337	1209.1459	1836.2903	637.33154	662.76624	573.80774	1109.0321	642.64807	1137.4204	1065.4518	673.80865	649.7616	376.77145	1649.8206	2986.1914	1045.3784	2066.8782	474.00122	365.89792	960.98669	439.37494	477.65021	1804.2216	2041.8589	899.99292	404.3468	732.06049	990.34998	1157.8319	1078.3259	640.86035	549.12708	236.94412	542.70044	449.43124	835.79022	874.40112	1248.4459	303.0043	1688.5054	310.42899	850.24695	878.29004	1821.0988	700.36786	465.00464	621.30133	925.96631	663.52576	804.11133	1907.2285	1034.3873	322.9473	335.36053	1628.4222	587.01312	2547.542	1721.338	1097.4058	1067.1421	1734.2529	1500.0559	630.80609	2067.1121	245.1597	2312.3601	793.78412	443.90088	396.32904	1427.8549	1810.5734	2182.7942	1283.4408	1406.3309	1243.8813	617.99341	591.53754	803.65143	556.88495	1837.4272	188.27655	946.63538	748.24707	1601.5472	1029.1556	2783.2256	1363.9368	2613.2026	980.97925	563.57129	942.36487	1235.3438	1806.8737	591.88159	2444.2087	446.08127
565.54102	476.44022	564.12451	622.41687	490.81808	470.91974	2643.1189	341.08405	712.76074	331.33145	749.75006	1875.011	1343.4668	927.9892	677.52429	854.50354	497.15442	224.31256	881.18164	761.03748	532.8111	151.13998	1207.7146	217.87988	181.75107	824.24487	323.40103	548.19141	907.59192	1461.3713	750.17993	186.11548	397.86917	1820.2678	713.96631	1209.6024	1832.5964	636.76593	661.41583	572.92017	1107.7051	642.5459	1144.558	1064.1217	673.06836	648.1416	376.24979	1647.0825	2992.5842	1044.2037	2061.8623	473.15872	365.08893	960.67749	437.74268	476.76364	1797.2529	2042.1096	901.84912	404.49353	731.32227	989.2782	1155.2725	1076.0173	639.80176	548.41711	236.42961	541.9884	449.96378	834.84253	872.91779	1245.8798	303.59897	1685.45	311.09067	849.83691	877.38245	1817.0452	701.29712	464.25754	620.52991	922.72168	664.52588	801.07745	1904.8953	1033.2809	322.85785	334.73279	1627.2426	588.08521	2542.1411	1719.9926	1096.6202	1065.9253	1732.9692	1502.9894	630.24963	2061.2153	244.76004	2308.7869	789.84338	443.64716	396.16064	1427.4839	1811.8352	2182.02	1280.4874	1403.1774	1241.4501	616.08276	592.67346	799.4856	555.24805	1830.238	187.90309	944.39935	747.40698	1598.83	1026.4453	2779.8291	1363.8872	2607.5244	985.92407	563.11633	945.52087	1234.7078	1805.4905	590.22052	2437.011	446.58115
565.01746	476.21542	563.37744	626.03589	491.30331	470.92255	2641.8279	340.17371	710.99451	330.04495	748.14343	1872.7815	1342.0691	925.94391	675.99908	853.4093	498.68231	223.55432	887.53247	761.87177	532.40991	150.93155	1207.0459	216.98969	182.6078	822.70911	322.76471	547.0827	906.98364	1459.6508	749.51813	186.10471	398.10538	1818.3473	712.38971	1210.0674	1828.943	636.22937	662.99847	572.01447	1106.3809	642.43115	1151.7001	1064.0946	675.88208	646.49109	375.73001	1644.4326	2995.4241	1043.0624	2056.8318	472.302	364.25787	960.56458	436.13269	471.31744	1779.2878	2042.3458	904.68359	405.74188	734.01422	986.64539	1152.7144	1073.7223	638.80139	547.77673	236.97368	541.28174	450.4985	833.94354	872.04303	1243.3138	304.22345	1678.5574	311.77832	844.74634	876.50793	1818.1239	697.41864	462.74323	619.75201	919.48425	665.51666	798.08563	1897.519	1031.8439	322.82355	334.12598	1630.7338	589.11438	2533.6636	1718.637	1095.79	1064.7437	1733.1984	1505.959	630.69812	2055.3025	244.36288	2305.23	785.9494	443.41052	395.99854	1427.1571	1813.0957	2181.2139	1277.5183	1399.9799	1239.348	613.51422	592.07458	795.36938	552.28461	1823.0533	187.28404	944.25055	746.66248	1596.1118	1033.4763	2776.3767	1363.8223	2612.5176	990.85132	562.61993	949.6438	1234.0917	1808.8032	588.55432	2425.1938	444.89182
565.29114	475.94797	562.62817	628.58496	490.67575	470.93469	2640.5073	339.22998	709.77148	328.81973	746.52631	1870.5638	1340.6338	923.90259	674.56183	852.29535	498.15649	222.2175	893.88013	760.40717	532.04602	150.70059	1206.3448	215.75888	183.43256	821.16003	322.09006	545.94135	906.35376	1459.5966	748.85419	186.10986	398.39157	1814.6681	710.81	1210.5045	1825.2726	635.6748	661.63867	571.15234	1105.026	642.36145	1158.7931	1062.7703	675.15833	644.85486	375.23343	1641.7384	3001.7656	1041.8591	2051.8289	471.42908	363.46448	960.22974	434.47968	470.46857	1772.3265	2042.574	906.53394	405.93604	733.34674	985.58862	1150.1686	1071.439	637.78986	547.04138	236.42891	540.61804	451.03488	833.00769	870.61035	1240.7579	304.8147	1675.562	312.43665	844.33313	875.57446	1814.0448	698.43903	461.97754	618.98975	916.21509	666.52698	795.05322	1895.24	1030.7042	322.73596	333.52789	1629.4658	590.16577	2528.2844	1717.2853	1094.9751	1063.498	1731.9535	1508.8585	630.13464	2049.3806	243.96405	2301.6523	781.98029	443.08899	395.76947	1426.7623	1814.3723	2180.4209	1274.5427	1396.8036	1236.8976	611.59283	593.20898	791.17206	550.65491	1815.8811	186.88441	942.06689	745.82733	1593.4039	1030.8291	2772.9583	1363.7484	2607.0693	995.79749	562.1499	953.02954	1233.4357	1807.3981	586.88257	2417.9841	445.36703
565.64197	475.74567	561.91608	629.0379	490.0545	470.94501	2639.1914	338.31024	709.40009	327.43225	745.01709	1868.3403	1339.2404	921.82953	671.23511	851.20825	497.07678	222.52946	900.25409	760.71313	531.60675	149.68535	1205.7333	215.25877	184.33035	819.71313	321.70062	544.90881	905.74805	1456.4788	748.20795	186.2545	398.54272	1818.9263	709.32458	1210.9999	1821.5862	635.12695	660.90491	570.25189	1103.7089	642.27917	1165.9611	1061.1044	675.56195	643.20825	374.72784	1639.1125	3003.6968	1040.7164	2046.8715	470.62506	362.64124	956.27606	434.21964	469.76904	1751.9369	2042.8207	908.0434	406.44119	734.20947	981.0094	1147.6121	1069.1351	636.78778	546.38245	236.07198	539.9447	451.59546	832.12012	868.74792	1238.2026	305.47266	1681.4573	313.16254	840.03265	874.70227	1818.5513	697.76227	461.81915	618.21594	913.01245	667.53119	792.05267	1907.2211	1033.3267	322.69144	332.92542	1630.4093	591.21063	2509.4695	1715.9728	1094.1722	1062.3239	1733.038	1511.8405	635.47644	2043.4573	243.5648	2298.1443	778.06897	442.93259	395.69473	1426.4457	1815.6465	2179.6384	1271.6139	1393.6699	1234.4779	609.68713	591.95264	787.0343	548.10876	1808.7003	186.42207	943.4494	744.96466	1590.7318	1029.5305	2769.5461	1363.6906	2611.4446	1000.7612	561.69568	961.24219	1232.8402	1810.7115	585.25769	2407.4285	444.06622
565.90637	475.49268	561.15039	631.60254	489.42755	470.94489	2637.8525	337.39777	708.21185	326.1767	743.38062	1866.0917	1337.79	919.7995	669.80371	850.08441	496.55713	221.16057	906.56934	759.22516	531.20105	149.42322	1205.0284	213.99397	185.13429	818.15009	321.02344	543.75397	905.12683	1456.3712	747.54163	186.27023	398.76422	1815.2712	707.72272	1211.4359	1817.9315	634.56915	659.50372	569.37854	1102.3694	642.15698	1173.0514	1059.8206	674.8028	641.56616	374.20123	1636.3838	3010.0349	1039.5375	2041.8654	469.75671	361.83948	955.95776	432.58386	468.94189	1744.915	2043.035	909.8811	406.62592	733.54828	979.91235	1145.0391	1066.8545	635.74017	545.69141	235.59224	539.20819	452.13403	831.16394	867.32227	1235.6154	306.03284	1678.5079	313.78632	839.61212	873.78748	1814.4974	698.9137	461.05719	617.42328	909.71948	668.50623	789.0282	1904.996	1032.1945	322.57294	332.31146	1629.0634	592.24878	2504.2913	1714.6232	1093.3145	1061.084	1731.7827	1514.7775	634.90192	2037.5514	243.1483	2294.5447	774.14154	442.62128	395.46674	1426.0421	1816.9331	2178.835	1268.623	1390.4664	1231.9998	607.75043	593.07269	782.87543	546.46301	1801.4856	186.06105	941.29681	744.10999	1587.9872	1026.8937	2766.0894	1363.6135	2606.2856	1005.7135	561.21002	964.92542	1232.2212	1809.3335	583.57452	2400.179	444.51703
564.01227	475.23633	560.41125	636.50055	490.25751	470.96259	2636.5229	336.46765	708.07599	324.45917	741.63721	1863.8524	1336.3625	917.7359	670.3092	848.98132	497.60809	220.25816	912.90833	757.2309	530.79089	148.41345	1204.3672	212.71574	186.00168	816.62201	319.76337	542.63867	904.51733	1442.9786	746.87451	186.36215	400.0777	1827.4934	706.16943	1211.8682	1814.2546	634.04919	658.20343	568.4967	1100.9974	642.04633	1180.1819	1058.1791	675.05359	639.9093	373.67175	1633.683	3005.6729	1038.3755	2036.8579	468.90414	360.99908	959.81824	432.65979	468.59842	1722.2942	2043.2612	916.16821	406.33374	732.63	977.50549	1142.4865	1064.5352	634.72681	544.98615	235.89018	538.52771	452.63617	830.23065	844.86951	1233.0472	306.64539	1675.9761	314.46683	836.30225	872.89172	1822.3757	694.45361	460.30777	616.64392	906.44067	669.50604	786.00543	1906.1337	1043.9331	322.5105	331.68835	1631.8168	593.29285	2491.6243	1713.2865	1092.5109	1059.8545	1733.08	1517.7188	650.09113	2031.6641	242.74129	2290.9727	770.20569	442.32916	395.26056	1425.6636	1818.1613	2178.0449	1265.6805	1387.3235	1229.6355	607.81592	593.37915	778.71899	544.00415	1794.2939	185.50789	938.43829	743.24689	1585.269	1030.3517	2762.6819	1363.5411	2593.0071	1010.6205	560.75629	972.13953	1231.5676	1807.8839	581.8938	2392.9692	445.42511
564.34949	474.98077	559.66736	639.21332	489.6485	470.99924	2635.2097	335.53799	706.86139	323.26477	740.04248	1861.6361	1334.9689	915.70154	668.9425	847.90503	497.04349	218.91901	919.27429	755.80029	530.38953	148.1814	1203.6882	211.46567	186.85559	815.11316	319.09534	541.54248	903.90234	1442.9015	746.22534	186.38193	400.35144	1823.8735	704.62708	1212.3384	1810.5759	633.48315	656.85938	567.62476	1099.6914	641.94556	1187.337	1056.9009	674.3241	638.3031	373.1655	1631.0062	3011.9841	1037.1991	2031.8396	468.05167	360.18219	959.54065	431.05948	467.81192	1715.2117	2043.4834	918.04517	406.52011	732.07141	976.41711	1139.9258	1062.2614	633.68848	544.31226	235.48141	537.83441	453.19672	829.30786	843.52173	1230.4791	307.24661	1673.0399	315.14404	835.95679	871.98254	1818.3383	695.73291	459.55838	615.8916	903.21313	670.53308	782.97339	1904.0768	1042.8765	322.45789	331.07623	1630.424	594.35474	2486.6519	1711.921	1091.7192	1058.6138	1731.7849	1520.6927	649.58606	2025.7292	242.33759	2287.4229	766.26062	442.09506	395.10587	1425.3129	1819.4551	2177.2532	1262.7205	1384.1323	1227.2103	605.89099	594.51831	774.53967	542.39026	1787.1222	185.17279	936.29175	742.41077	1582.5819	1027.8307	2759.2373	1363.4669	2588.0469	1015.5886	560.27197	975.92273	1230.947	1806.5413	580.2561	2385.7747	445.95917
563.59619	474.76083	558.92261	634.08691	488.07913	470.96713	2633.8911	334.62701	708.0083	323.54645	737.92432	1859.3773	1333.5121	913.64783	666.19183	846.78058	498.16434	219.57071	925.62183	755.2644	529.97412	147.88135	1203.0189	210.07501	187.71843	813.58862	318.42603	540.41492	903.24731	1430.1024	745.54639	187.02267	401.50314	1830.2981	703.05823	1212.7687	1806.9056	632.93872	655.51831	566.74048	1098.3506	641.8374	1194.4282	1049.627	677.35626	636.63635	372.66742	1628.2991	3006.8889	1036.0221	2026.83	467.22522	359.38278	960.52625	431.13626	466.91687	1699.6503	2043.7355	920.83105	406.83017	734.17328	974.50696	1137.3434	1059.9535	632.71075	543.60828	237.42438	537.1449	453.72958	828.38696	840.18958	1227.8949	307.88678	1661.0007	315.85144	826.86926	871.07336	1814.2905	696.27191	458.60272	615.08356	899.95215	671.53943	779.95715	1906.8805	1044.2997	322.37476	330.48328	1636.8121	595.38098	2477.9761	1710.5706	1090.903	1057.4271	1730.0468	1523.6033	657.60974	2019.8359	241.94052	2283.8521	762.31104	441.83322	394.92136	1424.9357	1820.6884	2176.4797	1259.7637	1380.9849	1229.184	602.91101	596.15375	770.36627	539.27478	1779.9336	186.01743	934.63452	741.51404	1579.8389	1031.187	2755.8354	1363.4104	2583.1396	1020.5242	559.79675	985.58484	1230.3148	1806.8457	578.59033	2374.1753	441.66629
563.95947	474.51968	558.1748	636.79541	487.47787	470.99487	2632.561	333.70883	706.8031	322.34799	736.30682	1857.1503	1332.1013	911.60663	664.80322	845.68365	497.6391	218.20648	931.96985	753.8172	529.55756	147.68581	1202.3304	208.84134	188.58495	812.05371	317.77765	539.31067	902.64294	1430.0221	744.90228	187.0457	401.77139	1826.7606	701.49329	1213.2271	1803.2295	632.39319	654.1944	565.86493	1096.9767	641.72656	1201.5416	1048.3848	676.61871	634.99268	372.11929	1625.5923	3013.1414	1034.8658	2021.8267	466.36725	358.54257	960.25317	429.52222	466.1297	1692.4912	2043.9429	922.6958	407.00073	733.73059	973.38733	1134.8054	1057.6702	631.66083	542.90778	237.01456	536.4425	454.2634	827.44293	838.90332	1225.351	308.48047	1658.1243	316.50336	826.54956	870.18427	1810.2074	697.62921	457.85602	614.32037	896.69165	672.54663	776.97546	1904.8335	1043.2452	322.29242	329.84634	1635.3636	596.41266	2473.0984	1709.25	1090.0717	1056.1772	1728.7886	1526.5441	657.06958	2013.9006	241.51926	2280.29	758.40045	441.55609	394.73071	1424.5795	1821.9589	2175.6433	1256.7732	1377.7693	1226.783	601.00342	597.26581	766.23663	537.64429	1772.7247	185.66843	932.51947	740.65277	1577.1508	1028.771	2752.3599	1363.3531	2578.4641	1025.4639	559.33582	989.51196	1229.682	1805.4728	576.92053	2366.9653	442.14639
564.12329	474.24036	557.40936	637.1994	488.09631	470.9978	2631.2371	332.79401	707.12469	319.90253	735.77942	1854.9038	1330.6799	909.5556	662.42664	844.57654	498.14886	219.72636	938.29913	752.35889	529.16724	147.96809	1201.618	207.27184	189.3925	810.50452	317.72607	538.18018	902.02301	1424.522	744.22607	187.19304	401.12103	1837.603	699.92041	1213.6785	1799.5474	631.85321	652.83008	564.99774	1095.646	641.63806	1208.636	1042.7365	677.81543	633.37543	371.6048	1622.9067	3012.8901	1033.6742	2016.79	465.52502	357.74133	961.73615	428.70541	465.35632	1680.4727	2044.1572	930.41425	407.75998	732.63007	972.26996	1132.2522	1055.3743	630.62506	542.22607	237.34735	535.74811	454.73694	827.73376	835.81903	1222.7803	309.0387	1653.5588	317.1333	820.99854	869.26526	1817.8699	696.48212	457.13	613.54224	893.44434	673.54199	773.94861	1908.1204	1051.6586	322.20001	329.23315	1636.9115	597.46075	2450.3057	1707.8936	1089.2219	1054.9669	1728.6322	1529.5023	665.6355	2008.0115	241.11678	2276.7021	754.43359	441.28891	394.54581	1424.1807	1823.1915	2174.8657	1253.7778	1374.5634	1233.9545	597.92798	598.40021	762.0423	535.65332	1765.5414	186.58566	929.59589	739.81488	1574.4102	1036.8726	2748.9331	1363.2677	2567.7935	1030.3749	558.86194	995.82959	1229.0516	1807.5482	575.2522	2358.4089	439.73468
564.55145	474.02582	556.6748	639.98846	487.52753	471.01703	2629.9282	331.86078	705.94043	318.68134	734.21094	1852.6902	1329.2753	907.48853	661.01324	843.47034	497.62921	218.34178	944.66034	750.93542	528.74603	147.76756	1200.9677	206.03764	190.28415	809.00806	317.07907	537.07861	901.44495	1424.4436	743.57971	187.24998	401.43579	1834.1215	698.37671	1214.1583	1795.9008	631.31244	651.51318	564.10614	1094.309	641.54437	1215.8163	1041.5338	677.11932	631.71729	371.08398	1620.2523	3019.2432	1032.5479	2011.8031	464.69751	356.90442	961.50433	427.11142	464.60583	1673.2883	2044.4203	932.33185	407.98349	732.21088	971.20642	1129.7079	1053.0596	629.62708	541.54224	236.93114	535.04102	455.3186	826.80957	834.54028	1220.2324	309.71191	1650.6871	317.87823	820.68268	868.40076	1813.8221	698.05957	456.42676	612.76105	890.1615	674.55377	770.93817	1906.1447	1050.73	322.15454	328.61761	1635.3453	598.52307	2445.5349	1706.5676	1088.4253	1053.746	1727.3617	1532.459	665.13049	2002.0891	240.72017	2273.1658	750.54602	441.01266	394.36087	1423.8512	1824.5106	2174.0859	1250.8453	1371.4252	1231.6643	596.01123	599.54877	757.93225	534.02576	1758.369	186.2169	927.47729	738.96875	1571.7201	1034.5801	2745.5364	1363.2477	2563.3374	1035.3385	558.37946	999.86096	1228.4156	1806.2502	573.59216	2351.2314	440.24469
562.68134	473.80505	558.20154	643.41052	488.25995	470.23975	2628.6118	330.92371	706.41895	317.14905	735.75073	1850.4646	1327.8281	905.83856	658.20789	842.40887	497.69745	221.56308	951.03174	749.49438	528.36816	146.8989	1200.2887	204.44507	191.13573	807.48389	319.71521	535.96313	900.8241	1411.9318	742.92114	187.84668	402.73083	1850.4824	696.8291	1214.6058	1792.2067	630.73621	650.20972	563.19934	1092.9818	641.41827	1224.2191	1038.8468	678.32349	630.07129	370.59741	1617.5575	3018.9375	1031.356	2006.8	463.83679	356.11127	958.63	423.32394	463.81281	1671.2382	2044.6589	939.3927	405.86893	729.42249	970.09778	1127.1558	1050.7833	628.63037	542.44421	235.78539	534.3327	455.87146	830.21936	831.55029	1217.6757	310.31342	1650.9546	318.55188	817.35083	867.47986	1807.9539	690.62274	455.66913	612.00323	886.92834	675.55414	767.91254	1900.0481	1055.5927	322.09375	328.03641	1638.3893	599.60107	2441.4705	1705.2128	1087.2924	1052.5419	1726.7229	1535.4132	668.48083	1996.1921	240.31512	2269.5779	756.05737	440.77188	394.19083	1423.4672	1825.769	2173.3025	1247.8773	1368.2402	1233.662	593.06616	600.69543	761.4231	532.41821	1751.1785	185.67827	925.32404	738.11139	1569.006	1039.469	2742.0881	1363.1471	2563.2227	1040.3237	557.89307	1003.8978	1229.8887	1811.403	571.9259	2344.0251	432.25629
563.10132	473.53674	557.45593	646.16913	487.68298	470.25446	2627.2695	330.004	705.22192	315.97119	734.15167	1848.2155	1326.4358	903.7821	656.74292	841.27271	497.16632	220.10539	957.35406	748.04279	527.92969	146.73755	1199.6355	203.16963	191.99347	805.95441	319.06094	534.85181	900.21143	1411.8304	742.23682	187.88181	403.0235	1847.0461	695.26135	1215.0428	1788.5378	630.22418	648.82532	562.33295	1091.6228	641.32275	1231.424	1037.6174	677.63672	628.43665	370.05878	1614.8585	3025.3296	1030.1984	2001.8052	463.00552	355.28241	958.36786	421.76935	463.05515	1663.9819	2044.8706	941.23456	406.06451	729.03381	969.02344	1124.5789	1048.4781	627.59338	541.80566	235.41623	533.63	456.3869	829.29315	830.32629	1215.0897	310.91183	1648.1204	319.21146	817.00977	866.59192	1803.9608	692.25146	454.95737	611.22156	883.65808	676.53424	764.89484	1898.0566	1054.6212	322.01221	327.39886	1636.6953	600.61414	2436.6953	1703.8745	1086.4861	1051.3176	1725.4296	1538.3514	667.95563	1990.2662	239.90993	2266.0256	752.14453	440.48804	393.9942	1423.1041	1827.0333	2172.5034	1244.9203	1365.0819	1231.3716	591.17676	601.79041	757.29968	530.77142	1743.99	185.34137	923.20251	737.255	1566.302	1037.2979	2738.6533	1363.0961	2558.8213	1045.2211	557.43793	1007.8795	1229.2522	1810.0673	570.27679	2336.8223	432.69702
562.58441	473.30322	558.62335	649.6142	486.1803	468.44952	2625.9563	329.0791	706.25183	313.33014	738.45953	1845.9949	1325.0052	904.9184	654.53125	840.20825	496.1626	220.43553	963.73297	747.05621	527.54443	146.22112	1198.9752	201.88573	192.83043	804.46588	323.40857	533.7713	899.58441	1399.6162	741.61774	187.9662	404.47906	1857.9847	693.73175	1215.5028	1784.8627	629.66449	647.54828	561.46375	1090.3224	641.23553	1235.3075	1028.9835	676.61768	626.79944	369.55688	1612.1722	3009.4041	1029.042	1996.7927	462.16315	356.18896	956.16083	420.04932	462.2915	1659.4061	2045.1069	959.20221	405.49072	730.07941	967.91437	1122.017	1046.1711	626.59399	542.03918	235.05309	532.96887	456.91748	830.44299	829.755	1212.5219	311.53821	1650.9648	319.90216	816.34119	865.69037	1804.2806	685.98816	454.24249	610.43524	880.41315	677.55103	761.88733	1892.0599	1064.9026	321.93744	326.80054	1641.1111	601.70209	2431.1763	1702.516	1075.2794	1050.0889	1723.1815	1541.2998	667.8642	1984.3705	239.49062	2262.491	761.25043	440.25122	393.84113	1422.7509	1828.297	2171.6936	1241.9694	1361.9298	1226.828	590.11566	602.96307	767.38483	528.02283	1736.7888	185.41435	921.0849	736.38824	1563.6017	1039.6829	2735.218	1363.0149	2551.2559	1050.214	556.94745	1011.9283	1224.2571	1819.6208	568.63922	2329.6467	427.36786
562.99408	473.06476	557.8855	652.42957	485.58905	468.51807	2624.6675	328.15723	705.14612	312.203	736.85455	1843.7671	1323.5796	902.87738	653.05457	839.0874	495.62073	218.96959	970.0755	745.60181	527.14203	146.04948	1198.3191	200.61693	193.69969	802.94281	322.77844	532.65295	898.98639	1399.5063	740.94	188.00642	404.77625	1854.5804	692.17224	1215.9635	1781.201	629.12628	646.23102	560.57135	1088.9701	641.14954	1242.6714	1027.7456	675.95581	625.1427	369.03204	1609.5015	3015.8684	1027.8547	1991.802	461.30328	355.38391	955.94208	418.55835	461.50568	1652.0876	2045.3511	961.08124	405.69116	729.77148	966.82281	1119.4728	1043.9011	625.56915	541.44745	234.68004	532.25928	457.47516	829.50696	828.50836	1209.9677	312.16119	1648.1233	320.59589	816.02832	864.79138	1800.3246	687.74817	453.49707	609.69135	877.18774	678.55762	758.87518	1890.1255	1064.0356	321.88226	326.17157	1639.311	602.72833	2426.4209	1701.2002	1074.6068	1048.9059	1721.9238	1544.2336	667.36047	1978.4735	239.11986	2258.9241	757.43134	439.9884	393.66394	1422.4041	1829.5869	2170.9111	1239.0139	1358.7563	1224.6722	588.24683	604.07709	763.44067	526.38623	1729.6207	185.09618	918.95062	735.54724	1560.9006	1037.5201	2731.8096	1362.9604	2546.9414	1055.1523	556.50677	1015.9254	1223.6799	1818.3503	566.99146	2322.4207	427.78595
562.86157	472.81213	555.82373	653.2561	485.50476	468.70108	2623.3586	327.26187	705.67249	310.00024	732.89111	1841.51	1322.1575	902.52515	649.25012	837.98364	494.68185	218.55328	976.43024	745.11707	526.74646	146.91504	1197.6207	199.20609	194.54413	801.38904	322.20227	531.51245	898.35986	1387.1697	740.28699	188.08725	405.48541	1851.1082	690.58618	1216.4294	1787.1975	628.57922	644.90686	559.68701	1087.6086	641.03619	1250.8267	1030.2874	677.22107	623.52655	368.54636	1606.8134	3003.5525	1026.7206	1986.7974	460.45328	357.2363	956.08441	415.82504	460.72318	1636.9407	2045.5623	978.01581	405.89426	730.80994	965.73804	1116.9009	1041.5903	624.54431	544.65906	233.84512	531.54968	457.99268	829.77966	828.56995	1210.3146	312.76389	1651.4419	321.26242	813.33313	863.91028	1805.0601	682.11047	452.75833	609.9635	873.92126	679.57922	755.85156	1883.1093	1073.1702	321.8111	325.58673	1639.9127	603.49585	2413.7966	1699.8488	1057.8381	1047.6589	1719.9462	1547.2117	670.0675	1972.5505	238.70038	2255.3557	779.90137	439.71677	393.47318	1422.0273	1830.8363	2170.1206	1236.0448	1355.5775	1227.4343	586.02832	607.62939	782.20435	523.63159	1722.4348	185.2359	916.8053	734.69604	1558.1763	1031.3719	2728.3647	1360.9006	2544.759	1060.0891	556.03271	1019.9236	1218.4653	1815.9445	565.29504	2315.2058	426.37695
563.30823	472.5687	555.06543	656.13733	484.93564	468.76578	2622.01	326.31625	704.63184	308.89468	731.30414	1839.2885	1320.7289	900.46606	647.71661	836.87866	494.17062	217.12915	982.75964	743.68372	526.31116	146.75406	1196.9463	198.00165	195.38893	799.88239	321.60181	530.41296	897.72723	1387.054	739.6004	188.13092	405.80466	1847.72	689.03821	1216.8732	1783.6146	628.0271	643.52722	558.81824	1086.2795	640.92334	1258.5452	1029.064	676.6048	621.85352	368.04218	1604.1011	3010.0276	1025.5338	1981.79	459.59052	356.46735	955.88049	414.35425	459.93591	1629.5878	2045.8005	979.84204	406.12097	730.54095	964.63409	1114.3298	1039.293	623.51086	544.13538	233.43933	530.88037	458.5253	828.82007	827.27039	1207.7576	313.3559	1648.5712	321.92047	813.01855	862.9917	1801.136	683.90277	452.01001	609.14948	870.64032	680.55652	752.83386	1881.3411	1072.3113	321.72235	324.98358	1638.1223	604.52106	2409.0129	1698.5034	1057.2662	1046.4396	1718.6476	1550.1263	669.55585	1966.6365	238.29446	2251.7773	776.25244	439.46429	393.31165	1421.6724	1832.1023	2169.3074	1233.0779	1352.4001	1225.36	584.11798	608.73218	778.57239	521.98376	1715.2505	184.90588	914.68469	733.83264	1555.4641	1029.2643	2724.936	1360.8394	2540.4504	1065.0605	555.56946	1023.9675	1217.9059	1814.6484	563.63745	2308.0295	426.76486
561.2832	472.33984	557.18958	656.46979	484.1814	467.99411	2620.6855	325.3992	706.97693	306.75415	730.05566	1837.072	1319.3168	902.99365	647.58716	838.24731	493.66959	216.35936	989.15393	738.20483	525.92218	146.38486	1196.2747	196.64284	196.23947	798.3407	321.85022	529.28259	897.12488	1374.3853	738.96765	188.02176	406.70355	1854.7408	687.4657	1217.3173	1784.376	627.49573	642.19214	558.76025	1084.9615	640.84564	1260.1219	1025.0923	675.48645	617.88159	367.51794	1601.4043	3002.9966	1024.3542	1976.7805	458.74112	358.72772	955.68384	412.06082	459.1572	1610.6154	2046.0347	992.90039	406.60715	734.29004	963.52051	1111.77	1036.9918	622.49976	543.09851	233.02823	530.19617	459.07916	834.7113	826.00977	1213.1647	313.98712	1659.6003	322.62326	808.92859	862.08105	1808.0557	681.30981	451.38571	611.73108	867.39417	681.5498	749.80688	1878.5006	1078.7942	321.64539	324.36829	1636.5128	602.24768	2393.645	1699.3762	1046.609	1045.2041	1717.9523	1553.0758	674.60034	1960.7306	237.90392	2248.2366	806.7821	439.18637	393.10446	1421.2853	1833.3483	2168.5562	1230.0938	1349.209	1227.6716	580.59009	610.54053	796.3916	518.29651	1708.0295	185.02014	912.54919	732.97913	1552.7582	1022.7214	2721.5217	1358.9456	2540.5544	1069.9539	555.07031	1027.9193	1217.356	1816.1426	561.97058	2300.8154	427.76007
561.71924	472.10892	556.44934	659.36621	483.63034	468.08075	2619.3782	324.48016	706.01086	305.6456	728.49109	1834.853	1317.897	900.93805	646.02002	837.17249	493.1319	214.87756	995.46448	736.79529	525.48938	146.27118	1195.6123	195.38007	197.08353	796.854	321.26401	528.20996	896.52515	1374.267	738.29395	188.0842	407.03049	1851.3909	685.94714	1217.7793	1780.8079	626.95538	640.88159	557.87811	1083.6313	640.73376	1268.1183	1023.9103	674.90186	616.22583	367.00754	1598.7244	3009.4885	1023.196	1971.77	457.92892	357.99121	955.50757	410.65274	458.4202	1603.1554	2046.3025	994.78052	406.85117	734.17224	962.42017	1109.2216	1034.6943	621.51709	542.61389	232.61775	529.49329	459.61508	833.79358	824.74908	1210.6426	314.59625	1656.7638	323.29709	808.65039	861.1958	1804.1796	683.2594	450.73001	610.95374	864.15332	682.5603	746.81512	1876.869	1077.9789	321.58295	323.76254	1634.6942	603.30286	2388.9229	1698.0289	1046.1699	1044.0195	1716.6749	1556.0251	674.09875	1954.8069	237.50107	2244.6729	803.53271	438.93564	392.9537	1420.9242	1834.6404	2167.7549	1227.1516	1346.0577	1225.5983	578.72375	611.71008	792.93188	516.65454	1700.8612	184.66982	910.41608	732.10626	1550.0525	1020.6094	2718.1179	1358.9355	2536.3501	1074.9318	554.60712	1031.9648	1216.7871	1814.8668	560.32703	2293.6375	428.1525
561.07019	471.85367	559.90021	657.38184	482.62491	467.72125	2618.084	323.54578	708.23083	303.71884	727.19006	1830.1655	1316.4827	900.11975	643.02405	850.08502	492.14349	214.10272	1001.8416	735.21753	525.1167	146.06934	1194.9264	194.14334	197.96925	795.32336	321.24365	527.09558	895.90594	1370.0886	738.10803	188.53122	408.52335	1849.145	684.38	1218.2694	1800.3362	626.41187	635.82031	559.56824	1082.2664	640.6261	1269.1934	1026.1223	679.7453	614.45929	369.08167	1596.0657	3009.522	1022.0366	1966.7839	457.08899	361.23523	955.70227	409.51559	457.64935	1576.58	2046.5137	999.83521	406.69241	730.63959	961.35431	1106.6615	1032.4275	620.49023	542.15198	232.22255	528.81018	460.15585	836.29309	823.45203	1205.7484	315.21106	1661.776	323.98828	799.27087	860.29877	1797.6869	678.83221	450.70392	610.91711	860.90381	683.56952	743.80792	1884.6801	1077.9976	321.54449	325.61462	1630.5396	603.8183	2366.8599	1696.7155	1039.1763	1042.7864	1710.6858	1558.9645	670.75476	1948.9286	237.07858	2241.125	837.45715	438.68472	392.77994	1419.974	1841.7905	2166.95	1224.2084	1342.8926	1223.5118	577.30383	611.21448	822.42694	515.50415	1693.6915	184.10713	908.29028	731.25928	1547.35	1008.0903	2714.6733	1352.3354	2535.7695	1078.7516	554.14008	1035.9688	1218.4493	1816.4337	558.67102	2286.3928	428.56516
561.5105	471.65155	559.17065	660.30701	482.09674	467.85907	2616.7676	322.65997	707.31909	302.66504	725.60553	1827.9668	1315.0725	898.05475	641.43262	848.96411	491.62427	212.65096	1008.2039	733.75592	524.72565	145.99284	1194.3075	192.91664	198.86099	793.82513	320.71497	526.01501	895.30823	1369.9851	737.49622	188.58199	408.92169	1845.8019	682.84924	1218.7148	1796.8433	625.84534	634.49707	558.68683	1080.976	640.54987	1277.4851	1024.978	679.24548	612.85242	368.58392	1593.4248	3016.0986	1020.9017	1961.791	456.27518	360.52124	955.5636	408.18317	456.91257	1569.0312	2046.7632	1001.7272	406.94312	730.5813	960.32263	1104.1508	1030.1115	619.49231	541.7453	231.82957	528.09827	460.71246	835.36835	822.16699	1203.3783	315.85077	1658.9384	324.68567	798.98846	859.43103	1793.8491	680.88757	450.08383	610.18274	857.68988	684.56195	740.78595	1883.312	1077.2031	321.48047	325.03979	1628.7393	604.922	2362.2744	1695.3108	1038.7996	1041.6116	1709.3936	1561.951	670.21759	1943.017	236.71349	2237.6033	834.552	438.46741	392.64349	1419.6653	1843.2786	2166.2017	1221.2769	1339.7374	1221.4637	575.47601	612.40173	819.23535	513.88446	1686.5101	183.79738	906.15948	730.41492	1544.6764	1005.8821	2711.2996	1352.4287	2531.5793	1083.7737	553.69611	1040.0189	1217.9221	1815.1719	557.04254	2279.239	429.01154
562.33929	471.41382	561.58923	662.42932	481.7113	467.53247	2619.7048	321.67157	707.34955	301.16986	724.90973	1824.4592	1322.7415	900.57831	638.46521	860.26886	491.2536	214.29448	1014.518	732.12555	524.3291	145.37636	1193.5907	191.60643	199.65417	792.29083	320.15402	524.87012	895.22272	1383.0876	737.6767	189.85991	410.06738	1847.2107	681.25537	1219.1575	1804.024	625.26562	627.65961	556.85504	1078.8385	640.43744	1285.5353	1023.3702	679.24872	609.39813	370.46881	1590.702	3001.509	1019.6976	1956.7695	455.87408	365.5462	952.12006	405.65674	457.47253	1546.8201	2046.9807	1014.1286	405.72766	730.68884	962.55963	1100.6536	1027.822	618.4613	538.44733	231.42178	527.39667	463.50677	831.93195	820.89594	1198.1631	316.49094	1660.8555	325.39429	789.15015	858.49829	1793.5642	674.43091	454.4931	608.8457	854.41125	685.5705	737.77692	1881.9213	1078.2019	321.96243	325.414	1622.095	602.59082	2351.2332	1691.4683	1031.2224	1042.2905	1707.6096	1558.073	674.4837	1937.0989	236.28078	2234.0088	872.64764	438.13379	392.3963	1423.0139	1850.4324	2165.3782	1218.2794	1336.5448	1217.7915	571.93823	613.69922	850.55347	509.88177	1679.3064	183.46671	907.88934	729.52026	1541.9279	986.81464	2707.812	1334.2872	2526.1611	1084.528	553.21075	1043.9965	1216.2666	1809.8427	555.34491	2272.0054	428.67407
559.81879	471.3288	560.65686	658.84753	481.49158	468.82428	2618.8713	321.50342	708.7652	301.25931	724.26807	1821.2817	1314.6068	900.71295	635.41724	852.4967	491.00824	213.42917	1016.1887	731.26599	525.32855	144.83156	1195.708	190.91058	199.31082	791.5022	319.43463	524.07324	897.15332	1388.2129	736.89685	190.16338	410.24298	1838.637	680.75513	1216.9857	1794.8894	623.62512	625.7196	555.896	1077.0588	640.91937	1282.6362	1023.5588	679.36389	609.0061	368.0488	1585.4248	3002.9685	1019.6887	1954.8201	453.63071	362.92917	953.7525	404.55191	455.28317	1542.783	2046.4971	1014.9676	403.65244	728.88208	962.4364	1098.7122	1027.9659	616.64331	537.46704	231.20973	526.68604	464.45905	830.33813	821.05103	1196.1858	315.74109	1657.5717	324.61017	788.68103	859.37085	1788.5455	673.16724	452.70633	609.92896	850.00818	685.17651	738.44342	1878.9611	1078.7295	320.76306	323.27655	1615.4319	600.19006	2343.8098	1691.3953	1033.3342	1037.8209	1707.4482	1556.5938	673.95972	1934.7252	236.13495	2231.3813	861.86755	437.62088	392.1489	1422.8851	1842.2252	2163.7764	1217.0234	1335.0198	1212.7134	571.29163	612.05371	839.57947	508.2963	1676.3025	183.33571	906.17731	730.65204	1538.0068	985.32111	2700.7554	1330.8535	2518.1277	1080.5704	551.83667	1041.4895	1216.0923	1804.1312	553.46265	2266.1194	432.67902
557.98956	471.3584	557.36444	655.04425	480.12274	471.93524	2620.562	321.48334	710.89014	301.81659	724.72485	1827.205	1323.6292	905.97992	627.66101	854.27026	490.36609	216.95232	1016.3876	727.53906	526.82465	144.65175	1198.7444	189.86836	199.13448	791.05042	318.6629	523.45935	902.8454	1406.8303	738.86102	191.20442	410.06927	1830.1969	680.67114	1213.9248	1806.6455	621.14282	620.20508	555.66901	1076.6718	641.66223	1271.807	1023.2398	681.23462	607.06042	370.09747	1579.3822	2990.4568	1020.8178	1953.881	447.62628	368.81549	958.40619	401.82513	456.27905	1520.8389	2045.8571	1021.0628	399.58417	728.62543	966.25067	1098.2395	1028.9457	615.47888	533.68237	230.99916	525.98944	470.57172	827.98187	821.65411	1203.6306	315.43396	1664.0509	323.98187	789.01575	860.84106	1786.8867	662.13953	453.20276	611.06061	845.34528	684.22986	740.37872	1873.1395	1083.3865	321.30176	324.81909	1605.8425	595.81665	2348.0249	1688.6244	1027.6866	1029.2545	1702.4758	1536.561	674.07526	1933.595	236.0804	2229.1877	885.19055	437.03217	391.88776	1423.3083	1841.1252	2156.2974	1216.3792	1334.0748	1205.535	571.23468	608.80084	862.00165	507.05054	1679.4302	183.32191	907.83929	732.39563	1533.7433	962.49481	2692.5129	1319.0127	2510.5237	1077.1788	550.09222	1032.0181	1214.9104	1801.6165	551.58295	2260.6519	436.49109
554.59027	471.38129	556.41089	649.40863	480.03143	473.64288	2619.8689	321.4848	713.10059	302.22733	724.51099	1824.0844	1313.2107	906.84119	624.58606	844.26886	490.16956	216.28619	1016.5271	726.97095	528.30444	143.95889	1201.7498	189.39694	198.38116	790.56616	317.93414	522.8291	905.49701	1413.6737	738.06561	191.58508	410.23804	1820.019	680.55237	1210.9287	1795.8771	619.02368	618.1864	554.61664	1074.7532	642.37018	1266.2549	1023.9492	681.61151	607.0025	367.13257	1573.3319	2990.3674	1021.173	1952.9948	445.00775	365.59125	960.70789	400.87216	453.59277	1518.4819	2045.1576	1021.6005	396.97647	726.33594	966.52057	1096.4805	1029.9191	613.42896	532.65344	230.82704	525.29626	471.84119	826.18994	822.27972	1201.8992	314.31146	1660.6501	322.78748	788.55566	862.30811	1781.0742	660.34991	451.04407	612.69812	840.64844	683.3136	742.31897	1869.6804	1084.3219	319.92709	322.20035	1597.7837	592.59186	2339.7437	1689.1572	1030.8138	1023.9841	1703.0278	1534.3862	673.55481	1932.4606	236.06326	2226.9138	871.62219	436.43521	391.61105	1423.5046	1829.9849	2154.4883	1215.6919	1333.1147	1199.5093	571.00073	606.68604	848.14526	505.51035	1677.5774	183.20897	906.26501	734.1366	1529.4686	961.53223	2684.3105	1314.9592	2501.3438	1071.1315	548.39093	1027.7997	1214.8452	1794.7037	549.65491	2255.1582	441.6626
552.63269	471.42728	558.74951	646.29749	480.5704	474.05164	2618.3984	321.49493	718.60876	301.7565	727.94189	1827.5203	1317.6083	911.05487	618.68164	855.17322	490.03125	215.99649	1016.7053	724.80164	529.77863	143.02713	1204.757	188.24954	198.2262	790.05371	317.18808	522.15619	911.79321	1447.433	740.72607	192.79492	411.06961	1811.0094	680.39972	1207.8448	1798.3324	618.97815	609.40466	554.66406	1072.8156	643.08643	1252.3015	1029.1168	683.00256	605.3739	368.01938	1567.2765	2991.0984	1020.0624	1952.0253	444.6749	365.77902	960.80029	399.81512	455.09286	1503.2467	2044.514	1025.1761	393.12665	723.71765	971.2605	1095.194	1030.8823	609.68909	530.32135	230.63892	524.57788	480.92313	824.95636	822.90155	1191.6954	315.62903	1664.4546	321.63892	778.43628	862.98987	1790.1368	655.0498	450.20169	613.50085	835.97235	682.37732	744.27441	1869.3594	1095.0389	319.06934	323.01157	1580.1271	587.03748	2325.2061	1685.8442	1017.5735	1011.6014	1697.1757	1492.1597	672.64343	1931.3105	235.9964	2224.6851	884.37378	435.85028	391.3446	1430.5986	1824.91	2157.5122	1215.0188	1332.1256	1191.9761	571.02222	599.50024	863.88281	503.27594	1676.7206	183.19839	905.53778	735.89209	1525.1984	947.38324	2676.0667	1294.6023	2492.2432	1057.832	546.65094	1018.3178	1213.3544	1800.5371	547.7453	2250.3125	442.67294
549.25488	471.42487	557.85559	640.80835	480.48566	475.8035	2617.7529	321.50375	720.8269	302.17377	727.76221	1824.764	1307.3203	911.93225	615.80957	844.8822	489.80466	215.38606	1016.8836	724.25244	531.24213	142.34474	1207.7881	187.7747	197.4343	789.5741	316.38742	521.51624	914.52258	1453.9406	740.02551	193.21751	411.29517	1800.7833	680.28955	1204.8293	1787.6838	616.84827	607.49023	553.66797	1071.0712	643.81097	1247.6633	1029.8663	683.40662	605.27399	365.04651	1561.2305	2991.1453	1020.4498	1951.087	442.07834	362.60284	963.15411	398.90292	452.46701	1501.1951	2043.8029	1025.7159	390.65213	721.56348	971.61914	1093.4705	1031.8585	607.67639	529.4021	230.48355	523.92017	482.07642	823.18994	823.54236	1190.0549	314.54684	1661.1102	320.50528	778.08496	864.43555	1784.2113	653.5332	448.11758	615.07629	831.26221	681.45203	746.23535	1865.9379	1095.8595	317.73212	320.42572	1572.9918	584.33984	2317.0076	1686.4537	1020.9335	1006.5025	1697.9978	1491.7972	672.14124	1930.1641	235.98067	2222.4451	870.76208	435.23367	391.06357	1430.9135	1814.5654	2155.6792	1214.333	1331.1506	1185.9121	570.79419	597.93762	849.91528	501.76596	1674.8762	183.11212	904.09766	737.66833	1520.8866	946.60779	2667.8252	1290.983	2483.0767	1052.5543	544.95215	1014.5659	1213.2776	1793.6857	545.8197	2244.8792	447.94061
547.67908	471.47473	560.49573	636.39508	481.32092	477.93604	2627.0508	321.48853	730.138	302.1087	729.7182	1827.3152	1324.0535	919.27277	612.67468	847.48572	489.58392	217.04381	1017.0264	724.35669	532.73145	141.96727	1210.806	186.24513	198.04729	788.42444	315.66876	520.87488	914.28149	1480.2572	748.323	193.91481	411.71893	1795.2513	680.172	1203.8335	1799.6704	616.84711	605.565	553.57281	1069.2169	645.30164	1240.3947	1033.949	684.3252	603.58508	365.67181	1555.1858	2972.9038	1017.7185	1950.1494	440.81561	363.87347	967.64703	396.79565	456.00983	1484.6792	2043.1448	1025.375	384.1217	718.80389	977.47693	1097.37	1032.8684	606.4574	526.64044	230.3253	523.22089	490.73492	822.17291	824.17004	1180.5852	316.62219	1665.3082	320.91882	774.823	865.33795	1782.3688	646.1579	449.6629	616.20264	826.59863	680.53906	748.198	1863.7661	1106.7054	318.32281	323.93164	1552.9475	582.13831	2316.0259	1685.1246	1018.5056	997.21753	1691.674	1454.2499	672.24847	1932.4778	235.90892	2220.207	880.56049	434.63495	390.78784	1431.2416	1812.7977	2145.2417	1213.6984	1330.2168	1171.3306	571.60889	593.96234	856.27545	501.04443	1681.9944	183.95775	903.34589	739.40295	1516.6401	932.12579	2659.5977	1281.9167	2473.9443	1054.6143	543.23547	1005.8833	1211.6736	1799.6663	544.12146	2251.4426	446.13861
544.35004	471.5036	559.67218	631.29852	481.2738	479.72418	2626.3459	321.4942	732.34576	302.52606	729.58044	1824.9312	1314.0414	920.16589	610.08203	837.10046	489.38306	216.42961	1017.2205	723.82068	534.19696	141.32626	1213.808	185.73708	197.34195	787.94873	314.92752	520.23584	916.74255	1486.5118	747.75348	194.32236	411.9212	1785.073	680.05151	1200.7809	1789.163	614.68921	603.797	552.65424	1067.7212	645.9231	1236.4225	1034.7207	684.75061	603.46643	362.73376	1549.1553	2973.0132	1018.1459	1949.2158	438.3418	360.75934	970.12732	395.96384	453.40009	1482.954	2042.4543	1025.8975	382.0087	716.93677	977.91174	1095.8324	1033.8672	604.41895	525.81482	230.15224	522.51483	491.74139	820.38098	824.79968	1179.106	315.55896	1662.0986	319.79221	774.42944	866.79803	1776.554	645.06226	447.63397	617.68555	821.90234	679.58673	750.16522	1860.2913	1107.4163	317.08499	321.35577	1546.8966	579.7901	2307.832	1685.8593	1021.9476	992.36511	1692.9548	1455.6434	671.75818	1931.3677	235.88115	2217.9558	867.24817	434.03989	390.52335	1431.6234	1803.0024	2143.3291	1213.0127	1329.2522	1165.3422	571.43701	592.92194	842.52344	499.53665	1680.0463	183.86955	902.03845	741.19574	1512.3593	931.5083	2651.3813	1278.6418	2464.7979	1050.047	541.52118	1002.8333	1211.6592	1792.824	542.25415	2245.9973	451.36835
543.104	471.51099	563.85559	622.28595	481.85144	480.67206	2625.4543	321.51166	742.96271	302.33984	733.89917	1825.6836	1314.788	925.99438	605.1543	843.96863	489.17139	215.75682	1017.3879	723.07281	535.66235	140.62349	1216.8403	184.86656	198.04578	786.86401	314.49261	519.58301	916.67444	1530.3416	752.79749	195.01338	412.67096	1785.3983	679.91833	1195.5568	1803.3612	618.69714	601.55029	554.05841	1065.8995	646.62628	1226.0341	1041.3558	686.39233	601.70288	365.92902	1543.1133	2957.0278	1010.7604	1948.313	441.97318	364.88751	972.57635	393.76776	451.69254	1468.5704	2041.7788	1026.4465	376.83545	719.57336	978.35339	1104.0457	1034.8076	602.61133	523.0871	229.98927	521.80841	498.91534	818.8938	825.43579	1184.1759	316.4295	1671.136	321.18021	770.24164	863.62598	1775.6575	640.98914	449.59915	618.46838	817.20325	678.64722	752.10413	1854.6052	1114.8601	316.98639	324.34784	1533.9945	577.61597	2306.9622	1682.3297	1014.445	984.71423	1691.4178	1421.4269	672.79132	1923.1771	235.83669	2215.6968	872.99866	433.45746	390.2627	1435.4744	1790.6635	2122.9558	1212.3373	1328.2847	1152.515	568.44598	589.64661	848.77173	499.43048	1679.9589	184.47597	900.61633	742.92566	1508.0642	913.96667	2643.1648	1266.5432	2455.6482	1047.8451	539.79547	984.53845	1205.6577	1800.6617	541.54364	2237.249	441.68463
539.80792	471.55341	563.08478	617.8595	481.82141	482.505	2624.78	321.52652	745.09998	302.72598	733.74988	1823.7412	1304.8553	926.93372	602.9342	833.41016	488.97266	215.1488	1017.5438	722.51147	537.16223	140.00305	1219.8508	184.33044	197.35452	786.36328	313.77795	518.92859	918.98083	1536.1066	752.336	195.46265	412.87195	1775.3542	679.78052	1192.8081	1793.0618	616.52637	599.78235	553.2179	1064.6511	647.31421	1222.8289	1042.1429	686.76184	601.60583	362.97186	1537.0641	2957.2634	1011.2643	1947.3889	439.62329	361.7681	975.20062	392.92642	449.17102	1467.26	2041.1155	1026.9644	374.99643	717.98517	978.81421	1102.5836	1035.8324	600.59955	522.33923	229.81113	521.09302	499.82263	817.12549	826.05176	1182.6584	315.39066	1667.9512	320.03699	769.87701	865.04004	1770.1195	640.29749	447.6488	619.93994	812.52991	677.76514	754.08575	1851.1602	1115.5195	315.90582	321.76248	1529.0127	575.58484	2298.7832	1683.2943	1018.0893	980.30957	1693.0239	1424.6504	672.29443	1922.1478	235.79877	2213.4524	860.0639	432.8367	389.96945	1435.9152	1782.1506	2120.9631	1211.6696	1327.3171	1146.917	568.2749	589.23932	835.19507	497.90262	1678.0818	184.39789	899.39868	744.72467	1503.8019	913.52148	2634.9233	1263.7113	2446.5237	1044.0745	538.10449	982.43433	1205.7402	1793.7693	539.63611	2231.3481	446.87299
539.77997	471.58337	564.93719	611.11005	481.53333	485.35706	2631.1138	321.50995	751.90759	303.38977	734.01074	1834.064	1315.4279	933.82727	600.24854	841.09906	488.72913	211.69534	1017.718	723.10974	538.64331	138.84155	1222.8669	184.68152	198.88063	783.87402	314.53088	518.27795	919.08112	1561.7983	757.93823	196.45428	413.16504	1773.4293	679.65491	1196.1801	1805.1096	618.15173	599.15723	552.4129	1063.6641	648.25018	1217.0386	1049.2704	687.33014	600.60901	364.5752	1531.0172	2956.6565	1007.3416	1946.4431	443.40875	365.43121	972.41089	390.81247	451.54742	1447.0947	2040.4304	1028.8319	370.60199	716.77911	980.0423	1101.168	1036.7867	598.3703	519.46753	229.61009	520.39996	506.56323	815.1532	826.67401	1181.324	318.25116	1680.1034	320.39972	757.45203	866.32037	1781.1295	633.28455	449.01093	621.151	807.83459	676.80103	755.99591	1847.6765	1126.7917	314.1225	325.9585	1511.778	571.24854	2305.9177	1682.6146	1019.3346	974.7522	1694.7168	1386.5552	671.15601	1919.319	235.74777	2211.2236	868.9483	432.25369	389.71231	1447.6566	1774.864	2111.7988	1210.9742	1326.3296	1144.4598	568.03064	586.37384	845.98828	494.02933	1667.1736	184.2205	897.82666	746.44348	1499.5219	900.3479	2626.6858	1248.8918	2437.3699	1044.0903	536.50464	970.03748	1207.3663	1790.358	538.85437	2234.3335	437.08527
536.55701	471.61807	564.27545	607.39734	481.51285	487.22617	2630.408	321.5347	754.03394	303.77374	733.88477	1832.3668	1305.7529	934.74121	598.38141	830.31671	488.54929	211.12448	1017.8727	722.578	540.12567	138.24951	1225.8997	184.17603	198.34927	783.40759	313.8309	517.64148	921.14001	1566.8203	757.57513	196.91269	413.38602	1763.4856	679.53906	1193.6841	1794.8838	615.98474	597.38599	551.66321	1062.6748	648.93311	1214.4022	1050.0613	687.71057	600.46808	361.66858	1524.9854	2957.1182	1007.9526	1945.4703	441.11334	362.37131	975.23938	390.03885	449.11987	1446.4526	2039.7631	1029.36	369.11691	715.39886	980.45483	1099.8125	1037.7754	596.55316	518.73511	229.483	519.6864	507.27939	813.37354	827.32031	1179.8717	317.25723	1676.8689	319.32407	757.13977	867.70526	1775.9291	633.03241	447.05261	622.6167	803.16101	675.87952	757.99475	1844.2167	1127.3058	313.21429	323.34927	1508.1796	569.65063	2297.7495	1683.8468	1023.0676	970.61517	1696.8334	1392.0417	670.67542	1918.3879	235.67142	2208.9619	856.37952	431.65121	389.43936	1448.2582	1767.6276	2109.7134	1210.3191	1325.3807	1139.0825	567.89124	586.70349	832.67084	492.49429	1665.6848	184.17166	896.72266	748.22522	1495.2515	899.97034	2618.4585	1246.5383	2428.2327	1041.2043	534.87256	968.72571	1207.4163	1783.3033	537.0072	2228.1155	442.14059
537.62646	471.64813	563.77496	592.82306	483.97516	487.09781	2632.9263	321.53128	758.25641	303.55951	735.31799	1841.7292	1307.9174	944.04822	598.48523	842.83331	488.34048	209.78896	1018.0587	720.76794	541.59619	137.38739	1228.9036	184.15599	198.84959	780.11218	313.2345	517.00293	910.05353	1588.0835	763.01019	197.94415	413.35455	1764.0806	679.42224	1196.9736	1797.7427	615.72034	593.86121	552.75342	1061.8857	650.92798	1209.7643	1053.941	692.4043	598.68127	365.18994	1518.9342	2945.2375	1003.2709	1944.5527	442.92126	365.7453	977.49396	388.18265	452.508	1429.9315	2036.7253	1029.4686	363.07391	716.47595	983.61249	1100.3051	1038.7788	593.35626	515.89905	229.30432	520.17194	519.70941	816.86462	827.46667	1178.0782	319.26642	1678.6726	320.09064	755.26404	862.94812	1790.2568	627.28595	448.69312	623.39398	798.45813	674.9751	759.93677	1840.7288	1140.0901	313.70923	328.66565	1490.6172	565.62408	2302.7332	1683.5896	1015.8576	961.27747	1697.2457	1358.4031	670.1698	1917.2506	235.63799	2206.7144	872.84009	431.04459	389.15451	1453.7888	1756.2535	2081.0127	1209.6348	1324.3958	1125.7172	570.26501	587.37158	848.5191	489.36984	1649.0814	184.47583	900.49902	749.99438	1490.9673	890.36145	2610.2131	1234.9404	2419.1038	1044.9231	534.97058	956.57971	1208.2477	1781.4417	535.97253	2238.6138	426.09052
534.5824	471.67242	563.21423	589.96863	483.97388	488.95703	2632.2566	321.53308	760.30701	303.97946	735.20935	1840.6205	1298.797	944.92188	596.79321	831.63696	488.12878	209.21112	1018.2128	720.2439	543.06757	136.80635	1231.9443	183.6225	198.39099	779.66376	312.57861	516.3645	911.78955	1592.4877	762.77173	198.39021	413.56537	1754.4106	679.3045	1194.7693	1787.8213	613.53198	592.14746	552.0752	1061.3322	651.6308	1207.9805	1054.7502	692.78479	598.5199	362.3172	1512.9033	2945.8884	1003.9647	1943.6338	440.74728	362.78296	980.43835	387.40802	450.17679	1430.0138	2036.1931	1029.9492	361.98767	715.22742	984.04736	1099.0269	1039.728	591.62158	515.34125	229.13493	519.46039	520.22211	815.12799	828.08728	1176.7286	318.31464	1675.5164	319.07388	755.04425	864.30542	1785.2081	627.53711	446.81766	624.84204	793.78064	674.03223	761.88647	1837.301	1140.6001	312.79709	326.1347	1488.5479	564.45959	2294.4922	1685.0065	1019.8182	957.64191	1699.7128	1365.9657	669.69055	1916.4253	235.60416	2204.489	860.97351	430.4491	388.89484	1454.4515	1750.3369	2078.9907	1208.989	1323.4669	1120.728	570.12067	588.19873	835.79602	487.81403	1647.9324	184.38948	899.43262	751.75507	1486.7062	890.04138	2602.0056	1232.9583	2409.9417	1042.8984	533.34009	956.03522	1208.3495	1774.4447	534.16022	2232.1189	431.01123
533.4455	471.68378	563.08984	583.36945	487.4892	489.63416	2631.7427	321.55573	765.42865	303.80737	735.68713	1850.4747	1298.4551	953.86011	597.26398	834.0199	487.9173	208.94789	1018.3831	719.1178	544.55811	136.67584	1234.9215	184.46394	199.91119	777.28711	312.89828	515.70007	909.28979	1615.4995	768.80585	199.5853	414.14807	1760.3108	679.16882	1200.1738	1802.625	614.28027	589.2345	552.17737	1057.7869	653.3197	1200.6035	1057.0402	698.76648	596.65942	362.62341	1506.8229	2952.0483	996.47998	1942.6772	443.43774	368.66718	982.39911	385.35007	450.8938	1411.7562	2031.8691	1028.7102	359.30063	714.35803	985.26123	1111.075	1040.7185	588.47192	513.75122	228.96684	518.87372	528.9054	819.62708	828.22681	1178.2203	319.71414	1682.2368	319.09546	747.75256	860.50201	1782.6414	625.00891	450.14563	621.5968	789.06934	673.12329	763.83661	1833.8099	1148.8456	312.79987	330.91302	1481.3412	559.59888	2301.9792	1683.6984	1010.7792	949.62915	1698.249	1343.2194	669.13281	1918.9706	235.55956	2202.2239	879.46661	431.31381	388.40073	1462.7008	1736.2672	2067.7502	1208.2969	1322.4753	1115.5896	565.83142	586.32214	853.98474	486.63858	1638.9202	184.46272	899.43738	753.50189	1482.4019	884.85852	2593.7678	1216.3932	2400.8174	1040.6987	532.48102	937.12903	1204.496	1772.8395	531.72034	2228.095	420.97888
530.51776	471.72003	562.67749	581.24683	487.52966	491.54291	2631.0781	321.54657	767.49677	304.25067	735.56476	1849.6929	1289.5386	954.81586	595.94141	822.62866	487.6886	208.511	1018.5587	718.61896	546.04425	136.12282	1237.9399	183.99168	199.52243	776.8476	312.26532	515.06641	910.86865	1619.4463	768.63989	200.03969	414.35156	1750.6555	679.03711	1198.2332	1793.0721	612.08936	587.45886	551.59192	1057.5519	654.00061	1199.6165	1057.9188	699.14062	596.49438	359.77271	1500.801	2953.2168	997.25964	1941.7432	441.35873	365.73053	985.40369	384.59082	448.66153	1412.7885	2031.7751	1029.2196	358.41885	713.34021	985.68359	1109.8713	1041.7244	586.79456	513.25732	228.81523	518.24384	529.31085	817.94385	828.84241	1177.0779	318.82953	1679.2035	318.14301	747.68176	861.79529	1777.9648	625.74121	448.34543	623.0365	784.3609	672.19995	765.80493	1830.3403	1149.2603	311.99649	328.35132	1480.6433	558.78857	2293.7256	1685.3853	1014.9325	946.43604	1700.9844	1352.7379	668.7002	1918.2173	235.5157	2199.9995	868.38342	430.72552	388.11194	1463.5107	1731.8362	2065.8184	1207.6111	1321.4917	1110.7854	565.68481	587.79407	841.89636	485.11426	1638.0038	184.40504	898.51764	755.27313	1478.1382	884.59589	2585.5432	1214.9934	2391.6724	1039.6243	531.00098	937.16364	1204.5648	1765.9365	530.00208	2221.7043	425.75616
529.91071	471.7431	566.78784	572.17487	498.82312	494.55328	2638.0349	321.55511	770.18683	304.65259	736.43353	1851.4149	1294.3556	966.66241	598.78351	824.45837	487.48895	209.87862	1018.7051	715.16785	547.48853	135.03619	1240.9606	187.6097	200.48622	773.388	312.65735	514.41364	900.95587	1626.13	773.64417	201.57458	414.87726	1755.5554	678.91187	1212.1152	1802.7197	612.96918	586.27118	553.18878	1059.7667	656.76056	1191.468	1057.1727	699.48322	595.39099	361.87872	1494.7407	2953.3005	1000.9866	1940.8074	442.85004	365.80035	988.85217	384.38806	448.88477	1388.2845	2025.0752	1026.2228	353.13684	715.47827	989.44623	1108.2632	1042.6923	584.62726	511.96924	228.63658	518.44263	537.22229	824.14166	832.60352	1173.1824	322.1568	1681.2202	319.33331	742.59448	859.94434	1795.0873	622.3905	448.96185	624.41705	779.69037	671.25488	767.78009	1826.8931	1150.0773	313.8562	332.02625	1476.597	556.11945	2292.0376	1687.9924	1013.7062	934.32397	1699.1206	1335.0393	671.78534	1914.1464	235.45934	2197.7542	888.22272	434.4234	388.46033	1475.7426	1729.4161	2053.4983	1206.9294	1320.5234	1104.8269	566.65979	586.31805	850.65765	484.77716	1631.8453	184.32033	897.66437	757.03625	1473.8545	878.73584	2577.2917	1206.6071	2382.509	1041.949	531.90918	926.09393	1205.0726	1762.2432	530.724	2238.0259	417.95294
527.11688	471.76178	566.58057	570.69745	499.11755	496.47583	2637.4463	321.53458	772.26569	305.09302	736.36371	1850.908	1286.1189	967.62408	597.74237	813.16241	487.28455	209.48312	1018.8814	714.70251	549.00977	134.49928	1243.9797	187.15686	200.17699	773.0304	312.08716	513.7757	902.40912	1629.3911	773.58856	202.08022	415.06909	1745.9861	678.79523	1210.5813	1793.4507	610.79858	584.63306	552.72852	1059.9395	657.5061	1191.4419	1058.1348	699.89697	595.23322	359.09421	1488.7039	2954.8765	1001.8021	1939.8887	440.92291	362.97476	992.02435	383.69684	446.78186	1390.4233	2025.7327	1026.7705	352.74368	714.61005	989.95575	1107.2487	1043.697	583.01111	511.57202	228.44632	517.97327	537.41046	822.52887	833.27338	1172.2133	321.36957	1678.4026	318.45679	742.65973	861.19849	1790.6473	623.66534	447.2171	625.87537	775.00671	670.3291	769.7276	1823.4094	1150.5532	313.13159	329.47949	1477.3735	555.75262	2283.8362	1689.7736	1018.013	931.30298	1702.1987	1346.3993	671.31622	1913.5471	235.44461	2195.5073	878.25183	433.8241	388.19611	1476.6023	1726.3815	2051.4771	1206.281	1319.5818	1100.1393	566.58875	588.24219	839.44531	483.20215	1631.1909	184.23669	896.75348	758.81152	1469.5798	878.49878	2569.0925	1205.5637	2373.3601	1041.6077	530.51813	926.61774	1205.1361	1755.4331	529.04889	2231.5884	422.5816
524.60376	471.82602	569.2782	568.18298	501.26382	498.47559	2643.6223	321.55182	769.83826	305.51102	736.00989	1864.7234	1283.8816	984.32111	599.83649	815.60126	487.09161	208.37689	1019.0806	712.41504	550.78571	133.23177	1247.0017	188.49109	201.70486	766.8537	312.21991	513.13074	895.10583	1636.5402	783.39471	203.72313	415.75217	1741.1366	678.68054	1214.3633	1805.7164	612.66498	585.4494	551.54425	1060.8212	658.94031	1190.3896	1060.063	703.49475	594.5354	358.68454	1482.6647	2955.6021	999.4187	1938.9508	442.7467	366.06342	989.19299	383.19427	447.34961	1377.5228	2019.4916	1022.7805	349.62042	714.78766	999.6051	1107.9521	1044.6683	582.39124	509.97717	228.28294	517.90381	549.70691	828.26282	840.43994	1171.3225	324.34436	1681.1449	318.47165	737.65918	861.38403	1795.818	619.12122	444.96582	624.72723	770.32245	669.40601	771.66888	1820.5719	1154.9669	312.19742	337.39499	1483.4644	554.07043	2279.9773	1689.8153	1019.7271	924.23749	1703.748	1332.0892	670.27417	1916.2646	235.39413	2193.2563	898.34949	435.83215	389.21942	1486.8046	1724.2571	2042.8978	1205.5934	1318.6033	1087.0623	570.32837	587.71863	853.6189	482.66675	1617.1588	185.57552	895.96039	760.57019	1465.3092	874.48462	2560.8433	1195.9291	2363.1545	1044.4502	530.80249	918.17365	1197.3545	1753.8484	527.24738	2244.1187	419.25333
521.94153	471.82181	569.28247	567.54407	501.69839	500.40955	2643.0156	321.56921	771.87756	305.92828	735.93213	1865.0316	1276.2616	985.27405	598.98627	804.30237	486.84741	208.02072	1019.2261	711.93536	552.28546	132.67148	1250.0042	188.06647	201.44241	766.49878	311.7168	512.47815	896.71558	1639.1423	783.448	204.22275	415.91891	1731.5769	678.54279	1213.1698	1796.7482	610.49469	583.82355	551.14911	1061.2737	659.73694	1191.1874	1061.1042	703.9458	594.3866	355.90909	1476.5928	2957.4893	1000.2765	1937.9836	440.98688	363.20178	992.63916	382.48297	445.42474	1380.4119	2021.054	1023.3242	349.61127	714.03748	1000.1802	1107.0524	1045.6486	580.77765	509.64954	228.13142	517.52649	549.72192	826.66968	841.20502	1170.4064	323.68906	1678.6244	317.6929	737.75623	862.60254	1791.5311	620.69293	443.29663	626.20807	765.63	668.47845	773.62866	1817.0692	1155.3597	311.56161	334.84653	1485.7692	553.95715	2271.7458	1691.722	1024.1449	921.67963	1707.1682	1345.058	669.81885	1915.8071	235.33176	2191.0024	889.3844	435.24487	388.94196	1487.7847	1722.7844	2040.981	1204.9196	1317.6305	1082.5703	570.2583	589.86243	842.99091	481.07416	1616.9277	185.51949	895.078	762.32861	1461.0154	874.21729	2552.6279	1195.3467	2354.0491	1045.2678	529.49622	919.05267	1197.3491	1747.0826	525.56927	2237.6838	423.74838
521.78748	471.86499	571.68408	564.70544	503.72101	502.0282	2645.2087	321.55548	770.67438	306.33536	740.73926	1879.7151	1279.1302	999.48816	603.32544	805.54657	486.63837	208.20044	1019.4091	709.73578	557.56836	132.27444	1253.0208	188.90021	203.21974	759.2536	313.05121	511.8501	886.88049	1642.5525	791.7019	204.85928	417.84326	1728.748	678.4566	1218.37	1803.916	612.16754	583.58038	552.28723	1063.8577	659.32166	1189.2056	1062.2966	705.58423	592.7124	356.77545	1470.564	2954.71	1000.2111	1937.0959	442.73364	365.41458	994.76007	381.15051	447.67548	1365.3164	2022.5889	1020.9433	346.23047	713.63141	1001.1093	1107.3331	1046.6216	578.54358	506.75879	227.94157	515.61877	555.14703	830.80731	840.94379	1162.1534	326.06	1684.6104	318.46265	735.71881	866.4259	1795.7869	620.60962	444.89307	623.65961	760.97546	667.54291	775.61346	1809.2819	1158.2424	312.56824	341.39267	1482.333	555.28571	2262.3755	1692.3289	1012.6083	913.62939	1710.1857	1333.8881	669.74823	1920.335	235.28284	2188.7817	907.79175	435.78986	389.14258	1496.3328	1715.4745	2034.271	1204.2443	1316.6732	1070.6807	575.24323	592.09332	863.4433	481.17078	1602.7629	187.69398	896.2207	764.06964	1456.7585	872.75226	2544.3901	1189.0591	2343.0354	1045.4926	528.58496	913.53986	1192.3444	1752.5372	524.16016	2247.0076	421.8429
519.24487	471.89355	571.96063	564.9411	504.18024	504.00098	2644.6526	321.56848	772.79126	306.75153	740.72156	1880.7047	1272.124	1000.4785	602.70648	794.36273	486.43884	207.84673	1019.5823	709.24438	559.14465	131.7748	1256.0568	188.48106	203.05183	758.95691	312.59808	511.18155	888.66895	1644.2947	791.86169	205.38579	418.03058	1719.199	678.2981	1217.3568	1795.197	609.99915	581.99146	552.08093	1064.6277	660.1994	1191.1238	1063.4209	706.11621	592.54102	354.01764	1464.4976	2956.8682	1001.1144	1936.1187	441.10864	362.61212	998.29248	380.49393	445.90283	1368.9938	2024.7603	1021.467	346.63962	713.08661	1001.7423	1106.5388	1047.6261	577.00781	506.54037	227.78029	515.40045	555.04584	829.24084	841.83075	1161.3293	325.67212	1682.3711	317.8172	735.82129	867.60791	1791.7592	622.61633	443.29272	625.18378	756.22827	666.65143	777.55237	1805.8043	1158.5577	311.99304	338.87054	1486.158	555.6806	2254.1475	1694.3671	1017.2231	911.41248	1713.8508	1348.4513	669.27075	1920.0203	235.23607	2186.5227	899.66675	435.19992	388.85953	1497.3289	1715.694	2032.4224	1203.5782	1315.7109	1066.3627	575.21924	594.44897	853.75433	479.51797	1603.0065	187.63954	895.49908	765.83844	1452.4779	872.53119	2536.1399	1188.8069	2333.9485	1047.2579	527.37982	914.85828	1192.2657	1745.8602	522.52832	2240.7449	426.24292
516.13177	471.91577	571.77893	566.61609	503.82196	505.57068	2645.1362	321.57971	769.01422	307.159	742.30994	1887.7657	1276.6443	1020.692	608.77362	792.05389	486.24133	204.78722	1019.74	709.87701	565.55951	131.55298	1259.083	191.21043	204.88823	755.77374	312.82733	510.54486	875.04321	1637.4037	795.82349	206.93713	417.3205	1716.4828	678.1806	1225.5454	1800.879	611.10962	582.8819	553.3877	1064.0546	660.4458	1183.4702	1064.7875	708.53448	591.05804	358.14722	1458.48	2952.7886	1003.4536	1935.1897	444.5766	369.04047	999.77905	379.06635	448.54132	1354.0463	2020.6548	1019.7791	344.81085	713.4472	1002.1646	1113.5211	1048.6121	576.28534	504.42004	227.61455	517.24377	559.88373	831.57019	844.83899	1160.3226	327.97162	1679.7131	319.00989	732.00153	868.67664	1807.4066	624.20007	447.49628	621.97125	751.54608	665.71191	779.4917	1800.1222	1165.9036	314.35388	346.4386	1485.6366	555.14215	2246.3955	1695.2843	1013.8546	900.38086	1715.093	1334.1985	668.7887	1934.48	235.18681	2184.2891	911.83459	437.34454	389.31128	1506.8834	1711.2137	2042.1658	1202.9183	1314.7756	1057.9946	584.87433	599.60748	878.84845	479.87781	1599.3728	188.6248	892.55817	767.60236	1448.1978	871.53021	2527.9509	1184.3258	2324.0903	1051.3798	525.51678	913.04651	1190.5413	1737.713	521.82532	2249.1069	429.21307
513.71057	471.93799	572.35828	567.49701	504.32465	507.58673	2644.6062	321.58032	771.16693	307.60202	742.33679	1889.3491	1270.4644	1021.683	608.53723	780.90485	486.01331	204.48297	1019.8959	709.47522	567.24573	131.04837	1262.0914	190.81448	204.85378	755.55237	312.46539	509.89566	877.17303	1638.6047	796.07385	207.45294	417.48187	1707.0444	678.0437	1224.8029	1792.2239	608.948	581.38037	553.22107	1065.134	661.3327	1186.2527	1065.9159	709.10541	590.86316	355.43063	1452.4269	2955.0269	1004.3721	1934.2607	443.13293	366.33261	1003.4276	378.42929	446.99158	1358.7266	2023.8494	1020.3985	345.62259	713.29346	1002.8129	1112.8889	1049.6056	574.85254	504.25693	227.44142	517.1825	559.58472	830.0271	845.79608	1159.6331	327.7973	1677.5643	318.521	732.09045	869.81586	1803.8457	626.82385	446.04626	623.52802	746.8689	664.7757	781.47021	1796.5923	1166.1592	313.85944	343.9054	1490.8059	555.73792	2238.1177	1697.3088	1018.7062	898.39355	1718.9066	1350.0552	668.32849	1934.2593	235.16748	2182.0352	904.31097	436.77652	389.01797	1508.0287	1713.0647	2040.3279	1202.2448	1313.7906	1053.892	584.85547	602.25165	870.06787	478.21207	1599.7222	188.5699	891.90479	769.3631	1443.925	871.30011	2519.6938	1184.3738	2315.0845	1054.2867	524.41339	914.78381	1190.441	1731.0927	520.21936	2243.1694	433.58691
513.06714	471.96942	575.17963	564.68121	503.58771	509.1377	2651.4253	321.59961	770.0564	307.99911	746.01672	1904.02	1275.548	1042.4387	614.08221	781.23279	485.79651	200.65381	1020.063	708.37915	573.73212	130.03596	1265.0922	193.80701	206.6924	752.49597	313.42548	509.25018	872.85376	1632.1077	801.56256	208.12859	417.19214	1707.8921	677.91553	1233.4003	1788.5044	613.90686	580.14996	556.41016	1064.5344	661.24487	1185.6721	1067.061	710.47333	588.44257	358.16141	1446.3854	2956.7212	1006.9211	1933.3315	443.24402	368.32251	1007.0309	376.68292	448.30701	1341.2131	2017.9436	1013.3874	344.74628	716.70837	1004.4313	1112.4155	1050.5682	575.91217	504.05273	227.25844	517.04578	570.07983	834.35541	841.53174	1157.7269	330.36121	1676.7024	319.77887	731.72559	874.69501	1822.5221	625.22534	443.94391	624.55884	742.18921	663.85291	783.4137	1797.3728	1177.3796	314.67358	348.77478	1492.3457	554.06537	2242.8982	1700.03	1010.5665	889.71942	1721.3313	1339.4745	670.07263	1942.6233	235.10828	2179.7856	911.79926	437.03754	389.77863	1521.1866	1706.9084	2060.8315	1201.5438	1312.7946	1046.8822	588.72595	607.80701	892.98627	477.24799	1587.4506	190.82719	893.94128	771.12854	1439.6267	871.05536	2511.467	1173.8606	2315.4412	1047.4565	524.06604	916.59222	1190.6713	1733.8009	519.50897	2262.4797	431.30011
510.82434	471.99323	576.04974	566.24115	504.1153	511.19092	2650.8604	321.59851	772.28564	308.41882	746.11621	1906.4702	1269.8497	1043.4482	614.10077	770.23926	485.60699	200.39351	1020.2267	707.99023	575.47382	129.53325	1268.1075	193.4214	206.77724	752.29468	313.15143	508.60297	875.47784	1632.5355	801.89044	208.63304	417.35718	1698.7017	677.7937	1232.95	1779.932	611.73584	578.7049	556.39392	1065.9513	662.198	1189.2201	1068.215	711.06995	588.23785	355.50732	1440.344	2958.9314	1007.8973	1932.4191	441.92688	365.64673	1010.6729	376.06873	446.86041	1346.6782	2022.246	1014.0157	346.01254	716.68933	1005.1349	1111.8999	1051.5498	574.51031	504.05634	227.11757	517.07922	569.67145	832.84753	842.5733	1157.3235	330.40985	1674.6215	319.48615	731.7774	875.78748	1819.6764	628.23126	442.61066	626.27734	737.49432	662.91956	785.38275	1793.8221	1177.5879	314.22278	346.2774	1498.5441	554.99353	2234.5449	1702.131	1015.6959	888.19275	1725.2581	1356.4618	669.65485	1942.5282	235.07457	2177.5652	904.94409	436.5387	389.52197	1522.4014	1710.0636	2058.9443	1200.9154	1311.869	1042.9335	588.72235	610.60931	885.00574	475.57812	1588.1572	190.80424	893.33539	772.88495	1435.374	870.81976	2503.25	1174.1407	2306.5935	1051.4396	523.10736	918.85669	1190.5054	1727.3362	517.9483	2256.7021	435.56982
511.61935	472.01877	577.79169	572.18677	505.45181	512.43878	2654.5735	321.58447	775.59277	308.85062	746.83533	1924.9962	1274.2509	1060.1484	621.40869	768.51685	485.37091	199.80817	1020.4083	708.97766	580.39954	128.32895	1271.1029	193.67886	207.52351	750.63916	314.21753	507.94363	866.3725	1631.1532	809.49695	209.1539	417.64651	1701.6846	677.64697	1234.3607	1779.3097	613.45612	578.17676	558.23846	1071.7295	663.22937	1188.9742	1069.3438	713.34406	584.85132	358.04028	1434.296	2961.1653	1014.9751	1931.4811	446.36908	369.19287	1014.2858	374.57205	449.63043	1324.8185	2013.4569	1003.6259	346.85004	720.02081	1006.201	1113.9408	1052.5402	570.76093	502.85086	226.92854	515.00793	577.42078	830.50867	842.33038	1157.4545	334.77466	1672.507	320.20612	727.04639	887.23035	1822.4705	629.31525	445.30713	628.08044	732.80298	661.98956	787.33813	1780.9595	1179.9865	315.19312	353.27386	1505.0613	555.46906	2247.5808	1704.1128	1018.7694	885.271	1729.6161	1338.4329	669.25793	1945.037	235.01572	2175.3013	911.04236	438.21805	389.56656	1535.3262	1714.3472	2083.4985	1200.2169	1310.8733	1036.6674	590.64819	615.31866	903.79468	475.4202	1577.6807	193.13997	892.7417	774.67285	1435.158	870.58331	2495.01	1170.3013	2306.2773	1057.9967	520.79626	923.35486	1191.339	1726.4315	516.15466	2278.2529	430.83163
509.56158	472.07599	578.72595	574.48358	506.01776	514.51849	2654.0266	321.61716	777.92542	309.2583	746.95197	1928.6193	1269.4047	1061.1821	621.76874	757.62622	485.16333	199.55397	1020.5813	708.59845	582.23328	127.81929	1274.1384	193.3264	207.70848	750.45172	313.95807	507.30603	869.5722	1631.0684	809.97046	209.66023	417.79028	1692.6869	677.5246	1234.2687	1770.9023	611.32849	576.74194	558.32074	1073.4108	664.24298	1193.1948	1070.507	713.92682	584.59174	355.40094	1428.23	2963.4163	1015.9752	1930.5353	445.17828	366.60358	1017.9012	373.97375	448.28284	1331.0538	2018.7899	1004.2922	348.43893	720.16345	1006.9874	1113.5221	1053.5243	569.41687	502.92889	226.79709	515.16101	576.90009	828.98035	843.38898	1157.175	335.10248	1670.4569	320.04254	727.19958	888.32214	1819.9712	632.72009	444.04279	629.96674	728.11682	661.05469	789.29083	1777.3755	1180.201	314.80914	350.84406	1512.5624	556.65753	2239.1375	1706.4058	1023.9904	884.16919	1733.8114	1356.2937	668.89252	1945.1079	234.97008	2173.054	904.62708	437.74048	389.33795	1536.6333	1718.6853	2081.5754	1199.5371	1309.8982	1032.902	590.67255	618.29663	896.82227	473.72931	1578.8015	193.1152	892.23242	776.40814	1430.876	870.34277	2486.8064	1170.7126	2297.5837	1062.8875	519.92169	926.24335	1191.2031	1719.9558	514.58551	2272.8809	435.06531
510.50626	472.07742	582.51337	581.21313	508.4603	516.42584	2667.6423	321.61243	771.93689	309.67123	748.01709	1943.349	1273.1251	1078.7311	625.73492	759.51697	484.95581	200.38644	1020.75	709.9538	586.38361	127.6837	1277.1505	195.13498	210.04674	744.14502	317.56427	506.66534	873.46075	1615.7976	818.93896	210.17232	418.03751	1690.1028	677.42706	1249.9392	1771.9448	617.15802	578.12683	558.20599	1073.439	664.57349	1194.3949	1071.6614	715.59186	582.00256	355.72195	1422.2078	2965.5981	1015.9161	1929.608	446.43359	371.99197	1021.5223	373.13342	451.14789	1314.7531	2019.1703	992.27588	348.49426	720.72736	1013.3923	1119.8657	1054.5106	567.29211	501.94946	226.85744	515.36133	586.66089	826.57886	840.41431	1160.4949	339.40436	1666.4301	323.0083	723.745	894.46008	1827.5798	636.51495	447.6275	633.46393	721.25836	660.1593	791.24609	1770.0023	1186.2285	317.02393	356.66965	1519.9197	556.00653	2252.0312	1712.2583	1020.3779	876.9903	1732.2018	1345.1239	671.18573	1947.0981	234.95297	2170.8164	905.46204	440.22839	389.91882	1548.7008	1733.0603	2102.3687	1198.8806	1308.9601	1034.7561	595.37927	623.00305	905.50281	475.68018	1565.4274	195.06938	892.99396	778.17163	1428.6152	870.08948	2478.5557	1176.153	2309.9502	1056.7548	518.70502	937.11145	1191.3136	1712.7391	514.83838	2277.1841	433.75308
508.63718	472.12015	583.63562	584.02295	509.03067	518.52612	2667.1277	321.62399	774.18848	310.07172	748.12903	1947.9911	1269.0732	1079.8403	626.57593	748.82196	484.75507	200.14981	1020.8937	709.57739	588.28583	127.21687	1280.186	194.81619	210.32777	743.96185	317.37537	506.01947	876.96405	1615.3772	819.53961	210.69548	418.18588	1681.3523	677.29852	1250.2289	1763.8064	614.99341	576.71069	558.39124	1075.3223	665.58325	1199.1064	1072.791	716.17395	581.75061	353.12326	1416.1523	2967.8579	1016.9508	1928.6537	445.33551	369.52954	1025.1626	372.54401	449.8667	1321.6313	2025.3173	992.99622	350.34122	720.95825	1014.2516	1119.6051	1055.4905	565.98553	502.12939	226.70529	515.61768	586.02832	825.06879	841.59674	1160.3196	339.97919	1664.6736	322.98523	723.90405	895.49976	1825.7196	640.22668	446.48297	635.42285	716.57904	659.22626	793.2041	1766.3628	1186.408	316.77448	354.24954	1528.1622	557.50708	2243.5706	1714.844	1025.7502	876.35431	1736.5366	1363.6106	670.87695	1947.27	234.88525	2168.5645	899.50781	439.75787	389.67297	1550.0251	1738.4193	2100.4482	1198.1833	1307.9714	1031.0245	595.40808	626.22009	898.94775	473.96796	1566.8724	195.03326	892.56256	779.94061	1424.499	869.896	2470.3101	1176.584	2301.2207	1062.7852	517.92621	940.66949	1191.225	1706.3901	513.3172	2272.4153	437.88486
509.50095	472.11862	584.77905	591.14026	511.23825	520.56732	2671.4673	321.62537	773.07446	310.48505	748.7196	1962.3434	1275.6448	1094.8114	633.08087	746.21851	484.53461	200.64218	1021.0592	709.37317	592.50061	127.85008	1283.1902	196.20953	211.7538	743.96826	315.75958	505.35919	881.43469	1610.5199	829.10852	211.21407	420.88016	1677.7183	677.15625	1257.8865	1766.8479	617.17346	572.20587	561.35504	1073.4867	667.05652	1197.2631	1073.9346	716.79877	579.67639	355.41891	1410.0928	2970.1023	1022.1199	1927.7216	449.47516	373.99756	1027.203	372.06628	454.68219	1307.8064	2018.89	981.89258	350.76605	721.35333	1022.09	1125.5376	1056.4855	568.26941	502.94037	226.76825	514.32434	596.82043	824.21436	828.7417	1159.7936	344.5874	1668.9127	323.58069	720.4856	902.39221	1845.7864	646.50549	450.06757	639.67218	708.6463	658.30682	795.14929	1770.1239	1194.6228	317.23615	362.54486	1539.2064	561.32806	2255.1025	1718.5094	1020.1405	876.01605	1739.7007	1361.577	671.97772	1947.3687	234.86026	2166.3025	905.21655	441.77887	391.01868	1565.3763	1748.0297	2103.7568	1197.5219	1307.0072	1028.2717	598.26105	632.15314	908.94446	472.15887	1555.887	196.3389	896.64026	781.68402	1430.7676	869.63232	2462.0938	1179.2913	2284.9644	1068.9362	519.62903	947.8866	1191.1323	1705.2528	511.2644	2279.2358	434.91293
507.84985	472.17413	585.92096	594.62262	511.81555	522.646	2671.0923	321.63257	775.33179	310.91724	748.87958	1967.8094	1272.1174	1095.9458	634.0672	735.70288	484.32965	200.47295	1021.2339	709.02704	594.44678	127.40657	1286.196	195.94478	212.06366	743.85046	315.66168	504.73743	885.19861	1609.7819	829.87408	211.73863	421.05261	1669.0439	677.05511	1258.5369	1758.9216	615.02789	570.85736	561.68115	1075.5983	668.10291	1202.8171	1075.0793	717.38043	579.42548	352.8714	1404.0452	2972.3149	1023.2976	1926.7828	448.49323	371.57501	1030.8477	371.45294	453.49524	1315.4418	2026.028	982.67114	352.8949	721.58002	1023.0806	1125.2825	1057.4595	566.95728	503.20056	226.58975	514.7301	596.11566	822.69275	829.98309	1159.5999	345.52173	1667.3562	323.72327	720.7782	903.46399	1844.7551	650.52557	448.97925	641.70697	703.97217	657.37982	797.14758	1766.3893	1194.7036	317.04266	360.17719	1548.111	563.08252	2246.5579	1721.1449	1025.7109	875.80695	1744.1721	1380.7148	671.67853	1947.6821	234.78941	2164.0774	899.76721	441.34033	390.73151	1566.7434	1754.058	2101.8999	1196.8444	1306.0311	1024.6069	598.31281	635.7309	903.15088	470.45074	1557.4813	196.27036	896.20526	783.44739	1426.7146	869.38025	2453.8508	1179.6996	2276.2715	1075.8989	518.97491	952.18286	1191.0233	1699.0568	509.77405	2274.5273	438.96454
509.43933	472.172	587.51428	599.05865	513.9071	524.72552	2670.7441	321.63962	777.07208	311.31683	748.99011	1983.7091	1277.5818	1108.7913	636.26379	741.37268	484.10315	200.36595	1021.4106	706.00586	600.52954	126.84872	1289.2001	196.05467	212.20074	740.85071	316.8107	504.08054	887.91016	1586.6432	836.51111	212.22882	424.39252	1661.5309	676.92468	1279.0696	1755.2146	618.41852	567.30017	563.03912	1076.6447	668.97095	1209.5618	1076.2355	717.99255	579.07507	354.74683	1398.0112	2974.5312	1021.8883	1925.8378	451.06277	378.33875	1033.7513	370.82388	457.91757	1301.3741	2015.6232	975.87927	351.53516	720.9176	1022.1786	1134.2463	1058.4351	567.00671	503.09689	228.56281	512.44141	605.95148	819.85205	834.76697	1157.246	349.02026	1670.3307	326.71326	717.92822	908.40295	1839.8647	656.45288	449.43582	644.52051	694.0636	656.42865	799.06519	1761.7073	1203.8994	318.32138	364.87494	1561.6516	565.00745	2251.1035	1724.459	1022.9463	880.09973	1750.0679	1385.4989	669.20837	1948.5599	234.7625	2161.8301	899.97388	443.00217	391.24838	1583.9818	1764.4598	2099.4385	1196.1768	1305.0765	1028.4542	602.73511	637.48523	903.34985	472.37961	1530.2003	198.67767	898.22083	785.18884	1422.9326	869.13623	2445.6294	1180.2179	2275.9268	1075.6123	519.98132	964.49792	1190.9282	1693.3141	506.0546	2277.7732	444.75671
507.97961	472.22443	588.68756	603.15558	514.51782	526.79919	2670.3777	321.65302	779.328	311.74854	749.09888	1990.1527	1274.6354	1110.0574	637.65326	730.96259	483.92288	200.23578	1021.5848	705.63806	602.50378	126.41431	1292.2312	195.81683	212.55782	740.68665	316.75446	503.44177	891.8161	1585.6448	837.42358	212.75092	424.59515	1652.9312	676.79681	1280.2812	1747.5236	616.28345	566.09296	563.51196	1078.9537	669.97821	1215.5815	1077.3514	718.57214	578.84131	352.24429	1391.9648	2976.7671	1023.1553	1924.9115	450.20251	376.02676	1037.3975	370.24203	456.84534	1309.405	2023.371	976.62817	353.89737	721.1958	1023.2523	1134.1869	1059.4409	565.7724	503.45538	228.43607	512.85486	605.20703	818.34167	836.14209	1157.1349	350.13446	1668.917	327.01727	718.24512	909.49518	1839.194	660.789	448.42609	646.59741	689.4126	655.51843	801.02185	1757.9458	1203.8856	318.25751	362.59833	1570.9358	567.03375	2242.6208	1727.1315	1028.7169	880.35767	1754.65	1405.0408	668.9057	1949.0458	234.72241	2159.5857	894.73749	442.59412	390.995	1585.3516	1770.6388	2097.6538	1195.4998	1304.1067	1024.9368	602.90833	641.21277	897.81061	470.64984	1531.9143	198.6615	897.92224	786.96729	1418.9888	868.9397	2437.4058	1180.7351	2267.3149	1083.5251	519.46008	969.69403	1190.8341	1687.124	504.56848	2273.0864	448.81256
508.93427	472.24432	589.83838	609.08624	515.85199	528.88007	2680.8567	321.64697	778.12616	312.16626	749.20972	1996.2399	1285.228	1118.7776	640.60022	742.69922	483.71173	200.20949	1021.7294	707.24658	606.66956	126.90436	1295.2411	198.14897	213.47531	738.35052	316.61441	502.77045	898.76099	1573.2616	841.51562	213.25546	425.16425	1649.2018	676.65826	1286.6719	1746.4985	618.16498	561.01227	565.86151	1076.5702	670.97058	1216.9558	1078.5245	719.19531	580.92224	353.69116	1385.9164	2979.0093	1028.7621	1926.1451	450.43607	381.57043	1042.1155	369.58478	458.08347	1308.454	2017.5216	970.23627	355.8999	723.77087	1026.8124	1144.3693	1060.4192	566.58386	502.33136	229.54988	510.16638	611.27765	821.66559	836.52942	1156.3408	354.39044	1668.4495	330.8161	719.1922	912.93054	1850.3623	672.05225	456.61008	648.93237	685.92365	654.58612	802.96149	1754.2	1206.0068	321.4975	368.15698	1578.9229	570.23193	2247.0647	1729.8688	1027.7437	882.57019	1758.6487	1404.4319	668.58331	1950.6636	234.65852	2157.3352	898.96973	443.85846	392.22632	1597.7223	1776.0769	2094.2566	1194.8325	1303.1448	1024.9926	605.27045	645.26355	894.13428	468.90338	1509.2096	200.28807	898.69873	788.77197	1421.5757	868.70105	2429.1707	1178.9574	2263.0266	1094.0017	518.40594	987.66833	1190.7428	1683.0032	503.62152	2275.3083	452.08722
507.68423	472.26871	590.97034	613.59436	516.47766	530.95093	2680.5669	321.65204	780.32458	312.57721	749.33856	2003.0504	1282.7106	1120.0216	642.36218	732.55054	483.48279	200.09161	1021.9155	706.90454	608.74805	126.53152	1298.2585	197.93558	213.83621	738.20642	316.64673	502.12781	902.77539	1572.0131	842.45508	213.76712	425.36948	1640.6829	676.52661	1288.2562	1739.1604	616.05341	559.94385	566.43689	1079.046	671.97253	1223.467	1079.6532	719.75427	580.69348	351.22012	1379.8604	2981.2388	1030.2203	1925.2238	449.65366	379.30508	1045.7212	368.9826	456.98911	1316.9142	2025.6779	971.03955	358.61139	724.05847	1027.9746	1144.5312	1061.3906	565.44507	502.73334	229.45805	510.58224	610.44128	820.17822	837.90924	1156.382	355.7251	1667.1709	331.27582	719.61438	914.03992	1850.3585	676.79407	455.66769	651.04749	681.22778	653.66156	804.94165	1750.4292	1206.0007	321.50125	365.93973	1588.2831	572.5603	2238.5913	1732.5824	1033.7972	882.92468	1763.2432	1424.3854	668.26837	1951.2776	234.60822	2155.0964	894.30884	443.45947	391.96436	1599.2275	1782.4274	2092.6233	1194.1542	1302.1824	1021.4921	605.40283	649.07751	888.71094	467.11676	1510.9656	200.23692	898.40106	790.50519	1417.6948	868.45746	2420.9553	1179.6444	2254.5234	1102.7944	517.97247	993.97308	1190.6655	1676.8774	502.1391	2270.6719	456.09988
507.56128	472.30383	592.59485	623.62512	518.80249	533.02344	2684.833	321.63666	780.42206	312.99756	749.46777	2019.8328	1302.1797	1129.1614	640.8103	738.34137	483.26736	199.84959	1022.0892	703.39026	616.81537	126.73085	1301.2858	198.77806	214.52271	737.14587	316.08401	501.48392	908.28125	1550.661	846.67889	214.32674	428.70258	1634.2451	676.40979	1301.0941	1739.1523	616.2113	554.68799	567.73401	1079.5564	673.97601	1231.0719	1080.8256	720.38855	581.31274	357.15704	1373.8223	2983.4707	1030.7362	1928.7625	450.89386	383.99854	1049.4899	368.37592	458.6485	1314.6376	2018.5269	971.35675	357.70157	721.94214	1030.4854	1153.3456	1062.399	565.15625	503.29666	230.86084	504.19086	612.40265	823.17346	834.57581	1159.7327	358.32645	1660.5596	334.37253	717.99219	915.18518	1851.96	685.31244	458.56451	653.20667	676.51221	652.73755	806.89978	1746.6862	1212.5709	325.33276	374.64569	1597.6238	574.06104	2237.2163	1734.3777	1022.7094	891.31677	1767.1919	1438.9641	668.37744	1952.8815	234.5887	2152.8618	900.21875	444.59097	392.93875	1615.5488	1786.4189	2091.3984	1193.4835	1301.2037	1020.5508	604.57153	654.94696	881.64441	469.23087	1491.8735	202.27045	897.96924	792.24829	1414.4645	868.1958	2412.7178	1182.7909	2251.8972	1105.4066	516.62939	1006.7523	1190.5541	1673.0604	501.6102	2263.8059	460.15997
506.45074	472.31964	593.78162	628.60492	519.45422	535.08618	2684.5681	321.65601	782.64185	313.39655	749.59186	2027.2621	1300.032	1130.5057	642.81244	728.44067	483.04837	199.71135	1022.2297	703.0838	618.95978	126.33177	1304.3032	198.54433	214.90628	737.05792	316.15897	500.84631	912.40863	1549.132	847.73279	214.81087	428.94385	1625.7069	676.2785	1303.0315	1732.1392	614.09094	553.70978	568.42493	1082.1006	674.98053	1237.9907	1081.9541	720.98792	581.10852	354.67438	1367.7925	2985.7029	1032.3293	1927.7997	450.17908	381.77789	1053.1615	367.75729	457.61908	1323.5636	2026.8275	972.11047	360.57803	722.18402	1031.6929	1153.5557	1063.3602	564.1059	503.79352	230.75525	504.57892	611.56506	821.7655	835.99048	1160.0039	359.71222	1659.3212	334.98773	718.37646	916.32074	1852.2998	690.47418	457.62897	655.30786	671.82428	651.81641	808.8667	1742.9397	1212.5156	325.49304	372.40063	1606.9939	576.64594	2228.6309	1736.9954	1028.8988	891.87079	1771.7485	1459.4653	668.10651	1953.7894	234.53578	2150.6121	895.91132	444.19537	392.64923	1617.0183	1792.6721	2089.8477	1192.8085	1300.2516	1017.0583	604.74957	658.84985	876.3028	467.47711	1493.7711	202.22009	897.69604	794.02539	1410.6246	867.96252	2404.4812	1183.8158	2243.3142	1115.0583	516.22595	1013.7313	1190.498	1667.0009	500.17896	2259.1599	464.1994
509.56317	472.37671	594.93384	636.79944	519.66809	537.14899	2699.3738	321.64398	783.15088	313.83966	749.76416	2031.6179	1316.4045	1136.6707	642.63269	727.27417	482.83319	197.14615	1022.4197	705.05988	629.52753	126.51009	1307.3202	200.02628	215.31155	735.84955	315.91806	500.23523	923.2583	1535.3285	851.31946	215.32701	431.07098	1632.39	676.20569	1314.3623	1730.2894	618.8078	551.39246	571.52356	1084.6774	680.95178	1243.7177	1083.1058	721.56726	581.41681	355.11249	1361.7307	2987.9131	1037.7302	1927.9734	452.46103	385.3598	1056.8234	367.15497	461.00479	1326.2751	2009.5442	972.93286	365.74231	722.22351	1034.7734	1164.7932	1064.335	559.83838	504.20026	232.57986	497.97943	613.01135	827.97089	837.66809	1160.214	362.45157	1660.2239	337.44196	715.76746	918.2699	1849.4047	701.81458	460.41824	657.41235	667.91034	651.47339	813.50446	1735.936	1217.8474	326.42361	379.15289	1617.5298	578.34766	2233.9192	1743.9692	1026.088	892.47925	1774.4878	1475.738	668.07324	1959.7373	234.50241	2148.3838	909.89648	445.90991	393.12738	1633.9572	1796.3243	2104.9004	1192.1663	1299.3032	1017.371	604.34015	670.45874	868.83191	466.57275	1477.9907	204.90887	897.42914	795.7771	1407.6562	867.71704	2396.2751	1186.1133	2250.3542	1122.7041	516.04694	1028.9758	1190.3578	1672.2668	498.40515	2266.2239	461.63672
508.68906	472.35941	595.90405	641.4707	520.20593	539.0105	2698.9458	321.6615	785.01782	314.20105	749.73523	2037.9957	1314.1367	1137.7446	644.34131	719.0188	482.61121	196.98221	1022.4963	704.6897	631.37299	126.17816	1310.144	199.81638	215.63606	735.65314	316.07037	499.59186	926.76099	1533.2859	852.08301	215.7735	431.21219	1624.5133	675.9787	1316.1783	1723.6903	616.83966	550.52795	572.00629	1086.8033	681.89417	1249.7791	1083.8088	721.86066	581.35907	352.94168	1356.0676	2989.9329	1039.1055	1926.2999	451.87183	383.4592	1059.9124	366.534	460.10559	1334.2583	2016.5553	973.54041	368.43216	722.43091	1035.5031	1164.9984	1065.053	558.99847	504.61591	232.53062	498.24899	612.2439	826.69971	838.8028	1160.3917	363.6344	1658.7777	337.9538	716.16614	919.13721	1849.5114	706.66736	459.60181	659.25385	663.91736	650.46332	815.1571	1732.2896	1217.5804	326.58734	377.16745	1625.2543	580.638	2225.9731	1746.3068	1031.6211	893.04437	1778.3248	1493.7228	667.80731	1960.3768	234.43732	2146.053	906.10608	445.50977	392.81323	1635.302	1801.3376	2103.4319	1191.4231	1298.248	1013.9916	604.52502	673.87042	863.65027	464.96466	1479.7402	204.88655	897.08105	797.23926	1404.043	867.41547	2389.05	1187.05	2242.3516	1131.623	515.60504	1035.6418	1190.3777	1666.2983	497.09735	2261.6594	465.15909
508.18494	471.59277	594.87885	640.83722	518.5166	539.36157	2700.7373	321.03363	783.53961	314.10962	749.09808	2036.0059	1321.3379	1140.411	645.46106	724.50958	482.0354	197.68733	1021.3618	706.40631	634.35864	127.53426	1311.5651	203.27498	215.02516	732.20062	316.97668	499.24518	920.23718	1514.8198	850.55255	216.07109	429.69385	1633.0133	675.37756	1329.7881	1731.1523	617.6958	551.05243	568.86597	1082.3884	683.50787	1245.7482	1081.5735	719.79883	582.85846	354.20526	1352.9833	2990.2988	1036.2643	1914.3074	454.29077	391.67822	1054.4669	365.86707	463.37531	1320.5435	1990.448	972.05347	363.16864	720.91937	1033.7473	1163.8837	1063.3826	558.89856	503.23828	235.41316	492.13306	612.0647	831.08594	836.84369	1158.6127	362.73987	1653.1279	339.04572	715.6532	918.10242	1854.598	713.14368	459.51025	658.67157	664.52551	652.32104	819.98578	1729.486	1217.8575	327.94965	383.55957	1621.8607	575.41663	2242.3987	1745.2825	1020.1681	897.52618	1777.5693	1487.6436	674.25726	1967.3447	233.87047	2143.3621	914.33545	447.2533	392.45142	1642.4371	1791.5013	2128.8176	1190.4274	1296.6816	1015.7928	605.5282	680.43274	857.96429	465.80627	1459.819	206.36797	895.91278	795.79547	1401.4442	866.34845	2388.9177	1184.7111	2243.1479	1128.0111	512.1579	1046.6062	1190.9468	1669.9296	498.008	2270.45	452.91547
507.10852	470.89484	593.91125	640.25262	517.65228	539.70831	2697.9656	320.46222	782.17236	314.02878	748.45801	2034.2292	1315.8254	1138.8481	643.50659	725.91785	481.51202	196.50269	1020.299	705.74585	632.82031	127.23433	1312.9763	202.20102	214.67761	731.53491	316.94318	498.89816	917.83899	1510.8245	848.92041	216.25261	428.5824	1628.6729	674.77673	1327.7329	1726.7668	616.08929	550.52429	567.13202	1081.4934	683.15643	1242.2875	1079.3281	717.76013	583.40045	352.70242	1349.8778	2990.6843	1035.1852	1907.8682	453.83401	390.19824	1053.0708	365.20786	462.84433	1319.9221	1987.3455	970.64923	362.53275	720.23999	1030.6069	1162.0778	1061.7646	558.90955	502.43741	234.91475	491.6131	611.54688	830.90784	835.23444	1156.7152	361.62973	1649.0121	337.8656	715.65796	917.07556	1853.595	712.474	458.96701	658.14783	666.30176	650.70367	819.63892	1726.6918	1215.4592	327.7178	382.08502	1618.4893	573.99878	2238.5933	1745.1938	1019.4857	895.42242	1777.1298	1487.4843	674.47485	1964.7589	233.36417	2140.7188	909.33289	446.60776	391.98148	1642.4159	1788.1704	2128.2981	1189.4341	1295.1443	1013.2087	605.10669	678.4574	853.14856	465.18234	1458.946	206.02516	894.78003	794.42181	1399.6555	865.30737	2388.8979	1184.4675	2239.0161	1126.1733	510.63025	1045.318	1191.5198	1663.9232	497.41818	2265.1812	453.54266
506.57181	470.15189	592.95679	637.14148	517.76282	540.01648	2699.0266	319.90878	778.18884	313.92224	747.82605	2034.6427	1319.6553	1138.9768	644.21204	727.37463	482.46246	196.2832	1019.2104	706.85254	632.45807	127.8343	1314.3875	203.92395	214.43289	730.56274	315.95941	498.55792	912.51184	1503.4301	848.83191	216.50859	428.67105	1643.4463	676.01221	1329.2386	1727.7594	613.77148	551.5127	569.57892	1072.7953	685.31238	1239.0569	1077.0964	715.71753	581.68951	357.55856	1346.7859	2991.1172	1034.1082	1894.9524	458.46976	396.76913	1050.6979	364.5694	462.31949	1310.6859	1967.0751	969.27283	360.06921	719.92139	1030.8789	1158.592	1060.1238	560.93237	501.95172	235.36313	483.65762	612.49829	834.51056	833.61841	1160.3859	361.25824	1650.9097	336.82901	712.92908	916.04541	1847.3083	717.9585	461.12234	657.63892	669.28967	653.7608	821.59039	1725.5422	1222.01	329.31839	383.61661	1615.0846	572.47974	2249.9626	1748.4402	1010.1128	893.99908	1777.5043	1487.2496	677.42609	1954.7156	232.83026	2138.0266	921.11133	448.29071	393.57452	1643.069	1763.1667	2153.3789	1188.428	1293.5822	1018.5712	604.7052	679.46948	853.59338	465.10736	1449.8298	209.22626	893.64154	793.07336	1396.7444	864.26495	2388.8396	1186.4661	2230.8616	1126.255	505.85071	1044.5341	1192.0946	1677.2939	496.98309	2268.0034	445.54605
505.46912	469.47217	591.98376	636.69116	516.8996	540.35291	2696.21	319.33475	776.84631	313.8656	747.16888	2032.8552	1314.16	1137.4354	642.58582	728.77002	481.95352	195.10378	1018.163	706.18591	630.93176	127.53862	1315.7921	202.84258	214.06413	729.90961	315.91766	498.19745	910.34534	1499.4529	847.17108	216.71315	427.50317	1639.1549	675.39252	1327.3871	1723.423	612.21423	551.02039	567.88013	1072.1909	684.97888	1235.8145	1074.871	713.69012	582.26691	356.01331	1343.6467	2991.4985	1033.048	1888.6646	457.99622	395.25629	1049.3365	363.87518	461.77173	1310.0392	1964.0176	967.90039	359.48248	719.23041	1027.8053	1156.799	1058.5248	560.97461	501.19885	234.88138	483.68292	611.94855	834.3515	831.99829	1158.5074	360.22327	1646.9817	335.63739	712.94897	915.01929	1846.3262	717.42047	460.58063	657.12103	671.06433	652.19238	821.26428	1722.7031	1219.62	329.0863	382.10419	1611.6984	571.13696	2246.229	1748.3304	1009.5656	891.94684	1777.0793	1487.0708	677.65375	1952.1676	232.32347	2135.342	916.297	447.62781	393.08649	1643.0012	1760.0938	2152.8975	1187.4412	1292.0496	1016.0507	604.26965	677.57062	848.94769	464.46613	1449.1406	208.87222	892.48657	791.6908	1394.975	863.2041	2388.7437	1186.2395	2226.802	1124.9824	504.49094	1043.5054	1192.6934	1671.267	496.37738	2262.7168	446.21277
504.85776	468.71097	591.03302	638.53442	516.72229	540.703	2704.355	318.81592	773.974	313.75754	746.52344	2031.0691	1325.5227	1135.8357	643.25525	730.20099	480.9812	194.38632	1017.0707	717.83118	631.73108	127.94209	1317.2084	203.53918	214.58162	730.95898	314.58301	497.8522	909.32605	1496.1899	844.6828	216.94185	427.78458	1654.9393	676.57581	1342.8055	1738.5786	615.46637	548.9563	567.09198	1066.3898	686.47766	1232.1898	1072.6472	711.64813	582.99695	359.54883	1340.5641	2991.8794	1031.9896	1880.7683	457.72833	399.64584	1046.4866	363.60434	461.22577	1302.9075	1951.5217	966.46191	359.05518	713.98224	1025.9668	1154.5225	1056.8699	564.44165	500.82376	235.34537	476.33353	609.36304	835.61267	830.89252	1157.3025	359.0874	1649.9901	334.41241	707.52783	914.00562	1841.0653	720.97815	462.59583	656.57843	675.00354	653.95703	823.59814	1712.3193	1219.0638	331.73602	383.78476	1608.3114	566.11194	2264.9109	1749.4143	1003.2236	891.37097	1779.1863	1485.5878	682.2887	1952.5642	231.77631	2132.6484	925.76233	452.20279	393.88687	1642.9536	1744.5569	2173.8247	1186.4275	1290.464	1017.7969	603.76453	678.06189	850.40002	464.40067	1453.4866	211.04163	891.36169	790.3233	1389.5009	862.16492	2388.6541	1187.7396	2230.5796	1119.7733	502.24609	1044.2076	1193.2595	1669.2411	498.18399	2260.2148	441.73703
503.73621	468.04907	590.08423	638.20752	515.90503	541.00043	2701.5408	318.23126	772.67511	313.69049	745.88068	2029.3378	1319.7771	1134.2898	641.77277	731.60474	480.47345	193.27019	1016.0139	717.17468	630.20117	127.6413	1318.6366	202.48131	214.29726	730.32391	314.58734	497.51349	907.17291	1492.2866	843.00159	217.20264	426.68622	1650.7816	675.98328	1341.0759	1734.5131	613.94617	548.53632	565.49438	1065.968	686.1756	1229.2963	1070.4218	709.60034	583.54846	358.09583	1337.4816	2992.304	1030.9323	1874.5015	457.28174	398.22797	1045.2042	362.94354	460.70923	1302.3478	1948.4862	965.10681	358.52704	713.34161	1022.9896	1152.7242	1055.2603	564.47803	500.11261	234.91344	476.95129	608.78223	835.46362	829.27075	1155.4329	358.08594	1646.1599	333.23108	707.61261	912.98737	1840.0881	720.47058	462.09106	656.07892	676.79675	652.4549	823.28094	1709.5876	1216.6362	331.48041	382.35724	1604.9387	564.79724	2261.179	1749.2247	1002.762	889.33667	1778.701	1485.4318	682.54987	1950.0175	231.28749	2129.9915	921.11285	451.54236	393.401	1642.8909	1741.6848	2173.4578	1185.4282	1288.9064	1015.2889	603.35321	676.21613	845.82922	463.78674	1452.7819	210.67989	890.22192	788.94324	1387.7853	861.12689	2388.6082	1187.5811	2226.5222	1119.1152	501.09515	1043.3124	1193.8652	1663.2816	497.59357	2254.896	442.39868
504.92041	467.33551	589.11035	636.99115	515.79333	541.32727	2708.9858	317.64111	772.49445	313.61105	745.24176	2029.9276	1328.9095	1132.7134	639.52844	733.01465	479.17596	194.47461	1014.9285	719.63708	635.58057	128.28809	1320.0636	202.1734	213.54935	726.25226	314.14236	497.14984	904.36267	1501.4137	841.82959	217.43213	426.36871	1661.151	677.87439	1350.5004	1732.4637	612.09204	542.35309	565.8476	1060.1418	686.64868	1222.5203	1068.1708	707.5575	582.90717	362.97211	1334.3687	2992.6831	1029.854	1863.327	456.0502	402.07263	1040.4221	363.13574	460.2114	1307.3534	1927.7743	963.72742	352.64728	709.35034	1023.3944	1151.3527	1053.6312	561.47717	498.68127	236.31258	474.3205	610.85059	835.37451	827.64618	1150.6724	356.38571	1637.8363	332.03519	707.41589	911.94385	1841.5302	724.21851	465.74448	655.52576	680.58118	654.04034	821.83551	1707.9774	1208.5912	331.31393	380.62244	1601.5344	562.42017	2272.1343	1748.2765	999.71973	887.93164	1778.9456	1483.4688	683.10889	1945.9792	230.76965	2127.3025	923.94592	452.2713	394.64185	1642.8048	1737.2316	2186.2622	1184.4104	1287.3423	1024.2397	602.90607	677.6366	846.43579	465.69098	1447.5537	211.96837	889.08203	787.58917	1387.355	859.87244	2388.5645	1192.6311	2232.4531	1110.5319	500.39392	1039.6085	1194.4058	1663.4802	498.34491	2244.2217	440.46722
503.7724	466.59955	588.12805	636.7851	514.92023	541.68652	2706.1301	317.08752	771.1134	313.51263	744.59033	2028.1326	1323.2358	1131.1588	638.32068	734.43036	478.68396	193.32616	1013.8599	718.98273	633.9931	128.02284	1321.4797	201.10695	213.31444	725.6286	314.1712	496.79633	902.31042	1497.5973	840.19196	217.65315	425.22595	1656.9962	677.25916	1348.8107	1728.4044	610.60327	541.93811	564.36346	1059.8785	686.28467	1219.9054	1065.9518	705.53302	583.47797	361.42535	1331.2758	2993.0879	1028.7902	1857.0703	455.5835	400.54895	1039.1808	362.47833	459.67041	1306.8177	1924.7041	962.30963	352.17566	708.73273	1020.5134	1149.525	1052.0081	561.55127	498.03638	235.93581	475.21661	610.22833	835.2254	825.99725	1148.7941	355.39337	1634.1163	330.80988	707.46576	910.9259	1840.7905	723.86115	465.23022	655.00427	682.38202	652.50226	821.55914	1705.2361	1206.0775	331.07355	379.09479	1598.1436	561.08606	2268.4067	1748.1049	999.34528	885.88184	1778.4779	1483.3463	683.39081	1943.4551	230.24684	2124.6047	919.60999	451.65118	394.15747	1642.7482	1734.4271	2185.811	1183.3973	1285.7778	1021.7316	602.49469	675.79309	842.02032	465.06659	1446.8328	211.66487	887.93988	786.23053	1385.67	858.83704	2388.4587	1192.4717	2228.4375	1110.5338	499.37817	1038.8604	1194.9911	1657.5078	497.7489	2238.9517	441.05768
502.70477	465.91913	587.17822	638.38544	515.46667	541.98474	2712.8416	316.51624	773.4223	313.43744	743.94391	2013.1304	1325.8744	1129.5632	636.58508	735.83496	479.47522	194.01964	1012.8116	720.02142	636.31042	128.59335	1322.9124	201.5251	214.2637	723.87158	314.67416	496.45758	906.19446	1503.9279	838.05725	217.88715	424.3537	1660.7937	676.86316	1352.5482	1730.6244	607.27295	534.11603	566.26495	1055.642	686.01154	1213.5817	1065.787	703.48401	584.65027	364.92126	1328.1727	2993.4714	1027.6901	1840.1078	456.03397	405.1394	1037.8307	363.18939	459.15311	1301.5127	1918.5037	960.95612	352.11273	703.43909	1016.6066	1147.7416	1050.3529	558.36646	499.60626	235.22313	468.99408	617.26923	834.85522	824.36316	1139.8229	354.45016	1622.4015	329.60205	704.57642	909.87695	1823.5215	724.39746	468.5239	654.47522	682.91046	656.75891	819.3634	1693.2999	1201.3237	332.35159	381.36652	1594.7377	559.97791	2278.283	1746.8903	992.27972	887.2821	1778.1478	1474.4062	684.22333	1938.788	229.74129	2121.9314	930.37268	452.00232	394.51776	1642.7013	1727.2142	2188.6104	1182.4332	1284.2633	1030.7251	602.06799	674.48523	842.19019	467.52649	1442.6288	213.39195	886.81641	784.85822	1387.2249	857.59027	2388.4082	1197.6986	2253.9644	1101.201	499.85492	1034.6851	1195.5861	1656.0778	498.50281	2230.9241	440.17334
501.55255	465.2002	586.22296	638.20898	514.61816	542.32391	2709.9475	315.94507	772.0683	313.35434	743.31055	2011.3704	1320.0005	1127.9885	635.638	737.25861	479.0246	192.8056	1011.7253	719.38928	634.7616	128.27771	1324.3346	200.42319	214.13051	723.26385	314.68414	496.11768	904.38885	1500.3477	836.39972	218.14124	423.20459	1656.6907	676.2793	1350.9774	1726.7166	605.81635	533.73364	564.90948	1055.4529	685.67279	1211.1884	1063.6846	701.44586	585.23193	363.41754	1325.0945	2993.8865	1026.6469	1833.8428	455.58557	403.67419	1036.6506	362.56189	458.62048	1301.1731	1915.4136	959.54779	351.72406	702.91962	1013.7725	1145.9498	1048.7107	558.47314	498.95508	234.80035	470.39471	616.6532	834.65887	822.74243	1138.0011	353.51343	1618.7106	328.38959	704.65887	908.8703	1822.9474	724.07727	468.01276	653.95917	684.69147	655.27686	819.05762	1690.6171	1198.8142	332.10468	379.89746	1591.3396	558.68115	2274.5742	1746.6737	991.96637	885.32324	1777.6497	1474.4235	684.45117	1936.2642	229.22623	2119.2515	926.21869	451.38074	394.01947	1642.6226	1724.4886	2188.1765	1181.4127	1282.6803	1028.2146	601.64679	672.71515	837.77557	466.90094	1441.8873	213.02615	885.6886	783.45459	1385.5938	856.55249	2388.3337	1197.5718	2250.0134	1101.6431	499.01605	1034.053	1196.1594	1650.0697	497.90381	2225.665	440.74652
500.41379	464.51413	585.25427	640.64514	515.20129	542.64648	2706.6597	315.396	766.81055	313.29788	742.6308	2004.202	1323.9102	1126.4447	631.66022	738.68402	480.66452	193.02316	1010.683	719.73224	637.26123	129.07469	1325.7424	200.20209	214.8654	722.13287	312.97552	495.7439	902.65753	1508.7625	835.91516	218.35225	422.31912	1655.3621	677.69574	1355.9623	1724.1034	602.17896	527.13336	564.53711	1051.2979	685.3656	1211.1775	1066.0714	698.96936	585.80444	368.8688	1322.0085	2994.2449	1025.5763	1825.1611	455.89655	403.81534	1035.3849	363.30881	458.07397	1296.9941	1908.9161	961.61438	350.20486	696.78906	1010.9593	1144.1304	1047.1106	556.15735	499.19189	235.36609	469.66995	623.13452	833.84973	821.11438	1136.4069	353.93817	1608.6584	327.84326	703.12781	907.83368	1820.2544	727.961	470.72205	653.41815	686.88495	656.84949	816.94507	1679.8181	1187.2982	332.00989	377.54477	1588.8058	557.37134	2278.1714	1744.7294	979.05933	887.09589	1776.0896	1462.738	685.65149	1931.5549	228.72122	2116.5542	935.07269	451.82581	393.67224	1642.5466	1713.277	2187.79	1180.3989	1276.9062	1035.3274	601.21417	670.48822	843.0155	467.68884	1437.5541	215.65128	884.52515	782.08789	1389.1077	854.67456	2388.2527	1198.8297	2250.2971	1092.5662	498.47586	1027.688	1196.7466	1642.5813	498.18256	2209.1599	442.02029
499.19336	463.74902	584.31702	640.46533	514.35419	542.98993	2703.7664	314.82111	765.41046	313.18616	742.01221	2002.4329	1318.217	1124.8661	630.99066	740.08502	480.18976	191.81569	1009.5688	719.11133	635.76288	128.80766	1327.1666	199.10634	214.78038	721.53809	313.02258	495.41623	900.93939	1505.4078	834.28784	218.56929	421.13483	1651.2314	677.10449	1354.4039	1720.2117	600.76355	526.77429	563.25043	1051.2003	684.97192	1209.0132	1064.0219	696.96515	586.35175	367.33612	1318.8953	2994.6389	1024.5225	1818.8809	455.45813	402.32172	1034.212	362.73294	457.55457	1296.6273	1905.8243	960.17438	349.85977	696.36243	1008.1755	1142.338	1045.4747	556.29614	498.59256	234.99071	471.32544	622.45795	833.68604	819.48193	1134.6101	353.07916	1605.0245	326.63965	703.16309	906.82416	1819.8193	727.78156	470.22278	652.88629	688.72461	655.42651	816.67963	1677.179	1184.8822	331.77417	376.02875	1585.4738	556.08258	2274.4275	1744.5715	978.85284	885.216	1775.663	1462.9398	685.90784	1929.0497	228.16331	2113.8831	931.11823	451.24576	393.19955	1642.4904	1710.6571	2187.3523	1179.4027	1275.3822	1032.7922	600.82092	668.78235	838.74896	467.06161	1436.7886	215.34254	883.41174	780.7265	1387.512	853.6662	2388.1338	1198.7228	2246.3796	1093.6309	497.72083	1027.3135	1197.3278	1636.6876	497.60019	2204.0215	442.57111
498.08527	463.09283	583.36615	642.26221	513.49951	542.60706	2703.8218	314.24005	761.44183	313.13727	741.37079	1989.6106	1330.8333	1123.3007	628.09845	741.51508	483.11432	190.4225	1008.5494	721.89374	637.00073	128.93526	1328.5823	199.28151	214.9451	718.43433	313.04248	495.0495	899.92804	1514.6869	834.5603	218.8242	419.54309	1652.8589	679.4527	1362.1768	1721.1445	598.46222	524.07648	563.52545	1047.6365	684.72388	1203.0597	1056.5654	693.60419	586.91187	372.2132	1315.7921	2995.0527	1023.4476	1807.0231	454.15143	406.25946	1032.4117	361.36383	457.02148	1289.3086	1903.4513	964.10779	347.86151	697.22089	998.935	1140.5303	1043.8472	556.61591	498.41223	236.26967	466.10779	625.96484	832.62061	817.84088	1135.8801	353.78885	1605.0114	325.44614	702.31757	905.7912	1832.4871	726.47327	472.1333	652.3764	686.50061	657.48621	813.30585	1677.4973	1177.6221	331.51871	377.13477	1586.7156	554.72803	2271.4316	1744.3445	974.37183	882.15149	1777.8027	1457.4207	686.75574	1926.1704	227.69505	2111.1875	933.86102	451.90302	393.31964	1642.4265	1695.3162	2187.0095	1178.4092	1272.6379	1035.3708	600.40448	666.43469	844.22156	467.15295	1440.4492	216.9276	882.27881	779.34033	1398.494	852.04846	2388.1216	1194.5016	2235.9988	1086.5524	498.78394	1021.4476	1197.9163	1641.543	500.09094	2197.2122	443.67883
496.95056	462.36237	582.38501	642.15222	512.65564	542.93701	2700.9268	313.69736	760.06604	313.02985	740.71924	1987.9709	1325.0627	1121.7379	627.65161	742.9386	482.64136	189.26283	1007.4521	721.27905	635.5166	128.65916	1330.0212	198.22704	214.89246	717.80981	313.09418	494.72	898.32288	1511.5505	832.90295	219.0619	418.40729	1648.7607	678.84802	1360.6318	1717.348	597.07935	523.75671	562.31641	1047.5468	684.34845	1201.0735	1054.729	691.58252	587.48828	370.6662	1312.689	2995.4653	1022.3822	1800.8253	453.72318	404.77509	1031.2465	360.77835	456.49918	1288.9969	1900.3976	962.63757	347.53494	696.80371	996.12415	1138.7573	1042.2063	556.78955	497.85703	235.87146	468.03424	625.31561	832.46387	816.20703	1134.1001	352.96509	1601.509	324.22937	702.35474	904.75903	1832.1769	726.34753	471.65714	651.85388	688.39783	656.09906	813.02863	1674.8395	1175.2567	331.28796	375.63892	1583.6372	553.46033	2267.7112	1744.1503	974.30786	880.3894	1777.3185	1457.75	687.02869	1923.6798	227.16829	2108.5166	930.14233	451.3118	392.8121	1642.3746	1692.7577	2186.5764	1177.4124	1271.1025	1032.8589	599.95703	664.72363	840.07446	466.52213	1439.6398	216.59772	881.12939	777.97467	1397.0148	851.00372	2388.0334	1194.4037	2232.1492	1088.0229	498.19946	1021.2943	1198.4882	1635.6935	499.50998	2192.1521	444.27551
495.75739	461.63519	581.43335	638.55975	511.67297	542.39911	2698.7817	313.13611	748.97437	312.64575	740.08252	1987.8965	1327.3699	1120.1677	627.91125	744.35925	482.89117	188.40654	1006.3918	724.00684	639.33478	129.0643	1331.4335	198.36452	215.08511	716.31177	311.33087	494.37036	898.599	1520.0249	831.26294	219.26443	419.9975	1652.39	679.48346	1359.1139	1719.4446	594.24908	523.70636	563.78442	1044.9989	684.03149	1201.2382	1053.6874	687.64429	588.05713	371.13892	1309.6134	2995.8513	1021.3145	1791.1495	451.58499	409.98285	1030.072	361.90796	455.98074	1283.1339	1898.3168	972.51959	347.59644	694.22607	994.33582	1136.928	1041.3794	560.14465	498.65277	237.20206	470.75433	628.33307	833.45435	814.56567	1130.4775	353.4791	1594.4053	323.27948	701.85083	903.73401	1833.4103	722.28552	469.99997	651.33521	687.66064	657.21082	809.80328	1674.3712	1166.515	331.04306	375.77356	1586.4781	552.14734	2265.9365	1741.4861	970.8432	879.61353	1777.2328	1452.4255	687.73456	1921.4612	226.66261	2105.8413	934.95203	451.17719	394.1698	1642.3141	1698.2854	2186.1614	1176.4069	1265.2205	1037.344	599.53662	662.97937	846.15686	467.62158	1436.442	217.97784	879.97723	776.61963	1398.146	848.76721	2387.9604	1197.573	2235.7402	1074.2833	500.64551	1019.7551	1199.0487	1638.8531	499.75696	2195.2683	442.06549
494.5589	460.89105	580.47546	638.4599	510.81592	542.74701	2695.927	312.58051	747.57086	312.54523	739.44678	1986.3578	1321.7803	1118.611	627.64954	745.74658	482.39508	187.23485	1005.2685	723.39874	637.84265	128.74881	1332.8525	197.28862	215.08746	715.70477	311.38235	494.03308	897.0108	1517.0305	829.61401	219.50769	418.86462	1648.295	678.89398	1357.5681	1715.7467	592.90308	523.43738	562.73792	1044.9084	683.65723	1199.4508	1051.978	685.61859	588.60913	369.56964	1306.5088	2996.2275	1020.2521	1784.9326	451.15985	408.46631	1028.9034	361.39764	455.44934	1282.8306	1895.2412	971.00421	347.31915	693.86133	991.61127	1135.134	1039.7539	560.30096	498.14209	236.82466	472.8028	627.62311	833.30237	812.96692	1128.6506	352.69965	1591.046	322.06985	701.8844	902.71063	1833.3289	722.15643	469.53497	650.80566	689.56494	655.8493	809.53479	1671.7848	1164.1089	330.79697	374.24451	1583.3833	550.79919	2262.2144	1741.2454	970.82489	878.00153	1776.7283	1452.866	688.01776	1918.9803	226.10667	2103.1887	931.2901	450.61224	393.69293	1642.2455	1695.7336	2185.6965	1175.3966	1263.6976	1034.8301	599.10138	661.19891	842.24243	466.96399	1435.624	217.64586	878.85345	775.2218	1396.7279	847.75073	2387.8381	1197.5344	2231.9917	1076.0857	500.19757	1019.7244	1199.6401	1633.1333	499.18719	2190.2004	442.66052
493.42148	460.21103	579.51611	635.65503	510.76987	541.16663	2693.022	311.99945	746.03809	312.28775	738.8009	1991.8802	1337.1593	1117.0265	628.50293	747.20789	483.47174	187.50601	1004.2246	722.40002	637.1864	129.70642	1334.2751	199.94235	215.1512	712.48889	308.29858	493.67429	898.67603	1523.5966	828.07123	219.73621	418.83914	1646.3599	677.65723	1356.0538	1716.9381	588.41565	518.66711	562.52625	1041.1725	683.36707	1192.1031	1052.5829	681.94495	589.19781	373.14114	1303.387	2996.6377	1019.1899	1772.6952	452.79761	410.6683	1026.0422	362.51801	454.90814	1275.7036	1892.9696	972.96118	346.96249	694.80133	993.48621	1133.3372	1040.1753	558.21362	498.60635	238.49977	475.15085	627.37744	836.67163	811.32361	1127.0481	351.5564	1596.4482	323.17938	698.19177	901.69019	1831.1487	719.26471	466.81763	650.28729	689.53833	661.37079	808.27661	1667.6974	1163.9327	330.5473	373.14969	1580.6016	549.50146	2258.4897	1744.2625	972.37231	878.37592	1774.0713	1447.4767	690.7489	1916.4506	224.97366	2100.4822	934.84875	450.97842	393.63083	1642.1785	1708.4556	2185.3135	1174.396	1265.2605	1041.6155	598.70825	659.47198	854.81836	468.45737	1429.1191	218.21858	877.7146	773.86438	1399.3558	846.73871	2387.8083	1196.2406	2225.5278	1064.855	501.84052	1020.5815	1200.2133	1630.9468	499.15787	2194.1438	440.38382
492.27002	459.49976	578.53772	635.65356	509.99268	541.5105	2690.1445	311.42761	744.64246	312.21326	738.15741	1990.387	1331.6914	1115.4653	628.51544	748.62201	482.98462	186.43269	1003.1652	721.81317	635.7157	129.47337	1335.6968	198.92509	215.19974	711.87134	308.36166	493.32666	897.20862	1520.8223	826.41577	219.98314	417.77893	1642.2999	677.04694	1354.541	1713.4103	587.12	518.37598	561.62012	1041.226	683.07538	1190.5806	1051.0021	679.974	589.7514	371.66205	1300.2974	2997.0142	1018.1218	1766.6156	452.39813	409.23798	1024.9215	361.99777	454.38654	1275.4441	1889.9325	971.4823	346.64642	694.40027	990.82288	1131.5375	1038.5516	558.43701	498.1073	238.15086	477.44208	626.67029	836.5202	809.67828	1125.2281	350.8403	1593.1831	321.99124	698.28809	900.66125	1831.1609	719.10809	466.39282	649.76422	691.47144	660.04834	808.0058	1665.0719	1161.5713	330.32565	371.69995	1577.7263	548.20392	2254.7803	1744.0237	972.4054	876.88824	1773.6411	1448.0265	691.00305	1913.9513	224.46083	2097.7949	931.39209	450.43384	393.1712	1642.1296	1706.0281	2184.9431	1173.416	1263.7567	1039.1022	598.28107	657.72968	851.03589	467.8335	1428.3629	217.88539	876.58124	772.50165	1397.947	845.73688	2387.7559	1196.3354	2221.7896	1066.9642	501.53088	1020.7013	1200.7938	1625.2528	498.63983	2189.0811	440.96338
491.23489	458.87448	577.60486	639.901	510.10806	539.40344	2687.3	310.84692	734.26746	312.20602	737.50146	1992.3826	1332.8831	1113.8372	629.30243	750.04901	484.93109	188.98752	1002.1857	722.15082	636.81152	129.60397	1337.1084	199.8631	216.95232	709.77917	305.61786	492.97009	903.45343	1526.2449	824.79803	220.21841	416.90353	1652.3795	677.5611	1353.0393	1715.0522	584.36066	514.7074	563.31091	1036.9816	682.81128	1182.6228	1047.4672	673.79877	590.3573	375.94217	1297.2218	2997.4346	1017.0673	1764.0668	455.95819	415.61606	1021.684	362.17206	453.91772	1273.15	1893.2775	970.70825	346.33386	692.43414	988.38055	1129.7593	1041.4047	557.34412	499.63733	237.91695	479.94986	625.85718	837.69849	808.01819	1124.4982	350.1275	1587.4552	322.65381	698.25	899.65717	1833.1978	711.71057	471.73383	649.25232	693.92535	663.21277	805.29315	1661.528	1175.7343	330.09393	370.36563	1579.3693	546.90417	2251.0806	1743.1299	977.64673	874.2229	1771.2471	1441.771	700.14545	1911.3878	223.91074	2095.1138	936.29523	449.57025	393.76355	1642.0464	1710.6804	2184.6042	1172.3695	1258.6395	1042.354	597.84839	655.9986	861.20306	469.63257	1423.6067	218.52339	875.38776	771.07233	1396.9844	842.99402	2387.7839	1202.411	2218.0688	1054.0021	501.09222	1016.3187	1201.4155	1614.4556	499.99585	2186.1326	436.05673
489.95575	458.06934	576.63556	639.82397	509.2298	539.75409	2684.3865	310.32108	732.70435	312.02582	736.87982	1990.8351	1327.4707	1112.3159	629.40497	751.45746	484.52045	187.77293	1001.0067	721.60181	635.3114	129.2972	1338.5286	198.72099	217.08945	709.18164	305.68472	492.62762	902.17255	1523.626	823.14154	220.4391	415.70667	1648.2603	676.96832	1351.5054	1711.4683	583.15045	514.44403	562.5163	1037.0927	682.39423	1181.3323	1045.9805	671.82776	590.89362	374.31934	1294.0957	2997.8076	1015.9678	1758.0547	455.48322	414.06378	1020.3924	361.67224	453.31274	1272.7186	1890.1021	969.09515	346.00867	692.05267	985.69135	1127.9316	1039.8184	557.48938	499.21368	237.65555	482.24176	625.08234	837.54358	806.4491	1122.656	349.52908	1584.3259	321.49765	698.25751	898.59161	1833.1731	711.56396	471.22919	648.70032	695.85199	662.04614	805.08191	1658.9038	1173.2786	329.83002	368.7677	1576.6765	545.56134	2247.3232	1742.803	977.66449	872.7674	1770.8342	1442.3098	700.35925	1908.929	223.31477	2092.4307	932.94733	449.01776	393.29285	1641.9927	1708.4121	2184.0986	1171.377	1257.2075	1039.8225	597.41968	654.21588	857.57678	468.99164	1422.8721	218.27368	874.28491	769.74701	1395.6365	842.02704	2387.6052	1202.5425	2214.2754	1056.4387	501.05322	1016.6205	1201.9877	1608.8616	499.46741	2180.9629	436.55042
488.83679	457.38879	575.67365	646.69952	509.41797	538.47314	2681.522	309.73264	728.20721	310.46161	736.22437	1994.7186	1338.0637	1110.7401	632.2851	752.83765	485.21481	188.35936	999.97009	720.05701	635.3656	129.42371	1339.9453	198.85149	217.73067	708.0542	303.48474	492.27753	898.77386	1523.7449	821.50598	220.66681	416.02295	1652.8293	676.67688	1349.9397	1712.1823	580.9895	508.66376	564.38171	1034.395	680.63763	1179.6396	1040.2091	667.25409	591.46967	379.6546	1291.0251	2998.2136	1014.9144	1750.3195	456.91943	416.46606	1017.8977	361.19708	452.80518	1263.3501	1887.7561	961.99878	345.69571	689.4903	984.58954	1126.1251	1042.1539	558.06482	500.76355	237.96042	483.40942	623.49536	844.59998	804.81213	1121.2922	348.45862	1580.2471	323.64099	695.35864	897.57623	1831.0879	711.83484	475.12994	648.16589	696.72131	665.04309	801.52246	1653.4922	1175.2682	329.58862	369.93146	1587.1848	544.24054	2243.603	1742.48	981.96655	870.65698	1774.871	1441.869	709.23199	1906.4008	222.04198	2089.7578	929.33917	448.47455	393.32849	1641.9189	1706.2656	2183.7129	1170.4216	1256.2563	1047.8271	597.02521	652.46857	866.63354	470.53491	1408.7773	217.70209	873.15942	768.36523	1397.6208	840.07874	2387.5503	1204.6525	2210.5332	1038.0984	502.66373	1007.0452	1202.5566	1608.9966	500.05475	2176.2219	434.92853
487.65817	456.66574	574.70117	646.73499	508.71603	538.82941	2678.6301	309.18195	726.74854	310.3205	735.57611	1993.3003	1332.8207	1109.1829	632.63721	754.25732	484.82062	187.28763	998.87744	719.47803	633.90613	129.16948	1341.3875	197.84949	217.92871	707.43347	303.57346	491.92444	897.65063	1521.244	819.8728	220.88554	414.92062	1648.8677	676.07117	1348.4232	1708.7649	579.76697	508.40527	563.67871	1034.7897	680.27161	1178.6442	1038.8616	665.26575	592.02209	378.17618	1287.9073	2998.6321	1013.8535	1744.5292	456.54495	415.04507	1016.7072	360.69836	452.27701	1262.996	1884.6808	960.53772	345.37531	689.12671	982.01721	1124.3429	1040.5261	558.28918	500.40387	237.63847	485.90787	622.78613	844.46552	803.17719	1119.4993	347.9057	1577.0938	322.51846	695.48035	896.55347	1831.0713	711.93347	474.74185	647.66125	698.61823	663.86877	801.28125	1650.8597	1172.8687	329.34976	368.48355	1584.6429	542.94177	2239.8743	1742.1257	982.0769	869.21259	1774.525	1442.5645	709.50891	1903.8708	221.50104	2087.0752	926.08948	447.90643	392.86536	1641.8778	1704.2056	2183.2964	1169.4128	1254.8341	1045.3531	596.5874	650.74072	863.16187	469.85876	1408.1506	217.42503	872.02649	767.02899	1396.2933	839.1095	2387.4763	1204.8341	2206.7737	1040.9739	502.82239	1007.4709	1203.14	1603.4363	499.49329	2171.1653	435.48038
486.45239	455.90955	573.73071	652.02252	510.24298	533.40247	2675.7493	308.63055	722.18188	307.89764	734.93854	1990.9614	1337.1946	1107.6548	633.96594	755.7113	486.23486	187.16759	997.55157	721.37872	632.42249	128.64917	1342.7988	196.88072	218.38535	706.83112	301.62204	491.59448	892.32617	1522.8625	818.23938	221.15659	413.83337	1646.8027	676.73303	1346.9133	1711.6774	578.13733	504.05463	563.64191	1032.7275	678.82776	1170.6465	1035.4403	662.37488	592.586	385.15424	1284.8313	2998.9893	1012.7697	1744.4019	459.71237	416.00891	1014.6312	361.63107	451.75284	1253.5596	1882.4987	957.00604	345.05289	687.4425	979.24658	1122.556	1039.4611	557.03625	500.07849	238.69859	486.84125	621.84473	848.93591	801.57092	1119.3459	348.30444	1568.5316	325.06479	692.3786	895.52454	1834.8606	704.08496	477.31546	647.14148	699.53479	666.42047	795.16687	1646.781	1180.1089	329.08923	370.38098	1586.2617	541.64014	2236.1436	1741.092	986.47968	865.83972	1769.7705	1436.0145	720.08398	1901.3976	220.67912	2084.4163	935.75806	447.36487	394.43024	1641.8203	1707.4631	2182.8772	1168.4055	1252.3313	1051.2142	596.18402	649.00305	868.63257	470.78851	1408.0725	216.65892	870.90424	765.6521	1391.6577	833.60889	2387.3523	1210.1106	2203.019	1024.584	502.53137	998.21735	1202.4253	1598.9778	499.31293	2163.7566	438.79041
485.34042	455.25345	572.77881	652.12939	509.60403	533.77637	2672.886	308.05847	720.76587	307.81003	734.27045	1989.5979	1332.1511	1106.0416	634.47778	757.12189	485.80716	186.17151	996.52686	720.80115	630.98712	128.41597	1344.2065	195.94998	218.64557	706.19336	301.74124	491.22809	891.32397	1520.4661	816.59222	221.37178	412.78488	1642.8542	676.10565	1345.3822	1708.3754	576.89001	503.81464	563.01404	1033.3049	678.60962	1169.9849	1034.2113	660.35211	593.16339	383.74747	1281.7101	2999.3843	1011.7203	1738.9067	459.38806	414.6564	1013.5034	361.12433	451.20673	1253.2372	1879.4891	955.58362	344.72614	687.13525	976.69373	1120.7423	1037.7733	557.32867	499.72614	238.35248	489.59415	621.19983	848.7608	799.91943	1117.5394	347.81049	1565.4341	323.97952	692.62366	894.50647	1835.0018	704.28497	476.91785	646.62018	701.46173	665.29578	794.94995	1644.1538	1177.7346	328.85782	369.0079	1583.8464	540.34265	2232.4497	1740.7474	986.66711	864.43646	1769.4614	1436.7921	720.33997	1898.8505	220.20251	2081.707	932.70251	446.79846	393.96851	1641.7405	1705.6355	2182.5493	1167.4004	1250.9558	1048.765	595.73572	647.26392	865.22192	470.10925	1407.4717	216.33679	869.74548	764.26282	1390.3455	832.62585	2387.325	1210.3175	2199.3013	1027.671	502.84616	998.89142	1202.999	1593.4471	498.75232	2158.8293	439.37302
484.18893	454.5275	571.81787	664.8866	508.87094	529.9762	2670.0112	307.48672	720.73071	306.81235	733.62689	1988.1646	1335.0171	1104.4757	637.55444	758.54785	485.09726	185.27942	995.57056	721.58411	630.09473	127.7832	1345.6224	195.1861	219.05301	705.58228	301.27802	490.88403	881.94629	1523.1791	814.98303	221.58096	412.41019	1642.7001	675.98492	1343.8625	1710.3533	573.93152	501.89368	566.24646	1029.4385	677.89783	1172.1713	1027.676	660.44617	593.71246	384.58969	1278.6387	2999.7925	1010.6409	1728.7279	461.32077	414.19998	1011.1782	361.28687	450.70944	1246.9934	1879.3428	948.61987	344.60297	685.44324	971.68921	1118.934	1039.9861	555.7251	499.40808	238.16904	491.31088	626.29211	854.9834	797.76672	1114.491	349.1846	1555.9651	324.25937	691.8667	893.4668	1836.3691	702.67896	480.97025	646.11096	703.63586	667.55762	790.74438	1640.0133	1174.994	328.62112	372.34103	1578.4701	539.01514	2228.7168	1741.0598	990.37463	863.93579	1766.7306	1428.3514	724.10492	1896.3503	218.60651	2079.0361	943.25281	446.25549	395.52954	1641.6693	1691.9777	2182.074	1166.4005	1249.2175	1049.3284	595.33344	645.52368	870.59167	472.72083	1403.252	215.854	868.59094	762.88782	1390.485	825.32812	2387.2585	1210.5371	2195.5337	1010.338	504.07352	998.30225	1203.0034	1601.681	500.23407	2156.5833	441.41208
483.0459	453.80408	570.85815	665.01416	508.17438	530.38794	2667.1243	306.93051	719.26465	306.70331	732.99359	1986.7506	1330.1167	1102.9231	638.19354	759.96741	484.68616	184.27153	994.49182	721.04132	628.62946	127.54262	1347.0632	194.22331	219.33412	704.97894	301.4129	490.54541	881.1261	1520.9312	813.32953	221.84605	411.36182	1638.7621	675.40131	1342.3406	1707.0919	572.75012	501.65857	565.73987	1030.0659	677.59998	1171.8694	1026.5192	658.40118	594.27112	383.10547	1275.5371	3000.1982	1009.5817	1723.2986	461.0603	412.77777	1010.0222	360.84326	450.19513	1246.6182	1876.2438	947.17114	344.29065	685.12561	969.13007	1117.1312	1038.3787	555.9848	499.12762	237.867	494.22375	625.56415	854.83643	796.13062	1112.6941	348.79535	1552.9524	323.22217	692.07495	892.45209	1836.764	703.00134	480.66681	645.59283	705.58429	666.49304	790.56146	1637.3994	1172.5825	328.36871	370.89569	1576.1827	537.71014	2224.9707	1740.6704	990.52771	862.46661	1766.4019	1429.2374	724.37744	1893.8372	218.08891	2076.3496	940.32318	445.69318	395.06659	1641.6235	1690.3104	2181.6675	1165.3926	1247.8564	1046.8739	594.91516	643.78711	867.30396	472.03876	1402.6733	215.55679	867.46008	761.51782	1389.1526	824.41931	2387.189	1210.7708	2191.7598	1013.556	504.61816	999.12909	1203.6119	1596.2898	499.68567	2151.6206	441.89233
481.85718	453.08051	569.9137	671.29309	508.93378	523.41815	2664.2493	306.367	717.7879	305.99585	732.35107	1988.5936	1341.3024	1101.3757	643.44275	761.3623	486.94141	183.00981	994.453	721.11243	627.16772	127.72603	1348.4698	193.74614	219.57047	704.36273	301.14212	490.18909	878.21533	1525.7626	811.79602	221.86305	411.52551	1646.6299	675.72021	1340.807	1717.1875	568.86279	502.06714	567.52173	1026.0914	673.39191	1165.3977	1025.1923	657.5293	594.87555	383.25323	1272.4386	3000.5703	1008.5143	1716.229	460.53012	412.0528	1009.0112	362.065	449.64706	1237.5667	1888.496	940.22046	345.86267	685.51196	963.7533	1115.3325	1043.293	559.17786	501.44354	238.35643	496.23798	628.96887	855.67963	794.56567	1105.1129	349.9465	1551.1743	325.87247	691.01819	891.42444	1841.55	698.37354	484.83578	645.02161	706.52527	668.65192	787.98853	1633.3462	1170.7601	328.13016	370.35736	1577.8146	536.40723	2221.2678	1738.8958	992.9021	862.03699	1766.7534	1430.3806	728.01678	1891.3555	216.71675	2073.6589	940.21558	445.14685	396.7005	1641.5497	1684.98	2181.2532	1164.3986	1244.9893	1048.2782	594.47034	642.04077	873.49329	473.00623	1401.287	215.42061	866.31946	755.67401	1390.2218	822.23004	2387.0774	1211.965	2188.0276	1003.6878	506.07678	996.74469	1203.6583	1595.4471	501.45972	2155.4282	442.43701
480.70163	452.38351	568.97028	671.46191	508.29495	523.85364	2661.3711	305.77676	716.3197	305.88321	731.71265	1987.219	1336.6599	1099.7881	644.23969	762.76746	486.50671	182.01407	993.40833	720.57361	625.72754	127.48669	1349.9021	192.78787	219.88309	703.7536	301.29269	489.84338	877.44482	1523.6288	810.16919	222.10791	410.48886	1642.8082	675.15552	1339.2673	1714.1423	567.67938	501.85419	567.13751	1026.7834	673.16504	1165.4525	1024.0842	655.49341	595.3974	381.77573	1269.3477	3000.9756	1007.4406	1710.9431	460.25006	410.63431	1007.8624	361.69705	449.11285	1237.2609	1885.4526	938.8385	345.54755	685.22546	961.20453	1113.5444	1041.6487	559.53888	501.20074	238.03778	499.27829	628.24036	855.53955	792.91809	1103.3257	349.61761	1548.2467	324.95679	691.26294	890.39044	1842.0493	698.7157	484.54919	644.52496	708.45197	667.59497	787.79956	1630.7446	1168.3942	327.88672	368.91226	1575.7268	535.08075	2217.5381	1738.5149	993.05774	860.63727	1766.4072	1431.6794	728.3291	1888.8079	216.20755	2070.9956	937.36066	444.59491	396.26062	1641.5031	1683.3784	2180.8586	1163.3898	1243.6379	1045.8245	594.05219	640.28217	870.38104	472.34229	1400.741	215.09235	865.17877	754.30597	1388.9384	821.33344	2387.0288	1212.1545	2184.2729	1007.1444	506.74469	997.79907	1204.2249	1590.1743	500.94043	2150.4963	442.98209
479.50708	451.61243	567.96838	672.37585	507.4043	519.13647	2658.4656	305.25537	717.87524	304.46674	731.06592	1982.9017	1340.3799	1098.2428	647.9364	764.2027	488.04837	182.56877	991.25757	722.07642	624.26611	126.41713	1351.3182	192.24269	220.05252	703.13757	300.92972	489.49966	861.30688	1519.0879	816.90137	222.40324	409.96661	1650.6952	674.23059	1337.7527	1723.3093	567.6947	500.35562	569.01782	1026.0131	672.75928	1164.4652	1020.5895	656.25818	595.95953	381.25	1266.259	3001.3691	1006.3648	1704.1906	460.25159	409.34729	1006.7046	362.51074	448.56616	1232.9803	1893.2859	935.078	345.17236	684.19446	956.69757	1111.7368	1047.3335	560.99518	501.49649	239.20352	503.39423	631.89081	854.5387	791.75085	1103.8647	350.10287	1551.8787	329.26663	692.50879	889.37225	1832.2727	696.87219	486.82678	643.99249	711.453	672.85522	785.95569	1627.2549	1165.9767	327.65561	368.66425	1579.8735	533.7851	2213.8303	1737.0657	1004.0122	860.87274	1762.9092	1429.2759	733.71558	1886.3282	215.45924	2068.2883	938.82294	444.0322	396.17923	1641.4277	1677.1379	2180.4255	1162.37	1237.9509	1052.7878	593.59448	638.53918	877.47858	474.17831	1403.6929	214.79605	864.08752	747.28296	1393.9781	821.09961	2386.9043	1208.861	2180.5386	996.48267	507.53299	988.16797	1202.1936	1584.3899	501.84445	2158.8772	444.0592
478.40665	450.97189	567.03766	672.61914	506.79044	519.53796	2655.6086	304.6543	716.48816	304.39456	730.40472	1981.6581	1335.9608	1096.6381	648.80365	765.62152	487.66608	181.64499	990.29407	721.51343	622.8316	126.18951	1352.7544	191.35809	220.42982	702.50574	301.10388	489.13184	860.6673	1517.0724	815.33777	222.65076	408.97336	1647.0424	673.6618	1336.2183	1720.4473	566.47723	500.14319	568.74414	1026.6963	672.55298	1164.7927	1019.576	654.23535	596.55383	379.86411	1263.1382	3001.7524	1005.3221	1698.9457	459.98486	408.01755	1005.6069	362.13348	448.05273	1232.8016	1890.4032	933.78821	344.90546	683.9043	954.16492	1109.9487	1045.7007	561.34906	501.33411	238.93349	506.61594	631.21301	854.38837	790.06494	1102.0955	349.81232	1549.1003	328.42902	692.78625	888.35095	1832.8335	697.24481	486.57751	643.4884	713.40009	671.85657	785.74469	1624.6488	1163.6851	327.40436	367.31955	1577.942	532.46191	2210.1074	1736.6523	1004.2119	859.57336	1762.6125	1430.7687	734.03857	1883.7979	215.00845	2065.6089	936.151	443.49213	395.75208	1641.3584	1675.5784	2180.0806	1161.347	1236.5985	1050.3995	593.18665	636.80341	874.46021	473.50336	1403.1089	214.49092	862.91547	745.91833	1392.7089	820.17914	2386.9231	1209.1843	2176.7852	1000.222	508.3526	989.32361	1202.7937	1579.2246	501.34656	2153.959	444.70193
477.24384	450.25458	566.06531	670.70123	506.60583	512.07812	2652.7505	304.10574	717.5141	302.69183	729.77802	1973.8186	1343.4471	1095.0939	651.6449	767.05859	488.46249	183.10887	990.13629	721.00122	621.37695	125.57706	1354.1537	191.69096	221.35304	701.9115	300.71606	488.80511	856.88165	1527.7855	819.32172	222.8544	410.25793	1667.825	675.96637	1335.0945	1719.5476	564.92725	497.44812	571.01245	1028.1005	671.73523	1172.0692	1018.7906	653.15259	597.13623	376.62421	1260.0691	3002.1726	1004.2319	1689.7745	460.10138	405.75732	1004.0355	361.67487	447.53198	1235.1193	1893.7031	930.07037	344.13458	682.30627	956.09399	1108.1671	1050.4667	562.31152	500.48163	240.07877	510.8418	634.99127	855.4585	791.00232	1090.4041	350.9115	1546.2574	331.49689	694.3808	887.31458	1836.004	692.87616	486.17108	642.96277	717.3501	679.46655	781.62146	1618.3816	1160.7264	327.1687	370.54468	1574.3389	531.14844	2206.3862	1737.6417	1005.5641	861.28076	1760.3827	1427.2427	740.77881	1881.2715	213.13554	2062.9636	944.91699	442.92273	396.12268	1641.3226	1674.056	2179.6592	1160.3848	1230.2461	1054.3463	592.79187	635.05676	880.61902	473.40674	1405.3098	213.80246	861.76331	733.51746	1399.9951	817.2063	2386.833	1205.2222	2173.0359	991.47327	510.32608	985.01392	1193.2443	1579.0188	502.09436	2154.4937	445.23236
476.09814	449.55634	565.10974	670.96851	505.96466	512.50806	2649.8464	303.54218	716.07965	302.56122	729.14001	1972.4867	1339.2716	1093.5111	652.56189	768.46387	488.11258	182.10303	989.08301	720.45898	619.92114	125.3293	1355.584	190.73724	221.74529	701.29456	300.90204	488.44876	856.42004	1525.8209	817.81079	223.08754	409.25238	1664.1744	675.42346	1333.5598	1716.6926	563.76465	497.24496	570.86096	1028.7089	671.46307	1172.722	1017.8204	651.09186	597.67798	375.17847	1256.9603	3002.5352	1003.1825	1684.4708	459.8584	404.37372	1002.9167	361.31	447.02386	1234.9698	1890.8267	928.70374	343.92816	682.00592	953.59082	1106.3463	1048.85	562.66284	500.30887	239.81699	514.17279	634.25916	855.2998	789.32104	1088.6683	350.64215	1543.551	330.7135	694.612	886.29858	1836.7407	693.22992	485.98004	642.42676	719.2937	678.61438	781.4165	1615.8328	1158.3572	326.92224	369.14978	1572.6682	529.85223	2202.6338	1737.2654	1005.8755	860.04285	1760.1539	1428.9149	741.17004	1878.7577	212.63287	2060.2678	942.31104	442.37656	395.6915	1641.2496	1672.5487	2179.2427	1159.3799	1228.9144	1051.9652	592.38904	633.32294	877.80914	472.72647	1404.6991	213.49612	860.65991	732.14136	1398.7787	816.349	2386.7725	1205.5509	2169.2585	995.48523	511.32407	986.30457	1193.8755	1573.8545	501.59659	2149.5068	445.74878
474.94174	448.82034	564.12469	669.64294	505.09323	506.07202	2646.9585	302.97949	710.90283	301.34186	728.48376	1973.6266	1352.6782	1091.9568	653.9342	769.85596	489.966	183.23193	987.00061	719.91382	618.44904	124.66988	1357.0079	192.43552	222.88516	700.66858	300.87338	488.09146	845.18018	1533.032	822.74664	222.6992	410.47757	1670.2463	679.45654	1334.3575	1721.9574	560.36591	493.59909	573.52393	1026.9524	667.87158	1175.3085	1013.7527	649.13312	598.28503	374.25076	1253.8545	3003.8	1002.1169	1676.9343	459.57471	400.67111	1000.9745	362.573	446.47302	1232.8674	1899.5402	926.14685	346.54761	678.7207	951.44031	1104.5347	1056.0198	562.21527	501.01291	239.83986	518.09851	636.74585	854.23889	794.82227	1088.6827	352.27054	1543.9822	332.05365	698.93896	885.26685	1841.9386	689.26239	485.03827	641.88269	720.5647	686.6189	777.28918	1611.4937	1155.9801	326.67749	369.53189	1566.8748	528.53461	2198.9182	1737.0059	1010.2981	860.48303	1758.3082	1418.9384	744.75098	1876.2546	211.18088	2057.5886	953.13855	441.7988	395.7186	1641.1589	1683.0055	2178.8408	1158.366	1226.4404	1062.3287	591.9231	631.55804	891.37622	475.35367	1406.3428	213.33449	859.51782	724.87708	1403.1868	814.93274	2386.6865	1208.0496	2165.5149	995.05701	510.77814	985.03528	1188.9546	1583.3331	503.49014	2148.0415	446.26773
473.77338	448.11926	563.19128	669.91785	504.44019	506.53357	2644.0869	302.42365	709.43866	301.19653	727.84888	1972.3607	1348.6348	1090.3801	654.90002	771.30212	489.63452	182.25948	985.94843	719.37726	616.9975	124.4615	1358.4165	191.51137	223.35023	700.06708	301.07025	487.76434	845.06909	1531.2147	821.30371	222.92253	409.4928	1666.684	678.92346	1332.8828	1719.1643	559.21564	493.4292	573.51819	1027.6589	667.60156	1176.2894	1012.7865	647.08716	598.82379	372.79218	1250.7743	3004.178	1001.0487	1671.5868	459.30609	399.25922	999.80414	362.26453	445.94604	1232.7371	1896.7184	924.80511	346.39996	678.47327	949.00366	1102.7346	1054.4111	562.54718	500.91779	239.595	521.53625	635.96289	854.10571	793.12897	1087.0037	352.08807	1541.3237	331.2876	699.16541	884.24304	1842.7809	689.63989	484.82501	641.37982	722.56036	685.81531	777.07068	1609.0011	1153.5751	326.43091	368.11859	1565.4457	527.23096	2195.1895	1736.5846	1010.6096	859.41888	1758.042	1420.8237	745.20105	1873.7368	210.66801	2054.9104	950.75183	441.2843	395.315	1641.1345	1681.5985	2178.4133	1157.3906	1225.1598	1060.0088	591.51727	629.82446	888.84692	474.69513	1405.7072	213.03067	858.35925	723.505	1402.0134	814.03918	2386.6191	1208.4606	2161.761	999.48749	511.92401	986.45148	1189.6072	1578.1915	503.04877	2143.0896	446.78766
472.61194	447.39349	562.22662	670.77557	503.66632	500.74091	2641.2288	301.85229	707.02667	299.72809	727.21448	1964.5892	1346.6785	1088.8289	656.31445	772.72467	489.80963	183.12785	984.0473	718.83978	615.57349	123.923	1359.8273	193.34682	223.71945	699.45892	300.31268	487.40417	841.48364	1535.6122	829.47314	222.86011	409.81207	1671.3331	679.84076	1332.7764	1731.3459	557.80884	490.31647	577.30701	1028.3788	667.04688	1176.1331	1012.7247	647.6394	599.46191	374.43909	1247.6556	2993.1287	999.97369	1665.6495	461.56171	398.76843	998.82025	362.06873	447.17126	1223.1141	1895.2097	919.51581	346.35742	678.17285	949.59186	1100.9504	1055.6213	564.30847	502.11279	239.3454	526.22064	637.84216	854.64038	812.88098	1081.5742	352.69943	1534.9209	333.17758	701.50159	883.20575	1846.9929	685.05841	485.13745	640.84692	721.44885	691.18127	773.74133	1609.1119	1147.6377	326.20251	367.99493	1571.4512	525.9032	2191.4902	1734.5808	1019.1143	853.05145	1757.0615	1419.7041	743.54956	1871.2537	209.29485	2052.2083	951.75946	440.71143	397.61469	1641.0699	1692.1265	2177.9741	1156.3604	1221.3047	1062.0227	591.11353	628.0752	901.49347	476.53308	1405.4044	212.21118	857.22736	717.26489	1408.6763	812.38416	2386.5388	1207.1588	2158.0286	996.30707	517.26251	982.72028	1184.2499	1581.4365	504.49524	2135.2578	447.31635
471.47296	446.70367	561.29382	671.133	503.03796	501.17551	2638.3447	301.28058	705.54675	299.61371	726.55847	1963.3589	1342.6943	1087.2274	657.45386	774.12897	489.49582	182.14246	983.04999	718.29248	614.11121	123.67592	1361.2446	192.40341	224.2079	698.83826	300.51819	487.06143	841.6579	1533.9023	828.02423	223.05931	408.82959	1667.7932	679.28564	1331.4017	1728.6338	556.65955	490.14725	577.49438	1029.2173	666.76593	1177.4805	1011.7746	645.6051	600.06079	373.01074	1244.549	2993.4321	998.90411	1660.3472	461.29706	397.38696	997.72992	361.7612	446.63525	1222.9897	1892.3792	918.14435	346.24991	677.93396	947.14703	1099.1425	1053.9899	564.70386	502.0336	239.09122	529.89581	637.04797	854.47888	811.00684	1079.9048	352.56561	1532.3048	332.47876	701.75531	882.18915	1848.0371	685.42822	484.93774	640.32935	723.41724	690.47034	773.52686	1606.615	1145.3103	325.96674	366.60284	1570.2065	524.59656	2187.7544	1734.1626	1019.4633	852.1095	1756.8219	1421.6564	743.90332	1868.7358	208.80124	2049.5298	949.63446	440.15604	397.1871	1640.9587	1690.9293	2177.5908	1155.3701	1220.0365	1059.7678	590.66907	626.31897	899.36432	475.85965	1404.7831	211.90262	856.08521	715.90601	1407.5657	811.51489	2386.4866	1207.5613	2154.2703	1000.776	518.52319	984.43494	1184.9655	1576.312	504.0444	2130.4104	447.85797
470.32712	445.98074	560.32275	673.88794	502.26102	498.71899	2635.4543	300.73596	705.65149	298.51297	725.92499	1954.1777	1352.0981	1085.6715	657.95416	775.55231	489.8595	183.52634	979.21045	717.763	612.65479	122.70366	1362.6509	194.48291	224.33183	698.23328	301.67578	486.71185	814.05823	1539.3813	831.38916	223.26735	410.57797	1670.6709	682.21356	1333.5566	1730.0261	558.12341	487.7251	578.90167	1028.1344	665.85864	1182.1057	1010.2088	645.51147	597.65466	372.91476	1241.4741	2986.781	997.85529	1653.1088	464.74249	397.53195	998.7113	362.8562	445.76471	1211.9716	1888.085	914.74402	343.42657	675.43549	950.05463	1097.3365	1055.7919	561.92035	503.03967	238.74501	532.66858	635.07983	856.34821	814.17456	1074.3394	353.28448	1524.6897	335.94098	705.67969	881.17798	1848.7749	679.7168	485.22198	640.66864	722.59192	696.12158	769.54193	1605.3639	1150.1648	325.69501	364.90952	1568.5577	523.29633	2187.2063	1734.0308	1020.553	852.87354	1754.293	1420.6689	743.00446	1866.2112	206.84567	2046.8547	962.34076	438.9679	398.48199	1640.9529	1705.2689	2177.1985	1154.3674	1219.9421	1063.338	590.26349	624.59705	909.73383	478.54889	1402.1495	211.41539	854.94629	709.90997	1412.1989	809.30261	2386.4246	1207.6428	2150.4988	1002.2354	520.57477	986.36835	1182.2896	1591.0153	504.36798	2137.0068	448.38071
469.01132	445.1376	559.31885	674.13757	501.48355	499.22333	2632.5649	300.20166	704.02881	298.23059	725.29932	1952.8456	1348.3113	1084.1554	659.17627	776.9469	489.6546	182.41107	978.01245	717.23785	611.16455	122.41679	1364.1154	193.4288	224.7977	697.64423	301.90521	486.37708	814.47009	1537.7322	829.98279	223.46638	409.43869	1667.0386	681.67413	1332.2271	1727.2269	557.04865	487.59137	579.21204	1029.0334	665.48047	1183.7769	1009.2714	643.46411	598.17871	371.31058	1238.3737	2986.9802	996.76819	1647.6234	464.5181	395.97635	997.57214	362.57611	445.26273	1211.6564	1885.1117	913.21985	343.36731	675.20374	947.61975	1095.524	1054.2479	562.30298	503.02856	238.53859	536.32971	634.1145	856.19293	812.35815	1072.6851	353.15128	1522.2179	335.28183	705.79163	880.12878	1849.8276	680.07593	485.06302	640.15759	724.60516	695.52655	769.3866	1602.9324	1147.6761	325.48801	363.34976	1567.4631	521.96533	2183.4651	1733.5945	1020.8177	852.03247	1754.0781	1422.9255	743.38147	1863.7673	206.22644	2044.1907	960.43542	438.43597	398.07184	1640.8716	1704.2875	2176.6448	1153.3757	1218.7101	1061.1121	589.82037	622.82812	907.9563	477.88293	1401.542	211.16948	853.87152	708.60175	1411.1278	808.50366	2386.1555	1208.0702	2146.7441	1006.8502	522.08356	988.35431	1182.9847	1586.0771	503.93146	2131.9927	448.78824
468.32559	444.50955	558.95264	679.86536	501.75308	494.80817	2627.833	299.72595	700.75452	296.35107	724.45654	1949.5331	1357.5502	1082.3767	663.26672	775.64166	488.92993	181.73386	979.31335	716.5116	610.01233	121.29938	1364.2257	197.30548	225.82039	696.81445	302.19226	485.85257	814.64233	1541.1019	833.25842	224.30194	411.02084	1662.8956	683.91907	1337.1609	1726.777	554.8576	486.42746	580.51697	1022.5516	663.20264	1194.3826	1008.4133	648.63116	597.81018	370.53232	1235.1437	2974.0188	996.21198	1636.3397	466.14081	396.80069	996.96021	363.69937	449.9024	1198.2474	1883.9603	911.4552	346.19589	676.08093	946.72699	1093.3782	1061.3624	563.5033	504.58731	237.60759	532.20166	632.5481	852.58923	814.37823	1068.7166	354.01038	1519.3102	337.8938	708.74231	879.815	1855.1938	675.20465	488.05817	641.06671	727.88232	696.36572	765.42242	1588.6543	1148.5295	325.02008	361.85837	1569.6375	520.67438	2186.2458	1731.4414	1021.5243	845.15686	1753.4895	1415.2878	744.23096	1861.4042	204.9332	2042.0149	958.17194	436.89078	398.4241	1640.6592	1702.2358	2177.7512	1151.8644	1219.4685	1061.426	589.33044	621.25726	904.79034	478.35025	1392.2969	210.70143	852.58234	703.61359	1411.7828	804.96716	2385.4448	1206.3669	2142.4839	1004.1799	520.13922	983.17334	1181.8677	1586.0634	505.61642	2132.0579	449.31851
468.44672	444.17505	559.34937	679.9613	501.16418	496.33463	2621.0066	299.54227	703.44513	295.80859	723.47803	1949.6569	1353.5848	1080.5474	661.88501	771.34784	487.93149	181.08716	979.21582	715.66211	609.2771	121.06612	1362.7568	196.55426	225.35823	695.85876	302.69366	485.20615	816.53369	1538.3678	832.56995	224.28639	410.46118	1657.2815	683.00476	1335.2554	1720.724	553.6925	485.5184	577.47961	1021.8374	663.02063	1191.3934	1008.627	647.98846	598.27472	370.03656	1231.8618	2969.9734	996.44061	1636.5771	464.45331	396.38586	996.93994	362.66544	448.17975	1200.1052	1881.4495	911.5166	344.98196	676.07697	942.56525	1091.0315	1059.4453	562.71509	504.42856	237.08304	529.80945	632.5733	850.34192	813.03833	1066.9639	353.25061	1516.3881	337.10822	707.99054	880.53113	1846.4442	671.67468	486.32037	640.573	727.53271	695.41846	765.44189	1586.1755	1146.7269	324.49268	361.35562	1564.4275	519.56268	2181.4443	1731.0134	1022.1469	841.87158	1752.7335	1412.7356	744.31885	1859.4971	205.38934	2040.5884	944.31549	436.10568	397.82523	1640.371	1696.163	2180.897	1149.7467	1216.8947	1057.5154	588.88623	620.06866	891.87372	477.18686	1390.505	210.12665	851.28064	705.6842	1409.4059	803.7561	2384.0596	1204.2938	2137.6829	1002.9579	517.79553	981.22986	1180.8191	1580.717	504.5347	2124.3896	450.07031
468.04547	443.68768	559.69849	684.73865	502.5329	495.13281	2614.1626	299.31506	701.64386	293.79645	722.49316	1954.7877	1368.2484	1078.6985	661.1015	766.9494	486.94745	180.96013	979.6134	714.81909	608.54193	120.62708	1361.2987	197.19466	225.06425	694.88556	303.14319	484.54651	809.64148	1532.7776	839.38708	226.12885	410.81036	1653.1564	684.68585	1339.8258	1721.9199	552.11627	486.25623	571.95709	1021.0189	664.89154	1188.4155	1005.8486	649.94916	596.84631	370.14923	1228.5408	2957.6235	996.62201	1632.6057	467.03967	396.88312	999.08789	363.52173	453.74438	1196.355	1881.0764	914.05896	341.93164	671.30658	945.71625	1088.5884	1067.5449	566.45068	506.0434	236.45714	528.77997	631.96643	847.34558	815.61401	1064.3752	354.01892	1519.149	339.09674	708.7868	881.18762	1837.1642	665.10419	488.34106	641.11401	727.27679	701.02423	763.6106	1584.4331	1152.9398	323.91669	360.69781	1565.889	518.41614	2179.3594	1728.5502	1012.162	837.21326	1752.3408	1405.0299	744.4809	1857.5416	205.03029	2039.1609	939.71063	438.57111	399.76233	1640.1011	1699.7269	2183.9688	1147.6205	1211.3373	1059.7108	588.45001	618.8194	903.30682	479.06799	1385.8837	209.56932	849.93652	700.68994	1409.2808	800.46088	2382.532	1200.7872	2132.8628	996.58881	517.86737	977.99872	1176.3276	1579.4635	504.85132	2128.2913	450.6748
467.97278	443.18579	560.04761	684.73853	501.77203	496.75244	2607.2766	299.09839	704.1864	293.0401	721.52295	1954.8628	1364.1885	1076.8497	659.82507	762.59485	485.9231	180.11305	979.37512	713.97437	607.76184	120.35823	1359.8271	196.22926	224.50958	693.92847	303.59802	483.90323	811.6272	1530.2732	838.73218	226.08385	410.10309	1647.3572	683.77405	1337.9885	1715.8876	550.88629	485.34103	569.14661	1020.2825	664.55634	1185.6366	1005.9835	649.23682	597.27118	369.44708	1225.2388	2953.5725	996.79504	1632.7799	465.285	396.24994	998.89624	362.50638	451.9863	1198.1157	1878.4211	913.9259	340.79266	671.30737	941.51416	1086.2102	1065.6102	565.64294	505.88474	235.90977	526.69623	631.82874	845.03882	814.26001	1062.5808	353.19138	1516.2684	338.23764	707.91833	881.8418	1828.6768	661.64819	486.60495	640.54114	726.94287	700.00049	763.59186	1581.9591	1150.8171	323.30234	359.99164	1560.8936	517.20532	2174.5259	1728.087	1012.6743	833.96661	1751.5242	1402.5844	744.59949	1855.6006	205.31242	2037.7186	926.15125	437.74857	399.12357	1639.7939	1693.6936	2186.9792	1145.4874	1208.7664	1055.796	587.94031	617.52563	890.36523	477.88919	1384.062	209.00578	848.60876	702.76587	1406.8802	799.24835	2380.9397	1198.6941	2128.0391	995.53638	515.65179	976.18835	1175.2628	1574.1715	503.79483	2120.4438	451.22955
467.95721	442.74182	560.43494	689.40613	500.73474	493.74695	2600.4487	298.88269	706.77197	291.6496	720.53027	1953.7224	1366.9264	1075.011	660.47418	758.24359	484.91663	179.77769	977.78833	713.12122	607.0365	119.36917	1358.359	197.03731	223.86861	692.95422	304.07434	483.23874	813.90717	1529.6531	842.65735	226.91876	410.16431	1652.537	684.67456	1337.7196	1714.2483	554.34375	485.32065	566.34845	1021.3499	665.21173	1191.5732	1004.9583	650.62915	593.84863	369.26245	1221.8723	2928.2856	996.97437	1629.1216	467.617	394.82294	998.8468	363.84848	453.35437	1194.2865	1882.4425	920.7832	340.66907	672.13953	939.81897	1083.8197	1066.8182	563.48633	506.42276	235.03908	526.52051	634.39886	844.96631	816.20947	1058.4523	353.65942	1511.933	340.72766	710.71027	882.50757	1820.1346	656.34851	486.6217	641.89362	727.8689	706.45703	759.92279	1580.8799	1170.1688	322.73187	358.35828	1563.4556	517.16815	2177.4324	1727.4884	1005.3507	830.46057	1750.3066	1394.9324	744.11426	1853.6559	205.02882	2036.2614	921.44995	436.12723	398.61398	1639.4714	1695.3235	2190.0879	1143.3862	1204.3687	1062.1019	587.49585	616.28723	881.32562	479.4863	1388.2161	208.96703	847.32672	692.94836	1408.1803	796.80908	2379.4697	1197.235	2123.2166	995.44275	514.2832	975.04736	1172.8981	1574.2834	503.7554	2133.9204	451.9071
467.90277	442.22913	560.77386	689.41711	499.95142	495.4696	2593.5667	298.63928	709.29224	290.89301	719.54541	1953.7733	1363.0747	1073.1282	659.34863	753.83893	483.88562	178.90953	977.56421	712.26416	606.23254	119.14218	1356.8744	196.05025	223.3726	691.97797	304.51288	482.58362	815.74005	1527.2871	842.07184	226.92169	409.42139	1646.749	683.75153	1335.8611	1708.3313	553.10669	484.39368	563.74768	1020.6083	664.90002	1189.0906	1005.054	649.92206	594.2428	368.57574	1218.5814	2924.4287	997.11731	1629.4396	465.88324	394.2276	998.64807	362.82031	451.59381	1196.0958	1879.7866	920.62659	339.60144	672.19562	935.87622	1081.3616	1064.8723	562.75745	506.2832	234.50117	524.90839	634.11896	842.67584	814.85919	1056.5905	352.86182	1509.0719	339.88629	709.80676	883.13342	1811.8575	652.91388	484.92316	641.26855	727.54901	705.43579	759.87195	1578.4004	1167.7688	322.17065	357.67413	1558.5897	515.9563	2172.5293	1727.0865	1006.0166	827.23108	1749.4711	1393.0529	744.20459	1851.708	205.28551	2034.8109	908.86426	435.29401	397.96875	1639.1597	1689.3687	2193.073	1141.2487	1201.8284	1058.2588	586.99182	615.00897	869.07739	478.28986	1386.4092	208.42027	845.96912	695.0567	1405.7549	795.55273	2377.8716	1195.0994	2118.3855	994.67053	512.19049	973.47217	1171.8041	1569.0039	502.72699	2125.8679	452.45093
466.49457	441.716	561.11157	691.63092	499.05524	495.10358	2586.7114	298.45358	711.92096	289.17761	718.54364	1954.554	1364.7126	1071.2898	659.62024	749.49078	482.87915	180.01927	978.28662	711.4007	605.47083	118.97356	1355.4039	195.25325	222.38518	690.99664	304.95642	481.91943	807.97913	1530.9229	847.7644	227.77995	409.37494	1643.5662	685.76978	1333.5518	1702.559	550.91156	483.01898	559.83966	1017.1643	664.48914	1198.1776	1007.2413	649.60242	594.02728	368.55219	1215.2518	2909.5544	997.27753	1630.5682	466.00574	393.43225	997.59851	362.08813	456.82495	1198.2208	1877.4479	924.8396	338.98276	670.54523	937.00714	1078.9315	1070.9087	563.4837	507.60809	234.36658	522.46844	635.44031	847.85535	815.74097	1054.6531	353.51801	1504.0649	344.76379	717.2785	883.7746	1802.5358	646.50586	487.1319	642.8075	727.6778	708.02472	755.76733	1578.4506	1166.7169	321.54755	356.56409	1553.2352	517.19482	2172.9021	1728.4508	1005.877	825.06207	1748.8134	1389.1361	741.9198	1849.7319	206.00999	2033.3577	899.28241	434.52087	399.05518	1638.8701	1686.5553	2196.1187	1139.1208	1200.8942	1064.3307	586.51379	614.74103	870.42303	479.72687	1397.351	208.92798	844.64465	686.56342	1407.8881	795.68781	2376.3027	1194.0811	2113.5344	990.08875	510.27008	968.14417	1167.3746	1564.6235	503.46124	2132.6218	453.04877
466.46246	441.23456	561.47729	691.70868	498.32629	496.9425	2579.8398	298.22565	714.48773	288.43668	717.56921	1954.6274	1360.9017	1069.4253	658.67517	745.08789	481.85175	179.21243	978.08173	710.55762	604.69501	118.72784	1353.9435	194.33429	221.89297	690.03125	305.40823	481.25986	809.88367	1528.6495	847.27087	227.80008	408.68237	1637.8748	684.86426	1331.696	1696.7871	549.70178	482.1376	557.3739	1016.5108	664.25189	1195.9623	1007.3429	648.90979	594.48517	367.92786	1211.9325	2905.8977	997.45886	1631.0896	464.23734	392.90167	997.4389	361.08112	455.01688	1200.1165	1874.8594	924.70343	338.05319	670.60974	933.20459	1076.5337	1069.0337	562.74121	507.48911	233.86043	521.22931	635.20966	845.63171	814.40784	1052.86	352.7951	1501.2201	343.94864	716.43652	884.44409	1794.3859	643.18823	485.41019	642.23645	727.34021	707.03357	755.67853	1575.9978	1164.3208	320.97711	355.93192	1548.7092	516.01489	2167.9878	1728.0573	1006.6306	821.8996	1747.9368	1387.5044	741.99194	1847.7924	206.34259	2031.939	887.94934	433.71756	398.42056	1638.5823	1680.8311	2199.1584	1137.0045	1198.3693	1060.6766	586.0376	613.49194	858.63501	478.53622	1395.5779	208.38438	843.31836	688.68738	1405.5187	794.48743	2374.781	1191.964	2108.7087	989.48376	508.23297	966.79077	1166.277	1559.4016	502.44577	2124.7327	453.62189
465.27997	440.71826	561.8219	694.65979	496.80914	496.18762	2572.9819	298.00983	717.1048	286.23709	716.57605	1957.4564	1365.7864	1067.5756	656.2984	740.70703	480.81561	179.55566	978.04858	709.69232	603.92804	118.21411	1352.4552	193.16959	221.15714	689.06018	305.84061	480.599	815.43634	1530.6824	852.7074	229.33997	408.23883	1643.4739	687.32471	1330.7124	1693.6886	548.15692	481.5766	554.7215	1011.9451	661.72449	1199.9259	1004.8884	649.58667	593.8327	364.8183	1208.6085	2889.7305	997.61145	1638.3623	462.9762	393.33075	997.24438	362.66034	456.18933	1186.9226	1874.4688	927.57227	337.21283	669.30609	931.74915	1074.1171	1076.0002	560.95496	509.13849	234.24583	517.81744	639.85315	852.84808	809.22479	1052.7152	354.57486	1498.387	344.77945	718.4256	885.06775	1792.1383	642.33398	483.74451	641.39258	730.06573	705.08142	751.76617	1573.9268	1168.3954	320.37692	354.65848	1555.2828	518.23505	2162.5459	1727.7318	1004.0483	821.22894	1747.679	1378.457	742.02014	1845.8458	205.76312	2030.4828	888.88989	434.3924	399.75177	1638.2677	1695.3807	2202.1592	1134.8719	1194.1487	1062.0996	585.56708	617.21039	849.24652	481.80548	1409.7747	207.59554	842.00812	686.12476	1408.2784	794.19897	2373.2158	1187.2705	2103.8899	985.01172	508.47467	968.06726	1169.7041	1556.5901	503.40247	2124.2949	454.19415
465.27664	440.25375	562.22156	694.78503	496.13681	498.10895	2566.1047	297.80481	719.71472	285.52054	715.59937	1957.561	1361.8947	1065.7101	655.52637	736.35278	479.81335	178.72998	977.84094	708.8551	603.16211	117.99275	1351.004	192.23544	220.66605	688.09448	306.29352	479.95944	817.34924	1528.5503	852.28589	229.31956	407.61288	1637.9193	686.42676	1328.8688	1688.1776	546.93195	480.68539	552.44843	1011.3562	661.51697	1197.9604	1004.9484	648.87256	594.22205	364.16315	1205.2982	2886.3271	997.80322	1639.01	461.26736	392.74393	997.10461	361.65741	454.43204	1188.8611	1871.8298	927.42126	336.42737	669.41528	928.24902	1071.7117	1074.1898	560.21729	509.07236	233.71919	516.95996	639.55725	850.60547	807.86407	1050.953	353.89804	1495.5376	344.00119	717.57373	885.74036	1784.3531	639.14075	482.09439	640.81689	729.74414	704.07001	751.70532	1571.4536	1165.8887	319.76346	353.97818	1551.0033	517.0271	2157.6021	1727.4067	1004.8584	818.20697	1746.8334	1377.4036	742.05298	1843.8881	206.0881	2029.0463	878.35181	433.62833	399.13474	1637.9918	1689.6594	2205.1985	1132.7628	1191.6498	1058.4966	585.11011	615.94885	838.23071	480.60666	1408.0303	207.0619	840.68414	688.20764	1405.8871	793.01324	2371.6887	1185.1882	2099.0444	984.61633	506.5097	966.802	1168.5981	1551.3955	502.40872	2116.3906	454.8143
462.55878	439.75311	562.53033	695.56006	499.68372	497.1571	2559.2563	297.56012	721.36743	283.81848	714.60498	1955.7538	1360.1969	1063.8586	657.86279	731.96954	478.80035	181.61913	978.16736	707.99316	602.401	116.96631	1349.5282	190.59084	220.11412	687.11975	306.76202	479.29321	816.54156	1523.7646	861.66284	230.09521	406.49573	1637.4227	690.41425	1325.8403	1683.4817	548.05249	479.45282	549.63782	1011.184	660.76605	1203.3168	1003.1149	648.1601	592.22803	363.94452	1201.9865	2854.3135	997.94763	1645.0293	458.28125	391.29028	996.10718	361.73358	459.48267	1185.3368	1868.2937	931.43591	334.83514	666.39648	933.31519	1069.2736	1079.8508	559.40851	509.87488	233.85799	514.94318	642.95154	854.31818	805.53613	1052.8387	354.22247	1492.7236	346.276	721.07965	886.3689	1789.5897	638.61224	481.43201	640.25336	728.80383	699.97278	747.47205	1568.9581	1176.0936	319.20325	353.26959	1554.017	521.86774	2150.2634	1725.012	999.4906	820.6405	1746.2216	1375.4004	741.7597	1841.9414	206.25676	2027.5933	875.79773	434.18158	399.25836	1637.6254	1698.0803	2208.2295	1130.6331	1188.6998	1061.4635	584.61682	616.20514	836.36932	481.75208	1419.3789	206.93401	839.36176	680.31158	1413.6346	795.12421	2370.1208	1183.9752	2094.2075	982.05017	504.86914	964.76465	1165.7091	1560.0653	501.37445	2122.0598	455.40717
462.53015	439.27087	562.88892	695.66357	499.00757	499.24963	2552.3848	297.34052	724.07092	283.14423	713.62994	1955.8743	1356.3002	1062.0114	657.30927	727.60974	477.77515	180.78542	977.97382	707.15881	601.61176	116.70891	1348.0638	189.67342	219.68468	686.15503	307.19012	478.6427	818.68494	1521.7949	861.24451	230.07722	405.95715	1631.8849	689.52863	1324.1071	1678.1318	546.86206	478.55817	547.54675	1010.6298	660.52051	1201.7437	1003.1682	647.4751	592.66565	363.33215	1198.6637	2851.2852	998.12665	1645.7274	456.58936	390.74609	995.95404	360.80536	457.71985	1187.3989	1865.6648	931.21185	334.12177	666.51367	930.12299	1066.8848	1078.0848	558.67548	509.85828	233.35905	514.44208	642.61859	852.1073	804.19672	1051.1299	353.5509	1489.9003	345.50354	720.24451	887.03729	1782.3501	635.73669	479.77545	639.67102	728.47546	698.98737	747.44366	1566.4963	1173.4635	318.59595	352.61279	1550.0001	520.68817	2145.3691	1724.7054	1000.3351	817.71362	1745.3453	1374.6079	741.76617	1839.9983	206.59679	2026.1598	866.35663	433.37677	398.61249	1637.3568	1692.4552	2211.2678	1128.53	1186.2179	1057.8524	584.13367	615.00696	826.37085	480.5191	1417.6378	206.40639	838.0307	682.42395	1411.328	793.97058	2368.5913	1181.8839	2089.407	981.83942	502.9928	963.64276	1164.6042	1554.9335	500.37732	2114.1807	456.00165
460.87164	438.78577	563.26038	695.95386	501.2373	499.19943	2545.5415	297.1069	728.77576	282.61121	712.65167	1955.9817	1354.4017	1060.1497	655.33569	723.23938	476.75668	180.26041	979.26917	706.30017	600.90289	116.19592	1346.5809	190.40897	219.16504	685.19153	307.66565	477.98334	823.95886	1522.9866	866.39136	231.41016	405.60382	1638.5564	693.54248	1333.9114	1667.0543	544.86816	477.62097	545.95325	1008.8722	660.62781	1205.5043	1003.5148	646.77637	592.63977	360.93372	1195.3658	2833.54	998.29614	1648.7037	459.76059	389.03308	995.13428	362.74579	460.58694	1180.4004	1863.4088	930.7655	333.18213	667.21216	932.23669	1064.4199	1083.2527	559.01868	510.16541	232.51385	514.60217	643.70355	858.55414	797.55188	1046.0255	354.1066	1487.0559	348.64432	722.07886	887.68384	1780.9725	631.36743	479.22964	640.0155	728.33209	698.78223	746.99768	1563.9888	1191.8439	318.00934	352.07776	1553.3325	521.9707	2145.146	1724.0408	990.63525	815.8114	1744.5302	1372.7467	742.5777	1838.0406	207.37625	2024.7212	866.37048	433.01562	399.44751	1637.0442	1699.076	2214.2903	1126.379	1183.6782	1060.4117	583.65588	619.07703	821.32031	481.77063	1420.5063	206.05151	836.69666	681.34473	1416.0096	793.82886	2367.0535	1179.3669	2084.574	980.75775	501.76108	961.33893	1160.4424	1548.5444	499.68365	2121.7056	456.62042
460.78418	438.27991	563.60437	696.04889	500.54321	501.38446	2538.6636	296.92957	731.55768	281.8703	711.63623	1956.0864	1350.5773	1058.3096	654.92981	718.86572	475.73926	179.39835	979.05219	705.42432	600.07819	115.93576	1345.1039	189.45654	218.73904	684.19177	308.10599	477.30756	826.21082	1521.0791	866.03577	231.3941	405.04425	1633.0598	692.64221	1332.2396	1661.897	543.6687	476.72229	544.01245	1008.3683	660.40741	1204.3494	1003.5673	646.07092	593.04236	360.29086	1192.0118	2830.6919	998.47449	1649.436	458.01932	388.427	994.9129	361.87164	458.79556	1182.4646	1860.7263	930.55463	332.56305	667.33533	929.1106	1062.0449	1081.4861	558.30115	510.15155	232.0289	514.31055	643.28033	856.388	796.18353	1044.3783	353.44473	1484.1968	347.88678	721.25726	888.34644	1774.1367	628.74109	477.58255	639.43689	728.00317	697.81995	746.8999	1561.5258	1189.0605	317.46194	351.39465	1549.573	520.81787	2140.2549	1723.7155	991.57977	813.02203	1743.6653	1372.3744	742.58136	1836.0977	207.68924	2023.2748	857.50989	432.22449	398.80042	1636.7367	1693.4896	2217.3013	1124.2915	1181.2046	1056.9111	583.17126	617.87769	812.07788	480.53595	1418.7494	205.5535	835.39508	683.50073	1413.7096	792.72577	2365.4785	1177.2762	2079.7505	980.6424	499.94775	960.31305	1159.3542	1543.4689	498.71051	2113.7747	457.16913
458.98193	437.79718	563.94098	695.91254	502.64539	499.87634	2531.8027	296.70801	726.03314	280.0618	710.63031	1954.4713	1355.3033	1056.447	655.41492	714.49841	474.73346	180.66647	976.90942	704.55096	599.33484	115.8448	1343.6272	191.34726	217.97841	683.20239	308.56891	476.64288	821.76819	1527.1011	872.5791	231.52702	405.97009	1637.0171	697.25836	1331.6317	1656.9679	544.99243	475.80853	544.37085	1007.7142	658.22137	1209.332	1003.3117	645.37732	590.77765	359.49466	1188.7167	2803.5378	998.63458	1650.7769	459.87793	387.37567	994.75537	365.78357	462.38989	1180.6449	1859.6877	930.37244	332.21759	666.20105	930.81281	1059.6351	1087.9313	557.51306	510.83795	232.49089	514.11444	643.75946	855.34552	793.12085	1042.4745	353.26935	1481.399	348.74854	724.44476	888.98737	1767.3136	629.84064	477.0567	639.30756	727.53918	694.08582	745.67712	1557.8336	1205.213	316.86646	352.02487	1553.8972	522.38593	2145.772	1723.4075	987.10132	813.10608	1741.7274	1376.4382	741.04504	1834.1542	207.83157	2021.8209	863.10693	432.1358	399.96417	1636.4298	1700.4686	2220.3667	1122.1472	1175.3513	1056.9274	582.68054	618.3656	817.73572	482.87238	1418.1824	204.5869	834.06824	684.03204	1421.0487	793.30341	2363.9414	1178.2733	2074.8992	979.34558	497.66968	963.26306	1150.152	1546.3955	497.70526	2117.2534	457.78864
458.96399	437.3075	564.30585	696.04419	501.98694	502.14349	2524.9551	296.4902	729.02496	279.36298	709.66101	1954.5675	1351.5864	1054.604	655.18555	710.13086	473.71021	179.79927	976.75293	703.71527	598.55444	115.59557	1342.1682	190.41185	217.57106	682.24969	308.98761	475.9906	824.11475	1525.3802	872.25708	231.51057	405.46149	1631.5504	696.41351	1330.1029	1652.0566	543.81232	474.89471	542.61115	1007.3734	658.09814	1208.5471	1003.3438	644.64667	591.21179	358.84607	1185.3656	2800.9121	998.80536	1651.5084	458.07104	386.78754	994.59436	364.91406	460.59302	1182.7832	1857.0516	930.16357	331.76349	666.35559	927.77899	1057.1818	1086.1726	556.76501	510.85614	231.99319	514.09521	643.41602	853.20984	791.81958	1040.7797	352.63806	1478.551	348.00781	723.61499	889.63068	1760.9143	627.61932	475.39581	638.74756	727.19147	693.16449	745.57214	1555.3259	1202.2314	316.23834	351.35663	1550.4119	521.21216	2140.8799	1723.1031	988.20984	810.33752	1740.8668	1376.4877	740.94934	1832.2134	208.15855	2020.3821	854.99799	431.36639	399.33209	1636.1296	1694.9012	2223.4146	1120.002	1172.8806	1053.4071	582.21112	617.2149	808.84637	481.638	1416.4662	204.08408	832.7533	686.17316	1418.8826	792.21808	2362.3765	1176.2067	2070.0642	979.39136	495.95325	962.36548	1149.0964	1541.4192	496.75317	2109.2839	458.37097
457.36343	436.8074	564.67157	700.65796	502.25888	502.57452	2518.0957	296.25134	725.05627	277.89529	708.698	1953.5054	1364.9404	1052.7361	658.32892	705.73462	472.69354	179.83008	976.93018	702.88696	597.79492	116.09894	1340.7142	192.7825	217.75513	681.29675	309.44757	475.34677	823.12622	1526.0621	873.50739	232.92548	405.76755	1635.5002	701.13147	1336.9723	1648.7443	543.31281	473.99722	540.04858	1011.9	654.98132	1217.1462	1003.3643	643.95642	589.09766	357.07251	1182.0736	2781.9321	998.97461	1656.6876	461.08862	388.92783	996.00256	365.71127	467.10669	1174.5823	1856.6853	929.97083	330.05826	667.39307	933.6814	1054.746	1091.2534	556.03204	512.93176	232.13533	514.94482	643.18982	851.9679	794.84344	1039.4725	352.71609	1475.6943	348.83179	728.1554	890.27893	1766.925	630.13489	476.98309	639.81866	725.19458	690.90399	739.90643	1551.806	1210.9132	315.6756	354.5256	1553.5027	527.27423	2166.5344	1722.7877	983.52234	807.34082	1740.5054	1375.8989	747.29871	1830.2515	207.50647	2018.9363	857.16974	432.61948	398.46213	1635.8318	1694.0574	2226.4268	1117.8999	1171.7885	1051.2167	581.7428	619.61401	806.58191	484.9166	1420.9746	203.37773	831.4024	685.78003	1422.9044	792.44055	2360.8284	1173.1935	2065.2373	982.12488	495.26593	958.24951	1145.0397	1539.3145	495.78024	2124.7781	458.9498
457.27023	436.23404	564.99829	700.77417	501.58737	504.93811	2511.2261	296.03925	728.13281	277.13626	707.69873	1953.6276	1361.4744	1050.8566	658.17346	701.33588	471.66394	178.884	976.67908	702.01904	597.02606	115.83904	1339.2129	191.77118	217.36214	680.31262	309.87885	474.66382	825.46399	1524.4083	873.28296	232.87675	405.22073	1629.9607	700.26398	1335.5216	1644.0177	542.11902	473.05688	538.52307	1011.6646	654.76868	1216.8805	1003.3569	643.23322	589.50952	356.41382	1178.7279	2779.5283	999.10352	1657.4688	459.28967	388.34097	995.77209	364.87762	465.30957	1176.6993	1853.9935	929.7196	329.67053	667.56549	930.50427	1052.306	1089.4775	555.26697	512.9621	231.61523	515.11841	642.7373	849.797	793.49615	1037.793	352.11041	1472.8508	348.09778	727.28308	890.89929	1760.8031	628.13287	475.30927	639.27234	724.8161	689.97205	739.79852	1549.3121	1207.8102	315.05756	353.86346	1550.2278	526.08374	2161.593	1722.4747	984.6543	804.73059	1739.6288	1376.2207	747.20959	1828.2986	207.79742	2017.4692	849.95245	431.82019	397.78204	1635.5028	1688.6927	2229.4102	1115.748	1169.3248	1047.7369	581.24176	618.513	798.22595	483.64044	1419.2208	202.82816	830.07019	687.90002	1420.7491	791.35602	2359.2156	1171.165	2060.3943	982.33118	493.60114	957.55847	1143.9545	1534.3408	494.78363	2116.5574	459.46817
453.92343	435.83292	565.40717	706.97766	504.07993	504.97278	2504.3821	295.81134	729.95142	275.23181	706.72534	1952.7568	1365.4082	1049.0314	659.28192	696.99207	470.6792	179.30899	979.1261	701.17468	596.26599	115.4128	1337.741	191.81271	216.66408	679.3551	310.35858	474.02399	818.63715	1528.2583	875.59772	234.23918	407.10825	1638.9331	701.63397	1340.7388	1640.1472	542.42719	472.17621	537.07495	1010.5857	653.78406	1222.3221	1003.4365	642.56799	589.41821	357.11002	1175.4196	2778.8	999.31464	1653.7533	463.03314	389.23026	994.89771	365.65005	466.66656	1165.9572	1856.2603	929.58069	331.61691	671.90833	934.24481	1049.9076	1100.9725	554.53046	514.01416	231.15041	516.41296	644.25745	849.28046	806.56781	1032.2994	352.75055	1470.0376	347.05994	734.48181	891.59247	1763.5974	628.07977	476.27368	637.66547	724.52203	689.06512	735.63605	1548.151	1210.3507	314.49896	358.31793	1556.1013	529.20288	2164.0408	1722.1694	979.26807	807.47498	1739.2731	1375.9368	751.73383	1826.3663	208.24414	2016.0756	853.25708	431.06879	398.52032	1635.222	1697.3885	2232.4866	1113.6744	1169.4152	1049.5181	580.78693	619.19562	802.95685	484.5249	1420.2113	202.94057	828.76849	684.55261	1428.2551	790.08826	2357.7593	1167.9414	2055.6116	976.04199	493.30481	957.74121	1139.1195	1531.937	493.81946	2139.7686	460.14273
453.86877	435.34137	565.7619	707.18524	503.49646	507.40375	2497.5386	295.61511	733.20312	274.56049	705.71472	1953.1145	1362.0902	1047.1757	659.19666	692.62415	469.64276	178.43135	978.93335	700.30823	595.47815	115.19516	1336.2756	190.90114	216.33073	678.36316	310.83313	473.34842	820.9823	1526.7651	875.47314	234.22446	406.66669	1633.4587	700.77771	1339.401	1635.6163	541.24109	471.27286	535.70465	1010.5814	653.70966	1222.4049	1003.4492	641.87616	589.83875	356.48199	1172.1162	2776.4609	999.46942	1654.5822	461.33136	388.67505	994.7229	364.86972	464.90088	1168.1702	1853.6106	929.36316	331.38699	672.14838	931.15021	1047.5177	1099.2578	553.76788	514.06006	230.6562	516.82611	643.81201	847.10291	805.28046	1030.7058	352.20959	1467.2159	346.34943	733.65552	892.23517	1757.722	626.39105	474.64081	637.15521	724.1731	688.13129	735.51495	1545.6495	1207.1934	313.90649	357.67572	1553.2057	528.10016	2159.0847	1721.8602	980.54163	805.00513	1738.3931	1376.7078	751.66626	1824.4108	208.57744	2014.6002	846.76892	430.30527	397.8735	1634.9105	1692.1813	2235.5215	1111.5179	1166.9851	1046.2034	580.29846	618.22278	795.14532	483.26199	1418.4762	202.41722	827.44977	686.69647	1426.1484	788.99872	2356.2131	1165.8798	2050.7329	976.39441	491.68195	957.19189	1138.057	1526.9658	492.84158	2131.2373	460.74615
452.71347	434.8143	566.0849	712.66736	505.22592	509.01675	2490.6501	295.39908	735.47522	272.71127	704.74792	1952.4462	1366.2014	1045.3124	658.75018	688.26843	468.63181	181.38562	985.90869	699.47272	594.74078	114.43837	1334.8019	191.19553	215.8492	677.4118	311.26489	472.69464	819.14691	1533.3296	876.24634	235.97032	408.45316	1636.6691	707.44153	1342.7977	1626.1444	540.06177	470.34814	535.71484	1008.2626	653.15771	1227.3186	1003.4857	641.16266	589.76819	353.96857	1168.7778	2747.0767	999.64343	1656.7461	462.73334	387.14505	996.28845	364.6485	467.35846	1154.4923	1851.4701	929.16589	330.33722	673.04388	938.51526	1045.0917	1101.153	553.04248	515.73871	229.8714	519.5271	639.86377	845.05957	813.30066	1026.1874	352.98871	1464.3633	345.61462	739.11816	892.88623	1748.5492	627.64478	480.00134	636.34808	724.04779	687.22827	732.48938	1534.9025	1208.6774	313.34229	357.14999	1554.5164	529.43073	2159.6104	1721.5641	975.2771	804.97638	1737.954	1377.624	749.3125	1822.454	209.37698	2013.1707	857.68835	428.64178	398.76447	1634.6067	1704.4729	2238.5361	1109.3793	1162.3179	1050.479	579.82056	619.02869	798.12408	484.50824	1420.517	203.11337	826.12	681.96875	1426.6689	786.47705	2354.6187	1163.4336	2045.9321	978.47992	492.20969	957.32648	1134.6534	1523.6298	491.84857	2145.4023	461.28677
452.70819	434.341	566.44568	712.96191	504.64337	511.5412	2483.7903	295.17511	738.90253	272.03601	703.76691	1952.9908	1362.9814	1043.4615	658.65808	683.88629	467.59668	180.44096	985.77289	698.61377	593.97559	114.20856	1333.3361	190.24083	215.49548	676.44739	311.68918	472.04474	821.59009	1531.9716	876.12439	235.96213	408.04303	1631.2534	706.58447	1341.4546	1621.8226	538.89905	469.45215	534.45538	1008.3112	653.07397	1227.7	1003.5136	640.466	590.15802	353.34015	1165.4659	2744.9675	999.80988	1657.6659	460.97595	386.58081	996.12946	363.88416	465.53662	1156.7631	1848.8333	929.00226	330.26422	673.28174	935.39764	1042.6929	1099.451	552.28333	515.82983	229.37776	520.08496	639.46411	842.87866	812.19153	1024.6221	352.44824	1461.5269	344.88217	738.33533	893.52814	1742.7148	626.22382	478.30981	635.80042	723.73706	686.32642	732.33344	1532.4473	1205.521	312.75037	356.50092	1551.9094	528.3576	2154.7	1721.2595	976.63593	802.60498	1737.0352	1378.9507	749.13538	1820.5184	209.71565	2011.7256	852.03845	427.92737	398.15387	1634.2882	1699.4106	2241.5701	1107.2716	1159.9646	1047.2939	579.33429	618.08435	790.71924	483.28015	1418.8611	202.59212	824.79346	684.12073	1424.5673	785.38489	2353.0728	1161.3953	2041.1108	978.91779	490.6618	956.98163	1133.5789	1518.6979	490.8902	2136.6028	461.90082
451.74881	433.87576	566.82257	720.49194	504.20895	509.80511	2476.9348	294.94238	738.59973	270.79169	702.76904	1952.1246	1367.1942	1041.6066	658.53882	679.51062	466.59375	182.21915	989.23059	697.75537	593.19928	114.23778	1331.8441	189.84708	214.96379	675.46075	312.19604	471.37689	821.52728	1535.7513	875.95245	237.10661	410.82877	1634.6636	709.57941	1341.7219	1613.0656	537.69989	468.5343	533.31476	1009.212	653.86841	1235.3517	1003.5576	639.78082	590.7196	354.1434	1162.1338	2733.5691	999.98651	1654.6976	459.83307	386.24747	994.37378	365.18988	468.47638	1146.511	1849.8944	928.82812	330.53241	675.03839	937.2392	1040.2777	1108.3848	551.52997	518.20856	229.18217	523.50049	635.79382	842.15576	815.32312	1014.8149	353.7038	1458.7057	344.16748	745.34338	894.19672	1739.6893	628.59576	483.20862	636.62067	718.66315	685.3927	730.39148	1531.5457	1203.3948	312.16394	355.87262	1559.7585	529.50604	2154.9438	1720.9626	967.50476	803.87439	1733.485	1384.8992	747.92767	1818.5723	210.85495	2010.2803	852.67236	427.06403	398.65247	1633.9675	1698.2451	2244.5989	1105.1382	1159.7465	1056.8988	578.84515	618.62408	793.09906	485.01556	1411.4597	202.6808	823.46613	679.11981	1423.3694	784.26721	2351.561	1159.3424	2036.2507	980.32141	491.74231	956.3186	1124.4623	1520.2399	489.89392	2147.5496	462.50052
451.80136	433.4136	567.1778	720.91089	503.71548	512.42834	2470.0857	294.74915	742.04346	270.18622	701.78784	1952.8713	1364.1262	1039.7577	658.49225	675.1759	465.56107	181.2785	989.14551	696.90204	592.44995	114.04111	1330.3862	188.93765	214.65828	674.49591	312.66791	470.73346	824.16071	1534.6014	875.89508	237.14076	410.49698	1629.3135	708.73187	1340.4242	1608.8324	536.53479	467.6449	532.24451	1009.306	653.85437	1235.7623	1003.6118	639.08191	591.12201	353.58997	1158.8485	2731.5869	1000.1794	1655.7748	458.09552	385.76425	994.26562	364.48737	466.67053	1148.9152	1847.3158	928.63513	330.60425	675.34375	934.26868	1037.8798	1106.7623	550.81934	518.3075	228.69241	524.30786	635.40271	840.01068	814.24854	1013.2733	353.2464	1455.8785	343.46503	744.58789	894.86829	1734.0305	627.51672	481.56854	636.14832	718.44324	684.50476	730.2804	1529.0728	1200.2987	311.57617	355.28525	1557.5775	528.47937	2150.0657	1720.6587	969.01367	801.64807	1732.4828	1386.6327	747.70868	1816.6195	211.23001	2008.8575	847.75928	426.37366	398.04639	1633.7151	1693.299	2247.6865	1103.0291	1157.4265	1054.1356	578.39758	617.71252	786.14703	483.80835	1409.8333	202.15869	822.16113	681.34436	1421.2888	783.19727	2350.0347	1157.3147	2031.4277	980.79584	490.25815	956.14532	1123.4083	1515.4546	488.94415	2138.5879	463.1619
449.84875	432.8902	567.52753	721.77759	505.46649	512.08905	2463.2424	294.5119	744.43976	268.99109	700.79211	1952.2469	1363.5693	1037.8905	658.39325	670.7901	464.56824	182.50444	991.69763	696.05157	591.68079	113.93427	1328.9092	188.08482	214.11423	673.51208	313.05957	470.05853	833.50281	1533.0258	878.84338	238.00264	414.58594	1634.0985	714.62518	1339.7358	1601.6625	535.36163	466.71527	531.79791	1012.1067	657.36658	1236.9993	1003.6263	638.36572	591.10748	351.44397	1155.5269	2719.8584	1000.3382	1654.4783	455.62921	386.45404	994.0813	365.56573	471.52863	1151.4806	1859.9415	928.42566	330.83466	672.13641	940.44818	1035.427	1114.6031	550.04279	521.37421	228.32811	527.15955	627.37689	838.62238	817.17334	1013.5466	356.24292	1453.0361	342.72717	752.57159	895.50677	1737.8435	631.89111	482.00671	639.23932	718.87488	683.58954	727.79254	1523.9266	1196.7111	310.9805	354.63635	1557.0381	532.10901	2169.5322	1720.3518	970.02966	801.87653	1733.7246	1396.2954	746.88666	1814.6573	211.37013	2007.3853	856.91327	425.17871	399.54047	1633.391	1709.5942	2250.6768	1100.8794	1153.5118	1059.2295	577.93256	619.79297	792.23291	483.87659	1404.8301	203.23433	820.82056	676.4798	1420.229	779.42627	2348.4805	1154.3225	2026.6167	981.21991	489.75403	956.41425	1121.9072	1515.6931	487.93512	2145.1213	463.69794
449.78357	432.39276	567.8833	722.15771	504.91638	514.79315	2456.3589	294.28723	747.91992	268.32874	699.82245	1953.0715	1360.507	1036.0135	658.29358	666.39679	463.53662	181.51242	991.52936	695.20398	590.91583	113.69235	1327.4373	187.14218	213.78566	672.55511	313.52673	469.41284	836.45837	1531.9749	878.6806	237.99081	414.27686	1628.8384	713.75726	1338.4307	1597.4175	534.19055	465.80591	530.84003	1012.2521	657.26819	1237.4678	1003.645	637.66162	591.53235	350.85571	1152.2007	2718.1118	1000.493	1655.6545	453.90869	385.90399	993.89569	364.90634	469.74097	1153.8616	1857.3835	928.20428	330.96045	672.42542	937.55212	1033.0253	1112.9803	549.32269	521.51471	227.84964	528.00659	626.94012	836.46265	816.07922	1012.0352	355.82629	1450.193	342.01752	751.77368	896.14539	1732.2361	631.02795	480.39703	638.82587	718.66425	682.65167	727.68457	1521.5337	1193.5701	310.37665	354.00006	1555.2323	531.07434	2164.6968	1720.0408	971.52448	799.61511	1732.6986	1398.3293	746.66217	1812.7107	211.69931	2005.9456	852.40356	424.50165	398.9386	1633.0962	1704.7832	2253.6956	1098.8047	1151.2168	1056.5496	577.44775	618.91064	785.6889	482.6532	1403.2052	202.70474	819.49286	678.71216	1418.1858	778.33173	2346.8923	1152.2615	2021.7882	981.68036	488.25848	956.35883	1120.7928	1511.0103	486.96844	2135.9578	464.28784
449.43835	431.90149	568.21765	720.49268	505.78418	514.78583	2449.4846	294.09039	747.07361	267.57239	698.79486	1953.6539	1366.985	1034.1952	658.17694	662.00537	462.49695	185.17636	995.58044	694.3136	590.13684	113.60115	1325.9723	186.60504	214.30363	671.54047	313.94592	468.71686	836.59802	1534.1993	880.8808	238.47079	416.65216	1628.7858	716.52155	1339.9861	1589.1384	533.00934	464.89734	530.77167	1014.8375	659.13641	1237.8727	1003.6601	636.94281	590.29651	352.66864	1148.8596	2727.8982	1000.6387	1660.7571	455.03754	384.64807	993.49084	365.63293	470.60175	1154.9546	1858.8451	927.99341	332.6282	671.73895	946.01654	1030.5947	1117.4171	548.51245	522.76666	227.11156	531.68365	623.81525	833.99414	818.42096	1010.7187	357.79498	1447.3575	341.28113	756.55786	896.77704	1736.9799	632.53796	480.8465	641.63068	716.44623	681.72833	727.48468	1521.3064	1188.0026	309.77545	353.33331	1562.5325	533.91333	2153.3545	1719.6943	962.8363	800.23853	1733.2286	1404.4033	749.11261	1810.7605	212.34018	2004.4938	852.97937	424.82092	399.75201	1632.7939	1708.5112	2256.7153	1096.6516	1150.4036	1047.3301	576.96375	619.41241	787.17871	484.51849	1406.1362	205.37434	818.19867	676.10303	1416.3646	774.98492	2345.3232	1151.7112	2016.9304	982.14331	487.40887	957.02759	1113.7935	1516.8052	485.98236	2131.0952	464.8407
449.4166	431.42319	568.57721	720.90601	505.28732	517.63116	2442.6108	293.85226	750.55176	266.96585	697.83289	1954.5905	1364.0851	1032.316	658.09967	657.64832	461.49432	184.17044	995.49146	693.48865	589.36029	113.39951	1324.5068	185.66092	214.05904	670.59644	314.41083	468.08878	839.98511	1533.205	880.71747	238.46693	416.42282	1623.6636	715.67432	1338.8209	1584.9304	531.81116	463.99417	529.95099	1015.0726	659.05725	1238.3521	1003.694	636.27118	590.78674	352.14499	1145.5359	2726.4385	1000.8157	1662.1375	453.29413	384.15079	993.34473	365.03568	468.79602	1157.4153	1856.3903	927.83618	332.99139	672.04248	943.09619	1028.1896	1115.807	547.80927	522.99622	226.61462	532.71558	623.42126	831.84583	817.30566	1009.2114	357.4458	1444.531	340.57208	755.77637	897.43933	1731.7466	631.89514	479.24286	641.29645	716.25598	680.82928	727.36444	1518.9131	1184.9532	309.20221	352.74966	1561.2045	532.93738	2148.574	1719.4011	964.47729	798.13708	1732.2672	1406.8276	748.87891	1808.8015	212.70724	2003.0558	848.83331	424.14572	399.1503	1632.4606	1703.7839	2259.7742	1094.5415	1148.118	1044.7935	576.48145	618.59821	780.9884	483.26443	1404.6935	204.82333	816.87097	678.32483	1414.332	773.91388	2343.8103	1149.6367	2012.1093	982.59546	485.93671	957.11975	1112.7372	1512.126	484.9968	2121.8789	465.47159
445.87564	430.88943	568.92548	720.5874	506.78629	520.33618	2435.7788	293.64874	755.62195	266.76941	696.8407	1955.447	1366.0122	1030.4384	657.97772	653.25739	460.48889	185.49371	994.51123	692.63135	588.58136	113.02513	1323.0092	184.67551	213.51588	669.61523	314.86749	467.42038	834.7287	1535.9573	881.55658	238.21361	417.03073	1624.3613	716.1217	1338.6375	1571.2205	530.63116	463.0889	528.87219	1015.8358	658.69312	1238.7826	1003.7256	635.55371	589.8562	350.03751	1142.2275	2712.1052	1000.9837	1656.3483	454.56293	383.1138	993.12366	366.37308	471.05249	1157.4734	1874.5352	927.57422	332.35989	672.28619	947.87726	1025.7698	1126.8856	547.03271	523.87646	228.18036	539.06799	618.62158	829.0343	822.55823	1007.6844	359.0094	1441.677	339.81671	760.13318	898.0827	1734.8778	638.43073	481.33124	642.8526	715.07666	679.89459	724.46265	1507.0859	1179.6237	308.59674	352.05997	1562.1112	535.50885	2149.0952	1719.0741	963.698	802.16461	1732.5035	1415.7372	748.14685	1806.8346	213.51062	2001.615	850.87769	422.73148	399.33646	1632.174	1705.7451	2262.7661	1092.4305	1145.8048	1046.4443	576.01233	619.66833	789.49164	483.6749	1399.1451	207.39877	815.5368	679.55029	1416.4844	776.61865	2342.2327	1144.5796	2007.2809	983.06116	486.54156	955.59973	1111.6616	1511.8729	484.01102	2111.3059	466.04251
445.81226	430.39929	569.28967	720.995	506.28491	523.26764	2428.9133	293.42642	759.10345	266.12384	695.86871	1956.3962	1363.2596	1028.6033	657.91217	648.90234	459.47668	184.44652	994.40253	691.78369	587.8385	112.80031	1321.5684	183.70119	213.27711	668.65955	315.28021	466.76526	838.34418	1535.2849	881.31348	238.22713	416.77838	1619.3278	715.25439	1337.5504	1567.0225	529.49054	462.16571	528.23798	1016.0828	658.65784	1239.2363	1003.7478	634.85968	590.33411	349.48938	1138.9143	2710.8894	1001.1479	1657.7589	452.82446	382.5929	992.99335	365.80447	469.31824	1159.9014	1872.1837	927.42572	332.86707	672.57867	945.24573	1023.3271	1125.3425	546.29352	524.1521	227.68457	540.2948	618.19965	826.88477	821.5033	1006.1423	358.71136	1438.8276	339.11157	759.36469	898.73193	1730.0431	638.24683	479.72235	642.52051	714.88251	678.98163	724.32172	1504.7175	1176.5813	308.02838	351.43689	1561.1036	534.54614	2144.343	1718.7991	965.30731	800.19385	1731.6512	1418.431	747.87732	1804.9001	213.87981	2000.1697	847.01904	422.09113	398.74994	1631.8657	1701.0844	2265.8022	1090.2803	1143.467	1044.1339	575.52301	618.90564	783.71442	482.40167	1397.7686	206.85757	814.20343	681.79712	1414.4934	775.57294	2340.6938	1142.5776	2002.4688	983.50409	485.12262	955.82562	1110.5881	1507.2546	483.05072	2102.1018	466.62671
445.40588	429.9035	569.64368	725.15948	507.7182	525.62451	2422.0342	293.20502	765.80536	265.23779	694.89246	1955.7385	1374.1108	1026.765	657.81982	644.5376	458.45694	185.62878	995.0744	690.95154	587.05701	112.38968	1320.0795	182.60342	212.75443	667.70337	315.76999	466.12186	841.60181	1537.3499	883.12061	238.57484	418.06097	1621.1404	715.93115	1344.2432	1557.3181	528.29614	461.26657	529.15161	1013.0538	657.89655	1239.6743	1003.7754	634.14746	591.53851	348.23386	1135.5863	2700.7761	1001.3174	1661.6785	456.74808	382.06927	995.62653	365.77548	474.40945	1151.0713	1875.427	927.20636	335.53415	672.50696	950.04077	1020.918	1128.7703	545.52527	525.98438	228.50204	541.49878	615.98907	826.62769	822.96106	1004.6106	361.42694	1436.0258	338.40552	762.98981	899.38171	1738.2098	645.80151	479.24002	644.70007	713.28577	678.06616	717.12061	1499.7301	1175.8625	307.465	350.80252	1570.3662	538.81836	2147.2937	1718.4722	964.19269	802.0752	1736.084	1433.177	748.67664	1802.9779	213.93225	1998.7288	843.55164	423.84995	399.8848	1631.562	1716.3909	2268.8462	1088.1506	1138.9474	1050.3669	575.04492	619.3988	783.91028	482.39035	1396.7401	211.09729	812.90149	680.90881	1417.6123	780.48853	2339.1455	1142.3693	1997.6051	983.98889	486.4454	955.78528	1110.5476	1519.3137	482.09415	2094.6543	467.23138
445.4007	429.47736	569.99994	725.63049	507.28418	528.62299	2415.1892	292.99261	769.37872	264.66614	693.91351	1956.6901	1371.8223	1024.906	657.72577	640.17615	457.44757	184.58647	994.99976	690.09113	586.31818	112.18773	1318.6157	181.66673	212.52657	666.73676	316.20996	465.46783	845.5896	1536.8567	882.8902	238.61046	417.9079	1616.1842	715.07031	1343.2671	1553.1277	527.13129	460.36566	528.75299	1013.4348	657.88715	1240.1052	1003.8331	633.46838	591.98071	347.65857	1132.2749	2699.7786	1001.5045	1663.1575	454.99567	381.54248	995.51306	365.21988	472.7381	1153.6176	1873.1066	927.05151	336.27716	672.77423	947.59473	1018.5225	1127.2415	544.78418	526.26337	228.01759	542.81732	615.52618	824.49091	821.89441	1003.1193	361.14203	1433.1774	337.65259	762.22809	900.04675	1733.6455	645.86761	477.65649	644.36578	713.1178	677.16962	717.00885	1497.373	1172.8503	306.85138	350.17712	1569.7607	537.94336	2142.5354	1718.1854	965.82007	800.26917	1735.2765	1436.1472	748.42657	1801.0219	214.33241	1997.3191	839.7735	423.2157	399.3089	1631.2844	1711.8722	2271.9299	1086.0479	1136.6499	1048.3229	574.5625	618.75818	778.36481	481.11871	1395.3909	210.56975	811.56287	683.1651	1415.6868	779.47345	2337.6182	1140.4427	1992.7853	984.4245	485.1286	956.19574	1109.4802	1514.6409	481.12482	2085.4268	467.8811
444.5741	428.95605	570.37512	733.80225	507.96356	529.38086	2408.3271	292.77856	774.78241	263.83154	692.89392	1961.1141	1376.395	1023.0421	657.63831	635.7821	456.41284	184.46544	995.80829	689.21228	585.54297	112.35849	1317.1392	180.66359	213.14621	665.73737	316.66364	464.79028	848.08118	1537.0459	884.36633	239.62454	416.68921	1611.12	716.89404	1350.4602	1548.1331	525.95117	459.44702	527.7085	1014.811	656.65979	1240.5317	1003.8564	632.7666	592.7547	347.93121	1128.9402	2684.0852	1001.663	1663.7429	458.25809	380.0318	994.60236	364.77814	475.67599	1145.4551	1873.0671	926.83893	339.97247	672.68848	949.16492	1016.0786	1127.3699	544.03491	529.07733	228.97169	548.00885	615.29999	826.60742	829.6582	1001.5773	362.43524	1430.3282	336.97009	763.78705	900.68872	1738.1716	647.89331	477.3895	644.88953	712.77979	676.24609	713.84064	1492.8433	1172.2766	306.26602	349.5567	1571.6891	541.54309	2137.7615	1717.8606	964.20123	801.09839	1734.2264	1445.063	748.96844	1799.0608	215.00343	1995.8574	835.95618	422.7757	399.93488	1630.9631	1723.0311	2274.959	1083.9263	1135.1311	1063.4117	574.09692	619.30823	788.0188	482.70001	1392.7166	214.35161	810.24512	684.62091	1423.199	780.93414	2336.0342	1138.1143	1987.9407	984.86383	484.32605	962.54852	1108.3953	1510.8059	480.11572	2076.2007	468.41699
444.50366	428.45129	570.72412	734.36108	507.53217	532.44116	2401.46	292.57773	778.31268	263.23083	691.909	1962.074	1374.285	1021.2025	657.54907	631.41968	455.39645	183.35551	995.68597	688.36334	584.75555	112.13828	1315.6694	179.67641	212.95157	664.75958	317.1076	464.13104	852.33276	1536.5876	884.14465	239.64076	416.4942	1606.0907	716.0249	1349.5154	1543.9342	524.78613	458.53363	527.49292	1015.2336	656.59332	1240.9862	1003.9017	632.07422	593.22369	347.38275	1125.6361	2683.3838	1001.8467	1665.2162	456.51315	379.50061	994.4566	364.22122	474.00308	1147.902	1870.7378	926.63348	340.86215	672.94263	946.68188	1013.6924	1125.8739	543.31323	529.38562	228.49283	549.41461	614.81207	824.46356	828.61877	1000.0814	362.19913	1427.5151	336.24918	763.00031	901.35022	1733.7008	648.17688	475.75967	644.55518	712.62103	675.3363	713.68982	1490.4912	1169.233	305.69867	348.93982	1571.3148	540.64648	2133.0239	1717.5693	965.81537	799.52307	1733.418	1448.6847	748.72174	1797.1056	215.35823	1994.3975	832.14966	422.1391	399.375	1630.6602	1718.7048	2277.9604	1081.803	1132.8463	1061.8467	573.63751	618.64026	782.95496	481.44543	1391.3683	213.80707	808.91064	686.8584	1421.3214	779.96814	2334.4849	1136.1825	1983.132	985.34253	482.98849	963.39258	1107.3075	1506.0673	479.14301	2066.9565	469.00745
444.20044	427.97839	571.09692	737.39441	509.36133	534.76495	2394.5906	292.34082	783.13269	262.61176	690.94812	1961.7771	1380.9873	1019.3578	657.47449	627.06488	454.36847	183.97749	995.32733	687.53375	584.00781	111.5377	1314.2133	178.94716	212.40009	663.81653	317.57974	463.49622	857.69989	1537.0828	887.05249	241.52139	414.11426	1602.7158	716.67407	1353.9185	1535.7405	523.59167	457.64771	527.32935	1014.5703	657.08563	1241.4384	1003.9421	631.37494	593.47974	347.4325	1122.3135	2676.1536	1002.0361	1665.8535	457.44568	378.83771	995.05096	364.72827	475.60669	1145.0702	1873.238	926.45001	342.67548	673.23199	948.02716	1011.2657	1138.9617	542.5329	529.92798	229.32101	553.06146	614.97412	831.08942	826.7467	998.54742	362.48471	1424.6858	335.52649	766.70905	902.02448	1731.7939	652.49017	473.76752	644.86676	713.78229	674.42694	712.63226	1488.1475	1178.6008	305.08813	348.29138	1584.5168	541.44409	2129.3828	1717.2605	966.46747	801.79443	1733.3499	1461.636	747.6239	1795.1707	216.16307	1992.9816	828.40729	422.73108	401.29602	1630.368	1726.7175	2281.0312	1079.6952	1129.5752	1058.1089	573.1615	622.29675	781.82391	481.08704	1385.8447	214.63162	807.61804	686.78741	1426.1921	779.19989	2332.9504	1136.4829	1978.2771	985.79956	482.86658	963.91687	1106.293	1511.3546	478.18359	2057.7634	469.61609
444.11911	427.49008	571.43018	738.00635	508.97171	537.88275	2387.7419	292.12912	786.6958	262.06116	689.94672	1962.7003	1379.2186	1017.4861	657.35596	622.68066	453.3656	182.83997	995.21631	686.66486	583.23157	111.31781	1312.7258	177.95288	212.17752	662.82971	318.01831	462.82043	861.99731	1536.7112	886.92017	241.53568	413.9559	1597.7037	715.79022	1352.9741	1531.5585	522.41547	456.72345	527.21826	1015.0829	657.05383	1241.8665	1003.9512	630.66882	593.95642	346.87485	1118.9966	2675.5259	1002.1779	1667.3723	455.72781	378.30399	994.92383	364.1893	473.96713	1147.6125	1870.9247	926.25891	343.62195	673.49609	945.62988	1008.8491	1137.4858	541.79919	530.2453	228.84412	554.54797	614.51611	828.97272	825.68854	997.02539	362.24863	1421.8416	334.79498	765.89319	902.65234	1727.4517	652.9408	472.1431	644.56006	713.58685	673.50128	712.46643	1485.7568	1175.4919	304.50888	347.66284	1584.3567	540.62476	2124.6594	1716.9446	968.05908	800.35315	1732.5573	1465.7494	747.3371	1793.2192	216.5054	1991.5183	824.58081	422.08386	400.72968	1630.0518	1722.4386	2284.0349	1077.5493	1127.2499	1056.5394	572.66125	621.73401	776.85693	479.81543	1384.5427	214.09186	806.2749	689.02869	1424.3214	778.23743	2331.4204	1134.5469	1973.472	986.23853	481.52173	964.79224	1105.1913	1506.5485	477.19	2048.5149	470.2103
