# Supplementary material for: Simultaneous readout of multiple FRET pairs using photochromism
Source: Nat Commun. 2021 Mar 31;12:2005. doi: 10.1038/s41467-021-22043-0 (PMC8012603; doi:10.1038/s41467-021-22043-0)
Supplement: Supplementary file 3 — Source Data [file 41467_2021_22043_MOESM3_ESM.zip › SourceData/Figure6_FiguresSI3-8/rawdata/intensity/S_RCaMP.txt]

1836.0787	500.24081	1010.3489	1097.4169	528.42383	668.82635	3827.8093	1156.9091	505.21713	1052.2018	1283.7661	1603.6743	1547.9797	1137.3386	902.5144	1919.3525	927.90411	548.75024	661.00061	1248.7504	949.50122	242.40601	1735.501	588.1532	394.11243	1249.84	329.72229	893.59674	779.22021	2218.2073	981.64551	977.76636	532.62854	2688.2886	1325.8458	1266.8707	2597.7566	2168.9695	1320.3052	1322.259	1713.3716	817.93152	1570.718	1942.4924	1710.2719	1293.6438	706.45471	2367.5447	2462.8601	1909.4915	2921.5974	762.87274	692.94373	1166.0573	434.13953	801.56812	1501.8016	2967.6152	1595.8567	657.29163	1311.9862	1400.2192	1636.3759	1286.4537	1076.5809	461.34473	435.89252	1401.0408	1044.7289	1729.4458	919.34088	1707.1727	596.98535	1397.7927	620.9126	1397.0684	1609.3462	1131.723	507.43488	771.5318	1077.5393	1042.4303	413.4447	1108.4844	1676.0978	1879.8551	650.60791	720.00684	2352.467	1572.5405	2542.9224	2484.5005	1984.7098	1109.8175	2379.7932	2911.8508	479.85034	4931.8208	928.92371	3555.9346	1278.6812	1190.9197	1269.514	1709.4396	4019.1553	2477.2007	1809.4823	2139.438	1407.5956	684.62781	1780.5708	1420.1578	801.6015	2238.282	325.37787	1407.5912	1059.1669	1932.4435	1451.2158	2366.4712	2426.8879	2482.394	1498.2543	1345.8357	1424.6505	2560.4036	2415.8652	832.33282	3641.4875	915.27356
1828.2538	499.12387	1006.2953	1099.4672	529.31641	670.40253	3792.646	1128.9674	506.21597	1051.9769	1273.7085	1600.2506	1546.2256	1131.9132	902.42352	1919.567	924.45044	546.81616	661.98181	1238.8871	942.73444	240.93393	1725.2316	585.93457	391.61401	1239.9133	327.60461	886.90002	777.73163	2202.6116	979.98578	967.80353	530.46692	2682.9983	1315.4114	1261.5709	2592.0027	2154.301	1310.1807	1750.3534	1701.6482	814.85999	1557.3746	1930.4982	1701.5787	1279.7043	700.74121	2361.001	2454.261	1898.3939	2899.2825	758.35571	688.22595	1160.9481	429.85434	796.70465	1500.0939	2961.3813	1589.7533	654.34656	1307.5321	1398.7535	1628.2719	1280.309	1070.8604	461.22305	433.56384	1398.6824	1040.4225	1713.6603	914.87793	1698.1765	596.77112	1385.7336	621.3609	1395.2731	1601.8937	1130.2097	504.9696	766.55194	1074.1843	1037.2102	411.80304	1099.3772	1667.5692	1875.4835	647.58429	714.34839	2346.2153	1567.8224	2520.5444	2477.011	1975.049	1104.5295	2376.5142	2897.9419	475.47885	4882.7627	924.39465	3524.4824	1267.5961	1182.3079	1259.7406	1697.2329	3995.5161	2477.2109	1800.6893	2121.5134	1399.5801	679.55554	1775.6498	1410.8652	793.69519	2229.1094	323.55676	1400.0706	1050.8297	1927.8754	1442.3383	2373.8684	2393.2368	2460.3757	1488.6454	1335.0604	1414.6337	2540.5449	2407.3613	823.67651	3624.0073	915.56287
1837.8359	497.97031	1002.2433	1096.6554	527.92542	662.53821	3763.8901	1090.9128	515.98511	1045.2744	1261.1028	1601.4675	1544.5149	1114.2366	900.32489	1934.1746	920.6366	545.87256	659.78223	1229.1011	942.46832	237.09962	1714.9451	579.43726	385.78516	1229.9731	324.60187	880.19098	771.39093	2192.9255	971.87372	957.45624	530.2804	2677.6904	1301.0325	1256.1664	2583.5266	2133.1414	1310.6091	2180.1475	1698.9478	811.30884	1534.9854	1918.5093	1682.1073	1265.7854	694.93225	2354.4509	2445.7349	1887.3	2877.9875	756.04669	683.13074	1155.8801	429.95349	793.98114	1489.4365	2948.1257	1584.0724	648.55005	1305.9583	1400.3955	1612.3964	1276.1539	1065.0692	461.10669	430.66125	1391.6296	1039.1835	1692.5327	912.36914	1689.1914	597.20911	1393.573	628.11243	1396.2766	1594.4402	1117.2089	502.51617	761.55865	1070.7853	1031.9561	411.20544	1093.4633	1665.1379	1860.0669	642.57635	709.50842	2339.9277	1563.1022	2497.0767	2451.5457	1965.3535	1096.97	2373.248	2884.0403	471.37274	4818.499	919.82654	3490.5437	1276.5194	1180.8677	1255.9058	1678.1145	3971.8889	2477.2285	1791.9326	2103.6277	1390.088	674.42261	1770.5323	1405.5288	783.95404	2219.9656	323.96173	1394.6885	1044.7852	1925.8931	1433.4911	2373.48	2359.5801	2443.0508	1483.7454	1318.9789	1394.8523	2529.325	2398.8105	817.4964	3616.125	915.23901
1829.7783	496.85757	998.17261	1098.9777	528.87122	664.45233	3728.4114	1063.3572	517.00549	1045.0854	1251.0688	1598.141	1542.7688	1108.9788	899.92517	1934.6743	917.49524	543.9917	660.8595	1219.2654	935.72888	235.61353	1704.6818	577.39417	383.43695	1220.0427	322.46979	873.48853	769.67084	2177.4812	970.40161	947.51477	528.13501	2672.3992	1290.6379	1250.8807	2577.8159	2118.8755	1300.3796	2608.8242	1687.1953	808.54956	1522.2716	1906.5337	1673.5381	1252.0232	689.22827	2347.9136	2437.123	1876.2102	2855.4817	751.36548	678.43762	1150.7756	425.65271	788.83264	1487.6924	2942.1267	1578.2714	646.13116	1301.4922	1399.0756	1604.127	1270.0977	1059.3529	460.99652	428.33862	1389.1509	1034.9473	1677.0042	908.1908	1680.1924	597.02014	1381.4819	628.65186	1394.5333	1587.006	1115.4869	500.03503	756.57996	1067.4359	1026.7388	409.60651	1084.2372	1656.7009	1855.78	639.8288	703.90466	2333.6743	1558.4041	2474.7646	2445.2366	1955.6636	1091.6306	2369.9856	2870.1135	466.96979	4769.7695	915.297	3459.2397	1265.4968	1172.2455	1246.0864	1665.8035	3948.2427	2477.2402	1783.153	2085.7251	1382.11	669.36639	1765.6653	1396.2878	776.08392	2210.8057	322.15118	1387.1176	1036.4811	1921.3582	1424.6205	2381.064	2325.9316	2421.1233	1474.569	1308.1226	1385.1781	2509.5837	2390.3184	809.11206	3597.4387	915.45325
1841.6973	494.96384	993.21924	1089.571	526.86121	654.60883	3704.5244	1052.7635	531.51233	1035.2101	1239.8467	1600.0001	1543.938	1094.5054	888.76343	1923.7185	916.79797	540.80652	656.38831	1207.0634	935.10278	233.8078	1698.7883	569.95435	378.87674	1208.3469	320.36996	866.12756	763.8551	2164.8936	967.03162	946.76111	527.14294	2670.458	1275.0852	1239.4723	2580.5952	2104.5706	1299.6105	2574.8694	1674.7985	800.0293	1507.8434	1897.5579	1653.9659	1240.2284	682.85132	2324.5073	2426.5569	1866.467	2832.9548	752.77258	674.90747	1145.845	427.40292	786.34961	1463.3102	2932.6362	1569.0504	624.1543	1294.2002	1396.1136	1597.3811	1256.9127	1051.908	458.99954	424.8559	1371.0695	1025.7324	1650.5406	900.60474	1669.5234	597.96167	1429.9019	631.52942	1384.0715	1578.964	1078.3442	497.08353	753.95117	1063.8761	1022.2465	418.12982	1120.1056	1651.9663	1842.1238	636.36523	696.58411	2329.1084	1547.119	2446.1812	2410.5117	1911.4565	1085.6864	2356.8118	2853.9658	463.8287	4834.1782	912.68481	3417.8665	1258.5847	1171.4286	1243.6941	1638.8185	3927.0847	2475.9868	1768.0615	2068.7078	1370.5361	664.65051	1760.37	1363.2393	764.74109	2197.9912	321.85382	1569.262	1225.8397	1915.5111	1617.0691	2349.7454	2290.7322	2403.2676	1460.5513	1282.7579	1358.2618	2511.9412	2375.0959	796.98853	3590.7122	905.95959
1827.8218	493.06058	988.1394	1087.459	526.82837	655.77637	3674.7266	1048.9591	530.86438	1030.6357	1227.7322	1596.5841	1545.4653	1091.0369	887.06714	1925.9277	912.26562	537.39355	657.62292	1194.8265	928.31195	233.1136	1693.2834	565.89441	378.06104	1196.5095	317.0177	858.74475	761.6319	2143.2031	966.49158	937.00482	525.02991	2668.8203	1262.9072	1235.2854	2578.6794	2081.5991	1292.1803	2477.2192	1663.6434	793.82275	1501.1837	1889.0015	1642.478	1227.4337	676.453	2299.6028	2415.6128	1856.9194	2818.3025	750.17218	669.2915	1140.8833	421.78503	783.56555	1462.2894	2922.1626	1557.1613	622.46179	1285.3433	1390.2499	1587.4576	1253.1106	1044.2791	456.836	421.54843	1366.1953	1019.3041	1638.2169	896.96594	1658.6233	596.76685	1443.449	631.56628	1383.1635	1570.8716	1077.54	494.03815	751.62939	1060.257	1017.7925	424.25815	1155.646	1640.0889	1834.2456	630.10321	689.1449	2324.7737	1537.7532	2423.4993	2394.022	1894.2969	1079.0836	2342.2927	2837.5615	461.43884	4915.5273	910.23022	3391.082	1240.7595	1162.8453	1233.8705	1631.6458	3906.2827	2474.6648	1752.4694	2051.8489	1363.7806	660.02887	1750.3312	1345.7561	753.91089	2184.7668	319.14584	1774.7137	1446.348	1909.204	1829.4791	2349.4109	2255.376	2380.6379	1450.9415	1270.812	1346.9983	2489.9507	2359.3623	785.32446	3577.8794	898.40881
1840.4559	491.13824	983.01678	1054.4353	524.71277	646.97626	3650.5276	1033.423	544.99432	1013.196	1214.2018	1602.9666	1547.0184	1076.3577	868.20465	1927.4937	916.12262	533.96173	651.68219	1181.8667	929.23828	228.11246	1687.7603	557.29468	373.58557	1184.656	312.56372	851.34131	754.72772	2139.8201	962.99921	930.89124	523.80768	2667.1558	1243.3064	1224.7721	2581.5632	2065.1577	1300.5585	2380.3704	1657.9309	786.95435	1501.512	1880.4661	1627.2632	1212.9788	670.02197	2274.6575	2404.7527	1847.3906	2780.0745	752.5083	665.68988	1135.9353	423.1976	782.09515	1447.1718	2914.8777	1541.9061	599.1449	1282.2952	1389.3228	1582.6985	1230.7732	1036.5846	454.51376	419.422	1353.1742	1014.8149	1620.5803	895.70453	1643.9452	596.80707	1487.7168	632.99017	1381.9198	1562.7755	1043.5278	491.01837	749.29236	1056.6617	1015.1869	436.72681	1191.7705	1616.9026	1820.5875	622.8288	680.46393	2320.4307	1533.0394	2420.0967	2358.1492	1852.3641	1071.3793	2327.9492	2821.179	459.03671	4981.4136	907.78101	3350.1833	1251.2448	1162.4274	1230.1418	1607.7161	3885.3987	2473.304	1736.8523	2034.9697	1366.6934	655.35071	1736.9468	1319.5577	741.21167	2171.5449	319.44348	1980.6003	1659.7733	1914.2102	2040.4238	2312.7415	2220.0203	2375.1089	1438.853	1248.2664	1322.9818	2496.0945	2343.564	768.40027	3554.5911	892.42261
1830.449	489.41724	978.10242	1052.6296	524.08795	650.38312	3627.2092	1041.5182	544.47687	1014.8173	1201.6854	1601.9606	1544.61	1073.2515	867.90308	1925.1824	909.24927	531.5163	652.23242	1169.5806	922.46521	226.77652	1678.1725	555.02277	370.87009	1172.3979	309.90134	843.60162	751.67554	2122.2351	961.87268	924.20142	521.58234	2659.7344	1230.4042	1221.051	2573.1487	2049.0051	1289.8586	2112.5918	1644.8398	781.04065	1491.7876	1871.5913	1618.3987	1201.9987	665.03436	2259.3931	2401.4817	1837.8799	2759.8928	748.95398	661.39709	1129.0555	415.98346	778.07422	1449.7996	2908.2461	1534.441	599.14447	1272.1425	1381.3251	1575.7468	1227.6558	1033.6841	454.69708	418.39435	1348.559	1009.6315	1608.1066	892.33948	1637.071	594.64075	1451.8744	631.72949	1378.3488	1554.225	1043.0068	486.55136	745.52515	1051.8503	1008.8139	428.93347	1147.3687	1606.3481	1813.5752	618.88171	675.3725	2318.8777	1523.2917	2397.8252	2336.6772	1840.0444	1065.0714	2307.4395	2801.9438	454.57721	4865.2432	907.63715	3324.9194	1236.1367	1152.0973	1218.7366	1599.7546	3867.041	2468.4521	1722.3375	2020.7915	1357.584	649.93103	1726.2443	1304.064	733.2796	2157.7739	318.04095	1843.5981	1492.4781	1906.4893	1898.6348	2308.0771	2192.3853	2353.208	1427.4987	1239.24	1312.2598	2480.0237	2332.4565	760.15204	3538.9033	886.34235
1853.057	487.78009	973.27557	1037.5514	521.03973	644.66602	3605.1682	1038.0192	550.9303	1005.3671	1190.2981	1606.5708	1541.5491	1051.28	853.25946	1928.1714	906.7663	529.50439	645.35016	1157.8348	923.96875	223.89072	1667.7969	546.03369	363.63623	1160.0155	306.28851	835.77783	747.48389	2119.9434	958.51215	925.35498	520.93018	2651.2129	1211.2167	1218.3301	2581.0044	2048.0708	1288.337	1847.0437	1643.3317	775.82068	1490.3103	1862.6511	1599.0122	1197.0088	660.34399	2245.8926	2399.5449	1828.3816	2736.7437	748.75067	659.2077	1121.7992	413.10916	779.22296	1421.8097	2908.5789	1520.0198	576.98083	1266.323	1373.1272	1592.9146	1220.7223	1031.6296	455.77377	415.9837	1341.0229	1007.2169	1587.5125	897.80804	1624.7266	596.33716	1455.0662	632.87061	1372.1664	1545.5977	1002.7228	481.83087	741.51819	1046.8088	1001.2571	429.09534	1091.3702	1590.115	1789.3617	613.99048	671.29181	2317.8052	1523.2373	2382.925	2293.4399	1814.7772	1057.5153	2290.9846	2782.2881	450.10922	4687.6079	907.96533	3293.0217	1255.5579	1167.7798	1216.9629	1577.2637	3849.186	2462.9539	1707.9856	2007.0927	1348.9487	644.32324	1729.9189	1279.9492	722.35181	2143.9082	320.88605	1646.2611	1253.7755	1896.7689	1693.1464	2272.7053	2166.3196	2335.3901	1402.7167	1219.7985	1281.7455	2491.2832	2322.2112	749.67981	3510.2197	882.2998
1843.5597	486.10715	968.40076	1035.8326	520.39368	648.68262	3583.137	1048.2109	550.32605	1008.6527	1177.6165	1605.9832	1538.5253	1048.4014	852.56665	1925.0322	899.47607	527.18958	646.01331	1145.5138	916.96606	222.47826	1657.4441	544.2627	360.7308	1147.6675	303.8118	827.97241	744.18567	2103.3027	957.52539	919.09534	518.62292	2642.6313	1198.2129	1214.6555	2571.6301	2033.4796	1276.9327	1544.5763	1629.9425	770.04333	1481.5966	1853.6936	1591.0372	1186.5806	655.62427	2232.387	2397.5984	1818.8726	2715.7197	744.80835	655.21179	1114.5638	405.43567	775.15942	1425.4323	2902.9885	1513.0615	579.42694	1255.6758	1365.0492	1586.5685	1217.8389	1029.5436	456.37781	415.50797	1336.6686	1002.7908	1575.1617	895.08984	1618.5641	594.04919	1411.6852	631.56799	1368.3562	1536.9579	1002.9205	477.13272	737.50903	1041.7944	994.5271	419.19595	1031.1914	1579.9117	1782.3	610.6875	666.61572	2316.6946	1513.5693	2360.9265	2271.7935	1803.847	1051.5328	2269.7302	2762.6729	445.27441	4535.8872	908.27087	3268.199	1240.8705	1157.0061	1205.3273	1569.0588	3831.2317	2457.4724	1693.6411	1993.3893	1339.5637	638.76154	1719.6692	1264.9194	715.13196	2130.0615	319.80875	1444.7689	1015.1597	1888.7465	1486.442	2267.3826	2140.2427	2313.7632	1391.156	1211.9072	1271.274	2476.3013	2311.9749	742.15997	3495.1545	876.54333
1855.5515	483.96973	965.66028	1017.1183	514.48633	641.34668	3564.0537	1010.2034	560.58746	1007.2981	1165.5129	1616.5612	1538.5059	1041.145	823.65369	1913.1199	905.03748	524.86957	639.28809	1136.9501	920.11395	217.19629	1647.8856	536.06427	356.38187	1137.5566	301.83121	821.17834	737.18335	2123.1736	963.82251	917.00934	516.31415	2633.3967	1182.9287	1213.5625	2591.9849	2033.6949	1284.136	1476.2963	1616.8254	767.62701	1489.3972	1846.8628	1571.4161	1177.5488	651.82471	2220.8777	2393.9075	1811.1077	2685.0784	751.58447	655.59863	1106.8904	402.3486	776.33606	1420.7781	2908.1616	1498.0596	555.79724	1251.802	1361.1891	1583.1652	1208.053	1023.48	454.83401	417.24255	1324.1073	1001.8325	1556.558	906.57458	1603.6755	596.21558	1423.9869	630.65027	1351.0962	1529.6771	969.11926	473.99106	734.66687	1038.3094	996.50793	420.11731	1011.5529	1577.0403	1755.3612	616.51892	662.14301	2315.354	1518.7294	2351.5627	2218.353	1760.2932	1041.4143	2251.395	2744.7808	439.90634	4448.2114	909.20007	3241.8877	1261.8478	1182.3004	1218.5907	1545.6293	3811.2085	2456.6655	1678.814	1979.4388	1336.1843	633.83081	1717.7	1238.3728	707.99292	2113.4629	324.74805	1392.2452	951.64758	1883.9091	1424.0829	2226.0354	2117.5139	2314.822	1380.8258	1203.3271	1244.865	2530.7158	2299.1946	732.72314	3461.7461	864.38745
1843.8142	481.66992	963.06458	1014.9003	514.11108	644.6618	3539.7598	978.26227	559.35413	1017.0933	1156.2236	1614.8529	1539.381	1038.1726	819.76147	1901.1593	901.29584	520.66809	638.90967	1127.6248	913.09351	215.55736	1638.5811	531.92639	356.08871	1128.1068	298.79465	814.66187	735.73645	2107.7571	963.70398	909.61218	513.95398	2623.9595	1172.6614	1209.9233	2582.178	2015.2971	1278.5494	1450.2002	1606.6128	764.0603	1482.1699	1840.5753	1561.5172	1166.1787	648.34198	2210.0286	2389.6963	1803.7904	2676.9041	749.14697	652.41077	1099.0992	394.8407	773.69031	1428.1212	2892.8574	1493.2255	554.94165	1244.4489	1353.3273	1577.4762	1204.6956	1016.2777	453.99194	416.34235	1316.7151	994.71832	1546.6213	904.74042	1597.8303	592.57263	1406.2815	627.27246	1345.6627	1522.7455	964.46289	471.32071	732.14966	1035.2852	996.67651	416.23584	998.5484	1566.9553	1749.5527	614.24658	658.90149	2313.8826	1508.3771	2332.0583	2197.7378	1749.5785	1037.5045	2230.3784	2727.3877	436.23407	4401.9146	910.34393	3225.9814	1250.2384	1172.8835	1208.9164	1538.4116	3790.666	2457.3472	1663.8735	1965.4163	1327.9315	629.09058	1707.1812	1226.9814	703.0661	2096.0015	323.18567	1369.572	945.03265	1873.8682	1400.7083	2215.4707	2095.8167	2295.4517	1371.1942	1199.8159	1236.4219	2514.2812	2285.5994	727.72174	3458.2566	859.31036
1859.947	479.3924	956.15552	1003.1692	510.49255	637.9353	3498.9446	939.37537	569.50995	1023.0277	1149.4634	1623.51	1540.2997	1030.5505	785.8031	1898.4238	907.90503	512.8067	631.6192	1118.0454	918.64136	213.58432	1629.2959	524.26093	350.41928	1118.6802	296.49911	808.16992	734.24866	2142.3364	965.88013	906.96509	510.27368	2614.511	1156.6575	1205.6522	2606.269	2018.2903	1292.9073	1429.8334	1600.9744	767.59845	1497.3729	1834.3354	1544.6003	1158.5012	644.84314	2199.124	2385.4822	1796.5179	2654.8728	749.2218	654.98468	1091.3123	397.73373	769.59644	1405.9139	2896.7004	1491.1848	525.42139	1250.6978	1341.0636	1591.0227	1205.423	1009.0806	451.82541	414.50565	1305.6827	995.20837	1528.0259	914.64172	1583.4296	593.03101	1455.0269	627.13892	1347.8531	1515.8438	934.42419	468.63309	728.61377	1032.214	999.78772	419.87674	986.00439	1560.7303	1734.931	619.36902	655.47375	2311.0266	1518.8611	2329.9465	2162.1687	1713.6562	1030.9058	2205.9414	2697.707	431.4841	4327.4775	911.47705	3203.8833	1283.7795	1191.6245	1220.4625	1506.9813	3770.0671	2458.0925	1648.8861	1951.3645	1331.5094	624.36194	1702.9919	1220.1918	696.12024	2078.5791	330.75284	1350.5154	934.10681	1878.8701	1377.8008	2203.1985	2074.113	2313.1328	1351.1503	1193.1906	1211.9628	2557.9854	2272.0005	719.49243	3430.8303	849.62329
1847.7623	477.4502	952.92065	1002.7592	509.46802	640.84924	3475.3643	921.10767	566.56281	1029.6763	1140.2646	1621.3353	1538.9601	1028.4753	780.71057	1885.3186	903.02551	508.07202	633.7431	1108.6567	912.1571	212.7641	1618.756	519.60889	349.93793	1109.277	293.83032	801.76141	731.39349	2127.7705	964.46704	900.44897	509.88031	2605.9524	1146.9144	1201.1002	2597.6926	1997.5284	1287.3115	1416.389	1590.1334	765.35352	1492.6699	1828.7498	1536.8071	1147.9546	641.78766	2185.5164	2378.7109	1789.2347	2644.4341	744.62866	651.79907	1083.7012	392.10974	765.00824	1408.4718	2884.9897	1486.3221	527.7179	1242.0454	1333.9899	1583.9025	1203.4506	1003.8925	451.43036	413.55298	1297.989	987.63751	1518.2548	914.38611	1576.1405	589.83429	1429.5898	624.00439	1342.1824	1508.854	932.15698	466.27985	724.13538	1029.5164	1000.0622	416.99548	974.48486	1550.5203	1724.676	615.37665	652.44598	2308.793	1508.0254	2312.7817	2139.6875	1706.9193	1027.2814	2183.1597	2676.4756	426.89856	4286.1367	908.90424	3192.6382	1270.319	1182.3522	1211.0565	1500.9249	3755.1125	2455.0698	1639.0634	1940.1152	1323.8264	619.60309	1691.8036	1206.9329	690.83575	2069.9995	329.1662	1339.5306	927.48828	1867.946	1366.4337	2193.5198	2054.5586	2296.1787	1341.4139	1189.0129	1202.7146	2538.5894	2264.7656	714.12616	3419.9417	842.987
1847.0721	475.69092	942.77582	999.10718	505.51666	631.20569	3457.5513	904.08215	575.79779	1032.1666	1134.2344	1633.911	1536.2985	1032.5981	752.38824	1890.766	908.00684	499.80304	634.57355	1099.3693	920.46149	211.85847	1607.4974	510.34656	344.73767	1099.8953	293.07294	795.40369	725.2738	2146.1624	960.5368	904.77533	507.53809	2597.9175	1133.2592	1190.7416	2624.1104	2028.424	1303.0153	1403.417	1582.8484	763.85193	1555.0546	1823.5607	1521.0024	1142.5203	638.94727	2170.1938	2370.5503	1781.9674	2626.4785	746.29291	655.83148	1076.1841	398.00574	761.81586	1391.1552	2902.4937	1461.3904	500.82227	1250.423	1329.8259	1572.7576	1212.6255	999.91962	447.75696	415.57416	1283.1383	1000.4467	1500.3468	920.35962	1557.0697	590.99652	1438.8685	622.67834	1332.6538	1501.8516	912.15472	464.10669	722.7298	1027.0409	996.09436	420.94202	963.73181	1555.1205	1701.0382	624.87372	649.80823	2298.322	1521.4197	2316.3745	2105.071	1662.123	1016.0413	2164.7163	2628.6514	420.57281	4250.7842	904.0166	3198.8899	1302.8485	1200.8688	1222.7465	1483.6693	3743.3667	2449.6602	1632.449	1930.6161	1333.1271	614.86188	1677.2892	1205.9502	683.82959	2067.0823	339.22137	1342.3313	917.77307	1861.0072	1364.0244	2173.0713	2036.3239	2295.3105	1324.7625	1177.7189	1175.5137	2555.0081	2261.4143	704.60748	3389.7461	831.41101
1835.2777	473.96143	939.35059	1000.3246	504.05542	634.20654	3434.364	894.04895	571.81342	1036.781	1124.8879	1631.8143	1533.6283	1031.2521	746.83685	1877.3792	902.495	494.82184	638.44397	1089.9535	914.22931	211.51825	1596.1888	505.39954	344.20825	1090.4895	290.67896	789.02509	721.41333	2132.2466	958.90613	898.83368	508.5351	2589.9121	1123.77	1185.7841	2615.7837	2007.1482	1297.526	1397.8015	1571.9418	762.2998	1554.0306	1818.3706	1514.7577	1132.6846	636.08667	2154.8542	2362.3623	1774.7029	2614.3403	740.65778	652.47656	1068.6691	393.66034	756.1051	1390.7172	2892.9893	1456.9772	505.72119	1241.028	1323.126	1565.192	1211.5883	995.9176	447.45325	414.47989	1275.4725	992.77502	1490.7255	921.29822	1548.9821	588.05286	1411.8171	619.65906	1326.6722	1494.842	910.93311	461.97919	717.02496	1024.5254	996.34637	418.84854	953.05579	1544.9501	1687.823	620.11938	646.65619	2295.5056	1510.8949	2300.7854	2081.5225	1658.6334	1012.7735	2141.3782	2605.6826	415.46606	4212.5869	899.13477	3192.625	1288.7643	1191.6848	1213.5206	1478.2473	3731.6594	2444.3574	1625.8058	1921.0793	1326.0751	610.1156	1666.8892	1191.6757	678.44855	2064.1238	337.75552	1338.6078	910.90698	1850.9158	1360.9493	2164.312	2018.0894	2279.7756	1315.3832	1173.549	1166.0201	2533.4729	2258.0339	699.28534	3373.8188	823.9884
1835.6677	472.60434	929.65082	990.67725	500.26871	624.79651	3394.8826	880.03204	582.17871	1032.85	1115.5054	1643.2498	1532.603	1033.1951	713.01117	1883.8379	909.44586	489.56107	639.38269	1082.074	914.40784	209.76808	1588.4639	494.39236	337.67133	1082.755	292.92023	783.68524	720.00781	2145.9761	952.89594	898.86243	510.10153	2585.2722	1111.9774	1177.8718	2615.7949	1994.1389	1326.2568	1382.1704	1558.4615	756.97754	1576.4016	1813.9395	1499.3447	1128.5914	634.51782	2142.6025	2354.8525	1768.8806	2601.2778	747.91846	654.65491	1062.3077	403.7265	756.42505	1381.2325	2912.0112	1439.5201	477.13428	1254.3237	1316.8518	1548.3767	1207.6648	990.89313	442.59338	416.12042	1265.9158	993.3877	1470.1606	919.41779	1534.9612	588.89404	1416.3573	619.08344	1318.1113	1489.0564	903.10956	459.36566	715.06207	1020.912	992.86426	420.05334	950.23712	1545.948	1674.9583	634.50372	644.44287	2273.3796	1516.6865	2296.9067	2039.8025	1632.0522	1005.2411	2105.0662	2570.4478	413.16046	4211.27	895.0415	3217.6726	1307.2949	1193.146	1210.304	1463.1118	3704.5762	2432.8965	1619.4883	1913.59	1331.1377	605.48334	1663.2737	1207.6235	670.91095	2062.0244	352.00995	1338.3928	909.30157	1850.64	1367.9923	2170.9561	2002.4023	2282.947	1303.3755	1168.2772	1137.6473	2536.2791	2253.916	693.08203	3321.6987	812.42737
1819.8901	471.51434	927.61755	986.74786	497.93292	625.47437	3375.0203	873.18347	580.06506	1029.5154	1109.0234	1645.0565	1529.2761	1029.5164	710.7785	1873.4683	904.57129	487.13239	640.96606	1075.6206	907.61841	208.52158	1583.13	491.92822	336.41302	1076.1198	291.03925	779.02539	719.50873	2134.9631	953.66736	897.00598	510.96545	2574.6738	1105.3129	1174.9183	2605.6736	1985.0183	1320.2333	1372.8397	1547.0822	751.9021	1575.3933	1809.9927	1491.2592	1121.0267	633.83929	2132.4473	2347.7625	1764.0006	2592.0784	745.34155	654.61334	1056.7906	399.54095	753.91229	1411.5691	2901.3486	1439.3129	477.51678	1248.0525	1305.823	1540.0773	1203.0836	985.18872	442.79901	415.09528	1258.0491	989.40448	1466.0609	918.54578	1527.5474	585.83722	1387.0543	616.67688	1313.5771	1484.0521	906.55603	456.45062	712.20038	1016.5604	988.65808	417.05499	942.25354	1537.0883	1662.9274	632.30109	644.37976	2270.9607	1506.3141	2283.6375	2015.5308	1625.7208	1000.3431	2081.2349	2557.7546	410.78967	4181.5688	891.48932	3224.6995	1297.8894	1183.7661	1200.7771	1457.2758	3682.2815	2433.6133	1613.3762	1904.2329	1325.2299	600.94055	1654.209	1198.5076	669.22266	2060.4846	351.13141	1330.5631	908.05249	1844.4426	1361.2711	2160.7844	1988.4921	2270.7231	1301.8832	1162.8848	1134.4072	2518.2883	2250.425	691.2218	3311.4673	807.54376
1813.5065	470.38611	912.34387	977.74152	491.23798	619.39966	3344.8965	859.69031	597.47766	1022.2315	1104.2723	1652.4991	1537.1628	1035.4561	687.0434	1866.8455	913.724	483.40356	642.27014	1073.7877	917.25256	208.27789	1577.8424	486.2934	327.85571	1069.5132	291.82855	774.39124	719.77423	2151.5576	953.99695	895.26526	509.34058	2564.0764	1094.1606	1170.9725	2595.6902	1980.6517	1333.3147	1355.5631	1544.2466	741.1424	1570.7865	1806.0244	1463.2795	1118.0756	633.14215	2122.3301	2340.6729	1759.0939	2574.4788	758.18604	658.13904	1051.2028	409.32935	755.50311	1424.6973	2909.8777	1415.0886	446.82043	1250.9255	1305.7466	1531.8058	1197.4005	979.47095	438.03986	413.3255	1238.1493	986.79144	1453.4738	923.01355	1520.0916	586.9093	1385.9795	616.49323	1311.7722	1479.0311	897.58533	453.54468	713.27875	1012.2424	975.49585	421.75494	933.52637	1545.1908	1672.8818	641.92261	642.07843	2222.3611	1514.4188	2294.0647	1985.8865	1588.3303	995.22546	2052.9077	2506.3433	408.61481	4156.3203	887.91925	3238.3232	1317.1647	1187.0197	1198.0955	1433.413	3645.4976	2427.4084	1607.3235	1899.516	1319.8312	596.44055	1633.8715	1235.0999	667.63367	2058.9556	359.14343	1329.0657	907.55945	1858.6683	1378.3267	2160.7883	1974.4447	2274.9778	1300.0652	1163.1644	1103.463	2519.4973	2248.7061	687.27911	3278.7048	795.37848
1800.0413	469.05035	909.27722	976.24554	489.71625	619.60168	3325.7222	852.43988	594.47095	1019.9787	1098.7042	1653.7416	1534.3876	1032.3225	685.69336	1858.0055	908.67059	480.28375	643.39087	1068.0103	910.44958	207.22548	1570.7461	483.18896	326.8772	1063.71	291.06409	770.21948	718.8183	2137.9109	954.11499	893.83081	510.50653	2551.4807	1088.5616	1168.2297	2583.2842	1971.3099	1326.8212	1345.4932	1533.1794	737.91675	1574.9657	1802.7976	1457.2867	1110.2546	632.43463	2113.3057	2335.1716	1754.8857	2564.6877	755.74854	657.76898	1046.7773	405.02939	752.83997	1447.1251	2901.333	1417.9174	452.92972	1245.0607	1291.464	1524.8323	1193.8546	973.68225	438.22482	411.65192	1229.9409	982.69232	1448.6346	923.03644	1513.058	584.20941	1358.916	614.1153	1305.5024	1474.6036	901.76758	450.21283	710.27277	1007.2933	972.48889	419.34119	925.28668	1537.1658	1659.9292	641.414	641.63531	2221.0955	1502.49	2280.0647	1963.0868	1582.8682	989.80554	2031.2181	2494.0474	407.28922	4127.2905	884.55939	3241.9556	1306.6785	1178.1317	1189.0048	1427.6345	3628.4492	2425.47	1602.4657	1891.53	1312.2083	592.58521	1624.2606	1224.4163	666.36487	2054.168	357.60217	1321.281	907.64972	1852.8164	1373.2109	2151.9001	1962.4523	2261.5659	1299.0858	1159.5022	1101.0859	2501.9568	2244.6616	686.1394	3263.8591	791.08295
1798.7722	467.371	899.4823	969.38855	489.46701	607.77417	3312.7925	841.54822	604.6604	1017.194	1096.0962	1643.7939	1546.0735	1037.0913	674.25232	1841.2523	922.49243	474.4874	640.48853	1065.2078	909.47809	205.49385	1561.1393	478.95737	319.64481	1059.0845	296.18851	766.73724	714.76416	2125.7227	955.22705	895.0152	512.92627	2533.0281	1082.5875	1166.8141	2574.7454	1952.7849	1332.6157	1325.5787	1532.9137	728.76184	1547.9874	1800.6106	1439.0215	1105.0074	631.73096	2105.8323	2331.938	1751.6322	2538.4958	766.64917	664.31104	1044.0122	417.58722	756.6438	1429.8964	2905.9448	1384.1879	433.63751	1236.0774	1274.2208	1501.929	1193.6434	972.62732	435.43652	407.02823	1208.3081	981.47937	1432.9315	931.74988	1489.6027	586.09485	1361.2773	613.06775	1298.5164	1470.9596	903.68176	446.77054	717.87988	1001.4596	956.76984	417.78903	921.61304	1537.3002	1654.069	645.94031	640.51184	2193.9463	1491.1359	2280.2114	1933.778	1567.8784	978.03351	1998.8917	2475.446	409.84204	4123.2358	881.42419	3234.4446	1317.2375	1202.5664	1175.5924	1407.8374	3578.991	2413.7407	1599.4214	1895.6904	1304.7435	589.75269	1612.9983	1263.3989	664.49286	2044.7579	361.46384	1314.1632	912.59485	1865.9109	1378.8428	2141.2419	1953.3365	2258.5908	1290.3639	1149.1696	1081.4025	2490.9595	2260.5508	681.48596	3206.7852	785.57556
1788.5844	465.71527	895.20856	971.68158	489.27881	606.82239	3294.6299	833.92847	601.2251	1016.3503	1091.8247	1642.3982	1544.0598	1034.567	674.2312	1833.6011	916.84558	470.75232	640.54694	1060.417	902.52203	205.00217	1551.5491	475.17731	318.68213	1054.4373	297.19641	763.2334	713.13947	2108.5247	954.17316	894.46942	514.75635	2517.7568	1078.4358	1164.0662	2558.874	1936.6073	1325.3254	1314.0624	1522.1425	727.81976	1559.8396	1798.4386	1435.6221	1096.4377	631.05066	2098.3811	2328.7417	1748.3978	2526.9988	764.47809	663.60419	1041.2882	412.33337	754.05737	1440.3228	2900.1387	1391.578	448.72498	1229.8752	1253.514	1496.3083	1191.4923	966.87701	435.61877	404.5051	1199.4761	977.01886	1426.5991	932.95569	1483.186	583.7995	1333.9014	610.4129	1289.8792	1467.3381	908.89447	442.86713	714.74988	995.64337	955.43158	415.43118	912.9187	1530.4307	1640.0544	646.74219	639.64795	2193.708	1475.3616	2265.0022	1913.0557	1562.9965	971.77399	1979.9285	2463.7136	409.92926	4094.8604	878.30194	3230.7817	1305.3043	1194.28	1166.8193	1402.4465	3569.6216	2408.0459	1596.3936	1889.4333	1294.1718	586.93829	1601.9922	1250.8148	664.09796	2035.3323	358.84781	1306.184	914.51343	1859.9011	1373.6776	2133.4277	1944.2126	2243.8118	1288.6304	1145.4603	1080.0208	2474.1204	2255.8455	681.25635	3186.2698	782.56134
1791.5321	464.26556	884.52277	964.16748	488.48792	594.99677	3289.3752	819.71594	611.55243	1012.9364	1091.4888	1636.9984	1566.0303	1032.4083	659.94446	1830.1477	940.43396	466.5954	641.32043	1054.4589	903.01025	206.10339	1543.9196	462.2774	310.68988	1049.6759	298.78192	759.52515	709.68036	2097.4141	954.70685	895.33191	518.60815	2505.563	1072.5715	1165.5608	2548.9663	1921.1641	1328.7617	1298.5918	1520.1831	722.28937	1536.2533	1795.5674	1403.6052	1089.3326	629.26434	2089.7917	2325.342	1745.2561	2512.1799	766.66345	665.46246	1039.7375	424.35132	756.03461	1426.2085	2894.6833	1344.113	431.96558	1224.3589	1235.3254	1477.7124	1185.9415	960.01996	433.93896	401.66846	1184.231	971.6488	1408.1962	941.8988	1483.8904	583.71655	1328.6846	607.33002	1280.3762	1463.9548	908.35663	439.16394	720.83716	990.0788	948.52826	415.92316	909.28369	1532.4846	1650.4822	646.59137	640.62518	2144.7224	1462.3787	2266.8257	1887.5828	1538.1571	966.20911	1940.0239	2417.5024	412.37653	4060.2297	874.89636	3229.4124	1321.2234	1217.7238	1158.6504	1394.4491	3530.5645	2394.9133	1594.3674	1884.0566	1281.6758	584.02423	1592.6582	1305.1953	664.185	2030.3286	356.88806	1296.434	919.4967	1865.2463	1382.3456	2137.8318	1934.9688	2238.1135	1275.0009	1145.5122	1062.0011	2458.2549	2250.3916	683.30725	3144.2998	781.81403
1777.0319	463.29416	882.45007	961.37219	488.45157	592.82153	3271.7864	812.82007	609.49194	1006.7974	1086.6317	1637.0021	1560.9014	1026.889	661.18518	1825.0483	934.62451	462.84274	643.67029	1049.5178	896.43384	205.71919	1539.8617	458.90427	311.57202	1044.6051	299.0965	755.3324	709.77728	2089.3115	953.92065	896.14429	525.76404	2498.9551	1068.1853	1166.0454	2543.1423	1907.5762	1329.9058	1286.5801	1508.4384	719.26343	1543.9207	1791.4833	1401.8488	1083.1973	625.42957	2079.0569	2321.6489	1742.2865	2507.2456	765.71277	661.43811	1040.3706	421.74881	754.22333	1438.3427	2889.7759	1350.3927	455.39963	1219.1726	1218.9146	1472.811	1179.4324	958.87097	432.44766	400.02551	1179.4812	977.80774	1404.9347	939.33948	1479.3237	581.49939	1304.601	605.68726	1274.6221	1461.0504	912.40894	437.21381	718.57635	984.97742	954.84473	413.68225	904.60339	1527.7936	1643.7113	647.03882	637.00073	2145.427	1447.3422	2253.7927	1870.5522	1519.8805	957.70569	1927.6604	2406.1704	409.71396	4028.1414	871.01794	3224.9521	1311.9591	1211.5702	1152.6803	1395.9559	3524.2847	2386.6357	1594.0659	1877.1433	1275.7816	580.84888	1581.4604	1295.5215	665.23535	2024.0194	355.1994	1283.3435	924.5304	1855.7349	1370.5078	2136.6575	1925.4491	2225.2991	1276.9448	1139.0723	1063.6565	2443.9902	2238.3691	685.3916	3132.7458	778.37256
1772.7146	462.30994	873.05457	953.91559	486.24323	578.60541	3263.2126	805.03607	624.05121	1000.6641	1084.2257	1629.0125	1573.7874	1022.9289	655.76489	1822.021	944.2287	459.49091	646.03607	1048.1285	890.15857	205.32745	1535.7877	452.6106	306.24097	1039.5612	300.0116	751.14966	708.85828	2082.2615	956.04858	896.21362	532.04962	2495.8884	1058.9431	1167.0542	2549.5635	1895.989	1331.0703	1267.9189	1502.3616	706.49994	1503.7548	1787.4041	1388.5135	1077.1317	621.64667	2068.2732	2317.949	1739.3196	2512.4731	773.22998	658.68188	1041.0708	452.12354	760.64294	1431.4303	2873.0518	1300.1587	445.68231	1215.6805	1202.7921	1456.7562	1172.063	948.46387	430.60461	397.75903	1172.7695	981.58099	1402.1541	949.54462	1494.4595	580.25092	1304.9482	603.25323	1267.3278	1458.1392	915.19434	433.24603	725.09607	979.64319	956.35529	413.80841	903.21991	1529.0347	1661.5225	646.57458	637.64862	2111.333	1436.5494	2247.6333	1851.5278	1497.6965	952.5741	1891.7019	2371.5676	410.75677	4002.9465	867.17291	3220.4792	1320.2509	1239.5308	1146.4368	1391.3743	3487.1787	2361.3757	1593.7667	1874.8627	1266.2078	577.70679	1566.1544	1316.6978	666.3576	2020.6984	350.69806	1270.281	929.1618	1841.8485	1358.2988	2131.4329	1915.9637	2231.9724	1275.6317	1133.3904	1060.4564	2429.7158	2250.1333	684.85663	3107.2249	773.03656
1758.3228	461.17126	870.44073	952.43408	486.07672	576.41266	3245.9819	798.5058	622.06323	995.427	1080.262	1628.5342	1566.5563	1017.8277	657.23071	1816.2565	939.24054	456.80511	647.82849	1044.0125	883.98639	204.68843	1533.6105	450.40399	307.5047	1035.2278	300.47363	747.53497	709.47272	2073.9097	954.68451	897.21405	538.70874	2490.5449	1055.243	1167.4664	2544.6895	1882.3323	1332.1481	1256.3049	1491.6193	703.66705	1511.6471	1782.2017	1386.863	1070.7598	618.05103	2057.7205	2313.6023	1735.4005	2508.1985	772.28925	654.76184	1042.1105	449.14044	758.896	1443.8412	2866.3357	1305.7804	466.76782	1209.5856	1188.1544	1452.0049	1166.0122	946.57635	429.26965	395.94147	1168.6021	986.68738	1398.6569	947.32965	1490.3091	578.4043	1281.3992	601.90265	1260.7104	1454.9237	919.086	431.69952	722.7774	973.75653	962.73901	412.06396	897.66388	1523.5469	1653.4828	646.49188	634.30316	2112.6228	1422.2909	2235.8794	1836.0631	1484.7878	944.70612	1880.5844	2361.4888	408.40515	3971.8035	863.00696	3214.6035	1312.868	1234.285	1141.2184	1392.7766	3480.9229	2355.0281	1595.1536	1868.8274	1261.2515	574.45117	1555.5082	1308.9841	666.67273	2015.5531	348.87201	1257.6042	933.76044	1831.9456	1347.2424	2128.7832	1905.8173	2220.5557	1278.8708	1129.2449	1064.2327	2413.99	2239.6057	685.88721	3095.0178	768.74481
1746.5393	459.6015	861.70508	946.80823	483.77698	561.76428	3222.9722	788.65936	638.61011	992.30237	1080.4054	1609.6498	1574.7478	1014.8588	657.88831	1815.2009	944.39545	456.8125	648.28699	1041.1813	878.7525	204.75816	1535.8928	447.81708	303.49261	1032.5452	300.80035	745.21973	708.53973	2064.8193	952.62256	898.56427	543.92285	2486.8811	1052.6346	1168.2469	2544.6389	1867.8607	1317.2794	1245.1194	1496.9834	700.38959	1467.5651	1774.4655	1362.637	1061.8402	614.91827	2047.4791	2307.7935	1729.317	2489.2905	774.18243	650.62695	1044.0458	466.87305	762.66345	1433.2068	2842.1458	1270.205	451.30206	1201.4379	1177.0822	1449.4628	1164.2001	940.58105	428.77753	393.88782	1160.3444	991.07825	1392.2917	945.61945	1483.8457	577.96429	1281.7585	600.39307	1266.2717	1451.0294	920.91467	428.10876	736.76263	965.73401	969.64667	411.75024	894.17426	1516.5253	1659.2229	644.74683	631.79932	2057.3081	1410.0739	2224.4597	1814.7947	1484.2101	938.19318	1858.146	2320.2512	413.052	3960.7332	858.17969	3205.3594	1322.734	1251.0994	1134.7229	1382.5439	3438.4453	2339.4863	1600.483	1869.2316	1258.116	570.90735	1530.0094	1323.9556	664.62579	2018.1176	344.76233	1245.8408	937.59296	1831.6332	1340.5232	2123.3647	1894.3478	2184.3845	1272.6277	1125.1907	1056.4772	2395.0051	2252.4177	682.41821	3076.2791	768.85809
1730.9862	458.02432	858.02777	947.73987	483.04691	558.29755	3206.8667	782.49536	636.23328	989.19592	1078.2482	1608.3566	1564.358	1010.8186	659.63177	1805.5186	940.61853	456.44455	648.80212	1038.8788	873.52698	203.44086	1538.1339	448.01193	305.06299	1029.8657	301.47412	742.91406	710.3031	2055.7119	949.69257	899.88928	548.41724	2484.3994	1050.6031	1167.934	2542.7139	1853.3755	1317.3638	1233.8047	1487.9635	698.35339	1471.0934	1766.7296	1360.4144	1054.6279	611.81006	2037.2053	2301.9653	1723.2487	2486.0593	773.44824	646.8634	1046.031	463.27399	760.70221	1445.8459	2830.9146	1273.7133	464.91663	1193.2725	1164.5774	1443.9325	1159.584	936.83575	427.80292	391.88379	1156.4785	993.12134	1388.2008	943.78113	1479.2908	576.78778	1258.1362	599.74506	1256.9475	1447.1324	923.70807	427.42108	734.56012	957.94135	976.36572	410.68317	886.67603	1508.9076	1648.1541	643.41785	629.07446	2058.1062	1397.8795	2215.4314	1801.1716	1483.4039	931.89307	1848.0669	2312.3333	411.12573	3931.6997	853.41064	3196.0955	1318.0658	1248.7581	1131.3077	1383.2389	3431.8191	2337.0254	1605.7673	1865.2668	1255.0718	567.39685	1519.2469	1318.1829	662.70929	2016.0441	342.35797	1234.0736	941.2113	1819.3655	1331.0358	2117.9131	1882.9091	2175.7502	1277.1974	1124.6661	1061.4669	2376.0464	2244.1421	680.53326	3063.3867	762.1626
1725.8693	456.49646	855.16724	937.72382	482.09955	544.18201	3185.6931	776.51434	653.2962	987.02679	1080.8468	1592.1417	1572.7831	1007.0828	664.3949	1793.9805	941.12646	455.62701	650.62476	1039.1991	869.06982	202.99475	1542.026	445.73187	305.03302	1027.0803	301.30762	740.34717	711.77521	2047.064	945.0509	902.69153	552.79431	2483.5737	1049.9028	1173.1415	2546.9717	1838.9542	1298.0388	1224.3856	1489.923	692.67676	1436.3677	1762.1796	1352.9164	1048.6976	608.77802	2028.718	2297.2324	1720.1875	2476.0125	776.224	648.04852	1048.5059	470.13257	762.03156	1444.6903	2791.9785	1242.5758	462.07361	1186.2928	1153.1893	1429.3711	1162.3915	925.51953	427.23956	390.5072	1142.9102	995.14398	1385.2841	938.69067	1483.9178	577.95996	1261.0248	597.22601	1246.2123	1445.2452	926.12366	424.83002	742.67511	955.34009	984.92413	410.67175	885.37231	1500.6356	1653.3031	632.2373	628.03064	2029.1749	1388.4926	2211.6646	1783.6802	1484.0842	929.16736	1815.3317	2266.7498	413.11432	3915.1406	848.23492	3189.4294	1320.287	1261.6342	1125.8917	1384.3174	3382.1482	2310.1316	1611.6434	1865.8242	1251.5763	564.92419	1498.8158	1326.8738	662.65973	2017.8116	337.81769	1222.6005	945.89197	1812.127	1321.5148	2113.8118	1872.7025	2177.0505	1271.1495	1122.5721	1058.1552	2359.9482	2255.7627	678.21942	3050.9277	768.1524
1709.4834	454.97208	850.67017	938.90637	481.10226	555.78015	3179.8787	773.88147	652.7478	984.52734	1076.7449	1597.3381	1568.214	1004.6219	673.92859	1778.5249	940.81512	456.33096	657.66492	1036.0057	867.84644	203.62289	1551.8611	446.94998	305.43848	1023.8982	303.47058	736.81812	714.6861	2040.149	944.08325	908.18652	556.58936	2470.7637	1045.9631	1171.9343	2535.7788	1824.86	1301.027	1218.902	1482.202	692.1532	1471.1663	1770.7754	1356.0791	1050.7529	605.96118	2026.7467	2296.9329	1729.6113	2478.9158	778.25989	645.93909	1052.8588	463.81366	760.01025	1460.0924	2784.9392	1247.2942	469.31445	1184.0521	1154.7441	1429.5461	1159.2894	925.74365	427.84088	389.55566	1139.6254	996.276	1386.7448	935.94208	1485.5901	576.44043	1245.5438	596.63757	1246.049	1451.6187	926.93652	424.28699	740.26923	947.11316	995.53198	407.67761	881.25494	1497.3286	1650.5524	631.76904	625.85571	2039.1362	1383.7734	2211.6157	1782.869	1490.5386	930.07642	1817.0498	2261.9316	409.55444	3907.4585	841.69934	3192.2627	1321.9034	1263.6177	1125.4739	1387.3821	3386.4829	2311.3066	1619.5232	1862.9742	1246.4269	566.38312	1494.9821	1327.691	660.84528	2036.2797	336.12891	1212.3514	949.57355	1811.1154	1311.881	2114.998	1867.9078	2177.3613	1273.3876	1121.8512	1060.2488	2355.9558	2247.9634	676.87012	3040.0117	761.49036
1701.5735	453.43146	843.55682	936.82635	480.47534	558.3949	3168.6238	772.64935	672.69684	985.00238	1077.8008	1583.2822	1582.2271	1002.1429	693.21869	1774.4204	948.43726	456.95447	664.68951	1032.6611	866.58801	205.31232	1561.7188	445.16888	305.52631	1020.7139	306.77399	733.28876	713.77344	2033.2434	938.82135	914.70227	560.36249	2456.4861	1042.4626	1180.1646	2540.0615	1810.7729	1276.3811	1218.9476	1484.3883	687.50464	1460.8954	1779.374	1354.9685	1053.8746	603.10809	2024.7336	2296.656	1739.0503	2481.7651	782.60211	649.39331	1057.2238	465.35236	769.10779	1471.7928	2765.4734	1230.7139	471.12799	1181.8604	1157.5732	1441.7734	1158.0079	916.56757	429.14777	387.69128	1143.5547	1000.2099	1388.2432	930.99023	1489.0867	575.80707	1245.1134	588.87054	1249.1183	1457.9922	927.77875	423.34418	756.89661	941.74896	1001.8669	406.39166	883.18567	1496.448	1656.8618	622.92316	623.01648	2041.1265	1379.2075	2220.3721	1772.7776	1496.9514	932.03589	1803.1807	2229.054	412.4726	3921.2654	835.12372	3195.1287	1331.7256	1273.5269	1127.8278	1389.3315	3341.01	2309.4937	1627.4003	1868.9265	1241.2876	567.8819	1467.1489	1341.7915	659.73834	2055.2378	329.49475	1202.1129	955.06421	1807.179	1302.2451	2116.2041	1863.1179	2187.7993	1259.1179	1118.1649	1051.4714	2351.9553	2265.4355	676.59082	3050.5898	784.22797
1685.6261	451.91919	840.34131	938.95081	479.51807	570.40369	3163.1252	769.95917	672.12537	982.65283	1073.7395	1589.4156	1578.5398	999.66211	702.35071	1759.0547	949.00439	457.73578	671.75653	1029.4661	865.39874	205.95473	1571.5366	446.55133	306.12964	1017.5477	309.03571	729.771	716.95636	2026.326	938.12329	920.21075	564.15839	2443.7642	1038.5387	1179.2675	2529.583	1796.6489	1280.6786	1213.5945	1476.4679	687.01831	1500.8959	1787.9633	1358.8625	1055.9247	600.28784	2022.746	2296.3767	1748.4717	2484.6416	784.8103	647.56274	1061.6167	459.3443	767.84766	1487.3207	2758.4753	1235.9957	479.70337	1179.6382	1159.573	1442.9995	1154.7343	917.04272	429.79279	387.14661	1141.095	1004.0537	1389.7075	928.35083	1490.9495	574.74756	1230.3301	588.31171	1249.1997	1464.3658	928.59985	422.89966	755.57355	933.78381	1012.5387	403.81592	879.22156	1493.0609	1654.2292	622.49786	620.88605	2052.1763	1374.5132	2220.3105	1772.9673	1503.4257	933.02972	1805.5615	2224.4475	408.92975	3913.6111	828.58044	3197.9697	1334.2935	1275.8256	1127.6007	1392.397	3347.6199	2310.3203	1635.271	1866.7369	1236.1421	569.31134	1462.6626	1343.535	658.16522	2073.6582	327.867	1191.8809	958.73621	1806.3916	1292.6149	2117.3977	1858.3392	2188.4312	1263.1522	1121.3429	1054.3029	2347.9758	2258.8655	675.41138	3041.3613	777.14142
1684.3444	450.3916	835.66541	929.5354	478.16431	574.57947	3159.5598	769.19965	698.65784	982.70923	1070.7128	1583.293	1610.4023	997.2052	715.97937	1742.6958	953.70068	454.36084	678.77863	1027.8755	864.17047	206.17552	1581.3848	448.94189	304.76569	1014.3416	310.46228	726.22559	721.0686	2019.4171	942.84521	924.40875	567.96222	2450.6235	1031.9895	1190.3514	2533.5195	1782.5699	1263.7667	1211.0416	1481.7034	686.55829	1503.5568	1796.536	1364.1049	1057.7595	597.42938	2020.7323	2296.0693	1757.8789	2483.8789	788.91833	649.79669	1065.9954	455.93298	776.81909	1510.079	2736.1626	1225.7683	485.2312	1177.4331	1163.9205	1427.7955	1155.1143	913.20935	430.02985	387.77832	1150.4761	1014.0925	1391.1698	924.22095	1484.9779	576.31836	1229.223	587.89221	1244.1547	1470.7264	929.41516	423.1012	770.03363	926.90967	1016.7122	401.89154	878.12732	1491.4448	1673.2134	618.16748	622.81567	2034.2637	1371.1577	2225.6309	1766.196	1509.8425	933.98273	1796.1964	2188.1541	409.2757	3922.8652	822.02136	3200.7983	1340.7094	1280.0139	1122.6946	1395.4738	3336.0337	2300.1582	1643.1459	1885.3165	1230.9696	570.79291	1439.0085	1351.2125	654.83398	2097.9978	322.86035	1181.5439	960.38989	1797.7295	1282.9418	2118.583	1853.5363	2174.4067	1261.1228	1120.9211	1051.1112	2343.9897	2270.4197	674.62848	3074.0205	788.97473
1669.4462	448.86148	832.7663	931.92017	477.18259	587.24084	3154.3833	766.55426	697.90344	980.67139	1066.6257	1589.8214	1608.0513	994.74182	723.63251	1726.9399	954.69263	455.38962	685.82727	1024.6741	862.96564	206.91373	1591.2191	450.32663	305.68927	1011.1727	312.73688	722.70642	724.81274	2012.4927	942.88788	929.85199	571.71582	2437.9641	1028.1011	1189.8582	2523.5403	1768.4697	1269.3499	1205.8423	1473.8324	686.09229	1547.9844	1805.187	1368.1951	1059.8354	594.599	2018.7378	2295.8406	1767.3503	2486.8347	791.15472	648.00903	1070.3876	450.12677	776.487	1525.5022	2729.166	1231.4934	494.95282	1175.2102	1166.084	1429.5342	1151.7278	913.92523	430.70178	387.42902	1148.3942	1020.2035	1392.6345	921.57288	1487.4097	575.40118	1214.3247	587.49042	1244.588	1477.1331	930.27765	422.66901	769.66388	919.21869	1027.3607	399.33313	874.36694	1488.0757	1671.1626	617.84857	620.72559	2045.5901	1366.6028	2225.7917	1766.8699	1516.3138	934.91901	1798.9827	2183.5293	405.81024	3915.2007	815.44434	3203.6431	1343.3933	1282.5612	1122.5262	1398.5394	3346.2795	2300.6411	1651.022	1883.7271	1225.8472	572.26599	1433.8975	1353.2869	653.60895	2116.2368	321.18756	1171.3055	964.04431	1796.7004	1273.3048	2119.7878	1848.7534	2175.0693	1267.5383	1127.3237	1054.7734	2340.0049	2266.0173	673.40533	3067.5017	781.85889
1672.6934	447.99481	836.26031	927.80249	477.86847	589.01111	3139.4092	783.21973	730.76221	1023.8949	1057.8364	1580.6171	1619.1016	989.17432	740.26587	1718.8342	959.20642	455.87891	820.8656	1025.0562	904.17175	206.41475	1593.5232	450.72797	307.86908	1007.28	312.30609	718.14648	726.07965	2007.8618	941.86908	939.55139	575.00647	2447.0312	1025.8607	1197.9058	2551.8152	1753.149	1262.8512	1210.5881	1491.9741	689.22797	1548.4044	1805.6543	1367.6174	1079.3494	775.30621	2014.9478	2291.3945	1768.8804	2484.8787	784.46686	863.36304	1076.8334	442.44754	778.75818	1965.8328	2726.8279	1235.535	505.17648	1182.4556	1185.938	1419.9014	1144.3777	935.82086	431.46597	390.9216	1157.1434	1032.2533	1394.9795	923.40674	1491.2458	655.95337	1213.5143	667.40533	1241.3766	1481.5005	931.36212	554.97711	774.27887	917.45477	1037.1384	396.90915	874.91943	1476.6504	1689.6218	607.66656	820.00488	2054.4336	1366.803	2328.1992	1834.1482	1529.7076	937.224	1863.283	2162.4897	413.92538	3930.3442	810.50964	3191.6323	1357.3391	1283.8196	1120.4623	1403.6661	3312.5103	2294.5286	1655.9397	1892.1909	1219.0464	563.39429	1413.7876	1364.8848	779.38831	2143.2336	321.319	1158.8986	971.33191	1823.7097	1263.6896	2119.0237	1846.9325	2271.2156	1264.6053	1126.3304	1047.0386	2744.4851	2271.9932	803.62805	3098.7002	797.25928
1658.6339	447.40353	839.53394	938.20483	479.83029	589.99548	3126.0715	807.74396	728.0509	1087.51	1051.6908	1591.5343	1615.425	982.16461	756.19336	1705.1523	964.75958	454.71902	1019.3644	1019.9769	965.41699	204.99799	1592.1392	450.04666	311.37634	1003.0518	310.07587	713.08301	727.55157	2004.3104	933.98242	950.78809	577.96045	2450.165	1020.894	1196.0808	2553.0391	1737.3251	1292.9369	1201.0319	1488.7853	694.07581	1581.8978	1802.4459	1368.6385	1107.8811	1047.0758	2010.2306	2285.1233	1766.8335	2480.4634	781.1087	1168.9297	1084.271	433.25452	774.66498	2587.7278	2726.282	1244.3357	511.27112	1193.9551	1205.473	1410.751	1136.9407	966.70569	431.59283	395.41309	1154.8497	1048.5258	1397.7814	927.52728	1482.1395	769.18317	1203.0944	784.42578	1244.0702	1484.9308	932.61511	747.04529	770.54187	920.34546	1060.5029	393.65112	871.28021	1469.9082	1688.905	602.82544	1111.4	2049.9141	1375.5198	2473.5967	1942.6173	1546.5131	935.46472	1979.1007	2164.0159	421.90863	3907.8975	806.33374	3172.3413	1368.9276	1282.8583	1118.1652	1409.8352	3348.3596	2299.1824	1659.4064	1885.6749	1211.4764	549.40393	1426.7391	1378.5441	971.28455	2178.0234	323.72797	1151.8569	975.04327	1872.0563	1254.0442	2117.2529	1846.4961	2420.7437	1273.574	1123.2318	1050.6638	3342.1184	2244.5879	999.10645	3079.3682	811.94519
1667.5085	446.15533	843.25055	938.37494	484.43677	608.49994	3146.2056	1110.9526	735.99261	1100.9386	1046.5066	1574.4231	1600.5964	977.85907	762.59515	1690.3169	959.85663	502.1272	1200.8469	1012.0399	1286.1575	351.36615	1600.7609	499.87457	311.68921	994.54352	305.61005	705.53687	764.77661	1998.6709	933.73468	972.87048	574.23822	2524.7031	1007.735	1201.9072	2634.0425	1721.6664	1333.3344	1202.276	1535.6455	696.18359	1566.95	2376.668	1463.4451	1489.8507	1004.5965	2001.3132	2311.999	2327.9346	2486.2021	959.95819	1131.5221	1096.5984	423.1427	962.5202	2541.3101	2753.2363	1250.7992	519.58478	1449.9722	1401.9973	1402.7993	1136.5804	1118.741	432.15637	580.17877	1208.3539	1088.9958	1496.3029	924.17548	1478.9575	1055.5439	1198.821	1073.5813	1255.5847	1938.4163	933.85443	757.91315	963.24725	965.20795	1083.8805	389.24078	866.56134	1477.0051	1738.3254	597.14496	1066.2142	2094.3762	1369.8521	2678.0654	2270.5278	1554.0648	937.84912	2308.6765	2136.4275	477.07428	3923.8113	802.64691	3185.855	1377.8811	1276.4805	1112.6287	1444.7402	3318.0959	2312.9189	1651.7463	1881.4626	1208.3323	546.62445	1408.1226	1396.0154	965.74518	2145.645	461.88782	1185.7306	971.92584	2279.7212	1289.5084	2108.7512	1908.3407	2621.2605	1318.0618	1118.3571	1087.6525	3344.3076	2228.9514	989.58734	3196.0571	1039.2405
1671.0879	447.51733	840.63043	949.4975	488.29169	626.46448	3187.4148	1352.1543	736.85431	1104.469	1037.7935	1572.7996	1590.2181	976.12427	755.88892	1680.2788	953.97327	571.97186	1354.9958	1003.1234	1544.1179	467.04346	1609.6055	569.03656	339.63538	986.34039	301.33386	698.43732	795.00433	1992.9431	926.51361	991.79578	572.90216	2670.9839	999.34625	1204.8737	2784.0552	1705.1776	1380.8396	1190.8806	1588.3523	702.76294	1582.656	2914.928	1585.2135	1790.4928	932.39874	1991.6157	2442.2605	2853.7502	2500.5889	1125.9709	1049.071	1106.0889	413.45868	1126.9713	2405.4863	2838.8374	1262.6108	528.64624	1695.0795	1570.0488	1399.1832	1135.4218	1246.4166	463.59131	740.38831	1310.2732	1114.7261	1612.4185	921.45422	1476.4841	1271.3871	1190.4479	1295.8237	1280.7441	2362.8513	934.10773	749.56543	1126.5695	998.26605	1151.979	385.00864	859.94592	1507.084	1830.1812	595.89856	988.94659	2117.2637	1370.3936	2830.3853	2568.5198	1559.1052	933.80969	2617.3171	2161.8516	525.36053	3902.7634	801.11346	3235.4607	1383.5608	1269.5715	1106.856	1478.8706	3357.9036	2338.04	1644.1133	1862.418	1202.7026	544.32159	1411.8048	1405.9624	921.47662	2119.7166	586.51184	1245.2759	965.54004	2654.0149	1352.2295	2102.3418	2018.8018	2779.9211	1429.9197	1115.0848	1172.6995	3280.4121	2193.5864	943.0849	3425.5676	1213.613
1728.7236	461.43262	842.04608	943.33539	493.0105	627.96338	3319.3	1188.4622	771.12372	1124.5752	1033.4254	1568.2617	1589.5713	985.78979	760.1225	1682.0424	951.22473	717.62561	1390.8076	1000.097	1410.4785	381.83841	1615.6935	711.79669	478.43732	982.57458	298.93048	694.16394	771.82843	1987.4664	930.84088	985.32739	585.5614	3247.7346	991.35059	1206.6569	3364.4954	1684.3679	1358.3026	1183.3348	1714.8574	731.19824	1566.0248	3108.9067	1799.6571	1544.3286	871.61334	1980.0394	3030.3445	3042.7827	2549.8958	1126.3552	983.46588	1100.3745	405.08459	1132.6111	2324.1716	3194.0566	1287.9385	565.10156	1813.7108	1556.4089	1399.3926	1146.3485	1243.2847	631.4671	713.81616	1678.0315	1097.2898	1769.9758	924.62354	1473.3424	1156.9921	1177.4601	1177.3029	1375.8127	2514.343	929.75641	691.98804	1141.6595	971.01324	1389.08	385.44199	860.54907	1650.9635	2237.4666	589.1059	924.13641	2192.6079	1362.9594	2714.4629	2608.4463	1556.9033	916.59766	2641.884	2174.9248	532.99603	3901.1609	809.35236	3431.6313	1400.3982	1262.3304	1101.1991	1498.6266	3343.3184	2316.4553	1640.7603	1856.1168	1184.5194	540.12756	1409.6526	1424.0265	791.37646	2112.4043	559.71082	1408.3624	959.15637	2678.3687	1529.0715	2108.4446	2344.1482	2667.4045	1735.7316	1107.6793	1413.792	3109.8171	2159.8933	811.3822	4362.8696	1063.2009
2170.2854	468.7226	838.9093	974.7583	495.01794	627.3858	3421.8794	1018.2825	781.62872	1152.1444	1027.6788	1568.7117	1588.1488	1039.823	755.5979	1682.7958	948.02209	783.23206	1356.7798	993.96393	1224.4192	326.34381	1624.702	776.72083	549.94995	976.59308	298.1572	690.14636	753.23132	1980.562	944.02649	966.76691	669.67499	3564.5149	985.65558	1200.4049	3691.5908	1666.6575	1409.2616	1163.9541	1806.0641	811.95728	1576.4519	3119.9832	1914.1311	1351.1534	819.26904	1973.9312	3391.0942	3054.1143	2596.4607	1116.3602	924.65369	1104.9397	396.08929	1123.4796	2201.5959	3325.6509	1311.5906	681.05457	1849.6655	1545.3833	1402.569	1210.7894	1235.7008	690.81372	674.77289	1874.084	1216.1755	1860.1926	921.4325	1477.8146	1065.8278	1166.8297	1085.2273	1510.6508	2522.6599	925.97974	647.36475	1132.5594	946.90356	1491.3738	383.66174	855.401	1745.6951	2514.3159	586.35205	867.8595	2425.1604	1357.501	2581.9775	2528.3889	1560.4194	901.80634	2560.5723	2254.3103	524.13281	3887.2705	805.27539	3643.8677	1507.2576	1254.6263	1094.8577	1529.5619	3402.0349	2351.1904	1637.1868	1843.425	1173.6682	536.32245	1411.4025	1549.7898	699.3988	2101.5554	528.69769	1437.4756	950.43311	2586.8777	1559.0444	2112.4841	2525.6941	2538.4175	1910.3601	1100.3131	1546.7625	2955.823	2125.3696	716.55499	4896.1348	958.31628
3164.0732	466.4986	833.88403	1027.2429	495.16553	624.75403	3485.377	839.35443	786.0567	1200.4502	1025.0508	1559.7107	1590.1486	1153.621	751.36224	1681.4114	944.1496	739.99872	1223.2914	988.87781	962.50488	308.08646	1637.629	731.27405	523.23987	974.66223	304.41278	686.44617	742.39673	1971.6479	977.57117	926.53638	855.24908	3565.7566	978.83154	1203.5405	3685.7107	1653.1058	1539.1654	1164.4784	1876.4348	966.94452	1573.7325	2902.3574	1903.6434	1234.0945	780.85541	1975.2776	3467.7021	2843.2656	2639.0256	1073.972	879.83197	1124.1534	386.10226	1086.7681	2071.3342	3138.9656	1330.8618	922.35742	1782.0941	1549.234	1409.5684	1333.4646	1219.0178	600.55188	618.94836	1870.3823	1532.9126	1859.2458	909.62323	1486.2755	1021.9348	1159.4097	1038.3774	1714.5054	2351.9717	922.99841	612.47925	1099.6187	923.09192	1398.4402	378.04535	851.1358	1774.1649	2654.9741	576.87213	823.99762	2915.4077	1343.1548	2435.3384	2287.1123	1572.0751	893.42859	2304.3716	2340.5537	494.07346	3927.7976	783.61823	3877.7644	1736.1818	1246.2716	1087.5768	1575.6108	3480.6826	2441.8833	1633.2406	1844.4695	1172.0245	533.02087	1407.5992	1801.345	653.6936	2104.3877	481.12561	1281.4962	937.9035	2303.5615	1391.3387	2113.4717	2515.7524	2394.6946	1876.0801	1096.3431	1511.8282	2824.0078	2099.3376	671.56726	4877.8726	904.83038
3322.1985	460.43994	860.44275	1097.7292	495.84448	618.0672	3469.3872	758.70367	775.82745	1199.4659	1018.4344	1557.5426	1595.1123	1264.639	745.2912	1679.8456	932.99097	697.44415	1163.0886	982.45514	867.69135	259.24921	1632.5692	689.45056	498.64972	968.53265	299.87891	681.95276	740.31525	1965.0145	1053.9841	903.53497	934.65778	3465.9534	972.00409	1197.2491	3583.0337	1635.3698	2013.7848	1150.3693	1970.0403	981.53448	1585.5944	2755.6372	1861.1941	1169.0272	741.11505	1973.5123	3497.0181	2701.0039	2751.7156	1023.7689	835.36725	1126.1169	377.21692	1037.0461	2000.6702	2964.9155	1434.1595	952.29694	1682.4657	1556.0234	1529.2568	1464.9924	1201.9512	538.62073	584.53766	1787.5549	1703.6313	1797.3407	899.34766	1614.8625	988.93567	1156.6661	1005.9413	1779.6637	2237.3589	918.04407	573.63202	1050.4979	925.9425	1327.5531	376.50159	845.90991	1765.0983	2636.0769	573.53693	781.15997	2937.1753	1354.8771	2321.8491	2298.4385	1640.3345	887.23505	2317.5002	2439.0757	473.33746	3920.1086	772.8067	3859.2649	1823.8542	1234.8486	1078.4764	1605.5022	3856.95	2779.7434	1622.9244	1829.8676	1167.0702	526.22937	1423.2014	1910.0833	631.42145	2086.6047	455.09698	1198.8112	928.68909	2097.6394	1302.0392	2128.0154	2474.3289	2282.2927	1782.2068	1087.1818	1427.9257	2700.6372	2068.2976	647.96552	4683.2651	868.7171
3098.1714	452.58163	897.43036	1151.5923	499.85416	609.68762	3419.1562	719.95306	771.63525	1180.0836	1013.4206	1551.5217	1603.782	1374.4259	742.23419	1686.6069	918.7196	662.45386	1135.7577	977.78717	848.32086	197.05159	1619.5951	649.83557	455.10931	967.62177	293.16962	677.10461	741.98944	1959.382	1154.7782	883.1557	966.36475	3336.8503	965.51947	1188.0598	3447.8875	1615.8715	2645.3496	1144.5244	2099.8489	932.98486	1576.3833	2639.8142	1804.8409	1123.941	704.64429	1970.4025	3505.7988	2588.6277	2895.9028	960.59698	791.02966	1120.3313	368.70599	972.17328	1980.9856	2799.2446	1574.4778	910.50031	1568.8733	1561.6887	1698.1007	1603.6653	1185.3488	488.65131	559.26068	1694.2446	1807.1123	1708.7106	889.78723	1802.4197	972.99396	1156.004	983.13239	1800.8438	2147.2	912.28387	535.74548	992.36346	937.98859	1268.7136	376.49652	843.8446	1732.3671	2576.8113	561.7276	736.45337	2802.6379	1381.7712	2229.8914	2410.0498	1733.9912	887.17487	2421.8652	2506.7322	455.474	3927.9009	766.83948	3730.1597	1863.2394	1222.1234	1068.6033	1628.2488	4325.6675	3214.5002	1609.7869	1825.1388	1160.6699	517.89526	1444.4325	1955.7101	616.7959	2073.8647	431.41431	1153.5621	921.33618	1912.3334	1246.1693	2148.6145	2419.3342	2193.2007	1657.0562	1077.5739	1313.153	2580.9126	2046.8463	633.72968	4419.9902	840.60132
2887.6702	444.33783	876.20972	1278.7688	498.78265	602.58148	3372.8865	712.30511	759.51581	1171.4011	1011.9305	1548.6077	2016.4425	1367.196	739.98883	1676.9504	910.44397	598.3891	1071.9362	976.1452	824.19366	186.25493	1622.4082	587.74402	443.41986	966.25177	288.12317	676.56848	733.17804	2193.5015	1095.4897	879.22845	926.79352	3152.5342	964.51251	1184.0598	3258.469	1609.6772	2254.2793	1128.9167	2053.3899	855.3277	2457.5715	2532.3481	1746.2871	1138.1532	669.16766	1959.6559	3398.0623	2486.2107	2867.1724	915.04468	750.35052	1100.4519	366.69128	926.24512	1953.7963	2778.8105	1856.6281	861.25128	1478.6447	1538.8206	1714.6588	1595.8151	1153.2461	458.69318	526.12018	1623.3055	1715.512	1610.6188	882.60278	1822.4818	918.0542	1162.1846	926.85864	1773.1835	2064.291	906.72583	502.50128	945.625	929.83752	1284.1465	376.90436	840.27515	1695.7537	2477.9038	560.40955	698.19794	2610.9055	1415.5265	2197.9739	2299.4495	1838.9484	881.47162	2314.3018	2541.1787	455.8045	3896.8345	762.63684	3673.6829	1741.5486	1373.5012	1202.2013	1648.6177	4490.6812	3218.4927	1605.2332	1817.1019	1196.4716	516.33783	1480.2058	1845.5946	744.82251	2049.9097	406.3067	1154.551	917.45618	1826.0636	1246.9126	2310.7766	2334.9915	2163.0652	1554.1715	1069.5542	1228.8907	2476.4089	2030.4662	765.43195	4154.9077	916.42328
2679.2778	437.00003	850.73206	1359.0392	497.65219	596.20068	3327.2634	706.48254	746.76025	1163.0063	1024.4337	1542.6172	2356.9436	1347.257	740.24945	1671.2434	902.2616	557.88037	1013.0504	991.01196	803.12921	179.84004	1626.261	551.22998	423.41071	989.87427	286.56897	686.27075	723.06171	2425.7075	1031.2131	880.6358	882.50256	2977.5273	976.32556	1174.0905	3075.1211	1603.583	1840.0023	1118.9487	2006.1432	780.20886	3259.4807	2421.4355	1696.1547	1153.3782	641.00598	1953.3116	3281.8059	2380.4622	2834.6033	872.18909	711.88647	1081.3199	376.34308	877.16858	1951.2145	2769.2937	2110.8542	832.11243	1410.4408	1521.083	1705.28	1573.8361	1122.9005	434.15234	493.52609	1576.007	1600.047	1524.5278	875.83289	1826.1312	872.0769	1167.3522	872.75635	1754.3364	1978.432	900.5647	474.35046	895.93884	919.43958	1294.2394	377.57199	840.44324	1658.3313	2388.5757	559.63214	659.73059	2459.0259	1458.6427	2181.3442	2163.468	1933.6554	876.82672	2169.7061	2537.9287	475.81909	3891.2563	760.95154	3656.7585	1629.7004	1532.6318	1342.8192	1669.698	4585.3271	3182.1084	1601.7823	1825.2953	1282.7212	546.52411	1535.8651	1729.6458	869.78113	2026.8909	380.1384	1158.3812	911.40686	1820.6229	1253.7548	2496.5063	2251.0454	2149.8416	1456.837	1061.0463	1153.7582	2376.8237	2025.0299	895.05139	3891.6711	985.16638
2549.2896	436.19125	829.78705	1192.2947	498.87503	593.39075	3284.1543	698.13403	745.54602	1118.4131	1125.4618	1533.9421	2061.1335	1305.1881	731.17145	1657.047	892.41284	707.25623	1008.2791	1089.359	799.03491	179.01642	1630.7235	697.85974	405.9895	1087.3804	287.23749	760.85876	711.81757	2552.5464	1006.2846	875.53845	838.58813	2841.9094	1070.048	1174.9733	2938.0251	1592.5757	1568.4955	1105.7261	1971.5398	737.8407	3351.679	2286.3379	1693.6771	1149.0573	620.22791	1978.3673	3186.7505	2250.2781	2859.1721	837.75104	687.88806	1075.6257	459.16068	842.28754	1903.199	2733.9324	2132.4976	784.77551	1450.4009	1471.4769	1641.4557	1525.1134	1108.3319	427.62424	467.59213	1497.5979	1507.4879	1519.957	870.49048	1758.8601	825.71417	1163.9117	826.35992	1725.918	1871.8074	890.70123	455.7171	860.87506	916.52875	1225.9646	380.49106	836.19043	1632.6102	2284.9001	559.9552	637.56543	2309.8252	1605.9314	2168.397	1974.2854	1948.2031	869.88428	1978.9653	2501.7893	610.32349	3855.385	776.99805	3868.3967	1556.7062	1678.7886	1473.8556	1696.134	4517.3291	3057.4341	1602.0768	1821.0031	1615.3602	780.12427	1692.0009	1661.7493	929.25366	2002.6945	360.46896	1174.4166	902.43274	2358.218	1271.2937	2784.4834	2182.1633	2138.2307	1455.4749	1049.1624	1149.3452	2300.8403	2011.6395	954.81873	3679.4897	972.13416
2430.3203	437.7691	807.19952	1058.4642	498.05389	589.98077	3234.355	702.2063	751.84564	1090.6833	1189.0271	1523.891	1788.5901	1264.1111	725.21973	1655.3373	883.04047	730.31677	1027.381	1153.8312	797.14124	178.17017	1632.4387	721.6759	384.65167	1161.1798	287.867	806.2453	701.4436	2605.5535	971.40314	871.05225	790.95422	2727.9487	1129.8113	1174.0371	2811.4194	1584.5442	1376.8546	1093.4763	1952.3652	708.61053	3215.5176	2167.6042	1685.392	1129.0903	608.86005	2006.845	3103.1128	2136.4836	2849.5146	805.18243	667.40027	1071.1298	492.99066	803.99579	1872.2878	2708.1265	2111.9834	766.77612	1420.7178	1419.9971	1576.8368	1477.5569	1092.6873	430.59528	444.34515	1436.3258	1403.3707	1524.2179	864.59418	1706.5695	793.14105	1163.3286	788.55414	1698.3188	1778.3867	882.58832	439.60474	824.78802	913.21906	1159.3197	378.85028	837.68011	1608.0809	2180.7307	557.63586	615.16705	2222.2705	1863.1174	2162.0471	1832.7434	1930.4116	865.21606	1832.6392	2451.3337	685.51593	3825.4275	835.83081	4037.7305	1503.5624	1750.4498	1537.975	1711.7958	4441.3896	2895.1301	1613.6418	1830.4504	1800.0974	907.80719	1960.3049	1588.9412	926.80389	1979.1028	341.43591	1178.8174	890.26434	2656.2305	1274.219	2946.2578	2119.1907	2134.2644	1463.9835	1039.4089	1158.9249	2245.6382	2005.9753	952.10126	3467.8208	946.47205
2344.7314	443.10013	796.85925	1006.9161	496.5159	585.58588	3174.3174	726.14349	762.29724	1073.2267	1195.3391	1514.0518	1551.2001	1224.7135	717.39185	1638.2955	874.4906	549.67383	1084.8875	1160.3297	792.11462	177.36096	1630.0021	544.4751	372.7475	1166.5118	281.38684	807.04584	692.33099	2545.6516	923.99902	868.63904	737.21436	2620.249	1137.7021	1166.0231	2701.6895	1581.193	1294.7312	1079.2753	1903.7843	700.6012	2784.1321	2073.4268	1668.2501	1081.5347	594.98181	2040.5116	3036.5947	2047.3043	2784.7131	775.95868	652.39734	1069.1371	451.89423	773.43182	1819.6586	2687.8105	2031.6664	737.79895	1285.4191	1357.6808	1511.1017	1431.9525	1071.3663	442.14044	425.44177	1380.7988	1302.8761	1541.9738	857.82861	1634.5911	760.38544	1167.3397	755.34332	1655.478	1704.8073	877.13647	429.18164	793.40796	904.09558	1109.8331	379.72357	840.20178	1586.0905	2062.5774	553.81287	599.98132	2160.8569	2276.5581	2150.2717	1760.7151	1860.4869	861.79688	1760.4779	2439.2881	665.21826	3792.6189	963.5354	4142.186	1417.59	1708.1085	1499.6913	1710.9738	4353.4097	2651.7942	1642.455	1837.6078	1744.3832	873.43427	2398.0977	1505.8717	831.4046	1970.9397	326.15295	1158.8673	882.32983	2635.8093	1253.6478	2904.7078	2065.3621	2123.3232	1493.0814	1033.0922	1180.2562	2222.54	2003.0609	853.88776	3291.0786	924.27075
2279.0293	442.59775	780.28113	952.50879	492.79031	579.06708	3127.9875	750.73029	759.7821	1042.5924	1435.7998	1505.1174	1443.3127	1185.475	720.95996	1630.0247	869.94409	463.71579	1096.2339	1393.2317	793.09967	176.17952	1625.2671	457.1655	355.50153	1420.0406	276.30096	938.96436	685.76782	2472.3896	898.58795	868.29144	694.94775	2523.3975	1368.8043	1171.031	2598.3716	1573.938	1258.3434	1074.5327	1827.2278	699.01501	2376.8269	2006.25	1631.2913	1057.9584	594.93054	2046.6487	2982.4885	1982.4824	2678.375	744.31525	645.26404	1065.1285	407.10611	741.67267	1783.5973	2667.6514	1942.6382	717.07202	1208.4373	1314.3108	1452.5872	1386.3732	1047.0273	449.42618	409.68274	1341.5641	1198.8043	1543.6204	860.8374	1571.7058	732.479	1165.7496	724.5025	1620.1127	1650.7085	872.79462	421.02081	760.74847	887.28876	1045.5846	381.94269	842.96936	1567.719	1972.9983	551.0968	594.50684	2157.7385	2309.3572	2148.7158	1727.7207	1805.2614	855.71222	1729.5332	2413.5237	635.28662	3778.7578	1110.3979	4093.8738	1372.4404	1637.3882	1437.0853	1704.4348	4265.4517	2460.1802	1645.8186	1838.4041	1583.5725	814.38757	2433.8655	1445.4556	746.34741	1950.4967	312.97937	1137.4779	876.39111	2459.1328	1225.5571	2851.76	2016.3629	2128.0161	1471.5428	1022.8822	1157.2478	2209.8245	1985.7378	768.44019	3162.9829	891.94556
2244.9026	438.42249	774.54871	926.6557	495.96356	571.17975	3090.3887	775.72595	752.0141	999.97992	1827.4716	1504.5132	1411.8046	1146.3768	728.20343	1617.0446	867.86206	431.51721	1079.0767	1766.2682	791.58313	174.79204	1619.0353	425.88293	337.37781	1803.7135	268.96893	1155.5864	680.71912	2390.5637	892.07715	866.74756	659.67566	2430.9758	1744.0769	1167.2487	2505.2729	1564.2704	1250.9425	1070.5912	1714.5548	701.3479	2030.4271	1955.0477	1582.7065	1050.7738	593.68848	2034.911	2935.75	1932.0677	2546.418	722.58997	642.98438	1059.9675	359.89008	720.74786	1749.3319	2657.4668	1864.7435	676.04987	1164.5037	1285.902	1398.3846	1340.8683	1020.9487	448.75934	395.77197	1292.429	1113.8403	1534.9033	870.84204	1513.8755	695.21265	1160.7838	687.73383	1588.2197	1608.1383	869.06079	419.24866	738.50421	866.43579	985.80688	386.67932	837.34448	1552.6876	1901.0214	550.04962	592.24396	2143.5225	2119.8206	2145.658	1723.6223	1759.0245	847.25232	1725.187	2382.6184	599.77075	3750.9172	1268.9554	3946.9031	1324.2894	1548.4336	1358.8448	1694.201	4177.4829	2309.155	1632.7206	1831.8763	1352.7422	739.32098	2232.6311	1398.6719	671.40503	1924.3331	302.95233	1107.3907	870.3197	2216.5398	1192.9075	2791.7454	1966.6127	2125.6604	1418.2009	1010.2991	1115.113	2203.6785	1981.288	691.23706	3061.8145	870.94562
2032.3002	447.90155	771.33356	892.6051	495.54395	565.84766	3056.7827	783.12341	771.22839	973.58289	1610.1521	1498.36	1397.5345	1111.4257	707.62341	1610.2311	863.25342	421.23053	1033.4862	1561.5337	793.8158	173.44775	1610.9877	416.67957	327.49139	1615.2042	266.23334	1026.6207	673.62085	2305.8372	890.55072	869.60522	625.26721	2363.3535	1536.28	1173.2069	2436.0293	1555.2904	1255.9066	1064.5392	1613.5103	697.59247	1818.719	1882.9974	1531.9631	1040.42	602.59863	2006.5586	2887.5725	1861.4076	2452.5928	701.8916	642.69116	1062.0825	347.55237	702.89606	1715.5315	2636.1631	1806.7949	658.34924	1146.6145	1258.5131	1355.863	1299.5568	1003.558	512.71313	385.41455	1280.1854	1038.8611	1471.4038	877.28271	1472.3594	678.68939	1160.1201	672.42889	1564.4454	1550.4713	866.06927	419.73767	722.75586	858.3067	945.20142	387.35278	840.94092	1544.4789	1828.611	549.20618	588.01001	2165.3831	1976.1776	2144.0669	1713.8829	1677.0747	841.80981	1716.4198	2344.9033	542.65283	3730.5479	1253.0106	3797.2563	1307.2488	1439.9718	1262.8029	1674.2903	4064.6006	2232.9082	1608.8688	1818.6025	1211.905	663.65338	2085.03	1357.8751	618.82062	1873.094	294.90375	1094.5662	861.28857	1983.3162	1178.3844	2713.1152	1927.6831	2111.939	1355.1031	998.09241	1069.6394	2195.9224	1961.3621	638.09174	2977.8403	856.88745
1811.23	473.71332	770.24139	865.94183	498.87579	561.17651	3024.1489	781.6347	821.38007	948.16693	1288.9559	1491.7372	1386.552	1078.1312	682.64117	1598.1248	858.36938	414.67859	984.72137	1251.0135	788.93713	172.2023	1601.7216	410.83276	321.84058	1292.9321	263.97955	838.99347	666.31964	2220.2974	883.45514	868.625	592.17273	2296.8638	1229.0341	1176.465	2368.8152	1546.5139	1256.2439	1057.7999	1519.4586	692.89423	1653.0797	1808.4581	1482.908	1028.8156	603.55792	1975.4869	2836.1704	1788.6122	2372.9397	685.01007	642.92773	1061.0065	342.17297	686.49005	1669.6198	2636.5559	1746.9432	627.88824	1131.6063	1233.8914	1315.8483	1260.087	987.56464	576.14911	376.10443	1269.5706	987.4256	1397.8612	880.91223	1429.1774	662.57916	1160.0664	656.92151	1537.1477	1491.4537	862.54047	421.89282	706.01489	851.74103	918.59857	388.19031	839.94067	1527.8069	1758.4086	548.03363	588.64178	2157.1523	1839.7849	2137.8604	1706.5319	1592.5637	836.33521	1707.7914	2312.2271	480.23438	3708.7671	1194.5164	3647.2573	1266.9092	1329.6478	1165.036	1652.0602	3951.7917	2182.3816	1582.8386	1804.2815	1096.6892	590.58411	1940.7229	1316.4867	574.62354	1835.6251	288.11353	1084.3325	852.78235	1778.533	1167.6715	2630.6958	1887.3563	2106.2251	1297.8214	986.62341	1024.4049	2187.667	1952.4979	592.40137	2896.729	852.11688
1648.306	640.03735	763.07593	844.3891	490.67169	559.00055	2994.4822	718.9903	1120.239	951.77643	1119.186	1490.0587	1378.8005	1054.4836	677.28992	1589.9995	855.48834	413.9801	966.52155	1088.4236	785.64746	171.67673	1582.8008	407.80768	317.99533	1140.4076	268.5119	740.5459	659.91797	2131.9617	870.13623	860.71503	570.59692	2236.7615	1066.761	1173.3154	2309.9956	1538.4426	1254.3618	1057.9326	1481.5396	691.79816	1610.729	1742.088	1452.6179	1009.4547	607.7738	1950.8617	2755.3943	1726.3452	2356.2158	667.49329	644.49701	1057.7296	339.68051	666.54114	1648.9479	2625.2539	1692.4908	613.94482	1123.1461	1191.942	1280.9088	1232.1909	970.36487	533.64746	371.79028	1256.2859	948.57013	1330.2876	875.24542	1392.2903	652.46082	1158.4382	643.38025	1517.7184	1442.5898	860.09753	419.08249	694.56885	847.78577	899.95142	389.6922	841.20062	1507.8351	1711.4761	541.65466	590.08899	2180.5159	1644.3518	2133.2498	1704.8422	1561.3009	832.23749	1707.446	2266.7002	441.09116	3684.9839	1082.4426	3499.335	1251.1809	1240.408	1086.3009	1624.9893	3876.6829	2183.8611	1555.9257	1776.6537	1088.8425	548.68262	1740.3492	1275.8403	561.15125	1797.5994	284.41187	1078.7268	853.28143	1624.2236	1160.9922	2550.7336	1861.49	2105.0889	1252.9393	982.73627	998.76172	2176.9414	1924.6422	578.72888	2846.8555	824.31549
1541.6379	721.38086	757.21625	834.27661	487.38315	557.17371	2971.0417	674.97528	1265.4028	947.86963	1003.363	1486.0498	1371.9045	1031.2479	670.59656	1581.2623	851.409	411.33768	953.61414	976.23639	781.01654	171.13226	1565.2692	405.03702	314.69836	1022.2724	268.25763	674.30823	654.04028	2050.1257	864.78833	856.8255	551.97412	2189.0542	956.59271	1168.4945	2261.9656	1533.2719	1253.0564	1057.985	1452.9738	691.36658	1585.9766	1684.205	1428.2147	993.35577	611.34229	1930.1698	2694.981	1671.5674	2334.0308	656.32996	647.32812	1053.0413	337.0686	654.92969	1622.5929	2619.6387	1642.6215	598.11389	1115.2365	1158.4525	1252.2843	1204.6437	954.76428	492.87842	368.40918	1245.6377	927.76062	1270.7426	866.50153	1361.104	638.9787	1155.7526	629.77588	1489.1331	1399.516	856.34924	418.31482	682.15424	842.73132	885.23138	391.09338	837.26727	1486.6163	1667.6918	538.29529	593.08887	2173.7207	1484.3651	2127.8826	1704.871	1539.2161	828.50031	1708.7023	2230.9368	412.29529	3663.1833	964.23584	3352.9558	1220.666	1173.8124	1027.5063	1599.9773	3796.4832	2180.687	1537.4308	1760.0563	1079.1113	517.08545	1570.884	1243.1403	549.96973	1777.0381	281.71277	1073.8186	851.73114	1523.4794	1156.4326	2475.5381	1836.4951	2098.9778	1219.5627	977.49261	972.41205	2167.6846	1918.3285	567.15723	2812.4888	816.83618
1492.7626	643.84607	753.87616	831.61646	481.36237	556.09998	2958.9338	666.46423	1123.1619	946.85681	983.2674	1472.9203	1366.8413	1008.8533	671.33813	1572.4685	845.08313	407.15448	950.60205	958.49847	782.72485	170.42032	1550.2852	401.64203	312.71625	1020.7839	259.2132	665.20264	649.18488	1979.6685	863.14539	856.59808	538.87506	2173.2646	938.85944	1166.0725	2241.395	1533.7275	1254.3669	1057.7875	1441.9873	692.27631	1576.3013	1643.2545	1415.55	982.9505	622.02924	1916.356	2675.2004	1631.7803	2301.6812	649.81628	652.52948	1050.8398	334.21655	648.21411	1620.7753	2598.0991	1587.1924	591.73047	1110.0764	1129.5737	1236.2075	1177.8405	942.40039	462.62482	366.91342	1242.7061	907.92224	1225.4761	869.63818	1348.0389	627.96033	1151.2014	621.46301	1465.6023	1368.001	848.05298	418.33856	676.47803	837.8938	872.2735	391.84097	836.55054	1468.8125	1629.7181	535.94708	599.03394	2170.6243	1387.1207	2121.5894	1705.043	1534.3285	830.90912	1713.1317	2201.5898	404.87091	3645.1289	834.4873	3209.2615	1216.5516	1147.4043	1004.0892	1578.5256	3706.2437	2176.5293	1533.9086	1758.2979	1076.1581	503.73657	1462.8016	1238.5212	541.04364	1781.4473	281.03275	1073.9196	847.7699	1498.093	1155.8693	2409.3413	1818.4861	2085.115	1197.2665	969.66931	960.25616	2161.1426	1917.8716	559.23798	2789.48	804.8313
1470.8311	570.10187	750.11279	831.42804	477.93677	555.28577	2953.4785	664.94324	986.49567	938.27118	964.1684	1472.4382	1361.1099	987.84009	667.31665	1560.2871	841.18835	404.19452	943.48334	940.1214	777.90198	169.39441	1536.4581	398.68323	312.30292	1001.361	255.23555	651.07489	644.117	1924.7983	861.17426	851.75769	532.22192	2166.4792	920.36627	1162.7784	2235.3174	1531.5706	1245.412	1059.9183	1435.3342	693.47595	1572.4143	1611.2811	1404.0374	972.78748	631.19403	1896.7561	2687.5327	1600.8911	2278.3081	645.42767	660.5448	1045.9465	331.84625	644.35889	1610.5378	2598.8591	1543.4463	580.28137	1101.5553	1114.4102	1223.9005	1152.4895	929.8078	431.20465	364.09467	1225.0134	899.64703	1195.7709	861.66589	1334.4695	618.78772	1144.4692	611.66229	1438.5225	1343.5051	843.51862	417.56165	671.78552	834.46088	860.48077	392.39368	834.37634	1445.7753	1609.1509	531.97821	606.99548	2166.3044	1324.3188	2116.5508	1709.8862	1526.4121	827.98889	1719.8185	2181.9414	399.61871	3630.6899	752.23804	3102.2791	1198.5162	1127.6677	986.4007	1556.1576	3628.1965	2175.2781	1533.05	1759.1595	1067.4755	495.87567	1396.7463	1218.4349	535.25037	1779.4034	279.28973	1070.2883	842.95789	1482.7415	1151.7354	2341.6299	1801.9065	2079.3533	1186.4414	965.07043	952.03326	2151.5457	1919.7703	553.10632	2771.9204	806.42828
1447.8502	499.30188	734.58167	829.88782	472.9906	554.71606	2953.2168	668.86182	854.13831	927.97241	945.82562	1478.6436	1354.8793	967.92761	658.87659	1546.2267	839.17297	403.11041	933.14343	921.51691	771.94556	168.10022	1523.5106	395.51831	311.83194	1001.7219	256.96344	633.13556	638.91309	1881.8741	855.68921	840.72986	530.73285	2186.1274	901.31488	1166.241	2250.6768	1527.412	1229.5101	1063.8096	1432.103	694.98645	1564.1429	1586.7606	1393.5507	962.69299	641.67316	1872.7074	2726.5298	1577.3984	2261.856	638.90649	670.79388	1038.021	329.87183	636.91443	1623.0082	2596.2441	1501.8766	569.50305	1097.8452	1104.5804	1214.7161	1128.2963	917.06177	404.84027	360.19101	1195.7886	880.47888	1177.9811	853.11914	1326.207	612.71216	1135.9591	606.32227	1421.8719	1324.8567	839.49939	414.36893	665.03503	830.12048	847.61761	388.12808	834.30652	1423.726	1600.0378	523.81445	612.82758	2174.4175	1304.8029	2111.6755	1716.2266	1516.1285	825.64673	1728.3414	2168.1572	400.40289	3619.075	707.04901	3023.5347	1182.3599	1113.0674	973.10797	1533.1102	3560.2671	2178.5269	1534.235	1762.0586	1061.8412	492.13928	1365.7229	1206.2251	529.52069	1772.365	276.6705	1062.2487	837.17041	1467.4943	1144.7621	2272.8433	1790.6661	2076.373	1173.5371	962.95569	951.24579	2139.6199	1919.016	548.35168	2748.9648	805.99719
1440.1049	457.75366	732.48566	828.62073	469.81458	553.5517	2954.3049	672.375	774.50409	919.28442	938.85065	1476.4104	1351.9775	951.78937	651.50549	1537.7466	833.65594	401.50421	921.49548	914.50433	765.93707	167.23517	1512.0066	394.07324	310.53308	995.22247	255.86392	626.62848	635.74799	1860.1062	851.10443	837.80591	530.72412	2180.9602	893.95099	1165.4646	2246.667	1521.9844	1221.2087	1065.7891	1432.9971	693.64423	1559.5005	1569.0085	1380.2429	959.34705	634.60236	1864.801	2709.126	1560.3081	2258.6243	636.89557	664.23596	1034.5579	329.62909	635.55927	1618.7561	2592.8779	1473.7672	565.00854	1091.145	1094.5405	1206.4783	1109.3401	900.21002	386.8338	359.12274	1174.0969	877.50989	1169.6313	843.9328	1317.8845	609.10345	1130.9182	601.21533	1406.0836	1310.874	835.37909	414.10327	662.59247	827.57306	837.14777	387.79205	833.14142	1408.2302	1591.8811	521.55927	606.68958	2170.0154	1292.4939	2108.6484	1727.5815	1506.9645	819.31201	1740.8413	2157.7297	399.53729	3610.5535	684.90417	2949.5713	1169.6909	1105.4216	966.23492	1512.5662	3481.7371	2183.0505	1535.7837	1764.8884	1057.1816	488.1145	1352.6523	1191.9685	525.15631	1781.5769	275.4599	1064.4414	832.88873	1461.1262	1147.3923	2221.7427	1780.1255	2073.2808	1172.5278	958.42072	950.71344	2131.4114	1923.5303	544.17255	2739.6965	800.79382
1423.5399	426.36993	728.71692	826.77246	465.70673	552.18701	2955.8499	675.75323	713.14447	912.63428	935.5708	1468.4982	1350.288	937.07684	646.20813	1531.3334	826.7818	398.40552	909.42297	913.16064	764.33691	166.55409	1501.0089	392.91193	307.8577	1006.6951	255.70157	623.83716	633.31848	1846.8223	844.16528	837.44086	531.28253	2189.2363	890.3894	1168.6012	2252.8901	1516.1145	1219.2336	1067.0303	1435.3595	691.34216	1552.2618	1553.7253	1365.9136	958.22089	627.52478	1862.1868	2671.3979	1545.5542	2259.936	634.30054	651.82941	1039.0731	329.99188	634.35498	1633.1838	2583.1836	1448.1605	563.91101	1087.4065	1075.0188	1198.585	1092.3389	881.88672	376.33728	359.06024	1155.0385	866.07642	1164.2659	838.12555	1311.9562	607.44238	1133.1672	598.95154	1399.0378	1298.6066	830.62451	411.83621	657.63623	822.43738	829.88037	385.4389	835.00555	1397.1604	1572.8979	520.98401	595.86328	2161.3108	1289.2474	2106.6013	1739.8795	1498.162	812.00201	1754.7961	2148.5012	406.51843	3603.2122	670.7923	2877.1545	1161.0786	1100.0306	961.45532	1492.7946	3399.4011	2182.0874	1537.4792	1767.7195	1049.2362	484.03271	1346.0873	1192.3074	518.80206	1796.139	274.74597	1069.1162	829.97296	1450.304	1152.7266	2176.8848	1777.2906	2073.7297	1171.5209	953.00848	954.21362	2124.4468	1929.657	540.21393	2723.6069	772.37634
1424.6633	423.41229	725.89374	825.86322	462.59027	548.55139	2944.2227	675.17664	704.42419	909.35077	931.94934	1467.1055	1348.6832	927.67822	640.63934	1526.6195	824.51257	400.21594	905.65631	910.08948	761.61963	165.83603	1491.5568	394.84155	306.70483	1002.8647	260.52527	620.91895	628.76086	1843.6351	839.74329	829.09998	535.0155	2178.8826	887.06982	1161.1434	2242.9236	1507.7802	1210.692	1064.9802	1443.397	688.37006	1552.8931	1532.0182	1344.9069	982.32471	652.1416	1856.4825	2631.8157	1524.8521	2259.7876	630.48022	672.43591	1034.2666	330.41	631.20184	1624.063	2586.2107	1433.2856	564.646	1080.8462	1072.5599	1189.4164	1081.1169	874.10852	371.5657	356.96823	1176.0613	866.37079	1158.7173	827.57739	1301.4432	604.8335	1126.8087	595.74677	1381.3696	1281.8583	825.15942	410.85492	653.48749	819.53101	820.44556	386.43759	827.03198	1392.3741	1560.5479	516.92767	616.78839	2153.4111	1285.7903	2098.0852	1734.2559	1495.2141	808.30286	1749.1627	2146.8899	408.59604	3588.9082	668.00104	2859.6377	1162.8323	1091.5049	954.33411	1468.6448	3321.1863	2179.5518	1619.0581	1865.3678	1043.907	485.7048	1340.7921	1194.172	518.33752	1759.8474	273.62802	1072.2739	827.97632	1447.4698	1156.8265	2140.7908	1770.266	2064.1401	1173.1694	950.34802	955.9762	2118.7729	1938.5314	539.55566	2709.7612	764.30804
1416.7917	421.76837	717.77783	825.98669	457.05591	544.5343	2936.4595	673.16425	698.37177	904.97229	927.94196	1468.5868	1346.2524	919.06329	635.61511	1522.1769	822.98358	401.664	902.31824	909.42499	762.77393	165.29639	1482.4796	393.67548	304.69266	1013.7525	265.91269	617.93927	625.31506	1834.2527	837.99585	822.42261	538.30408	2196.2886	883.35345	1155.7235	2234.7898	1500.3656	1207.5458	1064.193	1450.3259	686.41394	1555.5903	1513.3505	1324.0344	1021.672	670.42749	1850.8901	2591.6475	1506.9985	2258.354	626.86719	686.09991	1029.8124	331.43036	625.35315	1620.7603	2588.313	1422.0571	565.91846	1080.6949	1066.8088	1180.9718	1070.7234	865.71777	370.18164	354.87408	1188.2551	854.43896	1154.6017	819.1861	1291.8241	602.44958	1129.3705	595.46326	1365.2328	1267.3217	822.02356	406.46652	649.86255	816.92078	812.68243	386.76489	821.30609	1388.6333	1533.3424	513.17334	632.57068	2147.7556	1282.9744	2090.7554	1732.4899	1492.3591	806.72876	1750.0469	2144.8799	416.26575	3576.5742	664.96442	2843.9988	1164.1084	1084.8193	948.74738	1445.5914	3244.4094	2176.4539	1714.548	1979.6938	1039.3151	486.76709	1331.6892	1204.6221	516.86414	1726.793	272.44513	1093.5693	825.96185	1438.5995	1182.4384	2102.9185	1766.0619	2055.0488	1172.8556	949.63959	961.51959	2112.4004	1944.6953	538.68109	2687.927	751.49036
1413.8767	422.81488	718.6394	829.44257	455.67456	539.25299	2943.1226	666.33093	698.06763	904.26544	922.73535	1467.5474	1341.0411	912.79669	632.95929	1518.5961	823.90448	396.54913	900.02643	904.04578	760.03625	165.49525	1474.6771	388.69403	304.2616	1009.1038	259.58868	614.85638	625.9278	1834.7848	835.97607	823.44281	539.75201	2182.8176	878.33862	1154.0068	2221.2769	1496.3879	1208.2627	1068.2703	1453.2527	688.0697	1554.1758	1506.1571	1303.9258	1111.5597	657.32379	1845.6879	2549.4504	1499.9536	2252.5525	625.41534	673.9397	1026.0623	334.77313	624.96729	1610.5034	2588.3052	1410.1501	566.71704	1079.4865	1062.9819	1175.1479	1062.8118	854.56958	368.68884	352.88202	1167.6921	851.3504	1155.3824	808.32843	1285.5944	601.50299	1140.5422	593.75244	1346.4733	1261.1451	817.48193	408.52997	649.17731	817.84082	807.90149	385.00092	820.29279	1381.9681	1528.2683	510.81409	620.74561	2150.3145	1281.2328	2087.894	1756.9764	1489.4253	807.80304	1775.6356	2141.083	413.8559	3571.8623	660.44904	2831.6755	1162.6913	1084.5658	948.53223	1426.6066	3172.2852	2178.5701	1852.8466	2145.3601	1037.5167	485.43976	1329.7936	1203.0404	515.073	1708.8466	271.13086	1177.0037	823.71893	1434.192	1273.73	2058.4868	1760.288	2049.1926	1175.5266	955.81403	963.66077	2103.5469	1948.2072	536.91479	2678.4951	756.63818
1399.1852	422.88828	716.3042	833.27673	452.80453	538.72925	2946.3354	684.64954	696.02441	902.62903	918.12677	1463.3612	1335.0945	905.95178	628.71497	1513.275	822.39709	394.80472	900.97522	905.05621	757.1427	165.74429	1468.3914	386.25296	303.90237	1013.5484	257.73993	611.69897	623.9646	1814.5026	834.35767	823.43518	541.17273	2193.917	873.72772	1156.1624	2218.4932	1492.0011	1210.3793	1072.6664	1449.3235	688.63708	1547.2477	1495.0361	1287.1213	1155.7731	638.55139	1839.0494	2524.5979	1488.9222	2246.8105	619.53687	654.44397	1024.5586	336.2937	620.08777	1607.4852	2589.6047	1407.67	564.32758	1080.647	1051.5548	1168.8066	1054.6877	846.1543	370.06073	351.68597	1145.0245	843.62744	1154.3557	800.66724	1279.2498	600.36523	1150.6064	593.85144	1336.6355	1251.5144	813.79053	407.65018	647.57581	816.14709	803.00995	381.88348	817.8291	1376.0267	1507.5366	506.99783	597.30823	2147.4189	1276.6368	2075.8491	1818.9048	1484.4799	811.104	1836.2927	2129.0652	421.07227	3561.9211	656.98267	2820.3367	1159.1323	1081.7855	945.92755	1408.733	3120.2114	2177.5176	1916.8815	2221.3149	1034.1443	484.93713	1322.5641	1204.0299	512.17279	1693.1213	270.13324	1221.8359	822.73083	1430.4208	1324.6514	2021.142	1758.1313	2046.5712	1176.5651	968.21423	970.97906	2097.688	1957.7089	534.67133	2665.4814	752.50232
1405.9204	421.64935	716.25092	833.22052	450.7204	544.02246	2945.0671	733.8291	691.70697	895.66302	914.24152	1462.8175	1328.3795	898.47363	620.75647	1505.9882	817.89233	394.39478	906.21759	901.37555	754.64893	165.9738	1464.0682	385.91663	302.11963	1010.0294	255.92165	608.47308	619.07556	1813.1637	828.9314	819.28845	542.55725	2175.6394	869.61652	1154.348	2201.6104	1487.0807	1214.2803	1077.4352	1436.3745	687.86975	1544.5549	1479.4628	1274.1083	1141.8501	605.54449	1830.6282	2519.6765	1473.3871	2241.1287	617.28082	625.30792	1020.9582	335.65973	618.05524	1603.1914	2593.2974	1401.4685	563.34808	1078.4641	1052.0355	1161.8088	1046.392	840.85364	371.763	351.58521	1119.5509	842.72186	1151.0054	796.98865	1272.6849	598.16638	1145.1042	591.26562	1328.3328	1237.9884	809.20081	407.74384	645.23126	813.07861	795.84222	382.66327	813.51978	1367.9326	1503.7815	501.55896	568.9563	2136.645	1275.7257	2071.4709	1917.0015	1476.896	809.38599	1937.3533	2107.7239	422.52563	3545.5698	654.87317	2810.3223	1153.1515	1075.8574	940.32208	1392.2612	3091.0342	2165.312	1888.1318	2185.1938	1035.6024	485.45813	1320.0566	1197.2029	509.51581	1680.2578	269.60706	1222.7693	823.52478	1429.8898	1324.9576	1993.1696	1746.4716	2041.6147	1176.1801	988.15149	970.31818	2095.6316	1964.0596	531.78766	2651.2837	760.4151
1391.5962	420.94019	712.37793	835.69775	448.29041	544.26202	2941.6531	757.52148	686.35559	891.12305	911.64819	1466.1619	1323.1599	892.901	616.19025	1500.3802	816.75537	393.62262	911.12292	901.37134	753.15027	165.79039	1456.2096	384.81976	299.73566	1008.9012	266.26263	605.80249	615.84937	1786.2809	830.01965	816.72443	543.99268	2177.7974	867.03589	1153.958	2200.0652	1485.9259	1213.7272	1077.3635	1429.9929	687.73499	1543.0867	1470.46	1265.5325	1126.1421	589.06421	1824.1326	2514.6575	1463.9353	2246.8372	616.67053	609.32562	1022.3408	334.50601	615.97296	1613.7635	2587.0757	1408.6608	559.94885	1080.2421	1050.9763	1157.3787	1039.5564	833.13452	370.991	350.66632	1105.2517	829.20911	1146.7616	793.328	1267.9896	597.04541	1141.7421	595.5285	1324.6053	1230.0358	802.07373	408.20135	638.50623	810.6488	788.20044	378.33075	807.026	1364.9921	1485.6077	499.12823	550.16034	2132.2852	1266.819	2063.3022	2042.3737	1475.6193	808.83185	2060.4766	2092.8674	422.80917	3535.5632	650.62134	2795.8628	1146.7574	1071.3678	936.4198	1374.584	3064.22	2155.887	1836.6074	2120.7085	1032.6841	484.62589	1317.0076	1188.1129	505.59689	1680.9318	269.21674	1184.8615	823.75098	1420.3781	1294.7157	1962.1721	1735.1035	2045.7195	1179.713	1069.7841	979.12866	2089.2949	1972.1082	530.48816	2638.3792	766.28558
1392.7321	420.4729	713.29968	839.18274	445.98743	542.33826	2937.2471	770.40955	685.22583	887.69434	909.67505	1463.8806	1318.5123	888.08691	613.2652	1495.4564	817.03247	391.54834	915.84314	898.90894	747.99646	165.43184	1446.822	382.90564	298.78052	1006.6083	280.18927	603.41718	613.34705	1787.8435	825.24872	808.30536	545.58026	2164.7261	865.18481	1149.1647	2187.2029	1486.4156	1210.499	1075.2393	1426.483	687.91022	1539.1987	1464.2556	1257.2336	1109.5931	579.13367	1818.4602	2509.5186	1457.0806	2257.4817	616.71161	599.02618	1018.7869	333.11694	616.64697	1621.8108	2577.7727	1406.0785	558.50726	1073.4706	1050.0883	1153.9633	1033.2766	824.46381	367.2998	349.47189	1095.8182	828.72083	1142.1659	788.23914	1263.9917	596.42065	1136.256	594.93512	1312.224	1224.469	797.76508	409.9339	638.09863	808.54059	779.30719	378.56149	799.51135	1363.9622	1477.1694	498.02777	541.3147	2122.3894	1262.8308	2060.5776	2169.1611	1477.0704	805.51837	2192.8579	2080.7153	421.27783	3528.2993	645.46698	2779.4614	1140.2004	1067.5516	933.29456	1356.4214	3038.3914	2149.1077	1775.1869	2043.8938	1028.3129	483.1955	1312.6849	1179.9006	504.75067	1687.517	268.90671	1134.2996	823.69238	1416.8612	1238.5343	1929.9065	1723.0743	2042.1604	1178.8982	1177.8199	977.73389	2081.092	1977.7576	529.89264	2634.9397	771.28961
1383.9072	419.99994	711.50647	846.18793	446.21417	541.90186	2937.5542	749.22705	685.3526	880.97821	905.16333	1462.4375	1311.2404	881.8678	627.2085	1495.5135	814.17017	391.48938	1077.668	894.4613	748.32123	165.87419	1437.6156	385.34338	298.92014	1001.1904	325.30667	601.2207	610.63831	1775.3154	826.18091	805.87659	548.45941	2157.3015	860.66064	1160.0011	2189.6807	1482.3381	1212.6362	1072.7091	1429.3767	682.80585	1528.2461	1464.5021	1250.7	1081.0989	578.90961	1819.5457	2503.7549	1455.7561	2242.4304	616.01099	595.57831	1018.8627	332.75449	618.38843	1701.6577	2575.0039	1401.9011	555.33984	1080.2928	1050.5743	1149.6638	1025.6117	820.67432	368.75204	347.53543	1089.8364	819.63239	1142.2332	784.39111	1258.1803	595.3501	1133.9769	595.86621	1305.0696	1223.3704	796.8147	407.34555	634.24023	806.07678	771.71985	377.62344	797.4801	1356.9564	1447.717	492.06339	537.32782	2095.0972	1266.5292	2057.7146	2232.5535	1473.8586	802.55957	2259.802	2068.7224	422.64755	3526.8179	643.28241	2768.064	1130.9637	1063.0094	929.91614	1339.8977	3029.6128	2147.4644	1687.7035	1938.1077	1028.6014	480.44717	1309.8726	1168.538	502.69254	1692.5491	267.11273	1105.4326	823.03796	1410.6288	1208.4989	1908.2402	1728.3434	2042.2959	1180.4806	1263.751	983.78455	2077.79	1982.5874	529.22498	2627.2612	797.23773
1386.9095	419.66913	711.65283	847.48676	446.9928	541.03644	2938.3398	730.54547	683.03265	874.52313	900.57043	1458.1581	1303.8846	876.0401	636.58362	1494.1969	811.63007	391.23541	1207.6681	889.76758	744.85114	166.32729	1430.5308	384.96155	298.85117	996.05627	356.66769	598.92535	608.21069	1775.9279	823.64575	803.30756	550.9649	2148.3376	856.10242	1159.3706	2180.4463	1477.4578	1211.8442	1070.2361	1432.6035	678.63818	1521.3358	1463.8939	1242.5314	1054.3378	575.87732	1818.4874	2498.2266	1453.8182	2231.3169	614.64417	592.04956	1015.2001	332.17316	617.53931	1772.2899	2572.4492	1398.7227	554.57269	1077.1858	1054.9033	1145.6367	1018.4194	816.81421	369.63165	345.71375	1084.4662	819.71478	1142.6478	781.12958	1253.0818	594.90137	1131.8977	595.34229	1295.0651	1221.5409	795.1051	406.99161	633.64734	803.47852	767.98242	377.38446	796.00372	1356.5875	1442.714	486.85403	534.36102	2080.5859	1262.7985	2057.0366	2262.5745	1470.6796	801.41498	2290.8906	2058.3665	424.49115	3523.9614	641.55621	2759.2075	1123.5728	1058.7493	926.67798	1324.6272	3022.2556	2147.0847	1605.3445	1838.7799	1024.7871	477.91956	1305.1057	1159.8607	501.8075	1696.3688	265.51147	1077.9829	825.8598	1408.7881	1177.4355	1890.4868	1725.6864	2041.8702	1180.0239	1318.1589	983.19409	2073.8281	1989.0753	528.32422	2623.5591	836.52118
1374.6296	419.99988	709.90063	837.49792	446.77563	538.11707	2939.9639	728.51648	685.60529	870.25854	896.37878	1455.4246	1296.6458	872.09454	619.96356	1486.5481	810.59857	393.94623	1133.3333	886.93335	743.98114	165.78793	1432.5665	385.4693	298.58936	992.92786	328.76617	596.26154	606.75458	1735.7239	833.23706	806.76093	550.98657	2158.146	852.17004	1157.2305	2185.1821	1470.1163	1212.8243	1068.189	1435.1757	680.80444	1517.5836	1458.7123	1233.0468	1037.9739	576.45026	1806.5251	2493.4565	1448.3984	2247.7139	615.43573	585.85229	1018.4191	330.62695	619.09357	1866.8566	2574.3772	1396.9956	551.76691	1073.2623	1058.7335	1142.5615	1013.4641	812.03125	367.15875	344.44037	1081.0016	807.61108	1143.4919	779.7616	1250.854	596.94824	1134.1093	600.20074	1289.9747	1215.9519	791.97449	404.78265	629.9021	800.6886	762.7019	378.10303	795.76361	1365.1665	1422.9689	485.27856	527.0791	2076.4785	1267.9219	2044.7832	2183.8572	1469.1982	806.14642	2212.3489	2054.6128	427.37408	3514.615	641.01184	2759.9966	1123.9575	1056.3756	924.45764	1314.3495	3017.4075	2126.5901	1552.5264	1775.464	1015.5815	476.8053	1300.6888	1159.7915	499.91943	1695.5984	265.18158	1049.0056	832.59857	1413.3328	1152.9761	1887.6232	1722.3269	2033.7712	1173.9979	1253.5352	993.74915	2065.7891	1995.3837	526.49487	2613.9438	984.04907
1377.6335	419.74921	709.75494	835.81769	445.98773	537.22961	2947.7981	712.40967	683.90198	866.29779	892.76215	1453.6445	1291.5984	867.40833	606.8175	1480.5846	809.95679	393.40198	1054.3301	884.10907	743.92957	166.14658	1432.4124	384.76648	298.1059	990.1076	298.55676	593.99158	606.79895	1735.4609	830.97516	804.86707	552.68744	2154.0029	848.70074	1156.5582	2180.9829	1466.146	1216.043	1066.7554	1438.8174	680.0462	1514.6208	1454.099	1223.6584	1020.5963	572.09656	1796.1721	2486.9688	1443.3773	2235.2844	614.95502	580.59991	1016.7646	329.85889	618.91107	1922.1487	2571.4543	1393.8989	551.08221	1068.292	1061.1591	1139.9442	1007.7629	806.24249	366.18042	343.61813	1077.7383	805.30157	1144.0051	777.78772	1248.8567	598.47931	1138.0801	602.06866	1277.6689	1211.3193	788.38013	404.45001	629.85724	799.22052	762.32684	378.18576	796.36304	1367.0176	1417.8572	484.03668	523.28253	2070.0166	1267.2986	2038.7787	2106.2593	1468.0466	808.60608	2132.968	2049.062	429.68939	3504.416	640.13983	2757.5325	1123.0339	1054.2812	922.79608	1304.8706	3009.7036	2115.0723	1509.5371	1723.6001	1009.7654	475.48309	1298.6838	1158.5448	498.73132	1694.1415	264.59552	1028.7709	835.07458	1417.0872	1130.4175	1881.2349	1717.2609	2027.0355	1173.4805	1172.4554	992.96039	2059.8379	2000.936	525.06683	2606.8079	1026.8823
1373.1478	418.72925	707.31671	834.15039	445.26367	539.18213	2964.5581	676.7403	678.89923	862.74402	890.12842	1453.1499	1289.679	861.68799	596.8432	1476.9312	809.16406	393.37347	968.86475	885.14417	752.17157	168.04291	1429.1492	381.65692	297.20966	987.87634	266.00165	592.3783	609.01453	1694.4584	831.67682	801.91235	556.65271	2146.8418	846.04126	1164.9417	2170.6841	1466.8059	1225.7374	1066.1129	1443.8917	675.24878	1512.8455	1450.3359	1218.9738	1001.7218	571.01929	1788.1659	2478.0364	1438.9343	2183.5276	620.38446	576.5152	1016.1359	330.20798	629.67224	1957.3542	2560.8728	1396.6676	548.17493	1063.9733	1055.7369	1137.9916	1001.0302	798.93939	367.90024	342.17645	1074.7795	796.62964	1144.1843	771.48218	1247.1531	599.25885	1141.2209	605.76715	1272.059	1208.0746	786.97009	403.33887	628.05371	799.68219	760.69312	376.40491	798.02917	1364.8995	1402.4348	483.21771	520.85229	2060.8748	1264.9631	2036.1299	2031.9778	1467.3065	808.06274	2053.8911	2040.981	429.12302	3493.0469	638.90289	2750.541	1120.1388	1052.5917	921.95667	1296.5917	2997.7805	2080.3545	1480.5311	1687.9886	1003.8067	473.85574	1292.8478	1153.9695	496.80557	1691.6904	263.56873	1014.4783	832.49573	1414.5844	1121.5811	1870.083	1717.8798	2023.5596	1177.1215	1068.6267	998.14514	2056.9597	1998.7634	524.22974	2587.1106	963.84399
1378.8329	418.65903	705.48352	835.58374	446.18961	539.92542	2974.5742	651.10657	677.69434	858.80835	887.23663	1450.4225	1285.5366	856.14429	590.42621	1471.6384	808.56384	393.22873	915.12842	882.85663	750.76581	167.56017	1426.387	381.87143	296.86273	985.15778	251.80202	590.62439	608.54419	1693.5422	826.5788	840.96204	558.36084	2137.0886	843.26447	1159.2561	2160.9194	1463.8345	1233.7141	1065.22	1450.3326	674.50549	1509.2471	1442.6901	1208.603	981.00854	567.32812	1783.5469	2470.0344	1431.0415	2153.2771	619.76556	572.75281	1014.176	329.69635	629.17261	1930.5385	2568.4084	1389.5204	546.58716	1060.8046	1059.2861	1135.7871	994.63416	791.48822	366.83398	340.28275	1072.2279	797.69153	1145.9944	771.3103	1244.6193	596.5899	1162.1876	603.51666	1261.0608	1201.3069	785.04163	403.97491	627.40985	798.70331	756.09998	376.61246	798.84863	1364.2205	1399.8318	483.48535	517.74292	2047.8391	1264.8223	2034.7314	1946.1521	1464.548	811.73828	1965.4465	2031.9585	428.53735	3482.9646	637.35547	2737.9717	1118.9597	1052.6616	922.32477	1288.2129	2983.2017	2073.8486	1462.9939	1668.2012	1003.9002	471.86487	1290.874	1152.1093	495.56873	1690.3195	262.10587	1005.6523	833.42493	1412.3433	1111.0173	1863.1495	1711.649	2021.5339	1178.6519	999.83032	999.3476	2055.4614	2000.083	523.45514	2582.1653	925.54944
1372.6855	419.16254	702.65887	838.49353	448.33649	540.04614	2981.0828	630.52209	675.24146	854.59802	884.24084	1446.42	1280.3593	850.67468	581.52679	1465.5176	809.15918	394.28961	879.5603	882.06116	747.27631	166.20027	1423.9327	383.59143	296.7818	982.2135	247.10814	588.82019	606.77979	1670.6918	820.19513	904.59784	558.80585	2134.3354	840.46765	1148.0763	2163.9854	1459.0579	1242.2135	1064.1726	1457.5372	676.08624	1504.5625	1433.1293	1200.3121	959.36237	567.87109	1780.9152	2462.4912	1421.4349	2135.3828	616.23596	569.18848	1020.7485	328.68335	630.45898	1883.6259	2585.3945	1379.1443	544.95459	1056.7186	1055.9998	1133.4813	988.37439	783.97314	364.54102	337.03464	1069.9587	789.44293	1148.7434	773.80798	1241.6948	592.24695	1193.9979	603.79108	1256.2063	1192.8513	781.62183	407.00964	625.60571	797.06561	748.48425	374.29239	799.20923	1373.5964	1391.1455	484.30353	512.76544	2032.7363	1267.4961	2023.0596	1856.916	1460.6407	817.59418	1874.9026	2022.4285	426.00146	3473.5393	635.56152	2722.3303	1118.5969	1053.6729	923.31567	1279.7001	2967.3088	2061.1455	1451.908	1657.3201	1012.3608	469.64728	1289.9885	1151.5378	493.08508	1689.4491	261.01773	1002.9475	835.85999	1407.9764	1109.5361	1858.6566	1712.7612	2020.0686	1181.5244	948.6604	1009.9308	2054.7454	2008.0994	522.69159	2573.9658	919.50195
1380.6055	418.97626	702.17255	839.33453	445.578	535.66327	2994.1716	625.276	674.01514	856.07916	881.92639	1437.8469	1277.8652	844.10889	580.25073	1462.14	820.13013	395.46356	866.91193	879.76184	748.05499	166.77571	1421.3376	384.91595	294.2973	979.69983	247.55995	587.40454	605.24365	1668.4091	820.91602	1077.9594	557.96802	2128.3601	838.29663	1140.0155	2158.8303	1451.9015	1250.3488	1064.2327	1467.4563	673.15466	1500.6954	1428.4238	1192.9003	951.06378	568.01886	1776.6895	2459.9067	1416.4729	2121.8108	615.67755	568.64124	1015.983	328.61813	629.60095	1839.2666	2578.6841	1367.9978	544.63696	1050.6278	1060.1924	1133.0985	981.61768	780.50775	365.33566	336.26093	1067.5525	793.86981	1181.1306	771.04492	1242.5359	591.68207	1269.2273	603.20392	1258.0376	1188.0049	778.80731	407.72498	625.00732	792.72559	746.71606	375.23535	796.81348	1376.9344	1389.0913	482.04083	512.44611	2026.6172	1272.8956	2019.254	1774.5948	1453.4197	830.15106	1789.9921	2024.6355	426.41879	3464.4604	635.80713	2718.0959	1120.8879	1049.8423	919.47388	1273.6224	2957.9084	2052.6221	1446.2194	1651.8387	1025.9907	468.3154	1294.0043	1153.5198	493.12918	1706.3854	260.08444	999.03796	836.25012	1410.0853	1104.2637	1857.2278	1699.1855	2016.8073	1183.6395	930.94617	1012.2203	2053.0217	2012.2478	522.76123	2571.4697	932.74603
1373.4628	418.93228	701.49951	841.80322	442.75638	530.86029	3007.1389	621.92316	671.5437	855.91907	879.88403	1430.2285	1275.9073	837.18939	576.62866	1458.6993	829.13104	398.26492	857.97998	878.21814	749.1626	166.52023	1417.9678	385.621	291.91205	977.42859	248.24973	586.05603	603.04712	1646.0022	821.55701	1223.35	557.55713	2121.9534	836.32007	1145.5403	2166.071	1444.6736	1255.8158	1064.9822	1475.3116	670.30798	1497.1545	1424.4462	1191.462	944.27185	569.26099	1772.3768	2456.6428	1412.2559	2109.1531	618.81531	568.03296	1013.8323	328.5228	633.77264	1802.4689	2569.011	1357.0093	543.1062	1048.3652	1057.7239	1132.5448	974.30487	777.30072	366.13565	336.96265	1065.4204	791.93164	1205.6307	765.37921	1243.0226	590.92358	1333.9407	604.83539	1267.1378	1183.873	776.33801	408.55884	624.42731	788.81226	741.81995	373.40356	793.95331	1382.2291	1381.3375	479.63464	511.54971	2023.9707	1282.2	2005.4937	1700.5558	1447.0878	884.34399	1715.3969	2024.4153	425.86105	3455.6663	636.31433	2713.656	1120.6466	1045.9598	915.76721	1268.373	2949.3728	2038.1609	1440.4705	1645.8995	1039.2374	467.1586	1290.6569	1152.8915	491.69968	1725.0414	261.17746	994.47284	836.94415	1412.2155	1102.4722	1855.9707	1675.2173	2011.4292	1185.5406	918.62872	1024.2806	2050.6719	2020.9727	522.97302	2550.0925	939.18774
1381.5834	420.11963	702.0177	842.66351	440.9762	526.56238	3016.4922	619.40015	672.73468	842.61224	879.25873	1431.2014	1275.399	829.00708	571.90991	1453.3667	817.90771	398.38153	859.04877	877.55084	747.9502	166.8013	1410.4189	385.29034	291.35089	976.56647	246.71358	585.09943	597.16174	1647.7323	818.21509	1174.3313	560.05432	2122.5684	835.37592	1142.2712	2167.1494	1438.5206	1245.7603	1068.7291	1468.9242	670.09125	1494.9236	1421.6869	1182.713	938.76489	566.36462	1768.432	2446.865	1409.575	2099.77	616.75629	564.66345	1013.689	328.32086	632.25378	1759.9836	2554.9739	1350.681	545.08087	1040.4734	1057.8824	1130.08	964.24316	773.20514	365.51257	336.28018	1065.0217	791.26129	1173.7666	762.0072	1239.7561	587.57104	1300.9491	601.03601	1263.5975	1181.5964	774.24139	407.51788	623.05096	788.28436	738.86499	374.01303	790.17383	1383.0552	1379.7377	477.80627	509.47693	2010.3105	1276.864	2007.0192	1672.1246	1447.9626	1145.7291	1685.8995	2005.6714	425.48712	3448.2639	637.24957	2703.2947	1105.2794	1043.7688	914.93744	1266.9587	2942.1763	2037.7728	1432.171	1635.2688	1032.22	466.84283	1284.5986	1136.8503	491.63464	1744.2819	260.99301	992.14575	845.26001	1412.3925	1099.6567	1854.0675	1669.0896	2012.3876	1186.3246	915.10425	1026.5747	2045.5399	2025.4484	523.29462	2542.5239	883.85345
1379.4708	420.24933	703.07562	844.75171	438.23462	522.48755	3023.8679	620.33545	677.23834	839.14502	879.09222	1430.5526	1274.6138	821.95563	568.29108	1446.7722	807.10272	400.2594	856.56177	878.83453	749.14038	166.86842	1404.0963	383.69318	291.85205	976.51337	246.00035	584.98987	592.63031	1644.5665	815.01367	1125.3356	561.54388	2135.0161	835.16071	1140.9432	2184.0647	1434.1177	1234.5844	1071.2109	1468.6763	669.91003	1492.2556	1418.0048	1170.0425	936.06781	569.2674	1765.5276	2436.2375	1405.5125	2091.3938	612.94171	562.14319	1018.1505	327.56232	628.6828	1721.1437	2545.4082	1350.5881	543.4342	1033.4089	1055.4275	1129.4972	955.79559	770.15308	367.12079	336.21332	1064.0391	785.44312	1152.3904	761.67615	1238.7139	584.2522	1275.6509	600.20862	1265.5361	1178.002	769.49121	406.20801	621.91449	785.35126	740.4306	367.85345	785.14319	1383.9056	1371.1067	475.46765	505.77844	2005.0854	1281.0609	1994.7625	1649.7593	1448.1952	1254.7843	1659.65	1991.7583	423.87939	3438.0576	638.20453	2693.637	1095.9843	1042.4698	914.16071	1266.1924	2937.2673	2033.0297	1426.9751	1628.2263	1023.3782	466.34387	1287.2517	1127.3323	489.79559	1748.8234	259.41248	988.39166	845.26703	1413.302	1099.6173	1853.6478	1670.2714	2009.3264	1186.6366	913.16327	1039.7341	2041.6521	2027.8137	522.93658	2528.9409	835.5575
1388.2775	418.84058	704.86926	842.39697	435.03497	518.7442	3028.4836	626.05688	679.95636	850.32471	879.66486	1427.5322	1273.4044	816.4436	568.09326	1438.2792	800.43799	397.97815	848.76697	879.75214	746.49664	165.64171	1399.7526	381.24744	293.74585	977.69122	247.3802	586.18872	589.88562	1637.5663	811.97937	1071.7252	561.46802	2136.4619	836.07709	1136.1411	2186.3193	1432.1571	1222.3518	1071.8385	1477.5413	669.82184	1488.9115	1412.9714	1163.9854	937.41449	567.15015	1764.1202	2424.3391	1399.4574	2084.5586	609.99347	560.90253	1014.7714	326.08868	625.38422	1682.0702	2542.521	1343.4634	543.35187	1030.7877	1060.292	1131.4688	949.55469	768.59222	372.12311	334.04858	1062.1772	782.78033	1146.761	758.82678	1240.7123	580.87134	1236.9192	596.79645	1257.5188	1172.5118	765.45947	408.70587	618.55383	779.03192	738.72107	365.02917	778.37634	1383.0237	1362.5435	472.42603	504.08563	1999.2419	1279.3135	1994.2668	1635.7806	1447.4553	1147.3602	1644.6731	1984.5896	422.07538	3423.8599	639.20203	2685.1294	1094.9796	1042.4181	913.38751	1266.3754	2935.5193	2025.8368	1426.3619	1626.4506	1012.0619	465.6145	1284.2543	1126.7545	488.6109	1732.4419	258.23004	984.64563	837.28223	1415.3966	1095.0505	1855.3781	1671.6792	2007.5457	1186.3617	913.40369	1039.9092	2039.4558	2029.1615	521.57324	2523.6128	819.89465
1384.0576	418.77032	705.66266	845.32159	433.23621	516.67822	3033.4297	642.00818	682.41547	852.56171	879.16107	1425.2764	1275.7078	809.92432	568.99579	1433.902	797.44983	401.44794	846.71051	883.8327	751.47656	166.30487	1400.1178	379.59174	292.72925	977.4505	250.84494	586.27698	588.69165	1622.3293	808.63879	1010.0022	560.30768	2146.7542	835.55377	1132.562	2190.3438	1433.7826	1221.2712	1073.5024	1473.6396	669.40906	1487.5573	1408.9227	1163.511	936.93982	566.68872	1759.2991	2411.4019	1395.6552	2090.042	610.77081	561.88843	1011.8991	324.55963	624.03986	1664.8914	2537.7532	1332.6111	540.36859	1023.6497	1057.4406	1131.6958	942.11389	766.68652	371.44238	334.50259	1061.6184	780.67822	1141.4249	764.73633	1240.5122	578.73584	1211.833	597.94977	1261.8115	1169.2828	769.55402	404.88086	614.78143	774.85144	735.58868	364.73471	774.71204	1387.2023	1363.8516	470.005	503.94666	1981.8575	1286.3226	1992.3251	1623.4475	1446.5051	1062.0045	1632.717	1970.6105	423.46399	3416.9055	641.09894	2676.9404	1090.4498	1042.4248	913.28107	1262.5619	2930.3608	2022.7842	1423.9091	1624.1366	1007.6748	461.77112	1283.2671	1122.1967	487.28125	1722.0286	258.74191	988.97009	844.31592	1417.4558	1099.3813	1859.1704	1673.3044	2005.0802	1188.5223	913.38733	1050.3959	2039.6718	2029.6716	521.55115	2511.9592	801.32379
1391.6245	419.42908	705.98206	847.47479	433.14343	515.4906	3038.5444	663.21942	684.33643	849.93073	878.13708	1423.395	1279.8927	802.88971	569.51031	1431.6002	794.54877	403.30603	847.77643	882.92908	755.45093	166.90874	1403.104	381.20972	290.17035	976.4939	253.06773	585.80396	588.33698	1623.9093	805.16064	937.08057	558.57385	2150.3792	834.30701	1130.9856	2193.3792	1437.2684	1225.8634	1075.6915	1462.6975	668.83282	1487.2133	1405.3407	1159.6259	935.50171	567.47858	1752.616	2398.0081	1392.9756	2102.3525	609.05573	564.15045	1011.1978	323.0434	622.05298	1657.9431	2531.9844	1326.3901	541.13153	1019.2866	1057.8358	1130.9957	934.07489	764.58972	367.7442	334.84998	1061.9048	779.98071	1136.2749	765.31934	1239.1722	577.1972	1192.0096	596.41296	1263.0322	1167.1964	774.11108	403.70447	612.6004	771.79639	731.32709	367.81427	772.68079	1388.6478	1363.271	467.96283	504.75702	1974.3368	1289.5594	1989.1661	1613.764	1445.4543	988.13721	1622.1855	1953.2196	425.29749	3413.6538	643.50201	2668.9385	1084.1934	1042.4736	913.54895	1256.6064	2923.4421	2020.4111	1420.4857	1621.5471	1007.3171	457.67584	1286.035	1115.662	487.95874	1714.7249	258.55713	988.88361	854.35443	1419.4973	1099.3938	1864.1604	1672.4089	2001.2572	1192.0791	913.19232	1054.0348	2041.1906	2026.6842	522.28278	2503.5264	794.18231
1382.0049	418.86761	707.85571	849.87299	434.26245	514.89545	3048.8845	662.11273	685.54761	842.64252	875.47046	1420.547	1275.2375	798.35406	568.2843	1420.3506	794.50531	403.67914	850.02924	881.06311	754.19653	168.68134	1400.2091	379.13806	290.34146	973.81604	253.68945	584.2196	585.27734	1615.8464	803.04871	883.88196	558.16656	2168.4854	831.62964	1136.8395	2201.5796	1441.58	1228.9661	1076.1161	1458.9937	670.1781	1486.1805	1408.2356	1156.3876	935.35181	566.43121	1753.5002	2384.7339	1396.38	2083.5366	611.66858	563.20953	1009.1942	321.88196	623.66467	1642.3596	2528.7097	1316.0862	539.34503	1013.6742	1061.7175	1133.6891	929.16156	761.45032	365.24231	329.72906	1060.8458	776.90674	1134.6447	770.04816	1242.4011	575.92944	1172.8726	596.64099	1261.153	1169.9406	769.63672	405.36484	613.62415	765.22778	722.03009	367.56018	769.20648	1390.1771	1366.0044	465.97824	503.79523	1968.9717	1284.3198	1969.8942	1604.8693	1443.2854	920.11157	1614.0267	1949.3333	423.11902	3407.9553	645.73077	2662.6853	1081.6614	1043.4283	914.52148	1254.1381	2917.8901	2022.1538	1416.9622	1616.3934	1019.267	457.13257	1280.9745	1112.9808	487.03583	1701.199	256.57794	987.21942	857.29364	1418.6383	1100.8602	1860.1079	1674.0804	2006.7362	1192.67	912.54633	1067.0211	2038.431	2027.6611	522.21838	2492.8491	786.45508
1385.0028	418.10272	709.64307	848.70874	434.61621	513.93835	3058.96	657.12524	683.89838	834.11108	873.27734	1417.936	1270.7256	793.92786	567.93188	1408.2822	793.12134	401.28894	854.2887	879.34326	749.534	170.39659	1396.8909	376.48529	290.63754	971.64014	251.80655	582.95264	582.49219	1619.4015	802.4895	832.80524	557.93524	2166.322	829.47754	1132.6155	2200.4211	1443.8618	1227.8555	1076.6282	1462.0991	671.29718	1484.6063	1410.9462	1150.5471	935.13275	565.10443	1755.0397	2372.1387	1399.6213	2061.7507	611.18567	561.72485	1005.2854	320.87021	622.61609	1624.0199	2525.8352	1305.826	540.94324	1008.8145	1071.4637	1136.4264	924.46472	758.70398	363.17667	327.03671	1059.2034	776.10229	1133.1627	768.97864	1245.7614	574.49805	1152.5541	594.99133	1255.3937	1172.6139	765.34314	407.03714	613.19861	758.8158	712.72144	367.14865	765.8855	1392.1897	1366.8652	463.99374	502.63611	1961.554	1281.321	1967.4161	1596.099	1441.0146	858.13837	1605.3253	1946.342	422.60751	3402.4553	647.45905	2655.8311	1079.3087	1044.0002	915.30115	1252.3994	2911.9744	2023.505	1413.3085	1611.0847	1034.0408	457.10788	1277.6764	1110.623	487.0452	1687.3418	254.40237	985.77551	853.38123	1418.2083	1097.4847	1855.4069	1676.2214	2003.8727	1192.8243	912.09863	1068.2881	2035.4073	2027.4962	522.2041	2486.3096	780.45605
1379.8182	416.52676	709.57849	853.3396	433.46042	510.492	3062.9978	644.60803	683.2832	819.84717	875.39154	1417.9053	1274.087	788.62714	562.56421	1398.6975	791.9834	400.48502	873.61389	882.20831	753.45441	172.04945	1394.8547	373.07126	289.3811	974.0838	255.46913	584.59039	583.72516	1597.2515	810.91302	813.60675	557.31348	2166.9463	831.84454	1130.8978	2189.5127	1432.7095	1229.8235	1079.5026	1511.4907	669.15356	1479.8191	1406.4415	1148.7397	933.51569	566.08508	1755.2039	2363.5449	1396.3859	2047.0574	611.79608	558.67004	1011.0249	320.45831	617.66589	1632.103	2523.6013	1303.7213	538.604	1000.8209	1084.2568	1136.6646	918.99817	759.28857	362.84418	328.64886	1053.6215	781.323	1129.8247	771.88617	1246.1675	571.64313	1138.3716	591.38647	1258.7251	1170.5255	764.67218	408.50848	604.66711	756.40979	707.93793	366.85211	764.52191	1410.5448	1372.1655	461.86993	501.16525	1956.6888	1277.6099	1961.7875	1584.5619	1438.6346	832.73846	1599.6116	1937.8864	421.81171	3400.0278	645.39099	2643.4219	1074.8115	1041.2955	914.35931	1252.8079	2902.8528	2018.0649	1408.6132	1606.3055	1024.3293	455.16498	1268.4137	1106.9724	487.34576	1676.1128	253.99994	989.68311	849.44238	1422.4659	1105.6136	1853.96	1679.7762	2015.0934	1191.9351	913.56677	1077.0614	2034.2001	2025.9236	522.91968	2476.1116	778.99036
1383.8457	416.48102	708.27069	855.84613	430.8606	507.58728	3066.1104	631.05438	683.85974	808.06976	876.79828	1416.783	1277.0151	783.66199	559.89862	1392.0953	788.11536	398.08917	888.47211	884.02496	757.12665	176.11327	1394.7152	370.60162	288.33276	975.79987	255.91988	585.5899	583.75165	1598.2867	825.3111	795.82495	557.49622	2161.614	833.18488	1128.5697	2184.1201	1425.8497	1232.543	1081.5626	1562.524	668.45764	1476.6444	1401.2634	1144.5814	933.71338	565.47974	1754.537	2353.3748	1391.9307	2037.3916	609.25745	556.37946	1011.394	320.69861	615.26941	1633.2178	2519.7441	1298.4346	538.61163	996.38361	1096.172	1135.9957	913.64636	758.20435	362.81091	328.65198	1049.3855	783.4599	1128.1102	771.22754	1245.7295	568.93634	1123.6426	588.62256	1257.9249	1167.0234	762.04059	409.04749	602.21204	753.46368	702.35144	367.60272	763.24823	1414.6647	1371.3394	460.06274	499.58447	1948.0106	1273.1735	1961.811	1574.6686	1436.7745	813.47058	1588.666	1930.5538	419.7832	3394.2981	644.42554	2634.4485	1072.722	1038.6074	912.75995	1253.7454	2891.8906	2012.9382	1404.6824	1602.4565	1012.7141	454.1026	1263.8716	1105.5895	487.86279	1669.6218	254.22331	987.22363	845.96655	1423.2347	1103.1227	1852.4187	1680.4646	2014.76	1192.051	913.6604	1078.0474	2030.8459	2024.3324	523.37714	2470.2827	779.0603
1380.8821	419.79971	704.55103	860.46643	427.25681	505.73212	3067.3662	615.388	693.30139	802.11853	876.83289	1413.4233	1279.0426	779.3045	560.33466	1391.3287	779.65228	400.21738	893.77502	888.67432	760.742	185.97093	1398.3281	370.35648	287.78607	976.12854	253.75954	585.33917	581.44983	1593.7328	851.28638	786.24255	561.27856	2175.7334	832.51965	1130.0121	2190.4553	1427.5741	1230.5533	1081.9464	1616.9242	671.0127	1476.7771	1396.288	1141.7264	937.41541	562.63342	1752.2598	2337.2805	1385.0442	2038.4689	612.20465	555.68311	1011.2522	322.13776	618.44128	1617.184	2512.3152	1289.2744	537.04529	991.82739	1100.3867	1133.3867	908.41486	753.87457	363.27594	328.85443	1047.9954	778.97302	1129.51	772.71045	1243.4308	566.50305	1111.9286	586.74738	1256.4517	1160.7074	763.15668	407.62	604.5824	749.60547	697.70581	369.77539	761.9519	1416.0837	1368.8931	458.7605	497.79404	1936.6271	1269.4492	1956.6343	1567.9774	1435.9954	806.30249	1583.936	1925.3226	415.76794	3381.8459	645.89331	2632.1663	1075.2961	1036.0571	909.98645	1255.7157	2877.2649	2008.5116	1402.1765	1600.3669	993.85876	453.92651	1264.792	1108.5736	486.51257	1672.4124	254.38326	983.98944	851.98859	1417.0428	1101.3899	1850.7606	1675.4214	2017.3286	1194.2439	910.92352	1095.1964	2023.3384	2029.6935	523.21979	2456.9124	772.23511
1386.1241	420.48517	703.5719	860.94843	426.43585	501.79059	3070.5061	609.27106	695.46979	796.20734	876.74133	1411.5675	1278.5682	777.69995	562.07739	1384.167	775.39771	399.68451	898.58917	889.00903	760.1189	204.76161	1403.4314	370.078	287.40457	976.00574	253.27194	585.32349	580.53174	1591.2096	874.98755	780.81805	561.50208	2176.5229	832.30432	1128.5012	2192.0322	1426.0564	1228.1161	1080.5422	1636.8295	673.17273	1476.8177	1389.1676	1137.0033	939.10309	564.9281	1750.9371	2330.4121	1378.7943	2044.556	610.43762	558.27454	1010.4188	323.05148	616.86389	1607.2394	2506.6677	1284.4146	537.46521	989.15393	1100.4027	1132.9624	906.26581	751.70728	363.3887	327.61188	1044.9351	779.90497	1128.9532	772.12225	1242.4379	564.47754	1101.7263	584.88037	1256.5605	1155.8177	761.1167	408.02438	603.35974	747.63586	693.42639	371.42175	759.60553	1418.7222	1366.8816	458.21085	500.07507	1925.9336	1269.2019	1955.9144	1570.7621	1436.7933	802.11371	1587.0897	1919.0947	413.41415	3369.3074	647.55798	2636.0137	1069.5292	1037.235	911.0885	1257.2633	2866.1614	2010.0602	1399.116	1597.2644	979.27209	451.92593	1263.8619	1102.8579	486.17062	1673.1982	253.31987	980.56085	851.41071	1412.2798	1095.9229	1851.2008	1676.7185	2016.6857	1197.6272	911.09625	1099.0177	2019.4764	2029.3802	522.9541	2450.0645	768.64447
1376.7671	419.18018	704.4447	861.784	428.04926	496.4155	3075.0432	609.78125	693.32526	790.52661	876.49927	1410.8177	1276.4131	777.99475	565.35352	1372.5156	773.87292	399.67639	902.94147	892.20544	756.81091	230.05151	1409.7283	368.41309	287.18655	975.50684	254.26907	585.47107	580.54724	1586.6943	897.09863	780.33948	560.4057	2176.127	832.37109	1126.39	2190.0391	1422.2368	1226.5891	1077.8893	1631.3201	675.04126	1476.8271	1386.5417	1138.062	939.39331	571.01019	1750.4642	2324.7456	1372.933	2054.303	606.79077	563.28101	1011.1241	323.59335	606.46936	1591.4333	2502.312	1283.6268	538.91431	984.39734	1093.3262	1134.0344	906.27051	751.01477	363.23367	326.86337	1040.5656	784.76147	1126.9771	772.58044	1242.3097	562.71021	1093.5538	583.0116	1250.2504	1151.8735	759.84949	403.99411	598.6842	747.05286	690.1062	372.7037	756.46069	1419.8296	1367.9435	458.14542	505.36157	1923.078	1271.3728	1952.0674	1580.1622	1438.7588	800.03662	1596.7328	1912.1149	411.50217	3356.6738	649.388	2644.4287	1057.8883	1041.1976	915.07959	1258.5577	2857.4614	2015.9586	1395.6508	1593.3999	965.68481	448.44327	1265.9617	1091.0339	484.75253	1672.5109	250.78659	978.05981	847.9679	1408.6145	1099.3611	1853.1503	1682.4834	2021.6201	1201.9645	913.26233	1109.7855	2018.1997	2031.5674	522.67273	2440.0625	765.74139
1381.4545	417.93008	703.25427	861.43481	427.85117	495.64749	3078.5535	612.29858	687.66541	787.2384	874.67657	1409.682	1279.7253	778.1084	564.29968	1369.2078	774.13928	397.42673	884.39209	890.93951	762.09564	227.87047	1409.6584	366.45956	286.97995	973.62592	253.64212	584.02399	579.01318	1593.2625	870.79419	781.19342	561.32776	2170.5154	830.75653	1122.8546	2184.092	1420.0812	1230.4479	1081.4899	1587.6654	672.22815	1479.6499	1381.9651	1135.9196	940.52521	570.22656	1747.9624	2322.0933	1369.3978	2060.9385	607.65271	561.13599	1007.5009	322.72858	606.90381	1576.6503	2503.3071	1276.165	539.45978	984.28198	1089.4983	1136.3186	906.49023	749.45264	363.17053	324.67685	1037.8861	788.44434	1127.4647	772.8291	1244.9934	561.20764	1088.8894	581.35217	1250.9622	1150.105	761.86511	404.06192	599.36353	745.24902	686.53833	373.32529	754.6991	1420.5256	1368.4791	457.54489	504.23019	1920.1246	1267.5757	1952.7822	1586.0162	1438.8518	799.883	1603.2805	1903.6132	410.23499	3351.2461	648.59753	2639.636	1049.4152	1038.2321	912.5827	1260.0741	2854.4355	2015.8147	1394.785	1592.4371	966.88379	447.98785	1262.7911	1082.3817	485.16144	1672.627	249.06989	974.89868	848.09644	1404.5742	1095.7363	1849.3286	1693.0995	2022.3259	1200.2858	916.23914	1109.4213	2018.5769	2033.8573	523.02765	2435.5977	768.01428
1377.9652	416.69971	701.4552	856.97363	427.6756	496.21347	3081.7783	615.27576	681.82782	783.02325	872.51068	1408.4581	1284.6268	778.14209	561.85657	1368.0869	773.59448	396.80896	859.79211	891.50519	769.41003	218.55896	1407.9829	363.86273	286.79535	971.47296	252.65868	582.23511	576.98627	1596.7869	830.9306	784.55493	562.07397	2173.6072	828.77289	1119.041	2177.0874	1418.3425	1236.5217	1086.8314	1534.0092	668.14471	1483.1541	1379.4069	1136.749	941.90802	567.5683	1745.0205	2315.3967	1366.5183	2066.7002	609.7077	557.0307	997.80945	322.90393	607.89838	1550.4672	2505.6755	1268.0133	536.68903	985.45551	1081.0338	1138.879	906.7627	747.61462	363.1698	321.72238	1035.6202	791.78333	1128.5662	775.22668	1248.3809	559.78082	1092.2371	579.76697	1245.9309	1148.9323	767.82446	402.88049	601.60107	743.17023	683.04742	373.77451	753.33252	1431.5154	1374.7809	456.74384	501.33148	1919.4131	1262.0769	1944.8127	1592.6906	1438.4459	800.21161	1614.1073	1895.0286	413.10681	3347.978	647.10303	2631.5549	1042.115	1033.6245	908.5285	1261.6721	2852.5964	2013.9961	1394.5312	1592.1648	972.04852	447.77747	1260.0024	1074.8978	484.8717	1673.0156	247.30765	976.26025	848.89075	1400.4856	1094.4865	1843.9236	1704.8416	2031.9497	1197.146	919.38269	1119.6797	2019.3408	2041.8521	523.57275	2427.9314	768.38751
1383.3859	417.97552	699.41675	858.90967	426.07361	492.81546	3086.4653	610.72412	684.53162	774.05609	872.39673	1408.8599	1287.8973	776.95398	557.96399	1361.4912	776.12903	394.55457	848.82703	891.77539	763.07751	204.69699	1409.0792	361.49677	286.79596	972.03235	253.71693	582.35046	572.97473	1600.7023	807.78241	784.55859	562.73859	2161.8716	827.82703	1118.1027	2165.0718	1412.8527	1238.98	1083.3196	1507.3726	670.52185	1482.637	1375.6271	1134.408	939.67603	569.61737	1745.2916	2302.0212	1363.5394	2057.7646	607.8208	559.29529	995.29504	323.17593	606.62927	1538.2869	2507.3337	1267.6655	540.21594	980.68988	1076.7063	1140.1566	905.38074	743.33551	364.54477	322.05154	1033.6399	792.56909	1127.9507	771.08618	1249.0952	556.96985	1086.2072	577.26208	1245.8241	1147.1443	765.07916	402.79675	600.13757	741.11285	683.02087	373.28635	751.12317	1430.2764	1378.4711	452.66931	502.18378	1911.4878	1257.5106	1943.8292	1663.5299	1436.1265	801.31433	1687.5438	1895.1172	412.62894	3343.2927	651.27649	2632.1975	1043.7886	1033.6694	909.03687	1261.2784	2836.396	2022.1523	1390.7186	1588.9849	964.69904	447.13766	1255.1661	1076.7035	484.34427	1676.238	247.54181	971.71985	843.44946	1395.7593	1089.6591	1846.1775	1710.2574	2031.6678	1198.8944	917.25012	1122.2375	2019.2198	2045.4135	523.40906	2416.5544	773.44116
1375.1846	418.80743	698.01733	866.13757	426.88892	490.08862	3092.7512	607.95947	686.90509	765.26453	871.02216	1408.6223	1289.4269	776.18512	561.23975	1355.1072	778.82007	393.21411	839.73047	891.2099	755.57178	191.52603	1410.0189	358.86041	286.54459	972.46918	253.90561	582.32275	569.84009	1588.7906	789.87915	786.31311	564.38995	2172.8667	827.15411	1116.8245	2157.4136	1407.5468	1242.2351	1080.8728	1484.9318	672.14801	1481.9956	1372.8754	1133.4572	938.90039	571.0022	1744.0784	2283.9766	1360.6675	2048.7993	605.88342	561.32343	996.67236	325.23358	606.0885	1513.2399	2508.1836	1272.7318	541.49957	975.03931	1070.842	1140.4628	904.53125	740.16907	365.20459	322.17047	1031.5905	793.0993	1126.9608	762.97266	1249.0569	554.61743	1080.7894	575.09045	1243.6425	1145.4581	767.25635	400.76596	598.59937	738.66089	682.4624	373.74939	749.771	1433.6237	1392.6143	450.11716	502.87933	1900.3455	1254.5707	1937.5681	1723.8833	1433.9993	802.51917	1752.4028	1895.0098	422.8147	3339.0771	654.80896	2632.9331	1045.5731	1033.6422	909.40118	1260.5612	2822.957	2027.7675	1386.4832	1585.3351	959.72351	447.7074	1251.3042	1078.7899	482.76385	1679.3337	247.14165	966.86206	839.66638	1391.6848	1090.8074	1848.3361	1716.0048	2024.2004	1199.3663	915.92322	1128.4086	2019.8975	2048.5042	523.15454	2406.5625	779.54742
1383.2246	417.97159	698.81232	866.12817	425.49411	489.63922	3104.5688	611.30481	682.22766	763.03381	871.1557	1405.8418	1284.9381	776.92126	574.28778	1349.5801	769.28186	389.23349	837.80713	891.4389	743.88525	181.01665	1410.2643	355.23697	285.44324	972.57843	253.11613	581.83704	569.62335	1599.6547	789.66699	787.42236	561.15771	2181.7258	827.55731	1114.4233	2166.5288	1402.8514	1248.715	1081.9001	1478.7295	670.64783	1480.9309	1369.8024	1130.7205	943.20331	569.76428	1737.6079	2286.2456	1358.1678	2039.5012	603.78503	562.35779	995.85889	324.32184	604.12238	1495.8905	2505.8596	1271.8209	540.98352	976.61749	1071.8274	1137.5356	905.57477	740.74023	363.12244	323.63757	1029.353	792.56763	1124.7059	764.40198	1246.5062	553.8631	1074.9349	574.13672	1241.8951	1144.1178	767.11804	405.61926	596.78699	734.77179	679.79498	377.27716	751.11053	1438.0504	1389.6892	452.51642	502.83865	1897.8975	1257.1318	1938.6556	1748.9957	1432.6261	804.07843	1776.4594	1894.3564	419.3736	3336.519	655.93115	2633.9971	1047.7803	1033.4811	909.41754	1258.822	2818.7896	2023.5605	1380.4915	1579.6666	961.66266	444.51776	1253.9818	1081.8385	482.37726	1682.056	247.77834	964.9201	841.62091	1390.0856	1086.1642	1849.8809	1722.766	2023.7797	1195.1816	917.25275	1124.6315	2023.2804	2053.7686	522.71478	2401.6331	776.16602
1378.9259	417.6394	698.36212	863.85809	425.53125	488.8403	3117.0813	610.7959	681.74969	759.12091	870.28021	1402.7037	1282.0889	777.14368	573.35132	1345.0835	766.27014	388.33759	834.94061	893.24664	741.20514	174.93539	1411.8879	352.35669	284.53326	972.79254	253.12149	581.96271	569.34216	1588.9174	788.82031	790.67987	561.96002	2197.2468	827.96295	1112.9255	2173.3811	1398.4745	1255.7632	1082.6526	1469.8196	670.06537	1480.3182	1358.7939	1134.3982	945.73041	569.09186	1733.7253	2274.7275	1354.647	2030.5747	602.83887	562.00238	995.28632	325.83649	603.20343	1476.2566	2505.0637	1272.9324	538.67145	978.66302	1071.5017	1137.3169	905.97974	739.98419	362.89172	325.51169	1027.3761	793.40759	1122.2423	764.33057	1246.2996	553.25354	1065.3881	573.24811	1227.1302	1141.8467	765.36353	408.72131	595.62518	731.716	678.45038	379.16647	750.6283	1443.4821	1391.0353	453.25433	502.4046	1898.8389	1258.4973	1936.0796	1750.8818	1433.7522	804.59625	1777.0342	1890.7319	422.7262	3333.5083	655.91339	2639.9365	1046.3645	1033.3528	909.26617	1259.083	2817.4741	2019.729	1376.6899	1575.5615	964.66339	442.52771	1257.0923	1081.2095	481.17621	1684.0637	249.448	963.09351	840.83252	1390.2024	1087.3762	1849.991	1728.7769	2023.4883	1194.5217	918.52258	1135.2885	2022.989	2057.3669	523.06604	2391.5708	770.95203
1384.0474	417.9632	696.49695	864.49469	426.98846	487.60965	3130.363	605.52563	679.66138	750.18292	870.53082	1399.1604	1281.1427	776.76086	557.55096	1341.8727	766.06592	386.98224	830.95551	894.02557	748.9856	171.65865	1415.0753	351.17871	283.83173	973.20856	254.07634	582.8316	569.08844	1589.2389	787.31262	789.21796	564.76288	2201.3376	828.42926	1112.5128	2177.6582	1394.4376	1263.5389	1083.0583	1457.8127	670.54163	1480.2759	1353.3278	1132.2375	946.26709	569.11328	1732.8668	2269.1958	1349.8794	2022.0593	603.30994	560.07263	994.02264	326.13824	603.64136	1466.0203	2506.1165	1271.9812	536.7132	978.04431	1071.9922	1140.21	905.60925	737.59735	364.80768	323.41281	1025.7192	795.8045	1119.5383	762.33032	1248.8035	552.83234	1064.8123	572.45361	1224.717	1138.4794	761.65399	412.91931	595.93225	729.69818	678.69	379.02182	747.87195	1442.179	1392.748	452.0423	501.54803	1900.1648	1258.4233	1935.5878	1725.2678	1437.5952	803.8623	1751.7916	1883.6731	420.67346	3329.9607	654.65533	2651.5681	1040.6097	1033.2848	908.95392	1261.6606	2819.5034	2016.3005	1375.4722	1573.2847	960.94067	441.07373	1257.8268	1076.1562	482.4726	1685.2085	248.60461	960.26233	836.66272	1392.354	1085.291	1848.449	1733.9473	2023.8033	1197.9348	919.7384	1140.5251	2018.4957	2056.0732	524.36475	2384.9771	775.24719
1382.5609	417.4126	694.96423	865.46332	427.9541	486.31433	3134.2461	604.78888	678.48065	739.54407	872.50092	1398.6116	1280.1493	775.31622	551.62982	1341.2097	767.91827	388.77368	827.19843	894.70966	744.58044	171.89058	1416.8265	349.33136	285.04395	973.91425	254.19096	583.302	570.13196	1583.6398	786.22784	791.58356	565.62622	2216.7271	828.76727	1113.4906	2177.2742	1394.3389	1271.4825	1082.252	1452.5585	668.33099	1482.787	1345.4825	1134.5912	946.00476	569.61926	1730.6815	2263.9663	1347.7825	2019.1493	602.29767	559.91406	993.05072	327.03009	602.79791	1456.675	2505.5107	1278.4998	538.3775	974.9884	1070.4996	1141.1904	903.89075	733.04816	365.8396	323.86438	1023.5163	800.59772	1120.0369	759.70471	1250.5627	552.55115	1061.5732	572.01782	1217.4902	1136.381	765.79382	418.20404	594.88446	728.47028	678.80298	377.59692	745.38843	1449.3558	1401.7611	451.0235	502.08618	1895.7456	1255.101	1918.2905	1702.3556	1440.1345	804.44653	1727.611	1877.5583	425.33435	3325.7478	652.28473	2660.9094	1037.0657	1032.1044	908.117	1260.8478	2809.5657	2017.9066	1375.2642	1573.3757	964.91711	440.05988	1254.8352	1072.7739	481.38812	1679.0339	249.28911	957.1908	834.10706	1388.7063	1095.1656	1847.3324	1739.8975	2014.9578	1198.4254	920.39465	1145.6198	2015.4675	2061.4541	523.35144	2377.7529	774.10742
1386.7109	416.44769	693.59436	867.21143	425.46838	484.98175	3133.5405	606.26672	672.76331	735.59753	873.1637	1399.5741	1279.1765	773.33929	552.88458	1341.8326	767.75354	389.08258	823.52417	895.33093	734.18689	172.00723	1417.8921	349.32031	287.15442	974.77271	253.41515	583.54767	571.80701	1587.9355	785.38306	793.76489	566.26025	2212.8818	829.04163	1115.1691	2174.4507	1396.1504	1279.4956	1080.8577	1450.6925	664.6781	1486.5667	1345.5996	1134.3307	945.38586	570.45703	1727.8123	2262.5242	1346.9668	2019.0779	600.54053	560.75977	991.01758	326.17712	601.31702	1453.4188	2503.9966	1281.3781	541.78741	972.89825	1068.1207	1141.1582	901.50885	727.37457	366.46039	323.67615	1021.0742	806.60669	1118.5631	757.78046	1251.8961	552.37	1058.135	571.77319	1218.9912	1134.8851	767.27136	426.71472	593.15857	727.63562	678.83295	375.56189	743.03381	1454.1565	1404.3448	450.11749	503.40833	1889.2699	1250.1561	1913.8341	1680.7445	1441.9862	805.64111	1702.2163	1871.9493	423.5448	3321.208	649.32074	2669.1001	1034.5636	1030.381	907.01855	1258.4022	2793.7986	2022.0925	1375.541	1574.5986	961.31598	440.21252	1249.9751	1070.1683	479.58948	1669.3584	248.82228	955.15863	832.34308	1382.2205	1094.4375	1846.3955	1746.275	2008.9601	1197.4624	920.7951	1145.1488	2013.1505	2066.3394	521.23914	2372.6111	780.98456
1381.0022	415.97247	696.51801	871.64612	426.3656	482.45593	3131.449	607.69037	674.68616	729.92798	876.84058	1399.9336	1275.1573	772.06708	547.36359	1340.5708	770.59363	389.87421	819.51599	895.98779	733.70544	170.52081	1421.052	345.51849	286.71497	975.04688	258.54913	584.1626	567.78021	1576.1444	781.70764	795.11023	568.60413	2233.6501	829.28271	1112.0885	2171.6702	1392.5494	1287.0367	1081.4475	1439.4802	660.98639	1486.4653	1340.4266	1133.4889	946.82458	572.4729	1726.527	2258.7222	1344.0199	2016.9656	601.54578	560.65839	985.75598	323.51675	602.37646	1448.4111	2505.1406	1286.7954	538.8241	967.43237	1067.897	1142.5341	899.55823	724.55573	367.36594	318.76282	1018.2325	806.79761	1126.0598	753.61749	1253.5509	552.70746	1060.3536	572.26691	1208.3779	1132.063	763.62659	424.92334	594.58386	724.4751	678.96631	376.99414	743.65552	1453.5144	1405.1158	449.44604	504.07996	1886.2335	1251.2343	1911.678	1642.7721	1445.8584	803.75171	1660.8835	1862.923	426.84042	3324.9062	648.62744	2670.6372	1045.2198	1027.4299	905.01392	1258.2046	2791.6448	2023.3081	1371.703	1570.0022	960.97742	439.75876	1251.4586	1077.7638	478.69113	1667.1553	245.93178	953.38733	832.74426	1376.3262	1098.7286	1843.3555	1751.462	2011.1289	1194.4027	923.66882	1141.0151	2021.5671	2072.2493	521.52124	2365.0969	774.4726
1386.806	415.56729	696.11206	874.66016	425.73239	481.35806	3130.9395	608.56726	676.4939	726.4342	876.8335	1399.4645	1272.3263	770.45312	544.01489	1340.1389	772.13831	386.32034	816.29016	896.59106	734.24738	169.51884	1423.9899	342.40128	285.79898	975.25171	259.75784	584.84473	564.12903	1580.1727	778.69128	794.73132	568.46094	2231.7363	829.53284	1108.6465	2170.0825	1389.3486	1294.4338	1081.7146	1428.473	658.23474	1483.3198	1338.3596	1131.3999	947.97473	573.771	1726.611	2259.0088	1340.8907	2014.2091	602.06885	560.04126	983.77979	322.45499	602.98523	1434.5597	2504.4536	1286.8584	539.07727	965.95581	1068.1646	1143.4832	897.60876	722.31775	368.07401	317.45016	1016.3854	805.72766	1127.6461	750.15454	1254.5021	552.69507	1058.8239	572.40625	1202.6063	1128.9437	761.95081	428.4415	595.48535	721.24072	678.91333	378.39359	744.46301	1454.9506	1403.8188	448.78165	504.00241	1880.634	1250.4966	1909.614	1602.7454	1445.6809	802.01929	1618.6853	1854.668	427.90805	3329.3635	648.15869	2670.4778	1045.0544	1024.6622	902.93225	1258.1884	2791.5969	2023.8859	1368.264	1565.6324	957.98938	439.07974	1250.9857	1077.6272	479.07999	1666.3276	244.71402	951.25256	833.29688	1370.7208	1095.239	1840.6344	1756.382	2010.7058	1191.6277	926.34021	1137.3633	2024.4182	2073.8044	522.05115	2358.7014	778.20386
1370.6891	415.19019	694.95789	875.23187	423.59668	480.07562	3138.418	607.11462	678.61316	713.49298	884.95282	1394.9247	1276.1361	771.14703	539.13696	1344.1367	772.66876	388.64288	817.32513	897.37994	732.72467	169.50383	1424.5745	341.98773	284.21194	975.33478	261.29276	585.57886	565.0509	1566.6401	779.77441	795.35187	567.75549	2252.1978	829.73236	1106.1852	2174.9929	1391.1838	1301.4626	1079.0271	1425.0363	660.67944	1478.2759	1328.7417	1128.6428	946.25568	570.61029	1732.2791	2247.0972	1337.9264	2009.4706	599.11047	560.52533	980.43414	320.24921	600.30396	1406.9855	2492.4287	1300.4813	537.69354	968.82397	1069.1353	1141.651	895.5047	720.64319	370.38977	318.13116	1019.8488	802.21307	1132.9956	749.07513	1252.1425	550.81897	1059.2329	570.56897	1200.5763	1125.1057	763.0415	426.71512	592.51318	719.02307	677.74011	377.64691	744.07739	1452.1948	1411.3856	447.86472	500.62427	1885.7601	1239.0354	1908.3917	1562.9753	1437.0999	803.08502	1576.3611	1851.0494	428.37817	3332.0312	647.66418	2666.4709	1056.1829	1023.4922	901.07928	1257.6526	2792.8806	2023.0277	1369.3306	1566.0598	952.77832	437.50574	1239.0012	1088.8574	478.36957	1666.636	244.47861	947.41779	833.09369	1366.3479	1096.312	1840.6886	1760.7117	2006.8038	1191.6851	926.6037	1138.4226	2037.3937	2090.2849	522.42175	2359.7949	762.07465
1370.9895	413.75568	693.74774	878.4267	422.84857	480.87045	3140.0955	605.6582	674.79065	709.77557	885.02319	1390.9529	1274.8989	769.5741	538.25537	1345.1514	773.59509	390.19958	815.85455	897.27979	730.70361	169.9677	1425.255	343.20081	283.24274	975.27258	260.30261	585.50751	565.36426	1573.448	778.9715	796.51282	566.44519	2253.0815	829.71436	1104.2133	2176.8594	1392.8124	1305.6599	1077.783	1421.0474	662.16644	1477.0225	1327.3922	1128.2368	946.62671	569.56146	1735.1284	2245.5854	1335.639	2005.3179	597.94458	559.2887	979.07074	319.38489	599.27649	1389.137	2483.4263	1297.7307	537.14624	969.29773	1068.7521	1142.6886	894.0918	718.64282	371.59912	317.72995	1020.329	801.54999	1134.772	748.78748	1253.1211	550.3161	1056.4441	570.17346	1199.6497	1121.9824	763.01862	428.00415	591.20605	717.45544	677.63892	377.29031	743.33862	1452.6078	1411.0457	448.53577	499.34375	1884.9456	1231.8004	1908.0576	1533.4429	1433.9148	803.35461	1545.4149	1845.2085	429.75232	3334.4163	646.62561	2664.0078	1054.3861	1023.4216	900.9115	1257.2968	2794.3484	2025.2554	1370.3125	1566.0139	953.34583	435.79657	1231.7356	1087.1769	478.46631	1663.9854	243.59747	943.89978	834.76086	1363.5546	1092.2845	1840.3518	1765.687	2006.0378	1192.3268	926.26453	1139.2156	2041.7661	2094.679	522.48132	2360.6555	759.94684
1370.3895	411.1767	693.56445	886.54803	423.37506	481.93167	3135.781	604.2478	666.7691	704.13019	881.82782	1387.608	1268.8127	769.63147	537.61652	1343.374	773.65649	392.30121	811.72638	898.31769	728.12695	171.63026	1425.9673	344.07263	282.80927	975.11969	261.80167	584.61432	565.08508	1570.387	776.25208	797.75256	567.46002	2252.3618	829.51349	1102.7351	2185.658	1394.2412	1306.8025	1077.8573	1416.4811	662.75659	1482.4788	1331.2053	1129.7629	949.07471	570.75842	1735.0098	2229.1028	1333.9602	2001.7493	598.47241	563.47839	976.1601	318.15558	599.79871	1375.238	2477.5754	1308.0138	535.37494	971.15485	1067.0593	1146.5073	893.37329	716.32947	373.95496	316.16525	1017.7133	803.90228	1139.7261	750.81128	1258.1892	551.08685	1061.0812	571.13562	1194.9089	1119.5137	766.45654	421.52789	591.45197	717.8382	678.70264	377.25534	742.24219	1451.2214	1424.011	450.62061	500.32239	1890.8135	1227.6113	1901.8639	1513.7434	1411.5051	802.8335	1522.4333	1837.0688	434.35455	3336.4956	644.93091	2663.1521	1076.4172	1024.5247	902.5379	1257.1387	2796.0227	2030.6838	1371.2681	1565.5715	959.68646	434.52686	1230.9661	1109.219	477.2641	1658.2639	242.40335	940.77063	838.26196	1362.4048	1082.816	1839.5591	1768.354	2006.9279	1193.6287	925.30505	1139.7546	2044.5052	2095.2913	522.1803	2361.2478	758.80518
1374.7529	411.14349	694.08508	886.33801	423.92621	481.00784	3133.3647	603.64136	664.04852	701.51764	878.97766	1389.1104	1265.4907	768.45264	540.50989	1341.0474	773.46594	391.08185	809.31409	895.65759	727.34473	170.9189	1432.1747	343.31067	282.30249	971.93872	262.65741	583.11377	564.80377	1567.6083	771.43237	797.91437	569.22021	2252.7271	826.74902	1099.8367	2186.6787	1392.3984	1309.3806	1078.5443	1420.3965	661.57367	1481.3916	1331.1355	1128.8096	949.55389	574.14752	1731.9335	2230.397	1333.3076	2001.9196	596.44611	564.55981	975.6438	318.68851	597.75366	1360.9708	2478.0366	1307.3053	536.81653	971.01038	1065.9502	1145.964	891.61145	713.97607	374.91507	315.50369	1016.4429	805.89478	1143.6387	747.03381	1257.8539	549.63165	1061.7046	569.63794	1192.6865	1118.0189	767.15234	420.80432	589.90094	718.47699	681.90869	376.634	742.75	1450.0367	1423.0565	449.35754	502.75793	1885.9296	1224.0406	1899.7593	1502.1702	1412.3323	802.54523	1510.5723	1829.7733	433.24564	3336.0061	642.31085	2665.1016	1073.6218	1025.7704	903.01636	1257.9911	2795.8796	2033.6759	1370.1794	1564.9761	959.00244	434.48032	1227.8687	1106.9036	477.50119	1652.5939	241.76852	937.46985	840.15967	1360.9149	1079.094	1835.8695	1765.0071	2004.9028	1194.0287	923.33813	1139.762	2043.1716	2096.6169	522.40723	2355.4326	760.19922
1373.3406	411.87497	697.83484	887.18311	426.29892	478.65033	3133.74	603.23938	666.03296	696.65393	878.65558	1391.756	1262.6666	770.82275	543.82416	1339.3381	774.05725	390.37534	807.34802	889.67426	729.98132	170.4861	1442.0151	341.9628	281.75269	970.73566	264.81784	582.92236	564.41382	1546.8608	766.32397	795.76471	573.29053	2265.8208	825.68646	1096.7687	2192.0759	1389.8859	1310.9902	1081.4482	1426.2004	660.01379	1478.531	1328.7015	1125.5647	946.87506	578.30237	1730.3794	2224.3057	1332.7644	2002.8943	593.99152	570.94165	974.8512	318.67719	595.26953	1330.9963	2480.2788	1318.4652	538.10162	974.88184	1064.9487	1144.3885	889.56635	711.62982	376.07172	314.84503	1015.6101	807.66565	1157.9951	742.47742	1264.0116	547.77045	1072.808	567.69568	1184.5233	1116.6439	772.35144	415.89398	587.56592	723.41687	685.62012	375.92517	743.60754	1449.2727	1434.9839	447.44104	505.76541	1879.7499	1211.7467	1890.6418	1494.6276	1405.5494	802.23834	1502.0465	1822.8947	434.88733	3334.5498	639.68628	2670.2109	1098.4253	1027.0491	903.23456	1259.1287	2795.0957	2036.8589	1368.5361	1564.2656	960.60181	435.30243	1225.693	1121.9182	476.19244	1648.6449	241.26869	934.22345	841.48676	1360.9905	1071.1589	1831.6082	1759.1173	2007.533	1194.2915	921.25446	1139.7429	2050.5288	2101.8137	523.35126	2348.2139	761.23999
1373.0015	413.07257	695.96851	906.36237	470.51105	477.55469	3173.2053	601.67633	666.13458	733.59772	926.98724	1390.5203	1257.0315	768.01331	540.87659	1335.5833	788.96362	389.81543	805.00092	938.4306	781.70917	178.99037	1497.5178	341.19061	281.10114	1024.2571	265.23166	612.00482	562.23682	1564.3665	764.77588	793.24286	572.93127	2259.9172	871.1734	1095.4651	2186.1636	1387.9949	1285.1086	1086.697	1421.1199	659.909	1558.6182	1326.9872	1122.9915	967.82001	584.4444	1774.4106	2220.0168	1329.5886	1998.14	594.04993	575.31403	979.1452	319.40967	595.28894	1323.5933	2483.3242	1314.7859	538.48328	973.65845	1063.8007	1141.6909	886.55402	709.95264	378.61194	313.51227	1016.8491	805.19794	1158.1569	741.84393	1260.1995	546.34692	1072.1389	566.38965	1181.6892	1113.1653	772.0575	411.52219	587.69336	721.2616	687.48755	375.9884	743.30176	1459.7955	1432.6942	446.62131	510.88641	1875.2565	1204.3341	1918.5618	1492.0472	1405.5314	800.40155	1499.4022	1819.9694	442.22565	3327.0425	642.47443	2724.8625	1096.6807	1028.6395	904.51263	1259.7545	2790.5608	2058.7834	1366.0359	1561.334	961.14636	435.36548	1218.1853	1120.0797	487.25256	1673.0247	239.86006	931.88605	840.15326	1393.8444	1067.7183	1831.7982	1764.9424	2038.4277	1196.1272	920.80157	1141.6066	2070.9211	2116.1541	535.60205	2348.4358	781.78528
1374.554	414.28998	698.81897	920.70886	514.38763	475.74863	3212.637	600.11829	668.28589	768.04077	975.94946	1386.5706	1251.4084	765.77551	536.10632	1342.6506	803.16394	390.47992	802.67383	986.55408	833.45264	187.52429	1552.9683	340.40283	280.45715	1077.7949	266.19525	641.07068	560.06116	1577.4219	764.02734	791.87439	574.76031	2255.1248	916.65991	1094.1742	2206.4104	1386.1429	1255.4915	1098.282	1416.0897	659.81891	1632.1361	1330.4822	1128.2563	988.71313	595.37189	1818.4211	2212.1182	1326.412	1993.4078	594.10272	586.67688	983.42944	320.91995	595.29779	1296.437	2486.343	1314.9485	537.00134	966.02142	1062.6823	1139.0055	883.58862	708.26093	381.14383	312.18527	1018.0764	802.74487	1163.972	741.24402	1251.1196	544.91797	1077.0955	565.07227	1165.069	1109.6761	770.93958	403.33868	588.64783	720.74603	689.39148	375.99893	743.04724	1478.8912	1433.1868	445.77808	519.88556	1868.8593	1198.6868	1932.4397	1489.2086	1401.3279	798.5835	1491.4254	1817.037	447.17184	3319.5437	645.26318	2779.5549	1126.7998	1030.2562	905.802	1260.3331	2790.7117	2080.6926	1363.543	1558.4097	961.70526	435.60892	1205.8916	1143.1952	498.88589	1697.4546	237.96579	929.58838	838.86804	1426.7089	1053.9264	1831.9991	1760.141	2072.2297	1197.1409	920.37463	1143.4664	2103.7075	2133.5767	547.89172	2348.6604	802.60767
1374.3918	415.5036	697.00757	939.94568	558.54987	474.7446	3252.1201	598.54688	668.48309	804.88232	1024.3339	1385.3293	1245.8147	763.05078	533.13922	1339.2012	818.08289	389.93591	800.38379	1035.2795	885.18359	196.07724	1608.468	339.63928	279.8121	1131.3303	266.646	670.15527	557.90814	1594.8489	762.47278	789.46399	574.39349	2249.1821	962.15112	1092.8765	2200.3384	1384.3058	1229.0458	1103.4758	1411.0825	659.72223	1711.6533	1328.6418	1125.5698	1009.6608	601.61005	1862.4587	2207.8713	1323.2678	1988.6528	594.1601	591.29993	987.89343	321.85745	595.31311	1288.6436	2489.4192	1311.2673	537.4635	964.9472	1061.573	1136.333	880.63818	706.55267	383.70187	310.88431	1019.3053	800.3208	1164.1432	740.62744	1247.491	543.51227	1076.4197	563.77917	1162.2927	1106.2231	770.6134	399.12665	588.71729	718.6579	691.27527	376.04721	742.72461	1489.6138	1430.9885	445.00562	525.20776	1864.3958	1191.2749	1960.3961	1486.6292	1401.3508	796.76782	1488.9407	1814.1265	454.47501	3312.0908	648.05414	2834.2505	1124.9673	1031.8655	907.08533	1260.9799	2786.575	2102.6033	1361.0255	1555.4893	962.2962	435.73575	1198.5442	1141.4744	509.9119	1721.8936	236.55246	927.29016	837.54004	1459.5574	1050.6401	1832.2397	1766.6426	2103.2822	1198.824	919.96045	1145.3284	2124.3076	2148.1584	560.15625	2348.9202	823.15491
1381.9695	416.71268	699.72546	960.67639	602.672	473.04102	3296.5188	597.01978	669.26392	839.00671	1074.4275	1387.431	1249.0032	764.17029	528.07092	1339.3531	834.12708	392.0137	798.01978	1083.8677	936.92291	204.18636	1663.9388	337.76761	279.17212	1184.8518	267.06653	699.21277	555.71301	1629.3777	761.79041	790.44672	575.36914	2248.8091	1007.6288	1091.6146	2205.584	1382.4617	1197.271	1107.4243	1404.8024	659.64771	1792.2714	1326.468	1123.126	1027.6501	612.77563	1906.4517	2189.1748	1320.0836	1983.8723	594.77588	605.98926	989.21155	322.98398	596.59167	1264.0206	2492.4719	1323.0027	534.88232	962.58118	1061.7604	1132.8495	877.66223	704.8999	384.3837	309.55432	1020.5212	801.20398	1162.1069	740.00623	1240.1929	542.125	1078.8442	562.51111	1144.8817	1102.7384	772.32581	389.03922	594.71704	716.48035	693.14978	376.08948	742.45642	1502.5354	1431.7611	445.03311	532.59949	1855.5778	1176.22	1982.9901	1479.6515	1397.6989	796.25055	1486.5699	1805.2876	465.20029	3304.604	650.83679	2888.918	1156.5513	1033.473	908.36804	1265.6259	2778.782	2124.5295	1358.4919	1552.5408	961.48901	435.05594	1193.1847	1165.1349	518.20544	1746.3008	234.77948	928.9397	836.2417	1492.402	1030.9929	1832.417	1753.0221	2133.2769	1196.2491	919.53247	1147.1857	2152.3728	2158.7957	572.42822	2349.1606	841.58679
1381.8695	417.91922	697.94586	979.98511	646.82373	472.11694	3335.9795	595.45483	669.41833	875.69678	1122.8992	1386.0331	1243.4219	761.4071	525.08893	1336.1805	849.18353	391.36423	795.6908	1132.5883	988.68774	212.7025	1719.4307	336.99991	278.54041	1238.3718	267.51459	728.28088	553.55341	1647.002	760.17291	788.10425	574.94507	2242.8374	1053.1105	1090.3235	2199.5879	1380.5875	1169.7405	1112.5408	1399.766	659.54797	1871.6721	1324.7578	1120.4214	1048.5825	619.15369	1950.4939	2184.929	1316.9286	1979.1801	594.81799	611.05579	993.7616	324.03476	596.60706	1255.974	2495.5024	1319.3285	535.42419	961.60944	1060.6671	1130.1747	874.68121	703.23566	386.95291	308.24683	1021.7355	798.75745	1162.3303	739.40405	1236.5984	540.71808	1078.1481	561.20728	1141.9913	1099.2775	771.95135	384.96991	594.80872	714.47107	695.06921	376.14838	742.17542	1513.6095	1429.5817	444.16815	538.02246	1851.1107	1168.946	2010.9441	1477.0736	1397.7336	794.34937	1484.0809	1802.4255	472.41757	3297.1211	653.62122	2943.6025	1154.8138	1035.1071	909.68127	1266.2714	2774.8462	2146.4685	1355.9833	1549.5977	962.04694	435.14523	1185.8165	1163.3402	529.13464	1770.7018	233.38634	926.55853	834.91364	1525.2809	1027.9408	1832.6339	1760.0673	2164.325	1197.6343	919.11212	1149.0398	2173.2012	2173.7585	584.67993	2349.3457	862.03613
1393.2371	476.67322	694.95056	1034.4639	647.93494	475.04675	3349.738	594.92596	766.23407	876.33038	1068.0851	1389.0039	1255.2407	765.211	518.93231	1344.2	842.84863	396.88397	792.46454	1071.323	1000.1668	209.54454	1717.5293	336.9624	279.21759	1176.3396	268.72256	695.88843	555.98724	1657.173	763.96118	789.31268	573.98041	2243.0757	1000.9764	1090.6663	2222.1055	1377.7087	1155.6422	1123.6581	1400.0569	657.78168	1873.1821	1321.7632	1124.1688	1043.0118	626.81	1914.2356	2177.3955	1315.551	1975.2458	591.76056	625.10559	992.22772	321.37756	600.7738	1226.238	2552.7327	1324.4592	533.37329	961.80835	1056.5295	1132.9344	874.43042	704.54852	383.4707	308.53839	1024.9995	801.23004	1163.4545	740.08533	1248.319	541.92731	1082.5121	561.03967	1142.5132	1096.6118	772.24719	375.34979	596.77435	713.43591	697.23529	375.99255	741.07635	1512.3992	1437.0996	446.22455	543.37164	1850.7194	1158.1678	2025.1738	1473.7219	1392.2366	790.64044	1480.8032	1783.6962	471.83911	3296.0381	655.98676	2940.7126	1173.7412	1037.4924	911.53394	1265.069	2788.6968	2312.0483	1356.563	1549.9607	961.36462	435.59698	1181.7836	1182.7393	522.99933	1767.5762	234.11583	928.98315	836.44958	1509.4623	1006.6498	1842.5061	1753.2273	2169.52	1193.3958	917.14868	1137.3444	2186.2305	2177.1038	578.4209	2352.2886	867.94684
1392.6855	579.33765	694.87067	1111.0676	619.42834	479.02487	3339.4834	595.15955	936.85547	848.28284	937.5144	1389.1318	1247.6024	767.44189	519.88434	1339.4675	822.31921	399.98691	788.53467	940.06238	983.1275	196.98177	1674.4125	339.95078	279.30835	1031.2018	270.44843	619.29224	558.17303	1637.6134	766.09766	789.71759	573.90771	2244.8328	878.64539	1092.1694	2223.3789	1375.7893	1156.0071	1134.1011	1399.7258	654.6759	1829.5161	1319.4243	1128.8905	1025.4384	618.40527	1820.3318	2180.5601	1313.647	1971.9628	592.63965	616.48328	982.57849	317.36493	601.60864	1214.7891	2651.397	1324.9824	533.32098	963.28094	1048.4681	1136.8408	876.1394	706.29163	378.95343	309.89493	1029.8484	802.29395	1166.9094	741.61768	1252.9133	542.58636	1081.8893	561.84894	1143.8403	1094.5287	769.59808	371.50574	596.78766	713.21149	699.65887	375.73709	739.43469	1505.03	1441.9803	446.91626	535.99866	1852.8702	1150.3717	2010.2891	1477.8624	1395.5118	789.84747	1484.3357	1785.8529	466.44727	3299.4983	658.03259	2896.4609	1173.9303	1040.4624	913.82239	1264.8077	2803.03	2595.5356	1359.3397	1552.6501	961.58661	434.76129	1179.2153	1183.4633	505.64142	1735.3694	235.88919	929.53284	840.00232	1458.6133	1008.79	1859.8114	1746.7761	2154.2339	1182.3318	914.1521	1126.6901	2191.1233	2155.2383	558.82788	2357.3328	867.85718
1402.4474	551.70966	698.88507	1095.9374	593.2702	477.85938	3315.6772	597.02484	894.98608	782.2934	900.1698	1387.5002	1265.1431	773.37274	578.08832	1341.2817	806.73639	398.86969	787.15753	895.57544	909.81818	187.08517	1627.7227	336.94519	278.93109	984.26746	271.39771	594.8255	559.43982	1662.515	774.42664	795.43365	577.05072	2245.3296	839.67798	1095.3516	2235.8936	1411.2057	1144.677	1162.9001	1398.0974	657.07452	1713.0195	1323.098	1133.7097	1009.0963	618.43884	1772.006	2187.3369	1309.0599	1962.3744	596.89716	617.77423	977.32629	317.14496	609.07825	1180.0808	2695.48	1330.379	530.79553	961.58423	1046.9089	1142.0128	879.89105	706.06927	375.21222	310.59253	1025.5903	811.93188	1169.142	743.92712	1248.2001	546.86694	1093.5444	562.29834	1123.745	1092.0116	774.69769	363.93866	599.29272	719.3609	699.34033	380.04437	764.37982	1503.4177	1447.2562	447.20227	536.83417	1854.1205	1137.058	1988.0713	1471.6553	1378.2008	782.3338	1482.5405	1743.8845	459.23541	3298.7915	653.43951	2846.4023	1187.9623	1040.6995	914.4259	1269.4082	2798.9702	2619.5322	1356.2347	1548.8713	959.62476	435.31018	1174.3936	1199.9709	493.64087	1707.198	235.70387	935.04291	838.78571	1426.3489	1000.8486	1875.2264	1718.72	2136.9944	1164.4775	917.47357	1114.9984	2189.886	2159.3167	546.49969	2351.9009	858.04871
1407.142	488.6803	700.09369	1058.3561	566.6745	477.4129	3291.0374	601.02344	789.52655	710.79913	881.39209	1387.2328	1266.8676	776.771	656.06763	1333.2616	794.10419	397.12122	786.508	876.21436	823.72485	178.57376	1580.2131	334.49994	277.94354	962.84692	272.17218	583.90442	559.54364	1652.8281	780.34589	801.39868	579.11078	2242.9153	822.35388	1102.3033	2232.9629	1453.7461	1144.3473	1192.0405	1399.7991	660.93042	1597.8264	1320.75	1136.6632	995.77551	612.27118	1735.6016	2191.3076	1306.4159	1951.1178	599.28082	612.9032	976.13892	318.07498	612.24884	1157.8611	2724.5146	1329.2329	531.09949	962.30383	1046.2733	1146.5558	884.23932	707.94293	373.0571	311.13953	1018.8939	811.69043	1168.3486	746.41992	1253.0452	548.27496	1100.4785	563.19672	1117.5679	1089.7225	773.46472	359.86578	601.5033	727.59467	698.39001	385.43994	797.50995	1499.2323	1445.4263	447.54999	532.4082	1865.1743	1134.2092	1970.6409	1475.4669	1380.9513	780.4303	1487.3085	1753.8951	452.27518	3297.4055	647.12115	2794.9084	1185.6578	1040.229	914.59436	1268.4353	2806.3027	2565.3987	1351.6333	1543.444	958.71582	436.11691	1177.1396	1196.9795	485.21817	1677.2163	234.86621	940.45148	836.4538	1398.9742	1007.4279	1890.1188	1710.3027	2119.262	1159.3232	922.37286	1113.0294	2185.375	2147.6028	536.07336	2340.6182	851.4054
1414.5939	456.375	705.1532	1025.0789	537.41382	481.76462	3301.0635	707.29065	741.92548	685.08514	886.39478	1388.1957	1290.5082	789.401	743.43939	1334.7244	910.14429	399.34277	794.24951	878.76135	816.15674	177.87335	1555.0378	332.92157	280.08838	964.27515	274.80627	583.71545	593.67767	1681.6754	803.52856	824.23474	581.87622	2245.5718	824.6709	1380.7736	2254.6558	1756.2574	1136.9684	1211.8381	1394.15	658.22876	1537.3445	1335.2968	1140.6066	984.57434	613.97498	1719.8879	2185.6304	1311.1919	1958.6887	605.24805	618.06482	980.92932	316.95255	627.40515	1124.8164	2668.1453	1334.0048	520.84338	958.49048	1047.245	1163.1124	892.94751	708.25262	372.82968	314.31894	1014.46	817.78687	1168.4048	746.33923	1257.7489	552.80518	1107.2728	564.9826	1114.2788	1098.2118	779.4259	353.9632	613.54535	746.56213	705.13965	386.57761	916.37537	1493.3855	1446.6207	446.41016	539.9704	1871.718	1122.6918	1957.8505	1486.1931	1384.2495	772.35291	1494.6294	1727.0289	442.99112	3326.3105	644.66138	2758.1301	1201.4457	1044.959	918.19202	1270.9609	2817.5281	2525.3335	1356.4969	1547.9861	950.15698	434.69547	1176.3867	1207.5543	482.41653	1672.2073	239.82196	948.57703	839.40186	1377.5355	1006.4419	1898.0256	1694.9227	2099.7749	1160.4445	924.83411	1103.3091	2192.7449	2150.1946	532.84119	2355.8589	826.90808
1411.7152	431.23062	705.43872	1000.5391	509.52921	486.76477	3296.7034	784.72693	699.05188	663.59277	887.94116	1388.9199	1285.1847	797.11517	804.0274	1325.65	993.08942	399.17349	800.79419	879.61096	805.44653	176.9939	1533.212	332.61203	283.77905	965.73889	277.0191	583.11206	614.7533	1686.0991	868.38861	856.90845	590.84949	2243.334	826.18396	1581.5927	2252.2119	1973.0127	1134.6482	1227.6462	1394.5548	657.13696	1491.8619	1343.2352	1143.3862	977.87634	611.74414	1707.542	2194.2676	1317.1482	1965.7877	608.51013	616.57434	983.84155	317.06125	631.95294	1111.2551	2611.9146	1330.861	520.42712	959.10333	1050.4578	1178.0679	901.62091	705.95752	373.58817	316.59607	1011.4254	817.52222	1167.6431	746.71228	1274.8708	553.62872	1105.7542	565.49255	1114.4357	1104.4763	785.03595	354.90991	617.49414	760.53247	708.91602	386.91858	997.28192	1486.4746	1448.2731	444.00769	537.57336	1908.3477	1114.7225	1941.7882	1502.0112	1393.0052	769.52356	1512.6102	1750.6847	433.63919	3345.8638	643.60132	2725.5886	1203.72	1048.2952	920.56323	1274.4054	2826.2566	2485.3694	1361.8375	1553.4305	948.38507	432.43283	1177.118	1208.1024	480.14297	1657.9115	242.17087	953.59235	843.40399	1358.0673	1016.1617	1902.1622	1686.0918	2082.8945	1161.62	927.69012	1104.3518	2176.0071	2135.4006	529.71265	2356.1099	812.94604
1418.2371	428.39368	711.6131	968.98969	486.48865	492.05731	3289.2207	779.22498	700.41907	658.20264	892.44684	1386.3236	1296.0975	809.16437	776.12994	1322.1005	980.76984	396.75427	803.6214	877.63678	785.44104	175.11282	1521.3752	332.13275	294.08899	963.90009	278.1637	581.1474	601.60504	1755.0713	1082.1265	917.33521	622.31934	2254.7202	825.17877	1558.3066	2281.1196	1964.1915	1130.0109	1244.6895	1390.214	658.84174	1477.0231	1352.2712	1148.0801	969.57898	621.0213	1705.1144	2197.502	1307.2288	1971.3153	612.12634	628.83453	985.99835	316.1228	628.19293	1091.6191	2556.0535	1330.2917	514.03796	964.25018	1062.8048	1216.8046	910.37225	700.48804	372.31494	316.289	1012.732	822.99652	1168.2411	748.4718	1312.4854	560.16809	1107.5907	573.42108	1106.4846	1101.2045	795.47089	356.5722	619.2547	762.62439	703.51575	385.05438	968.98346	1479.5587	1457.433	441.95959	545.96625	1994.7479	1105.1144	1935.8975	1514.9403	1389.7538	760.52283	1536.4559	1731.2449	426.99243	3342.8276	647.04785	2705.562	1207.9871	1047.3782	919.20087	1279.8431	2828.186	2422.4663	1368.642	1561.5917	936.50165	430.49335	1178.0599	1210.47	478.78094	1647.2499	241.35139	955.74945	850.53241	1344.3767	999.78558	1894.4174	1670.6381	2073.8428	1163.6536	931.97699	1084.2985	2153.6711	2134.7571	527.44977	2350.9746	771.4101
1411.4573	426.67227	711.29785	948.77783	468.03763	499.57874	3288.4038	769.92719	697.92249	658.68811	895.01355	1388.475	1289.5488	814.52197	748.57367	1300.895	969.53333	395.9664	817.29102	878.95801	767.58472	174.7742	1515.3789	332.62772	330.58685	965.76538	278.81	581.42529	608.12799	1771.3661	1159.0322	948.90759	654.41638	2284.4377	827.14673	1533.1709	2312.2239	1933.4154	1130.0906	1247.918	1400.8684	659.84338	1475.3842	1354.668	1150.5012	963.52698	619.4353	1703.2517	2232.2373	1307.1924	1983.0868	610.87134	626.16467	990.45044	316.37674	626.74719	1094.3597	2508.4905	1323.6112	517.81531	969.25031	1066.4685	1237.4133	916.37512	693.79126	373.22574	315.73199	1013.2679	827.72864	1171.8647	749.43341	1335.7075	564.5387	1099.4229	577.03894	1105.8687	1101.4023	798.4422	364.18048	618.82935	763.3501	699.71411	383.87427	945.21082	1476.9521	1468.3225	441.15601	543.45166	2044.571	1098.365	1927.0288	1567.7043	1397.5657	759.37231	1593.7119	1761.7817	420.22464	3349.144	644.22546	2687.4939	1194.4312	1048.913	920.10522	1286.5549	2835.3743	2372.9219	1371.7756	1565.8776	928.70331	432.33334	1179.0972	1193.6682	477.89285	1640.7645	240.0845	952.60144	856.61597	1333.2317	995.83252	1886.2369	1666.9998	2065.0083	1173.2917	933.77869	1090.5256	2129.7202	2120.8855	526.06946	2344.0461	757.93811
1412.5192	426.03632	716.56531	917.6391	453.45923	508.28528	3297.3342	757.22101	702.22729	663.08545	901.29108	1394.2268	1310.9642	823.08392	714.06995	1291.3448	959.19879	393.97546	841.66779	884.72736	751.67627	174.00928	1514.813	333.78082	394.09195	967.3233	280.80667	583.76886	634.19958	1826.4508	1128.7238	954.45551	687.93335	2354.1277	831.89276	1501.962	2399.6719	1899.8879	1133.1881	1244.1696	1418.1761	660.85413	1476.7388	1366.3531	1152.3455	957.20612	622.00677	1701.8521	2287.0513	1302.3145	2001.1138	622.1178	631.40808	990.50531	315.04633	635.72913	1079.9061	2469.2188	1322.4098	515.7229	974.55408	1061.9463	1253.4647	919.91803	686.89246	373.95001	314.88324	1013.0392	842.45404	1180.4423	749.62024	1353.3613	576.90662	1097.8527	584.8241	1087.0659	1103.9141	802.78931	367.7067	626.75354	763.92664	697.30743	383.33325	925.39301	1476.8604	1486.4159	438.60971	550.35675	2057.5786	1088.8265	1928.9873	1642.3696	1402.1166	754.81207	1687.0371	1741.8253	413.95795	3345.6619	635.24609	2671.2485	1195.5538	1052.7529	923.15338	1306.4065	2851.0803	2332.6375	1371.4901	1566.5623	917.69214	436.68579	1187.9172	1199.4525	475.19116	1631.3896	238.38097	947.56696	861.77106	1324.4738	975.96271	1877.54	1648.519	2056.4763	1185.5541	932.53558	1081.2189	2129.0208	2120.8843	526.81915	2357.2419	724.51074
1403.7632	424.21704	716.87341	909.29718	446.22339	515.20374	3284.1384	729.3363	701.76147	667.36884	902.76477	1402.7881	1296.4524	827.54126	683.52026	1269.1205	943.25452	400.61584	914.4881	884.15405	747.21582	172.47375	1511.2078	340.60931	397.22604	967.17102	278.75864	582.82104	651.7196	1851.7128	1051.5803	943.31372	704.12659	2435.469	832.46643	1470.6758	2482.7378	1858.3127	1131.7864	1237.4009	1448.0676	667.57318	1479.6899	1364.7448	1156.1337	949.38867	635.59937	1701.0858	2321.7363	1299.0739	2006.376	620.62634	644.65894	999.4422	314.11923	634.01648	1089.7291	2465.4062	1316.3098	520.09033	975.11353	1063.8585	1255.8018	924.66309	680.2262	375.46359	314.84219	1020.9391	844.08185	1177.8522	750.547	1356.2699	571.20361	1093.6283	578.70117	1086.7546	1101.7589	801.15527	373.59567	626.60962	761.76404	695.82898	400.52444	907.0116	1475.3115	1492.0212	438.53244	560.96869	2042.2472	1095.4241	1922.0084	1667.1713	1416.3687	758.58936	1716.235	1776.7596	415.0853	3351.5325	636.53967	2659.6646	1170.9728	1052.3135	923.13599	1316.4631	2850.2925	2292.0903	1373.7107	1570.037	910.3114	436.17215	1196.6418	1171.8108	473.93179	1625.1589	238.46191	946.70312	864.83655	1328.6174	974.84753	1901.2637	1644.4091	2048.6018	1194.2268	928.45947	1085.933	2114.0608	2113.8894	525.57263	2348.6157	720.31598
1407.7319	422.00629	719.66925	894.30542	443.52905	519.24316	3265.1321	697.2533	702.53882	670.05231	905.07092	1413.5892	1308.3589	839.90259	655.30334	1264.895	925.81262	407.78662	1003.3541	880.73877	746.15491	169.94411	1506.5845	350.36743	384.90222	961.02124	276.26913	580.80481	666.14935	1907.7507	971.61963	929.88214	713.98608	2535.3174	831.70117	1442.7814	2592.1812	1816.1122	1122.3289	1235.9758	1479.6604	678.27881	1485.1886	1365.8853	1167.3365	939.06012	667.00262	1700.4534	2342.4734	1289.2825	2007.3519	624.95917	675.89618	1008.5361	312.75903	641.26715	1079.9651	2466.8889	1313.4689	512.40027	976.24426	1073.3542	1256.8412	929.72388	672.96979	375.57404	315.05661	1033.1415	858.98694	1181.2212	751.20471	1355.1326	567.99109	1093.0157	574.26831	1081.7185	1093.3884	808.36377	372.85742	631.63239	761.14343	694.61609	422.68192	889.052	1473.2797	1504.8573	439.90405	590.55859	2018.6135	1105.6803	1924.3303	1672.8667	1422.3506	756.7467	1726.1163	1758.7021	418.31433	3358.4224	641.29425	2649.6223	1176.9775	1050.4579	922.09424	1331.1265	2862.5176	2243.0466	1376.7603	1574.4276	893.19238	435.39911	1216.932	1177.0883	470.21246	1604.0414	239.32755	953.73914	867.36035	1336.959	965.74829	1935.7318	1632.9292	2040.9827	1205.313	924.9032	1071.8132	2107.0789	2113.7556	523.74469	2357.5623	689.35663
1401.8848	420.43445	720.65881	897.1015	442.1673	523.45502	3264.6941	668.77057	700.7002	671.8869	912.53516	1449.8633	1407.1443	845.79108	631.93909	1240.7932	907.89191	536.12512	989.62579	886.33801	751.50507	168.91628	1501.3772	458.74353	375.41656	967.44275	275.53699	582.5365	646.38745	1933.0188	935.86163	913.21436	703.16321	2521.2495	838.34827	1402.3457	2577.4097	1779.3021	1122.2815	1227.2177	1493.071	725.48767	1487.7894	1365.0347	1171.4663	934.89355	667.79865	1697.9393	2349.6829	1287.1921	2022.3386	616.55933	675.29425	1016.9772	310.93683	632.85754	1103.2686	2508.3562	1316.4688	518.28833	974.64923	1077.3396	1248.281	936.68207	667.83221	381.21478	316.00256	1046.7952	861.79059	1176.2823	751.44952	1345.9878	563.47583	1087.9972	570.16095	1085.8823	1091.7625	799.10052	382.24054	623.98334	759.59521	690.02448	422.00592	865.10126	1469.7733	1517.7107	435.90918	590.99219	1984.46	1095.3052	1922.8474	1666.9504	1434.8596	760.85699	1723.4487	1779.1675	418.8736	3362.8398	646.51135	2644.3225	1150.9326	1047.2439	919.5343	1328.6132	2864.189	2204.8333	1380.0863	1578.2767	885.89215	434.98059	1217.6885	1148.3599	468.86676	1600.8563	239.93407	949.52106	869.44427	1345.8346	962.46515	1922.644	1634.6925	2038.9927	1211.5918	932.24982	1075.6498	2095.1636	2107.9185	522.46179	2356.6479	701.18945
1406.2306	419.06891	725.13965	895.96399	444.37677	525.92249	3257.8477	641.66296	702.43182	671.7392	919.67334	1517.344	1514.4008	858.07068	609.34802	1229.1263	890.68225	621.62317	972.80334	890.52722	756.21143	168.29153	1498.9788	539.19318	367.96957	969.75598	275.36768	584.05475	627.08289	1985.1627	910.99817	898.74219	692.30292	2521.085	843.88342	1368.5776	2590.7683	1746.5936	1119.5583	1223.0902	1494.4413	762.6955	1486.4104	1368.619	1180.2231	929.81177	672.77094	1694.0077	2365.8345	1276.1201	2034.384	619.20044	693.16064	1024.4543	310.52966	627.23572	1094.1053	2532.1631	1321.3173	520.76691	969.86511	1080.2577	1256.0015	942.36926	661.44336	384.11969	316.0701	1055.0369	874.88464	1180.1689	751.3689	1343.5282	565.39954	1088.6183	568.72632	1076.7494	1086.8466	791.94543	386.37741	625.98792	756.26733	685.83002	419.4404	843.91101	1467.7701	1537.0417	432.81314	604.5517	1954.3744	1083.16	1933.6185	1653.8387	1436.5106	760.29535	1714.2909	1763.6726	417.73474	3373.1477	650.71594	2641.3003	1162.5845	1045.8575	916.98206	1329.7367	2883.8457	2167.0266	1383.2668	1581.92	879.27673	433.29724	1227.2479	1158.7549	467.88055	1589.1995	240.02667	947.67798	871.71228	1347.1648	954.68054	1908.3508	1616.9607	2038.0582	1216.9438	937.17041	1055.2114	2089.8765	2107.48	520.7868	2357.4385	688.48285
1398.965	418.29019	726.75452	901.24731	443.76724	528.18695	3255.3596	618.59253	704.98132	670.61841	921.27234	1661.468	1573.2595	860.55353	583.2373	1208.1396	875.70892	588.11548	947.96521	891.80188	758.66821	166.40039	1505.9719	509.79312	354.85135	971.69971	273.59375	584.84705	605.05493	1996.3	883.80725	877.23059	676.84412	2482.9629	845.77808	1335.776	2551.9067	1706.7203	1120.9056	1219.3541	1487.9252	755.64307	1488.735	1369.1915	1184.5106	927.62585	665.71875	1685.3568	2363.9861	1276.3308	2035.4877	612.172	687.48633	1032.8759	312.46671	619.80786	1092.7682	2598.9758	1318.5148	530.59753	967.91687	1081.2924	1247.1327	944.25519	655.07275	381.93112	313.77838	1060.296	875.97034	1173.0029	751.27795	1334.3457	561.53711	1081.28	564.44006	1080.0189	1087.1475	787.27551	395.35574	619.33374	753.94629	682.97388	412.37201	831.06415	1470.5342	1541.5524	432.11526	597.45764	1917.5006	1078.8871	1935.4935	1637.9941	1451.4314	768.07495	1700.386	1788.8154	411.09219	3375.5305	651.29272	2645.8	1140.564	1045.6011	917.41541	1329.8627	2879.5972	2143.312	1385.8719	1584.6941	878.06433	434.82889	1230.1747	1133.6381	466.65231	1577.7616	238.1064	947.0368	874.46454	1323.2791	954.46149	1891.2054	1616.443	2040.1471	1225.7405	939.84174	1061.5043	2084.5745	2098.998	520.21606	2348.7383	700.31934
1398.4241	417.75543	738.02246	900.10443	458.13605	529.41534	3257.8201	603.10498	708.03497	670.51465	925.23303	1741.6943	1589.5728	872.7829	565.09399	1199.3749	855.9632	549.33124	925.37152	888.45508	760.797	164.32071	1509.8484	482.2356	344.26294	969.29895	303.64685	584.70697	589.35303	2016.1321	863.6601	861.27826	663.53259	2457.9609	846.94543	1316.4475	2537.5701	1671.1155	1114.2548	1221.293	1479.7446	750.81329	1487.5231	1369.5383	1182.3794	924.22687	662.16199	1677.9495	2364.1687	1282.2267	2036.5581	610.94684	681.03174	1042.5078	314.59558	615.45001	1062.4697	2617.2375	1319.0759	525.31848	970.34125	1086.762	1238.6777	947.02997	648.69336	381.49939	313.06146	1058.6055	885.12958	1179.1455	751.76099	1321.5267	567.00671	1078.8977	567.18018	1071.3677	1086.0563	792.68866	396.40088	616.83588	756.0567	679.89081	404.62561	818.60248	1470.4531	1551.2913	432.93768	597.97144	1901.3895	1080.8384	1938.365	1629.8672	1462.9507	766.08881	1683.8027	1768.9633	411.69788	3376.094	650.60614	2641.5984	1153.4727	1053.9948	919.19556	1339.658	2900.9385	2119.2444	1388.0302	1587.3795	874.26508	436.53436	1242.0894	1141.8665	464.62024	1561.6567	237.47653	945.00702	876.32001	1309.5953	947.46649	1872.7258	1612.9497	2038.7148	1241.5834	940.79462	1053.9485	2098.207	2093.1316	520.18201	2358.2773	695.36127
1378.6603	417.41098	737.8714	901.80371	459.08157	527.72144	3248.1335	594.40942	709.80786	671.38818	926.3476	1753.662	1500.2756	875.5296	547.927	1179.0479	831.9798	508.09067	905.03516	888.83868	762.65344	163.91721	1510.7732	446.81247	333.66785	970.04315	358.52747	583.6618	581.5965	2030.3491	835.93915	847.7804	651.86438	2413.981	847.41901	1282.8352	2492.6013	1626.7689	1104.6545	1213.1621	1465.4402	740.65466	1488.0581	1372.3528	1179.2166	921.03809	644.82092	1671.6938	2359.6387	1282.4468	2037.5001	603.0437	662.71143	1049.9257	313.14941	607.49811	1067.9095	2660.1914	1319.171	530.74457	970.18573	1093.0559	1226.3574	950.57562	642.53003	382.30487	313.74139	1060.4304	885.44751	1174.4092	749.07684	1308.0298	565.34351	1077.2855	565.26306	1072.444	1085.741	787.50427	397.12628	609.37695	756.73535	676.64642	396.21759	806.49823	1467.5142	1563.5994	429.31201	583.17603	1881.354	1082.0244	1933.9656	1625.052	1473.7611	768.4281	1682.8069	1781.9436	414.95398	3388.5012	648.65588	2628.9312	1131.5659	1054.1028	920.1496	1339.3054	2895.8735	2099.9316	1389.8228	1590.0232	869.54498	436.63892	1249.772	1117.5437	461.52539	1548.4065	237.98787	942.11493	877.40887	1305.8789	945.59442	1852.8878	1615.2855	2033.9734	1249.8503	936.60114	1060.3904	2099.2725	2086.4307	516.79248	2354.1731	712.81702
1365.3684	417.48309	743.7403	904.3703	464.39722	529.22919	3252.3618	588.22339	708.00507	675.72522	928.94159	1763.4009	1408.6316	892.34912	543.49243	1178.0015	814.06262	489.98682	885.90338	888.50909	764.46442	161.21425	1511.4839	437.34998	324.30151	964.20782	356.07208	584.08875	571.11969	2048.7932	832.21729	843.61121	642.32574	2375.0701	849.72211	1257.0908	2479.1174	1594.436	1100.3114	1204.5546	1463.9546	737.20685	1491.191	1374.6135	1178.8013	916.94189	637.87799	1665.103	2356.7319	1277.7743	2039.7246	604.05701	662.00244	1056.6121	321.50012	605.04877	1043.9602	2640.2319	1317.6128	528.63214	968.88184	1108.1177	1222.5131	953.22424	641.5528	380.2356	315.04553	1046.8699	902.95844	1184.0234	753.7865	1299.6791	572.86365	1084.1029	566.90198	1069.969	1085.3795	786.77808	393.92523	602.94989	757.01202	673.78448	389.48901	797.27246	1467.9503	1577.3188	426.82953	591.74133	1882.5352	1085.231	1934.563	1611.485	1480.7979	767.91736	1673.1116	1764.7631	417.49005	3389.4233	648.03387	2628.1099	1148.0139	1057.6241	922.67767	1347.6858	2901.2937	2084.2036	1389.9823	1589.9711	858.25793	439.90149	1256.7881	1124.9921	472.03229	1534.2278	241.02063	940.03906	878.35376	1299.703	940.84167	1833.3657	1612.9941	2029.1069	1259.7285	933.02661	1054.4279	2092.7368	2092.2903	525.37988	2366.9646	712.36578
1346.215	417.71216	742.03882	904.57642	465.12457	531.03632	3251.6436	582.88116	710.32227	681.26337	932.34857	1756.2538	1296.7125	894.93286	540.41748	1161.1659	798.15857	489.78766	867.19519	891.02362	766.4754	160.11258	1512.1721	436.65192	312.15628	967.40802	331.5502	585.03864	561.39478	2059.1458	819.12292	838.93188	632.07507	2334.0249	852.69012	1232.0336	2438.8071	1555.9327	1096.2922	1197.9755	1463.9285	729.00018	1486.7368	1372.1481	1173.2583	913.01672	628.65295	1658.4062	2348.1079	1275.0717	2042.4044	597.99341	651.97894	1069.1895	332.66748	599.0238	1038.4705	2658.2332	1318.0089	532.72833	967.60925	1116.6808	1215.8263	955.56409	639.62793	377.96411	316.56598	1037.2169	905.89648	1183.0217	754.74451	1291.9105	570.38184	1083.6813	564.16284	1077.7039	1083.0493	781.92957	395.96109	597.24548	754.97864	671.07874	383.26825	788.98657	1470.3125	1590.6879	426.83646	583.85254	1858.1699	1089.9961	1931.6276	1597.3033	1487.7633	772.52338	1661.5664	1779.5287	419.96924	3389.9709	647.91791	2631.6729	1135.9053	1057.1555	922.52997	1348.0037	2881.4297	2076.3901	1389.5315	1588.9407	854.54517	440.7063	1264.3629	1108.9338	486.396	1534.7262	242.12598	937.93982	879.28113	1292.6345	940.85681	1813.9825	1617.3259	2025.8732	1264.3618	927.44055	1058.1226	2087.1157	2093.9861	540.40057	2366.2422	726.71698
1350.8549	417.33795	748.69104	903.82776	469.84119	529.18445	3253.177	580.17139	711.32202	681.87366	939.06305	1755.5193	1246.1354	906.59521	539.66455	1157.3312	789.37512	469.63843	853.75928	886.1944	772.84302	159.71767	1516.2379	420.16711	307.974	957.45331	318.64923	583.15234	552.22699	2050.4766	822.3075	833.73822	629.12292	2305.1321	850.64813	1213.1438	2423.7178	1524.5789	1095.4419	1196.7223	1464.2806	730.6228	1494.8027	1371.5443	1170.9855	912.13702	626.29901	1645.9178	2333.1284	1274.2726	2040.5315	599.56293	651.70441	1080.527	326.13037	600.16534	1021.6792	2638.427	1325.8004	528.45221	964.58643	1118.8319	1212.0024	955.27527	637.04108	375.07916	317.6546	1013.5851	913.13745	1188.63	755.91449	1278.804	575.53876	1088.0894	564.58441	1078.8873	1087.3483	781.38977	396.09674	598.46429	757.11981	669.7005	378.62262	780.77686	1463.045	1590.0719	428.19061	592.36603	1853.4562	1093.5175	1923.9956	1587.4596	1476.3698	766.46716	1649.476	1759.4224	421.62225	3393.5916	645.12872	2628.2617	1152.5743	1061.8713	925.88568	1359.3451	2894.3525	2067.3013	1391.2344	1589.8479	845.13843	447.87042	1274.4133	1122.7352	476.23474	1524.4001	246.11711	940.7196	881.35022	1286.5255	938.79016	1797.6196	1614.957	2015.1599	1267.4642	918.3446	1052.84	2090.3752	2103.2063	529.14227	2373.7563	732.95233
1337.9387	416.90115	747.86517	898.9519	470.82565	528.31116	3251.803	578.51257	714.65149	681.77246	937.1698	1736.7877	1184.6505	905.86627	533.24615	1142.0569	782.06122	445.59744	841.66614	883.41699	776.20636	159.02278	1521.2582	398.16428	302.58887	955.04333	304.71857	581.12579	544.67584	2047.731	817.00714	832.23096	623.70593	2268.0049	848.2179	1189.7183	2385.2434	1485.1067	1092.5563	1188.751	1458.5615	728.77588	1494.1447	1369.3367	1168.2821	912.96777	616.52502	1632.5098	2318.061	1272.0358	2037.7373	595.31909	640.50159	1091.1493	317.9256	595.94061	1028.0966	2649.7456	1329.8126	531.77118	961.21625	1121.8127	1204.3788	954.77069	634.43561	373.15753	318.70935	1006.6918	913.9342	1188.4775	757.15179	1270.0165	572.90295	1085.4912	561.82678	1082.4766	1085.5858	777.83716	398.01611	594.64001	756.70825	668.49817	374.6637	772.91772	1460.1932	1588.8109	427.99963	583.00415	1842.2933	1097.3403	1916.4119	1575.676	1482.4792	764.67853	1640.6877	1768.4767	423.40002	3394.7998	642.10742	2624.1741	1136.5648	1065.689	930.70654	1362.7859	2885.061	2062.3801	1393.1924	1591.0892	842.40607	449.50806	1281.4237	1103.1156	462.39929	1525.4913	247.23201	939.91119	883.61285	1280.2065	937.9743	1781.5988	1617.0458	2006.083	1268.1726	912.85687	1053.0205	2090.8655	2098.1165	515.04956	2367.187	749.98962
1330.1592	417.47101	749.80664	896.07391	472.76263	527.97815	3244.1946	581.51086	713.27557	683.61932	941.76605	1727.6814	1188.1117	924.73932	532.99939	1135.8995	777.17053	413.97552	833.83356	888.06744	782.7821	159.06244	1530.1354	374.07007	302.28329	954.33575	295.39413	582.41864	537.29919	2041.2018	821.89368	836.95447	620.00732	2234.2344	849.88214	1180.5352	2362.8059	1463.3356	1087.4656	1192.9897	1445.6992	730.02496	1491.2395	1370.0559	1169.6329	910.92261	614.24829	1619.5209	2312.7554	1275.5375	2033.7512	599.43884	644.10736	1097.3506	315.90967	598.47461	1011.528	2624.2122	1340.4973	529.20178	957.22559	1127.1036	1206.7485	955.62421	637.59497	371.64075	320.21362	993.48212	919.69867	1195.2357	755.17676	1266.246	579.6886	1088.2697	564.2041	1078.3718	1089.1241	785.03906	398.82858	598.55176	761.47705	667.18054	373.80359	767.07648	1453.9058	1590.5417	432.06375	588.18579	1843.9417	1088.994	1911.9386	1570.8142	1485.6069	761.3136	1635.1262	1744.8151	429.14111	3419.8376	641.96985	2624.4844	1156.9091	1059.368	921.64655	1376.238	2888.4326	2061.3691	1394.3168	1592.8439	834.37952	460.23889	1281.7942	1128.467	461.61707	1522.924	249.31419	938.43793	885.77313	1270.3031	937.95465	1762.9663	1621.1194	1999.0675	1280.1765	910.05341	1056.7207	2097.3208	2092.262	513.39087	2369.4568	763.07434
1314.3621	418.33478	748.71362	888.93262	473.495	528.16431	3241.6697	583.19757	716.62354	685.24677	944.20447	1712.0416	1172.1344	925.16461	529.77747	1127.0361	773.11157	392.19196	827.96436	889.28992	785.11078	159.11513	1538.3716	353.78369	301.14249	956.65869	285.12668	583.39832	535.38562	2049.5283	821.6488	838.89581	617.82733	2193.8718	851.45679	1163.4296	2322.2451	1436.9425	1084.5928	1191.0099	1438.921	727.63434	1492.2909	1368.5049	1167.3373	911.17084	602.03638	1606.8544	2307.3752	1274.4545	2032.7345	595.13916	630.54388	1102.1074	315.11096	594.25073	1022.1837	2635.6169	1346.7235	532.38959	957.90247	1132.5818	1202.5375	955.79889	637.39771	370.48828	320.82147	992.95618	918.5885	1196.46	753.96173	1261.4679	578.39319	1089.5571	562.19324	1083.1274	1088.4015	782.77502	400.05087	594.50366	762.29382	665.81769	373.50171	763.19025	1453.7656	1594.4469	431.67068	577.03931	1837.1294	1084.6543	1907.4786	1567.0402	1493.2767	762.01672	1633.3092	1756.5282	433.53357	3422.2158	641.58435	2627.3767	1148.4066	1052.6849	915.82739	1380.3009	2874.8992	2063.0078	1397.407	1595.8713	829.03601	462.77832	1279.132	1117.6234	459.5343	1525.8199	250.11354	937.98041	888.21771	1261.0819	938.36591	1747.1205	1622.8004	1993.2316	1284.356	910.83539	1060.1274	2096.6213	2089.1931	511.34979	2368.6519	776.3631
1313.2101	419.68652	755.08112	889.15887	474.35388	528.2243	3259.4417	582.54199	718.02618	686.50201	952.26727	1713.8278	1179.4897	942.38	534.52771	1138.3682	770.54181	378.74316	825.62054	889.38092	793.80658	159.50676	1545.4016	345.25977	301.33203	953.93829	279.06253	583.82971	535.79724	2042.8682	827.62714	838.95319	616.73529	2169.8313	852.86078	1157.4392	2291.0989	1426.9875	1084.2764	1198.1057	1439.0369	723.56622	1496.0234	1363.623	1166.7629	915.16644	602.37964	1594.7932	2294.2175	1276.9824	2037.1425	594.84747	627.65051	1102.5503	312.9679	595.4245	1011.4216	2589.8906	1348.1003	529.56793	964.59137	1136.6541	1202.5334	954.75891	638.60822	369.52747	319.66553	989.98712	930.20782	1203.9009	750.80505	1261.6746	584.56812	1091.9349	568.98804	1092.5989	1093.8938	791.32269	397.52258	590.57147	768.9444	664.35748	374.23224	762.98706	1457.9871	1598.566	432.32599	582.81921	1839.5735	1081.7393	1914.3529	1567.636	1495.077	753.56915	1631.938	1741.3245	437.25012	3435.9192	640.76105	2634.8691	1159.7205	1049.8539	916.5119	1395.4319	2863.7991	2084.8831	1404.0143	1601.1953	824.53827	467.63104	1283.2039	1144.656	458.78497	1521.2565	251.95711	942.58667	891.21655	1253.2194	938.18689	1736.382	1608.5735	1988.5951	1274.9052	911.22375	1064.5402	2104.8018	2097.0154	510.34589	2380.845	774.26727
1303.323	419.99695	756.03003	882.42535	474.74646	527.43243	3269.916	581.84595	723.12866	687.88531	954.68921	1702.6381	1170.304	940.29187	534.68396	1132.96	769.17816	372.90918	825.07745	891.15234	796.37628	159.81105	1557.6455	339.50983	302.14893	956.03967	272.40015	585.3595	537.97858	2044.7256	830.85748	841.61786	615.84094	2140.2205	854.57739	1147.4814	2259.5898	1408.3048	1085.8016	1194.2161	1438.8694	723.34509	1494.8311	1362.7719	1167.4569	916.87592	598.65515	1586.1487	2285.1187	1276.228	2039.5059	591.70349	622.94983	1103.5132	313.40012	592.18494	1018.9756	2596.4883	1353.6106	531.66736	965.74493	1140.4407	1197.4869	952.75684	637.61316	368.21817	319.28381	999.81122	931.01056	1202.9283	752.95374	1256.2416	584.62549	1091.3104	568.56573	1097.0992	1093.3713	789.84326	397.63495	587.3396	769.47034	663.71082	373.86041	761.96063	1459.899	1599.0762	431.83386	579.59161	1834.3081	1082.7803	1907.6965	1564.9049	1506.1504	753.39386	1630.5573	1749.4006	440.53195	3437.697	641.52716	2640.4006	1153.4651	1050.2231	917.29968	1399.9454	2853.6982	2081.072	1407.8555	1605.2781	823.0174	468.45651	1285.1616	1136.6823	456.94479	1536.4181	251.62059	942.80701	892.84607	1248.7627	938.51843	1727.9972	1608.8632	1980.7363	1276.3263	908.57947	1065.463	2104.7275	2102.3762	508.04056	2376.8652	782.89056
1317.5388	419.42651	759.18628	889.00757	475.19501	525.09546	3285.9583	581.13062	731.85828	689.37134	958.79828	1713.1615	1181.2911	951.81989	542.95813	1140.5798	768.80994	368.62653	825.95996	895.62628	804.05884	158.25298	1573.9694	337.74377	301.9136	957.13727	269.44861	587.78925	539.07031	2036.8319	845.77979	846.5918	614.68335	2133.6113	856.54779	1141.2021	2245.8479	1400.2756	1086.4713	1195.757	1442.4636	727.10693	1495.1925	1365.1537	1173.7031	920.44189	606.04218	1580.2675	2278.9175	1289.4723	2040.202	598.36987	635.46008	1104.8917	313.98938	594.54236	989.82983	2556.5513	1354.7817	531.89978	969.23645	1143.083	1196.7631	950.01959	635.90503	367.1275	319.56488	998.23169	942.60852	1200.3153	755.56012	1250.5402	595.25415	1091.2292	573.04053	1088.783	1111.9849	793.54858	395.54337	590.51074	774.24414	663.67554	372.65802	760.30109	1452.8729	1599.8439	433.96054	596.10852	1844.9585	1089.6664	1913.4547	1568.7272	1517.5433	753.83051	1632.9032	1721.1572	444.14496	3436.5984	643.54852	2644.291	1166.9243	1054.6569	919.22675	1418.361	2850.8303	2075.3342	1409.4302	1608.3557	822.31592	471.31213	1293.0897	1165.889	455.77417	1549.3097	254.87257	945.25836	893.4256	1250.0668	939.26813	1721.5283	1608.8805	1975.2528	1285.7937	898.14935	1073.639	2111.0518	2119.9238	503.71356	2378.5359	778.80377
1308.2089	419.8074	759.71814	884.58313	475.10739	526.27747	3286.501	580.61121	737.56531	688.74023	964.26807	1695.2942	1173.5652	950.15454	539.18396	1150.8798	766.26733	367.53073	827.23669	900.56702	806.65344	157.74437	1571.9172	336.38998	302.85641	962.23914	266.05353	593.1532	540.85596	2031.2803	861.01709	849.45544	614.73779	2108.9221	861.39575	1135.4196	2220.4666	1388.4379	1088.0376	1192.75	1441.8759	726.95471	1493.9319	1365.6934	1171.0586	920.89014	600.78845	1572.0331	2267.8213	1290.3979	2042.5968	597.54443	629.27942	1106.1805	313.565	593.80627	1002.7909	2562.7441	1358.2803	531.97778	971.4458	1144.1678	1190.9685	948.16333	637.61292	367.24841	319.65903	995.63647	942.52698	1197.5404	756.52551	1244.1653	595.80811	1089.1599	572.57935	1092.5649	1113.2052	793.46851	396.96262	589.80457	772.64819	664.28394	373.19852	759.73877	1452.2039	1601.5382	433.548	591.19751	1840.9203	1089.6128	1904.5695	1566.2806	1524.5035	752.95197	1631.0104	1731.0496	447.95477	3444.4792	643.18408	2645.6963	1166.5671	1052.8168	918.3324	1418.4265	2844.2778	2068.6716	1408.6577	1605.9521	823.32068	473.22327	1294.4065	1165.1377	454.15527	1575.8019	255.38882	943.2605	893.30908	1246.5239	937.89075	1709.3252	1609.6398	1966.0321	1287.6674	894.57532	1075.4225	2112.3997	2110.5598	501.83997	2378.1956	789.16321
1315.6713	420.31909	764.36066	890.74084	476.78241	527.83136	3301.1892	580.30865	734.91937	687.55847	971.01746	1684.5457	1181.6583	963.42786	535.84448	1197.0314	763.3335	365.69794	828.47778	908.07434	811.55084	157.98976	1565.9098	335.71887	305.58679	958.58301	267.93124	598.39319	543.46661	2001.962	888.7843	851.91241	615.3125	2093.6833	866.01489	1144.4147	2208.4363	1392.5939	1091.9629	1191.9866	1437.3048	724.35437	1492.1516	1365.778	1168.4158	922.3017	599.53174	1563.1289	2255.8584	1292.0806	2045.4724	599.98096	637.52106	1107.6115	312.54562	599.39246	991.40894	2542.144	1354.0361	527.4198	973.04492	1148.7329	1197.7115	946.52063	639.15088	367.21683	320.05927	983.74695	945.302	1195.1218	753.58765	1244.0685	603.07306	1089.6166	578.97937	1091.0696	1123.8467	801.22852	399.29871	595.82452	774.94678	663.12219	373.87268	759.54547	1447.314	1605.307	437.43701	598.09625	1845.0809	1081.4722	1911.3174	1573.8082	1520.5026	745.71033	1626.3556	1712.5975	453.64706	3454.9939	642.15906	2646.7288	1179.9247	1058.0424	918.43018	1428.3434	2854.7622	2075.9468	1407.2253	1602.321	827.51746	480.1149	1301.4329	1181.9744	455.8082	1592.3804	258.21747	943.05896	893.14966	1243.3274	936.15259	1695.8439	1617.4456	1970.7551	1281.2726	889.06958	1091.537	2116.2878	2098.1704	501.64444	2372.3723	790.96405
1303.4373	418.77396	762.53638	880.91846	477.06131	526.86896	3312.9075	582.03406	731.65405	687.17505	964.62921	1670.5161	1187.083	961.89008	530.82404	1470.5387	761.12701	363.36667	827.6344	899.97418	813.77405	157.1945	1568.0496	333.39798	306.09308	951.62787	265.8031	592.12097	546.53931	2003.8843	933.64734	856.14392	611.61548	2074.6511	857.76483	1140.5518	2187.116	1377.7607	1086.2395	1190.6991	1438.9496	729.03052	1492.0444	1364.8702	1164.9449	921.89209	593.75903	1553.2532	2247.2578	1291.1952	2049.373	594.46948	631.27515	1111.8048	312.84888	594.05975	1000.5171	2548.1633	1355.4146	528.20111	968.24536	1153.6213	1193.2465	945.47296	640.32928	365.56885	319.83203	981.09583	941.31372	1194.4214	752.20905	1238.3167	600.92902	1094.6442	576.66656	1086.7831	1123.2078	800.0459	401.07123	590.82202	777.03583	662.22388	371.65088	760.09644	1444.0288	1605.0808	435.75861	593.02002	1838.5621	1087.9817	1905.7302	1570.8605	1525.1948	741.92828	1624.8999	1721.1508	456.64307	3454.5647	640.77698	2650.5015	1178.2523	1055.2554	916.10468	1430.3989	2834.48	2074.8586	1404.9072	1600.7483	817.198	480.81171	1309.7615	1180.7189	455.80469	1603.9451	258.41406	942.15143	894.37054	1243.8613	935.30914	1686.9528	1615.3333	1964.7734	1284.3418	891.09723	1094.6296	2117.4678	2093.8948	500.89124	2371.0623	798.07458
1314.8265	417.92084	761.9646	885.15234	477.14484	526.85126	3330.6343	582.36285	728.2879	687.18164	960.2641	1665.9225	1206.2156	972.96167	532.34143	1683.3986	759.93799	359.48907	827.36023	894.07343	817.14783	161.16109	1571.2067	333.28198	307.26016	946.87177	265.27176	587.29688	547.78381	1997.9177	969.50012	859.92224	614.66302	2065.8923	851.38947	1143.5581	2184.1201	1375.6556	1075.9193	1198.9048	1433.5466	733.47729	1491.2703	1364.5529	1162.3951	921.69312	598.33612	1544.8188	2241.9028	1300.4918	2053.4177	597.80542	638.56586	1113.2933	313.13843	597.98547	984.83838	2516.8347	1349.6154	527.10822	964.20752	1163.8385	1197.9573	944.33777	646.01624	365.54883	320.60223	968.35425	947.33618	1196.1567	745.55878	1234.5135	607.85657	1105.9897	578.78162	1077.4233	1132.7842	812.70337	404.49863	593.37683	782.4104	659.38379	370.17688	761.00739	1448.7816	1601.3481	436.19376	609.32489	1845.1985	1097.0977	1915.4282	1572.0291	1521.1096	739.76306	1625.6274	1714.9523	460.37085	3456.8643	640.49738	2652.9863	1191.5464	1056.9471	918.74664	1448.3945	2828.0486	2074.6465	1403.8845	1600.2191	811.94458	485.08997	1325.4242	1195.5481	455.73169	1603.6675	260.93118	946.71155	895.9823	1253.7565	935.03284	1678.4525	1619.0081	1951.0002	1291.4431	895.1394	1106.1711	2120.877	2096.2231	500.29529	2368.3025	793.94958
1313.8044	418.88599	763.10034	877.13129	476.36987	529.01837	3347.8162	579.51703	734.9585	688.06458	958.39209	1652.8599	1200.5819	971.71588	531.74512	1698.5734	761.03955	357.46265	828.51654	892.16943	816.57959	169.77774	1576.9725	331.08374	307.37366	944.79956	267.59833	586.04779	547.37036	1997.1971	956.91986	862.63379	617.06744	2061.1304	849.62048	1143.2253	2179.5623	1374.0925	1078.286	1198.9181	1437.4734	735.36536	1493.3546	1365.453	1161.9825	923.72632	598.95251	1539.9465	2243.7493	1302.7909	2057.9265	597.74634	639.61157	1112.8687	313.13477	597.51617	994.18634	2543.2908	1351.6399	528.81995	966.03986	1165.4432	1200.6382	942.96478	645.62604	366.14856	322.53577	972.17462	947.21466	1197.2124	749.98212	1236.8879	614.36261	1104.647	583.75708	1076.093	1134.2422	811.84357	403.58234	592.95007	781.80841	660.49097	370.28851	762.61243	1452.1244	1597.6897	437.36053	609.91956	1847.1324	1102.5681	1908.0741	1574.244	1530.3215	740.9115	1627.776	1719.0272	463.68311	3459.1431	643.00006	2652.2642	1185.9004	1059.3297	920.823	1451.6083	2829.0569	2066.7771	1406.0118	1602.1897	814.16888	487.22186	1334.3198	1189.6422	455.53619	1614.9717	262.32245	947.21136	898.48907	1257.4264	936.13495	1670.8801	1623.6882	1942.0485	1293.2924	891.69232	1107.8539	2129.4368	2094.4634	500.89575	2361.6638	799.49628
1329.7454	419.63297	765.86469	884.13123	475.2128	531.28064	3364.5454	579.01221	740.17554	690.22388	958.94482	1648.6155	1211.5905	981.20422	531.42072	1692.4482	762.46655	356.50308	828.70264	889.03064	822.86536	169.64491	1583.041	329.05417	307.9408	941.40161	270.534	585.98029	547.05988	1968.3427	945.16736	866.69373	625.86304	2054.2388	849.59766	1160.5426	2176.3447	1381.9844	1077.2192	1202.524	1439.5248	732.9917	1497.4175	1367.7657	1162.6912	931.57239	606.40405	1535.521	2246.415	1304.8325	2061.6331	600.80902	654.98633	1114.012	313.38159	603.32892	984.95911	2530.2378	1350.1428	521.93274	963.60632	1162.139	1212.5524	942.21643	648.1731	366.62054	325.33673	965.13306	951.18994	1198.8254	756.34058	1235.5442	621.4021	1110.0547	593.22943	1072.7438	1143.916	812.7229	402.24329	594.30695	783.552	659.99762	369.66553	762.68158	1454.7798	1600.5396	439.95782	621.86365	1854.8778	1105.4633	1913.8829	1576.2205	1530.7716	744.60596	1630.9379	1708.4935	464.81262	3466.0708	644.23291	2653.4351	1192.2385	1063.4827	922.33008	1470.1647	2828.2197	2061.6506	1407.0505	1603.671	822.79785	492.03766	1336.708	1193.0153	458.39471	1601.5765	265.4834	950.61499	899.60352	1259.5221	936.84448	1665.7001	1630.3922	1942.7008	1289.1547	891.85242	1124.0176	2135.5891	2095.3806	497.70728	2362.8479	812.62683
1324.9915	420.23059	769.12054	881.84711	474.57605	533.68445	3385.3491	580.54486	743.28357	693.38129	961.45837	1637.8345	1212.7745	981.27832	531.72046	1637.2646	764.13251	356.80096	828.0589	890.86719	826.13763	162.29213	1589.3849	328.18475	311.27301	943.65564	269.94299	586.87103	547.57916	1970.2777	923.66687	871.95258	627.00751	2042.6265	850.9895	1158.1302	2166.6401	1379.7554	1076.4243	1201.6268	1446.908	730.85339	1497.5729	1371.2762	1164.3584	932.95734	605.3175	1531.405	2249.7891	1309.3176	2064.7168	599.591	653.90344	1118.1279	313.80145	601.44403	1004.8476	2550.3057	1356.3088	522.82141	963.41064	1164.9276	1208.507	942.02478	649.74725	367.34235	323.55988	967.14142	950.91486	1198.4009	760.93304	1231.6401	626.80231	1114.0757	596.46423	1076.8411	1147.3198	814.93494	396.672	592.0105	783.19061	660.71899	368.45355	761.42212	1457.8306	1606.8811	440.26886	620.86743	1852.5436	1105.5355	1911.8761	1574.9348	1532.5557	742.77258	1630.7368	1708.8689	466.97577	3474.2192	644.39392	2656.1245	1191.7764	1064.0238	922.58948	1471.8234	2828.6934	2061.918	1407.1968	1604.7404	824.06262	492.36078	1337.4104	1192.9432	457.38068	1618.7316	263.909	951.11926	899.57202	1263.1128	937.21399	1662.4509	1635.8007	1939.8688	1292.603	892.72095	1126.9989	2139.6768	2097.3264	496.57794	2366.9907	827.04755
1343.3491	422.04651	769.06915	885.82031	472.97662	533.51166	3412.6077	581.09058	745.41473	693.70569	960.67914	1626.8829	1230.3104	985.96283	530.11145	1591.2517	765.13989	355.49133	830.77368	893.5379	827.77606	161.63484	1595.1089	330.81799	312.86743	940.44	272.10315	587.55389	550.88416	1956.7278	902.67285	872.65277	628.46454	2040.6353	850.05719	1161.4686	2165.8098	1386.2341	1072.8701	1204.5284	1444.47	733.11047	1492.0625	1373.5616	1164.3658	941.18964	610.61621	1521.5278	2247.0654	1320.3633	2068.6709	599.01581	666.35547	1121.0615	314.44324	601.35455	1019.3619	2541.5906	1354.1384	521.41327	964.98718	1169.0834	1219.9006	940.37799	652.62775	366.10895	321.23303	956.10486	959.08545	1204.1748	757.62964	1231.681	629.28754	1116.0753	599.07031	1078.7356	1153.7058	817.22571	400.48999	600.22321	783.58942	663.83276	369.23779	762.13428	1457.5779	1605.7891	444.8255	633.39288	1848.8114	1097.7603	1918.1155	1572.799	1536.609	744.30951	1627.4297	1694.8552	468.55225	3477.5889	641.84186	2653.7009	1203.6877	1062.7312	921.85846	1486.5427	2816.1802	2057.7825	1409.1592	1606.4124	827.17542	495.1546	1335.6718	1192.311	456.64209	1616.8983	265.37695	951.03241	899.84283	1269.7351	935.48883	1656.8445	1637.4047	1937.0574	1300.7615	890.36456	1148.6511	2139.3464	2093.4211	497.06665	2361.6055	836.81628
1343.9327	424.22827	768.07007	879.86584	473.05316	532.69928	3423.2004	581.3924	751.40594	693.21948	958.97992	1619.6219	1226.7278	984.42285	527.40558	1523.439	766.03656	355.56177	834.39941	892.11176	825.7547	161.0341	1600.6653	330.09894	313.66217	939.26202	273.5202	588.15741	552.78888	1955.5847	879.0921	871.97626	629.04346	2033.8934	848.47308	1160.4155	2156.3342	1384.5939	1073.0066	1201.8838	1447.7892	736.64709	1491.7045	1375.4248	1164.0596	941.38702	610.01904	1510.0409	2242.6052	1323.1387	2070.1318	597.12415	665.61926	1121.9624	315.14838	599.68988	1046.7235	2558.7473	1359.6478	520.61676	964.46808	1168.4634	1218.8137	938.34521	651.93073	365.50122	319.66498	957.97595	964.18188	1203.9349	754.16498	1230.4861	628.06232	1114.6724	596.85834	1078.7444	1155.6763	812.17609	401.83893	598.53619	783.87897	665.88507	370.62164	763.44525	1456.4314	1603.7765	444.42767	632.66437	1845.6724	1093.4158	1912.4167	1570.479	1543.9064	744.80859	1624.8247	1703.2371	469.9328	3475.4771	638.50006	2649.8198	1203.676	1058.135	917.73688	1489.7407	2804.762	2053.729	1411.641	1608.2671	826.96893	496.03168	1330.0403	1192.5225	456.3269	1638.9801	264.61914	948.92029	900.23596	1269.7358	933.19885	1650.5793	1638.6509	1931.3376	1302.7792	889.49426	1150.9355	2137.6726	2085.0908	497.15753	2352.3586	847.94409
1339.4392	424.7016	769.14557	883.51715	471.69415	535.11877	3430.3408	586.77655	751.53467	692.73907	957.76776	1614.563	1256.7977	988.89215	524.77899	1480.5685	766.19049	353.58997	833.97186	887.58502	829.79633	161.01578	1612.3894	329.03058	314.26324	937.26617	274.33386	587.05573	554.9671	1927.3682	882.20392	875.25079	633.51025	2024.2612	847.81183	1168.4384	2152.718	1386.6385	1064.2217	1200.5262	1442.7756	734.64264	1487.8601	1368.9014	1177.296	947.44562	616.93542	1503.4792	2235.0088	1318.5903	2076.2749	596.2995	670.04327	1120.7625	313.90399	600.11682	1052.4424	2532.1523	1354.1809	513.35419	960.70343	1174.3772	1231.3384	935.8847	654.72278	365.16357	320.90942	942.99664	963.76471	1205.0198	748.55219	1240.7496	626.07227	1115.3501	598.5835	1074.4443	1151.1936	814.39545	402.48157	598.89014	782.10168	668.84583	368.73816	763.83771	1454.8374	1596.458	450.99939	644.49799	1840.1517	1085.0946	1909.0815	1569.6154	1529.9983	747.13385	1625.4034	1701.5492	466.93463	3481.6704	636.59637	2649.377	1214.7236	1057.7832	916.79535	1502.217	2796.4636	2053.8782	1409.5813	1605.0945	827.72772	494.83069	1332.2186	1187.8525	458.39233	1625.7141	267.77319	946.11798	902.28778	1268.1531	929.86603	1647.0583	1646.0598	1925.1172	1294.3269	888.95648	1160.165	2141.5115	2080.366	496.99323	2334.1145	851.81012
1329.1018	425.18362	769.66742	876.68298	469.78616	537.54791	3432.3506	592.11176	752.89648	692.28271	956.54401	1606.3234	1259.0702	987.1214	525.32104	1413.9465	766.4538	351.58548	833.55396	886.69122	828.61066	160.10368	1624.1079	326.43082	314.65344	935.98517	275.36218	585.95203	556.18719	1922.5807	881.11743	878.54608	632.40393	2012.4033	847.14642	1166.4994	2143.2327	1385.6648	1064.2827	1197.8252	1442.691	729.78162	1482.108	1362.4229	1190.4591	950.25409	609.96875	1496.9557	2227.4407	1314.0857	2076.5898	593.8847	662.83508	1119.5509	312.65717	597.29474	1072.0881	2532.1624	1349.0474	512.81439	961.21069	1177.7639	1235.8694	933.48102	656.32404	364.32214	321.43018	947.48132	961.2345	1199.5552	748.49011	1245.1034	624.83032	1118.2151	595.7843	1073.5446	1146.7488	815.7937	401.92346	596.07111	780.31342	671.56323	366.89966	764.3103	1453.2925	1593.7085	451.77142	638.03992	1834.6519	1082.0532	1899.5704	1571.2086	1534.6086	743.52533	1627.0757	1702.7533	463.95544	3484.0889	634.75415	2648.9763	1213.9937	1055.4728	914.73016	1500.1578	2791.8123	2057.1414	1407.571	1601.9521	826.32703	494.48956	1329.955	1187.5162	457.03467	1632.1497	268.71555	943.47186	904.31671	1266.2067	926.6192	1643.5748	1643.8737	1914.4508	1293.8044	891.03802	1160.4108	2145.3115	2073.1868	495.96082	2328.3037	855.39783
1340.2139	425.65277	770.11804	885.81763	467.13416	539.98035	3455.7629	597.45288	752.71149	691.80896	955.37775	1595.4524	1284.395	989.46466	522.69836	1353.4227	766.67163	347.08771	833.11206	889.26703	832.71204	159.98996	1635.7726	323.69519	315.04507	933.80109	276.54272	584.87555	560.26599	1904.3328	882.62537	881.79773	634.66888	2018.3258	846.51508	1172.3837	2139.3013	1400.5425	1060.5139	1200.1769	1442.7446	737.71997	1474.6476	1355.9919	1203.678	959.46765	607.21851	1490.4308	2219.9194	1315.3749	2080.3289	594.48645	666.34308	1118.2942	311.44519	599.38452	1084.6244	2495.2847	1343.9009	515.61432	959.06555	1183.8853	1257.0686	931.02899	653.61841	363.54803	323.48291	930.0459	955.06348	1209.4792	748.76398	1250.4276	624.65662	1123.8687	594.48914	1067.9547	1143.4774	815.51758	404.04892	597.94995	778.52576	674.83759	365.40314	766.83136	1448.9218	1597.1666	453.26505	648.11346	1830.679	1077.9078	1903.342	1575.236	1531.9331	739.40143	1628.318	1701.3563	460.80438	3495.3235	632.86945	2648.5374	1233.3193	1053.7034	913.21259	1512.7006	2783.1689	2066.3086	1405.5164	1598.7998	828.22412	495.41382	1330.4412	1182.0397	456.28882	1620.1503	273.21356	940.83063	906.39496	1264.9005	923.37469	1640.0624	1643.8711	1918.0408	1291.4491	893.50922	1170.9863	2149.1248	2080.9473	494.21967	2328.8086	849.43311
1330.9174	426.11383	770.62885	880.88495	465.2915	542.36584	3458.0354	602.80383	754.11139	691.35913	954.17627	1587.212	1287.2791	987.85052	523.50348	1286.8607	766.89526	345.18219	832.69733	888.32251	831.67096	159.07036	1647.4911	321.28265	315.45734	932.54199	277.60406	583.78168	561.66058	1899.0269	881.57672	885.08441	633.63452	2006.8884	845.86023	1170.5865	2130.1211	1399.7639	1060.5972	1197.7742	1442.6903	732.98627	1469.3563	1349.4949	1216.8645	962.19525	600.32581	1483.8998	2212.3604	1310.9202	2080.8252	592.14465	659.39728	1117.0629	310.20905	596.68707	1104.3585	2494.8723	1338.7655	515.46228	959.58246	1187.5128	1261.8407	928.60736	655.14386	362.79059	324.04871	935.31683	952.38324	1203.8483	748.62537	1254.776	623.68073	1126.6638	591.7829	1067.0089	1139.0302	817.0097	403.79504	595.25385	776.76868	677.59161	363.56433	767.3125	1447.3002	1594.6548	454.1535	641.79639	1825.1891	1074.9812	1893.9479	1576.9186	1536.7739	736.24384	1629.9344	1702.699	457.84802	3497.8726	630.9729	2648.1218	1233.153	1051.4894	911.17236	1510.7273	2778.48	2069.3586	1403.4829	1595.6501	826.81964	495.13293	1328.3494	1181.7904	454.93158	1626.7123	274.15338	938.13715	908.41888	1263.0223	920.08112	1636.5502	1641.9857	1907.6298	1292.0032	896.10028	1171.8151	2152.9468	2074.0532	493.2522	2323.2578	852.81659
1328.8754	426.59042	771.13062	888.29053	462.39304	544.77228	3465.0112	608.17749	755.51636	690.8866	952.95905	1578.9771	1310.3412	990.13995	526.23792	1224.6807	767.18378	344.49667	832.26721	890.83319	834.6853	160.3676	1659.1687	321.69968	315.63651	928.13861	280.39377	582.68536	562.08899	1876.3257	880.68884	888.3501	633.14771	2010.179	845.20721	1182.5391	2137.1255	1403.5698	1054.8328	1191.1294	1436.3137	733.33984	1463.3816	1343.0441	1230.0447	973.65698	598.38159	1477.3425	2204.8025	1303.975	2078.7571	593.93652	669.37354	1112.0325	308.95154	598.5896	1111.251	2466.8657	1333.6102	507.85809	957.51965	1191.3873	1269.0123	926.1955	656.34412	361.75275	328.05865	920.45728	945.72998	1206.405	747.94806	1256.3787	621.68469	1129.3993	591.96887	1065.0919	1134.6208	821.4635	406.79654	593.10059	775.00513	679.46204	363.70575	770.7113	1445.7065	1590.6493	457.20071	648.94067	1819.7101	1065.9393	1902.7788	1573.438	1532.1356	737.74713	1630.4058	1696.2003	459.21857	3521.8467	629.1073	2647.6909	1248.3457	1053.1272	908.47479	1517.3665	2764.7744	2085.7415	1401.4465	1592.4834	829.12537	495.95459	1337.1163	1177.7288	454.69501	1611.8372	277.47455	935.49188	910.47211	1259.6702	916.83746	1633.0682	1641.8734	1902.6228	1291.373	895.75641	1188.7114	2156.7568	2080.5989	493.64948	2325.5479	839.12598
1331.1172	429.28983	775.80762	889.01062	462.80203	549.01764	3479.2529	621.73419	763.4408	693.62463	960.55219	1578.0343	1336.563	992.96021	530.65363	1212.4412	787.63745	343.7822	835.82935	898.09381	835.20349	160.29636	1671.9628	321.09262	317.63068	935.16693	286.39771	587.13831	565.74335	1876.3723	892.68158	895.74731	633.66772	2010.8567	852.35114	1190.1074	2140.2307	1409.3269	1057.4482	1191.1265	1442.6155	735.17395	1475.1343	1343.6428	1241.4705	981.74805	597.86926	1478.9521	2208.9551	1306.2954	2080.4133	595.10535	669.13733	1117.6056	311.25653	599.34509	1125.8226	2475.5466	1331.8569	509.59888	985.99493	1200.4993	1279.1216	928.29688	660.46014	362.65979	335.25342	942.55396	950.65637	1215.6943	766.46643	1266.3911	624.92157	1140.7432	593.38867	1069.6969	1136.3711	822.05988	407.31281	593.93781	783.56799	685.42303	365.26758	772.74603	1448.1876	1594.7035	476.60449	648.52466	1840.2046	1104.4397	1901.9358	1583.9441	1543.913	740.37122	1640.8708	1703.6479	458.73492	3539.0549	629.6344	2660.9888	1259.5713	1055.1436	910.12616	1520.8276	2837.8127	2102.2568	1405.1014	1595.9634	834.88812	498.65845	1385.8008	1187.6863	456.36249	1629.0087	283.96497	938.31189	914.30042	1264.035	919.5116	1635.9872	1646.246	1901.051	1300.2356	905.61646	1197.2708	2166.8438	2086.6616	495.54468	2334.0791	842.63013
1351.1394	433.9231	784.40125	907.40179	465.96826	554.75372	3507.2847	642.37085	774.39008	699.14954	975.75366	1583.7708	1401.2128	1001.1408	539.78735	1251.6184	828.50641	345.02832	842.96014	915.0166	838.51544	162.21257	1685.7345	324.26422	321.33975	949.61316	296.457	596.40002	569.45386	1877.1157	917.5481	906.8703	636.76129	2044.7362	868.79211	1209.3083	2159.3372	1416.7811	1060.526	1203.6705	1444.3778	747.95459	1501.7023	1350.887	1251.2009	994.82123	612.89343	1487.5645	2224.1934	1314.9639	2078.8254	604.88879	687.87561	1128.0416	316.63422	603.34119	1128.2848	2473.7927	1333.0558	510.38611	1039.6409	1216.5374	1294.1597	934.34528	669.62219	365.89783	348.98633	959.30048	957.25836	1245.2091	800.5274	1289.1244	630.27893	1168.7803	598.94995	1074.666	1143.9327	819.28333	411.00259	601.47925	801.92639	692.23926	372.32556	775.38165	1455.5645	1608.1814	516.53833	657.20325	1885.1857	1183.702	1921.5916	1603.181	1555.9226	747.47913	1660.1459	1717.2784	461.8894	3555.1865	632.24396	2686.1521	1301.3154	1062.9885	919.48975	1530.0781	2941.9736	2145.2124	1413.6332	1605.1234	854.771	504.3111	1487.5222	1208.4998	461.29175	1644.0603	300.76172	945.87836	919.64044	1272.136	927.31085	1644.6251	1661.6881	1904.4414	1318.4167	915.95502	1213.5358	2182.6548	2128.9424	499.77954	2351.7319	830.11517
1354.6852	449.46588	787.3609	917.62433	474.61597	558.02972	3524.2529	674.35175	805.03656	711.17163	1026.0996	1592.6239	1481.651	1007.5206	550.7887	1308.6407	849.37866	352.95929	858.84308	961.82062	847.35669	162.92508	1703.5791	331.62939	324.94012	998.08807	313.80908	625.61658	575.74579	1885.2546	955.26007	923.10791	637.88379	2060.2034	913.19427	1217.6497	2178.1938	1426.5629	1079.3916	1207.902	1453.3374	751.37561	1581.251	1364.38	1260.6437	1001.8901	608.63727	1510.9231	2243.3411	1329.7861	2087.4097	605.79254	684.20001	1153.7283	335.09717	603.88617	1134.1901	2487.9385	1335.891	513.39478	1088.2135	1226.9353	1305.9591	939.87683	671.87555	370.24921	363.14362	988.13507	968.19916	1265.1016	804.0824	1300.2415	636.79449	1196.4517	604.07611	1090.0519	1156.4413	824.99713	414.46539	602.10455	822.5257	701.20306	373.6405	782.99121	1462.0349	1611.62	601.32007	653.58093	1957.032	1296.8263	1923.1117	1624.8903	1566.7408	755.24011	1682.8053	1737.0193	467.85394	3578.926	636.62079	2704.7256	1320.4631	1069.6177	924.87103	1538.8406	3072.229	2212.9238	1423.3953	1614.2693	866.79779	512.7912	1627.8829	1224.5166	469.62183	1651.9772	313.25189	959.61768	932.11853	1289.2432	940.68054	1652.0306	1669.6433	1904.9149	1337.9009	931.31006	1230.9597	2203.9072	2141.2827	509.06671	2366.5867	859.60382
1362.7053	468.51843	788.53595	941.89447	485.68689	560.5835	3553.0847	709.55872	841.0954	725.24695	1086.8102	1602.6812	1601.4828	1013.9071	563.92023	1371.1283	863.37268	362.51306	877.58099	1038.7943	860.72375	164.8389	1722.6594	341.56067	327.73676	1059.8188	332.75922	660.73218	581.42828	1895.9575	996.36969	940.76721	642.64575	2103.7224	969.32507	1238.4626	2221.8687	1444.4305	1093.2959	1214.6959	1457.2722	759.31635	1675.9093	1379.776	1269.9989	1013.5797	609.67456	1538.6953	2263.6897	1346.4937	2096.2537	604.90283	686.2522	1182.3792	357.84262	603.3443	1132.9971	2490.936	1339.2383	517.31335	1125.7803	1231.676	1319.661	945.3147	676.92438	375.52255	377.63187	996.46246	976.68829	1287.6398	799.41284	1312.2583	641.03668	1232.1981	609.12097	1098.6682	1170.4528	830.10211	421.21558	605.56824	843.84003	706.73779	375.99484	793.06628	1461.9281	1609.8643	706.71893	652.95581	2037.124	1413.767	1943.278	1648.8536	1574.1853	764.80872	1711.262	1757.4388	478.34445	3606.9392	641.51562	2721.3711	1347.8066	1086.16	932.36548	1547.8185	3172.5798	2303.4094	1433.5326	1623.4609	880.73419	523.25281	1786.4983	1241.3146	479.64212	1656.173	330.08841	975.07141	946.60388	1303.3317	955.578	1659.0295	1683.6687	1911.6122	1356.5706	945.42261	1252.2489	2226.7102	2159.1555	522.32202	2379.6128	890.02997
1375.901	502.50262	795.45776	969.0191	517.64801	565.2829	3563.7827	714.94568	905.37079	747.65875	1172.2145	1627.1056	1697.2325	1018.5891	586.47382	1413.9275	865.19635	375.15948	915.68195	1120.4833	870.67297	166.56087	1754.6469	352.40894	333.04633	1143.5458	345.64124	709.24713	589.89252	1910.0452	1027.8113	951.73694	642.18384	2141.022	1044.9008	1254.3243	2260.8542	1453.2455	1160.6438	1223.8403	1466.4559	777.55414	1766.8474	1401.3739	1284.1243	1020.1864	613.22144	1561.0006	2284.7661	1368.6083	2101.2107	610.11511	689.66089	1237.1711	368.55273	608.49957	1135.4978	2534.748	1344.0291	525.01642	1169.5348	1241.6333	1330.1803	950.0235	683.74768	381.30664	380.3396	1016.707	1004.8298	1313.3341	797.38007	1323.2195	649.67908	1247.1171	615.66779	1105.7808	1189.5836	833.89001	422.45862	610.87231	865.09595	726.99634	377.99579	801.11151	1472.6279	1617.1465	724.64679	655.45715	2140.1851	1426.8071	1951.1731	1667.6672	1584.3579	771.82758	1730.1167	1782.7229	487.12531	3646.5618	657.26306	2747.7314	1373.5897	1101.611	945.93073	1549.7336	3272.55	2394.79	1456.4673	1644.2715	908.18738	534.64325	1798.4053	1261.6003	488.74261	1663.9392	332.31525	993.52826	960.34381	1330.3389	973.63885	1664.9285	1691.2169	1919.7239	1378.2477	966.44257	1271.3177	2235.5742	2179.2532	532.51587	2398.0652	933.13458
1401.5106	531.63934	801.78247	1008.2923	546.078	569.72314	3587.2173	718.27179	962.52362	772.12781	1242.5691	1649.3477	1799.1605	1023.4651	606.60736	1449.7257	864.17938	388.13403	947.75006	1194.0618	884.13617	169.60721	1785.1033	365.33539	336.09991	1206.6172	355.03479	749.34515	598.94379	1941.6702	1058.3544	962.10614	644.06793	2198.7524	1111.7178	1280.0619	2299.397	1457.5381	1218.7988	1239.4143	1469.8104	802.37518	1836.303	1425.6415	1298.3726	1025.144	627.50775	1581.1128	2306.5718	1393.0425	2099.769	613.71021	703.22614	1286.0894	378.51257	613.58942	1144.4182	2557.0781	1348.9552	525.67548	1201.0981	1254.1892	1340.5746	954.77057	684.79114	387.21082	384.80457	1029.5022	1035.6857	1337.752	795.77533	1328.7988	656.20593	1256.2598	622.55231	1113.5343	1210.8789	836.23816	426.58807	620.88354	885.35669	746.10034	381.59583	809.17987	1484.0364	1610.6418	735.49261	658.21326	2234.9502	1429.5267	1970.7974	1683.2545	1597.2417	779.30798	1747.8453	1805.5107	496.56451	3683.5593	673.44904	2775.5286	1404.8323	1115.186	961.3736	1553.1101	3350.6494	2484.6875	1478.9089	1664.801	941.2168	546.87219	1811.1888	1287.5857	499.46002	1662.8674	336.46613	1009.8466	973.1955	1358.1401	989.22699	1670.0051	1707.1331	1937.1194	1395.0322	989.8996	1286.9622	2246.0991	2209.021	543.36951	2420.7854	967.6535
1424.5315	542.10944	805.46082	1040.0826	557.56427	573.3606	3598.6038	716.7887	981.11694	803.0946	1258.7141	1676.9873	1811.8584	1029.2797	623.68848	1463.5911	861.95569	403.27252	956.46973	1209.7083	890.84253	171.26344	1809.598	379.1485	348.40683	1222.0125	355.73862	759.15918	612.00586	1957.2239	1087.1173	970.8252	648.2915	2241.2053	1125.8981	1291.7153	2341.9812	1463.6628	1294.5908	1242.8025	1486.339	815.42249	1861.6541	1458.3044	1312.6249	1031.1951	632.50708	1593.728	2330.7136	1424.7842	2100.1506	618.0614	709.20251	1327.5709	377.28101	617.90515	1154.1351	2604.2834	1354.1946	538.40826	1226.5699	1266.0366	1338.7874	959.84814	687.64441	393.01697	382.8847	1050.5359	1069.5084	1352.293	795.61157	1326.2834	665.19885	1251.6494	630.56018	1122.74	1238.9917	839.19629	429.97281	625.33643	902.15125	780.0744	381.89557	815.1106	1493.1537	1620.0039	729.31177	664.56604	2300.4202	1421.4464	1976.4067	1692.5895	1606.5593	786.24707	1758.2285	1824.7754	508.40869	3710.021	690.07416	2807.8184	1425.7294	1129.8539	974.26471	1562.0801	3376.8206	2548.4944	1499.1805	1684.0741	947.17053	562.09283	1798.3356	1306.6276	506.45343	1667.0565	335.13092	1018.8438	983.17322	1383.9899	997.62744	1672.2413	1712.0573	1942.2456	1413.9257	1007.8516	1302.1559	2262.8372	2230.8547	550.52771	2454.3601	997.58704
1449.4398	546.45618	809.34943	1078.1774	563.76599	576.479	3619.7205	711.58527	993.37463	832.91553	1268.4458	1681.217	1834.3687	1033.9958	637.24237	1470.3782	864.61554	415.79813	964.26672	1222.4152	908.33215	174.16525	1831.4224	391.50998	357.96454	1229.1232	355.69049	765.31744	627.51495	1980.1609	1110.0742	978.9928	650.42737	2293.8904	1135.0625	1309.865	2390.8916	1461.5469	1328.4811	1256.7148	1494.5376	827.72693	1873.4021	1493.7983	1324.309	1041.0752	645.2356	1602.8954	2356.2852	1455.1643	2093.6982	623.55365	722.57715	1359.3793	379.03186	622.39636	1159.7041	2641.4636	1359.358	551.87488	1232.4436	1271.1173	1341.7955	964.15277	685.83582	400.96851	377.9613	1052.1814	1104.3401	1367.0758	796.01825	1322.7058	674.70062	1244.3862	639.79041	1125.9961	1265.8195	834.3028	434.97015	634.82001	918.66852	802.72174	385.65753	820.49445	1493.5522	1629.9722	724.22992	675.51697	2348.1243	1408.7517	1993.5317	1700.6373	1610.3965	795.47961	1769.5043	1833.1438	519.99628	3730.5952	705.40137	2834.1379	1455.6207	1146.0477	989.34467	1570.6997	3381.4958	2592.8599	1516.3627	1701.6823	958.77545	574.66565	1783.7159	1325.6748	515.14581	1666.691	335.33459	1026.7161	993.93207	1407.5018	1005.1108	1677.1816	1727.8959	1973.6875	1423.8358	1028.7393	1311.9165	2276.5334	2255.0544	557.88458	2492.9377	1019.2499
1470.2794	543.47656	813.47546	1094.2632	561.62677	578.98993	3626.2002	702.04962	987.57245	861.3399	1270.6097	1696.5272	1821.5457	1037.4415	648.37402	1469.1127	866.37219	421.51801	970.94611	1224.5288	925.74854	175.08432	1850.1337	397.2207	367.74951	1230.9794	352.62988	767.16638	637.3609	1988.724	1128.7198	986.43481	649.55554	2334.469	1136.9735	1326.7428	2434.7109	1466.1641	1353.4475	1262.2335	1507.4888	839.0932	1883.7924	1522.9561	1333.059	1052.6792	647.34045	1608.0559	2383.4697	1484.0684	2108.8481	628.33716	725.89374	1379.1583	377.87549	627.03296	1171.1875	2674.3306	1364.3822	564.08429	1240.4642	1276.2228	1350.2378	967.53821	690.29132	407.23114	371.33759	1065.1101	1127.5378	1381.748	797.13147	1331.2535	687.45874	1243.3947	650.44086	1132.5186	1291.2496	838.25378	440.21759	639.61987	934.85632	829.90515	386.60779	825.64478	1503.2898	1647.6573	714.37811	677.49878	2375.6951	1388.1256	1997.6915	1712.4193	1619.0082	802.37366	1780.2662	1851.1401	530.29834	3747.6748	719.14935	2853.3953	1469.2194	1164.1207	1004.6219	1578.9601	3394.1792	2612.9634	1529.8676	1717.3173	955.23328	584.11115	1756.6949	1337.9596	519.36884	1678.9357	329.16895	1033.2756	1005.6421	1422.2798	1011.0524	1685.392	1733.0293	1978.535	1436.3527	1039.965	1321.6721	2286.5552	2267.3259	562.39166	2532.907	1037.2087
1498.8835	538.80298	818.12024	1112.5985	558.98022	583.33765	3637.5354	694.52222	979.4696	880.81836	1264.542	1698.3463	1823.7948	1042.0105	650.44238	1459.014	867.31836	422.95462	976.80261	1220.6709	939.22729	177.96187	1863.175	400.80148	376.29434	1223.9678	349.24356	763.74896	645.20081	2008.0923	1137.6747	996.72766	651.33447	2365.1707	1135.3114	1343.3101	2460.7695	1464.8406	1337.621	1273.1039	1515.8538	849.94678	1888.5762	1551.1578	1340.7875	1062.3068	660.92383	1605.9998	2405.6697	1504.3984	2119.7119	635.73486	728.92004	1384.55	376.12012	632.66345	1171.3297	2693.8916	1372.09	568.69489	1223.3087	1278.3503	1356.106	972.00415	691.4281	416.02209	368.52356	1074.4698	1152.703	1387.8215	796.9563	1338.8009	696.45154	1240.0187	658.37891	1133.9978	1308.5563	842.21326	447.28781	650.98877	945.65771	840.32184	392.12274	833.64905	1501.8877	1648.3092	698.85718	677.198	2385.7087	1362.2573	2010.7075	1721.8993	1619.8586	810.93201	1790.4833	1848.1246	537.38043	3761.603	729.6991	2867.8569	1482.8081	1177.7106	1014.1959	1587.9264	3375.3779	2614.6462	1537.632	1720.9905	955.2998	589.49042	1722.6683	1347.9841	520.74677	1682.6359	330.42493	1039.5537	1008.8441	1436.3282	1016.6637	1693.2668	1741.1309	1988.4548	1437.8468	1051.4211	1317.713	2297.3889	2272.8223	564.58459	2543.9502	1037.6313
1530.9197	533.37543	822.99506	1108.3439	554.22369	588.42676	3652.5168	687.79602	974.0235	896.39313	1254.8922	1703.8856	1802.3601	1047.0929	652.55365	1444.9084	863.10229	423.56244	982.29095	1210.8258	937.69672	179.51826	1873.8204	401.67438	385.53851	1214.5334	346.57941	758.00854	649.47278	2012.3785	1139.9131	1008.1395	653.17218	2386.2305	1126.1139	1350.5374	2482.5669	1472.812	1342.9562	1280.8984	1531.8127	860.45148	1885.3846	1567.3123	1349.4797	1071.1085	663.90222	1600.8311	2425.5542	1520.8135	2129.29	642.83795	731.86365	1384.3307	371.40149	638.69916	1171.8226	2716.3398	1374.2122	572.13934	1219.5549	1281.4531	1360.7925	976.95386	697.60187	424.62329	365.80505	1089.629	1170.0607	1388.6796	796.25159	1343.4146	703.20679	1238.822	663.53564	1138.0298	1322.1626	849.62714	451.85217	658.10333	953.9649	851.52673	396.50647	841.1593	1506.7112	1657.3199	680.57703	680.5744	2386.2332	1333.9978	2017.6174	1734.4907	1635.6132	814.94916	1803.0598	1859.9597	542.10547	3780.4448	738.86798	2880.2478	1480.8005	1188.075	1023.0526	1597.2408	3365.5342	2608.3132	1542.892	1728.1486	947.71173	593.15625	1685.6477	1343.469	519.87665	1692.0999	327.87976	1045.7056	1008.3423	1443.6494	1023.6006	1700.9235	1747.2175	1994.9795	1441.5088	1058.9457	1317.896	2308.6213	2277.9973	564.28229	2560.3333	1029.6516
1545.4761	525.71429	826.76917	1123.4984	545.8335	590.34253	3665.2402	680.84174	955.47583	899.9519	1243.6534	1691.3405	1804.9912	1052.1254	654.81836	1434.7408	869.93579	419.36304	981.67175	1208.0345	940.80701	183.06583	1885.13	400.9574	388.59607	1198.649	341.73114	751.31934	650.36328	2028.0895	1135.5443	1014.722	656.29492	2402.3472	1121.6115	1366.4945	2494.8262	1482.8063	1327.2852	1291.1927	1541.166	861.88525	1867.1674	1568.1565	1355.0675	1076.5223	678.76971	1595.4006	2436.3894	1529.8369	2125.6875	647.37054	745.16162	1374.3522	366.73126	643.82227	1171.8054	2715.6218	1390.891	572.92993	1206.2678	1275.2278	1364.7103	982.06384	698.34772	431.78821	364.10236	1082.2968	1174.6388	1390.2993	793.79187	1350.1906	711.44025	1241.5431	669.1098	1141.7068	1329.7484	852.30835	455.44543	667.91565	956.25659	847.0011	400.54675	850.05823	1508.5848	1670.5674	660.5097	688.78467	2378.2036	1305.9255	2028.5251	1739.1072	1639.1953	819.16138	1815.5579	1857.4846	543.72577	3796.1797	744.61041	2887.7585	1478.9238	1200.8918	1032.1329	1603.2889	3315.384	2601.375	1546.7281	1731.6235	943.52539	593.16626	1647.574	1344.7313	518.24957	1701.176	327.10779	1049.1667	1006.3994	1458.5891	1026.1738	1706.6783	1750.7906	2000.2429	1440.6686	1070.0586	1315.1294	2314.3621	2290.0261	564.9007	2555.7329	1032.1506
1556.2661	518.21716	830.07495	1121.855	537.59729	593.16577	3674.801	673.8667	937.65625	901.5321	1231.1013	1694.9865	1771.5872	1057.0466	659.3244	1424.4907	870.34082	416.46649	980.10852	1196.0249	940.17303	185.52226	1895.293	398.73077	392.3139	1186.4847	336.04102	743.74518	648.49023	2029.0784	1127.8112	1020.7675	659.20679	2409.1086	1109.9783	1372.6254	2502.3479	1498.2321	1323.3439	1296.6604	1555.3324	862.89722	1854.55	1574.8292	1361.3386	1082.1949	682.42603	1588.9429	2445.9177	1537.3234	2127.3567	652.20856	750.28021	1363.918	362.67511	648.69391	1179.108	2712.6116	1404.8549	575.77081	1193.3903	1277.1907	1368.9305	987.05688	700.04761	436.72131	361.41791	1089.6525	1175.3568	1391.069	791.87915	1353.5753	718.09027	1239.5951	674.49829	1147.2478	1335.8737	849.36511	459.37592	673.14557	957.30444	847.67847	402.26605	854.60413	1508.8857	1685.7258	640.16876	692.68311	2359.5029	1277.7457	2037.8658	1743.6965	1643.0829	824.6004	1820.4048	1861.5308	543.97034	3810.9531	748.76385	2894.0671	1471.4011	1209.9636	1039.9349	1609.5074	3290.3035	2592.177	1549.6647	1735.2106	934.89026	592.57629	1610.7098	1334.499	515.96313	1708.8002	324.44934	1052.6606	1004.6862	1459.0662	1029.1752	1712.3068	1756.0959	2009.5665	1443.3401	1074.5859	1317.0378	2320.103	2283.907	562.15656	2549.8044	1034.1339
1557.3312	513.15619	831.00287	1112.176	531.20239	596.25604	3684.5637	666.93805	920.23975	897.92236	1212.4108	1684.0298	1751.4099	1061.1083	665.39197	1412.4972	873.82373	412.87854	977.24304	1185.9329	943.99237	186.85829	1898.9846	397.05811	392.34937	1166.1687	330.22046	731.95599	644.40594	2042.6194	1116.6727	1025.7496	664.32983	2433.3635	1095.453	1376.8417	2521.0505	1493.6451	1306.6949	1314.2516	1556.0123	866.75769	1843.5811	1576.7341	1355.8855	1091.1697	684.91138	1577.2678	2451.3901	1539.0524	2129.7312	652.77496	762.41748	1352.5933	361.35236	652.32349	1172.1123	2708.5198	1425.3169	577.70978	1168.8553	1276.8821	1374.9532	991.93079	707.48248	438.07129	364.82349	1094.7776	1170.1207	1388.7548	793.80042	1351.7593	724.98395	1237.9458	678.26813	1149.3574	1336.2085	848.41669	459.01636	675.99677	953.54913	841.5191	406.32886	853.44763	1511.7228	1677.9152	619.24176	695.10565	2345.7722	1248.9097	2042.6876	1734.1711	1652.2883	824.90851	1817.8011	1857.5841	540.71747	3820.2141	746.56104	2896.446	1471.8829	1217.97	1047.9756	1618.4727	3270.5999	2571.2966	1548.5039	1726.2229	933.14838	590.58185	1572.0502	1334.9983	516.44312	1707.8101	330.34192	1057.5513	1005.2462	1456.6593	1032.4084	1718.1775	1771.3181	2020.5668	1425.6442	1085.6975	1311.8231	2328.1704	2301.5642	561.59906	2538.4312	1017.6791
1558.0088	508.3461	832.26196	1101.0782	525.11121	598.42487	3691.3208	661.56335	909.37646	894.14282	1194.0923	1678.495	1714.1519	1063.7805	666.578	1398.2786	874.88806	408.32266	971.47681	1168.3164	940.64807	186.90912	1904.4854	393.2117	394.14108	1148.1831	325.35916	720.81464	640.35913	2044.3613	1103.521	1029.293	665.28149	2437.6846	1079.0669	1380.0105	2526.4536	1497.9211	1294.4778	1321.8801	1561.687	866.76111	1826.821	1574.5978	1353.29	1098.547	684.05054	1565.5737	2455.4871	1538.26	2131.6934	653.80688	762.03882	1339.8325	357.43323	653.59497	1176.6423	2702.2197	1432.0918	577.51013	1149.0748	1278.3862	1379.1093	994.38135	710.01501	436.28961	363.48413	1098.0894	1165.7747	1383.0815	794.85791	1356.1217	729.2229	1233.962	681.24341	1152.3622	1334.9135	848.0144	460.94858	677.38696	947.08984	838.98187	407.69867	853.80542	1512.6033	1681.7667	599.18555	694.40698	2316.4998	1221.8915	2049.2607	1730.6771	1660.5801	824.91345	1814.9586	1863.5309	536.50378	3825.7046	745.26611	2897.3792	1463.4789	1222.8726	1052.1123	1625.6914	3236.9124	2554.0186	1546.9841	1723.4646	926.08337	587.68793	1536.9734	1325.7244	514.64618	1710.2212	329.7652	1060.2338	1004.0458	1449.7317	1034.8734	1724.8306	1776.0542	2027.8853	1424.26	1087.6263	1307.7393	2336.0129	2301.3916	559.4552	2524.4065	1009.5834
1557.9651	503.94958	834.2041	1103.6396	518.89624	594.86383	3693.9312	658.85797	901.78656	885.38861	1176.5063	1677.562	1710.1804	1064.078	663.34912	1380.0562	877.11444	400.62091	960.68341	1152.2314	939.07043	188.95026	1913.3057	388.28564	392.43793	1126.8464	317.97925	710.91205	640.31775	2062.5896	1087.7191	1030.3593	670.18384	2431.9377	1063.2043	1381.3595	2518.7188	1492.3546	1264.2134	1332.3782	1560.7805	860.00299	1799.5371	1572.8103	1342.182	1103.1963	689.54779	1553.8169	2457.3386	1533.0223	2120.4961	654.18713	767.88385	1322.5171	354.96765	650.66388	1183.8118	2694.2795	1441.1946	575.13489	1127.7914	1277.5083	1379.9645	995.88141	706.16132	433.54572	355.88727	1107.0193	1158.8228	1385.5063	794.51642	1353.8722	728.62329	1238.9214	685.80328	1148.4031	1330.7612	846.94995	461.1236	673.05853	935.8324	836.73419	412.14001	855.29059	1511.4124	1690.1382	580.69324	693.25189	2278.2434	1197.9545	2061.3096	1730.7369	1670.8489	828.82324	1810.7272	1868.9896	533.49524	3828.6655	744.62988	2895.8352	1462.0758	1230.812	1056.7197	1629.9729	3213.3999	2543.0657	1544.9658	1725.8582	928.45007	583.25775	1508.0601	1341.7032	513.54047	1702.3169	321.93597	1059.1338	999.70636	1442.1997	1033.6093	1732.7581	1779.7859	2038.1838	1411.8071	1097.0514	1307.4067	2343.6653	2300.5996	556.14838	2512.7644	1002.94
1558.7181	498.45398	834.63446	1097.3287	513.73871	595.51587	3698.8784	654.89502	888.9455	878.2276	1159.8219	1679.1243	1675.3938	1064.6335	659.82831	1364.0729	875.87537	394.43481	950.18695	1136.0845	936.83533	189.03854	1915.567	382.78979	391.9837	1110.8638	312.81116	701.81927	636.44562	2065.3296	1069.9202	1031.0707	673.56818	2420.9351	1048.02	1380.5464	2510.6326	1497.7875	1249.3145	1337.0227	1564.2058	856.04132	1782.7565	1566.4189	1339.6438	1106.9139	691.06641	1544.1927	2460.0986	1528.8912	2105.9431	654.11078	769.72552	1307.4156	351.45172	650.33441	1189.6224	2689.9233	1451.9392	573.26282	1109.6573	1276.2134	1378.5751	996.08459	706.69055	430.51135	351.77841	1109.8298	1154.8638	1379.0126	793.57947	1352.605	730.03168	1232.4825	686.30194	1150.3984	1326.4971	844.49896	463.25189	672.8587	927.68317	833.35217	411.74222	854.67859	1509.8389	1694.2332	563.15973	694.86292	2244.5874	1172.2188	2066.9065	1729.1846	1673.6851	830.38513	1809.0066	1871.0825	531.31732	3827.762	744.28235	2891.3501	1450.1598	1230.8718	1057.5505	1635.9069	3174.2742	2524.78	1538.9058	1719.0452	922.32465	579.01782	1474.792	1329.022	510.63263	1697.2997	318.04239	1056.4496	996.00879	1431.2327	1030.5913	1739.2006	1782.4867	2043.7003	1411.1549	1098.3577	1304.214	2351.2593	2291.717	553.26984	2497.5994	1000.1806
1560.0166	492.078	834.08801	1107.9867	509.37482	595.94916	3705.5278	650.04352	869.45251	869.47192	1143.8258	1690.0208	1656.3524	1065.3927	657.50354	1349.6195	879.73254	390.81818	939.89978	1123.4198	940.17877	189.80945	1912.8456	380.43756	389.84442	1093.1805	305.71497	693.37207	636.04022	2075.5588	1050.6769	1031.5237	677.60199	2430.124	1035.0886	1378.2196	2508.6587	1495.1853	1227.3915	1349.5112	1558.6108	854.21423	1759.5742	1560.2162	1329.1931	1109.9507	705.4801	1536.2461	2463.6128	1525.5334	2090.3906	661.56927	785.08911	1289.5375	348.18573	651.79779	1186.9965	2696.5886	1466.354	571.82727	1087.3696	1271.4651	1375.7069	1000.6453	706.26636	429.34479	350.40076	1116.3557	1146.7943	1373.0784	792.21277	1346.791	729.3642	1226.5555	688.63062	1152.3031	1322.1537	841.4364	460.35938	681.57269	921.74609	827.12122	414.67261	851.07495	1506.649	1707.4502	546.30902	698.80627	2223.4231	1145.2281	2067.6309	1727.1388	1690.0771	831.46112	1806.5651	1858.468	538.1687	3824.094	742.85468	2884.7095	1441.4144	1227.5162	1059.2727	1643.0883	3140.2266	2500.7329	1529.7872	1700.9175	921.14954	574.90302	1438.4662	1333.3762	510.78558	1684.5847	318.16699	1052.6798	992.75745	1419.3934	1025.1343	1744.3948	1797.7063	2043.7786	1394.7164	1101.9088	1298.0344	2358.8879	2272.9326	553.13885	2481.585	990.4729
1562.074	486.34766	834.52826	1099.1931	505.4007	597.45984	3711.8411	648.09283	859.01178	861.9837	1127.3448	1685.9962	1626.0642	1064.2595	655.42346	1333.9818	880.99146	384.11554	932.65265	1107.7168	935.224	188.77158	1911.4133	374.18542	387.56732	1077.2825	302.67004	684.01477	630.6095	2075.2769	1033.5114	1033.29	678.98279	2418.5964	1020.6837	1374.1143	2497.9822	1497.8569	1211.3937	1351.8409	1559.0784	851.78107	1743.9209	1553.0353	1324.525	1114.4519	702.83771	1527.0422	2458.6726	1519.4398	2077.4788	658.53235	782.70593	1273.6968	346.54007	648.94073	1185.3579	2689.4214	1469.3152	569.76648	1072.1064	1271.314	1378.2395	999.4657	705.90424	427.30692	349.55011	1115.2122	1144.1404	1369.4387	789.578	1349.369	729.39972	1219.9979	687.57355	1152.4885	1316.2736	836.27032	460.49164	678.42828	911.48615	822.30676	413.8822	851.95764	1505.6022	1704.637	532.8186	695.53912	2194.0569	1122.1951	2071.6338	1724.8639	1693.0961	831.15979	1803.8092	1855.2593	533.74963	3825.8953	742.32739	2880.8457	1425.828	1226.1674	1057.4489	1648.7192	3115.8618	2485.8987	1524.7667	1695.7058	914.79303	572.83948	1407.7504	1316.3958	509.21567	1681.316	317.20117	1050.0457	988.44141	1410.4827	1021.8521	1755.7314	1795.4602	2048.5046	1394.4812	1101.959	1296.6426	2361.3979	2264.7197	551.6261	2468.0125	985.25653
1564.3585	480.75385	835.1994	1101.4813	501.21722	597.19092	3718.031	646.81116	846.71191	848.81421	1110.6622	1682.1515	1623.402	1062.7136	657.06091	1317.9957	885.13312	375.56073	926.16577	1090.6189	930.30884	188.09421	1910.236	367.56409	382.79022	1060.2692	298.52856	674.37958	624.05511	2080.0713	1016.9113	1035.3588	682.94873	2416.896	1007.8681	1369.5618	2491.2029	1497.4661	1184.2236	1366.3687	1556.0968	846.49036	1730.7975	1540.5848	1312.9489	1119.3131	709.37604	1517.551	2451.7388	1512.6791	2066.3794	656.20056	782.94684	1256.1522	346.23779	645.04114	1173.4537	2680.9744	1462.3678	567.48627	1048.1666	1267.3577	1382.0817	1001.5963	704.93396	427.35773	349.02228	1110.8507	1138.5447	1380.6917	786.61847	1351.6226	727.75458	1214.8997	692.06451	1147.5293	1310.0421	830.35858	458.68195	679.47284	900.22089	817.57587	416.03461	853.22321	1502.6642	1705.4569	520.12701	695.69543	2186.5232	1100.1028	2076.3843	1721.88	1704.4812	829.53772	1803.5452	1853.861	535.5686	3828.9539	740.30981	2877.6035	1408.1504	1225.0171	1055.6024	1653.9757	3088.6326	2473.4331	1520.6406	1693.5231	918.6579	571.2052	1378.3895	1317.8478	508.90485	1664.3134	315.30103	1047.7131	983.89313	1404.9077	1018.436	1768.5989	1799.276	2054.2886	1374.2716	1109.9016	1283.9596	2362.7275	2265.5293	551.79126	2456.9724	973.90527
1561.1305	474.83826	833.90234	1088.7137	499.4375	596.64679	3727.0769	646.86261	835.9209	839.91724	1095.615	1678.6895	1601.444	1065.2686	653.4184	1309.0637	881.92841	370.44086	920.04712	1076.5972	928.39252	189.08623	1909.0918	362.61432	379.15979	1046.176	295.28973	665.98114	618.50323	2075.3462	1001.5645	1036.3262	681.30371	2404.606	994.13232	1365.2563	2478.8191	1496.2288	1169.1768	1366.6045	1553.3339	844.78442	1714.3414	1531.5477	1309.7429	1121.1967	708.53613	1509.4113	2445.6895	1504.3712	2053.0469	651.40778	781.90228	1242.4485	345.18799	640.48242	1164.2935	2668.835	1459.556	565.16046	1039.219	1262.6357	1378.8718	1003.173	705.44904	424.18622	347.8858	1107.0391	1130.3821	1373.4551	783.19244	1348.9659	724.94373	1211.9446	688.31451	1146.5356	1302.0713	832.7384	458.97009	674.36566	891.54053	814.11035	414.32263	848.63776	1498.3253	1697.4775	510.48212	695.41528	2159.7466	1084.8146	2075.8044	1716.8485	1710.6097	825.7326	1799.2443	1852.5094	532.9375	3832.9912	737.24176	2873.5901	1392.7783	1222.662	1053.0205	1653.4386	3061.4382	2452.1863	1514.7118	1687.1792	909.65088	567.7774	1356.9949	1302.597	506.43219	1664.2878	314.54828	1042.6523	978.44952	1393.4231	1014.2471	1769.6273	1801.5378	2053.4285	1371.8849	1105.6792	1280.9922	2366.146	2252.8706	548.48029	2440.1799	960.5144
1556.6846	468.89148	832.89117	1085.5127	498.55103	590.04358	3736.5391	646.55444	821.91766	831.03436	1081.4351	1674.0005	1591.6414	1067.1207	650.36011	1300.9291	882.75586	364.85248	913.41486	1068.3105	926.44177	188.89493	1907.5906	357.99115	374.37158	1032.8782	291.53918	658.07758	611.55493	2075.9263	986.79645	1036.5883	679.87866	2395.6094	983.10468	1360.3105	2471.9751	1494.411	1145.4434	1371.8456	1545.0889	839.24274	1691.5652	1521.1804	1303.6029	1124.0664	722.62683	1501.7029	2440.5408	1495.9148	2050.8782	651.72089	782.63739	1227.7446	345.86798	636.21466	1147.7898	2653.8547	1459.1785	562.68756	1022.9904	1256.542	1376.3558	1004.4528	702.72394	421.33691	348.03793	1105.2332	1120.7319	1372.5576	780.14966	1347.6285	722.88086	1208.3578	688.09833	1141.2935	1294.0171	835.77997	452.39258	673.49469	882.71136	808.59259	415.31387	843.34399	1493.9814	1697.2229	501.47308	701.14008	2140.2949	1069.4935	2075.8167	1711.4612	1723.0088	820.51648	1789.9874	1845.5311	538.97345	3836.0496	733.58795	2868.9783	1393.6554	1220.4238	1055.8237	1653.3135	3034.7334	2433.5601	1508.8467	1678.4001	909.0141	564.51947	1335.9464	1300.0515	506.11334	1665.1219	313.34506	1037.3959	972.89502	1378.8149	1005.7211	1772.0259	1812.1191	2053.1733	1346.7349	1104.0452	1268.0012	2368.175	2241.9236	546.18134	2425.5374	953.58282
1547.9658	462.91251	833.42566	1075.6448	495.67929	589.0188	3747.3887	644.74323	805.9751	819.72778	1070.6458	1669.8987	1568.9663	1065.8169	644.57477	1296.2123	881.31207	360.50119	905.85583	1057.1936	924.06049	186.92784	1905.0582	354.28757	373.28003	1022.6782	290.1369	652.17212	604.63574	2077.5703	974.53711	1034.3567	679.60913	2381.1841	972.96503	1352.4008	2458.2915	1496.4214	1132.1248	1373.2239	1540.9053	834.15576	1677.1472	1511.6759	1296.9133	1130.9138	718.83679	1495.6431	2439.656	1486.8273	2045.5741	649.1568	779.0946	1212.9799	344.37054	633.41437	1149.7585	2632.5247	1463.5834	559.54926	1013.7102	1256.3522	1377.8069	1002.4883	702.85516	417.91272	348.6792	1105.1644	1107.5715	1364.6741	778.52216	1348.7142	718.03601	1206.459	682.19226	1141.6984	1285.6753	839.64832	451.73212	671.04102	872.69006	804.40521	411.90161	840.74066	1494.9426	1699.9763	495.4469	697.57849	2105.1431	1053.1764	2078.5698	1712.032	1719.528	817.79205	1790.4448	1841.5114	538.08282	3835.1365	729.21838	2862.1846	1384.7927	1218.7227	1054.2103	1655.14	3011.2346	2425.2156	1503.4393	1674.168	905.97241	561.93835	1315.3456	1291.7826	505.22784	1674.1063	313.37366	1031.7246	966.8725	1375.3082	1000.6345	1780.3151	1810.256	2055.7351	1344.5306	1102.8516	1265.8077	2373.822	2230.676	545.33276	2413.5168	951.04529
1539.1464	458.05609	831.99561	1087.0626	492.78143	585.0575	3754.5903	643.51233	795.08691	806.45581	1062.1639	1666.4508	1558.4561	1063.4828	641.62872	1291.0363	879.23798	354.60797	898.24048	1050.7048	921.31158	185.25612	1904.9127	349.85388	370.29578	1014.6943	288.77808	647.46887	594.63623	2086.2959	962.17798	1034.8247	680.54877	2369.7163	966.83936	1346.0283	2447.7847	1489.3182	1117.1136	1388.6627	1530.51	833.26831	1670.5894	1495.4283	1296.1971	1134.3203	719.8551	1489.3612	2438.0417	1477.2999	2033.6853	649.41516	777.69879	1199.573	346.23016	630.75427	1144.8934	2613.2856	1459.9764	556.40393	1001.2745	1251.5875	1378.2593	1003.1916	700.40137	414.50598	347.31207	1105.6169	1105.5469	1369.6389	776.71753	1348.2136	716.90381	1201.5817	678.18396	1140.3538	1276.8717	842.99536	450.16528	676.93091	862.86487	801.80713	412.72333	838.45038	1492.0975	1701.2543	490.3717	704.03778	2073.3696	1039.8026	2080.3572	1710.5676	1725.4391	816.78168	1791.4061	1828.9817	539.26233	3832.4062	721.53802	2858.3486	1390.1622	1215.2764	1055.889	1654.9478	2956.6978	2416.0002	1498.6102	1668.5979	905.22754	557.8244	1298.9427	1296.0819	506.2179	1671.4363	312.6189	1025.1063	961.87555	1369.8346	987.98639	1784.7612	1811.0276	2057.3389	1317.8405	1104.4202	1263.9348	2374.6182	2238.1504	546.50244	2398.3403	951.34265
1530.2329	454.7659	828.02173	1079.2333	490.38834	584.18793	3757.0059	643.04968	788.71082	799.47766	1057.0394	1663.9219	1537.4237	1059.8503	635.41724	1285.2806	877.22943	348.25357	890.49524	1044.991	916.06482	185.61353	1908.1542	343.75589	367.16824	1009.9084	286.94815	644.46899	591.03162	2088.2825	949.61023	1038.9012	680.39343	2353.5796	962.15417	1341.558	2434.2068	1486.7158	1108.0007	1388.0537	1527.697	833.89038	1650.8713	1484.3254	1292.2472	1133.1619	720.54285	1482.6719	2435.5427	1467.1005	2020.2849	646.85803	778.62744	1190.4036	347.94098	628.13342	1146.8977	2602.0835	1453.2958	553.92059	992.09094	1249.6626	1377.3549	999.31097	703.59863	410.97839	346.69556	1102.1439	1099.0994	1368.2073	775.84961	1347.7904	716.19556	1196.9497	676.63049	1138.6304	1267.384	842.74487	451.15945	674.27063	853.32178	799.05884	413.10052	838.83612	1486.9409	1699.7611	486.57114	703.86584	2048.2646	1030.1954	2080.9297	1706.6223	1725.3051	815.43347	1787.2991	1827.6625	537.21747	3827.3435	715.96887	2858.761	1384.2383	1209.2799	1051.5272	1651.9521	2927.979	2405.5352	1494.6906	1662.1616	902.74109	551.46741	1287.9473	1288.6075	504.15558	1661.8987	312.09399	1017.3408	958.19232	1359.1858	981.39801	1783.5105	1815.4547	2057.7339	1317.1218	1097.123	1261.4882	2374.7085	2221.6306	545.0885	2383.4016	948.01965
1516.9358	451.77002	827.11163	1078.3715	490.06775	577.05688	3764.2869	642.98029	782.03729	792.70117	1048.2638	1665.0179	1544.733	1056.7316	634.21271	1282.5356	880.44275	344.79614	883.38806	1037.5087	912.58386	185.31741	1908.958	342.1308	363.4007	1001.4332	284.47595	639.33923	586.7713	2095.6604	940.79022	1036.8663	684.3623	2350.4575	956.86682	1334.9221	2432.2793	1475.9941	1094.7771	1396.3248	1518.8671	824.29956	1630.3523	1479.6649	1290.652	1135.3457	719.01288	1475.9233	2427.9026	1459.9362	2010.7527	644.51483	776.59412	1183.0011	349.82697	625.96722	1146.224	2597.9558	1447.0917	553.12109	985.37238	1245.6205	1375.3787	1002.2148	707.88934	410.55609	344.58282	1101.1516	1092.4709	1365.952	775.16101	1339.2002	713.19037	1196.4012	674.71967	1137.2386	1261.1879	846.56805	447.45789	680.94183	845.34515	796.86133	414.16638	838.1991	1485.4658	1703.4625	484.69928	702.0791	2033.136	1022.4583	2083.9258	1709.3312	1723.8673	811.19482	1796.0586	1834.8579	537.87585	3822.8445	710.02606	2853.3232	1376.0895	1205.4966	1052.3815	1653.3168	2900.8108	2404.531	1491.5038	1655.6136	902.73517	547.51807	1279.4089	1293.016	504.10614	1659.3641	311.1355	1014.3622	953.01855	1356.3221	979.38574	1785.1693	1819.4104	2060.7749	1303.5515	1096.3184	1259.1776	2375.6411	2209.8992	545.8952	2377.9783	944.42798
1501.4242	448.87823	827.62927	1072.2533	489.67365	578.80975	3773.8218	643.16998	775.16931	786.90149	1037.7654	1663.9427	1531.4507	1053.8682	628.59735	1281.1603	878.82776	343.80182	875.44873	1027.2427	909.92426	183.82214	1908.6033	341.21417	361.86499	991.22449	281.73633	633.23108	584.92218	2093.5732	933.45972	1032.957	685.89081	2332.0129	947.43823	1327.2402	2415.458	1474.3027	1088.1564	1396.9365	1518.392	815.71021	1617.4802	1473.6619	1286.5504	1138.9915	713.53973	1469.1786	2417.9434	1454.121	2005.8989	642.35339	771.28265	1175.9324	347.77707	623.99158	1157.3044	2574.1577	1442.3881	549.62329	980.83142	1244.724	1372.8965	999.2157	708.88025	409.30826	342.39368	1100.1934	1084.7864	1362.5791	773.97412	1337.3883	706.75006	1193.6942	668.02081	1138.7289	1256.453	849.1344	447.27881	678.45203	838.125	796.5	411.87445	837.24231	1487.3264	1707.0167	483.75885	697.01086	2013.4349	1015.5874	2088.0171	1716.6353	1717.6252	804.96417	1802.5353	1839.9166	535.94458	3818.595	706.97632	2845.1733	1368.1901	1202.715	1049.6775	1656.731	2878.9673	2408.2224	1488.6414	1652.6866	898.67407	544.64722	1271.9922	1286.1449	502.6088	1664.146	309.83893	1013.5442	950.31714	1353.7206	978.81812	1788.3091	1819.7837	2065.01	1304.986	1092.0588	1259.0482	2380.3013	2192.1428	543.90063	2372.6733	940.7439
1496.6794	448.41077	828.17737	1071.844	487.71155	572.06799	3774.2488	642.086	777.05939	778.91705	1031.0474	1659.6392	1529.4287	1052.6172	629.13348	1277.28	881.70752	341.40979	872.71674	1024.1415	904.90326	182.0219	1908.8307	339.33295	355.99774	985.18323	284.84241	629.60461	565.76874	2086.3152	930.06995	1035.9044	684.00409	2331.7673	942.12219	1324.1724	2418.4248	1476.5961	1073.4299	1407.0731	1517.4688	822.03448	1608.6919	1462.4883	1286.0291	1140.9513	715.36847	1464.0089	2416.2844	1445.4238	1994.5552	639.88104	770.61444	1169.8505	349.63382	620.87531	1148.4766	2568.6819	1435.833	546.24524	978.85889	1241.4818	1373.5463	1004.8805	711.5415	407.01962	344.86829	1099.0129	1078.5408	1360.6385	772.00812	1340.9657	705.97601	1198.1958	672.55096	1137.8138	1248.2136	842.76428	443.91595	680.1925	834.10278	795.35706	416.61023	834.58057	1488.8135	1696.356	478.69446	698.05353	2007.1691	1009.4838	2091.6653	1712.6461	1736.595	805.48212	1799.6161	1830.8756	536.48157	3812.2532	701.45062	2844.7732	1354.3025	1199.606	1046.5317	1657.1031	2853.2466	2401.6382	1490.344	1649.0984	903.17139	542.15112	1263.0724	1285.6136	505.97391	1663.5839	310.69342	1008.1726	942.81689	1353.1949	977.19788	1790.4878	1816.7728	2069.2173	1288.3452	1089.1991	1243.8939	2379.2446	2188.4397	546.12903	2369.2874	936.60382
1492.2524	447.58295	828.49896	1065.6929	485.8772	571.05469	3775.2937	640.73993	775.13104	773.25574	1024.9486	1657.2402	1516.5612	1051.4053	626.28314	1273.3422	880.41302	338.90668	870.53174	1018.2655	900.44434	181.60814	1908.1193	336.9856	352.69257	979.66187	286.65106	626.27551	558.86646	2084.5559	917.80573	1037.4203	681.05853	2317.2466	936.56726	1320.1602	2406.0498	1476.2737	1064.8984	1407.0581	1517.5592	824.42517	1598.7396	1453.5471	1280.9998	1142.0089	715.57776	1459.0164	2413.9043	1436.2776	1984.2834	637.1087	770.4931	1163.4939	350.52725	617.88507	1141.8762	2562.3235	1431.8783	545.51318	977.388	1240.1722	1374.5306	1003.7363	712.95093	403.86111	346.19269	1094.8087	1072.1746	1361.2371	770.16284	1341.7875	704.9726	1195.4994	670.55927	1135	1239.6808	842.01752	443.06592	677.61053	829.5556	795.17554	416.46967	833.10114	1490.5021	1685.799	473.74176	697.7934	1989.5811	1003.241	2093.2063	1709.7095	1736.4491	805.26404	1796.377	1824.4001	533.79651	3806.1616	695.57336	2844.561	1341.3057	1195.743	1042.796	1656.9176	2838.1694	2394.0837	1491.2379	1650.217	900.25494	539.58826	1254.2271	1272.1172	506.59933	1661.808	311.20941	1003.2929	940.28949	1346.1223	973.90277	1791.78	1814.907	2071.0227	1287.412	1083.1599	1241.4019	2379.2129	2184.3948	546.6051	2360.5459	931.38464
1485.1591	443.54922	827.98395	1061.2	484.88681	564.17163	3781.9094	638.74365	771.37329	769.39355	1020.1273	1644.5314	1526.6064	1049.9771	623.57269	1269.8237	879.06946	338.52805	865.0752	1013.3217	899.44659	180.42036	1902.8662	335.89639	351.29291	974.80688	282.25787	623.27246	556.04242	2098.6433	916.75909	1034.7433	682.61072	2335.2024	937.20605	1310.9926	2390.8572	1468.2595	1055.0052	1413.5532	1510.7019	821.45117	1600.9481	1444.8641	1278.4337	1139.8455	709.9563	1454.0531	2406.2327	1425.8336	1972.4812	634.70081	765.72668	1154.8535	350.98734	615.76709	1141.116	2549.4741	1425.1522	543.19336	972.72858	1237.2338	1376.292	1008.2	713.30267	400.93045	345.89212	1096.12	1065.278	1362.4954	772.65222	1329.3521	703.02075	1193.2227	669.86401	1133.9103	1230.7426	849.09808	440.99103	675.84436	821.78119	796.5	421.54263	831.3656	1486.7327	1679.3508	470.63489	702.36243	1972.9525	996.1817	2085.7639	1709.8676	1745.3579	802.62091	1798.5242	1817.6302	535.36487	3801.5833	685.78625	2842.1199	1348.2302	1188.4357	1039.4225	1655.2952	2827.1504	2385.5447	1486.6152	1636.385	905.23224	536.52905	1246.1337	1278.2812	505.207	1658.7662	309.00204	1001.5337	932.20691	1347.7883	971.14563	1789.0731	1814.3612	2062.4888	1272.6678	1083.499	1233.3384	2375.5305	2174.856	546.40967	2351.6406	926.74011
1478.4148	440.56152	827.05298	1053.6284	483.32562	564.18823	3785.3359	637.72119	767.7821	764.62903	1015.0811	1642.22	1517.079	1049.1442	618.36591	1268.9795	876.77417	336.25867	862.0744	1008.3359	897.26697	180.45177	1900.3707	333.87579	349.54791	969.8136	280.02747	620.85181	554.03461	2097.0378	910.56714	1032.7927	678.54724	2321.9797	932.46594	1304.7513	2378.3013	1464.9037	1047.792	1411.538	1506.5312	820.51569	1589.9017	1434.8181	1275.7113	1141.5059	708.35181	1449.3199	2397.5984	1415.8568	1963.9728	632.28992	763.93604	1148.3534	350.80295	613.58063	1136.6931	2537.667	1419.2963	542.2644	972.81323	1234.887	1376.425	1007.2568	713.32397	398.49527	345.3989	1092.5709	1059.5503	1362.6508	771.61633	1329.4669	699.45959	1190.6869	666.09906	1132.5455	1222.4032	850.81555	441.1665	673.42084	815.91382	795.91846	420.51578	830.97839	1484.6106	1670.8405	469.60449	701.09509	1955.8774	991.78503	2081.97	1711.4957	1746.0043	797.77771	1799.9237	1817.1631	534.70203	3799.4707	681.4696	2836.9253	1342.7878	1182.89	1034.8779	1653.4944	2809.7458	2376.2449	1482.4323	1632.3943	903.40723	534.36609	1241.5143	1273.0486	503.88998	1660.1354	308.13943	999.38586	930.87305	1341.9738	969.50757	1788.4902	1815.8032	2057.9402	1272.582	1079.0266	1231.974	2377.2302	2160.7317	545.15955	2343.6536	921.87799
1472.067	438.90018	825.63422	1052.2983	481.23044	555.09143	3784.927	637.922	764.75171	758.63	1009.7196	1639.0818	1531.2346	1049.0323	613.22375	1271.4187	880.24414	334.18539	862.23279	1003.2245	893.64734	180.2137	1901.4059	332.75656	345.21735	964.60132	281.0932	619.16455	548.8175	2105.7632	913.69867	1027.5593	679.03381	2323.9436	935.12195	1303.6582	2379.0898	1456.3947	1037.9211	1420.4359	1502.4519	817.25854	1584.7089	1422.9128	1274.6277	1147.8096	709.20544	1444.8436	2387.3469	1406.4395	1951.5137	630.40485	758.72534	1143.5833	352.04086	611.36859	1128.4706	2535.3723	1409.3837	546.85779	967.92719	1226.8198	1374.5403	1015.5781	712.35693	398.23825	345.98703	1085.6571	1057.7876	1360.3885	772.52734	1328.0935	698.52966	1192.7184	667.08185	1139.3018	1214.7888	851.05658	437.40808	670.86292	812.43939	790.04443	426.29819	830.4574	1478.7119	1657.1918	471.14087	703.86597	1940.9182	990.70367	2082.6226	1714.2366	1754.3622	793.45593	1804.8828	1804.8865	538.35828	3800.4834	676.35217	2828.2275	1348.1267	1179.5956	1031.3712	1651.5197	2799.6609	2365.937	1478.7896	1628.1052	912.58893	533.27234	1241.2188	1289.0701	506.01505	1668.6843	308.60721	996.85583	921.15405	1341.5168	967.25488	1790.7224	1820.4104	2058.2485	1270.8527	1074.785	1229.9005	2385.0459	2174.7456	547.22534	2338.5251	916.77441
1463.1995	437.08817	825.80688	1048.8311	480.20035	554.89685	3786.5508	637.61029	759.58008	752.38989	1005.5999	1635.8038	1521.4568	1047.6613	610.18323	1271.5339	878.64185	333.16867	858.08899	998.87805	890.69147	179.39525	1904.7944	331.73251	344.02206	960.97058	282.04788	616.68054	546.72754	2103.5737	909.75293	1028.9379	677.75952	2307.3	931.5293	1298.391	2361.3765	1452.8922	1033.7389	1417.4301	1505.9618	816.3175	1576.0709	1417.0498	1273.1996	1152.1766	710.20032	1442.3678	2378.1353	1400.5295	1959.7997	628.27161	760.29077	1138.2457	351.34064	609.39478	1127.4489	2526.6516	1405.0363	545.43414	970.13306	1225.2759	1374.7756	1014.231	712.55212	396.8125	345.75397	1080.053	1050.179	1358.771	769.06445	1327.8715	695.95044	1185.7572	663.76941	1142.0446	1209.8027	850.50122	437.36954	669.49951	808.67175	790.6947	423.61279	828.97375	1478.0315	1656.6858	470.33908	704.43372	1927.3109	987.91443	2086.7397	1714.0825	1751.9689	793.08453	1804.5482	1802.8555	538.09326	3796.1157	670.77234	2830.6636	1342.7153	1176.1982	1028.0457	1650.865	2785.9436	2366.0913	1475.9568	1625.2325	911.8103	532.08313	1237.4354	1283.7129	505.81482	1668.7863	308.79407	993.8385	916.7865	1338.0085	964.07458	1791.5917	1821.6902	2062.3337	1272.2998	1067.144	1229.8909	2383.4819	2169.9482	546.99536	2339.1326	913.21533
1453.1182	435.21359	826.62158	1054.6117	479.53079	548.59344	3789.093	637.09363	752.77856	742.37024	1002.0313	1619.6096	1515.47	1045.7787	608.24927	1270.6512	877.4046	334.79117	850.78845	994.86627	888.08411	177.48782	1909.299	332.98178	342.32602	958.0506	282.90408	613.81891	541.80359	2107.4417	915.88281	1029.568	680.95874	2299.4104	931.43329	1292.1566	2360.7754	1446.1172	1026.8467	1427.6094	1511.6876	814.28101	1568.8497	1416.3068	1276.0726	1156.9243	717.87	1440.8042	2359.45	1396.139	1976.0779	628.40125	763.58142	1132.8615	352.53619	610.10583	1119.8708	2521.0137	1395.1614	543.88202	966.90027	1225.6432	1375.9196	1015.3062	714.37573	396.49158	345.27924	1078.3197	1039.87	1356.9957	775.80554	1322.3254	692.90784	1174.0795	664.05591	1149.7947	1205.9475	851.64111	434.56033	670.26147	804.82446	790.85797	424.22327	827.27008	1480.236	1663.0669	468.55777	707.37354	1921.2378	984.46973	2092.4534	1712.3494	1762.5422	789.49329	1803.454	1797.7166	534.93518	3789.4656	660.96655	2838.2073	1341.269	1172.7363	1031.3776	1650.7329	2793.5588	2371.2034	1473.4828	1618.4802	915.78748	530.81818	1232.2252	1297.177	508.02295	1664.3076	308.22742	990.60931	908.99445	1342.1591	958.93915	1791.8049	1819.543	2068.125	1264.3839	1068.8729	1225.7295	2380.0684	2179.9661	549.19781	2339.9097	910.35144
1508.4167	446.23743	848.95355	1084.3728	505.32434	582.80933	3810.2939	657.57703	767.51196	774.93695	1020.8032	1668.6018	1673.7399	1100.701	634.89893	1350.1876	938.4314	351.37994	877.26178	1013.1306	904.65417	181.31975	1932.3854	349.56238	410.27557	976.32758	297.70667	627.40009	580.68335	2119.9258	1039.8713	1038.7413	707.25452	2369.2981	949.07806	1399.6599	2436.9336	1500.5098	1046.4441	1460.1479	1515.8792	831.88715	1574.7367	1516.1635	1344.3142	1173.2769	724.13635	1450.2141	2410.5581	1493.5282	1983.1057	724.22522	770.78607	1181.5442	358.66394	703.00018	1126.592	2665.6104	1443.6128	552.57599	1042.0977	1257.438	1400.5286	1069.0896	763.67657	419.77722	365.37503	1157.5054	1071.1799	1383.6035	818.24658	1347.1807	795.10284	1225.251	758.86932	1166.8557	1291.1489	870.33771	449.24335	772.48883	881.98077	824.26471	446.39548	860.3949	1486.7198	1698.9639	510.68335	713.26709	2054.6279	1049.1964	2094.6633	1765.5217	1765.2656	800.40247	1858.3074	1837.3933	552.16949	3815.0442	663.03528	2865.0596	1393.1604	1199.3383	1054.5128	1673.0778	2868.0293	2403.6567	1478.2823	1622.4139	938.79498	548.12549	1310.674	1347.3132	517.93182	1660.5111	326.09067	1027.7593	922.76221	1353.6117	996.33704	1801.3328	1828.8307	2069.8049	1282.9889	1125.079	1240.8206	2408.5117	2200.1218	559.72772	2376.7329	971.6474
1571.7	458.81506	872.98846	1124.5042	534.14832	615.87946	3833.2554	679.80078	789.41974	810.88788	1041.9414	1713.804	1865.3113	1160.2959	663.00574	1435.8909	1006.5493	371.297	905.57196	1033.7612	922.95636	184.54549	1957.4301	370.36224	480.70844	996.84558	314.81689	642.70459	605.57983	2143.9492	1178.3291	1049.1759	742.96399	2459.1404	974.4071	1519.6331	2531.1899	1567.0502	1062.8494	1501.7579	1518.2419	857.81818	1587.7751	1624.8635	1422.4165	1186.8341	733.54999	1460.8047	2457.9075	1598.7097	1986.5332	834.10834	781.38062	1239.4758	367.65591	803.40155	1122.9304	2827.0896	1493.1833	558.31763	1113.7205	1296.3623	1427.0149	1131.0228	811.94733	446.54178	386.93121	1239.5159	1106.7415	1416.7573	865.04205	1366.8545	905.01105	1280.2609	867.15399	1192.0327	1383.1831	889.87848	461.07013	883.2641	966.38116	852.97119	475.70959	896.05023	1493.8718	1745.6924	556.17462	719.00616	2201.0437	1119.23	2099.0571	1824.2102	1772.6448	813.55389	1915.812	1876.6458	570.05017	3843.2795	662.17004	2893.9055	1461.1479	1226.3971	1083.6633	1697.7847	2964.8215	2439.3613	1483.8379	1628.2004	968.50934	567.46497	1395.5869	1415.5298	532.73682	1653.2682	345.1106	1068.2168	933.31903	1371.7444	1035.5295	1811.9644	1842.265	2071.0037	1299.856	1190.3175	1258.6222	2443.0659	2253.3801	572.09949	2421.7476	1040.7952
1634.9926	471.41376	896.95441	1158.5756	563.14307	652.7113	3856.252	702.00555	806.71875	848.23438	1063.0925	1769.2426	2038.2268	1219.8666	691.93713	1521.5681	1072.7798	390.04822	935.99438	1054.3873	941.35852	188.83234	1982.4703	389.10748	553.57941	1017.3699	330.67377	658.02856	646.94464	2158.1091	1312.4958	1058.9781	772.56537	2540.2485	994.29529	1636.3357	2619.3218	1626.5945	1084.7671	1537.9314	1522.9363	878.05554	1595.2261	1732.8818	1496.1892	1204.2274	740.32214	1471.3723	2512.6394	1703.894	1992.3607	938.22491	789.2135	1294.895	374.56363	903.59149	1130.0447	2990.1812	1547.8607	568.11877	1193.8435	1330.5449	1453.4702	1189.5281	864.78656	472.56601	408.73926	1329.1147	1143.1476	1446.6375	911.02209	1393.7207	1015.0156	1336.4664	970.31354	1210.719	1475.2012	910.10809	476.72577	993.49347	1049.9714	889.47205	500.14691	932.00085	1500.7926	1785.4377	601.65942	725.4776	2346.3232	1189.1782	2100.8787	1881.5693	1776.2021	825.44983	1975.0159	1919.606	589.21387	3871.4946	665.34088	2922.7698	1518.2292	1256.17	1109.8792	1722.4993	3048.498	2475.1743	1489.3822	1632.9355	993.37628	586.78357	1480.4258	1470.4968	543.71985	1649.3839	364.39819	1108.6458	948.51257	1384.7722	1076.2439	1822.6241	1852.5579	2072.2192	1320.4945	1252.3198	1275.3149	2474.479	2276.0798	583.71448	2462.7432	1109.9332
1698.2902	484.01773	920.92578	1201.6584	592.84924	682.20795	3879.2446	724.18097	821.88074	880.48047	1084.2444	1821.0513	2232.7786	1279.4507	725.38556	1607.2579	1139.0491	408.07278	967.91956	1075.0327	959.74255	191.53113	2007.5332	411.17471	626.39313	1037.9023	346.6062	673.35266	688.06927	2178.9158	1450.78	1066.7738	807.41602	2621.0999	1019.228	1761.2892	2711.4814	1680.5774	1101.9263	1583.1487	1518.2889	903.14844	1619.4844	1840.1084	1584.0304	1224.4275	748.09802	1481.9453	2558.9114	1809.0354	1988.7083	1049.6633	798.01001	1350.5269	384.41098	1015.7998	1122.2097	3153.6633	1600.4287	583.58508	1269.8691	1363.7007	1479.923	1258.8225	919.69409	500.4437	430.21051	1397.0811	1177.6707	1471.26	959.2558	1416.4083	1126.8947	1397.2339	1082.1646	1234.9929	1567.1849	935.27393	489.62836	1112.2515	1135.8859	924.28113	526.02722	966.28278	1497.9733	1824.27	647.11865	731.12695	2502.1384	1259.157	2109.04	1937.085	1785.8145	832.26501	2035.5828	1953.2964	608.28357	3899.7036	665.35889	2951.6433	1580.1581	1280.4725	1136.928	1747.2258	3131.4011	2510.9211	1494.953	1642.8854	1020.9657	606.13721	1565.2749	1526.7317	555.9679	1638.3519	383.65643	1149.0999	956.36627	1399.1267	1114.4241	1833.281	1866.915	2073.4504	1335.4233	1311.7688	1285.3271	2508.5256	2306.5034	598.59119	2508.4519	1179.1058
1761.587	496.59955	944.93848	1236.033	621.95221	718.55884	3902.2297	746.38806	838.96448	917.58936	1105.3926	1876.5659	2407.5613	1339.041	754.56488	1692.9318	1205.3065	426.8399	998.3866	1095.6582	978.13513	195.70215	2032.5889	430.03625	699.31995	1058.4333	362.48804	688.66925	729.61578	2193.2073	1585.4219	1076.7159	837.11694	2702.0691	1039.1711	1878.6117	2799.6672	1740.0096	1123.8855	1619.7277	1523.1315	923.67163	1627.0669	1948.0406	1658.3574	1241.8689	754.92767	1492.5647	2613.613	1914.1903	1994.4136	1154.5522	805.84558	1406.0126	391.39606	1117.2155	1129.2738	3316.9507	1655.0031	593.62311	1349.6992	1397.7775	1506.3611	1317.8693	972.72351	526.54523	452.01184	1485.9987	1213.8959	1501.1323	1005.2443	1443.2427	1237.0518	1453.8419	1186.4122	1253.8221	1659.1857	955.75183	505.1189	1223.3162	1219.7018	960.87054	550.50323	1002.1586	1504.9392	1863.949	692.58575	737.62817	2648.2383	1329.1589	2110.8694	1994.3456	1789.2207	843.99634	2094.8789	1996.1195	627.38654	3927.9468	668.48541	2980.5002	1637.8892	1310.1875	1163.1951	1771.9778	3216.2561	2546.6675	1500.4995	1647.4785	1045.8131	625.47382	1650.1633	1582.0129	566.9585	1634.3688	402.96014	1189.5798	971.47803	1412.2805	1155.1387	1843.9114	1877.1001	2074.667	1356.0964	1373.25	1301.9055	2539.8223	2329.4365	610.21765	2549.9131	1248.2491
1866.2656	516.16602	975.03052	1289.783	661.08026	759.38428	3940.7097	774.38031	867.42902	974.58856	1138.8589	1982.8052	2609.6733	1407.0181	788.68408	1795.4838	1274.8555	444.48785	1048.8599	1128.2256	1003.2596	201.24109	2081.0586	449.00726	745.7926	1090.673	379.63882	710.06207	764.45581	2217.4048	1731.4825	1102.8463	884.508	2835.8572	1074.917	2034.7308	2949.5269	1811.1873	1167.1671	1662.5747	1545.5767	978.89191	1649.6921	2068.26	1755.5012	1273.0798	772.80084	1513.4644	2689.2146	2035.8168	2011.3584	1261.0804	824.18402	1497.7513	403.91223	1225.2926	1141.0354	3572.3223	1736.3885	611.08472	1424.2617	1447.5259	1544.1824	1397.8667	1052.9324	562.00275	477.72504	1593.7229	1267.2701	1547.9141	1059.1021	1478.8436	1341.3392	1530.2822	1292.1547	1273.3303	1764.8986	981.44116	520.21191	1334.7007	1311.1351	1004.0995	582.46844	1049.2021	1518.8472	1946.6167	745.82373	753.36243	2855.9109	1409.4308	2125.2292	2060.7922	1800.9697	861.21069	2166.1379	2056.9963	650.1236	3985.6951	678.54541	3035.6672	1710.6122	1365.7817	1215.3077	1817.0759	3336.156	2600.5691	1515.4642	1658.2273	1082.769	655.42987	1753.6302	1674.3352	587.24573	1635.656	425.34222	1230.259	982.53241	1436.5077	1193.5842	1877.2729	1891.9764	2085.3809	1383.6957	1455.6941	1330.1392	2577.2212	2382.7534	630.06769	2654.5854	1324.7084
2033.0873	545.53528	1013.7281	1345.1335	708.62842	815.16943	4000.981	810.22192	921.16858	1068.549	1188.3204	2154.9502	2757.9993	1486.4441	828.2583	1921.9524	1348.902	459.57791	1125.9669	1176.2858	1037.9205	210.18048	2159.9917	464.3688	762.11145	1138.1115	398.5386	739.33472	808.91187	2269.7998	1862.8137	1133.4143	951.16541	3037.9717	1121.1803	2226.2424	3161.0308	1907.319	1234.9121	1733.7655	1589.5079	1054.9713	1693.3324	2214.8052	1870.3174	1319.7727	802.32263	1547.7423	2806.2122	2180.7305	2060.1123	1337.3002	853.5647	1631.9832	418.17975	1297.9534	1173.5515	3951.2117	1847.4379	646.55109	1526.2914	1496.5818	1598.15	1476.2656	1152.9441	605.14014	509.62164	1745.7358	1344.9729	1620.4839	1116.2241	1530.2426	1439.3462	1616.9623	1385.3745	1287.4591	1889.9985	1014.6766	540.29883	1417.0365	1402.9082	1078.4482	610.62793	1110.6174	1540.9415	2059.6948	810.0614	782.05127	3111.137	1504.2346	2151.0476	2143.9019	1847.2885	889.71497	2254.8147	2149.166	677.69336	4083.6245	702.39758	3125.0396	1786.937	1442.6188	1283.9156	1888.7173	3471.4607	2679.9094	1542.6859	1687.024	1122.0839	699.26703	1883.3992	1750.2828	611.8714	1647.2435	452.71423	1271.2837	1004.3298	1469.5232	1234.8457	1942.4052	1918.1238	2109.4697	1434.6276	1546.0254	1376.3723	2640.9854	2460.72	656.82928	2824.832	1411.4531
2167.3311	566.85004	1044.4719	1410.6438	755.02576	850.57715	4054.5066	834.08826	963.20087	1143.0125	1228.1885	2304.0647	2878.071	1541.6716	864.08514	2032.5271	1402.597	479.79144	1180.5171	1215.3976	1065.734	216.87021	2235.0667	486.62921	775.37042	1176.1129	411.68127	763.07251	841.36041	2318.2117	1962.7561	1158.8383	1002.2678	3227.4836	1161.943	2368.1941	3341.5312	2001.5806	1292.4613	1794.48	1632.1101	1124.0007	1746.342	2324.3196	1961.8811	1361.7913	824.69489	1575.8571	2884.123	2290.1003	2105.0195	1395.7671	875.0733	1740.853	431.86032	1348.8215	1204.2947	4278.3101	1948.9656	672.16248	1590.6628	1524.5557	1644.2317	1534.1027	1221.7488	639.71655	532.82104	1861.0403	1399.8403	1686.0638	1161.3979	1569.6545	1503.5864	1674.697	1453.5581	1322.6577	1983.6204	1038.2791	556.56995	1469.4573	1462.5625	1132.9457	628.53162	1152.5975	1562.0704	2173.7556	855.67828	800.99896	3304.6592	1594.2339	2180.8743	2214.863	1881.5688	911.92871	2326.0796	2217.5691	697.73315	4163.479	719.90247	3205.3513	1843.6733	1495.6715	1341.1608	1952.2118	3590.6042	2767.4233	1567.856	1707.1143	1156.5068	733.19531	1999.2747	1798.6948	636.17615	1659.2372	474.26529	1298.786	1009.7166	1501.358	1259.3217	2003.0886	1941.7131	2131.2922	1482.2078	1611.1831	1418.8918	2689.2549	2546.5623	681.07166	2998.052	1492.9011
2281.395	583.15656	1070.5333	1464.0785	802.40259	889.15857	4103.9316	851.29651	998.01184	1204.0271	1262.509	2441.8269	2952.8701	1583.5837	892.23499	2133.8372	1445.1923	503.22614	1223.3518	1249.3357	1089.5056	224.68365	2307.9795	510.37964	793.14343	1208.6473	421.42075	783.59998	865.23096	2360.7026	2030.9232	1181.0962	1042.1509	3380.7722	1193.8252	2476.719	3500.1406	2074.4824	1347.4846	1852.4989	1667.5492	1178.6023	1782.761	2413.0112	2031.5355	1403.4167	841.88538	1600.4475	2967.0144	2378.6824	2148.8447	1422.3549	895.90637	1833.6814	439.97748	1374.171	1242.2645	4547.0874	2021.9216	689.80627	1636.381	1551.2195	1685.726	1574.9382	1276.9612	666.07385	551.63507	1971.4473	1445.1522	1741.8431	1192.7882	1609.7887	1549.0872	1718.4043	1496.0457	1360.8114	2058.8369	1056.6356	573.33765	1499.0553	1496.3351	1183.6783	631.04803	1188.2771	1580.7988	2265.156	890.43774	817.11768	3435.5527	1678.9086	2201.2195	2278.5593	1921.7449	931.13971	2391.9575	2281.5334	714.59241	4233.3438	736.84796	3280.5068	1881.7716	1552.459	1392.9507	2011.0675	3679.2422	2859.9597	1591.8456	1729.1649	1172.5284	761.43488	2107.0659	1833.7133	655.14325	1662.1067	490.18835	1318.786	1026.3362	1525.7666	1277.2554	2061.0293	1960.7214	2151.7456	1524.1157	1653.6118	1456.1699	2733.5684	2619.8589	702.10596	3148.384	1571.0376
2347.1416	589.78241	1092.6204	1517.667	829.11603	908.29468	4150.4243	863.06287	1020.3443	1233.7172	1289.9103	2545.1057	2984.6433	1603.0734	915.23523	2194.3308	1465.9171	523.67889	1241.8802	1277.8059	1109.8711	226.7048	2370.5105	528.76581	798.75842	1234.401	426.35703	798.21277	872.54834	2408.8079	2089.1865	1197.1499	1062.5107	3476.2266	1226.2227	2541.5676	3590.052	2118.4219	1386.9614	1897.0212	1689.5846	1203.8169	1834.4274	2464.156	2083.6335	1434.9288	855.8349	1615.4478	3019.0681	2421.6636	2188.0493	1435.3638	907.25897	1878.0358	445.76489	1398.5933	1272.0934	4717.4312	2089.7859	706.20404	1650.6685	1571.2947	1715.1842	1604.9656	1318.678	682.88507	562.23773	2034.5421	1489.7117	1800.8888	1210.9716	1635.9797	1556.5331	1741.8677	1526.735	1417.511	2094.4346	1065.3047	577.18286	1519.5293	1525.2186	1211.427	638.91266	1216.9795	1599.6199	2303.3618	909.05103	826.84845	3488.1482	1735.2644	2218.3264	2333.1968	1953.0975	942.96069	2450.3752	2327.9387	724.11108	4297.9668	753.43597	3339.7605	1894.8497	1592.4434	1436.3871	2062.1157	3737.6543	2927.9905	1606.0083	1746.4359	1193.1738	783.73083	2170.6567	1862.6781	673.5343	1680.5232	500.37573	1327.9818	1027.5901	1550.5251	1287.7258	2109.189	1977.3992	2162.7769	1548.5232	1673.8573	1475.5063	2749.8447	2706.9182	720.55426	3261.844	1629.9185
2411.2893	594.3064	1112.222	1555.8057	851.55225	928.59448	4196.1606	873.10608	1038.8792	1263.6296	1315.6818	2638.5581	2991.2275	1617.6709	933.24072	2245.1824	1481.9128	539.83984	1255.4722	1304.6786	1128.5875	228.06854	2429.4541	545.48499	807.22168	1258.5779	430.32144	811.69421	885.03564	2445.9138	2126.5774	1213.5048	1079.3107	3559.3909	1250.7334	2596.658	3671.8528	2164.3682	1423.7465	1947.098	1713.1083	1216.7782	1863.5865	2498.1497	2128.4846	1462.6124	866.12439	1628.954	3067.1033	2454.5928	2219.4214	1436.7913	918.95801	1914.1105	450.3255	1398.5781	1299.2588	4866.7861	2141.8162	721.9104	1663.5464	1589.6384	1740.7701	1619.1595	1349.5127	695.25848	569.94727	2109.4302	1533.9034	1843.4474	1224.1014	1662.069	1564.6156	1763.3687	1532.748	1456.6389	2121.6448	1072.7736	583.41736	1522.5502	1542.7869	1235.8369	643.55237	1245.0115	1615.0868	2345.95	923.78516	836.65051	3516.7437	1776.6123	2229.7463	2385.6482	1982.5648	952.67126	2502.9319	2369.8767	734.58832	4360.8208	766.94971	3394.2498	1903.4519	1631.2361	1471.2651	2111.3442	3785.605	2990.7261	1618.6062	1759.9264	1199.5321	804.26685	2224.0049	1867.4768	686.61365	1683.6342	507.19424	1334.7993	1039.9636	1567.7966	1294.4756	2154.6443	1990.7517	2173.3096	1575.3165	1686.642	1499.3029	2772.0574	2789.3125	734.67804	3352.8496	1681.4409
2433.7102	592.89783	1119.4823	1603.9849	849.97083	932.64075	4239.0488	875.7699	1051.8992	1274.2902	1336.5765	2705.4138	2996.1426	1617.5665	941.18555	2268.5676	1483.803	554.56238	1262.7925	1325.2581	1138.4708	228.19565	2471.4136	559.1474	804.74243	1278.1106	432.19193	822.94537	895.58887	2482.2119	2154.5706	1229.0496	1081.8251	3645.5237	1278.2355	2623.166	3736.9441	2199.3369	1446.6561	1983.3807	1718.902	1222.104	1896.4998	2501.5981	2151.3477	1479.4067	866.27893	1641.1123	3100.1572	2461.2708	2261.1873	1430.0223	927.3584	1938.298	454.41919	1400.3119	1299.2352	4944.6533	2168.7715	732.55353	1647.8663	1590.7273	1751.9366	1631.9426	1347.2439	702.05743	575.80444	2126.5222	1576.1902	1885.5264	1227.0103	1674.6741	1575.3684	1780.1493	1537.4272	1487.1578	2128.1646	1080.7788	588.3833	1514.7875	1542.1194	1242.9365	644.27832	1263.0486	1625.0439	2375.9514	926.93262	840.33362	3533.7422	1793.9882	2245.0015	2416.8027	1998.4598	964.26746	2535.6746	2397.6968	739.78204	4416.4507	776.06799	3428.2717	1917.6483	1654.5934	1494.5736	2154.7026	3866.915	3039.6619	1629.8716	1770.335	1198.3623	817.10907	2257.8271	1854.5426	696.33264	1702.9922	508.90109	1334.663	1041.6442	1584.6101	1296.3505	2188.8999	1996.1801	2188.749	1592.2295	1695.1307	1522.905	2792.5283	2843.4629	741.5542	3398.666	1693.1079
2460.0952	591.11243	1125.4871	1615.3186	852.15002	939.16132	4282.0703	874.75775	1061.5714	1284.2816	1353.5554	2760.9829	2976.135	1611.0598	946.44049	2282.2722	1480.28	556.56262	1269.4513	1342.0736	1147.5564	228.45306	2509.5703	561.04785	805.30316	1293.9655	431.39966	831.69666	895.33246	2510.0977	2165.9829	1239.303	1082.2732	3701.991	1294.3606	2640.2729	3794.998	2226.3835	1469.1282	2015.3728	1733.0972	1226.3389	1915.0886	2499.7151	2164.1907	1494.7327	871.14893	1650.6274	3127.0488	2459.0896	2285.4949	1414.1133	933.63818	1957.3925	455.94354	1384.8853	1315.032	5004.25	2186.7788	740.68683	1632.5388	1600.5969	1759.6265	1625.3372	1343.7375	704.85944	577.02899	2166.3728	1600.0873	1907.7061	1226.5334	1683.9446	1572.5393	1789.6299	1533.2019	1503.8783	2127.0864	1079.543	590.66541	1499.1201	1535.063	1247.4982	642.85059	1276.5527	1634.2047	2394.7783	924.95551	844.95996	3501.7458	1800.3994	2259.7512	2439.4485	2020.8973	971.53021	2557.9622	2422.9678	742.05347	4464.5132	789.08472	3463.1462	1899.5916	1669.0804	1507.6945	2195.4194	3889.6069	3087.4958	1642.7754	1783.1836	1189.5037	829.77759	2266.8264	1833.0859	697.99536	1708.2407	510.08411	1330.0066	1047.1614	1590.0834	1292.7502	2221.0466	2007.1748	2203.4626	1611.5214	1688.6328	1538.2512	2805.3962	2875.1716	744.05579	3428.3171	1702.752
2458.8923	588.75989	1129.4475	1601.8009	861.16235	933.87549	4325.2056	867.89404	1068.6096	1284.1533	1364.6835	2800.2898	2955.3015	1594.4135	955.60577	2280.5259	1468.2946	543.54327	1275.9651	1353.2821	1155.3879	225.69925	2542.002	544.73987	800.81818	1304.3347	426.45227	836.77203	887.73651	2527.3203	2197.5205	1253.0471	1070.0287	3754.3567	1316.1549	2643.5156	3831.1707	2245.8643	1491.4879	2032.2136	1747.3687	1224.9717	1950.2473	2480.4373	2167.417	1496.3987	875.79712	1656.1733	3125.6292	2442.7915	2320.01	1385.9082	936.39929	1967.0404	461.1615	1377.4797	1320.8718	5032.1748	2208.8306	742.86487	1599.1384	1608.9365	1761.5928	1618.4911	1333.6008	708.30853	576.12354	2211.2058	1593.8033	1936.979	1221.7726	1689.9346	1562.2334	1787.7173	1526.7515	1516.9916	2113.9114	1081.7356	590.15112	1473.6243	1517.1133	1251.2354	634.39856	1283.0469	1643.1104	2412.1704	914.68573	848.66467	3473.6411	1813.3325	2270.2649	2448.7527	2031.0751	979.67755	2564.916	2449.0437	738.84277	4500.6406	803.85571	3499.3879	1888.5146	1672.6677	1514.7242	2232.1021	3927.5105	3133.6284	1658.1932	1794.2607	1187.1345	842.16547	2261.1301	1811.7148	699.77393	1734.6719	508.71732	1318.2471	1038.6503	1599.1742	1286.6038	2249.7795	2024.979	2217.0042	1629.0939	1676.8687	1547.6438	2816.9604	2909.1873	743.71533	3444.6067	1709.1158
2452.6384	583.50751	1130.2126	1584.374	861.1413	931.07483	4358.2568	864.45679	1069.4602	1280.8638	1374.6667	2828.4102	2919.2681	1573.1818	953.06763	2268.6021	1456.0808	537.00488	1269.2654	1363.8088	1160.3752	224.10419	2561.2236	538.14062	798.15039	1313.7334	423.60474	840.97467	881.73083	2547.0403	2197.0166	1255.6904	1058.6646	3780.4167	1326.1868	2636.9773	3856.5803	2251.1602	1500.8501	2040.6735	1754.4873	1211.908	1965.2812	2453.4514	2166.1357	1501.5354	872.08661	1658.9355	3127.6584	2416.3765	2341.4133	1362.625	933.33612	1971.28	458.99219	1354.1222	1330.4214	5034.5762	2203.5891	746.76929	1574.5072	1610.4036	1759.3762	1596.9271	1316.6458	706.04327	571.68481	2234.6619	1583.5566	1940.957	1212.4519	1690.1567	1547.1458	1786.9525	1510.7614	1532.4026	2092.0828	1075.6135	589.08594	1449.4532	1491.2478	1252.9983	627.16907	1289.2239	1649.9426	2490.5029	899.7124	845.43329	3404.8318	1797.6921	2276.5686	2453.7085	2037.8442	980.55408	2567.0337	2454.9893	736.09082	4529.2456	811.88275	3522.7927	1857.5454	1669.6802	1511.9429	2261.5557	3929.9683	3175.5295	1669.0967	1802.0515	1173.8488	850.25018	2241.4663	1776.8125	697.18604	1741.2601	504.71799	1305.7185	1041.2369	1598.2412	1275.4243	2273.5229	2033.6783	2223.6096	1640.5247	1658.7531	1553.2585	2816.7144	2914.6711	741.97583	3433.6045	1708.9673
2421.8149	576.43817	1129.1981	1572.3287	863.01782	922.9129	4385.4165	862.97894	1072.4453	1283.4272	1383.9956	2848.0581	2881.7097	1549.2739	950.33044	2251.0381	1443.8003	536.79071	1257.1147	1373.9594	1163.6802	220.78653	2572.8091	539.64343	790.90649	1322.5864	421.85577	844.69232	881.32898	2569.8079	2208.1655	1261.4772	1045.9468	3820.873	1349.0016	2648.3464	3845.4578	2245.7512	1502.1466	2047.9365	1755.2183	1198.6837	1997.1505	2423.2051	2162.3843	1506.5861	859.74609	1660.0277	3118.9392	2384.2817	2366.4817	1351.1143	922.07617	1970.3538	459.09015	1344.3152	1327.2382	5014.1499	2192.9409	752.22504	1550.4393	1611.593	1754.8251	1582.8142	1298.8298	703.84125	565.22241	2244.5518	1570.54	1953.4462	1200.1777	1678.2421	1536.543	1786.8508	1510.2794	1561.2319	2065.3792	1079.5166	585.04462	1431.4253	1463.3292	1252.6736	620.81866	1302.3376	1655.6229	2624.4082	882.05273	837.42346	3351.676	1788.2715	2283.9993	2454.5051	2014.1692	980.43164	2561.9778	2464.3948	734.29138	4553.5161	818.78833	3538.8303	1850.5522	1657.2712	1512.0714	2286.8362	3960.4272	3214.7014	1677.4119	1807.0375	1168.1261	855.89691	2225.7905	1748.8124	697.24097	1751.0647	500.18176	1292.7441	1041.6489	1607.2603	1265.7749	2294.1584	2044.6907	2226.2422	1648.3463	1643.5864	1556.8588	2802.1223	2918.4067	739.82764	3424.553	1704.7659
2388.1799	570.45599	1122.9586	1559.5442	859.87567	914.64111	4387.1016	856.82251	1067.8099	1275.7089	1389.7511	2851.7805	2837.0293	1521.2994	940.28442	2220.7034	1423.2097	529.07013	1245.4762	1380.7794	1158.3027	218.24359	2563.5171	532.04944	786.33325	1327.3339	415.78036	846.38153	871.48792	2578.6743	2199.0129	1262.001	1027.8147	3820.8503	1355.2599	2629.5906	3844.0283	2239.0449	1493.6161	2044.593	1756.3727	1189.5873	2006.2513	2386.2454	2153.1194	1501.325	853.08844	1659.9858	3099.6499	2348.3691	2381.6074	1322.1814	916.5993	1959.761	455.71307	1314.7231	1339.8336	4981.9648	2171.8811	749.31189	1521.7943	1608.8323	1747.6425	1553.9575	1277.6392	695.88654	558.41016	2244.5007	1559.5465	1944.7552	1182.6243	1674.5413	1516.3608	1778.6156	1489.4789	1577.2375	2034.6956	1070.0022	582.23169	1400.4871	1440.7567	1230.3829	614.71619	1306.2129	1656.1573	2518.697	867.69873	830.31549	3271.78	1764.3358	2290.9788	2442.6174	2013.4104	979.2005	2547.3127	2457.6431	737.74817	4569	820.5976	3541.9124	1808.4658	1640.4678	1497.0753	2303.1956	3943.5061	3244.1711	1674.9626	1806.8324	1153.5066	858.13885	2194.948	1706.0669	690.24585	1758.0762	493.41556	1278.2241	1042.5057	1615.9193	1252.4587	2306.8245	2045.0059	2233.3987	1636.9006	1623.4534	1546.2222	2796.4316	2912.1367	732.37427	3387.7012	1700.2711
2340.8237	564.48566	1116.608	1549.327	860.44604	899.10583	4383.2607	850.17163	1057.8599	1264.5696	1394.0853	2849.925	2813.2144	1493.2375	935.55249	2188.7886	1402.2236	523.05664	1232.6641	1386.1581	1152.1362	215.72153	2553.0374	526.4809	777.21106	1330.7451	409.65881	847.43909	856.85803	2601.6147	2205.2959	1265.3798	1012.4967	3840.3259	1374.5101	2612.7534	3833.99	2240.1499	1484.8308	2053.7268	1758.9685	1180.1929	2034.0814	2347.9941	2142.3013	1494.8993	846.49951	1659.9197	3064.8911	2311.644	2397.1455	1299.2875	910.33179	1947.2268	459.60522	1301.4613	1347.8751	4947.9512	2149.9087	748.53723	1483.8599	1608.2605	1740.1921	1536.8368	1256.3038	690.61761	554.09949	2240.6333	1551.0457	1938.1652	1162.8643	1667.4397	1499.5927	1769.5492	1472.0262	1601.6256	2003.3444	1064.1519	580.80981	1371.6442	1421.4609	1206.012	607.66919	1307.8994	1655.1364	2417.9233	852.70911	827.01184	3217.9634	1748.4532	2306.8914	2427.9746	2005.4534	979.78418	2526.2607	2467.5269	738.52338	4581.4697	821.99341	3543.7959	1804.3705	1619.8141	1490.2391	2318.5056	3956.6108	3269.801	1671.9825	1801.7469	1142.3778	859.88916	2166.5562	1693.9835	687.55713	1766.4221	485.53665	1264.9963	1040.698	1635.328	1242.8656	2318.6086	2058.7463	2239.9685	1624.922	1602.5271	1543.4443	2775.3987	2924.6821	724.54688	3353.5012	1694.6539
2310.521	557.23169	1112.6689	1547.6418	853.76459	888.28833	4354.2837	842.28357	1054.2029	1248.9265	1388.5071	2855.1799	2757.875	1467.0641	924.61267	2152.8857	1382.6989	515.15625	1224.21	1381.1571	1145.4969	211.83618	2549.5659	518.68262	770.58606	1325.3228	405.70883	844.39978	849.04089	2611.2026	2188.5984	1265.4646	996.38214	3845.3767	1369.8469	2585.6499	3837.3335	2217.5962	1482.1628	2036.5184	1757.7395	1183.0977	2035.6628	2308.7422	2124.4553	1487.5071	843.27948	1660.4418	3051.9031	2271.6919	2400.1892	1268.7247	905.99237	1926.1531	456.11707	1271.7729	1344.5039	4915.5996	2126.769	745.41974	1457.4147	1600.8676	1732.3627	1510.5743	1233.7109	681.81757	545.98718	2249.1584	1547.0107	1927.2063	1147.1676	1660.9305	1473.1904	1758.92	1445.1772	1610.9314	1969.8342	1059.189	572.06995	1340.0602	1398.0282	1188.6487	603.53857	1300.9104	1654.3646	2384.833	831.26501	824.81476	3143.7859	1720.7346	2305.5415	2402.6516	2007.6772	973.11841	2496.1929	2453.4333	731.13568	4578.4238	820.94781	3545.7207	1765.6376	1601.4702	1472.9271	2331.4177	3931.6567	3265.645	1673.2819	1801.4861	1128.0381	859.98291	2129.4705	1654.1826	679.99536	1763.9836	478.72208	1261.3871	1040.657	1631.3101	1239.0554	2330.3008	2062.3057	2239.3208	1619.4989	1578.9709	1533.0234	2755.2517	2911.2002	717.02643	3309.7534	1676.53
2267.9617	550.487	1107.4271	1554.3881	848.34882	874.72504	4327.4395	835.73358	1046.0205	1230.8273	1381.8988	2847.8728	2748.4592	1441.9099	920.65857	2118.02	1362.4092	510.08173	1213.4144	1374.8793	1140.3784	209.8699	2540.6501	516.9563	763.2959	1318.9353	401.24979	840.14764	839.96558	2619.9822	2172.6152	1270.2836	984.51642	3859.0273	1377.217	2575.8235	3819.5833	2199.8335	1475.5087	2020.2869	1770.0593	1184.8312	2066.1069	2271.5332	2104.5322	1482.2974	835.17889	1657.8776	3027.6985	2234.7305	2410.2249	1253.7538	906.53375	1909.5675	454.71057	1266.6479	1330.5698	4884.3945	2101.7644	736.03387	1430.9857	1605.9347	1723.712	1495.0071	1209.9906	676.56317	539.48407	2256.5439	1539.5388	1916.3921	1132.4644	1657.3462	1449.5193	1749.0229	1424.1755	1632.7207	1939.3593	1066.041	567.82214	1318.4203	1379.1287	1169.0657	595.00104	1293.9666	1654.1716	2363.8948	812.16943	829.63226	3096.9053	1713.3326	2334.5894	2379.0559	1998.149	964.18127	2465.2583	2451.5278	731.43488	4574.019	816.62457	3545.6594	1755.0281	1586.0754	1452.4586	2341.1082	3922.5044	3270.8389	1672.5223	1802.9558	1115.6309	858.75128	2105.728	1629.5483	678.2749	1774.9318	470.33557	1258.2292	1035.1252	1635.6138	1238.095	2337.7537	2062.6611	2237.2319	1620.8612	1559.2527	1519.8865	2740.2705	2899.0898	709.28687	3271.7625	1662.0753
2230.9629	544.76501	1099.7698	1542.8247	842.46228	864.24817	4304.1592	831.55139	1037.8608	1215.9857	1373.3977	2830.3938	2704.3103	1418.6855	903.4137	2084.9875	1340.6309	504.51025	1197.6361	1366.2762	1137.8723	207.35739	2522.1494	511.94714	757.04114	1310.7853	395.83054	833.7785	829.62195	2622.635	2152.6836	1265.9045	973.47961	3830.5967	1368.3068	2549.177	3796.1848	2183.4768	1461.7523	2007.3176	1765.5114	1197.9243	2067.7043	2238.196	2080.7944	1476.6056	828.53418	1649.687	3008.3635	2203.3472	2414.9404	1226.1785	900.94885	1892.4769	450.70807	1238.2609	1331.3071	4836.8345	2073.1658	726.90167	1411.4408	1598.4604	1713.6393	1472.4124	1184.1759	667.98926	528.59692	2252.6211	1520.5663	1903.2632	1114.1821	1650.5757	1418.7184	1740.3883	1393.8539	1640.833	1914.5281	1055.0571	560.89624	1287.7769	1356.0753	1146.8492	583.98218	1295.2965	1657.1466	2344.6118	797.41443	823.31287	3041.2053	1681.1837	2331.5371	2358.6125	1995.1595	954.40503	2441.54	2441.502	727.72095	4567.2227	814.17322	3542.1707	1715.7971	1561.7072	1430.0544	2345.1699	3891.1216	3294.0793	1668.1125	1797.9456	1100.9818	855.26752	2064.9351	1590.9508	670.03931	1785.3063	460.8757	1255.8628	1033.1787	1632.1345	1237.4934	2337.2004	2058.8003	2232.6841	1612.0437	1532.1163	1509.7507	2735.6348	2873.5591	701.21545	3231.6514	1654.7488
2170.1765	538.62531	1093.9272	1544.1169	839.80206	850.16211	4278.2471	825.69934	1034.9789	1198.0669	1365.9025	2804.2437	2673.0098	1397.3295	892.89948	2051.9607	1319.5753	499.72461	1186.3715	1358.8958	1131.292	204.85394	2506.759	507.37732	747.65491	1303.311	391.69745	827.91046	817.28693	2631.3291	2130.259	1259.7628	970.65436	3835.4231	1365.8828	2526.019	3768.7935	2171.6812	1448.3468	1996.7622	1759.9105	1193.9695	2085.2725	2203.6917	2059.4285	1472.6343	822.62958	1641.1967	2988.3516	2170.3181	2414.3787	1215.6401	895.3006	1871.9425	451.6181	1221.2559	1318.6576	4800.2271	2047.4271	727.28821	1400.8411	1599.0596	1703.0779	1469.0525	1162.4199	659.53424	521.55493	2251.9402	1496.6609	1889.7689	1108.0819	1638.6355	1397.1609	1729.5427	1363.2952	1668.5465	1886.9688	1054.124	557.18927	1262.8557	1340.5898	1129.5923	575.20715	1292.021	1657.0929	2321.3945	779.83624	824.88751	3051.0789	1671.7673	2330.0747	2339.1416	1976.735	952.52979	2414.6006	2440.6877	727.87708	4559.1406	814.711	3537.614	1711.3281	1534.1696	1417.9392	2346.5273	3908.2974	3311.8965	1666.2673	1801.6044	1094.1973	851.63104	2038.4985	1585.9382	666.07947	1797.9651	455.51562	1252.4989	1024.5132	1638.0367	1234.8848	2334.7859	2055.375	2224.7722	1590.423	1514.3003	1498.2628	2726.9568	2852.5933	694.15149	3210.0325	1637.9166
2131.0361	532.14124	1089.2791	1524.7697	830.08191	838.44434	4250.5117	818.80212	1029.4564	1180.8528	1359.1285	2783.6172	2614.7815	1377.1855	881.09912	2018.9116	1298.9857	493.75919	1174.9255	1352.4092	1122.0312	203.6795	2493.7041	501.1843	744.84326	1296.3009	388.35422	822.38354	804.19922	2633.6938	2101.5771	1253.0547	960.15723	3816.708	1359.2278	2483.5745	3753.2925	2153.2766	1435.12	1985.8015	1751.6046	1172.3781	2084.0674	2168.418	2039.5059	1463.4561	811.83545	1632.4152	2963.2849	2136.2085	2420.5173	1188.7592	884.95837	1851.0229	450.18988	1194.2166	1324.9733	4742.8203	2023.8247	721.32056	1386.1619	1587.4368	1692.2109	1447.5039	1143.2089	648.22913	516.23254	2243.0613	1473.3175	1870.7196	1093.1106	1628.7406	1367.826	1717.3456	1334.2129	1678.7152	1857.6455	1044.0712	552.22742	1235.2183	1325.2595	1116.0177	567.88293	1287.3344	1652.6617	2296.335	760.52588	813.76025	3052.8501	1652.1998	2319.1267	2320.3621	1970.9907	945.48334	2392.8137	2418.2961	722.12378	4550.3394	812.63269	3532.186	1680.5039	1516.7501	1401.806	2345.8096	3891.8853	3325.7576	1666.3198	1801.1188	1081.4362	847.84875	2011.7764	1553.4015	659.9223	1805.6707	450.84787	1248.4717	1020.1661	1631.9547	1230.7809	2330.9907	2054.2007	2214.543	1576.65	1491.9519	1483.6007	2707.3787	2823.186	687.83118	3166.8264	1613.947
2097.7812	527.29407	1080.9231	1528.4246	823.03571	831.13599	4222.8965	812.02576	1030.2659	1165.542	1350.4413	2769.7302	2586.0493	1360.3157	869.46509	1987.9893	1285.861	494.50269	1177.7544	1344.4569	1115.1643	201.84192	2475.042	498.57898	734.9585	1288.1879	383.52878	817.49817	790.52832	2644.814	2071.1304	1251.928	958.31207	3810.6099	1368.3536	2447.3452	3712.4243	2133.4531	1419.7974	1973.1855	1740.8553	1178.3629	2090.8843	2136.4714	2021.2615	1457.0435	804.79279	1624.3923	2924.0537	2105.5508	2421.2888	1174.6211	879.30121	1836.7584	446.24567	1188.9119	1298.0828	4707.6274	2004.6012	713.12958	1370.2686	1591.8824	1678.8585	1434.8127	1123.1523	641.40527	508.2421	2250.1851	1456.2123	1859.025	1089.932	1617.1096	1340.8988	1704.7559	1302.127	1698.2163	1831.8447	1036.5009	549.07703	1230.0902	1310.7631	1104.4625	563.4408	1282.2507	1641.9023	2281.231	750.32739	812.04462	3038.9214	1643.0156	2318.0618	2305.4551	1955.2694	942.5285	2373.3113	2415.6692	718.99121	4533.71	812.13373	3524.5171	1691.2172	1491.3939	1392.7501	2338.3311	3919.0596	3307.782	1660.8694	1790.0989	1080.325	843.92737	1993.5798	1548.0032	659.48096	1808.9158	446.90573	1237.1932	1014.1821	1631.7048	1218.045	2332.1194	2053.7344	2207.2634	1568.792	1475.6748	1478.2386	2698.2605	2793.4868	683.42523	3128.178	1593.3018
2073.3015	522.84827	1072.2549	1509.1289	812.89722	826.4386	4196.2515	805.20312	1025.1498	1152.5068	1341.3878	2761.7888	2544.0034	1344.8795	857.48047	1957.8615	1273.6831	489.87555	1170.793	1336.2031	1108.7428	200.73245	2455.6184	494.41455	727.19556	1279.7959	378.73532	812.71033	780.57764	2640.8457	2040.3002	1246.1484	950.10364	3784.5364	1359.8566	2401.55	3688.7087	2114.2715	1404.3303	1953.5558	1734.2771	1180.6377	2082.3096	2105.9246	2002.7494	1447.6017	803.84644	1616.3575	2902.7937	2076.1357	2419.9722	1157.9901	878.18579	1820.6306	441.61771	1172.1699	1290.1176	4676.6084	1986.2869	705.00305	1357.3055	1581.332	1665.0754	1418.8842	1104.1074	632.31055	499.9776	2239.3394	1445.2485	1849.6854	1078.2106	1606.262	1309.1472	1692.1252	1269.8865	1700.6093	1807.0768	1028.7942	543.89661	1212.2584	1295.7852	1093.8033	559.44147	1277.6566	1641.3652	2261.9121	741.06628	812.00305	3000.1631	1625.1648	2312.5728	2290.2673	1952.0522	936.87683	2357.6702	2399.418	718.74597	4515.9912	806.33606	3516.0945	1664.3861	1476.1135	1379.0503	2330.2388	3897.2139	3285.9148	1654.7227	1784.4998	1070.1573	840.06836	1973.5087	1520.9697	655.37109	1806.1399	439.7749	1224.4946	1015.7262	1628.4607	1205.3705	2332.8896	2052.4312	2200.9558	1558.1234	1450.8582	1469.0005	2687.2515	2760.5603	679.27747	3082.9221	1574.1084
2041.5389	519.20721	1066.6152	1518.3688	805.62366	813.42407	4178.3027	797.92139	1012.7883	1141.6066	1332.7148	2728.0913	2514.6912	1335.9584	847.27222	1931.8704	1259.4071	486.86029	1161.2802	1328.2458	1102.4912	198.52969	2439.135	486.74567	715.93317	1271.2483	377.04065	807.84174	771.97546	2645.5388	2011.4197	1243.6908	945.39795	3771.3643	1360.2976	2356.7288	3644.6909	2101.4924	1391.7112	1939.2389	1726.5776	1166.1471	2089.8628	2082.6521	1979.394	1442.5239	802.15613	1606.8647	2875.4814	2052.4268	2409.5405	1142.9778	874.68591	1805.0507	440.96649	1171.7196	1281.4995	4620.3726	1968.265	704.93286	1349.818	1573.6324	1650.7515	1423.4332	1094.8802	626.547	492.54364	2248.0728	1421.7224	1833.2305	1069.6791	1584.2861	1287.1703	1679.9133	1241.0941	1715.958	1786.2753	1021.6842	544.30695	1211.5537	1292.0469	1076.6301	555.39697	1277.9846	1636.0093	2249.395	727.01685	805.79663	2982.3281	1612.5381	2316.0002	2266.1868	1931.1993	935.06335	2318.8164	2402.7231	713.9599	4499.3398	808.88855	3504.5583	1656.4949	1464.2493	1370.0559	2328.1187	3881.5286	3288.8984	1651.5122	1785.7146	1078.015	837.33978	1947.3835	1518.0988	654.70758	1807.7906	433.25342	1209.5878	1012.8972	1627.1892	1189.5859	2319.6489	2043.5223	2199.1936	1548.4829	1439.1205	1463.2676	2688.7966	2757.4165	674.01666	3062.1533	1563.2969
2017.514	516.07727	1062.3059	1503.406	796.60803	808.68036	4158.0039	790.67572	1004.5406	1127.8695	1323.5443	2710.1797	2476.877	1325.9738	837.46045	1906.2909	1245.6196	477.48315	1149.7318	1319.3848	1096.3861	196.23434	2424.1179	478.01263	708.43378	1262.2153	376.54346	802.513	765.12872	2640.4824	1984.535	1236.3522	934.76038	3741.0381	1351.2701	2310.2759	3618.5132	2085.3501	1378.4056	1922.0316	1717.9468	1145.7419	2083.5449	2060.7402	1957.2501	1435.2219	797.94263	1597.1514	2854.167	2030.6744	2402.6099	1128.4633	871.95667	1791.9125	437.68115	1156.8607	1283.952	4570.9941	1950.7855	701.69971	1340.9548	1559.2217	1637.7152	1413.3118	1086.869	618.09161	485.84503	2232.4341	1409.7725	1815.5333	1058.921	1572.5776	1260.1371	1668.9763	1214.4843	1713.8344	1767.2664	1012.8564	541.55188	1195.9709	1283.2098	1067.834	551.40161	1275.3649	1631.8735	2230.9351	714.1604	801.22913	2933.9697	1592.6576	2312.9429	2245.0469	1926.2533	928.93213	2295.6929	2385.5869	715.98083	4482.8862	805.81592	3490.9829	1636.7831	1452.7531	1359.191	2324.5149	3855.665	3286.0845	1647.7195	1782.1221	1069.167	833.79767	1922.2972	1497.4061	649.20276	1808.4208	426.99689	1197.1741	1015.3904	1625.0669	1176.8103	2307.2622	2037.3561	2196.311	1539.7386	1418.2671	1456.9276	2680.4263	2737.9548	668.32172	3025.6138	1552.3555
1986.2893	514.11871	1061.2886	1489.7617	789.08698	799.83136	4131.9434	783.44464	1002.3544	1113.7241	1313.2937	2700.1389	2456.6365	1313.4275	828.52448	1881.5588	1232.9261	475.6073	1151.0735	1308.3826	1090.5421	194.82889	2412.7854	471.67194	700.22284	1252.1545	379.17877	796.10388	767.55383	2634.7759	1965.9807	1231.1304	941.3548	3739.4915	1353.9691	2266.9509	3586.188	2061.2183	1363.5559	1908.6428	1720.0305	1146.9109	2078.7336	2042.1636	1938.0273	1432.7479	793.2121	1586.8239	2833.4038	2013.7629	2384.7036	1118.6267	873.13885	1778.7996	438.08746	1166.6458	1275.0032	4559.8647	1934.8674	700.23071	1321.4077	1556.6282	1627.9038	1412.803	1081.9978	613.72449	481.20618	2231.6311	1394.5657	1803.9484	1053.349	1570.5029	1247.0544	1661.0377	1193.4077	1734.5806	1752.6965	1014.6987	543.26428	1192.1233	1279.6323	1065.9805	547.34772	1267.8153	1625.0687	2200.0442	704.27057	800.63849	2907.2319	1593.0669	2333.4919	2231.22	1916.4973	924.5033	2285.1875	2393.3772	731.08954	4466.8491	801.76825	3472.489	1652.552	1436.4188	1357.7126	2317.3005	3878.866	3268.717	1642.52	1772.105	1071.6023	828.34692	1911.8896	1510.7913	644.58112	1806.6343	425.90216	1190.5521	1009.1972	1625.7655	1168.1139	2297.2292	2039.0115	2190.6853	1536.7297	1401.7113	1460.9421	2677.189	2726.832	661.66321	3004.3689	1541.1257
1969.7673	511.68457	1054.9327	1469.6947	777.70233	795.67615	4110.3779	776.46814	999.54779	1098.1093	1303.9993	2689.0837	2432.2302	1305.5913	818.12402	1863.4225	1219.6937	469.01086	1147.4309	1299.0077	1085.6528	194.46954	2402.0049	465.28229	693.94043	1243.1743	380.85495	791.0813	761.69153	2629.1909	1943.8739	1227.7632	932.79816	3711.2456	1344.1334	2228.365	3560.5149	2040.4336	1350.1038	1890.9895	1715.5413	1126.7245	2070.1338	2022.8656	1919.056	1426.1497	786.5705	1580.7933	2814.5112	1995.1674	2381.3708	1109.9377	864.79132	1768.6724	435.0538	1157.3735	1265.5356	4510.1772	1914.2285	697.0116	1314.1794	1544.7595	1620.0419	1404.6213	1075.9122	607.45032	477.00253	2217.4834	1385.1177	1788.7896	1047.114	1564.0509	1225.0068	1648.1122	1172.218	1730.1122	1736.9977	1007.0255	537.58557	1182.7734	1266.9633	1061.3265	543.54785	1261.8287	1622.7955	2174.979	695.38	793.43842	2874.3132	1579.5217	2327.0386	2216.6868	1910.7087	918.3421	2269.0483	2380.3162	729.26196	4451.2007	799.16754	3458.2866	1641.8284	1424.5706	1346.7527	2309.6233	3844.7234	3259.0906	1639.9623	1769.0265	1063.4036	822.802	1895.9982	1499.7898	638.61316	1807.2434	422.22568	1186.5917	1007.9071	1618.3375	1164.4419	2289.2852	2040.0376	2185.3232	1529.6891	1384.6517	1455.7592	2664.6721	2702.3882	655.88867	2976.8086	1522.2067
1951.0081	508.85767	1044.457	1444.1304	769.73071	788.01129	4092.2156	769.63989	994.00006	1088.2172	1295.411	2668.0503	2428.5417	1301.137	806.53113	1850.3335	1206.0708	470.42053	1149.3213	1290.875	1081.4198	194.8555	2391.6067	460.46448	687.60541	1235.0098	381.83344	787.1355	757.34485	2629.9031	1930.7166	1226.1781	929.23199	3691.2151	1343.6112	2198.6873	3522.301	2022.0155	1337.7972	1878.2845	1717.4568	1113.916	2060.0654	2003.01	1900.2817	1422.3956	780.55695	1578.126	2817.1685	1975.2869	2392.8083	1106.4141	848.83405	1761.3551	433.53088	1158.5035	1253.8955	4412.3379	1889.7664	701.73743	1307.6121	1553.8711	1613.6829	1407.5458	1068.9672	605.17725	472.08063	2223.8323	1368.3074	1770.1368	1046.1392	1560.7167	1208.072	1631.5823	1150.8877	1736.3392	1720.448	1004.5391	532.08691	1179.3497	1260.7242	1052.0044	539.88135	1256.2303	1621.5646	2146.4731	687.25824	780.76581	2873.6956	1582.3438	2312.8403	2201.6121	1889.4888	915.46936	2256.7087	2388.1765	716.32953	4435.8511	800.77679	3447.4221	1644.1266	1414.0544	1341.0078	2301.5383	3826.9019	3255.8052	1639.4984	1770.806	1049.4677	817.20618	1888.7334	1500.6071	636.94269	1822.7891	424.45667	1184.4781	999.99969	1605.2006	1158.4209	2283.043	2045.0425	2180.1494	1519.5079	1372.5647	1451.1926	2637.3127	2700.3594	650.83307	2957.5813	1497.075
1941.5641	507.85657	1041.6505	1432.0657	762.91107	786.64142	4079.2949	765.95349	994.96497	1076.0773	1287.2883	2654.5093	2410.8655	1295.2861	797.61584	1833.3624	1196.1007	466.60345	1147.119	1283.2024	1081.0857	193.58929	2377.8271	456.72076	681.91766	1227.7288	378.95294	782.59015	751.0921	2626.8342	1903.9655	1227.8521	922.83301	3657.7856	1335.4277	2162.8206	3492.8726	2005.6896	1327.4561	1863.5402	1708.985	1100.0172	2053.9812	1986.2787	1879.0941	1414.2041	776.20959	1572.8845	2802.646	1958.37	2388.2822	1098.3164	845.97168	1748.6938	430.15356	1150.0502	1253.5399	4361.7861	1870.6752	699.73407	1298.5088	1547.5143	1604.7701	1401.8208	1063.369	600.56421	468.59814	2214.7185	1356.8326	1756.3059	1041.0493	1552.4019	1193.8895	1620.6774	1136.98	1731.4149	1705.4235	994.40161	527.30524	1170.3619	1253.058	1045.439	536.78723	1255.8317	1615.5259	2130.9146	680.15076	777.19946	2855.031	1572.8704	2307.4609	2186.0659	1885.3732	909.95679	2242.5046	2375.2385	709.00159	4413.752	799.51599	3437.7952	1632.7754	1401.7998	1329.061	2294.1846	3798.678	3247.4043	1632.5754	1764.7305	1039.8741	810.95868	1877.58	1489.015	632.7854	1824.379	421.08398	1174.986	996.72284	1598.5784	1148.959	2274.0979	2042.5985	2173.7251	1510.7981	1358.4648	1444.9253	2622.2495	2675.9841	646.6532	2928.2625	1481.0029
1915.9492	507.11066	1040.4833	1424.8301	760.51093	786.46704	4067.8457	762.66077	997.83545	1068.7378	1279.4125	2641.8872	2405.2783	1288.9412	789.18665	1815.7531	1186.7224	467.68402	1145.5914	1275.7261	1081.1062	191.44904	2363.4727	453.55487	674.30194	1220.7205	375.12347	777.9978	739.65613	2633.7505	1879.4337	1228.1688	918.41064	3635.6731	1330.1093	2129.4346	3442.9622	1989.9349	1317.8524	1847.6373	1700.6002	1093.0092	2048.7397	1970.3976	1857.6202	1407.5917	769.35583	1566.8796	2782.876	1942.3463	2370.2275	1097.4117	844.32825	1735.1499	430.55444	1153.4403	1251.4872	4352.6924	1853.2749	696.68329	1288.7739	1554.6815	1595.4647	1411.499	1057.889	597.19812	468.36371	2244.8118	1340.2954	1741.1561	1044.855	1543.4921	1187.7388	1611.1023	1124.7499	1739.8424	1691.0048	990.90027	529.50732	1167.8538	1250.3835	1041.4963	533.89417	1257.1715	1598.5691	2111.6409	673.18988	775.67505	2850.1494	1574.7515	2307.2446	2171.0996	1876.3247	911.20703	2236.4639	2381.2388	703.11359	4390.9111	800.91577	3428.4739	1632.0249	1384.1471	1320.4165	2287.0854	3786.6914	3237.655	1624.4337	1757.7056	1036.7781	804.67926	1872.9865	1504.42	630.89441	1824.3829	422.67725	1164.4042	993.24194	1598.3733	1144.0343	2264.5828	2037.2479	2166.7273	1502.4331	1351.0134	1437.5964	2607.7637	2660.9465	642.71143	2894.0505	1467.9235
1908.1772	504.11224	1039.0273	1412.9668	753.90863	781.51556	4063.2026	756.26971	991.67096	1055.6523	1275.334	2631.3464	2390.6179	1279.8347	780.32465	1800.9921	1175.5752	464.63867	1138.7749	1271.0481	1075.2576	189.46973	2352.7988	450.85925	669.31482	1216.303	369.23383	775.42578	737.61816	2634.1406	1856.4694	1226.7222	914.42059	3614.2104	1326.1624	2102.2837	3424.6458	1975.9197	1313.6882	1831.8237	1695.207	1078.2014	2044.1941	1957.8344	1839.6278	1403.4762	766.80414	1557.9902	2770.6013	1930.6642	2360.5532	1094.0219	841.9649	1727.7573	429.57349	1148.6268	1248.2002	4326.6328	1845.0017	692.84259	1284.7579	1546.3553	1589.2113	1400.6948	1049.9045	592.41486	464.57733	2240.8535	1336.1025	1731.4749	1041.0417	1537.8322	1177.9484	1603.0063	1114.9265	1735.0886	1681.332	986.35126	525.59436	1164.1185	1240.9592	1038.8735	532.98309	1251.5811	1596.875	2102.5315	665.42456	773.54871	2835.2271	1562.911	2295.5469	2166.6191	1874.8572	909.3302	2228.7778	2374.6445	702.80103	4377.813	800.34943	3419.8916	1622.0376	1377.2432	1314.1548	2282.9863	3755.9019	3224.0938	1620.3064	1753.8752	1033.5662	800.02057	1859.3131	1495.4076	628.26953	1817.4288	419.16406	1160.8899	993.23737	1600.6506	1140.665	2254.989	2033.891	2154.0505	1495.5183	1341.6257	1432.4326	2595.2954	2639.1362	639.659	2865.5532	1471.79
1897.4388	501.38651	1036.984	1411.4973	753.40991	777.2345	4056.3801	751.28021	991.74316	1050.2969	1269.842	2616.7559	2403.9148	1270.7706	772.25299	1788.1652	1166.1938	465.25357	1133.5256	1265.165	1069.838	188.37289	2340.5862	448.50729	661.75293	1210.6697	364.02167	772.34735	736.43518	2638.1079	1836.5697	1226.6804	914.36316	3608.8176	1324.3477	2088.4473	3393.7859	1961.3986	1308.1353	1821.924	1684.7867	1069.1215	2039.1785	1945.9371	1823.9921	1407.1593	761.68481	1550.6897	2753.2739	1919.5724	2356.49	1100.6936	838.95312	1726.0796	429.27069	1160.2607	1231.1436	4306.6978	1836.4886	695.03662	1280.7882	1552.8319	1582.41	1396.4974	1040.351	590.74738	463.5918	2236.5276	1328.381	1728.9072	1040.3602	1531.1591	1179.0486	1594.771	1106.6379	1742.8326	1672.1075	989.56989	528.65277	1161.1587	1237.735	1035.9946	530.80652	1242.9167	1591.5476	2092.4392	658.47162	770.901	2845.6628	1568.9319	2295.2075	2160.5671	1867.8771	910.78369	2230.4658	2395.8286	703.80646	4365.5679	799.26404	3411.3733	1610.0282	1373.3169	1313.3809	2277.9028	3772.9023	3213.947	1616.3799	1747.1182	1041.2705	796.09418	1853.2218	1492.1272	627.10651	1814.8184	424.25665	1156.4176	988.4104	1611.2412	1144.9727	2245.5251	2040.0964	2145.1252	1489.0017	1342.1254	1427.6851	2584.4512	2652.0845	636.617	2844.6121	1472.8245
1890.8916	499.35788	1033.3466	1403.5487	757.3595	775.85852	4044.1304	749.72968	992.04565	1039.8456	1260.7806	2596.0178	2390.7812	1261.8165	766.04407	1780.0847	1160.9191	460.55887	1129.8531	1256.248	1065.4363	189.61172	2324.5269	443.82504	656.37048	1201.9523	360.72189	768.01782	737.26355	2630.3237	1814.1401	1228.8732	910.65198	3583.8735	1314.3193	2068.9294	3368.4292	1945.5371	1299.036	1805.2742	1677.9319	1065.9012	2032.912	1935.6904	1814.1421	1407.6641	759.31165	1547.1343	2737.825	1909.9539	2353.804	1093.3185	834.19385	1724.9213	426.45401	1152.0647	1226.6005	4262.3169	1827.3027	694.04431	1279.2102	1546.0542	1574.0261	1387.9498	1026.9987	589.71741	461.18677	2225.811	1322.0967	1720.6306	1035.1884	1521.796	1173.9935	1586.0952	1102.149	1744.0952	1663.9572	985.45349	526.75757	1153.2375	1229.5394	1036.1218	525.75433	1237.9543	1588.559	2080.6438	653.46179	766.80652	2836.3472	1562.5659	2295.6206	2150.5476	1867.1555	907.73303	2221.5859	2381.3875	705.05359	4355.4497	793.14136	3402.9736	1594.8496	1368.5095	1309.123	2270.2278	3751.2505	3212.9045	1613.0444	1745.8081	1038.9971	794.13025	1845.5762	1477.2405	623.61047	1813.1735	422.0813	1149.5485	984.96045	1621.7399	1138.1085	2236.3708	2036.39	2145.6685	1483.4241	1335.5836	1423.0071	2574.7954	2635.3862	633.63538	2834.8921	1466.1416
1882.3523	498.23743	1031.6503	1421.5674	760.95502	771.10718	4031.8657	746.14252	990.72882	1031.5298	1253.5776	2585.5081	2389.4658	1256.6689	758.35095	1771.1443	1154.2922	459.50293	1127.717	1249.5823	1060.0872	190.50169	2313.0085	441.90393	650.5921	1194.9016	358.3714	763.93701	737.38409	2627.7419	1796.7736	1229.0037	903.8736	3552.866	1312.9575	2062.1245	3332.5115	1935.3762	1291.1458	1783.5956	1677.5083	1069.6763	2026.4988	1926.8912	1805.9852	1409.0953	760.78967	1543.3906	2712.9346	1901.3356	2348.27	1098.1802	828.341	1718.8196	425.73724	1157.1028	1210.1968	4214.7808	1819.1016	700.09308	1275.4462	1544.6646	1568.1293	1385.1663	1020.7554	590.92096	461.67004	2238.7847	1324.7197	1721.0217	1036.3918	1517.5229	1172.0786	1576.9951	1094.9027	1759.0935	1656.4967	985.32324	525.34021	1148.0214	1226.0134	1035.2686	522.50702	1232.5673	1582.4902	2068.604	650.40552	764.26691	2835.7778	1566.199	2289.9192	2145.6567	1859.9321	908.63916	2219.8833	2387.5625	705.66699	4341.3242	791.12994	3395.6555	1585.29	1360.896	1304.4253	2263.8398	3762.0317	3203.4534	1608.9785	1744.0293	1057.2949	790.33563	1835.7928	1491.2104	625.18036	1814.9915	427.70459	1144.1981	984.79858	1638.0256	1136.3152	2226.9382	2031.6731	2139.425	1478.2522	1331.3427	1432.3027	2563.0144	2626.2825	631.46478	2819.9224	1446.8367
1881.6085	497.95642	1031.6411	1418.3142	760.66602	767.89703	4019.5	741.01379	984.77405	1019.5908	1247.9612	2575.26	2378.7273	1254.4324	749.38879	1761.3806	1146.594	458.01855	1125.2715	1244.854	1053.9423	189.61845	2305.3469	440.47772	645.80994	1189.2599	356.90463	760.02759	739.20154	2624.7405	1783.3289	1225.7673	898.84204	3516.582	1308.1265	2041.6066	3301.1868	1929.5842	1284.2108	1766.4797	1675.8206	1080.5314	2019.9684	1919.2538	1799.277	1402.8359	760.19788	1539.3586	2699.3127	1893.5133	2343.3384	1093.3184	826.27771	1711.3459	424.84131	1151.2205	1206.7473	4162.3589	1811.7594	699.34723	1271.3733	1538.4232	1564.2539	1383.1829	1020.504	588.46161	459.3587	2227.9036	1334.2968	1711.8539	1030.1602	1517.4469	1163.3755	1567.4983	1085.3699	1774.9963	1649.5775	977.9248	521.26074	1142.3152	1222.6255	1031.4523	520.64954	1229.1663	1577.6099	2055.6135	649.07397	763.08282	2824.3879	1552.359	2279.4346	2145.1621	1859.4894	907.81757	2220.2485	2379.4106	704.20715	4324.1548	789.01428	3389.2629	1580.4028	1354.0444	1298.3043	2258.5623	3738.9448	3186.6021	1604.3234	1739.309	1055.3334	784.92786	1819.5416	1486.8734	623.99219	1816.3585	425.34882	1140.0325	987.96893	1638.9214	1132.1396	2217.2336	2024.8351	2127.595	1473.3698	1323.7083	1430.2021	2549.469	2619.5396	629.9743	2800.2927	1416.4204
1872.8119	496.32355	1028.3896	1444.8646	753.6405	765.77118	4012.6929	742.02539	983.55615	1012.746	1242.8993	2569.7397	2388.5398	1248.9379	745.86261	1756.1638	1143.3687	462.04346	1121.9777	1240.0948	1050.7482	188.47472	2297.0308	442.51483	638.60565	1184.7546	355.35052	757.19043	733.03467	2620.7615	1770.8688	1228.5637	885.25549	3493.6565	1305.5531	2035.2068	3269.0754	1922.0037	1278.3584	1749.3534	1673.9685	1093.5599	2012.7855	1914.9656	1790.1023	1400.5189	757.15137	1533.1517	2683.2532	1889.5352	2345.697	1089.7452	822.40527	1702.077	424.0336	1149.9945	1200.5651	4118.5112	1806.3234	698.26245	1267.6641	1542.1788	1561.0551	1394.9874	1013.9163	586.3855	458.83636	2233.9387	1348.4202	1729.8333	1026.3236	1514.274	1161.0356	1556.3777	1082.7513	1773.7849	1645.7262	976.98175	523.50507	1130.4373	1220.1934	1027.8877	517.87543	1222.5068	1573.9181	2069.136	646.31006	758.61432	2835.8794	1549.6741	2278.6484	2138.6694	1855.8732	907.7428	2216.0344	2391.0991	703.07556	4312.0596	796.28577	3388.874	1573.1315	1351.312	1303.4268	2249.3792	3744.0828	3181.1682	1601.7371	1736.2122	1048.3385	779.73743	1820.1025	1484.1782	624.16443	1821.0824	424.57513	1138.7433	989.9364	1645.9185	1130.9263	2210.1787	2029.0167	2125.6582	1469.6594	1318.4783	1429.7139	2540.5542	2632.7947	629.06714	2788.397	1400.8613
1864.8311	494.32349	1024.3376	1468.3013	739.98694	765.25623	4007.4207	744.6217	982.71112	1003.2897	1237.9657	2565.8696	2384.0063	1242.6018	743.75397	1752.201	1141.337	464.76636	1118.8696	1235.303	1048.4111	188.81021	2288.5356	444.96527	632.34058	1180.5336	353.77454	754.62146	725.07629	2614.9678	1755.9382	1228.3511	878.14288	3470.3472	1299.9598	2022.3517	3250.0564	1913.9752	1272.8003	1736.4167	1672.6355	1098.626	2005.3923	1911.5717	1780.2831	1399.5471	751.97498	1526.2812	2674.7883	1886.5721	2350.8677	1078.4017	818.23407	1690.9033	422.02887	1139.6285	1203.0842	4063.7229	1801.4412	694.98407	1264.0354	1541.0132	1558.027	1387.3351	1005.6644	582.42908	456.4534	2227.6104	1361.8977	1729.3287	1024.1824	1510.2704	1158.6571	1544.8203	1081.9434	1752.5659	1642.6893	974.88416	523.18353	1118.8256	1215.6283	1022.8046	514.86194	1216.1318	1570.5409	2066.0549	643.15045	753.17328	2825.7361	1541.7587	2278.5139	2130.5667	1854.0388	902.59918	2208.3755	2383.7017	703.13214	4301.3022	802.98346	3390.1423	1565.2534	1346.844	1299.282	2239.1411	3727.9038	3179.2234	1599.7306	1735.6318	1043.1771	774.59802	1811.0272	1476.8528	623.13013	1829.0764	421.94919	1138.2272	992.85095	1645.5292	1130.3977	2203.9297	2028.9192	2126.408	1466.2571	1308.7632	1428.957	2533.0005	2626.9407	628.30914	2778.7881	1389.7961
