# Supplementary material for: Simultaneous readout of multiple FRET pairs using photochromism
Source: Nat Commun. 2021 Mar 31;12:2005. doi: 10.1038/s41467-021-22043-0 (PMC8012603; doi:10.1038/s41467-021-22043-0)
Supplement: Supplementary file 3 — Source Data [file 41467_2021_22043_MOESM3_ESM.zip › SourceData/Figure6_FiguresSI3-8/rawdata/intensity/S_DA.txt]

1198.9167	856.98962	953.98926	1169.7616	971.79504	924.17383	4030.2937	744.4577	880.41541	641.43628	1589.3826	3638.26	2542.2935	1659.6476	1370.3739	1525.9766	754.15002	599.00482	930.24878	1552.6848	890.53888	318.57855	2184.6575	665.33807	438.59732	1549.933	401.62479	1210.6226	1833.7938	2295.251	1405.6045	316.64178	527.91296	3266.28	1621.1813	1927.2816	3122.2964	1226.7184	1208.0043	1011.1495	2002.8937	1130.5402	1916.9993	1863.2094	1341.7982	1233.3009	648.11554	2840.656	4093.8218	1826.2885	3462.4226	838.12415	634.73938	1909.4449	812.68652	872.77112	2960.2852	3612.0374	1536.9608	736.61926	1109.9418	1695.1818	2042.4144	1849.5941	958.03906	1157.9686	355.65393	1066.448	785.11621	1620.8955	1196.9213	2120.1169	532.58484	3267.5918	529.6062	1312.4313	1542.9391	4290.1353	1463.8066	839.11963	1369.0929	1774.5154	1117.5049	1679.9208	3110.6934	1690.9924	743.78186	658.42706	2791.8579	1028.1516	4682.5884	2828.6858	2490.9729	2055.3975	2726.3613	3480.6194	1204.9473	4672.0811	500.52448	4813.3848	1086.6597	659.52734	708.5614	2920.4763	2291.6709	4697.0146	2532.6052	3027.2773	1899.0699	1519.6862	1152.3595	1188.3248	1026.1201	3495.502	280.06409	1805.1737	880.24536	3317.1997	1841.2921	5852.5635	2027.236	4587.9995	1734.4237	1139.6355	1664.8893	1843.2362	3022.4973	1055.443	5019.9907	928.71936
1077.1273	763.45795	748.23828	998.04321	859.80762	825.05872	3309.1777	655.64661	760.74579	545.22101	1354.3152	3000.2112	2413.7683	1362.7034	1246.3599	1305.0046	646.39062	543.46198	835.17468	1324.3204	789.42322	285.26569	1856.9137	605.42023	409.81226	1319.1666	302.6485	1051.4332	1705.2076	1900.0189	1198.2736	253.80977	451.78766	2683.0632	1375.1282	1646.6975	2560.9792	985.31799	1026.9751	890.24133	1693.5914	973.59521	1677.6482	1540.4111	1188.2084	1060.5553	546.65381	2417.3159	3314.1233	1509.6655	2462.5879	766.849	536.39563	1728.8512	742.51904	798.30896	2434.9417	3037.2524	1163.1755	664.76917	920.92627	1522.9302	1824.4636	1516.9441	779.20856	1024.9203	270.93427	893.52124	631.06146	1374.1421	986.69116	1894.3313	487.18121	3031.4395	482.80286	1018.951	1277.6761	3838.9031	1324.8496	768.83643	1224.6578	1597.5215	953.55457	1479.4856	2591.9065	1289.996	650.02893	555.63727	2443.4231	840.5105	3904.8826	2128.6926	2278.9155	1880.3375	2053.6584	3045.1909	1102.896	4092.2998	405.37872	4358.2202	991.40881	510.04471	551.04053	2587.729	1693.9922	4300.7817	2162.9822	2584.9929	1424.7227	1318.1821	941.21814	1084.825	819.62183	2834.1445	216.78214	1521.9343	663.69153	3002.7949	1552.6337	5025.6377	1441.6366	3831.1128	1423.0564	876.28027	1369.2477	1562.0442	2442.8267	842.26318	4007.8081	801.33276
1190.5449	845.41083	959.8302	1166.4778	973.48785	922.90582	4004.5295	728.00739	881.41864	633.62158	1549.8418	3634.3137	2538.1558	1624.0516	1369.5042	1537.8749	750.70013	581.17053	933.0025	1516.4336	881.00977	315.02435	2164.8413	644.06573	431.75439	1512.1638	394.09558	1187.7069	1818.5326	2274.7092	1380.7744	314.82172	531.70337	3239.218	1581.2035	1909.0778	3093.1868	1191.8673	1196.917	1043.7439	1989.8567	1103.7939	1883.0269	1831.1259	1326.8613	1227.0341	635.71844	2830.1946	4057.9263	1797.1337	3404.4172	823.34326	623.90973	1898.5264	803.47534	856.54102	2862.6997	3588.2268	1525.6152	729.94739	1093.3777	1713.5262	2015.4081	1830.7567	945.67993	1151.5696	349.6449	1049.6272	766.01892	1590.9919	1194.6113	2100.6045	530.34009	3244.29	533.60175	1295.1672	1521.8577	4239.8936	1457.213	824.88647	1353.483	1766.5995	1115.2413	1666.3806	3113.8335	1665.5376	727.3374	646.7608	2758.668	1025.0836	4647.8545	2824.5791	2479.6711	2042.6543	2746.1665	3445.1084	1170.8389	4636.5874	491.54425	4690.5996	1096.6876	652.16724	698.46057	2855.052	2243.2261	4655.563	2528.3167	2987.9495	1874.5807	1488.2092	1155.9799	1194.5449	998.6239	3542.3931	277.90729	1787.4097	871.72064	3334.5532	1817.8517	5927.3486	1981.9375	4566.2783	1724.9301	1122.7423	1638.235	1807.0156	3022.5986	1034.131	4959.5581	927.61554
1067.3744	753.74243	756.34302	995.19116	863.87317	827.01971	3274.0627	642.35583	763.61987	536.47217	1324.4667	2985.4229	2427.627	1334.6371	1251.3647	1326.2524	642.02179	529.14807	833.94971	1296.8118	787.55902	283.07874	1837.7222	585.67908	402.89966	1291.9221	297.90027	1035.2969	1694.3525	1888.238	1182.8098	248.72792	450.76138	2652.7271	1346.5206	1630.3115	2526.9304	961.32843	1014.2318	916.27753	1684.5946	951.79663	1652.8665	1514.6003	1181.9688	1048.1473	536.17004	2410.4902	3295.3545	1486.2949	2420.8835	758.09723	526.75061	1717.7467	736.02942	789.33881	2364.9968	3003.438	1157.9025	655.06494	914.72833	1546.1201	1803.0837	1501.397	766.37085	1025.4821	270.62256	878.70117	620.29797	1361.2311	984.79095	1879.2085	487.65271	2990.7019	488.32355	1006.9587	1260.3987	3822.1069	1316.0454	759.21783	1213.3594	1595.0404	950.53827	1463.7167	2595.7231	1261.5913	640.20319	545.41663	2424.9204	840.73138	3869.8684	2130.0537	2283.7439	1868.8184	2073.8147	3027.4658	1070.0515	4049.4573	397.66708	4257.1597	998.08368	505.69986	543.52466	2544.3005	1658.4426	4270.313	2160.6763	2554.8611	1414.7332	1294.7216	947.87494	1085.9204	800.48022	2870.2732	217.40569	1510.613	655.37897	3017.1653	1538.0529	5073.624	1396.0375	3804.8997	1411.9294	852.97479	1343.2804	1534.5082	2441.1182	828.75659	3963.9006	796.61792
1186.4329	841.57941	972.72736	1167.1956	980.5191	925.51849	3996.6755	714.79205	913.7088	626.32062	1526.7646	3655.8582	2545.72	1608.4828	1373.2681	1543.2139	744.8999	562.01813	929.30389	1491.3513	887.02417	317.59528	2186.4934	614.3092	426.29016	1489.6235	386.39038	1174.6493	1809.8523	2268.9421	1378.4761	316.58014	534.98676	3257.4163	1556.0468	1896.4932	3113.707	1176.2888	1192.6521	1065.6375	1968.1562	1083.2725	1870.5767	1830.0283	1324.9746	1209.5681	628.9151	2833.2078	4063.8613	1795.4329	3382.6514	831.23822	621.35919	1888.7969	792.04138	861.16473	2849.2136	3582.4009	1508.4763	716.37854	1087.0325	1731.2412	2010.4673	1820.3501	939.98761	1152.3862	351.20209	1030.5781	758.43243	1585.7292	1192.8387	2092.4629	532.86713	3215.73	537.18018	1287.9048	1519.7336	4106.77	1450.7739	831.01373	1348.6296	1765.8071	1112.249	1649.0338	3106.8804	1661.585	726.14496	639.30615	2797.5464	1015.2253	4618.4585	2806.5952	2440.0042	2048.9719	2751.6392	3433.5916	1151.3796	4591.5522	491.64258	4610.8257	1084.9363	655.45789	699.07153	2827.5774	2218.9055	4695.7852	2519.5947	2967.2483	1874.8992	1472.6084	1161.8823	1156.3738	977.62183	3540.5957	278.63104	1769.0941	850.46344	3357.6213	1805.801	5930.5352	1928.2427	4556.1631	1720.1403	1089.553	1612.5118	1793.095	3021.2056	1012.8328	4971.9277	906.89996
1067.6661	754.65356	759.9801	996.30261	867.33154	831.3609	3272.4934	637.27765	804.26453	531.20166	1292.3895	3003.4712	2431.3022	1331.949	1252.2061	1321.5623	643.10205	512.43396	833.81042	1263.9653	789.79541	284.30048	1851.3254	561.00854	396.05225	1260.3433	291.48358	1015.5393	1686.7285	1882.7036	1184.8694	250.47414	453.60684	2667.0227	1313.0427	1618.7456	2544.2427	951.6568	1011.1559	943.41656	1664.2356	932.53772	1639.4219	1518.0831	1178.7365	1034.063	526.49573	2408.8828	3293.9985	1487.7218	2401.3118	764.35022	520.14758	1696.2828	727.04553	792.46045	2349.4658	3002.1006	1140.8408	638.13361	908.26709	1558.3838	1803.4736	1504.9614	764.46039	1024.2765	270.88348	857.6106	609.69409	1349.2311	989.69696	1877.8033	490.77753	3000.104	492.45245	1003.9102	1261.0293	3681.5146	1307.328	763.74323	1202.3118	1596.7875	951.13666	1457.5183	2583.7537	1261.8842	634.41986	535.71277	2454.0688	825.75049	3849.3708	2111.9077	2240.5933	1869.7662	2072.1436	3015.5835	1065.0236	4022.6423	394.62509	4182.6001	980.78259	506.39087	541.37103	2513.2554	1631.7787	4288.0845	2148.1565	2528.8667	1404.8356	1278.2369	948.60706	1042.9869	780.2439	2870.3806	217.87276	1500.1418	643.18176	3039.9558	1533.1274	5088.7803	1364.1104	3803.2439	1412.0519	835.63763	1325.4427	1520.8438	2443.6877	808.78455	3973.2297	779.2356
1173.9625	841.4751	978.27985	1116.8561	979.75232	941.36603	4038.2209	699.54797	951.94482	629.61194	1494.6677	3682.062	2570.5701	1615.29	1358.4171	1551.1326	753.04449	544.61047	913.90015	1460.9443	895.51111	317.4838	2175.0811	585.0647	421.77991	1459.3025	372.99927	1156.8931	1806.5562	2272.001	1395.2264	312.90695	538.453	3239.3779	1518.821	1884.7837	3107.124	1179.1091	1183.7041	1118.5142	1952.2992	1072.0544	1888.2434	1826.1731	1324.3474	1198.2034	615.04688	2830.9614	4069.2849	1790.3466	3321.2153	828.59918	610.4267	1858.0431	785.38281	851.76971	2856.8899	3563.9976	1486.0062	704.99097	1074.3152	1720.3979	2025.9353	1822.9226	939.96307	1159.385	355.52167	1017.1031	744.94025	1566.2991	1233.2466	2100.7202	531.32898	3189.6489	537.09363	1280.9631	1512.5304	4006.9949	1439.1172	823.21124	1341.1786	1772.002	1124.6558	1645.7961	3080.5469	1649.9358	718.72626	623.17407	2825.1648	1012.1642	4644.584	2773.332	2383.5198	2048.8865	2741.6575	3396.6685	1137.4124	4570.9849	485.71423	4526.4326	1080.2186	653.20697	692.19354	2799.5156	2204.8079	4698.1455	2484.97	2935.7483	1875.5532	1456.2395	1156.5248	1128.7135	958.41217	3579.3713	281.36481	1770.666	846.74335	3409.6042	1813.3049	5801.4517	1904.1051	4577.7417	1706.21	1071.4849	1587.7722	1790.9449	3013.803	990.43951	5029.8223	896.68872
1059.9871	752.5719	769.01294	956.16168	867.71747	845.42566	3321.9236	621.87341	830.20514	534.42981	1268.448	3031.0359	2443.9492	1329.1932	1239.0714	1329.4701	646.33038	497.77802	830.1817	1241.0813	801.56067	282.45425	1848.2002	537.245	392.77155	1237.7751	279.69061	1003.0607	1687.2798	1886.9133	1197.3033	248.10345	457.30768	2662.8381	1285.9312	1607.853	2548.8079	953.3988	1002.0236	985.69897	1657.061	920.33929	1654.8446	1507.1344	1178.2344	1027.0204	521.71051	2412.5745	3301.4692	1475.6965	2379.2422	757.3252	518.48334	1679.0479	717.02954	778.60974	2364.843	3015.6179	1123.0154	634.77582	901.04529	1542.0989	1804.8884	1498.8993	756.53992	1029.1558	271.5769	849.27203	608.27124	1332.4058	1024.4814	1872.8975	487.64215	2958.9673	490.84308	1001.3831	1248.6014	3583.6626	1294.2871	751.89526	1196.1531	1605.2048	963.33313	1449.0253	2564.6641	1256.6208	627.91486	529.39777	2483.2627	826.21399	3871.2231	2085.1492	2194.0457	1870.4578	2059.4697	2983.5205	1047.5331	4006.1199	394.71344	4101.8062	978.36963	508.52155	539.54132	2487.759	1616.4186	4309.4531	2116.0461	2500.2004	1405.5734	1259.9288	947.09924	1019.4465	765.56836	2900.9534	218.14946	1501.8503	638.06348	3084.8511	1538.1776	4991.7969	1343.5184	3820.0012	1393.245	826.30676	1299.813	1524.0232	2443.3933	792.22333	4039.9326	773.97754
1182.4127	846.35632	996.00226	1098.1613	982.65881	946.72192	4048.9917	692.17078	981.90259	647.20483	1485.4677	3737.115	2581.1785	1597.3408	1351.8613	1562.9207	753.24146	539.85797	925.02429	1447.8052	904.93286	317.89246	2201.4944	567.18237	418.91595	1446.3687	362.67505	1152.4691	1819.5331	2280.1138	1406.0135	312.92987	542.35657	3239.5452	1498.0238	1889.943	3133.47	1167.2478	1192.2203	1170.8928	1965.6368	1072.8888	1896.0505	1817.1661	1315.6533	1194.1093	619.04388	2844.0942	4097.021	1779.5898	3343.4075	825.17133	617.71063	1848.4423	778.48688	850.66864	2909.553	3591.3782	1467.7549	693.18964	1073.1869	1725.4661	2055.7139	1828.7911	936.5705	1166.3866	358.96973	1004.1901	741.49451	1564.9542	1274.1686	2100.6558	530.56903	3152.9614	537.95386	1282.0665	1502.2579	3830.8721	1414.4652	817.14471	1333.6211	1783.9698	1140.7174	1635.5477	3064.0066	1643.5415	706.50604	627.9856	2869.7859	1012.0629	4649.4429	2746.8513	2379.1401	2056.5859	2739.8262	3360.3533	1129.9052	4534.0566	503.17792	4530.8921	1093.8553	666.7619	694.3349	2774.7158	2198.9375	4767.312	2467.9956	2916.9116	1870.5087	1445.1776	1158.2618	1088.212	944.41821	3564.1064	286.75452	1782.7621	843.52466	3431.4041	1829.9147	5736.4868	1876.8651	4577.1885	1690.8947	1054.7799	1565.434	1810.451	3019.7969	976.99402	5152.8989	881.68018
1063.1769	758.48523	787.05127	937.68896	871.61328	846.78729	3325.7034	614.31451	859.05286	546.72388	1256.0449	3072.3076	2455.0293	1321.5134	1230.1624	1340.0227	644.94208	485.17422	831.9342	1225.7391	809.11951	287.50018	1863.8436	511.61813	390.38397	1223.014	272.37134	995.60706	1696.4484	1888.736	1202.1843	247.68645	459.64987	2651.2458	1263.8563	1614.4154	2560.0723	941.63031	1010.8051	1030.6179	1661.5593	917.58508	1663.2444	1503.1393	1167.7657	1026.0048	522.104	2420.3706	3327.8254	1471.397	2392.6367	759.638	521.95642	1665.2936	711.58508	783.5412	2403.7942	3017.2227	1109.7366	621.62445	899.20862	1546.2209	1841.4325	1511.5701	759.73499	1034.1376	276.08798	840.07141	600.80823	1330.8153	1057.8677	1882.3314	489.02136	2912.5098	494.26855	1001.8636	1243.5942	3425.5684	1275.7721	752.21912	1194.4337	1610.5887	976.21991	1439.5662	2546.895	1248.2179	623.27936	530.00391	2530.9353	827.39722	3876.8057	2067.8684	2181.5664	1882.2477	2061.9595	2947.136	1038.9984	3958.9534	403.3544	4099.3735	993.297	519.58911	540.83728	2457.7798	1616.791	4352.5874	2104.5303	2487.0552	1398.7118	1253.2004	951.02466	984.78918	751.81195	2893.3044	222.29562	1512.3242	638.75488	3105.9646	1555.2126	4913.0068	1316.1085	3821.0244	1376.3828	811.34955	1277.6533	1535.1512	2431.2463	778.80109	4138.3579	758.44153
1176.3988	850.15332	1002.8798	1082.4071	969.5304	953.14526	4046.3086	679.53656	998.81226	661.61792	1469.3483	3787.4619	2611.5137	1611.4198	1302.5642	1574.1592	757.91022	520.172	932.62048	1434.04	908.3515	314.82239	2177.2153	535.03467	415.61279	1431.8169	358.37909	1143.2922	1796.4058	2310.342	1420.6028	311.0907	547.47681	3234.7156	1479.0516	1888.6169	3169.3369	1144.2336	1208.546	1206.1877	1948.012	1066.894	1921.4122	1822.7642	1305.2395	1179.7131	623.71936	2837.7361	4115.7695	1776.1287	3331.0845	825.85712	624.52148	1828.9045	751.11261	849.46442	2905.7708	3604.6287	1458.1152	679.9306	1072.1738	1728.072	2064.1396	1843.7935	931.45306	1170.2174	364.76648	989.68115	720.36462	1560.6519	1335.2574	2095.3296	529.70935	3069.3821	536.46875	1268.3462	1495.4346	3697.9758	1408.2795	809.99835	1338.1726	1806.3998	1142.7617	1623.9615	3065.2512	1602.0352	708.94312	632.28223	2887.301	1027.7786	4635.583	2699.1475	2349.1284	2048.3784	2721.2668	3303.9841	1108.4393	4512.5332	501.98447	4525.2549	1110.9998	683.30475	703.74225	2754.155	2196.5051	4787.7192	2467.9517	2923.1987	1863.0947	1426.5703	1163.0371	1052.9778	935.7807	3613.4514	292.41736	1799.4408	839.83789	3428.5896	1840.0181	5623.8271	1851.4775	4588.1943	1683.1588	1047.045	1538.6417	1844.05	3045.1521	968.57172	5099.8174	854.87805
1061.0575	755.90637	792.48602	925.7688	861.71204	855.32672	3324.3926	608.38702	867.229	560.37427	1237.4462	3111.4795	2480.5852	1332.3328	1187.7543	1349.0121	650.87842	470.24362	839.68945	1208.5586	813.51123	281.71082	1844.4532	485.89877	384.99719	1204.6676	266.8476	984.34467	1675.1525	1906.5426	1213.201	246.79846	463.68607	2649.3152	1242.3235	1611.5089	2592.7466	928.40411	1018.67	1066.3137	1638.8584	918.52356	1681.8944	1505.9371	1161.2802	1002.5142	525.00317	2426.8301	3339.4731	1467.6169	2379.217	760.7403	526.06433	1650.5966	682.63116	782.44916	2409.9741	3037.8882	1105.1935	609.3291	895.55231	1554.6161	1840.4247	1521.8367	755.56488	1042.1483	279.36771	824.35095	590.76721	1323.3756	1107.7307	1867.986	485.11469	2841.4502	489.84924	986.9082	1237.8365	3313.344	1268.3762	745.34399	1194.3224	1633.1879	983.69342	1437.6279	2548.0823	1208.5857	626.42603	532.31689	2538.8953	839.2099	3872.1001	2034.0697	2153.7915	1887.3387	2045.5409	2893.5137	1017.4108	3959.1189	405.93674	4085.4653	1003.8039	530.17065	546.69659	2447.0442	1606.1018	4380.4536	2105.6787	2489.7087	1391.4836	1230.2362	952.66388	946.23029	749.60162	2929.688	226.65234	1537.4363	637.28888	3100.0894	1573.2537	4845.7993	1301.2673	3837.5347	1372.0964	803.76642	1258.6697	1565.3756	2459.9592	776.96869	4118.6123	736.78662
1170.3574	849.94702	1002.8156	1060.8575	962.15222	964.72321	4021.6577	666.80176	1013.9998	663.20599	1466.2462	3840.9084	2613.4734	1605.8999	1237.4497	1569.9138	761.46301	508.19031	930.44507	1425.6787	923.25647	314.88055	2172.1147	525.11194	413.28186	1423.3749	353.29626	1136.0454	1788.7881	2353.6714	1434.5009	314.68378	554.89716	3214.8193	1463.5887	1878.9757	3201.3328	1134.8098	1232.3923	1217.3323	1922.5433	1064.7302	1961.0308	1817.9337	1286.9979	1161.7708	630.83423	2843.9573	4103.2285	1767.6238	3318.3772	823.40033	638.19171	1806.9692	755.27905	842.55524	3020.1379	3641.4189	1464.4497	665.37665	1081.6798	1715.2012	2072.9233	1851.8335	920.39764	1173.3907	367.55273	978.10547	719.79993	1558.6874	1396.6372	2075.7512	525.57068	3045.3474	530.27344	1266.7218	1486.636	3612.3015	1396.4838	804.96368	1331.5056	1835.7393	1160.3938	1620.9976	3063.9414	1577.194	715.55646	639.50183	2889.3911	1027.6593	4647.9629	2655.9954	2309.6597	2057.5251	2688.8906	3241.8003	1107.5438	4473.3667	500.45233	4601.7178	1139.749	694.90887	709.24567	2715.1531	2175.7573	4829.5503	2477.8208	2926.8335	1853.1024	1415.8405	1155.4852	1035.0847	936.85596	3681.3176	300.93451	1808.8184	839.10553	3458.9834	1846.7065	5561.5947	1848.1964	4648.6509	1665.4385	1041.2031	1509.7524	1885.0624	3072.7109	971.94348	5040.0991	842.79456
1055.559	757.4682	795.50366	904.224	853.42346	863.03772	3294.7515	596.4928	887.4585	563.26239	1239.4598	3146.7139	2489.5415	1328.5439	1125.827	1341.5518	649.354	462.25085	836.28943	1204.8319	821.4646	280.4191	1847.9652	478.66882	382.22165	1201.4005	265.71765	981.80597	1671.5029	1946.8712	1228.637	245.31064	472.97998	2632.5168	1233.0819	1617.0325	2621.7261	915.57019	1040.9053	1079.699	1624.9968	912.22827	1715.8536	1504.0612	1146.9937	988.71228	530.79718	2430.8093	3334.4692	1462.2637	2366.25	757.78967	536.91101	1634.7277	689.29645	777.29858	2489.9443	3051.856	1113.1313	594.10449	903.74744	1535.2094	1861.213	1529.605	746.56689	1041.4958	280.99289	807.38916	585.43671	1332.2616	1155.1152	1862.6613	483.56967	2809.416	486.13791	983.11206	1231.3751	3241.8137	1254.3518	741.4574	1193.0836	1651.0143	995.30347	1425.4065	2539.7297	1193.7268	630.37476	538.6756	2550.4382	842.31982	3877.7068	2000.2345	2114.4316	1883.8278	2022.049	2841.0173	1012.6015	3909.1492	403.10669	4162.3149	1038.337	540.76691	551.77283	2406.6396	1592.8221	4398.3525	2115.7026	2494.5017	1392.0786	1223.9597	949.32556	936.61182	745.77838	2992.1104	231.79941	1540.7476	637.77136	3132.0569	1574.3851	4784.4165	1298.699	3882.7302	1359.8174	794.97534	1236.2217	1592.0325	2483.447	775.92047	4072.5754	725.23285
1156.906	850.32703	1001.8699	1056.9977	948.34229	958.15137	4034.1772	659.38477	1032.1382	660.87854	1474.1398	3860.5645	2631.9761	1619.2249	1215.0298	1573.017	765.68872	485.94006	933.25476	1427.8834	926.56824	314.9259	2188.0146	501.15338	409.09259	1424.9087	362.12189	1138.3829	1793.1156	2377.634	1452.8292	318.01996	563.3584	3179.342	1460.1726	1877.6962	3214.458	1156.7847	1249.7169	1207.1782	1886.7581	1063.0442	2070.509	1827.0592	1288.6919	1154.2351	633.26251	2844.5576	4138.2471	1773.054	3279.626	826.77722	646.12885	1797.4634	762.01416	843.68896	3102.3201	3644.3755	1460.9908	647.61407	1101.72	1684.9513	2074.7046	1877.0209	914.75928	1171.9731	371.595	950.66687	718.72809	1570.2352	1427.7386	2067.6772	529.13794	2981.897	536.85162	1238.6	1488.4342	3642.7671	1390.6677	802.65588	1326.1953	1864.5729	1182.3716	1624.3394	3079.0442	1541.9139	742.27417	643.3714	2926.1831	1022.9089	4674.021	2631.0728	2253.9678	2036.9496	2676.3599	3170.937	1112.4805	4479.9907	492.96594	4679.3291	1178.861	712.79938	720.99664	2706.0972	2182.2031	4829.9175	2506.8528	2946.8286	1864.1449	1428.0802	1127.1619	1047.4827	943.98956	3720.292	311.74991	1816.9991	866.30188	3488.8716	1852.6908	5447.895	1840.6149	4668.4644	1670.4658	1037.2059	1492.066	1916.3336	3087.447	980.37164	4868.5669	802.97388
1046.9994	759.96472	797.75842	899.24255	846.93091	862.66144	3306.905	588.82031	911.14551	565.02856	1247.1682	3196.1592	2506.7256	1343.8171	1104.6896	1354.579	654.43475	441.62497	844.79895	1209.4397	830.19318	285.1391	1855.5798	456.06235	379.57141	1204.9607	272.50391	985.35114	1679.1252	1962.3467	1241.4503	248.12914	481.47043	2617.6003	1233.5615	1612.496	2646.9565	934.09113	1055.4683	1067.3997	1596.7905	916.08948	1809.2681	1517.4199	1143.347	981.53375	535.9447	2421.3254	3365.5437	1472.1628	2363.623	762.28113	547.49121	1631.4716	700.32697	777.28455	2580.5259	3090.5181	1115.5568	579.70587	919.49365	1506.7091	1858.9504	1557.5203	741.7464	1043.167	282.15405	791.71045	585.8208	1337.2332	1182.2417	1852.9133	484.08978	2774.0464	489.61011	972.78931	1237.8876	3276.7129	1252.5674	739.69141	1189.0531	1690.939	1015.8128	1429.6411	2558.417	1173.3733	651.14587	544.09009	2574.4812	844.68762	3909.8127	1994.1934	2080.6392	1873.2445	2024.458	2785.9417	1026.0247	3922.5703	402.80954	4223.1396	1071.2555	550.9516	556.33398	2401.1677	1605.3823	4413.0034	2138.8188	2510.0408	1398.6649	1235.71	932.19922	948.25403	756.84906	3021.2168	238.25552	1547.3232	658.69153	3150.5811	1577.8308	4705.3379	1298.4703	3912.8264	1361.8735	796.2085	1221.1479	1627.7068	2489.9412	788.66205	3960.179	697.3158
1153.4711	860.98462	1008.1275	1062.3575	964.87292	954.32471	3994.2703	654.47229	1065.7692	670.59741	1474.5573	3959.9163	2636.7795	1638.959	1187.4807	1606.8938	773.88007	471.81583	950.20361	1429.9479	929.38702	316.72833	2171.9922	481.121	406.7002	1426.86	373.25061	1137.0198	1815.1379	2406.3547	1453.916	316.05847	584.33521	3235.582	1462.958	1890.3279	3276.8645	1153.7183	1279.2058	1198.0579	1878.7338	1074.9432	2126.6978	1837.8174	1289.0154	1149.1547	648.56018	2848.5645	4164.9487	1785.4219	3331.0627	843.58466	664.63855	1810.9794	771.66138	850.86993	3171.5015	3728.0151	1480.0018	687.72766	1137.1978	1633.7688	2073.1697	1897.436	919.37885	1160.7968	374.31244	945.78479	742.32739	1558.7866	1446.9294	2067.3831	530.82184	2963.6772	539.98273	1250.272	1500.3389	3673.8774	1382.5623	802.39935	1318.0076	1904.897	1185.4515	1624.696	3089.2527	1539.5518	772.34302	659.11768	2940.1233	1010.1026	4683.1841	2612.0669	2185.5918	2002.4525	2667.0239	3116.0918	1110.78	4499.2324	500.42807	4751.6357	1192.3025	713.60107	717.92102	2701.0295	2204.3232	4804.9829	2558.0261	2971.5918	1871.4617	1413.36	1113.5867	1067.8655	948.74292	3751.1436	324.35529	1819.4351	894.71619	3471.5881	1871.5547	5525.8223	1834.9308	4702.6885	1674.2224	1038.7445	1466.7018	1942.1642	3090.5771	994.6012	4774.5083	781.04126
1041.0103	765.70648	799.58112	897.40649	854.74243	856.23517	3278.0098	576.79266	934.55725	565.09088	1245.9941	3240.8975	2518.3716	1350.7312	1083.0828	1380.4492	663.11414	426.89404	853.65991	1209.0128	826.7149	285.77386	1846.0173	436.62762	378.99023	1203.9674	279.2674	982.08453	1691.4243	1993.1262	1245.4216	250.81923	497.31256	2643.5847	1233.512	1615.8782	2680.1423	931.8891	1079.5497	1056.9471	1579.2839	922.27454	1861.4448	1517.8276	1143.5632	980.29547	541.02466	2426.3909	3386.6758	1474.1265	2377.3118	773.94696	554.5498	1638.0734	709.57404	781.05042	2611.2224	3136.355	1115.8351	615.99213	938.78192	1450.7295	1855.5427	1561.2596	743.2934	1030.67	283.81409	781.40234	603.57581	1327.8496	1192.9589	1850.9685	484.99866	2752.575	492.9436	964.03015	1240.1277	3298.5767	1246.2827	736.77911	1179.0784	1727.2781	1011.8155	1428.3217	2564.6682	1156.5391	676.94098	549.09637	2589.0515	829.6076	3913.2161	1975.2415	2004.1313	1838.3433	2008.9949	2731.3872	1023.9708	3933.332	403.72644	4299.085	1086.1707	551.49127	554.10889	2391.6501	1616.5781	4380.1357	2185.5762	2534.7883	1403.7012	1221.9691	918.06232	970.56683	763.18927	3053.2937	247.90477	1542.6052	675.82916	3134.8601	1588.2083	4739.6426	1300.0688	3935.9377	1365.4736	796.01349	1199.1469	1656.1163	2502.2119	803.23309	3837.9246	668.11053
1136.2206	858.09668	991.18988	1056.3053	961.50208	929.24127	4004.165	641.6781	1089.1501	664.64624	1475.131	3980.0671	2592.6782	1642.1617	1159.7633	1588.0343	779.91779	476.67038	957.375	1432.6549	945.17706	323.53174	2198.9028	484.52994	404.39948	1424.2373	383.34729	1133.1819	1838.5776	2436.728	1446.1812	320.79547	605.88965	3234.4451	1456.9355	1888.9285	3282.3716	1140.5468	1298.6819	1177.7882	1859.9663	1070.5647	2152.0056	1811.5555	1276.4432	1143.0596	646.84436	2848.0024	4156.4263	1764.9946	3322.5596	860.72943	666.01917	1830.5793	786.78699	854.44391	3260.1448	3759.0667	1484.1609	696.93335	1137.1804	1611.7201	2059.6694	1884.2716	914.10101	1144.8025	371.04266	935.11121	741.74182	1560.0461	1451.5437	2053.8875	528.65363	2915.303	542.92816	1240.5327	1487.92	3647.2695	1368.7521	802.11066	1300.7609	1952.9058	1197.1797	1609.3923	3104.1741	1540.4314	787.90076	656.61938	2902.7175	1005.0259	4738.7832	2580.3621	2135.8049	2011.7611	2644.3364	3025.7932	1110.4532	4478.6768	498.07846	4778.0029	1188.8459	722.59021	721.95905	2700.9888	2212.2427	4785.2476	2607.762	2996.728	1864.0391	1398.859	1104.2286	1098.0303	971.39136	3789.521	328.46692	1788.0291	918.80267	3474.3218	1877.1969	5530.7964	1844.0223	4746.665	1693.8151	1045.7195	1438.6827	1949.8917	3085.7371	1021.3402	4608.2563	763.00403
1020.2706	762.10992	787.26196	898.86218	851.95703	835.58948	3274.0896	572.67291	957.06042	561.57251	1249.3467	3270.1602	2472.4783	1357.5326	1055.4163	1365.443	668.3999	428.61951	860.10583	1212.8477	837.31445	290.8078	1876.5405	437.07599	375.00864	1204.2998	289.67432	979.38446	1710.8427	2018.7505	1236.007	251.74452	517.84851	2657.3831	1230.835	1623.5248	2696.7593	915.30688	1101.895	1040.3879	1565.0226	917.96204	1888.2083	1499.3209	1133.3824	971.521	541.2868	2428.5776	3383.6687	1460.1768	2372.4919	789.72095	556.45422	1652.537	720.94183	783.97119	2688.2419	3151.6313	1123.9279	624.82495	941.20703	1440.2458	1840.8412	1556.4462	740.58215	1024.3333	282.1731	775.51361	604.19208	1336.6997	1201.1045	1834.8314	484.87497	2691.9399	497.26852	962.47803	1232.9727	3277.2439	1234.7437	736.31311	1164.1554	1772.51	1026.6919	1414.5078	2591.0352	1159.681	694.44067	548.44141	2558.8135	825.21973	3942.5986	1957.4591	1957.5479	1837.8713	1992.2213	2650.8574	1022.6556	3910.6919	400.18585	4321.1685	1080.6501	559.33856	557.41144	2403.2954	1632.0509	4354.4409	2231.1289	2558.6936	1401.2798	1212.9177	908.42749	996.2915	775.82751	3074.7683	252.10616	1522.2817	694.56	3149.4746	1599.2974	4750.1792	1296.4893	3956.0171	1379.5593	802.2002	1175.1934	1635.1968	2497.7566	820.24188	3695.4375	650.15692
1092.1119	843.95935	974.84778	1042.3173	959.30347	964.58936	3982.0063	634.7547	1107.7324	671.77075	1441.2019	3996.814	2548.0654	1640.9005	1208.1638	1506.9062	794.21265	511.41479	960.43835	1402.7004	942.41602	322.26813	2304.0249	525.3446	395.5549	1390.5569	420.64371	1099.8251	1863.6752	2407.0486	1421.1876	324.62042	633.26257	3157.1084	1419.645	1878.8021	3220.5933	1095.9984	1362.1771	1151.3638	1834.8485	1051.3914	2262.7153	1799.6388	1281.0323	1167.887	626.22858	2845.0566	4161.8267	1760.3127	3302.0435	880.75879	649.80908	1869.2589	761.19006	855.68774	3289.3169	3764.5894	1472.6798	694.99054	1142.6976	1576.8621	2050.1929	1868.5747	926.99341	1123.8276	363.38757	910.78259	751.09192	1583.7915	1417.5707	2039.2543	522.47559	2840.0144	539.65894	1243.7611	1481.1953	3659.3906	1365.1228	800.98535	1248.63	2035.5134	1172.8655	1612.4441	3059.7866	1524.8403	801.66357	636.30865	2963.0315	973.52051	4712.3145	2590.6533	2188.7808	2003.9233	2659.3357	2972.4019	1071.7035	4527.8623	483.9538	4804.2373	1162.4607	727.81073	706.37689	2727.9045	2182.9993	4791.4844	2738.8301	3044.2861	1856.9354	1395.5964	1090.4086	1097.6094	950.14166	3970.0005	327.20013	1738.1587	958.77795	3474.7612	1851.4663	5530.0151	1814.6772	4713.0034	1683.3734	1015.6754	1408.1289	1929.3328	3026.2913	991.79828	4375.5464	733.93396
983.92438	753.5603	771.96014	882.27155	848.04193	862.30579	3259.6792	561.50677	976.74408	568.56744	1217.2527	3291.364	2420.1917	1352.6754	1098.6389	1293.0042	676.53986	461.11615	862.49042	1184.7949	842.44061	291.66791	1949.5742	474.2226	367.9599	1173.4131	320.86627	948.37244	1729.3486	1983.5288	1222.6257	252.56735	537.0202	2574.0029	1195.9634	1606.4688	2626.7314	877.40588	1150.7804	1013.8744	1533.3181	903.08307	1971.9744	1484.6058	1138.2433	998.28326	525.72583	2410.542	3394.8279	1452.3566	2362.6829	809.14423	545.65619	1690.613	691.91565	786.16925	2711.6646	3162.6377	1111.804	622.77704	939.34943	1404.2839	1827.3641	1540.0183	749.10535	999.729	274.69565	757.92133	615.65582	1348.1721	1163.4163	1818.8546	477.30511	2624.5674	492.46344	959.66315	1225.2841	3296.97	1226.9326	736.53748	1118.781	1831.2544	1002.5651	1402.5448	2529.3306	1149.386	700.3609	534.7135	2607.9626	794.71429	3936.0991	1956.6354	2007.5662	1843.489	1995.4235	2603.4946	982.97656	3947.3076	389.25037	4323.9072	1056.0223	558.65625	541.12305	2414.9314	1606.9135	4359.9048	2343.3389	2595.7285	1393.5243	1207.0153	893.34503	998.58832	758.38007	3237.2878	248.94281	1466.5574	716.01898	3135.1191	1562.9855	4748.0679	1272.4485	3941.458	1372.7296	779.18665	1149.7501	1634.2632	2436.3723	794.10547	3507.3691	621.64679
1092.9369	840.65167	992.98828	1022.5952	950.78766	967.50513	3991.1914	629.28784	1124.236	669.32745	1441.7808	4009.3384	2555.5369	1637.0532	1208.7218	1515.3217	824.03198	491.33295	1108.5431	1399.7361	942.40204	325.245	2310.5215	498.20203	392.96497	1388.1711	423.21783	1093.8191	1862.4468	2415.9863	1439.8269	328.7937	636.65887	3153.5745	1415.9229	1914.0513	3223.4153	1087.1604	1376.9756	1145.6376	1836.9512	1037.9813	2341.699	1820.7336	1276.6031	1174.9763	615.4563	2861.3447	4194.5464	1782.3176	3319.4976	881.58203	641.19757	1879.0271	775.76746	849.2356	3290.3206	3744.2202	1415.2246	693.63135	1144.076	1596.9827	2055.095	1858.8151	942.5144	1130.7659	378.7114	905.28717	744.21362	1570.3091	1439.8577	2064.6855	526.15558	2889.8196	542.71747	1218.7478	1499.3263	3624.8345	1387.7811	799.52356	1247.2721	2024.9626	1179.4408	1608.382	3085.7722	1532.6511	806.37915	629.66119	2916.9004	1001.1345	4807.0288	2650.6323	2211.7278	1995.3395	2724.9622	2918.3127	1078.947	4527.4453	483.11609	4795.1753	1215.7601	754.72632	714.15338	2733.209	2205.0449	4760.1904	2795.2231	3059.2437	1875.8069	1383.5823	1136.6091	1178.1704	963.7121	4085.6763	337.97574	1716.2013	974.16309	3495.6033	1855.1722	5545.0552	1811.024	4796.0439	1693.8381	1030.9104	1419.8176	1934.6073	3016.2595	1004.7916	4241.8535	716.26117
986.00208	752.84314	782.6084	867.24646	844.67151	869.88531	3256.4014	557.17834	995.97266	565.46973	1214.6207	3300.7803	2429.8962	1354.2242	1097.9244	1303.4397	707.51129	442.40662	990.60217	1180.3544	839.97882	292.91394	1946.1874	450.78473	366.07162	1168.3428	321.76102	938.94904	1725.1899	1992.6927	1227.4941	255.12393	542.48059	2583.4475	1191.3923	1626.2842	2640.1516	871.7431	1166.8661	1014.8928	1543.9293	892.80725	2041.7489	1496.4636	1127.8097	1007.5616	515.25562	2404.834	3400.3679	1463.8003	2372.4832	806.72534	537.63733	1705.2257	705.38141	777.13269	2719.3125	3151.8533	1072.1923	619.67596	942.56067	1423.2629	1828.1213	1537.0875	757.1908	1003.5247	283.25903	752.43353	614.10193	1333.2825	1182.9456	1837.3396	483.18332	2682.8345	497.69534	948.0719	1233.6992	3248.4517	1242.1199	731.42883	1118.6553	1820.9535	1003.4096	1403.8352	2541.0232	1162.3138	708.33838	526.62476	2558.9492	816.6272	3992.5337	1988.1165	2040.4644	1824.0161	2028.7202	2562.7766	988.36627	3944.4438	392.15332	4306.5513	1106.9409	583.65704	551.88611	2419.406	1622.9254	4327.4966	2382.8335	2603.7007	1402.5909	1189.8461	932.08582	1070.9155	763.07007	3325.0598	255.22005	1457.0254	735.05231	3151.196	1574.3146	4762.9775	1265.9363	3990.1416	1372.3763	788.29205	1151.4167	1632.0615	2422.8503	799.07147	3390.7551	608.97943
1096.6781	842.62811	1017.0798	1040.5955	958.81964	926.50037	4062.5735	629.10004	1154.5288	673.44513	1439.057	4053.5767	2537.6631	1666.4551	1230.9222	1534.9492	862.02332	486.99744	1542.0302	1398.7635	952.29242	325.83917	2346.4033	490.47626	393.54761	1383.5658	428.00568	1079.9104	1869.4979	2424.3108	1464.6708	335.28595	641.24127	3169.2568	1404.6564	1957.3668	3253.1177	1107.2815	1385.2014	1161.9348	1854.6831	1039.0924	2336.4399	1856.6088	1282.5747	1205.9404	617.68903	2890.1709	4282.2896	1819.6508	3368.9021	899.88428	646.11414	1912.53	800.85455	860.39246	3326.999	3753.125	1386.8103	688.41162	1164.3853	1635.5414	2057.9287	1888.8921	967.44263	1137.1669	393.42444	917.89008	750.95703	1578.5997	1496.9679	2107.0469	534.1507	2956.5298	549.32776	1226.1976	1529.5717	3680.8643	1406.7164	810.04749	1265.1855	2014.1921	1200.7843	1628.2699	3118.5513	1576.4025	819.78186	635.90295	2928.1367	1036.6608	4927.7593	2719.3608	2244.8862	2021.8438	2788.1313	2907.3198	1109.8381	4620.4336	484.19531	4800.8774	1258.713	794.74945	729.55902	2784.1006	2261.5674	4740.0737	2831.6187	3074.3564	1912.2743	1361.6418	1165.0981	1222.8234	977.79449	4076.2888	346.974	1743.2094	1009.8569	3498.0872	1880.2756	5566.0439	1843.9995	4946.6948	1726.0022	1071.0613	1453.889	1963.8103	2984.8435	1016.076	4175.6812	722.2298
983.43628	749.73004	795.573	883.71716	851.61584	820.88959	3312.4575	555.11566	1023.5867	562.7597	1206.4604	3326.3386	2403.7991	1363.7366	1116.1145	1310.8258	728.87164	440.62415	1260.5564	1173.4823	846.47455	292.15021	1979.0027	444.66833	364.94131	1159.202	321.7034	923.4873	1728.6858	2004.8601	1253.6327	259.45502	545.99152	2573.4639	1176.2013	1649.9916	2640.5161	881.54181	1162.6077	1016.2805	1552.0931	885.37927	2034.3789	1513.1969	1127.4062	1015.8564	515.26422	2429.2996	3451.6821	1483.4894	2393.9119	820.93921	538.29279	1726.5796	728.79529	785.92664	2718.1995	3136.6133	1046.3953	614.54028	949.50049	1446.8641	1824.0917	1544.4026	771.15613	1010.5822	292.78137	758.01367	620.31378	1335.559	1217.9089	1870.2994	487.66721	2721.26	500.70963	947.31689	1250.8838	3278.7478	1257.7255	739.3374	1124.7158	1811.2614	1019.1136	1415.8428	2561.3372	1180.0243	714.21753	529.79663	2559.4778	842.28394	4075.7869	2042.0602	2058.0264	1846.245	2079.4946	2533.2583	1017.5397	3989.1724	387.26154	4304.2969	1147.0045	609.73834	559.35889	2465.3987	1644.7375	4299.9604	2402.5457	2603.5596	1422.51	1176.0985	952.22961	1112.343	772.68036	3287.0481	261.0603	1460.5239	750.26495	3161.0315	1577.4553	4773.1348	1282.0732	4098.3154	1391.2883	816.09821	1172.1289	1639.4507	2398.1812	806.44116	3316.3162	614.435
1097.7233	843.40259	1024.0779	1071.1534	980.47131	925.45612	4128.7808	624.85693	1187.7064	676.02002	1449.0283	4105.604	2492.8337	1672.754	1246.2511	1563.4863	871.25751	482.04129	1566.1917	1404.9819	955.58124	321.34918	2426.3284	482.35898	398.33243	1390.9841	425.71463	1077.9578	1855.0963	2459.4099	1469.397	339.11682	653.79529	3147.0046	1412.0061	1991.3741	3230.6853	1102.355	1372.1561	1150.2692	1899.2549	1048.423	2382.4895	1862.2147	1269.0372	1231.6958	618.67822	2924.7605	4340.7695	1828.3973	3447.1226	899.88477	645.95825	1954.676	818.33441	856.71851	3307.5325	3800.8811	1397.2504	694.71234	1161.9652	1657.2844	2066.8899	1899.1162	985.4613	1152.769	395.05237	933.00867	795.47754	1594.1053	1522.1094	2107.342	543.04834	2981.2778	560.05176	1262.6005	1537.1333	3682.6675	1410.2766	822.13953	1273.6981	2015.9985	1202.797	1647.0181	3155.9805	1623.1227	827.64392	635.38721	2892.5547	1064.5693	5003.0269	2773.8069	2297.3623	2012.8556	2843.7256	2875.9153	1143.1747	4656.4951	495.6937	4801.8115	1280.6376	826.93463	745.17371	2870.9089	2273.1953	4762.9946	2883.7935	3094.9746	1924.7914	1377.0153	1173.5923	1236.6815	990.06879	4132.3906	342.31586	1751.7211	1019.1251	3531.2339	1891.8384	5622.9688	1874.3163	4978.0977	1747.9581	1086.4028	1472.8805	1987.2682	3037.2815	1024.4581	4207.3384	757.13806
985.23743	749.30157	793.72913	905.13635	866.87134	822.29816	3335.9077	548.95538	1054.5697	566.87823	1206.676	3343.5261	2350.2559	1366.097	1123.8427	1328.7906	734.20148	431.49323	1280.0991	1171.3956	846.65399	285.27167	2035.8658	433.57812	365.15546	1157.5565	318.79425	919.00464	1719.826	2019.7157	1250.8395	259.64417	554.62561	2558.1846	1175.2324	1670.127	2625.2961	870.80109	1144.9056	1000.5069	1585.476	894.31091	2062.1616	1509.354	1111.0957	1032.2277	516.31195	2451.0234	3494.1047	1481.374	2432.7	815.12567	539.03784	1753.5524	741.09644	776.76971	2712.5977	3165.2292	1047.7836	619.4884	948.51959	1464.0599	1828.5605	1549.7119	775.65277	1017.8567	290.09692	764.22089	655.5213	1340.3876	1236.067	1865.3247	493.55518	2747.9038	509.42133	972.59436	1249.4321	3274.4209	1251.1006	745.23944	1128.926	1798.9357	1010.4286	1419.0348	2577.3833	1207.9058	715.87878	531.00116	2518.6182	871.31256	4108.9038	2074.5232	2104.8098	1828.4181	2115.2502	2503.8425	1046.9053	3997.6184	399.64874	4288.6401	1167.2642	628.45001	566.97125	2527.6638	1652.5188	4316.269	2433.1279	2606.2004	1430.8998	1180.1012	963.08112	1122.1682	777.58258	3319.918	253.71532	1463.2474	751.08734	3167.405	1582.3364	4809.9053	1298.0265	4098.8257	1404.1007	820.62604	1183.8418	1664.762	2426.8293	807.26807	3306.5198	639.4314
1123.6547	844.17603	1033.642	1074.8447	996.51868	912.04797	4145.231	605.84106	1217.8885	672.49554	1460.6501	4125.4131	2448.0547	1677.5209	1262.2072	1568.5299	876.2843	473.09064	1575.2428	1409.9501	955.65051	313.6376	2492.1094	473.85406	393.13306	1393.8413	420.4259	1082.5656	1863.653	2480.2139	1477.6329	340.25296	650.61383	3122.8103	1419.1539	2023.2963	3217.019	1095.9557	1359.8994	1127.3358	1921.1705	1057.2859	2411.3479	1870.9769	1269.2728	1230.2144	614.33154	2949.4478	4410.7314	1837.7421	3490.4585	910.53284	647.76929	1971.5284	821.31561	859.63965	3381.6619	3814.1792	1386.5382	705.90839	1167.1599	1649.7673	2052.4946	1922.7981	998.06152	1156.0547	385.42035	939.05762	825.2998	1602.0743	1504.3287	2122.6313	551.37866	3036.5781	565.36902	1272.5148	1546.5615	3656.2827	1408.1244	833.10583	1290.2921	2003.5443	1214.8105	1633.8057	3152.2756	1649.9368	817.70044	632.61566	2882.8667	1091.7517	5020.8682	2808.521	2314.8301	1989.188	2861.1548	2866.9287	1181.4802	4664.4434	503.43121	4759.208	1335.4325	848.75616	760.06256	2913.4414	2293.1777	4714.3862	2890.4526	3083.6194	1941.549	1376.5824	1174.5063	1271.7365	995.66901	4107.9429	329.27631	1745.927	1009.5237	3541.7092	1884.3979	5674.7305	1882.2324	5013.667	1750.5732	1087.5457	1476.3977	2006.8547	3027.0757	1027.3986	4174.7905	786.64331
1005.0859	749.26294	804.46112	904.18311	878.66125	803.27228	3365.7109	534.02203	1078.7239	562.80524	1206.6337	3346.5168	2312.499	1363.3317	1138.1248	1330.5066	735.25684	424.59845	1280.842	1166.5721	849.85144	282.48151	2076.2375	426.43445	363.04913	1151.4501	315.88562	913.72107	1725.1165	2024.8491	1259.3705	263.33582	549.09271	2527.9221	1172.1134	1698.5444	2600.978	859.30731	1129.5862	978.28241	1591.3164	894.90271	2082.9241	1523.1235	1111.3267	1034.71	511.18256	2451.3958	3539.7783	1495.1671	2447.6609	830.90472	539.22278	1766.9224	742.69055	784.49713	2747.8088	3161.8433	1038.1478	625.22937	956.14508	1462.7947	1810.575	1559.6932	790.13776	1014.276	279.88593	769.99402	667.92944	1334.9506	1218.7668	1875.7047	503.21661	2792.8914	515.6925	982.23376	1260.8579	3259.7578	1258.8801	761.16638	1147.7484	1779.1163	1019.9438	1409.5488	2556.676	1227.5129	704.59241	525.88873	2504.4519	893.58209	4132.9995	2105.5986	2114.5906	1820.5361	2133.7668	2487.408	1073.0016	4000.7744	403.37561	4244.6177	1221.8868	646.06274	578.8855	2558.6846	1669.5765	4266.3711	2425.208	2580.5164	1438.4565	1180.9644	959.89471	1156.9548	776.43848	3311.1733	240.67796	1450.5579	742.07263	3173.4031	1565.3201	4836.2695	1319.0675	4140.6953	1397.91	821.46393	1179.0133	1680.5951	2402.627	802.6687	3286.824	658.48096
1106.2283	851.39221	1074.228	1096.8644	1016.4644	904.1488	4181.5415	598.75488	1265.9647	672.48914	1463.7128	4166.2246	2437.5493	1680.7893	1270.8241	1600.8848	897.12207	471.3381	1592.7095	1405.9531	964.87268	305.27673	2541.4873	469.80551	401.15381	1390.7468	417.52795	1081.6858	1858.1632	2499.874	1477.7655	339.68134	657.21704	3115.3923	1416.5632	2053.3743	3233.4448	1093.7229	1348.8561	1117.0449	1953.171	1064.4119	2439.8271	1881.7538	1275.915	1239.1682	616.03162	2970.0581	4465.9512	1848.9496	3548.9419	910.00958	655.26892	1998.9899	824.77991	872.02948	3393.3477	3858.8401	1428.3782	714.00134	1175.8065	1657.1293	2070.8623	1932.5355	993.49701	1159.3569	379.38547	961.44214	861.50037	1609.3265	1510.3169	2128.179	562.55048	3087.0703	569.95245	1300.9165	1556.449	3666.4905	1420.4253	855.86761	1301.0074	1995.163	1221.8082	1628.9354	3168.334	1664.7607	812.16364	632.74805	2888.9919	1122.3502	5072.5532	2843.8396	2330.8687	1997.3512	2890.1331	2863.593	1192.7085	4708.1562	491.38028	4779.2383	1385.5304	862.0553	771.72253	2960.082	2321.6174	4714.979	2900.5161	3083.5684	1939.9242	1379.3542	1173.6345	1275.6562	997.40576	4110.0522	315.93741	1742.5898	1008.4545	3564.1299	1880.0087	5750.0522	1925.4144	5084.9219	1758.3118	1082.2609	1478.4236	2034.1844	3047.4375	1026.2175	4226.9077	846.82568
984.66125	754.31335	823.53326	917.68066	896.60364	796.2348	3356.5374	517.4364	1122.4303	562.53314	1214.2797	3362.1826	2303.7405	1366.203	1143.4728	1354.9215	754.88324	420.26208	1292.1687	1168.4316	848.56226	272.96048	2114.2729	419.72858	370.01691	1153.5201	308.95605	918.45911	1721.7936	2048.3071	1253.6503	260.52853	549.24683	2528.3911	1174.4987	1716.5551	2624.5562	854.81012	1113.6455	965.58905	1617.4976	903.74524	2116.5503	1527.106	1112.7776	1035.6907	509.55237	2465.4231	3571.2969	1500.1666	2487.9055	825.43756	541.90259	1787.7383	743.41382	791.13574	2760.2102	3184.8159	1069.7496	633.07642	953.99335	1455.8025	1827.0856	1567.9655	781.99451	1018.7426	269.44971	779.68628	701.2121	1340.6477	1221.9637	1878.1371	509.48816	2827.093	514.80457	997.20923	1265.3334	3266.2192	1263.141	776.2749	1149.2761	1774.5485	1024.9231	1405.3431	2574.467	1240.2711	696.81671	523.42145	2499.3713	918.25519	4140.4609	2111.5076	2127.3887	1801.4972	2135.2166	2485.2383	1087.4663	4030.8489	392.07544	4269.6602	1262.392	651.8877	584.44971	2604.0676	1676.0128	4270.459	2440.7952	2584.468	1431.7386	1178.1884	956.14044	1153.0085	781.1095	3273.1641	225.65553	1449.1573	739.19879	3203.4272	1563.1665	4898.1172	1326.7628	4161.7119	1413.4303	809.6839	1187.7468	1687.0078	2429.9297	805.36743	3314.0671	719.20312
1112.5	852.74628	1074.9041	1081.0557	1025.2063	929.7439	4203.3193	650.92517	1322.011	665.63916	1469.6376	4180.957	2468.8552	1707.4943	1253.1824	1602.5544	928.8689	466.56158	1588.8206	1409.6681	969.18213	300.12744	2549.7888	471.83197	396.41089	1392.6216	410.49805	1084.6666	1859.9835	2496.2456	1480.0806	339.06036	652.17261	3108.0151	1414.9768	2088.4363	3220.3875	1112.2838	1340.3459	1129.8944	1968.5884	1075.8337	2469.3254	1881.6346	1278.3521	1252.6244	620.36462	2974.4407	4501.3403	1851.1774	3564.5991	907.42883	665.74963	2016.0085	816.10986	881.09937	3439.3994	3858.9797	1703.4094	717.81696	1176.4467	1642.5663	2041.483	1967.7518	988.79761	1147.2263	413.42007	974.35504	898.59125	1602.218	1532.8401	2114.4668	568.00555	3142.1809	578.07202	1321.4126	1558.7806	3641.6399	1431.5704	873.39905	1297.7074	1994.975	1242.8816	1649.1749	3161.395	1702.4532	810.32849	641.80487	2865.2534	1137.744	5080.1641	2863.5029	2331.9739	1995.0925	2899.2764	2859.1211	1213.9044	4753.4165	492.66302	4744.292	1392.652	867.72229	776.01495	2986.6362	2361.3735	4722.1382	2871.3955	3067.9277	1920.3915	1384.0775	1172.3051	1275.2069	996.18042	4053.5293	343.84421	1777.1086	1033.6744	3546.8552	1913.7867	5761.6489	1964.2817	5050.4521	1774.7446	1116.6863	1478.3815	2046.4961	3065.9587	1019.8937	4338.7075	892.77936
992.48364	752.10046	821.17078	896.69812	896.60852	824.49933	3380.6548	574.7121	1166.7964	552.59668	1217.036	3356.8689	2330.4795	1389.9274	1126.6188	1355.0115	782.38074	415.13245	1287.4205	1168.4191	850.19727	263.91547	2123.4404	421.23676	366.49225	1153.2485	302.31622	917.67957	1724.821	2040.7311	1255.0836	261.33047	545.09613	2515.4934	1171.1465	1744.8928	2605.4282	878.44025	1095.3693	979.9184	1622.978	907.43079	2143.334	1521.6943	1112.9839	1047.0968	512.60541	2483.1631	3598.9707	1496.5978	2492.7036	823.8949	548.8089	1794.9945	737.35779	799.80188	2800.5923	3176.4753	1331.6232	637.22308	955.79016	1445.0784	1799.6533	1600.0072	774.47156	1011.8474	304.17072	791.63129	729.20129	1337.7832	1242.8699	1863.911	516.68304	2891.4434	525.18494	1010.1447	1264.2109	3232.7148	1269.1624	792.82025	1150.9153	1772.7988	1045.5364	1423.5372	2569.7378	1263.3445	696.41565	529.39502	2476.6245	930.23438	4155.3042	2131.4536	2129.8823	1805.9491	2148.394	2478.5391	1101.0292	4065.5652	391.38843	4241.8164	1268.9762	654.13422	585.74097	2626.2168	1709.943	4250.4927	2412.4863	2569.2769	1417.7511	1183.1677	949.92004	1152.1532	777.51141	3235.4866	256.75867	1478.1165	758.32806	3188.6699	1593.5159	4891.2002	1357.0472	4142.2319	1420.1947	836.15582	1183.3998	1696.8871	2451.2397	797.5636	3391.4993	756.50006
1119.6588	851.25354	1080.5826	1063.5669	1030.1075	936.70093	4217.4907	662.74835	1396.6642	655.13538	1468.536	4157.7578	2501.6338	1710.3563	1252.8575	1622.3994	894.39429	456.52258	1579.3207	1413.5942	969.12115	301.0976	2578.647	463.56702	397.23413	1391.6688	402.0672	1089.6422	1863.7228	2495.4685	1497.9618	345.67346	648.12677	3086.9763	1418.9121	2112.4734	3223.8379	1115.3016	1333.1088	1126.5253	1975.4525	1090.4741	2480.6479	1877.0375	1308.1176	1253.4963	625.32263	2988.8269	4566.8335	1851.5919	3575.4102	899.25854	684.37842	2019.89	820.94257	888.67822	3474.9163	3866.6221	1727.4055	730.21838	1177.9508	1650.7441	2031.7386	1975.9335	992.46472	1136.558	468.33582	977.80652	924.64001	1597.1069	1500.5847	2126.9963	574.97394	3175.6909	582.03717	1327.0734	1561.7695	3596.7725	1449.1019	881.71326	1295.2295	1976.7518	1258.8945	1636.3781	3145.9788	1690.6086	804.45557	649.45258	2905.7395	1138.6261	5081.5684	2879.7964	2340.1626	1987.8977	2921.2764	2880.8125	1218.0797	4784.1855	493.01025	4725.3203	1402.6061	864.51825	773.49664	3013.7642	2358.1477	4669.7183	2852.7676	3052.2029	1924.9554	1389.0314	1156.4518	1307.3906	986.56927	3954.3862	392.89624	1777.824	1036.392	3549.8762	1919.9984	5736.2275	1995.6384	5058.0449	1784.2844	1124.6423	1470.0409	2050.4905	3105.9238	1009.9661	4407.4731	914.88855
998.41089	755.44885	826.05292	888.71228	904.32104	824.65259	3392.981	584.48029	1245.3477	543.31525	1215.123	3348.8708	2356.7751	1387.8784	1124.2214	1369.8259	749.98535	409.69342	1284.9373	1170.311	856.07416	264.36749	2132.8379	416.44391	364.79474	1150.5442	295.35242	920.95831	1726.5903	2021.3516	1263.9841	264.58423	546.19122	2513.636	1172.1077	1763.2112	2624.1877	875.57385	1090.9468	974.96143	1628.6603	920.03186	2137.2529	1520.0742	1136.3865	1046.5795	514.13947	2478.0151	3648.936	1498.2864	2506.5029	814.86627	562.69519	1802.2297	735.5564	804.66925	2832.7551	3193.3276	1348.8302	641.50671	954.22504	1444.9963	1794.0771	1599.6586	779.08142	1003.1935	353.13348	793.08276	747.77405	1332.3096	1205.0023	1878.6382	523.60046	2907.3821	529.33466	1016.921	1266.4819	3182.2158	1286.9797	798.68341	1149.0793	1757.5134	1056.9941	1415.2759	2544.8025	1260.2133	692.07672	535.14142	2518.7861	925.79718	4147.0342	2142.6008	2136.5022	1795.0868	2163.3164	2493.8938	1112.3333	4084.6895	391.98602	4200.917	1282.0271	650.67285	583.23566	2645.303	1697.1582	4240.4263	2390.1494	2549.2986	1412.3967	1182.5266	931.59564	1184.6523	768.35126	3147.6663	301.77368	1480.5074	760.43713	3174.6367	1600.3174	4873.8633	1380.3436	4139.4404	1420.3433	840.65515	1171.5867	1705.816	2460.0552	786.75128	3457.2454	773.68573
1128.0044	859.54102	1085.76	1065.3938	1039.8197	939.62732	4221.5273	621.84814	1425.1876	653.93341	1473.0511	4167.875	2493.0193	1710.7546	1247.4197	1610.2795	890.33911	454.21918	1587.8077	1416.613	972.34595	300.54297	2601.2009	464.76776	384.34869	1391.3989	397.67969	1094.2117	1847.7107	2497.4709	1501.2532	345.31079	645.53485	3104.1487	1415.8064	2119.5403	3255.5923	1117.7153	1338.5754	1121.2554	1997.7539	1098.604	2482.4807	1876.1396	1333.3721	1257.8228	630.19421	2993.2605	4615.8613	1851.6694	3595.7673	878.87018	697.1488	2033.6694	820.396	884.20563	3522.833	3895.2307	1754.8352	737.19086	1172.6682	1644.5415	2024.0911	1984.9301	988.93927	1128.3508	430.86435	985.43079	937.91602	1592.3572	1489.39	2127.9443	589.12579	3182.2043	592.14722	1350.4572	1561.738	3567.6519	1449.5691	887.38629	1294.387	1956.4086	1281.7167	1632.5948	3151.0425	1737.0291	802.9472	653.31409	2975.6743	1132.958	5060.6392	2893.4927	2347.3301	1989.037	2925.5183	2885.0735	1228.5669	4810.6128	497.57056	4722.6353	1394.7937	868.27368	779.35455	3027.3013	2347.8091	4688.7568	2832.3474	3043.7852	1911.5857	1393.2964	1149.5977	1339.6384	986.90784	3873.002	359.41507	1784.189	1030.5494	3523.2837	1923.101	5756.0083	2023.0148	5028.9282	1781.8622	1126.2007	1463.5767	2049.9351	3126.1443	1001.4221	4526.6973	928.10364
1004.1121	755.84113	825.85828	890.96881	909.13104	825.7558	3381.489	542.55981	1263.0446	541.23328	1216.6135	3341.4541	2344.6814	1378.6738	1114.8534	1360.8546	746.63837	402.0686	1285.5768	1172.1487	853.35394	262.08167	2144.5315	412.07764	357.28	1150.5042	288.15958	925.24469	1712.2307	2025.3118	1263.0864	264.31879	544.07019	2519.0359	1169.4536	1760.9459	2642.1824	876.45697	1088.8347	965.74359	1639.343	930.53571	2133.489	1514.4385	1150.2828	1041.7544	519.13953	2477.947	3686.5742	1494.6154	2517.5547	793.53491	573.27576	1804.2843	734.59399	797.96204	2863.4912	3196.283	1361.3848	647.85815	949.48376	1449.2643	1778.8152	1595.9978	775.09119	992.21271	312.30341	800.40381	759.33856	1325.2461	1197.7217	1871.4491	529.80823	2904.7336	532.59521	1027.7904	1264.5629	3160.5906	1287.8829	800.9552	1142.4662	1735.0232	1075.1729	1413.6384	2545.5068	1274.6738	683.95801	537.53558	2566.7341	917.59167	4120.3188	2147.2498	2133.4919	1799.4946	2161.7415	2493.2417	1117.7358	4104.4756	390.86871	4194.0552	1268.1042	655.70428	589.40356	2645.9187	1683.8702	4226.708	2371.3054	2537.9128	1398.0743	1185.4895	922.11682	1209.4707	768.39191	3077.4519	261.91901	1478.4163	751.12231	3145.8901	1595.4731	4877.3267	1398.5001	4108.0161	1418.0613	841.85675	1167.0662	1699.5848	2478.7083	780.19037	3542.7649	785.98083
1130.321	857.45514	1082.7177	1066.7556	1039.644	938.63013	4209.8916	621.53906	1449.2627	649.74487	1461.8936	4168.3906	2506.4749	1709.5769	1244.2084	1602.2991	882.1051	441.11169	1578.4565	1408.7384	967.66107	292.53162	2597.147	451.85565	393.13391	1381.5934	391.48645	1086.4067	1837.589	2485.9829	1500.2671	344.37555	647.61298	3140.2175	1401.0431	2132.5234	3268.0527	1115.7372	1342.624	1123.7866	2002.4783	1105.7441	2490.9307	1875.2501	1326.2222	1257.7609	641.46234	2985.5281	4699.5229	1850.3903	3579.8879	864.0249	711.52026	2032.0601	808.95306	874.65613	3507.3542	3915.1106	1779.7268	745.91736	1173.3074	1654.2501	2010.2887	1985.2251	982.49658	1108.6996	416.56104	992.32343	952.38702	1574.7346	1486.8193	2111.4583	594.97296	3176.1692	595.53448	1352.4329	1561.8882	3554.3694	1462.921	885.83972	1288.174	1901.4937	1303.6351	1628.6537	3141.3645	1751.8328	794.60242	663.67798	3024.4409	1136.494	5040.5708	2917.8887	2350.0667	1985.4543	2949.4548	2875.8767	1209.136	4829.7217	495.42517	4680.0029	1378.1382	869.09235	778.78564	3025.4819	2371.4006	4663.6724	2817.5996	3034.3489	1902.8102	1391.7178	1158.7322	1387.2543	974.81183	3802.2327	340.88544	1783.3118	1024.4622	3486.7324	1925.998	5703.5977	2045.218	5023.4639	1780.4989	1120.6368	1447.0304	2051.3521	3120.427	989.01019	4566.0439	927.0036
1004.608	756.00244	825.62524	880.25195	905.34363	829.2533	3380.0518	541.52515	1286.8801	535.3158	1210.9197	3330.4348	2353.6616	1385.2804	1114.1639	1347.9111	743.29456	390.73746	1273.9335	1167.5601	850.93408	257.45517	2146.4014	402.47745	360.40906	1143.8464	287.81036	921.93951	1694.8712	2023.7771	1262.2795	265.44022	541.93408	2537.5234	1159.6125	1781.6106	2638.4358	876.78979	1098.4688	970.349	1631.1177	931.13782	2142.6018	1506.0425	1143.0328	1051.1108	528.46973	2478.9607	3735.6179	1488.1279	2497.5178	783.23346	584.16687	1801.6681	729.95026	791.58289	2844.5984	3196.5366	1373.0463	656.00934	946.40332	1458.2557	1766.4492	1604.1967	769.10449	981.17413	302.86258	799.58423	765.66394	1304.2146	1196.2053	1856.0461	535.90515	2907.0408	535.37225	1030.7538	1258.0414	3134.6333	1285.8789	802.62134	1132.1172	1687.4265	1087.5852	1410.85	2541.1179	1286.9427	682.03558	547.34375	2603.3496	922.255	4106.146	2158.9792	2133.0979	1797.1763	2176.6692	2494.5132	1101.7288	4123.4106	387.11752	4168.8013	1251.4813	658.18341	590.65302	2644.8594	1689.0359	4192.2012	2360.1055	2526.9033	1398.2383	1188.7031	932.86963	1254.1475	757.63104	3027.8936	250.92368	1480.847	750.33398	3120.6096	1598.824	4821.8965	1407.368	4104.3911	1420.6787	840.93811	1157.0049	1698.7373	2481.6182	768.89648	3560.5762	779.71399
1131.6051	858.45605	1081.1907	1048.3867	1036.1581	937.67261	4216.0728	615.14221	1449.3542	642.12756	1468.6799	4156.9746	2498.7002	1715.9502	1221.54	1596.7786	881.48657	437.03702	1562.3917	1413.015	961.98785	291.71838	2599.3899	444.04813	411.21313	1391.7253	390.2514	1088.3354	1829.9683	2481.1025	1504.8173	344.68585	642.50818	3115.4395	1402.6964	2172.9871	3237.9246	1120.5715	1378.7234	1135.0365	1994.3602	1104.386	2516.6763	1868.5479	1327.03	1257.7471	644.36584	2991.741	4796.126	1846.1855	3559.2415	861.32574	713.03125	2033.4291	802.00494	872.80841	3496.812	3917.9219	1793.7994	747.74677	1177.632	1672.045	2005.042	1977.0327	981.36639	1083.8507	413.16956	994.22424	953.66455	1562.9486	1468.1499	2103.9475	601.4176	3175.1333	598.85962	1354.4387	1559.9368	3533.1543	1474.0062	888.52203	1289.6722	1887.1665	1308.0671	1632.1257	3130.4094	1762.967	785.82147	664.83789	3101.6223	1137.4637	5051.0127	2941.5115	2343.2312	1969.9861	2960.448	2895.5938	1218.5458	4860.5093	491.78952	4669.9175	1368.7244	873.35736	783.69714	3026.062	2371.0637	4600.1655	2792.7136	3021.9431	1905.1643	1404.5464	1175.5001	1428.1176	960.85651	3744.9973	336.75958	1778.7297	1008.3643	3450.1125	1918.7817	5646.3589	2065.79	5038.1519	1789.9431	1121.2126	1447.988	2049.5801	3126.0149	975.25836	4547.2397	927.00684
1006.661	758.10443	821.83545	870.0625	906.59351	829.9129	3375.1953	543.54333	1288.3479	530.74182	1203.3903	3321.2727	2367.7158	1389.7119	1092.6703	1348.5034	738.5769	388.6593	1264.8997	1159.9822	846.91852	255.39143	2142.0679	397.03308	378.27493	1141.1953	284.52014	914.12762	1686.3534	2005.97	1261.3213	264.7287	542.72394	2527.832	1149.4208	1812.4384	2624.6138	883.30304	1136.2748	975.21906	1627.6545	935.45068	2160.4612	1505.0955	1150.6417	1046.1244	531.81866	2467.2881	3810.2839	1486.6604	2485.7842	776.69702	588.66028	1804.4583	716.62799	787.828	2852.5483	3214.6045	1397.4766	655.33087	951.67761	1466.7303	1760.9189	1596.5829	775.04236	954.68536	302.42078	810.66711	769.49365	1295.8776	1183.8794	1847.9487	545.20984	2892.1919	542.12305	1034.5853	1259.3163	3136.6316	1305.976	800.79309	1137.0796	1666.2882	1101.7898	1410.2091	2524.073	1296.4456	673.73389	548.44989	2667.7937	921.69434	4116.5166	2176.407	2138.4028	1780.2037	2186.4966	2505.1985	1101.4652	4149.9902	386.5755	4148.353	1246.3341	654.54895	588.83197	2638.7903	1682.9402	4161.5078	2333.947	2515.5095	1399.1724	1194.0493	947.10913	1296.2355	751.18738	2970.1824	251.12422	1477.9152	739.26141	3082.4597	1594.4578	4794.6646	1420.7439	4123.0308	1418.3131	838.20917	1149.2084	1696.0601	2477.7952	762.33899	3554.9019	774.98663
1136.6809	861.51135	1059.4558	1042.8282	1036.3492	934.8299	4218.4609	613.70807	1446.1635	638.55701	1468.8263	4140.2139	2517.4526	1719.8628	1211.8608	1614.4185	874.03192	428.7756	1547.6663	1416.4437	969.25012	287.89783	2559.2463	434.50058	419.08704	1399.6627	383.93268	1086.4144	1815.0535	2476.4734	1514.8555	348.73419	645.8313	3094.4912	1401.2428	2181.176	3217.5713	1124.0203	1412.5784	1139.0564	1998.6982	1111.1696	2513.2744	1851.1398	1325.2592	1245.8123	653.16516	2974.3403	4893.5293	1832.028	3540.301	849.03522	717.59863	2024.5659	791.11072	860.95575	3483.5181	3933.3015	1809.6255	760.82678	1178.9374	1673.4271	1990.2919	1991.9226	984.27081	1072.552	414.88867	1006.6469	948.44214	1540.6758	1463.4558	2096.8242	604.69299	3155.2261	598.66815	1363.1033	1552.1323	3515.9111	1494.8195	876.88129	1280.9832	1866.3842	1313.8678	1630.783	3101.5078	1769.526	775.92682	668.078	3165.2271	1149.7716	5030.5547	2952.1819	2344.137	1967.2947	2965.0125	2924.5322	1209.2882	4847.9771	489.04257	4633.0898	1365.8064	871.29993	780.47577	3009.3271	2346.4399	4566.5596	2770.3706	3006.415	1880.5189	1402.3615	1183.8999	1441.1038	949.20703	3659.2883	336.77411	1784.3319	993.25336	3414.0703	1913.5637	5574.3179	2072.5103	5013.041	1792.9287	1105.3386	1436.957	2046.9475	3144.5564	965.49023	4546.5874	920.98962
1010.41	755.6825	807.10577	863.40125	906.17822	824.48413	3377.4211	537.56781	1281.8417	531.0072	1208.3657	3302.7651	2368.988	1390.1471	1081.3977	1360.0984	731.6955	378.17996	1253.287	1168.561	852.74194	254.02954	2110.9634	384.0231	386.87354	1152.655	281.13135	914.35004	1678.8882	2012.0881	1267.4363	264.14926	542.6449	2511.7493	1153.1543	1810.6941	2607.0183	878.91467	1160.835	983.02087	1630.7639	930.54919	2160.6416	1490.2355	1146.361	1041.1499	538.01404	2465.4993	3886.4165	1473.9257	2474.3599	766.4278	590.79297	1798.0948	711.86652	776.3985	2837.0813	3223.0039	1406.2582	670.02594	948.88177	1461.8998	1746.5408	1605.3766	767.38971	946.51874	304.81348	812.31812	765.75073	1283.4583	1169.9307	1840.0875	547.26367	2879.2114	541.86829	1038.9705	1250.1022	3109.9866	1321.2561	792.41083	1127.2723	1653.0974	1100.731	1411.5072	2506.8374	1305.4954	660.52698	550.73608	2716.042	933.16034	4098.8359	2184.9519	2137.064	1780.4447	2190.8323	2530.3787	1096.8333	4141.6216	383.53848	4120.0693	1236.3042	657.46924	590.25116	2632.0706	1663.8021	4117.4644	2317.3665	2502.7363	1379.9727	1199.3464	956.65863	1302.6006	742.01666	2899.2148	250.48611	1483.4387	732.06042	3056.3516	1588.6798	4723.0498	1421.2037	4098.501	1424.1328	828.40894	1144.4336	1690.5769	2496.1511	755.00037	3552.8174	773.00732
1136.9822	858.46448	1047.4026	1031.9414	1030.3409	930.86462	4228.2178	609.45129	1422.7426	639.55029	1473.429	4096.2812	2508.4807	1721.8206	1205.7012	1610.8789	871.00806	423.82507	1533.3522	1425.9465	965.17377	286.7995	2528.8877	428.57654	422.49615	1419.8964	382.69745	1093.9718	1811.8215	2479.6064	1515.4084	344.43152	647.89966	3057.7537	1406.7008	2174.198	3178.8438	1126.8822	1479.2327	1147.0989	1998.9133	1107.0396	2536.5784	1843.4924	1317.675	1231.1926	665.70062	2951.4834	4994.9814	1826.1787	3541.0818	847.7265	724.64404	2025.8418	789.98151	855.4411	3480.8501	3949.5957	1803.3849	770.45551	1176.1592	1658.6794	1978.2397	1995.9734	979.5191	1052.1461	417.63712	1011.1144	939.42883	1532.3014	1454.8955	2097.0859	612.08618	3147.2197	601.88654	1374.434	1547.0823	3492.0583	1501.5786	870.8382	1274.8918	1832.304	1322.2848	1646.7429	3097.561	1769.0735	773.44226	673.19043	3233.3796	1138.1987	5031.4731	2962.0598	2339.301	1952.2097	2971.1003	2958.7141	1185.5402	4865.7266	490.15515	4636.1772	1368.3762	878.75122	784.46619	3003.7903	2332.8999	4590.3594	2756.9863	2997.9092	1889.5452	1394.0739	1189.8438	1434.3628	933.69556	3580.1716	337.05777	1782.4875	1010.8425	3374.5505	1915.5659	5529.2705	2061.6716	5004.0029	1788.6875	1106.9783	1436.4409	2027.033	3153.3906	951.87	4549.8892	917.98938
1009.2764	757.01489	800.47095	855.49268	904.42993	824.88464	3389.7847	536.17578	1266.4563	530.09387	1217.0618	3281.5442	2369.5725	1395.328	1078.8071	1366.0356	731.17542	377.78091	1237.9075	1179.7428	843.93518	252.6261	2083.7759	382.22684	392.05612	1173.2186	281.42776	926.51892	1688.1562	2015.6135	1278.0248	264.50681	543.49841	2477.5974	1161.8666	1812.2173	2572.5547	880.84375	1217.5514	993.60669	1619.5883	935.59814	2178.4578	1493.1705	1142.892	1024.8572	547.07324	2449.0085	3988.7351	1479.5455	2466.3315	772.49597	595.51184	1796.542	704.45813	778.45581	2820.0256	3220.8367	1396.9807	681.26294	953.64148	1461.9879	1743.5004	1613.4996	772.52148	926.36926	307.04459	816.66455	755.30859	1275.4232	1166.4794	1849.248	556.75232	2878.0637	546.62366	1044.0538	1255.8303	3117.4014	1333.9924	793.91113	1127.967	1614.7283	1104.4823	1427.286	2491.7578	1313.2028	665.18787	553.4054	2790.5669	919.98608	4100.5195	2194.5129	2128.5576	1764.2664	2191.5894	2567.3977	1073.9061	4151.6587	380.95767	4133.3311	1248.0299	659.27917	589.96826	2618.4844	1660.8469	4126.4663	2303.8545	2487.7986	1387.6953	1181.6063	959.39551	1304.5371	728.625	2829.8167	250.87729	1488.1495	740.47144	3017.7427	1594.2786	4688.0479	1422.5575	4092.2451	1416.4465	825.4856	1139.9874	1674.3461	2506.1833	742.71521	3554.1936	771.94714
1132.9117	862.36121	1031.1788	1017.5677	1024.7594	929.99915	4240.5332	604.3866	1413.9491	641.66687	1449.2122	4098.8867	2509.5186	1723.7721	1195.3004	1623.8553	872.28479	422.87585	1521.1306	1406.3019	969.22815	285.03802	2502.8518	429.05115	425.02179	1412.9707	381.65161	1070.3259	1802.7281	2482.6494	1512.9358	349.23584	650.61884	3052.5122	1382.3296	2178.2937	3160.3418	1131.1887	1471.0002	1154.2499	1994.3853	1120.8232	2551.313	1843.3777	1316.2581	1219.5795	673.87372	2956.7251	5120.8354	1827.2505	3527.2725	849.82007	722.91663	2022.3699	783.1994	853.84619	3467.9199	3971.0198	1812.9355	786.24036	1178.5776	1660.749	1960.4546	1996.5247	981.02466	1049.0687	417.8714	1014.234	930.58936	1518.3912	1450.6407	2096.7629	621.24719	3131.9832	609.06177	1378.7559	1547.2656	3469.1177	1498.3359	871.76135	1281.4399	1819.5397	1320.7977	1648.3092	3059.0254	1784.6941	767.64539	673.93549	3272.6331	1138.2225	5031.022	2982.8547	2336.4382	1953.2333	2977.6016	2990.9565	1200.4784	4857.5615	485.03668	4695.6978	1380.4886	873.12964	779.8576	2987.165	2335.5662	4622.6333	2735.6021	2980.803	1890.0088	1390.3748	1193.7695	1428.5608	925.03601	3541.8276	336.83862	1790.0374	995.63586	3329.6321	1919.5928	5508.4248	2066.2964	4994.1494	1783.0748	1099.2269	1438.3542	2020.8632	3168.6064	943.3717	4562.9351	915.70105
1006.5073	760.25757	786.47424	845.9082	899.98193	818.8205	3393.3596	526.87598	1264.5951	532.28491	1189.6072	3277.2842	2360.7478	1397.8462	1071.9486	1370.1913	727.3822	373.79477	1237.9802	1155.5134	849.88312	249.41135	2063.103	379.93338	393.90173	1159.4303	281.48926	899.6261	1671.0674	2016.0167	1273.8591	265.81921	548.15857	2466.5205	1135.3245	1812.3944	2550.0564	886.47467	1209.2906	995.59064	1633.5986	945.95447	2194.8145	1486.6107	1138.2888	1013.221	554.97925	2448.4966	4062.5891	1473.7419	2464.697	767.43713	596.6189	1792.3669	701.78882	771.49707	2823.0781	3246.884	1404.2695	690.0108	953.39062	1455.8016	1723.9612	1615.3831	769.55933	922.78552	307.20929	824.89514	756.35059	1265.1095	1161.6333	1845.0187	561.44562	2862.6638	549.20807	1049.5559	1250.8013	3078.9348	1327.4175	787.30316	1125.7109	1604.4309	1104.0063	1429.3821	2473.5225	1316.8182	659.44061	555.13953	2815.582	917.55823	4091.824	2201.0259	2125.8601	1758.0784	2186.7932	2591.325	1088.7979	4142.4976	382.85458	4176.9434	1253.5564	657.69214	588.39368	2615.8892	1653.6035	4153.1265	2283.5752	2473.6338	1385.5691	1178.6833	961.68262	1295.1096	718.25549	2789.6511	251.15506	1492.1501	731.60596	2977.5161	1598.7979	4674.5278	1414.8718	4074.1604	1413.6689	825.82965	1143.5465	1677.2366	2517.7588	732.60077	3564.2507	769.177
1128.6101	864.43738	1023.129	1002.0609	1011.9891	928.00299	4225.8159	594.20618	1401.0298	642.6864	1438.4355	4081.3679	2527.7827	1725.2515	1189.424	1633.9703	870.36224	417.22623	1524.9478	1400.5288	966.97455	283.69489	2472.9407	425.30649	429.86713	1423.8	385.67267	1056.8201	1808.8495	2493.6318	1509.4974	348.72668	655.92444	3056.1829	1371.2361	2214.0229	3160.3481	1134.218	1456.5591	1161.0531	2006.5537	1127.9458	2540.7769	1849.4766	1315.9381	1207.8271	678.73303	2936.3406	5242.6191	1834.3284	3524.4238	842.66309	722.85413	2013.6414	785.58234	848.70728	3454.4976	3969.6101	1818.9425	799.6546	1191.3438	1656.8595	1946.9622	1997.3464	978.80652	1042.364	420.73828	1025.6978	915.36963	1519.2478	1446.8185	2083.7043	630.46533	3123.7512	618.41608	1376.0956	1553.0255	3452.1082	1497.6556	862.91101	1277.1827	1787.5564	1318.145	1658.1687	3050.5566	1790.2008	767.74841	674.74048	3324.7297	1135.0714	5012.5107	2995.8643	2318.821	1949.6157	2989.9402	3035.3228	1191.7881	4846.9307	483.43735	4716.0107	1387.8748	871.41217	777.10016	2958.0798	2352.1021	4617.1113	2719.6821	2964.9177	1899.5637	1385.8694	1201.1652	1400.0577	910.12848	3480.2908	337.47546	1797.7098	988.51581	3293.3755	1922.3706	5496.0186	2060.106	4975.6011	1785.7629	1096.1611	1437.0527	2023.1145	3170.7607	931.14288	4568.5312	905.50696
1004.6984	758.49359	777.68304	829.69104	888.45447	821.98639	3391.7319	522.08948	1242.6781	533.48315	1182.8096	3265.4683	2380.5159	1398.2776	1065.726	1378.3965	733.61407	366.08197	1239.8214	1154.046	852.33649	250.03105	2040.7472	374.12219	397.2132	1170.9971	283.03064	889.44257	1672.7994	2015.8317	1269.6749	268.65747	546.763	2471.4082	1128.1826	1844.9242	2553.6221	891.89178	1193.4556	1000.9872	1632.3511	946.76013	2179.9438	1490.7389	1137.2571	1006.6038	555.24066	2431.8225	4178.4492	1476.9481	2458.9446	766.47559	592.71667	1787.8466	701.38043	772.29163	2808.0305	3247.4387	1402.139	700.77423	964.43604	1457.5112	1712.2615	1614.219	766.37976	915.14801	307.19171	829.49414	742.0932	1263.9387	1160.8972	1833.5775	568.43164	2855.6108	557.00177	1042.8143	1253.9785	3060.436	1326.6805	785.98529	1126.4973	1583.8434	1110.8811	1435.6951	2456.541	1315.0903	659.93024	552.54736	2857.6213	916.66846	4093.7666	2214.5649	2113.0615	1755.5552	2203.2305	2628.218	1084.719	4146.252	378.70642	4194.0283	1261.6353	651.56079	583.30005	2582.3584	1670.5948	4151.4951	2270.991	2458.613	1390.2821	1172.9463	972.14832	1267.9238	707.76562	2746.311	250.23047	1500.4907	725.22034	2937.7959	1601.906	4644.3345	1405.969	4075.4019	1414.2489	824.26996	1139.651	1674.5282	2510.5537	724.164	3556.4861	758.0849
1128.5625	868.3678	1017.1087	1006.8232	1010.7463	916.7818	4240.8618	587.4267	1395.3632	646.15625	1439.0184	4084.3228	2518.3513	1724.0845	1184.1652	1625.2806	867.53571	414.93335	1532.4904	1404.2834	976.57642	283.90674	2453.1646	424.65027	424.96326	1445.1268	388.62054	1051.5938	1799.9208	2503.4128	1505.9801	348.95099	662.49243	3076.1763	1372.421	2219.7644	3178.8921	1131.6677	1447.7938	1166.8457	2010.4452	1130.5687	2552.6035	1836.2828	1304.2145	1194.3527	691.54681	2936.6426	5334.8735	1822.7855	3525.1299	842.37921	726.15497	2017.0673	782.1676	853.44049	3478.1343	3967.9497	1835.4603	821.93982	1190.3563	1654.3994	1928.024	1996.2288	973.44708	1048.6062	419.46008	1035.4775	907.96216	1513.2828	1426.4808	2070.1177	632.2417	3129.0735	620.61853	1388.0955	1546.8931	3453.083	1493.2631	869.45087	1278.8959	1785.8173	1327.3328	1654.0706	3048.1738	1787.0792	764.59973	673.78656	3368.7424	1125.6893	5012.3628	2994.0122	2309.6206	1941.0203	2994.1421	3067.1699	1206.4962	4831.8223	482.52228	4698.7476	1396.422	868.14294	774.55359	2941.0327	2363.4548	4637.2153	2700.5415	2939.708	1909.3002	1383.0028	1202.1371	1368.4069	909.24817	3472.1514	334.91064	1792.6201	976.13531	3273.7551	1917.8674	5478.0742	2063.2617	4940.1802	1788.6793	1093.0151	1447.9606	2026.4377	3194.0413	933.05688	4586.2007	898.97717
1004.2549	760.15063	777.95227	830.94128	882.67651	806.41443	3381.5085	513.40369	1240.0111	536.54724	1179.2584	3261.0791	2379.8838	1388.9395	1061.0811	1364.7385	727.71729	362.91223	1237.2548	1153.9618	857.14618	246.55423	2022.7185	373.56653	393.5401	1185.1042	287.82532	882.62457	1670.1017	2033.5928	1270.854	268.01358	558.04639	2486.1223	1125.3939	1847.3545	2565.6064	886.75427	1192.761	1005.328	1634.5554	945.65698	2188.9614	1479.8707	1133.1055	989.79816	566.86731	2436.7336	4240.2715	1470.5106	2456.9404	763.95697	597.08612	1787.1237	700.11914	772.61853	2820.0334	3234.6853	1423.6403	719.50488	959.28467	1451.8275	1700.3752	1604.0409	769.09125	918.90277	307.12717	830.61462	734.85413	1259.3804	1146.5657	1827.3385	574.07941	2855.1326	563.27429	1053.3833	1250.6907	3065.1045	1322.2051	788.0495	1121.0883	1589.1918	1112.3972	1436.6343	2457.4534	1311.5431	652.59259	553.34491	2899.3823	902.36169	4074.2825	2211.0583	2102.4187	1751.6382	2203.9778	2653.7029	1092.7744	4125.3042	377.36572	4181.8228	1265.131	648.91144	581.20648	2566.1929	1683.1482	4158.4102	2253.3284	2435.5095	1382.4542	1174.7594	968.5321	1233.1493	708.3382	2725.6619	248.45786	1490.8101	718.41138	2923.6191	1590.0984	4638.7358	1406.6125	4024.6663	1419.2042	822.60449	1151.4462	1671.8889	2525.6172	726.83112	3583.6738	751.03821
1117.3401	862.36639	1016.1154	993.81207	995.88239	919.22681	4219.1978	584.52844	1367.3478	649.77563	1425.8672	4079.5127	2531.4495	1719.5947	1184.0126	1616.2213	879.09167	411.35461	1525.0139	1393.369	976.75616	284.02057	2430.1895	423.39099	428.73914	1453.3831	388.58911	1043.5916	1805.3794	2509.4216	1502.2323	349.26727	669.62097	3049.7507	1359.4205	2223.6252	3156.9778	1133.9629	1443.8324	1169.2189	2006.4613	1121.4886	2555.3464	1836.0527	1298.7235	1183.3523	682.05963	2908.988	5421.6597	1825.6145	3509.0442	844.35498	713.58936	2010.0219	783.5741	853.43884	3442.5251	3952.3975	1838.6996	824.67139	1197.7097	1655.306	1909.6628	1992.8	975.62708	1054.2935	414.08194	1036.0388	891.65973	1522.7272	1449.3202	2053.8215	642.87177	3112.4766	624.35559	1389.6853	1549.7784	3439.4724	1490.4445	877.64233	1287.9033	1792.7384	1325.4469	1660.204	3027.823	1787.2056	758.44666	663.76294	3421.7776	1121.1101	4995.564	3001.7195	2285.3821	1936.7179	3002.3586	3082.178	1212.4457	4798.9072	480.99896	4676.3369	1437.0721	863.3053	771.73401	2895.5339	2362.7368	4655.5625	2686.731	2921.6675	1908.8796	1381.7472	1207.9476	1366.4215	901.77966	3438.0603	330.83908	1792.3978	991.91028	3247.5291	1913.3433	5460.002	2050.7236	4926.3857	1792.7594	1098.5347	1464.1382	2011.7789	3169.5461	924.99561	4583.4624	880.8913
985.73175	756.94165	772.15082	819.89667	866.81879	810.56982	3374.686	511.3562	1219.1707	536.03253	1169.5502	3244.7278	2389.4807	1389.3441	1056.9558	1359.3104	737.32745	361.20673	1229.1926	1145.3809	860.43152	247.60973	2010.3256	372.27667	395.67206	1192.3315	285.02118	874.95435	1668.0599	2029.7067	1255.9042	269.39276	556.35535	2453.176	1115.9689	1848.4691	2535.667	887.2948	1186.9404	1005.7462	1628.1763	942.12299	2188.1272	1478.9459	1122.9021	983.15063	553.4696	2414.718	4303.5269	1470.359	2432.8977	763.83118	580.89227	1775.3086	704.2569	773.2041	2772.9849	3216.4475	1418.2703	724.66437	961.98926	1450.8531	1682.7377	1604.1198	766.97845	918.79749	304.26788	828.36932	721.70837	1258.3145	1157.5043	1811.0021	581.05969	2842.6216	564.34546	1049.8389	1250.5549	3052.2847	1312.99	796.08405	1133.6947	1599.2202	1112.4595	1434.4945	2442.7551	1303.1826	650.1264	539.68005	2927.043	894.66504	4061.7241	2218.1846	2071.1064	1751.188	2212.2556	2666.9304	1100.1306	4081.8142	373.1048	4159.3706	1302.9673	651.74896	583.32367	2530.6716	1680.139	4167.8457	2244.1631	2422.282	1385.9229	1163.7579	970.00671	1233.5514	699.29254	2700.751	246.28354	1490.5404	725.09631	2892.3826	1587.2467	4588.6001	1395.9019	4015.4575	1421.321	822.68481	1164.1179	1668.7327	2506.46	717.29047	3556.8701	729.88708
1107.4666	867.5733	1015.03	997.38702	989.16974	910.01221	4214.8477	584.04266	1369.0327	651.1001	1418.2197	4039.7222	2524.8411	1714.5583	1175.4634	1611.1174	871.27161	406.63361	1522.4562	1387.996	982.00769	284.37973	2402.0381	416.35211	429.25433	1473.9924	386.30829	1033.307	1796.5425	2517.0908	1487.5067	349.5224	678.39368	3040.6526	1352.5698	2226.7747	3139.9644	1128.4148	1465.6935	1171.4377	2007.5826	1118.0703	2551.0352	1833.262	1293.3937	1174.6631	682.22125	2893.2241	5473.543	1820.5842	3484.8704	839.21259	709.70819	1996.8929	782.69061	846.9201	3436.5581	3941.4316	1848.0746	831.49628	1198.8125	1653.5964	1899.886	1984.348	965.71027	1054.9821	414.73132	1026.3939	878.4848	1521.7404	1438.4442	2050.8396	643.79608	3113.1829	625.71863	1394.5149	1545.4857	3379.071	1477.3094	874.04095	1287.101	1802.3335	1325.0127	1645.321	3028.7822	1770.2162	749.67731	661.21838	3406.7698	1128.0669	4966.7773	2990.5984	2266.9021	1942.7871	2993.9958	3071.106	1211.4661	4786.2402	475.90527	4658.8364	1441.1649	860.83881	770.19684	2864.0935	2364.8625	4637.6621	2679.709	2911.2261	1907.5969	1365.4207	1214.1173	1377.9675	893.34003	3406.491	332.33234	1779.882	985.13208	3222.1479	1894.4005	5412.9199	2046.9478	4869.4736	1789.9702	1097.3812	1467.6555	2015.1121	3189.2065	918.56976	4541.3306	883.05548
982.84937	760.10736	771.61462	822.04089	860.17773	801.13477	3357.8979	505.67374	1213.1744	537.50262	1164.845	3230.6646	2369.4141	1388.5918	1048.1846	1353.5787	730.32935	357.41144	1231.9226	1143.3134	864.5282	247.27603	1995.363	367.59045	394.88718	1210.1407	286.99216	868.91071	1654.4091	2047.011	1247.2975	267.99863	565.16046	2449.3616	1111.395	1842.6902	2527.3538	883.16809	1204.5902	1007.3462	1634.6161	942.31274	2191.6611	1469.5546	1115.0272	970.15344	555.50958	2398.4399	4324.0483	1459.5793	2428.9998	760.95422	578.09131	1773.5593	702.29712	768.19775	2788.5227	3225.6274	1433.1016	731.35828	959.86731	1447.6062	1662.3627	1602.879	757.68762	924.16998	305.38602	827.8717	716.78821	1260.7366	1147.9727	1794.6705	581.01355	2843.9719	563.87512	1061.2539	1241.166	3000.8972	1306.4626	793.63562	1129.5659	1608.9948	1104.8309	1423.5446	2444.001	1305.3453	637.76404	538.74268	2925.7302	899.11768	4026.4246	2204.0596	2062.74	1754.0839	2197.1958	2649.178	1103.6193	4072.9829	371.20868	4147.4067	1306.35	649.78101	581.32214	2505.2183	1675.7949	4162.5332	2241.0403	2418.4819	1386.0342	1161.036	974.41956	1242.5209	694.09338	2666.4033	248.45215	1484.5756	719.12231	2881.0535	1576.2917	4580.0513	1385.4866	3956.4509	1423.0845	818.81848	1170.2484	1659.085	2539.6333	713.1283	3541.2368	734.11688
1107.5378	864.30414	999.34949	991.13629	978.25397	911.64325	4192.8267	573.60016	1364.2837	646.62329	1413.3459	4040.9363	2507.0544	1694.9401	1164.1719	1600.7836	870.42511	404.36078	1529.2937	1382.189	980.07758	284.40637	2392.3982	414.00568	426.83563	1497.7129	387.31519	1028.953	1795.6597	2527.3281	1479.2782	346.20331	680.64093	3071.3684	1347.3387	2241.02	3164.8508	1127.2373	1484.2792	1173.0225	2002.7715	1119.4545	2543.4976	1827.8749	1285.1653	1163.1967	670.65875	2896.6748	5528.4668	1814.8376	3463.156	837.34949	697.677	1990.6748	779.72113	848.15405	3407.7898	3937.3582	1847.1504	834.48199	1201.1589	1651.981	1884.7648	1961.7614	963.25793	1065.2145	415.69153	1026.2883	853.94965	1526.7096	1449.8419	2037.0782	644.82794	3093.717	626.12524	1402.5574	1540.3402	3368.3503	1475.2969	875.59729	1279.4061	1815.4344	1309.3907	1629.5465	3032.6538	1738.4794	745.18304	645.58655	3413.123	1124.4275	4923.958	2995.8254	2256.0811	1936.6191	3003.0173	3065.438	1230.0072	4732.0166	474.1864	4634.5674	1455.9392	863.27362	770.79578	2828.4224	2372.5811	4638.7422	2662.6677	2895.4768	1910.3986	1363.1438	1206.8569	1413.9077	889.09039	3394.2305	332.75659	1771.5122	994.71527	3218.106	1887.9713	5415.9395	2022.3562	4830.624	1792.0183	1091.4884	1480.4758	2008.6194	3201.1248	916.07062	4500.0737	869.35126
982.41351	760.22113	761.99066	815.85815	856.36774	805.57123	3350.8552	499.73645	1215.4183	531.97284	1163.5585	3223.6785	2361.2124	1375.8328	1039.3358	1343.8716	733.17651	355.97925	1231.8445	1140.1383	856.60437	248.18297	1990.8013	365.02386	394.51471	1231.3054	287.97968	865.138	1656.752	2046.7261	1236.5134	267.1488	567.05261	2468.4165	1108.9382	1852.3029	2541.8586	885.70319	1221.4628	1007.8371	1630.6438	939.04449	2176.3105	1463.9403	1111.0022	959.49341	548.66742	2392.6387	4383.7148	1453.2753	2407.4116	760.98065	571.3504	1764.2043	701.66003	770.25867	2755.2146	3210.5874	1434.853	731.63287	963.27606	1452.3535	1654.8081	1588.7224	758.48694	931.9411	305.2251	821.70062	694.22021	1264.0825	1157.3423	1789.9083	582.68292	2834.2083	565.52405	1062.6948	1236.4504	2986.1477	1307.2334	794.16254	1121.7224	1620.525	1097.6829	1410.8816	2443.3044	1281.5994	634.32318	529.48932	2924.6294	904.59271	4010.0581	2202.2822	2048.8552	1751.7802	2198.6812	2642.5212	1115.7275	4045.4646	369.03949	4123.979	1316.8286	651.02734	583.28583	2473.2246	1684.3872	4166.4092	2220.8386	2398.6509	1384.569	1158.7943	977.87799	1273.5238	694.48358	2658.0898	247.57407	1480.3032	726.15649	2871.2634	1572.8787	4581.1035	1369.8834	3943.6895	1414.9323	818.69073	1171.1832	1662.0037	2540.416	715.70093	3509.0889	720.4552
1110.3658	866.55676	995.51904	1007.83	977.57629	907.23132	4182.1958	573.42358	1358.6488	639.65021	1408.593	4024.3394	2503.6782	1698.6655	1151.8373	1604.3147	877.19092	400.13544	1523.4363	1382.4922	977.1308	284.2121	2365.854	407.90015	426.00244	1514.291	393.1615	1025.093	1786.2471	2526.2559	1473.4611	345.66022	691.76355	3077.355	1343.5139	2236.083	3163.5659	1134.9298	1508.8545	1172.3007	2002.899	1112.5159	2537.0874	1830.8395	1282.4769	1146.8304	674.84247	2886.3589	5577.1138	1813.8939	3439.7803	832.81323	695.87787	1998.4674	778.72046	847.69446	3415.4268	3939.229	1863.5355	833.38287	1199.5643	1662.9041	1874.3439	1964.4891	963.40649	1072.7839	414.40475	1024.4617	843.75623	1518.8567	1451.2056	2028.4662	647.15936	3119.0898	628.30408	1402.7349	1537.78	3339.1538	1478.6432	872.94067	1271.1224	1817.0654	1311.7094	1618.5529	3031.5332	1735.6101	739.73798	646.86475	3401.5601	1131.4827	4911.5107	2987.9922	2244.9756	1931.4575	2994.7681	3063.9717	1250.4988	4728.7266	474.58026	4618.7598	1467.3446	860.17535	768.16711	2805.624	2382.7842	4635.2803	2655.384	2885.3135	1896.2648	1354.1477	1212.6949	1448.1752	879.13702	3400.7815	332.38474	1769.7224	1005.0339	3201.2505	1885.494	5397.6411	2008.4915	4813.9941	1790.0903	1093.5118	1483.1904	2010.4417	3218.1248	909.51569	4478.4849	868.18433
982.27893	757.35223	758.63794	825.49402	852.30847	802.44031	3347.1411	501.62357	1205.2856	529.6925	1155.1628	3210.4678	2368.9089	1369.5948	1029.2048	1357.9454	731.8551	353.44446	1224.9534	1136.3369	859.45233	249.7605	1964.0972	359.31958	398.09277	1239.5842	289.50098	858.94104	1657.0803	2054.8179	1243.9382	264.13123	577.58795	2476.9438	1101.1038	1863.001	2545.0942	885.45361	1241.1119	1006.9475	1641.9368	932.11536	2172.6753	1476.1356	1112.989	959.48676	551.42944	2383.3899	4430.9277	1461.7449	2389.1221	753.44873	568.28674	1763.2417	698.31543	767.26807	2764.1235	3215.894	1443.3707	731.41235	965.66284	1456.6112	1650.1658	1579.3458	756.99176	940.49097	303.63571	820.7804	684.34656	1263.3806	1160.2867	1787.3943	588.51062	2839.071	570.53857	1061.6378	1240.708	2968.9968	1314.7601	788.08038	1121.3119	1624.2731	1093.0348	1392.2542	2447.4143	1272.0958	637.82617	527.77344	2932.8503	904.27222	4004.0259	2200.0269	2031.4474	1750.7354	2196.4255	2650.9951	1135.2399	4017.8979	368.96539	4107.335	1336.1489	647.30573	580.21429	2457.1084	1688.8461	4165.5234	2215.7305	2390.1721	1379.9476	1141.3169	977.87622	1316.2274	685.88153	2675.8774	246.30145	1474.0586	733.71033	2853.9812	1564.9581	4548.0767	1366.23	3933.4409	1419.3818	813.69617	1178.3776	1667.0625	2559.8865	708.68091	3484.6504	717.72296
1102.863	865.35986	986.05542	1005.7546	972.57886	904.54413	4200.3413	573.24756	1337.9763	632.80237	1406.759	4019.3044	2487.447	1687.8489	1152.314	1613.5343	873.5589	402.08926	1526.8959	1385.3671	979.47443	285.00549	2349.3523	406.86667	428.42325	1533.9718	396.543	1022.2031	1796.2024	2533.4412	1480.6875	342.8819	693.52051	3100.9885	1340.761	2244.6526	3152.7712	1127.5941	1518.9875	1166.9121	2008.7544	1105.7069	2540.4722	1828.5155	1274.7692	1148.1809	669.47839	2879.4521	5609.2935	1809.8768	3437.5383	835.6167	683.97412	1989.8232	779.34497	845.87463	3419.0603	3936.5657	1865.0623	837.01367	1203.0748	1678.8999	1871.933	1952.2053	957.00439	1084.965	414.42621	1018.8365	841.15173	1523.9832	1447.8926	2026.059	650.57617	3102.4636	634.5365	1409.1327	1534.4147	3340.1833	1470.8795	876.14783	1270.6559	1824.9131	1307.5078	1592.2484	3047.0901	1725.4194	733.43872	639.52173	3397.8401	1127.1335	4912.3066	2969.666	2219.1721	1942.163	2979.3081	3061.2861	1275.9445	4690.686	470.30612	4601.4404	1479.3745	858.79346	767.21729	2786.5679	2385.137	4650.4751	2654.5325	2881.1411	1889.5941	1347.6688	1203.1956	1479.3723	877.02649	3452.8723	332.23608	1764.4758	1001.8024	3206.5781	1877.0447	5344.0332	2004.6342	4813.7407	1790.201	1085.887	1487.8734	2025.1373	3248.6206	908.49744	4500.0322	867.6012
978.73846	757.07684	753.76117	828.81622	848.66632	798.0177	3346.6179	498.78223	1186.7678	525.12347	1150.4164	3219.6885	2353.7866	1359.0688	1032.965	1353.3652	732.58069	351.89539	1230.8898	1134.6224	856.48999	248.70718	1946.6425	356.2113	395.72156	1252.0354	294.36395	855.09387	1658.5323	2054.8479	1244.8905	265.57333	577.16846	2494.5979	1096.3999	1862.642	2532.3345	881.6073	1248.5847	1005.3193	1643.006	927.93427	2167.4709	1475.7175	1104.5123	949.29321	547.2641	2364.5681	4451.707	1460.1565	2396.1323	756.86768	558.52606	1761.658	693.07788	765.84009	2767.8179	3229.4316	1449.1785	733.3457	970.37158	1471.7803	1647.6923	1566.7122	754.95807	947.9386	303.13104	819.34918	680.76611	1259.5206	1157.198	1783.9237	591.22125	2836.3208	576.61438	1065.218	1240.6836	2961.2825	1302.3116	792.95557	1116.1483	1634.6455	1090.0854	1373.8654	2440.6843	1269.0408	632.92773	523.58551	2920.0728	904.11511	3986.3235	2195.9973	2020.3588	1755.2542	2195.4517	2638.49	1153.0723	3994.8032	364.44568	4080.5674	1342.2928	646.40076	578.75928	2431.3213	1700.9309	4185.5981	2205.2593	2379.1301	1371.5197	1133.1947	971.33691	1340.1953	683.22021	2695.5483	246.25314	1466.9662	734.35046	2846.8755	1554.8411	4518.686	1349.8403	3918.5261	1418.6476	811.80383	1180.8163	1674.6018	2571.8809	707.32483	3502.4795	720.5575
1113.8304	864.90717	988.87207	1008.2969	968.4505	902.93152	4226.3423	572.85718	1336.0032	629.19037	1406.7803	4011.832	2491.5215	1677.7762	1147.6899	1630.3533	879.5437	403.28625	1526.7119	1393.1416	982.18347	283.59641	2354.1467	405.39868	432.48801	1548.6246	405.39444	1021.6316	1790.2281	2515.7041	1466.2581	343.74246	701.57867	3164.9258	1340.9473	2251.7617	3195.4021	1130.9677	1549.4071	1164.0201	2018.4816	1105.183	2538.0642	1821.3706	1271.8087	1138.3915	666.89606	2873.6382	5617.7178	1801.1866	3420.5742	830.2655	679.1723	2001.2794	773.93384	842.64197	3365.2405	3947.749	1881.0634	830.89441	1207.0209	1679.7285	1861.2852	1939.2277	949.46924	1086.9596	415.27274	1016.3592	832.58331	1530.6437	1436.074	2016.0127	655.68726	3105.6812	642.05127	1407.2582	1526.1799	3328.4714	1469.9585	876.86279	1268.2657	1846.1566	1300.2998	1582.7177	3036.5454	1698.6042	731.66492	631.52283	3380.707	1134.2672	4843.8491	2977.3142	2225.6152	1955.557	2981.5837	3033.9968	1348.7739	4679.04	471.81903	4579.665	1465.2867	859.4801	768.99231	2777.2332	2409.4265	4641.2261	2641.7368	2866.2913	1889.0752	1342.6655	1211.4655	1476.1134	872.4281	3407.7886	332.41714	1753.6836	1009.9674	3224.6357	1865.2025	5352.9072	1988.0582	4770.8604	1793.1633	1087.4307	1500.1427	2029.9813	3274.6035	904.58301	4489.0288	851.07867
986.76416	760.79303	753.71735	826.24463	845.36853	795.28296	3367.2202	500.99646	1191.8473	519.73926	1148.4313	3200.6108	2346.1382	1351.0016	1024.5088	1368.8099	732.66058	353.00238	1231.7361	1139.0411	859.89191	249.52223	1951.4052	355.41058	397.81207	1261.1934	299.88483	852.04523	1651.8381	2041.9559	1232.2574	265.12018	587.81128	2550.9495	1094.5033	1862.7389	2567.7456	879.76801	1282.3542	1001.7828	1645.5428	918.64917	2163.7974	1466.3287	1099.0913	938.91779	542.15094	2374.468	4438.0615	1450.7151	2379.0242	748.15631	553.56616	1767.8356	693.42822	758.18835	2730.3135	3222.6768	1471.6708	729.45593	967.17499	1477.5836	1639.6067	1556.4183	751.11499	951.61542	303.30243	819.18237	670.85645	1267.4971	1142.2513	1777.5308	589.69678	2836.0852	577.10791	1065.4929	1232.0361	2950.8867	1293.3885	788.55048	1114.8336	1652.6179	1083.3986	1369.3434	2446.5579	1252.9969	625.97571	513.88647	2900.3918	902.66132	3931.7537	2191.9167	2021.0326	1767.6768	2189.5012	2617.0322	1221.2938	3980.6646	367.47095	4072.2051	1330.0933	641.74829	575.3031	2424.707	1712.5697	4177.0259	2194.7588	2366.3982	1370.9888	1133.601	973.90912	1338.9122	680.09515	2674.8977	245.70799	1457.7618	735.80157	2871.3643	1543.3107	4522.1445	1346.1411	3882.1929	1420.8674	815.46149	1190.2527	1685.9153	2602.6003	704.92511	3488.4612	700.08746
1103.9581	865.27832	982.38904	997.25842	967.09912	901.06006	4234.3638	570.3866	1320.6115	623.52893	1392.9434	3996.3501	2454.3767	1662.3772	1133.1779	1622.9866	878.71045	405.67175	1521.4585	1384.7117	979.52948	284.31134	2332.343	408.44385	427.72885	1537.0049	405.98904	1012.2717	1791.7646	2487.9766	1471.295	343.48083	704.01422	3164.0107	1327.0964	2247.4216	3186.0417	1127.5574	1578.4324	1164.6115	2021.5791	1098.3849	2524.1135	1814.4452	1263.901	1140.8071	657.09052	2843.6992	5629.9438	1796.62	3387.4006	840.71631	665.86786	2000.1152	767.74615	847.19336	3363.2476	3938.2539	1886.2017	821.07507	1200.6302	1683.8738	1853.9485	1922.2505	945.90247	1086.8385	414.43494	1017.1534	813.80225	1525.1368	1432.8845	2006.9421	654.21899	3076.4302	646.97046	1404.7214	1522.6046	3290.7183	1462.6975	875.06982	1269.7799	1856.3439	1273.2567	1562.4646	3023.7747	1689.4207	731.33887	617.59973	3387.356	1126.8988	4813.3374	2967.0854	2197.9402	1960.5818	2963.3052	3019.6794	1335.2756	4641.7715	470.02161	4540.8457	1467.0127	854.99194	765.11798	2754.8242	2413.7739	4619.4624	2620.8669	2842.2361	1887.6895	1328.9056	1200.3306	1475.9226	863.82019	3470.4307	331.57391	1735.5634	1011.6825	3201.0603	1856.7166	5305.3428	1975.8206	4779.2964	1796.3083	1085.2692	1511.0327	2033.0134	3280.7717	899.73535	4482.6948	863.01099
974.59241	756.08728	745.55212	816.81641	841.53772	796.68768	3377.7427	499.08472	1174.2183	514.34973	1139.457	3190.3367	2323.8386	1340.021	1013.9956	1364.9882	733.21393	356.53268	1221.0312	1134.3099	854.63989	248.19058	1937.2631	359.8096	394.16559	1254.0645	302.35339	846.72412	1645.1936	2018.5331	1238.2461	260.85233	587.46875	2542.2896	1085.83	1864.4952	2555.7698	881.78851	1296.6199	1000.7411	1637.3805	917.27539	2159.6897	1457.764	1091.7411	936.87891	532.52588	2342.9788	4458.2065	1443.3311	2358.4111	758.32599	542.1394	1771.1946	688.98706	764.12775	2716.1904	3197.7886	1463.9573	720.53534	968.55078	1478.2162	1636.172	1543.5096	740.23047	951.36328	301.82715	816.80188	655.52539	1262.1559	1147.4784	1772.1388	592.39392	2812.1497	585.71759	1064.197	1226.7312	2920.1218	1292.8358	789.8559	1113.6167	1655.6769	1066.04	1355.9807	2434.146	1235.9911	622.11957	502.12485	2897.9692	897.38025	3907.9441	2187.0725	1993.9027	1770.2272	2177.1091	2603.4009	1209.3695	3953.6497	364.21225	4033.9409	1328.1462	642.1037	576.48645	2413.7722	1714.2249	4154.4028	2179.5896	2347.542	1368.6412	1112.855	964.08936	1336.245	670.31836	2716.1855	243.40163	1446.1454	733.63232	2853.6821	1540.7415	4467.1968	1331.7333	3889.0305	1420.8263	812.02954	1197.2153	1685.3726	2602.3352	698.07935	3476.366	706.45129
1107.0875	864.16052	983.42395	1004.2056	965.37366	896.56403	4242.8208	574.21851	1326.3872	618.9527	1390.9338	3993.7104	2465.2207	1650.1458	1118.5795	1636.5411	874.47736	400.89264	1518.2164	1384.224	988.92206	285.87326	2322.7061	412.74548	431.33276	1534.6902	408.53357	1010.8251	1785.4199	2496.2393	1490.0414	338.91541	704.6908	3172.4167	1325.1559	2268.0713	3217.5654	1124.4082	1624.0062	1164.7545	2013.4132	1095.5768	2528.8564	1809.7999	1255.7993	1128.7417	658.68872	2844.8325	5624.082	1792.0227	3361.5647	839.06384	665.01477	2016.7616	763.62408	848.21057	3360.0051	3943.6533	1868.7931	825.45917	1202.8076	1686.0896	1851.6014	1907.2896	937.10352	1092.8505	413.9906	1010.3672	805.72559	1529.2848	1428.0884	2003.1095	654.27112	3076.2178	649.79913	1407.781	1518.5627	3292.749	1464.5094	867.9209	1266.6434	1863.8879	1271.553	1553.3226	3008.2656	1660.5938	729.66772	615.39368	3365.5552	1136.3745	4776.3086	2972.8599	2200.7903	1965.1108	2968.3711	3016.1138	1340.6421	4632.1338	470.4726	4522.5479	1465.5695	853.33844	764.07806	2743.8865	2394.8564	4577.4712	2615.3347	2839.3975	1893.8915	1324.0647	1197.1738	1473.5492	861.21283	3491.873	330.54077	1732.1113	1005.853	3205.2681	1853.4226	5298.0566	1952.3726	4750.7007	1805.3019	1090.7413	1524.7271	2035.8047	3296.5396	899.7326	4459.8516	876.60266
978.80597	758.42572	749.30133	826.24921	841.4566	791.45032	3388.6621	497.62881	1178.3495	511.01239	1140.4805	3195.8606	2325.219	1328.5522	1003.6062	1373.6539	729.74963	352.86798	1217.5284	1136.7598	867.53442	249.60797	1924.3413	363.38556	394.51044	1255.5486	301.12518	846.7641	1648.7351	2021.1863	1248.1011	261.58014	587.11029	2553.1338	1087.2437	1878.6678	2582.3782	875.0199	1336.6257	1001.5376	1645.7241	918.78497	2153.2688	1456.6028	1088.8776	930.18542	534.51245	2334.988	4462.2568	1443.0049	2335.6628	761.62695	541.30493	1777.8248	684.12354	770.61945	2715.7576	3218.7424	1446.2703	717.15454	970.17493	1482.8677	1633.038	1530.2898	734.75879	953.38861	300.53201	808.54181	653.99921	1262.989	1134.7944	1769.0038	590.75574	2802.7542	586.11688	1060.4584	1225.7539	2910.5432	1292.6082	786.89368	1113.7233	1675.2764	1063.7849	1343.2339	2415.1396	1212.8718	624.6889	500.92487	2884.6245	907.55151	3877.8064	2190.1968	1994.0625	1771.5009	2177.8523	2600.3142	1215.3577	3932.3892	366.7099	4014.5276	1334.1324	639.46167	573.97205	2402.9895	1698.371	4112.29	2172.9392	2340.8313	1369.6918	1110.29	962.15662	1341.7097	671.08844	2725.2241	243.45367	1437.1863	730.8125	2851.5464	1530.5537	4483.3481	1316.1085	3865.2537	1428.2695	810.03979	1207.6648	1688.5413	2609.2812	700.68427	3460.6875	722.3136
1111.3955	864.45508	978.81104	988.14673	961.33911	902.54291	4261.6147	573.6236	1330.9551	612.88037	1391.4475	3986.6055	2462.8696	1626.2976	1114.9777	1625.1526	877.96527	404.43872	1511.411	1385.7191	985.3006	283.30365	2300.1118	414.26764	430.37711	1535.4388	411.65372	1010.2926	1785.3169	2450.967	1498.9163	339.31635	707.58618	3178.1001	1325.2842	2259.3516	3218.3972	1122.0962	1638.1461	1159.0688	2023.9602	1092.9708	2521.1863	1810.0637	1249.3406	1125.2717	656.1261	2832.616	5603.2363	1791.7024	3339.3894	841.00098	657.26447	2019.7268	758.28802	851.13025	3336.1245	3940.7041	1852.9368	822.77991	1194.8656	1690.9532	1841.7876	1879.6008	932.59021	1093.5834	405.8573	1007.2006	798.42169	1530.9729	1435.2786	1992.9487	655.55103	3035.012	654.01172	1412.2072	1517.1882	3264.1582	1465.3317	861.95044	1264.0576	1869.2211	1281.1401	1552.1196	3014.8923	1652.3033	724.39221	605.83081	3336.8264	1150.8909	4740.8818	2950.7393	2184.302	1969.8569	2948.3777	3005.4414	1331.3046	4581.6611	472.98889	4509.0244	1448.3361	853.98352	763.14801	2743.5396	2403.9167	4539.4399	2591.9919	2808.9521	1875.2727	1312.6588	1207.5261	1453.3457	864.96692	3476.5706	326.72009	1720.6133	1013.8434	3208.7356	1848.7349	5288.4609	1937.0061	4728.2466	1802.2797	1087.1714	1545.6682	2040.887	3306.4468	905.53418	4444.0679	894.98779
987.44849	757.05426	744.19116	809.32703	838.67712	795.9483	3402.3506	496.86127	1184.6361	504.59161	1136.6132	3184.4219	2326.0522	1307.418	995.7312	1367.5031	730.87146	357.14917	1212.197	1133.6715	858.78601	251.59358	1906.3293	365.77301	398.36697	1251.7064	302.94662	844.01349	1646.1791	1991.1482	1256.4081	259.26758	586.85522	2565.8782	1083.1021	1873.375	2596.1584	877.05023	1352.0892	995.69586	1645.4744	913.17249	2154.4263	1454.7817	1082.1754	929.50293	532.76562	2328.5449	4438.0044	1439.2159	2319.2092	761.54663	534.88477	1783.8531	680.17151	770.56458	2702.655	3210.1672	1432.8422	720.94702	962.22766	1489.3552	1625.7731	1506.7903	730.15393	952.6734	298.82175	807.03992	646.91608	1266.1876	1143.2053	1761.7137	593.05969	2777.5911	590.63953	1066.7504	1221.202	2892.2844	1290.569	780.05457	1105.7893	1678.8646	1063.676	1337.7351	2424.9634	1210.76	621.63318	493.16974	2865.2544	914.21558	3854.4536	2163.3259	1977.839	1773.2977	2152.4426	2597.4763	1206.1851	3886.9414	366.74896	4004.5735	1313.0964	641.48901	575.47906	2399.365	1704.064	4087.9741	2163.082	2329.9705	1358.8942	1105.2097	965.49988	1317.3162	669.10724	2715.6982	242.51895	1429.239	738.25061	2849.5784	1528.5845	4467.8501	1302.3978	3851.5684	1431.7633	812.50653	1230.0753	1693.8173	2621.3081	700.00659	3439.3372	735.03802
1117.8575	863.77295	975.80389	990.99207	959.40527	900.49481	4272.7964	570.75787	1331.502	606.33875	1387.937	3963.4915	2475.2698	1605.2971	1108.318	1635.2395	872.87201	399.13266	1505.275	1386.5864	987.7561	286.28412	2283.853	406.24655	430.414	1531.3596	410.28143	1006.3366	1781.1261	2415.5759	1503.9949	337.8678	705.43518	3195.3726	1322.0955	2274.5654	3232.7268	1118.3188	1629.5398	1160.3662	2013.1467	1088.8811	2512.582	1819.2905	1249.3341	1113.9634	657.83386	2832.4451	5583.5015	1797.2144	3302.3301	842.5932	654.24255	2026.2251	755.20227	857.9527	3311.6716	3942.6438	1842.0134	820.11603	1190.5391	1688.7089	1845.0719	1856.3123	923.57758	1095.7571	401.8941	1007.7197	789.33411	1534.0764	1408.4207	1995.674	655.0307	3020.4734	656.66425	1414.0433	1520.5184	3270.7422	1460.6841	852.93768	1254.1292	1866.2622	1266.2283	1539.8484	3003.6465	1621.5901	725.77917	606.16138	3324.2041	1158.8553	4731.0249	2936.4612	2173.5442	1968.8811	2928.9734	2998.488	1337.3787	4550.2173	474.35544	4484.5562	1451.9333	855.80609	765.90802	2743.5391	2397.3027	4492.2812	2591.0508	2806.9109	1871.6139	1309.6741	1211.1881	1458.1337	863.03522	3458.1526	323.17651	1716.1809	1015.4857	3212.3074	1855.0886	5293.5059	1933.6475	4718.1826	1815.6628	1091.9851	1562.9829	2032.6113	3319.1855	905.49237	4409.6152	906.89868
990.15399	756.44507	741.21814	815.85242	835.95599	794.79987	3422.5461	497.81091	1183.3586	502.35284	1130.5973	3177.2517	2341.7463	1288.6484	990.18024	1373.4591	728.67914	355.65637	1212.8315	1131.1851	866.96228	250.07019	1894.1766	362.71991	395.73663	1245.3237	303.05212	838.96942	1646.3733	1960.0807	1268.8236	259.26736	582.53107	2582.8345	1078.0626	1888.5526	2608.1836	876.56915	1345.6499	993.22333	1645.6421	913.33344	2147.2222	1461.4506	1083.6487	922.24255	535.961	2333.9509	4427.7466	1444.278	2297.9585	767.31708	536.43243	1795.093	676.5022	781.79193	2682.0149	3217.1692	1432.1504	719.0625	956.3587	1483.7605	1623.2733	1485.7096	726.18481	954.75128	293.98895	806.3916	637.17755	1266.8729	1123.4185	1756.0499	594.53809	2756.5583	594.40625	1070.312	1224.8867	2901.3181	1293.2372	776.06427	1100.5212	1677.3003	1056.4944	1331.6923	2407.3147	1193.835	620.40723	493.51111	2858.0681	922.29315	3837.1428	2160.2583	1974.6434	1784.9677	2146.8965	2586.3276	1208.6337	3860.5684	370.64471	3986.5405	1318.9796	638.47351	572.56818	2404.6807	1700.8761	4040.2666	2146.8015	2312.7327	1357.7996	1096.6986	971.32623	1324.0726	670.02374	2703.813	240.01854	1427.7433	737.56335	2857.7937	1534.0431	4472.7583	1302.4156	3838.0845	1438.4814	817.51202	1240.5569	1695.153	2628.9553	701.29138	3429.6772	745.97186
1116.5935	862.33087	976.47827	993.58563	961.31671	896.96729	4283.9668	569.43408	1336.6978	602.23248	1390.4098	3975.0903	2483.5564	1581.9344	1100.5618	1628.6561	868.80432	399.92224	1503.1169	1394.0487	994.02783	288.65018	2289.0645	406.03149	429.7113	1536.3942	415.8858	1012.0182	1785.9004	2378.6387	1502.0507	336.09277	703.45203	3222.7676	1324.8035	2266.9033	3268.3083	1115.12	1575.8206	1154.0745	2023.2146	1093.3546	2504.8159	1820.167	1249.4438	1116.776	656.41339	2817.9666	5558.9731	1799.6914	3290.8765	842.14478	647.65411	2039.1284	751.18774	862.64685	3310.4219	3960.1689	1821.525	824.10291	1179.4178	1681.9049	1836.5708	1832.0161	924.50085	1093.6293	400.1842	1012.3112	783.1911	1533.761	1408.194	1985.488	652.89215	3001.0283	658.3233	1417.3481	1521.9392	3259.8147	1476.7375	853.0896	1246.6671	1850.7877	1259.0646	1525.5682	3023.5166	1629.8269	717.44281	597.44397	3300.7935	1162.8546	4695.4795	2920.0686	2167.5269	1984.9983	2913.988	2970.6211	1321.0811	4509.1807	475.32635	4471.1245	1435.7792	856.42896	765.89117	2753.4155	2401.9924	4480.1035	2567.2	2786.3743	1877.6912	1293.9976	1211.1055	1441.5421	860.87122	3469.4629	323.43304	1713.6011	1014.2661	3210.8499	1851.4619	5296.5845	1942.7903	4707.3916	1820.4564	1089.705	1582.4279	2045.27	3335.2156	904.79333	4397.1245	918.48969
991.38428	758.70697	743.97577	813.88708	839.93335	789.94818	3404.8025	493.51788	1195.4088	498.29822	1127.5626	3177.467	2335.2002	1272.5497	981.53076	1365.7953	725.17871	351.22412	1211.7526	1130.9871	867.84192	250.50764	1890.2689	357.29309	397.12518	1241.9622	304.80322	838.99207	1643.8685	1921.8009	1256.0188	258.9469	592.26648	2610.1792	1074.3799	1872.4971	2643.0632	872.9035	1288.4178	991.27936	1653.8562	916.16199	2140.9255	1461.8524	1089.4415	917.96948	535.47559	2311.6077	4399.3975	1445.9921	2291.6946	760.36096	531.5108	1805.5498	676.25854	778.39954	2684.0894	3219.9285	1415.6266	721.80798	949.4491	1471.2018	1615.5594	1468.2648	722.91711	952.82031	293.41541	808.59772	635.59424	1264.4489	1118.851	1751.4124	592.06073	2751.6392	596.37311	1076.0521	1225.2672	2886.9861	1299.0339	769.94159	1083.6475	1656.4275	1047.2042	1326.0731	2427.4009	1200.4052	614.68335	488.86853	2838.5083	930.45117	3800.5317	2142.907	1965.574	1791.2793	2132.2188	2554.0876	1196.3898	3822.5396	371.34705	3965.4773	1301.6829	638.74768	572.86963	2407.6067	1704.9124	4037.7529	2141.6516	2307.8516	1356.385	1085.8588	976.8623	1306.5219	666.93866	2703.7336	239.34019	1420.7555	737.80725	2856.8149	1527.4778	4460.6401	1302.2623	3818.9053	1442.2195	816.58087	1255.6699	1694.1018	2632.1897	700.02216	3410.8079	760.81348
1114.644	858.65717	974.48401	987.00665	952.93695	903.88519	4278.4277	570.90631	1325.7717	595.9715	1380.2781	3956.8726	2479.3774	1569.1567	1097.1173	1627.2679	872.16681	396.33331	1490.6372	1383.9514	983.23193	283.19568	2281.6958	398.21887	428.54355	1524.7389	416.29733	1005.2567	1777.1445	2352.9006	1496.7318	337.35272	700.09924	3205.511	1313.5039	2288.6694	3272.6484	1120.9355	1565.4586	1151.8179	2016.985	1083.9012	2502.2246	1834.1448	1248.1621	1112.3912	656.06506	2799.1294	5535.8325	1813.1516	3260.4446	850.30029	646.00031	2040.203	748.60535	871.11292	3284.7048	3944.1763	1803.7344	822.20435	1174.7482	1670.5093	1837.3252	1815.312	924.47144	1090.5802	400.13184	997.86859	776.03436	1526.5374	1402.908	1987.2371	656.04053	3000.4653	664.23364	1421.0554	1533.0122	3260.2502	1467.7375	853.7467	1229.3611	1825.3181	1254.9431	1520.2791	3015.147	1616.6204	718.23743	594.04755	3307.3369	1178.3237	4646.5469	2898.1558	2149.0273	1979.4908	2894.3535	2971.2126	1324.4384	4478.7134	474.68781	4437.8853	1438.7891	854.89233	765.25098	2755.4915	2400.926	4439.0317	2555.8008	2774.0454	1871.5801	1288.7507	1213.4198	1445.5422	859.26855	3468.9475	324.8999	1703.01	1019.2657	3202.8994	1842.9944	5285.333	1929.1132	4673.0645	1825.3413	1096.3884	1603.8104	2038.1552	3321.5125	905.02795	4306.8594	914.9278
990.61633	753.18079	739.88989	811.79138	834.21191	798.82532	3408.2471	493.95337	1183.5529	496.35037	1123.0388	3164.5515	2338.3093	1260.0393	978.65625	1363.9257	730.96991	350.52255	1202.5118	1127.9047	861.29382	248.97659	1893.1912	352.06827	396.92313	1237.2611	308.46005	838.05164	1639.5614	1899.8518	1258.2303	258.56476	589.62805	2593.0491	1069.8373	1890.1112	2644.7485	873.97504	1288.0057	986.06085	1651.4919	917.17017	2138.438	1471.536	1088.9961	917.02673	536.83496	2300.0203	4372.5327	1454.5426	2266.4443	768.66138	532.00647	1804.8591	671.93811	787.31738	2675.7	3221.1765	1395.0112	724.1936	945.43921	1463.3887	1615.1836	1453.2234	725.81604	947.33887	292.76193	802.04565	628.23401	1263.5432	1118.6565	1748.9541	591.9989	2740.1128	598.63293	1076.4021	1233.3882	2883.9114	1298.9193	771.46399	1077.6299	1641.2998	1044.7805	1313.7827	2416.7561	1196.9807	614.82422	488.32657	2837.7361	935.20972	3762.3755	2131.9211	1955.6528	1784.8783	2121.064	2551.9219	1195.5757	3794.9739	370.73874	3934.6895	1308.9994	639.32471	573.44897	2408.6589	1698.4823	4007.51	2123.2456	2289.1318	1352.636	1074.0317	970.23779	1314.2012	669.39587	2696.7961	240.99237	1407.5	741.48358	2848.3708	1515.4717	4469.7139	1303.4266	3793.78	1442.4043	818.38397	1270.569	1695.5107	2621.9778	703.81152	3354.4409	755.87561
1116.5913	858.50287	979.88074	993.83636	948.80035	901.29779	4266.1914	573.02209	1331.4368	595.05328	1374.0441	3955.948	2476.9456	1559.3534	1087.1735	1607.865	870.89423	394.3421	1490.1281	1380.1482	978.86829	285.9064	2256.6396	393.65503	431.36652	1516.8118	418.28894	1000.842	1782.405	2352.9546	1500.0128	333.91574	701.85297	3227.0217	1308.0249	2292.9167	3302.9558	1119.8605	1561.6622	1152.0337	2018.2117	1088.7642	2495.7317	1832.0999	1244.2059	1103.8907	661.19116	2790.7344	5513.7305	1814.3158	3239.7668	850.91956	644.09735	2052.7178	742.24091	870.42505	3315.4373	3941.6208	1802.8458	817.64215	1172.9156	1661.1287	1832.031	1805.6368	920.14966	1084.2924	397.84851	996.54034	774.32593	1523.9149	1413.478	1982.4333	654.58289	3016.9128	666.46893	1436.6305	1537.4335	3247.2944	1464.8593	856.46436	1227.2241	1792.8134	1243.2389	1508.2722	3014.8547	1618.8512	713.8385	591.42078	3299.1592	1183.318	4586.6494	2871.3948	2146.3557	1970.9827	2866.9998	2953.2942	1309.1134	4452.2109	475.72833	4408.7446	1415.043	852.57819	763.95526	2751.1729	2408.0227	4419.1089	2539.2769	2756.9722	1863.6023	1268.5961	1211.2802	1421.3019	856.45453	3413.7698	322.23395	1694.7041	1014.5872	3200.3193	1835.2335	5284.4492	1927.5781	4631.3311	1816.5778	1099.5752	1614.9382	2024.6309	3315.0244	904.77167	4294.5562	903.19794
984.62292	753.32611	738.91516	812.42126	827.63477	793.14276	3407.2446	495.62109	1184.6383	493.23993	1116.2992	3155.2588	2330.2461	1248.636	974.82666	1348.6637	726.31946	350.35132	1200.1176	1122.5715	857.77063	250.67809	1869.7751	348.97137	396.68677	1229.9988	308.76166	832.01764	1636.4694	1905.2522	1251.1808	257.94171	586.34869	2592.6462	1063.7556	1893.5255	2653.2939	875.25018	1285.6384	988.83881	1644.8279	909.49634	2127.2671	1467.8406	1076.368	905.41528	538.37311	2287.9707	4367.8228	1453.9095	2251.9646	765.51837	527.37598	1814.7815	666.09265	783.65021	2675.356	3202.2529	1393.4202	712.63074	938.21814	1454.1681	1607.0167	1441.4365	720.7514	946.72589	292.74231	796.31189	626.15656	1252.1871	1118.3843	1740.9745	591.25604	2749.5654	602.12421	1081.4467	1235.5599	2865.4097	1290.3745	769.48938	1068.2103	1615.4098	1030.1338	1303.001	2419.9985	1191.3076	608.52948	482.8031	2825.8708	939.48352	3717.7688	2108.9197	1942.7761	1778.7944	2095.8938	2547.804	1184.1332	3770.5596	372.117	3906.4548	1283.5626	639.44806	574.16364	2401.7588	1699.2667	3990.4792	2104.8701	2270.0176	1349.6947	1062.6285	965.48413	1289.3021	663.42743	2658.209	239.54605	1402.2991	735.5907	2850.5435	1511.7253	4465.1113	1303.2189	3762.1694	1441.9635	819.98468	1282.8472	1680.0681	2616.2092	699.52472	3323.6838	742.81531
1118.2004	857.58228	973.51471	1000.0334	940.52966	897.69116	4256.2153	571.96423	1334.5601	590.09589	1371.2761	3941.9946	2480.9087	1551.0699	1089.437	1599.8652	861.41455	394.50031	1485.3571	1384.2013	975.23419	289.28363	2258.8342	389.27283	429.04828	1514.1813	421.3313	1000.322	1780.5225	2344.8093	1490.1475	333.84167	699.52069	3221.783	1304.5758	2278.7307	3284.0017	1119.5376	1582.0183	1148.1633	2017.9272	1080.2145	2490.1228	1827.4109	1244.667	1099.8132	655.48932	2774.4844	5491.6514	1811.4963	3212.4143	853.25519	640.22296	2048.0154	742.74255	867.70941	3305.1033	3915.9707	1785.426	808.44476	1165.1355	1658.5227	1827.7759	1795.8011	919.74579	1087.5426	394.08939	992.23621	776.19128	1522.0846	1423.0481	1978.3408	654.79364	3014.3513	670.52429	1430.9435	1536.1484	3244.3577	1449.1101	850.95087	1215.7544	1764.55	1234.0638	1499.7579	3025.4236	1622.8611	712.45764	586.58289	3269.7268	1193.5801	4571.561	2851.5034	2131.1448	1973.6144	2850.283	2951.3076	1306.2072	4428.5942	477.24841	4386.0381	1413.0122	853.258	764.69794	2754.3909	2404.0522	4428.4551	2523.0381	2741.6821	1862.3445	1263.6421	1209.9924	1422.3081	851.46417	3426.8926	321.07339	1695.2935	1008.2628	3204.6377	1835.8862	5293.4712	1931.5768	4610.5415	1825.4803	1099.9249	1635.9517	2015.6378	3312.8638	900.94171	4261.1064	887.96521
988.92322	749.81622	738.88733	819.40265	822.45154	790.64026	3402.2771	496.23016	1186.6348	488.71106	1115.9308	3156.0767	2336.5986	1243.9069	974.4386	1340.5912	716.14227	348.94604	1196.8914	1128.4492	857.4425	252.16827	1867.853	343.10657	397.11908	1230.1072	311.15216	833.00458	1639.6573	1894.0107	1246.1871	257.10956	585.83398	2610.1809	1062.2983	1887.2308	2660.21	873.3327	1297.1519	983.14948	1648.0709	908.10742	2122.6694	1463.2574	1083.9017	901.4928	535.82141	2273.6892	4341.9453	1450.129	2231.4517	770.93506	524.17755	1812.3567	665.95551	784.01117	2670.3193	3207.6189	1378.4647	710.54474	934.21362	1446.0481	1606.677	1435.3474	721.59015	945.95844	292.50562	793.80231	629.25018	1254.8868	1129.1149	1739.3777	588.74359	2755.1812	602.38611	1087.6298	1232.1486	2868.4326	1277.181	768.29987	1064.9547	1580.389	1026.8347	1298.3116	2427.0232	1190.552	608.61121	479.71301	2809.7002	946.41516	3702.3394	2097.9688	1938.7888	1780.8191	2089.2583	2540.6523	1178.7897	3747.5659	372.12073	3889.167	1282.014	636.34979	571.995	2416.2964	1704.1058	3996.5613	2095.6323	2262.1865	1342.4999	1050.0042	962.35742	1287.546	660.5553	2675.9092	239.92018	1403.552	729.33868	2847.8582	1511.3906	4473.9502	1310.6553	3741.925	1440.4886	819.15411	1293.6166	1676.0248	2616.6326	696.8736	3301.7021	733.48242
1113.9729	855.84589	976.29797	1026.519	939.28119	894.38062	4253.249	571.5625	1329.5854	586.255	1370.4789	3929.1353	2486.4482	1541.4712	1093.546	1585.1207	855.13501	395.48212	1475.8643	1385.9397	973.79449	289.01019	2265.2239	388.14325	431.48944	1513.8176	426.91309	999.77625	1774.5219	2328.9121	1493.093	335.86481	705.94507	3242.8462	1303.6012	2294.4258	3292.231	1115.255	1570.6212	1143.3801	2012.9629	1084.5444	2487.5464	1815.2349	1250.7545	1097.8358	660.62769	2761.6926	5478.8716	1802.5413	3206.7317	853.90076	640.19751	2052.3501	743.80615	868.39417	3305.9871	3927.2134	1775.6619	801.38599	1163.021	1649.9545	1820.6497	1784.353	915.05798	1083.2112	390.39688	987.93903	790.2417	1519.4382	1437.8175	1969.6193	651.56964	3003.8047	669.67383	1439.0227	1531.0981	3220.8359	1456.486	850.79602	1214.6877	1722.2795	1234.6	1488.5188	3023.6733	1636.3735	708.04517	587.67181	3269.7534	1187.2909	4510.9673	2838.1255	2125.8491	1975.8115	2837.9363	2942.4001	1284.1982	4377.0464	478.4469	4390.3926	1406.4985	854.94495	767.03424	2766.9465	2411.9836	4424.0176	2505.9058	2722.1653	1857.1288	1251.5985	1198.8052	1415.3141	852.20996	3419.2148	319.50699	1681.4359	1008.012	3189.9382	1823.0892	5282.376	1948.749	4617.9209	1827.7419	1093.8589	1656.2521	2012.3245	3305.635	903.93713	4232.0029	899.1463
989.84521	749.26801	738.21362	834.2207	822.2699	790.55298	3387.5547	494.2854	1184.5408	483.15961	1114.9481	3141.4985	2344.2393	1240.5162	979.18073	1329.9583	714.53271	350.82147	1189.4083	1129.0509	855.94006	251.69952	1878.3422	342.59198	399.53461	1228.6991	314.83246	834.0592	1633.4023	1875.1927	1249.7607	259.09235	587.6778	2623.5454	1061.5829	1903.9197	2657.0425	872.34998	1284.821	982.76343	1640.1023	907.77405	2124.0815	1451.8337	1087.5901	903.73181	534.68176	2266.2119	4341.5195	1442.2549	2220.2573	774.01788	521.6958	1812.0045	665.83099	787.26099	2673.5432	3208.7241	1372.5403	703.85382	930.61359	1446.6528	1602.9736	1430.5347	717.42548	945.49365	285.80606	789.31024	636.48846	1255.0018	1144.8901	1735.4749	587.50415	2757.9893	604.12781	1082.0682	1229.1755	2857.1309	1280.6724	771.82281	1062.165	1543.6691	1032.3046	1288.9708	2424.7969	1212.3877	610.07147	479.10944	2806.1997	949.97247	3642.417	2081.6638	1925.8127	1782.4728	2076.0283	2531.0366	1162.5342	3714.7446	370.2218	3897.9905	1274.7144	640.32623	575.7019	2423.0088	1706.3833	3971.0508	2094.1292	2257.9155	1341.3945	1041.2136	960.37653	1282.3633	662.53235	2659.6846	236.09406	1395.6757	733.12976	2840.0708	1507.3457	4452.5161	1312.6542	3736.9165	1444.9948	818.13928	1312.2621	1671.626	2606.6091	700.31934	3278.9519	749.21661
1120.2823	858.20819	962.96838	1024.2081	942.96747	896.67133	4251.6846	568.98969	1334.5908	579.11255	1368.8757	3930.448	2494.4272	1543.1337	1088.2123	1581.9489	852.79962	400.29034	1473.7589	1385.4614	974.33716	289.21362	2247.5186	388.91034	429.3252	1513.2366	425.23474	997.01056	1770.0211	2308.9258	1494.38	338.38339	701.37793	3256.2927	1302.6311	2293.8394	3285.0339	1115.059	1563.4053	1137.3851	2008.2574	1094.7369	2483.9866	1802.6683	1249.6239	1098.9824	656.39752	2758.0557	5448.2324	1791.9247	3212.9768	856.93835	637.14905	2056.1304	736.8338	863.2511	3327.1775	3931.3992	1759.7976	791.12207	1159.6876	1645.2596	1818.8584	1786.0929	915.70105	1082.7532	387.88538	987.2265	803.24951	1508.9546	1444.653	1969.349	648.11072	2998.373	666.83527	1448.7272	1522.443	3230.2827	1460.6493	842.18176	1205.3114	1712.7612	1243.3639	1477.4572	3037.3662	1648.3745	710.72076	585.03027	3246.7791	1185.4701	4477.0361	2819.3914	2122.364	1971.5751	2831.0686	2936.8618	1287.2698	4350.2529	480.48315	4365.7979	1412.8224	848.29462	762.05493	2773.1707	2388.9556	4440.7339	2478.2358	2689.8469	1840.7289	1249.1367	1189.3721	1423.9126	848.89081	3434.2568	316.03229	1683.8818	1003.2575	3180.9089	1830.611	5299.6348	1966.524	4625.9937	1823.1021	1096.1815	1666.9102	2014.1422	3308.1667	900.16644	4227.2822	888.88849
989.40601	748.24713	732.37756	825.79126	821.21039	786.47522	3393.8083	494.08298	1181.0115	481.05615	1112.6271	3135.2168	2348.5898	1240.6146	972.86658	1328.2169	713.13879	355.06592	1182.1442	1127.4481	855.87952	251.72301	1869.8071	343.17548	395.39575	1226.856	316.94537	829.94275	1627.1788	1865.6514	1248.8074	258.53394	585.99756	2617.7856	1059.0391	1896.6885	2637.1724	870.70557	1278.1057	975.49072	1638.0417	914.16394	2120.5859	1444.3353	1079.8047	904.00989	532.91583	2257.4089	4303.4346	1435.7003	2229.603	773.70941	517.72327	1812.9681	657.19305	777.73456	2692.5288	3202.3647	1356.4476	696.03412	930.20544	1438.3027	1597.7363	1432.7101	718.56927	942.8717	288.08496	786.33789	643.47742	1245.4807	1148.1797	1730.9437	587.1062	2748.1404	603.51782	1094.8423	1223.9087	2859.8362	1284.9618	759.30182	1054.8004	1539.2935	1034.2932	1280.402	2442.417	1217.918	608.46606	476.21948	2789.845	947.60352	3626.8049	2067.1956	1920.9625	1781.1265	2063.55	2535.5432	1167.6504	3693.7834	373.7442	3869.4636	1277.6897	635.13611	570.99097	2427.1274	1690.9548	4004.2881	2066.5979	2226.8962	1330.7725	1040.5698	953.75806	1286.1178	660.73175	2673.3628	235.83823	1391.1456	729.85278	2830.9358	1505.3035	4471.6538	1326.4506	3753.675	1444.0408	821.06689	1322.3962	1670.0806	2619.1018	699.04657	3262.5513	732.02716
1123.8931	855.14624	962.40723	1025.441	938.54028	887.34534	4240.0474	571.89624	1331.895	578.19336	1368.6995	3924.0171	2499.8979	1540.853	1086.5194	1571.4844	842.67773	396.31003	1471.5181	1393.7217	973.67114	289.30768	2264.1013	386.06894	428.98019	1513.0885	427.26334	1000.4949	1752.3883	2314.885	1489.3561	337.09747	705.32605	3270.7827	1301.1644	2284.8391	3287.1509	1114.4709	1600.2772	1130.6802	2004.2196	1088.042	2492.7295	1793.5	1241.9928	1093.5939	660.07788	2757.4138	5394.7935	1783.2947	3190.5679	859.81982	640.2312	2057.084	733.53186	866.27014	3320.0703	3935.6196	1747.5365	800.92517	1156.2557	1634.7764	1810.6632	1784.4298	907.25598	1080.5962	388.28217	986.35767	805.39465	1518.1571	1440.5997	1958.2383	648.3916	3002.5796	666.66809	1446.9576	1519.6334	3241.6406	1444.8452	845.75916	1204.7097	1698.9929	1241.1782	1464.9248	3043.158	1642.7579	706.36597	586.68213	3236.1196	1173.7909	4436.2329	2807.0547	2123.5732	1969.8792	2823.3928	2931.1511	1275.7434	4330.6763	479.15829	4370.5815	1390.9232	851.35583	765.43604	2777.0156	2393.8345	4419.7021	2475.8611	2688.5085	1839.0234	1238.4609	1180.2358	1399.8259	852.94666	3431.6846	313.97974	1666.4178	997.92944	3180.9329	1818.84	5320.0938	1979.7542	4603.4131	1835.0443	1093.5271	1700.366	1999.8259	3320.9092	906.61304	4172.7749	884.37671
994.46216	746.05829	731.00751	836.69043	817.71564	784.56543	3368.8533	493.66495	1180.4323	480.68652	1107.3857	3142.6479	2347.8179	1234.1595	975.19983	1318.7739	706.12769	349.21753	1178.7126	1129.7396	848.38208	254.08055	1871.8107	338.43323	395.72284	1221.3845	320.1734	830.04065	1614.7289	1859.3234	1249.3467	256.78925	591.61249	2638.5371	1053.1187	1894.91	2645.7197	865.10437	1307.5453	971.1333	1635.2502	911.07043	2118.5056	1440.5524	1077.5649	891.35474	529.86359	2248.5232	4273.4404	1432.6958	2226.0571	777.79614	517.76385	1823.2272	655.8764	784.01324	2680.2168	3208.4546	1346.4921	699.78149	929.1886	1431.1733	1591.8785	1424.4652	710.37952	940.35461	286.07697	785.96606	648.7074	1248.5699	1137.1296	1723.5985	582.4928	2732.5825	598.91541	1090.1958	1223.7664	2867.8762	1272.8035	764.72723	1051.3438	1524.9822	1028.6075	1275.7336	2433.8669	1214.4224	606.90106	473.11902	2775.1243	937.53101	3583.4229	2054.2583	1923.6099	1773.127	2056.3882	2521.874	1150.417	3663.7471	373.27802	3867.5496	1261.2231	631.99091	569.12518	2426.8494	1699.9176	3988.8389	2049.3879	2209.55	1322.2281	1024.5745	945.32776	1268.7811	660.3299	2663.7295	233.84833	1377.7745	722.61084	2815.8252	1496.7272	4487.1587	1331.2742	3727.5242	1442.1521	818.86157	1339.4614	1656.8616	2610.5967	700.03021	3220.043	733.29272
1118.9464	853.33228	959.05292	1035.7019	934.06567	881.67365	4232.8193	568.7887	1317.0049	574.36713	1363.6631	3912.7085	2507.481	1539.0731	1082.1492	1569.3663	846.14838	384.36285	1464.4237	1393.6536	968.61865	289.73434	2252.208	374.84979	429.23218	1508.3199	428.12952	995.66956	1743.4999	2313.6116	1492.8247	334.91989	705.61627	3256.8628	1295.2026	2285.6475	3268.552	1106.0817	1602.6559	1131.4127	1992.056	1076.0186	2478.3833	1793.7676	1241.6351	1088.2656	657.56042	2742.4419	5386.8398	1778.4302	3173.8149	850.19208	640.27094	2050.6133	728.89337	848.82391	3284.1526	3924.0024	1739.951	795.4176	1157.0638	1645.3761	1809.6818	1782.5061	908.39337	1080.1069	388.64374	977.13196	810.26782	1510.9552	1438.4148	1958.7076	643.64209	2977.7759	661.56049	1430.9346	1516.8635	3242.3147	1433.438	835.21307	1194.6976	1686.7756	1238.5208	1453.6884	3023.0334	1650.5045	703.49219	585.0957	3228.4944	1179.2601	4402.4165	2790.5964	2116.7935	1964.0249	2805.1641	2919.9421	1264.6785	4306.2764	478.75922	4341.1968	1384.5526	843.8197	759.48907	2771.7151	2390.3879	4433.4482	2456.7571	2665.1824	1830.6305	1221.3162	1184.2002	1394.5697	847.41931	3440.7725	313.91986	1659.5428	990.75531	3153.8027	1820.9164	5296.3794	1984.614	4594.6484	1824.942	1096.0706	1700.4508	2002.1204	3310.8318	902.16333	4124.7104	881.68616
996.31793	744.59454	724.82556	845.40814	817.74493	774.86658	3369.1941	493.42307	1165.4578	474.51044	1104.2836	3118.5874	2362.8696	1228.2528	969.72888	1315.0787	706.0127	343.62518	1174.4592	1131.1819	847.10052	254.25465	1865.5999	333.44122	394.71445	1217.7905	320.28482	827.10144	1608.2697	1861.542	1244.2894	259.66888	588.29718	2625.2126	1049.5308	1898.3914	2631.2742	865.00806	1311.1746	972.26685	1634.2856	903.23895	2102.123	1439.7347	1082.2003	889.39032	533.93951	2238.2908	4274.437	1428.2278	2200.2212	770.21472	521.55725	1812.6338	649.52039	768.91858	2650.803	3202.0508	1344.2898	694.7854	930.93396	1430.8768	1589.7983	1416.9034	709.70312	937.55493	285.12408	780.96051	650.86487	1241.3385	1140.0189	1720.2042	583.3501	2719.3328	599.59619	1081.9658	1222.4509	2871.5417	1263.7	755.80017	1050.457	1517.6201	1032.3376	1256.3816	2414.5789	1219.8687	602.75317	476.79749	2774.4707	939.29041	3552.9177	2054.1404	1914.3091	1767.2177	2055.5349	2512.6108	1139.0931	3642.1897	373.6698	3850.3435	1263.5645	630.06946	567.47485	2427.0598	1700.4944	3983.3059	2034.3767	2194.144	1321.3835	1020.6715	943.30115	1271.1268	651.83264	2676.9983	232.41867	1373.3895	722.15137	2796.0999	1500.6887	4462.833	1339.6748	3713.7852	1444.1271	817.07349	1347.6659	1654.3368	2607.4385	692.74353	3193.7231	734.28149
1124.8433	847.815	963.12689	1036.8972	929.11639	885.32812	4234.4312	563.30981	1297.449	568.26257	1352.6649	3904.8621	2492.9685	1538.9185	1079.8893	1561.9279	843.61731	380.22174	1462.4014	1387.9021	962.72339	290.85434	2262.394	368.35901	427.68671	1496.8723	432.46893	992.55811	1747.0552	2303.1753	1496.3673	339.34152	703.03137	3268.0574	1284.7195	2290.9956	3266.8606	1106.4287	1633.887	1128.3949	1990.3511	1067.8494	2467.7417	1787.2358	1242.6259	1087.0319	654.68573	2726.3184	5369.8457	1772.9799	3171.7119	850.33148	636.45856	2028.9285	728.68964	849.66473	3228.2866	3924.3455	1747.0229	793.93408	1164.4186	1634.8196	1804.9126	1781.2517	902.16315	1079.1799	388.43051	975.5722	818.94769	1503.533	1440.4395	1953.0016	645.15369	2963.4133	663.57935	1424.449	1514.4467	3250.5972	1433.9974	837.05133	1190.1318	1675.5458	1237.0128	1435.2292	3037.4189	1652.6516	707.21869	581.65314	3233.46	1168.3563	4375.8936	2784.7188	2111.6653	1970.8981	2804.5867	2913.8545	1255.0117	4267.4937	478.1153	4346.0659	1380.5936	846.28589	760.20972	2776.4448	2398.1233	4427.9375	2445.0229	2653.4229	1828.2474	1210.1415	1169.4617	1391.7581	841.12683	3427.8953	313.6987	1651.8085	988.78735	3134.2896	1805.8458	5287.0801	1996.35	4609.5498	1825.4069	1100.7638	1718.0132	1991.464	3323.0005	898.85535	4076.9602	886.84601
997.77295	741.29163	724.85382	850.80383	812.56812	778.05725	3364.3035	491.3071	1153.2722	473.13904	1100.7802	3116.8882	2347.6685	1232.105	965.72595	1306.7054	704.86353	335.86426	1171.8984	1131.0745	839.71985	252.97058	1871.1771	324.85095	397.38452	1214.8472	320.62415	826.57135	1602.0081	1849.2396	1254.1014	261.57162	588.48297	2637.6414	1045.978	1890.0474	2631.7649	861.38452	1335.6039	969.79504	1626.9574	893.95862	2099.2603	1434.7045	1077.995	893.93921	534.04547	2228.8208	4250.9146	1423.5132	2189.6934	770.03204	518.53442	1792.9487	655.36267	768.64929	2609.0349	3193.4871	1348.0773	691.99921	929.78186	1427.8505	1589.2817	1421.0577	707.50031	938.40106	282.84027	773.75031	655.37024	1239.2081	1142.7404	1722.417	581.87622	2711.6648	597.99182	1076.201	1218.9241	2868.6946	1254.6912	757.25757	1043.0762	1509.203	1032.1945	1251.4395	2430.4507	1224.5548	600.98981	475.31824	2764.1953	931.55872	3522.8342	2033.249	1906.8755	1779.0363	2034.6016	2501.1284	1126.696	3616.9785	370.59064	3858.7192	1250.2362	633.4071	570.01031	2427.7964	1699.8986	3972.0459	2027.9999	2186.0576	1321.1769	1002.6033	933.57239	1260.0543	649.63293	2662.0486	231.0741	1367.5371	719.34497	2776.6548	1484.9574	4459.6797	1342.8893	3717.0051	1438.2249	822.53284	1355.959	1648.2201	2613.4111	691.64636	3150.7173	736.56683
1119.108	846.48999	952.54327	1058.8575	930.37561	882.05798	4210.8877	563.76648	1287.2666	559.86206	1359.4122	3888.6233	2472.7429	1536.7655	1074.0033	1559.7108	843.82214	379.22806	1465.2865	1393.9734	962.2774	287.50134	2261.2456	366.75821	426.98193	1505.6392	427.97186	994.79688	1741.2578	2289.4688	1500.0194	338.11926	706.40955	3301.0212	1292.2201	2280.4526	3267.6257	1102.6481	1718.0016	1126.7285	1992.1637	1059.7009	2464.0955	1787.1558	1235.9757	1076.7629	653.27246	2717.7839	5333.4429	1770.5542	3169.1045	847.47345	631.26599	2029.5844	730.24573	849.12152	3189.615	3927.4792	1750.688	791.90955	1156.6355	1635.1758	1802.1985	1779.0775	894.97833	1084.324	389.05429	971.3833	825.50891	1498.2205	1405.3945	1949.8793	640.24774	2952.2791	658.81952	1421.9545	1509.4418	3241.186	1408.6727	833.89801	1179.7493	1682.7598	1236.0691	1426.6385	3034.6919	1689.4286	705.67389	579.53259	3216.9307	1160.4197	4329.5054	2762.6821	2099.1528	1965.2423	2781.4819	2903.561	1277.4702	4253.5654	479.37125	4371.3232	1371.8076	841.64807	756.61017	2770.4919	2379.7708	4423.1606	2424.5203	2631.1167	1816.3785	1207.4283	1161.8147	1383.9646	839.46313	3410.5579	310.77176	1645.3318	978.44971	3111.9734	1808.5103	5267.3276	2009.5834	4559.3804	1818.2941	1101.0928	1721.4553	1977.4918	3322.4346	898.27869	4060.8577	897.14856
997.89197	742.48645	724.47351	859.92224	813.24304	773.84656	3352.2607	490.54187	1145.3939	460.47733	1098.3359	3111.6611	2329.5784	1222.175	965.67297	1307.0258	706.53607	333.02457	1175.609	1127.8007	838.52631	252.82996	1862.0858	321.25504	393.83084	1212.4681	317.73618	825.02417	1600.2191	1839.4945	1257.603	262.20706	589.10974	2652.2249	1044.3271	1886.9548	2620.0737	856.74902	1410.6471	962.85718	1631.7178	886.76123	2089.2102	1434.126	1071.9437	882.96808	532.62048	2219.7661	4218.4839	1421.3787	2197.4607	765.96118	518.75183	1791.5947	648.89331	767.81982	2574.7012	3190.4336	1352.0563	688.80505	926.53418	1429.3287	1586.5472	1410.151	701.14758	941.49646	284.08759	771.63757	662.38647	1230.8004	1115.3771	1719.0868	585.00281	2681.2576	601.31714	1073.9038	1215.8822	2871.334	1244.5908	752.86487	1034.9545	1513.3862	1026.5984	1234.1018	2423.1433	1253.1689	600.72107	474.10349	2758.7109	922.64697	3493.1238	2029.2278	1893.7294	1774.5991	2034.3176	2503.1548	1149.1227	3585.7432	372.83371	3869.5732	1249.817	630.70996	567.98523	2427.0481	1689.0387	3976.843	2012.212	2165.1733	1309.6328	999.62695	924.09912	1259.9443	648.16699	2652.6211	229.88618	1352.1765	710.4433	2766.0776	1481.4039	4440.0396	1350.1052	3685.3557	1429.3163	818.84888	1355.7468	1644.0828	2604.6279	691.26233	3142.6716	746.76025
1123.0688	847.24469	957.85736	1060.7803	929.51068	886.48749	4219.4395	564.0329	1294.3778	561.22882	1358.9771	3902.7666	2473.6326	1538.3054	1073.6918	1568.7308	850.58527	371.89392	1466.1261	1397.6904	961.97052	290.2655	2264.0327	358.36127	431.00989	1506.4241	436.57617	996.91803	1740.5105	2279.9316	1498.6292	342.52545	712.49457	3334.0344	1293.299	2293.0671	3280.0911	1114.0386	1737.7881	1128.2681	1983.188	1050.9814	2459.4041	1788.5043	1240.5583	1079.2538	658.55835	2714.5698	5351.9917	1782.0537	3169.0613	849.25897	637.93335	2022.344	729.73944	851.00067	3146.3386	3931.0981	1767.561	787.00824	1172.4604	1634.979	1809.2598	1780.9414	897.35333	1091.2345	391.02362	972.61859	839.65387	1505.3665	1403.0293	1956.5026	645.5683	2925.1296	662.84949	1403.345	1519.5149	3247.6665	1406.7655	835.78302	1180.8159	1698.1953	1240.6316	1427.3215	3042.1199	1698.8638	707.17059	584.85205	3222.6926	1155.7712	4319.6899	2776.72	2091.4138	1972.8379	2796.3853	2902.8411	1294.4929	4244.8062	480.0976	4380.5088	1369.6298	844.46979	759.91443	2779.7715	2418.3289	4425.3296	2418.8162	2623.6614	1834.5348	1203.4425	1158.6683	1382.2965	837.42462	3353.5984	312.61743	1649.6135	990.25031	3095.5461	1821.9626	5283.6846	2023.251	4554.6616	1820.1569	1111.7659	1737.896	1984.9626	3333.2104	898.5589	4022.7886	897.82477
997.02856	739.10767	721.87219	861.16443	806.19128	780.93268	3347.6558	491.9646	1148.9294	462.20667	1098.472	3103.4658	2329.7327	1230.0623	960.58508	1311.472	710.67053	328.66669	1173.7631	1131.9879	837.54919	254.34285	1863.8344	315.00586	396.1507	1214.3512	322.63702	826.26636	1600.4244	1827.1771	1253.0659	263.32269	589.48798	2680.2639	1045.3239	1892.3425	2630.6284	863.58807	1427.692	964.63898	1621.9635	878.05994	2084.918	1431.7834	1078.8824	883.98889	535.65985	2213.104	4228.686	1426.7816	2179.7261	767.32538	521.56732	1784.9971	647.63367	768.92249	2533.7417	3192.6255	1358.1808	690.93262	938.39648	1432.9762	1586.7632	1419.3845	702.02905	943.02661	288.69864	767.52747	667.54773	1230.4064	1106.5122	1717.6305	582.62701	2667.7976	598.82306	1057.8695	1220.3619	2880.4067	1240.1096	755.71466	1035.0824	1522.8445	1027.0479	1234.5039	2431.0459	1253.4485	603.57928	477.12891	2763.1228	914.49133	3485.854	2023.894	1889.2025	1769.9135	2027.9546	2495.7048	1166.7773	3583.5347	371.44275	3873.8921	1240.0283	626.24561	564.71362	2426.9929	1707.8588	3963.8491	2001.2938	2154.6118	1315.6754	992.2262	918.04578	1250.2666	646.61597	2609.0049	232.41708	1357.0386	715.21454	2743.9009	1491.978	4451.5439	1354.256	3682.2151	1432.0497	824.28473	1369.6697	1641.7688	2619.2781	691.06299	3089.6479	745.67139
1131.2463	847.58551	949.58295	1056.7373	924.89288	882.91437	4208.6729	560.11548	1290.7729	551.61444	1361.0222	3898.606	2478.1221	1535.1963	1067.9309	1575.6096	854.06708	381.01941	1467.1729	1398.2174	962.62714	293.2132	2256.4453	361.34064	430.08923	1505.6996	443.61096	996.14087	1729.7214	2277.1772	1493.2532	342.67767	711.2746	3360.5056	1291.6562	2290.27	3277.5239	1114.6118	1780.275	1120.1108	1985.34	1051.6289	2456.4097	1778.7554	1245.7024	1075.9927	660.34161	2707.791	5351.0049	1777.0088	3171.5444	843.14362	636.97668	2024.8297	728.12415	843.52509	3081.803	3917.2549	1764.7087	785.22412	1168.9446	1633.8845	1799.4849	1776.0581	887.3194	1095.149	391.26556	966.68732	835.54291	1503.9449	1380.616	1948.7212	650.92963	2917.7253	668.61981	1396.8615	1512.8643	3262.8892	1405.6685	830.38885	1181.0581	1707.6316	1234.1653	1421.1077	3060.1135	1720.7363	708.72681	585.14667	3212.0718	1143.9177	4266.6851	2763.844	2086.645	1963.1383	2783.99	2879.9507	1315.2833	4251.4053	478.72571	4365.4902	1363.9387	839.39819	754.78058	2782.0251	2412.4443	4457.4893	2407.283	2614.876	1834.7603	1190.1931	1147.302	1378.6038	834.87915	3344.6589	312.67175	1636.6133	986.63458	3085.1826	1830.8645	5273.5181	2022.5162	4521.2632	1812.2373	1113.0591	1736.3329	1980.9596	3339.6704	895.73547	4025.7417	897.56171
998.047	736.09235	716.94727	859.0448	803.58459	777.89709	3342.5852	491.08838	1138.5959	457.09143	1102.427	3103.863	2329.177	1223.4948	952.62073	1319.3561	712.71594	333.85327	1174.6082	1132.6309	839.65765	253.91983	1865.0485	315.06952	395.81219	1216.1481	328.16431	826.6499	1592.8809	1833.1527	1252.1691	264.71451	587.31427	2694.5029	1046.0852	1885.043	2619.4863	864.82898	1458.3981	957.52185	1616.6672	870.66626	2086.3523	1422.6451	1079.374	883.80511	536.68616	2213.2964	4222.7354	1422.1968	2188.3503	763.09546	518.76819	1789.0983	649.63037	763.82446	2478.7847	3175.3655	1361.1421	690.20068	934.87158	1435.7589	1584.896	1411.6006	695.96259	951.03259	290.12952	765.43256	663.87305	1234.1493	1095.4565	1717.8531	586.42139	2666.8286	601.49969	1049.3049	1214.6898	2881.8977	1235.0774	751.86188	1032.6133	1530.3887	1022.0262	1230.0848	2442.0828	1268.2117	605.35822	477.16138	2753.9495	902.1676	3440.8484	2019.8416	1881.0631	1765.7761	2021.6804	2473.5334	1186.8055	3589.6926	371.45575	3867.5793	1235.098	625.65198	564.49561	2429.958	1712.5511	3977.1448	1995.0797	2149.801	1323.0865	982.76099	906.26392	1245.1388	646.01477	2591.0615	233.83662	1349.9036	711.42236	2731.9963	1502.4277	4433.7241	1347.4619	3652.1201	1426.2172	826.94153	1368.6278	1643.6506	2627.1921	691.93909	3085.4045	740.92572
1118.615	842.65778	945.9187	1055.6145	923.38068	877.55396	4190.2974	559.33459	1283.1709	548.20166	1365.1238	3887.376	2468.8086	1523.6007	1060.7677	1578.9401	852.26331	389.0484	1466.8018	1396.0145	959.92542	287.24341	2251.1382	361.67328	427.37341	1503.384	446.19714	994.52795	1727.3649	2274.5278	1492.4502	345.1275	708.79974	3401.4165	1291.8203	2272.8325	3280.4453	1104.5072	1778.7635	1110.6587	1968.1733	1040.8689	2447.668	1772.5299	1238.9464	1072.7872	653.36633	2708.2576	5324.1729	1773.1764	3162.7725	843.80127	629.56293	2016.0774	715.33252	845.54736	3012.7158	3890.4883	1762.1755	780.16101	1170.8521	1633.495	1796.1262	1763.1505	883.52075	1103.7351	388.07419	960.36127	831.19476	1511.0774	1373.0566	1943.6886	644.0116	2913.6128	663.09686	1378.3521	1506.1213	3253.2744	1380.4768	830.97717	1174.8335	1720.4629	1221.3481	1413.7764	3045.6528	1722.2031	710.29602	577.53662	3202.3926	1133.7073	4250.6387	2742.7969	2075.8386	1958.0161	2761.5435	2866.6216	1323.8083	4235.6343	479.28864	4355.0015	1381.5647	840.01086	755.88257	2782.1931	2409.1431	4468.2275	2396.8123	2598.5762	1833.7438	1181.8367	1136.8781	1390.5272	834.72241	3305.8118	310.24789	1622.2405	984.17004	3066.3179	1828.0598	5245.4551	2021.3972	4511.3872	1811.3029	1106.8979	1735.1229	1980.1387	3357.7373	896.33179	4022.1797	874.60638
988.86426	736.22998	715.8869	854.1803	805.36511	773.67969	3333.6589	484.61096	1140.6049	454.02469	1106.9988	3095.3218	2327.5586	1212.3623	944.80975	1328.0167	709.28314	342.87247	1171.653	1132.4869	834.20862	253.38693	1851.871	315.44241	396.77057	1215.2144	332.27539	824.28033	1588.748	1824.973	1246.6924	265.53635	587.88574	2733.4331	1047.1509	1881.2432	2624.3352	860.52997	1469.1825	954.10162	1604.1809	870.27332	2075.0813	1422.0017	1080.1393	876.57153	530.3313	2201.8254	4206.5425	1423.0411	2186.1267	762.95087	513.17773	1778.6941	636.92487	765.13385	2434.6995	3162.2454	1360.7455	680.68158	928.95563	1429.0591	1576.0051	1398.7372	689.99799	952.20355	285.05658	766.67822	663.3717	1240.2524	1084.0406	1706.8578	587.72778	2654.5012	603.85815	1042.8811	1211.7145	2874.5508	1214.2545	751.60681	1031.6737	1547.8158	1011.4035	1226.1318	2424.9226	1278.62	605.46643	471.04361	2746.4475	892.78766	3430.9395	2010.7944	1879.2484	1761.0797	2012.6892	2465.4878	1196.0671	3574.3687	370.07559	3844.4819	1260.1306	623.24744	561.74677	2426.8057	1700.9879	3995.6348	1982.3624	2134.3218	1326.1802	973.11334	896.52863	1266.8292	644.65717	2566.3569	229.96617	1336.2079	712.19733	2715.823	1499.6494	4419.2539	1352.968	3647.1309	1425.7886	822.83368	1367.2797	1645.7383	2636.2576	689.45392	3103.1116	728.60303
1114.5769	836.12054	947.76178	1053.8669	918.36786	875.85187	4181.0928	557.51917	1269.7588	543.08667	1372.8032	3864.9412	2447.1067	1532.6049	1053.6908	1575.7452	857.76886	388.47174	1459.1021	1393.6689	960.00659	289.09216	2262.0073	357.72955	427.646	1499.2811	454.95953	994.89612	1714.2441	2233.6497	1483.2473	344.57214	704.89691	3421.217	1287.7437	2265.4944	3273.8164	1113.3674	1796.5103	1107.1569	1957.1443	1030.1638	2438.095	1761.0426	1236.5035	1066.3607	650.45929	2696.656	5286.5269	1772.1532	3134.4221	837.95721	628.94781	2001.2297	713.40662	840.07367	2969.9678	3871.9973	1781.5764	776.78516	1167.312	1627.9955	1783.684	1765.7415	876.83307	1107.8306	386.07074	957.97211	829.47699	1519.7605	1374.02	1928.7462	646.94348	2917.2012	665.74207	1379.7024	1503.2468	3254.1948	1359.6508	825.76373	1169.4034	1735.2383	1221.9821	1413.2581	3016.8806	1729.8679	705.79584	575.05371	3212.3706	1121.678	4223.77	2744.2578	2050.9714	1956.666	2762.967	2856.3601	1319.0381	4227.4233	475.58978	4328.647	1408.2454	841.96838	757.46326	2777.1975	2402.936	4435.7749	2384.4082	2582.8459	1832.8368	1174.4728	1125.2135	1417.3149	832.55762	3256.7866	308.63843	1612.1736	984.06036	3036.3433	1823.9886	5236.2603	2021.0212	4474.938	1806.7775	1112.9244	1727.5342	1971.0725	3358.4592	894.59436	4001.3364	856.24896
989.59326	732.36365	718.08972	857.58398	802.02063	769.20227	3331.3442	481.75748	1131.0182	448.91907	1108.8832	3082.4265	2323.8533	1215.322	946.23328	1323.96	713.84326	341.86487	1168.2405	1127.7881	838.87012	252.54294	1856.6986	312.66669	394.26547	1208.3977	340.52664	824.11841	1590.2654	1790.5203	1251.4065	267.09952	587.26062	2757.9656	1040.5959	1878.3636	2626.8884	864.75903	1480.0581	949.14111	1603.1135	865.37854	2068.5386	1422.2501	1083.6542	873.05237	528.44995	2183.439	4193.7378	1432.7543	2175.2053	761.14832	511.35535	1773.1448	634.79626	762.84033	2408.7632	3162.6882	1381.0936	673.30811	938.27405	1439.5057	1579.2996	1398.5581	689.31482	956.68298	286.67627	765.27808	665.34222	1243.8723	1090.0991	1707.8887	588.80957	2664.7117	605.68591	1035.8688	1218.3967	2898.7288	1206.5542	749.54651	1036.2399	1555.068	1009.3706	1221.951	2404.0024	1283.0728	601.30811	468.03589	2759.4463	888.63293	3405.8491	2009.757	1858.3848	1771.7131	2009.9161	2461.4023	1186.3531	3563.0547	369.38452	3824.2	1282.8593	624.95386	563.3866	2431.2544	1724.3167	3996.5466	1974.5968	2126.6572	1327.0763	968.64282	892.38672	1288.744	642.82898	2531.4797	230.5069	1327.9059	710.68091	2688.2283	1494.8395	4412.6748	1356.351	3613.939	1418.3801	826.703	1356.6371	1641.0933	2631.3123	688.04407	3090.448	721.21796
1128.7368	843.60461	951.60931	1086.0634	937.70251	878.38635	4211.7329	552.37036	1256.4275	542.52258	1382.2604	3896.2542	2473.8943	1534.428	1061.9326	1598.2888	864.97632	392.9184	1452.678	1408.8395	998.18781	288.52222	2302.4297	360.28552	432.43866	1513.4528	468.758	1007.9189	1728.5273	2237.6921	1490.677	352.16162	719.49115	3457.8633	1301.775	2285.0647	3323.9939	1128.965	1335.6576	1106.4714	1980.548	1037.7708	2443.022	1773.9785	1259.9045	1073.5657	675.95673	2695.5845	5322.8037	1771.3699	3135.5093	854.28888	652.95148	2019.7418	714.36615	854.8006	2871.6226	3921.325	1815.7262	787.90686	1186.6929	1636.679	1789.4253	1768.0092	878.36444	1126.8883	381.74435	976.83557	845.30371	1554.3053	1403.8167	1932.3621	658.33936	2933.6482	677.91437	1378.9441	1498.3145	3307.7004	1368.7588	841.5683	1194.7207	1833.8748	1229.8781	1415.2758	3014.8298	1777.4191	720.23737	598.08331	3228.1462	1112.8591	4215.0557	2762.3708	2047.9496	1975.0542	2778.366	2868.1562	1339.9817	4205.6865	479.6958	4350.6079	1463.0771	857.29529	770.44604	2780.4512	2457.1304	4480.397	2388.0798	2581.1833	1848.9685	1174.3641	1120.0854	1461.6499	837.96057	3188.4202	304.18088	1615.693	993.18665	2992.9167	1808.1035	5252.1914	2016.8271	4489.1084	1813.3127	1123.1976	1733.2241	2001.1011	3389.8203	902.32031	4072.1057	886.54138
994.67206	732.04639	717.96741	868.99213	809.46869	772.46783	3333.9519	477.49957	1107.9048	445.46259	1109.9856	3098.6238	2326.2605	1215.0161	940.61279	1339.8163	719.00854	343.39545	1157.8169	1133.09	859.50385	250.10472	1898.4434	312.73456	399.27557	1212.3789	352.23907	830.85461	1582.1984	1798.7931	1248.7563	269.50836	594.98676	2765.5173	1046.241	1884.6912	2648.4312	877.62152	1071.9717	943.93976	1613.0352	861.67352	2074.801	1417.5	1090.8823	874.72284	546.18945	2200.1829	4198.0234	1416.1022	2155.2832	768.74689	529.09747	1774.5374	636.06372	769.74823	2305.4226	3162.0051	1389.72	686.70886	938.02966	1432.4756	1568.2222	1396.3467	684.49359	974.46167	279.25922	773.63824	673.99756	1273.7592	1108.7363	1695.7245	592.97131	2672.1633	610.50671	1030.6167	1201.7045	2919.0073	1209.4282	757.38678	1039.0112	1654.1161	1018.5179	1223.5923	2407.4375	1312.4819	611.58417	484.83118	2760.9944	877.46008	3386.7043	2013.397	1840.6794	1767.0067	2009.7012	2463.0867	1206.2646	3543.1729	369.1012	3847.3035	1331.516	639.82916	575.26202	2434.2461	1743.1281	3996.3904	1975.3538	2117.2461	1328.9592	961.02185	883.87671	1326.3044	649.328	2466.0759	224.92584	1322.9006	715.03296	2649.0981	1476.5205	4405.8823	1338.5752	3614.4443	1423.941	831.3056	1361.6633	1651.3525	2656.1377	696.211	3118.4805	732.31506
1113.9799	831.68958	948.02051	1056.49	925.88953	880.41077	4187.0308	546.30359	1231.0535	527.29175	1370.506	3842.572	2456.0549	1536.4524	1053.322	1595.3483	864.17822	389.2673	1428.3237	1387.8125	974.74213	290.24152	2298.677	356.32101	429.76462	1500.333	475.86356	998.24768	1718.7958	2221.9287	1485.9442	350.08612	708.97217	3420.4641	1291.6133	2277.4045	3277.1602	1120.8065	1310.304	1098.792	1956.4485	1023.8058	2399.3206	1765.4407	1255.8649	1061.6792	664.73315	2687.1602	5300.4722	1766.087	3089.2053	852.90906	644.30603	2003.7205	707.44482	855.14417	2805.105	3865.8567	1801.5184	769.98779	1186.4358	1629.9288	1787.6232	1760.9332	873.45654	1124.1672	379.35587	965.02283	832.43933	1561.8518	1394.7167	1943.3077	657.94019	2951.6489	677.76978	1356.2059	1494.2562	3316.8696	1362.2832	841.86487	1201.8267	1857.3828	1228.5746	1410.5671	2982.7837	1773.9755	714.53442	588.49512	3217.907	1093.3057	4169.4341	2749.8625	1993.6411	1952.5388	2762.3884	2863.1235	1351.5254	4183.0718	473.61282	4296.3662	1524.9113	848.21912	763.17505	2762.948	2445.2852	4429.4653	2357.7278	2549.3896	1847.8058	1177.0741	1107.9047	1498.7461	832.23633	3150.939	303.18393	1606.363	987.40112	2964.4089	1795.8628	5160.3833	1972.7107	4474.6567	1787.1855	1117.7383	1709.6599	1981.8792	3365.314	898.22998	4026.7222	882.24622
986.78125	726.9342	714.1319	869.06787	809.69031	776.54578	3321.6104	473.77649	1097.6991	440.4613	1113.4893	3075.8728	2305.0535	1218.6169	941.54388	1333.6946	721.39178	348.19446	1149.0249	1128.1018	849.2356	251.99861	1896.3075	315.32422	392.71863	1214.8544	356.81006	829.09143	1579.9006	1784.5438	1241.2993	269.23792	591.96515	2769.1299	1048.6598	1884.312	2643.4277	871.87872	1056.699	939.4455	1602.2102	854.47205	2038.0184	1414.9656	1091.8723	869.59802	540.15881	2188.0283	4182.2183	1416.0178	2147.1309	768.00067	524.8241	1768.9116	628.96057	768.69092	2266.7502	3147.447	1392.7916	673.33142	941.50104	1424.4404	1568.7061	1394.0088	681.27899	975.35376	283.5166	772.77478	669.02753	1281.8407	1108.6771	1705.5088	593.41333	2686.4446	610.83838	1020.0841	1200.1282	2926.2441	1197.4045	756.44775	1045.7737	1681.1328	1010.6391	1224.979	2382.9268	1321.3317	609.76495	478.49133	2758.9314	861.13422	3365.3701	2004.7039	1808.4753	1750.0681	2002.699	2468.0623	1217.6246	3525.7346	366.7464	3803.6353	1382.1274	635.38464	572.12524	2421.354	1740.8582	3994.187	1957.8929	2101.0469	1330.5371	970.4552	871.45343	1356.146	649.32666	2436.0278	228.46538	1321.8496	707.98517	2630.5757	1471.5361	4367.0518	1315.3307	3620.0281	1406.4392	831.33612	1347.1217	1652.6979	2650.1406	697.98987	3114.4541	739.1272
1116.8434	831.51648	953.74622	1061.7396	924.21716	883.25122	4170.7495	547.54834	1239.8949	527.57037	1370.0476	3849.6406	2440.2117	1543.6255	1054.7642	1584.9741	860.95874	383.50677	1427.037	1386.7189	973.75146	285.20895	2318.9824	352.47076	425.13098	1498.4166	478.76678	1001.0602	1719.5181	2180.0796	1481.6354	350.08444	714.71967	3414.7278	1291.2981	2285.2266	3314.3049	1115.0127	1310.3811	1105.656	1953.9113	1018.6362	2392.105	1774.5853	1269.9014	1062.9609	672.98523	2669.6628	5295.0811	1767.2937	3070.1023	845.06543	654.34613	2010.5975	709.34259	845.33301	2699.1406	3863.0256	1814.2157	774.81219	1178.511	1617.2599	1789.3715	1767.689	875.55017	1128.5984	385.07132	962.4198	837.5603	1556.9689	1388.71	1944.1853	656.3158	2959.7798	675.45416	1327.5081	1494.3905	3280.1804	1341.0115	834.02356	1202.8695	1865.5349	1223.6836	1425.162	2990.6013	1775.9247	709.06366	592.56531	3221.9692	1073.7439	4147.1997	2760.3135	1987.4254	1940.3779	2767.9111	2874.7593	1328.4849	4168.0928	473.27441	4295.0322	1595.5698	857.93542	770.9696	2763.874	2443.5435	4424.5742	2361.5078	2550.6135	1838.8196	1155.9182	1091.806	1558.1165	840.87109	3112.1133	305.74869	1607.9214	974.57068	2944.5894	1785.3285	5163.1382	1946.0537	4493.0327	1782.4596	1116.6407	1712.6726	1995.7532	3348.3972	905.67346	4005.4807	890.12744
986.14514	723.54364	719.71985	862.31274	805.12622	779.98303	3302.6968	473.2522	1099.1349	434.77014	1111.0774	3069.9058	2300.7114	1226.7406	943.3653	1338.9878	720.56207	336.74591	1143.4943	1125.3389	845.58813	250.22011	1913.8079	305.84332	396.56311	1212.418	359.63885	831.57867	1579.8433	1762.8618	1245.9524	273.12305	599.61823	2755.2432	1047.3259	1888.7922	2663.781	863.69	1058.6421	943.46759	1593.8915	846.57654	2038.4578	1422.5491	1106.0898	869.5697	544.88208	2181.3545	4201.7715	1417.9199	2111.6914	764.4187	531.20996	1764.2571	636.2619	765.36047	2165.7866	3142.3003	1405.3846	679.39203	946.54437	1424.7559	1577.6387	1401.6434	684.12488	982.0899	285.41016	767.08789	669.93964	1277.6904	1095.5632	1714.3975	596.61487	2694.1108	613.74176	999.74573	1200.8599	2919.4875	1186.6853	754.38629	1049.3403	1693.2029	1010.5878	1226.7772	2394.5271	1314.8098	606.49878	481.93225	2768.6101	852.53802	3328.9197	2022.9905	1793.5244	1742.2145	2012.1172	2483.4807	1198.2969	3510.4143	366.46387	3817.7659	1452.8904	645.54883	581.23706	2421.0222	1736.3442	3960.6404	1960.9673	2106.3167	1333.4463	958.33588	867.34332	1413.2681	660.18762	2409.6768	228.76787	1323.725	705.35614	2606.8384	1464.3535	4345.0684	1298.626	3611.2236	1405.4111	830.79633	1352.1406	1649.2134	2631.6145	708.40247	3085.1396	742.54529
1119.0756	835.56476	960.8678	1052.624	929.5943	890.8457	4170.5156	546.6568	1250.1387	527.33405	1380.0315	3845.5337	2439.3965	1574.5076	1058.4729	1559.5249	861.41907	394.12939	1435.9713	1392.4119	977.87433	283.73187	2330.168	356.48993	428.81366	1508.0554	484.21155	1001.4169	1713.1208	2223.8491	1486.4622	353.48145	715.73999	3441.8186	1299.208	2296.3164	3350.6697	1107.0818	1288.2196	1103.8075	1958.9829	1022.1459	2410.8879	1780.0878	1281.0665	1067.8223	674.54401	2675.6858	5278.2441	1771.9712	3078.2271	842.88354	661.25684	2018.718	706.69604	844.25012	2579.6663	3863.8716	1817.9442	771.21436	1190.2852	1621.2957	1801.1254	1792.5289	876.38416	1131.2471	387.86249	971.04535	833.25543	1554.3812	1394.1562	1953.4222	658.31854	2964.7075	676.3382	1312.9751	1499.5513	3293.1577	1325.7999	841.02136	1209.4436	1891.0487	1235.9169	1445.4812	2996.4338	1765.337	708.07959	591.95288	3255.1299	1054.7827	4140.3369	2780.0234	1990.5605	1935.9648	2790.3496	2920.8491	1323.8297	4175.293	475.31848	4283.9287	1624.1049	863.47937	774.88446	2774.425	2450.3853	4471.1636	2366.5623	2554.6631	1838.692	1161.3535	1091.0712	1566.4869	838.50195	3094.2261	307.72003	1624.6846	983.4115	2928.8101	1773.6353	5183.1548	1912.7319	4496.8242	1759.7183	1130.5311	1702.3562	1991.2385	3341.9258	907.61841	3997.6172	876.80109
988.9541	726.4585	721.84625	849.76465	813.50977	783.0224	3312.9033	472.22217	1101.8634	436.62799	1118.7068	3074.333	2308.5879	1254.8926	949.44879	1303.5244	716.43726	346.37903	1150.3549	1130.4109	846.10651	244.6292	1927.3945	308.39984	394.96509	1218.8933	366.56366	831.98199	1577.1292	1793.9631	1246.9314	273.67871	598.56622	2773.5061	1053.8372	1898.0762	2691.0811	863.22333	1038.6362	940.47211	1599.6024	844.8468	2046.4365	1424.0447	1109.2007	878.45441	547.71588	2180.0405	4172.1338	1418.2297	2130.3389	760.84723	539.16101	1774.8148	632.85931	762.10223	2079.1921	3133.8079	1401.4973	675.53198	943.65802	1424.5608	1587.5298	1425.6045	686.74329	977.92352	286.77753	769.38409	668.44464	1272.7903	1099.6409	1722.8149	592.5647	2714.0352	608.30688	986.91772	1201.717	2916.6792	1168.2688	758.9212	1054.5103	1714.3296	1023.1985	1245.1326	2392.4773	1304.0212	605.95111	482.49896	2794.2043	834.8421	3328.0432	2041.2229	1801.4481	1737.2218	2034.4858	2523.749	1190.2556	3518.8027	370.02795	3797.2117	1480.6763	649.49353	583.95929	2436.6042	1732.4587	4001.3059	1961.2942	2104.7703	1330.1309	952.06256	862.14032	1419.3447	651.23993	2396.8291	228.7843	1337.1233	711.68805	2600.9092	1453.1021	4373.1309	1273.3306	3618.5811	1388.1392	842.44574	1344.5884	1647.6731	2637.2861	700.94397	3081.0396	734.54572
1113.4473	833.46149	953.21185	1043.9045	931.44867	912.30566	4181.0151	543.82043	1239.2434	529.02258	1388.3972	3866.6326	2436.6028	1599.4269	1056.4221	1507.9506	860.40906	404.3349	1444.0305	1391.4601	980.53015	283.31586	2341.7119	356.49683	428.35541	1513.1663	487.52783	1005.7354	1717.6561	2266.0039	1488.1425	355.22699	717.81268	3435.1667	1306.0996	2303.4768	3382.0027	1094.4513	1336.5631	1107.4403	1963.3857	1016.5496	2427.2947	1788.3273	1281.1613	1075.3501	680.12543	2669.4595	5256.9629	1778.3137	3108.8826	825.81451	673.3595	2036.0298	706.10333	841.04633	2488.0789	3848.0793	1812.8884	790.47546	1193.7589	1627.5903	1810.5541	1811.4547	863.86298	1131.5599	387.42032	971.04926	834.34967	1556.6183	1406.3153	1977.3013	656.96167	2964.064	673.10681	1314.9778	1504.8173	3273.9121	1318.0504	836.34271	1222.5521	1936.7908	1229.2263	1451.1136	2996.3428	1768.8542	709.22656	595.23547	3283.8625	1037.6567	4172.5435	2815.4561	1990.4312	1914.1141	2824.2139	2959.0723	1308.0863	4169.1191	476.30042	4302.8711	1631.9951	875.95483	785.98718	2807.8538	2423.2229	4501.3325	2374.6106	2561.6169	1821.2434	1159.0162	1084.6273	1566.5714	840.42419	3110.0608	306.45676	1630.6346	998.20312	2911.2961	1740.825	5193.9009	1908.1432	4505.8677	1774.3181	1127.7649	1709.5934	1992.2108	3330.2432	907.9104	3996.9976	873.8913
987.69653	729.86719	720.57489	847.68347	812.26532	810.05408	3314.3047	472.86383	1100.8181	436.67865	1123.2267	3092.0869	2299.3135	1278.1595	942.18903	1257.9161	722.14929	353.99817	1156.2844	1127.9305	850.26575	245.80721	1928.8663	309.33746	391.95001	1222.3384	369.66589	831.52509	1576.7076	1823.0184	1244.7742	274.33765	600.31604	2769.6426	1057.2048	1906.2776	2718.3574	854.9845	1080.6658	949.15991	1601.9738	842.61121	2060.7793	1432.1659	1114.1884	877.15039	548.90131	2173.4302	4166.0044	1425.701	2151.4431	744.58636	545.61548	1796.4546	630.73193	757.95624	2002.8152	3131.5881	1392.2217	690.09125	951.41266	1432.2216	1591.8228	1445.6052	675.28516	980.09271	289.44019	775.85413	672.71271	1274.7415	1116.6263	1741.0155	593.25006	2706.7839	607.73315	990.06689	1209.009	2899.8508	1156.2692	752.92767	1066.4919	1745.5067	1017.4987	1257.3037	2388.7083	1301.6989	609.12244	482.33368	2816.541	819.64862	3352.6638	2069.8491	1799.9382	1719.2325	2059.6938	2554.4341	1171.7096	3515.4233	368.1756	3799.2903	1483.1764	654.10315	587.98981	2460.4146	1711.0031	4026.6196	1967.9725	2109.6528	1317.5251	945.20148	854.75226	1418.4136	650.42133	2398.3818	231.75578	1351.0387	718.36975	2572.5427	1435.5706	4376.8198	1276.0209	3625.1743	1396.4463	838.5061	1348.1838	1645.8623	2614.0171	699.51855	3081.188	730.19586
1113.1354	832.64661	957.89709	1072.2539	934.46729	928.86481	4181.2861	544.30389	1253.4148	527.88831	1401.3014	3874.2512	2402.6919	1635.403	1047.8533	1457.6327	866.18341	403.81247	1453.0099	1389.1879	991.52765	279.41962	2340.8818	357.76541	424.60904	1517.5002	483.53342	1000.8844	1712.053	2350.6516	1491.0222	356.49036	725.2793	3404.6514	1310.942	2306.4346	3375.8157	1095.3771	1259.8025	1118.3494	1953.6135	1023.3621	2429.6008	1801.9115	1285.5017	1071.5938	687.79077	2667.5686	5253.7847	1779.8596	3100.0127	818.42944	685.45166	2039.1602	699.33447	838.81897	2414.239	3840.8462	1804.682	759.67462	1195.8929	1650.5785	1815.9886	1845.8306	843.37207	1127.0499	390.45538	970.17456	853.05212	1575.7993	1407.6913	1973.6945	659.1925	2962.6118	669.63428	1290.1945	1510.6276	3277.0413	1337.0447	827.43115	1231.8916	1870.7668	1227.3206	1469.4594	2988.9634	1772.6879	712.94385	602.2594	3289.7803	1026.9774	4164.7329	2842.7097	1987.3557	1892.5403	2856.8516	2967.7996	1275.0999	4208.9111	473.01816	4299.6182	1594.3513	874.45667	784.5047	2824.9771	2420.5188	4494.4707	2372.3926	2559.9104	1796.4261	1155.4648	1076.139	1529.4301	830.36829	3093.6396	308.52405	1644.5936	1009.4898	2895.4009	1734.5428	5166.0933	1883.3479	4511.3042	1761.5852	1130.2798	1702.2765	1982.665	3325.0439	899.17834	3939.4438	866.34106
989.79535	729.77979	721.89001	868.34003	816.74249	817.6308	3324.9348	475.06512	1112.8425	434.19403	1130.6129	3098.3301	2259.0515	1299.4111	936.02618	1213.6501	719.41571	356.13818	1167.7271	1123.7781	860.80237	240.68102	1930.0493	310.22528	392.88464	1221.6637	367.1759	828.44788	1572.8162	1890.9915	1243.2665	276.70898	604.85437	2750.4814	1058.4633	1903.8649	2722.3718	852.48358	1009.3036	955.96332	1604.1685	844.02191	2065.5374	1438.2626	1111.1473	881.97729	558.29749	2169.5957	4165.4907	1421.1694	2150.3186	739.75433	557.05219	1797.6379	623.30493	758.44965	1955.8284	3124.4026	1392.6919	663.65668	950.06781	1448.3464	1594.2894	1463.1111	659.61206	979.38025	290.40933	773.28265	683.28857	1296.5171	1115.4639	1733.1331	596.06494	2697.0977	605.30902	974.08588	1208.1556	2900.322	1177.2727	747.11761	1073.2852	1693.3416	1021.6995	1265.4426	2389.5354	1306.3352	602.30518	489.64337	2815.4407	814.85516	3341.7263	2077.0039	1799.1719	1700.9832	2072.2805	2555.1941	1148.9556	3539.4224	369.88397	3802.0828	1445.4796	652.95081	587.23138	2478.1929	1700.5588	4030.3003	1971.2566	2112.6079	1299.3634	945.23364	849.46808	1379.1211	647.61603	2388.4788	231.25958	1351.9753	726.05261	2568.7615	1419.5383	4375.5767	1264.3967	3622.0249	1385.9874	843.21625	1342.1158	1647.5398	2609.7046	696.86566	3046.4509	724.29364
1106.244	836.73468	969.70807	1071.354	937.35126	940.05585	4209.7812	550.66876	1272.4697	531.28308	1412.6686	3888.6169	2377.2832	1656.3967	1047.2029	1402.5953	864.17413	412.95856	1462.2635	1394.349	1000.3802	278.18658	2345.9829	360.92389	424.42401	1519.5475	484.50879	1001.2827	1698.4849	2415.4653	1503.724	358.67822	726.21979	3378.5383	1316.3171	2305.7124	3385.2144	1091.7766	1258.63	1125.2595	1954.9404	1017.6966	2440.9426	1807.5824	1281.0286	1067.8636	687.5885	2667.3198	5239.832	1772.2689	3133.3713	807.77252	686.46735	2070.8828	702.13104	838.72296	2427.1267	3847.522	1777.8522	754.7608	1193.6863	1664.0061	1820.5145	1858.4209	826.11627	1135.6233	393.534	971.27118	858.90216	1557.984	1428.9548	1953.9797	656.75507	2955.2336	663.79712	1293.4	1514.5178	3257.1257	1346.245	828.05927	1243.1812	1834.6722	1227.0164	1472.494	3001.5691	1786.5503	704.6698	607.11725	3272.3806	1030.5798	4162.5718	2861.2991	2000.2424	1887.4333	2873.7502	2989.5188	1259.8402	4201.7168	474.42383	4285.7671	1532.0917	878.50342	788.00073	2864.4771	2413.7727	4520.7559	2388.7693	2578.8406	1767.2443	1213.1123	1081.1638	1452.9281	826.65771	3119.0122	312.18085	1640.1047	1021.0367	2887.4258	1703.9702	5172.7583	1871.3672	4497.2124	1788.4113	1123.3723	1704.1387	1969.0081	3319.3171	893.60034	3964.1116	856.33844
983.63721	729.6825	732.19189	867.80127	820.43665	826.62317	3340.0454	472.26913	1127.2723	439.56308	1136.9282	3112.6714	2247.7146	1313.8505	934.38477	1169.8102	720.22424	366.44186	1174.7981	1125.0082	870.76404	241.13477	1928.8446	314.80887	391.84079	1221.0934	364.81357	826.05615	1565.072	1939.6151	1259.3628	275.98886	608.27014	2721.4456	1061.1251	1909.5139	2722.2708	845.11719	1008.4996	964.42102	1607.4816	843.40674	2065.5422	1445.5348	1114.8333	879.4259	560.96899	2166.6062	4160.8882	1419.0978	2169.3828	731.06348	561.13318	1827.0059	623.86279	758.23987	1962.3727	3124.186	1372.1456	655.96448	950.24207	1470.1119	1601.5654	1469.7227	647.33142	982.86938	289.25946	775.00159	692.68835	1277.899	1127.9436	1721.1458	594.54883	2689.1758	600.67456	972.87769	1213.8071	2887.2449	1188.5889	748.74316	1083.677	1653.7437	1015.5264	1264.6947	2383.8127	1321.8451	596.74243	495.11783	2808.6069	822.19031	3346.1187	2093.4897	1810.1184	1694.9147	2091.5911	2577.8733	1132.3998	3536.8984	370.38791	3774.7478	1386.447	656.3551	590.90967	2499.9043	1696.9142	4063.8542	1973.5883	2116.8335	1281.7052	992.40637	856.64062	1308.8265	641.19019	2411.5293	232.30539	1348.6661	734.34973	2553.9238	1396.5518	4370.7437	1253.884	3621.3931	1405.2765	835.1615	1341.4277	1636.3696	2596.1028	688.03223	3065.0054	719.44751
1102.8158	838.3269	977.25452	1070.7892	946.81189	945.94934	4199.1685	547.13855	1296.9623	532.89203	1433.4778	3928.0989	2355.6404	1674.1196	1043.0149	1375.3116	865.5752	410.42548	1474.3336	1402.2843	1009.6683	274.16345	2352.6414	360.45441	423.685	1529.6318	479.83588	1000.8724	1698.839	2529.1196	1515.6548	356.52991	730.30585	3348.9326	1327.2135	2300.4917	3383.3604	1090.6512	1247.4644	1133.9724	1958.2509	1027.4098	2437.4043	1825.9386	1288.1281	1061.3723	696.46576	2660.9719	5230.251	1761.8811	3133.417	807.94751	697.72284	2097.9001	698.10913	827.11279	2472.9512	3869.4048	1783.0469	751.83923	1199.7705	1683.7683	1839.6835	1868.3275	819.62817	1127.6039	390.48709	969.97046	870.98413	1574.4415	1430.2107	1969.5682	659.21802	2953.5308	667.63507	1285.652	1515.6564	3245.6072	1375.5438	826.78699	1249.5181	1802.6976	1226.9547	1473.5837	2988.4963	1797.9746	700.72955	614.75671	3290.1646	1047.7192	4144.7031	2876.5127	2009.5121	1888.3627	2900.9907	3017.2185	1292.9493	4197.6377	480.68976	4279.7056	1496.6038	880.81995	791.82971	2898.0437	2417.0679	4521.9888	2393.3174	2586.8323	1731.8469	1156.8049	1100.8789	1415.2618	828.31372	3084.198	311.83212	1637.5682	1023.0277	2931.5815	1675.3854	5160.334	1856.5404	4479.4385	1811.0199	1114.4855	1684.5668	1955.025	3322.9163	897.06006	3932.95	852.64575
973.09399	728.54028	737.74567	867.70044	826.41943	835.01093	3338.8052	471.49872	1146.2278	438.67642	1156.0839	3135.6313	2211.9858	1339.139	929.55121	1142.3635	725.06873	363.32162	1179.6125	1134.083	884.21515	237.7505	1938.3184	313.97476	393.70984	1231.9786	360.9295	825.61462	1565.543	2036.4148	1274.1694	278.59454	612.27588	2699.9758	1071.5007	1895.5605	2724.6343	853.68903	997.82532	976.29218	1611.3693	847.36914	2073.7637	1457.7766	1108.5244	867.65729	562.64746	2172.3411	4133.9326	1407.7893	2170.4739	722.07758	564.59216	1855.4109	618.02533	738.77899	1991.6292	3146.8096	1377.413	659.28351	960.54718	1479.5728	1610.8604	1492.8522	639.37341	981.37976	292.42175	775.39807	700.49426	1295.9064	1134.3745	1725.0444	596.8139	2687.4985	603.76154	968.50305	1211.6978	2868.7456	1209.4192	739.41022	1086.6172	1624.1453	1020.6977	1270.8715	2386.3215	1325.678	596.06555	497.02402	2808.696	835.3587	3329.5073	2106.4421	1821.2051	1690.7927	2113.2896	2586.3984	1164.6694	3540.614	373.93552	3777.9446	1346.5823	662.1391	595.83606	2534.377	1706.5042	4052.1575	1978.6941	2128.28	1251.8872	946.06006	866.6944	1265.9504	640.05853	2386.4094	235.56062	1350.2559	740.04102	2590.6355	1376.9261	4351.0312	1250.045	3601.2429	1422.1132	835.24127	1326.0413	1616.6599	2610.2324	687.88733	3043.9861	712.94666
1092.2952	835.14258	986.30292	1065.6525	945.88318	961.42316	4192.8354	541.40088	1301.8336	536.99829	1435.8136	3949.7776	2329.3752	1703.8369	1045.1063	1353.7911	864.93488	413.87201	1478.1764	1402.9452	1017.6942	272.08868	2335.4387	368.30322	431.20959	1525.4949	481.01178	992.07678	1696.8694	2612.4087	1523.6353	362.21936	726.81372	3295.468	1330.0005	2315.5505	3354.4026	1094.2329	1227.9047	1136.4897	1962.8656	1036.3861	2432.1917	1845.7589	1280.514	1049.548	683.13995	2642.6772	5246.8564	1763.3281	3135.1975	803.20673	688.59186	2106.6218	682.79541	819.05682	2469.1699	3882.2693	1769.0966	751.17517	1201.4462	1695.5889	1830.2418	1889.165	803.15546	1121.5056	392.63367	971.11731	886.03845	1530.4711	1447.9761	1958.4972	665.89948	2944.7146	670.37024	1269.4926	1526.1699	3251.698	1400.7371	814.64166	1263.3344	1759.2399	1230.5312	1483.8401	2968.3274	1812.0475	687.97516	608.07477	3262.333	1052.5906	4140.2744	2894.894	2026.3043	1891.6565	2934.3599	3012.5491	1261.5067	4175.4243	480.81464	4247.5381	1458.1648	870.67126	784.56311	2885.1235	2463.2957	4533.0532	2386.0718	2579.8816	1725.1395	1153.2922	1118.6228	1382.5034	811.91101	2992.3594	313.24445	1638.0776	1033.1694	2891.9167	1653.3628	5096.542	1836.5049	4448.8828	1813.37	1112.2893	1658.6754	1944.876	3294.0425	883.87207	3960.2126	849.55493
966.03619	727.63257	744.7561	862.62836	824.67206	846.2782	3340.3643	469.77832	1157.7394	440.72809	1156.3157	3158.4485	2191.2979	1355.0514	934.08936	1122.0955	722.3241	363.81909	1181.7937	1133.5408	896.22156	235.09862	1922.5215	318.71924	399.49963	1227.8297	360.56018	818.065	1556.8319	2100.3315	1267.5975	283.08539	614.06726	2653.4629	1073.4125	1899.3094	2700.2361	851.85767	986.4704	977.20398	1611.0966	855.77655	2069.4551	1467.356	1112.2677	870.86694	553.83826	2149.4934	4153.0308	1402.3693	2173.6553	722.28796	558.70612	1859.9772	605.46246	736.64673	2001.6251	3154.2959	1365.2148	656.73389	954.79785	1483.4569	1607.9415	1500.0049	629.84729	973.58966	289.19617	772.31219	707.99951	1252.4669	1144.0739	1721.8163	597.84705	2677.8103	600.90302	952.09113	1215.9274	2879.2664	1234.8927	732.69415	1092.8672	1584.9806	1023.9542	1275.7239	2368.198	1344.5033	588.31317	494.21094	2790.4314	842.78821	3332.4128	2107.5579	1827.6814	1699.4166	2125.4385	2585.979	1135.816	3513.959	375.03174	3747.7737	1306.1136	650.7243	588.00037	2529.7778	1731.782	4047.2205	1971.2375	2118.8745	1246.6031	940.1424	881.76575	1231.1042	630.42334	2313.5674	233.41063	1354.4604	746.75989	2561.3962	1363.4127	4304.3438	1246.1558	3588.1577	1425.3302	828.33545	1305.8981	1610.646	2590.3303	682.10992	3060.1951	709.44348
1092.8287	835.31274	985.56946	1067.9537	954.47449	962.72235	4200.769	541.06299	1319.2645	535.88251	1433.2205	4003.3857	2332.1248	1729.7253	1055.577	1325.1987	866.88312	409.82776	1485.9272	1395.7214	1038.2979	270.29077	2339.05	366.19171	432.24155	1514.0698	476.27585	985.97491	1685.4242	2660.041	1522.1573	366.59558	736.82489	3273.9744	1326.2921	2312.3521	3336.5054	1089.1328	1218.2031	1144.2341	1979.0288	1037.5221	2445.179	1849.4055	1297.7169	1043.5074	689.9234	2613.3303	5238.8838	1749.7971	3130.9695	797.40527	693.78058	2136.021	681.19885	819.29993	2438.7754	3906.1064	1782.3658	755.73474	1205.8011	1698.9702	1827.8521	1900.9319	789.62024	1112.7239	390.87292	974.54651	914.69763	1527.0948	1441.0967	1954.5405	670.35461	2934.1008	672.31604	1266.5575	1513.4788	3270.5842	1414.9188	810.00769	1270.1177	1711.4274	1228.7205	1485.854	2951.9163	1840.1055	684.54749	618.17798	3253.3977	1065.8468	4127.7583	2897.8132	2037.6741	1884.9381	2942.2817	2966.5444	1245.595	4187.7881	485.20349	4245.1157	1443.7239	873.33844	787.74658	2892.3328	2462.2944	4482.5967	2382.4224	2579.1008	1688.41	1155.1056	1140.694	1367.9495	799.15448	2891.0366	313.24261	1641.929	1032.5093	2841.8567	1636.5645	5058.501	1833.1456	4413.7554	1829.9137	1113.0059	1639.5671	1949.1449	3270.0745	877.18353	3973.7358	840.38416
967.59399	728.2511	743.92908	864.50037	835.08264	849.22455	3340.3809	469.55231	1166.5608	441.95898	1160.9196	3201.7056	2195.4285	1375.3262	944.1087	1097.536	723.42487	363.66846	1184.6373	1133.9192	907.00262	233.20573	1927.1182	319.79199	399.39209	1226.5801	357.7973	813.95081	1549.293	2142.4441	1278.2493	284.06195	614.25043	2626.6924	1076.5682	1906.8096	2675.7666	846.39984	974.96753	979.78546	1624.3685	861.73804	2083.0403	1480.5479	1118.9915	858.71722	557.09338	2139.967	4150.7476	1400.8757	2167.4033	721.01721	561.2066	1883.1083	604.97162	740.73035	1968.317	3162.2295	1376.7389	663.40863	956.03522	1484.8312	1598.0439	1510.3582	618.66553	965.39844	287.94247	776.28271	737.77106	1255.2739	1146.4878	1708.8816	605.64648	2672.251	605.97742	952.30774	1213.348	2894.4883	1243.938	732.578	1106.0659	1540.2394	1023.2637	1282.0596	2359.6907	1357.6244	584.17035	500.5296	2787.1567	859.66107	3318.3552	2108.9895	1837.2141	1690.2333	2135.5142	2553.4473	1125.9761	3521.4993	375.23138	3747.1912	1303.5635	650.22302	589.38129	2538.1821	1741.2837	3999.2261	1974.522	2121.7939	1223.2803	940.58325	903.86566	1231.1599	620.83246	2220.5215	234.31824	1352.6116	745.70074	2515.7725	1345.4622	4254.0708	1245.1754	3554.9956	1446.6512	824.6889	1298.8082	1612.0963	2580.2478	677.30402	3068.082	700.9483
1082.3461	836.12537	986.69836	1065.748	972.25073	966.26501	4200.9614	533.14545	1340.2664	539.17493	1453.0344	4044.5872	2297.3386	1752.7252	1057.4745	1304.382	869.37256	407.43527	1489.3164	1411.3838	1052.0743	270.65527	2345.1101	367.38876	434.02649	1527.9213	468.59406	991.42041	1691.8481	2736.2263	1547.2261	369.35541	730.86621	3260.1638	1343.6595	2315.8962	3351.4336	1086.5836	1196.4512	1147.3643	1989.1406	1051.7882	2429.9658	1869.9879	1297.9835	1034.7856	682.76306	2601.9641	5295.9346	1748.222	3125.9731	806.11108	699.7583	2165.1082	685.48657	819.34692	2388.9312	3926.5916	1790.1609	764.80835	1194.6785	1711.4281	1834.9059	1910.3333	786.86908	1106.6073	391.19299	969.46008	923.48535	1535.4222	1443.6521	1944.4188	673.36786	2946.0801	670.88538	1257.9069	1519.7898	3247.1025	1423.1511	820.755	1267.995	1678.3638	1235.5972	1494.1544	2954.3857	1847.373	683.60193	620.82874	3255.2397	1076.7325	4123.2012	2901.5034	2048.7849	1880.2123	2946.8157	2959.4512	1257.6862	4210.4624	483.60294	4248.8462	1463.3549	874.55774	788.42053	2916.8318	2467.2102	4444.6895	2395.1375	2590.8386	1673.9702	1145.4198	1165.1193	1385.0841	805.45715	2832.4429	314.70239	1643.2439	1044.1183	2830.063	1632.0967	5011.792	1828.3376	4379.0122	1859.4871	1101.1665	1632.1991	1932.8529	3285.6077	882.8877	3962.031	831.97388
953.84314	730.29431	743.21851	867.22266	846.24316	850.60852	3333.5408	461.04227	1195.9969	445.71216	1167.4674	3236.0281	2152.5508	1392.3613	947.51123	1081.051	724.90784	361.16571	1194.3278	1137.7305	922.58569	232.20227	1917.0815	322.54443	402.38461	1228.4268	351.39279	812.93079	1557.4169	2202.6458	1295.3549	289.52542	618.93848	2627.9739	1082.8314	1910.3889	2699.075	844.09106	961.29919	985.20813	1631.2202	876.19019	2059.2549	1490.5406	1122.6396	853.4502	552.11896	2129.7761	4190.5938	1394.3512	2172.6648	723.68982	566.21796	1913.3267	611.26196	735.01172	1930.5764	3181.218	1376.2069	668.30811	950.87024	1500.5027	1614.6875	1516.5916	613.17786	962.26367	287.89481	778.34558	744.43768	1255.7837	1140.4272	1712.6643	606.82056	2682.1357	604.23645	947.84119	1213.5116	2874.5674	1252.3518	736.69788	1102.5515	1499.3247	1026.9363	1284.6075	2351.0947	1366.2249	584.18738	502.19318	2779.7646	867.36963	3313.1028	2113.5928	1846.5161	1689.8824	2143.3179	2544.6587	1135.2378	3539.4385	377.85791	3742.5562	1315.8732	650.75879	588.90222	2543.0601	1736.8492	3973.8633	1974.4812	2122.8142	1208.3093	931.52063	923.09424	1241.541	626.28674	2177.9937	234.5563	1347.975	750.17358	2498.6562	1333.4525	4216.418	1240.9192	3523.2322	1456.9229	822.35193	1284.5851	1602.4183	2568.7166	682.70972	3063.8005	694.0318
1068.7244	841.46997	998.49634	1055.5399	1010.7505	973.62708	4209.8145	537.59802	1366.1825	546.08936	1459.0398	4058.2783	2319.2766	1776.3549	1072.3792	1288.4481	867.60022	414.55026	1498.1649	1406.3026	1055.6073	268.09668	2348.3811	377.94205	441.31158	1524.1498	473.7533	990.79633	1681.3169	2753.0134	1541.7728	373.75708	735.47827	3246.6987	1345.3979	2342.7268	3348.7012	1085.947	1187.7834	1152.3948	2001.0183	1067.262	2417.7737	1872.9922	1293.5764	1028.644	674.35254	2580.729	5308.9082	1757.4108	3131.1211	805.35608	687.40552	2187.6301	716.31281	814.42676	2307.4055	3925.3506	1789.1146	757.77991	1202.4003	1714.8876	1833.8884	1915.3691	778.73926	1100.6238	389.474	970.79199	947.1604	1541.5311	1448.4823	1940.6167	685.87256	2939.6079	678.51642	1261.2131	1517.9768	3280.8484	1425.5892	817.23401	1280.4081	1643.7469	1230.6823	1500.5037	2937.8162	1847.5427	687.46356	615.86499	3257.8357	1100.4034	4113.5737	2914.2327	2061.916	1859.1407	2960.343	2943.2205	1278.2162	4197.626	483.29733	4232.6074	1478.4968	883.14813	793.1814	2926.3494	2504.2573	4380.2051	2392.4553	2581.5076	1655.4993	1149.8735	1190.1855	1373.296	836.48456	2794.2612	313.45221	1635.533	1045.9375	2796.0586	1619.5151	4960.2896	1830.6271	4351.7339	1870.3373	1098.7819	1612.1583	1937.1908	3258.2695	916.34174	3994.4995	838.59644
947.92456	732.00281	752.76025	853.18323	877.50781	858.48358	3345.2349	462.75446	1205.8904	451.02917	1171.3369	3235.8469	2177.1162	1413.9797	952.27979	1066.0298	722.85785	363.22943	1188.1934	1132.7087	924.81201	230.63245	1916.6829	326.74225	407.27933	1225.0339	355.54178	812.82941	1556.4667	2210.1272	1295.5038	293.17346	614.78485	2607.3789	1083.6479	1932.4397	2685.7656	843.34564	951.05902	988.62225	1646.5631	887.73938	2054.7302	1494.5333	1121.9994	849.51624	548.08136	2114.6868	4213.1948	1402.8285	2168.1033	724.5177	558.49121	1929.8201	637.59882	732.07275	1859.7898	3160.6743	1374.8995	665.84308	954.02795	1507.0016	1606.1569	1522.5828	606.96582	957.9101	289.65881	781.63544	758.43274	1261.2998	1140.344	1700.4453	617.21045	2691.5889	610.27161	941.45703	1212.3201	2900.8821	1256.6173	735.50757	1111.4681	1468.6609	1021.4119	1284.6689	2341.0129	1360.1243	585.40063	500.63965	2793.3716	885.8479	3293.8909	2123.408	1858.1155	1671.921	2149.8235	2532.0598	1143.8191	3516.1453	375.50262	3728.9641	1325.1365	662.24725	596.81732	2561.7534	1776.8752	3913.1284	1976.7366	2121.1177	1206.9498	931.79694	938.87	1223.478	649.27911	2152.0984	236.00279	1349.0969	751.4931	2481.1694	1329.1827	4168.8213	1247.2067	3490.8303	1469.9473	818.28644	1270.4866	1594.9869	2550.3435	708.42114	3076.3013	693.55371
1054.6945	838.6095	1007.4223	1051.3473	1019.2395	982.16443	4221.6372	534.81714	1361.6996	546.38287	1446.0411	4109.0811	2317.6604	1806.6084	1061.1241	1295.9653	865.36365	407.80353	1482.2909	1388.3268	1076.0063	263.03235	2367.0786	372.30182	444.99854	1499.7206	464.22766	982.34955	1698.8647	2746.0767	1583.54	379.96924	742.40808	3196.7688	1333.1561	2345.0291	3335.5745	1090.5555	1182.7527	1150.7516	2004.5764	1073.2605	2425.0146	1893.8024	1301.6357	1033.4703	672.24841	2549.6272	5343.3032	1765.9069	3124.614	810.03644	688.39258	2195.6631	685.22089	816.14642	2306.209	3918.4124	1797.796	754.21368	1196.5854	1742.39	1834.4391	1917.5044	776.20691	1093.931	392.57373	967.08606	982.552	1559.8865	1458.9957	1937.7079	694.29486	2955.0308	678.81628	1252.1819	1531.3312	3274.6919	1425.0764	812.94586	1284.6499	1614.999	1224.9087	1502.3418	2918.9734	1868.6914	689.01294	630.20099	3291.9585	1100.98	4089.8667	2913.0212	2061.7529	1851.3652	2965.0046	2932.583	1282.6655	4211.3418	482.34271	4204.9712	1537.9252	884.89471	793.66974	2957.4102	2497.5518	4335.3076	2390.5369	2578.3794	1629.6438	1163.4034	1189.9326	1412.0183	785.59186	2764.2556	319.49591	1634.4127	1049.7131	2763.615	1611.3977	4893.3091	1831.8489	4314.9258	1883.3407	1094.7485	1601.2047	1920.6077	3233.073	863.45563	3998.6956	857.81714
934.89893	729.3064	755.84802	852.74023	886.18933	862.61005	3349.0068	464.05377	1201.1766	448.18942	1172.3271	3274.6174	2183.375	1437.2498	944.22601	1067.621	725.00629	357.94125	1184.2144	1128.8765	941.51251	228.82037	1941.3684	324.40323	413.44714	1217.3242	347.14935	811.18085	1571.9241	2223.9658	1332.8119	297.18274	623.58899	2578.3757	1084.3933	1928.8842	2690.4473	844.97992	948.90204	989.70795	1651.4122	895.85022	2061.8813	1505.4152	1128.6816	851.73016	540.25391	2104.095	4216.647	1404.9147	2170.8728	731.87305	555.55566	1938.9034	609.47998	737.5401	1857.0272	3165.0022	1382.1073	658.3233	951.30389	1531.0337	1612.9729	1525.9598	610.47772	952.2132	288.8772	780.95996	784.38818	1279.6445	1154.5278	1704.2601	627.5166	2688.6265	613.11414	932.90906	1219.4241	2898.2085	1248.3973	734.89117	1120.0173	1441.9631	1019.4489	1287.5953	2339.6296	1379.5554	588.27692	506.57828	2810.1821	885.36517	3269.0698	2116.9885	1853.8397	1658.0269	2149.1272	2515.1096	1155.9622	3532.8137	375.23514	3714.3916	1379.6576	663.73383	596.24066	2584.884	1777.2181	3871.928	1979.0518	2120.2441	1182.3662	948.17426	937.67072	1259.946	609.02374	2113.0725	237.43181	1346.5847	751.01678	2443.9551	1322.0005	4120.8335	1247.6338	3453.8438	1483.1545	814.04425	1266.2512	1579.8618	2537.4954	666.06	3084.998	709.02209
1051.6099	843.17468	1015.9725	1054.8423	1033.2819	992.27222	4211.7329	538.8739	1376.2979	548.72327	1465.0676	4162.3843	2337.5701	1839.9976	1071.3455	1272.2117	868.62866	404.73895	1489.5912	1389.2822	1089.704	262.10791	2382.0913	369.90686	451.40237	1494.1948	469.81015	984.75592	1714.1613	2778.0059	1591.7323	383.95316	751.30853	3185.6741	1339.2002	2350.3555	3351.2844	1091.1445	1174.5696	1160.4127	2022.1993	1086.3994	2436.8347	1902.311	1301.5095	1031.9244	661.07043	2507.3496	5338.978	1772.3054	3121.9641	819.52954	679.20624	2215.7144	681.47754	826.63159	2299.0334	3940.6418	1817.3285	750.70892	1196.8304	1749.6425	1840.1245	1927.9993	775.29456	1084.3638	392.37515	966.23389	995.51196	1568.3118	1475.3414	1930.3262	706.58386	2971.7996	685.15515	1257.4116	1541.3029	3259.4827	1422.9646	820.99976	1294.6171	1584.6348	1225.5785	1509.9949	2907.3657	1878.2628	688.75964	630.73413	3295.6433	1108.5681	4054.5625	2910.6328	2047.8773	1830.2419	2970.4373	2907.0769	1303.1545	4230.2583	480.7359	4218.0122	1552.1296	880.77289	789.6665	2969.9399	2533.0007	4308.4902	2393.0044	2580.2844	1599.3147	1180.2346	1192.1373	1427.4325	780.46051	2744.552	323.76633	1641.7467	1064.5775	2738.1177	1612.658	4872.9492	1835.2134	4269.4771	1897.5518	1093.6879	1603.8135	1908.8909	3238.4106	857.17462	4019.3762	875.93945
929.02112	732.2467	767.85718	853.85522	899.35779	873.2345	3348.3472	465.87982	1215.1261	447.49686	1182.8544	3329.8828	2201.3506	1460.6444	956.21851	1053.7374	727.42236	356.67972	1187.6265	1125.5483	957.53381	228.14682	1949.533	324.01346	419.84576	1207.4917	348.25775	810.02185	1598.8579	2241.3662	1341.7926	300.23648	632.09363	2575.5195	1084.0958	1938.7188	2707.2148	847.28003	944.08282	997.36694	1661.7314	895.90674	2069.0227	1512.4188	1130.0326	849.52075	526.79456	2065.3926	4223.1494	1410.7278	2176.7424	736.90741	541.5929	1963.448	603.46692	744.03491	1862.6531	3186.9824	1398.494	656.17505	953.82104	1537.1044	1614.9003	1530.5291	609.06787	944.20477	287.38318	781.4845	794.46765	1286.6853	1168.3789	1692.5562	642.54694	2704.5854	621.93335	944.10046	1228.3811	2882.8901	1253.0273	738.69659	1125.0658	1413.9751	1016.5759	1290.1224	2318.8318	1389.6068	588.54181	502.86185	2823.7927	900.23474	3249.4436	2120.0647	1850.6965	1641.9054	2156.7188	2503.3232	1168.0914	3537.6321	374.73807	3730.7012	1393.6506	658.03369	591.61725	2604.6777	1798.1517	3845.4685	1977.0664	2120.3555	1168.5205	958.82111	942.67981	1275.4792	604.64404	2098.0144	239.13039	1351.6577	757.95288	2421.3633	1322.887	4096.6147	1259.0365	3425.865	1487.9944	812.96411	1262.068	1570.9139	2540.2441	659.67621	3105.491	722.81567
1044.7252	841.55261	1020.9537	1053.4534	1035.9962	998.37463	4225.8291	539.77246	1374.8313	551.62518	1473.2876	4209.0186	2365.1587	1875.2008	1088.2336	1260.2166	869.17834	403.20642	1490.059	1396.8691	1110.5787	263.57947	2428.2151	377.63446	459.1615	1493.98	465.66187	989.13879	1730.4591	2763.7585	1623.1084	390.55121	754.58337	3180.5525	1344.3231	2360.2366	3360.9143	1094.3573	1181.9763	1174.0768	2022.5281	1094.6604	2425.1726	1909.2311	1312.6193	1031.6541	662.66962	2480.5898	5347.1606	1784.703	3121.4683	830.88885	687.14111	2227.8936	677.5498	835.62164	2270.3435	3945.739	1831.7671	746.8338	1196.5538	1747.2977	1845.8119	1928.0804	778.63446	1076.973	391.33752	972.62231	1008.818	1567.2703	1485.6077	1922.2418	720.04803	2967.7754	692.48468	1264.7246	1551.6774	3282.5566	1437.3126	834.53192	1298.9729	1545.9265	1226.3462	1511.058	2886.7664	1895.6868	701.6922	639.86169	3314.8123	1112.4489	4007.5457	2915.2085	2061.4167	1802.7334	2979.7014	2882.5535	1307.8951	4254.6479	484.22742	4214.8408	1586.2448	877.81226	784.85529	2999.0503	2530.7942	4284.9326	2406.3403	2595.7605	1594.6394	1202.6042	1207.2666	1490.6073	777.73401	2747.4966	324.84052	1633.5311	1060.6091	2727.7954	1607.7599	4833.8086	1839.2084	4212.8257	1902.6289	1086.7493	1598.7554	1909.2836	3230.9365	851.59375	4037.7664	875.97058
923.00085	732.85645	770.07867	848.61682	900.73389	878.9679	3364.4355	465.1185	1218.7059	452.5705	1186.1733	3356.3123	2230.7095	1491.8558	972.55981	1046.9144	728.40247	354.52771	1192.8704	1129.0558	975.94672	228.94908	1992.2131	331.19012	426.30914	1205.0419	349.43756	811.7677	1606.2303	2227.803	1365.7177	307.13495	632.64728	2568.3494	1087.1267	1950.1156	2707.2415	847.59973	950.97192	1002.9779	1666.7513	903.48828	2063.6252	1524.6742	1143.9192	854.83649	534.21918	2046.1926	4231.6074	1426.0272	2169.1772	751.21423	553.80841	1967.7607	605.64941	756.11017	1835.3215	3187.2893	1410.8628	651.10822	958.6615	1540.5433	1618.2399	1535.9403	613.00775	936.81665	288.80396	784.86292	805.20477	1285.1196	1170.5294	1684.9391	653.62018	2700.9756	628.49207	942.27612	1241.5212	2906.0986	1261.5142	755.35046	1137.4723	1376.8973	1019.3209	1295.759	2304.7812	1398.8092	598.60205	515.92712	2836.7771	904.80029	3214.3521	2116.27	1861.2939	1621.1581	2155.9238	2482.1636	1171.9519	3559.689	375.87939	3725.5203	1429.3021	657.93695	590.7879	2627.677	1807.0975	3831.5308	1988.3547	2129.9534	1159.061	970.69116	959.83704	1339.7666	599.98474	2105.4888	241.71973	1346.8248	764.03467	2411.2773	1320.3582	4062.3079	1263.6323	3383.5649	1498.3375	811.99915	1263.7343	1572.2343	2546.6387	654.32452	3120.2283	724.58197
1034.6171	847.44983	1026.3025	1043.0869	1039.3265	997.46191	4253.2153	539.86169	1395.9329	553.77917	1500.7926	4254.9277	2419.1023	1916.558	1092.8577	1269.7052	869.86365	394.44318	1483.9781	1413.8405	1127.3419	260.17267	2407.7249	380.79401	464.70602	1508.4473	468.42471	1006.0603	1760.3682	2714.8389	1646.5428	393.30569	761.74579	3168.4021	1362.2854	2388.5862	3333.0391	1102.1204	1183.8922	1177.7144	2027.4226	1094.9257	2438.344	1921.4502	1318.8304	1032.5149	661.12708	2473.0659	5353.4351	1801.8071	3128.0352	831.0083	681.16254	2241.8813	674.24707	839.19299	2284.5078	3930.0056	1836.8845	748.57275	1199.3534	1760.4141	1846.2583	1935.3219	787.40259	1083.3688	392.51932	972.82202	1040.1041	1587.6976	1472.795	1922.5981	738.70581	2978.6318	707.63843	1269.637	1571.153	3332.1309	1428.793	831.60217	1313.5453	1532.6921	1225.9473	1516.8131	2888.6348	1952.9858	703.4021	643.2735	3322.4094	1109.8508	4010.8542	2914.6106	2047.4839	1790.1222	2983.7896	2871.6313	1330.4535	4293.5591	484.50726	4234.2139	1620.517	879.07275	789.26526	3037.489	2525.175	4301.9453	2402.7881	2593.9004	1580.0309	1217.4332	1218.6753	1558.3971	770.78015	2823.2554	328.98697	1640.1448	1060.8546	2715.7363	1607.8523	4790.6934	1834.7667	4190.5962	1895.114	1086.8136	1610.2772	1907.5077	3257.5024	845.45959	4072.6995	885.10315
922.31879	737.13379	771.32062	841.98712	900.7558	882.82654	3384.6509	472.19778	1238.1997	452.9931	1211.7466	3396.4644	2277.4175	1519.2806	980.6759	1053.717	731.16333	346.05585	1189.0712	1144.9132	993.06982	227.16853	1962.427	334.77771	432.21472	1219.1332	350.92291	826.39697	1639.9467	2185.1917	1391.3795	310.85437	640.76691	2562.4402	1102.8152	1971.3553	2691.2952	860.69153	950.12366	1010.6704	1673.6798	914.05426	2069.4158	1533.5184	1146.1603	847.48413	533.47888	2035.2544	4237.4863	1437.2025	2183.1882	751.27002	549.87262	1986.7085	599.73157	759.10699	1845.4175	3181.606	1409.189	652.09778	960.32666	1551.7594	1625.8401	1536.5598	620.72296	937.69763	288.58884	786.49023	829.44122	1298.7847	1161.8186	1693.6473	669.49438	2717.0366	641.18732	949.18219	1254.8856	2945.1445	1255.4929	751.70111	1147.2946	1359.9674	1020.3995	1300.8176	2297.2166	1455.0494	601.97986	519.28802	2847.8965	903.00671	3199.9834	2119.0479	1846.0776	1601.0325	2160.8892	2465.9551	1193.3154	3586.4619	376.8244	3729.7776	1459.6283	655.95691	589.99585	2654.7812	1795.3041	3852.0742	1982.353	2123.5757	1147.901	983.06287	972.16846	1402.4241	596.13831	2171.5005	245.43759	1350.7863	760.28699	2402.2021	1322.1915	4039.5557	1260.0117	3347.0776	1487.2472	812.38281	1265.8181	1563.3113	2545.2212	649.88483	3135.5684	731.16046
1031.0497	848.28424	1035.8798	1030.1453	1034.865	1006.9661	4255.958	542.51843	1420.4875	552.69513	1494.7091	4292.1646	2453.8823	1941.5381	1106.2355	1281.0107	876.26825	396.07745	1484.6655	1406.5977	1137.9949	261.81952	2396.4368	383.46149	469.40863	1495.0204	473.46002	999.8241	1774.2764	2696.3923	1662.5605	397.67633	761.88885	3185.9897	1351.8083	2395.8459	3342.0466	1105.2568	1184.1366	1179.3083	2035.7943	1109.3392	2434.313	1929.387	1323.6222	1031.3784	654.75635	2454.3218	5310.1138	1820.918	3139.5408	843.22406	679.76678	2249.051	671.5509	848.05267	2272.1301	3930.9768	1829.3129	745.03619	1210.7987	1767.3495	1849.2183	1931.9099	791.67072	1079.7833	388.06219	973.83392	1050.5637	1571.4753	1478.1729	1923.4658	756.41241	2975.4829	715.3468	1261.5282	1597.1133	3342.7771	1434.6407	841.0976	1319.6978	1519.0397	1219.9954	1522.8699	2847.2458	1965.8326	710.06458	646.33868	3352.5527	1121.4893	3994.0718	2919.5205	2064.77	1768.7213	2991.3123	2825.5664	1347.6689	4282.5288	483.76624	4213.979	1641.2603	876.64258	784.89429	3065.1929	2552.1094	4332.3008	2399.2234	2589.2708	1571.4213	1215.246	1239.0015	1614.0664	770.17853	2899.2014	329.42725	1639.551	1063.4412	2718.4541	1608.1211	4762.2246	1812.7059	4150.9624	1917.541	1077.2822	1631.7097	1913.3888	3223.6404	838.77832	4117.2383	880.72614
913.16486	733.94391	777.20154	832.57697	903.6474	891.18658	3389.4019	465.53473	1245.0844	453.93878	1203.2826	3424.4702	2309.252	1545.6785	994.80212	1059.8219	732.48877	350.10651	1187.8088	1135.8544	1002.3511	225.20723	1959.4355	338.66107	432.55911	1205.6663	352.20212	819.26007	1654.1193	2167.5671	1403.556	312.27191	643.20435	2570.8835	1091.4408	1977.2166	2692.2668	858.28009	953.6286	1010.5569	1672.55	915.86163	2067.1235	1538.9364	1150.6929	846.74475	527.27588	2015.3516	4199.2275	1454.1765	2181.4426	758.5603	547.69458	1990.16	593.63647	762.09265	1838.9712	3186.429	1396.4928	651.90381	966.31152	1550.0619	1622.2955	1541.6516	613.92407	938.86237	287.49905	786.79352	840.70514	1285.3617	1168.6594	1686.1335	690.38525	2715.9573	652.7804	945.51093	1276.7452	2958.9082	1255.468	755.9209	1156.5111	1346.3713	1018.4182	1303.604	2264.6421	1463.2639	611.41016	521.33478	2875.134	909.07361	3192.5024	2117.7317	1855.9227	1589.8131	2161.2231	2431.2087	1204.0947	3580.553	374.9281	3719.7302	1472.6925	654.78412	588.21765	2673.2268	1821.3683	3868.25	1979.4231	2118.1179	1138.392	990.45087	982.27966	1450.8685	595.80109	2233.7751	247.39978	1348.1094	763.94971	2405.9761	1319.2795	4004.0044	1253.677	3322.1824	1503.8107	806.98401	1282.8784	1575.2065	2520.6753	645.8808	3174.1909	731.04846
1035.7386	842.91333	1037.126	1022.9897	1035.007	1017.8593	4295.7769	540.21637	1402.9111	551.97339	1491.542	4326.6353	2482.8508	1975.478	1110.4319	1288.5793	878.60114	395.04419	1484.0966	1403.1362	1152.8625	265.44586	2409.3159	386.0116	479.87604	1477.8708	474.60254	997.45068	1805.4773	2664.2002	1692.7531	402.86578	762.52307	3180.7739	1344.9022	2419.3423	3343.3452	1120.7571	1185.0277	1180.2493	2031.1359	1105.5906	2428.4314	1934.455	1334.5524	1024.7878	649.36639	2419.6143	5286.8564	1829.7081	3115.7773	844.84009	684.12012	2252.0166	667.39661	854.41187	2253.6572	3948.0239	1816.7141	738.62146	1206.0179	1776.5181	1860.1539	1936.978	792.12933	1074.054	390.69299	976.61169	1076.2379	1571.8517	1480.5428	1926.9896	770.17078	2992.645	725.2699	1253.4399	1614.6154	3376.2847	1431.9038	849.22961	1332.7635	1499.8137	1223.9342	1534.2239	2831.3049	1971.3153	726.71582	651.19745	3369.0168	1118.4847	3987.0149	2917.7615	2051.6616	1747.3723	2975.0552	2801.4475	1361.8313	4289.8057	479.24225	4206.2607	1646.9628	887.67346	790.94653	3082.8513	2555.9202	4329.8521	2390.0305	2572.3201	1576.6067	1227.6779	1244.2899	1641.0444	774.28149	2899.2185	334.76276	1641.2772	1068.891	2704.5896	1607.9734	4710.0649	1826.095	4130.5088	1902.8958	1074.509	1649.5402	1910.1987	3199.5952	840.09473	4092.0518	884.87512
911.185	733.30383	779.4043	832.74042	903.85602	902.47797	3426.7063	466.88025	1234.9962	451.72906	1203.2008	3454.6536	2332.1794	1564.9751	986.59167	1065.7314	734.04791	343.68884	1185.0032	1136.8134	1015.7081	229.56706	1967.4272	335.16364	444.89041	1195.0654	354.84555	819.29456	1675.7599	2148.0759	1427.8671	315.31555	643.08734	2562.2412	1089.7283	2000.0852	2687.7109	870.9339	956.09656	1013.8625	1676.6061	917.82709	2066.4709	1543.2642	1162.4467	850.73236	525.87408	1998.8152	4192.4258	1460.3865	2178.4568	763.33081	553.64227	1994.1825	591.99585	771.75391	1823.35	3198.4617	1396.2334	645.24451	960.03613	1560.6086	1632.8033	1537.7322	621.87756	940.07324	285.62579	792.0965	863.48517	1287.5604	1171.4248	1693.106	700.75818	2725.0776	659.20923	937.13507	1289.4954	2981.1104	1256.4806	767.22192	1158.2429	1329.968	1019.1371	1310.5708	2256.9377	1468.9509	620.73816	526.95258	2893.5947	909.02783	3193.5774	2115.8271	1844.0988	1567.172	2150.2324	2402.627	1218.6133	3574.9668	370.7821	3720.4294	1482.6932	657.94397	588.20007	2702.1008	1828.6417	3855.4365	1979.4617	2119.1196	1145.9534	997.17456	991.25232	1482.9956	598.08154	2228.0803	247.60127	1354.1699	769.29681	2406.2712	1321.754	3969.6543	1260.3491	3312.3296	1496.4285	798.91461	1301.8597	1577.5239	2505.302	645.74011	3161.9866	733.40167
1031.9856	843.3327	1043.1323	1024.3187	1034.9973	1024.8168	4350.1992	542.28271	1404.7756	554.83307	1489.8051	4360.0869	2524.4897	1997.0927	1124.761	1298.135	879.50244	389.50073	1484.1616	1399.4727	1157.8324	283.67432	2397.3513	381.66547	482.34259	1475.5341	471.58105	992.79517	1816.843	2647.4102	1711.0659	407.97903	772.06177	3164.7869	1341.0498	2446.4243	3337.814	1125.4374	1165.891	1183.4426	2027.6238	1106.9458	2419.1963	1942.2992	1340.8689	1027.8835	657.52899	2390.8005	5283.9126	1850.1976	3120.4045	860.53558	695.39038	2254.2329	661.75195	870.71417	2260.9526	3954.8635	1806.1189	734.4856	1211.3007	1779.959	1871.4196	1934.0316	800.89496	1075.4919	388.7092	971.44562	1087.917	1549.2472	1466.1592	1931.1285	787.92535	2996.9104	733.13556	1245.3408	1633.3689	3441.1289	1408.328	863.07587	1335.2855	1474.2672	1229.6897	1535.4553	2817.3948	1974.1489	731.01794	670.3161	3397.9414	1133.907	3997.698	2924.4692	2043.6313	1742.3137	2979.3386	2786.7004	1367.8314	4287.7832	479.72064	4178.5391	1667.5784	877.80994	780.79425	3106.1497	2590.5356	4310.915	2371.0317	2559.9209	1582.6429	1230.1173	1264.7542	1675.0156	766.68024	2904.0088	336.08621	1643.3749	1074.8165	2739.0679	1603.8975	4696.271	1840.4824	4085.7966	1898.1014	1080.437	1654.8118	1914.4734	3181.0906	832.00317	4086.802	888.78778
915.10455	739.15167	785.1651	832.01337	904.45184	908.93073	3461.7783	469.0578	1254.7318	452.87634	1210.407	3485.0735	2373.4248	1587.8291	1007.68	1074.9607	737.79352	345.33472	1192.252	1140.4923	1023.4637	242.71745	1972.38	339.27728	447.47565	1201.1863	354.89728	820.67639	1697.0078	2148.9663	1446.855	319.06647	652.17236	2571.0823	1092.5927	2013.7283	2703.7317	881.29694	949.38501	1016.809	1673.0662	919.84406	2065.2461	1553.2778	1165.9597	845.01404	530.89691	1990.6844	4185.2324	1481.075	2177.689	777.09052	561.36194	1998.6963	594.83838	786.31799	1832.5658	3206.7913	1389.5104	649.31036	962.24677	1564.0818	1647.6182	1540.5544	628.97064	945.53772	285.4332	798.66882	871.47943	1280.5159	1163.4207	1698.2251	714.6463	2733.8022	664.26727	936.49933	1309.385	3034.5698	1237.0554	779.42023	1167.5239	1321.5042	1017.3755	1313.1973	2262.6448	1480.3333	622.60217	540.56128	2909.01	917.97736	3193.3633	2119.4385	1843.7466	1559.4677	2150.7693	2392.064	1232.9377	3586.2998	372.53363	3705.1135	1491.1042	660.05048	588.90607	2731.7258	1849.1421	3847.303	1966.016	2110.4133	1146.1482	1001.705	1002.426	1506.3071	598.54004	2224.4705	249.36923	1353.8931	768.8186	2439.1709	1317.6824	3960.2754	1259.9159	3266.9182	1498.4183	807.37244	1310.6443	1577.8695	2515.0005	646.448	3159.8652	732.60583
1042.6628	848.21198	1041.3379	1028.3738	1039.713	1034.5217	4362.9976	547.3017	1424.4763	559.60834	1505.755	4417.0728	2564.7363	2017.3794	1120.03	1310.9508	884.76599	383.82117	1498.7822	1407.5782	1169.046	267.34723	2428.4321	377.13129	486.86566	1485.144	472.35144	1003.8687	1847.0511	2620.0293	1743.2845	408.51779	776.40698	3177.4932	1352.8949	2476.7144	3357.7747	1135.4457	1164.4457	1184.8927	2041.0049	1115.1105	2433.8838	1954.3719	1339.4646	1024.6661	668.02216	2397.7222	5288.6211	1858.8434	3123.7493	865.61047	715.59747	2269.125	668.97833	880.2998	2291.0642	3978.064	1823.2272	730.15515	1202.845	1782.0396	1883.235	1933.1462	806.18799	1084.642	391.70776	983.37921	1105.6593	1556.7247	1465.8669	1922.8102	793.54645	3011.1021	738.42957	1244.4938	1653.7319	3428.8557	1401.908	863.82153	1339.8595	1475.9846	1221.861	1533.9006	2831.335	1993.2441	741.57043	685.57959	3414.4905	1122.1248	3983.5706	2924.2356	2047.1401	1741.0609	2980.6665	2783.8315	1379.1322	4283.3335	480.3819	4181.4731	1682.4215	882.95947	784.58832	3149.6152	2570.9749	4268.2319	2379.4756	2568.4658	1586.7853	1246.6748	1248.6704	1693.3002	776.92621	2924.1763	340.81445	1644.8315	1068.4241	2755.4673	1600.7644	4699.9116	1843.1085	4057.53	1904.0399	1077.3834	1686.5035	1929.2191	3194.9463	832.33337	4092.2407	903.27704
924.18042	735.19574	783.10583	826.03101	904.15955	914.17743	3481.8992	471.64423	1253.8735	456.16602	1217.0773	3517.4238	2404.1008	1601.8986	1003.7794	1087.8025	738.73254	338.80554	1195.3988	1142.2711	1039.248	231.76561	1979.8402	331.98877	452.12439	1202.4567	351.91553	827.21472	1720.9156	2114.6841	1473.4642	321.0127	657.29962	2565.8987	1098.1033	2047.7089	2704.9495	886.47223	938.98926	1020.1453	1679.4562	921.30823	2079.5852	1559.9471	1166.1155	844.35443	540.86786	1980.9247	4190.7778	1486.427	2181.9956	786.76825	578.19434	2012.7864	594.44482	800.85547	1857.5276	3205.5754	1399.6127	639.76019	959.58716	1566.1259	1651.5924	1539.4823	630.79706	946.03418	287.01672	800.1366	888.49512	1283.2974	1161.0673	1686.2002	719.87189	2740.3108	667.87585	929.8291	1322.6876	3035.896	1229.8115	785.2536	1169.5062	1308.8877	1015.1137	1310.2666	2259.7253	1489.8663	634.38324	554.23132	2939.1838	915.69263	3190.4802	2118.8513	1838.3309	1554.719	2151.2175	2398.0354	1236.3379	3574.5134	372.96069	3693.0701	1507.2578	663.99225	590.08459	2762.9885	1842.7347	3811.3374	1966.3544	2110.8958	1151.875	1008.3068	997.59631	1528.2809	603.74213	2247.9587	252.24992	1351.6947	765.42004	2446.094	1311.2206	3949.468	1268.2927	3253.2642	1496.7977	800.93768	1330.7308	1589.4163	2502.4319	642.40192	3146.1521	748.30914
1021.9544	846.26361	1035.8398	1003.278	1025.3579	1074.8765	4393.4189	572.03662	1423.873	559.51489	1500.0588	4361.3091	2606.0352	2016.2217	1136.2656	1337.9611	887.8147	374.80933	1499.9204	1409.3511	1177.2068	262.55786	2517.4814	372.89838	492.24805	1475.3881	466.44373	1001.1451	1919.3856	2572.9119	1777.8951	407.31082	788.58527	3075.4968	1351.6228	2471.8828	3268.5581	1141.2251	1164.7357	1184.8644	2042.1646	1105.0759	2400.9766	1948.5323	1405.2744	1062.5723	644.70142	2353.146	5268.0283	1873.5316	3089.9585	862.56689	698.71655	2274.2637	663.49493	873.89319	2526.6702	3930.6377	1792.9336	731.33545	1191.5582	1799.4481	1925.7076	1912.3057	828.45105	1077.0054	388.06042	980.13458	1100.0874	1528.8458	1421.2845	1942.4999	798.27979	3042.021	737.11664	1243.2009	1661.6281	3499.1968	1399.9043	872.81372	1313.166	1467.9647	1200.9253	1561.8579	2787.9683	1996.3594	752.0603	672.31128	3381.4907	1072.6282	3880.9141	2889.0518	2065.9209	1689.1902	2946.1172	2818.479	1342.163	4273.5249	473.53192	4170.0029	1694.9708	870.35645	772.27301	3165.1877	2441.0347	4296.1836	2363.8306	2536.4346	1560.2517	1234.4414	1203.8541	1703.444	756.5105	2985.0874	344.18005	1620.0433	1082.8218	2759.7871	1567.0162	4650.915	1804.2107	3924.2954	1913.9999	1072.949	1719.84	1956.932	3112.9824	816.82385	4009.5059	964.25763
898.78699	736.50208	778.21796	810.34204	887.9585	953.02893	3489.1516	498.23163	1256.718	456.52594	1215.6337	3467.8516	2457.3547	1600.8726	1026.7913	1116.4835	748.40149	327.97888	1197.885	1145.9753	1041.972	228.24911	2047.564	327.5329	458.20361	1197.3234	348.8941	824.22241	1781.5699	2076.2751	1510.5477	319.44736	664.28845	2470.0554	1098.1821	2052.9368	2620.4368	895.99561	936.48828	1020.4336	1672.9358	911.6366	2043.1204	1564.255	1228.4987	876.44824	520.9942	1948.6023	4185.0938	1505.3748	2144.1523	779.60565	561.98181	2003.5427	591.04248	790.77167	2040.0779	3163.1208	1371.8979	638.38074	950.80927	1586.6407	1697.8801	1524.3109	646.11218	937.43262	285.09216	795.1944	880.84595	1253.886	1125.116	1711.9038	727.01648	2774.8823	670.14954	930.6571	1336.4519	3098.449	1230.2126	790.17548	1145.562	1296.3634	1003.5234	1334.9583	2220.2961	1491.8816	649.867	541.65479	2910.821	870.9162	3097.8218	2107.5286	1855.5681	1507.8273	2139.406	2427.366	1201.3733	3571.5327	365.66229	3673.4827	1523.1331	648.04358	576.84497	2769.3833	1739.4426	3812.4216	1954.5811	2083.9026	1134.0619	990.21509	956.69452	1543.4803	583.83472	2294.019	254.31502	1337.1433	775.32355	2453.4519	1291.644	3898.7542	1235.9702	3133.895	1495.3778	801.73474	1348.4943	1612.0096	2425.5203	626.73535	3069.5071	791.84442
1018.4253	847.47424	1037.2736	1002.0781	1018.4557	1078.8002	4429.8535	577.51392	1424.7574	562.1861	1506.1469	4370.0913	2637.8213	2029.1185	1142.1749	1359.2249	889.81866	368.30536	1506.2639	1411.894	1195.8074	266.07675	2541.3335	368.0108	491.49487	1478.7034	472.75049	1003.312	1922.7061	2544.0173	1773.5614	418.08252	790.96387	3048.4946	1357.8483	2503.9338	3265.4807	1146.5337	1165.6222	1186.0397	2038.6797	1104.3715	2408.0291	1944.906	1403.1964	1076.5496	652.34393	2354.7961	5276.8101	1873.1216	3095.6758	861.85278	705.47711	2276.2075	661.11108	873.00452	2548.9058	3899.7656	1774.9872	725.25891	1195.2747	1790.9198	1941.4524	1908.9169	829.68982	1090.5782	385.25201	982.74487	1086.3645	1534.7462	1402.8728	1953.1533	799.27197	3042.9541	739.72723	1245.384	1658.9307	3501.9324	1402.5389	872.06958	1316.0422	1482.9564	1197.2061	1563.5995	2795.6824	1986.6575	759.81903	684.38623	3394.3738	1062.3071	3874.5774	2908.4316	2049.6738	1702.6211	2963.8313	2798.3481	1341.7343	4287.8418	470.39978	4177.9038	1691.5607	871.91125	773.69458	3208.2192	2464.3418	4317.915	2369.1348	2541.5979	1560.6718	1226.1415	1198.3149	1680.1914	762.63721	2994.0396	344.44025	1609.4072	1078.4996	2773.3892	1557.0413	4659.7939	1824.6284	3907.385	1904.6268	1077.1831	1735.4495	1954.4453	3123.7317	819.48816	3973.5371	941.46814
900.47571	737.34692	786.80688	809.57373	888.66406	954.0014	3527.6887	503.24805	1259.2759	458.67184	1223.3495	3495.2122	2485.1643	1613.2007	1027.4274	1129.808	750.4873	323.41849	1210.7393	1150.5815	1061.7037	232.03206	2074.9312	325.49832	461.55322	1203.0515	359.07288	827.82922	1784.3348	2059.8313	1507.632	330.8609	672.34216	2466.8943	1106.7592	2079.0415	2640.4353	894.23065	933.55981	1023.1965	1690.5852	919.43921	2053.2446	1563.7664	1229.0923	891.00934	528.45569	1949.8142	4185.5898	1509.2997	2156.1318	779.77856	569.38989	2010.7073	591.07703	790.95306	2069.5098	3169.99	1362.4628	636.68298	953.30988	1580.8236	1710.4365	1523.6204	652.37671	949.70447	284.74426	798.55359	880.19043	1257.1857	1111.1145	1718.674	724.59448	2774.8335	669.85211	933.38013	1336.4569	3092.7205	1236.9266	789.84515	1152.056	1309.3029	999.98041	1330.9692	2233.3311	1481.1677	653.06897	553.47888	2932.981	858.84039	3094.0425	2110.1731	1849.4331	1518.3817	2141.981	2417.0891	1203.288	3576.7275	367.19058	3694.3005	1527.0046	650.09314	578.00928	2805.4417	1758.925	3852.4546	1964.6133	2095.5391	1136.5063	987.2876	948.2901	1527.3312	589.25952	2312.9321	256.70932	1324.3987	771.82526	2463.5176	1276.9546	3933.5627	1249.775	3120.813	1499.7711	803.03082	1370.8573	1621.0571	2442.1929	630.42444	3065.5923	775.57373
1032.3005	855.25775	1043.98	1020.6396	1023.6479	1086.7533	4440.7207	577.15259	1442.8289	563.27142	1517.6104	4364.7715	2673.3235	2054.6638	1141.6481	1377.7249	895.19073	355.62842	1509.8057	1428.1522	1206.4276	266.94418	2554.1799	364.13641	497.37241	1486.7603	475.01736	1008.4325	1942.884	2518.4705	1779.2739	420.43253	796.44788	3072.6599	1369.902	2542.3547	3268.8967	1162.338	1164.7408	1192.6312	2055.7441	1115.0338	2412.4705	1955.5562	1405.4851	1079.6583	657.0094	2344.3064	5314.6729	1896.4724	3090.1257	866.65747	714.54224	2284.418	662.26477	881.53857	2564.4365	3862.5901	1777.3303	728.2149	1200.4637	1794.6405	1959.8865	1923.9088	830.52026	1097.0349	388.25092	988.32294	1110.1138	1545.5764	1408.3652	1952.7119	803.43018	3053.9758	743.24609	1247.9591	1672.3024	3505.395	1421.3032	878.85535	1327.4564	1493.6534	1215.063	1571.9689	2785.6362	1992.9771	756.12878	700.27832	3404.5393	1057.9685	3880.8706	2924.3127	2050.5242	1699.3868	2969.0815	2807.0857	1339.644	4317.2173	473.35168	4193.3936	1717.7897	874.75122	773.69128	3251.7349	2481.2297	4352.8979	2372.8745	2544.2275	1562.3137	1229.4323	1210.1091	1670.2411	760.9657	2981.6738	348.9137	1619.0259	1081.4208	2788.6313	1568.5074	4698.9526	1821.6243	3911.9033	1913.2722	1091.1189	1762.4734	1965.6055	3153.1729	815.47974	3973.7378	918.39276
910.33667	744.95673	784.0199	829.74268	893.98462	964.24451	3542.6924	502.61908	1280.0067	462.34033	1232.2404	3489.5842	2507.2769	1634.2157	1022.3663	1153.3168	755.4353	315.94611	1218.8558	1163.204	1073.8939	235.99689	2080.8147	324.84802	459.76575	1209.6639	356.53131	833.47333	1807.7926	2041.6592	1512.6273	333.97629	679.30334	2484.6594	1116.7848	2109.6699	2644.7229	913.35168	937.43219	1027.5428	1706.2019	932.84351	2059.7021	1570.0868	1225.7386	893.78027	532.01776	1944.2307	4221.0591	1524.3867	2149.1052	784.02606	579.65662	2021.2588	592.14301	795.93207	2086.3376	3144.8079	1373.0018	633.90308	960.31848	1577.4576	1726.0621	1536.1093	653.6983	958.27411	288.19855	795.48193	903.21143	1270.7062	1115.6412	1718.9458	730.6084	2786.2339	674.87067	941.90527	1345.645	3110.6499	1252.0737	794.85742	1159.6628	1325.5956	1011.9698	1343.7537	2219.5625	1493.3503	657.47278	566.53149	2932.4736	856.11072	3091.8386	2122.8394	1849.1089	1520.4221	2148.4146	2423.5669	1210.2186	3600.1504	368.12372	3710.4485	1541.5115	655.51514	580.26257	2846.3425	1766.1376	3881.4414	1963.7241	2092.4448	1133.9105	986.40985	961.0116	1513.917	589.07477	2295.5811	260.45758	1337.6929	776.20886	2477.2939	1292.4938	3967.5645	1249.0253	3117.1711	1509.1757	818.69275	1393.9419	1629.0129	2468.3804	628.78412	3066.7073	760.26495
1031.9717	858.13342	1037.1238	1019.1245	1027.532	1092.3744	4460.2871	572.96088	1455.3138	568.08594	1516.4353	4370.0396	2681.2068	2057.3276	1143.6238	1400.0979	896.39447	361.57794	1522.3015	1432.1744	1216.373	270.86288	2554.2998	375.61749	496.04364	1479.6221	478.22296	1010.8474	1942.9167	2481.1187	1778.8733	424.06781	799.69757	3120.3428	1369.0161	2575.6724	3323.0051	1171.0815	1172.973	1186.0273	2061.7451	1134.8661	2409.6643	1958.1562	1410.2378	1090.3657	661.93677	2331.4709	5336.646	1898.4858	3091.5518	872.78522	734.40442	2283.2688	662.55658	887.33026	2553.1672	3822.9758	1785.5082	719.8056	1194.3264	1799.29	1953.9585	1920.6967	833.82538	1094.4158	391.78076	992.93958	1103.1161	1540.7953	1406.1221	1945.8718	804.18085	3043.9312	746.42157	1262.4873	1676.5205	3539.5054	1440.6458	879.49579	1334.4749	1503.4552	1214.7585	1590.2041	2776.4756	1996.7919	763.86371	715.28333	3395.657	1049.9258	3911.1348	2921.8528	2053.9124	1708.759	2966.0911	2815.7502	1360.8384	4325.96	473.28931	4182.3545	1728.6606	879.22266	775.32111	3257.5737	2473.4468	4397.7729	2371.8879	2539.552	1568.4333	1232.2292	1221.4363	1659.3389	762.58276	2958.9402	350.4198	1618.4866	1080.2229	2796.2563	1566.1089	4732.0405	1822.3096	3913.5718	1927.3638	1088.6694	1797.5057	1970.4504	3162.7561	817.31934	4054.4653	886.302
915.62244	747.74994	780.70935	821.15149	896.37183	972.27948	3553.5312	495.7251	1288.2231	466.85004	1239.3889	3488.5815	2518.4841	1637.7219	1029.8235	1169.4435	752.31079	319.59082	1224.4894	1173.2013	1077.7274	237.81581	2087.0354	333.41559	461.55936	1212.1094	355.67563	839.06323	1802.0126	2023.7988	1511.9082	335.37335	677.98462	2516.5559	1123.375	2130.4814	2676.0413	918.21625	947.72644	1021.0521	1708.2883	938.28064	2057.7598	1569.0305	1224.8254	899.0686	532.55481	1937.781	4255.6606	1522.3961	2143.8435	791.29077	590.43683	2025.4539	593.20935	804.74744	2073.9448	3101.592	1371.3633	634.65051	955.06238	1581.2102	1728.7258	1532.9277	653.69019	956.40149	290.66333	795.11792	895.85925	1277.9243	1113.4133	1720.3138	724.48181	2769.4846	672.27222	943.9314	1346.4534	3135.9993	1267.1735	797.26111	1164.6265	1327.1532	1010.0529	1352.5251	2218.8586	1488.4589	657.12085	574.83789	2928.76	847.47046	3125.1501	2122.8496	1849.8369	1533.1104	2147.4893	2427.2063	1224.3716	3604.2876	365.80872	3692.1194	1552.2808	659.00598	583.28491	2860.2356	1761.4443	3903.4541	1961.0227	2089.7249	1137.7091	989.41052	967.09473	1509.9912	591.43909	2281.2349	262.56711	1334.5286	772.24951	2488.0359	1288.356	3992.3994	1245.8208	3130.6023	1519.2386	813.70721	1420.6117	1633.9362	2483.4573	630.63794	3113.2197	734.823
1029.9828	860.93164	1033.2227	1021.4717	1021.088	1092.8163	4471.1533	562.63257	1449.0162	571.18555	1528.9023	4373.3936	2683.3247	2063.8438	1154.5493	1415.1658	896.35876	359.42987	1515.613	1447.3398	1218.4261	275.02591	2570.5593	376.05463	491.13788	1491.8994	474.18896	1018.7467	1933.5593	2488.5034	1783.5767	428.21481	799.65393	3133.4075	1384.9907	2584.748	3308.5989	1168.5469	1184.7543	1195.4519	2054.6985	1145.2473	2420.8972	1962.1262	1400.8362	1084.1036	665.40057	2334.3967	5369.271	1900.8596	3054.6384	881.40778	741.32434	2280.5769	665.98743	885.341	2574.5542	3781.8813	1785.1263	722.98474	1193.1995	1805.4229	1962.3667	1924.7382	834.28082	1099.0775	396.82108	988.65967	1119.8988	1557.1989	1400.4011	1964.5696	799.50482	3049.4822	739.91833	1256.3906	1680.3208	3554.6836	1464.3845	883.24261	1333.0635	1513.5006	1215.8833	1594.8727	2780.094	2005.6521	766.88776	712.73999	3402.3359	1044.0742	3923.1096	2920.8579	2032.4558	1703.0732	2963.4109	2823.3301	1379.6619	4319.165	469.85266	4170.9644	1753.98	883.12073	778.87134	3265.9895	2438.3472	4424.4136	2374.1616	2544.3625	1573.2427	1237.6122	1215.3337	1662.938	763.28784	2890.7922	358.83395	1615.4183	1073.7985	2805.2102	1563.9384	4722.0142	1836.4747	3889.1189	1948.9813	1089.2551	1810.1034	1971.9193	3194.5088	817.87915	4004.625	888.9906
906.29712	747.58728	775.73645	828.45679	894.52893	974.63708	3567.6758	491.146	1280.3574	466.62027	1238.9559	3489.6489	2512.4729	1646.8707	1035.5071	1186.0165	757.71362	313.91251	1223.1276	1176.1298	1082.611	236.47594	2091.3979	332.76474	459.86783	1210.4427	355.85654	840.31073	1794.8994	2015.2653	1511.0298	337.69928	677.21216	2531.7551	1126.7611	2142.4663	2668.7419	916.77722	955.84332	1031.9229	1711.6099	950.13232	2066.7659	1571.6801	1221.9801	891.84241	541.22742	1941.1969	4262.5186	1522.7697	2133.9973	798.79749	601.11426	2027.7515	593.05524	802.78149	2093.9026	3067.2048	1375.4927	629.34772	953.11646	1593.9077	1726.175	1539.6577	654.19238	958.57489	289.93738	792.93506	912.98486	1280.7266	1115.5745	1728.4495	725.47327	2771.3213	671.71375	942.75952	1347.2946	3144.6431	1287.7073	800.41626	1170.1854	1341.7948	1014.4509	1357.686	2213.5486	1503.4714	659.49023	578.45959	2934.7104	844.67566	3126.5815	2114.9519	1831.8264	1521.9354	2136.7493	2434.3445	1235.1954	3604.5542	366.23404	3672.9788	1561.3881	662.87262	586.36346	2853.176	1721.5889	3940.3672	1953.2521	2079.2517	1138.015	997.16461	967.65808	1502.1016	589.21979	2223.0957	264.66693	1336.0754	773.37286	2490.95	1289.9323	3988.0645	1250.2863	3102.8235	1529.868	812.37793	1423.1642	1626.5941	2501.7913	629.06665	3076.4768	731.52429
1025.4681	855.63013	1027.0767	1019.885	1018.7812	1093.557	4473.5615	559.39923	1442.2169	575.4201	1522.825	4367.5068	2659.3828	2060.4521	1149.7635	1406.7721	888.50232	354.52905	1515.1324	1465.75	1215.6162	276.47437	2581.0979	374.7569	491.16702	1489.5848	473.42026	1017.1198	1923.7382	2479.604	1766.5521	427.48853	796.12134	3160.7009	1382.2897	2598.2075	3334.1057	1168.6262	1179.4434	1189.0621	2045.0553	1143.1279	2418.9629	1943.8917	1385.6996	1082.8058	670.07422	2323.9878	5358.895	1886.5182	3030.4385	879.04736	746.90503	2273.3818	661.54834	882.15833	2560.0764	3736.8608	1788.3348	719.83112	1175.6953	1801.8832	1940.1349	1918.8734	835.01538	1099.1561	395.86566	986.51611	1115.3004	1551.0986	1396.6836	1944.369	791.45593	3042.3374	732.6261	1237.5928	1668.1056	3518.8975	1466.5887	885.76392	1336.2968	1525.3824	1211.3687	1598.0989	2745.9766	1994.7269	764.26685	714.35553	3382.541	1023.6162	3944.157	2901.0596	2021.8746	1698.6152	2943.1584	2816.1914	1391.4347	4307.168	468.57965	4129.4199	1756.4912	891.23535	780.83508	3257.751	2402.135	4442.9971	2362.0144	2526.5015	1569.8774	1236.8674	1204.3872	1650.0469	759.63068	2898.2378	359.45801	1611.762	1069.0543	2796.7979	1559.9452	4711.1157	1830.7292	3888.8044	1954.7241	1084.1067	1815.3607	1975.3171	3197.698	816.88562	3980.9553	882.64417
902.54144	747.2453	773.49274	828.00043	891.66205	964.79614	3570.0164	486.444	1279.1394	470.83838	1237.0198	3493.4692	2496.2271	1628.536	1035.5007	1177.7572	749.61047	314.99042	1225.1906	1193.4288	1078.8397	239.45868	2092.0979	334.72418	455.6546	1212.125	354.25732	839.82031	1789.7312	2005.9226	1504.6606	337.16183	676.10455	2554.6987	1127.2832	2167.5688	2690.6597	914.52258	956.10999	1025.085	1699.834	959.88348	2062.0657	1563.948	1210.5522	891.2655	545.38812	1922.9512	4276.8081	1518.8518	2115.0388	796.56274	606.90936	2017.7534	592.01196	800.36768	2082.7202	3039.4404	1373.6925	632.42432	943.51904	1594.4482	1719.3175	1522.5656	656.39575	957.48914	289.02267	789.64032	907.3891	1276.4761	1107.1309	1723.3438	723.56671	2760.8906	667.80542	932.04474	1343.4745	3140.2039	1295.4396	803.58252	1168.7885	1347.969	1011.5665	1353.5908	2187.2725	1502.0389	661.18005	580.78485	2916.6729	828.89978	3143.1577	2109.0859	1826.2623	1519.1407	2133.4238	2440.2661	1245.8906	3581.2979	363.30377	3643.8879	1570.084	668.28461	585.74609	2843.8271	1713.1377	3968.7568	1946.5913	2071.364	1143.7629	988.72632	961.53259	1500.5294	584.83167	2225.4153	265.23328	1325.2343	767.23425	2473.2654	1279.9623	3980.4214	1252.4261	3102.2073	1535.2404	808.54663	1430.7274	1628.0427	2493.9158	626.12433	3057.3569	728.80261
1021.3323	860.10547	1029.5802	1015.0839	1019.593	1091.9893	4483.186	561.64673	1450.5582	573.30139	1519.2556	4365.1836	2685.3699	2055.4336	1158.1448	1426.7042	891.51373	357.0025	1514.9885	1469.4659	1220.7417	274.0705	2577.5444	374.586	492.22195	1479.5751	471.37393	1015.0385	1922.2736	2488.7358	1774.5039	428.672	794.70605	3179.811	1385.9969	2637.4038	3327.5483	1166.4727	1172.0991	1197.3403	2037.0482	1157.4639	2406.7925	1954.1942	1386.4124	1079.1506	675.94	2304.3037	5406.5894	1892.4979	3013.5337	877.85388	751.20984	2264.6904	667.99438	882.50977	2559.0151	3686.2275	1774.7614	711.69086	1170.7968	1817.7147	1952.9376	1914.0989	832.68701	1093.6785	397.5766	987.78979	1114.7468	1540.5148	1385.9087	1952.8802	787.59351	3036.3799	729.69409	1241.833	1674.9299	3543.6057	1496.3796	894.51758	1341.9419	1527.665	1220.8611	1600.2053	2735.0625	1969.0287	761.23901	708.86163	3375.9177	1023.8956	3959.9297	2908.2583	2012.2941	1702.9913	2950.6865	2837.1135	1385.4122	4310.9282	465.4046	4101.7065	1760.6654	888.20911	779.90527	3248.3213	2398.9683	4459.9111	2354.7837	2522.2061	1578.2753	1228.3099	1210.9447	1653.9087	758.43744	2881.5256	360.81982	1610.7842	1070.866	2789.3745	1559.2241	4737.9604	1835.7042	3894.2324	1953.9086	1087.0645	1813.951	1965.9637	3177.8677	813.9209	3964.0781	876.13135
900.64008	746.2215	774.22681	822.6004	894.32855	968.63251	3587.6172	488.10242	1283.0859	471.33325	1235.938	3495.2654	2522.3669	1633.6301	1039	1190.5017	753.19775	315.04236	1220.37	1196.9438	1087.7085	240.24107	2101.7542	331.68719	459.40704	1204.429	353.43719	837.78943	1784.7927	2025.9124	1516.4043	337.60175	676.97852	2572.8438	1129.7301	2195.6738	2688.6584	916.88971	946.67004	1033.0789	1690.9484	961.39789	2056.8125	1570.6917	1208.6208	888.56262	547.53845	1911.6006	4303.4746	1524.1284	2099.9241	794.38892	609.11566	2010.0201	593.6405	798.45618	2084.301	3004.5962	1361.1543	626.06451	937.1015	1604.9043	1724.5566	1526.4863	653.35449	956.69019	295.10437	788.44708	907.91852	1271.5012	1100.5652	1721.5066	718.05896	2763.9907	663.31085	936.43732	1349.3	3146.8169	1317.2925	808.99896	1175.7925	1357.1942	1023.4239	1356.3872	2175.9119	1475.9976	658.05548	573.88885	2913.6414	827.89093	3154.6365	2114.1445	1825.0038	1519.248	2139.2502	2443.5872	1244.4442	3584.8389	361.29932	3619.0085	1564.771	672.31342	589.8313	2840.5466	1715.6785	3986.5549	1945.7581	2071.8921	1143.1526	984.37329	965.3244	1497.2297	587.31818	2209.6477	269.53812	1329.894	765.703	2474.5227	1284.45	4001.72	1249.677	3104.6472	1537.058	812.31	1431.66	1626.5479	2488.0242	628.05481	3047.4746	721.77649
1015.1868	857.35126	1026.4192	1026.6528	1023.0115	1092.8706	4522.1675	561.52307	1462.3607	575.59387	1520.4792	4346.0908	2709.251	2050.9771	1161.927	1438.1167	895.94702	357.70947	1519.0697	1473.0967	1227.2125	278.57605	2580.8923	374.755	495.57953	1478.1699	473.88751	1014.4898	1921.6357	2496.5642	1771.5488	427.77832	794.96094	3209.4504	1383.9648	2662.1016	3351.917	1160.1829	1148.653	1209.1693	2034.6344	1153.4194	2397.488	1959.0249	1380.5393	1081.1962	685.48175	2300.2856	5424.2822	1895.8093	2982.0554	878.64899	763.01404	2270.6426	668.89136	880.11261	2538.5127	3694.7617	1784.5077	717.4306	1163.9592	1825.5154	1948.7517	1912.3264	825.48322	1100.2209	400.90881	991.16827	1137.5208	1528.0042	1378.6776	1934.6555	787.25079	3019.1521	727.18634	1237.4432	1677.8147	3527.603	1504.144	899.56793	1352.1377	1542.6405	1229.2517	1595.9441	2715.2476	1960.4969	771.01166	716.81653	3366.8691	1019.3477	3983.9788	2902.3965	2003.6136	1705.2466	2946.8433	2836.542	1397.7126	4297.9829	465.26831	4075.2188	1756.6653	887.77985	779.22681	3235.1694	2389.917	4478.167	2342.5859	2518.0515	1593.0371	1230.3248	1204.0496	1630.0073	764.81183	2889.8723	368.55469	1610.36	1065.7065	2809.696	1557.1168	4769.397	1834.1622	3944.8875	1947.3984	1088.8795	1809.7911	1974.1774	3165.2922	817.21783	3950.8171	881.17999
895.57196	749.52289	770.9259	827.6524	892.61407	973.91547	3609.5825	490.91516	1295.8669	473.3064	1237.7111	3473.1042	2540.4294	1642.8208	1045.23	1201.2324	757.57727	315.72437	1225.8086	1201.2463	1090.7876	242.66481	2114.7512	332.3432	458.74075	1205.1742	355.18521	839.90405	1791.197	2030.434	1506.349	338.60364	675.11749	2584.7727	1131.96	2212.3501	2698.4741	914.32513	933.82837	1043.0806	1690.651	964.57306	2055.2708	1577.1343	1205.958	891.92517	552.9903	1914.8583	4321.5166	1525.212	2072.9851	797.31653	614.409	2012.0374	594.22009	799.15405	2065.7412	2987.7151	1366.4475	630.73157	937.10852	1609.1956	1729.3215	1534.6184	650.52368	960.45361	296.13617	792.55127	923.20392	1264.6085	1097.5791	1716.1418	717.625	2753.6331	662.81958	937.17157	1351.7915	3127.2043	1323.3883	816.73755	1178.4073	1373.1302	1027.1558	1360.1357	2172.6157	1471.2738	658.77539	577.23889	2902.3611	829.75659	3181.4297	2116.4939	1802.3727	1521.557	2143.0327	2450.2876	1262.4146	3587.6091	358.03467	3602.8774	1563.4117	671.04712	588.48132	2843.064	1708.493	3977.7671	1935.0546	2067.3953	1149.2206	992.64392	967.38953	1472.2356	593.75793	2224.312	272.68564	1332.8562	765.20734	2499.8977	1287.168	4025.8081	1254.0593	3151.3706	1533.4255	824.28546	1428.7234	1631.4655	2491.6501	631.45972	3034.1855	731.04437
1020.1423	861.20612	1029.8408	1037.5291	1029.6688	1101.7825	4550.1191	573.84198	1461.0143	578.95251	1531.094	4358.1279	2708.3943	2070.0959	1168.8757	1439.2732	903.35486	353.63171	1530.0916	1485.8773	1240.493	282.20718	2627.053	369.71478	497.57593	1487.4764	476.0437	1020.334	1921.4072	2539.1345	1771.8455	433.16428	794.01788	3228.3999	1399.5608	2700.3796	3371.6218	1160.5798	1158.3201	1214.8824	2037.7397	1155.5414	2408.4519	1971.1956	1383.5686	1088.6732	700.82703	2302.0232	5471.8555	1901.8992	2938.0317	884.72028	767.39374	2274.814	678.99567	884.19305	2526.116	3704.0693	1806.0962	722.01349	1162.1624	1822.8237	1949.8806	1928.6165	824.20111	1104.4501	418.3772	990.91095	1160.0696	1544.8157	1386.7126	1937.0808	793.65253	3008.4395	727.80237	1236.3954	1682.1152	3512.0405	1526.7715	911.70575	1355.0938	1549.1123	1240.5222	1598.8599	2715.4524	1941.1812	768.51074	717.52118	3380.0969	1019.6995	4023.0413	2920.1958	1987.2593	1716.4409	2965.3125	2829.2507	1392.3428	4303.1719	464.14191	4103.6733	1760.5857	896.23944	785.03748	3275.7078	2401.2571	4432.4233	2363.9526	2523.782	1608.4241	1234.2944	1203.7759	1612.5615	771.31744	2891.1479	385.68243	1620.6204	1068.3573	2816.4126	1566.2632	4806.9746	1854.3065	3977.4197	1963.1531	1098.7411	1815.1742	1993.5978	3165.2285	824.72455	3900.7317	903.83441
900.61432	750.59143	779.0824	839.86469	901.58429	980.79706	3629.5288	501.01721	1294.0603	476.97705	1241.0051	3497.1155	2543.6912	1645.3984	1060.7655	1204.9	761.18494	310.36011	1231.9907	1206.1658	1107.1389	246.69211	2140.707	326.60284	464.20209	1207.5109	360.6734	841.44836	1786.3112	2064.9397	1506.8086	342.28067	674.1449	2612.6465	1138.1938	2254.8035	2725.4395	910.09821	938.84534	1045.8981	1699.7288	968.13629	2065.9021	1587.6835	1203.934	898.27258	569.74127	1913.6149	4354.7852	1532.2375	2050.2063	800.8526	624.38647	2025.8735	605.04187	800.92572	2056.3237	3017.0095	1386.3923	636.45044	932.94385	1613.7058	1729.7336	1537.4801	651.64203	961.4884	320.18933	799.75092	943.3996	1273.2386	1101.5961	1717.7113	721.55475	2741.1726	660.86261	935.46661	1357.9825	3124.1328	1345.4742	825.37048	1192.233	1377.678	1038.3204	1367.4349	2164.6162	1449.4939	662.03265	584.03998	2902.0422	824.30347	3207.3645	2124.5986	1790.9556	1535.6377	2152.0742	2443.5444	1250.9803	3588.5645	360.74823	3620.4622	1566.3539	674.64612	590.86987	2856.9619	1713.8969	3949.3091	1955.6908	2074.3032	1166.3723	986.59082	960.63025	1456.3131	592.59387	2218.4561	297.15271	1339.8291	767.13947	2504.5378	1291.2968	4070.1421	1263.4113	3171.8032	1537.7174	826.31097	1426.8782	1641.4614	2477.717	631.28259	3003.1062	746.70172
1015.2167	867.495	1029.1155	1048.505	1030.3323	1106.6714	4531.7979	570.0813	1464.0663	585.63623	1523.0125	4345.3896	2733.6626	2068.3762	1191.9706	1436.6469	908.09662	355.14151	1531.8634	1485.5547	1232.4813	281.28821	2635.7861	374.0748	498.85791	1474.4446	479.7569	1016.0452	1920.8887	2556.009	1771.8051	432.35172	797.30908	3268.1152	1398.6348	2718.3582	3408.2925	1159.4652	1148.9226	1224.9547	2041.9318	1165.7279	2400.6211	1964.9478	1369.062	1092.9598	711.19775	2290.2329	5491.541	1904.9294	2955.3462	881.78003	777.57214	2282.6545	675.91772	883.03625	2552.8489	3695.2883	1813.3772	723.18878	1159.8733	1816.3507	1963.3325	1925.6239	831.44348	1101.6836	408.70831	989.57617	1170.9904	1534.8105	1377.949	1956.6013	797.03491	3003.49	725.12823	1246.4242	1685.7939	3517.7473	1528.537	915.44885	1361.6704	1545.8997	1243.1029	1602.6312	2707.053	1930.4586	768.5437	722.12683	3364.7869	1015.9978	4024.6724	2924.9185	1984.1307	1714.8051	2973.0649	2833.3279	1393.8132	4305.6475	467.41867	4077.7747	1759.9301	898.10272	786.36633	3273.9641	2384.625	4475.6128	2364.8884	2522.6892	1608.9263	1233.8145	1195.349	1612.3724	767.73444	2887.4558	378.94733	1616.63	1065.0018	2845.5879	1558.5566	4848.2549	1836.7784	3969.1504	1954.7991	1106.1019	1803.0969	1987.0333	3167.4163	824.36017	3908.7327	916.45532
890.66919	753.73486	777.55286	842.06848	901.54272	981.62366	3637.8394	492.47104	1290.5161	481.12866	1242.1361	3469.6235	2552.4746	1646.1442	1065.1198	1201.48	763.78113	309.59326	1229.1331	1212.7527	1108.7308	244.01106	2145.3838	328.43341	464.18576	1204.4158	362.07547	841.66333	1780.0596	2086.4741	1499.3059	340.93872	672.80969	2637.3474	1144.0476	2257.511	2749.8884	909.63501	933.53015	1056.6271	1700.9305	967.71948	2059.3054	1576.8773	1193.9504	904.76678	573.51135	1905.3425	4369.5234	1531.3361	2047.6158	797.35266	626.48822	2020.368	603.42456	798.776	2067.959	2991.7295	1377.7318	636.57239	933.80811	1596.473	1729.1053	1538.8656	651.25256	964.46313	304.75229	794.52905	951.35132	1270.5322	1095.0385	1722.8217	724.13647	2740.4167	656.81323	938.8064	1355.1521	3128.1296	1344.5889	828.65674	1189.3777	1373.7928	1038.5345	1362.9567	2163.0593	1441.947	658.50415	582.35901	2900.2334	821.28345	3219.4275	2122.6602	1785.3126	1536.3705	2156.9814	2442.0752	1253.5446	3583.7075	360.3844	3598.115	1562.9611	677.08417	591.59344	2859.7839	1699.8807	3969.6345	1950.814	2067.6458	1162.6166	983.90295	955.17712	1451.0759	593.77924	2233.4805	283.22021	1334.3213	765.36279	2530.1841	1284.7771	4095.1829	1266.61	3175.0146	1538.8226	826.8125	1423.774	1642.4796	2478.4475	635.0675	2995.0737	755.4585
1014.7834	864.03394	1021.9435	1044.8514	1033.5496	1106.2798	4553.3809	568.20099	1439.2482	586.81592	1530.2675	4339.1475	2721.853	2062.4468	1190.1709	1449.5776	913.11151	354.00394	1529.4131	1499.4392	1250.8542	281.59406	2649.2837	375.62674	495.11139	1479.5085	473.51996	1020.157	1915.2432	2575.7339	1767.179	432.82727	796.70667	3272.1746	1406.7983	2716.7485	3410.2419	1148.0962	1149.6924	1229.7207	2043.4099	1167.2987	2408.4678	1960.6448	1358.9133	1094.2694	712.50305	2291.2756	5509.7266	1903.4595	2911.3213	877.12555	786.23096	2280.4407	682.84796	881.23151	2535.0994	3684.4609	1820.2767	725.61115	1153.2861	1801.6807	1961.7039	1923.6555	834.06964	1107.7429	408.82855	993.2699	1181.5511	1544.6936	1375.7515	1952.2039	797.36285	2987.0432	721.35565	1239.7526	1685.7886	3516.9404	1526.2737	911.78986	1358.6262	1551.7258	1253.6526	1603.0913	2713.1943	1908.9055	761.29834	722.42578	3362.3569	1009.0783	4047.894	2915.2971	1982.9224	1720.0776	2967.634	2839.1445	1399.649	4297.2812	467.06088	4050.6685	1774.563	901.38171	790.72034	3283.6321	2360.9858	4469.6709	2361.9324	2509.9353	1613.1663	1235.5807	1187.571	1625.8499	769.54175	2856.9868	377.89807	1618.6248	1068.0066	2842.4285	1560.7898	4867.7837	1852.7388	4000.8965	1951.02	1120.3589	1809.6344	2002.7168	3176.9927	826.82703	3910.8879	909.40222
897.77264	754.20453	771.99152	843.75751	906.64935	987.64209	3639.5222	495.05191	1275.5742	482.68671	1244.3594	3481.7424	2537.7485	1640.3939	1067.4258	1217.6506	765.50671	310.23743	1230.2379	1219.6846	1114.1249	243.71405	2162.623	330.60663	464.66382	1204.9495	351.13501	843.34814	1779.6406	2100.9675	1508.0414	341.12625	672.90399	2654.925	1147.2003	2258.4053	2768.9351	903.87793	933.24207	1059.4172	1700.4501	972.96881	2066.5115	1578.3018	1187.8241	903.67249	575.3385	1902.3851	4390.2979	1531.3207	2035.9928	793.09467	633.88525	2027.3199	608.29858	798.22406	2064.0745	3005.1943	1402.663	638.9223	929.11969	1596.0327	1722.1301	1535.0562	656.84137	964.01123	303.48276	799.9386	965.42218	1279.4945	1091.004	1712.9465	727.18896	2717.1697	656.29028	943.52191	1358.7753	3129.05	1348.8196	824.65863	1186.0278	1377.5129	1043.0441	1362.8889	2160.5015	1427.9503	658.42004	583.8786	2897.1536	815.81891	3228.2405	2123.2493	1792.7595	1533.8107	2160.1602	2449.7085	1257.9885	3577.5342	360.88239	3577.0374	1573.2444	678.9137	597.46381	2877.2458	1683.6364	3979.3057	1955.2413	2064.7654	1167.9207	989.80347	944.93451	1461.6399	596.28387	2191.0757	281.80844	1334.9845	763.87683	2529.509	1283.0305	4131.5078	1265.3879	3189.6792	1530.1532	835.98035	1425.6085	1639.5388	2492.2119	637.2179	3001.4727	749.34833
1006.548	866.04138	1023.1477	1048.575	1033.1842	1100.1729	4523.7437	565.26483	1429.426	582.33514	1526.3302	4368.48	2748.5237	2047.0117	1204.5442	1444.3308	912.27753	348.8548	1524.7214	1495.9889	1241.353	284.11066	2640.2224	374.95459	499.99774	1469.8571	470.28491	1017.63	1920.6449	2583.7366	1763.4771	432.65897	793.66125	3253.9578	1400.2744	2720.2815	3402.0999	1140.2983	1135.0565	1228.6055	2045.2944	1164.0459	2397.5737	1961.0995	1354.6466	1100.8523	717.32526	2279.2473	5547.9443	1906.5924	2861.041	880.72278	788.81421	2272.7375	681.5	880.75879	2539.0537	3681.7578	1830.7335	723.29785	1159.2423	1815.6461	1954.2003	1911.0925	827.98059	1106.3977	411.54706	998.31958	1197.0619	1548.045	1366.4324	1945.6461	800.52185	2989.1279	726.69781	1237.2114	1685.6	3511.7041	1529.4264	906.61853	1363.432	1561.9297	1262.3938	1599.5762	2695.2295	1922.4736	762.62769	720.18475	3361.1562	998.69482	4029.7495	2937.5581	1969.2163	1715.3376	2985.3979	2826.6216	1409.8796	4294.0991	464.86554	4032.8291	1760.0902	897.61987	788.10333	3288.1387	2401.4343	4447.7139	2361.5479	2514.1584	1624.5129	1224.3004	1176.0912	1624.1494	775.48358	2810.4155	379.39252	1616.7419	1061.1343	2833.2444	1559.7393	4886.5918	1846.7057	3977.9014	1936.0728	1125.8674	1812.0709	1974.7255	3151.2327	829.99695	3880.0371	915.06482
885.19922	752.98743	775.15839	847.11084	904.25623	982.70032	3626.9495	492.49796	1261.3322	476.63541	1238.7225	3496.4353	2563.4866	1633.6514	1076.4976	1202.9143	768.3783	305.1853	1226.1591	1214.1741	1106.3097	246.81291	2150.2866	329.94504	459.79047	1195.3887	355.45685	840.40198	1779.7316	2103.0972	1491.7581	343.32886	676.4176	2630.9141	1141.1155	2266.0393	2751.5793	898.51123	924.32996	1063.785	1700.5033	976.43298	2052.3472	1576.0043	1178.0057	909.68201	578.87646	1895.6344	4404.0845	1531.1117	1998.7902	796.55273	636.66895	2023.7052	609.82379	796.38629	2067.8599	2984.0779	1406.6696	634.87476	929.75287	1592.3202	1725.2578	1529.6439	651.20636	965.66174	308.24826	800.60132	968.28271	1276.1954	1092.6917	1718.104	728.15399	2728.6174	659.39777	932.68188	1356.2809	3114.0068	1340.7159	819.99139	1191.1526	1384.7897	1054.2178	1361.6174	2148.4668	1437.8516	656.32111	582.04541	2881.3386	803.44342	3221.8416	2129.2368	1769.8256	1538.8983	2160.7761	2434.8362	1261.9291	3576.3413	359.07791	3549.2617	1561.1219	679.39612	596.83441	2879.1074	1714.9987	3952.8877	1941.6859	2053.8315	1165.043	987.27844	932.97064	1457.4845	597.58392	2165.7908	284.39584	1337.0829	761.42065	2518.75	1285.6462	4126.9087	1267.7333	3180.9282	1523.3906	845.93628	1431.9534	1631.7302	2462.1636	637.03906	2976.8086	758.6842
1005.9487	866.16467	1011.9774	1055.5524	1040.4185	1098.5566	4525.2378	566.15985	1407.2738	583.04523	1521.8734	4372.0078	2726.092	2043.8994	1195.0894	1444.1592	913.5271	353.52972	1535.0403	1494.5413	1235.9033	280.6456	2649.0281	375.84796	499.06949	1462.4694	461.17441	1014.8678	1914.7285	2597.2327	1743.7955	434.11102	799.74298	3285.8003	1400.181	2696.9165	3414.0122	1129.9557	1127.2802	1231.3481	2039.5797	1161.1836	2389.9729	1945.6101	1330.2018	1106.0049	722.73694	2276.5437	5503.9336	1893.9382	2865.1558	873.21033	797.34314	2274.2437	683.98157	865.57202	2525.8398	3679.8281	1816.7379	723.48413	1148.609	1788.834	1944.0376	1914.874	821.81018	1107.6425	412.53955	1006.166	1189.7572	1551.7686	1358.7456	1938.3181	795.57812	2981.7134	723.04724	1243.2859	1674.4769	3507.3489	1499.7899	902.63916	1351.0082	1564.285	1259.0861	1590.3475	2684.5576	1936.3256	755.53345	715.31567	3331.6062	985.25403	4041.5864	2911.7578	1989.4833	1720.3462	2962.1887	2790.355	1425.4321	4284.4741	462.995	4028.4016	1745.2806	895.41638	790.33362	3290.0066	2378.5557	4472.5312	2355.3071	2495.3633	1606.4861	1230.4755	1158.7126	1622.6599	776.23608	2828.551	381.4303	1606.3322	1053.4673	2823.8088	1545.1229	4916.0806	1850.3425	3990.6592	1916.6802	1127.8005	1806.7855	1983.908	3116.6084	830.07788	3873.4199	896.15784
882.91016	755.9917	768.82928	851.026	909.61096	967.62885	3621.4736	491.37518	1250.64	477.07162	1239.6698	3495.9797	2559.1375	1618.1914	1074.9271	1219.9923	764.8465	312.82834	1236.2314	1217.5682	1099.4291	245.17165	2152.8369	334.61136	462.83148	1193.7836	345.52869	838.34772	1782.012	2116.8008	1484.9351	344.57349	676.62622	2653.9583	1143.6997	2255.1052	2762.3418	883.66046	915.86847	1055.5608	1695.6654	973.28247	2048.9395	1569.6655	1165.2573	913.93524	577.25537	1899.0057	4416.1895	1526.7391	2002.6317	795.82147	635.41553	2014.7743	611.8443	789.66254	2048.2178	2987.4192	1397.9457	636.17456	928.43225	1596.3969	1724.7036	1519.3939	650.38043	964.38458	305.70081	805.84241	969.80786	1278.2008	1077.7216	1718.5834	726.96527	2695.4443	658.92084	933.90332	1352.3076	3141.2727	1337.9523	822.27783	1187.0413	1388.4163	1044.5503	1345.4873	2141.3445	1450.9574	654.78906	572.25989	2883.1516	800.54083	3233.4265	2136.5134	1793.9928	1534.509	2172.7393	2416.7937	1281.8396	3549.0437	358.69382	3541.7629	1563.1334	676.95953	596.6427	2883.1204	1712.8481	3960.0281	1938.7343	2042.6942	1167.0128	985.54462	928.95679	1468.3937	599.49652	2168.7488	283.12561	1322.4434	747.84436	2515.8599	1269.7738	4159.6265	1272.2009	3193.0969	1509.9403	838.98346	1428.686	1637.9677	2445.0491	637.62274	2972.8357	739.77942
996.2428	866.20007	1022.3835	1062.2703	1038.1532	1095.9443	4521.4106	567.78192	1404.5784	573.44916	1528.3534	4376.1675	2742.6387	2041.281	1216.2964	1475.9202	915.90668	354.52039	1525.1716	1499.9023	1234.7352	283.56287	2655.9609	377.15515	503.67404	1468.469	462.15573	1018.6613	1923.0538	2608.5647	1745.4565	435.61115	791.20752	3289.2576	1407.8516	2724.3604	3406.5269	1124.7574	1117.2323	1235.7823	2036.4817	1159.7351	2395.4604	1947.4847	1333.6797	1110.3209	724.07733	2279.2964	5587.355	1905.2184	2838.2803	885.8501	793.20227	2259.9187	685.07068	872.86316	2489.7124	3667.4236	1801.2742	722.70447	1152.0266	1801.1182	1958.8085	1917.1013	834.86536	1114.1624	415.20081	1004.7534	1186.3217	1567.3142	1361.1044	1953.8783	802.51758	2983.9412	735.90515	1234.2493	1684.6704	3565.6345	1520.8243	920.02637	1356.1272	1576.4014	1266.101	1583.4515	2679.2178	1933.0454	761.17517	710.29449	3384.4749	990.96252	4057.0554	2964.9688	2000.2185	1717.7303	3022.5625	2817.9375	1449.6151	4288.7754	458.57574	4017.1548	1758.6952	894.5863	790.8205	3293.4055	2401.9165	4460.7617	2358.8293	2494.9165	1625.6744	1228.4608	1165.1636	1658.6904	779.45392	2785.4548	381.0741	1612.9758	1049.4161	2826.5933	1552.1195	4929.7515	1870.5051	4007.3557	1899.3237	1136.7279	1800.7759	1995.0396	3106.7178	831.95752	3867.771	893.78235
880.70496	758.19543	768.97656	861.64441	913.86182	979.62543	3620.2266	494.07373	1248.3256	472.71335	1243.8442	3532.0442	2560.6836	1626.8035	1090.3596	1235.6897	774.09491	312.5994	1230.2234	1219.4358	1099.6628	246.71106	2160.9775	334.48788	466.25845	1197.1719	342.74521	840.46283	1779.885	2116.074	1485.0281	343.3782	679.255	2683.4871	1148.0779	2263.8201	2783.2656	882.81915	907.71576	1068.3406	1696.2797	973.93909	2051.2969	1562.2422	1157.7599	911.31482	587.83679	1890.3774	4436.3335	1528.6787	1988.0792	796.29944	641.63098	2014.9969	612.60101	785.15271	2032.287	2988.9856	1387.0554	640.43683	930.52026	1592.41	1721.9319	1531.0891	655.93677	969.8974	311.67987	810.53418	966.18713	1295.6505	1083.8523	1718.4656	722.86865	2716.0068	661.77319	931.82666	1353.2626	3175.8645	1337.7094	827.21484	1185.7493	1396.4637	1056.6831	1347.9248	2134.6157	1449.2775	649.83167	577.8761	2907.2083	795.92053	3242.5063	2149.8892	1808.2206	1532.0902	2191.1858	2429.988	1306.0563	3566.6743	356.39243	3538.0479	1560.6566	672.40607	594.94507	2883.6262	1715.6116	3963.2681	1940.0559	2041.8738	1175.9985	984.50104	920.67859	1486.7092	603.75256	2142.6572	287.35013	1335.3149	753.15277	2515.7256	1281.0449	4175.9775	1274.1572	3202.1726	1498.5461	852.96185	1424.2946	1639.7948	2433.363	642.4339	2977.833	735.47424
996.65204	869.15424	1018.9533	1078.8669	1045.7781	1088.861	4512.938	568.2771	1386.6707	571.97992	1524.251	4403.0737	2733.1736	2034.5933	1215.5443	1481.6864	919.854	354.05585	1523.8076	1500.5356	1228.3451	282.22583	2657.1248	374.78748	504.8252	1464.5579	458.10742	1015.189	1900.9811	2606.5979	1732.8768	433.55688	796.26343	3282.5581	1403.3265	2710.8999	3417.3303	1115.1741	1109.6843	1231.5494	2037.4023	1160.7715	2381.3713	1932.5582	1327.3199	1116.2596	742.28033	2267.6926	5570.751	1894.4547	2834.7119	886.00397	800.19672	2253.2419	689.17358	865.80573	2482.6807	3648.856	1798.6438	725.58325	1148.2489	1788.5923	1951.1823	1911.2583	826.28546	1110.9409	415.34103	1014.3447	1186.0723	1571.9379	1362.6322	1950.5895	798.89459	2965.8044	735.5788	1227.4844	1673.677	3596.0378	1501.8357	918.1225	1348.0839	1577.6141	1259.7184	1572.2727	2667.0852	1954.0129	758.5144	717.97437	3374.6194	981.7879	4036.9426	2958.7124	2001.4697	1699.1328	3012.02	2790.283	1473.1182	4261.2729	462.63434	3999.7188	1766.3253	892.09509	793.87976	3295.126	2400.7336	4448.0757	2357.2139	2490.5916	1629.5026	1225.5959	1155.3872	1657.6492	782.03918	2801.626	379.19754	1604.4465	1040.6753	2815.8606	1536.6959	4942.6641	1866.9807	3986.2288	1873.0101	1129.3192	1791.2439	1983.7646	3091.5034	832.41516	3847.707	911.2442
874.07019	758.43671	773.14087	878.82471	919.0752	964.05627	3609.8416	491.46402	1235.3389	467.70697	1239.2826	3546.3525	2556.6548	1619.9962	1087.9933	1240.7891	769.823	313.06354	1227.1426	1219.6477	1097.1705	246.80804	2162.1714	332.61755	465.35104	1192.3173	341.90933	838.565	1769.5265	2123.9546	1473.9354	341.85406	675.94775	2663.9685	1143.9564	2260.6973	2776.043	877.88098	899.01813	1065.3815	1703.5304	974.87988	2032.5089	1560.8152	1157.7374	918.3916	601.04279	1884.8612	4451.8306	1529.7185	1982.5813	802.39917	646.79919	2009.5688	611.67444	784.43127	2022.1382	2970.7122	1388.2024	637.22717	926.78503	1577.4878	1722.5211	1524.6383	652.98633	966.79645	307.57834	814.51941	973.33923	1300.1503	1083.0413	1721.5172	728.5426	2703.0771	669.06262	931.48572	1353.7509	3201.0876	1327.2595	831.48877	1185.8823	1397.6753	1051.0857	1341.8644	2124.6174	1474.9562	652.07898	583.44183	2902.5911	788.39136	3233.1936	2156.4619	1813.2854	1520.7152	2195.8516	2408.7559	1322.2419	3554.1091	357.10101	3518.5132	1569.9314	669.1864	596.51385	2879.8196	1722.1219	3954.292	1940.2411	2037.015	1178.7738	985.17755	915.57544	1490.3313	603.50092	2158.1245	281.34894	1329.7031	747.3075	2499.1841	1269.8973	4189.0288	1281.0712	3192.0234	1471.5735	847.72144	1411.9655	1633.9222	2419.5901	640.97778	2963.0801	754.82208
995.03577	868.82983	1023.1479	1097.5697	1045.606	1080.0764	4477.5962	565.7019	1400.0912	571.1405	1515.8577	4410.9805	2744.9072	2023.5917	1213.6211	1492.5171	912.92603	355.65237	1529.6353	1495.6497	1211.6841	279.10089	2665.6221	376.17972	503.21246	1457.7385	457.02991	1011.0764	1875.171	2614.7632	1732.1884	434.8009	795.5614	3309.7725	1398.1251	2717.1177	3444.4641	1104.667	1098.3885	1241.0428	2038.1062	1165.2562	2378.835	1924.7657	1333.4664	1108.1283	740.69397	2260.6028	5590.8174	1896.0123	2833.9399	891.82141	796.58032	2258.4753	687.36285	867.47131	2483.6274	3659.8428	1774.7728	721.05005	1149.1296	1773.1914	1959.2335	1907.4156	827.22913	1102.6699	415.54504	1021.3268	1180.2528	1582.4611	1352.2836	1957.5668	804.71082	2955.501	738.02032	1231.7856	1674.2769	3614.5696	1503.6589	929.85034	1355.2609	1579.8154	1259.3138	1565.8773	2653.1533	1957.9106	758.17896	721.32666	3359.1777	970.41565	4022.7986	2983.9636	2023.2266	1683.8301	3034.9358	2785.7705	1475.0173	4253.7852	459.51694	3984.0669	1785.3527	888.11816	794.30688	3289.7141	2378.8455	4484.6489	2346.7449	2470.4055	1636.0905	1225.5522	1140.7977	1668.0983	783.48944	2768.0269	379.40228	1600.8472	1031.7075	2797.4888	1524.413	4953.0078	1856.5573	3972.5925	1841.2815	1124.0505	1790.4585	1970.057	3086.9561	833.00549	3858.5535	909.35059
873.57141	756.0116	769.31012	886.44238	917.66687	961.92987	3605.918	492.99457	1236.264	467.96841	1228.3801	3529.4126	2550.0532	1614.8704	1093.5471	1249.6357	771.44604	312.0444	1226.6282	1210.8568	1089.0398	245.19324	2150.9419	331.81802	464.2337	1182.0027	337.14172	831.70496	1745.0818	2117.2734	1470.4224	343.47812	673.80359	2663.3586	1135.9607	2262.9194	2779.4836	873.935	890.91235	1076.5778	1691.3547	975.05481	2024.1425	1547.8296	1156.1919	919.67676	593.21216	1867.5905	4449.5	1525.8538	1971.1533	806.22968	637.05054	1999.7344	608.33533	783.65082	2020.2922	2962.5659	1367.5562	633.73285	924.27557	1564.1133	1718.7183	1524.161	650.06549	956.63416	310.92102	818.92004	967.67969	1304.7722	1081.9009	1716.533	730.89899	2684.5242	669.7749	927.12305	1349.2256	3205.4907	1320.0435	840.36493	1184.3911	1386.938	1047.3705	1337.514	2107.7869	1463.2438	649.63489	578.86963	2889.1836	783.71002	3229.3311	2161.407	1818.266	1520.0525	2199.6594	2403.78	1319.2404	3544.7888	355.36819	3493.1372	1579.4814	667.91644	597.76404	2867.9448	1712.2974	3977.866	1926.6605	2017.077	1172.4419	975.86987	909.6684	1489.6287	605.74469	2139.7932	283.53351	1324.4401	742.69421	2471.394	1257.1157	4195.061	1278.7518	3189.1438	1439.4369	849.21454	1406.1771	1635.3123	2397.8801	641.50403	2960.292	749.72449
990.52716	871.492	1020.8311	1105.0721	1050.566	1071.345	4498.4414	563.22491	1389.2439	572.0799	1520.741	4423.2695	2749.3887	2018.2598	1223.519	1478.3186	918.76202	353.1109	1521.8574	1501.7867	1217.5734	281.97797	2672.4727	376.51166	506.41541	1461.3252	459.58063	1011.9926	1865.2556	2635.4363	1714.1506	435.8147	798.29779	3298.5288	1405.7605	2705.6626	3442.3401	1099.8782	1109.1078	1242.6337	2034.4575	1152.6761	2373.6956	1922.2212	1333.085	1120.1588	744.62457	2254.1628	5573.6348	1893.4702	2809.6716	889.61493	799.67419	2255.375	693.9538	864.58112	2476.0173	3671.9102	1761.3069	724.67389	1152.6208	1762.2798	1951.3582	1913.0339	833.94061	1111.558	413.12799	1017.7039	1197.5259	1597.2058	1359.0508	1938.5334	804.78094	2951.1067	740.87177	1229.1941	1671.1729	3635.9583	1495.5195	936.80414	1349.9797	1582.1641	1263.2021	1562.8286	2662.8298	1966.6763	754.8847	722.56512	3362.8164	961.67035	4040.1106	2985.0596	2007.2358	1693.1558	3040.4675	2778.7654	1482.3003	4236.3506	455.90192	3991.0654	1768.4319	890.83527	800.74219	3299.2395	2357.9934	4478.4233	2361.2129	2482.8135	1629.4485	1227.2435	1131.6279	1665.3652	785.80194	2785.8933	376.51703	1598.0149	1031.8882	2807.9041	1520.9082	4944.1772	1871.4929	3987.3811	1827.4425	1132.3263	1790.3944	1985.4512	3090.4988	837.27386	3865.3818	914.2027
872.00433	758.89886	774.96173	897.86993	923.45892	952.41351	3593.9409	489.47162	1230.844	469.71265	1235.4838	3556.8296	2564.4346	1615.5807	1101.7256	1248.9729	777.32227	311.302	1229.0293	1218.9757	1077.1844	244.35097	2166.27	332.94312	467.88513	1188.3693	339.32593	834.81055	1741.2007	2142.2231	1462.0817	344.12189	680.21552	2671.2415	1143.4803	2260.7861	2790.239	864.84393	901.42798	1069.2499	1693.6301	962.11322	2028.2819	1551.6315	1158.2832	919.53137	595.26929	1876.0145	4462.7695	1529.1252	1965.8395	810.18542	638.61133	1997.4857	618.66736	787.35065	2018.3712	2986.9236	1353.1122	638.67291	931.19214	1557.1875	1723.288	1534.9558	655.97998	971.5979	308.11981	819.76886	973.68732	1319.8478	1085.5054	1712.605	731.51917	2692.4922	672.84167	928.05206	1351.5237	3242.7607	1319.0985	852.58081	1186.3502	1402.0602	1052.7153	1338.6239	2117.8633	1464.3876	650.72058	580.18695	2902.2979	774.24982	3233.563	2172.5137	1809.0863	1514.5594	2212.9209	2404.7988	1328.1006	3528.1091	353.5434	3505.7344	1570.722	666.43646	600.32043	2886.1968	1702.1421	3972.7661	1948.6198	2036.3431	1183.8745	978.1814	897.73779	1495.4537	608.94525	2148.1477	279.18066	1323.7543	740.80035	2490.8955	1257.4918	4192.8779	1278.1539	3192.7788	1436.2946	849.82062	1413.7949	1634.0583	2413.3091	646.02246	2963.2488	756.54211
991.89905	868.11389	1023.9269	1098.9092	1055.7161	1062.5845	4489.6377	565.79407	1399.7115	569.06824	1516.6923	4432.2974	2767.1016	2016.24	1235.129	1507.9384	925.52643	354.71255	1528.687	1500.542	1211.8356	277.14337	2679.9622	375.38364	501.90094	1456.8403	453.97931	1010.858	1838.5847	2615.9819	1739.1838	437.53748	794.23779	3330.6958	1399.4862	2702.053	3482.7637	1102.7988	1104.0112	1244.8533	2037.8607	1159.6732	2366.2656	1912.8535	1340.2472	1122.291	748.77722	2244.6201	5589.8145	1889.9241	2799.3906	892.69287	801.76941	2252.7849	693.38391	867.1936	2459.7175	3717.4341	1757.1494	723.89575	1154.6682	1766.9072	1957.6362	1924.6257	834.48926	1107.3645	417.02106	1021.6433	1191.7129	1617.1268	1360.8123	1946.5664	805.61438	2964.4919	753.13501	1232.6793	1667.4698	3645.4512	1490.8121	944.59058	1351.5624	1592.5316	1273.1826	1559.5583	2654.375	1936.7892	753.05664	727.56177	3374.54	959.34119	4054.6477	2990.7322	2050.781	1697.1946	3045.9714	2788.9368	1492.4615	4227.0527	455.6362	3991.9763	1779.6971	886.28735	798.05676	3311.1807	2341.9507	4475.2686	2359.3123	2466.1501	1634.9692	1215.099	1128.8677	1685.386	788.24084	2794.0432	376.04962	1594.1709	1021.6319	2804.3542	1520.8154	4978.2578	1862.0363	4002.3401	1810.3472	1124.8376	1770.3927	1981.1173	3063.9009	838.4823	3868.218	903.36987
871.16296	755.4696	771.46838	894.33179	924.17322	941.26697	3592.3015	492.80896	1237.4775	467.2854	1232.9453	3555.6877	2573.4846	1611.3995	1103.1387	1266.7625	777.70331	312.87573	1231.9006	1218.7845	1071.7877	241.73961	2174.5435	331.45953	461.7558	1186.4512	336.85229	835.36151	1705.3258	2137.8169	1473.6874	342.64624	673.84961	2694.8555	1141.3275	2242.6777	2821.0039	866.36865	902.52606	1073.5344	1696.2688	971.9635	2030.5795	1538.9319	1163.8202	926.19946	600.72504	1873.7108	4450.0488	1519.9042	1958.6848	804.29346	642.78723	1999.5764	622.59937	780.1416	1992.9539	3011.9919	1351.392	640.51855	926.74237	1554.2739	1725.2749	1541.9846	657.34821	967.85992	311.31714	821.15936	975.76746	1339.24	1088.8864	1716.5833	729.61035	2700.1458	680.5863	931.41968	1343.3796	3242.7744	1314.5262	850.89569	1182.7051	1406.1069	1060.0651	1335.7062	2122.1865	1451.6593	647.91327	586.02704	2901.5654	771.60089	3230.5566	2175.0674	1844.4324	1513.321	2216.2664	2398.0698	1341.239	3517.915	351.20972	3517.7104	1581.3997	667.02454	601.82812	2898.0493	1673.7047	3961.0793	1948.7985	2026.5997	1177.7186	983.12531	895.10248	1513.2352	613.43707	2142.3611	280.80173	1321.1755	731.6424	2490.7234	1258.3484	4203.7129	1275.9487	3190.8445	1423.7251	848.62708	1398.6708	1638.8749	2403.4238	649.42664	2977.6333	742.79822
984.4541	869.24878	1018.9001	1099.3029	1055.4595	1045.2874	4467.6372	565.99493	1402.76	569.80212	1512.8788	4422.2949	2762.0027	2017.9795	1241.6034	1503.635	919.19427	358.90179	1523.01	1497.7626	1199.2006	276.55865	2680.3662	377.01514	501.54858	1454.1229	456.67139	1007.4258	1828.9139	2639.835	1731.6799	435.7442	802.52631	3349.4307	1402.8794	2682.4106	3455.9287	1095.8535	1103.0767	1246.488	2042.3414	1160.2357	2380.8604	1910.2894	1342.5537	1119.2448	743.42126	2237.7559	5567.3364	1884.0643	2781.064	889.8324	797.23975	2255.6633	694.09637	863.17102	2457.3552	3721.9392	1754.7069	724.62274	1154.8186	1760.0201	1951.4645	1936.9895	834.74377	1108.6915	420.24811	1023.327	1202.3579	1619.382	1359.4783	1923.9193	805.34851	2958.9045	756.11359	1237.1921	1661.1637	3668.2107	1480.6312	941.34937	1345.2631	1598.7109	1282.0833	1559.7183	2646.1665	1948.7601	752.97388	731.57043	3363.531	949.59546	4030.8682	3000.1521	2037.4279	1699.6411	3051.9458	2770.5205	1492.2095	4230.2266	451.41333	3994.3594	1773.5068	885.16431	797.52948	3313.1982	2337.7583	4474.0869	2353.0454	2452.4155	1638.0616	1218.2751	1117.2051	1676.5382	790.05371	2793.5212	375.71295	1595.8584	1001.3957	2804.7104	1521.2197	4949.6841	1853.0209	3979.6226	1793.9572	1125.9553	1762.1677	1957.9984	3060.2861	842.1062	3871.0874	906.74878
869.29535	758.41846	769.33289	895.30914	924.79706	930.13556	3572.0237	490.68793	1240.5422	465.35571	1229.8972	3559.5979	2555.7798	1606.8949	1110.4827	1263.3232	772.2948	319.24139	1222.7637	1216.1707	1064.8859	240.00385	2171.8892	335.71936	463.26959	1183.6429	339.21356	831.23138	1699.2782	2151.6272	1465.4429	343.09152	682.25085	2711.0378	1142.6809	2237.5347	2801.7439	860.42523	896.5285	1070.6486	1703.8265	965.7088	2035.2701	1534.0779	1160.8171	927.66565	600.4209	1860.0375	4435.9253	1513.6785	1941.2467	799.45898	643.19098	2005.1361	621.60071	774.95905	2000.3038	3019.1199	1349.6405	641.26721	927.51733	1557.2041	1719.6713	1545.5543	658.25989	965.38458	313.27368	823.17999	987.00067	1344.9124	1081.5792	1694.1327	728.11847	2699.1033	683.99573	935.88251	1336.3866	3264.9805	1303.1051	845.28564	1178.5409	1414.2144	1068.4941	1329.8258	2109.4702	1456.5021	645.94427	591.37653	2884.5747	763.33575	3228.7441	2169.9766	1835.401	1510.8722	2213.2466	2384.1616	1343.7996	3514.9773	349.66656	3512.688	1578.8818	661.55969	597.35699	2896.9722	1666.3801	3974.825	1939.642	2009.4037	1184.2762	970.01263	886.42554	1506.4701	612.13971	2154.7847	279.9054	1317.7467	717.49573	2490.459	1252.6407	4201.4561	1277.9979	3187.8879	1409.5963	842.85382	1389.6703	1622.7428	2397.7988	648.841	2976.0698	752.0036
982.5849	865.40619	1015.7247	1085.2046	1047.0656	1037.8965	4462.9814	563.78571	1392.5448	566.00562	1506.3307	4416.0708	2756.9858	2016.7258	1226.2446	1517.1544	927.11395	364.65869	1520.9375	1489.9373	1189.731	275.32932	2676.7078	384.56244	503.75537	1447.1846	454.8147	1002.8248	1803.9501	2643.5525	1738.9849	435.69717	796.56702	3348.5654	1404.3102	2679.7803	3450.3491	1089.6973	1084.3157	1249.23	2029.369	1156.7872	2375.0366	1896.8928	1336.6923	1123.011	750.8139	2221.936	5551.5928	1876.6311	2775.2842	877.9928	800.43463	2243.7947	694.95911	852.02454	2425.0298	3726.175	1738.6315	728.99207	1143.3785	1760.1544	1945.1604	1952.6741	832.8634	1099.2736	417.74799	1022.5858	1191.9784	1626.6036	1374.7773	1920.7092	802.97595	2949.9954	756.30939	1244.7317	1655.2181	3685.064	1470.7096	927.62573	1334.6742	1607.8027	1298.4792	1549.9275	2629.3884	1924.5555	747.53717	742.39862	3335.6279	942.71289	4025.7576	2993.3203	2048.8201	1696.8224	3042.5159	2741.1191	1505.2297	4214.2852	447.43512	3962.7561	1789.8323	878.10425	791.73926	3294.9507	2319.3757	4483.2007	2340.3628	2436.24	1643.8671	1215.2198	1110.91	1702.4977	792.72363	2805.6809	373.0661	1593.0002	993.1286	2799.9089	1516.7166	4955.6196	1859.4475	3973.4075	1783.0919	1120.4087	1749.9996	1950.0588	3055.5459	842.57422	3878.0137	892.3963
865.78381	756.33582	764.89288	875.1062	923.14746	920.90363	3563.3831	490.07111	1239.7034	467.17087	1221.7246	3553.6431	2561.4985	1600.6343	1103.5221	1282.6091	778.43219	321.52219	1224.9648	1207.2787	1055.4468	238.52792	2167.8884	340.95132	461.73395	1175.9453	341.29944	828.40222	1680.163	2153.2314	1486.7924	343.1637	680.29431	2728.6218	1142.1248	2238.4165	2815.7061	858.34943	882.47302	1073.2705	1695.4368	961.34106	2028.3196	1527.8865	1159.0386	930.32935	604.50317	1853.5874	4429.1875	1513.2645	1938.8185	799.8371	642.479	2003.9789	619.35077	775.0694	1977.5306	3024.3916	1338.55	640.1615	920.39697	1557.9513	1716.4554	1552.5425	652.54193	963.00598	315.97302	828.06812	981.95398	1344.9564	1092.6011	1693.8816	731.0047	2682.6736	688.44189	936.85925	1337.6403	3288.4463	1291.3344	843.80066	1175.5936	1428.9799	1079.8069	1324.3188	2107.7229	1438.8462	643.15527	598.07166	2874.7295	760.70337	3216.5952	2173.6211	1845.3685	1512.7834	2217.0981	2362.0376	1355.2323	3500.073	348.27432	3498.2734	1595.7589	658.21472	596.82385	2885.1743	1660.0355	3978.0703	1927.8359	1995.2334	1182.4595	971.60352	883.08691	1531.6206	615.86255	2160.6514	280.40622	1314.2278	714.48407	2494.5459	1248.4556	4202.6211	1278.519	3174.7766	1400.5085	840.13861	1380.913	1601.9133	2397.0225	651.64069	2978.1484	737.46069
953.70148	850.61322	992.45148	1134.7551	1068.0999	1022.1271	4474.689	551.8894	1342.7788	548.20099	1505.2214	4441.3228	2676.792	2002.2076	1188.7244	1559.0647	919.33984	370.3512	1455.2576	1483.0176	1204.0134	264.60233	2676.3223	391.45184	527.85107	1450.1949	442.3974	1011.3925	1791.083	2640.8923	1800.2346	436.64505	788.66913	3291.4602	1406.6832	2651.4351	3422.2627	1068.7435	1075.2883	1246.4227	2017.4871	1123.6406	2363.0796	1886.0798	1280.7354	1112.5695	731.43756	2195.9302	5485.3286	1862.2217	2742.1157	906.72968	777.60223	2275.5154	696.81879	875.54852	2350.5574	3760.7148	1758.1211	731.77972	1136.1877	1714.3972	1890.9207	1944.9105	832.65826	1088.5232	409.72812	1055.0425	1226.2891	1680.0874	1411.9661	1859.9109	786.93561	2941.8582	741.15594	1274.436	1644.3623	3680.2991	1443.2471	950.586	1331.6138	1656.8674	1299.978	1542.7865	2631.8528	1958.9707	771.11365	717.38446	3335.5908	1003.8226	3992.8838	2985.9678	2032.7703	1665.7963	3031.4707	2780.3701	1539.7501	4158.2285	424.2854	3963.0823	1756.5208	880.4173	798.69086	3301.3838	2316.5549	4499.2041	2316.9939	2397.0669	1628.9385	1227.3685	1174.6775	1683.6426	800.3205	2776.0767	363.64194	1582.5787	978.78149	2777.5234	1509.4801	4870.2441	1861.0947	3937.1748	1789.5952	1106.8103	1742.7308	1968.5098	3024.574	847.04181	3869.6223	973.69476
839.67206	738.11554	750.6709	910.97711	937.78326	905.62976	3561.4312	475.34213	1178.9426	450.80054	1216.0277	3550.3506	2483.0513	1585.5435	1062.2537	1311.5388	771.45312	327.29456	1178.2852	1196.9313	1061.1764	229.67488	2160.6963	347.09595	485.31738	1173.5913	331.32886	829.79303	1662.6035	2151.1072	1529.4199	341.68591	666.0365	2655.9736	1137.9382	2207.6362	2770.042	834.78931	872.25458	1078.1018	1684.1619	931.90155	2019.627	1525.167	1115.6238	909.17078	586.99609	1819.5243	4379.0015	1507.1846	1914.7268	818.43219	622.47504	2018.4658	618.55457	790.25409	1909.0012	3045.4905	1346.301	643.92657	914.45758	1521.5078	1673.9583	1543.1189	660.24402	951.66315	306.99576	847.67596	1008.019	1383.5574	1123.131	1646.8882	716.97729	2671.2646	673.11957	961.20099	1331.5112	3267.4167	1276.4631	857.85431	1168.72	1466.0916	1084.1149	1318.6445	2100.0378	1467.905	665.22675	576.6546	2866.1477	809.13593	3180.0774	2168.3328	1817.3271	1490.9353	2206.1562	2398.5999	1378.3683	3450.6409	329.31854	3481.4128	1557.7498	657.56061	598.26245	2888.4717	1667.9207	3967.3232	1910.3938	1963.2612	1170.8386	983.37408	937.25128	1506.5835	621.55731	2133.5378	272.41843	1302.2454	701.0481	2460.7622	1238.6543	4098.582	1283.7836	3136.1846	1413.8667	828.39038	1380.4229	1613.818	2367.2227	655.71838	2964.1079	802.59149
968.91956	867.14514	1003.8568	1191.386	1092.9998	1025.1479	4454.7173	550.10547	1361.7019	550.88245	1493.9863	4418.6562	2662.7175	1995.0217	1164.6901	1516.2412	919.60077	407.96494	1450.7303	1471.8188	1193.189	265.94153	2669.1489	432.98026	522.34625	1438.6847	459.37622	1003.5904	1745.4553	2644.0845	1782.4808	433.09778	803.5498	3274.5452	1403.0693	2654.2683	3400.9216	1067.6428	1072.593	1246.5793	2019.1556	1140.501	2367.5718	1892.7266	1291.3595	1103.9167	743.4054	2177.054	5468.3335	1868.9753	2757.7422	900.6333	791.40247	2269.2764	690.20544	859.26782	2335.3062	3821.3413	1769.6434	726.16705	1137.2169	1726.7722	1896.5984	1944.967	838.51367	1089.3307	407.87561	1141.1921	1285.6619	1687.1337	1419.6396	1861.864	783.73114	2913.5415	741.82806	1355.265	1650.6759	3644.2505	1423.5651	940.07349	1336.933	1636.6289	1313.0642	1534.4751	2629.1013	1968.5243	777.66821	727.31445	3313.5227	980.81604	3989.1343	3007.4976	2036.6302	1671.6296	3046.3455	2785.5474	1533.8069	4139.4106	442.80539	3951.0833	1744.5679	875.62299	798.19989	3290.0552	2357.5447	4469.1978	2306.991	2386.2822	1652.4231	1215.3781	1153.5677	1666.2332	804.52313	2744.5825	360.64691	1579.0249	978.75677	2760.5217	1504.8823	4864.2104	1853.2761	3926.5171	1795.3585	1101.6519	1738.3263	1960.1089	3031.8323	847.98602	3866.0452	1016.4302
852.64746	756.45215	760.05695	962.01392	953.89441	910.63104	3558.281	479.51538	1207.7047	451.82932	1214.2374	3567.3213	2486.8718	1579.743	1045.283	1276.8004	768.99207	349.13382	1171.6306	1194.2072	1057.3507	228.79112	2163.5696	372.60379	476.89948	1172.0421	341.83948	828.91772	1625.9436	2161.5784	1525.4167	340.72266	682.52295	2665.8162	1141.2614	2216.1047	2775.0298	839.56317	870.14258	1067.1298	1689.9116	949.30798	2024.9077	1525.7611	1126.0958	907.59326	596.97791	1816.1748	4370.8154	1507.9094	1933.5613	812.49561	633.75488	2017.1567	619.69641	776.05591	1906.5059	3105.5161	1369.2932	640.89587	919.70764	1525.3577	1675.8529	1542.7933	661.52106	954.96033	305.66772	927.71741	1056.3323	1388.7069	1127.7153	1644.2473	709.07544	2651.3491	671.1698	1033.208	1332.7955	3242.1897	1262.2394	848.50977	1176.8175	1452.1359	1091.7421	1313.125	2103.1072	1476.9519	671.46472	585.03345	2857.6631	785.38672	3185.7151	2174.7456	1834.5598	1492.676	2208.1929	2404.2744	1375.4086	3431.5737	342.67575	3489.427	1548.2245	654.96655	599.00671	2889.2695	1695.3713	3961.1055	1910.3743	1965.1062	1185.8805	981.62488	910.97107	1487.5441	622.51978	2109.3032	270.35437	1302.8832	698.44507	2455.0928	1237.0713	4120.1494	1276.9225	3136.6807	1425.3727	823.633	1384.7294	1609.3292	2383.9431	652.96533	2966.2061	821.55371
965.79846	866.96021	1003.6429	1114.0149	1057.8362	1018.2859	4439.3018	552.06482	1363.2596	539.80737	1492.915	4436.1338	2669.5776	1987.576	1168.052	1481.4908	912.5188	358.31494	1447.4998	1470.0608	1188.3174	260.12109	2670.4836	388.7829	502.62973	1437.3442	458.14005	999.69604	1752.7662	2658.3784	1797.5885	437.84344	806.40173	3265.2803	1407.2064	2655.3262	3402.844	1057.6257	1068.9034	1237.8035	2005.7231	1129.2838	2385.1709	1888.0115	1302.8127	1111.7083	737.43414	2170.1704	5424.2783	1865.8848	2752.2083	896.94043	788.5719	2270.3943	693.31531	860.63977	2318.6855	3727.042	1771.5532	735.91553	1137.7854	1720.6113	1900.0195	1950.7369	830.45837	1094.7424	405.87585	1015.1149	1192.5531	1680.4283	1407.0625	1864.3926	783.32007	2918.6677	745.73865	1271.6924	1650.0098	3615.9814	1416.1206	939.70337	1332.1389	1646.2184	1297.9534	1512.2533	2612.6648	1963.1641	776.36414	720.89044	3301.2234	957.06506	3986.4885	2997.948	2052.1619	1654.1497	3043.8032	2768.46	1526.4581	4138.5664	439.91992	3957.4702	1716.8209	870.72632	795.25745	3295.106	2315.5715	4484.7109	2313.8367	2394.675	1645.8256	1218.3918	1131.417	1632.7495	804.78784	2744.9294	359.9314	1560.7524	961.09192	2747.4485	1483.6462	4875.3286	1845.7324	3910.198	1794.4523	1086.0487	1731.8627	1957.1687	3018.9727	850.83008	3856.5554	933.24194
849.61993	757.66388	759.32532	900.73712	929.78082	905.3114	3533.208	476.68976	1212.1105	443.44165	1207.8842	3568.8389	2477.6594	1575.2021	1052.0798	1244.6163	762.08038	317.48315	1169.4324	1188.2434	1041.7454	225.79726	2158.5479	346.75824	466.39294	1165.4491	340.70081	822.82861	1631.5066	2165.189	1529.8446	338.43402	682.36243	2655.1992	1140.5747	2220.7324	2770.344	827.07715	870.20068	1065.8741	1683.5836	946.91754	2037.1486	1525.2383	1135.0524	912.05383	595.90137	1814.8607	4340.3501	1509.2062	1929.1956	808.87921	635.85931	2023.532	619.68213	777.49872	1896.2195	3036.2217	1367.6223	645.84497	915.22845	1524.4377	1675.0648	1547.8945	655.56049	954.3916	307.24786	822.5722	984.62628	1388.0831	1118.3074	1642.2408	713.6322	2653.9067	679.34747	959.63129	1335.3029	3232.0601	1251.6414	847.52325	1177.9875	1458.9042	1081.8555	1296.5659	2082.9307	1470.4469	669.18225	582.12311	2835.72	768.45117	3169.6313	2181.7295	1847.5146	1470.0559	2221.4329	2394.1724	1368.9718	3429.0254	341.18591	3480.8857	1524.5079	650.30988	596.6297	2884.4175	1665.7391	3973.4233	1908.0502	1963.016	1178.6115	975.73254	895.39459	1457.2715	623.40393	2105.531	271.28638	1291.4882	690.22284	2444.6167	1224.796	4130.9692	1266.0725	3109.147	1417.9373	810.45032	1372.6895	1585.9045	2367.2119	656.07343	2968.0149	770.72681
965.42871	870.68274	1010.9346	1117.3665	1066.5322	1032.1753	4416.2197	552.13715	1394.6831	535.21735	1490.4067	4459.6094	2691.647	1992.9858	1175.78	1433.2693	914.08508	366.56934	1446.4526	1469.9551	1178.332	261.3569	2659.2886	398.84326	501.36316	1435.342	465.11401	995.97003	1744.6931	2649.2046	1812.2754	439.9064	805.5	3252.1274	1410.9548	2670.0234	3399.0596	1048.8185	1067.75	1227.6089	2014.1326	1144.3982	2374.5137	1891.5181	1311.9792	1114.9075	737.20038	2166.8669	5375.7847	1873.7422	2749.0505	897.34564	788.13495	2280.7917	693.85199	866.58868	2338.6782	3729.0674	1784.9592	724.25287	1134.2383	1718.615	1891.4812	1973.5198	831.12347	1099.3311	404.9411	1016.5521	1170.2506	1668.8096	1419.2069	1858.1208	782.01239	2908.926	747.77435	1278.3855	1656.4978	3584.7551	1414.1243	940.3891	1342.0549	1645.6777	1308.3582	1517.0979	2599.2993	1961.6125	774.1015	719.10352	3304.4648	944.80133	3974.8738	3014.7673	2044.0916	1645.6432	3063.9272	2750.4795	1517.9458	4143.8037	435.43634	3943.2415	1692.9287	870.76849	794.94177	3293.7939	2330.925	4510.0513	2302.7759	2382.7854	1652.0173	1211.1257	1118.2627	1633.9729	805.73651	2698.5513	357.66614	1561.2948	963.74756	2727.9954	1482.0005	4862.8604	1838.348	3894.2468	1789.9182	1086.8672	1728.2339	1943.4113	3006.6685	849.67365	3852.6445	943.67834
849.86108	756.99072	759.67139	907.62866	940.67175	918.26782	3534.9146	479.25208	1235.4507	439.12881	1206.1389	3588.9624	2491.7786	1582.8822	1053.9214	1199.1624	766.17816	325.47568	1172.0923	1187.5916	1040.1053	226.59505	2157.5188	355.88272	463.03229	1163.7842	344.9552	819.8703	1618.6678	2162.696	1547.6208	345.33661	681.47729	2649.1221	1142.5164	2220.8953	2774.8132	821.65515	870.85297	1056.9591	1688.3716	957.27502	2039.447	1522.3776	1137.5605	917.49432	593.39478	1811.282	4305.4453	1509.2108	1927.9536	809.81958	632.64709	2031.8069	619.11511	783.40765	1907.5076	3042.1113	1380.0544	641.51123	913.29956	1522.3575	1675.4397	1568.8712	657.68933	960.5036	304.39868	825.37622	970.91614	1378.6245	1129.7758	1643.8499	707.93872	2648.676	675.89514	969.1283	1333.6425	3182.2913	1244.9227	849.72668	1179.1453	1456.5852	1091.6379	1297.5551	2089.2581	1469.7012	668.14838	577.37646	2842.5076	754.37073	3174.4993	2181.3423	1843.6411	1476.0797	2221.2041	2368.0615	1357.7217	3437.6785	337.80716	3475.6467	1494.7333	652.46619	597.9317	2894.4656	1665.9078	3992.0032	1899.3276	1951.9045	1184.1593	974.77362	881.89539	1447.662	626.05603	2074.1035	269.5896	1291.4631	694.32642	2424.5032	1220.9176	4122.3188	1264.5685	3110.3352	1418.1858	815.37756	1374.7065	1599.7544	2365.1189	657.06964	2970.8613	780.9635
962.8446	857.99744	1010.2585	1137.8876	1066.6454	1041.3745	4402.4697	550.22607	1406.5962	532.20001	1485.4869	4487.9082	2688.3403	1985.822	1180.3162	1401.0309	907.8512	374.89758	1443.9446	1465.1294	1174.7681	260.58746	2663.5713	411.14923	495.01468	1430.4993	468.48117	994.48749	1751.1765	2647.5991	1827.7085	440.7442	803.125	3255.5667	1409.1741	2658.7209	3389.7104	1055.2084	1076.3427	1219.4337	2025.6244	1154.307	2403.998	1889.4607	1314.1179	1112.3824	736.25079	2164.4832	5320.8667	1873.0491	2762.6555	886.3291	785.49915	2275.2551	696.23474	854.32861	2361.8882	3750.5022	1799.9713	730.20532	1138.3845	1718.5265	1892.1384	1969.7329	822.42786	1098.6547	399.86615	1021.3011	1187.6459	1673.1354	1424.1432	1856.9661	776.83484	2902.3318	745.97363	1294.8013	1658.4769	3528.186	1403.9302	927.00269	1341.9718	1650.8608	1322.8289	1514.2192	2608.3103	1982.0055	771.01514	712.9295	3283.2246	931.69922	3982.0967	3017.3254	2050.7429	1646.1577	3059.709	2739.4563	1513.8403	4153.062	437.71771	3947.5071	1660.2865	866.50714	794.20422	3303.0156	2298.8284	4515.7896	2303.0774	2376.1597	1653.806	1217.1208	1103.355	1586.2307	809.20697	2666.6372	355.58429	1556.4844	956.18323	2723.0325	1474.9788	4866.416	1836.3916	3886.2163	1804.3438	1079.7255	1735.5656	1935.8159	2997.5847	851.90643	3895.3447	952.09583
846.34778	747.46008	762.17859	925.3064	933.6416	924.00378	3495.1396	477.99277	1247.2926	437.26221	1204.7653	3607.6685	2500.3997	1574.4995	1059.9648	1168.9077	764.9325	332.14783	1168.3669	1186.5211	1033.656	222.59981	2147.1865	365.15442	461.65958	1162.1053	354.7728	819.23743	1627.6257	2159.5437	1556.3528	344.68756	679.77325	2628.0088	1144.135	2222.0735	2744.1853	828.34058	877.45227	1054.1857	1691.1666	960.94873	2054.9673	1521.8296	1142.4207	910.49384	596.45837	1801.8477	4265.7202	1510.2413	1931.9746	804.08716	634.44366	2024.6963	621.92493	774.04114	1919.3589	3039.1375	1380.5948	640.30249	915.66699	1515.1837	1667.267	1563.6667	650.98706	960.46033	302.72775	820.94092	978.13684	1375.574	1134.5865	1635.9385	704.51294	2646.0923	676.35449	980.87964	1337.5668	3134.9939	1239.927	840.29065	1189.0604	1460.6262	1096.0226	1292.0267	2077.7432	1487.098	664.06824	578.61279	2836.7896	743.53333	3180.0361	2192.2954	1836.0323	1472.3384	2228.6582	2363.3723	1349.4711	3440.406	335.96368	3471.3269	1467.691	650.39917	597.88232	2878.7651	1648.9844	3999.2312	1903.5072	1954.7977	1190.8215	975.73999	869.58789	1408.3826	630.05493	2044.9043	268.94806	1284.5751	689.10669	2416.3242	1214.7838	4107.4438	1261.7745	3104.0845	1429.0387	807.80652	1379.4766	1589.4961	2346.9836	659.88611	2978.218	785.22998
958.20093	857.42871	1008.6895	1153.6329	1051.5767	1054.0835	4393.4976	550.54437	1433.3385	526.51709	1488.7268	4507.1665	2676.1423	2003.2899	1188.7028	1365.5095	911.51257	369.9061	1449.356	1468.399	1169.3127	260.00787	2665.822	400.57028	493.36102	1433.0599	474.17645	996.36792	1737.431	2663.179	1843.1663	441.05286	803.42139	3261.5295	1418.3932	2649.6477	3388.4548	1055.0336	1079.9332	1218.9412	2024.2546	1158.0125	2432.9788	1894.9409	1313.1295	1114.5739	734.9469	2161.8169	5276.9863	1876.3911	2791.5176	878.50403	783.73792	2282.2278	694.74292	856.22729	2383.1406	3711.2737	1813.724	727.10889	1133.6394	1719.0005	1886.3352	2000.7421	821.64185	1102.859	401.54913	1002.6378	1204.3353	1687.1746	1438.6461	1855.2429	779.05804	2897.75	756.23981	1274.9462	1665.9413	3465.5608	1398.9568	924.42383	1351.6936	1639.1011	1331.8665	1518.9392	2611.1707	1983.1367	773.7218	710.50525	3259.5417	925.00708	3986.0432	3034.5339	2062.5317	1640.833	3071.7908	2736.6123	1500.7344	4154.8413	436.66611	3964.7554	1623.3461	864.49658	796.24756	3301.1177	2292.9697	4558.4951	2307.3667	2379.8552	1660.4039	1218.2808	1096.5707	1561.8418	813.09717	2690.8311	359.16016	1563.0502	956.18933	2723.2747	1485.5652	4849.0361	1833.7377	3880.1902	1814.713	1079.0563	1736.1405	1933.2164	2974.6616	856.45361	3883.0527	939.82678
843.11755	746.10913	761.24658	938.75659	919.82019	931.16315	3499.5645	476.21613	1269.6069	433.19861	1202.8132	3616.1143	2489.0171	1575.2883	1069.7388	1131.2344	760.17493	327.97302	1174.299	1185.2705	1037.0913	226.89032	2136.2178	357.24695	454.86786	1160.7915	354.59369	817.11603	1612.1868	2165.8586	1573.3208	349.13901	679.57849	2638.9019	1146.7808	2208.803	2746.8044	818.94806	876.74896	1040.1311	1687.8932	962.8407	2075.2671	1519.4958	1141.9919	916.33032	590.25604	1792.9382	4224.2754	1505.1453	1951.8159	794.57092	627.67841	2032.0015	621.93988	775.55231	1935.1082	3008.3542	1392.542	639.92511	912.39679	1522.7944	1666.2783	1574.6838	642.41461	960.45624	298.72211	811.2981	1001.2902	1393.1277	1147.2253	1637.3091	704.21021	2629.2534	682.59082	964.34851	1335.8845	3098.217	1228.8545	837.20319	1187.5227	1445.7654	1107.5693	1286.6809	2076.0811	1485.9908	664.17322	570.17413	2806.75	735.32422	3186.8066	2197.147	1853.9343	1472.2546	2231.1836	2354.8198	1343.782	3437.5159	338.7663	3474.0378	1442.4504	649.49585	599.49323	2883.9795	1636.2896	4025.4539	1900.3672	1948.4849	1190.2544	971.19244	862.38287	1389.2454	629.46179	2069.7498	267.80472	1286.2764	684.10522	2416.886	1217.8174	4105.7617	1261.3038	3101.5979	1428.9661	804.93561	1370.8413	1597.1122	2324.1248	659.87769	2985.4768	774.46344
955.63733	851.97888	1014.9024	1104.4644	1045.9609	1058.5901	4373.2964	549.47467	1459.4369	520.01862	1485.3635	4528.7896	2669.2493	1979.0468	1187.0496	1318.7257	905.20435	353.00977	1462.9845	1466.0449	1175.2717	258.04034	2657.302	379.82007	491.92114	1429.1886	475.61768	992.14941	1749.7291	2668.8679	1862.1674	443.64508	798.40167	3264.9023	1422.5635	2643.4136	3378.019	1043.6129	1083.3561	1199.3147	2013.2206	1148.6984	2442.9282	1891.3549	1316.0291	1122.9773	723.37982	2146.7568	5243.4033	1876.0841	2797.2241	874.92804	777.15594	2276.8691	699.55945	858.45941	2356.9263	3710.666	1817.0874	725.09265	1138.8688	1708.8785	1872.9532	1994.5253	817.4201	1105.6239	400.17224	1001.7198	1155.7102	1699.3802	1429.5199	1849.901	778.17157	2883.1646	753.69073	1272.4694	1668.9026	3436.2131	1392.0531	920.41681	1350.3751	1628.3606	1327.6594	1512.0728	2593.0222	2000.9579	771.20142	702.03918	3264.8782	917.37054	3984.5176	3052.8535	2062.2202	1641.2546	3084.5676	2720.0325	1495.3741	4154.7822	436.71698	3958.5005	1610.2427	866.91174	799.33069	3306.1484	2307.0613	4562.0854	2312.2561	2383.2783	1663.767	1212.3925	1092.947	1521.1696	813.52563	2726.9448	356.10315	1556.2745	956.75342	2715.0771	1481.9388	4817.8081	1829.6753	3878.4883	1817.3726	1071.8821	1738.97	1946.05	2959.3394	854.9552	3881.1357	943.32568
839.71588	742.45959	766.71533	895.00714	921.37555	940.96216	3480.7825	474.89346	1286.5876	428.8136	1204.2743	3641.2732	2474.5278	1573.9535	1061.6578	1090.9454	757.01489	309.43726	1182.5706	1187.4432	1035.6393	226.38692	2135.8223	334.13599	454.64819	1161.3633	353.48608	816.69739	1629.1454	2170.396	1586.6971	348.17609	673.36292	2647.7644	1153.6648	2189.855	2745.6543	815.06384	879.22815	1033.1461	1681.8013	960.98956	2092.8135	1518.4797	1141.0027	921.69708	584.76862	1787.5272	4184.3604	1508.4446	1968.0161	790.85968	625.55151	2023.688	623.41754	777.0907	1919.4556	3020.5537	1398.0251	637.61798	909.20032	1513.3964	1652.9657	1586.5283	639.24243	964.59998	299.18777	806.2475	960.29999	1395.614	1134.6531	1632.4089	704.93256	2621.4556	681.82751	955.31158	1339.9091	3054.5334	1229.2552	832.21594	1186.4072	1443.903	1106.9553	1285.5826	2070.9656	1515.9797	659.07141	568.05017	2795.8706	727.44214	3179.4111	2206.1831	1861.6587	1465.4998	2238.0449	2340.4165	1340.3247	3441.1838	335.62927	3487.6577	1423.2875	653.67023	603.83044	2889.1555	1654.3108	4034.541	1901.816	1945.9296	1191.4364	976.76917	855.87207	1348.7855	628.71155	2086.1633	266.81232	1284.254	683.97437	2412.5051	1218.6442	4081.1328	1255.7625	3094.3921	1430.3193	805.43896	1372.4916	1607.0769	2319.7258	657.61749	2973.1101	779.53082
942.81775	847.63135	1020.513	1102.6333	1054.8876	1067.1338	4341.854	548.87299	1467.5881	518.55164	1481.4406	4526.501	2641.2827	1978.8501	1204.5323	1274.1786	903.49127	360.30557	1455.6865	1463.7599	1168.4832	255.62778	2659.8635	377.43271	488.2027	1425.5291	479.23584	990.89563	1747.6727	2659.2207	1868.2189	447.02698	794.12061	3246.8379	1429.3909	2623.5293	3349.6116	1039.5632	1078.396	1191.5767	2014.025	1151.9192	2462.6587	1883.7416	1308.9541	1119.5527	715.29077	2137.7305	5156.5674	1872.5582	2826.2803	858.52045	769.57129	2277.063	694.5965	857.33661	2365.3167	3678.5381	1815.7395	719.93854	1131.7888	1712.7189	1863.6	2008.8972	806.21405	1105.9338	404.21362	1001.1409	1159.4883	1699.9457	1434.5979	1846.8322	775.24146	2871.8352	754.3255	1273.6602	1665.2323	3427.7039	1383.7885	909.97333	1349.452	1624.837	1327.6511	1497.6846	2580.7615	2105.3921	761.64496	693.00378	3245.0374	918.81366	3960.8918	3042.2395	2038.0477	1643.7158	3076.9187	2704.0337	1496.9069	4133.436	432.93973	3957.2898	1587.5012	870.05054	801.86237	3296.665	2323.2559	4627.2524	2306.2659	2370.688	1649.6785	1212.7966	1080.8743	1487.0365	815.34717	2735.2034	358.35242	1552.9346	953.40521	2731.4893	1482.8799	4824.1782	1818.2363	3860.9001	1818.5558	1069.2009	1733.7487	1936.8398	2969.4719	853.4939	3903.9895	961.53894
830.34778	738.15942	770.22443	895.56018	925.51941	945.90723	3455.3528	474.582	1293.5645	428.34082	1203.1638	3640.522	2463.6626	1564.764	1077.0829	1057.6033	755.63135	318.42053	1179.6903	1187.5184	1029.1639	220.35243	2127.2891	335.11798	454.51221	1159.9155	357.47479	816.27606	1631.9114	2161.0574	1598.3119	352.02203	677.15796	2647.2842	1160.3784	2187.4065	2736.1807	812.97693	871.85944	1021.9442	1684.4365	961.83301	2101.3511	1516.7279	1142.661	921.30682	580.51379	1783.7113	4140.4624	1509.0786	1988.597	782.82837	622.10767	2037.7413	619.63928	781.70709	1926.2137	2991.0662	1401.0438	634.30731	911.12714	1518.8169	1647.2804	1590.564	633.87164	965.47943	297.74698	810.02014	967.76978	1396.6229	1139.3993	1633.5054	705.29266	2609.9236	686.32483	963.0387	1342.6627	3064.093	1222.2546	828.68036	1187.7871	1435.4895	1103.2274	1272.1023	2068.916	1621.9659	652.57025	563.19952	2802.9592	730.99664	3163.3503	2202.0964	1836.0146	1466.311	2234.2202	2324.0391	1338.5334	3413.3496	336.33374	3480.1858	1412.5381	652.13367	601.91779	2879.4185	1667.6716	4076.4866	1902.449	1944.3215	1186.6606	973.0318	851.71649	1325.4398	628.16486	2099.4202	265.68988	1285.0448	683.09851	2423.2791	1223.8564	4084.26	1244.849	3084.0984	1429.8193	795.23206	1366.045	1586.3666	2321.9243	654.47412	2999.2185	791.23419
939.71381	841.01056	1025.1705	1092.4807	1058.0376	1072.8041	4316.3486	545.81787	1487.1934	520.28705	1484.2799	4525.6631	2629.0093	1971.1506	1204.9779	1259.8202	897.04651	354.02795	1467.6879	1467.8523	1164.9672	253.44029	2628.3748	373.57501	488.39545	1428.5355	481.55408	992.01624	1771.0081	2655.4165	1877.5176	451.85425	793.05627	3266.3025	1443.4031	2645.3501	3331.9229	1036.5503	1063.9976	1188.2264	2003.9308	1144.4789	2477.5574	1881.4143	1305.0612	1125.8164	709.82959	2128.644	5135.2549	1868.6814	2826.5457	858.38562	764.53387	2287.6201	698.60706	856.74329	2365.9658	3663.8398	1822.0587	721.44263	1133.1245	1708.6002	1858.6875	2013.2234	804.48865	1104.8655	397.44446	1002.4459	1154.4163	1697.4806	1419.8146	1843.4224	778.47388	2859.4849	762.41125	1276.2419	1665.6597	3455.0305	1378.8126	901.81226	1350.8685	1626.5695	1331.4884	1500.7787	2576.0754	2019.2623	757.73444	690.71429	3252.9373	923.19934	3968.3284	3040.4666	2021.402	1633.531	3072.8777	2704.1445	1499.8479	4133.5083	434.7121	3939.4573	1570.3179	864.58386	799.23114	3291.1858	2330.4846	4628.6992	2295.3997	2361.832	1650.0784	1216.6562	1092.2953	1460.8059	812.93591	2742.1968	353.65479	1552.6323	957.71252	2750.7314	1485.3435	4813.4565	1820.2952	3863.0586	1818.9498	1062.2701	1727.2504	1930.7686	2952.2473	847.37122	3893.5955	963.94952
827.62097	736.33728	772.7226	887.16479	930.94824	952.08099	3426.2402	470.11481	1321.1761	429.4537	1199.7463	3648.3552	2431.071	1560.7217	1080.7142	1033.9347	756.95032	312.62534	1189.1313	1184.829	1025.6798	218.88947	2108.7852	331.36325	450.44421	1156.6733	359.01056	813.58185	1633.0842	2158.134	1601.725	353.36823	669.32703	2654.6919	1165.9302	2196.9402	2718.2781	809.32257	859.64404	1020.2224	1683.9829	965.64954	2110.3916	1507.9758	1135.3837	920.42175	575.46326	1772.1021	4087.3538	1499.2565	1989.5502	775.25488	616.82031	2037.4357	623.04639	775.03625	1925.285	2984.4866	1401.5841	636.09595	904.11664	1513.1312	1633.999	1595.6499	633.42596	965.1582	298.45404	813.51953	954.98218	1400.4556	1134.2185	1621.2329	708.47272	2604.4539	692.7572	964.74695	1335.2245	3063.7424	1210.7601	815.26593	1181.8788	1429.5577	1109.8654	1282.2546	2053.6082	1533.6709	653.13611	560.47412	2778.9629	729.39557	3163.9829	2196.5786	1827.3607	1463.1808	2225.0608	2316.2957	1341.3774	3430.7119	337.39352	3470.8743	1389.9065	651.078	602.49042	2877.7964	1661.8948	4098.9243	1894.9069	1937.6508	1179.728	975.52161	856.06097	1295.4705	629.43237	2103.0303	265.87354	1282.4252	686.02716	2440.2456	1223.2603	4080.832	1249.3564	3079.8352	1439.3789	796.41742	1370.5469	1588.1331	2307.7708	654.224	2998.4631	789.89392
931.00055	834.31122	1003.9083	1087.3119	1058.9706	1058.4314	4265.5054	540.83221	1478.7333	517.85565	1477.4424	4525.2432	2542.2749	1927.3528	1184.8104	1229.5117	883.43695	352.97321	1460.8662	1462.1908	1159.1365	252.85066	2616.665	374.37286	479.26233	1420.7778	468.63086	987.00574	1737.3944	2657.9131	1881.1947	452.07037	791.43475	3253.1826	1448.8452	2601.8459	3303.3306	1014.4748	1056.8455	1175.2429	2003.3606	1145.5247	2483.2322	1851.4908	1271.3987	1125.0588	703.35315	2107.3528	5020.1377	1840.6083	2824.7612	849.19611	756.5072	2288.3574	702.00696	854.08673	2344.363	3648.7253	1823.4324	717.33588	1112.045	1675.2451	1822.9574	1987.9761	793.50537	1102.2977	395.21985	1000.3669	1140.724	1691.0875	1408.3032	1811.4753	763.93018	2813.8562	748.8645	1279.6249	1643.4186	3375.4224	1358.1058	887.91534	1318.3456	1613.9283	1316.3572	1488.4706	2559.7593	2045.1707	750.9892	687.90021	3207.8733	909.41974	3956.8457	3005.624	2008.7749	1629.3994	3026.7788	2685.6243	1493.3165	4101.105	436.9455	3924.3862	1567.6855	862.66492	800.40997	3278.5415	2260.3335	4633.168	2296.6245	2355.6082	1629.8588	1212.1304	1072.7769	1453.0469	811.25964	2725.8142	349.64099	1533.2496	954.36871	2764.0059	1469.8557	4794.7607	1815.5963	3836.0872	1825.8319	1045.5372	1737.4867	1910.0651	2952.0884	841.96448	3883.4438	973.67584
815.67365	728.01099	759.87781	882.52008	929.05426	929.97607	3337.5303	464.50189	1313.7679	420.62646	1195.7056	3637.6509	2367.5723	1510.0692	1059.5571	1009.8536	732.10419	310.14484	1177.8954	1180.976	996.96533	218.53912	2100.5693	330.23438	445.09119	1152.2346	349.82025	811.34894	1614.6199	2160.3457	1601.3171	350.08597	668.74017	2632.2097	1170.4965	2163.9626	2685.541	777.2619	859.05042	1002.4172	1672.6387	947.30206	2126.8394	1484.5793	1104.9856	910.11316	568.51288	1761.7202	4000.4121	1477.6472	1985.6528	764.41052	607.70837	2035.825	627.32172	767.81049	1906.5557	2965.0278	1394.5988	632.85114	890.03888	1481.887	1604.0232	1557.9388	620.8017	965.82092	291.26855	802.26355	945.34344	1394.9353	1111.0535	1595.2319	696.27179	2540.4536	682.8446	964.77655	1317.9929	2996.9954	1199.3	798.4765	1160.4038	1426.0341	1084.0698	1258.7433	2040.6005	1549.1082	644.55249	555.81714	2751.3972	718.11206	3127.5466	2172.2371	1809.1278	1431.6958	2193.9138	2305.7402	1335.0992	3373.3845	334.66925	3455.7783	1382.1267	651.4986	603.05951	2873.5034	1612.5757	4092.8474	1893.1888	1929.4698	1161.1519	978.22925	839.88068	1284.3328	630.51862	2072.498	258.63354	1254.2806	679.04547	2449.4829	1200.071	4051.071	1238.1421	3031.6479	1446.7878	771.84875	1379.2438	1534.4276	2311.7183	652.21466	2981.2537	801.4342
912.15698	821.88708	1005.6129	1072.1854	1046.55	1052.8203	4066.7915	534.97839	1461.4098	505.28314	1443.038	4479.7119	2548.6106	1901.7622	1188.1292	1210.4956	873.20587	344.87579	1441.5482	1428.5825	1095.2905	246.76736	2553.1406	370.24927	479.15436	1388.1848	465.17883	962.41156	1729.5673	2614.7542	1887.8063	434.99023	775.09601	3170.426	1425.9727	2601.186	3215.4412	999.87201	1046.6859	1164.265	1971.2112	1105.8032	2477.4529	1835.4938	1261.873	1085.3037	686.19519	2056.1123	4969.8154	1825.35	2783.4873	854.18048	746.73541	2273.7188	692.71185	862.72247	2282.8838	3594.0503	1802.014	707.32715	1107.0789	1672.9823	1801.3251	1975.4111	782.42139	1092.9175	394.46539	989.93945	1129.2274	1668.6132	1402.1147	1798.0367	762.00183	2787.6057	748.29694	1267.4635	1631.5662	3363.6394	1355.3398	887.31122	1310.1943	1582.3235	1309.8245	1464.6438	2501.7874	2027.8071	744.00031	679.69733	3197.8044	912.98895	3863.8569	2981.2407	1971.4592	1559.6353	3004.0034	2666.9963	1487.6033	4083.918	427.34973	3849.3809	1557.1887	855.08673	789.71637	3252.6089	2229.8164	4603.6582	2269.3379	2324.6672	1608.9308	1197.4844	1067.3055	1422.2305	803.0531	2695.5723	347.43542	1524.6278	949.31171	2736.8018	1465.5411	4728.4609	1734.2236	3694.3682	1803.3877	1033.2446	1699.9418	1797.4312	2876.5918	827.88922	3860.5222	973.24683
799.32068	714.33051	758.02789	862.34656	916.77271	931.74933	3302.6279	461.63733	1291.5708	413.15125	1147.17	3590.9419	2364.9736	1496.322	1060.9546	993.67157	731.17633	304.25748	1154.8954	1134.2611	984.14746	216.92334	2006.3608	328.66321	441.26172	1105.5222	348.69861	778.18195	1602.3998	2091.5427	1599.6128	349.54221	659.14636	2550.6975	1132.0326	2159.2788	2598.1702	775.07477	841.27368	996.74066	1645.189	919.80017	2098.6985	1473.9656	1094.4391	906.80579	552.43689	1684.8484	3959.9443	1467.394	1937.0642	769.98657	598.58356	2015.2942	607.20514	779.21417	1845.7483	2897.3494	1374.3531	618.55981	888.36884	1474.5604	1592.582	1554.0292	611.55109	945.37695	293.93671	788.21875	922.56152	1360.674	1114.8267	1587.0558	687.38129	2524.2017	675.14392	954.87268	1310.1674	2980.6216	1191.8959	800.27649	1149.1031	1384.0038	1082.6697	1253.8768	1963.9395	1534.4155	638.9751	545.73914	2746.1038	722.83844	3147.011	2156.7666	1758.4727	1412.8566	2178.0059	2283.4055	1313.3228	3367.9956	331.08649	3324.7383	1380.6339	636.04883	585.88763	2815.7554	1592.8341	4048.6475	1854.3462	1888.0178	1153.7092	955.14795	838.06097	1264.5409	610.60284	2111.7776	259.64636	1247.3213	679.25543	2395.7263	1194.7881	3982.6377	1221.8009	3006.6572	1402.6405	771.89069	1326.0244	1522.9869	2207.3865	627.44611	2936.4763	795.19672
906.37738	812.32526	1001.3293	1076.2227	1045.5975	1046.3715	4066.4795	531.0899	1458.8241	495.51379	1433.1239	4467.4995	2544.1677	1874.8093	1179.3109	1200.8932	865.45184	341.61267	1433.6082	1419.0872	1091.1604	248.25055	2546.0498	366.20654	477.09546	1378.0864	460.32336	955.12012	1724.3715	2607.3894	1880.7188	441.92603	781.90515	3157.1963	1420.9109	2600.7354	3180.1133	988.62677	1045.2648	1156.1718	1960.3213	1087.8916	2490.9102	1823.2952	1245.8673	1091.04	677.14569	2037.8152	4943.4468	1816.1804	2759.0183	858.0863	738.26453	2261.8293	691.18085	861.85229	2256.9019	3588.0032	1795.881	713.25073	1110.592	1654.1082	1789.668	1971.7703	781.13477	1091.0984	389.24384	987.8985	1115.8757	1656.8461	1409.8284	1781.0914	761.11005	2753.3169	742.224	1277.4362	1625.3516	3366.342	1351.2848	884.96423	1300.8186	1572.4403	1298.7731	1453.375	2494.2705	2014.6667	738.70117	676.95947	3216.5774	923.41882	3899.5273	2969.551	1948.0425	1564.4377	2987.6252	2655.6475	1486.9443	4057.4338	426.30615	3841.0579	1556.662	850.32043	786.78302	3249.6648	2219.2327	4594.7695	2262.1831	2318.3765	1597.1199	1195.6578	1074.3948	1425.4915	796.95959	2732.4941	343.38739	1503.5985	942.71613	2747.4241	1445.9928	4696.7637	1760.347	3717.7344	1782.2548	1031.2971	1690.8508	1802.0005	2861.0696	819.40027	3850.5757	967.3548
792.04938	708.80066	755.7041	868.64728	916.67316	927.37854	3265.406	457.14258	1294.4541	409.29773	1143.2275	3584.7603	2342.0554	1481.0288	1049.8055	981.3584	721.38	299.98096	1154.2053	1130.6293	977.27637	215.79881	2006.9999	324.2832	438.87772	1101.1786	341.15164	774.12598	1592.7983	2095.7529	1593.2509	349.38086	654.82104	2546.9919	1131.38	2151.3997	2577.2456	768.42627	836.41809	990.65356	1634.0015	912.20953	2104.366	1454.9166	1075.6897	902.03149	547.36469	1679.1982	3927.6218	1450.6321	1935.1881	769.87402	594.44092	2008.9493	605.19812	772.75854	1831.8983	2902.9119	1375.5593	621.26733	881.46606	1460.6049	1574.8289	1559.4211	608.20593	947.5509	288.96802	788.80164	924.33795	1350.7969	1123.1862	1566.0215	687.75403	2505.5469	670.37061	962.5047	1296.5142	2975.5522	1185.603	794.55847	1136.2916	1374.2565	1079.7255	1237.9448	1952.0897	1528.3503	632.85059	546.64789	2748.2878	723.97278	3135.3279	2137.5305	1751.024	1412.2635	2153.3506	2276.5852	1316.7056	3348.1877	327.48871	3330.5701	1373.8892	634.48242	585.11621	2810.3977	1574.0082	4041.9546	1849.109	1882.5621	1142.7762	950.27002	835.69226	1260.359	607.82935	2104.5198	255.74974	1240.3875	676.11328	2407.4111	1189.4412	3971.0811	1214.0703	2988.4629	1384.5577	765.23102	1315.8436	1505.0563	2198.0369	622.22534	2953.2588	794.25995
893.32739	807.26312	1030.0654	1082.401	1042.4062	1076.5586	4167.9243	540.94824	1465.3137	491.42999	1422.7018	4448.3252	2636.5928	1924.3262	1198.77	1212.3911	875.36633	343.13251	1448.2006	1410.1146	1152.4779	251.05411	2521.645	362.04834	482.97003	1368.3285	476.76807	950.19788	1758.7588	2609.3789	1909.2737	459.81534	774.90961	3137.1128	1427.2776	2656.6301	3138.8157	1021.8979	1032.2103	1175.0886	1940.666	1083.9899	2492.5051	1875.1431	1286.5149	1117.7612	665.28278	2026.9266	5034.9209	1866.7031	2754.3079	883.65082	728.1864	2262.7644	685.42322	890.50555	2191.887	3560.5713	1778.0763	710.74988	1138.0234	1712.9128	1822.7251	2032.124	797.50958	1093.8342	397.74335	988.57751	1101.0675	1644.655	1447.5156	1811.6748	774.61993	2803.9692	751.87671	1284.4977	1671.5042	3392.4614	1370.2859	919.90607	1336.8401	1576.2622	1314.2544	1467.2717	2461.1172	2001.2102	739.48627	668.80304	3273.2839	934.84515	3984.97	3039.0967	1928.9714	1606.9545	3054.9111	2706.0471	1488.6556	4108.1699	427.55212	3808.2952	1594.7886	843.94714	786.21313	3236.3711	2318.064	4574.1846	2249.574	2300.4167	1630.4175	1188.578	1086.5588	1439.926	797.87219	2796.4966	353.57886	1527.6823	950.99133	2746.1331	1468.4225	4684.0776	1792.1244	3785.9871	1775.4294	1046.4248	1687.9508	1876.5479	2831.4771	815.7074	3845.4668	954.38672
784.03503	703.03516	773.9718	874.0564	916.19983	955.46521	3314.3804	468.84979	1304.3602	405.14197	1178.3193	3571.917	2450.7708	1520.5929	1075.0753	989.97131	738.03693	303.10382	1165.5245	1166.9464	1012.5131	216.47792	2070.502	321.69171	447.14935	1136.2941	353.30585	800.14661	1627.486	2163.2034	1625.2672	359.32861	652.8172	2542.1367	1180.0604	2209.2605	2556.3003	793.57178	843.15149	1006.9254	1617.4924	902.70776	2154.1855	1510.095	1118.9868	911.3363	537.65204	1725.1064	4024.031	1503.9534	1928.9762	796.11316	583.63629	2008.7028	623.37952	801.98358	1781.9216	2885.2769	1363.3859	633.13715	906.12878	1508.9032	1610.9518	1607.0538	625.61554	962.39648	293.78973	790.04016	910.41138	1373.5334	1153.0837	1601.0518	703.29315	2555.6326	681.69415	968.48706	1343.5157	3015.2795	1208.679	829.47888	1176.2671	1407.8955	1093.3568	1247.4283	2007.1868	1515.7582	637.36786	539.42462	2807.1572	736.88031	3172.4426	2183.9072	1738.2017	1432.4753	2201.1455	2323.9636	1354.5818	3396.3367	329.59509	3426.259	1420.0325	646.11652	599.60779	2865.3809	1658.356	4021.9546	1871.8677	1905.2529	1173.366	971.0321	849.18787	1285.2386	628.17853	2137.1628	262.12143	1259.0791	681.17389	2462.3774	1205.9719	3957.2124	1224.061	3014.1184	1423.5193	782.32886	1355.14	1545.0719	2268.2949	640.59607	2946.7727	788.70325
906.33759	821.82294	1027.8868	1114.4713	1060.7838	1082.4052	4146.1089	542.84644	1497.573	495.69794	1456.7628	4513.6074	2658.9739	1917.4869	1193.8748	1210.9048	879.48877	353.48401	1483.074	1443.8129	1154.3472	249.16425	2600.1406	368.88727	480.85196	1400.6826	473.22244	972.32373	1759.7163	2677.3105	1916.4948	457.52332	795.73541	3254.8738	1469.1365	2662.4778	3233.54	1023.63	1041.9656	1171.4349	1993.1564	1118.9569	2539.2471	1882.4205	1283.7634	1120.0464	687.09277	2062.4146	5024.8184	1876.069	2824.7666	883.65991	749.39008	2301.4382	704.20551	898.49023	2266.7363	3632.4202	1804.5182	722.68182	1139.4303	1705.7552	1819.6926	2047.2172	799.56116	1117.0768	396.88016	1014.787	1117.8971	1664.275	1458.3997	1799.7134	781.95776	2790.9326	753.27856	1319.0006	1680.329	3382.2773	1373.0958	934.57031	1332.1394	1581.9614	1316.3966	1467.005	2515.9883	2032.2316	737.22974	687.29291	3295.2463	937.25562	3983.3633	3025.1738	1967.1627	1605.7762	3035.3979	2717.2058	1514.8892	4100.1743	433.0578	3910.1943	1605.2738	859.62708	803.33905	3300.04	2309.6221	4646.8906	2277.6367	2336.4111	1644.089	1207.7958	1090.1274	1451.5955	815.47974	2807.8125	353.21024	1531.7455	950.4491	2775.7744	1469.2927	4760.311	1778.5194	3775.8516	1809.1232	1051.4047	1723.2592	1870.9723	2917.0479	830.18909	3918.8176	980.39703
797.60931	714.01495	775.15906	904.22473	933.271	960.99664	3302.9626	468.62787	1325.3215	409.48541	1178.8944	3628.6135	2463.4578	1522.6885	1069.4316	989.48932	737.46851	308.36542	1195.2357	1166.8677	1017.7935	216.23262	2085.4314	322.64105	444.70551	1136.7227	352.43866	800.46625	1624.6559	2173.5972	1625.7018	360.11212	668.99182	2642.6704	1185.2271	2207.0881	2640.3982	797.48932	842.99866	1002.0178	1664.7393	929.6759	2167.5042	1505.4648	1114.8818	915.992	552.55164	1723.0302	3994.416	1502.7544	1984.4375	799.83453	598.6178	2043.238	628.88824	811.27783	1839.8241	2948.8594	1376.5444	638.31427	911.40729	1506.073	1600.127	1626.0558	625.66064	967.56238	294.59723	812.72906	924.18225	1371.985	1162.7362	1581.7378	704.64636	2545.0957	678.70129	994.00049	1343.3438	2995.4817	1209.678	844.5108	1173.2267	1396.6548	1096.609	1252.3685	2010.6655	1544.1636	632.01935	551.65704	2828.3215	741.21832	3174.3196	2186.9832	1765.8459	1437.463	2193.2983	2328.5952	1346.7574	3387.6221	334.57709	3439.2617	1419.1212	649.18878	605.47076	2881.0298	1653.1053	4081.8374	1876.2598	1909.7393	1176.6997	970.66992	854.00214	1285.4327	627.15057	2150.7527	263.31213	1259.1022	685.35028	2465.6672	1203.1735	4013.4536	1221.0409	3008.2998	1431.5339	786.22986	1363.9409	1544.8391	2283.9038	636.16064	3003.4238	803.46802
901.46277	819.7655	1031.0443	1117.7634	1062.6244	1073.5996	4134.2759	540.85986	1494.8859	490.27939	1462.5493	4514.9351	2668.9758	1904.9137	1192.2252	1205.9475	869.01721	353.35049	1483.7328	1450.0823	1153.7905	250.13908	2603.822	363.814	481.02432	1405.8201	473.14542	975.66852	1784.3472	2673.2473	1916.0424	465.47894	800.35925	3262.1328	1489.9189	2653.0688	3211.9917	1020.0818	1040.9626	1166.8855	1993.7126	1121.3297	2535.1057	1875.9645	1287.2296	1118.3347	682.72339	2056.7598	5024.1226	1869.361	2813.8723	875.52429	750.71582	2303.6348	708.15845	904.57153	2277.7168	3646.2842	1792.7789	721.9342	1131.4106	1715.6636	1811.6619	2052.9294	795.7063	1122.254	394.99588	1020.7603	1106.2155	1658.6272	1440.6218	1794.8109	785.8291	2787.5625	748.71521	1327.6182	1674.7954	3389.823	1382.7234	930.74561	1342.6744	1587.7527	1295.4496	1456.2701	2517.6426	2028.3572	734.25378	685.26587	3324.5762	956.58435	4011.9033	3034.5342	1965.7202	1601.0828	3047.5923	2739.49	1517.2467	4090.3015	432.18723	3909.5471	1623.2146	856.13788	805.70941	3304.9128	2326.9636	4640.3843	2272.3733	2324.9595	1644.9893	1208.8704	1108.6085	1468.0358	817.16998	2796.0515	353.9772	1516.7137	939.59204	2782.9646	1454.5547	4727.1089	1779.9086	3764.5232	1806.8262	1046.3582	1728.6738	1875.4114	2925.7603	829.49725	3902.4417	989.51233
791.82739	713.34003	773.67914	902.48627	936.21417	956.90491	3279.782	468.24518	1323.9702	404.9762	1180.8646	3625.2959	2469.5269	1513.5443	1066.7107	990.51074	731.71075	308.49957	1196.7523	1169.7683	1013.3301	217.15343	2080.957	317.8194	443.87506	1137.3904	351.65387	800.1424	1653.4095	2170.8032	1631.1887	361.75488	676.71436	2643.0112	1200.5884	2208.3577	2619.9094	792.56726	840.55542	1000.2516	1667.8357	933.58014	2161.0916	1506.228	1113.2274	916.56549	552.68134	1714.7063	4001.6587	1502.3228	1988.8865	790.07452	604.06958	2045.4966	626.92065	816.1272	1848.9114	2968.2473	1380.4883	637.06842	905.21252	1517.9366	1591.1339	1631.2626	624.93433	973.37317	291.04556	819.82971	916.74091	1360.4492	1148.5988	1578.0366	711.51172	2541.2131	677.18182	1005.9927	1344.2554	3008.0947	1215.5397	839.11157	1187.0541	1397.4769	1082.3932	1240.6497	2002.5867	1548.6816	632.55353	553.6781	2838.7402	751.47235	3186.6062	2182.0667	1758.5015	1424.6084	2189.261	2350.0911	1352.196	3383.7075	336.26025	3435.429	1437.6993	645.51868	605.94318	2887.0979	1663.1552	4084.6809	1869.9565	1900.9258	1179.736	966.20813	865.19287	1304.8502	628.09222	2129.1853	262.1615	1252.5801	674.77191	2463.4211	1196.5752	3999.8557	1211.3639	2988.9172	1421.3478	785.04785	1362.9178	1539.2849	2287.9473	635.16888	2995.5627	815.7688
898.05811	814.06055	1030.7212	1106.312	1065.9543	1076.2213	4121.96	539.25909	1480.0905	490.94592	1452.8337	4500.2266	2689.7952	1898.9572	1181.0482	1204.4355	867.40271	356.00104	1494.2423	1440.79	1150.8313	249.10565	2597.5801	358.41394	482.07831	1397.4204	473.70258	971.30475	1792.9799	2664.5452	1918.2821	461.61215	801.07849	3244.5522	1487.7849	2655.4727	3182.7368	1015.1754	1032.1235	1166.5609	2001.8759	1123.806	2520.3811	1871.0367	1281.2299	1114.6445	688.99579	2052.7151	5034.6357	1864.5839	2822.2466	879.77356	748.138	2295.0088	706.73236	907.5802	2250.104	3650.1909	1789.7791	727.38464	1130.265	1721.3693	1804.2139	2058.3606	797.3335	1122.1194	394.07367	1026.5164	1094.5392	1643.7368	1434.873	1785.9984	789.23444	2783.6604	745.75525	1332.0099	1669.6873	3399.9155	1383.3535	934.05176	1347.3556	1581.239	1290.8126	1457.2317	2505.1335	2014.7072	731.93134	685.99066	3345.2307	959.09692	3995.2598	3017.8003	1940.578	1603.8801	3029.8213	2756.2473	1507.9238	4090.7703	433.61017	3892.1836	1617.1279	855.62128	806.31116	3307.9963	2335.5945	4624.9727	2260.897	2313.8745	1619.4133	1206.3633	1106.5234	1468.5813	816.12518	2801.0137	359.09161	1515.9542	929.98767	2763.8794	1448.2743	4734.0161	1779.5405	3763.5955	1795.7815	1039.489	1725.2349	1866.214	2923.1155	823.92877	3880.0752	988.34094
789.47699	709.41296	778.00806	895.09656	932.76892	958.14801	3268.2153	467.07568	1314.661	401.78412	1172.8405	3619.3389	2494.51	1502.4424	1060.5446	987.44366	728.88654	312.23969	1193.764	1161.7966	1009.2446	217.58977	2069.1562	314.63843	446.10645	1129.9148	354.66486	795.54779	1657.0305	2169.1873	1632.8971	361.80804	672.9209	2626.8325	1197.6843	2210.8987	2589.6074	790.95544	836.60114	1002.0931	1671.9078	935.76025	2155.1567	1500.6125	1110.3459	911.86316	555.7132	1707.7026	4011.9597	1496.1406	1976.5509	790.5238	600.40637	2031.7379	623.66077	816.1153	1822.6061	2965.1797	1374.2343	640.28052	903.58588	1521.3209	1587.223	1628.0723	621.40094	976.37152	292.11383	820.5448	904.83313	1351.6371	1143.1157	1571.7314	717.49133	2535.2891	677.05865	1004.8518	1337.6128	3016.1472	1214.4312	838.81805	1185.8169	1390.5432	1075.8586	1242.1772	2002.3882	1527.1989	627.38623	551.68646	2868.8191	756.47083	3178.1257	2173.2893	1737.8514	1433.7815	2183.1682	2362.8931	1346.2264	3378.1841	334.42346	3411.5286	1437.3571	643.9422	604.93823	2885.6025	1663.4781	4081.4316	1858.7305	1891.4863	1164.5286	966.71869	866.47296	1307.952	627.75085	2142.9194	266.68411	1248.8086	669.60345	2440.3826	1190.5376	3989.0854	1219.9187	2995.2656	1412.7085	780.04987	1359.4423	1533.0079	2282.7197	631.81378	2972.8013	814.36127
890.64868	815.66333	1035.6385	1103.3604	1068.306	1087.0793	4113.812	541.52063	1486.5865	487.97098	1456.5496	4485.5186	2693.0471	1889.064	1176.4769	1211.4818	869.2298	358.74374	1482.7271	1445.8331	1151.1121	248.93408	2605.1208	357.26956	484.29004	1400.4338	470.77844	973.74487	1780.5248	2683.8337	1921.9121	462.35928	806.80725	3230.7393	1496.333	2664.9707	3140.231	1014.6594	1026.5165	1159.7917	1996.0013	1111.5651	2528.1482	1869.9333	1276.1581	1115.1608	679.41174	2053.6362	5016.9766	1864.0022	2808.5183	885.64429	745.70154	2295.342	709.5437	916.31323	2273.6519	3659.2808	1778.2576	727.71228	1132.0472	1737.9905	1797.1527	2075.8831	799.44977	1132.2533	395.01404	1042.3595	1082.2457	1642.516	1454.333	1781.309	794.75482	2765.345	744.53241	1343.6957	1671.2273	3417.5559	1394.5601	940.89856	1354.2598	1596.8239	1283.9985	1453.6206	2491.7249	2015.3456	729.53381	680.73718	3345.6882	972.70251	3984.3315	3019.0356	1931.3531	1605.0804	3026.2344	2774.1228	1523.7981	4055.8726	434.90384	3898.4912	1618.9777	852.55396	806.95886	3317.2441	2324.936	4676.8403	2256.5178	2310.5164	1625.6517	1211.8947	1116.9255	1492.649	820.04614	2793.2695	361.29858	1510.3506	935.37714	2790.2329	1447.5449	4717.3071	1775.5111	3740.802	1795.8287	1036.231	1725.734	1862.9314	2941.51	825.30579	3866.0115	999.89197
784.50189	710.68945	779.26385	890.99713	930.86688	964.69775	3271.0405	468.10492	1317.4609	399.90033	1176.8019	3605.4863	2506.1934	1498.293	1055.7805	995.11768	726.23975	317.3017	1192.2375	1166.4404	1017.0122	216.22264	2074.6599	315.61023	447.39862	1133.6085	352.94128	798.75897	1649.8519	2172.0547	1633.8481	362.39264	676.52692	2615.189	1204.5585	2215.7534	2555.696	794.25708	828.90277	995.60913	1675.0051	928.78607	2153.447	1503.7006	1109.1986	911.02405	545.091	1709.7255	4006.5527	1500.2612	1976.6414	797.10669	595.48022	2045.7412	631.00726	824.56042	1844.9419	2978.3076	1363.9983	639.92749	905.5304	1534.8765	1586.549	1646.1467	625.82776	980.10602	293.49146	830.44684	892.22418	1347.7256	1161.4167	1572.0957	722.97943	2524.4639	676.83124	1010.6448	1341.5994	3023.2056	1222.674	847.198	1182.5696	1405.9646	1066.8282	1237.2051	1989.4008	1534.2407	624.76294	545.22205	2869.5579	765.04547	3178.8206	2171.8977	1732.3586	1439.3977	2174.3779	2386.8503	1362.2278	3360.7388	336.45966	3420.0383	1447.1274	643.51111	606.26538	2893.7644	1665.4146	4110.2466	1855.0826	1890.3475	1166.2235	969.59076	871.79199	1341.097	631.56342	2134.1946	269.13135	1245.941	673.37366	2466.1331	1190.8579	3993.4355	1218.4186	2985.0408	1414.1469	780.44196	1360.8	1535.205	2291.2788	633.87549	2970.4634	821.3847
894.64941	814.77478	1038.3959	1109.4075	1077.8529	1089.8079	4125.5249	541.25116	1507.1962	488.04849	1459.6956	4481.7148	2731.2473	1886.5142	1172.3149	1217.5469	869.03143	358.82291	1493.6793	1447.7456	1152.6357	248.58902	2613.4692	352.98276	483.01657	1403.2812	472.92746	976.11981	1795.2218	2687.8154	1919.4131	463.32541	808.40491	3270.7256	1501.0823	2685.8091	3150.9395	1017.565	1029.9294	1159.9775	1994.8811	1119.3484	2527.2842	1876.8948	1277.2343	1113.2528	679.06348	2051.8259	5030.5122	1870.2454	2816.6475	887.47327	744.56116	2307.7161	710.63324	920.13684	2240.9365	3728.3074	1783.5106	729.88733	1132.2972	1745.9768	1792.7944	2080.8687	795.32446	1135.2739	398.21936	1052.3337	1083.2822	1651.3682	1454.437	1774.3151	803.55225	2774.3938	746.22534	1354.8407	1673.1399	3436.2825	1404.7968	932.04651	1361.2467	1596.1401	1283.2153	1443.0117	2498.3154	1991.0872	721.15637	682.06531	3375.9934	988.04724	4005.0957	3016.9185	1942.3579	1611.9976	3039.1328	2817.6318	1536.8477	4065.6521	434.94815	3898.6436	1613.3905	860.21344	813.27252	3339.1841	2364.0332	4650.772	2261.1218	2307.9133	1639.0594	1206.3193	1127.0013	1499.4869	822.31952	2792.5417	369.91345	1511.9075	938.82147	2796.1782	1461.5073	4737.3394	1789.2269	3744.6479	1794.7046	1046.3262	1726.6152	1873.7249	2958.3018	825.16693	3854.9387	1022.6034
790.66614	709.25281	782.09924	899.39801	946.24969	962.07544	3268.3889	465.2265	1337.2493	402.79773	1176.9492	3614.4819	2536.5283	1494.8661	1047.7354	998.26831	727.74011	317.41284	1202.5232	1165.3368	1011.5226	215.74792	2079.4395	310.76862	445.94431	1134.0707	353.73013	801.28198	1662.3535	2177.9958	1625.3373	365.72815	675.64355	2653.9812	1205.7654	2224.6133	2570.093	791.14246	832.49304	1001.8878	1672.6902	937.50873	2152.7319	1503.707	1109.2932	907.09399	548.62909	1701.7513	3997.2649	1499.2925	1989.1772	798.98193	597.61133	2050.0225	630.9624	827.29431	1824.0469	3046.8525	1365.8459	644.99036	903.31799	1542.0699	1571.2164	1648.2505	624.71655	984.62158	294.92688	841.46918	892.23065	1353.8123	1158.4805	1555.2595	731.51331	2524.842	678.99988	1024.834	1338.1376	3050.6184	1235.1562	839.45447	1194.2122	1409.2241	1066.3395	1236.116	1982.5046	1518.5239	621.8324	548.31085	2891.4595	772.99341	3174.2866	2170.4922	1750.5349	1436.7394	2181.2322	2415.0967	1367.849	3362.0417	337.97314	3412.9214	1428.7915	648.22205	609.89563	2908.4595	1686.1802	4100.9717	1858.9607	1882.6533	1167.0101	971.16492	876.73291	1336.5405	632.87183	2126.9617	274.9436	1246.0571	673.22021	2471.0415	1201.4132	4018.0183	1216.9891	2967.8831	1413.7367	781.77692	1360.8201	1533.6593	2303.875	632.08167	2963.8826	843.40582
892.29193	814.40424	1042.3832	1127.6375	1086.1821	1085.1726	4105.543	541.84955	1506.3833	487.42822	1454.0121	4487.0488	2739.217	1877.9185	1163.4172	1218.4705	863.50568	356.97095	1491.152	1442.1781	1143.6669	248.93039	2599.1973	348.88434	483.42957	1398.0056	476.83948	971.86316	1804.8424	2677.7722	1914.5043	464.83713	799.23706	3241.135	1501.2385	2691.9492	3123.8201	1016.0136	1024.5536	1155.8435	1998.6982	1110.452	2514.9165	1872.8063	1278.8195	1110.6296	679.08545	2035.2811	4982.25	1866.7548	2811.3987	893.11902	742.22723	2301.4075	706.35571	924.27539	2226.7563	3722.4565	1777.3469	736.53479	1132.8582	1741.2461	1787.3296	2074.4819	795.3233	1139.6649	398.79224	1062.1484	1084.4376	1646.5542	1464.8813	1770.3394	808.27344	2772.6838	746.6778	1378.1326	1670.8293	3446.4609	1401.9912	929.97095	1358.077	1596.8806	1272.9888	1438.6294	2480.1111	2003.3755	719.19354	679.61725	3376.0911	994.9812	3982.502	3017.6108	1935.3706	1607.5847	3033.7803	2827.7153	1542.3285	4055.876	436.10229	3875.9399	1603.6881	857.08838	812.42236	3336.2048	2382.3501	4663.5928	2249.9358	2292.6599	1664.3273	1204.4296	1129.6068	1524.8246	821.36047	2785.0864	375.43207	1507.9741	939.58807	2812.6975	1462.1399	4724.8643	1782.4043	3723.2795	1788.6489	1039.4985	1734.4147	1865.3885	2941.1238	819.10718	3819.6162	1007.6902
782.23071	707.82166	784.10876	913.79797	950.93945	962.03162	3256.1968	466.68988	1336.8175	400.15396	1174.1631	3601.6387	2544.5667	1482.0676	1041.509	996.8457	722.31195	316.29544	1199.1537	1164.4346	1008.2352	215.10289	2068.0249	308.86096	447.29214	1131.2977	354.6973	797.7616	1669.3846	2171.0332	1626.4149	366.19281	673.70361	2622.207	1208.0103	2234.0603	2544.6338	789.22192	827.56262	989.8241	1675.2588	928.23193	2145.8906	1501.2538	1103.0906	907.37518	545.03198	1699.5891	3970.5754	1496.7706	1976.1769	805.44788	592.55811	2041.7001	631.77649	833.13562	1802.5126	3022.8162	1362.611	647.60992	905.67957	1543.7677	1566.6841	1636.5675	624.47498	988.4231	295.4129	847.55457	894.47302	1355.8287	1166.5873	1551.3843	730.88525	2520.085	675.27002	1033.9918	1335.3401	3045.6643	1232.7827	838.50903	1190.7057	1408.339	1060.952	1228.7307	1978.0959	1521.4563	618.94592	544.93335	2890.7791	785.56689	3172.6086	2171.7639	1736.7489	1436.4314	2176.8701	2429.9006	1373.9741	3356.655	334.61301	3409.5701	1423.1506	646.5213	610.0686	2911.3228	1704.0497	4094.7832	1852.3887	1875.1924	1192.5638	963.02319	885.96863	1363.5585	632.41455	2117.6892	278.82928	1242.9215	675.48999	2488.3269	1203.1082	3986.062	1226.6837	2966.322	1405.3905	777.77124	1366.578	1526.9031	2290.7217	628.65552	2937.7271	823.01953
891.21643	809.29803	1043.762	1144.2657	1090.9781	1095.9529	4093.3679	535.51575	1506.3911	484.36157	1452.146	4467.8706	2760.5303	1869.8799	1166.6877	1224.9504	858.96008	366.92218	1492.9991	1441.0649	1153.2867	248.41539	2597.7605	358.61444	485.24152	1395.5015	479.55963	971.97479	1809.7607	2673.52	1914.2822	473.75421	791.08759	3238.4133	1502.4443	2702.3408	3109.7202	1017.1842	1021.144	1144.5121	1992.7913	1104.1682	2507.7903	1869.7778	1271.7983	1105.6301	679.79706	2030.1992	4981.1538	1862.8579	2805.5273	896.09857	736.79193	2290.6062	707.40387	931.00665	2210.4038	3722.3718	1766.4005	737.66998	1134.7981	1746.4167	1773.0122	2093.5864	799.43555	1141.3987	397.97256	1067.2045	1097.1152	1651.5569	1465.6631	1753.7712	808.95795	2760.4155	746.83258	1414.7516	1665.9824	3450.364	1406.3938	928.29437	1360.9465	1607.677	1264.6927	1435.4923	2486.8684	2000.0212	716.93225	678.00293	3407.447	1003.5406	3960.2068	3014.5181	1938.1116	1599.8511	3035.3833	2856.3225	1538.99	4046.0276	437.91687	3879.4644	1580.7502	854.2309	812.72748	3340.9978	2405.9158	4647.1812	2244.1858	2284.7195	1657.6414	1202.9136	1145.135	1511.7869	821.33331	2747.0054	375.38614	1502.8777	940.63	2824.1038	1457.1173	4725.936	1785.1063	3692.5972	1780.9368	1040.4507	1732.6392	1846.087	2964.8547	818.38617	3807.2656	986.56091
784.16333	706.24243	784.94409	927.9989	953.05371	966.19934	3248.6621	465.30493	1336.1904	397.40768	1173.9382	3597.2019	2567.8911	1480.5945	1039.9647	1002.4022	718.39337	322.7554	1198.3357	1163.571	1012.9562	215.53764	2062.4561	313.21219	447.65753	1130.448	360.90991	797.34692	1670.9113	2169.8926	1622.4443	373.45062	664.84692	2629.9102	1209.7412	2244.0771	2539.8638	786.08142	827.15521	978.91223	1673.6694	926.09497	2132.5781	1499.6628	1100.9602	900.7287	544.56506	1687.496	3952.8779	1494.6702	1972.7751	805.54102	587.99011	2045.811	628.79376	836.42743	1795.2139	3022.1687	1352.0317	650.29889	906.29181	1539.8439	1560.1652	1659.0206	628.36664	990.258	296.11594	853.15515	908.87268	1360.7731	1164.64	1542.5341	731.40979	2507.8706	674.32245	1070.2051	1333.455	3049.7803	1241.7758	833.37457	1195.3173	1419.8101	1053.0015	1227.1549	1973.2081	1524.196	615.79071	542.37976	2917.9478	785.52869	3149.677	2176.5259	1743.7754	1429.4667	2183.615	2447.822	1364.5354	3336.5322	337.48508	3394.9331	1408.3234	649.28473	614.51953	2911.311	1723.6547	4082.2458	1845.0088	1865.2194	1184.563	965.76166	890.94513	1357.0449	634.16449	2092.146	280.14349	1238.6896	677.84149	2494.5632	1198.2014	3993.2756	1220.7314	2937.5603	1402.2635	776.63416	1366.0222	1523.2815	2307.7466	629.61591	2925.2812	808.29456
