# Supplementary material for: Simultaneous readout of multiple FRET pairs using photochromism
Source: Nat Commun. 2021 Mar 31;12:2005. doi: 10.1038/s41467-021-22043-0 (PMC8012603; doi:10.1038/s41467-021-22043-0)
Supplement: Supplementary file 3 — Source Data [file 41467_2021_22043_MOESM3_ESM.zip › SourceData/Figure6_FiguresSI3-8/rawdata/intensity/S_DD.txt]

645.45398	448.0722	708.55341	728.06348	620.26404	539.9574	2827.8145	437.81564	512.57562	453.11548	1025.208	2628.3564	1292.9348	1204.5509	911.36603	928.78839	504.44809	320.42749	580.52576	997.60431	539.53052	202.00786	1385.812	354.03381	254.83655	997.82709	312.06238	747.33362	1029.3972	1533.5757	961.89691	226.2704	361.38843	2266.7114	1054.7239	1375.5659	2177.4224	913.74695	783.38672	626.66211	1316.576	805.2923	1135.0647	1324.9805	804.45599	778.14569	413.12427	1867.2312	2948.3477	1297.7546	2817.5432	469.06628	404.48944	1142.8352	469.29364	490.29089	2049.9453	2461.2754	1216.0432	438.79736	767.36896	1078.9009	1300.0549	1349.3549	731.4884	627.7561	280.18237	812.54034	577.58154	1059.3042	805.55396	1352.4131	305.4205	1848.5465	305.92419	1001.8214	1092.5132	3473.6086	938.43732	470.87891	809.14984	984.80426	717.56982	1098.1052	2086.5132	1369.3947	475.98987	420.17554	1758.9062	653.5451	3154.5649	2401.1462	1211.1022	1123.0134	2308.8708	1941.4771	621.87604	2859.6416	348.26074	2381.323	575.03375	511.69897	548.37903	1810.4231	1940.8511	2336.2883	1546.7949	1855.1987	1389.5493	828.03961	734.04724	636.06775	777.92017	2556.6184	212.37869	1226.7708	653.64343	1786.2607	1248.8854	3400.2871	1648.6324	3084.8699	1352.0364	956.75452	1294.2354	1272.5149	2010.6177	801.17249	3577.4058	575.95197
462.77374	316.2175	397.14566	471.82898	432.1095	404.82681	1792.1958	305.30716	329.67834	302.909	659.68176	1601.427	1105.7697	717.73743	725.12756	576.06384	333.66391	244.21823	429.33093	643.56976	380.84082	147.90994	920.68732	271.73431	202.06375	641.26471	165.68539	502.24707	844.61377	984.53546	607.68359	125.14774	230.83258	1372.7371	672.96344	893.26758	1311.9297	513.74158	484.59369	435.02145	830.10059	550.81787	783.54626	787.88794	577.97388	505.80414	261.15231	1205.7017	1727.1818	772.09021	1319.7847	362.31808	256.20941	841.16705	359.87537	378.58597	1356.7759	1500.2896	598.74341	316.08044	461.89322	804.96155	978.81494	802.67603	436.3876	443.57062	146.13187	496.46063	331.35809	672.99976	484.69754	1018.4269	232.97644	1500.5072	231.3302	538.04211	652.48425	2730.522	726.05261	363.22	583.82141	718.71405	458.98819	756.74121	1331.4453	724.86328	324.927	265.29541	1190.8989	365.61307	1958.5684	1195.041	928.18512	860.41193	1152.6489	1332.0592	484.0459	1918.358	191.05438	1771.5613	418.1539	263.20514	285.44791	1314.2729	924.25806	1756.2993	981.70624	1178.1487	690.93921	537.44696	410.31821	461.91873	462.15509	1513.1606	111.79343	754.89465	332.87039	1367.4026	771.54089	2295.948	756.8299	1921.5337	832.27118	496.02707	797.93677	838.92889	1219.958	475.31122	2014.0271	368.07751
642.4364	444.8327	712.57806	725.67603	622.86414	540.49139	2823.9688	426.8623	512.88397	448.62622	1006.5915	2624.8389	1282.2588	1175.7131	905.19208	933.95819	501.47522	312.67474	577.68988	981.99286	534.74323	200.38525	1376.868	344.29608	250.838	980.99066	306.229	737.8028	1014.1403	1523.5024	944.17157	222.54623	362.07355	2240.6609	1035.7266	1356.0273	2149.1816	887.85229	784.15985	648.87756	1304.9121	786.63934	1118.5624	1298.4215	796.7887	777.04138	406.24097	1867.174	2916.8606	1272.6578	2766.3574	463.11444	398.55865	1135.6003	463.26532	483.74109	1976.3274	2445.0774	1203.9072	435.47174	756.86401	1100.73	1286.824	1332.7911	720.67792	625.29559	279.32593	801.95856	559.79352	1043.1198	800.96606	1344.8102	299.71973	1832.9343	304.17285	998.20996	1072.8414	3423.9829	938.05536	464.40601	795.08496	991.77679	719.13593	1095.7062	2100.2356	1344.2847	468.63214	412.61108	1737.0077	646.34723	3144.2129	2395.825	1218.5717	1121.9757	2328.0183	1924.6892	604.49579	2847.6738	343.07605	2334.9592	577.65436	511.51019	546.2287	1772.5367	1896.3491	2325.2974	1545.5538	1834.0259	1378.8702	820.5661	729.02686	636.18677	762.49371	2590.1396	212.55478	1219.6654	648.3335	1796.9436	1240.3068	3423.1589	1613.1534	3082.0415	1351.0992	933.66138	1278.6753	1248.2864	2019.3805	788.86481	3542.5586	571.86981
462.22632	313.36237	401.73645	472.43268	437.57318	402.80621	1785.3279	298.10468	334.43878	298.5025	645.74481	1600.8783	1115.5574	704.0957	726.32208	585.83527	330.86975	239.77266	427.2464	630.62329	380.59921	145.67676	919.48608	266.55249	201.63594	628.27533	164.12016	494.92267	840.14044	977.53381	602.07043	124.43762	232.12044	1359.5806	658.04401	885.84906	1298.0088	502.78766	483.62463	451.81793	828.57684	540.08264	774.15759	777.31921	573.48798	502.93692	256.84717	1210.9266	1723.2073	762.4873	1301.0674	358.72467	252.60796	830.89923	358.40936	374.27008	1320.9568	1493.9998	597.8996	314.18927	461.09955	818.67969	967.36407	796.48596	429.72833	444.61896	145.50398	492.60028	327.97632	663.25189	483.38489	1011.2785	234.5157	1485.8037	235.85472	536.54266	646.50446	2711.8152	725.9729	359.54144	579.42914	720.09656	459.02795	755.01886	1341.7192	710.21002	320.40137	261.51581	1184.7635	365.2403	1954.4327	1198.127	934.85956	854.51123	1166.547	1325.2651	468.42651	1911.1367	187.89308	1738.0769	423.11273	262.70819	283.55157	1291.1016	908.02679	1745.1515	982.0885	1167.0715	681.66309	531.091	412.91071	465.00781	451.97974	1538.4385	112.59319	753.90234	331.18164	1378.6841	768.8446	2320.6724	743.07336	1922.0756	831.80988	486.06451	788.26733	824.06091	1227.6154	468.13617	1995.5642	371.0108
643.48596	444.88638	727.23431	729.79932	621.58435	540.58142	2834.8774	415.75177	528.48804	442.92477	993.97003	2643.8762	1292.9213	1168.7167	912.18494	940.79846	499.94391	301.86426	578.73254	968.42218	538.48816	201.61023	1380.9458	328.42087	246.66412	968.30621	302.77158	730.36212	1014.0435	1521.5676	942.22156	224.13181	363.71591	2262.1736	1021.9129	1353.897	2174.2952	876.82599	781.12024	672.51135	1301.5475	776.94067	1111.416	1296.8376	797.61212	774.39587	398.6409	1877.3101	2918.813	1270.491	2744.7175	466.16595	393.13644	1127.489	458.62115	484.98718	1971.2144	2444.7114	1193.7716	426.35968	750.17365	1107.9939	1282.2654	1330.6765	715.90808	624.8396	279.87549	788.77173	550.37158	1038.1101	807.13721	1337.4633	301.8425	1830.4893	307.09421	990.47595	1072.6754	3312.4277	934.82727	466.78204	798.38208	981.90253	719.60193	1084.7622	2095.7214	1345.2681	463.07275	405.3284	1753.505	642.77197	3130.4331	2383.1997	1202.4648	1125.083	2334.7881	1924.4396	593.62012	2829.5212	341.47086	2305.1587	575.28479	511.9115	544.99701	1754.6331	1887.9879	2349.9883	1542.0544	1825.9116	1378.9478	817.54437	732.64288	618.7204	745.43103	2602.4165	213.78572	1211.0918	639.81036	1813.8064	1237.0303	3424.3362	1580.2028	3082.9001	1345.3477	915.8139	1256.915	1247.8932	2017.8083	771.8587	3563.9763	566.45422
461.74188	314.35547	407.57892	470.53583	438.12262	406.5813	1791.9698	297.23688	347.27643	296.27197	633.98657	1608.6156	1117.8551	700.67078	729.46185	592.64716	334.29401	229.4101	427.68793	618.40894	383.30719	145.6136	930.4353	251.36627	200.23643	616.53479	160.44768	488.18271	839.68823	981.19226	603.01398	125.54723	236.02731	1370.3008	645.72034	882.68866	1309.8971	498.26013	484.73734	470.37164	822.15625	531.05029	769.13354	777.39221	573.50348	505.14697	252.98242	1215.739	1724.5542	762.32849	1292.999	360.82397	250.30603	829.63928	354.16898	374.87341	1316.283	1494.7124	594.35754	307.85556	457.48199	826.08203	971.4892	797.20398	430.60126	442.57187	144.95738	480.47595	321.79306	663.33374	489.9032	1013.433	234.96873	1486.5647	235.86537	532.27478	646.27258	2611.4099	722.77942	360.57001	583.09625	718.84558	462.61859	749.85999	1344.0537	710.34521	318.50323	256.85599	1202.0129	363.08704	1949.5399	1195.5089	926.08582	862.38379	1171.9734	1323.9803	463.43558	1903.0342	186.87961	1719.2378	417.95624	263.55182	282.89468	1274.7167	900.3017	1766.6837	979.25623	1158.8302	687.67554	528.76697	415.81531	447.271	444.24893	1547.3468	112.76283	750.08203	326.51752	1390.3588	767.3161	2329.7354	728.74152	1925.1757	830.28381	476.32996	776.86731	819.47522	1233.5712	460.71713	2015.4506	362.06042
636.05322	443.81836	731.02863	697.32373	624.04669	550.77448	2874.5134	412.26282	545.42804	450.05029	977.8125	2684.5762	1308.6169	1171.4847	898.07019	940.89221	506.70142	297.62439	572.38153	952.50769	547.21704	201.31302	1389.2817	318.34796	245.19637	954.276	291.67603	721.97473	1019.9697	1533.3961	953.70459	226.46783	369.41791	2262.1362	1002.563	1347.9657	2177.6804	879.32745	786.29077	699.77118	1298.8606	774.15118	1124.23	1294.7529	802.00403	770.91003	396.83392	1868.9205	2938.2524	1268.5579	2706.835	467.224	393.91901	1117.3844	454.08041	481.81757	1992.6931	2451.7969	1181.8955	424.22379	738.92023	1105.547	1297.6936	1330.0625	715.59625	630.58093	284.81458	776.18329	546.28851	1032.3085	837.29474	1348.9149	302.91357	1817.2186	309.1087	994.61053	1067.8204	3229.2439	933.81763	464.60309	795.42395	991.97217	727.08459	1088.0604	2090.21	1339.0997	460.26422	402.68298	1783.0559	641.52264	3147.5569	2370.4182	1179.597	1128.7202	2342.6321	1912.8223	590.25769	2829.0701	344.33911	2274.6399	576.3916	514.93604	545.35095	1749.49	1884.9624	2376.1616	1533.4323	1818.3876	1387.7471	808.4021	731.31567	606.64258	729.99756	2632.3025	218.31514	1216.2903	638.89905	1848.4355	1245.5508	3367.2556	1563.8799	3095.6553	1347.4875	898.58539	1247.7876	1252.7114	2037.0575	753.64905	3621.1213	557.42188
457.92447	313.55521	411.41742	452.13962	436.25204	414.72296	1824.165	290.17334	361.23923	297.186	621.75104	1631.141	1128.5693	703.92377	721.34509	592.25562	336.41223	224.91232	424.36539	606.92181	388.82428	147.42476	929.57593	242.89508	198.17638	605.34814	153.91637	482.90009	837.1875	986.75098	608.43585	124.12572	234.30203	1368.1035	631.81763	880.54218	1311.5159	501.57056	480.91266	491.64331	817.92603	526.66858	777.25348	775.99426	572.85089	502.30902	250.7832	1219.9901	1731.8264	759.73859	1276.0291	361.12354	249.26398	819.36194	350.89777	373.46716	1326.7427	1503.1449	583.41736	305.51489	454.45953	825.73206	978.73407	797.74341	427.64313	448.73212	147.40224	477.8096	319.13959	658.91907	507.63995	1017.3297	235.97606	1468.6245	238.08876	532.84009	642.00037	2542.9294	720.74054	359.60175	575.97046	720.21704	468.88849	751.27008	1339.2555	703.03162	316.26715	254.54623	1215.3365	360.4682	1965.0913	1184.3535	909.95825	866.39337	1169.5966	1310.252	458.34003	1902.248	187.54388	1687.3994	417.62836	266.18805	283.04239	1265.8666	893.38641	1776.285	968.45618	1149.7666	686.96002	525.57397	414.37018	438.47998	436.18719	1573.2811	114.27409	753.83167	325.44696	1416.1414	773.94647	2285.0854	718.94781	1939.1504	828.16748	469.38043	769.354	826.56854	1237.1952	450.99426	2058.5059	359.83206
638.23297	445.85657	743.16187	684.69885	625.90717	554.67529	2893.9377	408.34006	560.43158	456.85974	977.48706	2727.6084	1315.9966	1161.8634	889.66077	947.31726	505.01663	292.2117	577.33722	949.84448	555.37207	202.75078	1408.8104	306.68954	243.87563	950.92053	287.50079	722.30566	1018.2521	1541.2408	964.85864	227.93684	374.94226	2260.4043	993.26428	1349.7246	2190.2969	871.0343	795.349	730.57727	1310.7048	770.26379	1131.4185	1295.783	794.9212	774.18951	394.81836	1882.7905	2947.2336	1267.1251	2722.6763	468.13416	393.92493	1115.1243	456.55048	485.05261	2027.5463	2458.8711	1166.35	419.16693	746.07043	1106.7239	1325.8363	1339.3334	716.30225	632.56659	286.67169	773.20319	536.49347	1033.1422	870.06555	1356.2897	305.03192	1810.5592	311.99103	994.86694	1065.2177	3089.095	924.33838	464.51532	798.43176	1000.3809	740.26086	1081.4138	2084.4597	1333.1597	456.06323	400.28833	1810.6128	644.81659	3170.7891	2343.5967	1180.5569	1136.854	2339.6711	1888.8414	586.39996	2815.0291	350.77667	2290.8923	586.15576	527.42145	549.20319	1726.3151	1879.403	2415.2446	1524.4587	1810.645	1377.7473	812.422	735.91852	589.81775	724.60162	2647.5859	221.69739	1222.0815	637.54688	1861.8889	1253.7614	3318.9302	1547.7142	3113.9104	1340.4249	884.51086	1232.2134	1271.4332	2043.2129	748.7356	3713.4517	550.03516
461.20224	315.16006	421.96417	443.52682	439.43509	415.90259	1829.3716	290.27289	370.62222	303.18417	618.00977	1656.7812	1136.7028	697.77594	718.32983	600.83228	336.25525	220.18036	423.77859	601.40381	396.43073	148.67439	942.21997	231.64972	196.11339	600.42303	147.93196	480.60522	838.4964	989.82166	617.89288	127.05849	236.08929	1367.0974	623.75348	876.99927	1320.9034	494.15759	486.22394	513.41602	823.08435	524.29211	781.26416	775.25995	570.57007	499.73169	250.74878	1223.0718	1744.6876	758.11487	1283.432	362.19678	250.71738	814.75183	348.65253	374.45557	1351.991	1506.5916	575.17493	300.14597	454.38702	825.24274	998.17627	802.41742	426.63251	452.50275	147.09084	476.62967	314.65689	655.70233	524.92316	1021.3964	235.19725	1460.515	238.5027	532.45593	641.05695	2433.9907	709.41888	359.46979	577.03229	731.76013	474.17926	747.52887	1329.276	699.75842	314.03461	254.16177	1242.2676	365.58209	1980.8979	1174.4246	912.34766	873.63861	1170.7896	1294.4111	451.81549	1889.5542	192.08258	1699.8408	428.45355	272.12921	283.81512	1251.9587	891.66943	1809.8258	965.11902	1147.4954	687.7135	526.99347	420.05139	427.62018	428.81696	1571.0475	115.4926	756.97546	324.52014	1426.7866	778.302	2248.6208	710.66785	1951.9509	820.38031	459.2337	757.73486	834.34473	1238.1633	444.10205	2116.0886	354.69662
635.15021	448.94104	750.97937	681.81909	621.31366	559.07098	2914.9084	400.11548	564.65057	466.12073	969.8114	2766.6755	1329.4803	1169.5007	865.82812	958.76013	510.34314	281.82803	582.00098	943.27075	560.21545	200.4285	1397.2919	289.28931	243.519	943.38892	282.10602	718.73218	1009.4902	1567.0305	980.6405	227.42706	377.61127	2268.2051	982.56238	1355.1661	2224.9246	850.62805	801.08411	755.06818	1302.0623	775.19824	1147.572	1300.6917	789.19928	763.79663	406.58252	1896.0419	2967.864	1267.0479	2695.2004	469.85944	408.48309	1104.7397	442.14005	484.0896	2029.7009	2477.9189	1160.4229	410.85501	743.18121	1110.7893	1332.8906	1347.5431	715.61572	639.00513	289.82507	766.85956	519.87677	1027.4939	908.46179	1355.4901	302.73712	1775.795	309.93231	981.86896	1063.1219	2979.7029	920.91626	461.28326	803.21356	1017.8893	741.23798	1079.4164	2098.095	1304.6592	456.56226	412.43353	1821.7424	649.85559	3182.9026	2310.4224	1175.124	1138.0857	2336.9626	1857.9323	573.75549	2809.1978	348.64526	2291.1184	594.05688	536.82825	553.94788	1716.2941	1879.7213	2437.4541	1524.5695	1812.0146	1378.5597	806.17517	735.71985	571.01843	722.62646	2686.4971	225.83783	1235.9038	633.20972	1867.6554	1262.8624	3267.3154	1537.998	3144.1997	1333.8744	875.45898	1208.2406	1301.7952	2068.7156	746.06873	3684.1763	533.44733
460.87476	318.65228	424.71143	438.40564	437.28033	420.80374	1837.7268	282.74799	377.88202	310.9126	609.66412	1682.1631	1147.7688	706.36133	696.08014	608.45093	340.98752	214.40569	431.30933	594.16656	397.44879	148.10123	941.36035	221.12944	196.94312	592.50049	146.14355	476.79028	831.55066	1005.0255	623.15942	126.53799	245.40126	1367.4066	613.41412	880.67218	1337.7219	486.16544	493.06763	531.88562	816.11969	525.30499	795.31879	775.41589	567.04718	494.75183	254.94603	1233.8896	1751.1235	755.4397	1278.0026	362.47815	256.49927	810.26447	338.14648	373.91589	1350.6962	1519.0543	575.46112	296.14505	451.90131	826.80133	999.4798	810.26599	422.94617	457.46759	151.11673	467.56445	309.07104	657.21259	554.36279	1016.0615	234.08942	1426.6293	237.70663	526.57434	636.44354	2340.1296	709.66394	356.11719	578.88226	747.00891	476.74734	747.50305	1339.9979	685.617	313.8071	258.47089	1247.3052	369.81696	1987.6613	1156.0781	902.69415	878.28064	1165.0144	1273.5188	446.95013	1891.1229	190.37483	1703.7263	431.39203	278.68445	287.99966	1245.2142	885.94562	1826.3705	966.44214	1149.8	688.12964	521.0329	419.62622	409.13458	429.26715	1598.2675	119.20255	769.03845	325.20685	1428.4037	787.71924	2218.9741	700.75763	1969.8011	820.9447	457.40762	746.65735	856.18884	1256.8331	444.75946	2114.2002	342.86792
635.07355	449.81995	745.64136	668.94354	609.44214	565.76361	2887.9443	392.59302	578.21454	467.83429	970.99817	2812.5798	1336.5057	1166.093	827.72632	947.04529	513.159	278.10022	582.50171	941.1665	565.20166	202.1748	1392.7682	286.07153	241.25107	941.00879	284.15829	717.58337	1007.0245	1595.2648	988.33228	232.00186	382.96625	2256.761	975.88513	1354.4399	2246.4814	843.83075	824.69653	766.38989	1289.4103	777.07904	1174.1757	1297.8486	781.86426	759.23816	407.64331	1893.3027	2970.4382	1262.3202	2689.3318	467.18588	412.74731	1093.9688	441.78217	479.27237	2112.4067	2495.2007	1174.1655	401.78503	756.68933	1108.7924	1342.8633	1354.7197	710.77942	643.10962	293.51474	758.31256	519.41882	1027.7626	952.06573	1344.7844	302.24557	1762.491	308.91049	984.41968	1057.265	2906.8599	909.92798	457.548	797.95471	1032.8203	753.81592	1077.7871	2096.6125	1296.0248	460.11813	413.88806	1829.2592	650.59424	3197.2341	2282.2883	1160.0155	1139.7255	2321.1782	1829.7847	576.2887	2793.2397	351.17114	2336.6003	609.08752	551.16528	563.41248	1691.2384	1876.0635	2486.8171	1531.5735	1814.7876	1379.3909	804.33014	730.11841	563.9292	723.34637	2729.5371	234.61618	1241.0276	636.2757	1884.2488	1266.2893	3219.1304	1537.1094	3189.0593	1333.636	866.12958	1197.7726	1331.161	2088.978	747.69373	3643.7288	528.47821
455.9541	317.8902	428.9469	430.77814	434.15228	422.72308	1825.1655	277.28781	384.26672	312.22885	614.27722	1698.2504	1157.8722	701.51282	662.25726	605.06818	343.76245	211.21201	430.12952	595.15063	403.02249	148.13208	942.56812	218.36349	193.73024	594.00031	145.95836	478.05957	834.61359	1027.7455	633.17444	127.21228	246.03571	1362.0551	612.00104	883.45544	1353.9413	483.0376	504.2442	541.65277	811.7597	526.34521	812.65228	775.39502	559.40405	488.15732	256.71265	1238.0564	1755.4475	753.61322	1265.7079	360.84357	260.85123	801.00299	340.71228	371.14282	1405.3182	1535.2012	582.75751	288.76294	460.27844	825.97144	1014.882	812.33789	418.97729	460.64398	153.22253	462.91187	306.59073	660.42725	582.0094	1017.1056	234.90034	1419.3486	237.77086	528.18372	634.88068	2298.019	699.80151	354.7124	579.37531	755.16162	489.21399	744.43604	1345.0106	678.00116	317.17798	260.51178	1256.8737	373.43304	2003.0754	1141.5681	890.50098	875.01538	1156.4126	1254.3484	447.14734	1878.792	190.45773	1739.8624	441.33752	284.50418	290.65128	1222.0062	878.61682	1850.9547	981.30627	1161.4697	681.51398	520.23041	420.88373	401.48706	432.724	1643.6177	123.19525	771.98663	327.5661	1441.5201	789.12976	2189.9753	701.92834	2005.6252	814.96265	452.4505	736.00983	876.13892	1275.5892	449.39197	2081.9905	338.59631
631.88708	452.55966	746.505	663.74829	607.7644	563.60388	2916.3149	388.33167	582.81201	471.88187	977.71057	2856.4912	1339.054	1174.7397	814.23096	957.30823	520.0835	265.77521	587.45776	943.15259	571.45905	202.66425	1411.1205	273.13153	240.33774	944.24048	285.13629	720.11597	1008.6874	1617.2751	1003.1764	237.14905	392.62753	2250.7195	973.53113	1355.312	2272.0239	860.85284	835.7196	762.64752	1280.6052	779.95776	1241.9436	1310.0353	784.11377	757.56183	417.30765	1897.7351	2984.2151	1271.1907	2686.1238	472.89438	426.5596	1095.7043	450.4006	483.32303	2193.3879	2516.4768	1175.1545	394.37057	777.56238	1093.6451	1348.0603	1372.1614	703.86414	640.9436	297.83954	746.03674	520.67004	1035.3842	979.22186	1344.0645	304.89642	1727.8428	312.53009	974.60364	1063.4882	2930.1287	911.96362	459.94595	795.12207	1056.6184	766.68445	1087.5708	2117.8845	1272.5316	478.13358	424.21078	1848.5834	647.83911	3236.8384	2267.644	1145.5421	1137.0961	2324.075	1801.965	581.51257	2804.0498	349.48239	2380.293	630.85938	563.99463	571.797	1693.8574	1885.2723	2507.2383	1550.0663	1830.1595	1388.6011	813.00012	715.48767	567.89429	732.46228	2773.9812	243.82571	1244.1309	649.01349	1903.8103	1267.2925	3181.7578	1539.8944	3224.1094	1340.9685	857.00079	1185.9758	1363.0149	2109.4788	757.80432	3568.6902	510.21854
456.08347	319.57611	427.57028	432.00473	430.20505	423.95071	1841.4537	275.48346	392.48959	312.45355	620.16504	1733.2039	1160.9053	711.25549	653.52356	612.99158	346.87411	199.82846	433.34537	599.29077	408.16422	149.40845	956.1839	205.78909	193.03299	597.76996	149.2049	480.72144	835.86633	1039.1146	641.97192	129.96323	251.67477	1361.1849	614.172	882.87842	1374.1761	490.17654	512.17554	538.09741	803.18054	530.10388	858.44269	780.2384	564.62634	488.40195	263.13489	1241.4131	1767.9276	757.21582	1268.7623	366.89005	268.85718	801.47668	349.06061	374.96371	1459.6123	1551.4969	583.69629	285.4986	469.616	806.66174	1016.8201	828.78638	420.32608	460.37823	155.33954	453.17648	309.58014	663.23688	595.30676	1014.0422	235.2608	1398.2644	238.53601	522.24524	637.0282	2307.4114	703.85693	357.28946	577.81555	777.26831	492.21725	748.42163	1358.3104	664.91919	328.9263	267.16595	1267.7744	371.73764	2031.9149	1134.0454	878.21826	876.02527	1155.4767	1230.6516	453.0943	1886.066	191.74045	1774.2345	462.19009	291.14569	294.37616	1223.2777	886.55908	1862.5048	990.74969	1170.4171	688.68396	529.5484	410.5928	410.655	436.5575	1668.0245	128.14575	777.81299	334.19101	1454.0831	795.28247	2157.9626	705.29736	2032.8632	819.49115	449.08694	730.19238	901.52173	1287.4561	454.992	2032.6703	325.74838
626.65222	458.44916	749.12262	667.80627	613.39099	560.63794	2901.7974	383.95184	599.32806	474.91223	981.22784	2918.834	1353.3981	1184.8835	796.73138	976.04773	524.60614	260.8645	595.19995	948.03485	575.46149	202.56044	1402.2405	264.78986	239.25897	948.13495	294.56317	721.49286	1024.348	1647.8853	1009.7556	239.50414	406.01813	2287.2339	977.88043	1364.0568	2313.7014	863.13812	858.89117	756.91418	1273.1217	777.2135	1282.8447	1319.1515	786.71991	756.82678	422.08093	1907.6702	3008.1284	1282.0784	2710.3416	482.57745	432.51691	1104.4519	455.99261	487.43976	2225.7632	2558.5962	1187.2675	417.90247	804.32916	1061.0887	1343.9043	1380.8451	708.00793	640.73236	299.77405	743.18317	537.71545	1028.1609	996.26678	1341.129	305.7355	1722.5574	315.0249	970.69281	1071.7209	2949.8105	915.20813	460.53589	790.20642	1081.2925	769.82129	1099.4573	2138.9866	1256.7404	498.62311	429.3725	1855.1082	646.1076	3258.2114	2247.6489	1104.7095	1121.7817	2317.2715	1774.4387	581.86237	2826.8735	351.98608	2431.3479	639.52734	568.68207	574.00134	1693.2576	1889.1263	2494.3132	1581.0042	1845.8892	1400.6644	812.50458	711.08801	577.43903	740.81818	2806.573	254.22523	1244.9908	674.53754	1905.1377	1282.027	3208.6042	1542.4395	3263.7429	1350.958	858.33099	1172.0376	1384.6436	2125.7922	772.80237	3466.3306	495.28308
449.80646	322.02679	428.54236	430.05609	434.52142	420.99469	1830.7181	273.125	402.55347	313.677	622.37604	1761.2631	1172.42	716.8996	637.97491	627.48492	351.41296	194.25761	440.84601	602.41388	411.92047	151.17264	953.41827	198.95604	192.43443	600.2912	154.30406	482.39728	843.43237	1059.9528	644.76562	131.6011	260.29059	1373.6064	617.30035	887.60016	1390.2031	490.09918	526.72498	534.96002	793.73309	531.71234	888.62506	786.02673	565.15094	483.92603	263.93158	1245.0444	1783.3204	763.2489	1283.959	373.74207	271.45215	805.91724	351.96667	378.12079	1481.5525	1579.9283	587.80304	302.24872	478.95673	780.48676	1018.3427	832.84723	418.97443	455.44824	156.02937	450.50568	319.58801	658.77344	608.18427	1015.9695	234.60921	1393.9507	239.62682	520.99036	643.18732	2333.3042	706.02087	356.78424	573.92523	793.64154	494.36542	754.75513	1367.9089	656.07709	345.10522	268.49084	1278.2609	369.69348	2048.4082	1126.8921	850.88489	863.79883	1152.2849	1212.209	451.25537	1900.3646	191.26555	1808.5908	471.16437	293.43152	294.95984	1225.6515	890.88373	1854.9596	1015.6191	1181.9802	696.38556	528.45813	409.71985	422.1626	441.15216	1694.1138	132.87477	780.69391	346.44781	1454.9052	805.59479	2180.1646	705.8396	2061.1836	822.16962	450.72736	717.76495	917.2915	1292.7242	464.51514	1970.9618	312.00134
617.68127	459.2139	746.04626	666.25549	612.94104	549.84698	2906.2539	379.45557	611.23621	474.76212	986.05774	2945.9548	1342.2034	1193.7252	780.65472	961.22437	531.31195	260.9541	598.6875	954.47644	585.45471	206.36864	1433.4678	263.80234	238.75905	950.84802	302.40436	721.59784	1042.1812	1670.0654	1005.7328	241.6498	420.50919	2294.6106	977.81238	1365.6494	2325.6208	852.96289	879.24548	751.01288	1266.4641	779.55664	1305.5112	1302.141	780.06891	756.6698	424.74197	1915.6393	3010.8154	1269.1635	2709.1665	490.97144	437.82486	1115.9769	468.80908	487.44348	2293.658	2575.0361	1189.4043	424.12152	811.80585	1059.3461	1344.0876	1376.6425	701.16394	627.10303	297.69202	735.86133	537.0791	1036.9445	1003.7756	1339.7063	305.89923	1696.5763	317.28107	965.57605	1065.4119	2939.6948	911.10193	457.47931	779.28235	1113.5254	779.3374	1091.0601	2158.1147	1261.3474	510.94891	431.12918	1841.9644	646.00171	3289.8845	2232.9565	1079.1454	1124.1285	2314.095	1726.2421	585.52332	2830.4609	350.03738	2458.3311	640.94281	577.37518	578.71173	1696.4301	1896.5281	2485.8936	1622.9043	1873.3439	1393.7847	812.01123	706.29736	593.14435	756.48224	2844.9531	259.23834	1231.8167	695.05194	1907.484	1294.9064	3220.2275	1546.1763	3284.9436	1368.2157	863.36096	1152.6514	1394.4731	2128.9458	791.2038	3340.3694	485.09592
443.8298	323.48672	425.82462	429.42197	431.89084	414.16895	1827.3425	270.75781	414.98477	314.00388	625.65991	1777.126	1156.4943	721.04529	621.93677	613.1748	356.14526	195.42886	444.3168	607.20514	415.57132	152.64017	970.25378	198.73419	191.52426	601.47656	160.54663	482.41168	857.09705	1071.5819	640.4447	133.16315	268.30548	1379.411	616.91455	887.28088	1398.7474	484.21576	535.98309	529.73462	788.97595	534.33508	901.45789	774.63257	561.19189	486.12039	266.86661	1253.551	1778.3372	754.8606	1281.434	381.44699	274.64966	817.37402	362.23438	378.85001	1526.5333	1590.7787	588.69727	306.68753	485.72659	779.70117	1014.095	830.29034	413.20554	450.03162	155.67845	444.54782	320.38223	663.82092	615.50616	1011.6849	233.17191	1370.5455	239.9559	514.61572	636.91455	2322.769	702.02112	357.01938	568.77368	821.35614	506.20154	751.33954	1388.3411	657.45581	351.24521	270.56039	1266.139	366.15182	2062.3433	1120.8951	834.76978	865.18823	1150.1616	1171.6954	452.19617	1902.6089	191.11658	1824.8657	468.92197	298.71045	298.05551	1223.2399	899.77161	1851.7653	1039.5648	1196.9152	693.70667	524.61987	404.27682	432.98947	452.84338	1711.7448	136.0869	771.87689	356.5802	1461.6899	812.70984	2183.7034	702.71692	2070.824	835.1416	453.07928	707.04474	917.90991	1295.4448	478.84772	1900.5465	307.88522
596.7171	452.52112	723.68329	666.67627	616.97717	575.14331	2914.092	377.1207	614.67322	483.05182	972.02942	2958.6082	1342.6448	1197.8949	819.69934	918.78339	545.20325	287.25995	607.86926	943.05481	590.80811	205.53784	1522.7593	293.29382	233.7502	936.56909	327.78351	706.68274	1080.2112	1655.2209	992.89154	246.87396	437.47131	2250.5513	960.29932	1365.3516	2295.4812	820.52368	915.49451	741.21143	1248.2849	772.39648	1368.3914	1295.0253	783.11096	780.07141	413.55457	1933.9503	3021.1401	1267.2195	2706.5559	511.04395	430.39764	1144.916	455.85748	497.29633	2324.7339	2594.6631	1179.3273	429.09821	826.93195	1049.9969	1348.8068	1369.7534	710.39178	617.86963	286.56503	716.73291	539.69141	1046.4691	989.33167	1341.4537	304.4549	1672.7157	316.96051	967.27545	1061.2227	2967.9585	908.65277	465.38275	757.86438	1170.2438	771.46814	1117.5193	2136.3833	1257.692	518.59076	421.6087	1887.7305	627.44421	3303.1655	2221.5974	1122.8865	1141.6895	2314.303	1710.4056	566.61719	2894.9556	340.00879	2480.3523	624.99591	580.9281	564.76526	1717.0875	1872.8816	2509.9897	1702.5532	1904.2543	1375.4463	819.54236	698.41022	588.84302	737.4942	2973.4248	252.31833	1201.4019	727.64185	1914.1273	1280.9178	3230.73	1531.3507	3292.2251	1367.4895	837.48572	1137.1912	1392.2627	2108.9041	765.65814	3180.9954	472.60077
430.2244	320.41003	420.24667	424.25656	433.69058	431.53046	1832.4459	266.38873	425.79697	317.9433	609.29761	1790.7097	1161.8672	724.93109	653.65308	581.93921	366.08234	211.44632	448.78903	592.4635	421.07062	153.2477	1021.0225	216.74396	188.39014	586.52124	178.2713	467.22708	880.74695	1060.9983	634.89526	132.53688	281.27191	1351.2863	599.99927	890.64075	1377.135	466.06653	566.03992	527.85254	777.3363	528.4104	946.02917	775.93958	568.54785	507.14069	258.32672	1256.9634	1799.7291	758.80237	1271.5178	398.48575	269.08765	839.21936	352.17502	388.12857	1541.1885	1597.484	583.91309	309.0701	483.80026	771.02258	1022.4259	828.61835	423.48618	442.96811	149.91197	435.79202	320.04898	672.86194	600.53241	1017.6742	235.21741	1354.8281	243.40457	519.60254	640.422	2343.5164	704.24316	363.61649	551.89062	856.7644	497.578	758.93604	1364.5416	653.47717	361.73178	263.34171	1302.0433	355.04965	2074.2024	1127.5826	868.22546	880.23871	1160.3064	1165.7263	438.58749	1941.6331	184.96539	1843.2456	460.30777	294.83688	285.43402	1238.8923	883.52161	1872.7386	1096.2065	1223.4618	688.55469	531.31042	399.76035	434.9371	440.08505	1810.3307	133.76808	751.13318	367.12054	1461.313	802.31482	2195.1572	692.34906	2077.6792	833.75647	442.49158	695.95593	921.38605	1273.774	460.83572	1790.3706	295.08371
598.54645	458.09009	691.6875	649.48407	612.35065	569.47168	2903.2681	363.47125	631.91357	481.67139	973.66528	2966.3755	1341.7443	1181.0363	811.97498	919.00415	562.08856	271.03168	722.27942	941.37097	591.50879	205.11986	1534.0858	273.8656	230.51364	935.66772	324.59378	702.41394	1069.7646	1662.7826	988.52649	243.87642	444.78998	2226.551	958.26062	1345.0621	2275.4148	799.29163	931.62463	730.9928	1252.8983	764.80939	1426.1398	1263.7628	773.84473	777.04504	407.59448	1941.1628	2994.7195	1236.1943	2712.0432	505.43448	426.91821	1164.0088	464.66125	488.23801	2293.7527	2580.8831	1136.3928	427.99182	824.64685	1051.9431	1325.9758	1347.2582	692.75879	620.86816	275.97058	710.90686	532.96216	1043.9717	991.82996	1333.614	304.43445	1674.9186	315.75894	954.70154	1035.5662	2922.8706	901.50574	459.51321	747.3158	1171.7368	758.08667	1103.9941	2129.8645	1257.3175	507.04343	416.92889	1832.9497	639.69019	3277.8394	2198.647	1141.16	1130.3627	2296.4973	1672.8059	578.11304	2873.3386	343.1167	2481.3521	645.75513	603.56165	572.48004	1730.7523	1823.8402	2508.7134	1731.4624	1909.0122	1337.826	814.22668	722.41211	628.0625	734.31146	3052.7617	242.48154	1180.8812	725.53119	1933.3655	1276.5468	3255.7654	1525.1155	3255.9839	1363.979	825.71814	1138.1974	1366.8413	2101.2021	763.83588	3067.8826	462.58545
433.70203	325.32254	411.56348	419.55035	434.3255	434.37897	1836.1786	262.36685	439.34955	318.41315	615.27539	1808.1257	1171.7339	726.89465	653.216	591.0697	378.68408	204.55264	519.23975	596.43469	424.97174	153.61597	1025.8834	208.64182	188.58919	590.09229	177.2877	467.26083	881.18054	1070.345	641.32251	132.70844	285.9437	1357.7041	603.56433	892.3573	1385.7224	458.66821	574.99243	522.89685	790.59888	522.47528	983.35474	767.49481	562.57239	506.63147	259.58112	1266.4978	1802.427	750.91412	1286.6057	397.37952	272.19562	855.43744	359.74991	383.81873	1542.0046	1603.3296	568.69025	308.94009	485.7356	777.5921	1014.8337	827.84149	417.50562	445.9733	147.25662	435.97693	320.65546	671.54358	605.99255	1020.8921	236.48979	1380.0491	244.30687	511.68652	633.00525	2321.7793	708.23358	361.24664	552.85455	854.22888	497.17139	756.34314	1370.4742	662.95929	356.87213	265.46365	1273.0573	363.61188	2089.896	1123.2731	892.86127	873.95203	1156.3384	1143.9204	446.98026	1945.7045	187.84906	1846.3944	477.3244	308.65063	291.26541	1252.5992	871.15784	1882.9771	1114.4169	1224.0854	680.8136	529.30408	415.68182	464.33368	443.11942	1872.6464	130.83914	749.52948	371.34167	1482.3325	812.74658	2222.4209	689.802	2086.0557	836.28784	440.88867	698.86218	906.15942	1272.5067	464.50815	1733.5925	293.04034
590.0321	456.59613	669.30133	657.88617	609.00989	538.42078	2860.2737	356.6626	643.60138	477.22229	957.86554	2930.5874	1329.1288	1164.4622	814.88257	904.98871	567.60199	268.00708	1084.0608	927.36981	582.43988	203.80757	1533.7445	268.63483	225.98976	918.54486	315.27954	685.38611	1057.9554	1658.2283	979.94904	239.13667	439.91028	2185.9495	936.38019	1320.6102	2243.5112	783.11029	914.64142	720.0592	1240.0189	753.87341	1401.3573	1229.3284	761.4104	766.97583	397.81915	1906.5944	2944.2983	1204.0712	2681.9175	508.22839	417.27887	1168.5629	475.12445	486.87604	2259.78	2528.3455	1090.4448	421.82861	813.19977	1055.1903	1302.5681	1325.679	665.36591	608.284	266.31039	697.78729	532.57855	1024.0873	1001.2835	1336.6482	303.3631	1684.8408	313.55371	951.45032	1008.5004	2910.7368	899.37152	457.82629	740.38776	1147.3011	751.27112	1084.7346	2081.6262	1250.5768	500.96161	410.05334	1786.2751	639.04175	3235.8123	2175.6201	1156.0205	1121.3136	2264.4392	1631.4639	585.01331	2857.4414	336.40112	2437.9866	658.1875	625.46448	572.61096	1735.7661	1778.3992	2488.6128	1709.8048	1869.5758	1300.7722	800.08594	715.03064	647.95233	706.27423	2931.0938	231.17606	1162.3987	719.14832	1922.2191	1254.9399	3221.7034	1505.1543	3237.3889	1351.8835	815.97968	1136.0659	1328.3826	2043.9188	732.0882	2933.3296	458.04565
430.57819	325.8443	405.50116	424.4679	435.0946	409.78262	1835.5737	261.05603	450.95807	316.89288	609.67456	1801.7013	1156.9509	720.85229	659.95117	589.49957	388.21976	203.98512	668.26178	591.67841	423.69458	155.45111	1038.2788	205.91811	186.41042	584.5014	174.72523	458.05182	880.43311	1074.0438	643.30591	132.63367	286.20367	1333.9359	594.52618	890.37866	1367.7971	454.47836	571.49481	520.59131	788.94482	516.49762	981.54932	762.65851	556.49786	510.25891	256.87177	1265.0397	1793.5377	746.78009	1284.0341	399.55121	269.84863	865.3736	371.7713	382.59583	1539.9202	1586.1383	547.93903	306.41187	486.83899	788.47974	1004.4178	819.02612	416.38068	446.13293	147.16962	433.41718	327.23553	666.94586	620.07666	1032.4241	238.29723	1396.6815	245.37566	513.12006	629.3233	2331.3679	716.89996	360.45923	549.8866	850.04224	496.45847	750.88257	1362.7469	663.63245	356.32056	264.6319	1264.3367	370.91016	2106.9639	1132.0065	909.20013	877.65082	1164.3964	1129.8378	457.80615	1950.3601	186.21199	1840.9241	495.18347	323.46014	295.75983	1268.557	861.86157	1866.3766	1121.2433	1221.4014	671.27039	521.80066	419.55518	484.29218	434.2453	1822.7305	128.90417	740.87146	370.22482	1494.9271	802.43188	2215.9226	691.79773	2119.0203	841.61469	439.28232	707.83704	899.56451	1254.1833	453.57935	1676.1564	293.38733
583.77264	455.08777	652.02966	656.95471	602.04004	528.35089	2790.7236	347.4917	651.99475	464.80127	938.08612	2851.0234	1299.2531	1137.6091	817.4035	903.08899	564.25275	259.13776	1076.8956	905.53424	577.82043	198.77333	1548.0627	258.70233	224.93398	897.49835	303.14844	667.39197	1038.2651	1637.3132	960.15442	240.11873	435.65118	2125.4573	914.97186	1302.1593	2184.2251	750.29639	879.34015	698.59583	1224.5128	752.34656	1395.53	1201.1779	743.46753	752.80072	394.1781	1860.4165	2883.7258	1177.6656	2571.0786	500.22522	413.74847	1164.4191	471.79779	476.26971	2201.3706	2468.1995	1058.787	417.81403	794.73279	1049.657	1291.832	1298.1504	646.1731	596.64716	262.59543	674.89301	553.85577	1002.3975	994.44879	1320.4696	306.45251	1682.7622	317.43658	948.41656	987.06482	2886.6091	893.03345	456.70844	731.62842	1129.3716	729.73926	1048.863	2024.3259	1224.0813	494.31909	405.56042	1720.5486	635.04382	3217.145	2140.0015	1170.1915	1099.8258	2234.2244	1585.989	598.93213	2811.7888	333.28925	2394.4626	656.10022	629.72668	565.90576	1746.2988	1720.8591	2448.2004	1698.897	1839.7358	1266.391	791.88049	698.99866	644.03381	688.29413	2867.6587	223.58173	1130.3757	704.55548	1921.8259	1221.4746	3169.6826	1454.9601	3191.8245	1338.3596	797.19641	1125.5068	1314.5767	2011.9324	711.43896	2811.8103	461.63745
430.92328	324.47339	400.86374	428.68427	439.84216	403.86383	1823.9933	255.11548	461.76685	316.29279	602.70386	1781.4092	1134.261	713.64496	665.68347	596.62048	386.59161	200.58157	668.77362	582.83899	423.25659	152.1512	1055.175	201.35315	185.27744	575.69727	167.724	449.93677	866.1969	1075.5854	637.39624	132.66298	287.45688	1317.6064	586.58582	886.49402	1351.2535	440.6792	552.54205	512.23419	793.59747	517.79846	991.28278	751.65881	547.2937	511.81104	253.40717	1260.1229	1785.1926	737.87573	1255.1178	395.61783	265.91251	873.0553	375.57819	376.40469	1517.3954	1576.4797	539.89294	309.76471	479.37741	794.76819	1001.9502	812.68317	409.22775	443.72339	143.85208	427.42346	342.66437	662.92871	622.30841	1025.5748	240.57565	1404.0907	248.74194	518.33234	622.68982	2319.7397	709.78674	361.47214	553.17798	839.13861	490.92712	744.29388	1345.7893	664.12427	353.10843	260.81409	1226.4558	377.8663	2107.0786	1131.7028	933.77869	873.01025	1166.9423	1110.868	473.67047	1939.1663	188.61047	1825.9341	501.87503	329.77679	295.30652	1290.4823	845.34021	1869.2294	1130.9185	1219.5179	663.91882	521.52863	419.28928	487.88065	431.45245	1804.786	123.37424	733.84338	363.21497	1499.7357	794.15051	2205.2637	678.04889	2100.2017	835.05701	440.25604	702.495	902.97424	1250.8108	448.42596	1636.2441	297.82617
587.37103	450.42004	651.00189	647.49719	601.69183	510.97412	2728.6982	337.10052	658.08075	453.87793	927.31702	2780.9534	1282.527	1125.3903	814.33691	897.65875	561.2796	253.48286	1062.0173	891.15723	573.73181	193.68285	1542.9041	253.58238	224.12926	881.85999	289.73444	656.11829	1035.3929	1618.1654	952.85565	239.10246	430.0791	2084.4619	900.75854	1294.4091	2147.4126	730.18988	838.04907	683.7439	1200.861	743.00317	1400.9403	1180.4004	731.29816	741.35138	380.61505	1840.892	2858.6836	1158.1097	2450.4814	500.4411	403.89423	1152.4944	469.72372	473.00891	2236.4941	2393.9531	1010.0341	416.01285	779.46381	1037.6819	1266.3452	1295.368	632.33783	585.36157	255.41005	654.15973	558.56311	975.89502	963.53632	1313.5927	304.08655	1709.1802	313.41827	922.97272	971.01996	2846.5718	890.0174	458.35925	729.37915	1100.0454	729.83698	1014.6146	1979.036	1199.6744	480.78668	391.94092	1677.2358	634.11786	3185.4775	2125.5908	1173.6875	1081.6476	2202.8254	1555.9467	603.62952	2787.5857	326.76819	2354.9219	666.98364	623.34021	556.09973	1736.2811	1681.3385	2386.1853	1684.6202	1814.4663	1247.0918	777.03894	685.00684	648.79041	676.93616	2777.7732	213.86732	1117.1116	679.89093	1912.1469	1205.5721	3121.2668	1399.6483	3172.446	1324.4507	788.98755	1113.7317	1299.5723	1975.6534	697.09277	2697.8684	461.23035
439.48325	325.45645	402.61285	426.90311	442.57504	395.53003	1811.4341	248.54683	471.86362	309.19775	598.41461	1754.5638	1115.0099	708.15118	669.57898	599.0647	387.2583	196.20691	662.46716	576.85974	422.89691	147.84427	1066.8092	196.99945	186.10855	568.05774	163.82321	445.13605	872.2876	1064.2628	636.19666	132.38019	286.27286	1296.1461	580.16779	893.6532	1332.2076	433.66943	536.80048	501.60022	788.59351	518.84216	995.85333	751.33685	546.85663	510.83374	249.92169	1249.6385	1796.3114	737.72711	1221.8121	404.90558	265.20834	875.80713	376.31879	383.14917	1539.149	1546.5642	522.74683	309.88647	479.60284	791.76025	993.02112	813.84143	408.47363	441.1825	139.79958	421.80069	347.56113	653.0191	610.1554	1031.123	243.73087	1432.0356	250.33334	511.32956	621.64069	2303.8496	713.75342	371.19098	558.88654	824.49457	492.09631	734.6701	1324.4658	658.17871	347.22809	257.45825	1210.4304	385.5473	2112.5498	1134.1691	939.27429	865.18964	1160.9136	1100.0728	480.4577	1937.8774	188.31897	1809.1171	519.34711	328.53778	293.03931	1295.0073	839.31714	1834.5454	1122.3032	1202.4015	660.50354	518.12701	414.56628	496.73352	422.90411	1781.0449	118.77626	727.36591	358.89752	1500.1909	787.25616	2198.5	668.54993	2116.0696	830.77692	436.25287	698.52039	903.18829	1229.6124	437.87958	1595.1152	304.58423
574.94183	449.22174	675.76331	645.12988	607.29462	509.67734	2702.3071	332.82352	672.29376	445.70978	925.35468	2728.8486	1272.7139	1118.0983	815.99719	906.29309	566.04407	249.23116	1058.1088	883.71844	574.49176	190.52274	1549.811	248.64732	225.47412	873.60626	283.89407	652.32959	1018.5631	1604.6227	935.7229	236.30313	429.9574	2050.4285	894.35016	1304.8108	2128.0029	720.81934	811.36371	671.74023	1193.8022	736.86578	1408.4524	1178.8702	730.70117	740.5224	378.69202	1839.3605	2845.9849	1155.9025	2400.949	496.8063	405.50238	1151.8809	470.32568	475.19534	2228.3081	2364.01	1005.2625	415.7937	765.38635	1028.2505	1275.8826	1291.7798	623.4541	580.64435	250.55356	646.52429	574.8717	966.15375	961.47058	1313.3948	308.82123	1731.4973	314.63507	918.9964	968.19189	2834.1326	895.45483	467.14432	735.40308	1086.5806	730.44128	1000.2546	1958.8221	1183.9316	474.43106	389.83221	1664.8389	640.35645	3199.5	2107.4966	1182.0847	1084.5444	2175.0227	1554.8492	610.49658	2791.2068	312.26703	2361.4316	688.72192	617.15881	551.00287	1739.9175	1664.8042	2373.2231	1678.2335	1802.4235	1224.8755	766.14563	673.51538	652.26807	670.41498	2742.2668	204.62897	1104.9668	670.97522	1914.4066	1193.9545	3109.738	1379.5264	3199.6216	1315.4454	776.83105	1103.1541	1308.5967	1965.4152	689.2395	2676.8008	492.95111
431.26776	327.60846	413.83276	431.01782	450.31219	391.78503	1804.6094	245.58978	488.13947	306.65521	599.10498	1746.0804	1112.3185	707.01648	673.54828	605.75232	395.94617	193.75668	666.14722	574.63855	423.5921	143.69072	1078.6212	193.6163	188.12367	566.98828	159.40135	444.3403	866.97986	1067.6169	631.71289	131.7903	282.39307	1292.4301	579.01892	902.17041	1338.8743	427.72998	525.91907	495.11444	798.91754	517.61371	1013.2327	745.3894	546.20618	507.22882	251.96338	1263.6489	1794.8606	732.22107	1218.661	401.99414	269.10913	884.94067	379.33969	386.0343	1550.0883	1542.7422	530.93658	313.93225	474.05023	791.19067	1000.8386	814.30872	404.12897	439.85959	136.16119	425.07959	364.18616	654.46387	609.05188	1031.8965	246.86736	1451.7866	250.50441	514.95538	617.47113	2310.8159	721.13904	378.05652	557.74506	817.61523	496.6507	728.65204	1327.8062	657.98456	342.61194	259.17734	1208.0128	393.58197	2122.4778	1128.7156	954.51953	859.39966	1151.5719	1101.3082	486.64499	1954.3782	178.92459	1824.7137	541.88092	331.30557	295.6088	1309.3593	834.02277	1840.8834	1126.1943	1201.8726	651.60614	516.75012	409.16071	501.22589	424.35049	1762.3402	112.33615	724.92346	353.38629	1512.5646	783.94208	2210.2354	659.08655	2134.0864	833.26929	427.63074	699.3418	905.47363	1237.9824	438.37625	1600.1807	329.72852
572.73645	446.42346	678.94366	627.68219	604.4884	517.40448	2686.2344	353.25476	693.89978	435.87781	920.22211	2683.8303	1292.1215	1124.8052	806.19507	896.19983	576.40131	243.88686	1042.7496	878.61334	572.16296	186.69843	1547.0404	246.33372	224.39375	868.03375	273.2099	648.34607	1016.7335	1587.0834	936.34131	237.79279	421.16168	2039.1399	885.89337	1317.5358	2111.1501	724.59357	787.73785	673.44867	1192.7577	735.29297	1410.6842	1170.2506	731.19556	737.44989	382.70123	1822.2991	2834.8679	1149.7817	2353.0286	495.09735	412.94824	1156.2551	464.55853	480.24316	2258.2668	2318.8069	1137.3569	417.57831	756.96295	1020.4231	1254.6594	1303.7238	616.5647	570.44183	264.01654	642.78674	596.43121	953.27008	965.22186	1302.6747	313.7262	1767.4716	320.33893	911.75366	964.11084	2807.9756	906.8064	476.06567	733.5636	1079.8518	739.26587	990.81024	1941.984	1182.7231	470.02991	396.22437	1642.6399	640.20984	3201.9346	2113.1768	1187.142	1081.7185	2169.5349	1547.6571	616.22278	2798.6489	306.32819	2339.2517	685.02148	608.70227	541.0282	1734.9633	1676.1543	2363.5818	1656.3132	1792.552	1216.0433	764.07721	665.47986	644.40698	664.9718	2696.5776	214.4102	1112.8231	668.76086	1904.9164	1200.7123	3092.0271	1382.3458	3174.7744	1318.9579	783.33777	1094.0669	1312.0435	1966.1014	680.40674	2719.0371	510.79102
430.8761	324.92914	413.58124	418.18195	452.586	404.5354	1803.772	266.37305	507.4389	302.29004	599.729	1728.8986	1132.5485	715.44379	664.84161	606.38477	406.23126	188.46349	660.23846	573.53406	424.61914	140.37054	1078.7987	191.67976	185.70735	565.50525	155.98067	444.35495	873.45691	1061.7164	634.00653	134.98694	281.0647	1280.5452	576.64392	912.32715	1324.0347	436.71918	513.62317	501.22314	799.68304	519.55121	1020.9298	748.39343	548.37988	511.07648	253.74745	1267.4873	1803.1422	735.91302	1208.2756	400.32983	274.26953	884.23932	377.14011	388.91461	1566.7792	1531.0133	662.73639	312.98328	471.64783	779.80475	985.2052	826.16193	401.02881	436.06076	149.75722	426.41522	378.8313	650.15625	616.57129	1022.4374	251.50404	1485.6608	255.90532	517.13611	621.16998	2279.667	730.39026	385.54681	560.25897	819.95312	502.28204	735.57886	1324.2313	660.12408	342.55646	262.82947	1194.7594	399.62646	2127.1448	1135.2939	959.17035	863.4079	1152.0302	1095.4763	495.38705	1972.0166	176.58568	1816.7161	544.52991	326.86777	290.87833	1315.1324	848.51556	1835.6019	1116.0806	1198.4946	646.14343	518.08386	408.35199	500.66315	421.57779	1728.5315	123.40749	736.84045	362.83429	1507.41	796.70911	2198.9797	666.91058	2121.0422	833.47827	436.65533	692.68359	910.01239	1246.771	433.5452	1632.5763	344.10004
577.80542	444.98135	672.54614	620.23438	607.21887	520.3606	2676.5715	361.35791	722.24133	426.55484	918.26831	2652.5037	1304.4152	1119.5455	801.36322	908.12964	563.46637	240.89413	1034.7063	881.99927	571.53766	185.6617	1555.1604	244.47159	222.22067	867.35791	263.46896	651.46802	1017.7666	1578.0502	945.44043	238.7625	419.08475	2023.9456	887.44409	1322.1111	2112.1982	724.4021	781.13562	674.02777	1200.8521	741.80371	1419.7617	1164.0746	748.03278	741.23352	384.79593	1834.2256	2854.2217	1145.1149	2327.3303	488.10571	423.46817	1147.0695	467.78439	481.83783	2277.8606	2310.1948	1151.3665	417.14536	749.60547	1022.5956	1248.1422	1299.4076	614.80219	562.02942	287.1106	645.88513	605.10315	947.94751	945.36066	1311.399	316.38654	1789.8784	320.86288	909.1062	962.5509	2759.8486	917.04846	477.61578	727.75439	1073.208	747.89551	978.02472	1935.4613	1177.8184	464.79767	400.94229	1657.7435	637.73145	3201.7134	2108.0332	1194.0686	1084.193	2163.5811	1556.6322	614.63428	2817.0493	301.57544	2333.7136	690.07751	600.53589	534.26294	1739.9561	1650.0626	2331.636	1652.5221	1788.193	1205.6484	758.98657	652.97284	656.90778	657.22949	2616.0735	235.46443	1115.0721	662.82019	1904.6019	1207.1515	3071.5154	1393.8439	3175.3887	1321.9083	784.8642	1082.8624	1316.845	1978.7079	672.22522	2759.9302	519.26953
436.69839	327.25256	414.35022	416.87772	453.41495	404.52264	1804.553	270.11505	538.79016	297.02182	600.96899	1719.3539	1147.8689	720.34167	661.90228	613.01892	395.05975	185.86041	661.11182	577.31763	428.70056	142.99675	1087.3402	189.60178	185.04018	566.31909	146.53477	447.71646	873.80139	1057.599	638.91528	134.35365	283.96393	1284.7145	579.15991	922.44312	1338.4821	433.61334	509.71646	500.78992	804.86292	524.99268	1029.0745	743.37286	558.13159	513.44525	253.5275	1269.4055	1815.6937	732.21552	1198.6687	398.3017	278.10184	884.58069	379.26181	393.3111	1585.7363	1531.7188	663.09485	317.06335	470.5484	779.81195	984.31335	832.92181	399.5285	432.62222	171.48051	427.60263	386.03104	649.70471	601.2326	1034.1078	255.36522	1501.734	258.39703	515.96375	618.90234	2242.9055	739.14532	390.37762	559.6441	815.22241	512.42957	731.84473	1322.6309	660.11621	336.71991	263.8092	1208.0704	396.92017	2131.4304	1134.7	966.90967	864.25006	1153.9849	1111.6177	500.73001	1991.5482	177.29694	1813.4379	551.02252	322.78973	287.84164	1324.338	838.77179	1821.5112	1111.467	1194.4983	645.74481	520.72192	398.06195	513.67456	420.03018	1679.3768	143.61281	739.97968	360.32861	1512.4884	803.14508	2194.6914	677.20386	2128.8696	840.979	441.20984	690.66162	919.29645	1258.2452	431.26895	1664.7794	355.29282
579.04266	446.5108	675.73523	613.22009	609.75079	522.80688	2674.5471	343.16998	731.99908	423.24908	924.49585	2631.791	1302.2917	1119.7445	799.58514	895.98291	561.40125	238.10741	1035.3934	886.06921	570.66827	184.56529	1571.8899	243.12599	217.34047	869.39404	260.09485	655.72351	1009.6519	1570.9485	947.66492	240.45744	418.43219	2027.8904	887.22253	1326.4811	2126.1121	723.81445	778.98334	673.74023	1205.4917	747.90369	1415.0067	1161.5522	764.08398	742.75085	383.68927	1829.7777	2865.0352	1143.5828	2314.801	483.41315	427.36328	1149.2332	470.62457	485.21906	2308.2756	2315.6201	1157.6926	422.97748	740.4812	1026.8231	1241.8951	1305.4761	616.51996	559.10852	276.53339	648.75458	615.91614	945.64624	940.18982	1310.0146	321.45612	1794.5131	324.03796	915.15808	961.66492	2739.9395	923.45435	486.08521	728.09662	1062.5367	762.95697	980.14685	1942.5007	1189.7749	463.64697	400.91016	1696.849	633.93134	3203.4199	2113.366	1204.7555	1086.583	2162.6616	1558.4165	624.7572	2841.051	298.13977	2345.54	690.72821	602.5127	537.87579	1745.7281	1635.4473	2336.9834	1645.0255	1792.8038	1196.3391	760.11682	649.51331	675.12085	659.091	2554.0012	225.07262	1120.4761	658.18433	1887.3943	1210.6049	3081.9619	1406.6182	3172.741	1327.7472	785.56946	1084.3788	1314.3907	1998.303	668.48389	2820.9143	531.67072
439.17822	329.5708	417.1842	415.3075	457.72687	406.63855	1806.3193	256.87762	550.73486	294.88605	605.11298	1710.3661	1147.5746	717.89832	659.29224	607.69952	394.7843	185.34792	654.93042	581.48254	430.38049	140.90793	1094.281	189.90034	181.76376	568.88165	145.22873	451.96173	867.52197	1055.009	638.41174	134.47421	282.25195	1285.458	580.52728	926.15588	1345.9224	435.94879	508.34271	499.53235	811.21539	529.70367	1021.8439	741.50043	566.92841	519.50592	255.82878	1272.924	1836.1036	730.82904	1204.6052	393.01709	284.1275	892.27191	378.01593	394.66632	1608.708	1536.8021	673.16241	321.04321	466.3161	786.52783	980.20032	833.8537	398.70874	427.46033	154.69472	428.73969	398.44171	648.46149	597.89191	1034.037	257.34146	1499.3473	258.97809	520.60492	618.79321	2228.9268	744.46808	395.37146	558.54407	806.69751	523.08282	731.16986	1319.6472	672.90955	337.21719	266.1347	1238.5248	394.65778	2129.0735	1145.8226	979.37225	866.79169	1161.7107	1110.9697	504.60107	2004.0741	177.47157	1816.5798	549.98737	327.65125	292.96704	1326.822	825.95081	1830.567	1105.8083	1192.5542	643.21747	525.14386	396.31177	527.16748	420.06598	1643.0344	127.42586	741.83221	360.66486	1503.5594	801.73706	2203.2039	682.44464	2123.5752	839.4295	441.21063	688.18292	916.91949	1269.5504	426.67761	1711.9294	359.33081
583.96661	446.85895	679.90564	609.90778	609.41406	520.78699	2664.9561	340.27106	739.38843	418.84344	921.53894	2615.6963	1312.7247	1123.1791	796.77771	890.56812	557.22858	232.93269	1024.9177	884.34814	568.90405	182.7486	1564.2504	237.80702	220.20132	866.47058	260.96899	652.40723	1006.2506	1566.3556	944.20154	237.5303	419.55035	2041.6777	882.06482	1341.3792	2126.938	727.1875	782.85358	678.44739	1210.7249	743.37274	1415.8704	1158.9198	762.41528	743.586	389.71393	1829.377	2887.4592	1142.0625	2304.7407	476.74475	435.64655	1149.2316	464.26691	481.29333	2298.509	2315.9519	1172.0557	426.63507	734.70227	1031.5409	1240.3346	1311.1869	613.07739	548.07153	267.28632	653.3288	615.42346	928.22424	939.03943	1307.6176	322.85785	1800.48	324.37015	916.47913	960.56543	2724.3635	935.20825	487.58862	728.54968	1034.3782	776.01813	977.40808	1932.4801	1203.0648	459.76654	405.37469	1726.7908	629.84424	3190.7063	2120.2109	1207.7318	1082.6575	2163.2241	1559.8573	617.86218	2862.4165	293.12421	2335.448	685.28168	598.6947	533.44666	1744.3114	1647.0466	2329.3511	1635.8263	1786.6294	1187.8073	763.32819	647.39368	696.53033	649.99902	2523.9993	213.03224	1120.4406	655.9231	1869.3038	1214.4076	3042.386	1409.9124	3168.3677	1322.561	785.96326	1066.3264	1313.3906	1997.6229	659.75287	2851.041	525.54413
441.96262	328.45282	418.77673	413.61288	455.86386	409.86859	1804.4756	254.6729	559.42456	293.03952	603.32153	1703.8042	1150.1696	719.47827	658.42651	598.88373	392.73895	179.40149	651.96057	579.81848	429.1933	140.5538	1101.4563	184.64975	184.14919	566.86865	145.77751	451.10815	860.74133	1054.3442	640.81799	132.47293	284.28217	1298.004	576.68481	932.93506	1349.4979	436.66797	513.65009	504.63824	812.55518	532.10181	1031.1135	738.75818	563.24286	520.61993	259.41202	1274.469	1855.41	728.60468	1198.1426	384.56952	289.18594	891.65918	375.23615	388.78253	1600.6929	1538.9989	679.69482	324.56619	462.33557	793.45007	976.87927	836.70258	395.20105	424.87445	149.62566	431.16971	400.05154	638.14429	596.64923	1029.8473	260.06274	1508.0363	259.89551	525.40906	616.47485	2207.7295	752.03595	393.32123	557.8775	783.70898	535.86926	734.97925	1326.2639	675.34424	335.19672	269.897	1256.6119	394.29761	2125.7583	1151.2693	984.96655	867.52264	1165.4709	1114.0723	497.53516	2024.0391	174.38422	1817.6826	543.09692	328.23752	292.97278	1329.3528	823.05798	1826.6095	1101.4224	1191.0369	635.12769	527.71405	397.14105	545.35736	415.91589	1618.9604	121.07884	741.3797	355.50024	1498.856	804.16113	2184.4448	688.76917	2124.6121	842.30078	441.47455	681.82611	920.0069	1276.439	422.20996	1724.7637	359.26974
582.40411	446.91266	679.3844	600.83649	608.97217	520.91309	2662.8501	340.50452	738.51501	416.66437	924.40295	2607.6274	1315.7622	1126.1641	787.63733	887.755	557.95844	231.87067	1014.6405	885.65759	567.84692	183.20451	1570.3284	235.3688	230.29584	871.67419	256.95828	652.96912	1000.5675	1564.9969	949.04614	240.8744	417.20654	2027.5316	880.79211	1363.5908	2109.2153	731.19	805.15845	686.98767	1211.1716	749.61914	1430.3895	1155.425	763.71155	745.8183	389.72809	1833.0177	2925.7827	1139.4546	2286.5303	474.16519	434.86536	1149.6738	461.258	479.68839	2297.1665	2315.4858	1183.001	432.10449	731.57825	1040.8998	1238.5682	1303.9393	610.91284	538.06195	267.61456	662.83551	612.45831	927.54883	929.47693	1304.4081	330.40536	1797.9584	329.97739	915.16418	958.53284	2710.5315	946.94043	487.27231	727.53772	1035.1493	788.66681	986.43896	1936.1685	1206.8956	455.77658	403.74347	1768.9628	631.37451	3204.7422	2135.8396	1212.6665	1084.4341	2165.7874	1571.0228	622.96436	2886.3738	291.11295	2330.9929	683.84265	592.55365	528.52417	1745.6387	1634.2533	2303.3477	1631.6447	1793.8077	1185.818	772.5224	655.74536	717.94434	642.20837	2480.1702	212.40233	1114.1553	643.47705	1851.6228	1206.9006	3025.5005	1422.6848	3186.4006	1334.3583	784.68073	1069.3094	1307.8	2003.5425	652.29395	2849.2734	524.18121
441.33087	330.8129	417.69962	408.18134	458.47876	408.83063	1811.9069	255.61533	561.59326	291.92029	603.53546	1700.1741	1152.3243	722.5285	648.25403	603.54297	389.88757	178.27197	650.51849	580.18378	428.92847	139.52271	1100.7153	181.68994	192.98917	569.51843	143.6174	450.52264	861.34546	1051.1022	638.80042	135.23233	282.82709	1296.8015	575.3775	951.10107	1345.6755	444.66156	535.17053	508.90649	815.40405	532.41675	1037.6592	737.65857	568.31335	523.95172	263.71872	1277.8108	1889.3064	727.6499	1194.0593	386.43069	293.12555	894.49896	374.92566	391.13797	1608.7761	1550.1675	688.69269	329.48566	465.24692	800.61414	974.2428	832.63257	394.69522	413.12982	152.05768	435.2868	401.41339	635.51636	591.05743	1025.5645	263.95554	1507.5332	262.70639	526.43268	615.98938	2208.6548	762.45032	397.05557	557.84375	782.11548	542.43579	735.50684	1322.2507	685.61237	331.51443	272.26938	1286.7621	394.33182	2141.2812	1160.0471	989.97968	867.0531	1169.9445	1123.8676	500.81726	2054.8213	173.51706	1816.6674	546.5741	328.13776	293.91132	1328.5906	821.63989	1809.7251	1099.1737	1195.3221	637.19116	532.36786	404.06613	567.61951	412.12781	1592.2749	122.30743	744.64215	353.26624	1479.3877	805.66895	2168.7812	694.38934	2143.3848	846.58813	441.25201	681.75726	921.49304	1278.4342	418.59106	1732.5286	358.81018
584.25409	449.86682	668.28027	597.51428	611.33746	522.02197	2677.0398	342.36945	733.72382	410.44769	925.203	2597.1768	1320.9937	1132.4283	782.72449	896.83478	553.07861	228.28596	1002.7826	888.2959	572.09283	180.64177	1550.6006	230.27989	236.18602	877.21899	249.85738	652.3656	1005.2667	1564.7428	957.85724	238.95076	418.14288	2026.4205	880.19604	1365.8586	2106.4231	733.2157	826.95569	693.98547	1220.6256	753.86218	1426.2174	1147.4053	764.01703	745.00482	399.91211	1834.364	2966.2322	1132.3262	2276.1587	473.19818	442.43634	1150.4164	455.57571	478.71771	2301.8435	2329.032	1185.4081	439.20401	725.69788	1035.8894	1239.688	1318.8794	614.43433	533.79663	268.45297	664.48975	613.21686	913.13281	925.54761	1310.6357	332.45831	1796.9564	330.02051	919.04297	954.96283	2703.7444	956.54596	487.19983	721.95483	1021.1206	793.87158	989.78003	1933.9528	1217.2358	451.50677	410.36798	1804.4452	633.56464	3217.1018	2138.3113	1225.3857	1091.5338	2168.8525	1586.2435	616.14355	2903.9214	285.44342	2325.3467	684.44647	594.73157	529.8949	1738.7755	1608.3134	2286.9758	1620.7191	1788.88	1171.6261	775.87671	655.19061	724.1521	639.25439	2438.157	212.45712	1123.3419	635.42285	1832.061	1210.2452	2985.4155	1426.7196	3197.0081	1345.1698	774.44611	1067.9017	1311.6216	2022.465	651.13745	2855.0356	519.67267
444.21237	329.6911	411.7168	405.34958	458.21835	408.81653	1813.96	254.83031	557.96765	287.37863	606.6629	1693.9564	1161.0337	724.27441	642.97675	608.96844	389.82538	172.48373	642.49194	584.57318	431.83997	139.09029	1091.7623	175.01843	199.27113	575.62555	141.65349	451.19366	858.33374	1056.8741	644.41913	135.06462	281.871	1290.4686	577.47986	954.78833	1339.0884	442.32141	547.21912	513.08276	815.51978	537.92004	1040.4352	735.29248	567.39447	520.46393	267.52219	1278.9513	1921.1127	726.60718	1193.3302	380.77997	295.22067	889.66235	369.79901	385.35944	1606.2297	1551.9364	695.24548	332.78027	463.9032	804.91205	970.87463	839.6286	397.03424	411.77094	151.73744	438.55978	401.15958	627.49719	587.07031	1026.9767	268.12573	1498.6445	265.98712	528.9657	615.94757	2202.6465	768.60834	392.34338	553.06287	775.82257	544.85052	742.59113	1322.787	685.00806	328.25775	273.75247	1317.8104	401.716	2143.5327	1170.0341	996.03137	866.29767	1177.3641	1130.9763	497.57751	2055.3877	170.95166	1808.8932	545.11273	329.27667	294.34985	1325.0425	803.06848	1798.3739	1094.5649	1193.9543	628.74127	535.20972	411.02966	573.11786	408.7135	1554.9553	121.41502	747.97119	347.88708	1465.1519	804.21533	2144.9241	702.06714	2143.123	852.86609	434.85382	681.62219	919.22455	1297.0229	416.12354	1733.8644	358.07547
589.2937	449.10623	664.57892	594.43372	607.49207	520.66534	2686.0891	338.46521	719.49927	414.9877	931.11267	2570.3545	1320.8251	1132.6635	776.08112	902.66644	555.26105	225.54767	993.23083	896.83032	569.00635	181.38669	1539.3656	227.61252	238.95976	894.80432	248.96846	658.30786	1003.9708	1568.592	959.98444	238.67999	420.03775	2008.8475	887.33069	1365.972	2088.1792	734.4198	860.95728	702.69153	1224.0304	754.12134	1437.5038	1142.3672	763.61078	736.9071	405.11227	1817.5977	3012.6992	1127.7065	2280.7871	472.42792	443.14102	1150.8517	456.53375	475.00592	2301.8459	2339.199	1186.3898	446.30902	722.22101	1041.801	1229.2819	1321.307	614.72095	527.87286	267.01746	673.93701	602.28418	912.93359	921.79376	1308.0193	337.47308	1800.5293	332.85107	927.87708	950.54303	2692.0452	970.43781	483.65906	720.92261	1003.0333	794.71637	1003.7181	1929.4954	1217.1521	451.19617	409.88498	1847.8107	627.97144	3227.3367	2144.7749	1224.8635	1080.204	2171.7842	1607.7885	606.33002	2921.6528	285.14496	2339.5259	689.85364	598.38239	531.28473	1731.5096	1591.4131	2300.9631	1620.9559	1792.1104	1173.1497	768.95264	658.18195	729.31879	628.42255	2386.0261	210.8799	1119.6283	642.23303	1812.6812	1210.4526	2967.9824	1424.8033	3201.9707	1344.1064	772.83289	1069.1656	1303.1234	2037.4006	641.44836	2858.658	520.11816
442.82504	333.69336	410.02054	400.17709	458.608	406.13721	1820.0374	253.76245	555.58838	288.75128	610.77075	1680.4141	1165.2969	730.12122	642.41724	614.22107	388.5249	173.23511	635.53967	590.40845	431.14191	138.24928	1077.8334	175.4129	199.86774	586.68335	142.51743	455.01291	862.2998	1056.453	648.32446	136.35677	284.90442	1275.9946	581.73779	958.37512	1323.95	447.04822	578.12024	519.41736	817.65039	538.67297	1047.6139	734.83313	566.64893	520.93665	274.88968	1274.9331	1960.9181	726.91943	1192.6136	387.34995	299.51749	892.28809	369.59323	389.95236	1601.9425	1557.7904	693.11206	342.21005	463.59805	805.85791	970.97473	847.75177	399.34305	405.48447	151.75076	442.18808	392.71127	625.15295	587.1991	1032.6539	272.36295	1507.418	267.7533	531.31519	616.96912	2197.7949	785.04138	395.94888	557.24829	759.67114	549.0144	753.01904	1318.2352	684.03528	327.59503	277.64139	1355.5243	394.30692	2157.0129	1172.5779	998.35071	863.85651	1177.9408	1154.7001	488.62631	2079.4619	170.02902	1816.5703	550.10046	329.12222	293.34351	1325.3666	799.30579	1809.0721	1090.2543	1189.7216	632.77893	529.18579	411.52426	576.30676	402.48605	1520.0377	121.50073	752.38226	352.59552	1449.7001	809.32507	2131.0598	698.53003	2154.3267	852.5697	435.62756	682.45532	913.97943	1298.158	410.93759	1733.947	357.25876
588.46991	453.17212	657.70776	584.05267	608.18433	519.31653	2703.5583	335.84167	717.00079	414.25348	915.68542	2573.532	1326.4938	1136.2599	775.13574	907.81042	554.83331	224.74617	987.58026	885.42639	568.70453	180.25771	1532.9374	227.93736	240.55048	891.14954	249.1264	645.75482	1002.1586	1574.1395	960.28442	241.22331	426.57947	2012.5417	872.12952	1371.7101	2085.6599	740.74915	863.57666	707.99432	1229.2433	759.71954	1447.2548	1146.0546	760.71777	735.43567	411.16431	1819.1479	3067.2769	1133.3151	2277.7305	469.70804	442.95642	1149.6021	456.33472	471.41006	2306.5183	2355.7832	1196.1644	458.10107	716.49927	1041.1512	1223.5199	1325.7899	613.50464	526.97314	270.31738	679.69647	599.39874	911.73364	921.57715	1316.1992	340.66684	1805.4216	334.95425	930.62592	954.59595	2673.0254	974.05432	480.00626	728.36816	1002.4592	798.9118	1010.4659	1922.9327	1226.936	449.22238	411.15155	1882.3928	628.58777	3248.823	2157.8489	1224.3328	1085.3956	2177.4058	1626.8802	612.2594	2930.0945	282.54901	2378.7505	701.13013	595.58527	528.46246	1735.7444	1584.9946	2331.291	1610.783	1788.7371	1175.2809	772.65271	659.89685	731.37976	626.82544	2376.8557	212.21513	1129.3895	634.15485	1791.8601	1219.5756	2957.3508	1428.2354	3218.709	1349.137	767.86871	1078.1246	1303.0914	2054.916	640.10529	2873.1172	520.73126
445.48575	334.63867	404.03387	397.96054	457.76334	407.75018	1825.7043	252.05614	551.38867	290.87326	599.03833	1687.1426	1166.6882	730.96216	639.41046	618.87726	388.56024	172.24808	634.1405	580.82257	433.57745	138.22391	1073.969	175.2402	203.04263	582.85999	141.44214	444.93707	857.9165	1066.7377	647.81091	136.99667	287.92532	1273.3678	570.46234	960.2793	1316.8423	446.86261	579.54724	525.78333	821.63086	543.57446	1060.1147	734.5036	566.83685	516.6153	277.28922	1277.3916	2000.5697	727.54272	1192.0258	381.74512	299.0571	893.26843	369.55719	383.23462	1607.9768	1582.9425	706.04272	348.64319	461.87604	803.80157	963.89258	848.77588	399.15259	406.10278	153.53114	448.92722	394.72318	625.64154	587.13293	1037.684	274.98468	1506.2072	269.33026	534.9353	617.67224	2179.3423	782.17957	390.36255	558.13257	760.65485	552.17676	756.72894	1313.2179	700.21204	326.34116	277.55936	1378.8483	396.36597	2158.8972	1174.2131	1005.0659	866.85565	1172.3831	1167.7067	493.9964	2080.7778	171.58237	1850.2847	556.49213	326.12628	290.39392	1324.5178	793.99188	1834.2614	1087.8619	1191.923	629.16516	534.5542	415.8421	577.72113	401.65491	1507.2605	121.89458	756.68481	348.34503	1435.0951	813.40918	2137.3159	697.03552	2151.1836	855.09357	436.35767	688.1051	913.53058	1315.0225	410.55774	1748.0776	354.97696
586.31628	452.82343	648.74689	576.41431	599.13287	520.27026	2709.1086	333.87305	710.18408	417.37708	916.45239	2551.8352	1332.2219	1140.7557	775.87256	916.63251	558.04999	219.20886	980.76953	889.28394	572.01379	181.0004	1513.8763	222.77161	242.57826	905.8667	250.87035	643.61572	1003.8732	1580.1228	958.10223	241.31894	428.78113	2006.9768	871.80981	1391.1978	2076.491	744.1972	854.28943	717.63068	1235.2583	764.46295	1440.4337	1152.7902	761.38837	727.01794	415.19269	1808.3031	3134.1143	1138.7523	2268.4736	473.74615	443.92596	1142.0977	457.20245	475.10791	2292.8145	2355.5603	1193.8354	467.92517	722.38336	1039.6509	1221.6003	1329.3105	612.97687	525.74121	272.07806	688.61371	587.12994	911.6748	924.4693	1314.9382	346.03351	1800.4587	340.00281	926.45959	959.97028	2663.1074	971.74506	483.20355	729.14441	985.60352	807.14819	1021.702	1918.2395	1230.5365	448.35333	412.70386	1910.5226	632.25562	3245.8757	2160.572	1227.0193	1083.7126	2179.3691	1655.2258	611.38757	2946.2407	280.07407	2392.281	704.23138	590.57788	523.68982	1721.2297	1591.0466	2324.3225	1608.748	1785.2762	1180.4915	770.15088	669.59369	719.89209	618.95984	2344.8223	212.82402	1137.1637	634.53333	1767.0608	1224.2946	2949.1785	1427.2938	3217.8958	1347.7163	770.54108	1075.2545	1301.6266	2056.24	634.16742	2856.9951	512.23779
444.10596	337.2644	402.22473	390.66693	452.54327	406.3707	1835.1533	246.27118	548.1629	292.45929	597.03784	1678.6227	1177.8503	735.21118	636.45288	626.60852	394.73709	171.17699	634.32446	581.70856	437.30536	136.85081	1065.5986	175.48503	203.95219	590.25775	144.46233	441.29395	864.39355	1068.2219	648.60492	138.55574	293.14148	1281.7716	567.8277	978.24023	1323.9923	450.60049	568.81042	531.9364	825.40771	544.33923	1055.3391	736.586	568.60602	513.88202	278.87921	1277.0039	2049.0649	728.96265	1187.4274	382.90741	299.10669	893.73773	370.57758	385.57965	1602.328	1580.8129	705.45892	359.18054	463.42615	807.16901	958.4325	852.94543	398.47296	403.40948	153.37134	450.19684	391.85663	627.14001	585.70129	1030.7408	277.08228	1511.8566	271.81311	534.18048	619.22784	2172.6484	783.80219	391.77283	558.88373	751.63251	556.67871	759.85547	1314.8054	699.00861	325.69037	277.81329	1399.4525	392.10352	2175.3267	1182.8396	998.86664	869.57452	1183.0043	1185.9987	495.51843	2096.9189	168.91902	1864.5791	562.11133	329.62402	293.02139	1311.0393	803.92969	1831.6766	1088.6267	1191.927	637.24176	533.08069	416.6496	568.2384	395.19354	1488.5292	121.24176	763.51282	350.07956	1419.2139	817.19714	2125.3718	698.80994	2166.3694	856.63129	436.8945	687.01129	915.68243	1321.7566	404.82056	1745.8903	354.02832
587.05121	452.3476	649.38373	575.54095	595.11993	513.4621	2717.6001	329.67926	700.92908	419.21936	915.2229	2566.8359	1333.5442	1138.924	767.09326	904.46332	556.13269	216.9765	983.02026	890.13403	577.41138	180.45245	1497.8718	222.14444	238.49902	919.22424	252.36337	640.32092	1000.1722	1594.1547	959.05865	242.93875	439.51953	2025.7885	870.62659	1395.2271	2095.2656	744.63531	854.08618	723.79822	1244.938	768.47357	1443.0894	1139.8008	755.01398	726.7887	425.30261	1810.967	3169.4465	1128.4465	2278.27	473.91162	447.66284	1153.9095	460.81604	478.55029	2315.4902	2362.5552	1213.528	480.9328	716.68268	1037.7332	1209.2329	1326.9905	610.90808	530.87244	270.21442	687.27661	581.00403	910.60217	912.95947	1305.0635	346.56024	1806.7069	340.16168	935.61951	953.21661	2661.2737	972.5473	486.46698	725.06793	991.12341	811.76257	1021.0063	1929.3254	1233.396	446.68341	413.9906	1938.0842	622.16815	3264.6162	2160.728	1229.72	1093.9279	2182.7202	1667.3894	619.0946	2941.2222	278.06601	2397.1279	711.92938	590.43445	523.93939	1715.4277	1581.4417	2343.6479	1605.1422	1781.1382	1179.0991	778.73212	663.70056	708.26556	622.80328	2338.8984	211.07172	1132.5856	624.26923	1763.0085	1218.8933	2959.8833	1433.1812	3215.8994	1354.6157	770.94537	1088.8275	1305.3414	2077.9053	639.59979	2877.8159	514.08405
442.54526	336.54596	401.26062	391.8074	450.36734	406.18945	1842.3071	247.10896	544.39233	294.37155	593.46295	1686.4497	1178.3375	736.77686	633.85791	620.7348	393.78894	167.54303	634.15723	578.8855	446.52316	137.08005	1061.4812	172.83786	204.62509	595.81226	145.26151	436.95422	864.83228	1076.6997	650.65765	138.23386	294.15903	1288.4229	564.82672	982.25269	1328.9591	451.32904	571.72833	540.31506	833.3667	545.60706	1058.397	734.13116	566.6402	508.43674	284.11682	1279.178	2085.613	728.28192	1190.7965	384.42535	299.9939	898.66907	373.07269	388.04437	1612.6709	1583.3234	713.02478	368.61609	464.28101	805.62878	955.46191	854.77802	394.24243	406.51801	153.20003	454.45572	385.43222	624.89618	583.61548	1031.0155	280.26401	1518.5059	275.29739	540.09656	618.79877	2173.6201	782.69598	394.84399	559.76672	759.14563	562.44415	765.25	1317.0515	697.15588	326.69977	277.56274	1421.1693	389.23462	2180.5703	1185.5256	1000.2073	874.03345	1188.2802	1196.2426	500.71936	2096.4829	167.97186	1862.9026	570.13019	325.30179	289.5817	1308.656	806.78528	1841.6068	1084.2126	1185.3186	636.48462	540.09692	419.04858	560.68073	394.69385	1484.1045	121.21071	764.17426	344.73749	1410.4377	817.92108	2135.7549	700.30664	2157.1982	859.33307	436.59857	694.00415	918.89941	1337.4846	405.41681	1751.157	349.97897
580.86768	456.56998	652.20312	571.18579	591.85486	516.26367	2711.0571	330.63776	699.19153	420.40775	903.6925	2566.1826	1345.9529	1138.0701	768.59717	904.78418	564.23004	222.09213	981.73535	881.00598	578.55298	180.92468	1494.688	227.69055	242.25446	923.02979	251.26065	633.29443	1009.309	1591.2178	952.84009	243.52859	442.14523	2017.5894	860.45984	1396.6788	2089.8818	746.56311	850.57373	726.7713	1246.1993	760.8772	1443.0223	1141.6504	759.67212	724.29309	423.491	1798.4319	3215.3279	1131.396	2267.6646	474.17899	444.0986	1146.8765	462.49033	479.0043	2291.2625	2355.2034	1207.8457	486.9003	719.7666	1041.358	1205.4147	1326.2275	607.479	533.82678	270.44299	687.08838	569.07471	916.43408	925.74536	1303.6997	353.17856	1800.9467	344.49734	935.9043	955.32263	2642.3257	971.56934	492.54514	734.047	997.53064	815.56042	1025.9094	1921.2344	1231.7694	447.60416	411.87656	1965.2352	621.48059	3247.6648	2165.6143	1219.0428	1091.3492	2189.2727	1681.1793	620.19324	2931.3159	273.56885	2390.0496	734.82886	586.34729	520.1615	1692.136	1582.9089	2357.7061	1607.599	1780.4661	1185.3113	775.18506	667.71069	707.15796	616.51941	2318.0317	210.14717	1134.7491	630.6803	1744.2152	1220.7769	2949.0933	1425.1121	3199.7881	1361.3344	772.51001	1104.748	1300.9452	2068.9497	633.38098	2873.3669	500.54837
442.67075	337.6684	402.97748	386.8157	446.06302	407.24933	1836.9603	246.2726	539.11157	293.94223	593.22009	1682.7325	1185.5757	732.92297	632.59424	617.74182	398.66376	168.00125	629.59509	579.57227	444.64136	137.73218	1058.0076	173.56543	205.7075	605.49902	145.61507	435.97763	864.91632	1077.722	646.21985	136.65982	295.90228	1274.1598	564.64111	983.98419	1316.8267	448.16077	570.46484	539.74646	830.88306	544.26807	1060.2833	733.0426	564.89008	508.09167	281.97736	1278.5225	2110.2529	728.15833	1187.108	385.08344	296.59433	889.63342	374.686	389.04321	1597.8862	1579.3816	715.80798	371.02292	466.13733	805.55542	951.85309	849.6651	394.32556	410.05515	150.92699	452.91379	377.56314	631.13611	587.79132	1029.8168	284.45789	1511.7769	277.06732	535.28235	619.14319	2165.97	781.08459	398.86011	564.30219	768.18982	562.65625	767.78815	1317.3745	693.30017	324.96045	275.00912	1443.6471	384.92255	2178.8738	1190.8881	993.87781	876.70166	1193.248	1205.8223	504.33078	2083.9067	165.89178	1864.5022	588.42377	326.71558	291.12982	1296.1788	805.73499	1845.4657	1081.0895	1182.8901	639.37415	540.79126	419.11798	560.88464	393.50479	1471.3628	119.77849	765.24768	348.16516	1399.9894	818.56311	2117.2256	693.22717	2156.7695	866.28113	436.45416	705.73108	916.85571	1330.574	404.18326	1746.7522	340.5603
579.86121	456.50067	654.76819	576.12823	584.85864	513.11328	2717.0491	328.17514	694.94519	423.82141	904.02283	2542.4463	1343.9454	1135.0588	763.56067	903.14362	561.09668	218.63303	982.84827	882.15723	580.61627	182.5714	1484.7802	223.71097	243.47908	942.49707	251.87032	631.16516	1006.3724	1605.9901	949.00238	240.95055	444.03424	2009.1305	860.2439	1406.2783	2076.4683	745.42139	866.23694	730.81177	1250.6146	760.83899	1440.7018	1138.3344	753.69629	723.92841	417.2442	1800.9528	3235.7717	1127.8982	2266.7739	475.47937	433.74493	1146.3445	464.86227	479.4007	2295.0752	2355.4937	1219.4426	492.54221	717.11304	1041.6921	1201.1632	1321.0361	609.93317	541.05957	271.70224	687.6355	559.41425	919.42712	924.11646	1302.9014	354.10785	1810.2695	345.20697	943.84351	952.18878	2623.1165	972.10541	492.73755	736.96753	1002.2987	816.7157	1024.1812	1930.6451	1220.6718	439.2934	403.36621	1967.2573	624.71118	3254.02	2168.1335	1220.0319	1105.9485	2194.6162	1680.8258	625.9502	2936.6787	272.65967	2397.064	746.0249	585.47571	519.8949	1688.0479	1582.1459	2361.4326	1606.0258	1777.828	1191.3179	776.77808	670.52545	720.20258	613.81616	2306.0845	212.36319	1133.491	628.27612	1736.595	1217.6586	2948.7222	1424.9073	3188.3835	1364.8418	771.65796	1111.8112	1301.802	2105.585	632.03711	2864.0078	509.33136
436.74072	339.8631	403.45807	390.34094	442.61768	403.37933	1836.0875	245.30154	540.703	294.09119	590.76721	1671.3878	1182.2665	732.06744	627.30103	620.74139	396.23352	166.71666	632.44702	578.24292	446.0448	136.55409	1053.634	171.76112	205.18889	613.98236	143.81496	433.51886	861.99976	1087.4524	640.06329	138.4341	301.45343	1279.3029	562.50909	985.55945	1319.9657	450.56836	582.25647	545.42511	839.85706	547.72571	1065.3068	729.82941	563.44653	504.82617	280.30573	1270.8546	2129.3325	724.32574	1178.426	382.24622	293.0517	894.06476	375.94623	386.11591	1599.7832	1585.4148	725.89215	377.03137	466.46283	808.50214	946.70862	848.4339	395.60803	413.8819	154.64038	449.98584	372.55725	633.67468	586.01666	1025.5558	283.86115	1517.1648	276.58966	544.45319	616.16547	2131.9377	780.50842	397.40796	562.48279	780.84906	562.70654	765.54681	1326.4401	693.54419	322.00824	271.39398	1446.5525	385.64716	2176.6689	1186.1658	996.45343	876.72943	1188.8932	1208.4835	508.4657	2090.2019	166.90288	1869.9779	592.07745	327.12622	291.36505	1291.0526	800.51709	1851.9803	1087.1611	1187.4189	641.42871	538.13184	420.19775	565.34906	390.6554	1458.8124	121.5784	767.22089	347.27399	1397.7333	816.46155	2118.7698	697.01624	2141.8511	866.63391	440.63336	709.68054	917.67975	1353.8783	402.14923	1740.5575	345.23566
582.28516	457.90359	645.40552	568.50732	585.1626	516.4621	2718.824	326.78107	698.34338	423.17099	904.51239	2550.6836	1343.3845	1129.5251	757.40363	898.58173	562.49866	217.80093	985.90894	882.44122	582.57446	183.14467	1484.0985	222.31357	242.71028	963.02838	251.44862	631.33899	1015.3665	1613.2207	947.2901	240.29161	449.55673	2035.3967	860.50055	1412.7622	2097.8538	745.63477	880.5816	734.59192	1254.3344	767.37366	1440.4548	1141.5455	753.40613	717.68921	414.5853	1799.6339	3273.3142	1130.2965	2258.7676	474.61584	431.70029	1147.0701	467.90002	478.85474	2290.0298	2348.5061	1214.0959	497.55328	717.28326	1050.4	1200.0338	1314.1384	608.98303	546.2085	269.23856	689.4679	541.31519	924.23444	927.36212	1305.4901	354.16248	1802.6663	345.15973	946.46655	954.52179	2613.6548	977.44098	493.28589	734.04822	1016.3575	812.03638	1019.212	1944.2925	1208.9991	438.55798	399.1384	1976.9928	626.45612	3244.0876	2164.9934	1218.2622	1099.4613	2192.9133	1682.1381	638.28571	2920.4514	273.99976	2392.8743	752.53906	587.86896	521.875	1664.6954	1581.5868	2362.1008	1600.2733	1772.5533	1189.3024	777.38434	670.30823	734.12286	613.13611	2316.9819	210.0762	1135.4114	634.81689	1734.7109	1221.4924	2951.1431	1412.5059	3184.0745	1361.983	769.6441	1118.286	1304.4061	2115.0166	632.31415	2844.2966	499.80722
439.88013	342.51593	396.99774	391.30664	441.41553	405.73737	1836.8922	241.66806	544.51013	292.89514	589.82532	1671.0862	1177.0898	731.06512	624.50635	614.90649	395.04987	166.88039	632.42621	577.04315	447.50348	140.47951	1053.282	170.54817	204.05707	626.3244	144.4371	432.61646	868.61627	1091.5454	640.72888	137.69691	302.62598	1291.9485	561.23602	990.96796	1330.5303	451.32068	592.70898	547.13885	840.20825	547.03741	1061.7869	730.09821	563.76642	501.59753	278.56714	1274.5994	2153.7732	724.03143	1177.5221	388.51831	292.52472	889.96448	374.95703	392.34888	1597.2744	1584.0931	723.03503	380.63556	466.73248	812.81683	944.13397	846.68915	394.46039	420.75909	152.55118	453.92334	362.27362	637.68872	593.49445	1026.8892	287.61807	1512.7363	278.98819	545.09796	615.45087	2127.7576	783.55432	403.12823	561.52209	789.77118	558.55042	761.81342	1333.7085	683.08746	319.11826	268.66858	1450.8259	388.76556	2172.8538	1186.9666	997.93518	880.27667	1190.1931	1202.7686	517.94586	2081.1138	164.7494	1867.7271	599.2486	327.01749	291.86816	1276.6753	801.2124	1853.0835	1084.7986	1185.916	642.36475	537.1601	424.00262	580.68927	391.95502	1460.4263	120.55139	763.87695	350.33923	1399.981	815.01587	2120.6487	686.11133	2140.187	866.89301	438.90887	714.41345	920.83392	1361.4514	404.12561	1727.115	337.84155
584.70709	455.34521	645.01477	579.0816	580.73853	518.23926	2721.105	324.84772	689.73199	417.36829	904.40417	2542.1262	1339.7888	1128.053	751.58551	901.71106	568.24744	215.90672	980.38312	884.72339	583.38208	183.85092	1468.3671	219.11436	241.76759	977.4458	252.55843	630.68347	1012.3232	1623.7883	945.90027	238.53937	453.5722	2041.5549	859.75488	1423.2216	2104.7727	753.33173	898.44202	739.73413	1256.827	762.58691	1436.3949	1141.8313	749.2915	715.19482	415.271	1797.6975	3295.0964	1129.0172	2239.054	472.90271	427.19666	1151.0465	465.38864	479.63458	2297.2488	2356.2156	1227.3931	499.08597	714.2522	1051.6897	1198.7373	1312.699	606.17291	557.42236	270.18475	686.70917	535.23669	928.06702	935.14539	1306.0731	356.17346	1824.6002	346.53571	950.49335	951.28918	2595.1882	982.03235	492.26562	734.58392	1021.1539	815.92609	1011.153	1952.9198	1206.521	436.91846	396.93018	1977.2448	628.5412	3243.1038	2163.3062	1216.0569	1106.3596	2190.3303	1683.981	649.05273	2932.7224	272.08533	2401.7537	764.44733	587.43665	521.69812	1660.3436	1576.5433	2358.6143	1607.1899	1777.912	1177.522	775.76416	670.67072	758.62207	610.15735	2308.1387	211.25587	1135.4463	645.33801	1730.6265	1220.557	2943.5	1408.1709	3180.5371	1371.2507	772.159	1128.8998	1312.0891	2130.4016	631.91785	2828.4861	497.62659
445.38382	342.18091	400.02408	394.74118	438.28177	403.258	1845.8624	242.53645	540.56433	293.02512	587.76208	1673.3429	1188.7377	728.57416	621.98157	621.28186	397.45361	164.11081	633.66528	577.17047	449.8812	139.08777	1048.6218	167.24716	204.77328	633.88812	147.90314	430.61243	870.21008	1100.9703	643.18628	137.79913	305.82932	1298.9938	559.37225	1002.4144	1335.7598	453.3797	604.74927	549.96057	847.29456	544.4635	1061.0098	735.78979	563.3512	497.81577	281.49149	1275.8395	2170.4504	728.35168	1178.2986	383.38431	291.90933	894.34912	377.17261	389.95743	1603.2324	1587.3246	734.25513	382.16046	466.29282	821.35754	942.4198	842.95282	392.75809	426.43451	153.7834	454.05313	356.24722	640.25342	593.48517	1025.897	289.43188	1526.5463	281.7475	547.86328	619.03992	2124.1243	793.29993	399.62289	562.23657	796.91083	560.90234	756.89978	1339.2119	681.25537	319.10257	269.68521	1451.6033	389.83426	2183.0452	1189.6559	995.92322	883.70508	1194.3392	1206.0483	528.99213	2081.1567	164.31485	1869.5465	611.24414	326.69788	290.90851	1267.8751	803.71021	1858.2484	1086.8468	1185.7417	635.03467	535.08038	424.00974	602.12	389.27545	1469.8721	121.36528	765.79266	352.52612	1394.3474	814.73358	2119.0308	682.66052	2148.4497	871.37604	438.85437	720.75122	929.26465	1374.6207	402.49579	1722.516	336.59027
581.03064	461.32718	640.93896	583.53906	580.79639	513.3761	2732.6528	326.45859	689.70483	414.75162	902.38074	2544.9878	1337.3066	1123.0831	753.47687	904.53064	566.86182	215.71292	980.82007	886.38611	588.72681	184.67896	1464.3329	218.46362	242.90689	990.93787	257.47128	629.09607	1016.6093	1631.7434	951.82629	237.14157	458.17477	2068.2002	858.62329	1417.2205	2107.8464	751.18115	909.62292	739.5509	1267.2637	758.09009	1440.6337	1146.4557	749.78333	715.91309	413.25107	1806.5323	3313.2332	1131.9736	2253.283	475.58887	422.42355	1151.9011	469.50119	480.54004	2309.769	2365.0889	1234.3787	504.25204	719.06226	1065.2981	1197.2598	1306.2231	602.86804	562.39978	271.18021	683.61475	528.2865	934.09326	931.87219	1302.7061	358.49591	1820.8551	350.8114	951.20325	954.09644	2603.8115	977.17346	496.24127	732.7923	1030.0176	815.15063	1002.9391	1970.9418	1198.7185	435.15405	393.82199	1970.6833	627.26001	3265.2539	2156.4763	1213.3478	1115.6222	2185.2852	1681.6072	664.29089	2932.895	271.63397	2399.1218	770.84015	586.57141	520.51611	1651.399	1579.5962	2379.783	1612.3223	1782.7819	1177.1112	773.49377	667.289	772.57111	609.43555	2343.626	212.02011	1137.1311	645.96875	1739.0688	1221.0363	2933.8933	1401.4509	3201.1755	1374.6826	773.26184	1136.9316	1321.1406	2166.4148	632.8623	2841.1987	503.84348
441.3161	344.44638	399.90552	397.4837	440.29266	404.56891	1847.9883	241.88014	539.9809	290.10516	588.77618	1673.6041	1181.3301	724.31055	620.16144	621.8244	400.06433	166.3187	635.68671	580.19531	452.48682	140.55682	1045.3978	168.35352	206.59857	643.79315	149.08041	431.16974	873.92487	1105.2306	641.25354	137.00558	312.02011	1314.0598	560.59503	999.17657	1335.7635	451.50232	611.50311	549.19922	853.90625	540.73676	1060.865	733.10413	560.4624	502.35925	281.27029	1273.9178	2191.4495	725.48022	1180.1648	387.67731	288.33377	898.62793	377.06604	391.72821	1604.1166	1598.1388	743.21405	382.04645	468.77704	830.65515	944.36456	837.96509	394.04248	431.02057	153.10191	452.34406	351.61804	640.18341	593.58771	1028.5215	288.85587	1527.3654	282.04648	547.01233	616.19806	2121.2388	786.091	403.51709	562.53406	802.93738	563.19434	752.58044	1345.7178	680.15784	318.55276	268.74329	1456.0796	390.61108	2180.3792	1187.3127	998.01758	888.49957	1192.0164	1206.2876	537.22052	2079.0354	165.26752	1868.5132	614.1795	328.14465	292.42914	1262.2627	804.5152	1880.5127	1087.0458	1185.5398	638.78583	535.11029	423.20038	614.59033	388.9068	1487.0522	120.99565	766.21484	354.72815	1395.7189	815.4873	2109.5752	681.6449	2146.0461	876.26373	437.90125	726.81793	932.11395	1386.804	403.10864	1739.0607	338.9671
585.79272	459.32288	646.31873	580.30493	583.36206	516.77979	2749.4111	328.30984	690.98529	413.45428	903.29889	2548.4373	1344.9467	1118.3575	753.11597	909.71948	574.63428	217.51495	982.52435	893.02838	589.78546	184.85234	1476.2788	219.06573	245.72313	1001.5556	262.59479	631.09393	1015.3802	1622.313	940.29346	236.91469	462.09906	2105.6855	859.06354	1427.0575	2137.4724	754.53101	933.47784	741.40479	1276.6267	760.16821	1433.7024	1146.1542	751.25385	714.51611	413.73267	1809.2366	3319.5715	1130.8208	2246.6304	473.46887	420.53864	1159.7026	470.6825	478.23138	2288.416	2378.9561	1248.5881	502.35406	714.15991	1070.4598	1197.1206	1301.2684	601.04626	563.63062	271.98355	689.41534	521.48041	943.84747	929.55347	1303.5009	362.20129	1833.5886	355.33661	951.94135	952.5426	2594.8901	976.58008	496.30927	734.3125	1041.344	814.15601	995.83105	1974.7061	1180.4846	436.32416	389.93158	1965.724	628.61108	3237.5779	2172.3501	1223.8491	1126.6929	2197.3455	1668.1603	704.3548	2930.0867	272.40805	2405.876	766.57587	587.34711	521.82928	1654.7262	1586.6172	2378.5818	1608.686	1777.1877	1170.9929	778.64325	668.84106	775.4837	609.51355	2336.1367	211.49774	1134.0704	647.02039	1750.6067	1219.0612	2937.3494	1392.6232	3192.1458	1377.1539	771.10352	1145.8936	1327.5475	2180.6147	633.10437	2849.3318	490.93445
447.77017	344.63788	398.08942	396.62851	437.22775	402.33075	1868.7681	241.83815	539.09546	290.90042	589.427	1672.528	1191.5796	722.69592	619.46405	633.4165	403.96375	168.07788	637.00842	584.26465	455.61066	141.49132	1049.4707	169.07867	207.70676	651.64038	151.95798	430.69403	872.59039	1102.5459	634.68604	138.38271	314.90622	1345.9093	560.54651	1008.0833	1358.0212	455.76495	632.19525	552.20514	859.59229	542.78186	1060.3394	734.02997	560.53772	498.16693	279.15192	1280.405	2197.5176	725.24976	1175.3427	386.4278	286.7803	901.49438	378.66144	391.17798	1593.3639	1604.8822	750.99377	381.62054	470.40057	836.28918	940.96027	836.0827	392.27673	433.0672	152.49687	455.07242	349.41415	646.02972	590.90149	1024.1072	291.0582	1533.1924	285.30722	549.17358	615.71552	2117.783	787.20898	405.36365	564.96924	816.59277	562.67963	748.44189	1352.3901	671.14453	317.05798	264.77094	1446.532	390.96613	2167.0266	1188.9099	1000.8192	902.52405	1191.8333	1194.1858	571.30182	2077.9114	165.69595	1870.5762	611.09198	326.12851	291.39777	1261.77	814.19128	1877.9321	1088.0039	1187.8103	636.13892	536.6145	424.45795	614.90393	389.01068	1479.7714	120.65175	763.97168	355.73383	1406.179	812.69061	2117.3467	677.81244	2142.5518	874.27325	440.73315	730.28076	938.71912	1410.2629	403.86456	1737.5254	333.36707
587.76959	462.81158	644.92426	577.39166	580.60681	514.77026	2764.6912	327.11932	688.25146	412.30646	896.24152	2547.0923	1332.1884	1110.1611	745.89484	915.42145	570.56903	217.32988	981.02606	888.40533	594.15204	184.66714	1467.319	219.40767	245.30693	995.08051	262.47784	624.9989	1022.8198	1609.5157	952.82697	237.37885	469.86652	2109.4875	851.71405	1424.3081	2138.5466	747.51544	950.56891	747.39038	1281.9877	756.3645	1428.0345	1142.8208	747.2536	718.75458	408.48877	1794.3856	3324.5376	1128.6592	2240.251	478.89032	413.80182	1167.475	466.45654	482.36102	2285.5366	2366.8381	1249.7472	501.43793	710.90228	1079.5007	1190.8844	1289.9414	596.1286	569.06122	269.73138	687.26245	507.37115	940.31427	930.21973	1296.2493	361.12561	1826.9501	358.20612	949.8504	952.66632	2566.6946	982.74164	496.96674	736.7179	1054.1923	802.95392	989.27808	1976.5303	1174.6776	437.51898	382.75439	1976.4874	629.98993	3219.1106	2167.2183	1222.6964	1134.9285	2184.8086	1668.0007	697.4458	2919.6772	273.92535	2391.7554	771.15399	585.76526	520.54846	1640.5079	1585.7073	2368.7705	1604.8518	1773.4292	1173.2151	771.79193	670.07214	778.34167	604.25897	2373.4209	210.69469	1125.8774	651.84857	1744.4711	1217.2161	2911.8523	1386.2754	3199.4238	1383.7928	771.6839	1158.5552	1329.8799	2189.3718	631.00006	2847.0891	502.21082
446.04169	343.80579	398.98257	390.79852	436.04871	402.77643	1873.4067	244.22241	532.21497	286.33032	587.56946	1670.4636	1176.6044	719.60284	609.78845	634.35071	403.61975	168.3018	632.53107	584.50598	457.71893	140.26711	1044.912	169.37761	206.90356	649.70428	155.14389	430.35883	871.70508	1090.5369	645.0863	137.6295	315.38824	1346.5322	558.61377	1006.1896	1356.5911	452.93549	645.84125	553.2843	861.96564	543.41699	1058.3538	730.84021	560.41772	498.57629	271.84589	1274.2611	2194.8032	722.95923	1166.7593	392.15817	277.04639	906.99713	377.5152	394.78616	1584.4683	1596.9771	752.33887	382.57788	467.40781	841.16699	939.9259	831.47522	387.48972	432.4942	152.20944	451.22162	341.38196	645.37085	590.03101	1023.3444	293.23166	1528.334	289.82407	551.64825	613.82983	2102.498	791.81091	405.44266	564.39355	827.59613	550.51453	743.81787	1352.947	663.45453	318.64447	256.39233	1455.2234	389.14175	2164.6729	1193.7549	996.86053	906.76965	1193.6018	1191.4072	567.58368	2071.9739	164.90947	1866.4431	615.84644	325.14813	290.45184	1254.9835	810.1825	1869.2303	1086.5302	1183.6272	637.72192	532.17395	420.76883	621.08374	386.14008	1514.9174	119.90729	756.46277	355.30493	1407.4885	809.84076	2097.5662	671.95789	2156.6619	879.02612	439.13763	738.12207	941.21484	1419.158	402.64911	1732.3125	338.54785
591.48468	461.87781	646.32501	581.55658	578.03571	514.70282	2785.8921	331.19543	684.86432	406.3681	892.99695	2547.7549	1336.8257	1106.1482	737.75726	918.69781	572.22119	218.49924	967.87024	887.16089	600.78961	183.25514	1465.9824	224.61975	245.8101	993.29639	262.89453	624.39868	1025.6573	1618.8452	960.74786	235.41005	465.59241	2119.9253	848.62903	1442.6926	2159.5137	752.71265	979.39319	749.72217	1281.0297	756.09241	1429.7292	1138.1827	745.09235	711.8623	406.23309	1802.0598	3326.7009	1123.3015	2216.9722	483.87158	410.42078	1174.3333	466.06253	488.41693	2283.6899	2365.9326	1240.476	504.14523	712.6474	1085.762	1195.1534	1285.5114	591.40363	570.85583	269.79211	683.64459	500.56116	949.61292	927.47955	1301.5161	362.1535	1826.7809	359.88055	951.92688	947.22687	2569.8132	981.14215	498.77374	738.31232	1061.728	804.88696	985.64948	1976.4183	1149.7925	433.76068	378.12823	1972.1781	630.22565	3212.5972	2155.7634	1220.6898	1137.5531	2172.4509	1667.6064	701.78137	2925.7898	273.23679	2390.3079	774.33929	582.64026	518.48853	1636.0876	1580.2678	2354.2388	1610.0256	1779.6339	1171.4465	770.23267	662.85956	781.48364	605.60718	2395.8989	211.76253	1129.5074	652.22125	1750.3312	1222.3418	2920.8608	1375.3914	3197.5669	1393.564	776.48956	1172.4872	1339.103	2211.9543	633.61475	2832.2837	509
453.633	346.6488	399.74396	394.23511	436.01886	401.38318	1890.6594	245.06969	538.4563	286.14307	587.01135	1681.3285	1183.2729	712.08057	608.50641	639.72791	403.2475	166.99471	628.6001	584.4931	463.72095	142.00528	1048.004	172.54182	206.46288	650.50549	156.70457	430.06873	875.47028	1094.8423	652.56165	136.87772	316.05573	1357.411	558.59491	1014.2797	1375.5641	453.46234	668.86755	556.47467	869.02142	539.53796	1059.5669	733.41211	556.81885	496.19061	275.31812	1276.0975	2206.1726	725.92371	1157.2738	395.22791	278.91821	912.07587	376.02887	399.26575	1587.9893	1609.8278	747.01776	382.40503	469.40912	846.92944	943.90179	824.64386	387.30157	437.20526	153.2104	451.2337	338.625	651.43097	590.03119	1026.7754	292.30408	1532.6747	290.63306	551.33813	616.79614	2103.9268	791.16138	406.83557	565.75067	840.19843	554.21625	746.34137	1355.1685	653.10846	317.05145	257.34668	1447.4143	394.19476	2156.1814	1188.0004	1003.6312	912.68756	1186.7053	1195.6777	569.36279	2073.915	165.00526	1858.4993	623.86926	324.11102	289.83221	1254.3059	807.38025	1857.724	1091.207	1188.3448	639.17297	532.18982	420.09747	628.47156	385.87726	1523.8633	121.20622	760.71686	357.18726	1408.6478	815.24152	2103.8127	671.75427	2152.0754	887.2196	439.11328	748.88049	950.56769	1430.7235	403.41364	1724.4741	343.32452
593.99695	462.96609	645.26343	575.18835	579.38855	519.27472	2800.377	331.61218	699.33557	399.68784	894.55975	2551.2642	1340.6667	1091.3512	731.13184	917.30701	572.96674	218.83688	967.16187	890.08771	598.995	185.27588	1455.0232	224.63565	246.93384	995.36652	264.49536	625.58368	1023.7827	1599.4685	968.08875	234.24631	468.4299	2130.405	850.90167	1436.4525	2165.0596	755.35687	998.7182	749.95691	1291.7412	760.10986	1429.1442	1141.1857	739.20068	716.4502	409.27066	1796.5658	3315.0315	1126.026	2214.8359	484.91653	407.97812	1180.1458	466.46136	489.71426	2279.564	2374.5518	1235.2495	503.04871	705.13477	1087.6832	1196.6168	1269.937	592.14319	574.2038	267.38312	688.32935	496.07614	951.65094	931.2243	1302.4154	362.02151	1809.8143	361.51883	956.24023	948.24536	2561.4546	983.33093	495.61423	737.30273	1066.2877	807.9411	987.42682	1990.8219	1140.3375	431.23331	375.75772	1960.8999	639.00525	3206.1421	2147.6365	1223.3052	1146.3132	2163.9216	1667.0786	701.76917	2904.7053	271.96277	2394.271	771.44092	585.82056	520.76611	1636.4641	1570.4039	2343.0613	1606.9667	1773.4142	1165.6135	772.46326	667.2196	778.12622	607.96887	2394.4121	209.38753	1124.3219	656.18091	1760.9402	1221.4089	2925.9875	1365.946	3198.9595	1396.7374	777.15228	1192.198	1344.1356	2229.8181	637.61542	2827.1372	522.71863
452.23621	348.17493	398.71814	389.26697	437.09869	407.76938	1894.29	246.89856	542.82996	282.84695	586.43433	1679.6975	1185.0123	709.17188	607.9278	635.80304	405.14243	168.35114	631.49158	585.34485	462.16815	142.64825	1042.8776	173.29202	207.4967	649.41925	155.25095	428.83997	872.53308	1082.7692	657.24506	136.59882	318.5563	1362.3784	557.8183	1012.3645	1380.0974	455.86087	677.63312	558.02515	870.36163	543.05975	1063.7732	730.61957	554.763	495.44855	277.50803	1272.2305	2198.1821	722.16986	1154.5798	397.9884	278.06662	917.57135	376.92316	401.89618	1586.4976	1613.8962	740.82031	381.97168	465.39117	846.45215	940.78528	819.53027	383.27277	440.74316	151.19922	452.35522	335.74655	654.07819	594.73462	1023.4729	290.97214	1515.9619	290.4353	552.79059	612.86139	2082.3569	789.36951	406.36029	564.02771	847.67578	554.77075	743.1698	1362.641	656.4201	314.76276	255.4111	1440.4247	398.80603	2153.3972	1187.3777	999.68536	916.58539	1186.9802	1191.1235	568.06812	2062.0137	168.21219	1862.9561	615.18042	325.74231	290.77594	1254.7894	808.38464	1856.7024	1085.1543	1181.7478	632.703	530.66357	425.00873	618.53333	387.47522	1520.9907	120.3429	757.72266	360.60434	1415.8481	815.02441	2107.9895	664.04895	2156.5259	890.79663	441.62454	761.80664	955.4682	1438.1758	405.91241	1728.0537	353.78168
599.02533	463.61816	648.39069	576.51367	579.16034	518.56616	2822.5056	330.86304	695.76056	400.53217	893.83234	2547.5969	1355.0452	1082.2985	733.01788	920.98553	573.61975	216.65289	964.56805	891.79791	607.48248	188.04794	1450.951	220.14185	248.04544	994.04449	264.1973	623.88336	1022.2774	1584.8733	975.12372	235.82553	468.2536	2148.3086	849.3526	1453.106	2179.5276	752.45575	983.46698	752.13531	1292.876	757.18378	1430.104	1151.1597	742.73834	715.04102	410.10754	1803.5914	3309.3628	1134.7373	2199.9438	487.91272	407.78308	1194.1484	465.30896	495.80341	2269.9812	2378.1792	1231.3145	507.77948	703.90094	1099.5168	1199.502	1260.3444	590.40686	575.1861	265.02679	687.87537	490.87933	957.47504	916.18274	1304.2283	362.63293	1811.1796	363.74469	956.88129	953.96613	2574.5625	992.03851	492.98755	736.48114	1068.5277	810.49615	984.23608	1989.087	1134.6602	432.85492	374.91553	1951.7664	645.78003	3204.8469	2148.7654	1225.6216	1160.6277	2161.4729	1660.5281	702.72943	2903.7266	273.41302	2385.2795	773.0415	587.03259	522.80707	1643.573	1570.3381	2318.9907	1602.4668	1770.5679	1165.6418	772.38586	671.48462	780.02185	608.9079	2383.4731	208.02119	1127.7563	662.92395	1762.1007	1232.0013	2928.5469	1367.0031	3199.5085	1408.3511	781.88531	1206.1134	1352.5686	2244.3599	639.82214	2816.583	528.50598
457.63464	349.02673	400.65341	389.71533	438.35785	407.94019	1910.7385	244.291	544.78943	282.1709	587.20288	1671.0669	1200.3497	699.87592	605.59045	644.00244	405.09052	167.84058	627.79291	587.12732	468.99915	142.37508	1032.9037	171.36157	208.29922	649.66132	155.39044	428.87305	877.49902	1072.7733	660.60205	136.95174	321.2847	1372.7366	558.51562	1025.0802	1388.2734	457.09302	672.92401	559.37103	874.0202	542.61255	1060.1672	736.1626	561.93066	494.41376	277.61316	1276.3994	2198.6348	726.70557	1149.1426	397.81204	277.95483	926.19781	374.8866	404.246	1579.8555	1617.4504	738.43097	386.1178	466.47556	854.29736	945.17603	809.15881	382.6666	442.72675	150.63365	450.51654	331.27319	656.36542	582.29846	1028.3721	295.14426	1514.8678	295.51016	558.1864	615.95679	2099.0913	802.05847	401.54318	564.10132	851.27191	557.68768	742.53192	1358.9131	649.62128	318.41724	255.35135	1443.8719	401.22855	2158.0188	1186.6012	1006.7067	926.91888	1182.9093	1190.8688	571.29449	2059.6467	166.18219	1860.3376	618.1991	326.24176	291.75787	1262.8875	806.07471	1846.4397	1084.957	1180.3507	638.25244	530.63135	424.91934	622.95703	388.9201	1520.7437	120.01012	757.69397	362.88031	1420.2924	818.57104	2114.2454	667.8606	2162.2937	898.59204	443.09576	771.66364	959.3725	1443.2716	408.19708	1720.3198	358.13617
604.58893	464.02808	653.45502	578.77533	580.17548	516.8009	2832.3921	329.73447	701.75806	399.73059	894.57397	2548.606	1362.6805	1073.158	729.97589	920.79596	571.54175	216.87421	960.98322	894.88831	605.13196	189.04117	1461.6176	220.28513	247.55299	994.76843	269.11511	626.44885	1025.2827	1569.4906	972.07672	233.01163	471.02771	2173.9888	850.24963	1445.3927	2211.4338	750.31702	961.75403	752.32776	1302.9604	762.5752	1428.0125	1153.1293	749.05609	713.9093	412.36798	1805.3044	3308.5042	1136.9486	2186.4929	489.87213	405.79089	1202.9922	465.06378	500.47363	2269.9529	2387.8279	1219.1685	509.82922	698.21472	1087.093	1197.8907	1251.0553	590.1626	580.95105	260.92523	686.93433	486.71509	963.64355	915.3822	1303.6648	361.50244	1809.2108	365.2597	963.42535	956.43427	2561.3081	999.47711	495.55585	729.14185	1066.8654	800.02173	979.93115	2010.765	1136.1455	434.09637	372.54889	1947.8744	652.94348	3193.7432	2137.9204	1229.5847	1161.0703	2149.1523	1651.6604	701.104	2893.6448	276.91943	2391.2251	768.82361	586.81097	522.37976	1654.3412	1573.4614	2326.7334	1605.0673	1774.4493	1172.7877	773.45593	677.48566	775.96027	610.27301	2391.9705	206.20764	1123.6653	663.64429	1775.2366	1227.4426	2932.2407	1373.1201	3207.2671	1418.7925	783.604	1227.1572	1355.6174	2265.9224	642.22034	2802.2683	541.07007
458.63538	350.41357	401.75204	390.7851	439.81482	407.7067	1917.9753	247.16812	551.10107	280.79785	584.21204	1682.1849	1201.811	690.93884	600.24133	641.66235	404.17404	167.05806	630.20056	586.48389	469.75638	143.41003	1042.7585	170.01457	208.13925	647.02197	158.16531	430.13461	873.74048	1057.412	659.93872	136.52176	320.58612	1386.4727	555.34326	1018.2252	1406.8403	454.99631	647.85754	561.18652	886.21863	547.133	1061.1615	735.48486	559.1123	494.45682	279.83545	1273.4146	2178.8162	727.04517	1149.3143	397.73611	276.96405	938.42188	376.76083	406.3989	1581.7529	1628.1919	736.14087	386.54648	460.23636	848.34717	946.05139	800.17761	380.97415	442.24686	147.69293	450.68475	332.13611	659.02185	583.67712	1029.5691	295.68454	1511.9733	298.0202	560.80231	615.91028	2081.2283	805.08569	401.54031	555.81714	844.19836	552.37695	742.33923	1370.657	651.08282	315.20258	253.40047	1433.9718	405.88803	2152.7671	1175.5609	1011.8351	935.85254	1173.5598	1178.6807	571.06018	2053.9343	169.38161	1857.631	615.05786	327.94739	293.11255	1266.29	807.39746	1855.2745	1083.8156	1179.1174	635.6228	528.76599	428.38339	619.09546	390.17288	1518.2167	118.35358	759.56213	361.72818	1425.1385	820.61816	2122.6538	667.09753	2168.7454	902.94812	447.35312	783.49268	966.35413	1456.7365	409.63474	1715.9047	369.0592
603.77423	463.36389	651.4248	577.49341	579.05963	524.05518	2844.7021	331.49313	697.44904	393.7666	888.7934	2545.804	1367.1375	1063.2286	721.57867	919.55798	576.00842	216.10231	959.49396	890.48602	602.25165	187.1299	1455.446	217.44295	246.27524	988.48285	266.67523	624.55536	1029.1466	1553.835	974.25037	232.89705	470.76086	2168.7771	844.21503	1459.0139	2218.4392	757.828	959.26959	754.42139	1301.7958	759.52368	1429.397	1155.9448	746.36847	715.54535	410.41345	1803.42	3287.4839	1140.3462	2187.2358	492.28253	403.35492	1210.6514	464.91711	503.15833	2271.4492	2386.4331	1209.0767	510.61047	694.47345	1082.7136	1200.241	1238.2285	585.34955	579.10889	263.61215	684.99365	486.0108	960.41071	923.49463	1305.353	363.914	1806.1682	369.12994	967.64191	960.05835	2556.9575	1002.4894	493.133	723.06085	1052.4609	803.38843	979.79578	2012.7327	1130.936	434.04382	369.75104	1951.9479	655.98901	3176.7148	2116.7061	1226.8563	1168.9435	2129.1685	1645.8353	703.98022	2883.5833	275.99463	2381.8308	772.71045	586.04547	521.91614	1654.7107	1556.7629	2313.8875	1597.6035	1764.6229	1168.8201	765.8407	673.44073	780.7265	610.51874	2387.4448	209.64566	1126.8196	667.74072	1774.4359	1231.0459	2953.0452	1358.7542	3199.3313	1419.5131	785.26489	1241.0691	1356.9224	2261.9875	645.18335	2765.563	535.17493
460.3335	349.54968	401.86407	394.97406	439.3139	412.27744	1924.0828	247.45255	549.53864	279.25934	583.41266	1680.5085	1201.2219	685.05042	598.7594	638.00323	406.20309	167.71669	626.93921	586.07745	467.65082	142.43108	1043.511	169.07448	209.81778	646.04913	159.74631	429.62964	877.23871	1052.6393	661.08557	136.02184	319.99628	1386.8876	554.83728	1029.4363	1415.8329	455.46225	644.66266	561.48938	886.51733	544.41132	1063.4366	744.50928	560.92181	494.51141	279.45605	1271.1882	2183.9683	736.05432	1144.9525	404.07367	276.27832	940.59851	377.98785	412.78839	1583.2192	1623.0381	724.75989	389.17169	462.25238	840.65369	948.53754	794.07104	381.73132	440.74402	149.64883	451.47156	326.73761	662.31213	582.6665	1031.8032	294.9892	1511.2117	298.5231	560.34088	623.44739	2088.1848	807.6228	404.52863	555.67957	839.49884	552.01697	738.85986	1375.6495	650.66974	317.70917	252.24211	1438.9736	413.39612	2132.6733	1169.0859	1010.5182	933.9317	1168.0688	1180.2385	573.02295	2042.6984	169.46999	1857.1974	618.55566	328.28888	293.21527	1268.4178	802.56781	1841.942	1083.059	1178.72	637.85272	527.16522	430.6366	622.34033	387.76337	1526.036	120.19644	757.63489	365.37656	1432.2261	819.31458	2126.4319	666.61871	2156.1782	905.29828	446.3942	794.68884	965.77521	1458.5951	407.55334	1687.5554	365.64191
603.86383	464.67078	651.83264	578.52283	574.23499	520.95618	2842.5225	333.36368	701.98749	392.05457	888.87677	2542.3071	1371.1277	1054.4637	728.86176	908.74432	576.04773	215.47095	959.33521	892.09967	605.27856	187.34006	1453.6062	215.04239	248.43542	988.38751	269.36694	624.56879	1027.7249	1560.3496	973.81354	230.75583	472.79486	2165.2437	844.61737	1462.4309	2219.9644	755.82922	958.08832	756.93164	1309.6337	760.93683	1423.134	1158.5637	742.10065	709.74219	413.61389	1798.0891	3283.4182	1144.4141	2171.8787	495.77686	400.49591	1221.6479	464.28314	506.32587	2284.6318	2381.2769	1210.1582	508.49579	690.20673	1074.7854	1202.2871	1228.3364	586.61841	575.77435	261.52847	684.64429	485.9021	960.00885	919.26904	1308.4954	364.42206	1826.4623	371.31946	972.66467	965.67572	2549.6631	1000.523	498.89935	723.09564	1045.4094	797.43726	978.8147	2027.7505	1132.8093	432.18109	367.02972	1951.8389	658.72968	3148.6338	2105.9993	1231.5409	1168.8424	2116.7703	1642.9873	698.82928	2873.2312	277.98788	2384.1555	761.76349	586.84753	522.20868	1656.427	1556.2061	2311.6396	1597.6028	1765.4758	1167.1113	767.31885	674.36945	769.26471	609.34485	2373.2881	206.52957	1122.4349	665.38477	1777.6118	1228.2319	2944.5908	1364.0184	3187.3257	1420.5134	788.23669	1258.0125	1348.4095	2272.375	645.02893	2748.1323	530.38501
462.87897	349.81006	403.6958	394.57935	435.92755	408.53952	1921.6862	248.61441	550.99896	277.742	584.2735	1673.9827	1206.9878	679.60291	594.27441	636.27057	405.65042	165.04375	624.15063	587.43542	467.53854	143.57062	1038.2981	164.77324	209.51155	646.71936	161.34193	429.47333	877.9278	1053.3475	657.75409	137.28497	322.92542	1386.76	555.0874	1031.6721	1418.4509	455.58871	650.66565	559.28967	885.34882	542.83026	1062.3374	745.80493	559.77808	491.59079	280.62366	1269.3978	2177.6497	738.40393	1135.9597	400.05316	273.72864	947.25909	374.16418	408.35083	1585.001	1622.7361	723.14905	386.51019	463.6427	840.20447	948.01178	786.77124	381.9317	442.2309	148.75653	448.67462	326.25256	658.84314	585.81543	1030.4539	294.56604	1527.2789	299.88037	564.76984	626.78143	2080.7166	803.3421	402.31189	553.13611	828.50592	547.13623	735.62561	1380.7377	650.17529	314.40533	250.38463	1432.9994	416.8573	2114.6038	1160.2015	1008.6821	935.56909	1156.6519	1182.0305	567.28528	2041.8281	169.01689	1854.3892	611.04047	327.10034	293.11798	1268.8813	803.69702	1835.9161	1078.2433	1173.1115	637.43964	524.53577	430.89893	615.98047	389.27588	1512.36	118.95276	756.00232	362.22385	1438.5697	819.10449	2123.1238	667.56274	2145.1731	908.40808	448.3497	806.11578	960.99731	1464.1158	410.54779	1670.8177	359.89941
607.46918	464.53235	654.6347	586.77167	572.60016	519.56274	2848.687	334.03391	706.25928	391.4765	887.72937	2545.1682	1374.7963	1049.557	725.59723	907.44006	573.69031	214.19518	954.00079	895.82422	603.87506	187.20245	1460.5236	212.04106	249.78014	987.96777	272.54437	624.99805	1028.7059	1559.8447	970.91125	231.83627	474.71729	2177.2056	843.05652	1462.689	2223.3298	759.37354	981.53516	756.61243	1311.369	767.4256	1428.0278	1156.7574	747.71332	712.4093	410.32928	1799.476	3268.1042	1143.8632	2158.9802	497.76794	397.56439	1220.6298	466.57629	505.30597	2286.8586	2381.0889	1200.1675	500.76971	692.82965	1080.4727	1204.7955	1222.6276	583.82648	580.64868	261.75122	682.20575	487.54736	965.16553	932.76172	1310.3525	363.86865	1833.8336	372.66577	975.19476	965.49316	2550.835	994.90625	496.64667	721.28467	1030.9342	800.34985	977.39807	2044.3307	1142.8527	433.64642	364.96924	1943.6952	666.87445	3147.7183	2090.916	1231.8263	1171.1914	2105.1343	1638.9995	698.76422	2876.5847	280.17157	2382.5283	763.52429	583.6853	520.4541	1660.4619	1555.5818	2308.8796	1590.8214	1756.2612	1165.0455	766.18781	675.94055	771.31232	608.22797	2374.0139	207.97903	1126.0933	666.57983	1782.9865	1232.3831	2956.4194	1373.1486	3179.5586	1429.7455	795.48181	1275.7224	1346.8049	2283.7678	644.86646	2730.2483	520.28467
464.43939	350.29492	405.33929	397.52252	432.77832	408.2402	1927.1835	247.70731	554.32568	276.66327	583.69617	1682.9382	1211.8711	675.99341	597.31177	631.9552	401.52121	168.53029	624.97913	590.58649	469.96158	143.82788	1041.5724	165.95262	209.6288	646.82947	162.81691	431.15405	878.6131	1050.1512	660.05347	133.14627	320.81262	1401.4517	554.24243	1034.4585	1429.3402	457.58347	662.18506	561.9082	888.60907	546.46338	1063.3345	743.06915	563.73236	493.75449	280.71014	1271.8153	2171.1604	736.08826	1129.6849	405.81512	274.67218	948.07794	374.77167	411.6051	1589.9816	1628.9244	718.93304	385.23175	459.54944	843.67316	950.06317	784.0188	380.66046	445.59027	147.49466	447.52002	329.0777	656.11011	593.53772	1033.563	295.30676	1531.3875	302.15863	565.41187	625.41333	2081.8777	801.44788	404.58643	552.63251	816.50641	550.71863	736.45911	1393.9288	650.68463	315.52094	250.57533	1426.4097	420.71497	2120.3894	1155.0402	1014.3875	938.29968	1154.1965	1180.7106	569.05164	2040.2036	168.06548	1857.1946	610.65851	327.17847	292.37421	1279.1672	804.89728	1835.2703	1078.4768	1175.0471	634.95459	521.06403	430.24866	614.52747	386.70654	1519.7522	119.73001	761.45007	361.2681	1439.972	824.81287	2139.1565	668.19702	2150.0457	912.50085	450.97812	816.82623	962.07825	1465.1847	408.54578	1665.2025	353.57666
612.77673	465.64062	654.21454	599.7066	572.75562	521.6297	2856.9673	334.5293	710.20099	387.58466	887.40063	2550.8816	1378.6716	1050.1293	726.5871	897.96558	571.38483	217.09074	951.74976	896.73621	605.96094	190.36914	1465.728	212.94737	248.64587	987.09131	273.59094	625.41406	1027.7251	1551.4674	974.00842	234.31494	475.48065	2198.2534	842.36536	1473.6315	2235.5918	757.47192	970.13257	759.95593	1311.8872	768.99194	1427.6683	1153.0914	750.52521	716.5979	415.88739	1794.6771	3272.0723	1141.8002	2152.5862	502.76996	401.84937	1230.6891	467.64243	510.3974	2294.5273	2386.9756	1199.2555	500.09628	691.74628	1076.2108	1204.2153	1223.0179	586.89673	582.19421	258.6106	681.96387	497.8197	969.33362	943.90283	1309.734	362.3974	1831.1647	373.12567	975.63062	965.08203	2551.4565	995.51831	501.66046	721.297	1008.2899	806.17468	972.91333	2042.6243	1147.4412	432.24316	368.37738	1943.7889	666.51166	3120.7263	2078.687	1236.1143	1180.2832	2097.2402	1638.4899	690.00232	2871.8284	279.75818	2387.1782	758.82855	585.62512	522.19666	1667.1713	1554.4506	2321.1528	1588.5183	1753.9105	1165.3304	759.22424	672.60858	766.40472	607.98462	2385.72	207.03389	1120.2976	667.12695	1780.327	1227.9984	2966.1121	1386.7917	3199.448	1432.5929	795.14862	1293.3688	1355.0028	2278.2119	646.06152	2717.3757	530.15363
464.4563	352.75134	406.81177	406.36969	434.87585	409.17612	1928.7021	250.26035	556.62811	274.8472	586.80499	1681.6055	1217.5173	675.71155	598.78223	630.15442	401.85172	169.6257	618.90967	594.66412	471.01318	146.43529	1050.3635	165.83969	210.27081	650.48102	162.8295	432.99408	879.84674	1043.8042	662.35553	135.80626	324.74332	1411.2555	557.19257	1042.7727	1431.7339	460.673	653.81769	565.96765	895.15808	551.49945	1063.5613	738.42999	566.11823	492.49805	285.88336	1274.4187	2171.0579	733.00922	1128.1196	408.90894	279.19467	951.54907	376.60266	414.90973	1595.2593	1638.249	720.23853	383.57941	459.57343	842.36401	953.43231	782.85339	379.69415	446.6026	148.40536	443.04993	333.99316	662.23523	602.27441	1036.6116	295.38596	1533.0852	303.72928	567.91534	624.27625	2074.9407	810.48157	407.42987	553.3252	801.36206	554.61023	732.34106	1401.2876	657.15222	312.68307	255.14276	1429.7656	417.45935	2093.469	1151.2825	1013.8672	942.33496	1152.2036	1180.8491	561.55792	2034.5283	171.30231	1867.4774	608.91602	329.42047	294.58447	1287.2174	808.03516	1843.0421	1077.6383	1171.0945	635.8136	519.05695	423.42126	613.22272	390.40253	1517.0726	120.01999	759.8009	363.42758	1444.1145	825.70605	2139.2554	676.27832	2153.4319	917.79742	452.01859	831.81531	961.47778	1471.5256	412.88226	1654.304	362.41937
614.16956	466.85654	653.55627	600.04431	577.61316	518.06921	2860.7153	334.45569	706.16687	388.01718	887.49146	2546.7363	1388.9175	1047.9579	720.74585	900.69397	566.69757	221.89914	945.72021	896.23572	608.26086	189.41568	1459.8462	215.33588	249.89658	987.13086	272.86914	623.91315	1032.2654	1554.5052	983.02637	234.60104	475.13522	2208.9077	842.88684	1472.6409	2236.9883	761.40991	969.92773	757.57501	1320.545	771.55408	1429.2517	1150.5663	752.02332	717.31293	413.48563	1798.7775	3250.3638	1140.4034	2163.2405	504.61569	399.2623	1233.5685	463.29663	507.36813	2314.1111	2389.48	1189.8101	498.45361	689.30774	1076.9229	1205.6375	1219.9658	588.06189	582.97406	259.19427	680.9082	501.1077	967.36365	954.18823	1311.599	361.44095	1834.4846	372.27872	985.11938	964.5592	2549.2764	1007.5873	496.83694	720.24939	1007.8514	809.31732	968.34741	2070.2297	1154.4048	435.44632	365.87418	1938.1282	671.20923	3102.585	2074.3513	1241.3342	1179.5393	2102.6917	1641.627	696.33856	2858.0911	284.0632	2387.574	762.77014	584.91614	522.42572	1679.4277	1539.3876	2333.3071	1582.191	1749.8367	1162.0441	760.79388	673.1626	771.901	611.48254	2383.6333	205.70526	1127.5757	670.61169	1785.4747	1237.8009	2981.5107	1398.0654	3210.0979	1435.0581	795.09174	1308.1785	1347.3669	2293.3286	650.61951	2724.3845	524.95557
470.20312	353.65039	403.97388	405.04272	437.8222	408.65039	1932.2269	249.35622	558.41602	274.56686	585.66516	1681.4691	1223.2026	675.70941	597.56995	630.8031	402.27185	172.46268	618.08203	593.59509	466.02948	147.52203	1048.843	166.86789	209.68915	649.00647	162.67639	432.09494	879.46173	1044.7056	666.23438	137.4747	323.92743	1420.361	556.08142	1043.7737	1432.9178	459.37537	654.14172	563.633	896.57837	555.59039	1061.9323	738.36835	563.7489	496.03656	285.33768	1273.3821	2165.7952	733.71771	1133.4197	413.35492	277.53979	958.94861	375.54422	415.27692	1605.5206	1634.8662	715.51093	381.52213	459.37305	843.71924	952.24957	782.53003	379.5025	443.27225	146.632	449.69342	334.87183	661.01477	607.65454	1036.6838	294.38492	1527.8657	302.83084	573.22394	624.45746	2084.5669	812.01868	406.91571	551.17688	802.19019	556.01105	728.88586	1416.2449	668.51929	315.40884	253.61621	1425.6213	417.56543	2088.6465	1148.6001	1020.1195	942.37134	1152.1968	1183.124	563.87512	2023.2125	172.22537	1865.9514	615.06641	326.27036	291.92664	1292.2842	800.98895	1861.6198	1068.9119	1162.9163	633.16571	523.03674	420.92047	620.87524	393.3223	1529.1938	118.15141	760.86011	364.1676	1443.1517	827.54175	2149.061	687.49738	2167.2896	920.08032	453.56079	840.61255	959.63208	1479.0558	416.6459	1652.4316	357.83124
617.13458	467.27411	654.29163	603.41846	573.58539	519.07593	2865.585	336.61295	713.83783	384.97528	889.03381	2554.1401	1392.4752	1044.9261	725.2522	892.26123	565.69275	218.85071	944.85394	904.28186	608.1557	192.59941	1474.4238	213.46625	247.60593	989.39636	278.28574	626.66241	1026.6411	1551.5328	976.64087	235.24306	478.91626	2221.7844	844.18555	1471.1775	2240.7314	759.25183	995.93555	757.37683	1316.5498	772.58765	1432.6429	1142.6604	748.55811	717.98059	419.30396	1794.8872	3240.3872	1132.8635	2161.4868	507.31381	407.11798	1234.6909	466.34247	510.46591	2314.157	2396.9548	1180.7603	501.6178	691.39502	1074.6183	1206.8104	1216.9097	581.32678	582.74677	259.71689	682.39819	508.83142	973.19263	953.28821	1312.3353	362.46964	1837.7024	373.20236	981.52533	960.60364	2566.9629	1001.6796	499.19742	718.51733	1002.9287	814.03479	961.86145	2081.0632	1153.8071	433.93753	371.20172	1933.9683	660.54688	3095.3032	2066.7744	1256.5698	1182.374	2097.4578	1639.2174	690.80188	2858.1023	283.43823	2400.2695	760.9342	586.63843	524.19623	1680.8174	1538.2052	2339.2708	1577.1571	1742.5498	1160.5544	756.02197	664.66296	770.7887	612.0813	2391.3135	205.68179	1122.2944	666.69873	1787.9767	1235.5493	2988.4775	1409.9224	3218.343	1444.3627	797.39417	1333.9419	1348.1222	2304.6458	652.76587	2691.0024	525.55316
471.11694	353.33771	403.05261	413.15167	436.18719	404.49631	1932.5912	250.24866	559.86859	272.43262	583.93811	1686.6672	1227.0957	675.97266	593.32751	621.35229	398.73898	170.97221	621.90997	596.2356	471.33862	146.07948	1056.9091	164.86351	209.33473	647.26587	166.79951	432.65207	877.36957	1041.86	663.41162	135.27449	327.3324	1429.5583	554.23901	1041.65	1435.6801	457.70688	668.67273	562.58057	896.67145	550.4928	1065.8737	734.0929	567.79541	492.64673	284.8877	1263.2839	2143.0627	729.73163	1133.7822	410.91986	278.54016	965.87103	377.84085	413.69769	1610.0463	1641.363	708.45673	383.52316	456.18719	838.96002	949.81879	782.89819	377.48505	443.29648	146.52103	447.38159	342.70203	662.92322	603.85071	1033.7891	293.63953	1530.4745	301.96722	570.90625	623.44635	2088.1941	801.17322	404.76324	549.54016	794.47913	556.91528	725.7821	1414.9574	666.58472	315.02899	252.97527	1422.6196	415.57867	2079.6978	1141.3762	1029.0748	944.47693	1147.0393	1180.7668	561.25012	2025.2821	171.34892	1866.0573	607.85211	327.59085	293.59958	1295.511	799.77472	1863.8059	1069.0916	1161.532	630.74597	517.3064	418.91046	613.97076	390.79782	1525.2678	117.28845	755.16699	360.30569	1439.8213	824.54492	2162.9136	688.28809	2167.1777	922.26367	453.33585	854.52661	958.69055	1480.9579	414.5322	1638.1606	357.40094
616.0451	465.85327	652.7757	610.80322	574.8551	515.21924	2868.7146	337.32898	704.87109	381.80981	885.60974	2551.6536	1408.0486	1043.546	721.33936	892.85577	569.11133	212.62999	940.75116	904.65491	607.17798	193.25526	1478.2865	207.27406	249.67715	986.18188	278.10208	625.5929	1021.9828	1558.3058	982.48785	232.39781	478.64923	2210.6128	839.87866	1479.3677	2226.0679	758.70868	995.34192	760.58691	1316.9844	761.29675	1422.849	1146.104	753.41266	719.38599	420.37183	1805.1328	3240.4705	1133.2175	2154.7021	505.52789	406.88562	1235.8594	466.00717	504.4577	2288.3677	2386.8528	1176.7207	506.58035	691.12146	1079.5291	1210.0122	1215.0636	584.35773	584.61108	257.52521	679.55621	511.76208	973.0332	948.95349	1316.3225	362.38513	1821.6399	373.29767	976.65533	962.31256	2574.7898	997.58636	497.35547	718.354	1002.9501	816.37842	954.31165	2076.772	1159.0889	432.66687	371.39191	1930.8093	661.77533	3084.1658	2058.8591	1251.0621	1180.3506	2092.4976	1630.7429	688.61865	2848.4092	281.99304	2398.6177	760.71161	582.61975	521.55322	1690.7247	1541.2793	2351.1565	1572.4893	1735.1018	1161.7153	754.01819	664.31732	770.58508	613.77551	2409.4961	203.57423	1117.8204	662.84869	1780.0125	1237.8811	2980.2083	1409.8069	3222.0254	1442.5782	798.64417	1340.9003	1346.929	2315.4387	655.2804	2671.7432	523.31464
472.73703	352.47787	403.77917	415.10599	434.74393	408.02991	1937.7535	250.72929	554.92139	268.31119	583.69409	1681.8088	1233.7616	674.6922	595.38483	624.70459	400.82697	165.53967	616.0769	597.77106	469.7644	148.72389	1058.6129	160.47293	211.92094	646.79523	168.20461	432.28699	872.58868	1048.1929	665.71814	136.80266	325.35718	1424.8757	553.78491	1044.6017	1429.7776	457.94434	675.77692	567.94202	895.36511	547.22253	1062.7495	736.43915	569.16705	492.48413	285.70514	1266.562	2153.7268	729.55286	1126.1455	413.94305	277.41238	959.87732	376.16888	411.97375	1592.0403	1637.2332	709.30493	385.1908	457.84937	843.75598	954.1889	780.52966	377.18494	445.83667	146.98866	444.16727	341.06461	663.88531	603.42596	1038.7631	294.81085	1521.1929	303.12677	568.1543	623.76813	2097.2217	802.25244	406.42139	551.5174	792.38751	554.93909	720.54211	1412.5681	668.9895	312.4978	253.12689	1427.2264	418.07721	2076.6963	1141.0144	1026.3097	948.91754	1147.0073	1176.4169	555.66809	2024.1552	170.62546	1862.1582	611.01959	327.4007	293.85718	1298.2942	802.22791	1867.4447	1064.4476	1154.243	628.77582	512.79535	420.72504	617.74915	389.68182	1544.4172	117.5143	754.69055	358.45282	1438.2507	827.98059	2158.0278	695.46667	2175.2935	923.6944	454.88531	860.33612	961.17365	1489.6112	413.9895	1627.4778	358.70096
621.46991	465.96051	656.15399	614.77008	570.66809	516.56494	2875.6379	336.76849	700.14362	379.56061	881.62592	2552.0388	1399.7322	1045.047	722.64978	888.37982	566.18195	210.12688	938.53357	904.48431	607.31519	192.36174	1481.8394	204.65218	251.18619	982.13031	279.76932	624.7923	1025.5107	1556.9287	982.19257	234.75993	481.32672	2229.8359	835.40594	1478.3486	2235.4751	757.4527	1021.7145	764.69427	1320.0168	762.724	1425.7688	1147.3787	758.4809	719.6814	419.33551	1799.6206	3229.1719	1135.603	2157.9087	507.67285	407.35315	1229.4637	466.97864	506.96344	2256.9832	2394.4214	1179.8364	504.46295	690.19275	1078.6396	1213.4885	1216.006	577.61523	583.74377	261.44427	678.31818	517.76831	967.98907	955.12396	1319.1797	362.01648	1826.7382	372.65833	968.90369	964.33551	2586.8335	998.87469	500.37738	718.04517	997.18719	816.57312	948.38531	2089.4873	1163.5256	432.89813	370.74213	1932.4519	663.31183	3070.3457	2058.4231	1258.554	1189.9121	2097.8704	1636.689	683.28479	2841.2498	281.74133	2408.6357	758.65302	582.54852	521.27722	1685.5908	1542.0664	2356.1196	1568.5349	1733.5435	1162.9663	749.08093	663.98444	768.53937	610.19714	2405.1445	206.22612	1116.683	660.45288	1773.5278	1229.7217	2988.9463	1429.5963	3239.5789	1442.022	806.33765	1355.6245	1353.1387	2322.0325	652.6853	2653.5378	525.87384
474.6438	355.78601	406.09204	419.03638	432.73688	405.95166	1936.8865	251.6669	551.28339	269.30127	583.86835	1684.1208	1234.5955	677.21887	593.10962	619.93634	401.5296	163.34756	617.17859	600.78766	468.4729	147.9933	1066.0598	158.20328	211.59251	647.8656	169.38557	433.98413	875.20941	1047.7366	670.36261	137.21779	328.34467	1434.1094	553.84747	1048.266	1432.6216	459.66711	690.04468	568.92645	897.59052	543.1781	1065.5774	735.99225	568.89563	499.1051	286.5137	1268.8198	2137.6016	729.40887	1127.2324	413.41693	279.82455	951.93646	377.315	412.83899	1569.5884	1643.6516	717.75311	382.7887	455.91962	843.57977	956.56891	784.24463	375.85297	447.00781	146.42609	444.6748	345.57874	666.995	610.69757	1041.1185	292.7691	1531.5183	301.06818	568.05151	624.9538	2108.054	803.73944	407.73761	552.26813	791.23206	563.54388	721.90552	1424.9006	673.03296	314.21442	254.65982	1430.3541	413.91864	2063.7466	1132.5631	1031.1091	954.51129	1139.5685	1176.9443	556.6192	2016.1411	171.34543	1876.1858	610.85712	330.65698	296.27597	1301.0745	800.79468	1866.6909	1065.322	1156.7051	632.54144	509.39032	416.11005	617.27972	391.35266	1534.959	116.65134	757.16779	358.16156	1432.4731	826.76538	2162.2288	695.60852	2182.8125	924.35785	457.3158	869.4859	963.56805	1494.5806	416.8764	1611.3032	362.33551
624.23132	466.41962	651.25403	627.13959	576.55304	515.66357	2869.8608	336.35663	694.93872	376.2016	883.56946	2553.7859	1398.526	1045.7	719.39294	891.36823	573.09808	210.08635	939.93018	905.55603	605.38397	193.32292	1489.1191	203.00621	251.22823	984.64795	278.09991	626.44128	1030.8097	1552.1741	987.07782	237.40306	482.49829	2246.938	838.7522	1471.71	2233.7078	756.13165	1075.1115	765.11963	1320.9824	758.60645	1429.6139	1143.6882	752.75049	717.73413	419.5835	1799.6724	3217.1729	1130.501	2161.0149	505.75769	405.80652	1234.8336	467.36557	505.61493	2233.7632	2399.4438	1184.3983	504.52023	694.62207	1082.6012	1218.3726	1217.8187	575.33698	590.05042	259.99774	677.39923	525.69183	974.08508	934.23566	1324.6432	361.12793	1828.4703	371.55377	973.38879	958.7724	2577.2212	983.74994	498.84094	712.94336	1005.6427	817.94952	946.32001	2100.4089	1195.3374	435.40759	369.77496	1927.3336	655.75873	3055.9268	2045.2748	1261.5802	1186.0747	2082.3738	1630.9882	699.83179	2841.3108	283.68225	2426.6956	759.72791	584.28027	523.25793	1690.9771	1525.8861	2362.0664	1565.6411	1728.501	1155.6105	750.79456	656.3454	770.60889	608.49487	2396.7336	204.29146	1114.5552	662.63751	1776.583	1236.4429	2983.7632	1430.7927	3222.3699	1443.9974	806.95844	1364.3872	1346.7233	2333.332	652.9082	2641.2871	534.17926
477.58319	355.2099	404.76111	425.88336	435.29596	407.53265	1943.9629	251.39366	549.03271	265.69629	585.74512	1683.9043	1226.9387	674.3949	592.02917	622.34912	399.71759	162.3149	617.22382	601.65332	470.20547	149.25003	1066.4735	156.25902	212.63069	650.06494	166.8304	434.1998	875.98822	1041.6863	670.63367	138.2493	331.74695	1448.1024	556.12268	1041.3497	1433.2175	457.48206	731.35388	566.08569	899.42059	540.63123	1062.6096	736.28491	569.07959	493.40646	288.73364	1266.3689	2134.9351	729.23596	1130.3689	411.96692	280.42615	958.13971	377.84641	412.48468	1552.6359	1648.4167	716.87494	381.73618	457.42975	847.33228	957.66229	780.84674	372.62909	451.09695	149.10793	441.80524	350.27698	662.8866	595.42047	1042.9386	293.55676	1516.3511	301.35522	567.53748	623.0177	2103.4048	794.51056	406.80975	545.99359	797.43811	562.70245	720.66205	1431.2428	692.96613	317.19617	255.53142	1426.5288	409.08466	2057.5505	1131.4435	1036.4691	954.31104	1138.7856	1175.621	564.42468	2011.2971	172.94408	1887.6974	608.21234	325.77136	292.50632	1306.0936	794.99438	1871.2716	1060.1223	1149.5674	628.67987	510.98172	410.914	614.24371	389.67245	1541.4967	118.47545	751.39117	356.53839	1428.7375	827.0752	2162.304	703.85852	2175.1345	922.34424	459.18457	873.37402	963.20911	1501.1185	416.00424	1604.6111	365.85565
624.67072	466.6239	654.31274	630.78369	573.26678	521.08508	2880.7966	336.54623	697.99756	374.31628	883.61035	2552.8711	1394.9377	1046.4978	717.05347	894.70947	574.4054	205.71712	936.2533	908.16638	611.24255	192.67505	1498.4508	198.19157	253.13551	985.11121	283.35089	627.41846	1030.5802	1548.5691	986.67102	235.96194	485.82971	2264.2964	839.44568	1478.948	2239.7849	763.10193	1085.0082	766.88684	1319.4808	748.84918	1427.6527	1143.735	758.65192	717.23083	421.40991	1803.2555	3215.5947	1136.9463	2152.3303	507.90845	405.6507	1234.7289	470.93243	507.70819	2196.0071	2405.7705	1196.2816	502.78821	702.5495	1082.5768	1220.8129	1217.5143	574.53644	595.90265	262.75629	678.00446	531.80756	972.8479	930.19031	1329.005	365.12262	1814.7213	375.69354	957.61658	965.11267	2597.1406	983.51367	500.57471	713.12445	1013.8717	821.68628	948.41565	2116.2766	1194.3518	436.37262	371.92657	1931.0292	652.99731	3052.9617	2044.2316	1264.0828	1195.0471	2081.5444	1625.2137	710.57147	2844.4558	283.4906	2441.387	757.20612	580.46643	520.51965	1693.5475	1540.7937	2362.3848	1565.3884	1727.7805	1165.4979	745.38904	654.73083	768.5509	609.03088	2362.45	204.8573	1119.6006	663.53381	1764.1184	1245.1073	2994.3499	1441.6687	3223.0283	1440.3884	812.33606	1372.8927	1355.8125	2342.4895	655.50256	2610.6973	537.88312
476.97144	353.85754	403.97516	427.25861	433.45148	407.63925	1943.7717	252.25079	550.85571	264.84106	585.55249	1683.8473	1229.1404	679.6167	593.54944	625.90533	406.73361	160.97182	616.6759	603.40588	470.72043	149.32385	1073.0203	154.29051	213.0069	649.81885	169.19528	436.53452	872.64648	1039.2731	672.18433	139.50687	330.1897	1459.7491	556.45605	1047.9708	1434.9768	460.49026	746.84424	572.40186	901.92615	533.80963	1064.5626	736.39374	573.73529	497.28873	287.97656	1264.0734	2138.2305	733.04041	1126.0627	413.30725	280.83691	954.72827	378.96487	413.77972	1521.7604	1650.3254	722.18506	381.92178	460.91895	849.49634	959.04285	787.27283	372.78564	451.0831	150.56711	439.9837	353.93506	668.76135	592.19604	1043.9293	294.84918	1516.197	302.87195	556.44458	626.88751	2116.2275	790.98041	407.97528	549.66791	804.99951	565.39746	722.68469	1442.183	691.65149	316.83066	255.23558	1429.071	407.2392	2056.0259	1129.616	1035.4564	961.89819	1135.2802	1180.4863	576.42517	2017.3734	172.24147	1903.7432	610.38977	330.49091	296.4039	1308.2639	806.40106	1873.4467	1059.0101	1151.1005	634.7948	510.66299	408.66699	618.41705	389.3688	1516.6552	118.09183	755.63135	362.01804	1422.0555	835.66992	2162.8687	706.10059	2176.259	921.64795	461.92093	880.13147	963.67651	1506.6136	416.59879	1583.5181	369.0683
628.71649	468.40302	655.43158	630.1817	576.41779	523.33783	2893.5344	336.92743	697.74518	370.41071	885.59912	2564.3633	1407.3556	1045.9614	714.78497	901.62274	578.02155	210.65492	941.06934	909.7832	614.13513	196.7328	1503.1906	200.2234	252.18651	986.87561	286.70618	629.19104	1027.7549	1551.5054	984.30267	238.8336	484.80408	2284.6924	840.26514	1480.3933	2242.4736	763.3349	1116.6609	768.07605	1329.4401	747.71295	1428.7002	1140.4397	761.84198	720.75873	426.06281	1800.5865	3231.5581	1136.4978	2162.5227	510.50885	410.31763	1240.3485	471.504	510.6004	2160.3259	2401.6216	1199.1582	503.77011	706.24432	1084.896	1221.4907	1217.4602	572.82104	599.71021	262.53262	674.22357	533.63074	976.41589	920.19049	1329.3507	365.50256	1815.761	375.52942	952.65527	963.10638	2600.5745	985.30817	503.09094	716.03259	1022.1768	824.7652	952.07831	2127.1946	1211.2046	437.98749	375.21326	1936.6982	650.0791	3027.9497	2040.4958	1270.0967	1193.1642	2077.7852	1623.1866	719.93713	2866.7263	282.79608	2442.5647	758.74554	582.20898	521.14709	1702.0193	1548.8383	2377.7888	1563.5359	1725.7775	1174.6561	748.74976	651.90692	770.22522	608.88599	2362.011	205.59299	1117.7871	666.57031	1765.3223	1262.2788	2998.3677	1443.2781	3213.6028	1443.9685	819.44592	1380.7826	1356.5632	2366.4353	654.96814	2614.3538	535.79437
481.42477	358.31143	402.83905	427.80545	437.68008	409.47205	1948.4446	253.64183	556.93396	263.64127	587.8501	1690.2844	1234.8171	677.79865	587.50403	632.17328	409.83643	163.21054	616.89673	604.39539	474.13666	151.22708	1072.3416	153.69302	211.9319	651.50568	175.46266	436.89691	873.44733	1039.8256	670.66608	141.69644	333.96884	1478.6906	557.23206	1052.6724	1438.1562	463.01001	769.00549	571.12793	905.08301	537.26465	1064.3556	734.38916	575.78528	500.09467	293.48187	1274.9565	2140.4077	732.71124	1131.7717	413.27222	285.76428	961.18018	379.27539	413.72382	1502.4481	1650.2356	728.09094	384.9624	465.29456	854.61011	960.33246	784.89642	369.00128	457.41998	151.15169	444.00595	353.96323	669.97809	584.67755	1045.7396	298.33325	1520.2788	305.92578	554.00085	624.94586	2120.4448	796.31116	407.91986	551.69702	815.12433	564.67554	718.82074	1452.679	704.98291	320.86365	260.23505	1427.6547	405.78479	2038.561	1130.2823	1042.0107	961.72278	1134.9495	1169.2004	591.53394	2029.5848	172.46219	1904.5413	607.62592	330.16873	295.94159	1316.6531	805.84509	1894.1213	1062.2997	1153.4591	638.84271	511.32404	407.78357	615.1463	391.04187	1510.2444	119.46864	755.28619	364.04968	1425.3339	845.22626	2166.4099	706.9176	2168.3848	923.84583	464.47205	883.80347	965.95984	1521.8569	418.44598	1589.0605	369.54251
622.69232	466.33777	654.52588	626.86005	574.63794	520.62158	2890.7656	335.33215	698.29169	369.49969	890.39526	2553.6013	1404.8126	1038.6876	711.57526	902.29749	578.84558	215.31451	945.65607	910.04553	612.45343	195.30579	1497.1967	200.69971	252.94337	987.41772	288.4201	628.53162	1031.0829	1558.4294	988.00098	241.62567	488.79779	2312.9592	841.31372	1473.9476	2247.0483	763.57397	1120.6985	768.78613	1320.1675	744.33069	1432.4497	1141.4231	763.8739	719.05652	420.49304	1809.9584	3224.3882	1138.7505	2163.7146	508.67139	402.96033	1232.8782	466.90088	508.78143	2113.9963	2388.1582	1200.5173	501.63196	700.99878	1083.0074	1221.0586	1208.8965	571.04089	604.47992	261.80957	671.59631	531.32544	987.09851	912.0769	1327.5864	365.6416	1818.1892	376.07166	942.55951	963.39185	2597.4031	972.96997	502.21924	716.45795	1030.7742	818.90576	948.71948	2124.9961	1217.7034	438.00891	368.85791	1934.2797	640.0025	3031.1533	2031.2225	1269.0671	1199.3506	2068.9004	1624.0032	727.96637	2872.5159	286.18683	2442.1201	770.51575	582.53888	521.41669	1707.6919	1540.8795	2396.8301	1563.986	1724.0808	1176.9963	744.19824	641.37524	778.76843	611.9104	2345.9331	205.40083	1113.2258	663.30829	1763.3135	1263.579	2991.8433	1454.834	3221.7578	1441.0043	815.02332	1379.1647	1361.2483	2372.731	659.05823	2618.9915	524.07025
480.35251	355.15671	404.01205	425.89578	437.52829	405.77216	1946.7025	250.41618	551.97778	261.61279	591.6405	1689.0885	1239.9041	674.31281	584.14978	633.40881	407.73126	167.82623	622.31885	605.42682	472.6944	150.31918	1074.3958	154.79962	212.48483	652.18188	175.94205	437.80457	872.99146	1040.7268	675.44409	141.67432	334.85275	1506.2406	558.30475	1047.0795	1448.6826	463.62354	768.79883	567.41681	904.71753	535.38464	1061.5564	733.34753	573.35291	495.98755	289.90054	1272.136	2132.6543	733.24011	1137.4514	414.14957	279.78403	958.26221	376.20605	414.51163	1475.2336	1646.095	728.96875	380.0047	464.13492	853.39282	959.49744	780.69165	364.21011	461.07086	150.80049	441.62076	353.82474	676.30945	583.66028	1044.5251	299.17978	1515.2659	307.44827	549.35132	624.38513	2127.2441	784.5603	409.09946	548.56787	825.00403	563.84015	718.87164	1452.9663	710.81763	320.12851	255.88464	1428.4873	400.79947	2037.6403	1126.9406	1042.5487	963.27661	1132.4268	1167.6541	592.85565	2031.1073	172.33093	1900.7219	624.69189	329.44614	295.40134	1313.4539	805.04883	1903.7227	1060.1729	1148.7073	642.83008	505.40649	402.81161	628.66394	392.9549	1497.1575	118.71825	747.00281	362.51251	1420.9893	843.61609	2168.4749	709.61017	2171.3032	924.98456	464.67853	884.28815	968.5542	1535.3059	419.60876	1595.8861	360.84689
625.89819	464.7262	657.52051	630.31885	576.20129	517.39288	2895.564	334.64905	694.75909	364.79089	895.22473	2558.386	1393.6342	1042.9849	709.4751	903.59637	584.99969	215.78552	941.43597	908.15271	616.35474	194.04074	1515.8823	198.64828	251.01305	982.91248	295.43335	629.26636	1027.5831	1527.2052	988.21332	239.59985	486.64233	2337.2842	838.18787	1476.543	2251.5227	768.79388	1136.5001	766.06689	1323.3582	746.08582	1426.6202	1130.2665	761.88892	723.32715	422.44299	1808.2576	3197.6646	1133.7607	2153.6382	507.81342	408.5506	1235.436	468.26498	509.18176	2100.9016	2393.0786	1218.2849	500.96109	704.0567	1084.0608	1217.8107	1209.0723	564.76166	608.7356	260.87866	676.38251	532.47662	999.71777	916.29401	1323.8942	365.28119	1821.2812	375.66095	938.71429	957.7381	2604.248	962.61188	501.74457	714.29993	1047.7925	817.8504	948.27692	2124.6421	1227.157	439.1684	371.88684	1938.4253	642.00281	3020.4521	2031.8777	1263.1321	1203.4833	2068.5654	1607.7441	734.07886	2869.3257	284.10934	2446.96	782.06744	586.57666	525.20703	1708.0167	1535.0796	2402.1899	1560.3375	1718.2383	1172.4425	745.77942	643.57574	791.53864	610.89124	2321.0908	204.78073	1108.6548	669.67767	1752.0509	1264.0671	2999.9104	1455.3546	3205.4688	1446.7668	817.21558	1379.5663	1363.024	2384.2361	659.15515	2615.5471	516.01025
478.92896	355.43707	406.40778	427.59113	436.91443	405.75696	1957.7487	250.51756	551.45776	259.04099	593.82361	1689.4629	1240.4612	676.82446	587.34119	641.23126	410.92731	171.15707	619.7746	603.49792	477.353	150.17349	1084.4276	156.80792	212.69368	649.67767	182.53554	437.42114	875.74512	1026.0614	673.26117	143.87576	336.41159	1521.0847	555.24384	1048.3367	1452.9414	464.88617	779.1875	567.45544	904.36127	535.48218	1060.2629	736.37909	581.27722	498.08755	289.03751	1267.6185	2136.564	740.18628	1130.5911	415.90173	279.80704	958.19818	376.93665	416.30743	1456.415	1648.4832	744.97058	380.79596	470.33655	856.06689	964.43518	780.48114	366.23932	464.03943	148.51619	442.24786	354.90753	681.37787	582.01385	1048.8153	299.27448	1529.6699	307.71155	550.58936	629.04486	2136.3826	777.21222	410.68176	552.34375	837.9624	562.20062	722.33472	1442.7039	720.02423	318.81714	255.91339	1437.4474	398.18469	2040.2374	1134.0391	1038.0493	967.84851	1137.2787	1167.4949	593.50372	2031.8989	172.84192	1904.9263	635.08795	329.07336	295.37433	1318.8416	815.13153	1904.9453	1057.3226	1145.8716	647.79791	507.0614	400.59302	640.04608	391.04492	1480.304	117.40388	746.46039	361.96918	1407.4823	843.88184	2167.2422	714.39099	2171.1794	924.26263	465.84576	883.23065	973.58887	1545.2439	418.67914	1599.9448	356.92444
636.12378	470.40002	659.43176	642.49841	582.909	512.70654	2906.7188	330.14453	687.39209	362.51056	892.64563	2579.9082	1403.5143	1035.9969	712.37097	916.18512	586.87701	219.52803	933.56659	908.97961	633.94366	194.36588	1547.2471	201.43782	254.64311	982.49573	305.25537	632.23145	1030.7659	1534.4974	984.85944	239.32693	495.2428	2345.6941	838.67664	1481.3431	2273.2244	772.95453	858.48694	758.91571	1337.5768	750.84418	1426.6112	1130.7206	771.65314	721.77484	441.7959	1817.2976	3210.9243	1126.3827	2150.3025	516.17047	425.14227	1247.4539	470.27597	516.12799	2028.2394	2414.7673	1238.1007	505.01413	714.63135	1083.0891	1216.1318	1199.2189	563.34961	622.3075	254.52473	680.40186	540.76935	1020.5997	929.66223	1321.365	371.15643	1829.6504	382.48389	933.57477	950.13544	2638.1663	963.64069	509.21259	722.27649	1106.2849	820.52991	949.15344	2129.6035	1261.251	446.07172	387.51434	1941.3151	634.35803	3008.9233	2021.0848	1268.6112	1202.9126	2053.781	1616.1938	743.19519	2847.5212	285.83276	2461.5396	810.54059	590.47192	527.09607	1706.2075	1560.5876	2415.6353	1563.3495	1716.4614	1181.4231	743.75415	638.71735	815.96082	616.13525	2257.5249	199.08586	1103.2601	668.89154	1726.8943	1246.6423	3003.2515	1435.5399	3210.8335	1450.7883	821.62292	1383.7306	1378.6157	2413.9219	664.87463	2645.3757	528.30762
486.58142	358.53412	404.56226	435.86365	442.98511	404.5697	1954.5867	242.39687	541.14789	259.06586	597.51648	1696.301	1231.7555	673.026	582.76129	642.9657	414.71259	172.60451	615.44531	610.11469	490.24396	150.73495	1105.2819	156.75737	213.64751	654.69897	190.1949	443.45398	870.38373	1028.3221	667.47443	142.79315	339.36084	1520.7715	561.5069	1052.5045	1460.4198	468.15283	561.625	565.7594	910.88348	528.86859	1064.8539	724.63025	583.36139	498.1283	299.79144	1275.7339	2129.8401	723.61487	1125.4441	418.03094	289.97845	960.10272	376.23102	418.12097	1397.7156	1655.4724	751.84894	385.28314	468.9472	852.23114	955.82916	776.55853	364.39893	471.88721	143.76991	444.85211	357.28369	698.96289	593.89459	1038.5144	298.62866	1522.1671	307.19977	547.60468	613.84955	2152.4912	773.73645	412.39111	552.80072	895.04059	563.14899	720.99237	1452.9272	736.77869	323.98035	264.81787	1432.9926	395.54895	2015.7454	1121.3562	1031.2357	963.80463	1124.9125	1157.7378	601.33447	2011.7537	173.79744	1910.433	655.63849	335.05438	300.01538	1316.1478	817.71527	1913.2004	1065.5463	1150.8124	647.5163	505.18524	399.14325	656.59137	397.00958	1434.6851	113.42052	744.04767	362.78595	1389.8293	834.42548	2167.2673	702.6781	2155.8096	929.23163	469.45135	887.85638	977.77789	1559.9064	425.62451	1611.4089	368.65814
629.65405	465.94669	660.28796	635.18335	579.94641	516.86383	2900.8843	329.56714	682.40051	355.8497	891.27667	2553.3933	1389.9856	1039.7203	706.74213	912.17157	587.539	215.74863	922.22302	901.42108	627.55316	194.46193	1540.306	198.16937	252.42226	980.8642	308.35901	629.92114	1023.6356	1524.9692	983.13739	240.84612	492.72433	2323.0261	838.08771	1476.6438	2242.6062	771.27673	847.61798	761.83307	1323.9364	734.49683	1409.4073	1127.4205	771.32172	721.65875	431.89658	1811.1417	3197.6667	1125.1205	2128.0942	513.75269	418.71579	1234.1124	462.94452	513.56665	1981.6406	2384.2747	1235.4814	498.13934	712.90161	1078.1244	1215.5636	1196.7408	566.00977	621.61761	254.16937	671.46851	537.90686	1024.6615	927.42212	1329.1934	368.39185	1841.33	379.30615	922.72766	948.42743	2641.845	957.52362	507.54083	726.26648	1121.1012	822.04468	956.8988	2111.1338	1255.1523	445.45514	379.24973	1938.6152	620.38843	2994.0391	2026.4119	1238.0829	1194.9435	2057.8401	1609.8146	749.70679	2849.2192	283.00647	2432.7424	841.67218	588.1424	525.87421	1693.7255	1549.5917	2396.9482	1551.5204	1702.7581	1186.3134	747.43182	628.34631	834.95941	614.28278	2245.7344	199.28491	1102.4723	670.06537	1712.2245	1240.301	2962.6929	1420.7688	3218.8889	1426.59	819.86859	1363.8406	1374.0034	2404.8076	664.50269	2630.3352	528.98059
478.67175	356.49518	404.58716	432.15125	440.92035	404.14124	1948.8055	244.92336	540.35358	255.35768	594.297	1688.7206	1230.3478	672.37512	580.81689	644.13708	416.42731	174.00182	608.35181	602.11835	485.64581	150.01451	1109.3564	156.76952	212.30855	650.78778	193.40285	439.66418	868.90363	1022.9852	669.10785	144.32005	338.00598	1514.1973	558.20251	1043.2028	1448.7834	467.12366	557.77203	565.29742	901.72058	524.34039	1050.9988	722.59009	581.6507	496.03729	295.89777	1265.8291	2115.272	722.00122	1120.6023	417.56854	287.83881	962.12537	375.18927	417.5155	1368.2096	1649.5394	754.43536	381.65137	467.88239	851.53558	958.49481	772.14148	362.47797	474.33801	145.37108	444.82544	358.14722	702.56238	593.93018	1048.9021	299.94989	1538.5137	308.56873	540.12958	612.41187	2151.543	770.66327	411.78784	556.32928	910.97833	565.79694	719.25098	1442.9935	742.02295	323.4491	260.49194	1432.8224	386.63647	2009.8473	1125.6271	1019.2954	957.52942	1126.7777	1165.2751	612.59857	2010.0818	173.31532	1902.1909	680.86047	332.67688	298.57495	1314.7375	809.1864	1914.0156	1054.0308	1138.2634	648.75507	508.71747	391.25806	671.9823	397.76611	1427.5988	114.40727	743.53644	362.46857	1381.2611	830.66431	2145.8933	688.5705	2166.1204	919.67938	466.15778	879.14459	974.7854	1556.6851	426.82117	1610.4635	368.30212
627.37366	466.41162	663.34082	636.00458	579.18207	522.07416	2894.9119	330.13147	685.70734	356.13892	897.40521	2557.0061	1390.0942	1048.6317	709.86572	909.39844	587.69434	216.32159	917.24689	907.90912	628.70325	193.28864	1561.7487	199.10687	252.73413	986.20367	311.28897	634.90698	1022.6659	1500.7931	984.95264	241.00357	494.60895	2321.9377	842.91827	1477.9585	2268.5095	765.77325	854.53619	767.44867	1318.2991	733.86884	1407.3492	1133.097	781.90417	724.08075	439.10132	1802.8585	3188.7546	1126.8751	2111.7688	513.1637	426.12506	1239.834	468.95911	513.20239	1908.3074	2396.0483	1243.2434	500.66595	710.05786	1077.6641	1223.1875	1205.8779	562.92419	627.67163	257.26801	671.72363	536.11127	1030.9468	922.89941	1334.866	367.79697	1852.991	378.77432	911.06281	949.43896	2622.2336	950.7843	506.92355	731.55322	1137.4828	826.34546	961.21191	2127.1968	1259.4368	440.30777	384.62958	1944.5684	614.11353	2977.7764	2028.665	1236.9265	1193.7935	2056.3076	1618.4608	741.05945	2855.9026	283.52887	2441.5637	879.63416	598.1936	533.03601	1698.3392	1552.8219	2401.1963	1556.9874	1709.9932	1187.5995	743.51489	624.9436	867.80457	620.68109	2217.3184	200.51369	1108.6515	666.09302	1706.0237	1239.4473	2962.4565	1399.6045	3230.917	1429.6578	824.99622	1370.1996	1381.5227	2397.4185	671.25201	2611.3188	536.01178
478.91788	353.17429	411.50122	429.09683	440.59268	408.60034	1947.0123	244.78658	537.97327	253.31757	596.97089	1685.6603	1226.1914	679.03339	585.43073	644.90985	415.78802	169.38266	603.18542	604.97864	482.62085	150.51833	1119.3043	153.12775	212.55476	653.22174	196.99245	443.50183	875.03223	1006.724	674.24969	143.00331	340.1207	1516.4403	561.10229	1056.4111	1468.5034	465.25751	559.14105	569.16595	904.21594	518.28101	1048.7467	730.11487	592.79236	501.27106	299.71292	1267.7328	2126.7502	727.62085	1107.9341	419.6972	292.17178	963.46655	377.32648	419.4458	1309.5464	1648.86	756.9115	385.81427	471.03882	850.41943	972.7887	777.64258	368.30127	475.54285	146.82936	442.09354	359.75992	706.94647	587.29608	1061.7637	302.2951	1546.9731	310.60834	529.42017	615.98065	2148.2219	766.62653	414.50659	562.57349	916.8916	570.08807	726.47058	1456.4825	735.35645	322.70496	264.67236	1442.8751	383.07983	2001.0739	1133.4513	1010.9872	956.20343	1130.9304	1171.766	602.89337	2014.1899	173.45361	1908.0028	718.53302	340.3634	304.69507	1319.7456	816.31299	1901.7893	1061.3962	1146.5601	649.77979	505.38324	390.17261	703.39355	401.45129	1410.6749	114.8105	745.49396	361.57483	1373.2271	827.56372	2147.1509	680.97418	2176.7253	918.54944	469.41962	880.57336	985.84381	1554.0995	430.92749	1593.2693	374.43497
629.57971	468.36639	671.8349	631.78577	585.1756	526.94904	2908.251	327.14136	689.36102	354.84985	898.13525	2555.1147	1393.6304	1065.9261	713.69531	894.83618	590.4823	222.23633	927.15973	904.87781	628.36987	192.02055	1580.8773	200.58377	253.12599	985.64795	316.87305	633.68567	1027.6436	1531.51	983.39258	242.99208	497.01526	2349.238	843.85632	1490.0432	2301.4114	765.56409	840.37891	770.16272	1330.9565	740.82013	1419.9113	1142.0604	789.27344	730.9884	443.19836	1809.8396	3193.197	1134.084	2123.0425	511.76465	435.85968	1251.2478	467.26929	511.52942	1826.8159	2393.4221	1250.5979	503.86267	718.18878	1088.6613	1236.767	1219.2461	566.44073	630.60046	258.5256	679.49188	533.76056	1026.6913	925.40723	1348.8323	370.82697	1867.7412	381.19122	895.48529	955.84705	2629.8545	941.30725	510.65051	740.36084	1157.3167	837.58813	977.77148	2138.2271	1254.1582	438.51361	387.03943	1969.691	603.89722	2999.0417	2047.36	1249.4341	1195.7883	2077.2119	1655.9921	738.93121	2874.811	285.45923	2447.5488	895.17322	601.21545	535.88092	1714.097	1557.6362	2434.1606	1564.4932	1717.7267	1187.0371	745.00403	624.80524	874.18909	622.16125	2216.4297	199.77313	1120.8364	676.97321	1701.0408	1232.3406	2986.0542	1378.8296	3263.9365	1421.2507	829.12158	1371.3639	1384.9017	2398.5947	675.64465	2620.4973	528.94525
483.2597	356.69366	412.21069	427.01288	443.08398	414.58301	1956.4062	246.49341	541.26904	251.75996	600.12231	1689.9604	1232.0909	695.88947	588.55707	630.82599	416.41418	173.66914	609.73163	606.47272	487.78668	148.71794	1134.8149	154.84901	213.48772	656.25073	199.06029	443.00342	873.49225	1030.8108	672.80859	146.38426	342.33002	1531.8661	563.57941	1060.1271	1488.7542	464.42914	552.47736	570.40186	907.04449	524.13324	1059.8125	730.11365	594.89642	502.80896	303.29993	1269.5603	2123.4177	726.41443	1113.1521	418.20508	297.89685	968.63129	379.44824	418.53058	1250.4371	1650.005	766.71527	381.50525	473.09662	854.84467	973.40326	792.76709	365.50671	480.51294	148.53842	447.11414	358.65247	706.26569	592.24664	1061.9547	300.75427	1556.3943	308.40656	524.64398	615.89081	2146.7361	758.27856	417.69513	567.38684	936.07159	574.849	738.01672	1465.0457	730.66772	320.67963	265.55188	1456.5065	375.97937	2005.7974	1147.0636	1023.7321	960.18622	1145.8971	1192.1711	600.64832	2026.7329	171.73045	1914.1622	733.04645	341.96277	307.05054	1329.9475	816.92157	1927.0752	1066.189	1151.2057	648.87701	503.65259	388.35992	708.57452	402.6106	1409.1877	116.05981	757.78503	363.29358	1371.2677	827.16022	2157.7932	676.37122	2187.8906	915.67401	472.58575	885.83832	982.65533	1556.0198	432.22083	1599.4757	368.28363
631.86163	471.90155	667.6366	633.87341	584.43231	544.32898	2923.7502	330.19229	690.78821	356.79706	909.13342	2579.2422	1397.5743	1091.3535	713.20691	871.70544	590.64661	229.19939	933.67072	909.67053	636.45374	191.25313	1593.892	203.17986	252.68033	994.55261	321.3114	638.78143	1032.2593	1562.5458	991.39233	242.54189	500.98047	2352.4104	852.49084	1503.7899	2328.6133	762.10376	875.14673	775.70728	1334.6321	735.7796	1437.7281	1146.4678	795.00171	734.36517	444.21625	1816.3007	3192.7207	1137.4812	2155.5254	506.74619	440.53857	1271.1465	469.08936	514.40454	1761.83	2393.1726	1248.5022	514.81726	722.80408	1090.4235	1252.4331	1241.7014	558.56372	632.01685	261.20264	681.06512	543.98779	1035.6383	940.94934	1377.0583	373.4393	1869.069	383.0148	895.65509	959.85132	2625.9104	937.50964	512.37048	754.88708	1182.1016	837.54773	1000.0891	2150.0691	1258.2856	443.59915	388.16022	1993.2577	592.96484	3029.8828	2075.5833	1255.8298	1186.5811	2105.1013	1676.0284	727.28137	2885.4421	285.57306	2464.0107	905.02673	609.73157	543.64612	1732.723	1549.0741	2453.7749	1579.5565	1731.355	1170.3468	747.22736	621.59692	879.03333	621.80206	2233.0029	202.46307	1129.4427	688.50879	1692.4647	1211.9781	2996.4773	1375.0928	3280.1736	1434.8668	830.1698	1376.8414	1388.8616	2400.2058	674.28876	2629.7744	528.77301
479.84229	360.23444	411.27838	428.20807	447.21692	428.37061	1965.7319	245.78667	543.97345	255.55147	605.6969	1705.5496	1239.3206	712.84467	588.54938	611.37354	418.10199	178.9767	615.21112	607.8457	492.41516	148.30739	1137.501	155.41393	214.15797	660.40735	202.44618	445.5408	879.87299	1052.4639	681.05341	145.4409	343.65588	1539.6129	568.64941	1070.9792	1514.751	464.18433	578.32312	576.97711	916.41229	525.1886	1071.1294	735.14014	602.47504	510.23932	302.98529	1276.0992	2124.7803	731.28198	1128.0739	413.26306	301.47791	980.68573	377.21616	420.10107	1211.8563	1649.3569	762.9151	393.22513	475.96124	863.01105	982.05341	809.01892	363.98688	482.0062	151.32457	447.87866	363.32001	705.55994	604.89136	1078.5131	301.52026	1568.8527	308.91803	528.18408	620.39825	2150.2505	753.18445	417.8512	578.50214	960.97449	574.10168	751.79993	1464.42	737.10095	325.83838	265.28394	1475.464	370.97931	2029.8035	1168.2845	1031.4047	949.78229	1169.2719	1214.3381	591.21033	2040.5955	176.77263	1922.7491	737.43811	346.26297	309.78302	1342.3962	808.18951	1949.2874	1075.035	1161.0612	651.80481	506.3649	386.88684	710.23413	402.32187	1421.1665	118.21916	766.39429	369.82855	1361.1337	816.21332	2165.636	676.81226	2201.1733	919.34241	475.65887	885.12854	984.94012	1555.6265	431.17075	1604.5466	367.31152
634.69464	473.01422	676.32562	641.64166	592.42883	554.16345	2939.7485	334.31827	703.96533	358.83588	915.28857	2597.4819	1389.5433	1107.7812	712.18805	842.54004	594.97766	229.96471	942.05475	906.03918	645.04541	191.06467	1603.262	204.20927	252.67366	993.89685	319.1322	635.1377	1028.7849	1619.0371	993.54846	244.23795	503.87445	2347.5889	852.37573	1507.6926	2335.9578	763.88647	821.94849	788.021	1338.2539	741.63123	1435.5574	1151.4294	798.37189	743.54724	453.83789	1814.0001	3192.1362	1134.248	2161.7029	507.15155	450.14093	1274.989	464.76205	518.05798	1723.8427	2402.5354	1247.9083	496.92258	724.54083	1113.5715	1255.1755	1254.9113	546.15942	631.41992	261.52756	683.13794	547.00647	1049.3615	945.57886	1370.109	372.45892	1875.2648	378.70044	877.56171	960.6969	2635.5708	956.33557	511.46637	761.2663	1148.2372	836.91199	1011.318	2157.8845	1267.532	441.92017	394.32587	2004.2384	588.67932	3033.7283	2089.8784	1263.391	1175.8203	2118.7244	1679.0404	713.92639	2915.1238	285.89447	2468.6912	891.78796	608.40613	542.31799	1750.6873	1541.7852	2465.7729	1582.6647	1735.3385	1161.3943	749.34375	619.49945	865.2666	615.73438	2229.5237	202.94775	1138.6069	694.9646	1688.9807	1207.2231	2999.9756	1364.2374	3292.2585	1427.6265	832.47644	1375.4548	1389.5609	2405.0205	669.19202	2597.7476	528.52191
485.94275	362.14056	415.41077	438.73969	449.80634	432.22748	1980.7156	246.98207	554.99878	256.00598	612.62946	1717.5013	1222.1926	726.74811	585.91888	587.71478	419.3548	179.08095	621.9884	607.74597	498.88202	147.92717	1145.9026	154.59871	212.74632	663.23865	202.84621	445.24762	879.37897	1095.7891	679.2948	147.79048	351.41852	1526.0233	571.42694	1071.4749	1511.7803	463.24878	539.81177	586.27252	923.35773	527.13495	1074.0364	740.59631	602.39404	518.08319	311.09631	1281.4263	2124.5337	730.54187	1134.6958	409.38501	310.45972	989.69049	375.39832	418.65015	1189.0896	1659.7471	764.44873	377.20996	479.20398	875.71698	991.8913	821.61633	356.53174	481.12488	150.64833	448.46661	370.01074	722.40009	606.79718	1083.5526	304.58411	1564.934	309.47101	517.14258	621.56671	2150.4631	770.3457	413.84857	584.26874	933.41602	579.41107	761.34167	1473.2296	742.65979	325.56726	272.31152	1479.7969	369.29486	2035.1042	1175.9131	1035.052	946.3623	1179.0203	1217.4508	582.29028	2059.9199	175.09846	1926.9268	722.64069	345.93726	309.65564	1355.6246	806.4729	1955.6139	1082.5757	1165.0039	642.50989	506.50391	384.69861	693.41241	398.79224	1415.48	117.73073	772.1582	373.90552	1358.9646	813.89069	2169.0393	672.92596	2212.4353	917.5542	478.15045	887.26929	986.91589	1559.1362	428.22247	1594.37	363.28491
630.83984	475.50531	689.38495	647.14636	593.46674	564.61206	2959.7671	332.2179	712.45032	362.23627	927.48199	2610.5781	1383.3369	1126.8865	714.65448	811.86688	597.98621	234.30269	950.82935	913.31061	655.08362	189.44756	1611.2911	204.78105	255.00447	1001.1087	319.97302	638.01825	1029.3458	1673.9619	1000.999	244.95415	503.55939	2325.4819	860.76654	1512.599	2336.1492	757.7724	824.4317	796.73077	1347.6604	744.711	1446.6625	1163.5873	801.15295	740.27441	455.84772	1818.7468	3194.3425	1137.9283	2183.0925	501.13385	454.71228	1296.1936	466.0694	518.1969	1727.0902	2405.8816	1234.8384	497.7608	727.03455	1120.3719	1263.6036	1267.7477	536.43707	639.68323	263.56427	684.91534	555.79413	1043.411	955.86157	1363.228	375.0896	1878.7469	379.27161	883.34924	971.23907	2632.7798	964.68915	512.05432	770.07611	1132.5837	836.63416	1016.3925	2169.0439	1276.2047	442.33447	400.96094	2003.0919	589.02692	3041.552	2114.2693	1281.3086	1174.1396	2141.9258	1702.8777	710.39044	2933.1396	287.21234	2473.3225	868.12543	613.7851	547.14612	1779.0873	1548.4698	2485.8315	1589.9741	1745.5779	1143.9176	795.21277	621.86816	834.1012	619.95825	2252.3994	205.28601	1146.198	705.96368	1690.8975	1196.8821	3003.533	1350.6816	3295.0186	1450.0383	829.17413	1376.7224	1384.7981	2410.2922	673.53564	2617.8208	521.71899
482.23657	363.56299	424.03583	440.51898	452.94287	440.85022	1994.2399	247.64363	565.36285	256.96704	621.06915	1729.5909	1220.8047	739.86237	587.22955	566.76099	423.39771	184.10777	628.84418	614.01294	508.40295	145.99767	1150.3368	158.09874	214.51167	669.15955	202.13475	447.13263	880.20679	1129.283	688.91632	149.20894	355.59564	1515.3606	577.50867	1079.3601	1517.5254	462.38892	542.78125	593.73804	926.45514	530.59387	1083.1934	746.92456	605.58484	514.28723	310.09369	1279.9545	2132.0369	732.29871	1152.9758	407.74597	311.22626	1007.8773	375.6925	421.69952	1197.7629	1662.223	758.56329	376.33752	479.66846	891.88989	997.48914	830.13599	350.26685	487.89014	152.03325	450.8396	374.81018	715.62695	614.91925	1076.4893	303.78741	1565.3853	306.59802	520.76636	628.02985	2146.4541	780.82953	416.97961	586.93506	914.71735	576.71014	765.06952	1478.9429	744.40887	327.0108	274.42157	1479.8804	373.95056	2047.7631	1188.6559	1056.1322	945.06207	1189.2402	1237.9377	581.59528	2072.5347	177.07414	1931.0214	697.68365	348.25336	311.8136	1376.6284	807.86218	1977.7566	1085.4517	1172.7079	633.37823	536.64697	387.74347	664.67151	399.67181	1434.3258	120.02061	774.13458	380.49188	1359.01	803.4436	2178.5195	675.80774	2222.532	933.15424	476.8031	888.04474	987.32843	1560.8942	428.06256	1610.2012	360.27899
629.77795	480.2283	695.46313	651.12219	600.05469	570.78156	2982.0234	332.41138	736.36987	365.42026	941.72791	2638.9041	1360.8308	1149.1918	710.31378	801.04181	601.50232	235.30823	957.54028	919.81116	668.15869	192.46077	1628.5315	207.89957	254.46858	1007.9716	318.61029	640.60217	1031.0746	1755.3728	1013.0887	250.11195	510.28287	2309.5327	869.25696	1506.3428	2338.9087	767.77026	827.22607	811.02454	1353.6085	748.8269	1454.1271	1174.15	806.26007	742.81085	463.17087	1827.0222	3193.9443	1130.8365	2185.429	496.78973	463.44681	1319.8729	469.15427	507.45477	1768.8157	2424.009	1241.0719	496.65146	731.95709	1141.7206	1279.0854	1286.4712	529.88025	636.9126	264.78879	684.60181	567.83118	1062.9072	963.54858	1375.1783	375.93756	1884.3274	380.46332	876.95312	970.24512	2618.3357	990.96094	508.79565	775.59796	1118.014	841.27124	1031.0863	2168.8264	1294.879	441.52161	406.42166	2012.7101	601.08148	3050.0017	2130.6492	1294.8715	1182.1586	2160.7964	1713.532	731.67554	2959.1875	289.35941	2480.1121	857.51257	615.58582	549.99341	1805.4132	1549.9204	2487.7329	1604.4841	1759.3718	1125.026	759.11218	635.32123	817.46368	620.21875	2231.657	207.03589	1150.0186	715.40027	1719.248	1181.8315	3002.7344	1357.2334	3301.5183	1472.8746	827.79883	1364.2893	1384.6813	2427.2927	674.10339	2607.7236	519.58606
483.22217	363.81378	428.97412	440.27008	455.64301	447.67532	2000.7753	248.34726	573.88947	257.51019	633.94348	1747.9532	1206.3785	755.53809	584.83337	554.95685	424.87613	184.92412	637.86981	620.07935	520.00848	146.6981	1160.9829	158.60536	216.93108	676.26318	200.59145	448.18295	879.05481	1188.0588	694.35529	151.74968	357.09259	1512.5284	585.18933	1076.1134	1526.9093	464.52609	541.98621	604.65149	932.73511	529.47034	1086.7257	755.526	610.01782	518.06927	313.87579	1288.3717	2123.5647	728.47913	1152.3271	407.26294	316.13629	1020.8856	375.15341	415.92517	1224.0156	1672.1073	758.76068	380.18112	483.76648	899.82068	1007.0345	844.31128	346.93146	488.26077	151.04498	449.45282	382.23242	729.95496	619.66199	1083.7332	306.20166	1569.6017	309.42206	517.79468	627.97314	2136.4285	799.80774	416.94336	591.12201	902.23535	581.8114	772.67725	1484.8104	752.31146	322.47388	276.85883	1485.6667	387.20563	2048.1069	1199.9938	1067.5861	949.90259	1206.5372	1246.3923	599.08154	2080.4438	176.34972	1936.4667	684.90027	351.79367	315.2879	1395.5762	812.2522	1978.6538	1097.5577	1185.2769	621.34418	510.79898	399.41742	646.91412	401.70975	1419.4291	119.25632	778.0553	382.00992	1377.6329	796.03699	2174.8594	671.99976	2222.6162	947.04333	475.25223	881.01172	980.2489	1575.6013	431.20425	1598.2443	359.37921
625.54236	478.06949	708.44171	651.57812	601.65051	579.04712	2988.374	333.24112	738.00293	367.05667	945.62628	2666.4031	1361.6367	1162.6077	715.77277	782.04022	599.78943	236.70331	966.22693	922.00812	677.25562	188.87924	1623.9062	210.72278	258.70142	1006.8264	319.86972	636.39832	1026.146	1820.5228	1018.7357	251.27722	510.90042	2285.3088	872.90582	1519.575	2331.9495	771.33752	815.93097	812.18933	1363.8164	758.85767	1453.301	1186.689	806.87524	737.18323	455.19522	1828.6777	3213.6526	1130.2893	2191.7463	497.43335	457.5416	1326.63	463.13226	506.73566	1777.2551	2452.6721	1234.3533	497.35199	739.62439	1149.582	1281.6667	1293.6077	526.44983	633.60431	265.73062	683.97656	579.07019	1034.969	978.59912	1376.0764	379.68024	1883.9591	381.67633	867.52307	977.41461	2633.0293	1022.1182	505.15393	787.13965	1098.1105	851.09216	1039.5833	2165.3818	1311.5377	436.21851	403.81113	2004.4482	608.27899	3060.0923	2148.3064	1313.6569	1192.9153	2180.7969	1719.4812	718.45569	2949.1638	292.58917	2480.0095	840.58295	611.31781	547.06195	1803.1604	1574.3291	2507.8813	1607.4364	1765.1018	1117.511	757.00684	650.80475	804.76801	613.18976	2174.5266	207.78128	1149.5925	722.09631	1709.8674	1165.6119	2967.5808	1334.2078	3295.675	1481.1981	827.76794	1349.2838	1385.3186	2419.7502	670.85712	2631.8367	512.57776
480.45782	364.18787	433.68079	441.79614	458.66602	456.07025	2014.3856	245.80351	579.40802	261.36041	633.54681	1771.745	1192.4894	768.23804	589.02716	543.74725	428.07275	186.95305	637.75745	620.38306	528.91553	145.84697	1155.1318	162.97615	218.75485	673.90723	198.5564	442.52441	878.12024	1226.0775	701.32361	151.88039	359.04291	1493.0612	585.88751	1079.1957	1519.7954	467.05688	537.22876	608.57892	943.64056	542.30341	1089.7655	761.78424	608.64594	520.03088	311.20807	1293.6459	2140.4214	727.62268	1160.9617	407.51227	314.85754	1035.6727	371.94263	414.57971	1233.4211	1687.8409	753.4256	381.07599	487.00592	907.91296	1006.1754	853.18854	339.60559	486.14813	154.1277	454.40344	386.70062	710.43347	630.50336	1081.78	308.44113	1581.0479	309.58435	512.83545	631.22711	2146.3022	819.64264	413.55823	599.91425	881.474	589.41608	776.06116	1483.991	763.61584	319.4382	277.40582	1482.2872	390.29382	2060.4739	1210.5507	1082.0563	955.55341	1222.6401	1244.863	584.414	2081.2163	178.83336	1931.0103	668.23553	350.13031	314.86401	1398.2761	828.23981	1993.7502	1098.5568	1187.2177	619.42499	514.02887	405.40289	634.82489	396.85352	1384.6699	121.75636	778.98334	387.37653	1372.927	786.13068	2159.7183	670.34674	2226.0691	953.74402	476.02826	871.3894	976.58234	1568.3481	428.10663	1621.1873	359.91547
627.81567	480.53497	708.95709	649.85883	608.29883	580.74963	3008.1536	331.50684	748.98254	370.3537	949.45178	2709.9907	1362.9912	1180.4673	721.97015	776.75482	602.4704	235.1057	969.5155	922.41846	691.00696	188.56296	1635.2384	211.34822	258.40991	1005.1183	316.26407	635.61719	1017.9354	1856.7148	1016.1743	253.34048	516.13147	2264.0205	874.73779	1520.5173	2316.2422	764.99542	812.2027	823.42297	1373.7223	767.31897	1471.0786	1196.2336	813.39545	729.90894	465.65698	1818.4791	3220.5564	1130.2239	2197.3293	500.19592	467.8028	1347.3589	462.96631	512.42279	1755.4384	2469.9014	1250.3254	503.95953	741.37476	1156.0435	1283.1934	1300.7203	520.91516	632.5943	266.45044	683.74738	602.81573	1042.6144	979.35797	1375.6699	384.27069	1887.9	385.31689	871.12854	974.75543	2654.6792	1028.1687	507.91803	795.95276	1072.2787	853.00226	1041.8911	2175.5857	1330.0632	435.04645	416.09332	1997.5696	615.04315	3068.9385	2167.7839	1325.4436	1192.9336	2202.9802	1700.8499	714.82159	2974.7429	292.51752	2487.4507	839.26202	609.64056	546.88129	1814.3928	1592.4304	2491.2158	1615.4363	1772.2594	1101.4102	767.7691	662.23566	802.02893	604.29236	2109.1304	208.7874	1154.7203	726.1355	1692.4581	1156.9409	2961.3723	1336.6587	3287.1311	1509.2333	827.77008	1345.5383	1386.3495	2415.2393	666.26294	2649.582	518.30878
481.52588	367.40369	438.57938	441.138	464.11011	456.96832	2027.4489	247.78745	591.55981	261.01373	636.12732	1799.215	1197.6877	778.64343	588.37146	539.76379	427.32605	186.75584	639.44537	620.86481	540.88123	145.17717	1163.2896	162.68053	219.86307	673.11481	198.92487	442.16931	871.41162	1254.7864	702.03149	154.67241	360.54449	1486.0447	587.44238	1086.5319	1515.9552	463.52948	533.50769	615.82672	955.10529	540.44714	1103.6721	766.48718	610.97925	515.27008	318.96545	1290.7224	2146.0842	725.2854	1166.9733	405.46658	321.3913	1053.3206	372.05981	415.52335	1212.15	1700.9836	761.30566	384.53046	490.24179	915.00403	1010.7577	857.61261	336.16989	484.92725	153.3699	455.05084	404.79791	716.03076	629.18384	1083.9822	314.19073	1578.8345	314.42719	512.10132	629.078	2168.0979	828.06604	411.89383	605.27393	859.33777	586.30566	783.52264	1484.3962	775.11298	316.66458	285.45593	1480.1951	398.63242	2056.1255	1212.3656	1091.5101	958.59674	1225.5177	1237.7406	580.15704	2098.6008	180.91249	1940.8578	672.68286	350.84967	315.92786	1409.7704	837.7749	1970.5833	1103.0713	1189.8008	616.23474	514.86639	415.0477	638.73096	390.67053	1325.6945	122.50989	788.26459	388.8833	1355.5298	785.39032	2144.2817	674.68835	2210.2832	971.23792	476.34253	868.77393	979.89532	1567.2971	425.37256	1629.8672	353.93835
625.09015	482.76068	712.26752	652.67926	618.64679	584.16681	3007.8738	330.93134	765.67816	372.63739	958.60449	2748.6235	1338.278	1201.1499	719.25299	764.2702	607.55109	234.31796	980.30304	929.47986	699.65601	189.42622	1643.5277	212.59256	262.30701	1009.8894	312.31757	639.2699	1026.5081	1912.754	1035.9838	257.11035	516.27429	2267.4963	882.70044	1528.5609	2333.2207	766.27112	802.91644	828.63025	1383.6697	781.42456	1463.6534	1207.0967	813.09021	732.03156	460.1051	1812.49	3259.3196	1125.7935	2204.4221	501.87689	470.23804	1375.6777	464.13544	508.69397	1724.8132	2487.0112	1251.6836	512.61243	741.67059	1158.1863	1295.0485	1312.6438	513.56	628.65057	270.80786	685.75256	609.52472	1047.1082	981.93378	1378.6388	385.89587	1906.738	384.54785	865.67145	977.76825	2652.5686	1042.5947	510.67957	796.06293	1054.7363	858.61481	1049.8218	2177.4976	1333.7378	433.47803	416.14288	1999.7898	622.69287	3081.3687	2174.7478	1344.4128	1191.0415	2207.3142	1698.3054	722.0387	3003.5447	295.92178	2505.1555	855.49994	614.52936	550.979	1825.804	1590.6008	2494.3093	1627.9451	1786.0922	1092.9528	766.1886	681.50714	817.48145	608.31104	2068.0681	212.96306	1157.8168	737.34412	1678.8286	1154.3386	2944.7554	1329.8562	3278.7634	1528.1898	823.86041	1334.0166	1385.0781	2423.0417	670.8678	2652.8176	513.60803
478.10181	368.77527	435.85385	440.89655	472.74084	458.83972	2027.196	245.54469	606.17804	263.41876	643.09113	1823.1943	1171.7948	790.67596	589.42969	530.65125	429.35004	187.02637	643.80682	626.49255	547.27765	146.04881	1165.7375	165.00015	222.7713	678.23309	196.65152	443.08044	876.28699	1292.6555	714.47241	156.59627	362.38959	1489.4097	594.52985	1095.4011	1530.3511	462.88434	526.70044	616.61151	965.31891	555.59491	1092.9009	773.17737	614.08411	514.95203	317.75598	1290.0269	2175.4685	722.65808	1170.9817	410.35843	325.77585	1071.03	378.21582	415.19266	1193.9924	1714.8772	768.89722	389.8761	488.76938	920.04895	1017.2346	862.75134	331.18811	483.56995	151.54057	456.97357	408.83484	719.47742	629.92932	1083.3427	311.40457	1589.6492	309.9404	511.93909	629.55554	2151.6609	836.58752	417.40146	606.84583	839.28961	590.97473	787.58075	1486.9907	781.27563	316.37573	288.79337	1478.1525	403.82785	2065.0471	1224.0466	1111.3787	961.02557	1240.3199	1235.5232	591.96802	2112.7036	181.79852	1944.3099	682.2699	349.26349	315.15552	1425.0734	836.13342	1969.3914	1111.5074	1200.8666	607.34961	515.78815	425.79074	646.45105	394.88318	1300.056	120.40398	787.08392	390.66425	1356.2198	780.95624	2141.7681	680.77277	2204.4321	984.12024	473.40826	863.04968	982.83478	1569.8859	430.38904	1631.4531	352.92767
616.81702	485.82504	724.26605	645.96838	644.42004	587.44312	3020.5232	333.55954	777.36499	377.43875	958.72656	2754.1521	1343.4568	1219.6337	723.11169	755.06805	603.51978	236.43246	980.83374	922.03748	708.43365	186.16257	1657.3479	216.41489	265.17224	1003.3621	314.34924	635.31592	1020.1066	1927.7799	1030.8772	258.53964	511.97958	2257.5908	880.52637	1549.8591	2335.0864	764.34778	796.43958	833.9165	1399.1332	792.69177	1462.9048	1202.3447	816.46954	730.64166	456.45755	1804.4589	3270.2639	1126.8865	2206.5425	505.58136	465.27158	1387.2408	493.36246	510.19427	1669.1178	2487.4448	1256.5331	510.45047	746.95337	1171.2833	1297.1992	1317.5432	509.02759	628.2937	268.38693	685.37268	628.88892	1055.8472	986.63721	1376.5563	391.38788	1911.2073	387.63245	860.6554	971.92529	2675.3838	1042.3669	513.27875	803.4223	1039.5093	858.19885	1060.2888	2176.4697	1336.1443	433.32947	414.89218	2004.046	633.43658	3072.8806	2179.5901	1361.5176	1188.4637	2209.4128	1689.0062	734.83093	3014.0547	297.43875	2506.2104	861.23718	621.7019	554.72461	1842.8723	1613.3693	2468.3845	1632.7533	1785.8516	1088.4121	770.36816	693.05859	808.97888	632.5592	2050.3252	211.67557	1156.3793	741.68555	1676.5367	1148.7413	2921.436	1341.1947	3257.5071	1534.5642	823.77405	1315.6195	1386.2899	2413.9604	697.51379	2671.3577	512.24902
472.6236	370.81952	443.98239	440.64783	490.5838	461.44989	2036.0537	249.5952	612.07733	265.71906	647.78021	1832.9037	1181.3607	803.72656	596.46741	528.75647	427.10815	189.52599	641.11139	625.11163	558.39648	143.46814	1172.9565	170.28181	223.76883	678.39954	196.57047	442.40216	876.50378	1306.0322	715.38599	159.05914	362.15723	1480.3368	597.12079	1110.3784	1526.5337	465.47015	524.78772	625.06696	971.03223	565.87305	1093.7688	772.75256	614.36316	513.74475	312.69452	1291.7799	2180.5107	724.97595	1171.0225	411.52481	318.73395	1084.8833	392.0332	415.22897	1150.4775	1715.5831	768.19489	387.10431	492.04086	928.96069	1017.2756	867.57495	330.272	483.11621	154.51772	459.07251	418.83167	722.60529	631.60309	1081.5282	319.44754	1596.7548	315.67065	507.96649	628.03906	2179.2651	841.26941	417.99112	615.35754	820.12598	594.03607	795.6059	1482.7236	780.90271	318.81421	285.22656	1486.2931	414.97427	2059.7368	1225.4194	1120.3459	953.7002	1239.1224	1223.6727	595.32294	2120.0837	182.15068	1947.9673	692.78149	357.85828	320.30652	1437.1506	856.9104	1950.6571	1118.8578	1207.3364	609.81665	516.92944	434.99149	645.23279	410.1048	1285.3154	123.34151	791.74432	395.35522	1344.1514	781.52649	2114.2393	680.67725	2190.8911	991.78143	474.01453	854.34149	982.02136	1572.443	447.37964	1647.522	353.12109
614.4093	488.15536	729.08069	647.63708	652.85242	588.9303	3034.2349	330.62122	783.20264	378.94949	963.62726	2798.4438	1331.235	1239.759	713.76257	759.15149	604.83801	235.91235	976.02356	922.91718	720.02295	183.95108	1673.8706	215.67398	265.30804	1000.0584	309.95154	636.82465	1029.1682	1931.1108	1063.7145	263.70157	520.995	2233.5618	884.08258	1551.7281	2338.4568	770.6604	793.48914	838.79272	1407.3102	802.06543	1466.7057	1211.714	817.14679	736.16766	453.74118	1787.4429	3300.1123	1129.006	2206.9167	508.36462	465.05893	1400.72	468.45618	511.06342	1669.6802	2496.2683	1270.8676	505.45929	742.698	1193.4193	1294.2007	1318.5609	511.0332	621.0011	270.36157	679.3739	654.25354	1073.1443	996.93152	1371.1583	392.7395	1925.1438	384.53979	862.72815	977.93457	2672.6565	1045.4448	509.87042	808.50983	1017.4459	856.18896	1069.2646	2165.251	1353.2039	435.34406	423.741	2019.4905	640.81763	3071.4734	2189.3311	1369.361	1179.7249	2225.3567	1688.8878	743.11383	3028.5417	295.64694	2498.4504	895.14478	623.92499	556.1803	1861.7273	1609.6475	2445.6826	1637.6864	1790.1498	1073.4275	785.5531	699.3468	831.46796	598.11731	2029.3171	215.64272	1160.8892	747.01733	1656.5011	1148.4508	2894.425	1345.1526	3246.7126	1552.1107	822.83203	1313.1979	1379.2297	2408.7112	660.93982	2680.4678	529.5769
466.76389	370.59598	447.15414	437.97507	501.02438	462.98312	2042.0243	247.56168	617.58545	263.228	646.79504	1857.2462	1171.4386	819.5697	580.55884	529.63647	429.71646	185.56378	644.07605	621.92767	567.33759	140.78337	1186.8765	167.34995	226.67801	672.31586	192.59503	442.64081	885.09045	1311.7426	730.88391	159.79701	365.72031	1464.2687	595.51569	1114.431	1530.4932	464.36148	524.13446	626.45239	981.57397	572.05164	1101.8971	782.2323	614.94055	516.32318	310.94272	1286.5677	2196.0308	730.10388	1172.3148	412.18979	318.84818	1091.3203	376.05396	414.17258	1151.34	1724.4077	776.05884	388.15973	489.22604	949.80811	1020.8177	871.23743	329.23746	479.35651	153.94141	459.10605	437.81467	738.59869	645.49451	1082.0841	318.8381	1601.7209	311.87302	508.98813	634.15796	2188.1033	839.53772	413.69229	616.38342	811.13257	589.89075	798.37231	1481.9578	788.27686	315.96368	290.91055	1493.1726	416.49588	2063.4509	1224.3534	1124.441	954.25299	1241.071	1229.8748	601.9129	2132.438	179.93976	1950.0098	719.33936	360.03979	322.246	1453.3732	855.73303	1937.4213	1121.8254	1208.6327	594.60132	526.90778	437.18143	661.34045	383.81952	1269.5316	123.99982	790.06152	397.94083	1329.6019	777.46899	2099.7256	688.06836	2186.3406	1003.1962	473.36807	851.86658	975.97382	1567.4863	420.35217	1648.032	362.54312
610.62445	492.30737	739.99744	648.51373	666.14288	593.07477	3047.3538	332.24487	793.38568	379.32928	972.40222	2849.7117	1330.2513	1265.8988	713.23633	750.07336	608.8089	233.77052	980.55017	920.1217	736.12439	182.68153	1697.3662	213.89275	268.88757	992.81689	312.53827	638.25116	1025.9008	1954.335	1062.5931	266.34668	529.01965	2228.2771	885.27222	1554.8423	2349.6587	769.11249	794.58105	845.51868	1416.8738	811.4989	1481.6399	1214.6855	818.97717	735.789	448.5415	1773.1245	3314.1821	1129.5803	2221.3799	507.54803	460.39496	1422.1948	468.07123	510.99005	1671.1671	2524.3315	1282.8154	505.71887	749.05847	1201.4346	1298.858	1328.188	509.31573	617.23401	270.88403	674.87433	665.64539	1088.986	1009.7244	1365.5155	399.76929	1946.3101	387.39478	863.30237	982.44647	2662.9978	1045.7305	508.71796	815.57648	1005.8853	857.35669	1082.8627	2163.9678	1356.9476	431.35699	427.5531	2024.1206	645.66412	3057.429	2188.7146	1369.7443	1172.72	2234.6665	1678.8269	760.45905	3059.2827	295.93634	2515.2532	908.41083	621.55798	554.8266	1884.3684	1630.17	2442.6882	1646.4995	1799.7518	1055.7833	799.54767	702.17157	842.22186	598.00476	2021.6937	219.16069	1169.0413	760.95636	1654.2247	1152.3441	2887.2083	1352.0905	3226.5127	1569.087	824.16449	1318.3184	1373.6703	2425.1541	659.67053	2706.4817	538.47272
467.70837	375.18927	455.43573	444.14514	509.45685	466.85321	2050.9724	246.74374	627.26001	266.69287	653.96155	1889.6902	1164.4169	831.80927	582.85284	518.99738	428.10095	185.88948	644.62286	621.23279	581.04047	141.97325	1200.1687	168.44078	229.87511	668.33276	193.00395	442.07791	893.42078	1321.167	732.83051	163.63924	371.40619	1468.6345	597.11841	1112.6796	1544.2295	467.63751	523.68518	632.98676	993.02905	573.9306	1110.4663	786.28381	618.88904	519.77222	306.29572	1268.4275	2204.9475	732.55817	1182.6956	413.42706	314.49945	1107.2897	377.3577	416.30237	1151.5298	1733.3231	785.0202	386.49734	496.29932	950.2948	1024.5386	873.43811	326.86292	475.80478	154.89224	460.43671	444.74396	742.46936	648.28839	1077.0649	324.77362	1619.2153	314.67792	510.30231	638.20319	2176.7656	844.10474	414.70276	622.93689	794.51233	595.39148	804.77875	1479.8302	798.83673	313.44513	292.22058	1493.271	424.01074	2055.9214	1227.3966	1126.1622	946.35809	1248.3679	1220.3783	611.67456	2154.291	182.3438	1958.678	729.56738	358.03018	320.07913	1465.9911	867.44165	1928.469	1125.5156	1212.3616	594.12286	535.98743	438.46075	671.1994	383.34549	1262.2983	126.43567	800.05145	405.44562	1328.2654	786.19238	2098.1323	692.10583	2173.8906	1012.2474	475.32788	855.59497	969.98761	1574.3901	419.09781	1669.8696	372.86871
609.88019	494.46497	746.2865	653.3407	667.74524	597.23352	3068.5488	333.16058	804.37195	379.75549	975.58044	2883.4397	1327.6099	1289.3403	717.07593	740.79846	605.43408	233.95421	980.50262	922.88623	751.32416	183.26643	1742.3297	219.73811	274.43134	988.96887	311.7493	639.24878	1033.4154	1945.4438	1078.7231	269.31598	527.18231	2227.2649	885.5719	1565.7592	2362.2542	768.42847	798.5769	850.57123	1429.9585	817.13251	1476.9076	1221.278	822.70093	740.18353	450.67706	1763.6959	3315.29	1139.2072	2235.9836	515.51282	467.71069	1428.9692	470.18921	517.73425	1652.3186	2538.9785	1301.8264	504.03851	749.64697	1206.048	1308.3234	1326.708	508.46133	614.88031	273.81039	688.06689	674.40253	1091.007	1018.3282	1367.272	402.84225	1944.7708	387.86734	867.22467	989.95605	2689.7971	1054.5198	517.95972	823.90454	984.37756	858.888	1081.9529	2168.1404	1375.9335	436.09818	434.71558	2024.0701	646.65112	3047.8215	2187.6816	1384.7615	1163.8698	2236.936	1658.5713	763.19257	3093.9431	299.63611	2522.1973	935.84119	622.47125	553.52844	1901.2698	1632.699	2441.3108	1658.7714	1815.6436	1057.3322	819.5683	708.83423	884.20117	596.5788	2034.2507	221.33002	1168.3997	757.43079	1651.3024	1153.8645	2878.1069	1357.3284	3210.3323	1581.0361	820.72595	1321.0485	1387.8391	2429.9187	657.34387	2736.8052	543.10876
464.99576	378.58011	457.7644	441.23862	511.37491	469.70938	2058.9409	245.72025	638.224	266.61905	656.37189	1917.1299	1165.072	846.76135	588.26239	520.56537	428.62405	184.26782	645.81201	623.11487	590.27222	138.98174	1230.2899	172.12415	233.41536	667.19525	193.71227	443.7569	895.23193	1314.8854	744.71613	167.52846	371.72006	1467.8853	598.93304	1122.323	1550.3453	466.01175	530.13361	637.49231	998.74353	584.61218	1104.9636	786.74756	621.06323	519.315	309.20416	1267.1549	2216.4343	735.62079	1185.6711	419.48877	321.66	1116.2877	376.48492	421.6424	1140.7129	1744.4166	792.64709	386.57391	496.54907	955.95935	1032.6777	873.60327	324.77649	473.85437	152.53851	462.60007	450.15872	744.92871	652.85901	1078.3628	325.78644	1623.563	313.20911	515.20557	640.83191	2195.2637	850.06451	421.66632	635.97058	774.57434	593.67114	807.24866	1475.0953	811.16333	315.16095	298.43909	1497.2955	427.01495	2044.6016	1231.9398	1142.9911	934.50128	1255.6499	1213.7742	620.71106	2182.6248	185.61096	1970.1625	748.47333	360.44684	321.85071	1485.1443	871.15649	1931.8237	1137.2526	1224.3965	589.46149	547.04681	448.31616	703.44702	382.50806	1269.9453	126.27356	798.50598	404.98331	1324.2761	785.4408	2086.5518	702.44153	2158.8159	1021.3401	473.57425	858.23242	974.08112	1582.3273	416.56317	1687.4624	376.17429
606.7121	496.20135	748.70142	648.13715	665.24976	594.21637	3078.0732	332.32703	808.87048	380.59924	998.20502	2924.5122	1337.9384	1309.484	716.09155	751.448	604.36523	228.8329	975.69598	936.40289	760.99695	183.19595	1732.8806	221.72295	277.03864	1001.9247	311.62125	649.90051	1039.5978	1904.9275	1092.9585	271.94449	529.0224	2222.2976	900.22882	1579.7128	2348.1533	775.95294	801.28632	857.0459	1433.2219	827.69812	1486.0127	1224.9552	823.96411	737.74524	449.40002	1759.1638	3336.3892	1144.3483	2230.9551	517.646	464.56995	1441.4529	467.78699	522.4646	1656.5398	2534.4023	1310.1124	506.58374	755.03931	1215.9263	1309.0876	1321.2611	509.02597	613.69562	272.71503	686.14032	700.91376	1102.1245	1011.4008	1365.8665	406.25674	1958.1311	390.38297	871.68927	997.64575	2718.1213	1056.958	517.81287	827.15906	968.23322	854.9519	1092.972	2173.1311	1415.8284	436.37808	437.18237	2017.4835	648.66406	3047.5918	2188.5256	1381.5975	1153.767	2241.6145	1657.5795	779.17395	3131.7642	298.21674	2539.812	953.46167	626.04291	558.65503	1929.2869	1636.6776	2462.9094	1664.9011	1819.6626	1046.0508	829.48779	720.99841	917.87622	595.79126	2090.1768	224.37498	1168.6902	761.78522	1646.7002	1149.9838	2855.5166	1352.703	3189.4473	1575.9177	821.04443	1330.521	1380.5461	2440.4998	657.56342	2748.7322	550.2254
465.58545	380.69391	458.91721	442.43451	510.42676	464.8692	2073.719	248.15569	643.49188	268.74683	669.84161	1945.5857	1168.2823	867.64191	585.70288	519.6814	423.72614	179.30775	642.55566	632.33087	606.82947	139.73508	1217.4419	173.48949	236.08026	674.2981	194.38098	451.40503	902.41187	1294.5192	752.53833	168.54483	375.54828	1463.0066	607.6275	1129.9231	1541.123	468.41705	529.1535	640.72266	1007.0997	586.85974	1114.3749	788.79431	615.06396	519.18323	312.51056	1264.6691	2225.4705	738.80969	1190.6093	419.7518	322.81665	1126.4647	374.7666	423.8544	1150.3474	1748.3412	798.39532	382.96088	499.45291	961.95251	1028.6215	877.73993	326.74753	474.19751	155.89583	464.59106	466.34247	754.37262	650.69037	1074.3744	331.12689	1634.2386	317.08701	517.48828	645.89844	2217.4055	849.5127	420.46109	635.80835	762.9104	596.09772	812.15112	1484.2712	840.59137	315.26657	303.23358	1490.0469	426.74692	2045.9626	1229.9664	1143.9728	929.57947	1254.6301	1202.0079	634.56946	2201.9189	185.05864	1982.7904	768.58521	359.5567	321.47137	1506.3817	864.72571	1942.9453	1138.1952	1225.4448	586.27527	560.72595	456.36142	739.16943	381.7207	1316.2135	129.93324	800.50519	406.42609	1328.8744	784.21991	2075.2212	701.27673	2145.0273	1016.3521	474.56683	863.05237	976.59119	1591.4756	417.17847	1700.4597	377.25879
607.08765	498.20807	754.79065	644.31738	671.84082	592.70996	3093.9404	331.51636	822.67651	383.47449	988.31799	2963.9717	1331.1334	1327.7244	715.62372	748.57623	601.30988	229.05293	975.26447	926.33032	771.16492	179.79727	1727.8271	223.37535	277.80969	987.67712	315.69086	644.58582	1036.2521	1897.9998	1096.2278	274.34259	527.55109	2233.6777	888.50952	1581.5548	2355.4844	773.61316	802.26843	857.13251	1445.087	834.59485	1482.8846	1222.4435	820.16437	739.94879	449.35162	1743.7062	3315.2209	1150.8478	2243.3025	516.86987	465.54596	1447.2837	468.04431	518.57391	1657.9852	2543.916	1307.2555	506.68097	755.36914	1213.9039	1303.7101	1320.1487	505.42987	614.74127	272.94415	684.19299	716.27698	1091.8799	1012.0031	1359.064	411.96411	1958.8503	390.30145	871.80048	1008.9163	2736.4333	1059.9633	515.26227	836.47791	965.79883	857.8078	1090.9366	2153.45	1435.8875	433.17102	443.36548	2022.3558	647.74152	3062.0894	2188.7227	1403.1661	1146.7946	2246.4983	1623.7961	790.84363	3137.4824	299.6076	2539.5154	962.02148	626.60876	557.0907	1946.7097	1644.4261	2484.3865	1664.3422	1818.2188	1040.1813	835.22601	723.30212	947.44446	594.71899	2160.21	227.04951	1170.5782	766.17316	1653.5724	1152.3804	2841.3921	1350.666	3186.7632	1596.2675	815.42798	1350.0381	1388.3951	2437.6047	651.40863	2791.0654	553.95294
464.39017	380.86606	464.1463	438.63962	512.57092	463.43878	2082.9888	243.70961	651.74902	268.31949	660.1936	1970.3876	1164.9916	874.02826	584.0918	522.44073	423.20258	182.74078	643.74243	621.82861	608.07574	137.53395	1211.0483	177.8374	233.80849	661.37585	197.49953	443.53256	900.91638	1283.3528	756.14728	167.22389	373.18362	1468.8026	595.98779	1135.5778	1543.0002	467.43939	532.82178	639.87012	1006.9965	591.54395	1109.9919	786.16357	616.92847	517.43219	305.45312	1251.7137	2212.385	741.88635	1199.3473	419.11169	317.54199	1134.2736	372.44913	420.78528	1145.0096	1750.8405	795.02234	383.86679	502.16254	960.76794	1025.7485	872.03168	323.09003	470.63052	154.85262	464.03757	478.88199	747.32312	655.09473	1068.389	334.96161	1634.0438	316.64117	519.85242	652.15765	2230.2053	851.87256	417.68689	643.51788	754.41345	593.47614	814.49829	1469.7347	845.96594	314.67493	301.56848	1496.0887	428.69562	2048.9504	1226.9594	1151.402	924.97516	1253.9279	1182.9014	642.53845	2205.252	184.87042	1980.1014	769.92255	359.97318	320.4642	1514.2585	874.71631	1961.3588	1141.204	1228.6051	582.47321	559.56555	459.97852	759.24042	382.7001	1358.2968	130.87517	799.28851	407.35388	1331.3209	783.65198	2064.741	702.36859	2139.2632	1026.7947	471.44092	872.87878	984.508	1581.6315	414.65323	1731.8766	381.71713
604.57483	500.20584	765.28571	644.08325	669.07861	595.52472	3122.9482	331.68066	818.95471	379.02597	980.75	3001.2039	1330.1112	1346.0441	709.56085	757.66235	598.89124	230.90176	969.49304	919.82666	782.32019	180.89151	1742.7952	225.55127	282.50165	969.94031	317.87238	639.28583	1040.845	1867.8481	1109.2626	278.71729	526.99377	2231.2693	879.53735	1592.8049	2357.2717	780.9881	806.28369	853.84064	1449.6194	841.56726	1484.558	1221.2646	819.63794	736.60132	446.95663	1723.9994	3307.5227	1150.5764	2243.3765	518.47754	471.29922	1456.1077	463.09717	523.14819	1648.4124	2552.2021	1302.2465	502.54041	757.25134	1219.8354	1310.3608	1317.9471	508.133	609.34058	271.83783	688.6012	729.55017	1093.0634	1021.0712	1361.2378	412.82245	1972.324	389.27649	864.25708	1015.0082	2753.6345	1062.2582	520.27716	840.23322	947.72559	858.06635	1107.0935	2146.9968	1437.4817	437.40643	448.43466	2023.4177	651.8866	3068.3311	2194.0017	1403.2452	1136.0209	2238.863	1608.691	800.25323	3151.0242	299.8454	2547.8826	968.16272	629.63208	556.73718	1966.0505	1645.2242	2496.002	1662.7992	1814.136	1052.3035	846.2677	733.69421	962.24231	597.75421	2156.3979	228.59209	1175.3889	775.67682	1649.8502	1155.0155	2818.5588	1364.8414	3182.4053	1586.1327	813.1745	1368.9199	1395.5757	2419.3652	651.44385	2796.1113	553.49988
463.78412	380.44354	469.06039	437.58276	511.02875	465.53632	2098.6711	243.47987	647.20374	266.35614	657.32092	1985.1816	1156.7308	883.86316	578.29187	528.59668	421.44391	181.65401	641.15906	619.91309	619.75879	139.0088	1222.7701	177.34151	235.99142	652.63037	195.51727	442.07672	903.4397	1271.8217	761.79431	172.08382	370.16089	1470.9303	592.58459	1141.2968	1548.4031	471.104	533.3609	636.36707	1010.1598	590.75409	1110.3071	786.01453	611.51172	514.85931	304.81006	1243.4843	2202.5059	742.55542	1199.0847	417.68375	321.591	1134.4209	375.9505	422.09134	1136.8009	1753.7812	793.97943	383.11127	500.73221	965.3855	1030.4104	868.69885	323.86145	467.93005	152.51881	466.9538	487.65106	749.40405	655.49884	1070.0476	336.19525	1638.6373	316.38547	514.37811	656.91223	2246.5784	851.70996	419.69876	644.45459	738.50629	595.59961	816.84723	1468.2211	853.3999	316.52228	305.42975	1488.657	430.57675	2047.9989	1227.4305	1153.5332	914.57574	1248.7625	1171.3893	645.81036	2213.1016	182.73717	1989.6281	774.96021	363.46954	323.06305	1535.6736	879.04187	1968.314	1140.0524	1227.0175	587.16968	566.05756	464.76181	774.26318	385.86084	1357.2831	130.35228	803.17078	410.96442	1328.3781	785.74469	2048.5696	706.31042	2131.4219	1028.3225	469.42023	891.12256	990.68707	1575.2535	417.4267	1730.2788	380.93652
612.08081	500.08633	764.18433	646.60303	666.11902	595.17798	3153.9082	329.35922	821.28357	379.57083	985.51147	3024.6162	1327.3755	1354.6415	716.17529	758.28918	598.4552	227.19797	973.35156	923.58337	780.30774	193.4166	1751.866	222.79675	281.35843	974.77673	318.86349	639.94629	1039.405	1873.9539	1112.9841	277.14755	529.77148	2221.7629	882.68994	1603.7903	2355.5403	785.03674	803.28955	858.46338	1453.9127	843.10083	1483.87	1217.719	817.44781	731.86505	454.45541	1724.7417	3304.3232	1156.0042	2244.9573	518.10535	482.0441	1458.8754	464.34	524.07098	1650.4757	2559.6946	1299.0238	502.67538	754.32184	1226.5674	1312.3479	1309.0186	510.40021	613.66833	271.49283	690.39856	740.17419	1090.9435	1008.4714	1356.4204	418.32898	1975.0076	389.40228	861.98743	1020.6198	2801.5649	1046.3159	519.45996	847.80536	939.72473	859.47644	1105.0171	2159.2212	1442.2455	437.73254	463.18167	2020.4309	657.34271	3088.5935	2207.2371	1404.2567	1139.2637	2249.7468	1595.7542	812.44885	3154.7104	302.33102	2547.8035	979.3891	632.3418	558.32166	1987.5229	1657.3701	2495.6868	1670.5172	1825.5327	1057.0918	855.75854	744.64325	977.5036	597.63733	2167.063	230.18793	1176.7501	780.79675	1677.0658	1151.0256	2812.4917	1374.4871	3160.2583	1598.6132	816.81982	1386.304	1404.0336	2433.855	651.10266	2802.4265	556.72241
464.77307	382.59863	468.30981	439.80255	510.34808	463.8454	2122.499	243.34598	652.9328	268.27219	658.98401	2012.9121	1157.6865	887.95276	580.13135	527.09155	419.02667	179.39832	639.33362	620.78833	624.60785	147.82455	1231.1821	176.0675	238.9594	653.61426	195.56709	441.40656	903.76483	1267.8412	769.01758	174.18588	368.69604	1470.0471	593.83002	1143.2946	1552.2974	474.79138	530.98193	640.65247	1010.8522	596.32062	1107.5117	779.3327	610.67316	512.51868	308.06125	1241.4297	2203.0596	741.3194	1207.5466	421.22235	327.00656	1143.1389	372.63037	426.1106	1137.3376	1762.8755	791.84882	383.6333	502.78009	967.92462	1029.9736	861.59302	324.59796	470.36774	153.5235	470.21521	496.25549	746.53729	651.11383	1064.673	338.50092	1651.0891	314.67194	515.96063	655.98169	2286.0193	838.9093	422.54968	650.15515	726.23773	594.73938	820.97363	1474.5397	857.55267	316.94489	314.19467	1484.599	435.62549	2063.8655	1230.1866	1158.3027	915.29791	1249.6825	1157.0808	656.84601	2218.6448	185.63885	1982.359	782.9104	367.45795	325.33978	1552.8638	884.45978	1970.8752	1144.5221	1235.4722	591.17236	575.41711	473.4541	788.77893	384.94537	1356.1816	131.68765	806.60529	414.44086	1347.3096	785.6958	2045.1841	711.18317	2115.8096	1031.0151	469.15576	898.42932	992.59381	1584.7346	415.17712	1732.78	386.85297
614.45746	504.14612	764.39001	648.55231	668.39819	593.29919	3174.1475	330.78934	836.01001	381.18549	979.8172	3056.6292	1329.2014	1366.8989	706.76941	767.06812	597.72534	224.94978	974.91937	913.27826	793.34668	182.36411	1770.3969	220.32918	281.78207	965.03827	316.96561	638.92126	1041.5587	1837.3074	1125.215	280.13556	531.56702	2227.5339	876.48285	1617.9576	2362.5767	788.01208	795.90778	855.40735	1460.9529	848.68756	1488.3929	1215.1914	812.42871	733.30292	462.24255	1715.4064	3303.1963	1153.3419	2244.8635	520.26038	496.25696	1458.9698	462.9574	528.26257	1669.7366	2573.1416	1299.8011	496.40796	756.03552	1223.9768	1323.2106	1306.4927	514.01404	607.63226	270.36078	693.47491	752.70068	1090.9982	1009.9614	1351.9504	415.41928	1991.4006	387.8876	859.31976	1025.634	2788.6509	1041.1187	519.07349	849.38538	928.11823	856.00159	1106.1548	2164.5083	1452.092	443.05045	474.92432	2019.0631	654.21594	3090.0752	2202.8435	1415.4823	1141.6306	2247.8518	1596.9668	819.36896	3172.2866	301.36151	2550.7002	992.6936	632.29901	556.9519	2017.1854	1652.7672	2480.4321	1666.972	1822.5963	1067.2705	866.21881	739.38354	992.06311	602.92664	2177.6941	230.853	1177.6714	776.5625	1680.8447	1148.3645	2814.5029	1381.1912	3150.9902	1596.067	815.07141	1405.7136	1407.2695	2429.5017	648.79358	2789.969	571.1015
468.13123	384.6358	470.96259	439.85034	511.52466	463.80112	2126.6003	244.68829	658.62689	267.44611	660.7309	2036.8424	1157.1583	892.86768	576.30078	533.91809	418.1658	174.48808	644.56732	619.28711	632.50043	138.8499	1238.0909	172.76967	240.51003	653.56946	194.95247	443.60083	901.1355	1246.988	775.97443	175.42339	370.87671	1474.6333	594.65619	1154.761	1558.8981	472.27914	527.10651	639.05322	1019.0756	595.82507	1109.8196	781.43097	606.95587	511.42078	313.67523	1236.4669	2208.2725	742.95453	1204.3401	419.45245	335.72986	1137.1368	373.38763	426.41663	1150.2616	1773.2922	791.74634	379.74591	500.48639	969.02368	1035.2302	856.59937	324.90369	468.67938	154.39957	471.60059	507.05713	752.11707	652.33704	1057.2319	339.57751	1653.9733	315.7348	509.74225	662.03705	2271.5833	838.3526	418.80402	652.26154	719.82452	591.67761	822.87622	1475.3633	865.86395	315.61615	322.08765	1483.5636	434.85748	2068.7588	1229.8168	1165.2296	915.22668	1249.1914	1151.2926	663.27258	2223.7515	185.54207	1992.1841	784.32275	369.09668	325.84644	1573.2195	877.90686	1954.6913	1145.1849	1237.3643	593.65521	582.46075	471.65814	792.57257	389.6062	1368.8286	133.54965	802.63428	414.07968	1358.2239	779.20227	2039.7748	715.1684	2113.7834	1033.3014	471.94443	914.12848	996.30774	1582.0261	414.83478	1734.1062	392.04193
596.22864	499.28369	752.31085	633.23645	645.48486	600.32391	3142.9292	337.15411	827.24677	377.67145	953.34003	3015.9797	1316.447	1338.0614	706.90765	770.51788	588.84998	213.73839	957.71399	893.94794	789.51587	170.41629	1826.0608	212.17168	274.96045	936.58002	311.39453	620.91669	1048.6781	1771.0637	1122.1704	276.17026	519.83868	2148.8579	854.94757	1592.093	2293.9116	775.49146	787.99481	838.90503	1441.8965	827.7561	1429.4287	1186.0518	820.87408	744.74249	437.55786	1666.5336	3266.446	1136.3962	2234.7754	507.32672	474.625	1447.1544	454.34918	513.2099	1821.5894	2533.8835	1271.5863	484.78253	744.62518	1214.3573	1325.0576	1265.9855	517.05609	583.75824	263.60254	687.1637	735.81055	1054.2523	970.22302	1337.6892	410.7309	1995.3732	380.20721	855.82239	1007.8439	2805.522	1026.5632	512.14105	825.50439	900.25665	833.79175	1114.5684	2124.0847	1448.4307	441.6944	456.90997	1942.0636	626.13599	3001.9866	2158.7661	1430.2211	1102.749	2203.9719	1574.9619	788.6756	3153.6145	295.50897	2526.4409	982.3894	619.30426	545.45856	2003.6418	1561.6278	2486.3638	1657.1321	1801.1339	1043.5817	854.8255	714.97369	978.25769	583.71228	2214.3386	229.98491	1153.8109	785.43304	1665.7925	1120.4167	2747.4133	1358.2307	3038.782	1583.8521	807.98657	1415.9631	1426.1494	2345.334	633.46069	2739.0967	605.96759
449.91669	379.54205	458.39984	423.00031	489.37024	461.46228	2083.1487	248.14195	653.1156	260.53766	632.51306	1979.2815	1139.6765	870.06964	573.64502	535.0304	410.50348	163.76407	619.57349	595.75684	626.98633	127.6319	1263.962	163.58499	234.94173	623.57227	190.49828	425.65018	891.97925	1182.7209	770.10706	168.56219	356.82153	1395.3456	570.7207	1126.964	1484.3008	460.96509	519.52478	622.40625	999.32251	582.92279	1058.8263	752.87	612.29169	517.46246	292.9776	1198.9572	2173.0063	723.74109	1171.1418	409.09607	316.57947	1117.9584	362.93967	413.63635	1245.5052	1727.2126	766.59875	369.84695	490.42596	957.23376	1036.9099	827.30042	321.51758	445.47781	149.52202	467.53998	493.4845	717.75586	622.25262	1045.6174	329.49768	1649.1735	304.06598	505.42529	643.56042	2281.2324	822.1095	413.27832	631.09949	686.03052	573.45148	818.16876	1443.2914	852.52722	313.58179	305.25067	1417.5657	405.08667	2003.3289	1192.9789	1166.401	885.10382	1211.5837	1130.2633	636.54443	2207.7959	179.78693	1962.7909	778.68414	353.39139	312.25162	1558.506	808.60284	1946.7651	1129.2585	1211.7495	579.03217	571.30212	445.29822	787.18042	373.12668	1387.1455	131.62386	784.41864	412.96075	1339.9773	758.09229	1972.2422	693.87714	2030.064	1019.0281	464.53308	916.32361	1010.2536	1520.6173	401.44687	1677.4583	411.20618
597.14539	503.73285	763.17352	630.25385	642.70813	596.29633	3174.1626	340.42151	837.52167	382.37128	960.6637	3034.114	1331.944	1344.9697	710.74457	783.47314	587.45422	208.54472	962.88312	898.14819	801.43671	174.37692	1860.9772	207.35655	276.04504	941.74243	318.49329	625.95288	1043.2804	1750.7242	1111.0505	283.03784	518.04364	2129.8491	863.27734	1604.7455	2289.2234	779.24542	789.64722	841.0531	1450.285	828.17981	1435.0233	1182.7037	822.84906	763.96002	441.00781	1675.9725	3291.1177	1135.5879	2239.8215	506.09784	478.21033	1449.5444	456.05112	512.185	1843.5214	2532.239	1261.8427	484.16525	752.82245	1207.5294	1335.4613	1261.2996	514.56659	594.74463	268.97745	697.53748	730.36609	1064.4675	962.1377	1342.9608	406.73401	1993.5913	377.25769	857.41132	1005.6144	2804.9941	1035.2358	510.46228	832.51202	908.703	826.39905	1120.0149	2143.865	1439.6779	439.77155	463.80151	1944.3163	623.24298	3025.1685	2174.9902	1430.671	1118.2174	2216.1023	1567.1011	790.99988	3187.7881	297.38196	2562.2466	987.44598	627.04797	551.24548	2041.1239	1575.4825	2520.7822	1673.2174	1818.4729	1051.1501	858.80737	716.18323	971.33051	593.2666	2226.6475	235.76987	1150.9939	787.7074	1687.5695	1116.2899	2760.9739	1379.8911	3049.5024	1593.7994	812.69147	1444.6959	1433.1949	2379.8186	640.36157	2743.9587	594.7417
453.14328	381.2775	464.87805	427.96915	489.52078	464.19678	2113.4043	250.5448	655.69153	262.58807	641.95166	2003.7588	1151.6792	873.62738	578.12946	546.52454	409.19672	163.27554	628.69702	602.77124	641.17175	134.69759	1286.9952	163.31857	236.07692	630.771	193.80815	429.69312	890.86432	1170.1058	766.34198	176.50679	362.5687	1399.1958	579.52441	1140.5739	1501.2109	465.44745	520.83435	624.69476	1011.9213	586.66968	1065.3365	751.53937	612.60205	529.49792	298.41061	1204.5839	2185.7944	723.53448	1191.2638	407.46667	322.30472	1129.8502	363.83014	412.80151	1265.0029	1736.734	759.87988	364.41876	493.02618	951.60992	1047.0197	823.22394	323.23273	450.69482	152.04718	468.60037	492.97763	724.97241	613.76349	1052.6689	331.53357	1654.3303	307.3147	507.95755	642.29724	2288.447	829.9104	411.91248	635.95093	694.81934	569.72528	813.43701	1457.1055	848.20166	318.88293	312.72382	1425.3	404.20728	2021.0272	1206.7874	1178.066	895.87079	1223.7599	1126.682	641.17719	2232.6401	181.56921	1995.3691	787.48395	360.32635	317.11835	1595.6237	823.19659	1981.9441	1148.7421	1231.9692	584.91364	576.47144	447.09796	785.70721	377.25543	1403.2881	135.03162	781.39752	413.72955	1361.6707	754.6051	1992.0122	711.21472	2041.059	1026.9547	465.70483	934.77789	1016.4266	1533.9977	403.71747	1683.2175	406.20602
606.88959	506.38855	767.53955	647.51392	640.21497	600.20306	3194.3618	336.78699	840.66803	379.37964	968.42566	3042.3123	1351.1787	1353.1707	714.70044	796.55908	589.03333	203.08762	961.54388	908.47803	817.12738	175.7178	1867.1381	206.92804	277.48785	947.09827	317.99384	628.7713	1052.4937	1728.2194	1115.0212	287.55228	521.21143	2154.9048	869.89392	1622.6879	2300.5686	791.23132	797.47815	845.66162	1460.4773	833.01263	1442.1177	1182.354	820.75684	772.44147	442.21802	1680.1676	3332.0195	1142.0505	2241.6953	506.35895	483.05115	1456.1045	452.53741	513.05676	1858.6418	2512.4067	1271.446	484.34442	756.7348	1216.4	1347.0449	1262.9287	514.65979	598.74182	268.14777	707.7417	743.42285	1073.897	967.98535	1341.1415	411.73792	2001.7892	381.70038	859.11517	1008.0843	2809.0569	1050.6276	511.50482	839.27936	921.96997	841.75183	1127.9117	2144.4395	1442.6382	447.72437	472.4422	1947.9185	622.62201	3045.2349	2193.967	1437.7979	1117.8702	2227.6943	1566.3081	800.28589	3212.6614	300.78027	2580.1736	1005.7803	629.13074	552.07794	2074.386	1587.8462	2544.9695	1688.0388	1834.507	1060.4905	870.77698	723.42267	968.5661	598.52258	2226.8306	236.476	1162.2778	792.08008	1710.342	1127.6771	2776.3118	1390.7419	3070.3855	1607.8477	823.9574	1473.2361	1447.312	2409.7078	644.90002	2754.905	580.39294
463.45651	384.96732	464.21594	440.47372	490.83694	467.0011	2114.8977	247.86035	666.93921	264.84015	641.98651	2009.828	1164.1346	881.38037	581.91815	556.64502	408.85352	156.40448	627.66235	605.65875	651.23651	133.43608	1295.5914	160.96692	237.13152	629.62854	197.43275	431.27985	896.71466	1156.3832	765.258	177.0761	361.71286	1414.2665	580.75604	1145.7397	1505.9139	475.22516	523.26678	628.24976	1025.7582	588.00671	1069.3383	752.20642	609.81281	530.71088	301.56708	1208.625	2203.7161	728.33386	1192.1161	408.59906	329.01077	1129.8312	362.59412	414.53088	1276.9794	1727.9761	771.06006	367.41718	499.10974	951.27362	1056.1971	826.94653	320.79974	455.49567	151.04028	469.68674	504.34982	731.84125	623.79651	1052.2511	331.23828	1659.2196	306.70215	513.29956	644.02557	2289.5547	840.09064	413.13995	640.78839	702.57898	578.98895	823.23157	1456.5869	855.31323	320.84027	321.30664	1422.1057	405.6087	2035.6063	1211.2557	1188.7075	897.66156	1225.4128	1127.5117	648.2522	2250.3843	183.97919	2013.8915	797.57843	365.58246	320.44968	1618.103	828.56207	2004.2155	1155.0793	1237.4729	588.75006	579.12128	457.25745	780.79425	381.50403	1403.0328	135.37097	788.7865	417.92303	1379.8157	762.99353	2008.0314	714.02588	2055.3777	1039.2437	472.9046	956.99597	1027.6407	1557.3921	407.16125	1694.5426	397.37497
610.83081	506.47668	762.2998	643.94409	642.0293	602.30029	3192.4268	335.6604	847.54297	385.07629	970.06158	3030.6489	1352.9801	1362.4358	714.21753	805.30676	590.34882	205.77431	965.1499	913.13959	819.67407	178.11816	1876.3452	211.67891	277.51651	944.61835	322.07614	630.12915	1043.6278	1703.0343	1104.6808	289.55197	519.57269	2178.3362	871.17035	1633.0438	2324.9832	796.17383	799.58929	843.31244	1469.5929	844.28101	1438.7782	1183.3518	816.63306	777.8587	443.5705	1670.0947	3333.3672	1142.7723	2253.5781	507.57053	494.43616	1452.4275	453.42743	515.03442	1837.6848	2475.7122	1266.4387	476.75922	751.71082	1214.4907	1349.5771	1266.6771	514.44824	600.49683	273.66687	706.06055	741.52625	1078.3734	963.24042	1342.9701	412.46262	1992.5165	384.46616	868.72644	1010.6093	2824.8674	1063.5869	509.91953	833.90613	923.62885	845.0744	1143.282	2143.8091	1441.5497	449.52969	481.9502	1941.3179	617.85327	3082.7471	2191.3342	1451.9194	1128.9319	2223.5986	1561.6427	810.94299	3242.355	300.45227	2592.8076	1017.6188	633.6571	553.90515	2088.4785	1583.0602	2584.5063	1693.9025	1839.3192	1065.7709	875.59308	729.31995	964.69165	600.20819	2222.5967	240.65938	1162.238	792.70538	1722.5585	1127.8613	2785.6609	1395.1251	3084.4111	1619.189	821.00244	1504.3379	1458.3333	2420.2378	646.90118	2796.0374	559.79755
463.11749	384.36108	461.60764	438.88544	485.5705	469.06021	2118.6365	245.36261	666.50275	265.94482	645.30084	2006.6271	1168.5631	881.25195	584.63342	560.98975	408.75797	156.60408	625.73267	609.90265	652.90881	135.80334	1299.8901	163.46208	235.11777	630.57764	196.04428	432.82397	893.70337	1139.8721	762.80676	177.51654	362.97552	1430.3312	583.21564	1156.5101	1523.8528	473.30161	530.83032	624.24902	1034.2792	599.93134	1067.936	751.61096	610.13489	538.69861	299.4895	1205.0491	2213.3159	727.43652	1192.9713	408.84348	332.61481	1126.6465	360.7431	415.00906	1260.375	1701.4055	772.05432	362.50183	495.621	952.36536	1055.4966	823.56213	320.06586	453.52313	153.39697	466.90295	502.83496	738.8739	618.96619	1049.9497	330.8475	1648.5325	308.35437	518.22174	644.47461	2297.3003	847.96851	410.67923	643.21741	703.85059	577.08716	830.87671	1461.0613	852.6167	319.33417	322.77161	1416.0734	400.71445	2067.9675	1213.5167	1195.5598	909.87939	1226.5304	1120.9624	657.57916	2267.781	185.9565	2021.2915	806.23499	370.76862	323.68274	1630.6553	825.28198	2028.9467	1159.7954	1242.7356	592.97778	581.3869	459.60751	780.5426	384.69873	1393.2281	135.62823	791.22266	416.88388	1388.6338	764.99805	2012.0573	720.01123	2072.5454	1048.5542	471.01822	977.40485	1030.2012	1567.135	411.02966	1730.8917	385.60229
609.28931	507.47961	758.88208	651.5271	633.21039	602.39832	3199.51	334.38022	841.54462	383.34644	970.14929	3045.0308	1361.8602	1360.522	725.41284	820.03589	589.84241	201.20409	964.33295	915.71301	821.67535	179.33907	1882.592	208.9012	274.83539	945.23486	321.04697	632.20441	1039.6191	1698.2434	1107.3171	291.12329	519.86664	2189.1047	875.56909	1632.6166	2319.0459	792.84204	805.74646	846.22351	1461.5773	854.62494	1441.4902	1172.7753	817.21436	775.51514	452.78906	1667.1659	3344.6672	1130.6775	2231.2954	512.14539	505.39044	1443.6246	452.60095	513.59656	1854.0552	2450.8772	1272.6559	476.75	753.59705	1217.142	1347.1519	1262.9539	516.05493	597.69415	272.72723	704.79865	752.69208	1081.1145	962.65173	1347.8064	408.4581	1984.5737	380.3392	865.70319	1001.1534	2822.7273	1078.2867	511.66745	841.14526	929.63135	842.63623	1140.0393	2147.696	1460.4468	449.28653	485.75085	1936.2275	613.98169	3100.6028	2194.5056	1437.1246	1129.4402	2223.6755	1556.3438	820.68286	3237.3696	301.55524	2590.2712	1036.272	638.34283	558.84241	2092.8572	1559.4182	2613.6765	1694.8403	1838.4095	1069.9219	878.58276	726.21411	969.28162	599.66455	2177.4238	244.01889	1166.0562	793.10071	1729.8029	1130.5017	2772.7668	1409.1128	3073.5327	1636.1919	822.47754	1514.2574	1453.4783	2445.2869	644.65851	2772.1938	559.72528
464.04535	384.41687	459.9838	439.4613	481.34509	464.43909	2114.0381	244.41815	661.80707	266.40137	649.38617	2002.9926	1170.7058	882.95386	587.71155	565.22351	410.04138	156.33998	627.28107	615.05139	654.15247	135.10007	1304.6704	164.81194	234.98383	634.16626	196.68497	435.05865	886.22473	1133.1353	758.52771	179.75833	361.99097	1438.7618	587.71118	1154.162	1521.3247	476.18317	534.42731	628.54749	1027.0624	607.29333	1067.3076	748.79419	604.33105	531.36023	305.4516	1201.8901	2208.085	724.75818	1191.1874	414.49081	340.11279	1122.6902	360.21228	416.40152	1272.6044	1679.0835	776.21686	359.00665	497.66562	954.4812	1052.278	823.6424	322.46902	454.7384	154.41623	467.77826	510.6626	735.3443	616.75562	1051.564	329.89374	1649.1426	306.35117	514.02301	642.41907	2294.1853	859.98718	414.90775	641.4209	708.76343	579.83081	832.46826	1457.2023	861.56158	325.02676	326.62097	1414.3181	398.94327	2073.53	1209.3174	1188.2178	903.50977	1222.2003	1118.6099	661.75366	2265.0034	185.83733	2019.1669	810.84216	370.95441	324.34625	1633.5247	811.29321	2052.1516	1161.8298	1245.2646	596.26709	586.92944	461.54874	778.15918	384.29895	1363.7709	138.9707	790.55878	417.62158	1393.5765	765.11981	1996.6283	727.66699	2059.3345	1056.3239	471.31055	979.8988	1037.5164	1580.6096	410.91632	1715.027	383.66534
608.4964	504.73987	755.80713	652.46173	630.34167	597.45026	3193.0164	331.14771	839.29236	381.74561	969.68036	3035.2554	1351.0054	1356.9479	722.60236	804.43237	585.3147	196.8761	963.03479	930.99078	814.1272	181.47972	1891.7723	206.51874	276.73846	947.31293	318.03253	632.51788	1032.5518	1677.4839	1099.9564	288.89575	520.77258	2204.5859	876.20355	1637.804	2333.0508	790.20923	809.12158	844.46033	1456.8033	852.98572	1439.1544	1162.0406	806.53448	774.70984	454.17041	1670.129	3334.7949	1123.4681	2219.9231	505.97577	507.7124	1428.0419	451.44366	507.90485	1842.0928	2425.7207	1272.8363	474.03021	741.4798	1213.9404	1334.5197	1260.0448	517.117	597.13123	274.14307	704.14545	747.40045	1081.4919	960.73901	1336.4108	408.7951	1985.4663	379.64941	855.37708	994.58221	2790.6924	1078.1654	509.33038	834.9903	931.75629	842.77686	1142.7198	2130.8494	1450.3597	451.08533	485.24988	1924.7584	604.90167	3130.2783	2178.3843	1442.8613	1125.9447	2207.4045	1549.1104	828.9754	3241.0283	298.76016	2578.125	1046.5726	646.62585	562.82123	2082.1235	1538.5496	2637.1521	1695.9431	1838.4554	1073.891	879.9411	722.35345	966.31403	599.37885	2190.3198	247.22661	1158.6659	795.54077	1730.4447	1124.2494	2759.3604	1409.3778	3085.6118	1635.6179	816.72046	1513.582	1460.2817	2443.4021	646.92023	2772.3633	561.30377
460.40314	381.96033	460.03857	440.48773	477.37878	462.36755	2110.7285	241.87962	657.53131	264.6683	646.17261	1993.2593	1163.4512	877.58844	587.91327	565.27032	406.79126	154.63553	627.34985	622.41547	652.37439	137.71373	1305.918	163.29416	235.75197	632.5694	194.51888	434.63702	885.30914	1120.6693	753.8786	180.08174	360.07733	1444.8324	587.28418	1164.7518	1525.7128	472.57764	533.80096	624.11981	1022.6038	605.74652	1062.5167	739.63165	600.6217	531.8894	303.57217	1197.1238	2207.5544	715.83496	1176.1024	407.24377	337.44962	1111.8859	358.56708	408.98669	1265.2799	1656.7463	769.21826	361.60712	489.07288	955.18353	1043.8528	818.20453	321.28961	451.18726	153.74959	463.68164	501.98578	734.91315	612.36902	1045.2142	328.43365	1633.0463	305.09015	509.88385	635.50269	2271.9688	867.48407	410.08636	642.61658	712.90204	578.56073	828.30017	1443.8317	855.41541	323.13031	322.35013	1405.0061	394.97516	2097.4575	1210.0497	1181.8461	910.24426	1223.0913	1119.4496	668.83313	2258.0281	183.69492	2006.9574	819.82556	377.65381	327.11426	1621.7688	806.83435	2058.8374	1156.9502	1240.0255	596.909	585.98816	459.00476	779.5899	381.94855	1371.9204	139.33217	783.76813	414.72229	1390.8301	758.1311	1985.095	730.79974	2071.3481	1060.8362	468.05206	984.6842	1029.9973	1576.4961	409.284	1707.4921	382.49213
604.82697	503.90082	754.99329	644.88666	622.91559	597.95166	3196.2876	328.14667	842.42755	379.14551	965.50684	3016.8894	1367.8354	1348.0154	727.67053	818.62085	589.39838	196.9808	954.75604	931.33142	817.21875	179.96191	1894.0236	205.39282	275.95349	938.8324	318.03772	629.68225	1027.2174	1687.0022	1096.7573	291.18143	516.57806	2218.3105	875.68884	1653.7351	2326.6301	788.74615	803.49915	849.39557	1452.2993	853.90143	1425.5254	1166.3553	808.71045	769.75861	455.18829	1653.3854	3349.5903	1127.7706	2203.762	507.04202	507.14844	1417.3384	450.51584	509.51901	1834.5054	2379.4131	1260.4285	466.0499	736.80396	1221.7019	1337.6838	1250.5131	517.75903	595.39563	274.31323	700.60681	744.23035	1069.7999	947.8631	1334.8149	403.17276	1970.7139	374.70633	853.62262	998.76636	2780.563	1101.4648	515.552	838.10327	932.29907	847.48248	1139.8627	2127.1033	1420.0137	450.96335	478.37469	1921.9968	603.08972	3151.0039	2181.6504	1443.7769	1124.2988	2211.0461	1552.7841	823.92957	3246.2947	300.0889	2572.0298	1046.8989	647.72449	564.11853	2077.6221	1528.687	2645.5244	1693.1133	1839.691	1084.1199	882.96094	722.85425	964.96143	599.14258	2169.3926	246.63008	1158.8447	793.62299	1730.8521	1124.0464	2757.5054	1420.9862	3097.2734	1645.8783	818.19891	1520.9924	1460.6881	2440.1355	645.97461	2753.8215	557.46802
463.37933	380.05859	456.22418	437.00183	472.71246	462.23001	2112.0691	241.86389	654.99634	266.45135	640.77795	1983.4386	1175.515	874.57336	590.56903	566.80499	408.04855	155.17326	622.82666	619.76807	653.77545	136.7999	1307.925	162.69518	235.57175	623.88538	195.6124	430.96738	875.98975	1126.085	753.97333	181.07227	360.07068	1456.7	584.42859	1166.1543	1525.038	473.19321	530.00317	625.71289	1018.0052	606.79535	1052.4493	742.92401	600.60852	529.83356	303.71887	1182.2721	2220.2466	718.8808	1167.1219	408.27332	338.67377	1096.7642	359.11417	410.70508	1258.4171	1627.5914	761.23993	353.61502	490.69379	961.4187	1046.3162	816.08411	318.98233	447.66141	154.18469	462.3053	504.15717	725.89673	608.81677	1044.4878	325.48721	1626.1385	301.30435	507.08118	638.28851	2265.2876	880.78625	415.14758	641.61121	711.94556	583.94995	826.58972	1440.8459	841.13458	322.51419	319.09308	1399.8694	394.20184	2105.9419	1205.9539	1185.0739	907.95233	1219.5807	1120.2551	667.06665	2268.2739	184.10118	1998.371	816.57831	375.72269	325.62326	1621.3834	797.64142	2066.9263	1160.3928	1241.0345	598.44641	585.4115	462.18896	774.93005	382.75137	1359.4233	139.72128	790.33374	417.33047	1389.2469	763.02148	1976.1217	729.49042	2074.0112	1057.5072	471.49844	980.39819	1034.1536	1574.0964	409.65811	1705.2111	378.74683
601.7724	502.97467	756.73297	653.74719	622.72205	601.75983	3213.5132	329.9903	846.54779	382.55634	967.26953	2992.0632	1386.4384	1353.783	734.91614	823.98993	590.70447	198.2856	964.95966	934.91406	821.05573	182.32892	1893.2404	205.93657	278.8833	938.69873	320.80713	629.78235	1035.1555	1684.8008	1100.053	291.99966	516.73865	2230.6067	875.93616	1665.4606	2335.4973	786.33533	782.35559	854.16956	1450.7733	853.81732	1421.0792	1165.1558	810.78888	772.76404	461.60248	1656.9301	3361.823	1124.9775	2180.9395	510.22034	515.49683	1411.1541	450.93875	511.60986	1825.2935	2378.0842	1269.5591	463.67203	735.95306	1223.0381	1341.1862	1256.8346	512.42267	601.44434	276.94354	700.87634	758.86249	1062.6434	941.58557	1330.9478	408.48071	1956.8817	378.88177	852.22052	996.3844	2763.9951	1110.0063	521.93842	846.52673	945.88184	851.14563	1141.5305	2110.5728	1424.7222	451.41071	483.2536	1926.908	603.72516	3176.9976	2182.0989	1437.2074	1138.728	2214.3359	1551.4104	834.93274	3247.6565	300.76569	2555.4658	1049.1182	643.83508	560.45398	2070.7456	1539.3358	2654.9485	1684.6332	1836.8057	1095.0244	882.24792	726.08575	954.35815	602.74976	2185.3872	251.30937	1158.0757	792.7276	1751.097	1123.2721	2759.2148	1427.739	3146.7236	1632.8209	822.40637	1509.7019	1467.7377	2430.6194	646.60815	2738.0947	562.78076
458.99561	377.7301	458.70465	439.67749	474.35901	464.81274	2119.2056	241.61794	656.72614	266.50793	645.74005	1958.6074	1185.7463	877.45416	597.4314	571.58026	411.75806	152.59254	624.92755	626.04486	657.74597	138.13406	1311.6158	160.62779	235.62833	627.86615	197.26624	433.59534	881.97656	1124.2985	753.90198	180.5321	358.617	1462.6924	588.09113	1177.0597	1528.4269	473.39435	520.28931	634.49567	1011.6864	601.95966	1050.7021	741.5697	602.28253	531.30585	304.62567	1187.7968	2216.5063	716.53442	1158.8896	407.44916	338.69318	1089.2167	362.1972	408.71527	1246.1809	1622.2278	768.33221	353.97559	487.09436	962.00452	1047.2585	818.03265	318.7608	452.33673	154.7679	459.71558	512.71796	724.87885	608.39282	1037.4518	326.16623	1616.3834	303.30219	501.46448	636.55621	2244.1924	883.5675	416.75208	645.62408	725.29425	587.89728	825.55896	1435.3671	834.86053	324.37775	318.24176	1401.8282	397.28601	2128.4761	1207.106	1182.5703	912.9231	1220.9961	1115.0594	677.33698	2262.4819	184.01247	1997.7634	818.79889	376.95245	327.18347	1615.5065	800.5451	2073.8972	1158.0382	1243.4207	607.41266	589.19208	466.63007	766.41437	388.19116	1369.3359	141.33971	793.17987	418.1153	1407.6992	766.0531	1983.8406	733.50903	2109.6118	1056.1208	474.78571	979.88171	1031.627	1577.0144	413.35986	1692.8765	378.60437
610.44525	501.52631	762.47949	662.20428	623.10852	604.52454	3234.4016	337.63834	839.31354	382.12341	969.77734	2998.2129	1385.6943	1364.4814	743.25623	819.36475	593.06213	196.73308	965.71973	939.48792	827.62659	184.40013	1929.8606	204.36897	281.23596	940.37354	325.11716	632.22375	1039.7577	1708.2003	1092.4622	294.0036	516.27655	2234.4199	881.75403	1684.8315	2335.7107	788.60571	785.24072	860.0354	1452.184	859.9104	1427.8024	1174.125	810.35059	774.39142	472.17517	1653.396	3365.9038	1130.913	2165.5098	509.52151	518.27924	1408.8673	457.40994	508.96487	1806.2692	2386.8176	1289.7827	467.03445	729.63074	1225.5199	1344.0807	1266.8162	512.19104	602.62817	284.37833	700.29047	776.73981	1066.4312	949.8866	1332.3071	410.57352	1943.8479	379.06583	849.75659	1000.7544	2743.1458	1121.4438	523.46484	846.65808	947.92834	863.36963	1145.765	2111.3916	1408.9116	454.88071	483.56287	1922.8289	601.47449	3205.1775	2193.2712	1436.0587	1141.2178	2224.7046	1542.771	828.16882	3255.3999	302.15363	2578.2629	1046.5197	649.81323	564.41895	2086.1138	1539.751	2630.7415	1703.472	1843.9591	1112.3378	885.80859	720.03015	944.30896	606.20325	2171.6428	260.33575	1166.5236	797.29993	1758.7117	1129.3701	2769.7219	1436.0247	3168.2922	1637.8551	829.56042	1504.3066	1478.3514	2422.6189	650.38831	2717.3315	572.31006
462.07675	376.95041	459.40808	448.28445	472.2114	470.31131	2139.2834	246.15149	651.88831	265.341	646.52051	1974.5195	1192.8582	882.37378	605.22107	571.08044	415.77701	151.92294	626.05469	627.73901	663.29926	140.85799	1325.5813	158.80634	238.85057	628.53711	198.30397	433.49301	883.43066	1141.6093	752.79529	184.44301	359.05161	1473.1539	591.48767	1188.2661	1538.5974	471.9783	519.93677	636.12122	1019.2025	606.39355	1052.1575	747.06055	601.76819	537.26422	315.46335	1182.5631	2227.7317	720.23621	1148.2312	411.92603	346.61691	1093.2791	364.02115	412.3382	1236.3702	1631.0348	777.81274	353.47855	488.57806	957.93884	1045.2261	822.57153	320.3587	453.21365	162.36752	462.05814	527.2627	725.2373	610.34021	1037.502	331.88007	1607.215	306.099	504.62198	639.40833	2228.8496	897.12244	423.4425	648.08917	725.68042	592.91711	831.00281	1431.3448	828.18726	326.12476	323.27347	1398.7725	394.96008	2151.9175	1214.8639	1177.0477	921.62329	1229.2717	1113.4492	670.01184	2274.6611	184.7778	2013.0798	818.15161	382.26285	330.79251	1623.2603	804.54407	2061.4495	1164.7261	1246.5524	621.03595	587.9646	462.0376	756.93781	385.52921	1367.3309	149.21866	796.12402	418.74466	1415.7981	767.71326	1991.988	742.2132	2129.1785	1061.4208	477.70273	980.09839	1044.4564	1565.224	410.70132	1679.3436	388.2001
603.4754	501.68561	763.06549	665.34546	622.63477	606.6344	3233.0125	333.32941	832.5835	388.90259	971.64203	2977.4634	1405.0325	1359.7749	754.77246	818.99243	598.57037	193.97375	968.53186	946.97601	827.00159	185.77998	1936.5645	202.82919	284.01428	939.19586	323.90833	633.03619	1032.0103	1721.8555	1095.9052	293.51007	514.86432	2263.6021	887.6972	1695.53	2364.5732	785.67651	782.52246	867.83588	1450.474	856.29858	1416.9512	1167.8998	809.20721	789.45312	476.46503	1652.0447	3372.5686	1131.205	2157.8311	509.71533	521.48987	1409.7954	454.52545	510.86035	1816.1918	2369.1396	1288.5338	467.34564	736.63983	1216.5847	1349.172	1262.5193	514.90204	600.87744	281.4205	695.83539	785.93817	1064.0845	941.89984	1342.2678	412.72388	1944.5759	378.01038	848.82275	1002.7657	2733.9304	1123.7631	528.65308	850.50446	946.99664	862.90265	1142.6951	2108.2952	1396.7277	456.12579	483.40198	1921.361	602.01501	3220.1089	2199.4001	1431.0233	1146.8285	2234.3813	1547.6489	832.07532	3263.9294	301.62125	2574.3164	1055.7964	653.89551	568.02344	2090.0945	1523.0955	2660.8438	1707.8538	1847.7434	1116.7836	890.44135	721.66229	952.50763	608.75702	2192.0381	259.5853	1162.5488	794.3537	1779.9395	1124.6138	2777.2266	1437.1158	3174.1643	1636.4065	834.62921	1500.8809	1483.4919	2429.2205	656.07568	2723.7617	578.95361
460.31787	376.52869	460.37085	451.21484	470.57812	470.90814	2132.1218	245.37428	650.51782	267.26068	648.27454	1949.0844	1199.0951	883.91064	612.74475	571.85968	414.48505	150.46806	623.85815	632.40161	655.97748	139.1566	1339.2521	158.66368	239.04236	627.91406	198.49152	434.74802	884.51147	1151.35	752.53729	182.05836	356.76154	1486.38	595.52112	1193.2312	1552.0842	472.65839	517.29016	644.966	1017.7333	605.81866	1048.317	740.99377	600.24292	541.72125	317.58606	1186.3159	2234.4185	719.21887	1144.3408	413.5069	347.34967	1086.8638	358.90372	414.16211	1245.3672	1616.6632	778.23792	350.87454	489.95312	956.16577	1045.8887	824.77332	320.51193	450.95004	157.93361	461.20874	533.97192	723.49756	601.68604	1040.5631	333.03558	1594.9844	303.87747	505.29584	638.32721	2225.0933	897.66406	428.42975	650.19745	726.66223	591.94611	828.88129	1434.1454	820.0144	325.08893	322.37756	1400.9398	392.29877	2157.7983	1216.4755	1177.848	923.88953	1233.0774	1110.9258	668.54272	2277.0222	183.65099	2007.2301	820.25421	379.92404	328.14307	1627.5244	797.3562	2079.0957	1172.3719	1252.0082	620.40576	589.82349	460.41339	755.31122	387.82047	1381.8246	146.31599	789.64563	416.87262	1428.502	760.91986	1989.0316	741.17963	2128.2739	1060.2189	476.90027	976.09314	1051.8264	1568.7511	414.70755	1680.0587	393.44666
604.13831	498.54422	756.94397	666.36182	622.12415	609.81409	3249.0464	331.11282	818.12805	387.03262	973.43915	2957.8896	1396.4951	1356.7184	755.77924	827.11194	601.90234	194.74149	962.07544	953.49799	830.60614	187.32182	1950.88	203.86899	281.26447	938.86115	317.79401	634.22882	1037.3494	1732.0817	1091.7841	295.76642	519.19336	2268.2964	890.6192	1684.9969	2365.1807	780.56824	781.3869	874.30933	1452.1019	855.45996	1425.8177	1164.401	801.09216	793.87787	480.51553	1650.9752	3376.6077	1127.806	2146.7339	505.37592	531.70435	1397.8293	455.74005	508.25464	1806.2599	2370.1064	1303.7159	468.10706	730.36157	1204.5764	1347.3254	1259.8031	520.50769	604.047	283.43613	697.30396	788.92651	1069.8904	934.92358	1338.7075	417.47424	1927.744	380.25409	848.61682	1000.5757	2724.4836	1120.1702	524.63129	843.90601	950.72931	870.00342	1140.9177	2119.4871	1382.4423	453.62927	487.69266	1922.1617	597.57751	3240.8989	2198.3286	1440.1544	1149.2483	2236.2913	1547.3469	835.77869	3265.9307	302.48041	2572.0227	1060.9923	652.49298	569.14929	2098.3184	1518.0521	2657.762	1714.1002	1846.6155	1118.3982	893.00433	714.69348	959.35693	609.04327	2169.2324	260.72589	1164.8298	796.38403	1780.1461	1126.3075	2783.293	1452.4857	3204.4556	1631.0586	843.77405	1504.0632	1487.6212	2430.9338	655.32904	2716.9641	573.04541
462.15558	375.0882	455.57401	449.54498	472.716	474.27362	2145.9504	246.0023	639.32843	269.02289	652.67133	1935.5708	1198.9225	875.96008	613.75085	581.08289	416.90515	150.78447	625.79785	638.8324	661.94928	141.3493	1338.7902	159.7032	237.21643	631.17462	194.55692	436.94653	883.04785	1155.8091	750.65271	183.2608	364.00098	1497.2197	599.98572	1191.8049	1559.2688	471.23212	519.6618	648.26782	1017.9371	608.05103	1052.4912	742.32422	595.28455	543.46881	317.41479	1181.9966	2227.7664	720.2085	1133.5802	408.21054	350.64551	1080.0876	363.55438	410.95773	1236.9562	1619.9307	786.01575	353.33331	483.3508	947.87097	1049.4595	817.23053	324.23642	456.50385	159.2249	462.60669	537.55035	726.33978	602.09155	1042.488	336.13034	1578.5276	305.43436	504.06488	639.55151	2217.5994	893.1698	423.76212	646.53943	730.24188	595.86938	824.23743	1436.8147	809.83905	325.26697	321.5528	1402.0591	389.5264	2169.2856	1214.153	1182.9053	927.05255	1233.491	1111.7294	674.28693	2272.8589	184.13264	2001.7263	823.43982	384.04498	334.46881	1624.969	789.84863	2075.6748	1173.2957	1247.8765	619.91833	594.38239	455.02707	762.54675	389.66571	1362.5098	147.18929	792.41248	418.20526	1439.4888	762.7533	1999.8247	749.42584	2145.0552	1054.4634	485.71722	977.77466	1049.054	1570.9877	416.7829	1683.1698	389.30865
599.42505	498.43329	760.54938	669.06708	619.36371	606.94952	3233.0808	333.19513	809.48077	384.72699	970.9801	2979.0977	1418.9309	1350.2882	764.12701	821.6192	607.47949	191.64203	961.26746	951.59412	826.65088	187.18973	1939.4142	205.20953	283.27142	933.50732	319.24323	632.21265	1038.5962	1732.474	1086.9973	293.42545	522.01996	2246.6211	887.78845	1687.4955	2346.3027	773.46918	771.50085	873.89697	1448.8973	852.62292	1421.8674	1166.6512	804.12915	793.22681	484.83679	1643.3027	3383.967	1132.1145	2110.478	511.65857	535.71228	1392.101	456.13077	511.56372	1805.4619	2358.9031	1312.2642	467.76529	730.79388	1211.3679	1343.7072	1255.9625	515.20734	602.43579	285.26746	701.39044	799.74457	1067.7627	935.93689	1337.1639	418.76929	1919.9689	383.37561	839.66956	1002.5126	2721.8613	1123.1115	526.32764	847.06061	952.78943	877.39001	1137.6521	2101.491	1393.8109	451.11926	486.47498	1925.0078	595.3949	3235.1133	2213.5913	1433.0695	1151.3636	2243.6458	1539.1042	837.90967	3262.7935	302.00299	2562.999	1061.1343	656.24365	571.72437	2100.8999	1543.5104	2659.3945	1708.512	1843.8049	1129.7404	889.68054	711.72003	966.81525	612.44556	2138.6436	261.65863	1162.9175	795.77264	1778.0592	1123.8674	2782.696	1452.3804	3194.1199	1620.302	845.57678	1507.771	1484.5886	2408.1099	656.56262	2707.7646	580.67688
455.7171	373.44855	458.72159	449.34497	468.21063	471.58813	2132.6472	244.62396	631.31799	269.44513	651.82697	1944.8906	1207.0962	876.87738	619.13647	572.22729	420.86719	147.86201	625.5246	638.69745	659.51288	142.72392	1332.9834	159.62166	239.72382	628.42194	193.42041	436.24536	880.79517	1161.6431	745.59143	183.86678	364.40057	1480.119	597.83136	1189.5364	1547.3835	468.16809	511.83563	648.05066	1022.1962	605.79639	1048.7795	739.51294	590.6051	546.62488	320.15149	1180.8893	2214.0786	718.18225	1111.0299	411.01828	352.68756	1071.5597	363.22272	411.36337	1234.8829	1606.7874	790.99854	351.49451	483.77365	950.79272	1041.4347	819.6156	319.9686	455.66107	161.32068	464.19067	537.73981	727.0191	595.91998	1035.4016	337.40155	1582.2329	307.79645	498.14911	637.74109	2197.3843	892.09326	423.13553	644.93103	731.52356	599.55865	823.58582	1421.6438	811.99115	325.09738	321.48438	1393.3945	385.82516	2171.2522	1217.0789	1176.9718	929.3739	1232.4672	1106.759	680.00513	2276.1643	185.40694	1999.5225	824.96265	382.30011	332.19086	1635.1228	804.41479	2069.9824	1172.3518	1248.3617	622.60107	592.95374	450.26321	767.76941	390.65741	1345.7722	147.55811	794.56036	414.25677	1434.0477	764.76428	1997.7795	748.4845	2144.4692	1047.7322	489.39929	979.76221	1050.1687	1562.9604	416.04034	1666.5342	397.28217
600.51184	497.36688	749.80804	671.3653	619.49951	606.01874	3229.0713	335.4245	798.84613	385.28894	972.42865	2977.2148	1417.3688	1350.0233	757.67798	827.9444	608.49951	194.3694	974.30432	955.0932	825.85876	186.34378	1945.2119	205.77513	281.79169	932.44342	312.76788	633.95868	1040.4355	1743.1361	1075.131	295.10989	519.83887	2273.52	889.6933	1673.735	2357.2585	770.54144	764.42847	882.14313	1448.2606	852.85181	1414.6906	1156.3639	789.75342	801.99792	489.67725	1640.5454	3355.8782	1123.5886	2106.4392	509.80457	542.96185	1379.8096	456.70667	505.57837	1794.6982	2362.5095	1299.8506	463.81604	723.38916	1200.2543	1336.5851	1259.4125	513.80109	604.12201	284.90466	706.23999	795.83197	1071.0288	928.99359	1331.1449	418.25421	1914.7574	383.71631	841.63733	996.09436	2694.7607	1103.2065	526.50012	834.5979	959.62408	872.39886	1129.6876	2095.7859	1401.0111	448.81134	483.68909	1908.2085	588.87354	3244.7744	2203.0457	1448.6681	1152.2953	2233.8457	1525.3011	854.09943	3260.7468	302.11102	2558.9602	1048.3201	655.59216	572.41034	2102.4392	1524.1738	2664.2927	1711.4086	1840.2202	1121.0946	893.22748	704.71436	964.98633	613.23627	2159.9248	261.72284	1162.3286	789.69391	1779.5245	1122.2344	2795.2136	1457.6455	3204.9631	1602.8732	850.44293	1504.566	1487.1432	2392.7568	657.56219	2705.3108	567.32733
457.86481	371.94427	455.29895	450.54309	468.28851	466.06583	2129.7227	243.40555	618.27863	267.32758	650.06311	1941.5243	1209.7645	870.19531	620.82965	579.86548	417.64908	149.41577	630.10773	637.98016	654.35028	141.14818	1337.4906	159.10287	239.96446	625.05554	190.27635	435.72693	889.79303	1167.0311	742.89154	182.19228	361.64246	1495.4377	598.11169	1189.3281	1555.5677	458.40176	506.57391	648.47583	1016.0332	604.2774	1041.4055	739.15295	588.42273	555.72644	322.45367	1179.703	2220.8235	718.49445	1112.3738	409.30005	355.92914	1062.209	362.84894	406.3479	1228.3562	1603.1633	787.87427	350.30054	481.91931	948.28778	1047.7297	816.15991	322.30365	456.45001	160.39728	464.83307	538.89038	726.62659	588.92688	1043.2523	336.00861	1557.938	307.27985	495.76508	638.48639	2213.4375	885.1059	422.62775	644.19495	734.01294	595.62134	811.88684	1417.7615	824.11627	323.54248	319.69803	1400.6896	386.83716	2176.3403	1221.6147	1192.3894	929.32068	1239.7059	1096.9288	690.53381	2257.2871	186.04138	1996.4471	818.97461	384.12091	336.09561	1631.9164	805.86774	2077.1738	1167.5294	1237.0038	624.91522	594.08752	450.75256	767.56091	391.70691	1352.2168	147.78586	788.00586	409.91592	1434.8416	756.30811	1998.5082	756.52502	2149.4524	1035.97	487.15335	975.06921	1051.6686	1541.7769	416.84735	1669.7629	385.83929
602.00366	493.42554	757.5058	679.71918	621.5191	607.0304	3237.1924	331.32529	786.67426	382.19006	978.82794	2971.397	1431.8391	1349.646	775.26447	839.0835	609.3175	193.51045	967.37543	959.5871	823.52679	186.81929	1959.1936	204.66887	285.78741	937.5119	313.03448	636.49384	1043.5649	1752.6733	1084.8823	295.50482	521.53723	2270.02	896.02386	1688.3904	2353.5583	768.35718	761.40558	890.76587	1448.5809	849.14691	1420.9524	1158.3101	790.41003	807.20776	493.30084	1644.1638	3390.0359	1132.2528	2094.0195	513.95789	542.62695	1372.541	460.09277	507.0708	1769.7089	2351.4761	1288.736	464.00574	725.23016	1200.8097	1347.4364	1262.7069	519.92822	608.45178	286.25723	705.66394	782.31689	1083.4116	928.32971	1342.0884	419.16034	1911.3533	387.61957	834.00604	1002.818	2746.0129	1120.4298	532.35205	844.49561	960.48676	885.47058	1134.2754	2099.0237	1399.6534	453.55634	482.12579	1940.3621	586.5506	3254.6299	2227.0996	1465.2092	1152.8142	2265.2268	1539.3933	866.12946	3275.6167	300.83636	2576.6702	1059.0515	656.36646	574.56494	2103.9021	1535.7739	2671.0925	1714.6606	1841.7837	1141.9706	891.97406	700.19232	987.05969	617.82202	2125.9812	261.73126	1166.1179	788.16138	1782.3586	1125.3446	2795.5625	1472.8478	3213.9395	1588.6675	853.95667	1495.9695	1500.0492	2390.6287	661.99121	2696.1101	563.30774
458.03442	372.75281	457.22171	454.58429	470.59027	472.29141	2131.3225	246.44873	615.75098	264.84497	651.41809	1948.3123	1218.2687	877.92139	627.19104	587.23584	423.7673	151.57401	629.23083	638.36621	658.00842	143.8624	1340.078	161.67361	240.34717	626.28833	187.67578	436.85895	889.81702	1169.3772	743.81482	184.79514	364.98657	1508.177	600.14789	1188.2151	1562.563	462.78482	502.90527	655.93372	1018.0552	602.16705	1046.1909	736.72607	586.11401	553.10913	327.05115	1177.5751	2220.0808	720.82104	1108.2395	411.82785	357.68146	1060.4517	364.52942	407.39792	1217.0234	1601.0396	782.43372	350.36292	484.8508	947.66687	1047.4437	825.20605	322.89618	458.65002	161.36661	466.64465	534.25342	736.2356	590.50891	1043.3824	337.93829	1565.2561	311.53558	498.14764	639.59253	2226.9854	895.65002	427.42697	642.24707	738.03931	604.45447	817.92896	1416.6648	824.73352	325.9021	321.34406	1412.9454	383.77475	2182.8699	1235.5093	1205.5063	929.45642	1256.4917	1105.3516	700.80261	2276.6013	184.96051	2004.7487	821.67676	383.82648	336.55103	1629.6715	805.67615	2080.0618	1173.7532	1242.0186	629.98657	596.78741	447.7131	781.51282	395.37476	1336.9771	147.89587	790.72998	413.19302	1440.2468	759.24536	2013.54	764.9043	2157.0283	1030.0786	490.98264	975.58368	1054.8982	1539.6772	420.18671	1667.3276	386.2168
601.63013	497.28955	759.47241	687.6358	621.07983	603.38892	3235.812	331.43826	783.46466	378.51233	977.95685	2985.8108	1423.9897	1348.1937	772.85114	839.98163	612.0929	193.54611	967.84052	962.93024	822.73486	186.23294	1960.3505	203.82065	286.07501	937.34076	309.96436	637.57953	1033.8275	1756.7999	1075.2296	298.7052	524.79315	2264.9771	896.28497	1685.6509	2355.4414	765.07019	749.39764	889.08545	1448.8743	855.94	1413.3862	1151.1376	785.68298	811.55188	506.85791	1644.5935	3375.7849	1126.8196	2096.0178	517.02515	547.414	1370.1016	460.82782	505.76343	1765.616	2344.238	1293.3381	463.21503	721.14026	1195.8943	1340.2889	1261.5916	517.10114	609.7124	287.43283	706.65094	793.09534	1087.384	930.40186	1337.8716	420.18286	1896.3839	389.94501	832.28253	996.62152	2760.1667	1103.7695	535.39545	839.42108	968.78717	882.27466	1123.473	2089.5256	1423.6653	453.45813	489.29944	1940.2026	583.013	3263.1572	2238.4883	1471.7444	1148.9464	2271.4519	1527.0712	883.96539	3262.8093	299.91425	2567.8455	1066.4871	654.39801	576.88416	2100.5369	1533.7311	2671.0547	1715.3866	1838.9265	1143.5704	893.5993	695.26886	990.76642	620.29004	2149.0557	261.15009	1167.2211	789.35095	1778.7911	1121.0865	2799.2307	1483.8933	3223.0718	1566.7153	853.63281	1488.7512	1493.7927	2379.4651	662.73157	2693.3696	574.84503
457.32404	372.09961	458.39795	463.67566	471.19379	468.27603	2129.3406	244.98483	607.86908	260.90985	651.64246	1955.4642	1216.0366	875.35376	629.24268	592.45654	425.41434	150.11983	629.94537	640.96643	654.6922	143.38478	1340.5807	159.40343	242.41318	626.16541	188.81311	436.63937	883.74194	1172.0338	737.38837	183.86922	365.06793	1501.0927	600.93823	1187.5198	1562.6438	459.59152	497.56735	658.12439	1020.9745	605.55719	1037.4757	734.3783	584.28015	560.02631	333.73267	1180.4497	2213.312	719.56226	1109.8362	415.60498	359.78455	1048.2258	366.32242	407.58728	1212.6034	1594.3333	784.18915	348.47653	479.21021	940.48926	1043.5292	822.71021	321.71573	457.52396	163.78735	468.58209	535.72498	738.61243	593.89709	1041.3866	340.63214	1551.4078	314.6434	492.20331	637.90527	2239.8623	881.5575	430.48602	638.07343	742.0614	604.13403	807.19092	1412.6852	831.83087	326.68497	323.08179	1415.7963	381.05841	2184.0278	1238.8157	1206.9792	924.28955	1258.5781	1094.0673	713.49023	2266.1018	185.66151	2002.3708	831.79144	382.61856	336.98932	1630.3466	809.08533	2087.9648	1175.4124	1241.6525	633.46875	596.02563	444.23804	787.83679	396.45255	1351.3539	148.40207	790.00806	412.93613	1434.1047	755.41357	2011.2809	766.38184	2157.6855	1011.0487	491.22623	965.44824	1057.3931	1534.1516	420.57126	1659.9789	394.72577
601.67523	493.24298	762.47888	698.5213	621.02283	597.6275	3215.2336	335.14362	780.72992	378.49054	974.8161	2983.0781	1436.3258	1349.5405	779.55646	849.51453	614.3512	195.30943	970.90649	961.69318	812.1687	185.45917	1965.9329	205.94698	287.83441	934.33453	309.08887	633.96033	1024.5591	1756.7485	1074.1716	295.62363	521.5517	2269.8369	894.539	1683.9697	2360.4502	759.92181	750.01813	898.1286	1451.2736	857.77002	1414.7583	1148.827	794.82092	810.70721	503.77582	1637.1429	3379.6794	1131.5496	2083.7063	521.1203	543.52081	1360.2236	461.09259	507.22699	1769.2794	2342.7092	1270.089	463.07971	724.32422	1190.4745	1349.4019	1267.4521	516.30658	607.05609	286.45023	713.20703	786.86859	1099.623	925.01398	1345.825	426.4422	1888.2019	394.44165	829.38324	1000.7415	2780.5469	1107.9884	541.67401	836.49408	972.2558	878.89374	1112.2896	2079.7759	1416.459	455.16241	489.60547	1937.3678	583.16174	3252.032	2249.2104	1488.4835	1139.281	2276.8462	1529.0674	886.65961	3260.033	299.15234	2561.6372	1080.9911	653.47003	578.14856	2099.2966	1525.0836	2690.7568	1718.3137	1834.8154	1144.5554	892.20844	695.99835	1000.028	622.36359	2125.6121	259.77048	1160.8818	782.60168	1774.5027	1107.3467	2809.6021	1476.4939	3213.4893	1538.1453	857.3399	1486.8055	1482.0676	2372.0898	663.99304	2688.6841	569.93127
455.96661	369.65448	459.22324	468.82074	469.76349	466.13147	2129.8523	245.30467	605.72229	263.13739	648.62372	1946.3894	1214.8781	877.69562	633.28333	592.22021	423.11621	150.02303	630.7572	639.50244	647.31891	141.38739	1337.0963	159.86781	241.78113	624.21118	186.78595	434.38776	879.71924	1169.8947	738.66504	184.7608	363.32788	1503.057	598.97137	1187.5927	1567.0127	457.07831	491.16693	665.17065	1017.4146	604.05548	1034.726	728.96948	585.33411	562.62256	333.05103	1167.5524	2209.9478	719.06946	1106.7332	420.51224	357.88525	1044.6627	362.63324	410.17038	1200.7725	1588.906	769.36273	344.29034	479.45993	932.77649	1048.7305	827.04303	320.73029	454.43152	163.51695	471.59747	536.76025	740.40234	588.63177	1045.3431	340.858	1547.1571	314.65152	489.6748	637.49463	2253.4504	883.20325	437.14127	638.67542	740.80304	603.62195	809.59711	1398.9175	831.61029	325.78348	324.88324	1411.2153	378.03946	2183.9543	1244.0677	1218.5237	922.02997	1264.0054	1096.1047	712.95319	2262.8296	182.32726	1985.7059	838.9303	377.70233	334.74084	1614.2867	802.73059	2096.2488	1169.7083	1233.4591	635.6532	588.612	442.02707	790.6543	395.76227	1347.6521	147.88396	788.19696	411.79199	1422.657	749.78674	2012.9578	764.96747	2157.9775	989.59583	492.24969	960.26208	1057.9058	1522.2377	418.54047	1659.0742	389.65582
595.30652	494.10229	763.76257	702.53821	621.57782	597.54449	3248.4214	334.59021	775.36804	378.74426	976.63477	2988.6992	1443.1018	1347.5518	785.06982	847.9436	620.27588	195.29851	967.51019	965.27612	818.25525	188.367	1971.7759	206.78816	288.39645	936.36987	310.04147	636.55029	1025.9856	1771.0652	1066.7498	298.14993	525.73895	2266.0903	898.09375	1685.3334	2362.49	756.31732	749.0282	905.54932	1444.6323	846.15497	1411.491	1149.0326	797.58936	827.46948	504.0119	1636.2767	3368.7036	1131.5675	2080.2759	520.36792	541.49945	1359.8154	464.45663	506.83987	1764.1669	2357.7683	1267.056	465.71738	724.81921	1185.4608	1350.9639	1273.766	520.38074	611.31836	286.55353	710.46747	789.77527	1104.5326	929.78162	1338.4115	428.95596	1888.0931	398.39664	831.05951	1000.3654	2788.4216	1100.1576	547.33777	837.8291	980.58191	885.76782	1116.5532	2079.7249	1420.9878	454.65988	488.03845	1942.2268	581.55042	3268.8523	2257.3328	1484.9874	1149.2272	2291.4756	1524.1597	890.32935	3257.4592	297.19641	2575.781	1071.6055	651.48181	579.81018	2102.6621	1516.8276	2691.7622	1724.1979	1836.7037	1152.2644	887.14331	693.66296	1002.6688	624.02148	2147.1921	258.64386	1161.9579	782.90356	1785.1395	1110.1295	2805.2566	1491.5879	3228.8403	1523.5146	857.32617	1484.0663	1501.9189	2372.4087	666.24084	2689.0566	578.26868
453.87128	369.12274	460.51935	474.05823	472.18634	463.80988	2130.145	246.19914	601.42047	262.49738	653.41943	1952.6761	1234.8159	873.32074	639.04938	594.48407	429.87195	149.64171	627.8512	643.81769	647.94507	142.68668	1350.4264	160.50758	245.35817	627.95667	186.24007	436.68854	877.6264	1186.554	732.97931	186.63358	368.1217	1501.4606	602.88385	1180.3828	1566.5262	456.73181	498.11035	667.76245	1019.4028	598.96338	1040.4285	731.81842	590.12372	568.05688	335.60022	1180.1102	2212.2036	721.0719	1098.3068	419.17365	360.40765	1048.0796	368.63727	409.05157	1206.9865	1596.8912	768.14172	350.55029	481.99609	930.56476	1053.1025	827.78772	324.87146	462.87781	161.78178	467.74713	538.89624	752.16315	593.84802	1042.9843	345.9538	1542.7709	320.14471	494.39636	639.4162	2270.7874	875.83099	441.13037	640.94202	752.88776	606.11462	811.44025	1416.3879	834.83466	324.93781	326.02368	1421.9839	375.45557	2186.8357	1250.9604	1218.1608	926.33081	1272.3522	1098.6051	719.01105	2264.5383	183.9131	2006.6816	836.69678	380.7674	340.23553	1631.8929	797.38245	2097.5454	1184.8016	1247.6094	639.56671	598.45251	438.06921	796.70721	398.88715	1356.9603	145.94563	791.06464	411.51532	1437.1471	751.73407	2010.809	765.19275	2160.6384	989.50781	494.42212	967.84338	1058.0371	1532.9304	422.6073	1660.1803	391.30823
603.07178	494.56067	765.85785	702.71521	624.69318	594.55115	3245.7542	335.12601	785.15289	380.35675	978.48456	2989.9949	1462.0189	1350.5632	790.45996	862.65955	622.35681	194.54543	970.32678	969.34259	811.0531	187.92294	1987.9553	205.45665	288.94983	938.63239	308.61469	638.1673	1002.2057	1771.3237	1079.9384	298.44833	528.02484	2302.0466	899.60956	1680.8629	2402.3088	757.19702	752.14453	907.23022	1453.5616	858.44971	1412.8501	1148.3081	803.72656	826.35242	511.30524	1632.9968	3360.282	1133.0908	2072.4175	523.02142	549.01642	1361.3458	467.23499	508.53015	1754.1534	2388.7971	1269.7495	462.85236	728.37469	1182.226	1358.6122	1285.6487	523.64075	609.68964	287.51672	722.22449	791.50928	1121.2341	928.53467	1348.6361	427.20355	1889.6735	401.86005	831.54822	1001.5952	2799.5293	1101.5953	552.14551	836.39862	985.66473	894.45178	1118.3782	2089.478	1413.705	456.13281	496.40277	1947.7697	578.0376	3279.0037	2265.0542	1522.6144	1154.4143	2296.8401	1533.4291	897.71954	3252.3862	298.42792	2585.9561	1073.9122	655.08228	583.7807	2115.6277	1501.5901	2696.8333	1731.4204	1835.8054	1157.2606	889.97528	689.45782	1008.9325	630.69037	2156.0671	257.80759	1164.7505	778.14722	1785.4412	1114.0007	2825.8972	1486.8607	3239.0188	1510.3728	854.68652	1468.4067	1506.8082	2359.6211	672.46436	2705.2219	567.34064
454.4975	369.85162	462.78998	472.6524	472.85132	459.6803	2125.845	246.24828	613.56122	259.6734	653.47662	1945.6537	1236.8958	875.92719	638.77087	605.93445	431.61548	150.75768	631.1228	646.45386	640.27191	143.51421	1358.748	160.60625	243.09779	628.38989	187.56145	437.85223	858.23602	1184.7642	739.81189	185.81291	367.08746	1518.9719	603.70471	1180.7053	1588.6096	454.966	498.31781	671.06329	1018.7686	602.86609	1044.6671	729.10571	593.74658	571.27753	337.49109	1173.7629	2207.2112	719.93658	1093.3385	419.65991	361.27393	1038.1569	369.38922	409.11761	1193.4644	1618.0197	767.71362	348.31854	482.25464	929.98138	1056.5098	836.2525	329.4538	461.38776	162.79369	473.69226	535.83386	760.9751	594.00293	1049.3885	344.57349	1546.9683	323.80853	491.57281	637.84631	2266.5374	874.86127	443.48505	636.00696	755.79938	614.30127	809.82697	1409.4761	825.09338	326.20563	328.69843	1424.8363	370.6875	2191.6458	1254.0596	1241.7498	925.6203	1275.1057	1092.2058	724.95245	2257.6687	183.26213	2011.4315	843.77985	380.53674	340.79517	1631.9161	789.57257	2095.3684	1180.434	1237.4962	640.03033	596.39142	432.85339	806.57941	401.87561	1360.9141	146.24849	789.41022	406.82532	1435.7184	751.34106	2019.3451	769.05231	2164.8621	979.21899	492.94226	956.62305	1063.5758	1527.3938	425.5061	1667.1984	386.85614
600.94116	494.53021	765.26398	702.85303	624.16986	586.51184	3248.1536	334.25232	784.09521	376.77655	978.35028	2977.7397	1456.3805	1352.1638	793.32452	857.18555	621.04034	198.26115	969.05811	968.91559	811.55048	186.6479	1993.7432	207.39833	289.31146	937.66571	309.84595	636.99884	1000.5026	1787.8157	1073.8871	301.09058	530.72949	2303.4746	903.81342	1671.6208	2372.8364	754.48114	752.13605	916.70581	1450.6356	852.97864	1425.6411	1141.755	802.59698	828.27686	508.61023	1626.7495	3346.4346	1126.4647	2057.8586	520.31378	547.34521	1356.0029	467.75079	505.90826	1750.0554	2386.8418	1266.4053	463.83807	725.80609	1179.3329	1354.6008	1293.9731	523.53064	611.33038	292.01996	715.74908	795.23724	1133.3369	926.4325	1332.6871	430.07867	1886.6642	405.57288	835.41736	993.96716	2814.2173	1095.264	550.73267	827.74518	995.37701	902.95972	1115.6537	2083.5388	1407.7203	452.85297	501.08521	1944.3297	573.10425	3276.1584	2265.2844	1520.4781	1151.7736	2292.2996	1519.0248	902.38214	3250.5679	296.73352	2586.6089	1074.2977	653.71143	583.07123	2108.4639	1498.2166	2704.2803	1728.3479	1822.4402	1157.9861	891.55841	683.79132	1008.6154	629.02765	2166.9983	260.37552	1161.7234	762.57855	1792.9932	1109.8488	2815.7952	1485.9563	3234.2537	1500.4446	856.80493	1463.8606	1492.1713	2357.4846	672.00214	2696.2441	574.96008
454.15717	368.08569	461.16547	472.86786	473.39783	453.10535	2129.6147	247.07179	605.32806	260.66422	654.90967	1943.1074	1235.8995	876.27094	643.91968	604.34912	429.70959	154.09622	629.45154	647.30322	637.94305	140.81528	1359.275	162.45621	242.79793	629.75	184.33345	438.58554	860.78137	1192.9005	738.60889	185.51062	371.53552	1526.5569	606.59009	1178.2885	1575.1707	454.08307	497.04843	673.70325	1024.5676	594.89752	1050.1053	726.84454	592.7215	574.63501	337.79639	1169.4646	2190.5496	717.24652	1085.4363	418.38348	361.96063	1039.5352	369.89401	406.93671	1198.9866	1617.9177	763.7077	350.43289	479.74957	931.43176	1053.1437	841.14838	326.72656	462.17099	164.88954	471.80188	543.02985	764.01843	588.80658	1036.0103	344.97534	1539.8389	326.22534	492.99945	634.91156	2279.6858	872.33386	441.87524	637.53302	758.38416	616.99164	805.5459	1409.0356	827.01062	326.10718	333.01474	1419.7767	368.42834	2186.2822	1256.7448	1244.978	928.78979	1277.3523	1086.076	727.7019	2254.915	181.28903	2020.3157	843.72803	380.58615	340.98447	1633.8071	786.7265	2094.938	1178.6949	1228.6298	642.95081	590.73181	430.24835	805.18494	401.66251	1368.5658	146.21941	787.79785	399.90277	1444.1249	748.82544	2013.97	769.79224	2159.5317	969.81104	491.60022	951.49524	1053.8387	1525.5753	425.0433	1666.4412	391.72998
599.28943	491.8255	762.42688	693.66785	622.96405	582.92413	3244.3511	335.7572	778.3385	374.2334	976.96765	2979.9128	1472.7849	1347.8318	792.96759	869.36017	627.72357	199.60397	970.89258	967.08228	805.40198	184.56007	1992.2556	209.81949	291.48621	936.83557	311.23047	637.40399	990.93439	1790.3553	1083.5979	298.42645	528.25299	2304.5127	908.33667	1671.2322	2368.1765	748.80011	741.56061	915.51239	1446.293	849.41602	1431.2198	1138.0398	805.14209	836.59143	515.25336	1624.9176	3338.3318	1125.4222	2067.302	522.95532	550.1933	1350.7966	468.45178	508.72986	1740.2953	2397.7495	1250.8187	466.77911	721.8147	1184.5538	1351.9137	1301.5159	523.16791	609.638	290.26819	715.11859	788.03485	1134.6433	938.27863	1333.5784	429.23553	1881.9187	406.06439	838.55695	994.90082	2824.2432	1086.4983	552.11536	826.08807	998.82751	921.06573	1115.8064	2080.0398	1399.5276	453.58179	508.89258	1940.1111	571.77588	3269.8235	2269.1155	1535.3931	1151.0862	2293.7385	1507.7584	910.29834	3253.9341	295.27179	2584.2827	1089.8936	650.98688	582.56781	2103.3203	1494.1556	2714.718	1720.8522	1813.5906	1172.1416	893.16016	684.19562	1029.8204	635.37927	2181.4468	257.93808	1160.6497	758.23999	1789.6322	1108.8147	2822.0061	1491.9108	3228.4861	1491.3259	850.40204	1455.4749	1481.6273	2350.9119	677.33362	2705.1704	563.39001
455.578	368.90424	460.38266	465.71405	475.28949	451.65451	2127.5671	247.6972	605.33905	259.90952	649.21185	1942.8875	1241.6309	875.85107	641.78259	615.01855	438.79483	155.01828	630.36627	641.63092	635.70172	142.53401	1358.4006	164.41367	244.29608	625.01898	189.56931	436.63367	852.58264	1200.8573	748.88123	184.30287	370.54071	1529.6818	605.65588	1181.0065	1574.5325	451.70139	488.63995	680.99902	1020.0769	597.60419	1049.9301	725.81604	594.48474	577.62164	337.06769	1166.2712	2185.8667	718.42725	1085.3192	419.3508	359.23798	1038.3529	368.89648	408.3989	1184.6427	1625.7502	756.68335	350.9433	479.31564	933.33545	1053.307	847.8158	325.6825	461.51343	167.34213	476.73895	538.58844	768.55322	598.50745	1037.5724	348.97659	1539.799	329.65836	495.93903	636.84729	2302.2561	868.08191	442.07346	633.48169	769.14441	629.59363	806.55786	1405.4215	821.38684	324.4838	333.72324	1416.8445	369.00046	2188.877	1260.3348	1254.7373	930.25049	1280.9576	1083.7195	736.14276	2260.7117	180.79956	2013.0713	855.4281	380.10382	341.37787	1622.1974	789.54248	2107.3101	1173.9214	1222.5823	644.55151	595.96783	431.74796	822.42529	405.34399	1380.9606	148.11093	791.1947	398.02359	1445.3671	752.43445	2018.5239	773.27209	2161.4041	964.71466	491.47641	946.71405	1043.4244	1529.791	427.92749	1669.8215	384.30823
585.41943	481.31427	745.69312	714.55737	629.28308	563.69812	3222.0063	323.05228	741.50348	363.66663	968.77722	2973.5317	1416.9938	1333.2865	753.35382	888.20239	616.76367	200.73032	927.90961	955.08374	805.30676	177.69135	1991.4219	211.98257	301.33063	930.34375	301.52649	636.1004	979.81091	1787.1099	1109.3932	294.22864	524.28424	2247.4282	902.31677	1650.3203	2333.9749	730.72864	727.84088	908.99719	1434.1824	836.5788	1410.4678	1126.0092	778.87103	817.32129	507.68359	1597.1777	3252.2698	1112.5175	2030.3845	525.6637	539.90344	1358.2903	466.74475	508.91913	1678.1418	2403.6252	1266.2639	463.61835	710.89703	1152.5719	1309.3789	1292.8911	519.4054	597.24866	278.47617	727.91071	803.28229	1162.4441	953.64294	1287.3792	420.32001	1840.0861	396.84412	851.21954	984.80408	2797.7222	1061.0508	552.27637	812.70685	1019.7299	910.58521	1091.4663	2059.1462	1410.5466	459.25006	497.56384	1925.1274	597.86078	3206.6099	2247.8149	1520.0801	1119.5483	2267.4412	1522.2826	927.21021	3166.3169	280.5527	2575.646	1062.9084	645.26453	581.84076	2081.373	1486.4927	2712.6921	1693.9252	1775.0254	1160.5156	891.50427	714.16278	1015.0854	632.12256	2141.844	245.59116	1137.8398	737.57629	1767.5515	1088.6644	2758.2832	1485.7837	3163.6431	1478.6022	835.94971	1432.7761	1466.7952	2322.1023	671.88416	2672.8074	607.50616
441.93689	359.30182	448.86365	473.4635	472.75739	438.38519	2110.9915	237.18793	576.81903	251.40788	645.24841	1924.7028	1196.9673	856.67352	607.82416	621.08936	428.50201	153.61	603.09052	634.44025	629.97742	134.7495	1341.52	163.90187	249.42979	621.57092	182.93849	435.70789	839.90063	1189.1121	759.29236	180.36714	366.60101	1473.7634	602.32764	1161.8245	1536.4608	437.09882	481.03174	674.24066	1010.4487	578.45337	1037.0144	716.29651	573.59894	564.03229	332.30988	1136.6069	2118.2769	708.27582	1066.2087	423.12659	352.04749	1032.5244	368.19495	410.2309	1137.4459	1618.7653	759.51044	348.73712	462.08795	900.59241	1017.8623	833.0401	326.1886	451.258	158.44629	477.15723	549.26996	786.50323	604.625	1000.7161	337.95233	1500.4199	318.86865	498.95557	628.84406	2271.9531	847.51038	444.12128	616.06934	784.38196	620.29956	787.86401	1387.8309	826.97528	330.35791	325.93054	1405.1941	385.9256	2143.093	1240.3114	1235.6755	899.37408	1258.5471	1090.8568	744.24091	2193.6536	172.38277	1991.8245	830.08691	373.49451	337.71082	1604.9902	779.81091	2088.5654	1151.4006	1190.2395	636.02667	591.75757	449.06232	803.81482	401.28461	1351.3096	139.11493	772.40704	391.02856	1426.8298	735.58636	1958.766	765.41431	2115.7544	958.64423	480.7594	932.09113	1028.803	1497.0048	421.0965	1641.1644	408.91479
590.11975	486.37546	756.85052	743.37207	639.11243	572.59753	3228.3284	323.68475	753.32239	363.64279	964.91956	2958.793	1414.4712	1331.0137	741.04572	865.3678	619.61041	218.3894	918.89441	951.25354	799.96448	175.97023	1984.8585	230.72614	299.5459	927.62537	313.11334	634.83203	958.93921	1787.6184	1102.6425	293.72784	531.23303	2228.1843	903.59631	1650.025	2311.8325	732.57257	722.93469	908.59546	1434.4121	839.97791	1418.1069	1126.4236	781.24054	822.60773	509.68637	1589.2976	3237.4736	1112.1722	2039.0352	528.53406	543.07703	1346.9618	464.31552	506.93475	1658.9698	2429.8967	1276.9911	458.72122	708.54413	1156.2117	1312.9415	1294.6582	519.27954	596.4856	280.49356	757.19434	825.27637	1167.1289	958.82117	1287.049	421.42725	1831.0516	400.82361	891.63159	984.60071	2767.6599	1050.0167	552.55652	815.14795	1023.1116	922.87036	1089.3887	2056.9167	1420.6021	465.65021	498.27811	1922.9709	583.30243	3216.3831	2256.9045	1526.799	1121.4993	2273.6914	1532.1238	921.09814	3173.6047	290.07217	2561.8496	1056.9989	644.81409	583.24036	2070.2109	1505.7672	2696.3645	1683.6567	1764.3348	1176.7209	892.98315	696.60852	1005.2167	634.03149	2124.1594	246.88416	1136.5118	741.03772	1763.7463	1085.5842	2754.2405	1487.4316	3166.1343	1482.9032	828.23438	1429.2229	1460.1737	2331.2617	670.33777	2666.7136	633.54187
450.0274	363.31958	454.69257	494.40186	479.40503	445.38385	2108.6396	235.01213	583.36334	252.62619	642.25415	1922.9602	1200.4003	863.48206	601.62952	606.82593	427.95587	164.85168	603.86383	631.8858	623.68091	135.66087	1341.5334	175.59927	249.64793	619.18677	187.84056	433.39264	826.41229	1202.2192	760.56488	182.03032	371.47076	1477.687	602.4093	1165.608	1535.7913	436.47522	480.54883	672.33783	1008.4011	583.09979	1039.0166	717.09766	579.1524	560.56702	335.82782	1137.9492	2101.8813	709.36462	1074.741	427.04657	356.45459	1032.6157	367.78564	410.25793	1127.3296	1646.3442	770.776	345.84723	464.78528	906.15607	1024.396	841.8186	327.5235	452.63953	158.81447	504.28656	563.64716	788.5058	608.4483	1003.9828	336.51758	1492.8597	319.85767	526.41254	628.31635	2240.436	838.70752	446.66205	623.2038	780.63	629.09515	788.24286	1391.1658	834.46722	332.53558	328.27466	1405.2106	375.18494	2145.4294	1245.0553	1245.6519	901.164	1261.3308	1091.537	740.80249	2193.6853	177.94254	1997.9075	820.45996	373.61139	339.48468	1602.4421	793.16968	2084.0464	1152.4851	1193.301	644.00458	592.66449	438.85858	790.37183	406.10468	1337.7977	139.82039	772.29523	389.93585	1417.8896	734.44421	1969.4104	769.15375	2113.2324	965.68134	477.53052	934.15643	1018.6008	1507.4231	424.81012	1646.3896	419.05396
589.14648	489.20715	756.39325	706.44122	621.9411	563.32947	3230.9824	322.87747	758.53955	358.33173	964.96106	2965.97	1422.7585	1322.4478	746.65625	850.48303	612.81616	195.42799	923.07971	950.56006	797.02533	176.63324	2006.8134	211.68513	291.36316	926.79895	313.9144	633.00189	962.63696	1802.4235	1114.5621	294.25681	534.7323	2220.5098	907.04407	1661.501	2310.9517	719.22595	725.61456	911.06763	1425.1268	843.85425	1431.4843	1129.1277	792.60889	831.35071	509.18439	1591.89	3214.5117	1116.8636	2036.9729	529.88696	545.42725	1352.6233	465.76251	510.78369	1650.9594	2386.3032	1282.1404	465.63245	709.84039	1155.5808	1318.5364	1295.3525	516.92218	601.07806	278.5972	697.86469	776.64661	1170.876	950.45166	1289.7458	419.72791	1828.3617	400.9292	848.26147	990.20557	2757.3906	1047.1469	556.32806	812.71783	1026.8739	914.87	1080.6112	2048.7302	1413.114	465.48743	497.69849	1915.9747	576.13824	3236.2407	2268.5259	1526.6495	1115.3756	2287.5063	1522.7454	920.83276	3174.355	287.78009	2573.8203	1052.2457	643.87714	584.50385	2078.9287	1485.1659	2699.1472	1682.6211	1768.1835	1174.4669	891.48108	691.33832	999.18335	636.1983	2138.0637	246.50018	1125.3617	732.07666	1757.2023	1071.1362	2759.3926	1480.8099	3176.0212	1489.3041	820.00024	1428.2781	1459.9614	2331.9468	674.01965	2663.6533	584.43982
446.05365	364.44421	455.44562	469.30042	468.41241	442.08063	2105.8955	239.21599	586.84515	248.57506	643.59216	1925.9125	1210.5334	859.68597	606.84827	596.60284	428.08575	149.82741	603.51917	633.19128	628.99243	134.25172	1350.0247	164.02196	246.65631	620.24127	187.01764	433.65594	834.11377	1205.0671	771.77454	182.18626	376.2356	1478.3766	606.47614	1170.3677	1542.2766	433.74042	479.91144	677.20587	1005.1108	586.75873	1054.8608	721.09766	587.99127	570.56995	334.07013	1132.9182	2095.6035	714.37408	1075.0522	426.09064	356.02161	1031.8868	367.96204	411.48993	1126.6289	1615.5692	774.35663	351.39563	469.80945	912.73358	1025.9529	844.04926	325.29288	459.07068	159.51472	466.82996	533.30743	791.44647	607.54742	1004.1743	340.48071	1497.8894	325.00201	498.71442	634.37262	2239.5835	832.36389	447.18579	625.11969	787.77496	627.64105	783.49316	1377.0686	838.31195	338.44281	325.65411	1400.7075	371.73309	2154.2695	1255.6858	1254.2999	898.57397	1273.752	1096.7615	738.20978	2194.428	175.24864	2002.1965	816.8504	375.25079	341.45331	1600.4294	782.23297	2095.7622	1151.4104	1190.1919	643.51697	594.74133	437.04852	782.55902	405.36975	1341.647	139.92918	766.88098	386.09222	1412.0671	727.47888	1975.1281	767.58026	2114.2842	964.7403	472.78552	929.33453	1026.6447	1501.7581	425.76465	1639.7549	395.8421
593.9624	490.2012	763.42474	706.88623	630.02197	580.59338	3235.407	329.29227	769.79541	355.92386	966.80847	2990.9573	1438.4803	1339.7028	756.03381	827.87518	620.13794	198.81308	925.86206	953.7605	796.20459	179.05714	2006.9523	215.46497	293.02466	928.33215	317.75323	632.73792	967.63446	1803.2712	1127.3344	298.47485	535.10535	2231.719	912.65637	1677.864	2328.8201	727.42444	728.64001	910.85974	1438.8662	846.02124	1438.9388	1135.1093	802.00952	839.08258	515.48438	1592.7854	3195.4717	1124.2057	2041.9001	532.42456	552.4519	1363.2656	471.29407	515.63947	1672.4762	2398.9731	1290.8368	463.85925	710.27325	1159.6982	1323.7332	1325.2288	522.50537	611.13025	277.95154	705.87244	770.13342	1166.8326	962.92847	1298.3054	421.68469	1839.5229	403.54388	856.39685	997.43329	2731.531	1043.588	559.29388	824.76379	1033.2045	929.41663	1089.2549	2051.9368	1420.9006	470.17267	502.06583	1924.8234	571.86621	3235.5354	2292.3059	1539.4316	1119.8263	2315.01	1515.385	916.45752	3203.1582	287.83694	2585.1484	1033.7568	645.43707	585.35162	2089.1929	1492.4469	2725.5486	1688.2778	1768.3136	1176.951	890.34619	688.2605	998.57501	642.60986	2114.0784	245.98846	1138.516	741.00378	1749.8481	1082.7399	2775.8191	1488.6414	3169.9199	1488.6106	828.93591	1431.4407	1461.6816	2337.1169	678.76489	2680.1279	593.8584
447.1113	363.23801	461.98529	475.04807	478.57144	449.62579	2117.8323	241.5863	595.14441	247.81152	644.48804	1943.7673	1218.307	867.81781	616.30157	577.08368	433.35864	153.43674	607.97717	634.48724	622.69043	135.43413	1348.3331	167.90915	244.06898	621.13971	190.73512	433.98633	824.57379	1204.3304	781.01288	186.10561	377.77908	1475.8579	609.94025	1181.4565	1545.4768	435.41827	481.86853	671.04846	1007.4567	591.3855	1056.2111	719.34216	594.53186	573.45819	337.56161	1136.2021	2077.3088	714.09448	1072.9565	425.73181	359.98123	1042.6373	369.35352	413.58691	1138.6713	1626.05	781.22534	348.42017	467.41107	912.73145	1028.4506	859.62335	328.2486	462.95142	157.9859	468.05515	528.74756	791.96423	614.49786	1007.7677	340.38959	1507.5022	325.41528	503.34158	633.80414	2214.4009	833.65179	447.45459	627.30408	796.80481	636.86853	786.24518	1385.3342	831.94336	337.21625	329.38998	1407.4388	365.74115	2148.9263	1261.5642	1262.3695	900.90491	1280.3491	1083.7327	737.31262	2212.9495	177.23688	2011.1946	802.00098	375.20984	341.65613	1611.0641	786.96545	2113.4136	1149.7134	1188.582	647.06464	595.74933	430.69666	776.88361	409.00403	1324.4907	139.56781	773.06433	390.37476	1411.8464	732.29028	1981.3523	769.8551	2106.3154	962.3252	473.67633	928.36536	1022.8551	1500.7029	428.22858	1644.5923	399.27505
590.6264	490.09991	769.59155	720.99603	629.46979	584.25763	3238.8389	327.55322	788.97662	353.51007	970.34149	3006.7466	1450.3348	1341.8772	758.1582	815.89807	620.18689	202.42589	921.42181	957.45599	796.76855	177.20615	2011.0339	219.95341	291.35892	931.84869	325.82944	635.09436	973.73608	1807.823	1145.7665	301.17917	538.1225	2240.4604	918.56268	1678.2883	2326.0491	731.36426	733.5965	909.80396	1444.7173	856.70282	1459.3977	1139.3098	810.14246	836.99585	511.01508	1592.7183	3171.7483	1130.7078	2044.7623	531.27283	548.23065	1361.0525	476.91235	513.57043	1682.4084	2408.1606	1309.4943	463.08527	716.60876	1167.9896	1333.7273	1328.9512	523.24951	612.05713	279.58417	705.93506	771.81873	1175.9397	972.04651	1305.322	424.33206	1841.7197	407.69699	858.40692	1005.6135	2687.1218	1046.8997	557.20068	829.90857	1039.5703	943.24866	1097.8699	2057.6013	1430.2385	474.70419	494.81714	1926.5687	570.07031	3258.9023	2300.0815	1541.827	1119.4039	2322.6165	1517.4325	920.41742	3218.0327	286.53125	2590.6357	1021.743	643.90643	586.91254	2085.4312	1489.1407	2741.8372	1689.8018	1766.0237	1187.0763	895.18048	684.35083	975.15271	646.15442	2098.561	247.36992	1138.5249	738.34784	1753.9688	1082.1951	2779.3694	1486.9066	3182.1355	1503.3962	826.55536	1438.9155	1463.1277	2331.761	680.8432	2691.5994	599.68518
446.09839	362.35992	463.18735	481.42346	476.4873	456.65515	2109.6355	241.89104	604.07953	244.5977	645.96448	1959.8572	1227.3744	871.80872	617.21912	561.46814	430.57983	157.71587	609.48199	636.82635	623.36731	134.35133	1353.1169	174.39378	246.37042	622.31134	194.48743	434.26904	835.86853	1212.6595	793.82581	185.79527	377.30573	1478.0443	612.85052	1185.4338	1542.3979	441.1543	487.29956	674.33661	1014.9015	596.40601	1070.8073	728.97595	597.88379	574.78217	337.94891	1135.2579	2059.5352	724.2124	1085.4874	427.53348	360.34351	1038.9727	375.94104	413.20145	1144.9922	1629.728	788.13702	352.05768	472.35208	918.83337	1032.8732	865.38354	326.29361	465.67395	156.60249	470.79132	526.55029	793.38531	618.95532	1011.4371	345.11221	1508.7294	331.43158	511.66064	643.89099	2191.3674	836.62244	447.79874	633.4375	803.81946	644.98181	791.30182	1384.8417	843.93427	338.44302	327.92059	1412.5343	363.20419	2167.3899	1278.4675	1263.8657	900.18835	1295.7775	1089.4617	735.60248	2222.585	176.62776	2021.502	787.1969	376.00287	342.69781	1611.9791	783.97656	2123.0212	1154.8657	1190.7649	654.10437	596.3847	427.93582	754.10852	411.39948	1313.1234	138.31255	776.11639	389.62891	1407.4655	733.62012	1979.959	768.01996	2117.1414	975.25433	476.87341	938.20575	1017.241	1502.7587	429.99585	1662.939	404.85986
591.23077	489.83466	770.53168	723.6734	628.83002	598.83203	3236.7468	331.98953	804.46283	354.13184	977.07166	3032.645	1455.9563	1355.2566	766.71838	794.68262	624.2522	203.55365	934.1842	963.81641	800.71899	178.84172	2027.7098	219.52206	290.96127	938.93921	327.48029	640.12616	970.57898	1827.6748	1158.3722	303.34467	537.3399	2248.4209	928.30164	1678.6606	2331.6514	737.53015	742.21759	910.67725	1455.0754	855.95166	1482.4124	1142.3248	812.00842	846.1933	511.49902	1599.6086	3145.4561	1131.5438	2072.4258	528.70905	547.19513	1369.9567	477.37567	516.06628	1709.3645	2401.6055	1320.9562	469.6048	714.90222	1165.1185	1335.6561	1351.7139	518.2688	618.81689	280.50046	703.94617	775.67078	1193.1802	986.81433	1308.6954	428.59259	1846.537	416.68445	858.89417	1008.5787	2658.5039	1042.2332	557.32416	839.74548	1040.9679	953.16577	1096.4402	2068.8081	1434.8033	472.58319	493.92761	1915.9884	566.95892	3257.5046	2323.5283	1557.4471	1122.7028	2339.0068	1520.1021	915.28357	3240.9138	289.98233	2612.0754	1003.0994	647.2298	591.7561	2093.9927	1484.6392	2784.29	1699.0394	1775.8066	1198.9474	894.78809	681.05054	963.73535	651.11237	2120.2678	250.04938	1147.1633	736.91956	1759.9739	1092.0973	2789.2705	1494.1902	3173.3264	1513.6672	826.50354	1441.6637	1462.6908	2330.8813	687.146	2705.6982	600.99139
446.71979	362.23718	465.54681	490.72125	474.7489	463.24841	2123.7251	242.33115	616.9079	246.00288	648.67908	1972.0236	1236.3641	874.65228	621.74976	547.57697	435.2207	155.02776	612.73004	639.36523	628.93451	134.90317	1355.1891	168.73048	244.94911	625.1095	197.8015	437.26663	834.39154	1216.6844	804.90204	188.5307	377.14111	1483.9791	617.42419	1183.9448	1547.1522	438.95599	491.01773	672.60071	1020.0006	597.77161	1085.2709	728.30627	604.9881	583.07062	337.99359	1133.5742	2050.2444	722.1427	1100.1742	428.34137	359.56384	1044.6986	374.7814	419.38452	1163.4905	1624.0028	799.61517	354.9534	472.61462	925.56958	1032.34	874.76434	323.04669	468.38724	157.71359	465.30847	537.80145	803.78882	628.21893	1013.6278	344.18365	1505.7173	333.88	504.93292	642.54614	2157.925	832.74384	451.02942	640.24243	799.67175	652.39532	788.86346	1386.8945	843.37427	338.31921	326.58289	1400.6674	357.72601	2177.0933	1286.6587	1274.8489	899.34045	1301.6387	1084.2191	733.33484	2234.271	177.15666	2026.6028	780.26349	376.11588	344.93802	1611.6113	781.20245	2149.0708	1159.3065	1197.8733	658.33008	597.09277	420.93005	752.2196	411.07797	1326.8455	140.32898	778.66003	390.3136	1416.1864	737.67889	1990.0763	767.35376	2120.0337	977.21912	476.18463	933.755	1029.6658	1491.2946	430.55594	1659.1998	405.24249
591.79071	485.08093	778.02222	708.2547	627.98657	601.28351	3229.0764	333.57733	816.42572	349.30786	981.22852	3051.9155	1452.2466	1352.1759	765.34186	776.23138	624.55566	197.13293	939.18811	969.13843	803.362	178.04543	2031.8735	210.85025	287.496	942.05518	331.18561	640.44843	986.10931	1833.2549	1169.938	304.25208	536.07605	2255.688	938.19275	1677.272	2324.6128	733.12616	744.4632	908.69177	1445.3403	861.02698	1494.2056	1144.6616	815.97339	852.92328	509.8241	1596.9218	3135.6665	1137.6267	2082.2725	525.89557	548.84357	1376.4331	480.17236	517.42059	1693.0541	2400.3716	1331.2013	470.98828	717.00128	1167.8049	1327.8694	1360.9659	518.33203	621.06244	278.625	701.77869	761.04608	1204.7958	982.89294	1310.3494	426.83557	1849.4756	412.66412	857.7616	1017.4278	2629.2852	1048.8833	554.17944	838.44012	1042.6698	957.89307	1099.7177	2062.6921	1441.6295	470.00958	494.73138	1923.9126	565.05225	3266.0906	2339.03	1569.6786	1123.4177	2351.7004	1521.4895	916.81348	3254.7476	286.92801	2621.6658	998.57953	649.4718	595.41113	2103.946	1500.0583	2792.7363	1703.6121	1776.4703	1192.6895	903.7124	681.28442	941.2951	652.11737	2156.1589	246.54832	1145.3438	740.81476	1765.7513	1092.0243	2778.5781	1489.075	3180.0415	1516.6786	827.33557	1445.5374	1475.5178	2320.5347	686.54529	2708.6177	601.85809
445.56363	361.90817	469.74469	475.97568	475.15341	468.814	2122.4949	243.27719	631.51782	242.85352	650.58929	1987.5198	1233.7585	877.2113	621.96783	527.3844	434.33878	151.16565	618.59009	641.56372	629.66858	134.50125	1359.6948	163.96396	243.03522	626.86548	196.21286	438.14954	848.46106	1227.2048	813.11621	189.44702	377.50766	1505.1984	622.78644	1182.2468	1557.3013	437.1514	496.92371	670.62842	1021.6182	600.12549	1100.3695	729.71704	603.59143	586.23486	335.09811	1136.6034	2031.6392	725.81824	1105.9447	427.84991	358.83817	1047.3031	378.15997	421.41345	1154.3036	1633.2045	805.42627	353.4765	470.76343	920.8985	1030.6499	884.25671	321.58154	471.43213	158.84402	467.41257	521.64258	810.11316	624.73792	1015.3069	345.05396	1511.5178	333.21188	504.91446	647.45221	2131.2961	834.51526	450.28229	639.13959	794.82574	653.47498	792.52649	1395.83	859.85681	337.77594	324.86804	1407.8464	353.05957	2178.5774	1290.8174	1286.3514	899.93091	1306.0081	1084.0571	728.20502	2244.2532	178.32013	2040.3906	774.10553	378.8634	348.46893	1617.0936	785.65277	2157.0552	1164.0356	1196.9448	658.59558	602.59271	417.75867	733.92108	415.13672	1352.6416	140.8634	782.84436	389.34116	1415.0804	743.31042	1986.8076	767.60107	2120.6956	985.8252	477.66306	941.72229	1036.0042	1491.6892	433.55121	1665.3483	405.24191
583.90802	489.73328	785.48499	712.9679	635.47791	610.12732	3230.6736	334.11316	832.27502	347.84802	983.43115	3063.4023	1446.5276	1356.4214	779.349	760.12939	623.57404	200.88481	942.3797	972.75464	807.81012	173.94853	2031.5115	210.2701	289.42273	944.03821	332.51599	643.28992	987.68842	1835.9875	1184.3264	308.62885	539.83716	2262.4758	948.07642	1678.1616	2321.8547	730.52136	745.77875	904.16046	1458.9429	865.34796	1516.0681	1146.4119	815.44037	856.20099	510.80627	1595.5382	3099.7749	1139.4202	2113.6147	523.92444	550.4978	1382.0321	479.83759	524.49207	1711.8254	2391.4302	1340.5491	470.90082	713.19531	1176.6748	1323.7627	1375.9636	517.32007	627.63916	284.49054	707.50317	762.42542	1206.0259	989.72479	1311.8572	430.88318	1847.6572	419.47955	863.01483	1018.909	2642.1704	1050.0613	555.77429	838.21979	1040.828	957.44635	1097.4409	2067.1655	1501.6858	469.02606	494.16107	1928.1821	569.87225	3260.5098	2347.5078	1556.4148	1127.5831	2359.3906	1509.8564	916.02429	3252.7334	289.08496	2632.8374	989.79791	651.40875	597.19568	2105.1814	1508.613	2833.6023	1710.3524	1778.9719	1202.3464	902.35864	678.84015	925.79803	653.9201	2164.7041	251.13721	1147.3625	737.62537	1771.2988	1097.6729	2783.9509	1488.1476	3180.0701	1523.9553	823.65692	1445.8766	1475.1166	2330.7449	685.66162	2733.1006	619.80023
444.37427	364.58685	475.9816	470.67316	481.29694	475.50916	2116.5874	245.07036	643.45123	243.78819	653.50323	1999.283	1234.8848	879.61273	631.44446	513.75769	432.9585	156.03789	620.39014	645.2774	629.45312	134.20421	1361.0703	164.29283	244.09036	629.53052	201.90121	439.20093	849.06055	1224.4375	824.13403	194.0584	377.07367	1502.9237	629.68256	1178.6992	1551.5129	439.14874	492.66766	667.62073	1027.1654	604.07434	1111.4023	732.43018	605.50464	585.7749	333.3399	1134.4521	2013.2617	728.8927	1121.34	425.7869	357.21252	1061.7478	379.00525	425.51462	1166.7477	1622.8595	812.1825	352.95404	470.17813	926.67639	1031.6614	893.74005	320.21027	474.5611	159.08754	469.61487	526.9234	814.09546	632.52966	1022.0122	345.80386	1511.8612	335.797	510.78394	650.99182	2142.301	832.77075	451.06479	642.53259	797.33209	655.88416	791.72607	1387.3621	900.61609	338.97769	322.96899	1411.6759	360.80295	2174.7427	1297.0048	1281.3049	902.55084	1309.7821	1080.371	735.85577	2248.3674	177.74614	2047.4067	767.74268	380.44843	349.28729	1620.5505	800.50256	2188.7795	1166.4399	1198.9243	661.7085	603.24377	423.02103	719.87158	414.11511	1362.3744	140.66988	781.21497	388.48535	1428.5015	744.47095	1994.2402	766.13165	2120.8799	989.10736	475.99792	941.46393	1030.3137	1498.1714	431.11005	1681.6133	419.06366
584.20605	484.25098	788.66632	705.89252	642.49207	616.56128	3226.1587	331.63123	838.33026	350.34668	987.85919	3066.0537	1447.8274	1360.7262	782.52637	748.35065	625.28375	199.97884	953.72644	976.98639	806.92603	176.29733	2034.8739	210.22612	290.44025	947.9566	334.6156	646.18915	1003.2291	1840.4038	1190.6997	312.43713	539.64856	2283.4163	960.117	1694.0601	2315.0247	731.0329	741.66101	902.95923	1455.4489	863.47412	1530.5214	1150.9436	815.36731	866.89124	498.85016	1602.0776	3093.6978	1144.4985	2121.3909	523.41809	538.85846	1388.7355	486.28815	522.93323	1719.1896	2396.948	1346.7269	472.88916	720.94666	1176.7075	1323.1577	1390.0039	516.50171	628.23816	281.66815	709.81525	757.01654	1217.0951	990.42395	1310.9641	430.74762	1847.1992	421.05573	869.51074	1024.5002	2668.7292	1041.0073	551.49945	842.38495	1044.1342	972.98303	1106.7982	2069.7185	1471.7112	470.81323	485.60431	1932.833	575.15002	3277.115	2353.6636	1548.9272	1126.8585	2364.2822	1518.3484	930.20184	3272.1382	289.40405	2638.082	977.36786	648.63025	597.5545	2100.3455	1511.7781	2856.0942	1713.582	1782.7838	1192.6072	913.48248	688.49738	905.91473	657.25281	2184.1685	249.45914	1155.4552	746.12842	1799.9557	1107.0885	2797.282	1492.6813	3192.5269	1532.6553	824.67731	1450.0139	1476.9974	2335.1191	687.25592	2735.4131	622.77277
441.89816	362.14737	476.65063	468.29599	484.556	476.77405	2113.2432	245.54671	655.34326	242.70401	658.10162	2010.3469	1224.0127	882.72809	631.29486	505.32196	434.10876	152.60974	623.31104	649.9657	629.60846	135.31839	1355.1815	162.09869	241.72411	633.57751	201.291	441.56494	860.25024	1230.4442	830.2395	192.33572	377.59506	1510.9911	638.86798	1191.8943	1542.8218	435.58466	490.1908	667.30975	1031.4838	602.55176	1120.4515	729.98132	604.31293	594.5965	333.49356	1141.1547	1998.2988	727.02344	1124.302	423.81958	357.1218	1064.7019	382.10193	423.83643	1172.8446	1626.6395	813.36438	355.37262	468.7962	924.18335	1026.718	903.38092	318.76746	476.50439	160.41667	469.26218	522.73328	821.01416	628.36115	1016.4095	349.10449	1509.4374	340.65399	513.3197	649.47296	2144.4668	829.16028	446.44183	640.71198	799.87225	667.71259	798.87817	1391.382	876.77502	336.19531	324.20755	1408.8303	358.12891	2182.3682	1297.833	1267.6846	904.47809	1309.9326	1082.9475	738.85944	2253.9832	178.07922	2051.2158	763.15863	380.11346	349.72418	1622.7173	799.58594	2203.2117	1165.8419	1198.5562	660.2193	605.79187	423.11218	710.00232	416.24915	1369.4927	141.95769	785.54248	393.00861	1440.4736	748.69659	2004.1318	773.09314	2124.5081	993.68787	475.40387	943.66052	1032.1099	1501.068	432.34576	1683.6415	420.90286
581.11292	484.78616	780.03351	703.55664	644.65881	613.16888	3203.8938	329.82941	846.82996	345.9772	983.11719	3075.5579	1404.3295	1333.1971	772.81909	737.34259	616.74542	198.1785	950.37903	972.9707	808.52728	176.17747	2015.5435	209.58661	286.76813	943.5647	324.42438	642.98059	989.88666	1847.0076	1194.365	312.43756	540.01843	2280.1013	963.51233	1671.5314	2298.978	718.82397	736.3584	899.38513	1457.4729	856.61401	1544.2988	1130.0073	795.62225	864.79169	498.20444	1583.2961	3017.0034	1126.0129	2127.8928	516.57434	538.13696	1393.9717	488.74863	518.83435	1714.3865	2388.2739	1349.1696	475.43619	707.19696	1151.8474	1300.9091	1373.4283	507.42273	630.56726	279.36896	709.30859	755.04492	1207.3719	977.60303	1292.1946	425.97626	1830.6362	417.38989	871.02844	1009.6607	2602.1533	1029.1302	542.07269	824.104	1043.6667	959.19653	1095.3289	2053.0776	1486.7762	466.95563	486.55441	1915.2495	564.50739	3284.3687	2332.467	1547.3613	1122.5201	2337.4702	1514.5618	926.08667	3247.9082	291.76889	2629.741	976.48871	650.9447	602.54761	2100.4424	1476.0262	2863.1602	1709.7052	1773.6946	1172.5767	910.9292	672.76385	900.70685	658.96082	2186.4026	245.80092	1141.647	747.87183	1812.4093	1096.1504	2789.8523	1501.46	3187.0308	1531.6689	808.96234	1452.6129	1462.7783	2332.6987	685.54883	2718.0669	623.06848
439.38794	362.31262	473.86951	468.13849	485.93005	468.13031	2071.0776	242.72702	655.4845	242.10262	655.53534	2009.803	1196.9867	851.48334	626.24854	494.14301	424.93726	154.32994	623.56067	647.7533	614.33582	133.16368	1352.3037	164.79466	240.24248	631.43488	196.6234	441.37927	845.45062	1240.4629	836.71387	190.30284	378.10229	1507.4469	641.62329	1177.8203	1531.4054	421.5318	488.5564	663.68311	1031.4529	598.95245	1133.2653	721.44031	591.94855	584.8808	328.34552	1133.2849	1964.4314	719.13403	1127.4856	417.1955	352.38226	1065.1133	388.91577	420.0332	1169.2791	1617.2275	814.71631	355.74591	466.22028	912.73523	1016.174	877.97504	314.20361	479.37408	157.34326	472.00098	515.40839	819.32465	618.28845	1007.5122	345.00964	1480.9443	337.97894	511.97437	643.93896	2110.6528	821.38531	437.86182	628.28906	800.37134	651.724	786.62628	1386.2412	882.04028	335.31909	320.93073	1402.3622	356.1438	2169.4917	1289.071	1265.1532	886.64423	1297.0619	1084.2393	743.56866	2233.2268	179.50206	2050.6936	762.05902	382.00159	352.039	1618.1346	782.81665	2197.2441	1167.0372	1194.8688	650.22021	609.50592	418.73053	706.57794	414.58197	1355.7228	137.48947	771.16418	390.79761	1459.3092	737.83594	1999.562	766.2121	2104.3286	995.99829	464.64581	945.8811	1000.6667	1505.5134	427.3418	1680.5435	424.84314
571.87744	479.58203	784.73859	694.42999	639.19043	608.9375	3152.1924	328.44336	830.79541	340.55359	964.04681	3055.4194	1414.8569	1315.3556	773.31183	725.76776	613.82666	194.38808	945.54077	954.43707	788.38977	175.19173	1977.6927	208.16734	284.1701	924.77863	324.75806	630.39856	992.33734	1820.267	1198.793	311.13086	534.59033	2219.6372	953.42328	1677.2983	2231.2102	707.72632	732.3689	895.96344	1440.4163	832.08441	1547.9912	1132.8905	791.82349	858.52338	486.4809	1554.9399	3005.2576	1127.6257	2093.6812	520.0567	531.81714	1385.7986	487.37	526.70587	1665.0864	2365.4924	1338.7504	469.32471	709.12646	1160.9332	1297.2268	1365.7125	502.35876	627.1261	278.84045	699.89233	733.8949	1201.3401	978.57233	1290.7645	423.10162	1813.8445	415.4787	864.07178	1013.0258	2608.8896	1031.7292	542.81366	821.89862	1029.3361	954.48761	1087.9309	2012.8356	1481.3333	464.14807	483.36896	1922.8408	570.63837	3298.0991	2330.7981	1521.8586	1102.5413	2334.2461	1509.8083	925.49408	3247.9468	287.53772	2578.4709	981.42352	641.94464	591.35565	2082.1758	1467.8943	2851.0632	1695.4886	1758.2369	1173.1769	903.54364	674.35321	892.76569	650.61646	2219.8784	244.36711	1137.6344	747.28113	1804.663	1094.2499	2765.4592	1478.2124	3154.1904	1519.4935	806.75562	1428.6332	1434.9956	2282.6729	671.72845	2706.0073	625.63037
433.21811	354.93088	472.05389	463.33334	483.23392	472.21844	2056.3997	240.16496	645.21851	237.64145	641.04773	1989.2897	1199.2826	852.68604	625.68762	485.20752	425.46857	148.96802	613.6311	633.42847	616.77917	133.07657	1318.1603	161.94971	242.0956	617.33264	194.49556	430.87564	843.03668	1217.6523	832.78082	192.32886	372.57968	1461.3656	631.51978	1180.0867	1484.8229	423.16058	482.42319	664.4884	1012.6263	575.3606	1136.2036	717.00104	585.56055	589.10681	320.26614	1102.5256	1949.4651	714.56213	1106.6677	415.91168	347.4689	1058.8269	378.05673	421.37341	1132.9072	1589.1592	806.35498	351.37216	465.52893	912.31091	1007.4636	886.02747	314.39496	474.2836	159.48027	462.7623	507.01559	808.35803	619.45959	1002.1831	343.27234	1478.9111	336.49805	507.12216	640.28589	2105.5769	818.96362	434.07446	619.31226	788.87341	650.18207	785.17175	1349.532	877.21924	334.69653	317.83853	1397.8165	358.87225	2192.5571	1288.6746	1239.5881	882.45795	1296.9485	1073.6433	737.31885	2241.1182	174.9986	2011.507	764.58685	378.16031	346.46341	1598.9965	768.46411	2186.4407	1149.1459	1174.0956	646.69647	599.4679	417.52258	698.54645	407.78281	1389.8228	140.04985	768.02527	392.51404	1443.4304	736.74786	1967.8136	762.14734	2095.8831	979.84729	466.26886	922.76208	994.55792	1463.4315	417.68192	1659.0255	421.64041
567.51575	475.26328	780.62427	696.32727	638.20459	607.85596	3079.209	329.58209	838.00623	337.57278	959.20703	3047.0588	1415.3748	1307.1304	772.34155	723.4906	607.35443	193.22549	941.00671	950.42456	771.49628	175.9411	1979.9453	206.75235	286.04352	920.28186	324.53995	626.86841	993.93652	1828.611	1205.8926	309.51373	533.43408	2214.0596	951.5177	1682.942	2211.8911	703.5918	732.2309	897.07483	1435.5234	827.07471	1557.7312	1128.1029	789.14746	852.39398	485.57285	1547.6085	2991.3584	1125.9033	2083.1309	524.71082	532.10266	1388.8942	482.17065	527.18152	1650.6346	2362.9624	1334.9484	472.12988	712.71753	1159.8394	1293.2719	1374.7836	501.59549	630.4585	280.0246	701.98682	733.87061	1197.2638	991.39111	1283.1716	427.64584	1810.8834	416.82901	872.28125	1012.7395	2611.6909	1032.0315	543.17346	813.44421	1028.2194	949.46582	1077.0123	2014.1667	1471.7316	461.3226	485.78806	1931.0598	577.28455	3259.2056	2327.7927	1509.1847	1084.8198	2331.6965	1513.2274	928.49451	3245.7456	288.65884	2592.1133	983.59778	640.83917	592.35895	2083.041	1454.6453	2848.4858	1689.6262	1755.1516	1167.3025	897.97888	680.21948	896.68103	647.80475	2211.4058	245.12888	1129.8851	745.11688	1811.2288	1088.0018	2757.2683	1462.8247	3108.7776	1501.5737	803.66956	1420.2584	1394.5359	2275.0293	667.12738	2710.958	624.03772
429.07803	354.11514	472.34534	465.4169	484.76254	473.42801	2044.5026	242.21436	649.23462	234.55432	633.40808	1987.0677	1198.8638	843.23328	625.33417	483.58197	423.06857	147.81384	614.20679	626.63293	611.00696	133.64311	1303.8015	159.36951	240.2748	610.08636	195.55772	425.23615	842.33405	1210.5554	839.15021	194.83757	373.67697	1469.2463	626.25793	1184.3834	1478.7424	419.94205	479.27795	661.55725	1012.5955	580.25183	1131.8312	710.85895	583.3476	586.37402	320.93469	1086.1067	1940.5452	709.56549	1104.9646	421.12592	347.63669	1061.7966	374.41687	423.49426	1127.0397	1596.3296	805.41687	352.59601	465.1394	912.89679	1002.6551	887.58289	312.51355	473.54517	157.04001	463.2933	504.68655	800.58337	628.50146	996.40607	344.42456	1473.7087	335.5946	515.448	637.46136	2110.0078	821.0484	435.79834	620.64001	775.91113	651.75024	780.52942	1335.0812	878.79761	332.1203	321.21573	1406.6193	359.73621	2191.7317	1281.6201	1237.6718	886.25238	1287.0409	1075.2465	737.16925	2240.6665	175.08591	1986.2972	763.4093	376.81927	346.04852	1594.0139	760.67798	2192.5029	1141.3981	1168.0118	640.96765	598.3877	416.91022	697.06622	403.33209	1393.448	137.93707	768.39966	389.93655	1442.2457	735.89807	1966.0497	757.65131	2089.981	963.66089	463.76505	913.28369	992.38409	1443.7089	412.37506	1665.183	421.34317
562.19287	473.76447	807.3205	699.15839	638.5434	621.78119	3169.823	337.70001	852.50262	335.20941	956.96558	3042.6631	1476.1228	1341.369	790.85187	731.73865	618.75598	195.78549	952.69598	949.47974	809.34448	177.59854	1973.234	205.93246	290.89008	918.14087	334.46259	626.0498	1017.7267	1836.4849	1226.2489	321.34055	534.89911	2211.9326	961.81567	1726.8737	2191.0437	728.36292	727.04285	911.43127	1419.0989	815.84607	1565.6251	1168.8774	819.36963	871.66492	478.21423	1540.4977	3059.8254	1165.1517	2076.0566	543.40027	525.67346	1390.9502	483.71597	546.85797	1610.9124	2352.1599	1327.6963	472.61893	730.74084	1198.4359	1324.3667	1417.5229	516.86658	629.67908	283.30487	705.56836	724.43304	1190.0557	1016.1903	1314.0828	437.77374	1846.1089	424.04034	880.75568	1048.418	2645.8838	1054.2438	566.3512	841.97449	1032.2704	972.62317	1091.3173	2000.9779	1455.4993	464.69647	481.77911	1978.7886	593.13806	3339.45	2382.6685	1505.5923	1117.2397	2382.438	1539.5264	932.83459	3299.6582	286.8316	2579.0039	1015.3569	638.80811	594.94812	2081.0149	1533.6091	2838.7063	1686.42	1745.7817	1197.4543	902.5625	696.50769	911.84717	646.67883	2267.646	250.73262	1147.6105	749.9328	1816.2799	1104.2068	2750.7646	1490.5176	3175.0645	1504.5724	826.24469	1425.9587	1457.2115	2259.6243	662.91443	2705.6873	622.17664
427.83466	353.42462	488.59869	464.77716	485.66541	486.8125	2080.6296	247.02148	658.13861	234.29256	654.63611	1990.26	1257.1735	871.29797	638.27307	489.61151	432.13306	151.04524	622.33899	648.4342	633.92572	134.077	1346.0149	160.14543	245.67378	630.263	200.01604	440.37683	867.24182	1254.8148	855.48572	200.2583	370.58344	1465.4819	655.5993	1215.8365	1467.2286	440.53009	485.29999	676.1189	1006.8536	571.3548	1169.0269	740.93378	603.42352	596.81567	315.37634	1124.4659	1978.598	739.35321	1104.6429	435.80322	344.29199	1065.0259	391.15424	439.09961	1102.0177	1591.9875	802.61499	361.27972	478.94647	942.07947	1021.2615	920.7959	317.95752	486.37939	161.14963	465.80939	499.59021	813.6123	647.21448	1014.2097	352.30988	1506.9893	341.30994	516.46594	662.82361	2137.7356	838.08356	455.25739	642.63397	796.87793	665.2597	793.47552	1375.6655	873.04248	333.12152	316.98682	1445.4934	368.96497	2220.9775	1311.1758	1230.9307	895.5238	1317.4086	1099.8884	753.77844	2282.8586	176.21248	2055.0054	791.4798	383.11884	353.7486	1627.0403	803.14185	2184.5981	1160.7339	1186.4607	655.38281	612.74792	426.98987	714.11829	416.12463	1421.8201	143.01465	783.03046	395.45221	1479.197	750.2572	1970.8591	768.76318	2109.9495	991.96863	476.54938	941.02722	1020.4652	1493.079	423.09784	1665.984	420.74249
572.75049	482.76526	810.63232	726.29315	653.60236	632.51331	3171.249	336.8389	862.91272	340.83124	985.9646	3109.5959	1491.3749	1342.3805	786.28223	734.7373	621.99121	198.73177	986.71887	977.97131	814.49945	177.10999	2048.1882	207.08946	291.18393	945.78162	333.44662	645.6051	1021.4492	1890.6683	1233.4282	323.78937	550.9754	2302.4922	996.53101	1730.8712	2262.1777	731.09192	737.80316	911.12	1474.1815	849.45349	1604.78	1170.3094	819.68738	881.44257	497.16266	1579.6586	3057.8442	1168.2899	2152.4614	545.77173	543.85376	1419.6147	501.823	553.78467	1675.9099	2409.2234	1350.7622	486.94171	737.36047	1198.9056	1327.7034	1433.9213	520.81409	646.95038	283.76028	730.20392	739.146	1210.9485	1027.7736	1308.046	444.18228	1840.4579	427.42422	913.10986	1052.3356	2642.1108	1061.2712	576.81885	843.33984	1047.2379	970.71838	1095.9458	2055.8037	1497.7773	466.25375	498.2785	1998.1381	593.6311	3361.8906	2391.0205	1540.6403	1119.2014	2386.0095	1554.2784	951.4895	3297.0745	292.98291	2659.5669	1026.701	651.2619	607.82318	2129.2402	1535.4568	2903.835	1716.6097	1779.3047	1208.2584	918.40002	695.85095	922.87842	667.9469	2291.1526	250.96091	1151.7834	753.11841	1847.5786	1105.8468	2809.0735	1494.45	3189.3899	1540.0634	828.08875	1462.7534	1457.7278	2346.2222	680.48792	2767.6504	640.54932
435.64795	359.75391	490.14612	483.03131	497.35028	491.50598	2088.6255	249.21059	670.0271	236.89769	658.08459	2028.4077	1270.8939	874.75226	639.3551	489.13068	431.62738	152.67589	642.23279	651.48206	641.04419	135.01477	1357.4969	159.5829	245.78487	633.26575	199.75789	443.62244	869.77301	1267.9342	859.33893	199.47012	381.03821	1528.0586	662.0058	1218.8055	1517.3411	439.58807	487.14203	675.75177	1036.7572	588.03003	1175.6626	742.47357	609.60297	600.84961	327.97546	1126.219	1978.452	741.73138	1143.8595	438.2218	355.79706	1085.9563	396.70813	445.39948	1139.8563	1629.7332	814.53284	362.53076	478.53674	945.9129	1024.7739	935.76031	322.24829	489.71893	161.03539	478.78613	506.44	818.40729	657.56488	1010.8939	355.3642	1510.7661	342.20264	533.8866	665.35052	2127.2075	843.96454	463.6178	646.34485	796.8399	670.70795	796.96387	1374.9995	892.56787	334.29779	327.24274	1461.2592	370.90186	2233.6841	1313.9077	1254.6144	903.03394	1317.4225	1111.2816	758.48181	2281.9463	179.66948	2067.7485	800.04608	385.62573	357.37402	1636.8743	802.65131	2230.6396	1168.9077	1195.5717	667.33704	617.73016	428.50031	723.18134	419.94189	1435.384	143.14836	785.69946	398.61017	1483.4656	751.2326	2003.6843	769.18433	2117.803	996.78192	479.33801	947.58148	1018.4355	1508.5371	425.08655	1701.0632	432.70068
569.96289	482.8418	812.40729	731.2146	659.94055	630.93463	3171.0503	337.22601	865.56171	339.44904	993.10138	3111.2383	1504.4989	1340.3618	789.61914	733.91339	618.8797	202.26811	986.17877	985.49408	819.81433	176.59833	2061.6624	208.20988	289.98654	952.7359	332.97784	648.75977	1034.0244	1895.7729	1240.4172	323.17508	555.69513	2310.3293	1014.4116	1736.0533	2254.0479	733.39752	737.19592	916.01434	1482.8604	845.87762	1609.2793	1171.4058	822.87	880.0708	494.62079	1579.5442	3069.0466	1169.5455	2151.8984	540.49713	547.47235	1423.0868	504.69434	558.71875	1690.7128	2432.3076	1357.1595	486.95251	735.32074	1215.4869	1318.9463	1444.7673	513.52551	655.54474	283.89688	737.15588	726.8302	1210.4534	1017.5859	1306.3138	449.33179	1848.6794	428.01184	920.09698	1052.6006	2650.6182	1070.5876	575.08014	847.16309	1048.9224	963.8703	1091.6472	2057.083	1494.5026	462.40656	498.69281	2011.9092	605.16296	3385.5747	2391.0183	1537.322	1124.0479	2390.8657	1572.1836	962.93268	3310.9729	294.43903	2672.4968	1039.7345	650.4812	612.22614	2140.3999	1547.5637	2913.842	1715.6768	1775.9333	1212.4779	921.02728	706.80054	934.26404	668.64874	2290.7893	252.69208	1148.6565	746.15173	1861.3943	1103.4785	2805.4473	1493.1082	3176.0784	1540.8601	826.04724	1471.5476	1458.6731	2368.1021	679.09674	2768.2563	650.98834
433.70032	361.06128	490.55017	487.27844	497.401	491.96756	2072.2583	248.33823	679.0957	234.29315	663.1084	2027.3571	1279.0405	870.5271	636.48108	494.75867	432.00266	153.29398	641.87317	656.79431	641.09039	135.84856	1368.0948	158.82025	248.22984	637.91589	200.31999	445.34039	884.84924	1273.9407	865.28564	200.03841	386.18469	1535.5188	674.03442	1220.7859	1513.826	438.88742	483.61975	678.64319	1039.8146	594.03552	1180.4702	745.38708	610.80823	597.42542	328.37686	1127.0586	1992.1936	745.05438	1138.454	437.1731	358.63116	1087.2532	397.70953	450.99927	1149.1774	1641.9834	812.10828	363.92133	478.07416	951.63574	1029.3225	940.03845	321.09912	495.28052	161.66953	480.38739	500.18909	815.84351	651.07605	1016.9337	361.5686	1509.8016	344.32892	540.69702	668.23163	2133.7461	852.87329	464.60205	649.26605	798.72363	663.73743	796.29944	1377.8883	889.36707	334.77362	328.27844	1473.0464	377.93347	2247.073	1325.1771	1252.675	897.51794	1326.151	1123.0809	761.95026	2288.8928	178.89612	2075.5281	809.17731	380.80304	355.65948	1643.1328	811.77155	2233.8613	1165.5577	1188.8035	668.93213	615.24225	437.2818	731.31567	419.62604	1425.4603	144.16879	780.76819	392.27963	1489.6736	746.25012	2005.5099	766.85852	2108.8594	998.50549	478.5845	954.2301	1020.0107	1517.6931	423.97321	1696.2916	438.44562
570.79602	486.0751	817.32922	729.62207	661.27527	632.96008	3171.8838	338.39996	870.37305	337.8107	991.50696	3119.2979	1520.4956	1339.4364	784.34033	734.48572	617.82306	205.72076	995.61365	984.11572	821.4975	180.0594	2063.45	208.14883	293.32303	950.99219	339.6857	648.54279	1046.8068	1900.3416	1244.6918	324.6795	561.29749	2315.9229	1018.6794	1737.4478	2245.563	732.61566	738.17615	919.91052	1487.1398	855.65991	1610.7208	1169.5552	823.2876	881.43164	499.99948	1579.3374	3096.7732	1166.8497	2163.3159	544.8894	548.49084	1427.854	507.85284	561.55652	1679.0601	2442.2354	1352.1881	488.4425	738.94434	1224.6774	1324.9908	1452.3507	520.56445	656.3194	285.41211	741.14954	728.00427	1206.2042	1017.2312	1308.0945	453.56631	1852.6088	428.38193	928.47107	1051.3458	2660.0427	1072.7135	579.18823	857.8374	1049.46	965.52112	1098.5344	2064.5466	1491.4949	462.64328	499.50003	2032.6339	612.35925	3380.9197	2393.9731	1536.4305	1126.5538	2393.1921	1585.437	956.83301	3325.271	294.5813	2669.1284	1044.1133	649.94824	612.36761	2135.801	1552.5541	2919.9929	1708.5581	1769.9493	1204.8995	919.03369	712.25854	941.45825	672.78998	2289.0168	257.58154	1152.8411	745.38293	1851.9855	1102.2482	2808.8547	1505.6055	3181.3765	1531.2852	825.89105	1467.514	1454.5449	2364.2617	679.74896	2763.0173	652.4939
432.91174	359.18066	493.56323	482.22925	498.448	491.00482	2080.9548	250.86177	669.16046	233.75766	658.65228	2023.9338	1291.0214	869.44226	635.27466	492.51721	428.98419	157.43857	642.25195	653.30725	640.08801	135.86221	1366.2157	158.49863	248.1209	634.17767	203.17516	443.20752	892.34607	1270.2566	863.78906	203.09094	388.48596	1528.3501	673.23273	1224.8965	1499.8149	439.27899	485.06238	680.93945	1051.7603	596.0625	1181.3005	740.49548	609.76245	597.45483	330.5755	1122.4047	2000.1288	739.39929	1142.9128	438.60071	358.35883	1094.7871	396.45734	452.66711	1131.925	1649.4451	814.44116	368.69397	479.56396	959.42456	1021.9283	944.05359	321.45392	494.26477	160.81648	486.23456	492.49664	813.08289	650.30939	1012.7302	362.42725	1512.2933	342.2113	542.09869	663.06335	2149.3132	851.7196	466.30096	654.8761	797.48804	661.41827	797.69147	1375.1249	881.73981	334.1369	328.35443	1487.3169	382.99213	2247.0073	1317.6279	1251.0532	906.72888	1320.5919	1130.0984	760.48682	2294.0083	178.16202	2071.9653	810.34869	387.14746	363.0285	1649.8698	811.66748	2228.0483	1160.8988	1185.1295	662.73633	619.40137	440.9754	735.5274	422.01331	1430.1462	145.93642	781.94165	392.54059	1481.4476	744.91882	2005.554	773.97119	2117.25	994.93359	477.96289	953.89844	1020.2996	1519.3065	423.66931	1689.7	440.81482
565.19714	487.82709	821.17151	728.83081	664.39368	642.24609	3189.8076	341.1196	875.29694	337.71283	997.76776	3119.2568	1536.6586	1343.5533	780.39966	745.20935	621.18542	209.37892	991.00909	991.14081	824.67664	178.40491	2071.9192	208.82372	295.14459	956.90582	334.75113	653.83771	1045.62	1910.9271	1248.9985	329.29187	566.71802	2314.7461	1028.047	1753.7694	2226.4248	734.07568	730.71057	920.12378	1494.7484	846.88751	1618.2175	1176.2477	823.22913	885.37067	497.00372	1585.0226	3097.8787	1175.884	2168.8635	548.00574	547.86945	1432.2722	509.11615	567.39661	1698.3809	2461.123	1346.2765	490.93848	737.93689	1239.9323	1324.6106	1475.5341	521.72729	662.74866	287.3212	756.12427	717.88385	1206.233	1036.9606	1310.5653	456.64249	1848.1556	428.48514	937.92767	1061.1801	2682.8154	1085.7179	583.61731	861.14954	1061.4248	964.48315	1098.2361	2064.269	1493.2156	462.60574	498.11761	2041.0323	616.73511	3385.0151	2397.6479	1532.4919	1137.4089	2398.6265	1603.8615	971.95441	3324.0957	295.22345	2678.0972	1048.8174	650.42914	615.68683	2151.8933	1554.4984	2955.8047	1708.1484	1768.0894	1208.259	926.40204	715.5686	960.34204	674.24799	2300.5103	260.67041	1155.3999	752.04944	1876.8453	1110.4786	2823.5256	1504.9319	3179.3108	1536.5958	827.15393	1473.7405	1463.7061	2380.6348	680.10718	2762.0774	663.6637
430.08911	362.53015	496.35403	485.15656	503.3335	498.52728	2094.2969	250.27052	679.18286	234.03014	664.63794	2031.8	1303.0704	866.21405	634.03052	496.79562	431.61218	160.77702	645.06403	659.21167	643.65625	136.20538	1372.6431	159.96324	249.43765	639.58582	202.73203	447.16333	891.77661	1276.0056	873.73877	201.98883	389.54901	1533.8542	681.05652	1236.6334	1490.3024	439.54681	481.95465	677.93982	1054.4717	593.48114	1184.3772	748.50476	609.99316	602.95605	329.15344	1123.5906	2002.4838	747.87842	1148.6281	442.33688	360.10498	1100.0548	402.22235	457.2825	1156.6425	1664.3169	808.23962	368.95508	478.5184	974.8175	1027.2559	952.24164	323.76517	500.54321	162.02568	494.39325	493.65875	813.87469	659.19489	1016.6428	368.77365	1512.5602	345.54758	551.10785	671.25513	2160.969	862.88513	470.59146	655.67383	812.03894	659.63989	796.51581	1373.9587	884.69727	333.1188	328.80981	1497.8724	386.72934	2252.2322	1326.6887	1244.2211	913.78101	1324.0551	1150.8035	772.47247	2288.5591	181.80284	2082.7485	820.8501	384.81989	361.62506	1651.3833	813.94861	2260.2861	1162.4319	1186.4993	663.84253	620.14984	443.94284	758.83899	423.80933	1433.3639	147.63435	784.65674	395.44391	1493.4399	750.19061	2013.8689	774.41699	2116.0115	994.63617	479.30884	954.58661	1020.4797	1532.0271	424.53076	1692.476	443.8595
570.96033	487.43283	826.99548	728.16162	675.72107	643.79022	3207.6284	340.25525	888.16711	339.12784	1002.3069	3115.4373	1550.7991	1342.3749	783.31091	741.99719	617.59253	207.14279	997.7395	995.34851	829.19775	178.65988	2080.5073	204.01825	294.17014	961.46082	340.88211	656.93811	1061.9933	1928.3873	1254.3448	330.63995	562.56885	2339.2026	1034.4777	1768.0652	2229.6868	737.73273	738.48883	923.46045	1493.8237	849.40698	1623.2952	1174.8127	828.26013	889.79407	498.8284	1591.2137	3090.0037	1172.729	2163.2114	554.58984	549.81421	1442.171	514.43195	575.90613	1675.7931	2507.6331	1351.335	495.95953	743.57666	1249.8265	1327.915	1482.134	520.46936	668.76135	289.3562	763.90967	716.70959	1210.562	1039.4646	1308.8589	463.44034	1857.0771	430.35074	942.20728	1055.4268	2696.1355	1099.7722	584.2688	866.67249	1066.0046	961.59607	1095.3632	2062.9985	1473.2743	462.21622	502.52542	2059.9431	629.5885	3413.6987	2408.7905	1540.7819	1142.8267	2418.0994	1628.5583	975.72034	3331.3474	297.0061	2692.1763	1047.3088	654.31036	618.97107	2165.6147	1584.2583	2956.6262	1713.7463	1770.2773	1225.7378	928.87891	724.29041	967.32166	678.04822	2316.6848	266.44397	1157.4237	754.37329	1884.4921	1120.4905	2830.3325	1512.0277	3192.1541	1543.9958	833.62946	1481.9735	1476.7648	2404.3188	681.33417	2742.2578	670.52173
435.01917	364.14996	498.18536	490.59009	512.64478	500.92358	2093.5684	249.5065	687.56702	235.86192	665.91071	2040.6947	1316.472	868.79877	635.69086	498.41217	430.64856	160.48137	649.22455	659.74597	641.85699	135.735	1376.9863	157.14616	248.74553	641.23895	202.87032	448.63458	900.56854	1287.0414	870.48456	203.63524	393.60345	1556.8206	683.30444	1238.7406	1500.3818	440.61981	483.92627	679.65564	1060.0934	598.31702	1190.6085	747.52155	613.79181	603.73334	329.836	1127.3527	2002.4718	747.25732	1152.0767	442.86951	359.75171	1107.246	405.60474	459.25037	1150.0859	1706.6899	817.24292	372.59882	482.58704	978.50336	1026.0349	958.88788	324.38397	506.2431	164.38318	500.81494	491.72705	820.0036	658.26892	1014.0515	371.34381	1515.4229	345.62341	556.87482	670.09564	2174.3296	874.12665	466.45154	663.80591	812.5993	658.35492	796.85919	1376.5748	880.49805	331.74255	330.39789	1511.6088	393.56543	2261.5911	1327.8632	1266.2021	913.46802	1329.8766	1165.3748	775.797	2299.093	182.66774	2090.3342	810.45496	390.54572	366.36572	1665.4706	825.38977	2260.7527	1167.4451	1186.567	667.79694	618.74945	447.61292	757.76843	428.20844	1432.2672	152.177	782.52521	399.8158	1503.7634	755.25824	2026.8517	780.45544	2114.771	995.13324	481.604	955.3847	1024.892	1545.0306	427.17798	1691.2419	454.52405
573.85779	489.67407	833.72668	748.97919	685.11267	644.74219	3205.575	342.61203	893.37372	337.11261	1001.0453	3123.116	1567.8547	1339.9521	781.53735	746.32928	621.38464	207.73106	998.92194	993.93378	830.73993	179.90346	2075.8748	204.1479	299.0947	960.1972	340.54565	655.94049	1069.6484	1922.358	1253.7761	333.06311	566.75745	2327.0686	1036.986	1779.7634	2216.1326	738.66455	735.94446	922.52808	1503.287	850.1723	1623.3398	1182.3408	827.67456	886.25793	496.31042	1587.7084	3087.4341	1180.8413	2170.8069	559.76447	546.06769	1441.7535	512.1781	580.09186	1676.1301	2497.6804	1356.2897	503.57422	743.45276	1249.2383	1320.6492	1483.124	523.96436	676.21466	293.76123	769.51923	723.11224	1217.7477	1049.1632	1307.061	466.14801	1855.0391	431.88068	964.66388	1062.1755	2711.9707	1100.9092	585.62708	869.11761	1076.1798	963.31995	1097.7778	2061.0745	1485.0724	462.6059	497.43622	2074.1846	641.67291	3404.5276	2421.2646	1545.8916	1141.7748	2428.7183	1637.0857	987.18341	3337.9531	298.20618	2688.054	1042.8167	655.98254	622.31995	2166.9395	1599.8071	2958.7676	1712.8328	1768.8497	1250.5745	930.58478	734.62958	984.67792	679.237	2305.2649	274.43054	1151.5645	753.78003	1902.7257	1119.6715	2837.4038	1517.3726	3180.1904	1536.6411	834.74707	1489.3206	1477.2406	2391.5933	678.84827	2738.5437	667.32208
433.96112	364.55731	501.20166	498.5976	517.53394	503.27405	2097.604	251.8488	695.38379	235.84966	669.57056	2036.9663	1329.8435	872.26581	634.25006	503.57214	432.13055	161.99843	649.81244	663.58215	644.26294	137.05933	1383.2749	158.91698	252.31992	644.57385	204.43781	451.15469	906.21918	1286.5945	874.01691	204.87302	392.76965	1538.3079	689.36475	1250.3643	1484.5165	445.35577	486.29965	687.02295	1061.3865	593.0274	1197.1455	750.63525	609.94281	602.12756	331.578	1125.4562	1994.4136	750.08514	1151.8824	448.81396	360.51172	1103.8701	404.95236	464.58423	1141.1586	1692.257	815.21362	379.17966	482.54694	985.94977	1026.1875	965.78693	326.40524	510.79752	164.2292	507.49451	493.98077	823.37659	670.12659	1014.9041	371.59308	1522.8219	343.37573	566.13965	672.29669	2178.5601	872.15082	468.65576	660.86993	823.72449	665.19147	798.35516	1379.894	882.05688	331.2518	331.37988	1512.6509	397.62189	2267.8137	1328.8381	1260.5143	914.55298	1331.0894	1171.4648	788.26575	2313.3635	183.53239	2089.3179	808.72131	391.36844	368.4993	1668.1549	837.21515	2263.5564	1167.8892	1187.2656	684.35986	620.11755	449.80865	774.40674	427.759	1434.5564	154.58864	786.40356	400.73938	1521.4092	760.77173	2028.3186	781.41602	2120.5652	993.04578	483.43005	962.28015	1026.7581	1543.506	424.67398	1684.0303	453.14435
577.34924	489.36014	833.6355	755.41077	688.45813	650.94623	3210.3826	341.54956	900.0802	337.89706	1002.9115	3129.3477	1577.223	1343.8953	781.28888	755.75128	622.54663	215.7063	1002.998	995.6344	832.55725	179.7132	2086.2217	210.69843	297.45062	962.08618	343.67157	657.98022	1070.4834	1930.9773	1260.8566	339.67615	561.54785	2333.5667	1040.7456	1788.5667	2215.9253	737.60645	739.88934	921.77606	1504.3248	847.59033	1625.756	1182.4674	827.70123	885.17444	503.02994	1587.3478	3094.8604	1180.777	2181.0886	560.59796	549.62012	1445.6278	515.38043	581.96106	1666.155	2513.2612	1351.6134	502.78082	744.64618	1258.5699	1319.6763	1507.1648	528.60492	680.79187	291.9751	781.6228	730.67981	1229.6945	1048.3326	1303.2893	467.12537	1855.9595	431.78821	995.21606	1062.6975	2717.2358	1105.8265	581.47772	871.04205	1079.1959	960.76129	1098.407	2070.5706	1492.7892	458.70441	502.74954	2091.7749	644.3476	3401.3608	2425.1467	1562.5555	1140.8232	2435.4617	1661.2605	985.2655	3340.9893	301.01569	2701.5791	1031.5509	661.10303	629.35004	2174.5476	1607.3292	2970.416	1714.8447	1766.2032	1245.6228	928.63904	740.43872	978.29767	682.33545	2282.448	273.73102	1157.6194	759.02417	1912.1709	1124.4852	2849.4277	1530.1401	3171.5642	1537.965	837.80475	1493.2637	1463.2827	2424.8782	681.25085	2731.5359	653.58215
436.61807	365.30557	505.29236	507.12759	520.47632	502.17749	2096.5576	252.2765	697.56323	235.55487	670.5603	2042.0305	1345.8672	866.97693	632.29803	507.69342	432.76093	165.72098	653.95801	664.34241	646.57153	137.47968	1381.4724	160.1539	250.83705	645.11401	207.37337	451.84262	910.13696	1295.2556	880.29736	209.99338	386.52658	1546.0431	691.89526	1264.0243	1485.2585	441.09576	483.96707	679.87659	1068.3811	593.43823	1191.5923	752.49493	610.5072	598.77606	329.8277	1127.9932	1987.4883	751.12372	1155.4774	451.38525	357.07553	1112.3549	407.77896	467.77856	1132.5114	1698.6718	817.44348	381.02194	485.16425	988.15637	1020.2277	973.2561	324.38989	511.1586	164.77049	508.27921	506.88901	831.60022	669.08514	1009.2067	376.35303	1520.4542	347.26831	588.31775	672.00452	2194.5193	876.70312	468.3183	668.52728	832.32959	659.68774	797.9671	1382.8822	890.15491	332.53497	328.69043	1531.9169	402.67108	2259.0027	1339.4868	1274.5084	914.65588	1340.6238	1186.7065	787.04016	2304.0066	183.37778	2094.8083	804.94403	391.26468	368.72958	1674.1771	847.33008	2270.4653	1166.8452	1185.8033	686.13794	624.64575	458.18091	775.09229	430.04117	1421.7141	155.29442	784.20624	400.6665	1532.6321	758.55768	2035.916	785.27051	2107.4812	995.56665	484.21771	968.7583	1020.6648	1562.2539	425.43716	1682.4565	439.99057
