# Supplementary material for: Simultaneous readout of multiple FRET pairs using photochromism
Source: Nat Commun. 2021 Mar 31;12:2005. doi: 10.1038/s41467-021-22043-0 (PMC8012603; doi:10.1038/s41467-021-22043-0)
Supplement: Supplementary file 3 — Source Data [file 41467_2021_22043_MOESM3_ESM.zip › SourceData/Figure6_FiguresSI3-8/rawdata/baseline/rsAKARev_baseline.txt]

0.27305254	0.29024559	0.29576594	0.29285049	0.249295	0.31398466	0.31469291	0.27584881	0.28063455	0.28346604	0.27246195	0.2713187	0.25975659	0.25813574	0.30172759	0.26978207	0.28109449	0.30091703	0.25321695	0.27486846	0.25332797	0.25369364	0.33108714	0.29917392	0.24466485	0.27545008	0.30010802	0.27783781	0.29017365	0.32687318	0.23963103	0.28415972	0.25802457	0.28754768	0.27260739	0.23958875	0.28710163	0.25981933	0.25621396	0.27317819	0.27494457	0.2680687	0.28410351	0.25663778	0.28365275	0.28082609	0.29131699	0.27975842	0.27935117	0.25755194	0.30483961	0.26049724	0.28956822	0.24271271	0.26554698	0.25888425	0.34858462	0.25464714	0.2627672	0.25818628	0.25459489	0.26614016	0.29861033	0.25656193	0.26900145	0.31085941	0.27337614	0.22969787	0.27324399	0.27263224	0.28575692	0.29780692	0.25860471	0.28126487	0.25717464	0.2699244	0.25926203	0.26607063	0.2932817	0.26059881	0.27435997	0.2665745	0.26996958	0.24199237	0.31449303	0.27932408	0.256437	0.28857219	0.25250819	0.28829268	0.28875479	0.24529743	0.30405763	0.27161244	0.24450627	0.29974955	0.29078728	0.26091659	0.25968915	0.31920025	0.25656983	0.25211045	0.25194409	0.28374889	0.25041875	0.27699038	0.2879051	0.28855106	0.30260959	0.29373148	0.28670388	0.25679824	0.29262885	0.28206939	0.27452311	0.24489665	0.30476326	0.32759553	0.24491328	0.34088174	0.2995775	0.28933105	0.25961813	0.25325504	0.26010033	0.28218657	0.33264107	0.29300788	0.27698541	0.26295382
0.27287647	0.2900109	0.29540741	0.29268777	0.24922544	0.3137807	0.31425053	0.27573654	0.28042877	0.28341946	0.27246195	0.27110422	0.2596643	0.25813574	0.30151582	0.26977637	0.28084564	0.30086264	0.25316319	0.27486846	0.25302845	0.25363463	0.33059964	0.29910046	0.24459605	0.27545008	0.29997355	0.27783778	0.28999963	0.32661524	0.23960841	0.28415972	0.25797704	0.28754768	0.27260739	0.23956069	0.28710237	0.25969374	0.25598586	0.27277201	0.27462268	0.26781309	0.28379047	0.25663778	0.28342804	0.28039286	0.29098514	0.27934721	0.27919319	0.25755194	0.30455747	0.26033711	0.28922138	0.24243575	0.26513669	0.25871298	0.34823406	0.25453362	0.26264843	0.25783116	0.25442627	0.26594535	0.29817978	0.25656193	0.26883486	0.31066591	0.27313468	0.22962844	0.27303344	0.27229843	0.28563002	0.29741272	0.2585029	0.28086805	0.25708106	0.2699244	0.25925979	0.26595452	0.29294956	0.26042777	0.27418181	0.26637456	0.26966727	0.24166097	0.31401527	0.27917296	0.25622812	0.28821599	0.25245568	0.28818086	0.28840971	0.24528828	0.3035557	0.27150548	0.24450627	0.29974988	0.29061505	0.26059887	0.25951651	0.31888145	0.2564674	0.25205523	0.25188601	0.28366718	0.2504012	0.27677655	0.28764784	0.28828901	0.30240029	0.29356253	0.28658712	0.25669673	0.29231018	0.28185183	0.27427092	0.24475029	0.30433267	0.32726339	0.24478455	0.34070078	0.2992827	0.28898996	0.25953075	0.25312629	0.25999784	0.28187519	0.33235428	0.29268348	0.27691883	0.26281047
0.27270049	0.28977641	0.29504934	0.29252511	0.24915589	0.31357685	0.3138088	0.27562431	0.2802231	0.28337288	0.27246195	0.27088988	0.25957206	0.25813574	0.30130416	0.26977068	0.28059697	0.30080825	0.25310943	0.27486846	0.2527293	0.25357559	0.33011287	0.299027	0.24452728	0.27545008	0.29983914	0.27783772	0.28982574	0.32635751	0.2395858	0.28415972	0.2579295	0.28754768	0.27260739	0.23953263	0.28710309	0.25956818	0.25575796	0.2723664	0.27430114	0.26755774	0.28347775	0.25663778	0.28320351	0.2799603	0.29065368	0.27893659	0.27903533	0.25755194	0.30427557	0.26017711	0.28887498	0.24215911	0.26472706	0.25854182	0.34788385	0.25442016	0.2625297	0.25747648	0.2542578	0.26575068	0.29774982	0.25656193	0.26866835	0.31047252	0.27289343	0.22955903	0.27282304	0.27196503	0.28550315	0.29701903	0.2584011	0.2804718	0.25698751	0.2699244	0.25925753	0.26583847	0.29261783	0.26025689	0.27400374	0.26617473	0.26936528	0.24133003	0.31353822	0.27902195	0.25601941	0.28786027	0.2524032	0.2880691	0.28806505	0.24527912	0.30305463	0.27139854	0.24450627	0.29975018	0.29044294	0.26028156	0.25934398	0.31856298	0.25636497	0.252	0.25182793	0.28358546	0.25038365	0.2765629	0.28739086	0.28802723	0.30219117	0.2933937	0.28647041	0.25659525	0.29199189	0.28163442	0.274019	0.24460402	0.30390266	0.3269316	0.24465588	0.34051991	0.29898816	0.28864929	0.2594434	0.25299764	0.25989538	0.28156418	0.33206773	0.29235947	0.27685231	0.26266718
0.2725246	0.28954211	0.29469168	0.29236254	0.24908638	0.31337315	0.31336766	0.27551213	0.28001761	0.2833263	0.27246195	0.27067572	0.25947985	0.25813574	0.30109268	0.26976502	0.28034857	0.30075389	0.25305566	0.27486846	0.2524305	0.25351658	0.3296268	0.29895356	0.24445853	0.27545008	0.29970482	0.27783769	0.28965193	0.32609996	0.23956318	0.28415972	0.257882	0.28754768	0.27260739	0.23950458	0.2871038	0.25944269	0.25553024	0.27196142	0.27398002	0.2673026	0.2831654	0.25663778	0.28297913	0.27952844	0.2903226	0.2785266	0.27887753	0.25755197	0.30399394	0.26001722	0.28852898	0.2418828	0.26431802	0.25837076	0.347534	0.25430673	0.26241106	0.25712231	0.25408942	0.26555616	0.29732049	0.25656193	0.26850197	0.31027928	0.27265236	0.22948964	0.27261278	0.27163202	0.28537634	0.29662588	0.25829935	0.28007612	0.25689402	0.2699244	0.25925529	0.26572248	0.29228646	0.26008609	0.27382579	0.26597509	0.26906365	0.24099953	0.31306189	0.278871	0.25581089	0.28750497	0.25235072	0.28795737	0.2877208	0.24526997	0.30255437	0.27129167	0.24450627	0.29975048	0.29027095	0.25996462	0.25917158	0.31824484	0.2562626	0.25194481	0.25176987	0.28350377	0.25036609	0.27634943	0.28713408	0.28776565	0.30198216	0.29322496	0.28635377	0.25649381	0.2916739	0.28141719	0.27376729	0.24445783	0.30347326	0.32660013	0.2445273	0.34033912	0.29869395	0.28830901	0.25935608	0.25286901	0.25979298	0.28125352	0.33178142	0.29203579	0.27678576	0.26252395
0.27234885	0.28930801	0.29433447	0.29220006	0.24901688	0.31316957	0.31292716	0.27540001	0.27981228	0.28327975	0.27246195	0.27046171	0.25938767	0.25813574	0.30088133	0.26975933	0.28010035	0.30069953	0.25300193	0.27486846	0.25213206	0.25345761	0.32914144	0.29888013	0.24438979	0.27545008	0.29957053	0.27783763	0.28947824	0.32584265	0.23954058	0.28415972	0.25783446	0.28754768	0.27260739	0.23947652	0.28710452	0.25931728	0.25530276	0.27155703	0.27365923	0.2670477	0.28285336	0.25663778	0.28275496	0.2790972	0.28999189	0.27811718	0.27871981	0.25755197	0.30371258	0.25985739	0.28818339	0.2416068	0.26390964	0.25819984	0.34718448	0.25419337	0.26229244	0.25676864	0.25392115	0.26536179	0.29689178	0.25656193	0.26833567	0.31008613	0.27241153	0.22942026	0.2724027	0.27129942	0.28524959	0.29623324	0.25819764	0.279681	0.25680056	0.2699244	0.25925303	0.26560652	0.29195547	0.25991538	0.27364799	0.26577559	0.26876235	0.2406695	0.31258628	0.27872014	0.25560251	0.28715011	0.25229824	0.2878457	0.28737694	0.2452608	0.30205494	0.27118486	0.24450627	0.2997508	0.29009905	0.25964805	0.25899926	0.317927	0.25616026	0.25188962	0.25171182	0.28342208	0.25034857	0.2761361	0.28687751	0.28750435	0.30177331	0.29305631	0.28623715	0.25639239	0.2913563	0.28120011	0.27351579	0.24431174	0.3030445	0.326269	0.24439876	0.34015846	0.29840001	0.28796911	0.25926879	0.25274047	0.25969061	0.28094319	0.33149537	0.29171249	0.27671927	0.26238084
0.2721732	0.28907406	0.29397771	0.29203767	0.2489474	0.31296614	0.31248727	0.27528793	0.27960706	0.28323317	0.27246195	0.27024788	0.25929552	0.25813574	0.30067015	0.26975366	0.27985236	0.30064517	0.25294819	0.27486846	0.25183398	0.25339863	0.32865682	0.29880673	0.24432106	0.27545008	0.29943633	0.2778376	0.28930464	0.32558551	0.23951797	0.28415975	0.25778696	0.28754768	0.27260739	0.23944847	0.28710526	0.2591919	0.25507545	0.27115327	0.27333885	0.26679307	0.28254169	0.25663778	0.28253093	0.27866665	0.28966156	0.27770838	0.27856219	0.25755197	0.30343148	0.25969768	0.28783822	0.24133112	0.26350188	0.25802901	0.34683535	0.25408003	0.26217389	0.25641543	0.25375301	0.26516753	0.2964637	0.25656193	0.26816949	0.3098931	0.27217093	0.22935091	0.27219278	0.27096725	0.2851229	0.29584113	0.25809598	0.27928641	0.2567071	0.2699244	0.25925079	0.26549062	0.29162484	0.25974482	0.27347028	0.26557624	0.26846138	0.24033991	0.31211138	0.27856934	0.25539431	0.28679571	0.25224575	0.28773403	0.28703353	0.24525166	0.30155635	0.27107808	0.24450627	0.2997511	0.28992724	0.25933188	0.25882709	0.31760949	0.25605798	0.25183445	0.25165379	0.28334045	0.25033101	0.27592292	0.28662121	0.28724325	0.3015646	0.29288775	0.28612059	0.25629103	0.29103902	0.28098321	0.27326456	0.24416572	0.3026163	0.32593822	0.24427029	0.33997786	0.29810634	0.28762963	0.25918153	0.25261199	0.25958827	0.28063318	0.33120957	0.29138955	0.27665278	0.26223776
0.27199769	0.28884035	0.29362136	0.29187539	0.24887793	0.31276283	0.31204802	0.27517587	0.27940202	0.28318664	0.27246195	0.27003422	0.2592034	0.25813574	0.30045912	0.26974797	0.27960458	0.30059084	0.25289446	0.27486846	0.25153622	0.25333965	0.32817289	0.29873335	0.24425237	0.27545008	0.29930216	0.27783754	0.28913116	0.32532859	0.23949535	0.28415975	0.25773945	0.28754765	0.27260739	0.23942041	0.28710598	0.25906658	0.25484833	0.27075008	0.27301884	0.26653868	0.28223035	0.25663778	0.28230712	0.27823678	0.28933159	0.27730018	0.27840468	0.25755197	0.30315065	0.25953805	0.28749347	0.24105574	0.26309475	0.25785831	0.34648654	0.25396678	0.2620554	0.25606275	0.25358498	0.26497343	0.29603621	0.25656193	0.2680034	0.30970019	0.27193052	0.22928159	0.27198303	0.27063549	0.28499627	0.29544953	0.25799432	0.2788924	0.2566137	0.2699244	0.25924852	0.26537478	0.29129457	0.25957435	0.27329269	0.26537704	0.26816076	0.24001077	0.31163722	0.27841863	0.25518629	0.28644171	0.2521933	0.28762245	0.2866905	0.24524251	0.30105856	0.27097133	0.24450627	0.2997514	0.28975555	0.2590161	0.25865501	0.3172923	0.25595573	0.25177926	0.25159577	0.28325883	0.25031349	0.27570993	0.28636512	0.28698242	0.30135605	0.29271927	0.2860041	0.2561897	0.29072207	0.28076649	0.27301353	0.24401979	0.30218872	0.32560778	0.24414191	0.33979738	0.297813	0.28729057	0.2590943	0.25248361	0.25948596	0.28032354	0.330924	0.29106694	0.27658629	0.2620948
0.27182227	0.28860679	0.29326546	0.29171318	0.24880849	0.31255966	0.31160936	0.27506387	0.27919713	0.28314009	0.27246195	0.26982075	0.25911132	0.25813574	0.30024821	0.26974231	0.27935705	0.30053651	0.25284076	0.27486846	0.25123882	0.2532807	0.32768968	0.29865998	0.24418369	0.27545008	0.29916805	0.27783751	0.28895777	0.32507187	0.23947275	0.28415975	0.25769198	0.28754765	0.27260739	0.23939237	0.28710669	0.25894135	0.25462145	0.27034751	0.27269921	0.26628453	0.28191936	0.25663778	0.28208345	0.27780753	0.289002	0.27689257	0.27824724	0.25755197	0.30287006	0.25937852	0.28714913	0.24078068	0.26268825	0.25768769	0.34613809	0.25385356	0.26193693	0.25571051	0.25341704	0.26477948	0.29560938	0.25656193	0.26783744	0.30950743	0.27169031	0.22921227	0.27177343	0.27030411	0.2848697	0.29505846	0.25789276	0.27849895	0.25652036	0.2699244	0.25924626	0.26525897	0.29096472	0.259404	0.27311522	0.26517799	0.26786044	0.23968209	0.31116378	0.27826804	0.25497842	0.28608817	0.25214088	0.2875109	0.2863479	0.24523334	0.30056161	0.27086464	0.24450627	0.29975173	0.28958395	0.25870067	0.25848305	0.31697541	0.25585353	0.25172412	0.25153777	0.28317723	0.25029594	0.27549711	0.28610924	0.2867218	0.30114761	0.29255092	0.28588763	0.25608844	0.29040551	0.28054991	0.27276275	0.24387397	0.30176175	0.32527766	0.24401358	0.33961698	0.29751992	0.2869519	0.2590071	0.25235525	0.25938371	0.28001422	0.33063868	0.29074472	0.27651983	0.26195189
0.27164698	0.28837344	0.29290998	0.29155108	0.24873906	0.31235659	0.31117132	0.27495193	0.27899238	0.28309357	0.27246195	0.26960742	0.25901926	0.25813574	0.30003747	0.26973662	0.27910972	0.30048218	0.25278708	0.27486846	0.25094178	0.25322175	0.32720718	0.29858664	0.24411502	0.27545008	0.29903403	0.27783746	0.2887845	0.32481536	0.23945016	0.28415975	0.2576445	0.28754765	0.27260739	0.23936434	0.28710744	0.25881615	0.25439477	0.2699455	0.27237993	0.26603061	0.2816087	0.25663778	0.28185999	0.27737898	0.2886728	0.27648556	0.27808988	0.257552	0.30258974	0.25921911	0.28680521	0.24050593	0.2622824	0.25751722	0.34578997	0.25374037	0.26181856	0.25535876	0.25324923	0.26458567	0.29518312	0.25656193	0.26767156	0.30931476	0.27145034	0.22914299	0.27156398	0.26997313	0.28474316	0.2946679	0.25779119	0.27810603	0.25642702	0.2699244	0.25924402	0.26514322	0.29063523	0.25923377	0.27293786	0.26497909	0.26756051	0.23935385	0.31069106	0.27811748	0.25477073	0.28573507	0.25208843	0.28739938	0.28600568	0.24522419	0.30006549	0.27075797	0.24450627	0.29975203	0.28941244	0.25838566	0.25831121	0.31665885	0.25575137	0.25166896	0.25147977	0.28309566	0.25027841	0.27528444	0.28585362	0.28646141	0.30093935	0.29238266	0.28577119	0.2559872	0.29008925	0.28033352	0.27251217	0.24372822	0.30133539	0.32494786	0.24388532	0.33943671	0.29722711	0.28661361	0.25891992	0.25222698	0.25928149	0.27970526	0.33035362	0.29042286	0.27645338	0.26180908
0.27147177	0.28814027	0.29255491	0.29138905	0.24866965	0.3121537	0.31073391	0.27484003	0.27878779	0.28304702	0.27246195	0.26939428	0.25892726	0.25813574	0.29982686	0.26973096	0.2788626	0.30042788	0.25273338	0.27486846	0.2506451	0.25316283	0.32672539	0.29851332	0.24404639	0.27545008	0.29890004	0.27783743	0.28861132	0.32455903	0.23942755	0.28415975	0.25759703	0.28754765	0.27260739	0.2393363	0.28710815	0.25869104	0.25416827	0.26954412	0.27206102	0.26577693	0.2812984	0.25663778	0.28163669	0.27695107	0.28834397	0.27607915	0.27793261	0.257552	0.30230966	0.25905979	0.28646168	0.2402315	0.26187715	0.25734684	0.34544224	0.25362727	0.26170021	0.25500751	0.2530815	0.26439202	0.29475752	0.25656193	0.26750576	0.3091222	0.27121058	0.22907372	0.27135471	0.26964259	0.28461671	0.29427785	0.25768968	0.27771369	0.25633371	0.2699244	0.25924176	0.26502752	0.29030609	0.25906366	0.2727606	0.26478037	0.26726088	0.23902607	0.31021905	0.27796704	0.25456321	0.28538239	0.25203601	0.28728792	0.2856639	0.24521504	0.29957017	0.27065134	0.24450627	0.29975232	0.28924105	0.25807104	0.25813949	0.31634262	0.25564924	0.25161386	0.25142178	0.28301409	0.25026086	0.27507192	0.28559822	0.28620127	0.30073121	0.29221448	0.28565481	0.25588599	0.28977337	0.2801173	0.27226186	0.24358255	0.30090964	0.32461843	0.24375713	0.3392565	0.29693463	0.28627574	0.25883278	0.25209874	0.25917932	0.27939665	0.3300688	0.29010132	0.27638698	0.26166633
0.27129671	0.2879073	0.2922003	0.2912271	0.24860027	0.31195092	0.31029713	0.27472815	0.27858335	0.2830005	0.27246195	0.26918131	0.25883526	0.25813574	0.2996164	0.26972526	0.27861571	0.30037358	0.25267971	0.27486846	0.25034878	0.25310391	0.32624432	0.29844001	0.24397777	0.27545008	0.29876614	0.27783737	0.28843826	0.32430291	0.23940495	0.28415975	0.25754955	0.28754765	0.27260739	0.23930827	0.28710887	0.25856596	0.25394198	0.26914334	0.27174252	0.26552349	0.28098845	0.25663778	0.28141356	0.27652383	0.28801551	0.27567333	0.27777544	0.257552	0.30202988	0.25890055	0.2861186	0.23995738	0.26147252	0.25717658	0.34509483	0.2535142	0.26158193	0.25465673	0.25291392	0.26419848	0.2943325	0.25656193	0.26734009	0.3089298	0.270971	0.22900447	0.27114558	0.26931244	0.28449029	0.29388833	0.25758821	0.27732188	0.25624046	0.2699244	0.25923952	0.26491189	0.28997734	0.25889364	0.27258348	0.26458177	0.2669616	0.23869874	0.30974776	0.27781665	0.25435585	0.28503016	0.25198361	0.28717649	0.28532252	0.24520589	0.29907566	0.27054477	0.24450627	0.29975265	0.28906977	0.25775677	0.25796789	0.31602669	0.25554714	0.25155872	0.25136381	0.28293258	0.25024334	0.27485958	0.28534305	0.28594139	0.30052322	0.2920464	0.28553849	0.25578484	0.28945783	0.27990124	0.27201176	0.24343698	0.30048448	0.32428932	0.24362901	0.3390764	0.29664242	0.28593826	0.25874567	0.25197059	0.25907719	0.27908835	0.32978421	0.28978017	0.27632055	0.26152366
0.27112174	0.28767449	0.29184613	0.29106528	0.24853091	0.31174827	0.30986094	0.27461636	0.27837905	0.28295401	0.27246195	0.26896849	0.25874332	0.25813574	0.29940611	0.26971957	0.27836904	0.30031928	0.25262606	0.27486846	0.25005278	0.25304502	0.32576394	0.29836673	0.24390917	0.27545008	0.29863226	0.27783734	0.28826529	0.324047	0.23938236	0.28415975	0.25750211	0.28754765	0.27260739	0.23928024	0.28710958	0.25844097	0.25371587	0.26874313	0.27142438	0.26527032	0.28067881	0.25663778	0.28119063	0.27609724	0.28768742	0.27526811	0.27761838	0.257552	0.30175033	0.25874144	0.2857759	0.23968358	0.26106852	0.25700644	0.34474778	0.25340116	0.2614637	0.25430644	0.25274643	0.26400509	0.29390809	0.25656193	0.26717451	0.30873749	0.27073166	0.22893526	0.27093664	0.26898268	0.28436393	0.29349932	0.25748679	0.27693063	0.25614724	0.2699244	0.25923726	0.26479629	0.28964895	0.25872374	0.27240646	0.26438332	0.26666266	0.23837185	0.30927721	0.27766636	0.25414866	0.28467834	0.25193122	0.28706512	0.28498155	0.24519674	0.29858199	0.27043825	0.24450627	0.29975295	0.28889856	0.25744289	0.25779638	0.31571108	0.25544509	0.25150362	0.25130585	0.28285107	0.25022581	0.27464741	0.28508809	0.28568172	0.30031538	0.29187843	0.28542224	0.25568372	0.28914261	0.27968535	0.27176189	0.24329148	0.30005991	0.32396054	0.24350095	0.33889639	0.29635051	0.28560117	0.25865859	0.25184253	0.25897509	0.2787804	0.32949987	0.28945935	0.27625415	0.26138106
0.27094689	0.28744191	0.29149237	0.29090351	0.24846156	0.31154573	0.30942535	0.27450457	0.27817488	0.28290749	0.27246195	0.26875585	0.25865141	0.25813574	0.29919595	0.26971391	0.27812257	0.30026498	0.25257239	0.27486846	0.24975714	0.25298613	0.3252843	0.29829344	0.24384059	0.27545008	0.29849848	0.27783728	0.2880924	0.3237913	0.23935977	0.28415978	0.25745466	0.28754765	0.27260739	0.23925221	0.28711033	0.25831601	0.25349	0.26834354	0.2711066	0.26501736	0.28036955	0.25663778	0.28096786	0.2756713	0.28735971	0.27486351	0.27746138	0.257552	0.30147102	0.25858241	0.28543359	0.23941009	0.26066518	0.25683638	0.34440109	0.25328821	0.26134551	0.25395665	0.25257906	0.26381186	0.2934843	0.25656193	0.26700905	0.30854532	0.27049252	0.22886604	0.27072784	0.26865333	0.28423762	0.29311082	0.2573854	0.27653995	0.25605401	0.2699244	0.25923499	0.26468074	0.28932095	0.25855395	0.27222958	0.26418501	0.26636404	0.23804541	0.30880734	0.27751616	0.25394166	0.28432697	0.25187883	0.28695378	0.28464097	0.24518758	0.29808912	0.27033174	0.24450627	0.29975325	0.28872749	0.25712943	0.25762501	0.31539577	0.25534311	0.25144851	0.25124791	0.28276959	0.25020829	0.2744354	0.28483337	0.2854223	0.30010769	0.29171056	0.28530601	0.25558263	0.28882775	0.27946961	0.27151224	0.24314609	0.29963595	0.32363209	0.24337296	0.33871648	0.29605886	0.28526449	0.25857154	0.2517145	0.25887305	0.27847281	0.32921579	0.28913891	0.27618778	0.26123857
0.27077213	0.28720948	0.29113904	0.29074186	0.24839222	0.31134337	0.30899039	0.27439287	0.27797088	0.28286099	0.27246195	0.26854336	0.2585595	0.25813574	0.29898593	0.26970822	0.27787635	0.30021071	0.25251874	0.27486846	0.24946186	0.25292727	0.32480535	0.29822019	0.24377201	0.27545008	0.29836473	0.27783725	0.28791967	0.3235358	0.23933718	0.28415978	0.25740722	0.28754765	0.27260739	0.23922418	0.28711104	0.25819114	0.25326431	0.26794454	0.27078921	0.26476467	0.28006059	0.25663778	0.28074527	0.27524605	0.2870324	0.27445948	0.27730447	0.25755203	0.30119202	0.25842348	0.28509173	0.2391369	0.26026243	0.25666648	0.34405473	0.25317529	0.2612274	0.2536073	0.25241181	0.26361874	0.29306114	0.25656193	0.26684368	0.30835325	0.2702536	0.22879687	0.27051923	0.26832438	0.28411138	0.29272285	0.25728405	0.27614981	0.25596085	0.2699244	0.25923276	0.26456523	0.2889933	0.25838429	0.27205279	0.26398686	0.26606575	0.23771942	0.3083382	0.27736601	0.2537348	0.28397605	0.25182644	0.2868425	0.2843008	0.24517843	0.29759705	0.27022529	0.24450627	0.29975358	0.28855649	0.2568163	0.25745374	0.31508079	0.25524113	0.25139344	0.25118998	0.28268814	0.25019073	0.27422357	0.28457889	0.28516307	0.29990011	0.29154277	0.28518981	0.25548157	0.28851321	0.27925405	0.27126282	0.24300078	0.29921257	0.32330397	0.24324504	0.33853668	0.29576752	0.2849282	0.25848451	0.25158653	0.25877103	0.27816555	0.32893193	0.28881881	0.27612141	0.26109612
0.27059752	0.28697726	0.29078612	0.29058027	0.24832292	0.3111411	0.30855605	0.27428117	0.27776703	0.2828145	0.27246195	0.26833105	0.25846764	0.25813574	0.29877609	0.26970255	0.27763033	0.30015647	0.25246513	0.27486846	0.24916692	0.25286841	0.32432708	0.29814693	0.24370347	0.27545008	0.29823107	0.27783719	0.287747	0.32328048	0.23931459	0.28415978	0.2573598	0.28754765	0.27260739	0.23919617	0.28711176	0.25806633	0.25303882	0.26754612	0.27047217	0.26451221	0.27975199	0.25663778	0.28052285	0.27482143	0.28670543	0.27405605	0.27714765	0.25755203	0.30091324	0.25826463	0.28475025	0.23886403	0.25986031	0.25649667	0.34370872	0.25306243	0.26110932	0.25325847	0.25224465	0.26342577	0.29263857	0.25656193	0.26667842	0.30816129	0.27001488	0.2287277	0.27031076	0.26799583	0.2839852	0.29233536	0.25718275	0.2757602	0.25586772	0.2699244	0.25923049	0.26444978	0.28866604	0.25821471	0.27187613	0.26378885	0.26576781	0.23739387	0.30786976	0.27721596	0.25352812	0.28362554	0.25177407	0.28673124	0.28396106	0.24516928	0.29710582	0.27011889	0.24450627	0.29975387	0.2883856	0.25650358	0.25728258	0.31476614	0.2551392	0.25133836	0.25113207	0.28260669	0.25017321	0.27401188	0.28432462	0.28490412	0.29969269	0.2913751	0.28507367	0.25538057	0.28819904	0.27903867	0.27101365	0.24285555	0.2987898	0.32297617	0.24311718	0.33835697	0.29547647	0.28459233	0.25839752	0.25145864	0.25866905	0.27785861	0.32864833	0.28849906	0.27605507	0.26095378
0.270423	0.28674522	0.29043365	0.2904188	0.24825363	0.31093898	0.30812231	0.27416956	0.27756336	0.28276804	0.27246195	0.26811892	0.25837582	0.25813574	0.29856637	0.26969686	0.27738452	0.3001022	0.25241151	0.27486846	0.24887232	0.25280955	0.32384953	0.29807371	0.24363495	0.27545008	0.29809746	0.27783716	0.28757444	0.32302538	0.239292	0.28415978	0.25731236	0.28754765	0.27260739	0.23916814	0.2871125	0.25794154	0.25281355	0.26714832	0.27015549	0.26425996	0.27944374	0.25663778	0.28030059	0.27439746	0.28637883	0.27365321	0.27699092	0.25755203	0.30063471	0.2581059	0.2844092	0.23859148	0.25945881	0.25632697	0.34336308	0.2529496	0.26099131	0.25291011	0.25207761	0.26323295	0.29221663	0.25656193	0.26651326	0.30796948	0.26977637	0.22865856	0.27010244	0.26766771	0.28385907	0.29194841	0.25708148	0.27537116	0.25577465	0.2699244	0.25922826	0.26433438	0.28833914	0.25804526	0.27169955	0.26359099	0.26547021	0.23706877	0.30740204	0.27706599	0.25332162	0.28327549	0.25172174	0.28662002	0.2836217	0.24516013	0.29661539	0.27001253	0.24450627	0.29975417	0.2882148	0.25619125	0.25711155	0.31445178	0.25503734	0.25128332	0.25107417	0.2825253	0.25015569	0.27380034	0.28407058	0.28464541	0.29948545	0.29120749	0.28495759	0.25527963	0.28788522	0.27882344	0.27076471	0.24271041	0.29836765	0.32264873	0.24298941	0.33817732	0.29518569	0.28425682	0.25831053	0.25133082	0.25856712	0.27755204	0.328365	0.28817967	0.27598873	0.26081151
0.27024859	0.28651336	0.29008159	0.29025739	0.24818435	0.31073698	0.30768916	0.27405795	0.27735981	0.28272158	0.27246195	0.26790693	0.25828403	0.25813574	0.2983568	0.2696912	0.27713892	0.30004796	0.2523579	0.27486846	0.24857809	0.25275072	0.32337269	0.29800051	0.24356644	0.27545008	0.29796389	0.2778371	0.287402	0.32277048	0.23926941	0.28415978	0.25726497	0.28754765	0.27260739	0.23914012	0.28711322	0.25781685	0.25258845	0.26675108	0.26983923	0.26400799	0.27913582	0.25663778	0.28007853	0.27397418	0.28605261	0.27325097	0.27683428	0.25755203	0.30035648	0.25794727	0.28406855	0.23831923	0.25905791	0.2561574	0.34301776	0.25283682	0.26087335	0.2525622	0.25191069	0.26304027	0.29179528	0.25656193	0.26634821	0.30777776	0.2695381	0.22858945	0.2698943	0.26733997	0.28373301	0.29156199	0.25698024	0.27498266	0.25568157	0.2699244	0.25922599	0.26421905	0.28801262	0.25787592	0.27152312	0.26339328	0.26517293	0.23674411	0.30693504	0.27691612	0.25311527	0.28292584	0.25166938	0.28650886	0.28328276	0.24515098	0.29612577	0.26990619	0.24450627	0.2997545	0.28804412	0.25587928	0.2569406	0.31413773	0.25493547	0.25122824	0.25101629	0.28244391	0.25013816	0.27358899	0.28381675	0.2843869	0.29927832	0.29104	0.28484154	0.25517869	0.28757173	0.27860835	0.27051598	0.24256535	0.29794607	0.32232162	0.24286167	0.33799779	0.2948952	0.28392172	0.25822359	0.25120306	0.25846523	0.27724579	0.32808188	0.28786063	0.27592242	0.26066929
0.27007431	0.2862817	0.28972998	0.2900961	0.24811511	0.31053513	0.30725664	0.27394643	0.27715641	0.28267509	0.27246195	0.26769513	0.2581923	0.25813574	0.29814738	0.26968551	0.27689356	0.29999372	0.25230432	0.27486846	0.24828419	0.25269192	0.32289657	0.29792732	0.24349795	0.27545008	0.2978304	0.27783707	0.28722966	0.32251579	0.23924683	0.28415978	0.25721756	0.28754765	0.27260739	0.23911212	0.28711393	0.25769222	0.25236356	0.26635444	0.26952329	0.26375625	0.27882823	0.25663778	0.27985665	0.27355152	0.28572676	0.27284932	0.27667773	0.25755203	0.30007848	0.25778872	0.28372833	0.23804729	0.25865766	0.25598791	0.3426728	0.25272411	0.26075542	0.25221479	0.25174385	0.26284775	0.29137453	0.25656193	0.26618326	0.30758619	0.26930001	0.22852035	0.26968631	0.26701263	0.28360698	0.29117605	0.25687903	0.27459472	0.25558856	0.2699244	0.25922376	0.26410374	0.28768647	0.25770667	0.27134678	0.26319572	0.26487598	0.2364199	0.30646876	0.2767663	0.25290909	0.28257662	0.25161704	0.28639776	0.28294423	0.24514183	0.29563695	0.26979992	0.24450627	0.2997548	0.28787354	0.2555677	0.25676981	0.313824	0.25483367	0.25117323	0.25095841	0.28236255	0.25012064	0.27337781	0.28356317	0.28412867	0.29907131	0.2908726	0.28472555	0.25507781	0.28725857	0.27839348	0.27026749	0.24242039	0.29752508	0.32199484	0.24273403	0.33781838	0.29460499	0.28358701	0.25813669	0.25107536	0.2583634	0.27693987	0.32779899	0.28754196	0.27585611	0.26052716
0.26990014	0.28605023	0.28937879	0.28993487	0.24804588	0.3103334	0.30682474	0.27383491	0.27695316	0.28262866	0.27246195	0.2674835	0.25810057	0.25813574	0.29793811	0.26967984	0.2766484	0.29993951	0.25225073	0.27486846	0.24799065	0.25263309	0.32242113	0.29785416	0.2434295	0.27545008	0.29769695	0.27783701	0.2870574	0.32226127	0.23922424	0.28415978	0.25717017	0.28754765	0.27260739	0.23908411	0.28711465	0.25756764	0.25213888	0.2659584	0.26920775	0.26350474	0.278521	0.25663778	0.27963492	0.27312952	0.28540128	0.27244824	0.27652127	0.25755206	0.29980072	0.25763026	0.2833885	0.23777567	0.25825801	0.25581855	0.34232819	0.25261146	0.26063758	0.25186786	0.25157714	0.26265535	0.29095441	0.25656193	0.26601839	0.30739471	0.26906213	0.22845127	0.26947847	0.26668569	0.28348103	0.29079062	0.25677788	0.27420732	0.25549555	0.2699244	0.25922149	0.26398849	0.28736067	0.25753754	0.27117059	0.26299831	0.26457939	0.23609613	0.30600315	0.27661657	0.25270307	0.28222784	0.25156474	0.28628665	0.2826061	0.24513268	0.29514894	0.26969367	0.24450627	0.2997551	0.28770307	0.2552565	0.2565991	0.3135106	0.25473192	0.25111818	0.25090054	0.28228119	0.25010312	0.27316678	0.28330982	0.28387064	0.29886448	0.29070532	0.28460962	0.25497699	0.28694576	0.27817872	0.27001923	0.24227551	0.29710472	0.32166839	0.24260645	0.33763903	0.29431507	0.28325272	0.25804982	0.25094774	0.25826156	0.27663431	0.32751638	0.28722361	0.27578983	0.26038513
0.26972607	0.28581893	0.28902802	0.28977376	0.24797666	0.31013179	0.30639341	0.27372348	0.27675006	0.28258219	0.27246195	0.26727203	0.25800887	0.25813574	0.29772899	0.26967415	0.27640349	0.2998853	0.25219715	0.27486846	0.24769746	0.25257432	0.32194638	0.29778102	0.24336104	0.27545008	0.29756358	0.27783698	0.28688526	0.32200697	0.23920166	0.28415981	0.25712278	0.28754765	0.27260739	0.23905611	0.2871154	0.2574431	0.25191441	0.26556292	0.26889256	0.26325348	0.2782141	0.25663778	0.2794134	0.27270818	0.2850762	0.27204776	0.27636489	0.25755206	0.29952323	0.25747192	0.28304908	0.23750435	0.25785899	0.2556493	0.34198391	0.25249884	0.26051977	0.25152141	0.25141054	0.26246309	0.29053488	0.25656193	0.26585364	0.30720338	0.26882449	0.2283822	0.26927081	0.26635918	0.28335512	0.29040572	0.25667679	0.27382046	0.25540259	0.2699244	0.25921926	0.26387331	0.28703526	0.25736853	0.27099448	0.26280105	0.26428309	0.2357728	0.30553827	0.27646694	0.25249726	0.28187951	0.25151241	0.28617564	0.28226838	0.24512354	0.29466173	0.26958749	0.24450627	0.29975542	0.28753269	0.25494567	0.25642851	0.31319749	0.25463021	0.2510632	0.25084269	0.28219989	0.25008559	0.27295589	0.28305671	0.28361285	0.29865777	0.2905381	0.28449371	0.25487617	0.28663328	0.27796417	0.26977119	0.24213071	0.29668492	0.32134226	0.24247892	0.3374598	0.29402545	0.28291878	0.25796294	0.25082016	0.25815979	0.27632907	0.327234	0.28690565	0.27572355	0.26024315
0.26955214	0.28558782	0.28867766	0.28961271	0.24790747	0.30993032	0.30596274	0.27361208	0.2765471	0.28253576	0.27246195	0.26706073	0.25791723	0.25813574	0.29752001	0.26966849	0.27615878	0.29983109	0.25214359	0.27486846	0.24740461	0.25251555	0.32147235	0.29770789	0.24329261	0.27545008	0.29743025	0.27783692	0.28671324	0.32175288	0.23917909	0.28415981	0.2570754	0.28754765	0.27260739	0.23902811	0.28711611	0.25731865	0.25169012	0.26516807	0.26857775	0.26300246	0.27790752	0.25663778	0.27919203	0.27228749	0.28475145	0.27164787	0.27620861	0.25755206	0.29924601	0.25731367	0.28271005	0.23723334	0.25746056	0.25548017	0.34164	0.25238627	0.26040202	0.25117543	0.25124407	0.26227096	0.29011595	0.25656193	0.26568899	0.30701214	0.26858702	0.22831316	0.26906329	0.26603302	0.28322926	0.29002133	0.2565757	0.27343416	0.25530967	0.2699244	0.25921699	0.26375815	0.2867102	0.25719965	0.2708185	0.26260391	0.26398715	0.23544993	0.3050741	0.27631736	0.25229156	0.2815316	0.25146011	0.28606462	0.28193104	0.24511439	0.29417533	0.26948133	0.24450627	0.29975572	0.2873624	0.25463521	0.25625804	0.31288469	0.25452852	0.25100818	0.25078484	0.28211859	0.25006807	0.27274519	0.28280377	0.2833553	0.29845124	0.290371	0.28437784	0.2547754	0.28632113	0.27774975	0.26952338	0.24198601	0.29626572	0.32101646	0.24235147	0.33728063	0.2937361	0.28258526	0.25787613	0.25069267	0.25805807	0.27602416	0.32695186	0.28658801	0.2756573	0.26010126
0.26937827	0.28535691	0.28832775	0.28945178	0.2478383	0.30972901	0.30553263	0.27350071	0.2763443	0.28248933	0.27246195	0.26684958	0.25782558	0.25813574	0.29731116	0.2696628	0.27591428	0.29977691	0.25209004	0.27486846	0.2471121	0.25245678	0.320999	0.29763478	0.2432242	0.27545008	0.297297	0.27783689	0.28654131	0.32149896	0.23915651	0.28415981	0.25702804	0.28754765	0.27260739	0.23900011	0.28711683	0.25719425	0.25146604	0.26477379	0.26826331	0.26275167	0.2776013	0.25663778	0.27897087	0.27186742	0.28442708	0.27124858	0.27605242	0.25755206	0.29896906	0.25715551	0.28237143	0.23696265	0.25706279	0.25531113	0.3412964	0.25227377	0.2602843	0.25082994	0.25107768	0.262079	0.28969765	0.25656193	0.26552445	0.30682105	0.2683498	0.22824416	0.26885596	0.26570731	0.28310347	0.28963742	0.25647467	0.2730484	0.25521678	0.2699244	0.25921473	0.26364309	0.28638554	0.25703084	0.27064264	0.26240695	0.26369151	0.23512749	0.30461064	0.27616787	0.25208607	0.28118411	0.25140783	0.2859537	0.28159413	0.24510524	0.29368976	0.26937521	0.24450627	0.29975602	0.28719223	0.25432515	0.25608766	0.31257221	0.2544269	0.2509532	0.25072703	0.28203732	0.25005054	0.27253464	0.28255111	0.28309798	0.29824483	0.29020399	0.28426206	0.25467467	0.28600934	0.27753553	0.26927578	0.24184139	0.29584712	0.32069099	0.24222408	0.33710158	0.29344705	0.28225213	0.25778934	0.25056523	0.25795639	0.27571961	0.32666999	0.28627074	0.27559105	0.25995946
0.26920456	0.28512618	0.28797826	0.2892909	0.24776915	0.30952778	0.30510315	0.2733894	0.27614164	0.2824429	0.27246195	0.26663861	0.257734	0.25813574	0.29710248	0.26965714	0.27566999	0.29972273	0.25203651	0.27486846	0.24681993	0.25239804	0.32052636	0.29756168	0.24315582	0.27545008	0.29716381	0.27783683	0.28636947	0.32124528	0.23913394	0.28415981	0.25698069	0.28754762	0.27260739	0.23897211	0.28711757	0.25706992	0.25124216	0.2643801	0.26794925	0.26250112	0.27729541	0.25663778	0.27874985	0.27144802	0.2841031	0.27084988	0.27589631	0.25755206	0.29869235	0.25699747	0.28203323	0.23669225	0.25666562	0.25514221	0.3409532	0.25216129	0.26016667	0.25048491	0.25091141	0.26188716	0.28927991	0.25656193	0.26536	0.30663005	0.26811275	0.22817516	0.26864877	0.26538196	0.28297773	0.28925404	0.2563737	0.27266318	0.25512391	0.2699244	0.25921249	0.26352802	0.28606123	0.25686216	0.27046686	0.26221013	0.26339623	0.23480549	0.30414787	0.27601847	0.25188074	0.28083706	0.25135556	0.28584278	0.2812576	0.24509609	0.29320496	0.26926914	0.24450627	0.29975635	0.28702214	0.25401545	0.25591743	0.31226006	0.2543253	0.25089821	0.25066921	0.28195608	0.25003302	0.27232426	0.28229865	0.28284091	0.29803854	0.29003707	0.28414628	0.254574	0.28569791	0.27732146	0.26902843	0.24169685	0.29542911	0.32036588	0.24209677	0.33692265	0.29315826	0.28191942	0.25770259	0.25043786	0.25785473	0.27541539	0.32638833	0.28595382	0.27552482	0.25981772
0.26903096	0.28489563	0.28762919	0.28913015	0.24770001	0.30932671	0.30467427	0.27327812	0.27593914	0.28239647	0.27246195	0.26642781	0.25764245	0.25813574	0.29689395	0.26965144	0.27542591	0.29966855	0.25198299	0.27486846	0.24652812	0.2523393	0.32005441	0.2974886	0.24308744	0.27545008	0.29703066	0.2778368	0.28619775	0.32099178	0.23911138	0.28415981	0.25693333	0.28754762	0.27260739	0.23894413	0.28711829	0.25694564	0.25101846	0.26398697	0.26763552	0.26225084	0.27698985	0.25663778	0.27852902	0.27102926	0.28377947	0.27045175	0.27574027	0.25755209	0.29841587	0.25683951	0.28169543	0.23642218	0.25626904	0.25497341	0.3406103	0.25204888	0.26004907	0.25014034	0.25074524	0.26169547	0.28886279	0.25656193	0.26519564	0.30643919	0.26787594	0.22810619	0.26844174	0.26505703	0.28285205	0.28887117	0.25627273	0.27227852	0.25503111	0.2699244	0.25921023	0.26341304	0.28573728	0.2566936	0.27029124	0.26201347	0.26310128	0.23448394	0.30368578	0.27586916	0.25167558	0.28049043	0.25130329	0.28573191	0.28092149	0.24508694	0.29272094	0.2691631	0.24450627	0.29975665	0.28685215	0.25370616	0.25574729	0.31194821	0.25422373	0.25084326	0.25061142	0.28187487	0.2500155	0.27211404	0.28204644	0.28258404	0.29783243	0.28987026	0.28403059	0.25447336	0.2853868	0.27710754	0.2687813	0.2415524	0.2950117	0.32004106	0.24196951	0.33674377	0.29286978	0.28158706	0.25761583	0.25031057	0.2577531	0.2751115	0.32610694	0.28563723	0.27545863	0.25967607
0.26885745	0.28466529	0.28728053	0.28896946	0.24763089	0.30912578	0.30424598	0.27316689	0.27573678	0.28235006	0.27246195	0.26621717	0.2575509	0.25813574	0.29668555	0.26964578	0.27518207	0.29961437	0.25192946	0.27486846	0.24623665	0.25228059	0.31958315	0.29741555	0.24301909	0.27545008	0.29689759	0.27783674	0.28602612	0.32073846	0.2390888	0.28415981	0.25688598	0.28754762	0.27260739	0.23891613	0.287119	0.25682139	0.25079498	0.26359445	0.26732221	0.26200077	0.27668464	0.25663778	0.27830836	0.27061117	0.28345621	0.27005422	0.27558434	0.25755209	0.29813969	0.25668165	0.28135803	0.23615241	0.25587308	0.25480473	0.34026775	0.25193653	0.25993153	0.24979627	0.25057921	0.26150391	0.28844631	0.25656193	0.2650314	0.30624843	0.26763934	0.22803724	0.26823488	0.26473248	0.28272644	0.28848881	0.25617182	0.27189437	0.2549383	0.2699244	0.25920799	0.26329809	0.28541368	0.25652516	0.2701157	0.26181692	0.26280665	0.23416282	0.30322444	0.27571991	0.25147057	0.28014424	0.25125101	0.28562111	0.28058577	0.24507779	0.29223776	0.26905712	0.24450627	0.29975694	0.28668228	0.2533972	0.25557727	0.31163666	0.2541222	0.2507883	0.25055364	0.28179365	0.24999799	0.27190399	0.28179443	0.28232744	0.29762644	0.28970352	0.28391492	0.25437275	0.28507602	0.27689379	0.26853442	0.24140805	0.29459485	0.3197166	0.24184233	0.33656502	0.29258156	0.28125513	0.25752914	0.25018331	0.25765154	0.27480793	0.32582575	0.28532103	0.27539244	0.25953448
0.26868406	0.28443512	0.28693232	0.28880888	0.2475618	0.30892494	0.30381829	0.27305573	0.27553457	0.28230366	0.27246195	0.26600671	0.2574594	0.25813574	0.29647732	0.26964009	0.27493843	0.29956022	0.25187597	0.27486846	0.24594553	0.25222188	0.3191126	0.29734251	0.24295077	0.27545008	0.29676455	0.27783671	0.28585461	0.32048538	0.23906624	0.28415981	0.25683865	0.28754762	0.27260739	0.23888814	0.28711972	0.25669724	0.2505717	0.26320252	0.26700923	0.26175094	0.27637976	0.25663778	0.27808785	0.2701937	0.28313333	0.26965725	0.2754285	0.25755209	0.29786372	0.25652388	0.28102103	0.23588294	0.25547776	0.25463617	0.33992556	0.2518242	0.25981405	0.24945267	0.25041327	0.26131248	0.28803039	0.25656193	0.26486728	0.30605778	0.26740292	0.22796831	0.26802817	0.26440835	0.28260085	0.28810692	0.25607094	0.27151078	0.25484556	0.2699244	0.25920573	0.26318321	0.28509048	0.25635681	0.26994029	0.26162055	0.26251236	0.23384215	0.30276376	0.27557075	0.25126573	0.27979845	0.25119877	0.28551033	0.28025046	0.24506864	0.29175538	0.26895118	0.24450627	0.29975727	0.28651249	0.25308865	0.25540736	0.31132543	0.25402075	0.25073338	0.25049588	0.28171247	0.24998046	0.27169409	0.28154266	0.28207105	0.29742059	0.28953689	0.28379929	0.25427219	0.28476557	0.27668023	0.26828775	0.24126376	0.29417863	0.31939244	0.24171522	0.33638632	0.29229364	0.28092355	0.25744244	0.25005615	0.25755	0.27450472	0.32554483	0.28500515	0.27532628	0.25939298
0.26851079	0.28420514	0.2865845	0.28864837	0.24749272	0.30872428	0.30339122	0.2729446	0.27533251	0.28225726	0.27246195	0.26579639	0.25736794	0.25813574	0.29626921	0.26963443	0.27469501	0.29950607	0.25182247	0.27486846	0.24565475	0.25216317	0.31864271	0.29726946	0.24288245	0.27545008	0.2966316	0.27783665	0.28568318	0.32023248	0.23904367	0.28415984	0.25679132	0.28754762	0.27260739	0.23886018	0.28712046	0.25657314	0.2503486	0.26281115	0.26669663	0.26150134	0.27607521	0.25663778	0.27786756	0.26977688	0.28281081	0.26926088	0.27527276	0.25755209	0.29758805	0.25636622	0.28068444	0.23561378	0.25508302	0.2544677	0.33958372	0.25171193	0.25969663	0.24910954	0.25024745	0.26112121	0.28761506	0.25656193	0.26470321	0.30586728	0.26716673	0.22789939	0.26782161	0.26408461	0.28247532	0.28772557	0.25597012	0.27112773	0.25475281	0.2699244	0.25920349	0.26306835	0.28476763	0.25618857	0.26976499	0.26142433	0.26221839	0.23352191	0.30230382	0.27542168	0.25106105	0.2794531	0.25114655	0.28539959	0.27991554	0.24505949	0.29127377	0.26884526	0.24450627	0.29975757	0.28634283	0.25278047	0.25523755	0.3110145	0.2539193	0.25067845	0.25043812	0.28163132	0.24996296	0.27148438	0.2812911	0.2818149	0.2972149	0.28937036	0.28368375	0.25417167	0.28445548	0.27646682	0.26804128	0.24111958	0.29376298	0.31906864	0.24158816	0.33620775	0.29200599	0.28059238	0.25735581	0.24992903	0.25744852	0.27420184	0.32526416	0.28468964	0.27526012	0.25925156
0.26833761	0.28397533	0.28623712	0.28848797	0.24742366	0.30852371	0.30296472	0.2728335	0.2751306	0.28221089	0.27246195	0.26558626	0.25727651	0.25813574	0.29606125	0.26962876	0.27445182	0.29945195	0.25176898	0.27486846	0.24536431	0.25210449	0.31817356	0.29719648	0.24281415	0.27545008	0.29649872	0.27783662	0.28551188	0.31997979	0.23902111	0.28415984	0.256744	0.28754762	0.27260739	0.23883219	0.28712118	0.2564491	0.25012571	0.26242036	0.26638439	0.26125199	0.27577099	0.25663778	0.27764741	0.26936072	0.28248864	0.26886511	0.27511707	0.25755209	0.29731262	0.25620863	0.28034827	0.23534493	0.25468889	0.25429934	0.33924222	0.25159973	0.25957924	0.24876687	0.25008172	0.26093009	0.28720036	0.25656193	0.26453927	0.30567688	0.26693073	0.2278305	0.26761523	0.26376125	0.28234988	0.28734472	0.25586933	0.27074522	0.25466013	0.2699244	0.25920123	0.26295355	0.28444514	0.25602046	0.26958981	0.26122823	0.26192477	0.23320211	0.30184454	0.27527267	0.25085655	0.2791082	0.25109431	0.2852889	0.27958101	0.24505034	0.29079297	0.2687394	0.24450627	0.29975787	0.28617325	0.25247264	0.25506788	0.3107039	0.25381792	0.25062352	0.25038037	0.2815502	0.24994545	0.27127481	0.28103977	0.28155896	0.29700935	0.28920394	0.2835682	0.25407118	0.28414571	0.27625358	0.26779506	0.24097547	0.2933479	0.31874514	0.24146119	0.33602926	0.29171863	0.28026161	0.2572692	0.24980198	0.25734708	0.27389929	0.32498372	0.28437445	0.27519396	0.25911021
0.26816455	0.28374571	0.28589016	0.28832763	0.24735463	0.30832329	0.30253884	0.27272245	0.27492884	0.28216448	0.27246195	0.2653763	0.25718513	0.25813574	0.29585344	0.26962307	0.27420881	0.29939783	0.25171551	0.27486846	0.24507421	0.25204584	0.31770507	0.29712349	0.24274588	0.27545008	0.29636586	0.27783656	0.28534067	0.31972727	0.23899855	0.28415984	0.2566967	0.28754762	0.27260739	0.23880422	0.28712189	0.25632513	0.24990302	0.26203015	0.26607251	0.26100287	0.27546713	0.25663778	0.27742746	0.26894519	0.28216687	0.2684699	0.2749615	0.25755212	0.29703742	0.25605115	0.28001249	0.2350764	0.25429538	0.25413108	0.33890104	0.25148755	0.25946191	0.24842469	0.24991611	0.26073909	0.28678626	0.25656193	0.26437545	0.30548659	0.26669496	0.22776163	0.267409	0.26343828	0.28222448	0.28696439	0.25576857	0.27036327	0.25456747	0.2699244	0.25919896	0.26283881	0.28412303	0.25585243	0.26941475	0.26103231	0.26163146	0.23288275	0.30138597	0.27512375	0.25065222	0.27876371	0.2510421	0.28517824	0.2792469	0.24504121	0.29031295	0.26863357	0.24450627	0.2997582	0.28600377	0.2521652	0.25489831	0.3103936	0.25371656	0.25056863	0.25032264	0.28146908	0.24992794	0.27106538	0.28078866	0.28130329	0.29680392	0.28903759	0.28345275	0.25397074	0.28383631	0.27604049	0.26754907	0.24083146	0.29293343	0.31842199	0.24133426	0.33585089	0.29143155	0.27993122	0.2571826	0.24967501	0.25724566	0.27359706	0.32470351	0.28405964	0.27512783	0.25896892
0.2679916	0.28351629	0.28554362	0.28816742	0.2472856	0.30812299	0.30211356	0.27261147	0.27472723	0.28211811	0.27246195	0.26516649	0.25709376	0.25813574	0.29564577	0.26961741	0.27396604	0.29934371	0.25166208	0.27486846	0.24478446	0.25198719	0.31723726	0.29705051	0.24267763	0.27545008	0.29623309	0.27783653	0.28516954	0.31947497	0.238976	0.28415984	0.2566494	0.28754762	0.27260739	0.23877624	0.28712264	0.25620121	0.24968053	0.26164055	0.26576102	0.26075399	0.27516359	0.25663778	0.27720767	0.26853028	0.28184545	0.26807526	0.27480599	0.25755212	0.2967625	0.2558938	0.27967709	0.23480816	0.25390249	0.25396296	0.33856022	0.25137544	0.25934464	0.24808297	0.24975061	0.26054823	0.28637272	0.25656193	0.26421171	0.30529645	0.26645941	0.22769278	0.26720291	0.26311573	0.28209913	0.28658453	0.25566787	0.26998183	0.25447485	0.2699244	0.25919673	0.26272413	0.28380129	0.25568452	0.26923978	0.26083651	0.26133847	0.23256382	0.30092812	0.27497491	0.25044805	0.27841964	0.25098991	0.28506765	0.2789132	0.24503206	0.28983372	0.26852781	0.24450627	0.29975849	0.2858344	0.25185814	0.25472885	0.31008363	0.25361523	0.25051373	0.25026494	0.28138801	0.24991041	0.27085614	0.28053778	0.28104782	0.29659867	0.28887135	0.2833373	0.25387034	0.28352723	0.27582759	0.26730332	0.24068753	0.29251954	0.31809914	0.24120742	0.33567259	0.29114476	0.27960122	0.25709605	0.24954808	0.25714427	0.27329516	0.32442358	0.28374517	0.27506173	0.25882775
0.26781878	0.28328705	0.2851975	0.28800726	0.24721661	0.30792284	0.30168888	0.27250051	0.27452576	0.28207177	0.27246195	0.26495686	0.25700241	0.25813574	0.29543826	0.26961172	0.27372351	0.29928961	0.25160861	0.27486846	0.24449505	0.25192854	0.31677017	0.29697755	0.2426094	0.27545008	0.29610035	0.27783647	0.28499854	0.31922287	0.23895344	0.28415984	0.25660211	0.28754762	0.27260739	0.23874828	0.28712335	0.25607735	0.24945824	0.26125151	0.26544985	0.26050535	0.27486038	0.25663778	0.27698806	0.26811603	0.28152439	0.26768121	0.2746506	0.25755212	0.29648784	0.2557365	0.27934211	0.23454022	0.25351018	0.25379494	0.33821973	0.25126338	0.25922742	0.24774171	0.24958523	0.26035753	0.28595981	0.25656193	0.26404807	0.3051064	0.26622403	0.22762395	0.26699701	0.26279357	0.28197384	0.28620517	0.25556719	0.26960096	0.25438225	0.2699244	0.25919446	0.26260948	0.2834799	0.25551674	0.26906493	0.26064086	0.26104581	0.23224534	0.30047095	0.27482617	0.25024405	0.27807599	0.2509377	0.28495708	0.27857989	0.24502291	0.28935531	0.26842204	0.24450627	0.29975879	0.28566512	0.25155148	0.25455952	0.30977395	0.25351396	0.25045887	0.25020725	0.28130695	0.24989291	0.27064705	0.28028712	0.28079262	0.29639354	0.2887052	0.28322193	0.25376996	0.28321847	0.27561483	0.26705775	0.24054368	0.29210624	0.31777665	0.24108063	0.3354944	0.29085824	0.2792716	0.25700951	0.24942122	0.25704294	0.27299362	0.32414386	0.28343102	0.27499563	0.25868663
0.26764604	0.28305799	0.28485182	0.28784722	0.24714763	0.30772281	0.30126479	0.27238962	0.27432442	0.2820254	0.27246195	0.26474738	0.25691113	0.25813574	0.2952309	0.26960605	0.27348116	0.29923549	0.25155517	0.27486846	0.244206	0.25186992	0.31630373	0.29690462	0.24254118	0.27545008	0.2959677	0.27783644	0.28482762	0.31897098	0.23893088	0.28415984	0.25655484	0.28754762	0.27260739	0.23872031	0.28712407	0.25595355	0.24923614	0.26086307	0.26513907	0.26025695	0.2745575	0.25663778	0.27676862	0.2677024	0.28120369	0.26728776	0.27449527	0.25755212	0.29621342	0.25557932	0.27900752	0.2342726	0.25311849	0.25362703	0.3378796	0.25115135	0.25911027	0.24740094	0.24941994	0.26016694	0.28554749	0.25656193	0.26388454	0.30491647	0.26598889	0.22755514	0.26679125	0.2624718	0.28184861	0.28582636	0.25546655	0.26922059	0.25428972	0.2699244	0.25919223	0.26249489	0.28315887	0.25534904	0.26889023	0.26044539	0.26075351	0.23192729	0.30001447	0.27467749	0.2500402	0.27773276	0.25088552	0.28484657	0.27824697	0.24501376	0.28887767	0.26831636	0.24450627	0.29975912	0.28549594	0.25124514	0.25439027	0.30946457	0.25341272	0.250404	0.25014955	0.28122592	0.2498754	0.27043813	0.28003669	0.28053761	0.29618853	0.28853914	0.2831066	0.25366965	0.28291005	0.27540222	0.26681244	0.24039993	0.29169351	0.31745446	0.24095392	0.3353163	0.29057202	0.27894238	0.25692302	0.24929444	0.25694165	0.27269241	0.3238644	0.28311723	0.27492955	0.25854558
0.26747346	0.28282914	0.28450653	0.28768724	0.24707867	0.30752289	0.3008413	0.27227876	0.27412325	0.28197905	0.27246195	0.26453808	0.25681984	0.25813574	0.29502365	0.26960036	0.27323902	0.29918143	0.25150177	0.27486846	0.24391727	0.2518113	0.31583801	0.2968317	0.24247298	0.27545008	0.29583508	0.27783638	0.28465682	0.31871927	0.23890834	0.28415984	0.25650758	0.28754762	0.27260739	0.23869234	0.28712478	0.25582981	0.24901424	0.26047516	0.26482865	0.26000878	0.27425498	0.25663778	0.27654934	0.26728943	0.28088337	0.26689485	0.27434006	0.25755212	0.29593927	0.25542223	0.27867335	0.23400529	0.25272742	0.25345922	0.33753982	0.25103942	0.25899315	0.24706063	0.24925476	0.25997651	0.28513575	0.25656193	0.26372111	0.30472669	0.26575392	0.22748636	0.26658565	0.26215044	0.28172341	0.28544801	0.25536597	0.26884076	0.25419718	0.2699244	0.25918996	0.26238036	0.2828382	0.25518146	0.26871559	0.26025003	0.26046151	0.23160967	0.29955867	0.27452889	0.24983655	0.27738997	0.25083336	0.2847361	0.27791443	0.24500462	0.28840083	0.26821071	0.24450627	0.29975942	0.28532687	0.25093922	0.25422117	0.30915552	0.25331154	0.25034913	0.25009188	0.28114489	0.24985789	0.27022937	0.2797865	0.28028286	0.2959837	0.28837317	0.28299132	0.25356936	0.28260198	0.27518982	0.26656735	0.24025625	0.29128137	0.31713262	0.24082726	0.33513829	0.29028606	0.27861354	0.25683653	0.24916771	0.25684041	0.27239153	0.32358515	0.2828038	0.27486348	0.25840461
0.26730096	0.28260043	0.28416166	0.28752738	0.24700972	0.30732313	0.30041841	0.27216792	0.27392223	0.28193271	0.27246195	0.26432893	0.25672862	0.25813574	0.29481658	0.2695947	0.27299711	0.29912734	0.25144833	0.27486846	0.24362889	0.2517527	0.31537297	0.2967588	0.2424048	0.27545008	0.29570255	0.27783635	0.28448614	0.31846777	0.23888579	0.28415987	0.25646031	0.28754762	0.27260739	0.23866439	0.28712553	0.25570613	0.24879254	0.26008788	0.26451862	0.25976086	0.27395278	0.25663778	0.27633026	0.26687708	0.28056341	0.26650256	0.27418491	0.25755215	0.29566535	0.25526524	0.27833959	0.23373827	0.25233692	0.25329155	0.33720034	0.25092748	0.25887609	0.24672079	0.2490897	0.25978622	0.28472462	0.25656193	0.26355779	0.304537	0.2655192	0.22741759	0.26638022	0.26182947	0.2815983	0.28507018	0.25526541	0.2684615	0.2541047	0.2699244	0.25918773	0.26226586	0.28251791	0.255014	0.2685411	0.26005483	0.26016983	0.2312925	0.29910359	0.27438036	0.24963304	0.2770476	0.25078121	0.28462565	0.27758232	0.24499547	0.28792477	0.26810509	0.24450627	0.29975972	0.28515789	0.25063363	0.25405216	0.30884677	0.2532104	0.2502943	0.25003421	0.28106391	0.24984039	0.27002078	0.27953652	0.28002834	0.29577899	0.28820732	0.28287607	0.25346911	0.28229424	0.27497754	0.26632249	0.24011266	0.2908698	0.31681108	0.24070068	0.33496037	0.29000041	0.27828509	0.25675011	0.24904105	0.2567392	0.27209097	0.32330617	0.28249073	0.27479744	0.25826374
0.26712856	0.28237194	0.28381723	0.28736758	0.24694081	0.30712348	0.29999611	0.27205715	0.27372134	0.28188637	0.27246195	0.26411995	0.25663742	0.25813574	0.29460964	0.26958901	0.27275541	0.29907328	0.25139496	0.27486846	0.24334085	0.25169411	0.31490859	0.29668593	0.24233663	0.27545008	0.29557008	0.27783629	0.28431553	0.31821644	0.23886324	0.28415987	0.25641304	0.28754762	0.27260739	0.23863643	0.28712624	0.25558251	0.24857104	0.25970113	0.26420891	0.25951317	0.27365091	0.25663778	0.27611133	0.2664654	0.28024381	0.26611081	0.27402985	0.25755215	0.29539168	0.25510836	0.2780062	0.23347156	0.25194705	0.25312397	0.33686125	0.25081563	0.25875908	0.24638142	0.24892476	0.25959605	0.28431407	0.25656193	0.26339456	0.30434743	0.26528466	0.22734885	0.26617494	0.26150885	0.28147322	0.28469282	0.25516489	0.26808274	0.25401226	0.2699244	0.25918546	0.26215142	0.28219798	0.25484666	0.26836669	0.25985977	0.25987849	0.23097575	0.29864919	0.27423194	0.2494297	0.27670565	0.25072905	0.28451526	0.27725059	0.24498633	0.28744948	0.2679995	0.24450627	0.29976001	0.284989	0.25032845	0.25388324	0.30853832	0.25310928	0.25023946	0.24997656	0.28098294	0.24982288	0.26981235	0.27928674	0.27977404	0.29557443	0.28804156	0.28276086	0.25336891	0.28198683	0.27476543	0.26607785	0.23996916	0.29045883	0.31648991	0.24057417	0.33478254	0.28971502	0.27795705	0.25666368	0.24891445	0.25663802	0.27179074	0.32302743	0.28217798	0.27473143	0.25812292
0.2669563	0.28214362	0.28347319	0.28720787	0.2468719	0.30692399	0.2995744	0.27194643	0.27352062	0.28184006	0.27246195	0.26391113	0.25654623	0.25813574	0.29440287	0.26958334	0.27251393	0.29901922	0.25134155	0.27486846	0.24305314	0.25163555	0.31444493	0.29661307	0.2422685	0.27545008	0.29543763	0.27783626	0.28414503	0.31796536	0.2388407	0.28415987	0.25636581	0.28754762	0.27260739	0.23860848	0.28712696	0.25545895	0.24834973	0.25931498	0.26389959	0.25926572	0.27334937	0.25663778	0.27589259	0.26605433	0.2799246	0.26571965	0.27387491	0.25755215	0.2951183	0.25495157	0.27767321	0.23320515	0.25155777	0.25295651	0.33652249	0.25070381	0.25864211	0.2460425	0.24875991	0.25940606	0.28390411	0.25656193	0.26323143	0.30415797	0.26505035	0.22728013	0.26596981	0.26118866	0.2813482	0.284316	0.2550644	0.26770455	0.25391984	0.2699244	0.25918323	0.26203701	0.28187841	0.25467941	0.26819244	0.25966486	0.25958747	0.23065944	0.29819548	0.27408358	0.24922653	0.27636412	0.2506769	0.2844049	0.27691928	0.24497719	0.286975	0.26789397	0.24450627	0.29976034	0.28482023	0.25002363	0.25371447	0.30823019	0.25300819	0.25018466	0.24991892	0.280902	0.24980538	0.26960406	0.27903721	0.27951998	0.29537001	0.28787589	0.28264573	0.25326875	0.28167975	0.27455351	0.26583344	0.23982576	0.29004842	0.31616902	0.24044771	0.33460483	0.2894299	0.27762938	0.25657731	0.24878792	0.2565369	0.27149084	0.32274893	0.2818656	0.27466542	0.25798216
0.26678413	0.28191549	0.28312957	0.28704828	0.24680302	0.30672458	0.2991533	0.27183574	0.27332005	0.28179371	0.27246195	0.26370248	0.25645509	0.25813574	0.29419622	0.26957768	0.27227265	0.29896519	0.25128818	0.27486846	0.24276578	0.25157699	0.31398192	0.29654023	0.24220037	0.27545008	0.29530528	0.2778362	0.28397465	0.31771442	0.23881815	0.28415987	0.25631857	0.28754762	0.27260739	0.23858054	0.2871277	0.25533545	0.24812862	0.2589294	0.26359063	0.25901848	0.27304816	0.25663778	0.27567402	0.26564389	0.27960572	0.26532906	0.27372003	0.25755215	0.29484513	0.25479487	0.27734065	0.23293905	0.25116912	0.25278914	0.33618405	0.25059205	0.25852522	0.24570407	0.24859518	0.25921616	0.28349477	0.25656193	0.26306841	0.30396864	0.26481622	0.22721142	0.26576486	0.26086888	0.28122324	0.28393966	0.25496396	0.26732686	0.25382745	0.2699244	0.25918096	0.26192269	0.2815592	0.25451228	0.26801828	0.25947008	0.25929677	0.23034357	0.29774246	0.27393529	0.24902353	0.27602303	0.25062478	0.28429461	0.27658832	0.24496804	0.28650129	0.2677885	0.24450627	0.29976064	0.28465155	0.24971917	0.25354579	0.30792236	0.25290716	0.25012985	0.2498613	0.28082108	0.24978788	0.26939595	0.27878791	0.27926612	0.29516572	0.28771031	0.28253064	0.25316861	0.28137302	0.27434173	0.26558924	0.23968242	0.28963861	0.31584847	0.24032134	0.33442718	0.28914508	0.27730209	0.25649095	0.24866146	0.25643578	0.2711913	0.32247064	0.28155357	0.2745994	0.25784153
0.26661208	0.28168756	0.2827864	0.28688875	0.24673414	0.30652535	0.29873276	0.27172512	0.2731196	0.2817474	0.27246195	0.26349401	0.25636399	0.25813574	0.29398972	0.26957199	0.27203161	0.29891112	0.2512348	0.27486846	0.24247876	0.25151846	0.31351963	0.29646739	0.24213228	0.27545008	0.29517296	0.27783617	0.28380436	0.31746373	0.23879561	0.28415987	0.25627133	0.28754762	0.27260739	0.23855259	0.28712842	0.25521201	0.2479077	0.25854439	0.26328203	0.25877151	0.27274728	0.25663778	0.27545562	0.26523408	0.27928722	0.26493907	0.27356523	0.25755215	0.29457223	0.25463825	0.27700847	0.23267326	0.25078103	0.25262189	0.33584595	0.25048032	0.25840837	0.2453661	0.24843055	0.25902644	0.283086	0.25656193	0.26290548	0.30377942	0.26458231	0.22714274	0.26556006	0.26054946	0.28109834	0.28356382	0.25486359	0.26694971	0.2537351	0.2699244	0.2591787	0.2618084	0.28124034	0.25434524	0.26784423	0.25927547	0.25900641	0.23002811	0.29729012	0.27378711	0.24882068	0.27568233	0.25057268	0.28418434	0.27625778	0.24495889	0.28602836	0.26768303	0.24450627	0.29976094	0.28448299	0.24941508	0.25337726	0.30761483	0.25280619	0.25007504	0.24980369	0.2807402	0.24977037	0.26918799	0.27853879	0.27901253	0.2949616	0.28754482	0.28241557	0.25306854	0.28106663	0.27413014	0.26534528	0.23953918	0.28922936	0.31552824	0.24019502	0.33424965	0.28886053	0.27697518	0.25640461	0.24853505	0.25633475	0.27089205	0.32219261	0.28124186	0.27453342	0.25770095
0.26644012	0.28145978	0.28244361	0.28672931	0.2466653	0.30632621	0.29831284	0.27161452	0.2729193	0.28170112	0.27246195	0.2632857	0.25627291	0.25813574	0.29378337	0.26956633	0.27179074	0.29885709	0.25118145	0.27486846	0.24219207	0.25145993	0.31305799	0.29639459	0.24206419	0.27545008	0.29504073	0.27783611	0.28363416	0.31721321	0.23877308	0.28415987	0.25622413	0.28754759	0.27260739	0.23852465	0.28712913	0.25508863	0.24768698	0.25815997	0.26297379	0.25852475	0.27244675	0.25663778	0.27523738	0.26482493	0.27896908	0.26454961	0.27341053	0.25755218	0.2942996	0.25448173	0.27667668	0.23240776	0.25039357	0.25245476	0.3355082	0.25036865	0.25829157	0.24502859	0.24826604	0.25883684	0.2826778	0.25656193	0.26274264	0.30359033	0.2643486	0.22707407	0.26535541	0.26023042	0.28097349	0.28318846	0.25476322	0.2665731	0.25364277	0.2699244	0.25917646	0.26169413	0.28092185	0.25417832	0.26767027	0.25908101	0.25871637	0.2297131	0.29683846	0.27363899	0.24861801	0.27534208	0.25052056	0.28407413	0.27592766	0.24494976	0.2855562	0.26757765	0.24450627	0.29976127	0.28431451	0.24911137	0.25320879	0.30730763	0.25270522	0.25002027	0.24974608	0.28065932	0.24975288	0.26898018	0.27828994	0.27875915	0.2947576	0.28737944	0.28230056	0.25296849	0.28076056	0.27391869	0.26510152	0.23939602	0.28882071	0.31520835	0.24006876	0.3340722	0.28857628	0.27664867	0.25631833	0.24840872	0.25623372	0.27059317	0.32191482	0.28093049	0.27446744	0.25756043
0.26626828	0.28123221	0.28210124	0.28656998	0.24659647	0.30612722	0.29789349	0.27150398	0.27271917	0.2816548	0.27246195	0.26307756	0.25618187	0.25813574	0.29357716	0.26956064	0.27155012	0.29880309	0.25112811	0.27486846	0.24190573	0.25140139	0.31259704	0.29632181	0.24199612	0.27545008	0.29490852	0.27783608	0.28346407	0.3169629	0.23875053	0.28415987	0.25617692	0.28754759	0.27260739	0.23849671	0.28712985	0.25496531	0.24746647	0.25777611	0.2626659	0.25827825	0.27214652	0.25663778	0.27501935	0.2644164	0.2786513	0.26416075	0.27325591	0.25755218	0.29402721	0.25432533	0.27634528	0.23214257	0.25000668	0.25228775	0.33517081	0.25025705	0.25817484	0.24469154	0.24810164	0.25864735	0.28227022	0.25656193	0.26257992	0.30340135	0.26411512	0.22700544	0.2651509	0.25991181	0.28084871	0.28281361	0.2546629	0.26619703	0.2535505	0.2699244	0.2591742	0.26157993	0.28060374	0.25401151	0.26749647	0.25888667	0.25842667	0.22939852	0.29638752	0.27349097	0.24841549	0.27500221	0.25046846	0.28396395	0.2755979	0.24494061	0.28508484	0.26747227	0.24450627	0.29976156	0.28414613	0.24880803	0.25304046	0.30700073	0.25260431	0.24996549	0.24968851	0.28057846	0.24973537	0.26877254	0.2780413	0.27850601	0.29455373	0.28721416	0.28218561	0.25286847	0.28045481	0.27370742	0.26485801	0.23925294	0.28841263	0.31488878	0.23994258	0.33389485	0.28829229	0.27632254	0.25623205	0.24828245	0.25613275	0.27029461	0.32163727	0.28061947	0.27440149	0.25742
0.26609656	0.28100482	0.28175929	0.28641072	0.24652767	0.30592835	0.29747474	0.27139348	0.27251917	0.28160852	0.27246195	0.26286957	0.25609088	0.25813574	0.29337108	0.26955497	0.2713097	0.29874909	0.25107476	0.27486846	0.24161974	0.25134289	0.31213674	0.29624903	0.24192809	0.27545008	0.29477641	0.27783602	0.28329408	0.31671277	0.238728	0.2841599	0.25612971	0.28754759	0.27260739	0.23846877	0.28713059	0.25484204	0.24724615	0.25739279	0.2623584	0.25803196	0.27184665	0.25663778	0.27480146	0.26400849	0.2783339	0.26377246	0.27310139	0.25755218	0.29375508	0.25416902	0.2760143	0.23187768	0.24962041	0.25212082	0.33483374	0.25014549	0.25805813	0.24435495	0.24793734	0.25845805	0.28186321	0.25656193	0.26241732	0.30321249	0.26388183	0.22693682	0.26494658	0.25959358	0.28072396	0.28243926	0.25456262	0.26582146	0.25345823	0.2699244	0.25917196	0.26146579	0.28028595	0.25384483	0.26732275	0.2586925	0.25813729	0.22908437	0.29593724	0.273343	0.24821314	0.27466279	0.2504164	0.2838538	0.27526855	0.24493147	0.28461424	0.26736695	0.24450627	0.29976186	0.28397787	0.24850506	0.25287223	0.30669412	0.25250345	0.24991073	0.24963094	0.28049764	0.24971788	0.26856506	0.27779287	0.27825311	0.29435003	0.28704897	0.2820707	0.25276849	0.2801494	0.2734963	0.2646147	0.23910996	0.28800511	0.31456953	0.23981646	0.33371761	0.2880086	0.27599677	0.25614581	0.24815623	0.25603181	0.26999635	0.32135996	0.28030881	0.27433556	0.25727966
0.26592496	0.2807776	0.28141776	0.28625154	0.24645887	0.30572963	0.29705659	0.27128303	0.27231932	0.28156224	0.27246195	0.26266173	0.25599989	0.25813574	0.29316518	0.26954928	0.2710695	0.29869509	0.25102144	0.27486846	0.24133407	0.25128442	0.31167716	0.29617628	0.24186006	0.27545008	0.29464433	0.27783599	0.28312421	0.31646284	0.23870547	0.2841599	0.2560825	0.28754759	0.27260739	0.23844084	0.28713131	0.25471884	0.24702601	0.25701007	0.26205122	0.25778592	0.27154711	0.25663778	0.27458376	0.26360121	0.27801684	0.26338473	0.27294695	0.25755218	0.2934832	0.25401279	0.2756837	0.2316131	0.24923474	0.25195402	0.334497	0.25003397	0.25794148	0.24401882	0.24777316	0.25826886	0.2814568	0.25656193	0.26225477	0.30302376	0.26364875	0.22686821	0.2647424	0.2592757	0.2805993	0.28206542	0.25446239	0.26544645	0.25336602	0.2699244	0.2591697	0.2613517	0.27996856	0.25367823	0.26714915	0.25849846	0.2578482	0.22877064	0.29548764	0.27319512	0.24801096	0.27432379	0.2503643	0.28374371	0.2749396	0.24492233	0.28414443	0.26726165	0.24450627	0.29976219	0.28380969	0.24820246	0.25270414	0.30638781	0.2524026	0.24985598	0.24957338	0.28041685	0.24970038	0.26835775	0.27754468	0.27800041	0.29414645	0.28688386	0.28195584	0.25266856	0.27984434	0.27328533	0.26437163	0.23896706	0.28759819	0.31425059	0.23969041	0.33354044	0.28772518	0.27567142	0.25605959	0.24803008	0.25593093	0.26969844	0.32108289	0.27999851	0.27426964	0.25713938
0.26575348	0.28055057	0.28107664	0.28609246	0.2463901	0.305531	0.296639	0.27117261	0.27211961	0.28151596	0.27246195	0.26245406	0.25590894	0.25813574	0.29295939	0.26954362	0.2708295	0.29864109	0.25096813	0.27486846	0.24104874	0.25122595	0.31121823	0.29610354	0.24179205	0.27545008	0.29451233	0.27783594	0.28295442	0.31621313	0.23868294	0.2841599	0.25603533	0.28754759	0.27260739	0.23841292	0.28713202	0.25459567	0.24680609	0.25662792	0.26174444	0.25754011	0.27124789	0.25663778	0.27436623	0.26319456	0.27770016	0.2629976	0.27279258	0.25755218	0.29321155	0.25385666	0.27535352	0.23134881	0.24884965	0.25178733	0.3341606	0.2499225	0.2578249	0.24368317	0.24760906	0.25807983	0.28105095	0.25656193	0.26209235	0.30283511	0.26341587	0.22679964	0.26453841	0.25895825	0.28047466	0.28169206	0.2543622	0.26507196	0.25327384	0.2699244	0.25916746	0.26123765	0.27965152	0.25351176	0.26697567	0.25830457	0.25755948	0.22845735	0.29503876	0.27304733	0.24780895	0.27398521	0.25031227	0.28363368	0.27461103	0.24491319	0.2836754	0.26715642	0.24450627	0.29976249	0.28364161	0.24790022	0.25253615	0.30608183	0.25230181	0.24980125	0.24951585	0.28033605	0.24968289	0.2681506	0.27729669	0.27774796	0.29394302	0.28671885	0.28184101	0.25256869	0.27953959	0.27307454	0.26412877	0.23882423	0.28719184	0.313932	0.23956442	0.33336338	0.28744203	0.27534646	0.25597343	0.247904	0.25583008	0.26940086	0.32080606	0.27968851	0.27420375	0.25699919
0.26558208	0.28032371	0.28073594	0.28593349	0.24632137	0.30533254	0.296222	0.27106225	0.27192006	0.2814697	0.27246195	0.26224658	0.25581804	0.25813574	0.29275376	0.26953796	0.27058974	0.29858711	0.25091484	0.27486846	0.24076374	0.25116748	0.31075999	0.29603082	0.24172406	0.27545008	0.29438037	0.27783591	0.28278476	0.3159636	0.23866041	0.2841599	0.25598815	0.28754759	0.27260739	0.23838499	0.28713277	0.25447258	0.24658635	0.25624636	0.26143798	0.25729454	0.27094901	0.25663778	0.27414885	0.26278853	0.2773838	0.262611	0.27263832	0.25755221	0.29294017	0.25370064	0.27502373	0.23108482	0.24846515	0.25162074	0.33382455	0.24981108	0.25770837	0.24334797	0.24744509	0.25789091	0.2806457	0.25656193	0.26193005	0.30264661	0.26318318	0.22673108	0.26433453	0.25864118	0.28035009	0.28131917	0.25426203	0.264698	0.25318167	0.2699244	0.2591652	0.26112366	0.27933481	0.2533454	0.26680228	0.25811082	0.25727105	0.2281445	0.29459053	0.27289963	0.2476071	0.27364704	0.2502602	0.28352368	0.27428284	0.24490404	0.28320715	0.26705122	0.24450627	0.29976279	0.28347364	0.24759835	0.25236824	0.30577615	0.25220108	0.24974653	0.24945831	0.28025532	0.24966539	0.26794359	0.27704892	0.27749574	0.29373971	0.28655395	0.28172624	0.25246882	0.27923518	0.27286389	0.26388615	0.23868151	0.28678605	0.31361371	0.2394385	0.33318639	0.28715914	0.27502185	0.25588727	0.24777798	0.25572926	0.26910362	0.32052946	0.27937889	0.27413785	0.25685906
0.26541081	0.28009707	0.28039566	0.28577459	0.24625263	0.30513418	0.2958056	0.27095193	0.27172065	0.28142345	0.27246195	0.26203924	0.25572714	0.25813574	0.29254827	0.26953226	0.27035016	0.29853314	0.25086156	0.27486846	0.2404791	0.25110903	0.31030244	0.29595813	0.24165609	0.27545008	0.29424849	0.27783585	0.28261518	0.31571427	0.23863789	0.2841599	0.25594097	0.28754759	0.27260739	0.23835707	0.28713349	0.25434956	0.24636681	0.25586534	0.26113191	0.2570492	0.27065045	0.25663778	0.27393165	0.26238313	0.27706784	0.262225	0.27248415	0.25755221	0.29266903	0.25354472	0.27469429	0.23082115	0.24808127	0.25145429	0.33348882	0.24969971	0.2575919	0.24301325	0.24728124	0.25770214	0.28024104	0.25656193	0.2617678	0.30245823	0.26295072	0.22666255	0.26413083	0.2583245	0.28022557	0.28094682	0.25416189	0.26432455	0.25308955	0.2699244	0.25916296	0.26100972	0.27901849	0.25317913	0.26662904	0.25791723	0.25698295	0.22783205	0.29414296	0.27275199	0.24740541	0.27330929	0.25020817	0.28341371	0.27395508	0.24489491	0.28273964	0.26694608	0.24450628	0.29976311	0.28330573	0.24729685	0.25220048	0.30547076	0.25210038	0.24969181	0.24940079	0.28017458	0.2496479	0.26773676	0.27680138	0.27724373	0.29353657	0.28638911	0.2816115	0.25236902	0.27893111	0.27265343	0.26364374	0.23853886	0.28638086	0.31329575	0.23931265	0.33300951	0.28687656	0.27469763	0.25580114	0.24765202	0.2556285	0.2688067	0.32025313	0.27906957	0.27407199	0.25671902
0.26523963	0.2798706	0.28005576	0.28561577	0.24618392	0.30493596	0.2953898	0.27084166	0.27152139	0.2813772	0.27246195	0.26183209	0.2556363	0.25813574	0.29234293	0.2695266	0.27011079	0.2984792	0.25080827	0.27486846	0.24019477	0.25105059	0.30984554	0.29588544	0.24158815	0.27545008	0.29411665	0.27783582	0.2824457	0.31546512	0.23861536	0.2841599	0.25589383	0.28754759	0.27260739	0.23832914	0.2871342	0.2542266	0.24614747	0.25548488	0.26082617	0.25680408	0.27035221	0.25663778	0.27371466	0.26197836	0.27675223	0.26183954	0.27233005	0.25755221	0.29239815	0.25338888	0.27436531	0.23055777	0.24769796	0.25128791	0.33315346	0.2495884	0.25747547	0.24267897	0.24711747	0.25751349	0.27983695	0.25656193	0.26160571	0.30226994	0.26271847	0.22659402	0.26392728	0.25800821	0.28010112	0.28057492	0.25406182	0.26395163	0.25299749	0.2699244	0.2591607	0.26089582	0.27870253	0.25301298	0.26645589	0.25772378	0.25669518	0.22752005	0.29369611	0.27260444	0.24720389	0.27297193	0.25015613	0.28330377	0.27362767	0.24488576	0.28227293	0.26684093	0.24450628	0.29976341	0.28313798	0.24699572	0.25203282	0.30516571	0.25199971	0.24963711	0.24934329	0.28009388	0.24963041	0.26753008	0.27655408	0.27699196	0.29333356	0.2862244	0.28149685	0.25226924	0.27862737	0.27244315	0.26340157	0.2383963	0.2859762	0.31297812	0.23918687	0.33283275	0.28659424	0.2743738	0.25571504	0.24752614	0.25552776	0.26851007	0.31997702	0.27876064	0.27400613	0.25657904
0.26506856	0.27964431	0.27971631	0.28545704	0.24611522	0.30473787	0.29497457	0.27073142	0.27132228	0.28133094	0.27246195	0.26162508	0.2555455	0.25813574	0.29213774	0.26952091	0.26987165	0.29842523	0.25075501	0.27486846	0.2399108	0.25099218	0.30938929	0.29581276	0.24152021	0.27545008	0.29398486	0.27783576	0.28227633	0.31521618	0.23859285	0.2841599	0.25584668	0.28754759	0.27260739	0.23830123	0.28713492	0.25410369	0.24592832	0.25510499	0.26052082	0.25655922	0.27005431	0.25663778	0.27349779	0.26157424	0.27643698	0.26145467	0.27217606	0.25755221	0.29212752	0.25323313	0.27403668	0.23029469	0.24731526	0.25112167	0.33281842	0.24947713	0.25735909	0.24234515	0.24695383	0.25732502	0.27943346	0.25656193	0.26144367	0.30208179	0.2624864	0.22652553	0.26372388	0.25769228	0.2799767	0.28020355	0.25396177	0.26357925	0.25290543	0.2699244	0.25915843	0.26078197	0.27838692	0.25284693	0.26628286	0.25753045	0.25640774	0.22720847	0.29324993	0.27245694	0.24700253	0.27263501	0.25010413	0.28319392	0.27330068	0.24487662	0.28180698	0.26673588	0.24450628	0.29976371	0.28297028	0.24669495	0.25186527	0.30486095	0.25189906	0.24958242	0.2492858	0.28001317	0.24961291	0.26732355	0.27630699	0.27674043	0.29313067	0.28605977	0.2813822	0.25216952	0.27832395	0.27223298	0.2631596	0.23825383	0.28557214	0.31266081	0.23906115	0.33265606	0.28631222	0.27405035	0.25562897	0.24740031	0.25542706	0.26821381	0.31970114	0.27845204	0.27394029	0.25643915
0.26489761	0.2794182	0.27937725	0.28529841	0.24604656	0.30453989	0.29455993	0.27062124	0.27112329	0.28128472	0.27246195	0.26141825	0.25545472	0.25813574	0.29193267	0.26951525	0.26963273	0.29837129	0.25070176	0.27486846	0.23962715	0.25093377	0.30893376	0.29574013	0.24145231	0.27545008	0.29385316	0.27783573	0.28210706	0.31496745	0.23857032	0.28415993	0.25579953	0.28754759	0.27260739	0.23827331	0.28713566	0.25398085	0.24570936	0.25472566	0.26021582	0.25631458	0.26975673	0.25663778	0.27328113	0.26117072	0.27612209	0.26107034	0.27202213	0.25755221	0.29185715	0.25307748	0.27370846	0.23003191	0.24693313	0.25095552	0.33248371	0.24936591	0.25724277	0.2420118	0.24679029	0.25713664	0.27903056	0.25656193	0.26128176	0.30189374	0.26225454	0.22645704	0.26352066	0.25737676	0.27985236	0.27983266	0.25386178	0.26320741	0.2528134	0.2699244	0.2591562	0.26066819	0.27807167	0.25268102	0.26610991	0.2573373	0.25612059	0.22689731	0.29280442	0.27230954	0.24680133	0.27229851	0.25005209	0.28308406	0.27297407	0.24486749	0.28134179	0.26663083	0.24450628	0.29976404	0.2828027	0.24639454	0.25169781	0.30455649	0.25179848	0.24952775	0.24922833	0.27993253	0.24959543	0.2671172	0.2760601	0.27648911	0.29292795	0.28589523	0.28126761	0.25206983	0.27802089	0.27202302	0.26291788	0.23811144	0.28516865	0.31234384	0.23893549	0.33247945	0.28603047	0.2737273	0.25554293	0.24727455	0.25532639	0.26791787	0.31942549	0.27814376	0.27387446	0.25629935
0.26472679	0.27919227	0.27903861	0.28513986	0.24597789	0.30434206	0.29414585	0.27051109	0.27092448	0.28123847	0.27246195	0.26121157	0.25536397	0.25813574	0.29172778	0.26950958	0.26939401	0.29831737	0.25064853	0.27486846	0.23934384	0.25087538	0.30847886	0.2956675	0.24138442	0.27545008	0.2937215	0.27783567	0.2819379	0.3147189	0.2385478	0.28415993	0.25575241	0.28754759	0.27260739	0.23824541	0.28713638	0.25385806	0.2454906	0.25434691	0.25991115	0.25607017	0.26945949	0.25663778	0.27306461	0.26076782	0.27580756	0.26068661	0.27186832	0.25755224	0.291587	0.25292194	0.27338064	0.22976942	0.2465516	0.25078949	0.33214936	0.24925475	0.25712651	0.24167889	0.24662687	0.25694844	0.27862823	0.25656193	0.26111993	0.30170584	0.26202291	0.2263886	0.26331758	0.25706163	0.27972806	0.27946225	0.25376183	0.26283607	0.25272143	0.2699244	0.25915393	0.26055443	0.27775675	0.25251517	0.26593712	0.25714427	0.2558338	0.2265866	0.29235959	0.27216223	0.2466003	0.27196243	0.25000012	0.28297427	0.27264786	0.24485834	0.28087738	0.26652583	0.24450628	0.29976434	0.28263524	0.24609451	0.2515305	0.30425233	0.25169793	0.24947309	0.24917085	0.27985188	0.24957794	0.266911	0.27581346	0.27623802	0.29272535	0.28573081	0.28115308	0.25197017	0.27771813	0.27181318	0.26267636	0.23796913	0.28476572	0.31202716	0.2388099	0.33230296	0.28574899	0.2734046	0.25545692	0.24714886	0.25522578	0.26762226	0.31915009	0.27783585	0.27380866	0.2561596
0.26455605	0.27896652	0.27870035	0.2849814	0.24590926	0.30414435	0.29373237	0.270401	0.27072579	0.28119227	0.27246195	0.26100504	0.25527325	0.25813574	0.29152301	0.26950389	0.2691555	0.29826346	0.25059527	0.27486846	0.23906086	0.250817	0.30802467	0.29559487	0.24131654	0.27545008	0.29358992	0.27783564	0.28176883	0.31447056	0.23852529	0.28415993	0.25570527	0.28754759	0.27260739	0.2382175	0.28713709	0.25373533	0.24527204	0.25396872	0.25960687	0.255826	0.26916257	0.25663778	0.27284828	0.26036552	0.27549338	0.26030341	0.27171457	0.25755224	0.29131714	0.25276649	0.2730532	0.22950725	0.24617067	0.25062358	0.3318153	0.24914363	0.25701028	0.24134646	0.24646355	0.25676036	0.27822646	0.25656193	0.26095822	0.30151802	0.26179147	0.22632016	0.26311466	0.25674689	0.27960381	0.27909231	0.2536619	0.26246524	0.25262949	0.2699244	0.2591517	0.26044074	0.27744222	0.25234947	0.26576442	0.25695142	0.25554731	0.22627629	0.29191542	0.27201501	0.24639943	0.27162674	0.24994813	0.28286451	0.27232203	0.24484921	0.28041375	0.2664209	0.24450628	0.29976463	0.28246784	0.24579485	0.25136328	0.30394846	0.25159743	0.24941844	0.24911341	0.27977127	0.24956046	0.26670498	0.27556702	0.27598718	0.29252291	0.28556645	0.28103858	0.25187054	0.27741569	0.27160352	0.26243505	0.23782691	0.28436339	0.3117108	0.23868437	0.33212653	0.28546777	0.27308229	0.25537094	0.24702322	0.25512522	0.26732695	0.31887493	0.27752826	0.27374285	0.25601995
0.26438546	0.27874094	0.27836254	0.28482303	0.24584065	0.30394679	0.29331946	0.27029094	0.27052724	0.28114605	0.27246195	0.26079869	0.25518256	0.25813574	0.29131839	0.26949823	0.2689172	0.29820955	0.25054207	0.27486846	0.23877822	0.25075862	0.30757111	0.29552227	0.24124868	0.27545008	0.29345837	0.27783558	0.28159985	0.3142224	0.23850279	0.28415993	0.25565818	0.28754759	0.27260739	0.23818959	0.28713784	0.25361267	0.24505366	0.25359109	0.25930291	0.25558203	0.26886597	0.25663778	0.27263212	0.25996387	0.27517956	0.25992081	0.27156091	0.25755224	0.29104751	0.25261113	0.27272615	0.22924536	0.24579032	0.25045776	0.33148161	0.24903256	0.25689411	0.24101448	0.24630034	0.25657243	0.2778253	0.25656193	0.26079661	0.30133033	0.26156023	0.22625175	0.26291192	0.25643253	0.27947962	0.27872291	0.253562	0.26209497	0.25253755	0.2699244	0.25914943	0.2603271	0.27712804	0.25218385	0.26559183	0.25675869	0.25526115	0.22596641	0.29147196	0.27186784	0.24619873	0.27129149	0.24989615	0.28275481	0.27199659	0.24484007	0.27995089	0.266316	0.24450628	0.29976496	0.28230056	0.24549554	0.25119618	0.3036449	0.25149694	0.24936381	0.24905597	0.27969065	0.24954297	0.2664991	0.2753208	0.27573654	0.29232061	0.28540221	0.28092414	0.25177097	0.27711362	0.27139404	0.26219398	0.23768477	0.28396159	0.31139478	0.23855892	0.33195022	0.28518686	0.27276036	0.25528499	0.24689765	0.25502467	0.267032	0.3186	0.27722099	0.27367708	0.25588036
0.26421493	0.27851558	0.27802512	0.28466475	0.24577205	0.30374932	0.29290715	0.27018094	0.27032888	0.28109983	0.27246195	0.26059252	0.25509191	0.25813574	0.29111388	0.26949257	0.26867911	0.29815564	0.25048885	0.27486846	0.23849592	0.25070027	0.30711824	0.2954497	0.24118085	0.27545008	0.29332688	0.27783555	0.28143099	0.31397444	0.23848027	0.28415993	0.25561106	0.28754759	0.27260739	0.2381617	0.28713855	0.25349006	0.2448355	0.25321403	0.25899935	0.25533834	0.26856971	0.25663778	0.27241614	0.25956282	0.2748661	0.25953874	0.27140734	0.25755224	0.29077813	0.25245586	0.27239949	0.22898379	0.24541056	0.25029206	0.33114827	0.24892153	0.256778	0.24068296	0.24613723	0.25638461	0.27742469	0.25656193	0.26063508	0.30114275	0.26132917	0.22618335	0.26270929	0.25611854	0.2793555	0.27835396	0.25346217	0.26172522	0.25244567	0.2699244	0.2591472	0.26021349	0.27681419	0.25201836	0.26541936	0.25656611	0.25497529	0.22565696	0.29102916	0.27172077	0.24599819	0.27095664	0.24984418	0.28264517	0.27167153	0.24483092	0.27948877	0.26621112	0.24450628	0.29976526	0.28213337	0.24519661	0.25102916	0.30334166	0.25139654	0.24930918	0.24899855	0.2796101	0.24952549	0.26629338	0.27507481	0.27548614	0.29211843	0.28523806	0.28080976	0.25167143	0.27681184	0.27118471	0.26195315	0.23754273	0.28356037	0.31107906	0.23843352	0.331774	0.28490621	0.27243882	0.25519907	0.24677214	0.25492418	0.26673734	0.31832531	0.27691409	0.27361131	0.25574085
0.26404455	0.27829039	0.27768812	0.28450653	0.24570347	0.303552	0.2924954	0.27007097	0.27013063	0.28105363	0.27246195	0.2603865	0.25500128	0.25813574	0.29090956	0.26948687	0.26844123	0.29810175	0.25043565	0.27486846	0.23821394	0.25064194	0.30666605	0.29537714	0.24111304	0.27545008	0.29319546	0.27783549	0.28126222	0.31372669	0.23845775	0.28415993	0.25556397	0.28754759	0.27260739	0.2381338	0.28713927	0.25336751	0.24461751	0.25283751	0.25869611	0.25509486	0.26827377	0.25663778	0.27220032	0.2591624	0.274553	0.25915724	0.27125385	0.25755224	0.29050899	0.25230071	0.27207321	0.2287225	0.24503139	0.25012648	0.33081523	0.24881056	0.25666195	0.24035189	0.24597423	0.25619695	0.27702469	0.25656193	0.26047367	0.3009553	0.26109836	0.22611499	0.26250684	0.25580496	0.27923143	0.27798551	0.25336236	0.26135597	0.25235382	0.2699244	0.25914493	0.26009995	0.27650073	0.25185296	0.26524699	0.25637364	0.25468978	0.22534794	0.29058701	0.27157378	0.2457978	0.27062222	0.24979223	0.28253552	0.27134687	0.24482179	0.2790274	0.26610628	0.24450628	0.29976556	0.2819663	0.24489802	0.25086227	0.30303872	0.25129613	0.24925455	0.24894114	0.27952954	0.24950801	0.2660878	0.27482903	0.27523598	0.2919164	0.285074	0.28069541	0.25157195	0.27651042	0.27097553	0.26171252	0.23740077	0.28315973	0.31076369	0.23830819	0.33159786	0.28462583	0.27211764	0.25511318	0.2466467	0.25482371	0.26644304	0.31805083	0.27660754	0.27354556	0.25560141
0.26387426	0.27806535	0.27735153	0.28434843	0.24563491	0.30335483	0.29208425	0.26996106	0.26993254	0.28100744	0.27246195	0.26018062	0.25491068	0.25813574	0.29070538	0.26948121	0.26820356	0.29804787	0.25038248	0.27486846	0.23793229	0.25058362	0.30621451	0.2953046	0.24104524	0.27545008	0.29306412	0.27783546	0.28109354	0.31347913	0.23843525	0.28415993	0.25551689	0.28754759	0.27260739	0.23810591	0.28713998	0.25324503	0.24439973	0.25246158	0.25839323	0.25485161	0.26797816	0.25663778	0.27198467	0.2587626	0.27424026	0.25877631	0.27110046	0.25755227	0.29024011	0.25214562	0.27174735	0.22846152	0.24465279	0.24996099	0.33048254	0.24869965	0.25654593	0.24002127	0.24581134	0.25600943	0.27662525	0.25656193	0.26031235	0.30076796	0.26086771	0.22604664	0.26230454	0.25549173	0.27910742	0.27761754	0.25326261	0.26098725	0.252262	0.2699244	0.2591427	0.25998646	0.2761876	0.25168771	0.26507473	0.25618136	0.25440457	0.22503933	0.29014555	0.27142686	0.24559759	0.2702882	0.24974029	0.28242594	0.27102259	0.24481265	0.27856681	0.26600149	0.24450628	0.29976588	0.28179932	0.24459982	0.2506955	0.30273607	0.25119579	0.24919996	0.24888374	0.27944902	0.24949053	0.2658824	0.27458349	0.27498603	0.29171449	0.28491002	0.28058109	0.2514725	0.27620929	0.27076653	0.26147211	0.23725888	0.28275964	0.31044862	0.23818293	0.33142182	0.28434575	0.27179688	0.25502732	0.24652132	0.25472331	0.26614904	0.31777662	0.27630129	0.27347985	0.25546205
0.26370409	0.27784052	0.27701533	0.28419042	0.24556638	0.30315775	0.29167366	0.26985118	0.26973459	0.28096128	0.27246195	0.25997493	0.25482014	0.25813574	0.29050133	0.26947555	0.26796612	0.29799399	0.25032929	0.27486846	0.23765099	0.2505253	0.30576363	0.29523209	0.24097747	0.27545008	0.29293281	0.2778354	0.28092498	0.31323174	0.23841275	0.28415996	0.2554698	0.28754756	0.27260739	0.23807801	0.28714073	0.2531226	0.24418212	0.25208619	0.25809073	0.2546086	0.26768288	0.25663778	0.2717692	0.25836343	0.27392787	0.25839591	0.27094716	0.25755227	0.28997147	0.25199065	0.27142188	0.22820082	0.24427478	0.24979562	0.33015019	0.24858877	0.25642997	0.23969111	0.24564856	0.25582203	0.27622637	0.25656193	0.26015112	0.30058074	0.26063731	0.2259783	0.26210243	0.2551789	0.27898344	0.27725008	0.25316286	0.26061904	0.25217023	0.2699244	0.25914043	0.259873	0.27587485	0.25152251	0.26490259	0.25598922	0.25411969	0.22473115	0.28970477	0.27128002	0.24539754	0.26995459	0.24968836	0.28231642	0.27069873	0.24480352	0.27810699	0.26589677	0.24450628	0.29976618	0.28163242	0.24430197	0.25052884	0.30243373	0.25109547	0.24914537	0.24882635	0.27936852	0.24947304	0.26567715	0.27433816	0.27473632	0.29151276	0.28474617	0.28046682	0.25137308	0.27590853	0.27055767	0.26123193	0.23711708	0.28236014	0.31013387	0.23805775	0.3312459	0.28406593	0.27147645	0.25494149	0.24639601	0.25462294	0.26585537	0.31750265	0.27599543	0.27341413	0.25532275
0.26353401	0.27761588	0.27667955	0.28403246	0.24549785	0.30296081	0.29126364	0.26974136	0.26953676	0.28091508	0.27246195	0.25976941	0.2547296	0.25813574	0.29029742	0.26946986	0.26772887	0.29794014	0.25027612	0.27486846	0.23737001	0.250467	0.30531341	0.29515958	0.24090971	0.27545008	0.29280156	0.27783537	0.28075653	0.31298459	0.23839025	0.28415996	0.25542271	0.28754756	0.27260739	0.23805013	0.28714144	0.25300023	0.24396473	0.25171134	0.25778857	0.25436583	0.2673879	0.25663778	0.2715539	0.25796485	0.27361581	0.25801611	0.27079394	0.25755227	0.28970307	0.25183576	0.27109677	0.22794044	0.24389736	0.24963035	0.32981816	0.24847795	0.25631407	0.23936141	0.24548589	0.25563478	0.27582809	0.25656193	0.25999001	0.30039364	0.26040709	0.22590999	0.26190042	0.25486645	0.27885953	0.2768831	0.25306317	0.26025134	0.25207847	0.2699244	0.2591382	0.2597596	0.27556244	0.25135747	0.26473057	0.25579721	0.25383511	0.22442339	0.28926465	0.27113327	0.24519765	0.2696214	0.24963644	0.28220692	0.27037522	0.24479437	0.27764791	0.26579204	0.24450628	0.29976648	0.28146565	0.24400449	0.25036231	0.30213168	0.25099522	0.24909079	0.24876899	0.27928805	0.24945556	0.26547208	0.27409303	0.27448684	0.29131114	0.28458238	0.28035262	0.25127369	0.27560806	0.270349	0.26099196	0.23697537	0.28196117	0.30981943	0.23793262	0.33107004	0.28378639	0.27115643	0.25485569	0.24627076	0.25452259	0.26556203	0.31722891	0.27568987	0.27334842	0.25518355
0.26336405	0.2773914	0.27634418	0.28387463	0.24542935	0.302764	0.29085422	0.26963156	0.26933911	0.28086892	0.27246195	0.25956404	0.25463912	0.25813574	0.29009366	0.26946419	0.26749182	0.29788628	0.25022298	0.27486846	0.23708938	0.25040871	0.30486387	0.2950871	0.24084197	0.27545008	0.29267037	0.27783531	0.28058815	0.31273758	0.23836775	0.28415996	0.25537565	0.28754756	0.27260739	0.23802225	0.28714216	0.25287789	0.24374753	0.25133708	0.25748676	0.25412327	0.26709327	0.25663778	0.27133876	0.2575669	0.27330413	0.25763685	0.27064079	0.25755227	0.28943494	0.25168097	0.27077207	0.22768034	0.24352053	0.2494652	0.32948649	0.24836718	0.25619823	0.23903215	0.24532333	0.25544766	0.27543035	0.25656193	0.25982898	0.30020666	0.26017708	0.2258417	0.2616986	0.25455439	0.2787357	0.27651659	0.25296354	0.25988418	0.25198677	0.2699244	0.25913593	0.25964627	0.27525038	0.25119251	0.26455867	0.25560534	0.25355086	0.22411606	0.28882518	0.27098659	0.24499792	0.2692886	0.24958453	0.28209746	0.27005211	0.24478523	0.27718961	0.26568741	0.24450628	0.29976681	0.28129897	0.24370736	0.25019586	0.30182996	0.25089499	0.24903622	0.24871163	0.27920759	0.24943809	0.26526713	0.27384815	0.27423757	0.29110965	0.2844187	0.28023845	0.25117436	0.27530792	0.27014047	0.2607522	0.23683375	0.28156278	0.30950531	0.23780756	0.33089429	0.28350711	0.27083677	0.25476992	0.24614556	0.25442228	0.26526901	0.31695539	0.27538466	0.27328274	0.25504443
0.2631942	0.27716711	0.2760092	0.28371689	0.24536087	0.30256733	0.29044536	0.26952183	0.26914158	0.28082275	0.27246195	0.25935882	0.25454864	0.25813574	0.28989002	0.2694585	0.26725501	0.29783243	0.25016984	0.27486846	0.23680907	0.25035045	0.30441496	0.29501462	0.24077424	0.27545008	0.29253924	0.27783528	0.28041992	0.31249079	0.23834525	0.28415996	0.2553286	0.28754756	0.27260739	0.23799437	0.2871429	0.25275564	0.24353051	0.25096336	0.25718528	0.25388095	0.26679897	0.25663778	0.2711238	0.25716957	0.27299282	0.25725815	0.27048776	0.25755227	0.28916705	0.2515263	0.27044776	0.22742054	0.24314427	0.24930015	0.32915512	0.24825646	0.25608245	0.23870336	0.24516086	0.25526068	0.27503321	0.25656193	0.25966808	0.30001977	0.25994727	0.22577344	0.26149693	0.25424272	0.2786119	0.27615058	0.25286391	0.25951755	0.25189507	0.2699244	0.25913367	0.25953296	0.27493867	0.25102764	0.26438686	0.25541362	0.25326693	0.22380914	0.2883864	0.27083999	0.24479836	0.26895624	0.24953263	0.28198805	0.26972938	0.2447761	0.27673206	0.26558277	0.24450628	0.29976711	0.28113237	0.2434106	0.25002953	0.30152851	0.2507948	0.24898167	0.24865429	0.27912715	0.24942061	0.26506236	0.27360347	0.27398852	0.29090834	0.28425512	0.28012434	0.25107506	0.27500814	0.26993209	0.26051268	0.23669221	0.28116494	0.30919152	0.23768257	0.33071864	0.2832281	0.2705175	0.25468418	0.24602044	0.25432202	0.26497632	0.31668213	0.27507979	0.27321708	0.25490537
0.26302448	0.276943	0.27567464	0.2835592	0.24529241	0.30237076	0.29003707	0.26941213	0.2689442	0.28077662	0.27246195	0.25915378	0.25445822	0.25813574	0.28968656	0.26945284	0.26701838	0.29777861	0.25011671	0.27486846	0.2365291	0.25029218	0.30396673	0.29494217	0.24070655	0.27545008	0.2924082	0.27783522	0.28025174	0.31224421	0.23832275	0.28415996	0.25528157	0.28754756	0.27260739	0.23796649	0.28714362	0.25263345	0.2433137	0.25059021	0.25688419	0.25363886	0.26650497	0.25663778	0.27090901	0.25677285	0.27268183	0.25687999	0.27033478	0.2575523	0.28889942	0.25137168	0.27012384	0.22716105	0.2427686	0.24913521	0.3288241	0.24814577	0.25596669	0.23837501	0.24499851	0.25507382	0.27463666	0.25656193	0.25950724	0.29983303	0.25971764	0.22570519	0.26129541	0.25393143	0.27848816	0.27578506	0.25276434	0.25915143	0.25180343	0.2699244	0.25913143	0.25941971	0.27462733	0.25086293	0.26421517	0.25522205	0.25298333	0.22350264	0.28794828	0.27069345	0.24459895	0.26862428	0.24948074	0.28187868	0.26940703	0.24476697	0.27627525	0.26547819	0.24450628	0.2997674	0.28096586	0.24311419	0.2498633	0.30122739	0.25069466	0.24892712	0.24859695	0.27904674	0.24940313	0.26485777	0.273359	0.27373973	0.29070714	0.28409162	0.28001025	0.25097579	0.27470866	0.26972389	0.26027337	0.23655075	0.28076768	0.30887806	0.23755763	0.33054307	0.28294939	0.27019858	0.25459844	0.24589539	0.25422183	0.26468396	0.31640908	0.27477527	0.27315143	0.25476637
0.26285484	0.27671909	0.27534047	0.28340161	0.24522397	0.30217433	0.28962937	0.26930249	0.268747	0.28073046	0.27246195	0.25894889	0.25436783	0.25813574	0.28948322	0.26944718	0.26678199	0.29772478	0.2500636	0.27486846	0.23624945	0.25023395	0.30351919	0.29486975	0.24063887	0.27545008	0.29227719	0.27783519	0.28008369	0.31199783	0.23830026	0.28415996	0.25523451	0.28754756	0.27260739	0.23793861	0.28714433	0.25251132	0.24309707	0.25021759	0.25658345	0.25339702	0.2662113	0.25663778	0.27069438	0.25637671	0.27237123	0.25650239	0.27018189	0.2575523	0.28863204	0.25121719	0.26980031	0.22690184	0.24239351	0.24897039	0.32849342	0.24803516	0.255851	0.23804712	0.24483627	0.25488713	0.27424064	0.25656193	0.25934651	0.29964638	0.25948825	0.22563696	0.26109406	0.25362051	0.27836445	0.27542001	0.25266483	0.25878581	0.25171182	0.2699244	0.25912917	0.25930652	0.27431631	0.2506983	0.2640436	0.2550306	0.25270003	0.22319657	0.28751081	0.27054703	0.24439973	0.26829273	0.24942885	0.28176937	0.26908508	0.24475783	0.27581921	0.26537365	0.24450628	0.29976773	0.28079948	0.24281816	0.24969719	0.30092654	0.25059456	0.24887259	0.24853964	0.27896637	0.24938565	0.2646533	0.27311477	0.27349111	0.29050606	0.28392822	0.27989623	0.25087658	0.27440953	0.26951584	0.26003429	0.23640938	0.28037098	0.3085649	0.23743276	0.33036759	0.28267094	0.26988006	0.25451276	0.24577038	0.25412163	0.2643919	0.31613627	0.27447107	0.27308577	0.2546275
0.26268533	0.27649534	0.27500671	0.28324413	0.24515554	0.30197805	0.28922221	0.26919287	0.26854992	0.28068432	0.27246195	0.25874418	0.25427747	0.25813574	0.28928003	0.26944149	0.26654577	0.29767096	0.25001049	0.27486846	0.23597012	0.25017571	0.30307227	0.29479733	0.2405712	0.27545008	0.29214624	0.27783513	0.27991572	0.3117516	0.23827776	0.28415996	0.25518748	0.28754756	0.27260739	0.23791075	0.28714505	0.25238925	0.24288063	0.24984553	0.25628304	0.25315541	0.26591796	0.25663778	0.27047992	0.25598121	0.27206096	0.25612536	0.27002913	0.2575523	0.28836489	0.25106278	0.26947716	0.22664294	0.242019	0.24880567	0.32816306	0.24792458	0.25573537	0.23771967	0.24467413	0.25470054	0.27384523	0.25656193	0.25918591	0.29945984	0.25925905	0.22556876	0.26089284	0.25330997	0.27824083	0.27505544	0.25256532	0.25842071	0.25162023	0.2699244	0.25912693	0.25919336	0.27400568	0.25053376	0.26387212	0.25483933	0.25241706	0.2228909	0.28707403	0.27040064	0.24420065	0.26796156	0.249377	0.28166008	0.26876351	0.2447487	0.27536392	0.26526916	0.24450628	0.29976803	0.28063318	0.24252248	0.24953119	0.30062601	0.25049448	0.24881807	0.24848233	0.27888602	0.24936819	0.264449	0.27287075	0.27324277	0.29030517	0.28376493	0.27978227	0.25077739	0.2741107	0.26930794	0.25979543	0.23626809	0.27997485	0.30825207	0.23730797	0.33019221	0.28239277	0.26956192	0.25442711	0.24564545	0.2540215	0.26410019	0.3158637	0.27416721	0.27302018	0.25448865
0.2625159	0.27627176	0.27467337	0.28308672	0.24508713	0.30178186	0.28881565	0.26908332	0.26835296	0.28063819	0.27246195	0.25853962	0.25418714	0.25813574	0.28907698	0.26943582	0.2663098	0.29761717	0.24995738	0.27486846	0.23569115	0.25011751	0.30262601	0.29472491	0.24050355	0.27545008	0.29201534	0.2778351	0.27974787	0.31150562	0.23825528	0.28415999	0.25514048	0.28754756	0.27260739	0.23788288	0.28714579	0.25226724	0.2426644	0.24947403	0.255983	0.25291401	0.26562494	0.25663778	0.27026564	0.25558633	0.27175105	0.2557489	0.26987642	0.2575523	0.28809798	0.25090846	0.26915437	0.22638431	0.24164505	0.24864106	0.32783303	0.24781406	0.25561976	0.23739268	0.24451211	0.25451413	0.27345037	0.25656193	0.25902539	0.29927346	0.25903004	0.22550057	0.26069179	0.25299981	0.27811724	0.27469134	0.25246587	0.25805613	0.25152868	0.2699244	0.25912467	0.25908026	0.27369538	0.25036934	0.26370075	0.25464818	0.25213438	0.22258566	0.2866379	0.27025437	0.24400173	0.26763085	0.24932514	0.28155082	0.26844233	0.24473956	0.27490938	0.2651647	0.24450628	0.29976833	0.28046697	0.24222715	0.2493653	0.30032578	0.25039446	0.24876356	0.24842504	0.27880567	0.24935071	0.26424485	0.27262694	0.27299464	0.29010439	0.2836017	0.27966833	0.25067827	0.2738122	0.26910022	0.25955677	0.23612688	0.27957925	0.30793956	0.23718323	0.33001691	0.28211486	0.26924413	0.25434145	0.24552058	0.25392139	0.26380879	0.31559137	0.27386367	0.27295455	0.25434989
0.26234663	0.27604839	0.27434042	0.28292939	0.24501875	0.30158582	0.28840968	0.2689738	0.26815617	0.28059208	0.27246195	0.2583352	0.25409684	0.25813574	0.28887406	0.26943016	0.266074	0.29756337	0.2499043	0.27486846	0.23541248	0.25005931	0.30218044	0.29465255	0.24043593	0.27545008	0.29188451	0.27783504	0.27958012	0.31125981	0.23823279	0.28415999	0.25509346	0.28754756	0.27260739	0.23785502	0.28714651	0.25214526	0.24244834	0.24910308	0.2556833	0.25267285	0.26533225	0.25663778	0.27005154	0.25519204	0.27144149	0.25537297	0.2697238	0.2575523	0.28783134	0.25075427	0.268832	0.226126	0.2412717	0.24847655	0.32750335	0.24770358	0.25550422	0.23706613	0.24435019	0.2543278	0.27305609	0.25656193	0.25886497	0.29908717	0.25880125	0.2254324	0.26049089	0.25269002	0.27799371	0.27432775	0.25236648	0.25769207	0.25143716	0.2699244	0.25912243	0.25896719	0.27338544	0.25020504	0.26352951	0.25445718	0.25185204	0.22228085	0.28620246	0.27010816	0.24380298	0.26730052	0.24927329	0.28144163	0.26812151	0.24473043	0.27445558	0.26506028	0.24450628	0.29976866	0.28030089	0.2419322	0.24919952	0.30002585	0.25029448	0.24870907	0.24836776	0.27872536	0.24933325	0.26404089	0.27238336	0.27274671	0.28990376	0.28343859	0.27955443	0.25057915	0.27351403	0.26889268	0.25931835	0.23598577	0.27918422	0.30762735	0.23705857	0.3298417	0.28183725	0.26892674	0.25425586	0.24539578	0.25382134	0.26351768	0.31531927	0.27356049	0.27288899	0.25421122
0.26217741	0.27582517	0.27400789	0.28277215	0.24495038	0.3013899	0.28800425	0.26886433	0.26795954	0.28054598	0.27246195	0.25813097	0.25400656	0.25813574	0.28867131	0.26942447	0.26583844	0.29750958	0.24985123	0.27486846	0.23513415	0.2500011	0.30173549	0.29458019	0.24036832	0.27545008	0.29175374	0.27783501	0.27941245	0.31101418	0.23821031	0.28415999	0.25504646	0.28754756	0.27260739	0.23782715	0.28714722	0.25202337	0.24223249	0.24873269	0.25538394	0.2524319	0.26503989	0.25663778	0.26983759	0.25479835	0.27113229	0.25499758	0.26957127	0.25755233	0.28756493	0.25060013	0.26851001	0.22586797	0.24089892	0.24831216	0.32717398	0.24759315	0.25538874	0.23674004	0.24418838	0.25414166	0.27266237	0.25656193	0.25870463	0.29890099	0.25857264	0.22536425	0.26029015	0.25238064	0.27787024	0.27396464	0.25226709	0.25732851	0.25134566	0.2699244	0.25912017	0.25885421	0.27307585	0.25004083	0.26335838	0.25426632	0.25157002	0.22197643	0.28576764	0.26996204	0.24360439	0.2669706	0.24922146	0.28133249	0.26780111	0.24472129	0.27400252	0.26495591	0.24450628	0.29976895	0.28013489	0.2416376	0.24903385	0.29972622	0.25019452	0.24865459	0.24831049	0.27864507	0.24931577	0.26383707	0.27213997	0.27249902	0.28970325	0.28327557	0.27944061	0.25048009	0.27321619	0.26868525	0.25908014	0.23584473	0.27878976	0.30731544	0.23693396	0.32966661	0.28155988	0.2686097	0.2541703	0.24527103	0.2537213	0.26322693	0.31504741	0.27325764	0.27282339	0.25407264
0.26200834	0.27560216	0.27367577	0.28261501	0.24488203	0.30119413	0.28759941	0.2687549	0.26776302	0.28049985	0.27246195	0.25792688	0.25391632	0.25813574	0.28846869	0.26941881	0.2656031	0.29745582	0.24979816	0.27486846	0.23485616	0.24994293	0.3012912	0.29450783	0.24030074	0.27545008	0.29162303	0.27783495	0.2792449	0.31076875	0.23818782	0.28415999	0.25499946	0.28754756	0.27260739	0.2377993	0.28714797	0.25190154	0.24201682	0.24836285	0.25508496	0.25219119	0.26474783	0.25663778	0.26962382	0.25440529	0.27082345	0.25462276	0.26941884	0.25755233	0.28729877	0.25044611	0.26818842	0.22561024	0.24052672	0.24814788	0.32684496	0.24748278	0.25527331	0.2364144	0.24402668	0.25395563	0.27226922	0.25656193	0.25854442	0.29871494	0.25834423	0.22529614	0.26008958	0.25207162	0.27774683	0.27360201	0.25216776	0.25696546	0.25125423	0.2699244	0.25911793	0.25874126	0.27276659	0.24987675	0.26318735	0.25407562	0.25128829	0.22167245	0.28533351	0.26981601	0.24340597	0.26664108	0.24916963	0.28122336	0.26748106	0.24471216	0.27355024	0.26485157	0.24450628	0.29976925	0.27996898	0.24134335	0.2488683	0.29942688	0.25009459	0.24860011	0.24825324	0.27856481	0.2492983	0.2636334	0.27189684	0.27225158	0.28950289	0.28311265	0.2793268	0.25038105	0.27291867	0.26847801	0.25884214	0.23570378	0.27839586	0.30700389	0.23680942	0.32949162	0.28128281	0.26829305	0.25408474	0.24514635	0.25362131	0.26293647	0.31477579	0.27295512	0.27275786	0.25393409
0.26183936	0.27537933	0.27334401	0.28245798	0.24481371	0.30099848	0.28719512	0.26864552	0.26756665	0.28045377	0.27246195	0.25772297	0.25382611	0.25813574	0.28826621	0.26941314	0.26536793	0.29740205	0.24974512	0.27486846	0.23457849	0.24988477	0.30084759	0.2944355	0.24023317	0.27545008	0.29149234	0.27783492	0.27907744	0.31052351	0.23816535	0.28415999	0.25495249	0.28754756	0.27260739	0.23777145	0.28714868	0.25177974	0.24180135	0.24799356	0.25478631	0.25195071	0.26445612	0.25663778	0.26941019	0.25401282	0.27051497	0.2542485	0.26926646	0.25755233	0.28703287	0.25029218	0.26786721	0.22535281	0.24015509	0.24798371	0.32651627	0.24737245	0.25515792	0.2360892	0.24386507	0.25376976	0.27187663	0.25656193	0.25838429	0.29852897	0.25811607	0.22522803	0.25988916	0.25176299	0.27762347	0.27323985	0.25206846	0.25660294	0.2511628	0.2699244	0.25911567	0.25862834	0.27245772	0.24971277	0.26301643	0.25388503	0.2510069	0.22136888	0.28490001	0.26967004	0.24320771	0.26631197	0.24911782	0.28111431	0.26716143	0.24470302	0.27309868	0.26474729	0.24450628	0.29976958	0.27980319	0.24104947	0.24870285	0.29912785	0.24999474	0.24854566	0.24819601	0.27848455	0.24928084	0.26342988	0.27165389	0.27200434	0.28930268	0.28294981	0.27921304	0.25028208	0.27262148	0.26827094	0.25860438	0.23556292	0.2780025	0.30669263	0.23668495	0.32931668	0.28100601	0.26797676	0.25399923	0.24502173	0.25352138	0.26264638	0.31450438	0.27265295	0.27269229	0.25379565
0.2616705	0.27515665	0.2730127	0.28230098	0.24474539	0.30080292	0.28679141	0.26853618	0.26737043	0.28040767	0.27246195	0.25751922	0.25373593	0.25813574	0.28806388	0.26940748	0.26513299	0.29734829	0.24969208	0.27486846	0.23430115	0.24982661	0.30040461	0.2943632	0.24016562	0.27545008	0.29136175	0.27783486	0.2789101	0.31027848	0.23814286	0.28415999	0.25490549	0.28754756	0.27260739	0.2377436	0.2871494	0.25165802	0.24158607	0.2476248	0.25448802	0.25171047	0.26416472	0.25663778	0.26919678	0.25362098	0.27020681	0.25387478	0.2691142	0.25755233	0.28676718	0.25013834	0.26754636	0.22509567	0.23978403	0.24781965	0.32618791	0.24726216	0.25504261	0.23576444	0.24370357	0.253584	0.27148461	0.25656193	0.25822428	0.29834315	0.25788805	0.22515994	0.25968885	0.25145471	0.27750018	0.27287817	0.25196922	0.25624093	0.25107142	0.2699244	0.25911343	0.25851548	0.27214918	0.2495489	0.26284564	0.25369459	0.25072584	0.22106571	0.28446719	0.26952416	0.2430096	0.26598328	0.24906601	0.28100526	0.26684216	0.24469389	0.27264789	0.26464304	0.24450628	0.29976988	0.27963749	0.24075595	0.24853751	0.29882911	0.24989492	0.24849121	0.24813879	0.27840433	0.24926338	0.26322654	0.27141118	0.27175733	0.28910258	0.28278705	0.27909935	0.25018314	0.27232459	0.26806399	0.25836682	0.23542213	0.27760971	0.30638167	0.23656054	0.32914186	0.28072947	0.26766086	0.25391373	0.24489719	0.25342149	0.26235655	0.31423324	0.27235109	0.27262679	0.25365728
0.26150173	0.27493417	0.27268174	0.2821441	0.2446771	0.30060753	0.28638825	0.2684269	0.26717436	0.28036159	0.27246195	0.25731564	0.25364581	0.25813574	0.28786168	0.26940179	0.26489824	0.29729456	0.24963905	0.27486846	0.23402414	0.24976848	0.29996228	0.2942909	0.24009809	0.27545008	0.29123122	0.27783483	0.27874285	0.31003365	0.23812039	0.28415999	0.25485852	0.28754756	0.27260739	0.23771575	0.28715011	0.25153637	0.24137099	0.24725661	0.25419006	0.25147048	0.26387361	0.25663778	0.26898351	0.25322971	0.26989901	0.25350159	0.26896203	0.25755233	0.28650177	0.24998461	0.26722592	0.22483882	0.23941354	0.24765569	0.32585987	0.24715194	0.25492734	0.23544015	0.24354219	0.25339836	0.27109316	0.25656193	0.25806436	0.29815745	0.25766027	0.22509189	0.25948873	0.25114682	0.27737692	0.27251697	0.25187001	0.25587943	0.25098008	0.2699244	0.25911117	0.25840268	0.27184099	0.24938512	0.26267496	0.25350431	0.25044507	0.22076298	0.28403503	0.26937833	0.24281165	0.26565498	0.24901423	0.28089628	0.26652324	0.24468476	0.27219781	0.26453882	0.24450628	0.29977018	0.27947187	0.24046278	0.24837229	0.29853067	0.24979512	0.24843678	0.24808156	0.27832413	0.24924591	0.26302335	0.27116868	0.27151054	0.28890264	0.28262439	0.27898571	0.25008422	0.27202806	0.26785722	0.25812951	0.23528144	0.27721745	0.30607107	0.2364362	0.32896712	0.28045321	0.26734534	0.25382829	0.24477269	0.25332162	0.26206708	0.31396231	0.27204958	0.27256128	0.25351897
0.26133311	0.27471188	0.27235124	0.28198731	0.24460883	0.30041224	0.28598568	0.26831764	0.26697844	0.28031552	0.27246195	0.25711221	0.25355569	0.25813574	0.28765962	0.26939613	0.26466373	0.29724082	0.24958603	0.27486846	0.23374745	0.24971035	0.29952061	0.29421863	0.24003059	0.27545008	0.29110074	0.27783477	0.27857569	0.30978897	0.23809791	0.28416002	0.25481158	0.28754756	0.27260739	0.2376879	0.28715086	0.25141475	0.24115609	0.24688895	0.25389248	0.25123069	0.26358286	0.25663778	0.2687704	0.25283906	0.26959157	0.25312898	0.26880991	0.25755236	0.28623661	0.24983096	0.26690584	0.22458227	0.23904364	0.24749184	0.32553217	0.24704175	0.25481209	0.23511629	0.24338092	0.2532129	0.27070227	0.25656193	0.25790453	0.29797184	0.25743267	0.22502384	0.25928879	0.25083932	0.27725372	0.27215624	0.25177082	0.25551844	0.25088876	0.2699244	0.25910893	0.25828993	0.27153313	0.24922146	0.26250437	0.25331417	0.2501646	0.22046065	0.28360352	0.2692326	0.24261387	0.2653271	0.24896245	0.28078735	0.26620474	0.24467562	0.27174851	0.26443467	0.24450628	0.2997705	0.27930638	0.24016997	0.24820717	0.29823253	0.24969538	0.24838234	0.24802437	0.27824396	0.24922845	0.2628203	0.27092639	0.27126399	0.28870282	0.28246185	0.2788721	0.24998535	0.27173182	0.26765063	0.25789237	0.23514083	0.27682579	0.30576074	0.23631193	0.32879248	0.28017721	0.26703018	0.25374284	0.24464826	0.25322178	0.26177791	0.31369162	0.27174839	0.27249578	0.25338075
0.26116455	0.27448976	0.27202109	0.28183061	0.24454057	0.30021709	0.28558367	0.26820844	0.26678264	0.28026944	0.27246195	0.25690892	0.25346562	0.25813574	0.2874577	0.26939046	0.26442939	0.29718709	0.24953303	0.27486846	0.23347108	0.24965225	0.2990796	0.29414639	0.23996308	0.27545008	0.29097033	0.27783474	0.27840865	0.30954453	0.23807544	0.28416002	0.25476462	0.28754756	0.27260739	0.23766007	0.28715158	0.25129321	0.24094138	0.24652186	0.25359523	0.25099111	0.2632924	0.25663778	0.26855749	0.25244904	0.26928446	0.25275689	0.26865789	0.25755236	0.28597167	0.2496774	0.26658615	0.22432601	0.2386743	0.2473281	0.32520479	0.24693161	0.25469694	0.23479287	0.24321975	0.25302756	0.27031192	0.25656193	0.25774479	0.29778636	0.25720528	0.22495583	0.25908896	0.25053218	0.27713057	0.27179599	0.25167167	0.25515795	0.25079748	0.2699244	0.25910667	0.25817722	0.27122563	0.2490579	0.2623339	0.25312418	0.24988447	0.22015874	0.28317267	0.26908696	0.24241625	0.2649996	0.24891067	0.28067842	0.2658866	0.24466649	0.27129993	0.26433054	0.24450628	0.2997708	0.27914095	0.23987751	0.24804215	0.29793468	0.24959567	0.24832794	0.24796718	0.27816379	0.24921098	0.26261741	0.27068433	0.27101764	0.28850317	0.28229937	0.27875853	0.24988653	0.27143592	0.26744419	0.25765547	0.2350003	0.27643463	0.30545077	0.23618773	0.32861793	0.2799015	0.26671538	0.25365743	0.2445239	0.253122	0.26148906	0.31342116	0.27144757	0.2724303	0.25324261
0.26099613	0.27426782	0.27169138	0.28167397	0.24447234	0.30002207	0.28518221	0.26809928	0.26658702	0.28022337	0.27246195	0.25670582	0.25337556	0.25813574	0.28725594	0.26938477	0.26419529	0.29713339	0.24948002	0.27486846	0.23319505	0.24959415	0.29863924	0.29407415	0.23989561	0.27545008	0.29083994	0.27783468	0.27824169	0.30930027	0.23805296	0.28416002	0.25471768	0.28754753	0.27260739	0.23763223	0.28715229	0.25117171	0.24072687	0.24615529	0.25329831	0.25075179	0.26300228	0.25663778	0.2683447	0.25205958	0.26897773	0.25238535	0.26850596	0.25755236	0.285707	0.24952394	0.26626685	0.22407004	0.23830554	0.24716447	0.32487774	0.24682154	0.25458181	0.23446991	0.24305868	0.25284234	0.26992217	0.25656193	0.25758517	0.29760098	0.25697809	0.22488782	0.25888929	0.25022542	0.27700749	0.27143621	0.25157258	0.25479797	0.25070623	0.2699244	0.25910443	0.25806457	0.27091849	0.24889447	0.26216355	0.25293431	0.24960464	0.21985725	0.28274247	0.26894137	0.24221879	0.26467252	0.24885891	0.28056958	0.26556888	0.24465735	0.27085209	0.26422644	0.24450628	0.2997711	0.27897564	0.23958541	0.24787726	0.29763713	0.249496	0.24827354	0.24791001	0.27808368	0.24919352	0.26241469	0.27044249	0.27077153	0.28830361	0.28213701	0.27864501	0.24978773	0.27114034	0.2672379	0.25741881	0.23485985	0.27604407	0.30514106	0.23606357	0.3284435	0.27962604	0.26640096	0.25357208	0.24439961	0.25302225	0.26120055	0.31315094	0.27114704	0.27236483	0.25310454
0.26082781	0.27404606	0.27136204	0.28151745	0.24440414	0.29982716	0.28478134	0.26799014	0.26639152	0.28017733	0.27246195	0.25650287	0.25328556	0.25813574	0.28705433	0.26937911	0.26396137	0.29707968	0.24942705	0.27486846	0.23291935	0.24953607	0.2981995	0.29400191	0.23982817	0.27545008	0.29070964	0.27783465	0.27807483	0.30905619	0.23803049	0.28416002	0.25467074	0.28754753	0.27260739	0.23760439	0.28715304	0.25105029	0.24051255	0.24578929	0.25300178	0.25051269	0.26271248	0.25663778	0.26813212	0.25167075	0.26867133	0.25201437	0.26835412	0.25755236	0.28544256	0.24937057	0.26594794	0.22381437	0.23793733	0.24700095	0.32455102	0.24671151	0.25446674	0.23414738	0.24289772	0.25265726	0.26953298	0.25656193	0.25742564	0.29741573	0.25675112	0.22481984	0.25868979	0.24991906	0.27688447	0.27107695	0.25147352	0.25443849	0.250615	0.2699244	0.25910217	0.25795195	0.2706117	0.24873112	0.26199329	0.25274459	0.24932514	0.21955617	0.28231293	0.26879588	0.24202149	0.26434585	0.24880716	0.28046075	0.26525149	0.24464822	0.27040499	0.2641224	0.24450628	0.29977143	0.27881044	0.23929366	0.24771246	0.29733989	0.24939637	0.24821915	0.24785285	0.27800357	0.24917606	0.26221213	0.27020085	0.27052563	0.28810424	0.28197473	0.27853155	0.24968898	0.27084509	0.26703176	0.25718233	0.23471949	0.27565402	0.30483171	0.23593949	0.32826912	0.27935088	0.26608691	0.25348672	0.24427536	0.25292253	0.26091236	0.31288093	0.27084687	0.27229938	0.25296652
0.26065961	0.27382445	0.27103311	0.28136101	0.24433593	0.2996324	0.28438103	0.2678811	0.26619616	0.28013128	0.27246195	0.25630006	0.25319558	0.25813574	0.28685284	0.26937345	0.26372766	0.29702598	0.24937408	0.27486846	0.23264396	0.249478	0.29776043	0.29392973	0.23976073	0.27545008	0.29057941	0.27783459	0.27790809	0.30881232	0.23800804	0.28416002	0.25462383	0.28754753	0.27260739	0.23757656	0.28715375	0.25092891	0.24029841	0.24542381	0.25270557	0.25027379	0.26242301	0.25663778	0.26791969	0.25128248	0.26836526	0.25164393	0.26820236	0.25755236	0.28517836	0.2492173	0.26562941	0.22355898	0.2375697	0.24683753	0.32422462	0.24660152	0.25435174	0.23382531	0.24273688	0.25247231	0.26914433	0.25656193	0.25726619	0.2972306	0.25652432	0.22475187	0.25849044	0.24961305	0.2767615	0.27071813	0.25137448	0.25407952	0.25052384	0.2699244	0.2590999	0.25783938	0.27030525	0.24856789	0.26182315	0.25255501	0.24904594	0.21925549	0.28188404	0.26865047	0.24182436	0.26401958	0.24875543	0.28035197	0.26493451	0.2446391	0.26995865	0.26401839	0.24450628	0.29977173	0.27864531	0.23900229	0.24754779	0.29704294	0.24929678	0.24816477	0.2477957	0.27792349	0.24915861	0.26200971	0.26995942	0.27027997	0.28790498	0.28181255	0.27841812	0.24959028	0.27055013	0.2668258	0.25694609	0.23457921	0.27526456	0.30452266	0.23581548	0.32809487	0.27907598	0.26577324	0.2534014	0.24415119	0.25282288	0.26062447	0.31261119	0.270547	0.27223396	0.2528286
0.26049149	0.27360305	0.27070457	0.28120464	0.24426776	0.29943773	0.28398126	0.26777205	0.26600093	0.28008524	0.27246195	0.25609744	0.25310564	0.25813574	0.28665149	0.26936775	0.26349419	0.29697227	0.24932112	0.27486846	0.23236892	0.24941994	0.29732201	0.29385754	0.23969331	0.27545008	0.2904492	0.27783456	0.27774143	0.30856863	0.23798557	0.28416002	0.25457692	0.28754753	0.27260739	0.23754874	0.28715447	0.25080761	0.24008447	0.24505889	0.2524097	0.25003517	0.26213384	0.25663778	0.26770744	0.25089484	0.26805958	0.25127405	0.2680507	0.25755239	0.2849144	0.24906413	0.26531124	0.22330388	0.23720264	0.24667422	0.32389855	0.24649158	0.25423676	0.23350367	0.24257612	0.25228754	0.26875624	0.25656193	0.25710687	0.29704559	0.25629774	0.22468394	0.25829124	0.24930742	0.27663857	0.27035978	0.25127551	0.25372109	0.25043267	0.2699244	0.25909767	0.25772688	0.26999915	0.24840477	0.26165313	0.25236559	0.24876705	0.21895523	0.28145579	0.26850513	0.24162738	0.26369372	0.2487037	0.28024325	0.26461789	0.24462996	0.26951304	0.26391444	0.24450628	0.29977202	0.27848029	0.23871125	0.24738322	0.29674628	0.24919723	0.24811041	0.24773857	0.27784342	0.24914114	0.26180744	0.26971823	0.27003452	0.28770587	0.28165045	0.27830473	0.2494916	0.27025551	0.26661998	0.25671005	0.23443902	0.27487561	0.30421391	0.23569153	0.32792068	0.27880132	0.26545992	0.25331613	0.24402708	0.25272325	0.26033688	0.31234166	0.27024749	0.27216855	0.25269076
0.26032349	0.27338183	0.27037644	0.28104836	0.2441996	0.29924321	0.28358206	0.26766306	0.26580587	0.28003919	0.27246195	0.25589499	0.25301573	0.25813574	0.28645027	0.26936209	0.2632609	0.2969186	0.24926816	0.27486846	0.23209418	0.2493619	0.29688421	0.29378536	0.23962592	0.27545008	0.29031909	0.2778345	0.27757487	0.30832511	0.23796311	0.28416002	0.25453001	0.28754753	0.27260739	0.2375209	0.28715518	0.25068635	0.23987071	0.2446945	0.25211421	0.24979675	0.26184499	0.25663778	0.26749536	0.2505078	0.26775423	0.25090471	0.26789913	0.25755239	0.28465071	0.24891105	0.26499349	0.22304907	0.23683615	0.24651103	0.32357281	0.2463817	0.25412187	0.23318247	0.24241549	0.25210285	0.26836872	0.25656193	0.25694764	0.29686069	0.25607136	0.22461602	0.25809219	0.24900216	0.27651569	0.27000192	0.25117657	0.25336313	0.25034156	0.2699244	0.2590954	0.2576144	0.26969337	0.24824175	0.26148322	0.25217631	0.24848847	0.21865538	0.28102821	0.26835987	0.24143057	0.26336825	0.24865198	0.28013456	0.26430166	0.24462083	0.26906815	0.26381052	0.24450628	0.29977235	0.27831537	0.23842058	0.24721876	0.29644993	0.24909772	0.24805605	0.24768145	0.2777634	0.24912369	0.26160535	0.26947722	0.26978931	0.28750688	0.28148848	0.27819142	0.24939297	0.26996121	0.26641434	0.25647426	0.23429891	0.27448723	0.30390549	0.23556764	0.3277466	0.27852696	0.26514697	0.25323087	0.24390304	0.25262365	0.26004964	0.31207237	0.2699483	0.27210313	0.25255299
0.26015562	0.27316079	0.27004871	0.28089216	0.24413146	0.29904884	0.28318343	0.26755413	0.26561093	0.27999318	0.27246195	0.25569266	0.25292584	0.25813574	0.28624922	0.26935643	0.26302782	0.29686496	0.24921523	0.27486846	0.23181978	0.24930388	0.29644707	0.29371321	0.23955853	0.27545008	0.290189	0.27783448	0.27740842	0.30808181	0.23794065	0.28416005	0.2544831	0.28754753	0.27260739	0.23749308	0.28715593	0.25056517	0.23965716	0.24433067	0.25181904	0.24955855	0.26155648	0.25663778	0.26728344	0.25012136	0.26744923	0.25053588	0.26774761	0.25755239	0.28438723	0.24875806	0.26467609	0.22279456	0.23647022	0.24634793	0.32324743	0.24627185	0.25400701	0.23286173	0.24225496	0.25191832	0.26798177	0.25656193	0.25678849	0.29667589	0.25584516	0.22454813	0.25789329	0.24869728	0.27639288	0.26964453	0.25107765	0.25300568	0.25025046	0.2699244	0.25909317	0.25750199	0.26938796	0.24807884	0.26131341	0.25198716	0.24821022	0.21835594	0.28060126	0.2682147	0.2412339	0.26304317	0.24860027	0.2800259	0.26398581	0.2446117	0.26862398	0.26370662	0.24450628	0.29977265	0.27815056	0.23813026	0.2470544	0.29615387	0.24899825	0.24800171	0.24762435	0.27768338	0.24910624	0.26140341	0.26923648	0.2695443	0.28730804	0.28132656	0.27807811	0.24929437	0.26966724	0.26620886	0.25623867	0.23415889	0.27409941	0.30359736	0.23544383	0.32757261	0.27825287	0.2648344	0.25314564	0.24377905	0.25252411	0.2597627	0.31180328	0.26964945	0.27203777	0.2524153
0.25998783	0.27293992	0.26972136	0.28073609	0.24406335	0.29885456	0.28278536	0.26744524	0.26541618	0.27994716	0.27246195	0.25549051	0.25283599	0.25813574	0.28604829	0.26935077	0.26279494	0.29681128	0.2491623	0.27486846	0.2315457	0.24924587	0.29601058	0.29364109	0.23949118	0.27545008	0.290059	0.27783442	0.27724206	0.30783871	0.23791818	0.28416005	0.25443622	0.28754753	0.27260739	0.23746526	0.28715664	0.25044402	0.23944379	0.24396737	0.25152421	0.24932058	0.26126826	0.25663778	0.26707169	0.24973549	0.26714456	0.25016761	0.26759622	0.25755239	0.28412402	0.24860516	0.26435909	0.22254035	0.23610486	0.24618495	0.32292235	0.24616207	0.25389218	0.23254141	0.24209453	0.25173393	0.26759538	0.25656193	0.25662947	0.29649121	0.2556192	0.22448024	0.25769457	0.24839278	0.27627012	0.26928759	0.2509788	0.25264874	0.25015941	0.2699244	0.2590909	0.25738963	0.2690829	0.24791603	0.26114371	0.25179815	0.24793227	0.2180569	0.28017497	0.2680696	0.2410374	0.2627185	0.24854858	0.2799173	0.26367033	0.24460258	0.26818058	0.26360279	0.24450628	0.29977295	0.27798584	0.23784028	0.24689016	0.29585809	0.24889882	0.24794738	0.24756725	0.27760339	0.24908878	0.26120162	0.26899591	0.26929954	0.28710935	0.28116477	0.27796489	0.24919581	0.2693736	0.26600352	0.25600329	0.23401894	0.27371213	0.30328956	0.23532008	0.32739872	0.27797905	0.26452219	0.25306043	0.24365513	0.2524246	0.2594761	0.31153446	0.26935095	0.27197239	0.25227767
0.25982016	0.27271923	0.26939443	0.28058007	0.24399523	0.29866043	0.28238785	0.2673364	0.26522154	0.27990115	0.27246195	0.25528854	0.25274616	0.25813574	0.28584751	0.26934507	0.26256227	0.29675764	0.24910939	0.27486846	0.23127195	0.24918786	0.29557472	0.29356897	0.23942384	0.27545008	0.28992903	0.27783439	0.27707583	0.30759579	0.23789574	0.28416005	0.25438935	0.28754753	0.27260739	0.23743746	0.28715736	0.25032294	0.2392306	0.24360462	0.25122973	0.24908285	0.26098037	0.25663778	0.2668601	0.24935023	0.26684025	0.24979989	0.26744488	0.25755239	0.28386104	0.24845237	0.26404244	0.22228642	0.23574007	0.24602208	0.32259759	0.24605232	0.25377744	0.23222154	0.24193421	0.25154966	0.26720953	0.25656193	0.25647053	0.29630667	0.25539342	0.2244124	0.25749597	0.24808864	0.27614743	0.26893115	0.25087997	0.25229231	0.2500684	0.2699244	0.25908867	0.25727731	0.26877818	0.24775334	0.26097414	0.2516093	0.24765463	0.21775828	0.27974933	0.26792458	0.24084106	0.26239425	0.2484969	0.27980873	0.26335523	0.24459344	0.2677379	0.26349899	0.24450628	0.29977328	0.27782121	0.23755066	0.24672602	0.29556262	0.24879943	0.24789307	0.24751018	0.2775234	0.24907133	0.26100001	0.26875556	0.26905498	0.28691077	0.28100303	0.2778517	0.2490973	0.26908025	0.26579833	0.25576812	0.23387907	0.27332538	0.30298209	0.23519638	0.32722491	0.27770549	0.26421037	0.25297526	0.24353127	0.25232512	0.25918978	0.31126586	0.26905274	0.27190703	0.2521401
0.25965261	0.27249873	0.26906788	0.28042415	0.24392717	0.29846641	0.28199089	0.26722759	0.26502702	0.27985516	0.27246195	0.25508669	0.25265637	0.25813574	0.28564689	0.26933941	0.26232982	0.29670399	0.24905647	0.27486846	0.23099852	0.24912988	0.29513952	0.29349688	0.23935652	0.27545008	0.28979915	0.27783433	0.27690965	0.30735305	0.23787329	0.28416005	0.25434247	0.28754753	0.27260739	0.23740964	0.2871581	0.25020194	0.23901762	0.24324238	0.25093561	0.24884534	0.26069278	0.25663778	0.26664868	0.24896558	0.2665363	0.24943271	0.26729363	0.25755242	0.28359833	0.24829966	0.26372617	0.22203277	0.23537584	0.24585931	0.32227316	0.24594264	0.25366274	0.23190211	0.24177399	0.25136554	0.26682425	0.25656193	0.25631168	0.29612222	0.25516781	0.22434455	0.25729755	0.24778487	0.27602479	0.26857519	0.25078118	0.25193638	0.24997741	0.2699244	0.2590864	0.25716504	0.2684738	0.24759075	0.26080465	0.25142056	0.24737731	0.21746008	0.27932432	0.26777965	0.24064489	0.26207039	0.24844523	0.27970022	0.26304051	0.24458431	0.26729593	0.26339522	0.24450628	0.29977357	0.27765667	0.2372614	0.246562	0.29526743	0.24870008	0.24783877	0.24745311	0.27744347	0.24905388	0.26079851	0.26851544	0.26881066	0.28671235	0.28084141	0.27773854	0.24899882	0.26878724	0.26559332	0.25553316	0.2337393	0.27293921	0.30267489	0.23507276	0.32705119	0.2774322	0.26389891	0.25289011	0.24340747	0.2522257	0.2589038	0.31099749	0.2687549	0.2718417	0.25200266
0.25948516	0.2722784	0.26874173	0.28026828	0.2438591	0.29827252	0.28159449	0.26711881	0.26483268	0.27980915	0.27246195	0.25488502	0.25256661	0.25813574	0.28544638	0.26933375	0.26209757	0.29665038	0.24900359	0.27486846	0.23072541	0.2490719	0.29470494	0.29342479	0.23928921	0.27545008	0.28966931	0.2778343	0.27674359	0.30711052	0.23785083	0.28416005	0.25429559	0.28754753	0.27260739	0.23738183	0.28715882	0.25008097	0.23880482	0.2428807	0.25064182	0.24860805	0.26040551	0.25663778	0.26643744	0.2485815	0.2662327	0.24906607	0.26714247	0.25755242	0.28333583	0.24814704	0.2634103	0.22177942	0.23501216	0.24569665	0.32194906	0.24583299	0.25354809	0.23158312	0.24161389	0.25118154	0.2664395	0.25656193	0.25615296	0.2959379	0.25494242	0.22427674	0.25709927	0.24748148	0.27590218	0.26821968	0.25068241	0.25158092	0.24988647	0.2699244	0.25908417	0.25705284	0.26816979	0.24742827	0.26063529	0.251232	0.24710028	0.21716228	0.2789	0.26763478	0.24044888	0.26174691	0.24839357	0.27959174	0.26272616	0.24457519	0.2668547	0.26329151	0.24450628	0.29977387	0.27749223	0.23697248	0.24639809	0.29497257	0.24860077	0.24778447	0.24739605	0.27736354	0.24903643	0.2605972	0.26827553	0.26856655	0.28651404	0.28067988	0.27762544	0.24890038	0.26849455	0.26538846	0.25529844	0.23359962	0.27255356	0.30236804	0.2349492	0.32687756	0.27715918	0.2635878	0.25280499	0.24328375	0.25212631	0.25861812	0.31072935	0.26845735	0.27177638	0.25186524
0.25931779	0.27205822	0.26841599	0.28011253	0.24379106	0.29807875	0.28119865	0.26701012	0.26463845	0.27976316	0.27246195	0.25468352	0.2524769	0.25813574	0.28524601	0.26932809	0.26186553	0.29659677	0.2489507	0.27486846	0.23045263	0.24901395	0.29427102	0.29335272	0.23922193	0.27545008	0.28953952	0.27783424	0.27657765	0.30686817	0.23782837	0.28416005	0.25424874	0.28754753	0.27260739	0.23735403	0.28715953	0.24996006	0.23859221	0.24251956	0.25034836	0.24837099	0.26011857	0.25663778	0.26622635	0.24819802	0.26592943	0.24869996	0.26699141	0.25755242	0.2830736	0.24799453	0.26309481	0.22152635	0.23464905	0.24553409	0.32162529	0.2457234	0.25343347	0.23126458	0.24145389	0.25099769	0.26605532	0.25656193	0.25599429	0.29575366	0.25471723	0.22420894	0.25690114	0.24717847	0.27577963	0.26786464	0.25058371	0.25122601	0.24979554	0.2699244	0.2590819	0.25694066	0.2678661	0.24726589	0.26046604	0.25104356	0.24682358	0.21686488	0.27847627	0.26749	0.24025302	0.26142386	0.24834192	0.27948329	0.26241219	0.24456605	0.26641423	0.26318783	0.24450628	0.2997742	0.2773279	0.23668392	0.24623428	0.29467797	0.24850149	0.2477302	0.24733901	0.27728364	0.24901898	0.26039603	0.26803583	0.26832265	0.28631589	0.28051844	0.27751237	0.24880198	0.26820216	0.26518375	0.25506392	0.23346001	0.27216846	0.30206147	0.23482572	0.32670406	0.27688643	0.26327705	0.25271991	0.24316008	0.25202695	0.25833276	0.31046146	0.26816016	0.27171108	0.25172794
0.25915056	0.27183825	0.26809064	0.27995688	0.24372303	0.29788512	0.28080335	0.26690143	0.26444438	0.27971721	0.27246195	0.25448218	0.2523872	0.25813574	0.2850458	0.2693224	0.26163366	0.29654315	0.24889784	0.27486846	0.23018016	0.24895599	0.29383773	0.29328069	0.23915467	0.27545008	0.28940979	0.27783421	0.2764118	0.30662602	0.23780593	0.28416005	0.25420189	0.28754753	0.27260739	0.23732622	0.28716025	0.24983923	0.23837978	0.24215896	0.25005528	0.24813417	0.25983196	0.25663778	0.26601544	0.24781513	0.26562649	0.24833441	0.26684043	0.25755242	0.28281158	0.2478421	0.26277971	0.22127359	0.2342865	0.24537165	0.32130185	0.24561386	0.25331894	0.23094645	0.241294	0.25081396	0.2656717	0.25656193	0.25583577	0.29556957	0.25449225	0.22414117	0.25670317	0.24687581	0.27565715	0.26751009	0.25048503	0.25087157	0.24970466	0.2699244	0.25907966	0.25682855	0.26756275	0.24710362	0.26029688	0.25085524	0.24654718	0.21656789	0.27805322	0.26734528	0.24005732	0.26110119	0.24829027	0.2793749	0.26209861	0.24455692	0.26597443	0.2630842	0.24450628	0.2997745	0.27716365	0.23639572	0.24607058	0.29438367	0.24840227	0.24767593	0.24728198	0.27720377	0.24900153	0.26019502	0.26779634	0.26807898	0.28611788	0.28035709	0.27739936	0.24870363	0.26791009	0.26497921	0.25482962	0.23332047	0.27178392	0.30175522	0.23470227	0.32653061	0.27661395	0.26296669	0.25263485	0.24303646	0.25192764	0.25804773	0.31019378	0.26786327	0.27164578	0.25159067
0.25898343	0.27161846	0.26776567	0.27980131	0.24365503	0.29769161	0.28040865	0.2667928	0.26425046	0.27967122	0.27246195	0.25428098	0.25229752	0.25813574	0.28484574	0.26931673	0.26140204	0.29648954	0.24884498	0.27486846	0.22990802	0.24889806	0.29340509	0.29320866	0.23908742	0.27545008	0.28928012	0.27783415	0.27624604	0.30638406	0.23778349	0.28416008	0.25415507	0.28754753	0.27260739	0.23729843	0.28716099	0.24971844	0.23816754	0.24179889	0.24976252	0.24789755	0.25954565	0.25663778	0.26580471	0.24743284	0.26532391	0.24796937	0.26668954	0.25755242	0.28254983	0.24768977	0.26246497	0.2210211	0.23392451	0.24520931	0.32097873	0.24550436	0.25320444	0.23062877	0.2411342	0.25063038	0.26528862	0.25656193	0.25567731	0.29538557	0.25426745	0.22407341	0.25650534	0.24657354	0.27553472	0.26715598	0.25038642	0.25051764	0.24961381	0.2699244	0.2590774	0.25671649	0.26725975	0.24694145	0.26012784	0.2506671	0.24627109	0.21627131	0.27763081	0.26720065	0.23986179	0.26077893	0.24823864	0.27926654	0.26178539	0.2445478	0.26553541	0.26298058	0.24450628	0.2997748	0.27699953	0.23610786	0.24590699	0.29408967	0.24830307	0.24762167	0.24722497	0.2771239	0.24898408	0.25999415	0.26755705	0.26783553	0.28591999	0.28019586	0.27728641	0.2486053	0.26761836	0.26477483	0.25459555	0.23318103	0.27139989	0.3014493	0.23457892	0.32635725	0.27634174	0.26265669	0.25254983	0.24291293	0.25182834	0.257763	0.30992633	0.26756674	0.27158052	0.25145352
0.25881642	0.27139884	0.26744109	0.2796458	0.24358703	0.29749823	0.28001446	0.26668423	0.26405668	0.27962527	0.27246195	0.25407994	0.25220791	0.25813574	0.2846458	0.26931107	0.2611706	0.29643595	0.24879213	0.27486846	0.22963619	0.24884014	0.29297307	0.29313666	0.2390202	0.27545008	0.28915054	0.27783412	0.27608037	0.3061423	0.23776105	0.28416008	0.25410822	0.28754753	0.27260739	0.23727064	0.28716171	0.24959771	0.2379555	0.24143936	0.2494701	0.24766117	0.25925964	0.25663778	0.26559412	0.24705113	0.26502168	0.24760488	0.26653871	0.25755244	0.28228831	0.24753752	0.26215059	0.2207689	0.23356308	0.24504708	0.32065591	0.24539492	0.25308999	0.23031154	0.24097452	0.25044692	0.26490611	0.25656193	0.25551897	0.29520172	0.25404286	0.22400568	0.25630766	0.24627163	0.27541235	0.26680234	0.25028783	0.25016421	0.24952298	0.2699244	0.25907516	0.25660446	0.2669571	0.2467794	0.25995892	0.25047907	0.24599531	0.21597514	0.27720901	0.26705611	0.2396664	0.26045704	0.24818702	0.27915823	0.26147252	0.24453866	0.26509708	0.26287705	0.24450628	0.29977512	0.27683547	0.23582035	0.24574351	0.29379597	0.24820392	0.24756742	0.24716796	0.27704409	0.24896665	0.25979346	0.26731801	0.26759231	0.28572226	0.28003469	0.27717349	0.24850702	0.26732692	0.26457059	0.25436166	0.23304167	0.27101642	0.30114368	0.23445562	0.326184	0.27606979	0.26234707	0.25246483	0.24278945	0.25172913	0.25747859	0.30965912	0.26727051	0.27151525	0.2513164
0.2586495	0.27117941	0.2671169	0.27949038	0.24351907	0.29730496	0.27962086	0.26657569	0.26386303	0.27957931	0.27246195	0.25387907	0.25211832	0.25813574	0.284446	0.26930541	0.26093936	0.29638237	0.24873929	0.27486846	0.22936469	0.24878223	0.29254168	0.29306465	0.23895298	0.27545008	0.28902099	0.27783406	0.27591482	0.30590072	0.23773861	0.28416008	0.2540614	0.28754753	0.27260739	0.23724285	0.28716242	0.24947704	0.23774365	0.24108034	0.24917804	0.24742502	0.25897399	0.25663778	0.26538369	0.24667001	0.26471978	0.24724092	0.266388	0.25755244	0.28202704	0.24738538	0.26183662	0.22051698	0.23320222	0.24488495	0.32033345	0.24528551	0.25297558	0.22999474	0.24081494	0.2502636	0.26452413	0.25656193	0.25536072	0.29501796	0.25381848	0.22393796	0.25611016	0.24597009	0.27529004	0.26644918	0.25018927	0.24981128	0.24943221	0.2699244	0.2590729	0.2564925	0.26665479	0.24661745	0.25979009	0.2502912	0.24571985	0.21567936	0.27678788	0.26691163	0.23947118	0.26013556	0.24813542	0.27904996	0.26116005	0.24452955	0.26465949	0.26277351	0.24450628	0.29977542	0.27667153	0.23553319	0.24558015	0.29350257	0.24810481	0.24751319	0.24711098	0.27696428	0.2489492	0.25959292	0.26707917	0.2673493	0.28552464	0.27987364	0.27706063	0.24840876	0.26703581	0.26436654	0.25412801	0.23290241	0.27063349	0.30083835	0.23433238	0.32601085	0.27579814	0.26203778	0.25237986	0.24266602	0.25162992	0.25719449	0.30939215	0.26697463	0.27145001	0.2511794
0.25848269	0.27096012	0.26679313	0.27933508	0.24345112	0.29711181	0.27922779	0.26646718	0.26366952	0.27953336	0.27246195	0.25367835	0.25202873	0.25813574	0.28424633	0.26929972	0.26070833	0.29632881	0.24868646	0.27486846	0.22909352	0.24872434	0.29211095	0.29299268	0.23888579	0.27545008	0.28889149	0.27783403	0.27574936	0.30565932	0.23771617	0.28416008	0.25401458	0.28754753	0.27260739	0.23721506	0.28716317	0.24935643	0.23753197	0.24072188	0.2488863	0.24718909	0.2586886	0.25663778	0.26517347	0.24628948	0.26441824	0.24687751	0.26623735	0.25755244	0.28176603	0.24723333	0.26152301	0.22026536	0.23284191	0.24472295	0.32001129	0.24517617	0.25286126	0.22967838	0.24065547	0.25008041	0.26414272	0.25656193	0.25520256	0.29483432	0.25359428	0.22387028	0.25591278	0.24566892	0.27516776	0.2660965	0.25009075	0.24945885	0.24934144	0.2699244	0.25907066	0.25638056	0.26635283	0.24645559	0.25962141	0.25010347	0.24544469	0.21538401	0.27636737	0.26676723	0.23927613	0.2598145	0.24808381	0.27894172	0.26084796	0.24452041	0.26422262	0.26267004	0.24450628	0.29977572	0.27650768	0.23524638	0.24541688	0.29320946	0.24800573	0.24745896	0.247054	0.2768845	0.24893175	0.25939253	0.26684055	0.26710653	0.28532717	0.27971265	0.2769478	0.24831057	0.26674503	0.2641626	0.25389457	0.23276322	0.27025113	0.30053335	0.23420921	0.32583776	0.27552673	0.26172888	0.2522949	0.24254267	0.25153077	0.25691068	0.30912539	0.26667908	0.27138478	0.25104243
0.25831598	0.27074105	0.26646975	0.27917984	0.24338318	0.29691881	0.27883527	0.26635873	0.26347616	0.27948743	0.27246195	0.25347778	0.25193921	0.25813574	0.28404683	0.26929405	0.26047751	0.29627523	0.24863365	0.27486846	0.22882266	0.24866647	0.29168084	0.29292074	0.23881863	0.27545008	0.28876206	0.27783397	0.27558401	0.30541813	0.23769373	0.28416008	0.25396779	0.2875475	0.27260739	0.23718727	0.28716388	0.24923588	0.2373205	0.24036396	0.24859492	0.24695338	0.25840357	0.25663778	0.26496339	0.24590954	0.26411703	0.24651462	0.26608679	0.25755244	0.28150523	0.24708138	0.26120976	0.22001402	0.23248215	0.24456103	0.31968948	0.24506687	0.25274697	0.22936244	0.2404961	0.24989736	0.26376185	0.25656193	0.25504452	0.29465079	0.25337029	0.2238026	0.25571558	0.24536812	0.27504554	0.2657443	0.24999227	0.24910691	0.24925072	0.2699244	0.2590684	0.25626868	0.2660512	0.24629386	0.25945279	0.24991588	0.24516983	0.21508905	0.27594751	0.2666229	0.23908122	0.25949383	0.24803223	0.27883354	0.26053622	0.24451129	0.26378646	0.26256663	0.24450628	0.29977605	0.27634394	0.23495992	0.24525373	0.29291663	0.2479067	0.24740475	0.24699704	0.27680472	0.24891432	0.25919229	0.26660213	0.26686397	0.28512985	0.27955177	0.27683502	0.2482124	0.26645455	0.26395887	0.25366133	0.2326241	0.26986927	0.30022866	0.23408611	0.32566479	0.27525559	0.26142034	0.25220999	0.24241938	0.25143164	0.25662723	0.30885887	0.26638383	0.27131957	0.25090557
0.25814939	0.27052212	0.26614675	0.27902469	0.24331528	0.29672593	0.27844331	0.26625034	0.26328295	0.27944148	0.27246195	0.25327739	0.25184971	0.25813574	0.28384745	0.26928839	0.2602469	0.2962217	0.24858084	0.27486846	0.22855213	0.24860859	0.29125136	0.2928488	0.23875147	0.27545008	0.28863266	0.27783394	0.27541876	0.30517712	0.2376713	0.28416008	0.253921	0.2875475	0.27260739	0.23715949	0.2871646	0.24911539	0.23710921	0.24000655	0.24830388	0.2467179	0.25811881	0.25663778	0.26475346	0.24553019	0.26381618	0.24615225	0.26593632	0.25755244	0.28124467	0.24692951	0.26089689	0.21976298	0.23212294	0.24439923	0.31936797	0.24495761	0.25263274	0.22904694	0.24033684	0.24971443	0.26338154	0.25656193	0.25488654	0.29446736	0.25314647	0.22373495	0.25551853	0.24506769	0.27492338	0.26539254	0.24989383	0.24875547	0.24916004	0.2699244	0.25906616	0.25615686	0.2657499	0.24613222	0.25928432	0.24972843	0.24489528	0.21479449	0.27552828	0.26647866	0.23888648	0.25917354	0.24798065	0.27872539	0.26022488	0.24450216	0.26335102	0.26246321	0.24450628	0.29977635	0.27618027	0.23467381	0.24509068	0.29262409	0.2478077	0.24735056	0.24694009	0.27672499	0.24889688	0.25899222	0.26636392	0.26662162	0.28493264	0.27939099	0.27672228	0.24811427	0.26616439	0.26375526	0.25342834	0.23248507	0.26948798	0.29992428	0.23396307	0.32549191	0.27498469	0.26111215	0.25212511	0.24229614	0.25133255	0.25634405	0.30859259	0.26608893	0.27125439	0.25076875
0.25798291	0.2703034	0.26582414	0.27886963	0.24324739	0.29653317	0.27805188	0.26614198	0.26308987	0.27939555	0.27246195	0.25307715	0.25176024	0.25813574	0.28364822	0.26928273	0.2600165	0.29616815	0.24852805	0.27486846	0.22828192	0.24855074	0.29082251	0.29277688	0.23868434	0.27545008	0.28850335	0.27783388	0.27525359	0.30493629	0.23764886	0.28416008	0.25387421	0.2875475	0.27260739	0.2371317	0.28716534	0.24899496	0.23689811	0.23964968	0.24801317	0.24648264	0.2578344	0.25663778	0.26454371	0.24515142	0.26351565	0.24579044	0.26578593	0.25755247	0.28098437	0.24677774	0.26058441	0.21951221	0.2317643	0.24423754	0.3190468	0.24484842	0.25251853	0.22873189	0.24017769	0.24953166	0.26300177	0.25656193	0.2547287	0.29428408	0.25292286	0.22366731	0.25532159	0.24476762	0.27480128	0.26504123	0.24979542	0.24840452	0.24906938	0.2699244	0.2590639	0.25604507	0.26544896	0.24597071	0.25911593	0.24954112	0.24462105	0.21450034	0.27510971	0.2663345	0.2386919	0.25885364	0.24792908	0.27861729	0.25991389	0.24449304	0.26291633	0.26235989	0.24450628	0.29977664	0.27601671	0.23438805	0.24492775	0.29233184	0.24770875	0.24729638	0.24688315	0.27664527	0.24887943	0.25879228	0.26612592	0.26637951	0.28473556	0.2792303	0.2766096	0.24801618	0.26587456	0.2635518	0.25319552	0.23234613	0.26910719	0.29962018	0.23384009	0.32531911	0.27471408	0.26080436	0.25204027	0.24217299	0.25123352	0.25606123	0.30832651	0.26579434	0.27118921	0.25063205
0.25781652	0.27008483	0.26550192	0.27871466	0.24317952	0.29634053	0.27766103	0.26603365	0.26289696	0.27934965	0.27246195	0.25287709	0.25167081	0.25813574	0.28344911	0.26927707	0.25978628	0.29611462	0.24847527	0.27486846	0.22801201	0.24849291	0.29039431	0.29270497	0.23861723	0.27545008	0.2883741	0.27783382	0.27508852	0.30469567	0.23762643	0.28416011	0.25382742	0.2875475	0.27260739	0.23710392	0.28716606	0.24887457	0.2366872	0.23929334	0.2477228	0.24624762	0.2575503	0.25663778	0.26433414	0.24477322	0.26321548	0.24542914	0.26563561	0.25755247	0.28072429	0.24662606	0.26027229	0.21926174	0.23140621	0.24407595	0.31872594	0.24473925	0.25240439	0.22841725	0.24001864	0.249349	0.26262254	0.25656193	0.25457093	0.29410088	0.25269946	0.2235997	0.25512484	0.24446793	0.27467924	0.2646904	0.24969706	0.24805407	0.24897876	0.2699244	0.25906166	0.25593334	0.26514837	0.24580929	0.25894767	0.24935395	0.24434713	0.21420659	0.27469176	0.26619044	0.23849747	0.25853416	0.24787752	0.27850923	0.25960329	0.2444839	0.26248232	0.26225656	0.24450628	0.29977697	0.27585325	0.23410264	0.24476492	0.2920399	0.24760984	0.2472422	0.24682623	0.27656558	0.248862	0.25859252	0.26588815	0.2661376	0.28453866	0.27906969	0.27649695	0.24791813	0.26558504	0.26334852	0.25296295	0.23220727	0.26872697	0.29931644	0.23371719	0.32514641	0.27444375	0.26049688	0.25195542	0.24204987	0.25113451	0.25577867	0.30806068	0.2655001	0.27112404	0.2504954
0.25765026	0.26986647	0.26518008	0.27855974	0.24311166	0.29614803	0.27727073	0.26592538	0.26270413	0.27930373	0.27246195	0.25267714	0.2515814	0.25813574	0.28325015	0.26927137	0.25955629	0.2960611	0.2484225	0.27486846	0.22774243	0.24843508	0.2899667	0.29263309	0.23855014	0.27545008	0.2882449	0.27783379	0.27492356	0.30445522	0.23760401	0.28416011	0.25378066	0.2875475	0.27260739	0.23707616	0.28716677	0.24875426	0.23647647	0.23893753	0.24743278	0.24601281	0.25726649	0.25663778	0.26412472	0.24439561	0.26291567	0.24506839	0.26548541	0.25755247	0.28046447	0.24647449	0.25996056	0.21901155	0.23104867	0.24391447	0.31840542	0.24463014	0.25229031	0.22810306	0.23985969	0.24916649	0.26224387	0.25656193	0.25441328	0.2939178	0.25247627	0.22353211	0.25492823	0.24416859	0.27455723	0.26434004	0.24959874	0.24770412	0.24888818	0.2699244	0.2590594	0.25582168	0.26484808	0.24564797	0.2587795	0.24916692	0.2440735	0.21391325	0.27427444	0.26604643	0.2383032	0.25821504	0.24782598	0.27840123	0.25929305	0.24447478	0.26204905	0.2621533	0.24450628	0.29977727	0.2756899	0.23381756	0.2446022	0.29174823	0.24751095	0.24718803	0.24676932	0.27648592	0.24884456	0.2583929	0.2656506	0.26589593	0.28434184	0.27890918	0.27638435	0.24782012	0.26529583	0.26314542	0.25273058	0.23206849	0.26834726	0.29901296	0.23359433	0.32497379	0.27417368	0.2601898	0.25187063	0.24192683	0.25103554	0.25549647	0.30779508	0.26520616	0.27105889	0.25035882
0.25748411	0.26964825	0.26485863	0.27840495	0.24304383	0.29595563	0.27688095	0.26581714	0.26251149	0.27925783	0.27246195	0.25247738	0.25149202	0.25813574	0.28305134	0.26926571	0.25932649	0.29600757	0.24836974	0.27486846	0.22747318	0.24837726	0.28953975	0.29256123	0.23848306	0.27545008	0.28811577	0.27783373	0.2747587	0.30421498	0.23758158	0.28416011	0.2537339	0.2875475	0.27260739	0.23704839	0.28716749	0.248634	0.23626593	0.23858225	0.24714309	0.24577822	0.25698301	0.25663778	0.26391548	0.2440186	0.26261616	0.24470817	0.26533526	0.25755247	0.28020489	0.24632299	0.25964919	0.21876164	0.23069169	0.24375311	0.31808519	0.2445211	0.25217628	0.22778928	0.23970085	0.2489841	0.26186574	0.25656193	0.25425571	0.29373485	0.25225326	0.22346455	0.25473177	0.24386963	0.27443528	0.26399016	0.24950045	0.24735466	0.24879761	0.2699244	0.25905713	0.25571004	0.26454818	0.24548677	0.25861147	0.24898003	0.24380018	0.21362031	0.27385777	0.26590249	0.23810908	0.25789633	0.24777445	0.27829325	0.25898317	0.24446566	0.26161647	0.26205006	0.24450628	0.29977757	0.27552661	0.23353285	0.24443959	0.29145688	0.24741212	0.24713388	0.24671243	0.27640626	0.24882713	0.25819343	0.26541322	0.26565444	0.28414521	0.27874875	0.27627182	0.24772215	0.26500693	0.26294243	0.25249842	0.23192981	0.26796812	0.29870981	0.23347156	0.3248013	0.27390388	0.25988308	0.25178584	0.24180385	0.25093663	0.25521454	0.30752969	0.26491255	0.27099377	0.25022233
0.25731805	0.26943022	0.2645376	0.27825025	0.24297601	0.29576337	0.27649173	0.26570895	0.262319	0.27921194	0.27246195	0.25227779	0.25140268	0.25813574	0.28285268	0.26926005	0.25909689	0.29595408	0.24831699	0.27486846	0.22720423	0.24831946	0.28911343	0.29248938	0.238416	0.27545008	0.28798667	0.2778337	0.27459395	0.3039749	0.23755915	0.28416011	0.25368714	0.2875475	0.27260739	0.23702063	0.28716823	0.2485138	0.23605557	0.2382275	0.24685374	0.24554387	0.25669983	0.25663778	0.26370639	0.24364217	0.26231703	0.24434847	0.26518521	0.25755247	0.27994555	0.24617159	0.2593382	0.21851203	0.23033525	0.24359183	0.31776533	0.24441208	0.25206232	0.22747596	0.23954211	0.24880186	0.26148817	0.25656193	0.25409824	0.29355201	0.25203043	0.22339699	0.2545355	0.24357103	0.27431339	0.2636407	0.24940221	0.24700569	0.2487071	0.2699244	0.2590549	0.25559846	0.26424858	0.24532565	0.2584435	0.24879327	0.24352716	0.21332775	0.27344173	0.26575863	0.23791513	0.25757805	0.24772292	0.27818531	0.25867367	0.24445653	0.26118463	0.26194689	0.24450628	0.2997779	0.27536345	0.23324847	0.24427707	0.2911658	0.24731332	0.24707974	0.24665554	0.27632663	0.2488097	0.25799412	0.26517609	0.26541322	0.28394869	0.27858841	0.27615932	0.24762422	0.26471835	0.26273963	0.25226647	0.2317912	0.26758951	0.29840696	0.23334883	0.32462886	0.27363431	0.25957671	0.25170112	0.24168094	0.25083774	0.25493294	0.30726454	0.26461929	0.27092865	0.25008589
0.25715208	0.26921237	0.26421693	0.2780956	0.24290821	0.29557124	0.27610308	0.2656008	0.26212662	0.27916604	0.27246195	0.25207832	0.25131336	0.25813574	0.28265414	0.26925439	0.2588675	0.29590058	0.24826425	0.27486846	0.22693561	0.24826169	0.28868774	0.29241756	0.23834896	0.27545008	0.28785765	0.27783364	0.27442929	0.30373505	0.23753673	0.28416011	0.25364041	0.2875475	0.27260739	0.23699287	0.28716895	0.24839365	0.23584542	0.23787327	0.24656473	0.24530973	0.25641698	0.25663778	0.26349747	0.2432663	0.2620182	0.24398929	0.26503527	0.2575525	0.27968642	0.24602029	0.2590276	0.21826269	0.22997937	0.24343067	0.31744576	0.24430312	0.25194839	0.22716305	0.23938349	0.24861974	0.26111111	0.25656193	0.25394088	0.29336929	0.25180781	0.22332945	0.25433934	0.2432728	0.27419156	0.26329175	0.24930401	0.24665721	0.24861661	0.2699244	0.25905263	0.25548694	0.26394933	0.24516466	0.25827569	0.24860667	0.24325445	0.21303561	0.27302632	0.26561487	0.23772134	0.25726011	0.24767141	0.27807742	0.25836456	0.24444741	0.26075348	0.26184374	0.24450628	0.29977819	0.27520037	0.23296446	0.24411468	0.29087502	0.24721457	0.24702562	0.24659868	0.27624702	0.24879226	0.25779498	0.26493916	0.26517218	0.28375229	0.2784282	0.27604684	0.24752632	0.26443008	0.26253694	0.25203475	0.23165266	0.26721141	0.29810444	0.23322618	0.32445651	0.27336505	0.2592707	0.25161639	0.24155809	0.25073889	0.25465167	0.30699962	0.26432633	0.27086353	0.24994953
0.25698626	0.26899469	0.26389667	0.27794105	0.24284044	0.29537925	0.27571496	0.26549271	0.2619344	0.27912018	0.27246195	0.25187904	0.25122407	0.25813574	0.28245574	0.26924872	0.25863829	0.29584712	0.24821153	0.27486846	0.22666731	0.24820392	0.28826267	0.29234573	0.23828195	0.27545008	0.28772867	0.27783361	0.27426472	0.30349535	0.23751432	0.28416011	0.25359368	0.2875475	0.27260739	0.2369651	0.28716967	0.24827357	0.23563543	0.23751958	0.24627607	0.24507582	0.25613442	0.25663778	0.26328871	0.24289103	0.26171973	0.24363065	0.26488537	0.2575525	0.27942756	0.24586909	0.25871733	0.21801364	0.22962403	0.24326962	0.31712651	0.24419421	0.25183451	0.22685058	0.23922497	0.24843775	0.26073462	0.25656193	0.25378358	0.29318666	0.25158539	0.22326195	0.25414333	0.24297494	0.27406979	0.26294324	0.24920584	0.24630922	0.24852614	0.2699244	0.2590504	0.25537544	0.26365045	0.24500377	0.25810796	0.24842019	0.24298206	0.21274386	0.27261153	0.26547119	0.23752771	0.2569426	0.24761991	0.27796957	0.25805581	0.24443829	0.26032308	0.26174062	0.24450628	0.29977849	0.27503741	0.23268077	0.24395239	0.2905845	0.24711585	0.2469715	0.24654181	0.27616745	0.24877483	0.25759596	0.26470244	0.26493138	0.28355607	0.27826804	0.27593443	0.24742846	0.26414213	0.26233447	0.25180322	0.23151422	0.26683387	0.29780218	0.23310359	0.32428429	0.27309602	0.25896508	0.25153172	0.24143529	0.25064009	0.25437069	0.30673495	0.2640337	0.27079844	0.24981326
0.25682053	0.26877719	0.26357681	0.27778661	0.24277267	0.29518735	0.27532738	0.26538467	0.26174229	0.27907428	0.27246195	0.2516799	0.25113484	0.25813574	0.28225747	0.26924303	0.25840932	0.29579362	0.24815883	0.27486846	0.22639932	0.24814615	0.28783822	0.29227394	0.23821494	0.27545008	0.28759977	0.27783355	0.27410024	0.30325586	0.23749189	0.28416011	0.25354695	0.2875475	0.27260739	0.23693734	0.28717041	0.24815354	0.23542564	0.2371664	0.24598774	0.24484213	0.25585219	0.25663778	0.26308012	0.24251632	0.26142162	0.24327253	0.26473558	0.2575525	0.27916893	0.24571796	0.25840747	0.21776487	0.22926925	0.24310867	0.31680757	0.24408534	0.25172067	0.22653854	0.23906654	0.24825591	0.26035866	0.25656193	0.25362641	0.29300416	0.25136319	0.22319447	0.25394747	0.24267744	0.27394807	0.26259518	0.2491077	0.24596173	0.24843572	0.2699244	0.25904813	0.25526401	0.26335186	0.24484299	0.25794035	0.24823387	0.24270996	0.21245253	0.27219737	0.26532757	0.23733422	0.25662544	0.24756841	0.27786174	0.25774741	0.24442916	0.25989336	0.26163757	0.24450628	0.29977882	0.27487451	0.23239744	0.24379022	0.29029432	0.24701717	0.2469174	0.24648498	0.27608791	0.24875739	0.25739712	0.26446593	0.26469079	0.28335994	0.278108	0.27582207	0.24733064	0.26385447	0.26213211	0.25157192	0.23137586	0.26645684	0.29750025	0.23298107	0.32411212	0.27282727	0.25865978	0.25144705	0.24131256	0.25054133	0.25409001	0.30647048	0.2637414	0.27073339	0.24967705
0.25665489	0.26855987	0.26325729	0.27763224	0.24270493	0.29499561	0.27494034	0.26527664	0.26155037	0.27902842	0.27246195	0.25148094	0.25104561	0.25813574	0.28205934	0.26923737	0.25818053	0.29574016	0.24810612	0.27486846	0.22613165	0.2480884	0.2874144	0.29220214	0.23814796	0.27545008	0.28747091	0.27783352	0.27393588	0.30301657	0.23746948	0.28416014	0.25350022	0.2875475	0.27260739	0.2369096	0.28717113	0.24803357	0.23521604	0.23681375	0.24569975	0.24460866	0.25557026	0.25663778	0.26287171	0.2421422	0.26112384	0.24291494	0.26458588	0.2575525	0.27891055	0.24556693	0.25809795	0.21751639	0.22891502	0.24294783	0.31648898	0.24397653	0.25160691	0.22622693	0.23890823	0.24807419	0.25998324	0.25656193	0.25346935	0.29282176	0.25114116	0.22312699	0.25375178	0.24238029	0.27382639	0.26224759	0.24900962	0.24561472	0.24834533	0.2699244	0.2590459	0.25515261	0.26305363	0.24468231	0.25777283	0.24804768	0.24243817	0.21216159	0.27178383	0.26518402	0.23714091	0.2563087	0.24751695	0.27775398	0.25743937	0.24442004	0.25946435	0.26153454	0.24450628	0.29977912	0.27471173	0.23211445	0.24362814	0.2900044	0.24691853	0.24686332	0.24642815	0.27600837	0.24873997	0.25719842	0.26422966	0.26445043	0.28316396	0.27794805	0.27570975	0.24723285	0.26356715	0.26192993	0.25134084	0.23123758	0.26608038	0.29719865	0.23285861	0.32394007	0.27255878	0.25835484	0.25136241	0.2411899	0.25044259	0.25380963	0.30620626	0.2634494	0.27066833	0.24954093
0.25648937	0.26834273	0.2629382	0.27747792	0.24263722	0.29480395	0.27455387	0.2651687	0.26135856	0.27898258	0.27246195	0.25128213	0.25095645	0.25813574	0.28186136	0.26923171	0.25795195	0.29568672	0.24805343	0.27486846	0.22586429	0.24803068	0.28699121	0.29213038	0.23808099	0.27545008	0.2873421	0.27783346	0.27377161	0.30277744	0.23744707	0.28416014	0.25345352	0.2875475	0.27260739	0.23688184	0.28717184	0.24791366	0.23500662	0.23646164	0.24541208	0.24437541	0.25528866	0.25663778	0.26266345	0.24176866	0.26082638	0.24255788	0.26443624	0.2575525	0.2786524	0.245416	0.25778884	0.21726818	0.22856133	0.24278711	0.31617069	0.24386777	0.25149319	0.22591574	0.23875003	0.2478926	0.25960839	0.25656193	0.25331235	0.29263949	0.25091931	0.22305955	0.25355622	0.24208352	0.27370477	0.26190045	0.24891157	0.24526821	0.24825497	0.2699244	0.25904363	0.25504127	0.26275575	0.24452174	0.25760543	0.24786162	0.24216668	0.21187103	0.27137095	0.26504058	0.23694775	0.25599235	0.24746548	0.27764627	0.25713173	0.24441092	0.25903606	0.26143155	0.24450628	0.29977942	0.27454904	0.2318318	0.24346618	0.28971475	0.24681993	0.24680923	0.24637133	0.27592885	0.24872254	0.25699988	0.26399356	0.26421028	0.28296813	0.27778816	0.27559748	0.24713512	0.26328015	0.2617279	0.25110996	0.23109938	0.26570442	0.29689732	0.23273621	0.32376808	0.27229056	0.25805029	0.25127783	0.24106729	0.25034389	0.25352961	0.30594224	0.26315776	0.2706033	0.24940488
0.25632396	0.26812574	0.26261947	0.27732372	0.24256951	0.29461244	0.27416793	0.26506075	0.2611669	0.27893671	0.27246195	0.25108346	0.25086728	0.25813574	0.28166354	0.26922604	0.25772357	0.29563326	0.24800074	0.27486846	0.22559726	0.24797297	0.28656864	0.29205865	0.23801406	0.27545008	0.28721339	0.27783343	0.27360743	0.30253851	0.23742466	0.28416014	0.25340682	0.2875475	0.27260739	0.23685409	0.28717256	0.24779381	0.23479739	0.23611003	0.24512477	0.2441424	0.25500736	0.25663778	0.26245537	0.24139568	0.26052925	0.24220134	0.2642867	0.25755253	0.27839449	0.24526516	0.25748006	0.21702027	0.22820818	0.24262647	0.31585273	0.24375905	0.25137952	0.22560498	0.23859191	0.24771115	0.25923407	0.25656193	0.25315547	0.29245734	0.25069767	0.22299212	0.25336084	0.24178711	0.2735832	0.26155379	0.24881355	0.24492219	0.24816465	0.2699244	0.2590414	0.25492999	0.26245821	0.24436127	0.25743815	0.24767572	0.24189551	0.21158089	0.27095869	0.26489717	0.23675475	0.25567639	0.24741401	0.27753857	0.25682443	0.2444018	0.25860846	0.26132861	0.24450628	0.29977974	0.27438644	0.2315495	0.24330433	0.28942543	0.24672137	0.24675517	0.24631453	0.27584937	0.24870512	0.25680149	0.26375768	0.26397035	0.28277242	0.27762839	0.27548525	0.24703741	0.26299345	0.26152602	0.25087929	0.23096126	0.265329	0.29659632	0.23261389	0.32359621	0.2720226	0.25774607	0.25119326	0.24094474	0.25024524	0.25324985	0.30567846	0.26286641	0.27053827	0.24926889
0.25615865	0.26790896	0.26230115	0.27716962	0.24250183	0.29442108	0.27378252	0.26495287	0.26097536	0.27889088	0.27246195	0.25088495	0.25077817	0.25813574	0.28146583	0.26922038	0.2574954	0.29557982	0.24794808	0.27486846	0.22533053	0.24791525	0.2861467	0.29198691	0.23794714	0.27545008	0.2870847	0.27783337	0.27344334	0.3022998	0.23740225	0.28416014	0.25336012	0.2875475	0.27260739	0.23682635	0.2871733	0.247674	0.23458834	0.23575896	0.24483779	0.2439096	0.25472635	0.25663778	0.26224744	0.24102329	0.26023248	0.24184532	0.26413727	0.25755253	0.27813682	0.24511442	0.25717166	0.21677265	0.22785559	0.24246596	0.3155351	0.24365038	0.25126588	0.22529465	0.23843391	0.24752983	0.25886026	0.25656193	0.25299868	0.29227528	0.25047624	0.22292471	0.2531656	0.24149106	0.2734617	0.26120758	0.24871558	0.24457665	0.24807435	0.2699244	0.25903913	0.25481874	0.26216099	0.2442009	0.25727099	0.24748994	0.24162462	0.21129113	0.27054703	0.26475388	0.23656189	0.25536081	0.24736257	0.27743092	0.25651753	0.24439268	0.25818157	0.2612257	0.24450628	0.29978004	0.27422395	0.23126754	0.24314258	0.28913638	0.24662285	0.24670111	0.24625772	0.27576992	0.24868768	0.25660324	0.26352203	0.26373065	0.28257686	0.27746871	0.27537307	0.24693975	0.26270705	0.26132429	0.25064883	0.23082323	0.26495409	0.29629561	0.23249163	0.32342443	0.27175492	0.25744224	0.25110871	0.24082227	0.25014663	0.25297043	0.30541492	0.26257542	0.27047327	0.24913298
0.25599346	0.26769233	0.26198319	0.2770156	0.24243416	0.29422981	0.27339765	0.26484504	0.26078397	0.27884504	0.27246195	0.25068659	0.25068906	0.25813574	0.28126827	0.26921469	0.25726742	0.29552642	0.24789542	0.27486846	0.22506413	0.24785756	0.28572536	0.29191521	0.23788023	0.27545008	0.28695607	0.27783334	0.27327937	0.30206123	0.23737985	0.28416014	0.25331345	0.2875475	0.27260739	0.23679861	0.28717402	0.24755427	0.23437949	0.23540841	0.24455114	0.24367702	0.25444567	0.25663778	0.26203969	0.24065147	0.25993606	0.24148984	0.2639879	0.25755253	0.27787939	0.24496377	0.25686365	0.21652529	0.22750354	0.24230553	0.31521776	0.24354176	0.25115231	0.22498475	0.23827602	0.24734865	0.25848702	0.25656193	0.25284201	0.29209334	0.25025499	0.22285733	0.25297049	0.24119538	0.27334023	0.26086184	0.24861765	0.2442316	0.2479841	0.2699244	0.2590369	0.25470755	0.2618641	0.24404064	0.25710392	0.24730431	0.24135405	0.21100178	0.27013603	0.26461065	0.23636921	0.25504565	0.24731113	0.27732334	0.25621098	0.24438354	0.2577554	0.26112282	0.24450628	0.29978034	0.27406156	0.23098592	0.24298093	0.28884763	0.24652436	0.24664707	0.24620095	0.27569047	0.24867027	0.25640517	0.26328656	0.26349112	0.28238145	0.27730912	0.27526093	0.24684213	0.26242098	0.2611227	0.25041857	0.23068529	0.26457974	0.29599521	0.23236942	0.32325274	0.27148747	0.25713876	0.25102419	0.24069984	0.25004807	0.2526913	0.30515158	0.26228473	0.27040827	0.24899715
0.25582835	0.26747587	0.26166564	0.27686164	0.24236651	0.29403865	0.27301335	0.26473725	0.26059273	0.27879921	0.27246195	0.2504884	0.25060001	0.25813574	0.28107083	0.26920903	0.25703964	0.29547298	0.24784277	0.27486846	0.22479804	0.24779989	0.28530467	0.29184353	0.23781334	0.27545008	0.2868275	0.27783328	0.27311552	0.30182287	0.23735744	0.28416014	0.25326678	0.2875475	0.27260739	0.23677088	0.28717473	0.24743459	0.23417082	0.23505837	0.24426483	0.24344465	0.25416529	0.25663778	0.26183209	0.24028023	0.25963995	0.24113487	0.26383859	0.25755253	0.27762219	0.24481319	0.256556	0.21627823	0.22715203	0.24214523	0.31490076	0.24343319	0.25103879	0.22467528	0.23811823	0.2471676	0.25811431	0.25656193	0.2526854	0.29191154	0.25003394	0.22278996	0.25277555	0.24090005	0.27321884	0.26051652	0.24851975	0.24388704	0.24789387	0.2699244	0.25903463	0.25459641	0.26156756	0.24388048	0.25693694	0.24711882	0.24108379	0.21071282	0.26972562	0.26446751	0.23617667	0.25473085	0.24725969	0.27721578	0.25590479	0.24437442	0.25732991	0.26102	0.24450628	0.29978067	0.27389926	0.23070465	0.2428194	0.28855917	0.24642593	0.24659304	0.24614419	0.27561104	0.24865285	0.25620723	0.26305133	0.26325184	0.28218615	0.27714962	0.27514884	0.24674454	0.26213521	0.2609213	0.25018856	0.23054743	0.2642059	0.29569513	0.23224728	0.32308114	0.27122033	0.25683561	0.2509397	0.24057749	0.24994953	0.25241247	0.30488849	0.26199433	0.2703433	0.24886139
0.25566337	0.26725963	0.26134846	0.27670777	0.24229889	0.29384765	0.27262956	0.26462951	0.26040164	0.2787534	0.27246195	0.25029036	0.25051099	0.25813574	0.28087357	0.26920336	0.25681207	0.29541957	0.24779014	0.27486846	0.22453226	0.24774222	0.28488457	0.29177186	0.23774648	0.27545008	0.286699	0.27783325	0.27295172	0.30158469	0.23733504	0.28416014	0.25322011	0.28754747	0.27260739	0.23674314	0.28717548	0.24731497	0.23396233	0.23470886	0.24397884	0.24321252	0.25388524	0.25663778	0.26162463	0.23990956	0.25934419	0.24078043	0.2636894	0.25755253	0.27736524	0.24466273	0.25624871	0.21603143	0.22680107	0.24198502	0.31458408	0.24332467	0.25092533	0.22436623	0.23796055	0.24698667	0.25774214	0.25656193	0.25252891	0.29172981	0.24981309	0.22272262	0.25258076	0.24060509	0.27309749	0.26017171	0.24842189	0.24354297	0.24780367	0.2699244	0.2590324	0.25448531	0.26127133	0.24372044	0.2567701	0.24693346	0.24081381	0.21042426	0.26931587	0.26432443	0.2359843	0.25441644	0.24720828	0.27710825	0.25559896	0.2443653	0.25690514	0.26091722	0.24450628	0.29978096	0.27373704	0.23042373	0.24265797	0.28827098	0.24632752	0.24653901	0.24608743	0.27553165	0.24863543	0.25600946	0.26281631	0.2630128	0.28199098	0.27699021	0.27503678	0.246647	0.26184976	0.26072004	0.24995874	0.23040964	0.2638326	0.29539531	0.23212521	0.32290962	0.27095342	0.25653285	0.25085524	0.2404552	0.24985103	0.25213397	0.30462563	0.2617043	0.27027833	0.24872571
0.25549847	0.26704353	0.26103166	0.27655399	0.24223128	0.29365677	0.27224633	0.26452181	0.26021066	0.27870759	0.27246195	0.25009251	0.250422	0.25813574	0.28067639	0.2691977	0.2565847	0.2953662	0.24773751	0.27486846	0.2242668	0.24768457	0.2844651	0.29170018	0.23767962	0.27545008	0.28657055	0.27783319	0.27278805	0.30134672	0.23731263	0.28416017	0.25317344	0.28754747	0.27260739	0.23671541	0.28717619	0.24719541	0.23375402	0.23435986	0.2436932	0.24298061	0.25360548	0.25663778	0.26141739	0.23953946	0.25904879	0.2404265	0.26354027	0.25755256	0.27710852	0.24451235	0.25594178	0.21578494	0.22645064	0.24182492	0.31426772	0.24321619	0.25081193	0.2240576	0.23780297	0.24680589	0.2573705	0.25656193	0.2523725	0.29154822	0.24959244	0.22265528	0.25238609	0.24031049	0.27297619	0.25982732	0.24832407	0.24319938	0.24771352	0.2699244	0.25903013	0.25437427	0.26097548	0.24356049	0.25660336	0.24674825	0.24054414	0.21013609	0.26890671	0.26418144	0.23579207	0.25410241	0.24715687	0.27700078	0.25529352	0.24435619	0.25648108	0.26081449	0.24450628	0.29978126	0.27357492	0.23014314	0.24249665	0.28798309	0.24622916	0.24648501	0.24603069	0.27545229	0.24861801	0.25581184	0.2625815	0.26277396	0.28179595	0.27683091	0.27492478	0.24654949	0.26156461	0.26051894	0.24972913	0.23027194	0.26345983	0.29509583	0.2320032	0.3227382	0.27068678	0.25623041	0.25077081	0.24033296	0.24975257	0.25185576	0.30436298	0.26141456	0.2702134	0.2485901
0.25533372	0.26682758	0.26071525	0.2764003	0.24216369	0.293466	0.27186364	0.26441413	0.26001984	0.27866179	0.27246195	0.24989477	0.25033301	0.25813574	0.2804794	0.26919204	0.25635755	0.29531279	0.2476849	0.27486846	0.22400165	0.24762693	0.28404623	0.29162857	0.23761278	0.27545008	0.28644216	0.27783316	0.27262446	0.30110893	0.23729023	0.28416017	0.2531268	0.28754747	0.27260739	0.23668769	0.28717691	0.2470759	0.23354591	0.2340114	0.24340791	0.24274892	0.25332603	0.25663778	0.26121026	0.23916993	0.25875369	0.2400731	0.26339126	0.25755256	0.27685204	0.24436207	0.25563523	0.21553871	0.22610076	0.24166495	0.31395167	0.24310777	0.25069857	0.2237494	0.23764548	0.24662523	0.25699937	0.25656193	0.25221622	0.29136673	0.24937198	0.22258799	0.2521916	0.24001625	0.27285495	0.2594834	0.24822628	0.24285626	0.24762338	0.2699244	0.2590279	0.25426325	0.26067993	0.24340065	0.25643671	0.24656317	0.24027477	0.20984831	0.26849818	0.2640385	0.23560001	0.2537888	0.24710548	0.27689335	0.25498843	0.24434707	0.25605771	0.26071179	0.24450628	0.29978159	0.27341291	0.2298629	0.24233544	0.28769547	0.24613084	0.24643101	0.24597396	0.27537295	0.24860059	0.25561437	0.26234686	0.26253533	0.28160104	0.27667168	0.27481282	0.24645202	0.26127979	0.26031801	0.24949972	0.23013431	0.26308757	0.29479665	0.23188125	0.32256687	0.2704204	0.25592837	0.25068641	0.2402108	0.24965414	0.25157788	0.30410057	0.26112518	0.27014846	0.24845456
0.25516903	0.26661184	0.26039922	0.2762467	0.24209611	0.29327536	0.27148145	0.26430652	0.25982916	0.27861598	0.27246195	0.24969721	0.25024408	0.25813574	0.28028253	0.26918638	0.25613058	0.29525942	0.24763229	0.27486846	0.22373681	0.24756931	0.28362802	0.29155692	0.23754598	0.27545008	0.2863138	0.2778331	0.27246097	0.30087131	0.23726784	0.28416017	0.25308016	0.28754747	0.27260739	0.23665996	0.28717762	0.24695645	0.23333798	0.23366344	0.24312292	0.24251744	0.25304687	0.25663778	0.26100335	0.23880097	0.25845894	0.23972021	0.2632423	0.25755256	0.2765958	0.24421187	0.25532904	0.21529277	0.22575141	0.24150506	0.31363595	0.24299939	0.25058526	0.22344163	0.23748811	0.2464447	0.25662881	0.25656193	0.25206	0.29118538	0.24915171	0.22252069	0.25199726	0.23972237	0.27273378	0.25913993	0.24812853	0.24251364	0.24753329	0.2699244	0.25902563	0.2541523	0.26038474	0.24324092	0.25627017	0.24637823	0.24000572	0.20956095	0.26809028	0.26389566	0.2354081	0.25347555	0.2470541	0.27678597	0.2546837	0.24433795	0.25563502	0.26060912	0.24450628	0.29978189	0.273251	0.229583	0.24217433	0.28740814	0.24603255	0.24637702	0.24591726	0.27529362	0.24858317	0.25541705	0.26211247	0.26229692	0.28140628	0.27651253	0.27470091	0.24635458	0.26099527	0.2601172	0.24927053	0.22999679	0.26271585	0.29449779	0.23175937	0.32239562	0.27015427	0.25562665	0.25060204	0.24008869	0.24955577	0.25130028	0.30383837	0.26083609	0.27008355	0.24831909
0.25500447	0.26639628	0.26008359	0.27609318	0.24202856	0.29308483	0.27109984	0.26419896	0.25963861	0.2785702	0.27246195	0.2494998	0.25015518	0.25813574	0.2800858	0.26918069	0.25590381	0.29520607	0.24757971	0.27486846	0.22347228	0.2475117	0.2832104	0.29148534	0.23747918	0.27545008	0.28618553	0.27783307	0.27229759	0.30063388	0.23724544	0.28416017	0.25303352	0.28754747	0.27260739	0.23663224	0.28717837	0.24683705	0.23313025	0.233316	0.24283828	0.24228619	0.25276804	0.25663778	0.26079655	0.23843257	0.25816453	0.23936784	0.26309344	0.25755256	0.2763398	0.24406177	0.25502324	0.21504711	0.22540262	0.24134527	0.31332052	0.24289106	0.25047198	0.22313426	0.23733084	0.24626432	0.25625879	0.25656193	0.25190389	0.29100412	0.24893163	0.22245343	0.25180307	0.23942885	0.27261263	0.2587969	0.24803084	0.24217151	0.24744323	0.2699244	0.2590234	0.2540414	0.26008984	0.24308129	0.25610375	0.24619344	0.23973696	0.20927395	0.267683	0.26375291	0.23521635	0.25316268	0.24700272	0.27667859	0.25437933	0.24432883	0.25521305	0.26050648	0.24450628	0.29978219	0.27308917	0.22930343	0.24201334	0.28712112	0.24593431	0.24632305	0.24586055	0.27521431	0.24856575	0.25521988	0.26187828	0.26205871	0.28121167	0.27635351	0.27458906	0.24625719	0.26071104	0.25991657	0.24904156	0.22985932	0.26234466	0.2941992	0.23163755	0.32222447	0.26988843	0.25532532	0.2505177	0.23996665	0.24945743	0.25102299	0.30357641	0.26054731	0.27001864	0.24818371
0.25484002	0.26618087	0.25976834	0.27593976	0.24196103	0.29289445	0.27071875	0.26409143	0.25944823	0.2785244	0.27246195	0.24930255	0.25006634	0.25813574	0.2798892	0.26917502	0.25567725	0.29515269	0.24752712	0.27486846	0.22320807	0.24745411	0.28279337	0.29141375	0.23741241	0.27545008	0.28605732	0.27783301	0.2721343	0.30039665	0.23722306	0.28416017	0.25298691	0.28754747	0.27260739	0.23660453	0.28717908	0.24671772	0.23292267	0.23296908	0.24255398	0.24205516	0.25248954	0.25663778	0.26058996	0.23806475	0.25787044	0.239016	0.26294464	0.25755256	0.27608404	0.24391176	0.2547178	0.21480171	0.22505435	0.24118561	0.31300542	0.24278277	0.25035879	0.22282735	0.23717368	0.24608406	0.2558893	0.25656193	0.25174788	0.29082298	0.24871176	0.22238618	0.25160903	0.2391357	0.27249154	0.25845435	0.24793316	0.24182986	0.2473532	0.2699244	0.25902113	0.25393057	0.25979531	0.24292177	0.25593746	0.24600877	0.2394685	0.20898737	0.26727632	0.26361021	0.23502475	0.25285023	0.24695136	0.2765713	0.25407535	0.24431971	0.25479177	0.2604039	0.24450628	0.29978251	0.27292743	0.2290242	0.24185245	0.28683436	0.24583609	0.24626909	0.24580386	0.27513504	0.24854833	0.25502285	0.2616443	0.26182073	0.28101718	0.27619454	0.27447724	0.24615984	0.26042715	0.25971609	0.24881278	0.22972195	0.26197398	0.29390094	0.23151579	0.3220534	0.26962283	0.25502431	0.25043339	0.23984466	0.24935913	0.25074601	0.30331469	0.26025888	0.26995376	0.24804839
0.25467566	0.26596564	0.25945345	0.2757864	0.24189351	0.29270416	0.27033821	0.26398394	0.25925794	0.27847862	0.27246195	0.24910545	0.24997748	0.25813574	0.27969274	0.26916936	0.25545087	0.29509935	0.24747455	0.27486846	0.22294417	0.24739651	0.282377	0.2913422	0.23734565	0.27545008	0.28592914	0.27783298	0.27197111	0.3001596	0.23720066	0.28416017	0.2529403	0.28754747	0.27260739	0.23657681	0.2871798	0.24659845	0.23271531	0.23262267	0.24227001	0.24182436	0.2522113	0.25663778	0.26038349	0.2376975	0.2575767	0.23866466	0.26279595	0.25755259	0.27582851	0.24376185	0.25441271	0.21455662	0.22470663	0.24102603	0.31269065	0.24267454	0.25024563	0.22252083	0.23701662	0.24590394	0.25552031	0.25656193	0.25159198	0.29064193	0.24849208	0.22231896	0.25141513	0.23884289	0.27237052	0.25811225	0.24783555	0.24148868	0.24726321	0.2699244	0.2590189	0.25381976	0.25950113	0.24276236	0.25577125	0.24582425	0.23920034	0.20870116	0.26687029	0.26346761	0.23483332	0.25253814	0.24690001	0.27646405	0.25377172	0.24431059	0.2543712	0.26030138	0.24450628	0.29978281	0.27276582	0.22874533	0.24169166	0.2865479	0.24573793	0.24621515	0.24574719	0.27505577	0.24853091	0.25482601	0.26141053	0.26158297	0.28082284	0.2760357	0.27436545	0.24606252	0.26014355	0.25951576	0.24858423	0.22958466	0.26160383	0.29360294	0.23139411	0.32188243	0.2693575	0.25472367	0.25034907	0.23972274	0.24926086	0.25046936	0.30305317	0.25997075	0.26988891	0.24791315
0.25451142	0.26575062	0.25913897	0.27563316	0.24182603	0.29251403	0.2699582	0.2638765	0.25906783	0.27843288	0.27246195	0.2489085	0.24988869	0.25813574	0.27949643	0.2691637	0.2552247	0.295046	0.24742199	0.27486846	0.22268058	0.24733895	0.28196123	0.29127064	0.23727892	0.27545008	0.28580105	0.27783293	0.27180803	0.29992276	0.23717828	0.28416017	0.25289369	0.28754747	0.27260739	0.23654909	0.28718054	0.24647923	0.23250811	0.23227678	0.24198636	0.24159376	0.2519334	0.25663778	0.26017722	0.23733081	0.2572833	0.23831384	0.26264733	0.25755259	0.27557322	0.24361202	0.25410798	0.21431179	0.22435945	0.24086657	0.31237617	0.24256635	0.2501325	0.22221474	0.23685966	0.24572393	0.2551519	0.25656193	0.25143614	0.29046103	0.24827258	0.22225176	0.25122139	0.23855045	0.27224955	0.2577706	0.24773794	0.24114798	0.24717323	0.2699244	0.25901663	0.25370899	0.25920725	0.24260303	0.25560513	0.24563988	0.23893248	0.20841536	0.26646486	0.26332507	0.23464203	0.25222644	0.24684867	0.27635682	0.25346845	0.24430147	0.25395131	0.26019886	0.24450628	0.29978311	0.27260426	0.22846678	0.24153098	0.28626174	0.2456398	0.24616121	0.24569052	0.27497655	0.2485135	0.25462928	0.26117694	0.26134542	0.28062862	0.27587694	0.27425373	0.24596524	0.25986028	0.25931561	0.24835588	0.22944745	0.26123419	0.29330528	0.23127249	0.32171157	0.26909241	0.25442341	0.25026482	0.23960088	0.24916263	0.250193	0.30279186	0.25968292	0.26982403	0.24777798
0.25434729	0.26553571	0.25882486	0.27547997	0.24175854	0.29232401	0.2695787	0.26376912	0.25887784	0.2783871	0.27246195	0.24871172	0.24979991	0.25813574	0.27930024	0.26915804	0.25499874	0.29499269	0.24736945	0.27486846	0.22241731	0.24728139	0.28154606	0.29119909	0.2372122	0.27545008	0.28567299	0.2778329	0.27164504	0.29968607	0.23715588	0.2841602	0.25284708	0.28754747	0.27260739	0.23652139	0.28718126	0.24636006	0.2323011	0.2319314	0.24170305	0.24136339	0.25165579	0.25663778	0.25997108	0.23696469	0.25699022	0.23796354	0.26249883	0.25755259	0.27531815	0.24346229	0.25380361	0.21406725	0.22401279	0.24070722	0.31206203	0.24245821	0.25001946	0.22190908	0.2367028	0.24554408	0.25478399	0.25656193	0.25128043	0.29028022	0.24805328	0.22218458	0.25102779	0.23825836	0.27212864	0.25742939	0.2476404	0.24080777	0.24708331	0.2699244	0.2590144	0.25359827	0.25891373	0.24244383	0.25543916	0.24545562	0.23866491	0.20812994	0.26606002	0.26318261	0.23445091	0.25191513	0.24679734	0.27624962	0.25316554	0.24429235	0.25353211	0.2600964	0.24450628	0.29978344	0.27244282	0.22818857	0.24137041	0.28597584	0.24554171	0.24610728	0.24563389	0.27489734	0.24849609	0.25443274	0.26094359	0.2611081	0.28043452	0.27571827	0.27414206	0.245868	0.2595773	0.25911558	0.24812774	0.22931032	0.26086509	0.29300791	0.23115093	0.32154077	0.26882762	0.25412348	0.2501806	0.23947908	0.24906445	0.24991693	0.30253083	0.25939545	0.26975921	0.24764289
0.25418326	0.26532102	0.2585111	0.27532688	0.24169108	0.29213411	0.26919976	0.26366174	0.258688	0.27834135	0.27246195	0.24851508	0.24971117	0.25813574	0.2791042	0.26915237	0.25477299	0.29493937	0.24731693	0.27486846	0.22215435	0.24722384	0.28113151	0.29112759	0.2371455	0.27545008	0.28554502	0.27783284	0.27148214	0.29944959	0.2371335	0.2841602	0.25280049	0.28754747	0.27260739	0.23649369	0.28718197	0.24624097	0.23209429	0.23158655	0.24142008	0.24113324	0.25137848	0.25663778	0.25976512	0.23659913	0.25669748	0.23761375	0.26235038	0.25755259	0.27506334	0.24331266	0.25349963	0.21382299	0.22366668	0.24054797	0.31174821	0.24235013	0.24990645	0.22160384	0.23654605	0.24536434	0.25441661	0.25656193	0.2511248	0.29009953	0.24783418	0.22211741	0.25083435	0.23796664	0.27200776	0.25708863	0.24754289	0.24046804	0.24699341	0.2699244	0.25901213	0.25348762	0.2586205	0.24228472	0.25527328	0.24527152	0.23839766	0.20784491	0.26565582	0.26304024	0.23425993	0.2516042	0.24674602	0.27614248	0.25286299	0.24428323	0.2531136	0.259994	0.24450628	0.29978374	0.27228147	0.22791071	0.24120995	0.28569025	0.24544366	0.24605337	0.24557725	0.27481815	0.24847868	0.25423634	0.26071045	0.26087099	0.28024057	0.27555966	0.27403042	0.2457708	0.25929463	0.25891572	0.24789982	0.22917327	0.26049653	0.29271084	0.23102942	0.32137007	0.26856306	0.25382391	0.25009638	0.23935735	0.24896631	0.24964118	0.30226997	0.25910828	0.26969439	0.24750787
0.25401932	0.2651065	0.25819775	0.27517387	0.24162365	0.29194432	0.26882133	0.26355445	0.25849828	0.27829561	0.27246195	0.24831861	0.24962246	0.25813574	0.27890828	0.26914671	0.25454742	0.29488605	0.2472644	0.27486846	0.2218917	0.24716632	0.28071755	0.2910561	0.23707882	0.27545008	0.28541708	0.27783281	0.27131933	0.29921329	0.23711112	0.2841602	0.25275391	0.28754747	0.27260739	0.23646599	0.28718269	0.24612193	0.23188765	0.23124219	0.24113743	0.24090332	0.25110149	0.25663778	0.25955933	0.23623414	0.25640509	0.23726448	0.26220199	0.25755259	0.27480873	0.24316311	0.253196	0.21357901	0.22332111	0.24038883	0.31143469	0.24224208	0.2497935	0.22129901	0.23638941	0.24518473	0.25404978	0.25656193	0.25096929	0.28991893	0.24761528	0.22205026	0.25064105	0.23767526	0.27188697	0.25674835	0.24744542	0.24012879	0.24690354	0.2699244	0.2590099	0.25337702	0.25832763	0.24212572	0.25510749	0.24508755	0.23813069	0.20756029	0.26525223	0.26289794	0.23406911	0.25129366	0.24669471	0.27603537	0.25256079	0.24427411	0.25269577	0.2598916	0.24450628	0.29978403	0.27212024	0.22763319	0.24104959	0.28540492	0.24534565	0.24599947	0.24552062	0.27473897	0.24846128	0.25404006	0.26047751	0.26063409	0.28004676	0.27540118	0.27391884	0.24567363	0.25901225	0.25871602	0.2476721	0.22903632	0.26012847	0.2924141	0.23090799	0.32119948	0.26829877	0.25352466	0.25001222	0.23923567	0.2488682	0.24936572	0.30200937	0.25882143	0.26962957	0.24737293
0.2538555	0.26489213	0.25788477	0.27502096	0.24155623	0.29175469	0.26844347	0.26344717	0.25830871	0.27824986	0.27246195	0.2481223	0.24953377	0.25813574	0.27871251	0.26914105	0.25432205	0.29483277	0.24721189	0.27486846	0.22162935	0.2471088	0.28030422	0.2909846	0.23701216	0.27545008	0.2852892	0.27783275	0.27115664	0.29897717	0.23708874	0.2841602	0.25270736	0.28754747	0.27260739	0.23643829	0.28718343	0.24600293	0.2316812	0.23089835	0.24085511	0.2406736	0.25082481	0.25663778	0.2593537	0.23586971	0.25611299	0.23691574	0.26205373	0.25755262	0.2745544	0.24301365	0.25289273	0.21333531	0.22297606	0.24022979	0.31112149	0.24213409	0.24968059	0.22099461	0.23623288	0.24500526	0.25368345	0.25656193	0.25081384	0.28973848	0.24739656	0.22198315	0.2504479	0.23738426	0.27176622	0.25640848	0.24734798	0.23979001	0.2468137	0.2699244	0.25900763	0.25326645	0.25803509	0.24196683	0.25494182	0.24490373	0.23786403	0.20727603	0.26484928	0.26275572	0.23387845	0.25098348	0.24664341	0.27592832	0.25225899	0.24426499	0.25227866	0.25978929	0.24450628	0.29978436	0.27195907	0.227356	0.24088934	0.28511989	0.24524768	0.24594557	0.24546403	0.27465984	0.24844386	0.25384396	0.26024479	0.2603974	0.27985308	0.27524278	0.27380729	0.24557652	0.2587302	0.25851646	0.24744458	0.22889943	0.25976092	0.29211763	0.23078662	0.32102895	0.26803476	0.2532258	0.24992807	0.23911406	0.24877012	0.24909057	0.30174899	0.25853488	0.26956478	0.24723805
0.25369179	0.26467797	0.2575722	0.2748681	0.24148883	0.29156515	0.26806611	0.26333997	0.25811929	0.27820414	0.27246195	0.24792613	0.24944513	0.25813574	0.27851689	0.26913536	0.2540969	0.29477948	0.24715938	0.27486846	0.22136733	0.2470513	0.27989149	0.29091313	0.23694551	0.27545008	0.28516138	0.27783272	0.27099404	0.29874125	0.23706637	0.2841602	0.25266078	0.28754747	0.27260739	0.23641059	0.28718415	0.245884	0.23147492	0.23055503	0.24057314	0.24044411	0.25054842	0.25663778	0.25914824	0.23550583	0.25582126	0.23656748	0.26190555	0.25755262	0.27430028	0.24286428	0.25258985	0.21309187	0.22263154	0.24007085	0.3108086	0.24202615	0.24956775	0.22069062	0.23607643	0.24482593	0.25331765	0.25656193	0.25065851	0.28955811	0.24717803	0.22191605	0.25025487	0.2370936	0.27164552	0.25606909	0.24725057	0.23945172	0.24672391	0.2699244	0.2590054	0.25315592	0.25774288	0.24180803	0.25477627	0.24472003	0.23759766	0.20699218	0.26444691	0.26261356	0.23368795	0.25067371	0.24659212	0.2758213	0.25195751	0.24425587	0.25186223	0.25968698	0.24450628	0.29978466	0.27179801	0.22707915	0.2407292	0.28483516	0.24514975	0.24589171	0.24540742	0.27458072	0.24842645	0.25364801	0.26001227	0.26016092	0.27965954	0.27508447	0.2736958	0.24547942	0.25844845	0.25831705	0.24721728	0.22876263	0.2593939	0.29182145	0.23066531	0.32085854	0.26777098	0.25292727	0.24984396	0.23899251	0.24867208	0.24881573	0.30148882	0.25824869	0.26950002	0.24710324
0.25352818	0.26446396	0.25725996	0.27471536	0.24142145	0.29137576	0.26768929	0.26323277	0.25793001	0.27815843	0.27246195	0.24773012	0.24935651	0.25813574	0.27832139	0.26912969	0.25387192	0.29472619	0.24710689	0.27486846	0.22110561	0.24699381	0.27947938	0.2908417	0.23687889	0.27545008	0.28503361	0.27783266	0.27083153	0.29850551	0.23704399	0.2841602	0.25261423	0.28754747	0.27260739	0.2363829	0.28718486	0.24576513	0.23126884	0.23021221	0.24029148	0.24021484	0.25027233	0.25663778	0.25894293	0.23514253	0.25552985	0.23621975	0.26175743	0.25755262	0.27404639	0.24271502	0.2522873	0.21284872	0.22228757	0.23991202	0.31049603	0.24191825	0.24945495	0.22038706	0.2359201	0.24464673	0.2529524	0.25656193	0.25050327	0.28937787	0.2469597	0.22184896	0.25006202	0.23680329	0.27152485	0.25573012	0.24715322	0.2391139	0.24663414	0.2699244	0.25900313	0.25304547	0.257451	0.24164934	0.25461084	0.24453647	0.2373316	0.20670871	0.26404515	0.2624715	0.23349759	0.2503643	0.24654084	0.27571434	0.25165641	0.24424677	0.25144649	0.25958472	0.24450628	0.29978496	0.27163705	0.22680263	0.24056916	0.2845507	0.24505186	0.24583784	0.24535084	0.27450162	0.24840905	0.25345221	0.25977996	0.25992468	0.27946612	0.27492625	0.27358434	0.24538237	0.25816703	0.25811779	0.24699019	0.22862592	0.25902739	0.2915256	0.23054408	0.32068819	0.26750746	0.2526291	0.24975987	0.23887102	0.24857409	0.24854119	0.30122888	0.25796276	0.26943526	0.24696852
0.25336468	0.2642501	0.25694814	0.27456269	0.24135408	0.29118645	0.26731297	0.26312563	0.25774086	0.27811271	0.27246195	0.24753428	0.24926794	0.25813574	0.27812603	0.26912403	0.25364715	0.29467291	0.24705441	0.27486846	0.22084419	0.24693632	0.27906787	0.29077029	0.23681228	0.27545008	0.28490591	0.27783263	0.2706691	0.29826996	0.23702163	0.2841602	0.25256768	0.28754747	0.27260739	0.23635522	0.28718561	0.24564631	0.23106293	0.2298699	0.24001016	0.23998578	0.24999656	0.25663778	0.25873777	0.23477979	0.25523877	0.23587254	0.26160941	0.25755262	0.27379274	0.24256584	0.25198513	0.21260585	0.22194412	0.23975329	0.31018379	0.24181041	0.24934219	0.22008389	0.23576386	0.24446766	0.25258768	0.25656193	0.25034812	0.28919774	0.24674156	0.22178191	0.24986933	0.23651335	0.27140427	0.25539163	0.2470559	0.23877655	0.24654441	0.2699244	0.2590009	0.25293505	0.25715947	0.24149075	0.25444549	0.24435306	0.23706584	0.20642564	0.26364401	0.26232952	0.23330741	0.25005528	0.24648958	0.27560738	0.25135568	0.24423765	0.2510314	0.2594825	0.24450628	0.29978526	0.27147618	0.22652645	0.24040923	0.2842665	0.244954	0.24578398	0.24529427	0.27442253	0.24839164	0.25325656	0.25954783	0.25968865	0.27927282	0.27476811	0.27347291	0.24528536	0.2578859	0.25791872	0.2467633	0.22848928	0.25866139	0.29123002	0.2304229	0.32051796	0.26724422	0.25233129	0.24967581	0.23874959	0.24847615	0.24826695	0.30096915	0.2576772	0.26937053	0.24683388
0.25320128	0.26403645	0.25663668	0.2744101	0.24128674	0.2909973	0.26693723	0.26301855	0.25755185	0.27806699	0.27246195	0.24733858	0.24917938	0.25813574	0.27793083	0.26911837	0.25342259	0.29461965	0.24700195	0.27486846	0.22058308	0.24687886	0.27865696	0.29069886	0.2367457	0.27545008	0.28477827	0.27783257	0.2705068	0.29803458	0.23699924	0.28416023	0.25252116	0.28754747	0.27260739	0.23632753	0.28718632	0.24552755	0.23085722	0.2295281	0.23972915	0.23975694	0.24972108	0.25663778	0.25853279	0.2344176	0.25494802	0.23552582	0.26146147	0.25755262	0.27353933	0.24241674	0.25168332	0.21236326	0.2216012	0.23959467	0.30987185	0.2417026	0.24922949	0.21978116	0.23560774	0.24428871	0.25222346	0.25656193	0.25019309	0.28901771	0.24652362	0.22171487	0.24967676	0.23622376	0.27128372	0.25505358	0.24695861	0.23843969	0.2464547	0.2699244	0.25899863	0.25282466	0.25686824	0.24133228	0.25428024	0.24416977	0.23680036	0.20614295	0.2632435	0.2621876	0.23311736	0.24974667	0.24643832	0.27550051	0.2510553	0.24422853	0.25061703	0.25938031	0.24450628	0.29978558	0.27131543	0.22625062	0.24024941	0.2839826	0.24485618	0.24573013	0.24523772	0.27434349	0.24837424	0.25306106	0.25931594	0.25945282	0.27907968	0.27461007	0.27336156	0.2451884	0.25760508	0.25771978	0.24653663	0.22835273	0.25829592	0.29093477	0.23030178	0.32034779	0.26698121	0.25203383	0.24959177	0.23862824	0.24837823	0.24799302	0.30070966	0.25739193	0.2693058	0.24669929
0.25303799	0.26382297	0.2563256	0.2742576	0.24121942	0.29080826	0.26656199	0.2629115	0.25736296	0.27802131	0.27246195	0.24714303	0.24909085	0.25813574	0.27773574	0.26911271	0.25319821	0.29456639	0.24694948	0.27486846	0.2203223	0.24682142	0.27824667	0.29062748	0.23667912	0.27545008	0.28465068	0.27783254	0.27034459	0.29779941	0.23697688	0.28416023	0.25247464	0.28754744	0.27260739	0.23629984	0.28718704	0.24540886	0.23065168	0.22918682	0.23944849	0.23952833	0.24944592	0.25663778	0.25832799	0.23405597	0.2546576	0.23517962	0.26131362	0.25755265	0.27328616	0.24226774	0.25138187	0.21212094	0.2212588	0.23943615	0.30956021	0.24159485	0.24911684	0.21947885	0.23545171	0.2441099	0.25185978	0.25656193	0.25003812	0.28883782	0.24630587	0.22164784	0.24948436	0.23593453	0.27116323	0.25471598	0.24686137	0.2381033	0.24636503	0.2699244	0.2589964	0.25271434	0.25657737	0.24117389	0.2541151	0.24398664	0.23653519	0.20586064	0.26284358	0.26204574	0.23292747	0.24943841	0.24638708	0.27539364	0.25075525	0.24421941	0.25020334	0.25927818	0.24450628	0.29978588	0.27115473	0.22597511	0.24008968	0.28369901	0.24475841	0.24567631	0.24518117	0.27426445	0.24835683	0.2528657	0.25908425	0.2592172	0.27888668	0.27445215	0.27325022	0.24509147	0.25732455	0.25752097	0.24631016	0.22821625	0.25793096	0.29063982	0.23018073	0.32017773	0.26671848	0.25173673	0.24950777	0.23850693	0.24828035	0.24771938	0.30045041	0.25710696	0.26924109	0.24656479
0.25287479	0.26360965	0.25601488	0.27410519	0.24115211	0.29061934	0.26618728	0.26280451	0.25717422	0.27797562	0.27246195	0.24694763	0.24900237	0.25813574	0.2775408	0.26910704	0.25297403	0.29451317	0.24689704	0.27486846	0.22006181	0.24676397	0.27783698	0.2905561	0.23661257	0.27545008	0.28452316	0.27783248	0.27018246	0.29756442	0.23695451	0.28416023	0.25242811	0.28754744	0.27260739	0.23627217	0.28718778	0.24529022	0.23044632	0.22884603	0.23916815	0.23929992	0.24917105	0.25663778	0.25812334	0.2336949	0.25436753	0.23483393	0.26116583	0.25755265	0.27303323	0.24211885	0.25108078	0.2118789	0.22091696	0.23927775	0.30924889	0.24148715	0.24900424	0.21917695	0.2352958	0.24393122	0.25149664	0.25656193	0.24988328	0.28865802	0.24608831	0.22158083	0.24929211	0.23564564	0.27104279	0.25437883	0.24676417	0.23776738	0.2462754	0.2699244	0.25899413	0.25260407	0.2562868	0.24101563	0.25395009	0.24380364	0.23627031	0.20557871	0.26244426	0.261904	0.23273775	0.24913053	0.24633585	0.27528682	0.25045559	0.2442103	0.24979033	0.25917608	0.24450628	0.29978618	0.27099416	0.22569995	0.23993008	0.28341568	0.24466068	0.24562249	0.24512464	0.27418545	0.24833944	0.25267053	0.25885275	0.25898179	0.2786938	0.27429429	0.27313897	0.24499457	0.25704432	0.25732234	0.2460839	0.22807986	0.25756654	0.29034513	0.23005974	0.32000777	0.26645601	0.25143996	0.24942379	0.23838569	0.24818251	0.24744606	0.30019137	0.25682232	0.26917639	0.24643035
0.25271171	0.2633965	0.25570458	0.27395287	0.24108481	0.29043055	0.26581308	0.26269755	0.25698563	0.27792993	0.27246195	0.2467524	0.24891391	0.25813574	0.27734599	0.26910138	0.25275007	0.29445994	0.2468446	0.27486846	0.21980163	0.24670656	0.27742788	0.29048476	0.23654604	0.27545008	0.28439566	0.27783245	0.27002046	0.2973296	0.23693214	0.28416023	0.25238159	0.28754744	0.27260739	0.2362445	0.2871885	0.24517162	0.23024116	0.22850576	0.23888814	0.23907174	0.24889648	0.25663778	0.25791883	0.23333439	0.25407776	0.23448874	0.26101813	0.25755265	0.27278051	0.24197003	0.25078005	0.21163712	0.22057562	0.23911944	0.30893791	0.24137948	0.2488917	0.21887545	0.23513998	0.24375266	0.25113401	0.25656193	0.24972852	0.28847834	0.24587093	0.22151385	0.2491	0.23535712	0.27092242	0.25404209	0.246667	0.23743194	0.24618578	0.2699244	0.2589919	0.25249386	0.25599658	0.24085747	0.25378519	0.24362077	0.23600574	0.20529719	0.26204553	0.26176229	0.23254816	0.24882303	0.24628462	0.27518007	0.25015628	0.24420118	0.24937801	0.25907403	0.24450628	0.29978651	0.27083367	0.22542511	0.23977056	0.28313261	0.24456297	0.24556868	0.24506812	0.27410647	0.24832204	0.25247547	0.25862148	0.25874662	0.27850103	0.27413651	0.27302775	0.24489771	0.25676441	0.25712386	0.24585785	0.22794355	0.25720263	0.29005077	0.22993882	0.31983787	0.26619381	0.25114354	0.24933985	0.23826452	0.24808471	0.24717303	0.29993254	0.256538	0.26911169	0.24629599
0.25254872	0.26318353	0.25539461	0.27380061	0.24101755	0.2902419	0.26543942	0.26259062	0.25679719	0.27788424	0.27246195	0.24655733	0.24882548	0.25813574	0.27715132	0.26909572	0.25252628	0.29440671	0.24679218	0.27486846	0.21954176	0.24664915	0.27701938	0.29041341	0.23647954	0.27545008	0.28426826	0.27783239	0.26985851	0.29709497	0.23690979	0.28416023	0.2523351	0.28754744	0.27260739	0.23621683	0.28718922	0.2450531	0.23003617	0.22816598	0.23860846	0.23884378	0.24862222	0.25663778	0.25771451	0.23297442	0.25378835	0.23414406	0.26087055	0.25755265	0.27252805	0.2418213	0.2504797	0.21139564	0.22023481	0.23896123	0.30862722	0.24127188	0.24877921	0.21857439	0.23498426	0.24357425	0.25077188	0.25656193	0.24957386	0.28829876	0.24565376	0.2214469	0.24890803	0.23506893	0.27080208	0.25370583	0.24656987	0.23709697	0.24609621	0.2699244	0.25898963	0.25238368	0.25570667	0.2406994	0.25362039	0.24343804	0.23574145	0.20501605	0.26164743	0.2616207	0.23235874	0.24851592	0.2462334	0.27507335	0.24985734	0.24419206	0.24896635	0.25897202	0.24450628	0.29978681	0.27067327	0.2251506	0.23961116	0.28284988	0.24446531	0.24551488	0.24501163	0.2740275	0.24830464	0.25228056	0.2583904	0.25851163	0.27830842	0.27397883	0.27291656	0.2448009	0.25648481	0.25692555	0.24563201	0.22780733	0.25683922	0.28975672	0.22981796	0.31966808	0.26593184	0.25084749	0.24925593	0.2381434	0.24798694	0.24690029	0.29967394	0.25625399	0.26904705	0.24616171
0.25238585	0.26297072	0.25508505	0.27364847	0.2409503	0.29005334	0.2650663	0.26248375	0.25660887	0.27783859	0.27246195	0.24636239	0.24873708	0.25813574	0.27695677	0.26909006	0.25230271	0.29435349	0.24673977	0.27486846	0.21928219	0.24659175	0.27661151	0.29034209	0.23641305	0.27545008	0.28414088	0.27783236	0.26969668	0.29686052	0.23688743	0.28416023	0.25228858	0.28754744	0.27260739	0.23618916	0.28718993	0.24493463	0.22983137	0.22782673	0.23832911	0.23861603	0.24834827	0.25663778	0.25751033	0.23261502	0.25349924	0.23379989	0.26072302	0.25755268	0.27227581	0.24167268	0.25017968	0.21115442	0.21989454	0.23880315	0.30831683	0.24116433	0.24866676	0.21827373	0.23482865	0.24339595	0.25041029	0.25656193	0.24941929	0.28811929	0.24543677	0.22137997	0.24871622	0.23478112	0.2706818	0.25337002	0.24647278	0.23676246	0.24600667	0.2699244	0.2589874	0.25227353	0.25541711	0.24054143	0.25345567	0.24325544	0.23547746	0.20473528	0.26124996	0.26147917	0.23216948	0.24820919	0.2461822	0.27496666	0.24955875	0.24418296	0.24855539	0.25887004	0.24450628	0.2997871	0.27051297	0.22487645	0.23945187	0.28256738	0.24436769	0.24546111	0.24495512	0.27394855	0.24828725	0.25208583	0.25815955	0.25827688	0.27811596	0.27382126	0.27280542	0.24470411	0.2562055	0.25672737	0.24540637	0.22767118	0.25647631	0.28946295	0.22969717	0.31949839	0.26567015	0.25055176	0.24917203	0.23802234	0.24788922	0.24662787	0.29941559	0.2559703	0.26898238	0.2460275
0.2522231	0.26275811	0.25477585	0.27349639	0.24088307	0.28986493	0.26469371	0.2623769	0.25642067	0.2777929	0.27246195	0.24616762	0.24864872	0.25813574	0.27676237	0.26908439	0.25207934	0.29430029	0.24668737	0.27486846	0.21902293	0.24653436	0.2762042	0.29027078	0.23634657	0.27545008	0.2840136	0.2778323	0.26953498	0.29662627	0.23686507	0.28416023	0.25224212	0.28754744	0.27260739	0.23616149	0.28719068	0.24481621	0.22962674	0.22748797	0.23805007	0.23838849	0.24807461	0.25663778	0.25730634	0.23225617	0.25321048	0.23345622	0.26057556	0.25755268	0.2720238	0.24152415	0.24988003	0.21091348	0.21955478	0.23864515	0.30800676	0.24105681	0.24855436	0.21797349	0.23467314	0.2432178	0.25004923	0.25656193	0.24926481	0.28793997	0.24521999	0.22131304	0.24852455	0.23449364	0.27056158	0.25303462	0.24637572	0.23642844	0.24591717	0.2699244	0.25898513	0.25216344	0.25512785	0.24038358	0.25329107	0.24307299	0.23521377	0.20445491	0.26085305	0.2613377	0.23198037	0.24790284	0.24613102	0.27485999	0.24926051	0.24417384	0.2481451	0.25876811	0.24450628	0.29978743	0.27035278	0.22460261	0.23929268	0.28228518	0.24427012	0.24540733	0.24489865	0.27386963	0.24826984	0.25189123	0.25792888	0.25804234	0.27792361	0.27366376	0.27269432	0.24460737	0.25592652	0.25652936	0.24518095	0.22753511	0.25611392	0.28916946	0.22957642	0.31932878	0.26540869	0.25025639	0.24908817	0.23790134	0.24779154	0.24635574	0.29915741	0.25568694	0.26891777	0.24589336
0.25206044	0.26254565	0.25446701	0.2733444	0.24081585	0.28967661	0.26432163	0.26227012	0.25623265	0.27774727	0.27246195	0.24597301	0.24856038	0.25813574	0.27656811	0.2690787	0.25185615	0.29424709	0.24663498	0.27486846	0.21876399	0.24647699	0.27579752	0.29019949	0.23628011	0.27545008	0.28388634	0.27783227	0.26937333	0.2963922	0.23684271	0.28416026	0.25219563	0.28754744	0.27260739	0.23613383	0.28719139	0.24469785	0.2294223	0.22714971	0.23777138	0.23816119	0.24780126	0.25663778	0.25710249	0.23189789	0.25292206	0.23311307	0.26042822	0.25755268	0.27177203	0.24137568	0.24958074	0.21067281	0.21921556	0.23848726	0.30769703	0.24094935	0.24844202	0.21767364	0.23451774	0.24303977	0.24968868	0.25656193	0.24911043	0.2877607	0.24500339	0.22124614	0.24833302	0.23420653	0.27044141	0.2526997	0.2462787	0.23609489	0.24582769	0.2699244	0.2589829	0.25205341	0.25483894	0.24022582	0.25312659	0.24289067	0.23495038	0.20417492	0.26045677	0.26119632	0.23179141	0.24759686	0.24607983	0.27475339	0.24896264	0.24416472	0.24773549	0.25866622	0.24450628	0.29978773	0.27019265	0.22432911	0.2391336	0.28200328	0.24417257	0.24535356	0.24484219	0.27379075	0.24825245	0.2516968	0.25769842	0.257808	0.27773139	0.27350637	0.27258328	0.24451067	0.25564781	0.25633147	0.24495572	0.22739913	0.25575206	0.2888763	0.22945575	0.31915924	0.26514751	0.24996139	0.24900433	0.23778041	0.2476939	0.24608392	0.2988995	0.25540388	0.26885313	0.24575929
0.25189787	0.26233336	0.25415856	0.2731925	0.24074866	0.28948843	0.26395005	0.2621634	0.25604472	0.27770162	0.27246195	0.24577855	0.24847208	0.25813574	0.27637398	0.26907304	0.25163317	0.29419392	0.2465826	0.27486846	0.21850534	0.24641964	0.27539143	0.29012823	0.23621367	0.27545008	0.28375915	0.27783221	0.2692118	0.29615831	0.23682036	0.28416026	0.25214916	0.28754744	0.27260739	0.23610617	0.28719211	0.24457955	0.22921804	0.22681196	0.23749301	0.2379341	0.2475282	0.25663778	0.25689879	0.23154014	0.25263396	0.23277041	0.26028094	0.25755268	0.27152047	0.24122733	0.24928181	0.21043243	0.21887685	0.23832949	0.30738756	0.24084193	0.24832973	0.21737424	0.23436244	0.24286187	0.24932866	0.25656193	0.24895616	0.28758159	0.24478698	0.22117926	0.24814166	0.23391977	0.27032131	0.2523652	0.24618173	0.23576181	0.24573825	0.2699244	0.25898063	0.25194344	0.25455034	0.24006817	0.25296223	0.24270849	0.23468727	0.2038953	0.26006109	0.26105502	0.23160259	0.24729125	0.24602866	0.27464685	0.24866511	0.24415562	0.24732655	0.25856435	0.24450628	0.29978803	0.27003264	0.22405595	0.23897463	0.28172162	0.24407506	0.24529982	0.24478574	0.27371189	0.24823506	0.25150248	0.25746816	0.2575739	0.27753931	0.27334905	0.27247226	0.244414	0.25536942	0.25613376	0.24473071	0.22726323	0.2553907	0.28858343	0.22933516	0.31898981	0.26488659	0.24966672	0.24892053	0.23765953	0.24759628	0.24581239	0.2986418	0.25512111	0.26878855	0.2456253
0.25173542	0.26212123	0.25385049	0.27304068	0.24068148	0.28930038	0.26357901	0.26205668	0.25585696	0.27765596	0.27246195	0.24558423	0.24838382	0.25813574	0.27618	0.26906738	0.25141039	0.29414073	0.24653023	0.27486846	0.21824701	0.2463623	0.27498594	0.29005697	0.23614725	0.27545008	0.28363201	0.27783218	0.26905036	0.2959246	0.236798	0.28416026	0.2521027	0.28754744	0.27260739	0.23607852	0.28719285	0.24446131	0.22901396	0.2264747	0.23721495	0.23770721	0.24725544	0.25663778	0.25669527	0.23118295	0.25234616	0.23242827	0.26013374	0.25755268	0.27126917	0.24107906	0.24898323	0.21019231	0.21853869	0.2381718	0.30707845	0.24073456	0.24821749	0.21707523	0.23420724	0.2426841	0.24896915	0.25656193	0.24880196	0.28740257	0.24457076	0.2211124	0.24795043	0.23363335	0.27020124	0.25203118	0.24608479	0.2354292	0.24564885	0.2699244	0.2589784	0.2518335	0.25426209	0.23991063	0.25279793	0.24252644	0.23442447	0.20361608	0.259666	0.26091379	0.23141395	0.24698603	0.24597749	0.27454033	0.24836795	0.2441465	0.24691829	0.25846252	0.24450628	0.29978836	0.26987273	0.22378312	0.23881575	0.28144029	0.24397761	0.24524608	0.2447293	0.27363303	0.24821767	0.25130835	0.25723815	0.25733998	0.27734736	0.27319184	0.27236131	0.24431738	0.25509134	0.25593621	0.2445059	0.2271274	0.25502986	0.28829083	0.22921461	0.31882048	0.26462591	0.24937239	0.24883674	0.23753873	0.24749872	0.24554116	0.29838431	0.25483868	0.26872393	0.24549139
0.25157309	0.26190931	0.25354278	0.27288893	0.24061432	0.28911245	0.26320851	0.26195005	0.25566933	0.27761033	0.27246195	0.24539007	0.24829558	0.25813574	0.27598614	0.26906171	0.2511878	0.29408756	0.24647787	0.27486846	0.21798897	0.24630496	0.27458104	0.28998575	0.23608086	0.27545008	0.28350493	0.27783212	0.26888901	0.2956911	0.23677565	0.28416026	0.25205624	0.28754744	0.27260739	0.23605086	0.28719357	0.24434313	0.22881007	0.22613795	0.23693724	0.23748055	0.24698299	0.25663778	0.2564919	0.23082632	0.25205871	0.23208661	0.25998664	0.25755271	0.27101809	0.24093089	0.24868502	0.20995247	0.21820103	0.23801422	0.30676964	0.24062724	0.2481053	0.21677662	0.23405214	0.24250646	0.24861017	0.25656193	0.24864787	0.28722367	0.24435472	0.22104557	0.24775936	0.23334728	0.27008122	0.25169757	0.24598789	0.23509705	0.24555947	0.2699244	0.25897613	0.25172362	0.25397414	0.23975319	0.25263378	0.24234453	0.23416196	0.20333724	0.2592715	0.26077265	0.23122545	0.24668118	0.24592635	0.27443385	0.24807113	0.24413739	0.2465107	0.25836074	0.24450628	0.29978865	0.26971292	0.22351061	0.23865698	0.28115922	0.24388018	0.24519236	0.24467286	0.27355421	0.24820027	0.25111437	0.25700828	0.2571063	0.27715555	0.27303469	0.27225041	0.24422079	0.25481355	0.25573879	0.24428131	0.22699167	0.25466952	0.28799856	0.22909413	0.31865123	0.26436549	0.24907842	0.248753	0.23741798	0.24740119	0.24527024	0.29812706	0.25455654	0.26865938	0.24535753
0.25141084	0.26169753	0.25323546	0.27273726	0.24054718	0.28892463	0.26283851	0.26184341	0.25548184	0.2775647	0.27246195	0.24519606	0.24820736	0.25813574	0.27579242	0.26905605	0.25096542	0.29403442	0.24642552	0.27486846	0.21773124	0.24624765	0.27417675	0.28991452	0.23601447	0.27545008	0.28337792	0.27783209	0.26872778	0.29545775	0.23675331	0.28416026	0.25200981	0.28754744	0.27260739	0.23602322	0.28719428	0.24422501	0.22860636	0.22580171	0.23665984	0.2372541	0.24671085	0.25663778	0.25628871	0.23047023	0.2517716	0.23174547	0.25983962	0.25755271	0.27076724	0.24078281	0.24838716	0.20971289	0.21786389	0.23785676	0.30646113	0.24051997	0.24799316	0.21647844	0.23389715	0.24232896	0.24825169	0.25656193	0.24849388	0.28704488	0.2441389	0.22097874	0.24756843	0.23306157	0.26996127	0.25136438	0.24589103	0.23476538	0.24547012	0.2699244	0.2589739	0.25161377	0.25368655	0.23959585	0.25246972	0.24216275	0.23389974	0.20305878	0.25887761	0.26063156	0.23103711	0.24637672	0.24587521	0.2743274	0.24777468	0.24412827	0.24610379	0.25825903	0.24450628	0.29978895	0.26955318	0.22323844	0.23849833	0.28087842	0.24378279	0.24513865	0.24461645	0.27347541	0.24818288	0.2509205	0.25677866	0.2568728	0.27696386	0.27287766	0.27213955	0.24412423	0.25453609	0.25554153	0.24405691	0.22685601	0.25430968	0.28770655	0.22897372	0.31848207	0.26410535	0.2487848	0.24866927	0.23729728	0.24730369	0.2449996	0.29787001	0.25427473	0.26859483	0.24522376
0.25124869	0.26148593	0.2529285	0.27258572	0.24048007	0.28873694	0.26246902	0.26173684	0.25529447	0.27751911	0.27246195	0.24500221	0.24811919	0.25813574	0.27559885	0.26905039	0.25074321	0.29398125	0.24637319	0.27486846	0.21747382	0.24619034	0.27377304	0.28984332	0.23594812	0.27545008	0.28325096	0.27783203	0.26856664	0.29522461	0.23673096	0.28416026	0.25196338	0.28754744	0.27260739	0.23599556	0.287195	0.24410693	0.22840282	0.22546595	0.23638277	0.23702787	0.246439	0.25663778	0.25608566	0.23011468	0.25148478	0.23140483	0.25969267	0.25755271	0.27051663	0.24063481	0.24808966	0.20947361	0.21752727	0.23769939	0.30615291	0.24041274	0.24788107	0.21618067	0.23374225	0.24215157	0.24789375	0.25656193	0.24833998	0.28686619	0.24392325	0.22091195	0.24737765	0.23277621	0.26984137	0.25103167	0.24579421	0.23443417	0.2453808	0.2699244	0.25897163	0.25150397	0.25339925	0.23943861	0.25230578	0.24198112	0.23363781	0.20278069	0.25848433	0.26049057	0.23084891	0.24607262	0.24582408	0.274221	0.24747857	0.24411917	0.24569754	0.25815731	0.24450628	0.29978928	0.26939356	0.22296661	0.23833978	0.2805979	0.24368544	0.24508494	0.24456006	0.27339664	0.2481655	0.25072682	0.25654924	0.25663954	0.27677232	0.27272072	0.27202871	0.24402773	0.2542589	0.25534442	0.24383272	0.22672042	0.25395036	0.28741488	0.22885336	0.31831297	0.26384544	0.24849151	0.24858558	0.23717666	0.24720624	0.24472928	0.29761317	0.25399324	0.26853028	0.24509005
0.25108665	0.26127449	0.25262192	0.27243423	0.24041297	0.28854936	0.26210007	0.26163033	0.25510725	0.27747348	0.27246195	0.24480852	0.24803105	0.25813574	0.27540541	0.26904473	0.25052121	0.29392815	0.24632087	0.27486846	0.2172167	0.24613306	0.27336994	0.28977215	0.23588176	0.27545008	0.28312406	0.277832	0.26840559	0.29499164	0.23670861	0.28416026	0.25191694	0.28754744	0.27260739	0.23596792	0.28719574	0.24398892	0.22819948	0.22513071	0.23610601	0.23680185	0.24616744	0.25663778	0.25588277	0.22975969	0.25119832	0.23106468	0.25954583	0.25755271	0.27026626	0.24048692	0.24779251	0.20923458	0.21719117	0.23754214	0.30584502	0.24030557	0.24776903	0.2158833	0.23358747	0.24197432	0.2475363	0.25656193	0.24818617	0.28668764	0.24370779	0.22084516	0.247187	0.2324912	0.26972154	0.2506994	0.24569742	0.23410343	0.24529153	0.2699244	0.2589694	0.25139421	0.25311229	0.23928148	0.25214192	0.24179962	0.23337618	0.202503	0.25809163	0.26034966	0.23066087	0.2457689	0.24577296	0.27411464	0.24718282	0.24411005	0.24529198	0.25805566	0.24450628	0.29978958	0.269234	0.2226951	0.23818132	0.28031766	0.24358813	0.24503125	0.24450366	0.27331787	0.24814811	0.25053325	0.25632003	0.25640649	0.2765809	0.27256384	0.27191794	0.24393125	0.25398201	0.25514746	0.24360873	0.22658493	0.25359154	0.28712347	0.22873308	0.31814399	0.26358581	0.24819857	0.24850191	0.23705609	0.24710882	0.24445924	0.29735661	0.25371206	0.26846576	0.24495643
0.25092474	0.26106325	0.2523157	0.27228284	0.24034588	0.28836191	0.26173165	0.26152384	0.25492018	0.27742788	0.27246195	0.24461497	0.24794294	0.25813574	0.27521208	0.26903906	0.25029942	0.29387501	0.24626856	0.27486846	0.21695989	0.24607578	0.2729674	0.28970098	0.23581544	0.27545008	0.28299719	0.27783194	0.26824462	0.29475886	0.23668627	0.28416029	0.25187054	0.28754744	0.27260739	0.23594029	0.28719646	0.24387096	0.2279963	0.22479597	0.23582959	0.23657605	0.24589619	0.25663778	0.25568005	0.22940525	0.25091219	0.23072504	0.25939906	0.25755271	0.2700161	0.2403391	0.24749571	0.20899583	0.2168556	0.23738497	0.30553746	0.24019843	0.24765705	0.21558635	0.23343278	0.24179721	0.24717939	0.25656193	0.24803247	0.28650919	0.24349253	0.22077841	0.24699652	0.23220652	0.26960173	0.25036755	0.24560067	0.23377316	0.24520227	0.2699244	0.25896713	0.25128451	0.25282568	0.23912445	0.25197819	0.24161826	0.23311484	0.20222567	0.25769955	0.26020882	0.230473	0.24546556	0.24572186	0.27400833	0.24688743	0.24410094	0.24488707	0.25795406	0.24450628	0.29978988	0.26907456	0.22242393	0.23802298	0.28003773	0.24349086	0.24497758	0.24444729	0.27323914	0.24813072	0.25033987	0.256091	0.25617364	0.2763896	0.27240708	0.27180722	0.24383482	0.25370544	0.25495067	0.24338496	0.2264495	0.25323325	0.28683239	0.22861284	0.3179751	0.26332641	0.24790598	0.24841827	0.2369356	0.24701145	0.24418952	0.29710022	0.25343117	0.26840124	0.24482287
0.25076291	0.26085216	0.25200987	0.2721315	0.24027883	0.2881746	0.26136371	0.26141739	0.25473323	0.27738228	0.27246195	0.24442159	0.24785484	0.25813574	0.27501893	0.2690334	0.25007781	0.2938219	0.24621625	0.27486846	0.21670337	0.24601851	0.27256548	0.28962982	0.23574914	0.27545008	0.28287041	0.27783191	0.26808375	0.29452625	0.23666394	0.28416029	0.25182411	0.28754744	0.27260739	0.23591265	0.28719717	0.24375306	0.22779332	0.2244617	0.23555349	0.23635046	0.24562523	0.25663778	0.25547752	0.22905135	0.25062636	0.23038588	0.25925237	0.25755274	0.26976621	0.24019139	0.24719928	0.20875736	0.21652055	0.23722792	0.3052302	0.24009135	0.24754511	0.2152898	0.2332782	0.24162021	0.24682297	0.25656193	0.24787885	0.28633082	0.24327745	0.22071166	0.24680617	0.23192221	0.26948199	0.25003615	0.24550396	0.23344335	0.24511306	0.2699244	0.2589649	0.25117487	0.25253937	0.23896752	0.25181454	0.24143703	0.2328538	0.20194873	0.25730804	0.26006803	0.23028526	0.24516259	0.24567077	0.27390206	0.24659239	0.24409182	0.24448283	0.25785246	0.24450628	0.2997902	0.26891521	0.22215308	0.23786475	0.27975804	0.24339363	0.2449239	0.24439093	0.27316043	0.24811333	0.25014663	0.25586218	0.255941	0.27619845	0.27225041	0.27169654	0.24373843	0.25342917	0.25475401	0.24316138	0.22631417	0.25287545	0.28654158	0.22849268	0.3178063	0.26306728	0.24761373	0.24833466	0.23681515	0.2469141	0.24392007	0.29684407	0.25315061	0.26833674	0.24468939
0.25060117	0.26064125	0.25170439	0.27198029	0.24021177	0.28798738	0.26099631	0.26131099	0.25454643	0.27733672	0.27246195	0.24422835	0.24776679	0.25813574	0.27482587	0.26902774	0.24985641	0.29376879	0.24616396	0.27486846	0.21644717	0.24596126	0.27216417	0.28955871	0.23568285	0.27545008	0.28274366	0.27783185	0.267923	0.29429385	0.2366416	0.28416029	0.25177774	0.28754744	0.27260739	0.23588501	0.28719792	0.24363522	0.2275905	0.22412795	0.23527771	0.2361251	0.24535458	0.25663778	0.2552751	0.22869802	0.25034088	0.23004724	0.25910574	0.25755274	0.26951653	0.24004376	0.2469032	0.20851915	0.21618602	0.23707098	0.30492324	0.23998432	0.24743322	0.21499366	0.23312372	0.24144335	0.24646708	0.25656193	0.24772534	0.2861526	0.24306257	0.22064495	0.24661598	0.23163824	0.2693623	0.24970518	0.2454073	0.233114	0.24502388	0.2699244	0.25896263	0.25106525	0.25225338	0.23881069	0.25165102	0.24125594	0.23259304	0.20167218	0.25691715	0.25992733	0.23009768	0.24485999	0.24561967	0.27379584	0.24629769	0.24408272	0.24407926	0.25775093	0.24450628	0.2997905	0.26875597	0.22188257	0.23770662	0.27947867	0.24329644	0.24487026	0.24433458	0.27308175	0.24809596	0.24995352	0.25563359	0.25570858	0.27600744	0.2720938	0.27158588	0.24364206	0.2531532	0.25455752	0.24293801	0.22617891	0.25251815	0.28625107	0.22837257	0.31763759	0.26280838	0.24732183	0.24825108	0.23669477	0.24681681	0.24365094	0.29658812	0.25287035	0.26827228	0.24455598
0.25043955	0.26043049	0.25139928	0.27182913	0.24014474	0.28780031	0.26062945	0.26120466	0.25435978	0.27729112	0.27246195	0.24403526	0.24767879	0.25813574	0.27463296	0.26902208	0.2496352	0.29371569	0.24611169	0.27486846	0.21619126	0.24590403	0.27176341	0.2894876	0.23561658	0.27545008	0.282617	0.27783182	0.26776233	0.2940616	0.23661926	0.28416029	0.25173134	0.28754741	0.27260739	0.23585738	0.28719863	0.24351744	0.22738788	0.22379468	0.23500225	0.23589994	0.24508423	0.25663778	0.25507286	0.2283452	0.2500557	0.22970909	0.25895923	0.25755274	0.26926705	0.23989622	0.24660748	0.20828122	0.21585199	0.23691413	0.30461657	0.23987734	0.24732138	0.21469793	0.23296934	0.24126662	0.24611171	0.25656193	0.24757192	0.28597447	0.24284787	0.22057825	0.24642593	0.23135462	0.26924267	0.24937466	0.24531066	0.23278512	0.24493474	0.2699244	0.2589604	0.2509557	0.2519677	0.23865397	0.25148761	0.24107498	0.23233259	0.20139599	0.25652683	0.25978673	0.22991025	0.24455777	0.2455686	0.27368966	0.24600334	0.2440736	0.24367636	0.25764945	0.24450628	0.2997908	0.2685968	0.22161238	0.23754859	0.27919954	0.24319929	0.24481662	0.24427825	0.27300307	0.24807857	0.24976057	0.25540519	0.25547639	0.27581653	0.27193731	0.27147529	0.24354574	0.25287753	0.25436118	0.24271485	0.22604375	0.25216135	0.28596085	0.22825254	0.31746897	0.26254976	0.24703027	0.24816753	0.23657446	0.24671954	0.2433821	0.29633242	0.25259039	0.26820782	0.24442264
0.25027806	0.26021993	0.25109455	0.27167806	0.24007773	0.28761336	0.26026306	0.26109836	0.25417325	0.27724555	0.27246195	0.24384233	0.2475908	0.25813574	0.2744402	0.26901641	0.24941419	0.29366261	0.24605942	0.27486846	0.21593566	0.24584681	0.27136326	0.28941649	0.23555033	0.27545008	0.28249037	0.27783176	0.26760176	0.29382956	0.23659693	0.28416029	0.25168496	0.28754741	0.27260739	0.23582976	0.28719935	0.24339971	0.22718543	0.22346193	0.23472713	0.23567499	0.24481416	0.25663778	0.2548708	0.22799294	0.24977086	0.22937144	0.25881279	0.25755274	0.26901785	0.23974878	0.24631211	0.20804356	0.21551849	0.23675738	0.30431023	0.2397704	0.24720959	0.2144026	0.23281506	0.24109003	0.24575683	0.25656193	0.24741858	0.28579646	0.24263337	0.22051157	0.24623603	0.23107135	0.26912308	0.24904457	0.24521406	0.23245671	0.24484561	0.2699244	0.25895813	0.25084621	0.25168237	0.23849735	0.2513243	0.24089415	0.23207241	0.2011202	0.2561371	0.25964618	0.22972299	0.24425593	0.24551754	0.2735835	0.24570936	0.24406449	0.24327414	0.257548	0.24450628	0.29979113	0.26843774	0.22134252	0.23739067	0.27892071	0.24310218	0.24476299	0.24422193	0.27292442	0.2480612	0.24956778	0.25517699	0.25524437	0.2756258	0.27178091	0.27136475	0.24344945	0.25260216	0.25416496	0.2424919	0.22590865	0.25180507	0.28567094	0.22813258	0.31730044	0.26229137	0.24673906	0.24808401	0.23645419	0.24662232	0.24311355	0.29607692	0.25231075	0.26814336	0.24428938
0.25011665	0.26000953	0.25079018	0.27152708	0.24001075	0.2874265	0.2598972	0.26099208	0.25398684	0.27719998	0.27246195	0.24364954	0.24750283	0.25813574	0.27424759	0.26901075	0.24919337	0.29360953	0.24600716	0.27486846	0.21568036	0.2457896	0.2709637	0.28934541	0.23548409	0.27545008	0.2823638	0.27783173	0.2674413	0.2935977	0.23657461	0.28416029	0.25163856	0.28754741	0.27260739	0.23580214	0.28720006	0.24328203	0.22698316	0.22312966	0.23445231	0.23545027	0.2445444	0.25663778	0.25466886	0.22764122	0.24948634	0.22903429	0.25866643	0.25755274	0.26876885	0.23960142	0.24601708	0.20780617	0.21518549	0.23660074	0.30400419	0.23966351	0.24709786	0.21410768	0.23266089	0.24091356	0.24540247	0.25656193	0.24726535	0.28561854	0.24241905	0.22044492	0.24604627	0.23078842	0.26900354	0.24871491	0.2451175	0.23212875	0.24475653	0.2699244	0.2589559	0.25073674	0.25139737	0.23834084	0.25116107	0.24071348	0.23181254	0.20084476	0.25574797	0.25950572	0.22953586	0.24395445	0.24546649	0.27347738	0.24541573	0.24405539	0.24287255	0.25744659	0.24450628	0.29979143	0.26827875	0.221073	0.23723285	0.27864215	0.2430051	0.24470936	0.24416561	0.2728458	0.24804381	0.24937512	0.25494897	0.25501257	0.27543515	0.27162459	0.27125424	0.24335322	0.25232708	0.25396892	0.24226914	0.22577365	0.25144929	0.28538129	0.22801267	0.317132	0.26203325	0.24644819	0.2480005	0.236334	0.24652514	0.2428453	0.29582164	0.25203145	0.26807892	0.24415618
0.24995534	0.25979927	0.2504862	0.27137619	0.23994379	0.28723979	0.25953189	0.26088586	0.25380057	0.27715445	0.27246195	0.24345692	0.2474149	0.25813574	0.27405506	0.26900509	0.24897274	0.29355645	0.24595492	0.27486846	0.21542537	0.2457324	0.27056473	0.28927436	0.23541789	0.27545008	0.28223729	0.27783167	0.26728091	0.29336601	0.23655227	0.28416029	0.25159222	0.28754741	0.27260739	0.23577452	0.28720081	0.24316442	0.22678109	0.22279789	0.23417783	0.23522577	0.24427493	0.25663778	0.2544671	0.22729005	0.24920215	0.22869763	0.25852016	0.25755277	0.26852009	0.23945415	0.24572243	0.20756905	0.21485302	0.23644422	0.30369848	0.23955667	0.24698618	0.21381317	0.23250681	0.24073721	0.24504863	0.25656193	0.24711221	0.28544077	0.24220492	0.22037828	0.24585667	0.23050584	0.26888409	0.2483857	0.24502099	0.23180127	0.24466747	0.2699244	0.25895363	0.25062734	0.25111267	0.23818442	0.25099796	0.24053292	0.23155294	0.20056972	0.25535944	0.25936532	0.2293489	0.24365334	0.24541543	0.27337131	0.24512245	0.24404627	0.24247165	0.2573452	0.24450628	0.29979172	0.26811987	0.2208038	0.23707514	0.27836388	0.24290806	0.24465576	0.24410932	0.27276722	0.24802643	0.24918263	0.25472119	0.25478101	0.27524468	0.27146834	0.27114376	0.243257	0.25205231	0.25377303	0.24204659	0.22563872	0.25109401	0.28509197	0.22789282	0.31696364	0.2617754	0.24615766	0.24791704	0.23621386	0.24642798	0.24257734	0.29556659	0.25175241	0.26801452	0.24402307
0.24979414	0.25958923	0.25018257	0.27122539	0.23987684	0.2870532	0.25916705	0.26077968	0.25361446	0.27710888	0.27246195	0.24326444	0.24732701	0.25813574	0.27386272	0.26899943	0.24875231	0.29350337	0.24590269	0.27486846	0.21517067	0.24567522	0.27016634	0.28920332	0.23535168	0.27545008	0.28211084	0.27783164	0.26712063	0.29313451	0.23652995	0.28416032	0.25154585	0.28754741	0.27260739	0.23574691	0.28720152	0.24304686	0.22657917	0.2224666	0.23390366	0.23500146	0.24400577	0.25663778	0.25426552	0.22693942	0.24891828	0.22836146	0.25837395	0.25755277	0.26827157	0.23930697	0.24542812	0.20733219	0.21452105	0.23628779	0.30339307	0.23944987	0.24687454	0.21351907	0.23235285	0.24056099	0.24469529	0.25656193	0.24695916	0.28526309	0.24199098	0.22031167	0.2456672	0.2302236	0.26876464	0.24805692	0.2449245	0.23147425	0.24457845	0.2699244	0.2589514	0.25051796	0.2508283	0.23802811	0.25083497	0.24035251	0.23129365	0.20029505	0.2549715	0.25922501	0.22916208	0.24335261	0.24536441	0.2732653	0.24482951	0.24403717	0.24207141	0.25724387	0.24450628	0.29979205	0.26796108	0.22053492	0.23691753	0.27808586	0.24281107	0.24460216	0.24405304	0.27268863	0.24800906	0.24899027	0.25449359	0.25454962	0.27505431	0.27131221	0.27103335	0.24316083	0.25177783	0.25357729	0.24182425	0.22550386	0.25073925	0.28480291	0.22777303	0.31679538	0.26151779	0.24586748	0.24783359	0.23609377	0.24633089	0.24230969	0.29531178	0.2514737	0.26795012	0.24389002
0.24963304	0.25937933	0.24987932	0.27107465	0.2398099	0.28686672	0.25880274	0.26067355	0.25342846	0.27706334	0.27246195	0.24307212	0.24723914	0.25813574	0.27367049	0.26899377	0.24853207	0.29345033	0.24585046	0.27486846	0.21491627	0.24561805	0.26976857	0.2891323	0.23528551	0.27545008	0.28198445	0.27783158	0.26696047	0.29290321	0.23650762	0.28416032	0.2514995	0.28754741	0.27260739	0.23571929	0.28720224	0.24292937	0.22637744	0.22213581	0.23362981	0.23477738	0.24373689	0.25663778	0.25406408	0.22658932	0.24863474	0.22802579	0.25822783	0.25755277	0.26802325	0.23915988	0.24513416	0.20709562	0.2141896	0.23613146	0.30308795	0.23934312	0.24676296	0.21322535	0.23219898	0.24038491	0.24434246	0.25656193	0.24680622	0.2850855	0.24177724	0.22024506	0.24547789	0.22994171	0.26864529	0.24772857	0.24482806	0.23114768	0.24448948	0.2699244	0.25894913	0.25040865	0.25054425	0.2378719	0.25067207	0.24017222	0.23103465	0.20002075	0.25458413	0.25908479	0.22897542	0.24305224	0.24531339	0.2731593	0.24453692	0.24402806	0.24167182	0.25714257	0.24450628	0.29979235	0.26780239	0.22026637	0.23676002	0.27780816	0.24271411	0.24454857	0.24399677	0.27261007	0.24799168	0.24879806	0.25426623	0.25431848	0.27486408	0.27115616	0.27092299	0.2430647	0.25150365	0.2533817	0.24160212	0.2253691	0.25038496	0.28451419	0.22765331	0.31662717	0.26126045	0.24557763	0.24775018	0.23597376	0.24623381	0.24204233	0.29505715	0.25119531	0.26788571	0.24375704
0.24947205	0.25916961	0.24957642	0.270924	0.23974298	0.28668037	0.25843894	0.26056746	0.25324261	0.2770178	0.27246195	0.24287994	0.24715132	0.25813574	0.27347839	0.2689881	0.24831204	0.29339731	0.24579825	0.27486846	0.21466218	0.2455609	0.26937133	0.28906128	0.23521934	0.27545008	0.28185812	0.27783155	0.26680037	0.29267207	0.2364853	0.28416032	0.25145316	0.28754741	0.27260739	0.23569168	0.28720298	0.24281192	0.22617589	0.22180551	0.23335628	0.23455352	0.24346831	0.25663778	0.2538628	0.22623977	0.24835151	0.22769062	0.25808179	0.25755277	0.26777518	0.23901288	0.24484055	0.20685931	0.21385868	0.23597524	0.30278313	0.23923641	0.24665143	0.21293205	0.2320452	0.24020895	0.24399015	0.25656193	0.24665336	0.28490806	0.24156368	0.22017848	0.24528871	0.22966017	0.26852596	0.24740066	0.24473165	0.23082158	0.24440052	0.2699244	0.2589469	0.25029939	0.25026053	0.2377158	0.25050929	0.23999208	0.23077592	0.19974683	0.25419739	0.25894463	0.2287889	0.24275225	0.24526237	0.27305338	0.24424469	0.24401896	0.24127288	0.25704131	0.24450628	0.29979265	0.26764381	0.21999817	0.23660262	0.2775307	0.24261717	0.244495	0.24394052	0.27253154	0.24797431	0.248606	0.25403905	0.25408754	0.27467397	0.27100021	0.27081266	0.2429686	0.25122979	0.25318626	0.24138018	0.2252344	0.25003117	0.28422573	0.22753364	0.31645909	0.26100335	0.24528812	0.24766679	0.23585381	0.24613677	0.24177526	0.29480276	0.25091723	0.26782134	0.24362415
0.24931116	0.25896004	0.2492739	0.27077344	0.23967609	0.28649414	0.25807565	0.26046139	0.25305691	0.27697226	0.27246195	0.24268793	0.24706352	0.25813574	0.27328643	0.26898244	0.24809219	0.29334426	0.24574605	0.27486846	0.21440838	0.24550375	0.26897472	0.28899029	0.23515321	0.27545008	0.28173184	0.27783149	0.26664037	0.29244113	0.23646298	0.28416032	0.25140682	0.28754741	0.27260739	0.23566407	0.2872037	0.24269453	0.22597453	0.22147571	0.23308308	0.23432985	0.24320003	0.25663778	0.25366169	0.22589076	0.24806862	0.22735593	0.25793585	0.25755277	0.26752734	0.23886599	0.24454729	0.20662327	0.21352825	0.23581912	0.30247864	0.23912977	0.24653994	0.21263915	0.23189154	0.24003313	0.24363834	0.25656193	0.24650061	0.2847307	0.24135031	0.22011194	0.24509969	0.22937897	0.26840669	0.24707319	0.24463528	0.23049593	0.24431159	0.2699244	0.25894463	0.25019017	0.24997713	0.2375598	0.25034663	0.23981208	0.23051751	0.19947329	0.25381121	0.25880453	0.22860254	0.24245264	0.24521138	0.27294746	0.24395281	0.24400984	0.24087462	0.2569401	0.24450628	0.29979298	0.26748529	0.21973027	0.23644532	0.27725354	0.2425203	0.24444145	0.24388427	0.27245304	0.24795693	0.2484141	0.25381207	0.25385678	0.27448401	0.27084434	0.27070239	0.24287255	0.25095621	0.25299096	0.24115846	0.22509979	0.24967791	0.28393757	0.22741406	0.31629109	0.26074648	0.24499896	0.24758343	0.23573393	0.24603978	0.24150848	0.2945486	0.25063944	0.267757	0.24349132
0.24915038	0.25875065	0.24897175	0.27062297	0.23960921	0.28630802	0.25771287	0.26035538	0.25287133	0.27692676	0.27246195	0.24249606	0.24697575	0.25813574	0.27309462	0.26897678	0.24787255	0.29329124	0.24569386	0.27486846	0.21415488	0.24544662	0.26857868	0.28891933	0.2350871	0.27545008	0.2816056	0.27783147	0.26648048	0.29221034	0.23644066	0.28416032	0.25136051	0.28754741	0.27260739	0.23563647	0.28720441	0.2425772	0.22577333	0.22114639	0.2328102	0.23410641	0.24293205	0.25663778	0.25346074	0.22554229	0.24778603	0.22702174	0.25779	0.2575528	0.26727974	0.23871917	0.2442544	0.2063875	0.21319833	0.23566309	0.30217445	0.23902316	0.2464285	0.21234666	0.23173799	0.23985744	0.24328704	0.25656193	0.24634795	0.28455347	0.24113712	0.2200454	0.24491081	0.22909811	0.26828748	0.24674614	0.24453896	0.23017076	0.2442227	0.2699244	0.2589424	0.25008097	0.24969403	0.2374039	0.25018406	0.2396322	0.23025936	0.19920011	0.2534256	0.25866452	0.22841634	0.24215339	0.24516039	0.2728416	0.24366127	0.24400073	0.24047701	0.25683892	0.24450628	0.29979327	0.26732689	0.21946271	0.23628813	0.27697664	0.24242346	0.24438789	0.24382804	0.27237457	0.24793956	0.24822234	0.25358528	0.25362626	0.27429417	0.27068856	0.27059215	0.24277654	0.25068292	0.25279585	0.24093693	0.22496526	0.24932513	0.28364968	0.22729452	0.31612319	0.26048988	0.24471015	0.24750011	0.23561409	0.24594283	0.24124201	0.29429463	0.25036195	0.26769266	0.24335855
0.24898969	0.25854144	0.24866995	0.27047259	0.23954235	0.28612202	0.25735059	0.26024944	0.2526859	0.27688125	0.27246195	0.24230434	0.24688801	0.25813574	0.27290294	0.26897112	0.24765308	0.29323822	0.24564168	0.27486846	0.2139017	0.24538951	0.2681832	0.28884837	0.235021	0.27545008	0.28147945	0.27783141	0.26632068	0.29197976	0.23641835	0.28416032	0.25131419	0.28754741	0.27260739	0.23560886	0.28720516	0.24245992	0.22557233	0.22081757	0.23253763	0.23388317	0.24266437	0.25663778	0.25325993	0.22519435	0.24750377	0.22668804	0.25764421	0.2575528	0.26703236	0.23857245	0.24396184	0.20615201	0.21286893	0.23550718	0.30187055	0.23891661	0.24631712	0.21205458	0.23158452	0.23968187	0.24293624	0.25656193	0.24619538	0.28437632	0.24092413	0.21997888	0.24472207	0.22881761	0.26816833	0.24641953	0.24444267	0.22984603	0.24413384	0.2699244	0.25894013	0.24997187	0.24941127	0.23724809	0.25002158	0.23945247	0.23000152	0.19892731	0.25304061	0.2585246	0.22823028	0.2418545	0.24510941	0.27273577	0.24337009	0.24399163	0.24008006	0.25673777	0.24450628	0.29979357	0.26716858	0.21919547	0.23613106	0.27670002	0.24232665	0.24433435	0.24377182	0.2722961	0.24792218	0.24803072	0.25335872	0.25339594	0.27410448	0.27053288	0.27048194	0.24268056	0.25040993	0.25260085	0.24071561	0.22483082	0.24897285	0.28336212	0.22717504	0.31595537	0.26023355	0.24442166	0.24741681	0.23549432	0.24584591	0.24097583	0.29404089	0.25008479	0.26762834	0.24322587
0.24882911	0.2583324	0.24836853	0.27032226	0.23947552	0.28593615	0.25698882	0.26014349	0.25250059	0.27683574	0.27246195	0.24211279	0.2468003	0.25813574	0.27271137	0.26896545	0.24743383	0.29318523	0.24558951	0.27486846	0.2136488	0.2453324	0.26778832	0.28877744	0.23495491	0.27545008	0.28135332	0.27783138	0.26616096	0.29174936	0.23639603	0.28416032	0.25126788	0.28754741	0.27260739	0.23558126	0.28720587	0.24234271	0.22537149	0.22048922	0.23226538	0.23366016	0.24239698	0.25663778	0.25305927	0.22484694	0.24722184	0.22635482	0.2574985	0.2575528	0.2667852	0.23842581	0.24366963	0.20591678	0.21254003	0.23535137	0.30156699	0.23881009	0.24620579	0.21176289	0.23143116	0.23950642	0.24258596	0.25656193	0.24604289	0.28419933	0.24071132	0.21991238	0.24453348	0.22853744	0.26804924	0.24609335	0.24434641	0.22952175	0.24404502	0.2699244	0.2589379	0.24986278	0.24912883	0.23709241	0.24985921	0.23927286	0.22974396	0.19865489	0.25265619	0.25838473	0.22804438	0.24155599	0.24505843	0.27263001	0.24307925	0.24398252	0.23968375	0.25663668	0.24450628	0.2997939	0.26701036	0.21892855	0.23597407	0.27642369	0.24222988	0.24428083	0.24371561	0.27221766	0.24790481	0.24783926	0.25313234	0.25316581	0.2739149	0.27037725	0.27037179	0.24258462	0.25013724	0.252406	0.24049449	0.22469644	0.24862108	0.28307483	0.22705564	0.31578764	0.25997746	0.24413353	0.24733354	0.23537461	0.24574903	0.24070993	0.29378739	0.24980792	0.26756403	0.24309327
0.24866864	0.25812352	0.24806747	0.27017203	0.2394087	0.28575042	0.25662759	0.26003763	0.25231543	0.27679023	0.27246195	0.24192137	0.24671263	0.25813574	0.27251995	0.26895979	0.24721476	0.29313225	0.24553736	0.27486846	0.21339621	0.2452753	0.26739404	0.28870651	0.23488884	0.27545008	0.28122726	0.27783132	0.26600137	0.29151914	0.23637372	0.28416035	0.2512216	0.28754741	0.27260739	0.23555367	0.28720659	0.24222554	0.22517085	0.22016138	0.23199345	0.23343736	0.24212988	0.25663775	0.25285879	0.22450009	0.24694023	0.22602211	0.25735289	0.2575528	0.26653826	0.23827927	0.24337779	0.20568182	0.21221164	0.23519567	0.30126369	0.23870364	0.24609451	0.2114716	0.2312779	0.23933111	0.24223617	0.25656193	0.24589051	0.28402242	0.24049871	0.21984591	0.24434504	0.22825761	0.26793018	0.24576761	0.24425019	0.22919795	0.24395622	0.2699244	0.25893563	0.24975374	0.24884671	0.23693681	0.24969696	0.23909339	0.22948669	0.19838284	0.25227234	0.25824496	0.22785862	0.24125785	0.24500747	0.27252427	0.24278875	0.24397342	0.23928811	0.25653562	0.24450628	0.2997942	0.26685223	0.21866196	0.23581719	0.27614763	0.24213316	0.24422732	0.24365942	0.27213925	0.24788745	0.24764794	0.25290617	0.25293592	0.27372545	0.27022174	0.2702617	0.24248871	0.24986486	0.25221133	0.24027357	0.22456215	0.24826978	0.28278783	0.2269363	0.31562001	0.25972161	0.24384573	0.24725029	0.23525496	0.24565218	0.24044435	0.29353407	0.24953136	0.26749974	0.24296072
0.24850827	0.25791481	0.24776678	0.27002189	0.2393419	0.28556478	0.25626683	0.2599318	0.25213039	0.27674475	0.27246195	0.24173011	0.24662498	0.25813574	0.27232867	0.26895413	0.24699588	0.29307926	0.2454852	0.27486846	0.2131439	0.24521823	0.26700032	0.28863561	0.23482279	0.27545008	0.28110129	0.27783129	0.26584184	0.29128909	0.23635142	0.28416035	0.25117531	0.28754741	0.27260739	0.23552608	0.28720731	0.24210845	0.22497037	0.21983401	0.23172185	0.23321477	0.24186307	0.25663775	0.25265849	0.22415376	0.24665894	0.22568987	0.25720736	0.2575528	0.26629159	0.23813282	0.24308628	0.20544711	0.21188375	0.23504005	0.30096072	0.23859721	0.24598327	0.2111807	0.23112474	0.23915593	0.24188688	0.25656193	0.24573822	0.2838456	0.24028628	0.21977945	0.24415675	0.22797813	0.26781118	0.24544229	0.24415402	0.22887459	0.24386746	0.2699244	0.2589334	0.24964477	0.2485649	0.23678131	0.2495348	0.23891406	0.2292297	0.19811118	0.25188908	0.25810525	0.22767302	0.24096008	0.24495652	0.27241856	0.24249861	0.24396431	0.23889312	0.25643462	0.24450628	0.2997945	0.26669419	0.2183957	0.23566042	0.27587184	0.24203646	0.24417382	0.24360324	0.27206084	0.24787007	0.24745677	0.25268021	0.25270623	0.27353615	0.27006632	0.27015164	0.24239285	0.24959277	0.25201678	0.24005285	0.22442795	0.24791899	0.28250113	0.22681701	0.31545246	0.25946602	0.24355827	0.24716708	0.23513538	0.24555539	0.24017903	0.29328099	0.24925512	0.26743546	0.24282825
0.248348	0.25770625	0.24746644	0.26987183	0.23927511	0.28537926	0.25590661	0.259826	0.2519455	0.27669927	0.27246195	0.241539	0.24653736	0.25813574	0.27213752	0.26894847	0.24677721	0.29302627	0.24543308	0.27486846	0.21289191	0.24516118	0.26660717	0.28856471	0.23475677	0.27545008	0.28097534	0.27783123	0.26568243	0.29105923	0.23632911	0.28416035	0.25112903	0.28754741	0.27260739	0.2354985	0.28720805	0.2419914	0.22477008	0.21950714	0.23145056	0.23299238	0.24159656	0.25663775	0.2524583	0.22380796	0.24637796	0.22535813	0.2570619	0.25755283	0.26604512	0.23798645	0.24279512	0.20521268	0.21155639	0.23488456	0.30065805	0.23849085	0.2458721	0.21089022	0.23097169	0.23898087	0.24153811	0.25656193	0.24558604	0.28366894	0.24007402	0.21971302	0.24396859	0.227699	0.26769224	0.24511741	0.24405788	0.2285517	0.24377874	0.2699244	0.25893113	0.24953583	0.24828342	0.23662592	0.24937275	0.23873486	0.22897302	0.19783987	0.25150642	0.25796562	0.22748756	0.24066266	0.24490559	0.27231291	0.24220881	0.24395519	0.23849878	0.25633362	0.24450628	0.29979482	0.26653624	0.21812975	0.23550375	0.27559632	0.24193981	0.24412033	0.24354708	0.27198246	0.24785271	0.24726574	0.25245443	0.25247675	0.27334696	0.26991099	0.27004164	0.24229702	0.24932097	0.25182238	0.23983234	0.22429383	0.24756871	0.2822147	0.22669779	0.31528497	0.25921068	0.24327114	0.24708389	0.23501584	0.24545862	0.23991403	0.29302815	0.24897917	0.26737121	0.24269585
0.24818784	0.25749788	0.24716648	0.26972187	0.23920834	0.28519389	0.25554687	0.25972027	0.25176072	0.2766538	0.27246195	0.24134804	0.24644978	0.25813574	0.27194649	0.2689428	0.24655873	0.29297331	0.24538095	0.27486846	0.21264021	0.24510412	0.26621461	0.28849384	0.23469076	0.27545008	0.28084946	0.2778312	0.26552311	0.29082954	0.2363068	0.28416035	0.25108275	0.28754741	0.27260739	0.23547091	0.28720877	0.24187441	0.22456996	0.21918075	0.23117958	0.23277022	0.24133034	0.25663775	0.2522583	0.2234627	0.24609731	0.22502688	0.25691655	0.25755283	0.26579887	0.23784018	0.24250433	0.20497853	0.21122952	0.23472916	0.3003557	0.23838453	0.24576096	0.21060014	0.23081873	0.23880595	0.24118984	0.25656193	0.24543394	0.28349236	0.23986198	0.2196466	0.24378058	0.2274202	0.26757333	0.24479295	0.24396178	0.22822925	0.24369003	0.2699244	0.25892889	0.24942695	0.24800226	0.23647064	0.24921082	0.23855579	0.2287166	0.19756894	0.25112432	0.25782606	0.22730227	0.24036562	0.24485466	0.27220729	0.24191935	0.24394609	0.23810509	0.25623271	0.24450628	0.29979512	0.2663784	0.21786414	0.2353472	0.2753211	0.24184321	0.24406685	0.24349092	0.27190411	0.24783534	0.24707487	0.25222889	0.25224745	0.27315792	0.26975575	0.26993167	0.24220124	0.24904947	0.25162816	0.23961204	0.22415978	0.24721891	0.2819286	0.22657864	0.3151176	0.2589556	0.24298435	0.24700072	0.23489638	0.24536189	0.23964931	0.29277551	0.24870354	0.26730695	0.24256353
0.24802779	0.25728968	0.24686688	0.26957196	0.2391416	0.28500861	0.25518763	0.25961456	0.2515761	0.27660832	0.27246195	0.24115723	0.24636222	0.25813574	0.27175564	0.26893714	0.24634042	0.29292035	0.24532883	0.27486846	0.2123888	0.24504708	0.26582265	0.288423	0.23462477	0.27545008	0.28072363	0.27783114	0.2653639	0.29060006	0.23628449	0.28416035	0.25103649	0.28754741	0.27260739	0.23544332	0.28720948	0.24175747	0.22437002	0.21885484	0.23090892	0.23254827	0.24106441	0.25663775	0.25205845	0.22311798	0.24581698	0.2246961	0.25677127	0.25755283	0.26555285	0.237694	0.24221386	0.20474464	0.21090315	0.23457386	0.30005366	0.23827825	0.24564989	0.21031044	0.23066589	0.23863114	0.24084207	0.25656193	0.24528193	0.28331587	0.2396501	0.2195802	0.24359271	0.22714174	0.2674545	0.24446893	0.24386571	0.22790727	0.24360137	0.2699244	0.25892666	0.24931811	0.2477214	0.23631546	0.24904898	0.23837686	0.22846048	0.19729836	0.25074282	0.25768659	0.22711712	0.24006894	0.24480374	0.27210173	0.24163026	0.24393699	0.23771204	0.2561318	0.24450628	0.29979542	0.26622066	0.21759884	0.23519073	0.27504614	0.24174663	0.24401338	0.24343479	0.27182579	0.24781798	0.24688414	0.25200352	0.25201839	0.27296901	0.2696006	0.26982176	0.24210548	0.24877827	0.25143406	0.23939194	0.22402582	0.24686961	0.28164276	0.22645955	0.31495032	0.25870076	0.24269791	0.24691759	0.23477697	0.2452652	0.23938487	0.29252309	0.2484282	0.26724273	0.24243128
0.24786782	0.25708166	0.24656764	0.26942214	0.23907487	0.28482348	0.25482893	0.25950888	0.25139162	0.27656287	0.27246195	0.24096657	0.24627471	0.25813574	0.27156487	0.26893148	0.24612233	0.29286742	0.24527673	0.27486846	0.2121377	0.24499005	0.26543123	0.28835216	0.23455879	0.27545008	0.28059784	0.27783111	0.26520476	0.29037073	0.23626219	0.28416035	0.25099024	0.28754741	0.27260739	0.23541576	0.28721023	0.2416406	0.22417027	0.21852943	0.23063858	0.23232652	0.24079879	0.25663775	0.25185877	0.22277378	0.24553697	0.22436582	0.25662604	0.25755283	0.26530707	0.2375479	0.24192376	0.204511	0.21057729	0.23441866	0.29975188	0.23817202	0.24553886	0.21002115	0.23051314	0.23845647	0.2404948	0.25656193	0.24513002	0.28313953	0.23943843	0.21951383	0.243405	0.22686362	0.26733571	0.24414533	0.24376969	0.22758573	0.24351273	0.2699244	0.25892439	0.24920931	0.24744087	0.23616037	0.24888724	0.23819807	0.22820465	0.19702817	0.25036189	0.25754717	0.22693212	0.23977263	0.24475284	0.27199617	0.24134149	0.24392788	0.23731966	0.25603095	0.24450628	0.29979575	0.26606297	0.21733388	0.23503438	0.27477145	0.2416501	0.24395993	0.24337865	0.2717475	0.24780062	0.24669357	0.25177836	0.25178954	0.27278021	0.26944554	0.26971188	0.24200977	0.24850737	0.25124013	0.23917203	0.22389193	0.2465208	0.2813572	0.2263405	0.31478313	0.25844619	0.24241181	0.24683449	0.23465763	0.24516855	0.23912075	0.29227087	0.24815316	0.26717851	0.24229911
0.24770796	0.25687379	0.24626876	0.26927242	0.23900816	0.28463843	0.25447071	0.25940326	0.25120726	0.27651742	0.27246195	0.24077606	0.24618722	0.25813574	0.27137426	0.26892582	0.24590443	0.29281449	0.24522464	0.27486846	0.21188688	0.24493305	0.26504043	0.28828135	0.23449284	0.27545008	0.28047213	0.27783105	0.26504573	0.29014161	0.2362399	0.28416035	0.25094399	0.28754738	0.27260739	0.23538817	0.28721094	0.24152377	0.22397068	0.2182045	0.23036855	0.23210499	0.24053346	0.25663775	0.25165924	0.22243011	0.24525727	0.22403602	0.25648093	0.25755283	0.26506153	0.23740189	0.241634	0.20427765	0.21025194	0.23426357	0.29945043	0.23806585	0.24542788	0.20973226	0.23036048	0.23828194	0.24014802	0.25656193	0.2449782	0.28296328	0.23922694	0.21944748	0.24321742	0.22658585	0.26721698	0.24382217	0.2436737	0.22726466	0.24342413	0.2699244	0.25892216	0.24910057	0.24716067	0.2360054	0.24872562	0.23801941	0.2279491	0.19675836	0.24998154	0.25740784	0.22674727	0.2394767	0.24470195	0.2718907	0.24105307	0.24391878	0.23692791	0.25593013	0.24450628	0.29979604	0.26590541	0.21706922	0.23487812	0.27449703	0.2415536	0.24390648	0.24332254	0.27166921	0.24778324	0.24650313	0.25155342	0.25156087	0.27259156	0.26929057	0.26960203	0.24191409	0.24823675	0.25104633	0.23895232	0.22375812	0.24617249	0.28107196	0.22622155	0.31461602	0.25819185	0.24212603	0.24675141	0.23453835	0.24507195	0.2388569	0.29201886	0.24787845	0.26711431	0.242167
0.24754822	0.25666609	0.24597025	0.26912278	0.23894148	0.28445354	0.25411299	0.2592977	0.25102302	0.27647197	0.27246195	0.24058571	0.24609976	0.25813574	0.27118379	0.26892015	0.24568671	0.29276156	0.24517256	0.27486846	0.21163636	0.24487606	0.26465017	0.28821057	0.2344269	0.27545008	0.28034645	0.27783102	0.2648868	0.28991264	0.23621759	0.28416038	0.25089774	0.28754738	0.27260739	0.23536061	0.28721166	0.24140701	0.22377127	0.21788004	0.23009886	0.23188366	0.24026841	0.25663775	0.25145987	0.22208698	0.24497789	0.22370671	0.25633588	0.25755286	0.26481619	0.23725598	0.24134459	0.20404455	0.20992708	0.23410858	0.2991493	0.23795973	0.24531695	0.20944376	0.23020793	0.23810752	0.23980176	0.25656193	0.24482648	0.28278714	0.23901562	0.21938114	0.24303	0.22630841	0.26709828	0.24349943	0.24357775	0.22694403	0.24333557	0.2699244	0.25891989	0.24899186	0.24688077	0.23585051	0.24856409	0.23784088	0.22769384	0.1964889	0.24960177	0.25726858	0.22656257	0.23918112	0.24465106	0.27178523	0.24076501	0.24390967	0.23653682	0.25582933	0.24450628	0.29979634	0.26574793	0.21680491	0.23472197	0.27422288	0.24145715	0.24385306	0.24326643	0.27159095	0.24776588	0.24631284	0.25132865	0.25133243	0.27240303	0.26913568	0.26949224	0.24181846	0.24796642	0.2508527	0.23873283	0.22362439	0.24582466	0.28078699	0.22610264	0.31444898	0.25793776	0.2418406	0.24666837	0.23441912	0.24497537	0.23859335	0.29176709	0.24760403	0.26705012	0.24203497
0.24738857	0.25645855	0.24567209	0.26897323	0.23887479	0.28426874	0.25375578	0.25919217	0.25083894	0.27642652	0.27246195	0.2403955	0.24601233	0.25813574	0.27099344	0.26891449	0.2454692	0.29270864	0.2451205	0.27486846	0.21138616	0.24481906	0.26426047	0.28813979	0.23436099	0.27545008	0.28022087	0.27783096	0.26472795	0.28968388	0.2361953	0.28416038	0.25085151	0.28754738	0.27260739	0.23533304	0.28721237	0.2412903	0.22357205	0.21755607	0.22982946	0.23166256	0.24000366	0.25663775	0.25126064	0.22174437	0.24469884	0.22337788	0.25619093	0.25755286	0.2645711	0.23711015	0.24105552	0.20381173	0.20960273	0.2339537	0.29884845	0.23785363	0.24520607	0.20915566	0.23005548	0.23793322	0.23945598	0.25656193	0.24467486	0.2826111	0.2388045	0.21931483	0.2428427	0.22603132	0.26697966	0.24317712	0.24348183	0.22662386	0.24324703	0.2699244	0.25891766	0.24888322	0.24660119	0.23569573	0.24840268	0.23766248	0.22743887	0.19621982	0.24922256	0.2571294	0.22637804	0.23888591	0.24460019	0.27167982	0.24047728	0.24390057	0.23614636	0.2557286	0.24450628	0.29979667	0.26559058	0.2165409	0.23456593	0.27394903	0.24136072	0.24379964	0.24321035	0.27151272	0.24774852	0.2461227	0.25110409	0.25110421	0.27221462	0.26898086	0.26938251	0.24172285	0.2476964	0.2506592	0.23851353	0.22349074	0.24547733	0.28050232	0.22598378	0.31428206	0.25768393	0.24155551	0.24658534	0.23429996	0.24487883	0.2383301	0.29151553	0.24732991	0.26698595	0.24190301
0.24722902	0.25625119	0.24537431	0.26882374	0.23880814	0.28408408	0.25339907	0.25908667	0.250655	0.27638111	0.27246195	0.24020545	0.24592493	0.25813574	0.27080321	0.26890883	0.24525186	0.29265574	0.24506843	0.27486846	0.21113624	0.24476209	0.26387137	0.28806901	0.2342951	0.27545008	0.28009531	0.27783093	0.26456919	0.28945529	0.236173	0.28416038	0.25080529	0.28754738	0.27260739	0.23530547	0.28721312	0.24117365	0.223373	0.21723258	0.22956039	0.23144165	0.23973919	0.25663775	0.25106159	0.22140229	0.2444201	0.22304954	0.25604606	0.25755286	0.26432621	0.23696442	0.24076679	0.20357917	0.20927888	0.23379892	0.29854789	0.23774759	0.24509524	0.20886797	0.22990315	0.23775907	0.23911072	0.25656193	0.24452332	0.28243518	0.23859356	0.21924853	0.24265556	0.22575456	0.26686108	0.24285524	0.24338596	0.22630414	0.24315853	0.2699244	0.25891539	0.24877462	0.24632193	0.23554106	0.24824136	0.23748422	0.22718418	0.1959511	0.24884394	0.25699031	0.22619364	0.23859106	0.24454932	0.27157447	0.2401899	0.24389146	0.23575656	0.2556279	0.24450628	0.29979697	0.26543328	0.21627723	0.23440999	0.27367544	0.24126434	0.24374622	0.24315427	0.27143452	0.24773118	0.24593271	0.25087973	0.25087616	0.27202636	0.26882616	0.2692728	0.24162729	0.24742667	0.25046587	0.23829442	0.22335717	0.24513049	0.28021792	0.22586501	0.31411523	0.25743034	0.24127075	0.24650235	0.23418085	0.24478233	0.23806712	0.29126421	0.2470561	0.26692179	0.24177112
0.24706958	0.256044	0.24507688	0.26867434	0.23874152	0.28389955	0.25304288	0.25898123	0.25047117	0.27633569	0.27246195	0.24001555	0.24583757	0.25813574	0.27061313	0.26890317	0.24503472	0.29260284	0.2450164	0.27486846	0.21088661	0.24470514	0.26348284	0.28799826	0.23422922	0.27545008	0.27996981	0.27783087	0.26441053	0.28922686	0.23615071	0.28416038	0.25075909	0.28754738	0.27260739	0.23527791	0.28721383	0.24105705	0.22317412	0.21690957	0.22929162	0.23122096	0.23947503	0.25663775	0.25086269	0.22106074	0.24414167	0.22272167	0.25590125	0.25755286	0.26408157	0.23681878	0.24047841	0.20334688	0.20895554	0.23364423	0.29824767	0.23764162	0.24498446	0.20858066	0.2297509	0.23758502	0.23876594	0.25656193	0.24437188	0.28225937	0.23838282	0.21918225	0.24246857	0.22547814	0.26674256	0.24253377	0.24329013	0.22598487	0.24307007	0.2699244	0.25891316	0.24866606	0.246043	0.23538648	0.24808016	0.23730609	0.22692977	0.19568276	0.2484659	0.25685129	0.22600938	0.23829657	0.24449848	0.27146912	0.23990285	0.24388237	0.2353674	0.25552723	0.24450628	0.29979727	0.26527607	0.21601386	0.23425415	0.27340212	0.24116801	0.24369283	0.24309821	0.27135631	0.24771382	0.24574287	0.25065556	0.25064835	0.27183822	0.26867154	0.26916316	0.24153176	0.24715723	0.25027269	0.23807554	0.22322369	0.24478413	0.27993384	0.22574629	0.31394845	0.25717703	0.24098632	0.24641939	0.23406181	0.24468587	0.23780444	0.29101309	0.24678259	0.26685765	0.2416393
0.24691024	0.25583696	0.24477981	0.26852503	0.23867489	0.2837151	0.25268716	0.25887582	0.2502875	0.27629027	0.27246195	0.23982579	0.24575023	0.25813574	0.2704232	0.2688975	0.24481779	0.29254997	0.24496436	0.27486846	0.21063727	0.24464819	0.2630949	0.28792754	0.23416336	0.27545008	0.27984437	0.27783084	0.26425198	0.28899863	0.23612843	0.28416038	0.25071287	0.28754738	0.27260739	0.23525035	0.28721455	0.24094051	0.22297543	0.21658705	0.22902317	0.23100048	0.23921114	0.25663775	0.25066394	0.22071971	0.24386357	0.22239429	0.25575653	0.25755286	0.26383713	0.23667322	0.24019039	0.20311484	0.20863269	0.23348966	0.29794773	0.23753567	0.24487373	0.20829375	0.22959875	0.23741113	0.23842166	0.25656193	0.24422054	0.28208366	0.23817226	0.219116	0.24228172	0.22520207	0.26662409	0.24221274	0.24319433	0.22566605	0.24298163	0.2699244	0.25891089	0.24855755	0.24576436	0.23523201	0.24791907	0.23712809	0.22667564	0.19541478	0.24808842	0.25671232	0.22582529	0.23800245	0.24444763	0.27136385	0.23961616	0.24387327	0.23497888	0.25542662	0.24450628	0.29979759	0.26511899	0.21575081	0.23409842	0.27312908	0.2410717	0.24363945	0.24304216	0.27127814	0.24769646	0.24555317	0.25043163	0.25042072	0.27165022	0.26851702	0.26905355	0.24143627	0.24688809	0.25007963	0.23785684	0.22309028	0.24443828	0.27965003	0.22562763	0.3137818	0.25692394	0.24070224	0.24633645	0.23394282	0.24458945	0.23754205	0.29076219	0.24650937	0.26679352	0.24150755
0.24675101	0.25563011	0.2444831	0.26837581	0.2386083	0.2835308	0.25233197	0.25877044	0.25010395	0.27624485	0.27246195	0.23963618	0.24566293	0.25813574	0.27023339	0.26889184	0.24460104	0.29249707	0.24491233	0.27486846	0.21038824	0.24459127	0.2627075	0.28785682	0.23409751	0.27545008	0.279719	0.27783078	0.26409352	0.28877059	0.23610614	0.28416038	0.25066668	0.28754738	0.27260739	0.2352228	0.28721529	0.24082403	0.2227769	0.21626501	0.22875504	0.23078021	0.23894756	0.25663775	0.25046536	0.22037922	0.24358578	0.22206739	0.2556119	0.25755289	0.26359293	0.23652776	0.2399027	0.20288308	0.20831034	0.23333518	0.2976481	0.23742978	0.24476305	0.20800723	0.22944671	0.23723735	0.23807789	0.25656193	0.24406928	0.28190807	0.23796189	0.21904977	0.24209501	0.22492632	0.26650566	0.24189213	0.24309856	0.22534768	0.24289322	0.2699244	0.25890866	0.24844909	0.24548605	0.23507763	0.24775806	0.23695023	0.22642182	0.19514717	0.24771152	0.25657344	0.22564135	0.23770869	0.24439681	0.27125859	0.2393298	0.24386416	0.23459099	0.25532603	0.24450628	0.29979789	0.26496199	0.21548811	0.23394279	0.2728563	0.24097544	0.24358608	0.24298613	0.2712	0.2476791	0.24536362	0.25020787	0.25019333	0.27146235	0.26836258	0.268944	0.24134083	0.24661924	0.24988675	0.23763834	0.22295696	0.2440929	0.27936649	0.22550903	0.31361523	0.2566711	0.24041848	0.24625354	0.23382391	0.24449307	0.23727995	0.29051149	0.24623647	0.26672941	0.24137588
0.24659187	0.25542343	0.24418676	0.26822668	0.23854172	0.28334662	0.25197726	0.25866514	0.24992055	0.27619946	0.27246195	0.23944673	0.24557567	0.25813574	0.2700437	0.26888618	0.24438448	0.2924442	0.24486032	0.27486846	0.2101395	0.24453434	0.2623207	0.28778613	0.23403169	0.27545008	0.27959368	0.27783075	0.26393515	0.28854272	0.23608385	0.28416038	0.25062051	0.28754738	0.27260739	0.23519525	0.28721601	0.24070761	0.22257857	0.21594344	0.22848722	0.23056015	0.23868427	0.25663775	0.25026694	0.22003925	0.24330831	0.22174098	0.25546736	0.25755289	0.26334897	0.23638238	0.23961537	0.20265158	0.20798849	0.23318081	0.29734877	0.23732392	0.24465242	0.20772111	0.22929476	0.23706369	0.2377346	0.25656193	0.24391812	0.28173259	0.23775169	0.21898355	0.24190845	0.22465092	0.26638731	0.24157195	0.24300283	0.22502975	0.24280484	0.2699244	0.25890639	0.24834067	0.24520805	0.23492336	0.24759717	0.23677251	0.22616826	0.19487992	0.2473352	0.25643465	0.22545755	0.2374153	0.24434598	0.27115339	0.23904379	0.24385506	0.23420376	0.25522551	0.24450628	0.29979819	0.26480505	0.2152257	0.23378727	0.27258381	0.24087921	0.24353272	0.2429301	0.27112186	0.24766175	0.24517421	0.24998431	0.24996611	0.2712746	0.26820821	0.26883447	0.24124542	0.24635068	0.249694	0.23742005	0.22282371	0.24374801	0.27908325	0.22539051	0.31344873	0.2564185	0.24013506	0.24617065	0.23370504	0.24439672	0.23701814	0.290261	0.24596387	0.26666534	0.24124427
0.24643284	0.2552169	0.24389076	0.26807761	0.23847516	0.28316253	0.25162306	0.25855985	0.24973726	0.27615407	0.27246195	0.23925743	0.24548842	0.25813574	0.26985416	0.26888052	0.2441681	0.29239136	0.24480832	0.27486846	0.20989105	0.24447744	0.26193446	0.28771546	0.23396589	0.27545008	0.27946842	0.27783069	0.26377687	0.28831503	0.23606157	0.28416041	0.25057432	0.28754738	0.27260739	0.2351677	0.28721672	0.24059123	0.2223804	0.21562235	0.22821972	0.2303403	0.23842125	0.25663775	0.25006866	0.2196998	0.24303116	0.22141503	0.2553229	0.25755289	0.26310521	0.23623709	0.23932837	0.20242034	0.20766713	0.23302653	0.29704973	0.23721813	0.24454184	0.20743538	0.22914292	0.23689017	0.23739181	0.25656193	0.24376705	0.28155723	0.23754169	0.21891735	0.24172202	0.22437586	0.266269	0.24125218	0.24290715	0.22471228	0.24271651	0.2699244	0.25890416	0.24823231	0.24493037	0.2347692	0.24743639	0.23659492	0.225915	0.19461304	0.24695945	0.25629592	0.22527391	0.23712227	0.24429516	0.27104822	0.23875812	0.24384595	0.23381716	0.25512499	0.24450628	0.29979852	0.26464823	0.21496361	0.23363185	0.27231157	0.24078302	0.24347937	0.24287409	0.27104378	0.24764439	0.24498495	0.24976096	0.24973913	0.27108699	0.26805395	0.26872498	0.24115004	0.24608243	0.24950141	0.23720196	0.22269054	0.24340361	0.27880031	0.22527203	0.31328234	0.25616616	0.23985198	0.2460878	0.23358625	0.24430041	0.23675661	0.29001075	0.24569157	0.26660126	0.24111274
0.24627392	0.25501052	0.24359514	0.26792863	0.23840863	0.28297859	0.25126934	0.25845462	0.24955413	0.27610868	0.27246195	0.23906827	0.2454012	0.25813574	0.26966473	0.26887485	0.24395193	0.29233849	0.24475633	0.27486846	0.2096429	0.24442054	0.26154876	0.2876448	0.2339001	0.27545008	0.27934322	0.27783066	0.26361871	0.28808752	0.2360393	0.28416041	0.25052816	0.28754738	0.27260739	0.23514014	0.28721747	0.24047492	0.22218241	0.21530174	0.22795253	0.23012066	0.23815854	0.25663775	0.24987055	0.21936087	0.24275431	0.22108957	0.25517851	0.25755289	0.2628617	0.23609188	0.23904172	0.20218936	0.20734626	0.23287237	0.29675099	0.23711237	0.24443132	0.20715004	0.22899118	0.23671678	0.23704952	0.25656193	0.24361609	0.28138196	0.23733187	0.21885118	0.24153574	0.22410113	0.26615071	0.24093284	0.2428115	0.22439526	0.24262819	0.2699244	0.25890189	0.24812399	0.244653	0.23461512	0.2472757	0.23641746	0.22566201	0.19434653	0.24658427	0.25615728	0.22509041	0.23682959	0.24424437	0.27094311	0.23847279	0.24383685	0.23343121	0.25502452	0.24450628	0.29979882	0.2644915	0.21470186	0.23347652	0.27203962	0.24068688	0.24342602	0.24281809	0.2709657	0.24762705	0.24479584	0.2495378	0.24951233	0.2708995	0.26789978	0.26861554	0.2410547	0.24581444	0.24930896	0.23698407	0.22255746	0.24305971	0.27851766	0.22515363	0.31311601	0.25591409	0.23956922	0.24600498	0.2334675	0.24420413	0.23649538	0.28976071	0.24541958	0.26653719	0.24098128
0.24611509	0.25480434	0.24329986	0.26777974	0.23834209	0.28279477	0.25091612	0.25834942	0.24937111	0.27606329	0.27246195	0.23887926	0.24531403	0.25813574	0.26947546	0.26886919	0.24373595	0.29228565	0.24470435	0.27486846	0.20939504	0.24436367	0.26116365	0.28757417	0.23383433	0.27545008	0.27921805	0.2778306	0.26346061	0.28786018	0.23601702	0.28416041	0.25048199	0.28754738	0.27260739	0.23511261	0.28721818	0.24035867	0.2219846	0.2149816	0.22768565	0.22990124	0.2378961	0.25663775	0.24967259	0.21902248	0.24247779	0.22076459	0.25503421	0.25755289	0.26261842	0.23594677	0.2387554	0.20195866	0.2070259	0.2327183	0.29645255	0.23700666	0.24432082	0.2068651	0.22883953	0.23654351	0.23670772	0.25656193	0.24346521	0.28120682	0.23712224	0.21878502	0.24134961	0.22382674	0.26603252	0.24061392	0.24271588	0.22407869	0.24253991	0.2699244	0.25889966	0.24801572	0.24437594	0.23446116	0.24711512	0.23624013	0.22540931	0.19408038	0.24620965	0.2560187	0.22490707	0.23653728	0.24419358	0.27083802	0.2381878	0.24382776	0.23304588	0.25492412	0.24450628	0.29979911	0.26433489	0.21444042	0.23332131	0.27176794	0.24059077	0.24337269	0.2427621	0.27088764	0.2476097	0.24460687	0.24931484	0.24928574	0.27071214	0.2677457	0.26850617	0.24095941	0.24554676	0.24911666	0.23676637	0.22242443	0.24271628	0.27823529	0.22503528	0.31294981	0.25566223	0.23928681	0.24592218	0.23334883	0.2441079	0.23623443	0.28951088	0.24514787	0.26647314	0.24084988
0.24595636	0.25459832	0.24300495	0.26763093	0.23827559	0.28261107	0.25056341	0.25824428	0.24918824	0.27601793	0.27246195	0.23869041	0.24522687	0.25813574	0.2692863	0.26886356	0.24352016	0.29223284	0.24465238	0.27486846	0.20914747	0.2443068	0.26077911	0.28750354	0.23376858	0.27545008	0.27909294	0.27783057	0.26330262	0.287633	0.23599474	0.28416041	0.25043583	0.28754738	0.27260739	0.23508507	0.2872189	0.24024247	0.22178696	0.21466194	0.22741908	0.22968201	0.23763397	0.25663775	0.24947479	0.2186846	0.24220158	0.22044009	0.25488997	0.25755292	0.26237535	0.23580176	0.23846944	0.20172821	0.20670603	0.23256433	0.29615444	0.23690102	0.24421041	0.20658055	0.22868799	0.23637035	0.23636641	0.25656193	0.24331443	0.28103176	0.23691279	0.21871889	0.24116363	0.22355267	0.26591435	0.24029544	0.24262032	0.22376256	0.24245167	0.2699244	0.25889739	0.24790749	0.24409921	0.23430729	0.24695465	0.23606293	0.2251569	0.19381459	0.2458356	0.25588018	0.22472386	0.23624533	0.2441428	0.27073297	0.23790316	0.24381866	0.23266119	0.25482374	0.24450628	0.29979944	0.26417834	0.21417929	0.2331662	0.27149653	0.24049468	0.24331939	0.24270613	0.27080959	0.24759234	0.24441805	0.24909209	0.24905936	0.27052492	0.26759169	0.26839682	0.24086414	0.24527937	0.24892451	0.23654889	0.22229151	0.24237333	0.27795318	0.22491699	0.31278366	0.25541064	0.23900472	0.2458394	0.2332302	0.24401172	0.23597378	0.28926128	0.24487647	0.26640913	0.24071857
0.24579774	0.25439245	0.24271038	0.26748219	0.23820911	0.28242746	0.25021121	0.25813919	0.2490055	0.27597257	0.27246195	0.2385017	0.24513976	0.25813574	0.2690973	0.2688579	0.24330455	0.29218	0.24460042	0.27486846	0.2089002	0.24424995	0.26039514	0.28743294	0.23370285	0.27545008	0.27896792	0.27783051	0.26314473	0.28740603	0.23597246	0.28416041	0.2503897	0.28754738	0.27260739	0.23505753	0.28721961	0.24012631	0.22158951	0.21434274	0.22715282	0.22946301	0.23737212	0.25663775	0.24927714	0.21834724	0.24192569	0.22011606	0.25474584	0.25755292	0.2621325	0.23565683	0.23818381	0.20149802	0.20638666	0.23241048	0.2958566	0.2367954	0.24410002	0.20629638	0.22853655	0.23619734	0.23602559	0.25656193	0.24316373	0.28085682	0.23670353	0.21865277	0.24097778	0.22327895	0.26579624	0.23997736	0.24252477	0.22344686	0.24236345	0.2699244	0.25889516	0.24779931	0.24382278	0.23415352	0.24679427	0.23588587	0.22490476	0.19354917	0.24546213	0.25574175	0.22454081	0.23595375	0.24409203	0.27062798	0.23761885	0.24380955	0.23227713	0.2547234	0.24450628	0.29979974	0.26402187	0.21391849	0.23301119	0.27122539	0.24039866	0.24326608	0.24265017	0.2707316	0.247575	0.24422938	0.24886952	0.24883319	0.27033782	0.26743779	0.26828754	0.24076892	0.24501227	0.24873251	0.2363316	0.22215866	0.24203089	0.2776714	0.22479878	0.3126176	0.25515929	0.23872297	0.24575667	0.23311165	0.24391556	0.23571339	0.28901187	0.24460538	0.26634511	0.24058732
0.24563922	0.25418675	0.24241619	0.26733354	0.23814264	0.282244	0.24985947	0.25803411	0.2488229	0.27592722	0.27246195	0.23831314	0.24505268	0.25813574	0.26890841	0.26885223	0.24308914	0.29212719	0.24454847	0.27486846	0.20865321	0.24419312	0.26001173	0.28736234	0.23363714	0.27545008	0.27884293	0.27783048	0.26298693	0.28717923	0.23595019	0.28416041	0.25034356	0.28754738	0.27260739	0.23503	0.28722036	0.24001023	0.22139221	0.21402404	0.22688688	0.2292442	0.23711056	0.25663775	0.24907966	0.2180104	0.2416501	0.21979252	0.25460178	0.25755292	0.26188987	0.23551199	0.23789853	0.20126811	0.20606779	0.23225671	0.29555905	0.23668984	0.24398969	0.20601262	0.22838521	0.23602445	0.23568526	0.25656193	0.24301313	0.280682	0.23649445	0.21858667	0.24079207	0.22300556	0.2656782	0.23965971	0.24242927	0.22313163	0.24227527	0.2699244	0.25889289	0.24769118	0.24354666	0.23399985	0.24663401	0.23570895	0.22465292	0.19328411	0.24508923	0.2556034	0.22435792	0.23566251	0.24404128	0.27052301	0.23733489	0.24380045	0.23189372	0.25462309	0.24450628	0.29980004	0.26386553	0.213658	0.23285629	0.27095452	0.24030265	0.24321279	0.24259423	0.27065361	0.24755765	0.24404085	0.24864717	0.24860722	0.27015087	0.26728395	0.26817828	0.24067374	0.24474546	0.24854065	0.2361145	0.22202589	0.24168891	0.27738985	0.22468062	0.31245166	0.2549082	0.23844154	0.24567395	0.23299316	0.24381943	0.23545332	0.28876269	0.24433458	0.2662811	0.24045615
0.24548081	0.25398123	0.24212235	0.26718497	0.2380762	0.28206065	0.24950825	0.25792909	0.24864043	0.27588186	0.27246195	0.23812473	0.24496561	0.25813574	0.26871967	0.26884657	0.24287392	0.29207441	0.24449654	0.27486846	0.20840652	0.24413629	0.25962889	0.28729177	0.23357144	0.27545008	0.27871799	0.27783042	0.26282921	0.28695261	0.23592792	0.28416041	0.25029743	0.28754738	0.27260739	0.23500247	0.28722107	0.2398942	0.2211951	0.21370581	0.22662126	0.2290256	0.23684928	0.25663775	0.24888234	0.21767409	0.24137484	0.21946944	0.2544578	0.25755292	0.26164749	0.23536724	0.23761359	0.20103844	0.20574939	0.23210305	0.29526183	0.23658432	0.24387941	0.20572925	0.22823396	0.23585169	0.23534544	0.25656193	0.24286263	0.28050727	0.23628555	0.2185206	0.24060652	0.22273251	0.26556021	0.23934248	0.24233381	0.22281684	0.24218713	0.2699244	0.25889066	0.24758311	0.24327086	0.23384629	0.24647383	0.23553215	0.22440134	0.19301942	0.24471688	0.25546512	0.22417517	0.23537165	0.24399053	0.27041808	0.23705126	0.24379136	0.23151092	0.25452283	0.24450628	0.29980037	0.26370925	0.21339783	0.23270148	0.27068391	0.2402067	0.24315952	0.24253829	0.27057564	0.24754031	0.24385245	0.24842501	0.24838147	0.26996401	0.26713023	0.26806906	0.24057859	0.24447896	0.24834894	0.2358976	0.22189319	0.24134742	0.27710864	0.22456253	0.31228578	0.25465736	0.23816045	0.24559127	0.23287471	0.24372336	0.23519352	0.28851372	0.24406409	0.26621711	0.24032505
0.2453225	0.25377586	0.24182886	0.2670365	0.23800977	0.28187743	0.2491575	0.25782412	0.24845809	0.27583653	0.27246195	0.23793647	0.24487859	0.25813574	0.26853105	0.26884091	0.2426589	0.2920216	0.24444461	0.27486846	0.20816013	0.24407949	0.25924659	0.28722122	0.23350577	0.27545008	0.27859312	0.27783039	0.26267162	0.28672618	0.23590566	0.28416044	0.25025132	0.28754738	0.27260739	0.23497495	0.28722179	0.23977822	0.22099817	0.21338804	0.22635594	0.22880723	0.2365883	0.25663775	0.24868517	0.21733828	0.24109988	0.21914683	0.25431389	0.25755292	0.26140532	0.23522256	0.23732899	0.20080905	0.20543149	0.23194949	0.29496488	0.23647885	0.24376918	0.20544626	0.22808282	0.23567905	0.23500609	0.25656193	0.24271221	0.28033265	0.23607685	0.21845454	0.24042109	0.22245979	0.26544225	0.23902568	0.24223839	0.22250248	0.242099	0.2699244	0.25888839	0.24747506	0.24299538	0.23369282	0.24631378	0.23535548	0.22415006	0.19275509	0.24434511	0.25532693	0.22399257	0.23508114	0.24393979	0.2703132	0.23676798	0.24378225	0.23112877	0.25442261	0.24450628	0.29980066	0.26355308	0.21313797	0.23254678	0.27041358	0.24011078	0.24310625	0.24248236	0.27049768	0.24752297	0.24366422	0.24820304	0.24815591	0.2697773	0.26697659	0.26795992	0.24048348	0.24421272	0.24815738	0.23568091	0.22176059	0.24100642	0.27682769	0.22444449	0.31211999	0.25440675	0.23787969	0.24550861	0.23275633	0.24362731	0.234934	0.28826499	0.24379389	0.26615316	0.24019402
0.24516428	0.25357068	0.24153572	0.26688811	0.23794335	0.28169429	0.24880727	0.25771919	0.24827589	0.2757912	0.27246195	0.23774837	0.2447916	0.25813574	0.26834255	0.26883525	0.24244405	0.29196882	0.24439269	0.27486846	0.20791402	0.24402268	0.25886488	0.28715068	0.2334401	0.27545008	0.27846831	0.27783033	0.26251408	0.28649992	0.23588338	0.28416044	0.25020519	0.28754735	0.27260739	0.23494743	0.28722253	0.2396623	0.22080141	0.21307075	0.22609092	0.22858904	0.2363276	0.25663775	0.24848814	0.217003	0.24082524	0.21882471	0.25417009	0.25755295	0.26116338	0.23507799	0.23704474	0.20057991	0.2051141	0.23179603	0.29466826	0.23637342	0.243659	0.20516366	0.22793178	0.23550653	0.23466723	0.25656193	0.24256191	0.28015816	0.23586832	0.2183885	0.24023582	0.22218741	0.26532435	0.23870929	0.24214301	0.22218858	0.24201092	0.2699244	0.25888616	0.24736707	0.2427202	0.23353946	0.24615383	0.23517896	0.22389905	0.19249111	0.2439739	0.25518879	0.22381011	0.23479098	0.24388906	0.27020836	0.23648502	0.24377315	0.23074725	0.25432241	0.24450628	0.29980096	0.26339701	0.21287844	0.23239218	0.27014351	0.2400149	0.24305299	0.24242646	0.27041978	0.24750562	0.24347612	0.24798128	0.24793054	0.26959074	0.26682302	0.26785079	0.24038841	0.24394679	0.24796598	0.23546441	0.22162805	0.2406659	0.27654701	0.22432652	0.31195429	0.25415638	0.23759927	0.24542598	0.23263802	0.2435313	0.23467478	0.28801644	0.243524	0.2660892	0.24006306
0.24500617	0.25336564	0.24124295	0.26673979	0.23787695	0.28151131	0.24845751	0.25761428	0.24809381	0.27574587	0.27246195	0.23756041	0.24470463	0.25813574	0.2681542	0.26882958	0.2422294	0.29191604	0.24434079	0.27486846	0.2076682	0.24396589	0.25848374	0.28708014	0.23337446	0.27545008	0.27834353	0.2778303	0.26235667	0.28627384	0.23586112	0.28416044	0.25015911	0.28754735	0.27260739	0.23491991	0.28722325	0.23954643	0.22060484	0.21275394	0.22582623	0.22837107	0.23606719	0.25663775	0.24829128	0.21666825	0.24055092	0.21850306	0.25402635	0.25755295	0.26092166	0.23493351	0.23676082	0.20035103	0.20479718	0.23164268	0.2943719	0.23626804	0.24354887	0.20488144	0.22778085	0.23533416	0.23432887	0.25656193	0.24241167	0.27998379	0.23565997	0.21832249	0.24005069	0.22191536	0.26520652	0.23839331	0.24204765	0.22187512	0.24192287	0.2699244	0.25888392	0.24725914	0.24244533	0.2333862	0.24599397	0.23500256	0.22364832	0.19222751	0.24360324	0.25505075	0.22362781	0.23450118	0.24383835	0.27010357	0.2362024	0.24376406	0.23036635	0.25422227	0.24450628	0.29980129	0.26324102	0.21261922	0.23223768	0.26987374	0.23991905	0.24299975	0.24237056	0.27034187	0.24748829	0.24328817	0.24775971	0.2477054	0.26940426	0.26666957	0.26774171	0.24029337	0.24368113	0.24777471	0.23524812	0.2214956	0.24032585	0.27626666	0.22420861	0.31178871	0.25390628	0.23731917	0.24534337	0.23251976	0.24343534	0.23441584	0.28776813	0.24325439	0.26602525	0.23993218
0.24484816	0.25316077	0.24095052	0.26659155	0.23781058	0.28132844	0.24810825	0.25750944	0.24791187	0.27570054	0.27246195	0.23737259	0.2446177	0.25813574	0.267966	0.26882392	0.24201494	0.29186329	0.24428891	0.27486846	0.20742267	0.24390912	0.25810313	0.28700966	0.23330885	0.27545008	0.27821884	0.27783024	0.26219934	0.28604794	0.23583886	0.28416044	0.25011301	0.28754735	0.27260739	0.23489238	0.28722396	0.23943062	0.22040842	0.21243758	0.22556184	0.22815332	0.23580706	0.25663775	0.24809457	0.216334	0.2402769	0.21818188	0.25388271	0.25755295	0.26068017	0.2347891	0.23647724	0.20012243	0.20448075	0.23148942	0.29407588	0.23616272	0.2434388	0.20459962	0.22763	0.2351619	0.23399098	0.25656193	0.24226154	0.2798095	0.23545182	0.21825649	0.23986569	0.22164366	0.26508874	0.23807776	0.24195234	0.22156209	0.24183485	0.2699244	0.25888166	0.24715124	0.24217078	0.23323303	0.24583423	0.2348263	0.22339788	0.19196427	0.24323316	0.25491276	0.22344565	0.23421174	0.24378765	0.26999882	0.23592013	0.24375495	0.22998609	0.25412217	0.24450628	0.29980159	0.26308513	0.21236031	0.23208329	0.26960421	0.23982325	0.24294651	0.24231468	0.270264	0.24747095	0.24310037	0.24753834	0.24748045	0.26921797	0.26651618	0.26763269	0.24019837	0.24341577	0.2475836	0.23503202	0.22136322	0.23998629	0.27598655	0.22409075	0.31162319	0.25365642	0.2370394	0.2452608	0.23240156	0.2433394	0.23415719	0.28752002	0.2429851	0.26596132	0.23980136
0.24469025	0.25295609	0.24065846	0.2664434	0.23774423	0.28114569	0.24775948	0.25740466	0.24773008	0.27565524	0.27246195	0.23718493	0.24453081	0.25813574	0.26777789	0.26881826	0.24180068	0.29181054	0.24423702	0.27486846	0.20717745	0.24385236	0.25772309	0.28693917	0.23324324	0.27545008	0.27809417	0.27783021	0.26204211	0.28582221	0.23581661	0.28416044	0.25006694	0.28754735	0.27260739	0.23486488	0.28722468	0.23931487	0.22021219	0.21212171	0.22529776	0.22793576	0.23554723	0.25663775	0.24789803	0.21600026	0.2400032	0.21786118	0.25373912	0.25755295	0.26043889	0.2346448	0.236194	0.19989407	0.20416482	0.23133627	0.29378015	0.23605743	0.24332877	0.20431818	0.22747926	0.23498976	0.23365359	0.25656193	0.2421115	0.27963531	0.23524384	0.21819052	0.23968086	0.22137226	0.26497099	0.23776263	0.24185708	0.22124951	0.24174686	0.2699244	0.25887942	0.24704339	0.24189654	0.23307998	0.24567458	0.23465015	0.22314771	0.19170138	0.24286364	0.25477487	0.22326365	0.23392268	0.24373695	0.26989409	0.2356382	0.24374586	0.22960645	0.25402209	0.24450628	0.29980189	0.26292932	0.21210171	0.231929	0.26933494	0.23972748	0.24289329	0.24225882	0.27018613	0.2474536	0.24291271	0.24731718	0.24725571	0.26903176	0.26636288	0.26752371	0.24010341	0.24315071	0.24739262	0.23481612	0.22123092	0.23964719	0.27570674	0.22397298	0.31145775	0.25340679	0.23675998	0.24517825	0.23228343	0.24324352	0.23389883	0.28727213	0.24271609	0.26589742	0.23967062
0.24453245	0.25275156	0.24036674	0.26629531	0.23767789	0.28096303	0.24741121	0.25729987	0.2475484	0.27560994	0.27246195	0.23699741	0.24444394	0.25813574	0.26758996	0.2688126	0.2415866	0.29175779	0.24418515	0.27486846	0.2069325	0.24379562	0.25734362	0.28686869	0.23317766	0.27545008	0.27796957	0.27783015	0.26188499	0.28559667	0.23579435	0.28416044	0.25002083	0.28754735	0.27260739	0.23483737	0.28722543	0.23919918	0.22001614	0.2118063	0.22503398	0.22771841	0.23528768	0.25663775	0.24770163	0.21566704	0.23972981	0.21754093	0.25359562	0.25755295	0.26019782	0.23450059	0.2359111	0.19966598	0.20384936	0.23118322	0.29348469	0.2359522	0.24321878	0.20403713	0.22732863	0.23481776	0.23331669	0.25656193	0.24196155	0.27946123	0.23503606	0.21812457	0.23949614	0.22110121	0.2648533	0.2374479	0.24176183	0.22093737	0.2416589	0.2699244	0.25887716	0.24693559	0.2416226	0.23292702	0.24551505	0.23447415	0.22289783	0.19143885	0.24249469	0.25463703	0.22308178	0.23363395	0.24368627	0.2697894	0.2353566	0.24373676	0.22922744	0.25392208	0.24450628	0.29980221	0.2627736	0.21184345	0.23177482	0.26906598	0.23963176	0.24284008	0.24220295	0.27010831	0.24743627	0.24272519	0.2470962	0.24703118	0.26884571	0.26620969	0.26741475	0.24000849	0.24288593	0.2472018	0.23460042	0.22109871	0.2393086	0.27542722	0.22385524	0.31129241	0.25315741	0.23648086	0.24509573	0.23216535	0.24314767	0.23364075	0.28702444	0.24244739	0.26583353	0.23953994
0.24437475	0.2525472	0.24007539	0.26614735	0.23761156	0.28078052	0.24706341	0.25719517	0.24736686	0.27556464	0.27246195	0.23681003	0.24435709	0.25813574	0.26740211	0.26880693	0.2413727	0.29170504	0.24413329	0.27486846	0.20668784	0.24373889	0.25696468	0.28679824	0.2331121	0.27545008	0.27784505	0.27783012	0.26172793	0.2853713	0.23577209	0.28416044	0.24997477	0.28754735	0.27260739	0.23480986	0.28722614	0.23908353	0.21982025	0.21149136	0.22477053	0.22750127	0.23502842	0.25663775	0.2475054	0.21533434	0.23945673	0.21722117	0.25345221	0.25755298	0.25995702	0.23435645	0.23562855	0.19943815	0.20353441	0.23103027	0.29318956	0.23584701	0.24310885	0.20375648	0.22717808	0.23464587	0.23298027	0.25656193	0.24181171	0.27928728	0.23482846	0.21805863	0.23931159	0.2208305	0.26473567	0.23713361	0.24166664	0.22062567	0.24157096	0.2699244	0.25887492	0.24682784	0.24134898	0.23277415	0.24535561	0.23429829	0.22264822	0.19117668	0.24212629	0.25449929	0.22290008	0.23334558	0.24363559	0.26968476	0.23507534	0.24372767	0.22884905	0.25382209	0.24450628	0.29980251	0.26261798	0.21158548	0.23162073	0.26879725	0.23953606	0.24278688	0.24214712	0.2700305	0.24741893	0.24253783	0.24687542	0.24680685	0.26865977	0.26605657	0.26730585	0.23991361	0.24262144	0.24701113	0.23438492	0.22096658	0.23897047	0.27514797	0.22373758	0.31112716	0.25290829	0.23620208	0.24501324	0.23204733	0.24305184	0.23338296	0.28677696	0.24217898	0.26576966	0.23940934
0.24421714	0.252343	0.23978439	0.26599944	0.23754527	0.28059813	0.24671611	0.25709048	0.24718545	0.27551934	0.27246195	0.23662281	0.24427029	0.25813574	0.26721442	0.2688013	0.24115901	0.29165232	0.24408144	0.27486846	0.20644347	0.24368218	0.25658634	0.28672782	0.23304655	0.27545008	0.27772057	0.27783006	0.26157099	0.28514612	0.23574984	0.28416047	0.24992871	0.28754735	0.27260739	0.23478235	0.28722686	0.23896796	0.21962453	0.21117689	0.22450738	0.22728434	0.23476943	0.25663775	0.24730931	0.21500215	0.23918396	0.21690187	0.25330889	0.25755298	0.25971639	0.23421241	0.23534633	0.19921058	0.20321994	0.23087741	0.29289469	0.23574187	0.24299897	0.20347621	0.22702764	0.23447412	0.23264433	0.25656193	0.24166194	0.27911344	0.23462103	0.21799271	0.23912716	0.2205601	0.2646181	0.23681971	0.24157149	0.22031441	0.24148308	0.2699244	0.25887266	0.24672014	0.24107566	0.2326214	0.24519627	0.23412254	0.22239889	0.19091487	0.24175844	0.2543616	0.22271851	0.23305757	0.24358493	0.26958019	0.23479441	0.24371856	0.22847129	0.25372213	0.24450628	0.29980281	0.26246247	0.21132784	0.23146676	0.26852882	0.23944041	0.2427337	0.24209128	0.26995271	0.2474016	0.24235059	0.24665485	0.24658272	0.26847395	0.26590353	0.26719701	0.23981877	0.24235722	0.2468206	0.23416962	0.22083451	0.23863283	0.27486902	0.22361998	0.31096196	0.25265941	0.23592363	0.24493077	0.23192938	0.24295607	0.23312543	0.28652972	0.24191087	0.26570579	0.23927881
0.24405965	0.25213897	0.23949373	0.26585162	0.23747899	0.28041583	0.2463693	0.25698584	0.2470042	0.27547407	0.27246195	0.23643574	0.24418351	0.25813574	0.26702687	0.26879564	0.24094549	0.2915996	0.24402961	0.27486846	0.20619939	0.24362546	0.25620854	0.28665739	0.23298103	0.27545008	0.27759615	0.27783003	0.26141414	0.28492111	0.23572759	0.28416047	0.24988267	0.28754735	0.27260739	0.23475485	0.2872276	0.23885243	0.219429	0.21086289	0.22424452	0.22706762	0.23451073	0.25663775	0.24711339	0.21467048	0.23891149	0.21658304	0.25316566	0.25755298	0.25947601	0.23406845	0.23506445	0.19898327	0.20290594	0.23072468	0.29260013	0.23563677	0.24288914	0.2031963	0.2268773	0.23430249	0.23230888	0.25656193	0.24151227	0.27893969	0.23441379	0.21792682	0.23894289	0.22029005	0.26450056	0.23650625	0.24147636	0.22000359	0.24139522	0.2699244	0.25887042	0.24661247	0.24080266	0.23246874	0.24503705	0.23394695	0.22214985	0.19065343	0.24139117	0.254224	0.2225371	0.23276992	0.24353428	0.26947561	0.23451382	0.24370947	0.22809416	0.25362223	0.24450628	0.29980314	0.26230702	0.21107051	0.23131287	0.26826063	0.23934481	0.24268052	0.24203546	0.26987493	0.24738427	0.24216352	0.24643447	0.2463588	0.26828828	0.26575062	0.2670882	0.23972395	0.24209331	0.24663022	0.2339545	0.22070253	0.23829566	0.27459034	0.22350244	0.31079689	0.25241077	0.23564552	0.24484834	0.23181148	0.24286033	0.23286821	0.28628269	0.24164306	0.26564196	0.23914835
0.24390225	0.25193509	0.23920342	0.26570386	0.23741272	0.28023368	0.24602298	0.25688127	0.24682306	0.2754288	0.27246195	0.23624882	0.24409676	0.25813574	0.26683944	0.26878998	0.24073216	0.29154691	0.24397779	0.27486846	0.20595561	0.24356876	0.25583127	0.286587	0.23291552	0.27545008	0.27747175	0.27782997	0.26125738	0.28469628	0.23570535	0.28416047	0.24983662	0.28754735	0.27260739	0.23472735	0.28722832	0.23873694	0.21923365	0.21054935	0.22398199	0.22685111	0.23425233	0.25663775	0.24691762	0.21433932	0.23863935	0.21626469	0.25302249	0.25755298	0.25923586	0.23392458	0.23478289	0.19875622	0.20259243	0.23057203	0.29230589	0.23553173	0.24277934	0.2029168	0.22672705	0.23413099	0.23197392	0.25656193	0.24136269	0.27876607	0.23420674	0.21786094	0.23875876	0.22002032	0.26438308	0.23619319	0.24138127	0.21969321	0.24130739	0.2699244	0.25886816	0.24650486	0.24052997	0.23231618	0.24487792	0.23377147	0.22190109	0.19039233	0.24102443	0.25408646	0.22235583	0.23248261	0.24348365	0.26937109	0.23423356	0.24370037	0.22771764	0.25352234	0.24450628	0.29980344	0.26215169	0.21081348	0.23115909	0.26799271	0.23924923	0.24262737	0.24197966	0.26979721	0.24736692	0.24197659	0.24621429	0.24613507	0.26810274	0.26559776	0.26697943	0.23962918	0.24182968	0.24643999	0.2337396	0.22057064	0.23795895	0.27431196	0.22338498	0.3106319	0.25216237	0.23536772	0.24476594	0.23169364	0.24276462	0.23261127	0.28603584	0.24137554	0.26557812	0.23901796
0.24374495	0.2517314	0.23891348	0.26555619	0.23734649	0.28005162	0.24567714	0.25677672	0.24664205	0.27538353	0.27246195	0.23606203	0.24401005	0.25813574	0.26665214	0.26878431	0.24051903	0.29149422	0.24392597	0.27486846	0.20571211	0.24351209	0.2554546	0.28651661	0.23285002	0.27545008	0.27734745	0.27782995	0.26110071	0.2844716	0.2356831	0.28416047	0.24979059	0.28754735	0.27260739	0.23469986	0.28722903	0.23862153	0.21903846	0.21023628	0.22371976	0.22663479	0.2339942	0.25663775	0.246722	0.21400866	0.23836751	0.21594679	0.25287938	0.25755298	0.25899592	0.23378082	0.23450169	0.19852942	0.20227942	0.23041947	0.29201192	0.23542672	0.24266961	0.20263769	0.22657691	0.23395962	0.23163943	0.25656193	0.24121322	0.27859253	0.23399986	0.21779509	0.23857476	0.21975093	0.26426566	0.23588055	0.24128622	0.21938327	0.2412196	0.2699244	0.25886592	0.24639729	0.24025759	0.23216373	0.24471889	0.23359613	0.2216526	0.19013159	0.24065827	0.25394902	0.2221747	0.23219568	0.24343301	0.26926664	0.23395364	0.24369128	0.22734176	0.25342253	0.24450628	0.29980373	0.26199642	0.21055678	0.23100542	0.26772508	0.23915368	0.24257421	0.24192387	0.26971948	0.24734959	0.24178979	0.2459943	0.24591155	0.26791731	0.26544499	0.26687071	0.23953444	0.24156635	0.2462499	0.23352489	0.22043881	0.23762274	0.27403384	0.22326756	0.310467	0.2519142	0.23509026	0.24468355	0.23157586	0.24266896	0.23235461	0.28578922	0.24110831	0.26551431	0.23888764
0.24358776	0.25152785	0.23862389	0.26540864	0.23728025	0.27986971	0.24533179	0.2566722	0.24646117	0.27533826	0.27246195	0.23587541	0.24392337	0.25813574	0.26646498	0.26877865	0.24030609	0.29144153	0.24387416	0.27486846	0.20546889	0.24345542	0.25507846	0.28644624	0.23278455	0.27545008	0.27722317	0.27782989	0.26094413	0.28424713	0.23566085	0.28416047	0.24974456	0.28754735	0.27260739	0.23467237	0.28722978	0.23850617	0.21884345	0.20992368	0.22345784	0.22641867	0.23373637	0.25663775	0.24652654	0.21367851	0.23809598	0.21562938	0.25273639	0.25755301	0.25875619	0.23363712	0.23422082	0.19830289	0.20196688	0.23026703	0.29171824	0.23532178	0.24255994	0.20235895	0.22642687	0.23378836	0.23130544	0.25656193	0.24106382	0.27841911	0.23379317	0.21772924	0.23839091	0.21948186	0.26414829	0.23556833	0.24119121	0.21907376	0.24113183	0.2699244	0.25886366	0.24628977	0.23998551	0.23201136	0.24455997	0.23342091	0.22140439	0.18987122	0.24029267	0.25381163	0.22199374	0.23190908	0.24338239	0.26916221	0.23367405	0.24368218	0.22696649	0.25332272	0.24450628	0.29980406	0.26184127	0.21030039	0.23085184	0.26745769	0.2390582	0.24252106	0.24186809	0.26964179	0.24733226	0.24160315	0.24577451	0.24568824	0.26773199	0.26529232	0.26676205	0.23943974	0.24130329	0.24605997	0.23331037	0.22030707	0.237287	0.27375603	0.22315019	0.31030217	0.25166631	0.23481311	0.2446012	0.23145814	0.24257334	0.23209822	0.28554282	0.24084139	0.26545051	0.2387574
0.24343066	0.25132447	0.23833464	0.26526111	0.23721404	0.27968791	0.24498694	0.25656775	0.24628043	0.27529302	0.27246195	0.23568892	0.2438367	0.25813574	0.26627794	0.26877299	0.24009334	0.29138884	0.24382237	0.27486846	0.20522597	0.24339877	0.25470287	0.28637591	0.23271909	0.27545008	0.27709898	0.27782983	0.26078764	0.28402284	0.2356386	0.28416047	0.24969855	0.28754735	0.27260739	0.23464487	0.28723049	0.23839086	0.2186486	0.20961154	0.22319622	0.22620279	0.23347881	0.25663775	0.24633123	0.21334888	0.23782477	0.21531242	0.25259346	0.25755301	0.2585167	0.23349352	0.23394029	0.19807662	0.20165484	0.23011468	0.29142487	0.23521687	0.2424503	0.20208059	0.22627692	0.23361723	0.23097192	0.25656193	0.24091452	0.27824581	0.23358667	0.21766344	0.23820719	0.21921313	0.26403096	0.23525651	0.24109624	0.21876469	0.24104409	0.2699244	0.25886142	0.24618231	0.23971374	0.2318591	0.24440116	0.23324583	0.22115646	0.1896112	0.2399276	0.2536743	0.22181292	0.23162284	0.24333178	0.26905781	0.2333948	0.24367309	0.22659183	0.25322297	0.24450628	0.29980436	0.26168621	0.21004429	0.23069838	0.26719061	0.23896272	0.24246794	0.24181232	0.26956412	0.24731493	0.24141665	0.24555491	0.24546513	0.26754683	0.26513973	0.26665342	0.23934509	0.24104051	0.24587017	0.23309606	0.2201754	0.23695172	0.27347848	0.22303291	0.31013745	0.25141865	0.23453631	0.24451888	0.23134048	0.24247774	0.23184213	0.28529665	0.24057476	0.26538673	0.23862723
0.24327368	0.25112125	0.23804574	0.26511371	0.23714785	0.27950621	0.24464256	0.25646332	0.24609983	0.27524778	0.27246195	0.2355026	0.24375008	0.25813574	0.26609105	0.26876733	0.23988077	0.29133618	0.24377058	0.27486846	0.20498334	0.24334213	0.25432783	0.28630558	0.23265366	0.27545008	0.27697483	0.2778298	0.26063126	0.28379869	0.23561637	0.28416047	0.24965255	0.28754735	0.27260739	0.2346174	0.28723121	0.23827562	0.21845393	0.20929986	0.2229349	0.22598709	0.23322155	0.25663775	0.24613608	0.21301976	0.23755386	0.21499594	0.25245062	0.25755301	0.25827745	0.23335001	0.23366009	0.1978506	0.20134327	0.22996245	0.29113179	0.235112	0.24234071	0.20180263	0.22612707	0.23344623	0.23063888	0.25656193	0.24076532	0.2780726	0.23338035	0.21759763	0.23802362	0.21894471	0.26391369	0.2349451	0.24100131	0.21845606	0.24095638	0.2699244	0.25885916	0.24607489	0.23944227	0.23170695	0.24424244	0.23307088	0.22090881	0.18935153	0.23956311	0.25353709	0.22163224	0.23133695	0.24328119	0.26895344	0.23311588	0.243664	0.22621779	0.25312325	0.24450628	0.29980466	0.26153123	0.20978853	0.230545	0.26692376	0.23886731	0.24241483	0.24175657	0.26948646	0.24729761	0.24123028	0.24533552	0.24524222	0.26736182	0.26498723	0.26654482	0.23925047	0.24077803	0.24568053	0.23288193	0.22004382	0.23661694	0.2732012	0.22291568	0.30997279	0.25117123	0.23425981	0.24443658	0.23122288	0.2423822	0.23158632	0.28505066	0.24030843	0.26532295	0.23849711
0.24311678	0.25091821	0.23775719	0.26496637	0.23708168	0.27932462	0.24429865	0.25635892	0.24591935	0.27520254	0.27246195	0.23531641	0.24366349	0.25813574	0.26590428	0.26876169	0.23966838	0.29128352	0.24371882	0.27486846	0.20474099	0.24328551	0.25395337	0.28623524	0.23258825	0.27545008	0.27685073	0.27782974	0.26047495	0.28357476	0.23559412	0.28416049	0.24960655	0.28754735	0.27260739	0.23458992	0.28723192	0.23816042	0.21825944	0.20898865	0.22267391	0.22577161	0.23296455	0.25663775	0.24594109	0.21269113	0.23728326	0.21467991	0.25230786	0.25755301	0.2580384	0.23320659	0.23338021	0.19762483	0.20103218	0.2298103	0.29083902	0.2350072	0.24223119	0.20152503	0.22597733	0.23327535	0.23030633	0.25656193	0.2406162	0.2778995	0.2331742	0.21753186	0.23784021	0.21867664	0.26379648	0.23463412	0.2409064	0.21814786	0.24086872	0.2699244	0.25885692	0.24596751	0.23917113	0.23155488	0.24408384	0.23289607	0.22066143	0.18909222	0.23919916	0.25339991	0.2214517	0.23105143	0.2432306	0.26884913	0.2328373	0.24365489	0.22584437	0.25302359	0.24450628	0.29980499	0.26137635	0.20953307	0.23039174	0.26665717	0.23877192	0.24236172	0.24170083	0.26940882	0.24728028	0.24104407	0.24511631	0.24501951	0.2671769	0.26483482	0.26643628	0.23915587	0.24051584	0.24549103	0.23266801	0.21991232	0.23628262	0.27292421	0.22279851	0.30980825	0.25092405	0.23398365	0.24435431	0.23110534	0.24228668	0.2313308	0.28480491	0.24004239	0.26525921	0.23836708
0.24295999	0.25071532	0.237469	0.26481915	0.23701553	0.27914318	0.24395524	0.25625458	0.24573901	0.2751573	0.27246195	0.23513037	0.24357693	0.25813574	0.26571763	0.26875603	0.23945619	0.29123089	0.24366705	0.27486846	0.20449892	0.24322888	0.25357944	0.28616497	0.23252285	0.27545008	0.27672669	0.27782971	0.26031876	0.28335097	0.23557189	0.28416049	0.24956055	0.28754735	0.27260739	0.23456244	0.28723267	0.23804528	0.21806511	0.2086779	0.22241321	0.22555631	0.23270784	0.25663775	0.24574624	0.21236302	0.23701297	0.21436435	0.25216517	0.25755301	0.25779957	0.23306325	0.2331007	0.19739933	0.20072156	0.22965826	0.29054654	0.23490243	0.2421217	0.20124783	0.22582769	0.2331046	0.22997424	0.25656193	0.24046719	0.27772653	0.23296824	0.2174661	0.23765691	0.21840888	0.26367933	0.23432355	0.24081154	0.21784009	0.24078108	0.2699244	0.25885466	0.24586017	0.23890027	0.23140292	0.24392533	0.23272139	0.22041433	0.18883327	0.23883577	0.25326282	0.22127132	0.23076625	0.24318001	0.26874486	0.23255904	0.2436458	0.22547157	0.25292397	0.24450628	0.29980528	0.26122156	0.20927791	0.23023857	0.26639086	0.23867658	0.24230863	0.2416451	0.26933122	0.24726295	0.24085799	0.24489731	0.24479701	0.26699212	0.2646825	0.26632777	0.23906133	0.24025393	0.24530166	0.23245429	0.21978089	0.23594876	0.2726475	0.2226814	0.30964378	0.25067714	0.23370782	0.24427207	0.23098786	0.2421912	0.23107554	0.28455934	0.23977664	0.26519546	0.23823711
0.24280331	0.2505126	0.23718116	0.26467195	0.2369494	0.27896184	0.2436123	0.25615031	0.2455588	0.27511209	0.27246195	0.23494448	0.2434904	0.25813574	0.26553112	0.26875037	0.23924419	0.29117823	0.24361531	0.27486846	0.20425715	0.24317229	0.25320607	0.2860947	0.23245746	0.27545008	0.27660272	0.27782965	0.26016265	0.2831274	0.23554966	0.28416049	0.24951456	0.28754735	0.27260739	0.23453496	0.28723338	0.23793019	0.21787097	0.20836762	0.22215281	0.22534125	0.23245142	0.25663775	0.24555156	0.21203542	0.23674299	0.21404925	0.25202259	0.25755304	0.25756094	0.23292001	0.23282149	0.19717409	0.20041144	0.22950633	0.29025432	0.2347977	0.24201226	0.20097101	0.22567815	0.23293398	0.22964264	0.25656193	0.24031825	0.27755365	0.23276246	0.21740036	0.23747377	0.21814147	0.2635622	0.23401338	0.24071673	0.21753277	0.24069348	0.2699244	0.25885242	0.24575289	0.23862974	0.23125106	0.24376693	0.23254682	0.2201675	0.18857467	0.23847292	0.25312582	0.22109109	0.23048142	0.24312945	0.26864064	0.23228112	0.24363671	0.22509938	0.25282437	0.24450628	0.29980558	0.26106685	0.20902309	0.23008551	0.26612481	0.23858127	0.24225555	0.24158938	0.26925364	0.24724562	0.24067207	0.2446785	0.24457471	0.26680747	0.26453027	0.26621932	0.23896682	0.23999231	0.24511246	0.23224075	0.21964954	0.23561539	0.27237108	0.22256435	0.30947942	0.25043043	0.23343231	0.24418986	0.23087044	0.24209575	0.23082058	0.28431401	0.23951119	0.26513174	0.23810722
0.24264671	0.25031003	0.23689365	0.26452488	0.23688328	0.27878061	0.24326986	0.25604606	0.24537872	0.27506688	0.27246195	0.23475873	0.2434039	0.25813574	0.26534474	0.26874471	0.23903237	0.2911256	0.24356358	0.27486846	0.20401564	0.24311571	0.25283325	0.28602442	0.2323921	0.27545008	0.2764788	0.27782962	0.26000664	0.28290397	0.23552743	0.28416049	0.24946859	0.28754732	0.27260739	0.23450749	0.2872341	0.23781517	0.217677	0.20805779	0.22189273	0.22512637	0.23219529	0.25663775	0.24535702	0.21170832	0.23647331	0.21373461	0.25188005	0.25755304	0.25732255	0.23277684	0.23254263	0.19694911	0.20010179	0.22935449	0.28996244	0.23469302	0.24190287	0.20069456	0.22552869	0.23276347	0.22931153	0.25656193	0.24016942	0.27738088	0.23255686	0.21733464	0.23729077	0.21787436	0.26344517	0.23370361	0.24062194	0.21722586	0.24060591	0.2699244	0.25885019	0.24564564	0.23835951	0.23109931	0.24360862	0.2323724	0.21992095	0.18831643	0.23811063	0.25298887	0.220911	0.23019695	0.24307889	0.26853645	0.23200354	0.24362761	0.22472781	0.2527248	0.24450628	0.29980591	0.26091224	0.20876856	0.22993255	0.26585904	0.23848599	0.24220248	0.24153368	0.26917607	0.24722831	0.24048628	0.24445988	0.24435261	0.26662293	0.2643781	0.26611093	0.23887235	0.23973095	0.2449234	0.23202741	0.21951826	0.23528248	0.27209494	0.22244737	0.30931512	0.250184	0.23315713	0.24410766	0.23075309	0.24200036	0.23056589	0.28406888	0.23924604	0.26506802	0.2379774
0.24249023	0.25010765	0.23660651	0.26437786	0.23681718	0.27859953	0.24292789	0.25594184	0.24519877	0.27502167	0.27246195	0.23457313	0.24331743	0.25813574	0.2651585	0.26873904	0.23882075	0.29107299	0.24351184	0.27486846	0.20377444	0.24305913	0.25246096	0.28595418	0.23232676	0.27545008	0.27635491	0.27782956	0.25985074	0.28268072	0.23550519	0.28416049	0.24942262	0.28754732	0.27260739	0.23448002	0.28723484	0.23770019	0.21748319	0.20774843	0.22163294	0.2249117	0.23193942	0.25663775	0.24516264	0.21138172	0.23620394	0.21342045	0.25173762	0.25755304	0.2570844	0.23263377	0.23226412	0.19672437	0.19979262	0.22920275	0.28967083	0.2345884	0.24179354	0.2004185	0.22537935	0.2325931	0.22898088	0.25656193	0.24002068	0.27720821	0.23235145	0.21726894	0.2371079	0.2176076	0.26332814	0.23339427	0.24052718	0.21691941	0.24051836	0.2699244	0.25884792	0.24553846	0.23808958	0.23094764	0.24345043	0.2321981	0.21967468	0.18805854	0.23774889	0.25285202	0.22073105	0.22991282	0.24302834	0.26843229	0.23172627	0.24361852	0.22435686	0.25262529	0.24450628	0.29980621	0.26075771	0.20851433	0.22977969	0.26559353	0.23839076	0.24214941	0.241478	0.26909852	0.24721098	0.24030064	0.24424146	0.2441307	0.26643854	0.26422605	0.26600254	0.23877791	0.2394699	0.24473448	0.23181428	0.21938707	0.23495004	0.27181908	0.22233045	0.3091509	0.24993779	0.23288226	0.2440255	0.23063579	0.24190499	0.23031148	0.28382394	0.23898117	0.26500434	0.23784766
0.24233384	0.24990542	0.23631971	0.26423094	0.23675111	0.27841854	0.2425864	0.25583768	0.24501896	0.27497646	0.27246195	0.23438768	0.24323098	0.25813574	0.26497236	0.26873338	0.2386093	0.29102036	0.24346013	0.27486846	0.20353352	0.24300256	0.25208923	0.28588396	0.23226143	0.27545008	0.27623111	0.27782953	0.2596949	0.28245765	0.23548296	0.28416049	0.24937667	0.28754732	0.27260739	0.23445256	0.28723556	0.23758528	0.21728957	0.20743953	0.22137345	0.22469723	0.23168385	0.25663775	0.24496841	0.21105564	0.23593487	0.21310674	0.25159526	0.25755304	0.25684646	0.23249078	0.23198593	0.1964999	0.19948393	0.2290511	0.28937954	0.23448382	0.24168426	0.20014282	0.2252301	0.23242284	0.2286507	0.25656193	0.23987202	0.27703565	0.23214622	0.21720327	0.23692518	0.21734115	0.26321119	0.23308533	0.24043247	0.21661338	0.24043085	0.2699244	0.25884569	0.24543132	0.23781995	0.23079608	0.24329233	0.23202395	0.21942869	0.187801	0.2373877	0.25271523	0.22055125	0.22962905	0.2429778	0.26832819	0.23144935	0.24360943	0.22398651	0.25252581	0.24450628	0.29980651	0.26060331	0.20826043	0.22962692	0.26532829	0.23829557	0.24209638	0.24142233	0.269021	0.24719366	0.24011515	0.24402323	0.243909	0.26625428	0.26407409	0.26589423	0.23868351	0.23920913	0.24454571	0.23160134	0.21925595	0.23461807	0.2715435	0.22221358	0.30898678	0.24969183	0.23260774	0.24394338	0.23051855	0.24180967	0.23005736	0.28357923	0.2387166	0.26494065	0.23771797
0.24217756	0.24970336	0.23603325	0.2640841	0.23668504	0.27823767	0.24224541	0.25573355	0.24483928	0.27493128	0.27246195	0.23420237	0.24314459	0.25813574	0.26478639	0.26872775	0.23839805	0.29096776	0.24340843	0.27486846	0.20329288	0.24294601	0.25171804	0.28581375	0.23219612	0.27545008	0.27610734	0.27782947	0.25953919	0.28223476	0.23546074	0.28416049	0.24933071	0.28754732	0.27260739	0.2344251	0.28723627	0.23747042	0.21709611	0.20713107	0.22111428	0.22448298	0.23142856	0.25663775	0.24477434	0.21073005	0.23566611	0.21279348	0.25145298	0.25755304	0.25660872	0.23234789	0.23170806	0.19627568	0.19917572	0.22889957	0.28908852	0.23437929	0.24157502	0.19986752	0.22508094	0.23225272	0.22832102	0.25656193	0.23972347	0.27686322	0.23194116	0.21713762	0.2367426	0.21707503	0.26309428	0.23277681	0.2403378	0.21630777	0.24034336	0.2699244	0.25884342	0.24532421	0.23755065	0.23064461	0.24313433	0.23184992	0.21918297	0.18754381	0.23702706	0.25257853	0.2203716	0.22934562	0.24292728	0.26822412	0.23117276	0.24360034	0.22361678	0.25242639	0.24450628	0.29980683	0.26044896	0.20800683	0.22947428	0.26506332	0.23820041	0.24204333	0.24136665	0.26894352	0.24717635	0.2399298	0.2438052	0.24368751	0.26607013	0.26392218	0.26578596	0.23858915	0.23894864	0.24435709	0.23138858	0.21912491	0.23428658	0.27126819	0.22209679	0.30882275	0.24944611	0.23233353	0.24386127	0.23040137	0.24171437	0.22980352	0.28333476	0.23845233	0.26487699	0.23758836
0.24202137	0.24950147	0.23574714	0.26393735	0.236619	0.27805692	0.24190487	0.25562945	0.24465972	0.2748861	0.27246195	0.23401722	0.2430582	0.25813574	0.26460052	0.26872209	0.23818699	0.29091519	0.24335673	0.27486846	0.20305254	0.24288948	0.25134742	0.28574356	0.23213083	0.27545008	0.27598363	0.27782944	0.25938353	0.28201205	0.23543853	0.28416052	0.24928477	0.28754732	0.27260739	0.23439763	0.28723699	0.23735562	0.21690282	0.2068231	0.22085541	0.22426893	0.23117355	0.25663775	0.24458042	0.21040496	0.23539767	0.21248071	0.2513108	0.25755307	0.25637123	0.23220508	0.23143055	0.19605172	0.19886798	0.22874813	0.28879777	0.2342748	0.24146582	0.19959259	0.22493188	0.23208271	0.2279918	0.25656193	0.239575	0.27669087	0.23173629	0.21707198	0.23656017	0.21680926	0.26297745	0.23246869	0.24024317	0.21600261	0.24025592	0.2699244	0.25884119	0.24521716	0.23728164	0.23049326	0.24297644	0.23167601	0.21893752	0.18728697	0.23666698	0.25244188	0.2201921	0.22906256	0.24287677	0.26812008	0.2308965	0.24359123	0.22324766	0.25232697	0.24450628	0.29980713	0.26029474	0.20775354	0.22932172	0.26479858	0.2381053	0.24199031	0.241311	0.26886603	0.24715903	0.23974457	0.24358737	0.24346621	0.2658861	0.2637704	0.26567772	0.23849483	0.23868844	0.24416861	0.23117603	0.21899396	0.23395555	0.27099317	0.22198005	0.30865881	0.24920064	0.23205963	0.2437792	0.23028424	0.24161913	0.22954996	0.28309047	0.23818834	0.26481333	0.23745883
0.24186529	0.24929972	0.23546138	0.26379067	0.23655298	0.27787629	0.24156483	0.25552541	0.24448031	0.27484092	0.27246195	0.23383221	0.24297185	0.25813574	0.26441482	0.26871642	0.2379761	0.29086259	0.24330504	0.27486846	0.20281246	0.24283296	0.25097734	0.28567338	0.23206556	0.27545008	0.27585998	0.27782938	0.25922799	0.28178951	0.23541629	0.28416052	0.24923885	0.28754732	0.27260739	0.23437019	0.28723773	0.23724087	0.21670972	0.20651557	0.22059684	0.22405507	0.23091881	0.25663775	0.24438666	0.21008037	0.23512952	0.21216838	0.25116867	0.25755307	0.25613394	0.23206235	0.23115334	0.19582801	0.19856071	0.22859678	0.28850734	0.23417036	0.24135669	0.19931804	0.22478293	0.23191284	0.22766306	0.25656193	0.23942663	0.27651861	0.23153159	0.21700636	0.23637787	0.21654379	0.26286063	0.23216099	0.24014856	0.21569787	0.24016851	0.2699244	0.25883892	0.24511017	0.23701292	0.230342	0.24281865	0.23150225	0.21869235	0.18703049	0.23630743	0.2523053	0.22001275	0.22877982	0.24282625	0.2680161	0.23062056	0.24358214	0.22287914	0.2522276	0.24450628	0.29980743	0.26014057	0.20750056	0.22916926	0.26453415	0.23801021	0.24193731	0.24125537	0.26878858	0.2471417	0.2395595	0.24336973	0.24324512	0.26570222	0.26361868	0.26556954	0.23840053	0.23842852	0.24398027	0.23096368	0.21886308	0.23362498	0.27071843	0.22186337	0.30849496	0.2489554	0.23178607	0.24369715	0.23016718	0.24152391	0.22929668	0.28284639	0.23792465	0.26474971	0.23732936
0.24170931	0.24909815	0.23517597	0.26364407	0.23648697	0.27769578	0.24122526	0.25542143	0.24430102	0.27479574	0.27246195	0.23364733	0.24288554	0.25813574	0.26422921	0.26871076	0.23776542	0.29081002	0.24325338	0.27486846	0.20257267	0.24277645	0.25060779	0.28560323	0.23200031	0.27545008	0.27573639	0.27782935	0.25907254	0.28156716	0.23539408	0.28416052	0.24919292	0.28754732	0.27260739	0.23434272	0.28723845	0.23712617	0.21651678	0.20620848	0.22033857	0.22384143	0.23066436	0.25663775	0.24419303	0.20975628	0.23486169	0.21185651	0.25102663	0.25755307	0.25589687	0.23191972	0.23087649	0.19560456	0.19825391	0.22844554	0.28821719	0.23406596	0.24124759	0.19904387	0.22463408	0.23174308	0.2273348	0.25656193	0.23927835	0.2763465	0.23132709	0.21694076	0.2361957	0.21627864	0.26274389	0.23185368	0.240054	0.21539356	0.24008112	0.2699244	0.25883669	0.24500321	0.23674452	0.23019083	0.24266097	0.23132861	0.21844746	0.18677437	0.23594843	0.2521688	0.21983354	0.22849746	0.24277577	0.26791215	0.23034497	0.24357305	0.22251123	0.2521283	0.24450628	0.29980776	0.25998652	0.20724788	0.22901691	0.26426995	0.23791517	0.24188431	0.24119975	0.26871115	0.24712439	0.23937458	0.24315229	0.24302423	0.26551846	0.26346704	0.26546139	0.2383063	0.23816888	0.24379209	0.23075151	0.21873228	0.23329489	0.27044395	0.22174676	0.30833119	0.24871041	0.23151281	0.24361512	0.23005018	0.24142873	0.22904368	0.28260252	0.23766124	0.26468608	0.23719996
0.24155343	0.24889673	0.23489091	0.26349756	0.23642099	0.27751538	0.24088617	0.25531748	0.24412186	0.27475059	0.27246195	0.23346262	0.24279925	0.25813574	0.26404375	0.2687051	0.23755491	0.29075748	0.24320172	0.27486846	0.20233318	0.24271996	0.25023878	0.28553307	0.23193507	0.27545008	0.27561286	0.27782929	0.25891718	0.28134495	0.23537186	0.28416052	0.24914701	0.28754732	0.27260739	0.23431528	0.28723916	0.23701154	0.216324	0.20590188	0.22008061	0.22362798	0.23041019	0.25663775	0.24399959	0.20943271	0.23459415	0.21154509	0.25088468	0.25755307	0.25566003	0.23177718	0.23059995	0.19538136	0.19794761	0.2282944	0.28792736	0.23396161	0.24113856	0.19877008	0.22448532	0.23157345	0.227007	0.25656193	0.23913015	0.27617449	0.23112276	0.21687518	0.23601368	0.21601383	0.26262718	0.23154677	0.23995948	0.21508969	0.23999377	0.2699244	0.25883442	0.24489629	0.23647642	0.23003976	0.24250339	0.2311551	0.21820284	0.18651858	0.23558997	0.2520324	0.21965447	0.22821543	0.24272528	0.26780823	0.23006968	0.24356396	0.22214393	0.252029	0.24450628	0.29980806	0.25983256	0.20699552	0.22886465	0.26400602	0.23782016	0.24183132	0.24114414	0.26863375	0.24710707	0.2391898	0.24293503	0.24280353	0.26533481	0.26331553	0.26535329	0.23821208	0.23790953	0.24360405	0.23053955	0.21860155	0.23296526	0.27016976	0.2216302	0.30816749	0.24846566	0.2312399	0.24353313	0.22993325	0.2413336	0.22879095	0.28235886	0.23739813	0.26462248	0.23707063
0.24139763	0.24869549	0.23460618	0.26335111	0.23635502	0.27733511	0.24054755	0.25521356	0.24394284	0.27470544	0.27246195	0.23327804	0.242713	0.25813574	0.26385841	0.26869944	0.23734458	0.29070491	0.24315007	0.27486846	0.20209396	0.24266347	0.24987033	0.28546295	0.23186986	0.27545008	0.27548936	0.27782926	0.25876191	0.28112295	0.23534964	0.28416052	0.2491011	0.28754732	0.27260739	0.23428783	0.28723991	0.23689695	0.2161314	0.20559572	0.21982294	0.22341475	0.2301563	0.25663775	0.24380627	0.20910962	0.23432691	0.21123415	0.25074279	0.25755307	0.2554234	0.23163472	0.23032376	0.19515842	0.19764176	0.22814336	0.2876378	0.23385732	0.24102956	0.19849665	0.22433667	0.23140395	0.22667968	0.25656193	0.23898205	0.27600256	0.2309186	0.21680963	0.23583181	0.21574934	0.26251054	0.23124029	0.23986499	0.21478623	0.23990645	0.2699244	0.25883219	0.24478944	0.23620863	0.2298888	0.24234591	0.23098171	0.2179585	0.18626316	0.23523206	0.25189605	0.21947555	0.22793375	0.24267481	0.26770437	0.22979474	0.24355488	0.22177725	0.25192976	0.24450628	0.29980835	0.25967866	0.20674346	0.22871251	0.26374236	0.2377252	0.24177834	0.24108852	0.26855636	0.24708977	0.23900516	0.24271798	0.24258304	0.26515132	0.26316407	0.26524523	0.2381179	0.23765045	0.24341615	0.23032779	0.21847092	0.23263609	0.26989585	0.2215137	0.3080039	0.24822114	0.2309673	0.24345116	0.22981636	0.2412385	0.2285385	0.28211543	0.23713532	0.26455891	0.23694138
0.24124196	0.2484944	0.2343218	0.26320478	0.23628907	0.27715495	0.2402094	0.2551097	0.24376395	0.27466029	0.27246195	0.23309362	0.24262677	0.25813574	0.26367322	0.2686938	0.23713444	0.29065236	0.24309842	0.27486846	0.20185502	0.24260701	0.24950242	0.28539285	0.23180467	0.27545008	0.27536595	0.2778292	0.25860676	0.2809011	0.23532744	0.28416052	0.24905521	0.28754732	0.27260739	0.2342604	0.28724062	0.23678242	0.21593899	0.20529	0.21956559	0.22320171	0.2299027	0.25663775	0.24361312	0.20878702	0.23405999	0.21092366	0.25060099	0.2575531	0.25518698	0.23149236	0.2300479	0.19493574	0.19733639	0.22799243	0.28734851	0.23375306	0.24092062	0.19822362	0.2241881	0.23123457	0.22635283	0.25656193	0.23883404	0.27583075	0.23071463	0.2167441	0.23565006	0.21548517	0.26239395	0.2309342	0.23977053	0.21448322	0.23981917	0.2699244	0.25882992	0.24468261	0.23594114	0.22973794	0.24218853	0.23080847	0.21771441	0.18600808	0.2348747	0.25175977	0.21929678	0.22765242	0.24262434	0.26760054	0.22952013	0.24354579	0.22141115	0.25183058	0.24450628	0.29980868	0.25952488	0.20649171	0.22856046	0.26347896	0.23763028	0.24172537	0.24103294	0.26847899	0.24707246	0.23882066	0.24250111	0.24236275	0.26496792	0.26301271	0.2651372	0.23802377	0.23739165	0.24322839	0.2301162	0.21834035	0.23230739	0.26962221	0.22139728	0.30784038	0.24797687	0.23069502	0.24336922	0.22969954	0.24114344	0.22828634	0.28187218	0.23687279	0.26449534	0.23681219
0.24108638	0.24829347	0.23403777	0.26305851	0.23622313	0.27697489	0.23987174	0.25500587	0.24358518	0.27461514	0.27246195	0.23290934	0.24254058	0.25813574	0.26348811	0.26868814	0.2369245	0.29059982	0.24304681	0.27486846	0.20161638	0.24255055	0.24913505	0.28532276	0.23173948	0.27545008	0.27524257	0.27782917	0.25845167	0.28067943	0.23530522	0.28416052	0.24900931	0.28754732	0.27260739	0.23423295	0.28724134	0.23666795	0.21574673	0.20498477	0.21930853	0.22298887	0.22964936	0.25663775	0.24342012	0.20846494	0.23379338	0.21061361	0.25045928	0.2575531	0.25495079	0.23135008	0.22977236	0.19471331	0.1970315	0.22784159	0.28705955	0.23364885	0.24081174	0.19795096	0.22403964	0.2310653	0.22602645	0.25656193	0.23868613	0.27565905	0.23051085	0.21667857	0.23546846	0.21522133	0.26227742	0.23062852	0.23967612	0.21418062	0.23973191	0.2699244	0.25882769	0.24457584	0.23567395	0.22958717	0.24203126	0.23063534	0.21747062	0.18575335	0.23451787	0.25162357	0.21911815	0.22737144	0.24257389	0.26749676	0.22924584	0.2435367	0.22104567	0.2517314	0.24450628	0.29980898	0.25937119	0.20624027	0.22840852	0.26321584	0.23753539	0.24167241	0.24097738	0.26840165	0.24705514	0.2386363	0.24228445	0.24214266	0.26478466	0.26286143	0.26502925	0.23792967	0.23713315	0.24304079	0.22990482	0.21820986	0.23197916	0.26934886	0.2212809	0.30767697	0.24773285	0.23042306	0.24328731	0.22958277	0.24104841	0.22803445	0.28162917	0.23661056	0.26443177	0.23668309
0.2409309	0.24809271	0.23375408	0.2629123	0.23615722	0.27679497	0.23953456	0.25490206	0.24340655	0.27457002	0.27246195	0.2327252	0.24245441	0.25813574	0.26330319	0.26868248	0.23671474	0.29054731	0.24299519	0.27486846	0.201378	0.24249411	0.24876821	0.28525269	0.23167433	0.27545008	0.27511925	0.27782911	0.2582967	0.28045794	0.23528302	0.28416055	0.24896343	0.28754732	0.27260739	0.23420551	0.28724208	0.23655353	0.21555464	0.20467997	0.21905176	0.22277625	0.22939631	0.25663775	0.24322727	0.20814335	0.23352705	0.21030402	0.25031766	0.2575531	0.25471482	0.23120788	0.22949715	0.19449112	0.19672707	0.22769085	0.28677085	0.23354469	0.24070288	0.19767867	0.22389127	0.23089617	0.22570054	0.25656193	0.2385383	0.27548748	0.23030724	0.21661307	0.23528701	0.21495782	0.26216093	0.23032324	0.23958175	0.21387845	0.23964468	0.2699244	0.25882545	0.24446912	0.23540707	0.2294365	0.24187408	0.23046236	0.21722709	0.18549897	0.23416159	0.25148746	0.21893966	0.22709079	0.24252345	0.26739299	0.22897188	0.24352761	0.22068079	0.25163227	0.24450628	0.29980928	0.25921759	0.20598914	0.22825667	0.26295295	0.23744053	0.24161948	0.24092181	0.26832435	0.24703783	0.23845209	0.24206796	0.24192277	0.26460156	0.26271024	0.26492131	0.2378356	0.23687492	0.24285331	0.22969364	0.21807945	0.2316514	0.26907578	0.2211646	0.30751362	0.24748905	0.23015143	0.24320543	0.22946607	0.24095342	0.22778283	0.28138635	0.23634861	0.26436824	0.23655404
0.24077551	0.24789211	0.23347074	0.26276621	0.23609133	0.27661514	0.23919784	0.25479832	0.24322805	0.2745249	0.27246195	0.2325412	0.24236828	0.25813574	0.26311836	0.26867682	0.23650517	0.2904948	0.24294357	0.27486846	0.20113991	0.24243768	0.24840192	0.28518263	0.23160918	0.27545008	0.27499598	0.27782908	0.25814179	0.28023663	0.2352608	0.28416055	0.24891756	0.28754732	0.27260739	0.23417808	0.2872428	0.23643917	0.21536273	0.20437562	0.21879531	0.22256382	0.22914353	0.25663775	0.24303459	0.20782225	0.23326103	0.2099949	0.2501761	0.2575531	0.25447908	0.23106577	0.22922227	0.1942692	0.19642311	0.22754021	0.28648245	0.23344058	0.24059409	0.19740675	0.22374301	0.23072717	0.2253751	0.25656193	0.23839056	0.27531597	0.23010381	0.21654759	0.23510569	0.21469462	0.26204449	0.23001838	0.23948741	0.21357672	0.23955749	0.2699244	0.25882319	0.24436244	0.23514047	0.22928593	0.24171701	0.23028949	0.21698384	0.18524493	0.23380585	0.25135139	0.21876132	0.22681051	0.24247302	0.26728931	0.22869824	0.24351852	0.22031651	0.25153318	0.24450628	0.2998096	0.25906408	0.20573831	0.22810492	0.26269034	0.23734571	0.24156655	0.24086626	0.26824704	0.24702053	0.23826802	0.24185169	0.24170308	0.26441854	0.26255915	0.26481342	0.23774157	0.23661697	0.24266599	0.22948264	0.21794911	0.23132409	0.26880297	0.22104836	0.30735037	0.24724551	0.22988011	0.24312358	0.22934942	0.24085847	0.22753151	0.28114372	0.23608695	0.2643047	0.23642506
0.24062024	0.24769168	0.23318774	0.26262018	0.23602545	0.27643546	0.23886159	0.25469461	0.24304968	0.27447978	0.27246195	0.23235735	0.24228218	0.25813574	0.26293367	0.26867115	0.23629577	0.29044229	0.24289198	0.27486846	0.2009021	0.24238126	0.24803618	0.28511259	0.23154406	0.27545008	0.27487278	0.27782902	0.25798699	0.2800155	0.2352386	0.28416055	0.2488717	0.28754732	0.27260739	0.23415065	0.28724352	0.23632486	0.21517099	0.20407173	0.21853915	0.2223516	0.22889104	0.25663775	0.24284205	0.20750165	0.23299533	0.20968622	0.25003463	0.2575531	0.25424352	0.23092376	0.22894771	0.19404753	0.19611962	0.22738966	0.28619435	0.23333651	0.24048536	0.19713521	0.22359484	0.23055828	0.22505014	0.25656193	0.23824292	0.27514461	0.22990057	0.21648213	0.23492451	0.21443173	0.26192811	0.2297139	0.2393931	0.2132754	0.23947033	0.2699244	0.25882095	0.24425581	0.2348742	0.22913545	0.24156004	0.23011675	0.21674086	0.18499126	0.23345065	0.25121543	0.21858314	0.22653057	0.2424226	0.26718563	0.22842494	0.24350943	0.21995284	0.25143415	0.24450628	0.2998099	0.25891066	0.20548777	0.22795328	0.26242799	0.23725094	0.24151362	0.24081072	0.26816976	0.24700321	0.23808409	0.24163559	0.24148358	0.26423568	0.26240811	0.2647056	0.23764759	0.23635931	0.24247882	0.22927183	0.21781886	0.23099723	0.26853046	0.22093216	0.30718723	0.24700218	0.22960912	0.24304175	0.22923283	0.24076355	0.22728045	0.28090134	0.23582558	0.26424119	0.23629616
0.24046506	0.2474914	0.23290509	0.26247424	0.23595959	0.27625588	0.23852582	0.25459096	0.24287145	0.27443466	0.27246195	0.23217365	0.24219611	0.25813574	0.26274914	0.26866552	0.23608656	0.29038978	0.24284039	0.27486846	0.20066458	0.24232486	0.24767095	0.28504258	0.23147894	0.27545008	0.27474964	0.27782899	0.25783229	0.27979454	0.23521639	0.28416055	0.24882585	0.28754732	0.27260739	0.23412323	0.28724423	0.23621061	0.21497943	0.2037683	0.2182833	0.22213958	0.22863883	0.25663775	0.24264966	0.20718154	0.23272993	0.209378	0.24989322	0.25755313	0.2540082	0.23078182	0.2286735	0.19382611	0.19581661	0.22723922	0.28590655	0.23323248	0.24037665	0.19686404	0.22344677	0.23038952	0.22472563	0.25656193	0.23809537	0.27497333	0.2296975	0.21641669	0.23474348	0.21416919	0.26181176	0.22940984	0.23929884	0.21297452	0.23938321	0.2699244	0.25881869	0.24414922	0.23460822	0.22898509	0.24140318	0.22994415	0.21649815	0.18473791	0.23309599	0.25107953	0.2184051	0.22625096	0.24237218	0.26708201	0.22815196	0.24350034	0.21958977	0.25133514	0.24450628	0.2998102	0.25875732	0.20523755	0.22780174	0.2621659	0.2371562	0.24146073	0.2407552	0.26809251	0.24698591	0.2379003	0.2414197	0.24126428	0.26405293	0.26225719	0.2645978	0.23755364	0.23610193	0.24229179	0.22906123	0.21768868	0.23067085	0.26825821	0.22081603	0.30702415	0.24675912	0.22933844	0.24295995	0.22911631	0.24066867	0.22702967	0.28065917	0.23556451	0.26417771	0.23616733
0.24030998	0.2472913	0.23262277	0.26232836	0.23589376	0.27607644	0.23819053	0.25448734	0.24269333	0.27438956	0.27246195	0.2319901	0.24211007	0.25813574	0.26256469	0.26865986	0.23587754	0.29033729	0.24278882	0.27486846	0.20042734	0.24226847	0.24730627	0.28497258	0.23141386	0.27545008	0.27462652	0.27782893	0.25767767	0.27957374	0.23519419	0.28416055	0.24878	0.28754732	0.27260739	0.2340958	0.28724498	0.23609641	0.21478802	0.20346531	0.21802774	0.22192776	0.22838689	0.25663775	0.24245742	0.20686193	0.23246482	0.20907024	0.24975191	0.25755313	0.25377312	0.23063998	0.2283996	0.19360493	0.19551405	0.22708888	0.28561902	0.2331285	0.24026801	0.19659324	0.2232988	0.23022088	0.22440161	0.25656193	0.23794791	0.27480218	0.2294946	0.21635127	0.23456258	0.21390696	0.26169547	0.22910617	0.2392046	0.21267405	0.23929611	0.2699244	0.25881645	0.24404269	0.23434255	0.22883481	0.2412464	0.22977169	0.21625571	0.18448491	0.23274186	0.25094369	0.21822719	0.22597171	0.24232179	0.26697841	0.2278793	0.24349125	0.21922728	0.25123617	0.24450628	0.29981053	0.25860408	0.20498763	0.22765028	0.26190409	0.2370615	0.24140783	0.24069969	0.2680153	0.24696861	0.23771666	0.24120399	0.24104519	0.2638703	0.26210636	0.26449004	0.23745972	0.23584482	0.2421049	0.22885081	0.21755858	0.23034494	0.26798624	0.22069997	0.30686116	0.24651629	0.22906809	0.24287818	0.22899984	0.24057384	0.22677916	0.28041717	0.23530373	0.26411423	0.23603857
0.240155	0.24709134	0.2323408	0.26218259	0.23582794	0.27589709	0.2378557	0.25438377	0.24251537	0.27434447	0.27246195	0.2318067	0.24202406	0.25813574	0.26238039	0.2686542	0.2356687	0.29028481	0.24273726	0.27486846	0.20019037	0.24221209	0.24694215	0.2849026	0.2313488	0.27545008	0.2745035	0.2778289	0.25752315	0.27935314	0.235172	0.28416055	0.24873416	0.28754729	0.27260739	0.23406838	0.28724569	0.23598227	0.21459679	0.20316277	0.21777247	0.22171614	0.22813523	0.25663775	0.24226534	0.20654282	0.23220001	0.20876293	0.24961068	0.25755313	0.25353822	0.23049821	0.22812605	0.19338402	0.19521198	0.22693865	0.28533179	0.23302458	0.24015941	0.19632283	0.22315094	0.23005237	0.22407804	0.25656193	0.23780055	0.27463111	0.2292919	0.21628587	0.23438181	0.21364504	0.26157925	0.22880292	0.23911041	0.212374	0.23920904	0.2699244	0.25881419	0.2439362	0.23407716	0.22868463	0.24108975	0.22959934	0.21601354	0.18423228	0.23238829	0.25080794	0.21804944	0.22569281	0.24227139	0.26687488	0.22760698	0.24348216	0.21886541	0.25113723	0.24450628	0.29981083	0.25845093	0.20473802	0.22749895	0.26164252	0.23696683	0.24135494	0.2406442	0.26793808	0.2469513	0.23753315	0.24098848	0.24082629	0.26368782	0.26195559	0.26438233	0.23736584	0.23558798	0.24191816	0.22864059	0.21742857	0.23001948	0.26771453	0.22058396	0.30669823	0.2462737	0.22879803	0.24279644	0.22888343	0.24047904	0.22652894	0.28017542	0.23504323	0.26405075	0.23590986
