# Supplementary material for: Simultaneous readout of multiple FRET pairs using photochromism
Source: Nat Commun. 2021 Mar 31;12:2005. doi: 10.1038/s41467-021-22043-0 (PMC8012603; doi:10.1038/s41467-021-22043-0)
Supplement: Supplementary file 3 — Source Data [file 41467_2021_22043_MOESM3_ESM.zip › SourceData/Figure6_FiguresSI3-8/rawdata/baseline/RCaMP_baseline.txt]

1936.4976	506.80057	1029.5947	1132.9995	542.89709	687.97485	3815.4653	1149.9384	496.29669	1070.6785	1302.4299	1614.5425	1594.5109	1158.5128	943.22833	2022.0234	937.87659	562.45544	621.58081	1261.9916	980.3656	246.84966	1760.3656	600.22101	400.92026	1264.7057	333.06857	890.88043	786.71478	2282.4893	1008.8588	976.83704	508.64349	2759.7229	1345.3475	1269.566	2679.6318	2231.9263	1324.5613	1322.2584	1731.2943	831.82184	1572.6987	1979.1316	1736.244	1293.8523	708.10449	2389.3896	2461.2856	1934.2216	2934.9187	784.06458	698.23724	1182.2529	436.53204	821.35706	1484.5878	3004.3872	1665.4102	701.68738	1333.1412	1467.9237	1659.3286	1312.0707	1082.6971	476.32095	441.39124	1432.9084	1076.9972	1718.1427	938.56146	1741.5333	601.52924	1497.839	638.96008	1418.7705	1640.5817	1153.5872	512.33484	776.08099	1117.8259	1065.2977	430.51144	1158.483	1699.7578	1930.416	663.54803	732.77618	2410.124	1590.7711	2524.7478	2556.0747	2053.6882	1134.0382	2478.1021	2997.0779	491.04855	5048.6592	973.08875	3568.3879	1313.1442	1203.9865	1302.0936	1735.656	4087.2146	2552.7175	1824.2588	2140.3569	1431.0447	695.91882	1846.1493	1430.3018	801.1333	2270.0786	343.19339	1622.0619	1061.4374	1998.6031	1634.3418	2411.0935	2413.5742	2457.4082	1527.4194	1329.6565	1475.5615	2635.7808	2477.7856	836.15369	3723.1001	945.57794
1922.7174	503.88657	1029.1761	1118.8198	539.10339	687.65356	3813.8628	1148.8185	506.90378	1065.5161	1285.8789	1611.4805	1594.131	1157.7994	942.30402	2021.2296	937.69507	556.72308	623.67938	1246.6456	979.91669	246.66345	1744.7993	592.09601	400.59555	1248.0729	332.85486	884.77216	786.44037	2263.2844	1008.5145	976.4278	509.36896	2742.6902	1325.7286	1269.1509	2667.2144	2230.5935	1322.256	1321.6785	1715.8978	823.42474	1547.713	1978.3176	1735.1776	1293.094	701.18298	2368.3914	2460.8264	1933.481	2907.906	783.81195	693.36157	1171.1653	432.08063	821.01636	1479.78	2992.7029	1638.1134	673.74811	1332.7076	1467.032	1657.9458	1311.493	1082.3402	473.11194	441.245	1417.7697	1066.8448	1705.7557	938.34705	1740.5923	601.47589	1497.172	638.85571	1410.2125	1639.8854	1152.3507	512.08105	775.82312	1117.3022	1057.8499	430.41763	1157.6405	1684.2281	1907.7694	663.30652	724.20984	2409.314	1590.3573	2523.7656	2553.7476	2011.0472	1133.4331	2476.3594	2995.2029	481.2287	5045.0586	964.06311	3516.281	1312.8114	1200.3901	1291.593	1709.7115	4085.4333	2540.2258	1807.0565	2121.73	1430.5095	688.36505	1845.1718	1429.0563	790.84766	2269.1338	343.09323	1620.9607	1060.6718	1984.3281	1633.4746	2389.7766	2411.5928	2456.6294	1506.8423	1329.1078	1440.4083	2634.8687	2452.8623	824.46167	3691.4807	933.13873
1909.1949	501.05807	1013.3461	1105.3027	535.43231	675.5528	3753.5117	1106.9312	516.2287	1060.3932	1269.9525	1608.4376	1579.7368	1131.0746	908.00696	1991.1978	930.79034	551.16663	625.76611	1231.8918	963.1087	239.72707	1729.9357	584.20587	388.6416	1232.2881	324.97125	878.3302	776.07977	2244.5828	995.60645	961.20563	510.09177	2726.0356	1306.8241	1253.817	2655.0359	2180.3374	1319.9596	1300.1069	1701.2255	815.44568	1533.0917	1947.6189	1695.2916	1264.7944	694.6037	2348.3274	2443.678	1905.52	2881.6216	774.2923	688.66095	1160.7274	428.15561	808.21967	1474.9962	2981.2461	1612.6045	649.15747	1316.3225	1433.8757	1606.8956	1289.6555	1068.7805	469.98291	435.69394	1403.1724	1057.0526	1691.9507	930.19904	1705.4109	599.45312	1472.0212	634.93646	1401.9828	1613.6543	1107.1039	502.6879	766.11932	1097.5801	1050.5087	426.87485	1126.1394	1669.4513	1886.0562	654.16327	715.96252	2378.8982	1574.6438	2486.8435	2467.3752	1971.2098	1110.6891	2411.2837	2924.8403	472.63385	4910.5601	955.23981	3475.4023	1300.2762	1196.8541	1281.3307	1685.2004	4018.3733	2527.9753	1790.4865	2103.678	1410.2185	681.02161	1808.505	1383.8137	780.87659	2233.4939	339.27826	1579.4988	1032.5991	1970.2932	1600.6862	2369.5234	2338.5662	2427.3374	1487.4736	1307.5569	1407.8242	2600.479	2429.124	813.16772	3660.498	921.409
1895.9253	498.31265	1012.9294	1092.4174	531.87988	675.24377	3751.9312	1105.8696	524.44336	1055.3094	1256.1506	1605.4139	1579.3571	1130.3961	907.12299	1990.4067	930.612	545.78033	627.84094	1219.1173	962.67133	239.54762	1717.1522	576.54382	388.33627	1218.7946	324.76944	872.29065	775.8075	2228.1851	995.26984	960.8125	510.81189	2709.7505	1290.4193	1253.424	2643.0918	2179.0522	1317.9005	1299.5638	1687.2433	807.86407	1525.2073	1946.8131	1694.2543	1264.0608	688.34979	2331.0498	2443.2329	1904.7853	2856.0457	774.0426	684.12915	1150.9015	425.00781	807.88531	1470.2362	2970.0129	1588.7667	629.63617	1315.8915	1433.0192	1605.5874	1289.0955	1068.4218	467.23578	435.55096	1389.0962	1047.6075	1678.5316	929.98889	1704.4965	599.39972	1471.3781	634.83411	1394.0645	1612.9667	1105.9561	502.44653	765.86523	1097.0632	1043.9949	426.78409	1125.3416	1656.7864	1865.2382	653.92224	708.02252	2378.1035	1574.2281	2485.8787	2465.1484	1933.9927	1110.0948	2409.5942	2923.0037	465.84824	4907.1567	946.6142	3444.9041	1299.9478	1193.7241	1272.3007	1664.3394	4016.6165	2515.9617	1776.1124	2087.9246	1409.6827	674.59344	1807.5482	1382.6758	772.17188	2232.5588	339.1796	1578.4403	1031.9037	1957.8707	1599.8451	2350.2695	2336.6995	2426.5715	1471.0491	1306.9819	1380.6071	2599.5771	2408.759	803.34344	3630.1389	910.34845
1884.2004	495.91254	997.72736	1081.349	528.78345	663.92731	3694.9333	1067.4817	530.99249	1050.7681	1241.342	1602.7092	1565.4509	1105.8	875.97388	1961.5115	923.95715	541.07703	629.69806	1205.4221	947.06921	233.20605	1703.5321	569.84235	377.73312	1204.4978	317.73599	865.37927	765.89691	2210.3999	983.17792	946.95593	511.45767	2695.4114	1272.7961	1239.6896	2632.5437	2131.8918	1315.6205	1280.1302	1675.2368	801.37213	1519.6257	1917.5479	1657.1538	1238.0546	682.99286	2312.6091	2427.3616	1878.0504	2833.6323	764.9884	680.19342	1142.5641	421.83917	795.83636	1465.973	2960.0955	1568.6842	610.31799	1300.1844	1402.7194	1559.9181	1268.4442	1055.2253	464.25262	430.23889	1376.8676	1039.4009	1662.8248	922.16681	1671.8265	597.44324	1447.7683	631.14624	1387.1971	1588.0524	1066.5364	493.98386	756.67725	1078.339	1036.8516	423.44406	1096.5122	1643.3354	1847.2554	645.11139	701.13611	2349.4678	1558.9453	2451.2034	2386.6445	1902.6464	1088.7474	2349.3562	2856.9189	459.16733	4784.3926	939.02081	3415.2485	1288.0465	1190.2994	1262.4745	1642.3267	3953.0359	2505.3535	1760.6754	2070.9126	1390.0426	667.63208	1773.1492	1344.1313	762.76794	2198.7346	335.492	1539.6971	1007.6689	1944.2793	1568.8197	2333.7654	2271.9868	2399.0254	1453.776	1284.635	1352.3798	2566.9902	2387.1106	792.76575	3603.3521	900.94806
1871.3965	493.31766	997.32874	1069.579	525.44507	663.63324	3693.4722	1066.4933	537.49982	1045.7576	1227.0927	1599.7213	1565.0853	1105.1655	875.17737	1960.7532	923.78186	535.99731	631.75073	1192.2559	946.6723	233.04581	1690.5273	562.59406	377.46487	1190.9312	317.55759	858.29242	765.63751	2193.0811	982.86438	946.60651	512.17279	2679.8037	1255.8153	1239.3406	2621.0308	2130.6646	1313.3492	1279.6338	1662.4731	794.48907	1516.1434	1916.7831	1656.1948	1237.3959	677.31134	2294.9568	2426.9521	1877.3508	2809.3452	764.75201	675.9646	1133.7996	418.97461	795.52319	1461.2578	2949.2732	1547.7148	593.32135	1299.7728	1401.9424	1558.7583	1267.9049	1054.8773	461.34384	430.09943	1363.7236	1030.5795	1646.4478	921.96118	1670.9827	597.39172	1447.1538	631.05042	1379.825	1587.4023	1065.5472	493.76825	756.43781	1077.8506	1029.8107	423.35696	1095.7704	1630.5375	1828.0315	644.88	693.74652	2348.7236	1558.5422	2450.3164	2384.6365	1869.9244	1088.2017	2347.8027	2855.2034	453.32251	4781.2373	930.75732	3388.7651	1287.736	1186.9321	1252.8713	1621.5317	3951.3784	2493.7756	1745.8063	2054.4263	1389.5259	660.86475	1772.2566	1343.174	753.6499	2197.8657	335.39474	1538.6908	1007.0616	1930.9165	1568.0093	2316.24	2270.3738	2398.3206	1437.5188	1284.0321	1326.2191	2566.1536	2366.4929	782.54846	3574.1392	891.05121
1858.832	490.79904	982.25494	1058.3594	522.21472	652.68018	3638.5283	1030.0758	543.27435	1040.7853	1213.3817	1596.7522	1551.2147	1081.7339	845.95441	1932.0482	917.14532	531.0719	633.79175	1179.5983	931.88745	227.12613	1678.1104	555.55536	367.74783	1178.0574	311.07471	851.0744	755.849	2176.2163	971.1665	933.72717	512.88525	2664.5425	1239.4535	1226.6317	2609.7397	2084.8623	1311.0867	1261.5081	1650.3107	787.94934	1513.856	1887.9758	1620.5542	1212.9958	671.91119	2278.0476	2411.7805	1850.9564	2785.7134	755.85986	671.88782	1125.5498	416.36194	783.80768	1456.5662	2938.6621	1528.1217	578.36804	1284.226	1373.3412	1516.5503	1247.6942	1041.6183	458.5076	424.83926	1351.046	1022.0709	1629.5963	914.19098	1639.6503	595.43793	1424.2162	627.46692	1372.7207	1562.9675	1030.0593	485.89194	747.45441	1059.4941	1022.8707	420.09818	1068.4586	1618.3607	1809.6008	636.11365	686.63239	2320.8831	1543.1965	2417.0757	2310.9316	1839.3583	1067.7494	2290.2129	2791.1074	448.20959	4665.2417	922.6792	3364.4292	1276.0681	1183.6215	1243.4863	1601.8877	3889.1309	2482.4219	1731.484	2038.4497	1369.8992	654.28595	1738.9297	1309.2351	744.80835	2165.103	331.7066	1501.2217	985.39368	1917.7786	1537.6271	2299.55	2211.7263	2371.8794	1422.2183	1260.7225	1301.9744	2534.6377	2346.8569	772.67932	3545.5149	881.71979
1847.7227	488.59482	981.87189	1048.7054	519.39563	652.39716	3637.0942	1029.1449	547.93347	1036.3423	1201.4796	1594.0956	1550.8611	1081.1335	845.23334	1931.318	916.97107	526.76526	635.61896	1168.6199	931.50507	226.97426	1667.4097	549.3927	367.51108	1167.0272	310.91626	844.49982	755.60077	2161.4119	970.87311	933.39746	513.52423	2651.094	1225.2322	1226.3204	2599.7612	2083.6765	1309.0575	1261.049	1639.8489	782.33942	1512.3831	1887.2466	1619.6636	1212.3682	667.27728	2263.4221	2411.4023	1850.2872	2764.9834	755.63507	668.34259	1118.5349	414.18808	783.513	1452.3633	2929.2871	1511.5762	566.43518	1283.8312	1372.6332	1515.5172	1247.1688	1041.2789	456.01474	424.70169	1340.0151	1014.6683	1614.1671	913.98743	1638.868	595.38806	1423.6223	627.37683	1366.5417	1562.3501	1029.203	485.69843	747.22778	1059.0304	1016.7089	420.01361	1067.761	1607.9017	1793.6565	635.89044	680.45386	2320.1829	1542.804	2416.2107	2309.1123	1813.5533	1067.2173	2288.7776	2789.4976	444.15134	4662.2827	915.56195	3343.824	1275.7733	1180.6886	1235.2198	1585.1279	3887.5596	2472.3889	1719.0396	2024.488	1369.3982	648.51996	1738.0931	1308.4259	737.07715	2164.2458	331.60962	1500.2539	984.85718	1906.1412	1536.837	2285.1936	2210.2446	2371.1909	1409.2096	1260.1006	1281.6575	2533.8137	2329.9753	764.08136	3520.24	873.77277
1835.5996	486.21448	967.18781	1038.4586	516.36017	641.99261	3584.3008	995.24866	552.57916	1031.4417	1188.7329	1591.1616	1537.2676	1059.231	818.31989	1903.3018	910.47266	522.11823	637.63818	1156.8723	917.54297	221.4686	1656.0341	542.73456	358.77231	1155.3705	305.05188	837.13788	746.10303	2145.3748	959.75897	921.47089	514.23175	2636.468	1209.9816	1214.7783	2588.8782	2040.0172	1306.8112	1244.4662	1628.7484	776.40356	1511.1377	1859.3907	1586.0415	1189.5571	662.3725	2247.8057	2397.1616	1824.6879	2742.5439	747.05646	664.53882	1111.1786	411.94159	772.32471	1447.7157	2919.0647	1494.3475	554.70624	1268.7131	1346.1279	1477.2314	1227.7533	1028.1886	453.31091	419.58792	1328.1722	1006.722	1596.8572	906.40918	1609.3597	593.47101	1401.7505	623.95679	1359.9081	1538.8096	997.8598	478.50302	738.60028	1041.3534	1009.9561	416.89276	1042.3756	1596.8204	1776.6396	627.32111	673.83362	2293.5979	1527.663	2384.45	2241.1804	1786.6898	1047.6873	2234.7139	2728.4404	440.18433	4554.7573	907.8233	3322.0388	1264.5366	1177.4822	1226.234	1567.4923	3827.6973	2461.4473	1705.6986	2009.4333	1350.1271	642.28394	1706.3818	1279.118	728.7348	2132.6111	327.98767	1464.6898	965.86786	1893.4188	1507.6305	2269.9504	2157.2373	2345.8936	1395.5696	1236.689	1260.6667	2503.4302	2312.0725	754.83936	3492.697	865.42554
1823.7034	483.90414	966.81445	1028.6914	513.42297	641.73175	3582.9741	994.40894	556.74255	1026.5785	1176.4683	1588.2461	1536.9208	1058.687	817.65802	1902.5887	910.30676	517.61133	639.646	1145.5791	917.19568	221.3329	1645.1731	536.26923	358.56042	1144.3097	304.90921	829.7478	745.86212	2129.7585	959.48053	921.17767	514.93665	2622.1672	1195.2876	1214.4968	2578.2046	2038.9202	1304.5734	1244.0596	1618.1715	770.76416	1510.1304	1858.6855	1585.2028	1188.9932	657.71082	2232.8159	2396.8074	1824.0388	2720.7102	746.8396	660.87183	1104.2549	409.84308	772.04358	1443.0913	2909.0417	1478.2511	544.39056	1268.3292	1345.4736	1476.2983	1227.2633	1027.8533	450.67456	419.45792	1316.7463	999.05774	1579.4965	906.21619	1608.6243	593.42206	1401.2008	623.87091	1353.505	1538.215	997.10797	478.32693	738.38275	1040.907	1003.3002	416.81412	1041.7473	1586.2777	1760.3258	627.10278	667.46039	2292.9297	1527.2751	2383.6545	2239.509	1761.599	1047.1984	2233.3689	2726.9084	436.71552	4552.0996	900.2583	3301.1687	1264.2529	1174.3295	1217.4525	1550.834	3826.1868	2450.7175	1692.849	1994.8444	1349.6349	636.22186	1705.5867	1278.4244	720.64404	2131.814	327.89505	1463.7986	965.414	1880.9105	1506.8929	2255.4058	2155.9521	2345.2595	1382.7334	1236.0865	1241.2157	2502.6653	2295.0232	745.91248	3465.7092	857.55603
1812.0298	481.66174	952.91632	1019.3814	510.58078	632.10303	3533.8889	963.66339	560.48883	1021.7524	1165.8075	1585.3488	1523.9785	1038.7368	793.55487	1876.0225	904.11047	513.23981	641.64246	1135.7708	904.43488	216.37627	1635.7986	529.99109	350.9155	1134.8162	299.74921	823.09479	736.90771	2116.0371	949.21692	910.48639	515.63892	2608.1838	1182.4993	1204.301	2567.7368	1998.3779	1302.5663	1229.2714	1608.0934	765.40637	1509.3412	1832.512	1554.3704	1168.3517	653.2804	2219.8074	2383.8125	1799.9143	2699.4661	738.7973	657.33685	1097.7385	408.05634	761.65906	1438.4899	2899.2144	1463.213	536.12677	1254.0457	1321.5902	1442.5204	1209.0955	1015.2993	448.35532	414.61624	1305.7217	991.66547	1563.9103	899.01849	1581.6091	591.59467	1380.8837	620.69861	1347.321	1516.1766	970.17218	471.93405	730.33063	1024.3645	997.38733	413.90274	1018.7532	1577.2068	1744.6859	618.96448	661.32501	2268.2568	1512.7635	2354.2886	2178.6248	1738.1643	1029.1514	2184.0288	2670.3789	433.95135	4454.96	892.86304	3283.0085	1253.7372	1171.535	1209.7112	1536.5944	3770.2429	2440.1953	1681.6694	1982.0814	1331.2528	630.90344	1676.259	1253.7908	713.56036	2102.2593	324.43149	1430.9124	949.18274	1869.8242	1479.5436	2241.5173	2109.4958	2321.8386	1371.7977	1213.5389	1224.8756	2474.3228	2280.3411	738.12604	3439.2654	850.1369
1801.6996	479.69675	952.55292	1011.3544	508.09698	631.85419	3532.6294	962.87958	563.56616	1017.4387	1154.4067	1582.7559	1523.6387	1038.2268	792.94794	1875.3269	903.94708	509.41104	643.43011	1125.2908	904.11115	216.25182	1625.8502	524.48724	350.72607	1124.8032	299.62085	815.72485	736.67419	2101.188	948.953	910.21875	516.26892	2595.8494	1168.8048	1204.0466	2558.478	1997.3278	1300.3445	1228.8987	1599.4071	760.8006	1508.551	1831.8309	1553.5813	1167.8317	649.47058	2205.9094	2383.481	1799.2854	2680.8083	738.58838	654.25793	1092.1838	406.17596	761.39111	1434.3671	2890.5244	1450.4794	528.04468	1253.6726	1320.9863	1441.6786	1208.6223	1014.968	445.84219	414.48917	1296.111	985.22394	1546.7289	898.82916	1580.9186	591.54669	1380.3573	620.61676	1341.9236	1515.6046	969.51288	471.77396	730.12207	1023.9353	990.91101	413.82709	1018.1675	1567.6144	1731.1317	618.75116	655.98798	2267.6204	1512.3809	2353.5378	2177.0908	1718.3258	1028.6902	2182.7703	2668.9226	431.26364	4452.4902	886.341	3263.4902	1253.4644	1168.4817	1201.3036	1521.6432	3768.7927	2430.8894	1669.7015	1968.3356	1330.7695	625.15759	1675.5042	1253.197	705.92407	2101.4985	324.33997	1430.0629	948.7854	1857.7117	1478.8311	2229.5171	2108.3499	2321.2393	1360.358	1212.9441	1208.0427	2473.594	2264.7996	729.76727	3415.895	843.80322
1790.4519	477.58224	938.5719	1002.8822	505.43289	622.43909	3484.7549	933.42987	566.64905	1012.6848	1143.4679	1579.8942	1510.5397	1019.035	770.04364	1848.5505	897.69897	505.29291	645.40442	1115.2451	891.88159	211.57433	1616.3838	518.56165	343.63458	1115.3385	294.80594	808.40472	727.70264	2086.7568	938.88684	900.17377	516.96613	2582.4707	1155.6456	1194.4941	2548.4033	1957.5449	1298.1318	1214.9786	1590.2429	755.95667	1507.8177	1805.698	1523.5594	1148.2505	645.46216	2192.5767	2370.8918	1775.1252	2660.6775	730.57739	650.96881	1086.4003	404.39017	751.15302	1429.8105	2881.071	1437.3253	521.00024	1239.33	1298.147	1410.0719	1190.6538	1002.1665	443.39627	409.64246	1285.8318	978.33868	1529.7836	891.60046	1554.6583	589.69495	1360.4141	617.49121	1336.1392	1493.6832	944.98102	465.74872	722.13806	1007.4875	984.5343	410.95673	996.17395	1558.521	1716.7377	610.53552	650.29486	2243.2976	1497.5927	2325.0586	2119.1897	1697.8385	1011.1987	2134.9646	2613.333	428.93561	4359.8291	879.26862	3244.6094	1243.0084	1165.4834	1193.1008	1507.5789	3713.2463	2420.7639	1658.2058	1955.0453	1312.1289	619.58344	1646.6967	1231.2682	698.53296	2072.53	320.83707	1397.932	934.15851	1845.818	1451.7605	2216.8069	2065.6326	2298.4951	1349.6395	1190.2538	1192.5298	2445.8574	2250.0513	721.71399	3390.4888	837.19666
1779.4149	475.52991	938.2085	994.80591	502.85492	622.20056	3483.5344	932.68945	569.46356	1007.9674	1132.9424	1577.0505	1510.1985	1018.5517	769.46051	1847.8541	897.53894	501.29718	647.36749	1105.5876	891.57184	211.45651	1607.3453	512.80756	343.45563	1106.3571	294.68414	801.15167	727.46979	2072.7041	938.62756	899.9212	517.66077	2569.3892	1142.9664	1194.2522	2538.5225	1956.5359	1295.9276	1214.6309	1581.5104	751.35425	1507.1189	1805.0205	1522.7883	1147.7563	641.65222	2179.7388	2370.5691	1774.4983	2641.0901	730.36987	647.79791	1080.9563	402.67828	750.88885	1425.2769	2871.8022	1425.0338	514.79932	1238.9574	1297.5641	1409.2717	1190.1968	1001.8321	441.01141	409.51865	1275.9098	971.69745	1513.1261	891.41559	1553.9841	589.64667	1359.9081	617.41058	1330.5425	1493.1157	944.36609	465.59576	721.93164	1007.0618	978.24908	410.88379	995.62122	1549.869	1702.9377	610.32172	644.81403	2242.6702	1497.2064	2324.3342	2117.7151	1678.7001	1010.7538	2133.7388	2611.8999	426.89816	4357.5029	872.35492	3226.2756	1242.7378	1162.5354	1185.0845	1494.2927	3711.8093	2410.8345	1647.1332	1942.166	1311.6429	614.16473	1645.9543	1230.7231	691.36267	2071.7903	320.74725	1397.1183	933.79889	1834.1245	1451.0718	2204.6411	2064.5664	2297.9163	1339.5515	1189.6742	1178.1517	2445.1494	2236.0051	713.93518	3365.5947	830.96747
1769.6643	473.73615	924.87329	987.87079	500.60846	613.4303	3438.2683	905.81628	571.79126	1003.7536	1123.821	1574.507	1497.6283	1000.9635	748.82098	1822.2653	891.53729	497.80563	649.12445	1097.2258	880.20953	207.17717	1599.5718	507.77609	337.21735	1098.6793	290.42337	794.69788	718.94684	2060.3828	929.26624	890.77148	518.28363	2557.8728	1131.9639	1185.7648	2529.7981	1919.3474	1293.9513	1202.1477	1574.0148	747.41498	1506.5121	1780.2805	1495.0691	1129.7483	638.39014	2168.5974	2359.0042	1751.5565	2623.9287	722.80353	645.04486	1076.3391	401.19345	741.31805	1421.2164	2863.6201	1414.6842	509.87509	1225.3019	1276.8531	1381.2253	1173.2673	989.4552	438.91763	404.89679	1267.2841	965.92834	1498.4333	884.49988	1529.7791	587.86749	1341.259	614.49066	1325.6633	1472.4406	923.17694	460.2106	714.42542	991.5556	972.67212	408.1879	975.58014	1542.4536	1691.0212	602.45807	640.06189	2219.9346	1482.918	2297.5596	2065.4988	1662.5896	994.31903	2089.8171	2560.0662	425.28943	4273.2974	866.26978	3210.2312	1232.88	1159.9258	1178.0308	1482.9851	3659.5154	2402.0681	1637.528	1930.9269	1293.7205	609.42145	1619.1234	1212.2089	685.09839	2044.2646	317.3725	1367.212	921.24066	1823.7745	1425.5453	2194.1443	2026.4226	2276.5042	1330.9968	1168.1342	1166.1412	2418.8359	2223.9551	707.16876	3343.6338	825.67584
1759.0145	471.79633	924.52637	980.49231	498.1857	613.19946	3437.082	905.11505	574.19391	999.10406	1114.0343	1571.697	1497.3004	1000.5037	748.29657	1821.599	891.37732	494.03018	651.06653	1088.2612	879.91388	207.06654	1591.2892	502.33258	337.06042	1090.5444	290.31595	787.61554	718.72546	2047.0189	929.02521	890.5354	518.97339	2545.335	1120.144	1185.5504	2520.2742	1918.3673	1291.7629	1201.8243	1566.0427	743.23645	1505.8556	1779.6389	1494.3575	1129.2817	634.92871	2156.6187	2358.7078	1750.9607	2605.3281	722.60748	642.08588	1071.4829	399.59329	741.07111	1416.7253	2854.6904	1403.8705	505.00046	1224.9469	1276.3254	1380.5173	1172.8197	989.13141	436.64395	404.77399	1258.0005	959.72455	1482.4507	884.31592	1529.1582	587.82104	1340.7676	614.41534	1320.3965	1471.9052	922.64813	460.07425	714.23126	991.15411	966.55621	408.11673	975.05756	1534.5778	1678.2772	602.25317	634.96063	2219.3479	1482.5442	2296.8594	2064.1716	1645.761	993.8894	2088.6921	2558.7302	423.70526	4271.104	859.64636	3192.8518	1232.6248	1157.0706	1170.355	1471.0532	3658.1621	2392.4988	1627.2123	1918.7896	1293.2527	604.28455	1618.4321	1211.7512	678.32623	2043.5417	317.28244	1366.4253	920.9212	1812.4506	1424.8702	2182.9187	2025.4462	2275.9438	1322	1167.5641	1153.6843	2418.1453	2211.1455	699.8833	3319.6792	820.10162
1748.5638	469.91348	911.71045	973.45831	495.84122	604.98499	3394.7112	880.44385	576.41968	994.49005	1104.6171	1568.9047	1485.1482	984.28912	729.52594	1796.9606	885.58569	490.36563	652.99768	1079.6428	869.4585	203.18755	1583.3809	497.04651	331.5181	1082.8248	286.50867	780.64197	710.56635	2034.0054	920.24689	882.27698	519.66064	2533.0754	1108.7551	1177.9364	2510.9336	1883.416	1289.5829	1190.556	1558.4462	739.26617	1505.2156	1756.0344	1468.5457	1112.875	631.63861	2145.0576	2347.9917	1729.0074	2587.2292	715.40472	639.23315	1066.9116	398.04099	732.05078	1412.2566	2845.9348	1393.7659	500.71005	1211.8462	1257.3743	1355.3888	1156.7866	977.07886	434.42697	400.34528	1249.0363	953.74042	1466.8754	877.66821	1506.6559	586.09906	1323.2349	611.6651	1315.2919	1452.2509	904.15411	455.21548	707.11761	976.41943	960.52795	405.57138	956.6839	1527.0841	1666.059	594.66998	630.04944	2197.9219	1468.6388	2271.9358	2016.6473	1630.0404	978.59967	2047.9883	2509.9993	422.31915	4194.1079	853.17139	3175.9468	1223.2571	1154.2631	1162.8535	1459.7814	3608.5376	2383.1147	1617.276	1907.0275	1275.8936	599.29083	1593.2349	1195.9452	671.755	2017.6526	314.01636	1338.4359	910.05481	1801.317	1400.6746	2172.1484	1991.6254	2255.9858	1313.5322	1147.1703	1142.1385	2393.4338	2198.9453	692.84607	3296.207	814.84583
1738.3088	468.08597	911.36768	966.75275	493.57248	604.77246	3393.5828	879.81207	578.49225	989.91132	1096.4449	1566.1298	1484.8223	983.87305	729.0379	1796.301	885.43359	486.80841	654.91785	1072.1703	869.1825	203.08594	1576.5681	491.91336	331.37573	1076.2135	286.41058	774.46741	710.34857	2022.5841	920.01501	882.0611	520.34534	2521.0881	1098.859	1177.7397	2501.7727	1882.5103	1287.6279	1190.2699	1551.2073	735.49396	1504.652	1755.4055	1467.8665	1112.4441	628.51147	2134.9888	2347.7104	1728.4216	2569.6187	715.21301	636.48297	1062.6088	396.67957	731.81195	1407.8101	2837.3501	1384.3243	497.28836	1211.4961	1256.88	1354.7405	1156.3695	976.75433	432.47879	400.22937	1240.3793	947.96814	1453.2264	877.49396	1506.0642	586.0528	1322.7804	611.59229	1310.3416	1451.7281	903.68341	455.08966	706.92871	976.02759	955.17615	405.50528	956.21368	1520.6499	1654.3447	594.4668	625.32123	2197.3545	1468.2644	2271.2739	2015.4113	1615.3555	978.19373	2046.9197	2508.7107	421.21988	4192.1401	846.84161	3161.1226	1223.0081	1151.7765	1156.2474	1450.1689	3607.219	2373.9119	1608.645	1896.7513	1275.4275	594.91504	1592.5688	1195.5475	666.0069	2016.9614	313.93045	1337.7122	909.78485	1791.4564	1400.0448	2161.8059	1990.7489	2255.4556	1306.3363	1146.6409	1132.4686	2392.7744	2188.4607	686.71704	3273.2075	809.89032
1729.2413	466.48657	898.70441	960.9826	491.59259	596.9057	3352.5955	856.65216	580.24506	985.82001	1087.6899	1563.6471	1472.7433	968.58826	711.48944	1771.91	879.7196	483.69458	656.63684	1064.1714	859.23944	199.45189	1569.3225	487.41901	326.31436	1069.2231	282.91357	767.72772	702.31805	2010.209	911.55243	874.35706	520.95941	2510.5244	1088.2432	1170.7185	2493.677	1848.9243	1285.4635	1179.8685	1544.9807	732.25806	1504.0382	1732.2515	1443.1567	1096.9951	625.82806	2124.1548	2337.5022	1706.8237	2554.1707	708.16364	634.09143	1058.9501	395.20197	723.07184	1403.8269	2829.7656	1376.3512	493.91995	1198.5742	1239.0536	1331.5975	1140.8448	964.68707	430.3653	395.89075	1232.838	942.9458	1438.488	870.96094	1484.5583	584.33911	1305.9271	608.9292	1306.0105	1432.5193	887.09259	450.58337	699.99774	961.63263	949.31036	403.04819	938.98926	1513.8298	1644.2106	586.94836	621.21484	2176.5957	1454.3507	2247.2974	1970.9473	1602.9579	963.49341	2008.141	2461.6111	420.1438	4120.1499	841.26483	3145.072	1213.8561	1149.0575	1149.0651	1440.049	3558.8044	2365.78	1599.3893	1885.6678	1258.141	590.18134	1568.2415	1181.6791	659.79895	1991.7974	310.69891	1310.9282	900.16901	1780.6748	1376.5951	2152.8384	1959.7026	2236.2305	1298.7869	1127.0194	1122.4705	2368.7917	2177.3369	680.12677	3252.8992	805.66998
1719.3464	464.7594	898.37775	954.85767	489.46063	596.69934	3351.543	856.05182	582.08167	981.30719	1079.2657	1560.9052	1472.4307	968.19104	711.05139	1771.2803	879.56702	480.33081	658.5365	1056.4817	858.98676	199.36035	1562.4047	482.56335	326.18976	1062.5901	282.82718	761.12354	702.11139	1998.1586	911.33728	874.16351	521.63934	2499.0356	1078.0146	1170.5447	2484.8474	1848.0415	1283.3074	1179.6016	1538.374	728.83423	1503.4368	1731.6569	1442.5311	1096.6047	622.98779	2113.6741	2337.2444	1706.2681	2537.4485	707.98279	631.52539	1055.1133	393.75729	722.849	1399.4221	2821.4951	1368.0486	490.95615	1198.2413	1238.6071	1331.025	1140.4349	964.37335	428.3045	395.77539	1224.7313	937.55426	1424.2157	870.78693	1484.0144	584.29474	1305.484	608.86133	1301.3324	1432.0271	886.68848	450.47141	699.82043	961.26379	943.52869	402.98343	938.54315	1507.3409	1633.3947	586.75403	616.8147	2176.0664	1453.9891	2246.6836	1969.8368	1590.0515	963.11731	2007.162	2460.4119	419.20261	4118.2881	835.20105	3129.4526	1213.6216	1146.384	1142.0459	1430.4895	3557.5649	2356.9114	1590.4741	1874.927	1257.693	585.57959	1567.6224	1181.3458	653.77429	1991.1493	310.61249	1310.226	899.92841	1770.0747	1375.9756	2143.2375	1958.9296	2235.738	1291.6821	1126.5045	1113.2048	2368.1748	2166.7432	673.76123	3230.7686	801.23712
1709.6367	463.08304	876.48541	949.01886	487.39761	583.44257	3282.2332	818.1048	583.81744	976.82892	1071.1602	1558.1804	1451.3738	943.00049	682.97992	1729.0013	869.52484	477.06445	660.42548	1049.0894	842.57153	193.48584	1555.7997	477.84824	318.35403	1056.2963	277.36957	754.66125	688.30438	1986.4244	897.2052	861.78375	522.31677	2487.8022	1068.1594	1159.5261	2476.1877	1791.1703	1281.1594	1162.9569	1532.0787	725.5813	1502.847	1692.0365	1401.6714	1071.4525	620.28827	2103.5264	2320.4807	1669.1567	2521.1777	695.95825	629.05164	1051.5021	392.34207	708.14935	1395.0394	2813.3862	1360.2916	488.34854	1175.957	1209.8455	1294.7714	1113.8628	943.11987	426.29517	388.22592	1216.8997	932.35358	1410.4192	859.36841	1448.5349	581.30237	1276.9338	604.38623	1296.7881	1399.3263	861.63287	443.3428	688.07245	936.77167	937.8299	398.79596	910.37561	1501.1674	1623.0254	573.69348	612.57861	2141.1562	1429.5049	2206.4534	1898.634	1577.9967	938.47168	1943.4684	2381.4736	418.37952	4000.9966	829.27338	3114.2524	1198.0494	1143.7554	1135.186	1421.46	3475.3486	2348.2146	1581.8873	1864.5183	1227.4781	581.10608	1526.9119	1161.037	647.92725	1948.3083	304.90991	1265.139	885.42377	1759.653	1335.7844	2133.9954	1910.0096	2203.4199	1284.9958	1093.5165	1104.6185	2327.4329	2156.6543	667.61279	3209.0837	797.05792
1700.1088	461.45593	876.1756	943.453	485.40128	583.25916	3281.2747	817.59015	585.466	972.38483	1064.1147	1555.4727	1451.0741	942.65741	682.60382	1728.402	869.38171	473.89227	662.30371	1042.6691	842.34839	193.40717	1550.0986	473.26965	318.2515	1050.8942	277.29773	748.96417	688.10974	1976.114	897.01001	861.61865	522.9917	2476.8181	1059.5824	1159.3805	2467.6948	1790.3809	1279.2329	1162.735	1526.0804	722.49078	1502.3257	1691.4797	1401.111	1071.114	617.72272	2094.6501	2320.2517	1668.6338	2505.3462	695.78967	626.66687	1048.1033	391.09006	707.94525	1390.6785	2805.4358	1353.0444	486.25894	1175.6422	1209.4578	1294.293	1113.4912	942.81512	424.5275	388.11908	1209.3326	927.33716	1398.3928	859.20636	1448.049	581.2597	1276.5374	604.32416	1292.3712	1398.8685	861.31085	443.24805	687.90845	936.42889	932.76733	398.73758	909.99414	1495.8557	1613.0845	573.50806	608.50055	2140.6719	1429.1541	2205.8999	1897.6793	1566.7374	938.13293	1942.5989	2380.3806	417.72354	3999.4121	823.47876	3100.9038	1197.8315	1141.4254	1129.1389	1413.7415	3474.1995	2339.6858	1574.4165	1855.4125	1227.0472	577.1814	1526.3488	1160.7817	642.80487	1947.713	304.82843	1264.5156	885.2384	1750.416	1335.2217	2125.0903	1909.3654	2202.9749	1279.2996	1093.0627	1097.405	2326.8674	2147.9661	662.24982	3187.8357	793.11792
1691.6772	460.03015	869.55249	938.65387	483.65665	579.42682	3260.8894	806.88	586.88812	968.41248	1056.5802	1553.0494	1444.6588	935.51202	674.65466	1715.5828	866.37366	471.11078	663.9856	1035.8092	837.61823	191.74467	1544.0485	469.2558	316.09439	1045.1964	275.78479	742.78369	683.95209	1964.9564	892.85828	858.13312	523.59711	2467.1289	1050.3976	1156.3113	2460.1831	1773.8728	1277.1005	1158.1315	1520.9105	719.83417	1501.7572	1679.5968	1389.2073	1063.9521	615.51654	2085.0837	2315.3967	1657.4644	2491.4424	692.19293	624.58978	1045.2062	389.72305	703.60059	1386.771	2798.4053	1346.9077	484.21448	1168.9147	1201.2529	1284.2102	1105.7074	936.28394	422.61206	385.87659	1202.7278	922.9657	1385.5096	855.80182	1437.7332	580.34674	1268.2469	603.00244	1288.4941	1389.1035	854.56024	441.24869	684.41315	929.11853	927.22217	397.51541	902.05725	1490.2384	1604.4691	569.54083	604.95306	2130.3545	1421.6356	2194.1458	1877.4978	1557.2059	930.93713	1924.1494	2357.1184	417.0856	3966.4673	818.36829	3086.4656	1193.1835	1138.8795	1122.5714	1405.6372	3449.6997	2332.1431	1566.4188	1845.6053	1217.8214	572.94122	1514.3673	1155.4556	637.27911	1935.0403	303.11441	1251.4935	881.42712	1740.324	1323.4341	2117.3325	1895.7906	2193.5176	1273.3407	1083.599	1089.9736	2314.8376	2138.7693	656.49261	3169.0574	789.75439
1682.4966	458.49579	869.23914	933.58777	481.78519	579.24463	3259.9468	806.37238	588.39795	964.03485	1049.3503	1550.3751	1444.3551	935.17316	674.2818	1714.9761	866.22998	468.11472	665.84302	1029.233	837.40009	191.6682	1538.291	464.93408	315.99359	1039.8102	275.71402	736.76855	683.75549	1954.1121	892.6626	857.9729	524.26715	2456.6191	1041.5712	1156.1676	2452.0088	1773.0875	1274.9767	1157.9138	1515.4557	717.03986	1501.2003	1679.0352	1388.6467	1063.6224	613.19507	2075.8181	2315.1682	1656.9362	2476.4399	692.02301	622.37073	1042.1893	388.37982	703.39563	1382.4526	2790.7568	1340.5676	482.43149	1168.5964	1200.8677	1283.7384	1105.3367	935.9743	420.74777	385.76959	1195.652	918.29236	1373.1442	855.63928	1437.2476	580.30353	1267.8525	602.94012	1284.3105	1388.6423	854.24567	441.155	684.24817	928.77325	921.76221	397.45724	901.68115	1484.913	1595.3192	569.35303	601.16858	2129.8677	1421.2792	2193.6028	1876.551	1547.3615	930.60474	1923.2814	2356.0217	416.53284	3964.907	812.82642	3072.4412	1192.9639	1136.3794	1116.1635	1398.0129	3448.5427	2323.9358	1558.7361	1836.1228	1217.3844	568.82758	1513.8025	1155.2081	631.92676	1934.4539	303.0325	1250.8745	881.24823	1730.4138	1322.8727	2109.033	1895.1677	2193.0806	1267.7568	1083.1498	1083.1237	2314.2812	2130.0413	650.94543	3148.6423	786.24561
1673.4882	457.00662	862.91327	928.75836	479.9743	575.53003	3240.3787	796.11755	589.85156	959.69073	1043.0878	1547.7175	1438.2053	928.31415	666.94269	1702.7179	863.26056	465.20398	667.68994	1023.5418	832.90674	190.10339	1533.3419	460.73764	314.03049	1035.2084	274.33224	731.4953	679.79388	1944.6068	888.75665	854.70068	524.93469	2446.343	1033.9154	1153.3577	2443.9924	1757.053	1273.0725	1153.5511	1510.2582	714.38507	1500.7086	1667.736	1377.4958	1056.8604	610.98883	2067.7156	2310.634	1646.2963	2461.8433	688.6076	620.23157	1039.35	387.18915	699.29541	1378.1558	2783.2581	1334.6438	481.01718	1162.1777	1193.264	1274.5148	1097.7408	929.68542	419.11154	383.56549	1188.8125	913.78461	1362.4443	852.28662	1427.5939	579.42773	1259.7985	601.6933	1280.2374	1379.3779	848.16901	439.31808	680.93835	921.83936	916.91827	396.26682	894.08807	1480.3511	1586.5474	565.55591	597.52539	2120.1313	1414.0424	2182.3579	1857.9095	1538.1661	923.72314	1906.0494	2334.1023	416.09702	3933.4402	807.40906	3060.1545	1188.5551	1134.1667	1110.5266	1391.5284	3425.324	2315.8877	1552.0745	1827.8508	1208.5303	565.22778	1502.52	1150.4784	627.24963	1922.2531	301.33752	1238.2582	877.72882	1721.644	1311.3621	2101.0144	1882.5037	2184.0254	1263.025	1074.0326	1077.4065	2302.7102	2122.5574	646.12213	3128.6394	782.93756
1665.5297	455.70508	862.61249	924.61115	478.39624	575.35437	3239.4705	795.63519	591.11682	955.81042	1036.3661	1545.3405	1437.9126	927.99115	666.59882	1702.1349	863.11902	462.65714	669.3429	1017.4381	832.69916	190.0314	1528.0664	457.06824	313.93906	1030.3303	274.26779	725.77844	679.60571	1934.2947	888.57214	854.55029	525.53326	2437.2964	1025.6881	1153.2266	2436.9141	1756.2941	1270.964	1153.3469	1505.7969	712.11285	1500.1715	1667.1998	1376.9701	1056.5488	609.09979	2058.9373	2310.4204	1645.791	2449.0544	688.44568	618.37427	1036.9418	385.88339	699.1015	1374.3075	2776.6387	1329.6558	479.61478	1161.8727	1192.9072	1274.0842	1097.3805	929.38538	417.33429	383.46063	1182.8574	909.86865	1350.9816	852.12695	1427.1389	579.38599	1259.4172	601.63434	1276.6644	1378.9387	847.88733	439.23221	680.78156	921.51068	911.60553	396.21042	893.73108	1475.5037	1578.9728	565.37524	594.36652	2119.6709	1413.6971	2181.8367	1857.036	1530.4257	923.4043	1905.238	2333.0662	415.66714	3931.9617	802.64099	3046.8315	1188.3461	1131.7454	1104.3914	1384.6821	3424.2239	2308.7822	1544.9177	1818.9153	1208.1085	561.32837	1501.9868	1150.2605	622.18927	1921.6862	301.25665	1237.6617	877.56586	1712.0474	1310.8159	2094.0308	1881.9232	2183.6057	1258.0457	1073.6028	1071.472	2302.1726	2114.5984	640.92725	3110.9932	780.12744
1656.8373	454.29755	856.27734	920.19843	476.69427	571.76025	3220.4102	785.81769	592.48425	951.52893	1029.8981	1542.7144	1431.7347	921.4101	659.45856	1689.8466	860.20026	459.89972	671.1701	1011.5701	828.36176	188.53284	1523.0292	453.0983	312.0524	1025.701	272.93582	720.22021	675.64642	1924.2528	884.71051	851.42365	526.19617	2427.4473	1017.7606	1150.5122	2429.187	1740.7516	1268.8634	1149.2074	1501.052	709.70264	1499.6445	1655.927	1365.9861	1050.0555	607.09534	2050.396	2305.9653	1635.1595	2435.1931	685.04224	616.37799	1034.4089	384.59564	695.03705	1370.0509	2769.4141	1324.444	478.37991	1155.4503	1185.4858	1265.1805	1089.9879	923.0437	415.60138	381.30219	1176.4391	905.65729	1339.985	848.83826	1417.6378	578.50568	1251.609	600.39874	1272.7858	1369.7136	842.10144	437.45248	677.49109	914.60754	906.3689	395.05374	886.46704	1470.8914	1570.8721	561.56573	590.9754	2110.0198	1406.402	2170.9155	1838.8922	1522.34	916.72296	1888.3066	2311.3662	415.29095	3901.9011	797.45105	3033.8643	1183.9568	1129.3645	1098.3955	1378.2145	3401.1248	2301.0259	1538.024	1810.2559	1199.2052	557.53748	1490.8237	1145.809	617.27637	1909.772	299.58804	1225.4597	874.30054	1702.6121	1299.6068	2086.4973	1869.8812	2174.8052	1253.359	1064.8362	1065.9713	2290.8826	2107.0178	635.9093	3091.7449	777.16718
1648.3075	452.93134	855.98291	915.99139	475.04724	571.59045	3219.5037	785.35803	593.81458	947.28009	1023.6744	1540.1047	1431.4469	921.10138	659.13513	1689.2751	860.06042	457.21951	672.98694	1005.9287	828.1571	188.46263	1518.2195	449.24319	311.96786	1021.3082	272.87598	714.82086	675.46277	1914.4744	884.53308	851.27747	526.85663	2417.8164	1010.122	1150.39	2421.6089	1740.016	1266.771	1149.015	1496.5305	707.41254	1499.1276	1655.405	1365.483	1049.7506	605.19006	2042.0785	2305.762	1634.6665	2421.7056	684.88483	614.45349	1032.0247	383.32495	694.84991	1365.8157	2762.3306	1319.5739	477.29266	1155.1522	1185.1487	1264.78	1089.6367	922.74719	413.91165	381.19913	1170.2316	901.59479	1329.4457	848.68097	1417.203	578.4646	1251.2394	600.34186	1269.0031	1369.2871	841.8443	437.37216	677.33917	914.28845	901.20728	394.99887	886.1272	1466.5028	1563.1053	561.38849	587.71063	2109.5754	1406.061	2170.3977	1838.0701	1514.7866	916.40613	1887.533	2310.3682	414.96173	3900.4961	792.3775	3021.2434	1183.7539	1127.0234	1092.5356	1372.1046	3400.0579	2293.4197	1531.3838	1801.864	1198.79	553.85217	1490.3104	1145.6132	612.50629	1909.2042	299.508	1224.8833	874.15179	1693.3356	1299.0742	2079.199	1869.3204	2174.3875	1248.9479	1064.4244	1060.8727	2290.345	2099.7981	631.06226	3072.8843	774.37604
1639.9373	451.60529	849.87323	911.98053	473.45337	568.14404	3201.1797	776.05798	595.11285	943.06372	1018.2736	1537.5115	1425.4675	914.85144	652.47723	1677.4106	857.21027	454.61404	674.79352	1001.0374	824.03058	187.04996	1514.076	445.49957	310.23361	1017.5459	271.64728	710.09637	671.65344	1905.8923	880.86438	848.33765	527.51465	2408.3994	1003.4848	1147.88	2414.1765	1725.0811	1264.8945	1145.1337	1492.222	705.23663	1498.6705	1644.5815	1355.0923	1043.6105	603.37921	2034.7732	2301.5601	1624.4406	2408.582	681.62152	612.59808	1029.7805	382.19519	690.97656	1361.6013	2755.3853	1315.0232	476.42526	1148.9651	1178.2028	1256.5532	1082.4999	916.58185	412.42682	379.10046	1164.2269	897.67584	1320.3416	845.47717	1408.2242	577.61194	1243.735	599.16486	1265.3121	1360.4496	836.58319	435.72073	674.19287	907.67688	896.62482	393.88431	879.25183	1462.7347	1555.6589	557.70697	584.56744	2100.3784	1398.9714	2159.9341	1821.1442	1507.7307	910.00684	1871.5627	2289.72	414.70059	3872.0898	787.41772	3010.1724	1179.5499	1124.95	1087.3752	1366.8943	3377.9526	2285.9607	1525.616	1794.5325	1190.1628	550.62286	1479.6953	1141.6198	608.3313	1897.7166	297.87573	1213.188	871.16833	1685.1198	1288.2456	2072.1221	1858.0549	2165.9487	1245.1993	1056.0863	1056.6022	2279.4692	2093.5935	626.84076	3054.4031	771.74438
1632.5364	450.44479	849.57465	908.52899	472.06241	567.98181	3200.3142	775.62213	596.25769	939.2962	1012.4875	1535.1913	1425.1748	914.55823	652.15564	1676.8304	857.07526	452.3302	676.41083	995.80145	823.83643	186.9837	1509.6694	442.22183	310.15027	1013.5679	271.58817	704.99615	671.46741	1896.5936	880.68604	848.19989	528.1048	2400.1008	996.36481	1147.7592	2407.6082	1724.3776	1262.817	1144.9524	1488.516	703.37012	1498.1718	1644.0533	1354.5878	1043.3221	601.82526	2026.8461	2301.3562	1623.9412	2397.0698	681.46234	610.98462	1027.8722	380.95465	690.78802	1357.8263	2749.249	1311.1802	475.57104	1148.6627	1177.8668	1256.1571	1082.1632	916.27972	410.81595	379.00122	1158.9879	894.26581	1310.6392	845.32556	1407.7885	577.57019	1243.3815	599.1076	1262.0645	1360.0186	836.3313	435.64111	674.03955	907.35449	891.60223	393.83176	878.92969	1458.7405	1549.217	557.52686	581.83759	2099.9307	1398.624	2159.4404	1820.3264	1501.7739	909.70502	1870.7882	2288.7153	414.44495	3870.7595	783.04791	2998.1824	1179.3448	1122.6826	1081.7646	1361.4087	3376.8752	2279.3694	1519.4304	1786.6246	1189.7405	547.12946	1479.179	1141.4294	603.81976	1897.1736	297.79837	1212.6377	871.03021	1676.1364	1287.7346	2065.9292	1857.528	2165.5505	1241.2666	1055.6951	1052.1864	2278.9553	2087.0103	622.30164	3038.0845	769.50317
1624.4601	449.19156	843.49731	904.86487	470.56454	564.61688	3182.4004	766.64111	597.50647	935.14056	1006.9201	1532.6287	1419.2079	908.50891	645.73041	1665.0168	854.24646	449.85953	678.19818	990.76801	819.83984	185.62674	1505.4619	438.6806	308.49792	1009.7933	270.41379	700.05231	667.6864	1887.5388	877.08563	845.38257	528.75818	2391.0752	989.50458	1145.3549	2400.4443	1709.7679	1260.7474	1141.2388	1484.5837	701.3952	1497.6824	1633.3301	1344.4294	1037.4076	600.18048	2019.1091	2297.2595	1613.7936	2384.6084	678.23328	609.25342	1025.8711	379.7291	686.97632	1353.6516	2742.5579	1307.1783	474.81915	1142.5144	1171.1411	1248.2826	1075.1525	910.10266	409.2453	376.92636	1153.3468	890.60486	1301.3623	842.15259	1399.0184	576.71869	1236.0393	597.94971	1258.536	1351.2804	831.36725	434.05432	670.93384	900.81866	886.65167	392.73874	872.29523	1454.9402	1542.3416	553.85803	578.91229	2090.8804	1391.5233	2149.2419	1803.9852	1495.5725	903.46991	1855.2163	2268.4231	414.22131	3843.3882	778.29657	2986.5132	1175.189	1120.4532	1076.2815	1356.2271	3355.0398	2272.1809	1513.4725	1778.9614	1181.1223	543.73334	1468.7528	1137.7068	599.4389	1885.9135	296.17578	1201.2235	868.24121	1667.3042	1277.0906	2059.2368	1846.7739	2157.3198	1237.5653	1047.6205	1048.094	2268.3042	2080.741	617.91724	3020.3015	767.14905
1616.5349	447.97519	843.21124	901.3717	469.11508	564.45978	3181.5542	766.22498	598.73407	931.01672	1001.5632	1530.0823	1418.9263	908.22815	645.43433	1664.4602	854.11285	447.4567	679.9754	985.92914	819.65228	185.56343	1501.4447	435.24182	308.42245	1006.2115	270.36005	695.26337	667.50867	1878.7217	876.91779	845.25134	529.40924	2382.2502	982.89465	1145.2448	2393.4187	1709.085	1258.6858	1141.0677	1480.8368	699.5188	1497.2023	1632.8267	1343.957	1037.1311	598.61725	2011.5519	2297.0693	1613.3167	2372.4832	678.08179	607.58441	1023.9876	378.51804	686.79816	1349.4977	2735.9976	1303.4395	474.15735	1142.2251	1170.8304	1247.9219	1074.8237	909.81036	407.71381	376.82861	1147.8872	887.07336	1292.4985	842.00299	1398.6107	576.67853	1235.696	597.89557	1255.088	1350.8707	831.14209	433.98141	670.78839	900.51227	881.77197	392.68756	871.98798	1451.3245	1535.7499	553.68512	576.09613	2090.4573	1391.1874	2148.7612	1803.2319	1489.7802	903.17609	1854.4934	2267.4758	414.0257	3842.1221	773.65186	2975.1558	1174.9941	1118.2612	1070.9229	1351.3326	3354.0168	2265.1318	1507.734	1771.5353	1180.7155	540.43188	1468.2664	1137.5394	595.18469	1885.3806	296.09906	1200.6907	868.11493	1658.6206	1276.5912	2052.7305	1846.2742	2156.9316	1234.0822	1047.2457	1044.3014	2267.8003	2074.7703	613.68231	3002.8765	764.92963
1609.5229	446.90955	836.92456	898.36066	467.84866	561.03827	3163.2271	757.19824	599.82391	927.33081	996.90692	1527.8033	1412.7324	902.13336	638.99811	1652.2261	851.18634	445.3476	681.56671	981.72656	815.60394	184.20085	1497.9773	432.22794	306.78973	1003.1373	269.19571	691.07745	663.60626	1870.9745	873.24628	842.42938	529.99316	2374.4668	977.14215	1142.8555	2387.2053	1694.2002	1256.8365	1137.3713	1477.6085	697.90649	1496.7775	1621.7809	1333.6403	1031.1746	597.2735	2004.8888	2292.9207	1602.8458	2361.8367	674.75983	606.13123	1022.3828	377.43948	682.89966	1345.776	2730.1973	1300.2749	473.62686	1135.8713	1164.0691	1240.1023	1067.6493	903.37134	406.36658	374.69086	1143.1161	883.99658	1284.8469	838.72784	1389.7124	575.79407	1228.2144	596.71179	1252.0474	1341.8888	826.28748	432.39926	667.60181	893.79559	877.43713	391.57098	865.32507	1448.2135	1530.0391	549.88239	573.64697	2081.2012	1383.7882	2138.3611	1786.8553	1484.8792	896.81976	1838.7227	2246.752	413.86978	3814.6753	769.55634	2965.1812	1170.7233	1116.3182	1066.1991	1347.1489	3331.5952	2258.8984	1502.7413	1765.0386	1171.7599	537.5354	1457.625	1133.9456	591.45587	1873.8287	294.4176	1189.0896	865.40637	1650.9242	1265.6912	2047.0181	1835.5406	2148.5312	1231.1146	1039.1124	1041.1151	2256.8826	2069.6284	609.98853	2987.4792	763.03583
1601.8763	445.76001	836.63544	895.16998	466.4866	560.88177	3162.4041	756.78674	601.0188	923.26636	991.92743	1525.2871	1412.4473	901.85535	638.70483	1651.6632	851.05188	443.06732	683.32495	977.23627	815.42267	184.14	1494.2975	428.97528	306.71561	999.89484	269.14279	686.57605	663.42694	1862.5905	873.07812	842.30341	530.63965	2366.009	970.98181	1142.7468	2380.4338	1693.5189	1254.7898	1137.2034	1474.1895	696.2038	1496.3143	1621.2734	1333.1682	1030.9082	595.85394	1997.6456	2292.731	1602.3646	2350.324	674.6073	604.57416	1020.7039	376.25467	682.72095	1341.6611	2723.8774	1296.988	473.10764	1135.5792	1163.7607	1239.7468	1067.3206	903.07452	404.90668	374.59271	1137.9823	880.69781	1276.7305	838.57739	1389.3054	575.7533	1227.8719	596.65753	1248.7422	1341.4764	826.06775	432.32727	667.45557	893.4873	872.68896	391.51984	865.02136	1444.9235	1523.9536	549.70734	571.02631	2080.7769	1383.4471	2137.8945	1786.1089	1479.7902	896.53461	1838.0017	2245.8022	413.71814	3813.425	765.10699	2954.3923	1170.5271	1114.1952	1061.0687	1342.756	3330.5662	2252.1052	1497.3965	1758.0415	1171.3475	534.40607	1457.1375	1133.7836	587.43121	1873.3096	294.3403	1188.5591	865.28406	1642.5153	1265.1917	2040.8357	1835.062	2148.1543	1228.0103	1038.7415	1037.8322	2256.3921	2064.1855	606.02307	2970.7129	761.05103
1594.3828	444.64664	830.84003	892.13818	465.17154	557.74725	3145.5017	748.61847	602.19897	919.23517	987.14899	1522.7876	1406.7168	896.32605	632.96973	1640.3721	848.32117	440.85284	685.07263	972.9314	811.72815	182.90796	1490.7954	425.82327	305.28149	996.82922	268.11646	682.23334	659.83807	1854.4417	869.74438	839.75842	531.28357	2357.7517	965.06171	1140.6355	2373.8015	1679.854	1252.7512	1133.8928	1470.9424	694.59186	1495.8605	1611.1362	1323.8406	1025.5054	594.50952	1990.5654	2288.9915	1592.7378	2339.1436	671.56281	603.0769	1019.1302	375.08411	679.17004	1337.5681	2717.6895	1293.9315	472.65451	1129.7283	1157.7133	1232.8429	1060.703	897.09045	403.48572	372.60669	1133.0221	877.52356	1269.0146	835.52881	1381.2684	574.93439	1221.0021	595.57965	1245.5123	1333.2518	821.8501	430.92435	664.54321	887.33844	868.01361	390.49191	858.99719	1441.8041	1518.1365	546.19446	568.51001	2072.3462	1376.5734	2128.3357	1771.5093	1475.0592	890.69452	1823.785	2226.9548	413.5867	3788.6501	760.76434	2943.9116	1166.6172	1112.1102	1056.063	1338.6229	3310.0571	2245.4526	1492.2618	1751.2756	1163.0524	531.36993	1447.4659	1130.7034	583.5304	1862.6241	292.76855	1177.936	862.92084	1634.2577	1255.1301	2034.8203	1825.412	2140.4272	1225.101	1031.3708	1034.8057	2246.303	2059.0195	602.20209	2954.3076	759.1875
1587.03	443.56607	830.56378	889.24805	463.89908	557.59601	3144.6929	748.22632	603.36725	915.23486	983.01019	1520.304	1406.4431	896.0603	632.70044	1639.8336	848.18829	438.69803	686.8103	969.20605	811.55219	182.84953	1487.7852	422.76276	305.2146	994.21045	268.06851	678.45532	659.66724	1847.2993	869.58649	839.63788	531.92505	2349.6785	959.927	1140.5367	2367.2976	1679.1938	1250.9235	1133.7346	1467.8488	693.06055	1495.4597	1610.6539	1323.3998	1025.2488	593.23187	1984.3218	2288.8149	1592.2794	2328.2659	671.41803	601.63367	1017.6493	374.04224	679.00165	1333.4956	2711.6226	1291.076	472.29504	1129.4495	1157.4288	1232.52	1060.3827	896.8042	402.23862	372.51022	1128.2184	874.46179	1262.3934	835.38062	1380.8888	574.89532	1220.6702	595.52856	1242.35	1332.8608	821.6543	430.85861	664.40491	887.0462	863.86584	390.4422	858.70813	1439.1322	1512.5601	546.02686	566.08771	2071.9465	1376.2445	2127.8789	1770.8236	1470.6407	890.41553	1823.114	2226.0618	413.48306	3787.4622	756.51953	2934.7302	1166.4314	1110.265	1051.6597	1335.108	3309.083	2238.9294	1487.8098	1745.3739	1162.6561	528.7132	1447.0078	1130.5613	580.12006	1862.1122	292.69205	1177.4235	862.8092	1626.9504	1254.6429	2028.952	1824.9553	2140.0579	1222.6359	1031.017	1032.2799	2245.8196	2054.5906	598.87994	2938.2339	757.43073
1580.5343	442.62167	824.6806	886.76599	462.79019	554.48431	3128.0449	740.20227	604.40967	911.66168	978.56787	1518.0825	1400.6077	890.61676	627.04449	1628.3601	845.43475	436.80951	688.36554	965.21069	807.94586	181.65636	1484.5765	420.08661	303.81754	991.43433	267.06564	674.3858	656.03143	1839.5507	866.24561	837.17865	532.50037	2342.571	954.40894	1138.4695	2361.5549	1665.604	1248.8997	1130.5112	1465.1934	691.74988	1495.022	1600.4022	1314.0863	1020.0023	592.13794	1977.5067	2285.0906	1582.5288	2318.7356	668.34271	600.38062	1016.3933	372.89606	675.43365	1329.8483	2706.2673	1288.6716	471.93848	1123.5154	1151.4457	1225.7646	1053.7749	890.68738	400.88406	370.51492	1124.0277	871.80176	1255.3485	832.31274	1372.871	574.06091	1213.8369	594.44586	1239.5608	1324.5593	817.58368	429.48083	661.47003	880.84106	859.31665	389.41745	852.79456	1436.293	1507.7448	542.45435	563.98743	2063.4756	1369.2205	2118.4912	1756.4198	1466.9214	884.68182	1808.9546	2207.1482	413.38083	3763.176	752.78345	2924.7742	1162.4856	1108.2457	1046.8671	1331.397	3288.4014	2233.1699	1483.027	1738.9987	1154.2008	525.83527	1437.3079	1127.6228	576.42853	1851.561	291.10474	1166.8818	860.55878	1618.9542	1244.59	2023.793	1815.6499	2132.4639	1220.0417	1023.772	1029.658	2235.8652	2049.8801	595.30182	2924.054	755.93842
1573.4395	441.60037	824.40265	884.12482	461.59418	554.34125	3127.2834	739.83667	605.55975	907.71899	974.29327	1515.6282	1400.3312	890.36829	626.78418	1627.8175	845.30634	434.76166	690.08472	961.36963	807.78223	181.60258	1481.5126	417.19128	303.75394	988.7998	267.01987	670.45612	655.85999	1832.0051	866.08954	837.06805	533.13739	2334.833	949.09198	1138.375	2355.2856	1664.978	1246.8834	1130.3655	1462.3693	690.35962	1494.5925	1599.9194	1313.6528	1019.7653	590.97717	1970.821	2284.9175	1582.0691	2308.4058	668.19806	599.03375	1015.0722	371.76239	675.2666	1325.814	2700.4224	1286.1592	471.62439	1123.2352	1151.1694	1225.4558	1053.4695	890.39655	399.56326	370.42221	1119.5027	868.94098	1248.6384	832.16992	1372.498	574.02136	1213.5221	594.39514	1236.5178	1324.1691	817.3999	429.41766	661.33228	880.54944	854.83258	389.37015	852.52527	1433.5914	1502.5947	542.28528	561.73267	2063.0789	1368.8867	2118.063	1755.7565	1463.036	884.42029	1808.297	2206.2639	413.29135	3762.0718	748.7168	2915.0837	1162.3002	1106.2601	1042.1832	1327.8912	3287.4299	2226.8833	1478.4198	1732.8204	1153.7998	523.03741	1436.8546	1127.4916	572.84271	1851.0774	291.03061	1166.3973	860.45911	1611.0925	1244.125	2018.1791	1815.2321	2132.1174	1217.6001	1023.4419	1027.2274	2235.4092	2045.3936	591.84558	2908.5864	754.36633
1566.4774	440.60907	818.54333	881.60663	460.43677	551.32037	3111.0339	732.1424	606.70197	903.80646	970.18011	1513.1893	1394.4979	885.13507	621.34204	1616.3771	842.58331	432.76773	691.79419	957.67694	804.29907	180.46082	1478.5872	414.37967	302.42917	986.29974	266.06549	666.66315	652.2478	1824.6576	862.81287	834.72095	533.77209	2327.2664	943.96881	1136.4027	2349.1372	1651.7565	1244.8749	1127.3065	1459.678	689.03864	1494.171	1589.7555	1304.5581	1014.7291	589.87384	1964.2576	2281.2917	1572.3843	2298.3547	665.15332	597.73523	1013.8287	370.64102	671.7561	1321.7998	2694.6917	1283.8114	471.34775	1117.3315	1145.3905	1219.0161	1047.0105	884.25427	398.27542	368.45767	1115.1171	866.18109	1242.2499	829.14343	1364.6766	573.18665	1206.8729	593.33032	1233.5343	1315.9574	813.58258	428.09854	658.43475	874.4129	850.41266	388.37036	846.85962	1431.0209	1497.6571	538.71973	559.56189	2054.7449	1361.8362	2108.9312	1741.8904	1459.4064	878.84485	1794.5115	2187.6843	413.21304	3738.8418	744.74127	2905.6523	1158.3979	1104.3079	1037.6057	1324.5793	3266.9946	2220.718	1473.9821	1726.833	1145.3379	520.31744	1427.3322	1124.7738	569.35938	1840.7482	289.45813	1156.168	858.37878	1603.3629	1234.2906	2012.6888	1806.3667	2124.7241	1215.3019	1016.4943	1024.9745	2225.6733	2041.1206	588.50702	2893.4302	752.88403
1560.3225	439.74173	818.27362	879.44025	459.42691	551.17804	3110.2632	731.78149	607.72418	900.31061	966.61078	1511.0074	1394.2291	884.8894	621.09436	1615.8502	842.45422	431.0177	693.32452	954.47516	804.13446	180.40703	1476.0669	411.91855	302.36917	984.15863	266.02222	663.36328	652.08167	1818.209	862.66278	834.61047	534.34137	2320.5996	939.51733	1136.3132	2343.7046	1651.1332	1243.0739	1127.1635	1457.364	687.90594	1493.7986	1589.2885	1304.1422	1014.4915	588.92749	1958.4495	2281.1262	1571.9388	2289.5398	665.01343	596.60638	1012.7718	369.64206	671.59515	1318.204	2689.6292	1281.8298	471.12695	1117.0599	1145.1272	1218.724	1046.7056	883.97076	397.14374	368.36465	1111.2847	863.78021	1236.7634	829.00006	1364.319	573.14813	1206.5594	593.28149	1230.8977	1315.5803	813.41034	428.0386	658.30176	874.1311	846.48871	388.32318	846.59387	1428.8137	1493.387	538.55548	557.67706	2054.3628	1361.5107	2108.4985	1741.2593	1456.3438	878.58075	1793.8817	2186.833	413.15094	3737.7532	741.23938	2897.3792	1158.2188	1102.5786	1033.5746	1321.7551	3266.0564	2215.271	1470.1273	1721.6022	1144.9478	517.93408	1426.8959	1124.6517	566.30927	1840.2578	289.38354	1155.6862	858.28241	1596.5172	1233.8262	2007.8473	1805.9496	2124.3738	1213.349	1016.1685	1023.0874	2225.2114	2037.4484	585.59937	2880.0498	751.62231
1553.6049	438.80481	812.66754	877.13934	458.33911	548.26453	3094.4497	724.44336	608.85431	896.45441	962.78674	1508.5974	1388.6294	879.88684	616.04742	1604.8927	839.78369	429.12112	695.01575	951.04785	800.7771	179.31572	1473.3865	409.25888	301.15671	981.89465	265.1459	659.82019	648.63324	1811.2218	859.57098	832.37244	534.97162	2313.3477	934.74194	1134.498	2337.7781	1638.3568	1241.0797	1124.2734	1454.9076	686.70691	1493.3921	1579.6036	1295.5947	1009.6641	587.92529	1952.1005	2277.728	1562.6954	2279.9956	662.11584	595.39478	1011.6629	368.5434	668.27325	1314.2275	2684.1082	1279.765	470.90945	1111.417	1139.7491	1212.802	1040.4373	878.05017	395.91599	366.44562	1107.1489	861.20166	1230.9482	826.03839	1356.9749	572.34631	1200.1331	592.27423	1228.0199	1307.7719	809.95148	426.82074	655.55133	868.29718	842.18787	387.35458	841.19464	1426.474	1488.8276	535.13751	555.65662	2046.4766	1354.717	2099.6396	1728.3944	1453.1533	873.17352	1780.9604	2169.2761	413.09009	3715.6484	737.43091	2888.4192	1154.5089	1100.6876	1029.1918	1318.7817	3246.644	2209.3296	1465.9934	1715.9602	1136.816	515.35571	1417.9031	1122.2197	563.01172	1830.1788	287.83887	1145.8243	856.36316	1589.0319	1224.2753	2002.5724	1797.5045	2117.196	1211.2999	1009.5463	1021.136	2215.7195	2033.5521	582.4729	2865.4658	750.29626
1547.0129	437.89548	812.40363	874.94562	457.28644	548.12695	3093.7219	724.09937	609.97925	892.62769	959.1073	1506.2025	1388.3652	879.65198	615.81458	1604.3766	839.65619	427.27356	696.69745	947.75305	800.62354	179.26608	1470.8271	406.67615	301.10126	979.7464	265.10571	656.4043	648.47113	1804.418	859.42676	832.27081	535.59955	2306.2563	930.14081	1134.4148	2331.9661	1637.7527	1239.0933	1124.1388	1452.567	685.56769	1492.9932	1579.1489	1295.1969	1009.4441	586.97278	1945.8561	2277.5701	1562.261	2270.7092	661.97992	594.22668	1010.6191	367.45645	668.11798	1310.2708	2678.6948	1277.8357	470.7179	1111.1515	1139.5005	1212.5303	1040.14	877.77008	394.71887	366.35422	1103.1383	858.71417	1225.418	825.89716	1356.6333	572.30847	1199.8292	592.22717	1225.1949	1307.4058	809.79431	426.76471	655.42249	868.02368	837.94861	387.30872	840.94165	1424.2479	1484.4564	534.97644	553.71143	2046.1079	1354.3958	2099.2327	1727.8007	1450.1732	872.92517	1780.3601	2168.4563	413.03687	3714.614	733.70795	2879.6985	1154.335	1098.8284	1024.9084	1315.973	3245.7344	2203.5032	1462.0116	1710.4928	1136.4321	512.84912	1417.4833	1122.11	559.80811	1829.7141	287.76501	1145.3588	856.27515	1581.6725	1223.8221	1997.4022	1797.1211	2116.8662	1209.3716	1009.236	1019.3274	2215.282	2029.8414	579.453	2851.1753	749.04608
1540.5444	437.01285	806.8949	872.85406	456.26773	545.29663	3078.2986	717.05151	611.09961	888.8302	955.91003	1503.8226	1382.8444	874.83594	611.00696	1593.5977	837.01758	425.47345	698.36969	944.8924	797.38086	178.22104	1468.6189	404.16818	299.96146	977.90326	264.27921	653.4317	645.08997	1798.441	856.43036	830.13281	536.22522	2299.3225	926.1377	1132.699	2326.2659	1625.317	1237.3116	1121.3894	1450.3368	684.48541	1492.6404	1569.671	1286.9456	1004.8078	586.0675	1940.3177	2274.2986	1553.2	2261.6733	659.14777	593.10065	1009.6368	366.4877	664.8894	1306.3336	2673.3875	1276.0331	470.56445	1105.6121	1134.36	1206.9366	1034.0122	871.90894	393.66595	364.46567	1099.248	856.31439	1220.6648	822.97736	1349.5503	571.5174	1193.5731	591.24854	1222.4205	1299.7799	806.57507	425.6098	652.74097	862.32739	834.18304	386.36349	835.76001	1422.3333	1480.2656	531.61133	551.83875	2038.4435	1347.6725	2090.6194	1715.5405	1447.3898	867.66974	1767.9204	2151.4167	412.99448	3693.4324	730.06848	2872.0415	1150.7125	1097.1805	1021.1334	1313.5732	3226.7942	2197.7893	1458.5483	1705.7108	1128.4064	510.65054	1408.7605	1119.8745	556.99976	1819.8569	286.2363	1135.7827	854.49292	1575.1506	1214.4783	1992.3308	1789.0573	2109.8823	1207.7295	1002.8826	1017.8087	2206.0071	2026.6471	576.81964	2837.1726	747.86749
1534.821	436.23962	806.63507	871.05109	455.37762	545.16473	3077.5793	716.72424	612.1048	885.43597	952.48969	1501.6929	1382.5837	874.61212	610.78229	1593.0892	836.89404	423.89072	699.867	941.83478	797.23004	178.17256	1466.2744	401.97009	299.90839	975.95831	264.24069	650.24762	644.9306	1791.9714	856.28961	830.03369	536.78638	2293.207	921.84937	1132.619	2321.2249	1624.7373	1235.3394	1121.2621	1448.4153	683.55536	1492.2556	1569.2246	1286.5585	1004.5925	585.28937	1934.2572	2274.1453	1552.7729	2253.7393	659.0144	592.12012	1008.7998	365.42258	664.73767	1302.8062	2668.6948	1274.5074	470.41403	1105.3508	1134.1195	1206.6758	1033.7262	871.6319	392.52478	364.37735	1095.8412	854.22363	1215.6411	822.84076	1349.2181	571.48004	1193.2815	591.20251	1219.9633	1299.4209	806.4256	425.55591	652.61481	862.0592	830.05798	386.31943	835.51947	1420.3076	1476.6348	531.45251	550.21008	2038.0831	1347.3547	2090.2183	1714.9675	1445.0345	867.42493	1767.3372	2150.616	412.95322	3692.4495	726.85938	2863.7573	1150.542	1095.3796	1017.0325	1311.0522	3225.9028	2192.7368	1454.8396	1700.5591	1128.0273	508.2746	1408.3507	1119.7711	553.96655	1819.3969	286.16467	1135.3365	854.41095	1568.0239	1214.0421	1987.8428	1788.6835	2109.5569	1206.0106	1002.5877	1016.2429	2205.5745	2023.2643	573.99182	2824.7993	746.86176
1528.5798	435.40555	801.08575	869.14038	454.42032	542.38702	3062.5911	709.89111	613.21814	881.69324	949.19873	1499.3412	1377.0022	869.93103	606.09869	1582.2186	834.25684	422.1763	701.52136	938.89545	794.11151	177.17668	1464.0361	399.59784	298.8136	974.11285	263.44406	647.18109	641.53259	1785.6716	853.31586	828.00153	537.40765	2286.5615	917.71771	1130.9612	2315.7307	1612.5068	1233.3746	1118.6235	1446.3801	682.57318	1491.8781	1559.7189	1278.4041	1000.1607	584.46729	1928.2864	2270.9221	1543.6692	2245.1599	656.1778	591.06952	1007.9241	364.36871	661.52356	1298.906	2663.5818	1272.9229	470.28162	1099.7764	1129.0929	1201.2756	1027.6715	865.6803	391.41208	362.49799	1092.1669	851.98181	1210.8679	819.9295	1342.2253	570.67969	1187.1276	590.22864	1217.2793	1291.7897	803.3667	424.43622	649.93646	856.36017	825.99207	385.38721	830.49988	1418.3804	1472.7657	528.05566	548.46735	2030.4534	1340.5304	2081.8762	1703.0181	1442.589	862.33673	1755.0792	2133.6785	412.91711	3671.9636	723.37299	2855.6948	1146.9178	1093.609	1013.0247	1308.671	3206.9697	2187.2307	1451.2675	1695.5669	1119.9044	505.96484	1399.6858	1117.6753	551.01953	1809.7897	284.63409	1125.9425	852.74432	1561.0172	1204.8021	1982.944	1781.0173	2102.7874	1204.3932	996.4386	1014.7918	2196.5432	2020.0427	571.2605	2811.3259	745.80768
1522.4634	434.59763	800.82892	867.32458	453.49594	542.25671	3061.8833	709.57233	614.32837	877.98102	946.04053	1497.0054	1376.7435	869.71234	605.88525	1581.7152	834.13208	420.50787	703.16577	936.07739	793.9649	177.13007	1461.9056	397.29886	298.76404	972.36798	263.40793	644.23615	641.37549	1779.5482	853.17914	827.90656	538.02649	2280.0735	913.74683	1130.8859	2310.3496	1611.9325	1231.418	1118.501	1444.4473	681.64331	1491.5082	1559.2798	1278.03	999.95294	583.68866	1922.4064	2270.7744	1543.2484	2236.8276	656.04681	590.0592	1007.1032	363.32675	661.37567	1295.0266	2658.5752	1271.449	470.16599	1099.5186	1128.8635	1201.0305	1027.3866	865.40381	390.32904	362.40924	1088.6074	849.82434	1206.3499	819.79193	1341.9047	570.64258	1186.8386	590.18384	1214.6437	1291.4375	803.22894	424.38531	649.81299	856.09723	821.98828	385.34338	830.26575	1416.5529	1469.067	527.89832	546.79382	2030.1022	1340.2134	2081.4829	1702.4734	1440.3153	862.0968	1754.5176	2132.8994	412.8858	3671.0088	719.97009	2847.8623	1146.7506	1091.87	1009.1142	1306.4305	3206.0964	2181.8384	1447.8356	1690.7394	1119.5276	503.72379	1399.2874	1117.5815	548.16168	1809.3354	284.56165	1125.502	852.66785	1554.1362	1204.3671	1978.1344	1780.6588	2102.468	1202.8772	996.15198	1013.4539	2196.1162	2016.9847	568.62854	2798.1418	744.81793
1517.0613	433.89182	795.30157	865.76611	452.69077	539.5246	3046.8784	702.92499	615.3252	874.66547	943.30524	1494.9161	1371.166	865.14813	601.35974	1570.8765	831.49542	419.04361	704.63739	933.63892	790.87207	176.15051	1460.0746	395.28949	297.71973	970.8775	262.6456	641.68488	637.99817	1774.1815	850.25696	825.91235	538.58136	2274.3633	910.30304	1129.296	2305.5999	1599.8804	1229.6636	1115.9578	1442.7894	680.84802	1491.1815	1549.8495	1270.0477	995.58148	583.02252	1917.1865	2267.6274	1534.2023	2229.5305	653.23608	589.18256	1006.4077	362.3989	658.2085	1291.5525	2654.1572	1270.2092	470.07425	1093.9716	1123.9902	1195.8552	1021.3951	859.43268	389.37854	360.53751	1085.4967	847.95093	1202.4875	816.88745	1335.0657	569.84229	1180.7736	589.22449	1212.3103	1283.882	800.33942	423.30814	647.16565	850.45593	818.4364	384.42249	825.38635	1414.9875	1465.875	524.50854	545.34357	2022.5839	1333.3689	2073.157	1690.9222	1438.4032	857.02002	1742.5498	2116.2319	412.86111	3651.124	716.97607	2841.0012	1143.1631	1090.3311	1005.6744	1304.5253	3187.3691	2177.0789	1444.8602	1686.5286	1111.4021	501.76285	1390.7655	1115.6256	545.66229	1799.6923	283.02893	1116.266	851.09845	1548.0475	1195.2166	1973.8765	1773.13	2095.7065	1201.5928	990.18213	1012.3373	2187.0588	2014.3633	566.34027	2786.5146	743.97791
1511.1602	433.12833	795.04517	864.10693	451.82205	539.40204	3046.1951	702.62939	616.43085	871.0069	940.36932	1492.608	1370.9066	864.94476	601.15497	1570.3732	831.37555	417.45288	706.26422	931.02368	790.73224	176.10654	1458.1227	393.11496	297.67297	969.29742	262.61136	638.94629	637.84174	1768.3591	850.12286	825.82294	539.19586	2268.1455	906.60211	1129.2245	2300.4136	1599.3389	1227.7209	1115.8456	1441.0253	680.00403	1490.8247	1549.4135	1269.6826	995.38477	582.31531	1911.4553	2267.4839	1533.7833	2221.6191	653.10626	588.23987	1005.6757	361.37772	658.06287	1287.7096	2649.3345	1268.913	469.98318	1093.7144	1123.769	1195.6227	1021.1249	859.15405	388.34613	360.45267	1082.13	845.9353	1198.3911	816.75562	1334.7531	569.80505	1180.5009	589.18036	1209.7552	1283.5332	800.21106	423.25955	647.04364	850.19556	814.54071	384.38101	825.16949	1413.3243	1462.4598	524.35107	543.78613	2022.2382	1333.0497	2072.7786	1690.3994	1436.4045	856.78943	1742.0037	2115.4663	412.83676	3650.2415	713.71649	2833.561	1142.9976	1088.6467	1001.9306	1302.5138	3186.5054	2171.8826	1441.6636	1681.98	1111.0238	499.63864	1390.3743	1115.5396	542.95575	1799.2521	282.95917	1115.8518	851.03046	1541.3845	1194.8037	1969.2125	1772.7922	2095.3992	1200.2411	989.91711	1011.1782	2186.6455	2011.5751	563.87573	2773.8293	743.09247
1505.3693	432.38724	789.72626	862.52484	450.98132	536.81897	3032.1604	696.42084	617.53442	867.37628	937.54425	1490.3143	1365.52	860.67108	596.94531	1559.9312	828.83685	415.90118	707.8819	928.5094	787.86945	175.20813	1456.2589	391.0033	296.71539	967.79797	261.90988	636.31165	634.59961	1762.6893	847.35297	823.99866	539.80804	2262.0652	903.03601	1127.7578	2295.3271	1587.92	1225.7856	1113.4944	1439.3442	679.20209	1490.4746	1540.3792	1262.1489	991.36292	581.64313	1905.797	2264.5229	1525.1016	2213.9214	650.41724	587.33112	1004.9867	360.36728	655.05151	1283.8859	2644.6057	1267.7015	469.90298	1088.3823	1119.2189	1190.8527	1015.4217	853.36151	387.33945	358.65823	1078.8595	843.99066	1194.5022	813.96576	1328.3049	569.03162	1174.7535	588.26855	1207.2404	1276.3113	797.59039	422.26245	644.51794	844.8045	810.70074	383.50607	820.61597	1411.7416	1459.1854	521.08234	542.28662	2015.0898	1326.4124	2065.0176	1679.6494	1434.5374	852.05865	1730.7417	2099.6431	412.81546	3631.7151	710.53003	2826.3193	1139.5692	1086.9907	998.27167	1300.6135	3168.6243	2166.7869	1438.5845	1677.572	1103.1674	497.57349	1382.2892	1113.7897	540.32562	1790.2061	281.4808	1107.1234	849.61676	1534.8336	1186.0861	1964.6195	1765.8948	2089.0913	1198.9689	984.35657	1010.1036	2178.157	2008.9196	561.49506	2761.3994	742.25763
1499.6866	431.66794	789.47882	861.0163	450.16772	536.69904	3031.4912	696.13373	618.63635	863.77338	935.09351	1488.035	1365.2692	860.47327	596.75159	1559.4451	828.71832	414.3873	709.49042	926.33008	787.7334	175.16556	1454.6539	388.95267	296.67154	966.51434	261.87772	634.02704	634.44885	1757.7145	847.22473	823.91229	540.41803	2256.1196	899.93842	1127.6906	2290.3389	1587.3895	1224.0503	1113.386	1437.7423	678.44012	1490.1653	1539.9595	1261.8007	991.17218	581.00415	1900.764	2264.3862	1524.698	2206.4309	650.29236	586.45496	1004.3381	359.46704	654.91193	1280.0811	2639.9692	1266.5695	469.83899	1088.1343	1119.0093	1190.6338	1015.1563	853.09131	386.45505	358.57455	1075.6816	842.11456	1191.1725	813.83557	1328.007	568.99561	1174.4865	588.22632	1204.7644	1275.976	797.47076	422.21664	644.40076	844.55426	807.29205	383.46539	820.40546	1410.3833	1456.046	520.93018	540.84283	2014.7585	1326.1028	2064.6479	1679.1547	1432.793	851.83331	1730.2216	2098.9099	412.79855	3630.8589	707.41492	2819.9685	1139.41	1085.524	995.05011	1298.9937	3167.7944	2161.7896	1435.9105	1673.7219	1102.8013	495.76434	1381.9147	1113.7101	538.02228	1789.7743	281.41171	1106.7183	849.55219	1529.0325	1185.6803	1960.0934	1765.568	2088.7905	1197.8883	984.09961	1009.2041	2177.752	2006.6382	559.42224	2749.2195	741.47046
1494.6631	431.0386	784.29926	859.71844	449.45782	534.20288	3017.6729	690.20221	619.62671	860.5542	932.46698	1485.9958	1360.006	856.38062	592.7793	1549.2656	826.22284	413.056	710.93036	923.9964	784.94214	174.2971	1452.9462	387.15771	295.77994	965.15643	261.22238	631.58008	631.29871	1752.3229	844.565	822.15314	540.96509	2250.8811	896.61432	1126.3173	2285.9312	1576.3331	1222.1289	1111.1613	1436.365	677.7868	1489.8275	1531.1982	1254.5952	987.27313	580.45612	1895.234	2261.562	1516.2645	2199.8621	647.68787	585.69324	1003.7869	358.47662	652.0119	1276.673	2635.8735	1265.614	469.77585	1082.947	1114.7006	1186.1709	1009.6099	847.40802	385.49536	356.81781	1072.8976	840.48242	1187.6503	811.09937	1321.8456	568.23932	1168.9207	587.34851	1202.5679	1268.9869	795.05511	421.28	641.96088	839.3382	803.55548	382.616	816.05859	1408.9426	1453.3309	517.74097	539.58923	2007.8748	1319.593	2057.0305	1669.0061	1431.3212	847.19171	1719.4796	2083.6934	412.78201	3613.2	704.67096	2813.0889	1136.0929	1083.9199	991.54681	1297.2875	3150.5073	2157.3745	1433.0421	1669.568	1095.1167	493.80664	1374.1443	1112.1173	535.53064	1780.8431	279.95615	1098.2871	848.24646	1522.6885	1177.1956	1956.0742	1758.903	2082.5947	1196.7539	978.80298	1008.2732	2169.3784	2004.2167	557.19275	2738.4663	740.80042
1489.1801	430.3588	784.05292	858.3399	448.69312	534.08734	3017.0364	689.9295	620.72589	857.00323	929.9397	1483.7435	1359.7551	856.19214	592.59393	1548.7811	826.10614	411.61032	712.52179	921.75299	784.81433	174.25755	1451.3156	385.2179	295.73868	963.86786	261.19199	629.22772	631.14905	1747.0726	844.43958	822.07312	541.5708	2245.1826	893.4115	1126.2534	2281.1228	1575.8207	1220.215	1111.0596	1434.9028	677.09515	1489.4962	1530.7826	1254.2562	987.09515	579.87579	1889.7668	2261.4294	1515.8639	2192.7495	647.56439	584.87567	1003.2085	357.49661	651.87488	1272.9038	2631.407	1264.6184	469.72021	1082.7004	1114.4991	1185.9637	1009.3522	847.13647	384.5596	356.73581	1069.8857	838.72937	1184.3086	810.97156	1321.5558	568.20325	1168.6626	587.30707	1200.1616	1268.6556	794.94403	421.23642	641.8454	839.091	799.87238	382.57657	815.85883	1407.5719	1450.4319	517.58905	538.24548	2007.5496	1319.282	2056.6802	1668.5325	1429.7878	846.97839	1718.9751	2082.9751	412.76752	3612.3892	701.68677	2806.3931	1135.9357	1082.3427	988.12305	1295.6757	3149.6885	2152.5586	1430.2792	1665.5426	1094.7501	491.90344	1373.7777	1112.0446	533.10913	1780.4312	279.888	1097.8969	848.18768	1516.4512	1176.801	1951.6656	1758.5994	2082.3098	1195.6862	978.55994	1007.4103	2168.9922	2001.9103	555.03925	2726.7461	740.09619
1483.7996	429.69897	778.76782	857.02545	447.95303	531.59222	3003.5173	684.06665	621.82385	853.47931	927.50793	1481.5054	1354.3668	852.13745	588.66461	1538.3832	823.5697	410.1991	714.10419	919.59625	782.1095	173.42305	1449.7587	383.3342	294.86826	962.64508	260.55014	626.96686	627.94171	1741.9602	841.76288	820.38666	542.17426	2239.6106	890.3255	1124.9054	2276.4072	1564.7477	1218.3081	1108.881	1433.5096	676.43799	1489.1711	1521.8792	1247.0334	983.33783	579.32416	1884.3599	2258.6062	1507.2795	2185.8291	644.92096	584.08752	1002.6641	356.52692	648.94812	1269.1534	2627.0273	1263.6881	469.67123	1077.4126	1110.2224	1181.5862	1003.7736	841.29425	383.64719	354.95728	1066.957	837.03815	1181.1389	808.19647	1315.3853	567.42853	1163.0874	586.42151	1197.7904	1261.5679	792.60931	420.31409	639.37531	833.80231	796.24194	381.72375	811.56549	1406.2677	1447.6525	514.32861	536.95166	2000.6023	1312.5925	2049.251	1658.4894	1428.3557	842.45276	1708.2363	2067.6394	412.75482	3594.9741	698.76953	2799.8762	1132.5724	1080.7919	984.77704	1294.1533	3132.1743	2147.8359	1427.6179	1661.6416	1086.8746	490.05325	1365.951	1110.5242	530.75574	1771.6699	278.40616	1089.4728	846.93927	1510.3188	1168.26	1947.3146	1752.1938	2076.2622	1194.6814	973.34174	1006.6106	2160.7852	1999.7139	552.95917	2715.2617	739.43225
1479.0398	429.12106	778.52887	855.8927	447.30658	531.47913	3002.8657	683.80176	622.81116	850.3299	925.3949	1479.5024	1354.123	851.9541	588.48846	1537.913	823.4541	408.9563	715.52106	917.72375	781.97949	173.38301	1448.4153	381.68362	294.82938	961.59601	260.52145	625.0047	627.79675	1737.469	841.64233	820.30585	542.71558	2234.697	887.64062	1124.8451	2272.2378	1564.2454	1216.598	1108.7828	1432.3097	675.8736	1488.8835	1521.4772	1246.7085	983.15741	578.85022	1879.5404	2258.4792	1506.8917	2179.7539	644.80157	583.40143	1002.2005	355.66254	648.81616	1265.7935	2623.156	1262.9011	469.63196	1077.1736	1110.0305	1181.3904	1003.5202	841.02966	382.8447	354.87634	1064.3868	835.565	1178.4207	808.07013	1315.1077	567.39343	1162.8345	586.38159	1195.684	1261.2479	792.50531	420.27277	639.26385	833.56366	793.01727	381.68503	811.37158	1405.146	1445.2452	514.18109	535.82684	2000.2892	1312.2896	2048.8931	1658.0391	1427.1445	842.2348	1707.7534	2066.9485	412.74472	3594.1877	696.19775	2794.1541	1132.4205	1079.4174	981.82794	1292.8524	3131.384	2143.6606	1425.3032	1658.2299	1086.5182	488.43036	1365.5985	1110.4567	528.69196	1771.2473	278.33859	1089.0908	846.88342	1504.8843	1167.8719	1943.4432	1751.8865	2075.9709	1193.8257	973.1062	1005.939	2160.3892	1997.823	551.14532	2705.1155	738.86603
1473.8484	428.4975	773.58289	854.69171	446.61105	529.17163	2989.9871	678.44745	623.90729	846.85681	923.1344	1477.2908	1349.0618	848.24146	584.93677	1528.1707	821.06409	407.60724	717.08667	915.72229	779.43024	172.60388	1446.989	379.90186	294.05411	960.48901	259.94769	622.90869	624.80261	1732.6077	839.17584	818.73547	543.31482	2229.3564	884.76453	1123.6368	2267.6926	1553.9828	1214.705	1106.8141	1431.0383	675.27728	1488.5699	1513.183	1240.0822	979.63812	578.3493	1874.2393	2255.8972	1498.8799	2173.1829	642.34247	582.66602	1001.7152	354.71201	646.11066	1262.0784	2618.937	1262.0833	469.59344	1072.2306	1106.1499	1177.4705	998.32513	835.51691	381.97495	353.20786	1061.6073	833.98486	1175.5542	805.46161	1309.4525	566.66516	1157.6665	585.56323	1193.3759	1254.6604	790.44891	419.44324	636.97253	828.64935	789.48462	380.89236	807.45404	1403.9591	1442.6791	511.12335	534.6228	1993.8672	1305.9797	2041.8403	1648.9568	1425.886	837.94012	1697.9309	2052.7942	412.73486	3578.3235	693.4032	2787.9634	1129.2953	1077.9152	978.62439	1291.486	3115.1238	2139.1094	1422.8245	1654.5542	1079.1118	486.67654	1358.3795	1109.136	526.46222	1762.8762	276.93973	1081.3037	845.78497	1498.9457	1159.9106	1939.193	1745.9008	2070.2249	1192.9301	968.36011	1005.2465	2152.5549	1995.8206	549.19751	2694.0647	738.27222
1468.7543	427.89227	773.34344	853.54657	445.93799	529.06372	2989.3857	678.19812	625.00256	843.41028	920.95941	1475.0929	1348.8164	848.06842	584.76709	1527.6989	820.95148	406.28949	718.64337	913.79828	779.31171	172.56778	1445.6273	378.17166	294.01727	959.4386	259.92041	620.89545	624.65778	1727.874	839.05713	818.66278	543.91187	2224.1343	881.99341	1123.5793	2263.2351	1553.5023	1212.8191	1106.7228	1429.8269	674.71069	1488.2622	1512.7822	1239.7637	979.47485	577.87323	1868.9904	2255.7734	1498.4924	2166.7891	642.22363	581.95709	1001.2585	353.77145	645.98029	1258.3816	2614.8003	1261.3191	469.55954	1071.9913	1105.9642	1177.2839	998.08142	835.24915	381.12686	353.12936	1058.9022	832.46039	1172.8365	805.33881	1309.1809	566.62988	1157.4246	585.5238	1191.0995	1254.3423	790.35168	419.40369	636.86194	828.41211	786.00262	380.85519	807.27173	1402.83	1440.2189	510.97519	533.46356	1993.5577	1305.6733	2041.5115	1648.5228	1424.7107	837.73987	1697.4596	2052.1125	412.72626	3577.5857	690.67139	2781.9382	1129.1443	1076.4382	975.49365	1290.1952	3114.3391	2134.6465	1420.437	1650.9923	1078.7526	484.97162	1358.032	1109.074	524.29492	1762.4849	276.87378	1080.9395	845.73456	1493.1071	1159.537	1934.9919	1745.6233	2069.9568	1192.0872	968.13953	1004.6047	2152.1887	1993.9136	547.31622	2683.2366	737.71246
1463.7617	427.306	768.35205	852.45819	445.28802	526.76532	2976.7734	672.92053	626.09705	839.99176	919.08081	1472.9098	1343.6927	844.40106	581.28516	1517.8572	818.53326	405.004	720.1908	912.138	776.83752	171.81754	1444.4607	376.49484	293.26648	958.54462	259.36307	619.16003	621.64221	1723.7328	836.59991	817.15393	544.50659	2219.0356	879.59631	1122.4033	2258.8691	1543.2616	1211.1287	1104.7992	1428.6763	674.17432	1487.9908	1504.4437	1233.1864	976.0769	577.42224	1864.3138	2253.217	1490.4254	2160.5796	639.75421	581.27533	1000.8303	352.93442	643.27765	1254.7046	2610.7498	1260.6083	469.53287	1067.0073	1102.1476	1173.4711	992.87659	829.64722	380.38391	351.44748	1056.2737	830.99316	1170.5262	802.70502	1303.5724	565.89215	1152.2668	584.70667	1188.8558	1247.7322	788.37872	418.59381	634.56653	823.48193	782.91663	380.06232	803.41309	1401.8662	1437.8667	507.88379	532.35034	1987.1429	1299.2634	2034.6245	1639.6151	1423.6178	833.54742	1687.7343	2037.9924	412.71954	3561.9817	688.00488	2776.6702	1126.0089	1075.1326	972.7442	1289.1022	3098.0383	2130.2754	1418.3724	1647.8922	1071.2476	483.4827	1350.8344	1107.8214	522.40265	1754.266	275.45627	1073.1859	844.68494	1487.9467	1151.5543	1930.8408	1739.8519	2064.342	1191.3761	963.47894	1004.0721	2144.5032	1992.2843	545.68451	2672.6409	737.18683
1459.3525	426.79388	768.11719	851.52405	444.72189	526.65997	2976.1799	672.68079	627.08154	836.93866	917.06433	1470.9574	1343.451	844.23413	581.12531	1517.3938	818.42102	403.87338	721.57556	910.35736	776.72198	171.78273	1443.2172	375.0293	293.23239	957.59692	259.33768	617.30084	621.50061	1719.24	836.48553	817.08411	545.03979	2214.5486	877.02026	1122.3496	2255.0156	1542.7915	1209.2568	1104.7125	1427.6895	673.71558	1487.6945	1504.0527	1232.8812	975.91895	577.0365	1859.1603	2253.0986	1490.0466	2155.1414	639.63849	580.68372	1000.4675	352.01318	643.15161	1251.4116	2607.1753	1260.0104	469.50638	1066.7731	1101.9718	1173.2971	992.63684	829.38214	379.57693	351.36963	1053.97	829.71912	1168.0793	802.58289	1303.3124	565.85736	1152.03	584.66858	1186.8632	1247.4226	788.28973	418.55676	634.45917	823.25116	779.53192	380.02585	803.23792	1400.842	1435.837	507.73816	531.38562	1986.8436	1298.9602	2034.3013	1639.2061	1422.6989	833.35071	1687.2839	2037.3345	412.71292	3561.2739	685.65887	2770.9575	1125.8622	1073.7037	969.75165	1287.948	3097.2756	2126.4177	1416.1544	1644.5435	1070.8933	481.86975	1350.4991	1107.7655	520.35297	1753.8785	275.39035	1072.8306	844.63849	1482.2994	1151.1864	1927.1445	1739.5839	2064.0784	1190.6278	963.26788	1003.519	2144.1411	1990.5515	543.92706	2663.2964	736.74072
1454.5359	426.23987	763.24969	850.52948	444.11105	524.45569	2964.0051	667.67981	628.17487	833.56964	915.12396	1468.8002	1338.4368	840.75031	577.84113	1507.7855	816.05981	402.64261	723.10645	908.64545	774.35803	171.07236	1442.0297	373.4433	292.53418	956.69757	258.81757	615.51587	618.56683	1714.865	834.12457	815.65912	545.63037	2209.6624	874.53802	1121.2494	2250.8079	1532.9496	1207.3922	1102.908	1426.6394	673.2287	1487.4037	1495.9568	1226.5883	972.69171	576.62695	1854.052	2250.6602	1482.2004	2149.2458	637.24402	580.04761	1000.0858	351.10159	640.547	1247.7692	2603.2737	1259.3853	469.48303	1061.918	1098.3586	1169.7333	987.61169	823.87561	378.79004	349.73434	1051.47	828.34833	1165.76	800.01721	1297.9518	565.13489	1147.0724	583.88129	1184.675	1241.019	786.47461	417.79657	632.23956	818.47607	776.19562	379.26178	799.58459	1399.8674	1433.6653	504.71732	530.34961	1980.6615	1292.6619	2027.6754	1630.8003	1421.7382	829.31854	1678.006	2023.7466	412.70709	3546.5239	683.1048	2765.3975	1122.8253	1072.2988	966.82697	1286.8575	3081.501	2122.2058	1414.0178	1641.2981	1063.5403	480.3017	1343.5773	1106.6285	518.36053	1745.9221	274.00388	1065.3977	843.67877	1476.7473	1143.4722	1923.0756	1734.1082	2058.6719	1189.9235	958.87189	1003.0063	2136.7078	1988.901	542.22949	2653.1018	736.27051
1449.8092	425.70215	763.02173	849.58099	443.5199	524.34991	2963.4373	667.4408	629.2677	830.22632	913.2569	1466.6565	1338.2017	840.58368	577.68896	1507.3354	815.94586	401.43933	724.62866	906.99969	774.24817	171.03943	1440.8958	371.90317	292.50198	955.84412	258.79358	613.80243	618.42957	1710.6047	834.01459	815.59308	546.21869	2204.8843	872.1463	1121.1986	2246.6812	1532.4771	1205.5347	1102.822	1425.6388	672.76611	1487.1183	1495.5781	1226.2953	972.54199	576.23767	1848.9869	2250.5466	1481.8333	2143.5093	637.13214	579.43439	999.72638	350.19955	640.42548	1244.1448	2599.448	1258.801	469.46246	1061.6906	1098.191	1169.5686	987.37006	823.61707	378.0228	349.65555	1049.0342	827.0257	1163.562	799.89349	1297.7023	565.10095	1146.8344	583.8446	1182.5146	1240.7197	786.39117	417.76141	632.13586	818.25293	772.90704	379.22507	799.41003	1398.9402	1431.5831	504.57574	529.35211	1980.373	1292.3661	2027.3666	1630.4109	1420.8408	829.13068	1677.5746	2023.1129	412.70203	3545.8196	680.60791	2759.9858	1122.6833	1070.9174	963.96869	1285.8275	3080.7639	2118.0754	1411.9597	1638.1531	1063.1953	478.77725	1343.2545	1106.5765	516.42371	1745.5505	273.93692	1065.0411	843.63348	1471.2885	1143.1011	1919.0466	1733.8541	2058.4199	1189.2605	958.66211	1002.531	2136.3606	1987.329	540.58966	2643.1121	735.82715
1445.171	425.18024	758.20264	848.67657	442.94778	522.18311	2951.2974	662.58099	630.36011	826.90857	911.63721	1464.5264	1333.2206	837.19019	574.53851	1497.8125	813.58472	400.26266	726.14227	905.57318	771.91388	170.34395	1439.9193	370.40753	291.84113	955.1134	258.29965	612.3197	615.53149	1706.8666	831.70978	814.20135	546.80487	2200.2119	870.06873	1120.1514	2242.6338	1522.7834	1203.8689	1101.0852	1424.6852	672.3266	1486.8661	1487.5959	1220.1765	969.37329	575.86768	1844.464	2248.1824	1474.0845	2137.9272	634.77429	578.84314	999.38812	349.39587	637.87543	1240.5383	2595.6968	1258.2551	469.44604	1056.8885	1094.7129	1166.179	982.39874	818.12415	377.34872	348.02692	1046.6602	825.74963	1161.6829	797.33362	1292.495	564.38275	1141.9506	583.0741	1180.3815	1234.4193	784.69043	417.03549	629.95593	813.55579	769.98779	378.47052	795.86261	1398.1442	1429.5867	501.57916	528.39166	1974.3206	1286.0856	2020.7806	1622.3439	1420.0024	825.12408	1668.578	2009.8287	412.698	3531.5193	678.16705	2755.24	1119.6962	1069.6938	961.45203	1284.9496	3065.259	2114.0249	1410.1726	1635.406	1055.8829	477.44177	1336.4913	1105.5245	514.72699	1737.5952	272.54816	1057.7375	842.73199	1466.4545	1135.4628	1915.0562	1728.4796	2053.042	1188.6974	954.41028	1002.1331	2128.9348	1985.9785	539.16193	2633.3232	735.40912
1441.0707	424.72357	757.97998	847.89844	442.44858	522.08429	2950.7305	662.36084	631.3429	823.94421	909.90131	1462.6206	1332.99	837.03625	574.39575	1497.3723	813.47589	399.22565	727.49731	904.04559	771.80548	170.31183	1438.8804	369.09836	291.8114	954.34045	258.2774	610.73462	615.39777	1702.8153	831.60419	814.13721	547.33063	2196.0952	867.83929	1120.1041	2239.0576	1522.3408	1202.0247	1101.0071	1423.8654	671.94977	1486.5908	1487.2281	1219.897	969.22668	575.55029	1839.4757	2248.0745	1473.7269	2133.032	634.66571	578.3291	999.10059	348.51163	637.75842	1237.3079	2592.3833	1257.7943	469.42984	1056.6669	1094.5549	1166.0261	982.17114	817.8692	376.61728	347.95206	1044.5743	824.6394	1159.6978	797.21582	1292.2571	564.34949	1141.7274	583.03876	1178.484	1234.1293	784.61444	417.00269	629.85571	813.33966	766.78772	378.436	795.70203	1397.3	1427.8601	501.44058	527.55774	1974.0428	1285.7941	2020.4735	1621.9781	1419.295	824.93732	1668.1676	2009.2196	412.69403	3530.8723	676.01697	2750.0986	1119.5586	1068.3557	958.71527	1284.0247	3064.5459	2110.4463	1408.2554	1632.4424	1055.5442	475.99658	1336.1813	1105.4779	512.89105	1737.2229	272.4841	1057.4045	842.69202	1461.168	1135.1128	1911.4957	1728.231	2052.7913	1188.1062	954.21826	1001.7212	2128.5874	1984.5449	537.62628	2624.6814	735.05328
1436.5953	424.23032	753.18457	847.07184	441.9108	519.98047	2939.0171	657.69464	632.43451	820.67419	908.23108	1460.5156	1328.0168	833.77039	571.3562	1487.8861	811.14496	398.09711	728.99481	902.57709	769.57483	169.65282	1437.8883	367.68353	291.18213	953.60699	257.80554	609.21381	612.5202	1698.8702	829.3421	812.82153	547.91272	2191.6169	865.69116	1119.1013	2235.1567	1512.9108	1200.1874	1099.355	1422.995	671.55078	1486.3208	1479.3174	1213.9149	966.21539	575.21417	1834.5255	2245.769	1466.0348	2127.7314	632.33185	577.7774	998.79895	347.63669	635.24847	1233.7354	2588.7698	1257.3141	469.41556	1051.8929	1091.1877	1162.7831	977.31439	812.36292	375.90408	346.35056	1042.3113	823.44696	1157.8171	794.69409	1287.1708	563.63202	1136.9757	582.28064	1176.3999	1227.8981	783.01099	416.30542	627.70337	808.69507	763.63336	377.70013	792.29858	1396.4968	1426.0166	498.45303	526.66376	1968.0854	1279.5004	2014.1387	1614.1918	1418.558	821.08478	1659.3958	1996.1625	412.69058	3517.1724	673.67865	2745.095	1116.6047	1067.0399	956.04071	1283.151	3049.2261	2106.5427	1406.4087	1629.5702	1048.2361	474.59164	1329.5376	1104.4984	511.1062	1729.5264	271.11087	1050.316	841.85468	1455.9703	1127.6438	1907.5729	1723.1227	2047.6143	1187.5498	950.15552	1001.3395	2121.4094	1983.1796	536.14288	2615.262	734.67932
1432.2037	423.75153	752.96338	846.28363	441.39038	519.88312	2938.4749	657.47925	633.52576	817.4292	906.6239	1458.4238	1327.7872	833.61957	571.21716	1487.4484	811.03656	396.9928	730.48395	901.16534	769.4718	169.62245	1436.941	366.30966	291.15344	952.91095	257.784	607.75482	612.38757	1695.0287	829.2381	812.76093	548.49268	2187.2378	863.6214	1119.0555	2231.3308	1512.4739	1198.3572	1099.2788	1422.1656	671.17175	1486.0558	1478.9529	1213.6403	966.0766	574.89471	1829.6118	2245.6633	1465.6802	2122.5742	632.2243	577.24554	998.51501	346.7709	635.13306	1230.1805	2585.2266	1256.8655	469.40295	1051.6729	1091.0334	1162.635	977.08917	812.1084	375.20865	346.27615	1040.1038	822.29645	1156.0356	794.5769	1286.9374	563.59888	1136.7556	582.24579	1174.3406	1227.6111	782.93805	416.27356	627.60425	808.48114	760.52423	377.66602	792.14148	1395.7327	1424.2491	498.31516	525.80304	1967.8115	1279.2095	2013.8457	1613.8354	1417.8696	820.90662	1658.9932	1995.5621	412.68756	3516.5405	671.39276	2740.2249	1116.4688	1065.7462	953.42682	1282.3258	3048.5208	2102.7146	1404.6299	1626.787	1047.8986	473.22583	1329.2321	1104.454	509.371	1729.1699	271.047	1049.9879	841.81635	1450.8602	1127.2972	1903.6833	1722.8871	2047.3749	1187.0261	949.96826	1000.9856	2121.0769	1981.8793	534.71014	2606.032	734.32672
1428.3187	423.33218	748.40631	845.60431	440.93573	517.91071	2927.322	653.15851	634.50763	814.52905	905.22742	1456.552	1323.0439	830.58777	568.42621	1478.4231	808.81036	396.01825	731.81726	899.93964	767.3703	169.00735	1436.1238	365.1058	290.58395	952.31378	257.35547	606.49072	609.65967	1691.6541	827.12109	811.53619	549.01288	2183.3762	861.82068	1118.1426	2227.9478	1503.6139	1196.7156	1097.7649	1421.4514	670.84619	1485.8214	1471.4692	1208.066	963.25708	574.62024	1825.2181	2243.5217	1458.39	2118.0469	630.01941	576.78253	998.27319	345.99911	632.77667	1226.9956	2582.0945	1256.4858	469.39288	1047.1411	1087.9298	1159.6847	972.50439	806.83276	374.59702	344.75336	1038.1609	821.29425	1154.5096	792.17444	1282.2026	562.914	1132.2904	581.5343	1172.5072	1221.7296	781.50299	415.63651	625.57666	804.09827	757.76245	376.97266	788.99268	1395.0753	1422.7183	495.47009	525.05469	1962.2188	1273.1816	2007.8348	1606.6824	1417.2875	817.25232	1650.8438	1983.3228	412.68515	3503.8867	669.37756	2735.949	1113.6813	1064.5995	951.12305	1281.6207	3034.0769	2099.3301	1403.0828	1624.3527	1040.9199	472.0278	1323.0084	1103.5892	507.84894	1721.8199	269.73315	1043.3452	841.06903	1446.3315	1120.2394	1900.209	1718.1002	2042.4585	1186.5802	946.2276	1000.6884	2114.2285	1980.76	533.46075	2597.8777	734.026
1424.0814	422.87973	748.18982	844.88403	440.44659	517.81677	2926.7864	652.9538	635.59833	811.33081	903.73346	1454.485	1322.8182	830.44397	568.29547	1477.9941	808.70355	394.95786	733.29053	898.62952	767.26978	168.97804	1435.256	363.80624	290.55743	951.68365	257.33548	605.14264	609.53021	1688.0012	827.02112	811.47784	549.58875	2179.1792	859.89166	1118.1	2224.2603	1503.1917	1194.8984	1097.6934	1420.6946	670.5022	1485.5658	1471.1144	1207.8033	963.12256	574.3302	1820.3695	2243.4209	1458.0442	2113.1499	629.91492	576.28625	998.02008	345.15042	632.66528	1223.4742	2578.6812	1256.0914	469.38297	1046.926	1087.7842	1159.547	972.28546	806.58136	373.93411	344.68045	1036.0531	820.21924	1152.9023	792.05927	1281.9796	562.88141	1132.0776	581.50067	1170.4932	1221.451	781.43646	415.60672	625.48065	803.89062	754.737	376.93958	788.84351	1394.3799	1421.0863	495.33484	524.2536	1961.9543	1272.8944	2007.5464	1606.3472	1416.6826	817.07703	1650.4601	1982.7445	412.6828	3503.2876	667.18787	2731.3225	1113.5492	1063.3463	948.62048	1280.88	3033.3931	2095.6411	1401.4259	1621.7301	1040.5879	470.73309	1322.7145	1103.5494	506.20395	1721.4664	269.67007	1043.0289	841.03412	1441.3829	1119.9022	1896.3787	1717.8717	2042.2227	1186.1135	946.05078	1000.382	2113.8992	1979.5745	532.11908	2588.9963	733.71069
1419.9235	422.44058	743.60461	844.1972	439.97321	515.87146	2915.8765	648.73596	636.68878	808.15704	902.29602	1452.4309	1318.0309	827.47803	565.56708	1468.9041	806.47382	393.91959	734.75549	897.37012	765.23218	168.38629	1434.4275	362.54431	290.00748	951.08569	256.92035	603.84998	606.79102	1684.4442	824.91815	810.30212	550.16254	2175.0752	858.03302	1117.2136	2220.6438	1494.4375	1193.0883	1096.2281	1419.9735	670.17542	1485.3151	1463.6129	1202.2865	960.40295	574.0545	1815.5532	2241.3069	1450.7255	2108.3853	627.70734	575.80786	997.78186	344.31064	630.31836	1219.9702	2575.3345	1255.7228	469.37424	1042.3704	1084.7404	1156.6853	967.73755	801.23645	373.28775	343.1608	1033.9954	819.18207	1151.3801	789.65784	1277.2976	562.18976	1127.6652	580.7923	1168.5022	1215.5669	780.06335	414.98651	623.45538	799.50659	751.75482	376.2529	785.77185	1393.7181	1419.5217	492.46713	523.48236	1956.384	1266.7894	2001.6832	1599.3514	1416.1177	813.51361	1642.4144	1970.5702	412.68073	3490.9609	665.0473	2726.8201	1110.761	1062.1141	946.17474	1280.1804	3018.9558	2092.0237	1399.8301	1619.1887	1033.5376	469.47446	1316.5272	1102.7316	504.60464	1714.2585	268.3522	1036.4797	840.32648	1436.5176	1112.895	1892.5776	1713.2489	2037.4237	1185.6742	942.41718	1000.098	2107.1885	1978.4456	530.82324	2580.2937	733.41339
1415.8484	422.01517	743.39166	843.54425	439.51605	515.77954	2915.3577	648.53851	637.77893	805.00909	901.05432	1450.3906	1317.808	827.33893	565.44348	1468.4816	806.36707	392.90414	736.21167	896.28326	765.13605	168.35857	1433.7177	361.32123	289.98282	950.57678	256.9017	602.73749	606.664	1681.3323	824.82153	810.24719	550.73407	2171.0679	856.42523	1117.1737	2217.1013	1494.0233	1191.4657	1096.16	1419.2886	669.86597	1485.0939	1463.2656	1202.0338	960.27521	573.79327	1811.2482	2241.2102	1450.3862	2103.7573	627.60522	575.34772	997.55853	343.56326	630.21027	1216.4847	2572.0571	1255.38	469.36737	1042.1591	1084.6022	1156.5565	967.52161	800.98676	372.72147	343.08826	1031.9888	818.18372	1150.0874	789.54309	1277.0834	562.15753	1127.4563	580.7597	1166.5349	1215.2949	780.00226	414.9585	623.36194	799.30402	749.11176	376.22034	785.62817	1393.1533	1418.0258	492.33374	522.74164	1956.1277	1266.5043	2001.4052	1599.0343	1415.5923	813.34467	1642.0469	1970.0104	412.67914	3490.385	662.95782	2722.8831	1110.6321	1061.0249	944.02679	1279.5878	3018.2891	2088.4805	1398.4501	1616.9767	1033.209	468.37524	1316.2429	1102.6956	503.20776	1713.9152	268.28903	1036.1704	840.29425	1432.217	1112.5621	1888.8063	1713.0315	2037.196	1185.3036	942.2478	999.86224	2106.8691	1977.4808	529.69922	2571.7776	733.13422
1412.2495	421.64355	738.93274	842.98389	439.11786	513.87354	2904.6746	644.45599	638.75983	802.19757	899.72162	1448.5658	1313.1359	824.46094	562.87756	1459.6318	804.14246	392.00888	737.51483	895.11768	763.16144	167.79033	1432.9611	360.25232	289.4729	950.03735	256.51544	601.54736	604.00659	1677.9564	822.80682	809.12103	551.24652	2167.5415	854.69745	1116.347	2213.9749	1485.4282	1189.6689	1094.7561	1418.7012	669.60138	1484.8523	1456.0029	1196.7706	957.65552	573.56989	1806.4917	2239.1992	1443.288	2099.7048	625.4707	574.94849	997.36932	342.74069	627.9549	1213.3634	2569.1655	1255.0916	469.36057	1037.7336	1081.729	1153.8895	963.03546	795.74756	372.10638	341.57855	1030.2244	817.31683	1148.7196	787.15277	1272.6212	561.48199	1123.1233	580.07922	1164.7841	1209.6107	778.7428	414.37805	621.40912	795.06982	746.21289	375.54428	782.65753	1392.5531	1416.735	489.53931	522.09979	1950.7747	1260.5222	1995.6832	1592.4521	1415.1506	809.86829	1634.3934	1958.3284	412.67755	3478.4829	661.11957	2718.614	1107.9391	1059.8329	941.68903	1278.9622	3004.3572	2085.3535	1396.9675	1614.5874	1026.3206	467.18454	1310.3096	1101.9553	501.6944	1706.8365	266.97183	1029.7563	839.63361	1427.5112	1105.6431	1885.4362	1708.5698	2032.5089	1184.9136	938.75208	999.61749	2100.2849	1976.455	528.48871	2564.2673	732.89728
1408.318	421.24158	738.71735	842.38727	438.68823	513.78363	2904.1748	644.2641	639.84955	799.09515	898.43927	1446.5498	1312.9098	824.32562	562.755	1459.2041	804.0368	391.03217	738.95544	893.99713	763.0694	167.76392	1432.2385	359.09552	289.44867	949.52533	256.49707	600.40637	603.8783	1674.6691	822.70996	809.06873	551.81409	2163.7012	853.03265	1116.3077	2210.5608	1485.0223	1187.8792	1094.6904	1418.076	669.32056	1484.6152	1455.6525	1196.5181	957.53357	573.3327	1801.7639	2239.1028	1442.9453	2095.3113	625.3678	574.51923	997.17023	341.92673	627.84637	1209.9108	2566.0088	1254.79	469.35455	1037.5199	1081.5916	1153.7625	962.8233	795.49377	371.50665	341.50699	1028.3041	816.38403	1147.4244	787.03943	1272.4071	561.44934	1122.9187	580.04645	1162.8577	1209.3367	778.68311	414.35037	621.315	794.86572	743.35547	375.51233	782.51794	1391.9821	1415.3539	489.40421	521.41046	1950.5171	1260.2324	1995.4158	1592.1377	1414.6888	809.70581	1634.0264	1957.7665	412.67615	3477.9241	659.11823	2714.459	1107.8093	1058.6608	939.4043	1278.3712	3003.6858	2081.9397	1395.5394	1612.2719	1025.9873	466.02692	1310.0243	1101.9204	500.22287	1706.505	266.90927	1029.4537	839.60297	1422.8844	1105.3158	1881.7145	1708.3621	2032.2898	1184.5465	938.58813	999.39056	2099.9766	1975.4778	527.31934	2556.0737	732.64758
1404.4601	420.85141	734.27692	841.81824	438.27243	511.93332	2893.7144	640.3454	640.93909	796.01648	897.20532	1444.5464	1308.2416	821.5567	560.27795	1450.3816	801.84045	390.07495	740.38794	892.9198	761.15448	167.21748	1431.5487	357.9722	288.96283	949.03949	256.12787	599.31262	601.23773	1671.4678	820.73114	807.9884	552.37946	2159.9458	851.42853	1115.5157	2207.2126	1476.6621	1186.0961	1093.3555	1417.4803	669.05371	1484.3827	1448.4493	1191.369	955.0072	573.1073	1797.0638	2237.1409	1435.8937	2091.0361	623.25342	574.10535	996.98279	341.12131	625.62488	1206.4753	2562.9136	1254.5083	469.34924	1033.1172	1078.8083	1151.2094	958.44092	790.23743	370.92188	340.02243	1026.4269	815.48401	1146.1979	784.68475	1268.0457	560.77393	1118.7035	579.3764	1160.952	1203.7108	777.49512	413.79251	619.38556	790.67578	740.53894	374.85303	779.66876	1391.4386	1414.0297	486.616	520.74677	1945.2446	1254.2329	1989.8306	1585.7806	1414.2574	806.3136	1626.5592	1946.2764	412.67493	3466.5259	657.16174	2710.4148	1105.1445	1057.5082	937.17139	1277.8129	2989.9104	2078.5918	1394.1638	1610.0278	1019.0974	464.90149	1304.1918	1101.2308	498.79205	1699.5554	265.60669	1023.2296	838.98969	1418.3354	1098.5502	1878.0175	1704.0493	2027.7112	1184.201	935.25226	999.18018	2093.5178	1974.5471	526.18982	2548.0447	732.41217
1401.05	420.51013	734.06549	841.3288	437.9097	511.84656	2893.2307	640.16302	641.91943	793.26587	896.13483	1442.7542	1308.0188	821.42761	560.16235	1449.9613	801.73639	389.22968	741.67023	891.98608	761.06653	167.19252	1430.9546	356.98914	288.94037	948.6236	256.11075	598.36737	601.11218	1668.6589	820.63776	807.93915	552.8866	2156.6377	850.0351	1115.479	2204.2549	1476.2697	1184.4971	1093.2937	1416.9684	668.82501	1484.1771	1448.1073	1191.1267	954.8916	572.914	1792.8567	2237.0488	1435.5585	2087.2878	623.15308	573.74567	996.82355	340.40366	625.51984	1203.3981	2560.1799	1254.2705	469.34503	1032.9077	1078.6782	1151.0909	958.23462	789.98596	370.40811	339.95227	1024.7732	814.70123	1145.1503	784.5733	1267.8406	560.7417	1118.5056	579.34473	1159.2543	1203.444	777.44049	413.76657	619.29419	790.47711	738.0387	374.82205	779.53619	1390.9722	1412.8848	486.48309	520.17059	1944.9954	1253.9459	1989.5729	1585.4839	1413.8937	806.1571	1626.2084	1945.7336	412.67398	3465.9961	655.43866	2706.8682	1105.0182	1056.4874	935.20544	1277.3369	2989.2576	2075.6343	1392.9692	1608.068	1018.7684	463.91556	1303.9164	1101.1993	497.5383	1699.2335	265.54489	1022.9379	838.96179	1414.3071	1098.2316	1874.7104	1703.8514	2027.4998	1183.9075	935.0976	999.00403	2093.219	1973.7476	525.20642	2540.9578	732.21179
1397.3275	420.14136	729.70752	840.80865	437.51883	510.07346	2883.1685	636.44983	643.00861	790.23151	894.98761	1440.7744	1303.4219	818.79779	557.80609	1441.2933	799.59607	388.30768	743.08752	890.98615	759.24213	166.67633	1430.3224	355.92645	288.48431	948.18353	255.76305	597.35809	598.52631	1665.6147	818.72247	806.92102	553.44806	2153.0381	848.53986	1114.7313	2201.0276	1468.2426	1182.7268	1092.0406	1416.4247	668.58282	1483.9528	1441.0669	1186.1628	952.49811	572.70923	1788.2062	2235.1626	1428.6547	2083.2283	621.08899	573.35944	996.65637	339.61414	623.36359	1199.9948	2557.1982	1254.0226	469.34085	1028.5909	1076.0215	1148.6827	954.00873	784.7887	369.85065	338.51129	1022.9733	813.86005	1144.0443	782.28369	1263.6399	560.07617	1114.4576	578.69458	1157.3864	1197.9565	776.33643	413.23831	617.41547	786.39117	735.29785	374.18741	776.8385	1390.4774	1411.6619	483.74142	519.5528	1939.8778	1248.0159	1984.2169	1579.434	1413.5145	802.90515	1619.0291	1934.5964	412.67303	3455.2202	653.56439	2703.0261	1102.4194	1055.371	933.0675	1276.8356	2975.8347	2072.4077	1391.6876	1605.9534	1011.9766	462.84866	1298.2662	1100.5665	496.18134	1692.5302	264.2735	1016.9757	838.39978	1409.9017	1091.7012	1871.0573	1699.754	2023.1057	1183.5994	931.95557	998.82178	2086.9944	1972.8989	524.14862	2533.2317	732.00116
1393.6747	419.78342	729.50446	840.31262	437.14053	509.9884	2882.6814	636.27228	644.0976	787.22034	893.88373	1438.8071	1303.2075	818.67194	557.69727	1440.8894	799.49292	387.40347	744.49683	890.0249	759.15411	166.65149	1429.7188	354.8945	288.46332	947.76599	255.74704	596.39093	598.40594	1662.6504	818.63361	806.87207	554.00745	2149.5183	847.09906	1114.6969	2197.8625	1467.8573	1180.9633	1091.9808	1415.9066	668.35266	1483.7325	1440.7393	1185.9327	952.38281	572.51459	1783.5806	2235.0752	1428.3333	2079.2781	620.99292	572.98712	996.49902	338.83286	623.26343	1196.6084	2554.2747	1253.791	469.33716	1028.3899	1075.8987	1148.5719	953.80566	784.54608	369.30704	338.44193	1021.2123	813.04852	1142.9973	782.1734	1263.4452	560.0451	1114.2634	578.66437	1155.5378	1197.7013	776.28577	413.21393	617.32819	786.20117	732.59625	374.15692	776.70953	1390.0067	1410.4894	483.61362	518.95789	1939.64	1247.739	1983.958	1579.1545	1413.1603	802.74799	1618.6964	1934.0793	412.67221	3454.7053	651.73218	2699.2869	1102.2986	1054.2732	930.97809	1276.3621	2975.2104	2069.2437	1390.4532	1603.9041	1011.6597	461.81143	1298.004	1100.5376	494.86179	1692.2056	264.21219	1016.6898	838.37317	1405.5704	1091.3873	1867.426	1699.5564	2022.8933	1183.3094	931.8056	998.65277	2086.6931	1972.0906	523.12683	2525.6609	731.80255
1390.0901	419.43604	725.15656	839.83954	436.77444	508.20728	2872.5894	632.58765	645.1864	784.23212	892.9248	1436.8522	1298.6046	816.05579	555.4248	1432.2314	797.30322	386.51654	745.89819	889.19055	757.34338	166.14384	1429.1981	353.89243	288.02975	947.4079	255.4153	595.55402	595.83221	1660.0469	816.7514	805.87341	554.56482	2146.0764	845.84595	1113.9818	2194.7585	1459.7766	1179.3816	1090.75	1415.413	668.13403	1483.538	1433.7463	1181.0753	950.02161	572.32959	1779.4375	2233.2351	1421.4637	2075.4348	618.9455	572.62817	996.35095	338.13651	621.13776	1193.2388	2551.408	1253.5746	469.3342	1024.0876	1073.3268	1146.2705	949.53162	779.31873	368.82904	336.97412	1019.4887	812.26544	1142.1013	779.83667	1259.3389	559.37823	1110.1879	578.02368	1153.7083	1192.2632	775.2475	412.70694	615.46985	782.15277	730.19678	373.5163	774.03485	1389.6019	1409.3652	480.87256	518.38513	1934.5951	1241.7769	1978.6044	1573.317	1412.8293	799.49854	1611.6919	1923.1169	412.67154	3444.0388	649.94104	2696.0044	1099.7238	1053.3004	929.1369	1275.9576	2961.9224	2066.1409	1389.38	1602.1123	1004.8512	460.90182	1292.4462	1099.9504	493.70438	1685.4628	262.90915	1010.7031	837.83533	1401.7325	1084.7754	1863.8159	1695.4995	2018.4974	1183.0626	928.7088	998.51093	2080.4377	1971.3949	522.23615	2518.2424	731.6153
1386.9192	419.13174	724.95093	839.43188	436.45462	508.12482	2872.1304	632.41797	646.16614	781.56146	891.89862	1435.1028	1298.3866	815.93524	555.31891	1431.8218	797.20105	385.73199	747.15295	888.29846	757.26147	166.12097	1428.645	353.01437	288.00967	947.02985	255.39992	594.66211	595.71063	1657.2281	816.66296	805.82843	555.0647	2143.0415	844.50317	1113.9486	2192.0139	1459.4023	1177.6307	1090.6936	1414.9878	667.94623	1483.3256	1433.4163	1180.8475	949.9151	572.17059	1774.8568	2233.1489	1421.1393	2072.0608	618.84894	572.31567	996.22485	337.37067	621.03772	1190.2198	2548.874	1253.3915	469.3313	1023.8843	1073.2068	1146.1638	949.33319	779.07068	368.31085	336.90576	1017.9672	811.58331	1141.1577	779.72772	1259.1464	559.34662	1109.999	577.99359	1152.0768	1192.0067	775.19965	412.68338	615.38232	781.96191	727.56787	373.48657	773.91174	1389.1736	1408.3916	480.74283	517.88721	1934.3578	1241.4939	1978.3613	1573.0449	1412.5494	799.35107	1611.3638	1922.6016	412.6709	3443.5481	648.362	2692.4521	1099.6023	1052.2371	927.13641	1275.5326	2961.2961	2063.3975	1388.2301	1600.1814	1004.5286	459.91861	1292.1849	1099.9236	492.45291	1685.1558	262.84833	1010.4261	837.81097	1397.5381	1084.4684	1860.5835	1695.316	2018.2979	1182.8041	928.56671	998.36456	2080.1531	1970.658	521.27936	2511.6885	731.45563
1383.4606	418.80344	720.67053	838.99951	436.1105	506.43909	2862.4739	628.96838	647.25464	778.61639	890.91125	1433.1709	1293.8406	813.48041	553.14795	1423.2894	795.09479	384.87628	748.53943	887.44092	755.54492	165.64366	1428.1171	352.0665	287.60071	946.67108	255.08601	593.80762	593.18225	1654.4834	814.83466	804.89154	555.61816	2139.7424	843.20935	1113.2704	2189.022	1451.7401	1175.8865	1089.5518	1414.5372	667.7478	1483.1172	1426.559	1176.1471	947.68878	572.00262	1770.2987	2231.373	1414.3923	2068.4116	616.84357	571.98077	996.09283	336.61285	618.96716	1186.8818	2546.1125	1253.2012	469.32874	1019.6528	1070.7416	1143.9832	945.26361	773.88751	367.8056	335.49927	1016.3109	810.85162	1140.2646	777.48474	1255.1761	558.68756	1106.134	577.36969	1150.2819	1186.6847	774.2298	412.20111	613.56677	778.00073	724.9765	372.87759	771.40948	1388.766	1407.3536	478.03934	517.35413	1929.4436	1235.5841	1973.2542	1567.4657	1412.2587	796.2522	1604.603	1911.938	412.67035	3433.584	646.64618	2688.9949	1097.083	1051.1915	925.1814	1275.131	2948.3042	2060.4075	1387.1227	1598.3102	997.7973	458.96274	1286.7815	1099.3817	491.23593	1678.6871	261.59296	1004.7623	837.32343	1393.4142	1078.1666	1857.0112	1691.4766	2014.1012	1182.5608	925.6853	998.22888	2074.1572	1969.9561	520.35516	2504.55	731.28815
1380.0668	418.4848	720.46912	838.58722	435.77747	506.36002	2862.0342	628.80804	648.34296	775.69373	889.96118	1431.2512	1293.6261	813.36609	553.04828	1422.8876	794.99463	384.03632	749.91809	886.61652	755.46741	165.62224	1427.6129	351.14606	287.58215	946.33069	255.07172	592.98914	593.06348	1651.8107	814.74957	804.84961	556.16962	2136.5168	841.96283	1113.2395	2186.0879	1451.3801	1174.1489	1089.499	1414.108	667.55933	1482.9128	1426.2374	1175.9291	947.58862	571.84296	1765.7626	2231.2908	1414.0756	2064.8608	616.74963	571.6579	995.96857	335.86298	618.87061	1183.5604	2543.405	1253.0233	469.32648	1019.4539	1070.6282	1143.8837	945.07178	773.64221	367.31296	335.43262	1014.6883	810.14563	1139.4193	777.3783	1254.9921	558.65643	1105.9524	577.34064	1148.5046	1186.4355	774.1861	412.17905	613.48187	777.81531	722.4223	372.84894	771.29327	1388.3782	1406.3585	477.91193	516.84088	1929.2144	1235.3044	1973.0222	1567.2095	1411.9872	796.11157	1604.29	1911.4412	412.66986	3433.1216	644.96887	2685.6301	1096.965	1050.1633	923.27081	1274.7518	2947.6965	2057.4751	1386.0559	1596.4969	997.47949	458.03348	1286.5298	1099.3575	490.05249	1678.392	261.5332	1004.4967	837.30139	1389.3596	1077.8694	1853.458	1691.3033	2013.9106	1182.3318	925.55206	998.10315	2073.8838	1969.2876	519.46252	2497.5554	731.13031
1377.0731	418.20697	716.34192	838.23444	435.48798	504.71875	2852.6506	625.48993	649.32233	773.08478	889.1405	1429.535	1289.2271	810.99896	551.02405	1414.6512	792.90643	383.29495	751.15149	885.90503	753.81671	165.1674	1427.1809	350.34311	287.20621	946.04095	254.78215	592.28546	590.63141	1649.4722	813.01276	803.95911	556.66394	2133.6819	840.8844	1112.6123	2183.501	1443.9043	1172.5914	1088.4117	1413.741	667.39862	1482.7325	1419.6547	1171.4829	945.46063	571.70679	1761.7002	2229.616	1407.5873	2061.7566	614.82715	571.37836	995.86371	335.19562	616.89764	1180.5869	2541.0188	1252.8745	469.32471	1015.3782	1068.321	1141.8688	941.08276	768.60455	366.88132	334.04419	1013.2591	809.53394	1138.7019	775.15985	1251.2405	558.01819	1102.1808	576.7464	1146.9218	1181.338	773.30408	411.73157	611.74615	774.02203	720.15839	372.25314	768.88843	1388.047	1405.5021	475.29987	516.39716	1924.5321	1229.5626	1968.0763	1562.0048	1411.7598	793.11151	1597.9137	1901.2958	412.66946	3423.5608	643.4953	2682.688	1094.5524	1049.2545	921.59271	1274.4305	2935.2659	2054.8904	1385.1334	1594.9186	990.95856	457.22189	1281.3922	1098.8713	489.01852	1672.088	260.28647	998.98456	836.849	1385.7758	1071.6855	1850.2776	1687.6161	2009.8431	1182.1387	922.79999	997.99872	2068.0459	1968.7164	518.68829	2491.3948	730.99683
1373.803	417.90646	716.14813	837.85883	435.17566	504.64288	2852.2073	625.33716	650.41034	770.20593	888.25977	1427.639	1289.0203	810.88989	550.92999	1414.2643	792.80933	382.48456	752.51495	885.14209	753.73895	165.14606	1426.7206	349.47427	287.18881	945.73383	254.76874	591.53339	590.51727	1646.9355	812.93158	803.91736	557.21136	2130.595	839.72559	1112.5833	2180.677	1443.5585	1170.8667	1088.3618	1413.3505	667.22815	1482.5356	1419.3459	1171.2754	945.3606	571.56232	1757.205	2229.5378	1407.2827	2058.3918	614.737	571.07788	995.75336	334.46112	616.80536	1177.2977	2538.4141	1252.7189	469.32297	1015.1868	1068.2137	1141.7755	940.89795	768.36737	366.41254	333.97971	1011.6993	808.87579	1137.9431	775.05676	1251.0654	557.98822	1102.0063	576.71857	1145.1783	1181.0991	773.26343	411.71082	611.66486	773.8443	717.67548	372.22556	768.77771	1387.6953	1404.5859	475.17709	515.92072	1924.313	1229.2922	1967.8428	1561.7629	1411.5222	792.96991	1597.6163	1900.8214	412.6691	3423.1208	641.89117	2679.4976	1094.4393	1048.2599	919.76648	1274.0914	2934.6836	2052.0684	1384.1425	1593.2137	990.65179	456.34277	1281.1521	1098.849	487.89819	1671.7898	260.22845	998.7298	836.82843	1381.8541	1071.3989	1846.7596	1687.4424	2009.651	1181.9354	922.67358	997.89038	2067.7698	1968.109	517.85443	2484.6738	730.8562
1370.594	417.61478	711.99414	837.50061	434.87335	503.04877	2843.0803	622.151	651.49823	767.349	887.41223	1425.7548	1284.5776	808.61157	548.95612	1405.9655	790.74622	381.68851	753.87073	884.40857	752.14899	164.71172	1426.2809	348.63052	286.82712	945.44232	254.48921	590.81305	588.07489	1644.4653	811.20807	803.06903	557.75671	2127.5764	838.60901	1111.9764	2177.9072	1436.283	1169.1487	1087.3276	1412.9784	667.06616	1482.3424	1412.748	1166.8809	943.32251	571.42493	1752.7297	2227.887	1400.7687	2055.1174	612.81244	570.78815	995.64954	333.73431	614.8418	1174.025	2535.8601	1252.5734	469.32141	1011.0888	1065.9562	1139.8275	936.99878	763.25854	365.95544	332.61346	1010.1699	808.24078	1137.225	772.86981	1247.3608	557.3432	1098.3352	576.12738	1143.4517	1176.0006	772.42346	411.27646	609.93188	770.05109	715.22809	371.64423	766.47034	1387.3605	1403.7074	472.54297	515.46198	1919.6528	1223.4714	1963.0472	1556.6855	1411.3003	790.06207	1591.3312	1890.7384	412.66876	3413.9614	640.32294	2676.3926	1092.0267	1047.2819	917.98163	1273.7711	2922.2629	2049.3013	1383.1877	1591.5616	984.05927	455.4881	1276.049	1098.3917	486.80859	1665.6412	258.9946	993.37811	836.40857	1377.9983	1065.3481	1843.2589	1683.8937	2005.7041	1181.744	920.04907	997.78986	2062.0811	1967.5304	517.04895	2478.0881	730.72357
1367.4451	417.33167	711.7995	837.15894	434.58081	502.97552	2842.6489	622.00562	652.586	764.51398	886.67725	1423.8824	1284.3691	808.50751	548.86542	1405.5763	790.65045	380.9064	755.21887	883.77301	752.07434	164.69142	1425.9025	347.81116	286.81064	945.19293	254.47644	590.19116	587.96057	1642.2985	811.12799	803.02948	558.30011	2124.6248	837.6394	1111.9487	2175.1907	1435.9482	1167.608	1087.2808	1412.6238	666.91223	1482.1716	1412.4397	1166.6771	943.22711	571.29437	1748.7188	2227.8105	1400.4639	2051.9316	612.7226	570.50885	995.55176	333.08679	614.75037	1170.7684	2533.3562	1252.4374	469.32016	1010.8969	1065.8522	1139.7384	936.81897	763.01807	365.55396	332.5502	1008.6696	807.62805	1136.6119	772.76843	1247.1892	557.31293	1098.1664	576.09985	1141.7413	1175.7626	772.38538	411.25656	609.85107	769.87402	713.05573	371.61743	766.36511	1387.0734	1402.8651	472.41937	515.02026	1919.4359	1223.1975	1962.821	1556.452	1411.0929	789.92493	1591.0403	1890.2695	412.66849	3413.5442	638.78992	2673.6702	1091.9142	1046.4158	916.4104	1273.4982	2921.6836	2046.5875	1382.3591	1590.119	983.74951	454.7395	1275.8118	1098.3712	485.85391	1665.3502	258.93729	993.13226	836.38977	1374.5845	1065.0688	1839.7747	1683.7271	2005.5179	1181.5815	919.92981	997.70581	2061.8118	1967.0336	516.34784	2471.6348	730.59857
1364.6617	417.08401	707.72205	836.86505	434.32559	501.3981	2833.5818	618.88812	653.56482	761.98102	885.88922	1422.2074	1279.9938	806.27307	546.98718	1397.4215	788.5744	380.21411	756.42572	883.09216	750.50995	164.26767	1425.4995	347.09415	286.47098	944.92896	254.21309	589.5274	585.56842	1639.9493	809.45941	802.2038	558.78741	2122.0242	836.59857	1111.3756	2172.7908	1428.735	1165.9022	1086.2783	1412.3191	666.78033	1481.9854	1405.9896	1162.4395	941.23297	571.18243	1744.2797	2226.2231	1394.0852	2049.1382	610.84344	570.26605	995.46869	332.37433	612.84399	1167.8514	2531.1445	1252.3228	469.31894	1006.8782	1063.6965	1137.9004	932.93652	757.96606	365.11819	331.18088	1007.3437	807.09509	1135.9648	770.57263	1243.6201	556.67725	1094.5261	575.52606	1140.2157	1170.7886	771.60443	410.84509	608.16333	766.17419	710.67407	371.03961	764.10913	1386.7686	1402.137	469.8288	514.63678	1914.9115	1217.4434	1958.0718	1551.6184	1410.918	787.04608	1584.9957	1880.494	412.66824	3404.6025	637.43976	2670.7202	1089.5609	1045.4684	914.70148	1273.2104	2909.5784	2044.1903	1381.4697	1588.5621	977.24988	453.92923	1270.8672	1097.9514	484.82019	1659.2256	257.69373	987.83875	835.99243	1370.8503	1059.0375	1836.6527	1680.2363	2001.6061	1181.411	917.37933	997.61871	2056.1499	1966.506	515.59351	2465.9385	730.49219
1361.6233	416.81644	707.53333	836.55273	434.05054	501.32675	2833.1697	618.74756	654.65228	759.18683	885.13098	1420.3572	1279.7911	806.17224	546.90094	1397.0441	788.47998	379.45721	757.75958	882.43762	750.43903	164.24852	1425.1149	346.31903	286.45544	944.67841	254.20102	588.89178	585.45776	1637.662	809.38251	802.1665	559.32703	2119.1948	835.59564	1111.3494	2170.1724	1428.4084	1164.203	1086.2333	1411.9954	666.64062	1481.8024	1405.6915	1162.2443	941.1427	571.06384	1739.859	2226.1499	1393.7902	2046.1129	610.75659	570.00537	995.38153	331.66931	612.75604	1164.6254	2528.7322	1252.2031	469.31784	1006.6923	1063.5975	1137.8162	932.7605	757.73187	364.69327	331.11868	1005.896	806.5224	1135.3524	770.47284	1243.4558	556.64783	1094.3613	575.49957	1138.5355	1170.5588	771.56879	410.82623	608.08539	766.00323	708.32648	371.01343	764.00745	1386.4786	1401.3591	469.70883	514.22559	1914.7026	1217.1765	1957.8562	1551.3966	1410.7357	786.91534	1584.7175	1880.0431	412.668	3404.1997	635.97113	2667.8491	1089.4523	1044.5367	913.03125	1272.9387	2909.0193	2041.575	1380.613	1587.0533	976.94879	453.14151	1270.6392	1097.9323	483.81482	1658.9469	257.63715	987.59924	835.97467	1367.1791	1058.764	1833.1985	1680.0781	2001.4283	1181.2504	917.26465	997.53796	2055.8923	1966.0034	514.86487	2459.7283	730.38031
1358.6417	416.55673	703.47797	836.25482	433.78436	499.80981	2824.5383	615.78748	655.73962	756.41394	884.40143	1418.5186	1275.4232	804.0451	545.09735	1388.9237	786.44537	378.71307	759.08594	881.80841	748.96594	163.85326	1424.7476	345.56635	286.13409	944.44073	253.95094	588.2832	583.08447	1635.4344	807.74872	801.39838	559.86462	2116.4282	834.62933	1110.8038	2167.6045	1421.4564	1162.5101	1085.2914	1411.687	666.50787	1481.623	1399.3059	1158.1133	939.27667	570.95117	1735.4562	2224.6072	1387.4636	2043.1692	608.8988	569.75409	995.29944	330.97171	610.88342	1161.4154	2526.3667	1252.0913	469.31689	1002.6998	1061.5194	1136.0679	929.00049	752.66504	364.27896	329.78265	1004.4747	805.96979	1134.7729	768.32617	1239.9802	556.01276	1090.8524	574.93616	1136.8707	1165.6461	770.83826	410.43311	606.42169	762.34973	706.01239	370.45493	761.86731	1386.2026	1400.6133	467.12674	513.82965	1910.2583	1211.4077	1953.3511	1546.7527	1410.5654	784.18549	1578.8431	1870.4558	412.66782	3395.7312	634.53546	2665.0547	1087.1285	1043.6207	911.39899	1272.682	2897.0764	2039.0103	1379.788	1585.5912	970.45239	452.37567	1265.7928	1097.545	482.83698	1653.0991	256.41614	982.51093	835.61133	1363.5696	1052.9159	1829.7594	1676.7905	1997.7145	1181.0992	914.86206	997.46307	2050.4915	1965.5248	514.16107	2453.6433	730.27484
1356.0045	416.32932	703.29376	835.99811	433.55188	499.74103	2824.1396	615.65387	656.71814	753.93585	883.7677	1416.8733	1275.2246	803.94904	545.01654	1388.5548	786.35248	378.05359	760.27344	881.26227	748.89813	163.83514	1424.4307	344.90695	286.11978	944.23682	253.93977	587.75696	582.97681	1633.4783	807.67493	801.36322	560.34686	2113.9888	833.78888	1110.7794	2165.3345	1421.141	1160.9919	1085.249	1411.4215	666.39392	1481.4644	1399.0165	1157.9271	939.19104	570.85431	1731.5081	2224.5378	1387.1765	2040.5857	608.81464	569.5354	995.22961	330.34988	610.79871	1158.5396	2524.2764	1251.9968	469.31613	1002.5185	1061.4261	1135.9897	928.82959	752.43427	363.91464	329.72177	1003.2166	805.48853	1134.2772	768.22827	1239.8236	555.98389	1090.6932	574.91071	1135.385	1165.4235	770.80585	410.4155	606.34637	762.18427	703.95715	370.42957	761.77075	1385.9655	1399.9675	467.00937	513.48553	1910.0574	1211.1449	1953.1433	1546.5444	1410.4214	784.05957	1578.5786	1870.0226	412.66766	3395.3494	633.27002	2662.6016	1087.0232	1042.809	909.96069	1272.4628	2896.5356	2036.743	1379.0704	1584.3127	970.15686	451.7041	1265.574	1097.528	481.97913	1652.8286	256.36035	982.28027	835.59515	1360.3712	1052.6499	1826.6765	1676.6393	1997.5431	1180.9706	914.75397	997.40027	2050.2417	1965.1129	513.54749	2448.2678	730.18494
1353.1277	416.08389	699.44763	835.72583	433.30167	498.31598	2815.7502	612.90259	657.80524	751.20294	883.08948	1415.0565	1271.0688	801.96759	543.35614	1380.8456	784.41028	377.33255	761.58569	880.67834	747.47937	163.45752	1424.0941	344.19498	285.82764	944.02161	253.71173	587.19653	580.73065	1631.3601	806.14587	800.63104	560.88068	2111.3369	832.88831	1110.2808	2162.8594	1414.5978	1159.3113	1084.3815	1411.14	666.27344	1481.2913	1392.984	1154.0754	937.40332	570.75195	1727.1379	2223.103	1381.1904	2037.7906	607.06165	569.3009	995.15643	329.66605	609.04132	1155.3595	2521.9976	1251.8986	469.31537	998.73547	1059.5068	1134.3932	925.27618	747.59467	363.51971	328.45129	1001.8429	804.97211	1133.7552	766.18347	1236.5859	555.37927	1087.3903	574.38208	1133.7488	1160.7916	770.14801	410.05515	604.7804	758.7403	701.70532	369.90262	759.78302	1385.7142	1399.2789	464.556	513.117	1905.8865	1205.6366	1948.7773	1542.2675	1410.2717	781.41479	1573.1154	1861.0371	412.66751	3387.4956	631.89465	2659.947	1084.8328	1041.9216	908.39789	1272.2324	2885.2864	2034.2715	1378.3019	1582.9351	963.96979	450.97812	1261.0344	1097.1833	481.05139	1647.13	255.19302	977.50183	835.26801	1356.8756	1047.1174	1823.2651	1673.4711	1993.9413	1180.8358	912.53601	997.33545	2044.983	1964.6765	512.88843	2442.4124	730.09058
1350.3047	415.84564	699.26172	835.46613	433.05951	498.24963	2815.3567	612.77557	658.89221	748.49091	882.43689	1413.251	1270.8674	801.87598	543.27765	1380.4725	784.31873	376.6232	762.89062	880.117	747.41327	163.44003	1423.7728	343.50357	285.81396	943.81732	253.70103	586.66003	580.62225	1629.2977	806.07269	800.59723	561.4126	2108.7437	832.02051	1110.2573	2160.4319	1414.2927	1157.637	1084.3417	1410.8718	666.159	1481.1215	1392.6932	1153.8916	937.32037	570.65466	1722.7844	2223.0349	1380.9015	2035.071	606.97723	569.07483	995.08759	328.98938	608.95703	1152.1953	2519.7634	1251.8068	469.31473	998.55273	1059.4159	1134.3182	925.11005	747.35938	363.13461	328.39157	1000.493	804.47382	1133.2614	766.08722	1236.4315	555.34991	1087.2362	574.35675	1132.1273	1160.5687	770.11749	410.03818	604.70514	758.57458	699.48572	369.87799	759.69128	1385.4753	1398.6187	464.43723	512.76215	1905.6864	1205.3689	1948.573	1542.0653	1410.132	781.29108	1572.8552	1860.6067	412.66736	3387.1335	630.55017	2657.3635	1084.7273	1041.0492	906.87061	1272.0148	2884.7454	2031.8478	1377.5615	1581.5999	963.66974	450.27234	1260.817	1097.1676	480.14908	1646.8622	255.13794	977.27942	835.25323	1353.4388	1046.8584	1819.8677	1673.3235	1993.7726	1180.709	912.4342	997.27533	2044.736	1964.2609	512.25183	2436.6746	730.00165
1347.5347	415.61444	695.31824	835.21844	432.82513	496.8248	2807.1318	610.05713	659.979	745.79962	881.87152	1411.4569	1266.5916	799.91339	541.63031	1372.5593	782.34222	375.92523	764.18817	879.6311	746.03644	163.07686	1423.4966	342.83221	285.52814	943.64282	253.47713	586.19757	578.32465	1627.4896	804.52771	799.89478	561.9425	2106.2078	831.2677	1109.7666	2158.0513	1407.7372	1156.1357	1083.4928	1410.6162	666.05023	1480.9714	1386.5348	1150.016	935.59583	570.56219	1718.8807	2221.5955	1374.7797	2032.4248	605.18988	568.85693	995.02277	328.38666	607.1759	1149.0469	2517.573	1251.7209	469.31418	994.67798	1057.5046	1132.7483	921.53375	742.35834	362.79657	327.10403	999.16614	803.99304	1132.8406	764.01105	1233.1769	554.72742	1083.9265	573.82123	1130.5204	1155.8503	769.48065	409.68234	603.11292	755.06708	697.5163	369.34863	757.72888	1385.2706	1397.9856	461.91669	512.42053	1901.4594	1199.6788	1944.3069	1537.8198	1410.0015	778.70764	1567.3738	1851.5139	412.66727	3379.3921	629.2359	2655.0996	1082.4965	1040.2769	905.52686	1271.8296	2873.2981	2029.4709	1376.9194	1580.4351	957.29669	449.65463	1256.226	1096.8384	479.35892	1641.2594	253.94795	972.50366	834.94116	1350.3971	1041.2838	1816.4839	1670.2456	1990.2502	1180.6014	910.25946	997.22516	2039.5704	1963.9044	511.69821	2431.0522	729.91785
1345.0911	415.41284	695.13989	835.00647	432.62137	496.75916	2806.7549	609.93231	660.95703	743.39703	881.2666	1409.8529	1266.3979	799.82324	541.55652	1372.2013	782.25061	375.30753	765.349	879.11163	745.97357	163.06032	1423.2031	342.24652	285.51541	943.45856	253.46713	585.70526	578.22076	1625.5322	804.45813	799.86279	562.41754	2103.9792	830.46112	1109.7446	2155.9524	1407.4348	1154.474	1083.454	1410.3977	665.95758	1480.8079	1386.2567	1149.8417	935.51721	570.48334	1714.559	2221.5308	1374.5031	2030.1115	605.10919	568.66827	994.96808	327.72388	607.09564	1146.228	2515.6423	1251.649	469.31366	994.50281	1057.4189	1132.6781	921.36859	742.13159	362.43015	327.04446	997.99329	803.57642	1132.3976	763.91492	1233.0305	554.69922	1083.7738	573.79712	1129.0878	1155.6375	769.45239	409.66644	603.04108	754.90875	695.35864	369.32422	757.63879	1385.0538	1397.4408	461.80264	512.12518	1901.2688	1199.4209	1944.1117	1537.6296	1409.8921	778.58942	1567.1274	1851.1042	412.66714	3379.0369	628.08124	2652.6501	1082.3958	1039.4327	904.06702	1271.635	2872.7815	2027.3757	1376.2317	1579.1799	957.00806	448.98694	1256.0192	1096.8237	478.50449	1641.0026	253.89278	972.28357	834.927	1347.0731	1041.0262	1813.4513	1670.105	1990.089	1180.4889	910.15985	997.1734	2039.3336	1963.5269	511.10358	2426.1001	729.84692
1342.4219	415.19479	691.36798	834.78082	432.40158	495.37195	2798.6511	607.31696	662.04358	740.74603	880.68445	1408.0808	1262.2936	797.93048	540.03217	1364.6237	780.29187	374.63086	766.6322	878.61218	744.63074	162.70924	1422.923	341.61279	285.25461	943.28369	253.26212	585.23395	576.02826	1623.6261	803.00201	799.18549	562.94366	2101.5527	829.6839	1109.2942	2153.6611	1401.0392	1152.8185	1082.6454	1410.1653	665.85925	1480.6473	1380.3917	1146.2042	933.84503	570.39966	1710.2526	2220.1838	1368.6627	2027.6038	603.40924	568.46545	994.91052	327.06799	605.41187	1143.1102	2513.5349	1251.574	469.3132	990.80042	1055.6439	1131.2383	917.86365	737.31024	362.07285	325.77383	996.70947	803.12823	1131.9785	761.86218	1229.9789	554.10126	1080.5444	573.29102	1127.5085	1151.1538	768.87744	409.33875	601.53076	751.57642	693.23181	368.80637	755.75232	1384.8477	1396.858	459.38684	511.80801	1897.2727	1193.9373	1939.9221	1533.6992	1409.778	776.05322	1561.9974	1842.521	412.66705	3371.6067	626.82422	2650.2661	1080.2762	1038.6027	902.64032	1271.4513	2861.915	2025.0884	1375.5692	1577.9635	950.88385	448.33783	1251.688	1096.5305	477.67337	1635.4664	252.71146	967.6358	834.63715	1343.8049	1035.5564	1810.0934	1667.0985	1986.627	1180.3829	908.0838	997.12537	2034.2341	1963.1671	510.52921	2420.698	729.77228
1339.8026	414.98315	691.19287	834.56555	432.18881	495.30765	2798.2754	607.19647	663.13	738.11523	880.12433	1406.3198	1262.1027	797.84314	539.96259	1364.2717	780.20026	373.96454	767.90826	878.13208	744.56879	162.69313	1422.6554	340.99734	285.24277	943.11774	253.25281	584.78284	575.92657	1621.77	802.93494	799.15448	563.46777	2099.1797	828.935	1109.2737	2151.4138	1400.7424	1151.1693	1082.6083	1409.9438	665.76581	1480.4899	1380.12	1146.037	933.76819	570.32013	1705.9615	2220.1218	1368.392	2025.1637	603.33057	568.2699	994.85638	326.41901	605.33417	1140.0078	2511.4688	1251.5038	469.31281	990.62866	1055.5627	1131.1729	917.70062	737.08551	361.72446	325.71451	995.44641	802.69574	1131.5818	761.7663	1229.8386	554.07343	1080.3945	573.2677	1125.9431	1150.9464	768.8515	409.32382	601.461	751.42224	691.13544	368.78232	755.66547	1384.6514	1396.2992	459.2746	511.50262	1897.0883	1193.6818	1939.7283	1533.5198	1409.6711	775.93585	1561.762	1842.1252	412.66699	3371.2649	625.59546	2647.9458	1080.1782	1037.7865	901.24597	1271.2776	2861.4126	2022.8453	1374.9312	1576.7847	950.59888	447.70676	1251.4884	1096.5173	476.86493	1635.2094	252.65613	967.42041	834.62402	1340.5916	1035.3019	1806.7482	1666.9597	1986.4667	1180.2832	907.98859	997.08081	2033.9974	1962.8246	509.97437	2415.4043	729.70184
1337.2324	414.77771	687.4906	834.36023	431.98291	493.98962	2790.594	604.73834	664.21631	735.50452	879.63855	1404.5699	1258.0614	796.06024	538.50995	1356.8264	778.30872	373.30829	769.17712	877.71606	743.3078	162.36617	1422.425	340.39972	284.99734	942.97577	253.05928	584.39362	573.77905	1620.1418	801.52435	798.52509	563.98999	2096.8591	828.28473	1108.8475	2149.21	1394.6542	1149.6904	1081.8551	1409.7327	665.677	1480.3507	1374.3857	1142.5266	932.20642	570.24451	1702.1124	2218.8254	1362.6729	2022.7894	601.67041	568.08136	994.80536	325.84082	603.69867	1136.9208	2509.4429	1251.4382	469.3125	986.99805	1053.8657	1129.8118	914.35028	732.31976	361.41846	324.49222	994.20343	802.27838	1131.2434	759.78821	1226.8962	553.48425	1077.3198	572.77631	1124.3914	1146.5713	768.31561	409.01288	599.98969	748.1712	689.27466	368.28815	753.8938	1384.483	1395.7633	456.89911	511.20856	1893.2067	1188.2631	1935.7692	1529.7727	1409.5715	773.53992	1556.8239	1833.7993	412.66693	3364.2971	624.39423	2645.9111	1078.1104	1037.0637	900.01855	1271.1296	2850.8193	2020.6456	1374.3772	1575.7554	944.56268	447.15402	1247.2893	1096.2472	476.15649	1629.9484	251.51357	963.00604	834.36023	1337.7465	1030.0675	1803.4153	1664.1313	1983.1926	1180.1985	906.05151	997.04358	2029.1554	1962.5303	509.49142	2410.217	729.63544
1334.9606	414.59802	687.32227	834.18365	431.80325	493.93036	2790.2473	604.62872	665.19385	733.17206	879.1178	1403.0045	1257.8772	795.98059	538.44537	1356.4875	778.22266	372.72607	770.31293	877.27039	743.25128	162.35159	1422.1798	339.87671	284.98654	942.82544	253.05074	583.97839	573.68158	1618.3767	801.46088	798.49707	564.45831	2094.8149	827.58661	1108.8287	2147.2629	1394.38	1148.0531	1081.8218	1409.5513	665.60089	1480.1989	1374.1257	1142.3689	932.13672	570.17969	1697.8492	2218.7673	1362.4132	2020.7078	601.59521	567.91748	994.76208	325.20465	603.62488	1134.1556	2507.6538	1251.3828	469.31216	986.83307	1053.79	1129.7516	914.19897	732.10181	361.08633	324.43677	993.1015	801.91541	1130.8861	759.69836	1226.7642	553.4574	1077.1814	572.75415	1123.0062	1146.3732	768.29218	408.99908	599.92316	748.02399	687.23456	368.26587	753.81482	1384.3044	1395.3	456.79092	510.95331	1893.0316	1188.0154	1935.5909	1529.6061	1409.4874	773.43207	1556.6025	1833.4241	412.66687	3363.9868	623.33624	2643.7068	1078.0167	1036.2732	898.68347	1270.9738	2850.3398	2018.7025	1373.7826	1574.6445	944.28729	446.55569	1247.1002	1096.2355	475.38925	1629.7103	251.46152	962.80762	834.34875	1334.6345	1029.8309	1800.4261	1664.0044	1983.0452	1180.1095	905.96558	997.005	2028.9365	1962.2179	508.9718	2405.6382	729.57892
1332.4805	414.40387	683.88391	833.99591	431.60968	492.70996	2783.0776	602.38049	666.27991	730.599	878.61664	1401.2753	1254.1104	794.34576	537.14117	1349.5651	776.43884	372.08807	771.56836	876.84198	742.08667	162.05238	1421.9457	339.31131	284.76932	942.6828	252.87885	583.58099	571.69189	1616.6578	800.17047	797.92261	564.97687	2092.5906	826.914	1108.4492	2145.1384	1388.7307	1146.422	1081.1399	1409.3586	665.52032	1480.0498	1368.8237	1139.1713	930.70312	570.11096	1693.6006	2217.5898	1357.116	2018.4531	600.06226	567.74152	994.71661	324.57513	602.12402	1131.0975	2505.7019	1251.3251	469.31189	983.46484	1052.2607	1128.5408	911.07556	727.63995	360.76248	323.28906	991.89471	801.52533	1130.5481	757.8374	1224.0865	552.90784	1074.328	572.30334	1121.4795	1142.3372	767.82306	408.72128	598.56848	745.02545	685.22357	367.80606	752.19574	1384.1344	1394.8053	454.5802	510.67957	1889.4696	1182.9442	1931.9082	1526.2402	1409.3998	771.2041	1552.1176	1825.7953	412.66681	3357.6296	622.18549	2641.561	1076.1095	1035.4957	897.37872	1270.8264	2840.5779	2016.5826	1373.21	1573.568	938.65466	445.97403	1243.2551	1096.0022	474.64294	1624.7853	250.38211	958.72192	834.11615	1331.575	1024.9449	1797.1161	1661.3857	1979.9971	1180.0259	904.20856	996.96918	2024.408	1961.9203	508.46991	2400.6465	729.51953
1330.0469	414.21542	683.71832	833.81689	431.4223	492.65186	2782.738	602.27399	667.36584	728.04553	878.13446	1399.5569	1253.9287	794.26825	537.07916	1349.2314	776.35333	371.45932	772.81671	876.43005	742.03168	162.03831	1421.7222	338.7623	284.75906	942.54749	252.8707	583.20068	571.59613	1614.9841	800.10864	797.89563	565.49353	2090.4155	826.26587	1108.4312	2143.0549	1388.4615	1144.797	1081.1078	1409.175	665.44373	1479.9036	1368.5688	1139.0183	930.63562	570.04572	1689.3658	2217.5337	1356.861	2016.2594	599.98853	567.5719	994.67377	323.95221	602.05206	1128.0546	2503.7883	1251.2712	469.31165	983.30261	1052.1879	1128.4834	910.92645	727.42438	360.44669	323.23413	990.70618	801.14886	1130.2284	757.74823	1223.9585	552.88129	1074.192	572.28174	1119.9658	1142.1432	767.80096	408.7081	598.50342	744.88141	683.24133	367.78412	752.11902	1383.9727	1394.3308	454.4736	510.41599	1889.2987	1182.6992	1931.7339	1526.0802	1409.3179	771.09869	1551.9033	1825.4297	412.66675	3357.3289	621.06049	2639.4729	1076.0179	1034.7312	896.10352	1270.6873	2840.1089	2014.5038	1372.6583	1572.5247	938.38281	445.40857	1243.0709	1095.9912	473.91696	1624.5518	250.33031	958.5274	834.10529	1328.5668	1024.7115	1793.8176	1661.262	1979.8528	1179.947	904.12555	996.93604	2024.1932	1961.6368	507.98508	2395.7549	729.4635
1327.8943	414.05042	680.25067	833.6626	431.25867	491.45166	2775.7031	600.08508	668.34308	725.76361	877.71564	1398.0193	1250.1185	792.67328	535.79962	1342.2433	774.57239	370.90091	773.93445	876.07257	740.89874	161.74945	1421.5293	338.28134	284.54843	942.4314	252.70354	582.87201	569.59338	1613.5142	798.82312	797.34222	565.95691	2088.4978	825.70221	1108.0614	2141.2131	1382.8959	1143.3396	1080.4495	1409.017	665.37799	1479.7742	1363.2411	1135.8439	929.24805	569.98962	1685.5662	2216.3674	1351.5302	2014.3341	598.44977	567.42426	994.63739	323.39697	600.55316	1125.3284	2502.0972	1251.2256	469.31143	979.90863	1050.6829	1127.3042	907.83746	722.89484	360.16904	322.09238	989.65106	800.82104	1129.9548	755.89404	1221.3025	552.32507	1071.3806	571.83167	1118.6143	1138.095	767.35004	408.43661	597.14667	741.87427	681.48083	367.33008	750.54382	1383.8335	1393.92	452.24026	510.18686	1885.7412	1177.5526	1928.1305	1522.7767	1409.2487	768.91931	1547.4614	1817.8201	412.66672	3351.1521	620.06891	2637.6396	1074.1052	1034.0537	894.97992	1270.5685	2830.3259	2012.666	1372.1787	1571.6125	932.68011	444.91266	1239.2374	1095.7694	473.28	1619.7074	249.25108	954.51068	833.88544	1325.9012	1019.8744	1790.8585	1658.7086	1976.8682	1179.88	902.4267	996.9082	2019.7423	1961.3929	507.56244	2391.4341	729.41577
1325.5461	413.87231	680.08752	833.4989	431.08252	491.39557	2775.3684	599.9837	669.42877	723.24695	877.2674	1396.3212	1249.9388	792.5993	535.74091	1341.9142	774.48804	370.28897	775.16956	875.69037	740.84528	161.73592	1421.3246	337.76199	284.53888	942.30884	252.69594	582.52216	569.49933	1611.9227	798.76337	797.31635	566.46997	2086.4131	825.09814	1108.0446	2139.2051	1382.6354	1141.7263	1080.4192	1408.8494	665.30853	1479.6331	1362.9912	1135.6967	929.1828	569.93036	1681.3575	2216.3135	1351.2798	2012.2511	598.37769	567.26599	994.59918	322.78635	600.48328	1122.3138	2500.2537	1251.1782	469.31125	979.74908	1050.6136	1127.2505	907.69232	722.68042	359.86801	322.03845	988.49542	800.4693	1129.667	755.80634	1221.1794	552.29883	1071.2489	571.81067	1117.1248	1137.9054	767.32977	408.42419	597.08325	741.73358	679.55188	367.30878	750.47089	1383.6863	1393.4819	452.13504	509.94153	1885.5753	1177.3091	1927.9595	1522.6251	1409.1768	768.81586	1547.256	1817.4657	412.66669	3350.8667	618.99121	2635.656	1074.0157	1033.3132	893.75903	1270.4436	2829.8684	2010.6626	1371.6649	1570.6295	932.41089	444.37659	1239.059	1095.7595	472.59103	1619.4764	249.19989	954.32294	833.87555	1322.988	1019.6469	1787.5817	1658.5878	1976.7264	1179.8097	902.34851	996.87946	2019.5303	1961.1345	507.10846	2386.7273	729.36566
1323.2419	413.69946	676.58154	833.34277	430.91205	490.20697	2768.3518	597.84186	670.51434	720.74951	876.83612	1394.6338	1246.0728	791.03473	534.48993	1334.8406	772.69244	369.68555	776.39771	875.32288	739.72687	161.45332	1421.129	337.25769	284.33585	942.1925	252.53423	582.18738	567.47925	1610.3729	797.48291	796.77625	566.98114	2084.3743	824.51617	1107.6859	2137.2356	1377.1119	1140.1191	1079.7814	1408.6897	665.24249	1479.4948	1357.6282	1132.5481	927.82111	569.87402	1677.1624	2215.1604	1345.9041	2010.2244	596.83075	567.1134	994.56329	322.18213	598.9856	1119.3143	2498.446	1251.1339	469.31107	976.32104	1049.1367	1126.108	904.61261	718.06396	359.57449	320.89218	987.35626	800.12982	1129.3947	753.94116	1218.5477	551.73401	1068.4584	571.36115	1115.6477	1133.8394	766.89978	408.16006	595.72314	738.71393	677.65051	366.85696	748.93079	1383.5463	1393.0619	449.87231	509.70529	1882.0209	1172.0657	1924.3773	1519.3937	1409.1095	766.65015	1542.863	1809.874	412.66666	3344.8374	617.93774	2633.7253	1072.0951	1032.585	892.56586	1270.3256	2820.053	2008.698	1371.17	1569.6769	926.61774	443.85541	1235.2368	1095.5509	471.92081	1614.631	248.10988	950.34662	833.66803	1320.1238	1014.8183	1784.3157	1656.059	1973.7571	1179.7435	900.69989	996.85284	2015.0823	1960.8883	506.66995	2382.115	729.31842
1320.981	413.53168	676.42047	833.19391	430.74707	490.15192	2768.0273	597.7431	671.59979	718.27118	876.4624	1392.957	1245.8949	790.96252	534.43311	1334.5154	772.60876	369.09039	777.61896	875.00482	739.67535	161.44034	1420.9608	336.76797	284.32666	942.09314	252.52692	581.89893	567.38647	1609.0143	797.42438	796.75153	567.49042	2082.3806	824.01123	1107.6697	2135.304	1376.856	1138.6781	1079.7521	1408.5376	665.17975	1479.3724	1357.3822	1132.4043	927.75854	569.82043	1673.3984	2215.1077	1345.6573	2008.2523	596.75983	566.96631	994.52948	321.64392	598.91705	1116.3296	2496.6738	1251.0924	469.31094	976.16364	1049.0695	1126.0564	904.46967	717.85126	359.31683	320.83884	986.23322	799.80225	1129.1626	753.85431	1218.4276	551.70801	1068.3291	571.34058	1114.183	1133.6531	766.88043	408.14807	595.66083	738.5755	675.96338	366.83603	748.8598	1383.4261	1392.6592	449.76828	509.47784	1881.8582	1171.8241	1924.212	1519.2469	1409.0468	766.55017	1542.6628	1809.5269	412.66663	3344.5596	616.9079	2632.0334	1072.0071	1031.9404	891.51605	1270.2252	2819.6033	2006.7714	1370.7407	1568.8457	926.35114	443.39923	1235.062	1095.5415	471.33383	1614.4067	248.05904	950.16248	833.65857	1317.5887	1014.594	1781.0607	1655.9424	1973.62	1179.6875	900.62408	996.83057	2014.8766	1960.6772	506.28854	2377.5955	729.27393
1318.9863	413.38538	665.41669	833.06647	430.60361	486.52335	2746.5994	591.35254	672.57654	716.05878	876.06262	1391.4579	1233.6775	786.27258	530.74921	1312.2653	766.93536	368.56241	778.71161	874.66479	736.32635	160.6086	1420.7822	336.34076	283.7446	941.98822	252.06024	581.59198	561.07501	1607.5435	793.51843	795.16956	567.94696	2080.6284	823.47021	1106.6296	2133.6011	1359.9265	1137.0829	1077.885	1408.4075	665.12628	1479.2391	1340.691	1122.877	923.72723	569.77478	1669.229	2211.6379	1328.8702	2006.5283	591.95728	566.83893	994.50098	321.05209	594.32178	1113.6576	2495.1118	1251.0577	469.31079	965.42615	1044.6896	1122.7494	894.94696	703.13904	359.03757	317.24649	985.23718	799.51843	1128.9183	747.98773	1210.4792	549.92072	1059.7736	569.96222	1112.8765	1121.0525	765.67249	407.37732	591.46088	729.22131	674.11511	365.44397	744.27179	1383.2991	1392.3125	442.63858	509.28116	1870.9515	1155.1256	1913.3423	1509.7224	1408.9941	759.98254	1529.4432	1786.3002	412.6666	3326.6538	616.00305	2630.2029	1066.0574	1031.236	890.37561	1270.1198	2789.2471	2005.073	1370.281	1567.9501	908.00415	442.90622	1223.3818	1094.9698	470.69901	1599.5275	244.60349	938.03265	833.07965	1314.8185	999.62634	1778.1412	1648.3146	1964.5953	1179.6289	895.78387	996.80762	2001.2422	1960.4536	505.87894	2373.6147	729.23627
1316.8076	413.22717	665.26312	832.93073	430.44888	486.47302	2746.3003	591.26544	673.66174	713.61755	875.67786	1389.8018	1233.5062	786.20844	530.7002	1311.9543	766.85468	367.98282	779.91943	874.33789	736.28027	160.59731	1420.6117	335.87848	283.73703	941.88867	252.05414	581.29828	560.98718	1606.1112	793.46509	795.14819	568.45251	2078.7207	822.94897	1106.616	2131.7422	1359.691	1135.4938	1077.8599	1408.269	665.06958	1479.1083	1340.4596	1122.7476	923.6723	569.72632	1665.0724	2211.5911	1328.6368	2004.6594	591.89081	566.70203	994.47095	320.46646	594.25873	1110.7019	2493.407	1251.0215	469.31067	965.27655	1044.6311	1122.7059	894.8136	702.9314	358.76526	317.19568	984.14398	799.21307	1128.6873	747.90454	1210.3715	549.89557	1059.6545	569.94336	1111.4355	1120.8783	765.65698	407.36716	591.40295	729.09204	672.29321	365.42453	744.20935	1383.1782	1391.9417	442.53882	509.07001	1870.8019	1154.8901	1913.1913	1509.5956	1408.9392	759.89136	1529.2645	1785.9822	412.66656	3326.4106	615.01813	2628.4214	1065.9751	1030.5432	889.26105	1270.0201	2788.8281	2003.219	1369.8381	1567.0822	907.74646	442.42688	1223.222	1094.9626	470.08145	1599.319	244.5542	937.86456	833.0722	1312.0947	999.41638	1774.907	1648.2091	1964.4698	1179.5736	895.71869	996.78632	2001.0514	1960.2406	505.48328	2369.2722	729.19659
1314.6698	413.07361	661.94397	832.80133	430.2991	485.39786	2739.9275	589.41632	674.74677	711.19495	875.30768	1388.1559	1229.795	784.84473	529.65979	1305.2275	765.11328	367.41083	781.12042	874.02356	735.3042	160.35918	1420.4489	335.42957	283.57718	941.79419	251.92508	581.01733	559.09216	1604.7166	792.3208	794.69751	568.95624	2076.855	822.44666	1106.3269	2129.9187	1354.6539	1133.9108	1077.3302	1408.1372	665.01569	1478.98	1335.468	1119.9796	922.51111	569.68024	1660.9285	2210.5889	1323.5991	2002.8411	590.45819	566.57001	994.44269	319.88696	592.90436	1107.7609	2491.7354	1250.9877	469.31058	962.04431	1043.385	1121.7886	891.95459	698.42395	358.49973	316.10223	983.06537	798.9184	1128.4688	746.11212	1208.0668	549.35193	1057.1084	569.53735	1110.0065	1117.1265	765.33234	407.15152	590.15698	726.30786	670.49738	365.00812	742.88391	1383.0631	1391.5862	440.37955	508.86667	1867.5873	1149.7777	1909.9795	1506.9031	1408.8879	757.95209	1525.4458	1779.157	412.66656	3321.2546	614.0553	2626.6873	1064.2042	1029.8619	888.17175	1269.926	2779.8083	2001.4008	1369.4115	1566.2411	902.16107	441.96085	1219.7938	1094.813	469.48065	1594.8687	243.48996	934.27319	832.91614	1309.4166	994.91095	1771.6831	1645.9664	1961.799	1179.5216	894.34186	996.7666	1996.9807	1960.0377	505.1011	2365.0168	729.15918
1312.7804	412.9393	661.78979	832.69	430.16846	485.34882	2739.6338	589.33264	675.72321	709.0307	874.98663	1386.6836	1229.6223	784.78296	529.61249	1304.9149	765.03296	366.90244	782.19556	873.75128	735.25952	160.34834	1420.3087	335.0368	283.57001	941.71332	251.91927	580.77496	559.00427	1603.493	792.26819	794.67706	569.40796	2075.2117	822.0105	1106.3138	2128.3083	1354.424	1132.4912	1077.3064	1408.0239	664.96948	1478.8665	1335.2368	1119.8527	922.45819	569.64075	1657.2097	2210.543	1323.3655	2001.2471	590.39191	566.45532	994.4187	319.37067	592.84192	1105.1266	2490.2593	1250.9591	469.31049	961.89423	1043.3282	1121.7472	891.82361	698.2135	358.26648	316.05191	982.10675	798.66217	1128.2822	746.02954	1207.9611	549.3266	1056.9921	569.51868	1108.7305	1116.9529	765.31781	407.14175	590.09943	726.17914	668.90332	364.98907	742.82397	1382.9644	1391.2789	440.27911	508.69022	1867.4391	1149.5391	1909.8319	1506.7806	1408.8447	757.86304	1525.2709	1778.8427	412.66653	3321.0217	613.20746	2625.167	1064.1223	1029.2588	887.21283	1269.8458	2779.3916	1999.7949	1369.0411	1565.5066	901.90082	441.55267	1219.636	1094.8064	468.9541	1594.6633	243.4408	934.1095	832.9093	1307.0455	994.70441	1768.7904	1645.8634	1961.676	1179.4774	894.27991	996.75006	1996.793	1959.8634	504.76843	2361.2612	729.12738
1310.7175	412.79416	658.47125	832.57166	430.02765	484.29028	2733.2888	587.53339	676.80804	706.64301	874.6424	1385.0573	1225.8992	783.45282	528.60541	1298.182	763.28809	366.34424	783.38385	873.45953	734.29749	160.11571	1420.1594	334.61212	283.41739	941.62775	251.79562	580.51648	557.11401	1602.1667	791.1405	794.23785	569.90814	2073.4233	821.5423	1106.0363	2126.551	1349.4546	1130.9194	1076.796	1407.9036	664.92059	1478.7427	1330.2673	1117.136	921.32037	569.59894	1653.0891	2209.562	1318.3416	1999.5203	588.96747	566.33215	994.39349	318.80261	591.50323	1102.2131	2488.6489	1250.9293	469.31039	958.66589	1042.1177	1120.8669	888.9903	693.67206	358.01334	314.96082	981.05432	798.38666	1128.0853	744.23773	1205.7013	548.78076	1054.4797	569.11755	1107.3235	1113.2257	765.01105	406.93402	588.86383	723.41388	667.1557	364.57718	741.5354	1382.8596	1390.9506	438.116	508.50092	1864.2617	1144.39	1906.6447	1504.173	1408.7996	755.93915	1521.5333	1772.1062	412.66653	3316.0166	612.28503	2623.5195	1062.3635	1028.5989	886.16986	1269.7612	2770.4404	1998.0426	1368.6437	1564.714	896.29114	441.11087	1216.2543	1094.6669	468.38379	1590.22	242.37262	930.57501	832.7627	1304.452	990.23358	1765.5856	1643.6421	1959.0233	1179.431	892.95166	996.73297	1992.7324	1959.6783	504.41049	2357.1663	729.09393
1308.6932	412.65326	658.31525	832.45874	429.89133	484.2413	2732.9946	587.45038	677.89276	704.2735	874.31122	1383.4412	1225.724	783.39148	528.55853	1297.8655	763.20697	365.79303	784.56549	873.17908	734.25305	160.10498	1420.017	334.19974	283.41031	941.54651	251.78989	580.26923	557.02521	1600.8752	791.08771	794.21765	570.40649	2071.6746	821.09119	1106.0234	2124.8274	1349.2245	1129.3536	1076.7726	1407.7888	664.87408	1478.6212	1330.0341	1117.0089	921.26788	569.55914	1648.9807	2209.5161	1318.1056	1997.8401	588.90057	566.21338	994.36981	318.24048	591.44049	1099.3141	2487.0698	1250.9014	469.31033	958.51416	1042.0613	1120.826	888.85895	693.45813	357.76651	314.91013	980.01508	798.12085	1127.8992	744.15448	1205.5957	548.75507	1054.3634	569.09875	1105.9279	1113.0509	764.99689	406.92438	588.80591	723.28412	665.43298	364.55811	741.47595	1382.7599	1390.6357	438.01425	508.31863	1864.1128	1144.1475	1906.4971	1504.0516	1408.7574	755.8501	1521.3588	1771.7908	412.6665	3315.7859	611.3833	2621.9163	1062.281	1027.95	885.15051	1269.6814	2770.0205	1996.3243	1368.2609	1563.9459	896.0271	440.6813	1216.0959	1094.6604	467.82895	1590.0138	242.32292	930.4115	832.75598	1301.9021	990.02625	1762.3907	1643.5393	1958.9005	1179.3875	892.89056	996.7171	1992.5441	1959.5022	504.06473	2353.1536	729.06238
1306.7068	412.51654	655.10364	832.35101	429.7594	483.23792	2726.9822	585.76538	678.97729	701.92218	874.02362	1381.8352	1222.1078	782.14276	527.61597	1291.3419	761.52289	365.24863	785.74054	872.93579	733.35089	159.88881	1419.894	333.79926	283.2695	941.47687	251.67542	580.05566	555.20013	1599.7412	790.01257	793.81055	570.90302	2069.9644	820.69891	1105.7657	2123.137	1344.504	1127.9495	1076.2993	1407.6796	664.8299	1478.5138	1325.2458	1114.4297	920.20728	569.52136	1645.2932	2208.5876	1313.2563	1996.2052	587.52985	566.09888	994.34747	317.7395	590.16022	1096.4294	2485.5217	1250.8754	469.31027	955.39307	1040.9241	1120.0096	886.15509	689.02783	357.5495	313.86154	978.98871	797.86438	1127.74	742.42908	1203.4523	548.22449	1051.9766	568.71527	1104.5436	1109.4677	764.71686	406.7309	587.6203	720.62622	663.90314	364.16577	740.2702	1382.6743	1390.3339	435.91653	508.1431	1861.074	1139.1262	1903.4872	1501.61	1408.718	754.03387	1517.8206	1765.3579	412.6665	3311.1104	610.50183	2620.509	1060.5905	1027.375	884.25244	1269.6133	2761.4241	1994.6392	1367.9281	1563.2744	890.57251	440.30472	1212.8687	1094.5348	467.34219	1585.7913	241.29013	927.06256	832.62354	1299.6429	985.75385	1759.2056	1641.4449	1956.3932	1179.3502	891.65765	996.7038	1988.6888	1959.3506	503.76343	2349.2214	729.03265
1304.9498	412.39679	654.95142	832.25824	429.64417	483.19135	2726.6941	585.68768	679.95331	699.8208	873.7157	1380.3981	1221.9362	782.08508	527.57196	1291.0326	761.44409	364.76419	786.79254	872.67548	733.30786	159.87854	1419.7634	333.44843	283.26297	941.40332	251.6701	579.82831	555.11371	1598.5131	789.96191	793.79126	571.34833	2068.4565	820.27844	1105.7538	2121.6426	1344.2849	1126.3949	1076.2776	1407.5854	664.79199	1478.3966	1325.0193	1114.3085	920.15686	569.48889	1641.2074	2208.5442	1313.0269	1994.7704	587.46509	565.99921	994.32843	317.18848	590.09985	1093.845	2484.1533	1250.8534	469.31021	955.24524	1040.871	1119.9718	886.02924	688.81702	357.31421	313.81256	978.07526	797.64099	1127.5723	742.34845	1203.3517	548.19928	1051.8657	568.6972	1103.307	1109.2983	764.70392	406.72189	587.56433	720.50061	662.22668	364.14752	740.2146	1382.5835	1390.0725	435.81699	507.99054	1860.9307	1138.8873	1903.3431	1501.496	1408.6848	753.94696	1517.6547	1765.0549	412.6665	3310.8948	609.72485	2618.9858	1060.5105	1026.7463	883.27649	1269.5416	2761.0181	1993.1495	1367.5714	1562.5507	890.31335	439.89749	1212.7167	1094.5289	466.81552	1585.5886	241.24176	926.90723	832.61755	1297.1735	985.55487	1756.347	1641.3447	1956.2732	1179.3114	891.60107	996.69006	1988.5039	1959.1898	503.43964	2345.748	729.00726
1303.0332	412.26758	651.82623	832.15973	429.52014	482.2204	2720.917	584.07434	681.03766	697.50336	873.41949	1378.811	1218.4062	780.88684	526.68121	1284.6782	759.78839	364.23221	787.95514	872.42529	732.44879	159.67433	1419.6388	333.06961	283.13156	941.33356	251.56291	579.61084	553.34137	1597.3171	788.92926	793.40753	571.84143	2066.8171	819.87329	1105.512	2120.0132	1339.7085	1124.8463	1075.8285	1407.4857	664.75189	1478.2816	1320.3777	1111.8403	919.15222	569.45453	1637.1334	2207.658	1308.3188	1993.218	586.13782	565.89233	994.30853	316.64322	588.86676	1090.9873	2482.6619	1250.8304	469.31015	952.21088	1039.7928	1119.2063	883.39728	684.47577	357.08478	312.78552	977.07202	797.40125	1127.4138	740.6557	1201.3024	547.68109	1049.5515	568.328	1101.9438	1105.8317	764.44501	406.53979	586.41913	717.92957	660.57422	363.76624	739.06097	1382.4972	1389.7937	433.77203	507.82715	1858.0039	1133.9686	1900.4595	1499.1875	1408.6501	752.20746	1514.2773	1758.8677	412.66647	3306.4277	608.88037	2617.5032	1058.8752	1026.1283	882.32269	1269.4739	2752.709	1991.5256	1367.2279	1561.8492	884.98358	439.50162	1209.6141	1094.4142	466.30313	1581.5211	240.22482	923.6676	832.49469	1294.7455	981.39099	1753.1801	1639.3405	1953.8693	1179.2748	890.42987	996.67731	1984.7931	1959.0367	503.12689	2341.9641	728.98065
1301.1523	412.14215	651.67664	832.06586	429.40012	482.17587	2720.6487	584.0011	682.12183	695.20355	873.1344	1377.234	1218.2368	780.83234	526.63971	1284.3738	759.71143	363.70651	789.11121	872.18475	732.40924	159.66499	1419.5198	332.70175	283.12549	941.26733	251.55797	579.40283	553.25671	1596.1527	788.88037	793.39008	572.33264	2065.2144	819.48297	1105.5007	2118.4153	1339.4983	1123.3035	1075.8082	1407.3906	664.71381	1478.1688	1320.1564	1111.724	919.1062	569.42188	1633.0709	2207.6162	1308.094	1991.7076	586.07458	565.78937	994.28979	316.1037	588.80835	1088.1438	2481.1995	1250.8091	469.31012	952.06573	1039.7424	1119.1709	883.27594	684.26666	356.86108	312.73792	976.08057	797.16992	1127.2638	740.57715	1201.2058	547.65619	1049.4452	568.31049	1100.5916	1105.6666	764.43317	406.53134	586.36469	717.80713	658.94537	363.74869	739.00861	1382.415	1389.5265	433.67398	507.66983	1857.8651	1133.7317	1900.3259	1499.0798	1408.6178	752.12689	1514.1184	1758.5746	412.66647	3306.2253	608.05487	2616.0605	1058.7974	1025.5204	881.39056	1269.4099	2752.3137	1989.9331	1366.8971	1561.1696	884.72754	439.11676	1209.4673	1094.4089	465.80466	1581.3318	240.17746	923.5191	832.48926	1292.3584	981.19885	1750.0226	1639.2477	1953.7578	1179.2402	890.37701	996.66553	1984.6206	1958.891	502.82483	2338.2566	728.95557
1299.4908	412.03253	648.66083	831.98517	429.29547	481.25891	2715.1072	582.49603	683.09747	693.14929	872.88745	1375.8235	1214.8181	779.71173	525.8089	1278.2346	758.11877	363.23883	790.14587	871.9765	731.59381	159.47295	1419.4174	332.3801	283.00467	941.21069	251.45908	579.22363	551.55054	1595.1317	787.89886	793.03015	572.77313	2063.803	819.14429	1105.2771	2117.0044	1335.1671	1121.9202	1075.3936	1407.3091	664.68121	1478.0691	1315.6973	1109.3881	918.15845	569.39398	1629.4249	2206.78	1303.563	1990.3844	584.80121	565.69995	994.27393	315.62311	587.63269	1085.597	2479.9087	1250.791	469.31009	949.14069	1038.7332	1118.4636	880.77319	680.04327	356.6647	311.75427	975.19824	796.96887	1127.136	738.95282	1199.2683	547.15393	1047.2546	567.95862	1099.384	1102.3438	764.19775	406.36237	585.2691	715.34326	657.50006	363.38684	737.93329	1382.3446	1389.2957	431.69647	507.53345	1855.0746	1128.9484	1897.5693	1496.9258	1408.5907	750.4646	1510.9316	1752.6846	412.66647	3302.0684	607.32837	2614.7961	1057.2302	1024.9824	880.57043	1269.3556	2744.3582	1988.5272	1366.6101	1560.5764	879.55969	438.77985	1206.5156	1094.3059	465.36798	1577.4187	239.19754	920.46082	832.37872	1290.2455	977.23376	1747.1891	1637.3336	1951.4579	1179.2111	889.29437	996.65564	1981.0541	1958.766	502.5621	2334.9856	728.93427
1297.6787	411.91425	648.51593	831.89954	429.18289	481.21524	2714.843	582.42474	684.18146	690.88397	872.62317	1374.2657	1214.6537	779.65857	525.76947	1277.9396	758.04248	362.72504	791.28918	871.75397	731.55511	159.46387	1419.3087	332.03287	282.99896	941.151	251.45439	579.03302	551.46863	1594.0265	787.85193	793.01312	573.2608	2062.269	818.78143	1105.2665	2115.4666	1334.9608	1120.3889	1075.3739	1407.2227	664.64679	1477.9604	1315.4833	1109.2766	918.11353	569.36444	1625.385	2206.7402	1303.3455	1988.9531	584.74011	565.60406	994.25732	315.09464	587.57642	1082.7811	2478.502	1250.7723	469.31006	949.00018	1038.6852	1118.4302	880.65375	679.83972	356.45184	311.70721	974.22876	796.75323	1127.0015	738.87506	1199.1759	547.12976	1047.1503	567.94177	1098.0529	1102.1844	764.18665	406.35437	585.21661	715.22516	655.91663	363.3696	737.88239	1382.2701	1389.0496	431.60138	507.38739	1854.9412	1128.7178	1897.438	1496.8235	1408.5624	750.38544	1510.7797	1752.403	412.66647	3301.8716	606.53888	2613.4282	1057.1552	1024.3943	879.6795	1269.2983	2743.9771	1986.9948	1366.3027	1559.9374	879.31091	438.41574	1206.3745	1094.3011	464.89572	1577.2319	239.15056	920.31525	832.37354	1287.9366	977.04443	1744.0498	1637.2426	1951.3484	1179.1804	889.24323	996.64545	1980.8839	1958.6334	502.27994	2331.4231	728.91193
1295.9004	411.79944	645.41028	831.81787	429.07391	480.29626	2709.2729	580.93256	685.26526	688.63593	872.3689	1372.7179	1211.1218	778.5451	524.93927	1271.611	756.42053	362.21704	792.42609	871.53998	730.74304	159.27415	1419.205	331.69568	282.87973	941.0943	251.35652	578.85071	549.71539	1592.9503	786.85461	792.65839	573.7467	2060.7688	818.43182	1105.0446	2113.9583	1330.6119	1118.8635	1074.9664	1407.1403	664.61407	1477.8539	1310.9095	1106.9121	917.17474	569.33636	1621.3563	2205.896	1298.6906	1987.5604	583.43549	565.51166	994.24164	314.57172	586.3786	1079.9792	2477.1228	1250.7549	469.31003	945.99084	1037.6731	1117.729	878.13049	675.45929	356.24426	310.70926	973.26996	796.5451	1126.8743	737.22424	1197.2164	546.61053	1044.9506	567.58337	1096.7324	1098.783	763.9566	406.18622	584.09698	712.70343	654.35583	363.00537	736.81708	1382.1992	1388.8137	429.56125	507.24677	1852.0978	1123.7582	1894.6754	1494.6699	1408.536	748.72003	1507.5623	1746.4097	412.66647	3297.7593	605.76715	2612.0969	1055.5511	1023.816	878.80872	1269.2444	2735.8408	1985.4918	1366.0066	1559.3181	873.96655	438.06174	1203.3728	1094.2017	464.43625	1573.2885	238.15102	917.2514	832.26746	1285.6665	973.04175	1740.9197	1635.3254	1949.0417	1179.1516	888.17853	996.63599	1977.2926	1958.5073	502.00739	2327.9321	728.89087
1294.1554	411.68802	645.26581	831.73999	428.96844	480.25296	2709.0181	580.86279	686.349	686.40509	872.1485	1371.1797	1210.9572	778.49298	524.90149	1271.3163	756.3432	361.71469	793.55664	871.35461	730.70618	159.26558	1419.1156	331.36823	282.87436	941.04578	251.3521	578.69354	549.63397	1592.0065	786.80865	792.6424	574.23077	2059.3018	818.1283	1105.0345	2112.479	1330.4067	1117.4957	1074.9475	1407.0616	664.58301	1477.7596	1310.6973	1106.8035	917.13226	569.30969	1617.7402	2205.8574	1298.4744	1986.2052	583.375	565.42255	994.22693	314.10587	586.3233	1077.1912	2475.7703	1250.7385	469.31	945.85089	1037.627	1117.6973	878.01105	675.25439	356.06201	310.6618	972.32147	796.34424	1126.7659	737.14563	1197.1265	546.5863	1044.8467	567.56683	1095.4222	1098.6254	763.94629	406.17859	584.04517	712.58661	652.97064	362.98816	736.76727	1382.1384	1388.5875	429.46616	507.11133	1851.9664	1123.5262	1894.5493	1494.5718	1408.5114	748.64398	1507.4147	1746.1332	412.66644	3297.5674	605.01263	2610.9297	1055.4768	1023.3041	878.04236	1269.1984	2735.4641	1984.0181	1365.7496	1558.7775	873.7171	437.75177	1203.2344	1094.1973	464.0336	1573.1075	238.10329	917.10706	832.26257	1283.6569	972.85211	1737.7986	1635.2379	1948.9363	1179.1272	888.12909	996.62811	1977.1281	1958.399	501.7702	2324.5112	728.87103
1292.6133	411.59058	642.26056	831.67303	428.87643	479.3519	2703.554	579.41681	687.32422	684.41211	871.91205	1369.8037	1207.5276	777.41138	524.12378	1265.1855	754.72467	361.2674	794.5686	871.15601	729.91754	159.08298	1419.0204	331.08173	282.76422	940.99445	251.26135	578.52588	547.94128	1590.983	785.85742	792.30176	574.66486	2058.0098	817.80243	1104.8282	2111.1724	1326.1338	1115.9812	1074.5564	1406.9943	664.55634	1477.6567	1306.2902	1104.5576	916.22589	569.2868	1613.7325	2205.0579	1293.9813	1985.0173	582.11945	565.34509	994.21442	313.59323	585.17737	1074.6938	2474.5762	1250.7247	469.30997	942.94183	1036.6755	1117.0463	875.52063	670.98273	355.86414	309.6701	971.47656	796.16962	1126.6512	735.50214	1195.2671	546.08179	1042.6851	567.22406	1094.2522	1095.355	763.73596	406.02182	582.97058	710.16254	651.45172	362.62936	735.73578	1382.0739	1388.392	427.48804	506.99384	1849.2465	1118.6914	1891.8481	1492.5535	1408.4905	747.01617	1504.3671	1740.4083	412.66644	3293.5918	604.34833	2609.6648	1053.9351	1022.7439	877.20862	1269.1499	2727.6494	1982.7164	1365.4738	1558.194	868.52185	437.41614	1200.3687	1094.1074	463.59735	1569.2283	237.10416	914.10394	832.16327	1281.4583	968.89606	1734.9973	1633.3644	1946.6791	1179.1014	887.10638	996.61993	1973.5985	1958.2839	501.51495	2321.4919	728.85413
1290.9294	411.48526	642.12061	831.60175	428.77725	479.31058	2703.2983	579.35077	688.40765	682.21332	871.68457	1368.2837	1207.3677	777.36194	524.08789	1264.8999	754.65002	360.77536	795.68713	870.96503	729.8808	159.07448	1418.9296	330.77194	282.75916	940.94568	251.25717	578.36554	547.86249	1589.9865	785.81329	792.28595	575.14557	2056.6035	817.4884	1104.8188	2109.7463	1325.9377	1114.4724	1074.5386	1406.9226	664.52814	1477.5558	1306.0852	1104.4536	916.18372	569.26257	1609.7358	2205.0208	1293.7722	1983.7305	582.0611	565.2619	994.20129	313.086	585.12421	1071.9319	2473.2732	1250.7103	469.30994	942.80634	1036.6316	1117.0164	875.40619	670.78326	355.6712	309.62442	970.54688	795.98187	1126.543	735.42645	1195.181	546.05823	1042.5858	567.20813	1092.9615	1095.2029	763.72632	406.01462	582.92065	710.0498	649.95447	362.61288	735.68866	1382.0125	1388.183	427.39584	506.86774	1849.1201	1118.4657	1891.7219	1492.4603	1408.4689	746.94012	1504.2261	1740.1427	412.66644	3293.4102	603.62555	2608.4336	1053.8633	1022.193	876.3938	1269.1041	2727.2864	1981.296	1365.2081	1557.6283	868.27954	437.08984	1200.2357	1094.1034	463.17291	1569.0466	237.05807	913.96625	832.15881	1279.2968	968.71417	1731.8931	1633.2769	1946.5736	1179.0773	887.05975	996.61237	1973.4332	1958.1743	501.26837	2318.2	728.83636
1289.2771	411.38303	639.18549	831.53381	428.68124	478.46063	2698.1165	578.00293	689.49103	680.03137	871.4657	1366.7732	1204.0065	776.35132	523.35278	1258.9053	753.09607	360.28857	796.79944	870.78143	729.1405	158.9046	1418.8429	330.47113	282.65646	940.89948	251.17229	578.21222	546.21313	1589.016	784.89771	791.96985	575.62451	2055.2283	817.18579	1104.6254	2108.3479	1321.8989	1112.9694	1074.1776	1406.8542	664.50128	1477.4568	1301.7993	1102.3007	915.33789	569.23956	1605.75	2204.2566	1289.3954	1982.4783	580.84161	565.18176	994.1889	312.58405	584.01788	1069.1835	2471.9956	1250.6969	469.30994	939.96796	1035.729	1116.4064	873.0415	666.57855	355.48306	308.67627	969.62671	795.80066	1126.4404	733.85211	1193.4004	545.56335	1040.5424	566.87732	1091.6812	1092.0294	763.53229	405.86713	581.87988	707.698	648.47864	362.27283	734.72791	1381.954	1387.9827	425.45996	506.74634	1846.494	1113.7083	1889.1688	1490.5516	1408.4486	745.40198	1501.313	1734.6238	412.66644	3289.7136	602.91895	2607.2356	1052.3674	1021.6513	875.59747	1269.0608	2719.7112	1979.9032	1364.9521	1557.0803	863.18207	436.77261	1197.4747	1094.0216	462.75995	1565.3573	236.09714	911.13464	832.06946	1277.1714	964.95251	1728.7976	1631.5061	1944.4382	1179.0546	886.11511	996.60529	1970.0796	1958.0699	501.03021	2314.9741	728.81964
1287.8159	411.29352	639.04785	831.47528	428.59741	478.42102	2697.8691	577.94049	690.46588	678.08154	871.27557	1365.4218	1203.8486	776.30444	523.31891	1258.624	753.02295	359.85474	797.79529	870.62219	729.10535	158.89656	1418.7681	330.20764	282.65176	940.8598	251.1684	578.07977	546.13586	1588.1638	784.85504	791.9549	576.05408	2054.0161	816.92273	1104.6166	2107.1118	1321.7104	1111.6215	1074.161	1406.7955	664.47827	1477.3693	1301.5988	1102.2007	915.29785	569.21979	1602.1719	2204.2212	1289.1904	1981.3796	580.78461	565.112	994.17841	312.13672	583.96631	1066.7213	2470.8669	1250.6855	469.30991	939.8349	1035.6874	1116.3783	872.93091	666.38055	355.31769	308.63177	968.80627	795.64288	1126.3529	733.7782	1193.3176	545.5401	1040.447	566.86194	1090.5371	1091.8811	763.52344	405.86032	581.83124	707.58807	647.16797	362.25693	734.68341	1381.9037	1387.8092	425.36908	506.64084	1846.3716	1113.4844	1889.0471	1490.4635	1408.4314	745.32867	1501.1779	1734.3667	412.66644	3289.5425	602.29626	2606.1838	1052.2975	1021.1713	874.89587	1269.0238	2719.3572	1978.6721	1364.7296	1556.6012	862.94244	436.49448	1197.3461	1094.0179	462.39761	1565.1809	236.05191	911.00269	832.06537	1275.2886	964.77643	1726.0189	1631.4218	1944.3364	1179.0352	886.07153	996.59943	1969.9193	1957.9801	500.82263	2312.125	728.80536
1286.2217	411.19693	636.15887	831.41315	428.50717	477.59329	2692.8474	576.64166	691.54901	675.93109	871.07208	1363.9291	1200.5298	775.32843	522.61633	1252.7177	751.48547	359.3775	798.89581	870.45178	728.39447	158.73471	1418.6886	329.9231	282.55487	940.81793	251.08803	577.93884	544.51581	1587.241	783.96558	791.65442	576.52966	2052.6978	816.64069	1104.433	2105.7642	1317.7699	1110.1292	1073.8162	1406.7332	664.45398	1477.2737	1297.3966	1100.1171	914.48981	569.19885	1598.2063	2203.4834	1284.8923	1980.1907	579.59027	565.03717	994.16736	311.64468	582.88867	1063.9987	2469.6362	1250.6737	469.30991	937.0437	1034.822	1115.8	870.61444	662.21283	355.13834	307.69717	967.90332	795.47357	1126.2606	732.22382	1191.5958	545.05121	1038.453	566.53979	1089.2756	1088.7756	763.34204	405.71997	580.81445	705.28711	645.73175	361.92435	733.75836	1381.8505	1387.6243	423.46021	506.52783	1843.8135	1108.7704	1886.5801	1488.6385	1408.4136	743.84283	1498.3657	1728.998	412.66644	3285.988	601.61938	2605.0457	1050.834	1020.6466	874.13342	1268.985	2711.9514	1977.3297	1364.4912	1556.0847	857.9043	436.19373	1194.6617	1093.9424	462.00552	1561.5964	235.09972	908.24603	831.98193	1273.2303	961.08661	1722.9398	1629.7104	1942.2716	1179.0149	885.16852	996.59332	1966.6635	1957.8849	500.59961	2309.0208	728.79034
1284.6572	411.10315	636.02344	831.35382	428.4198	477.55472	2692.6101	576.58154	692.63196	673.797	870.87628	1362.4459	1200.3739	775.2832	522.58398	1252.4406	751.41321	358.90515	799.99017	870.28802	728.36102	158.72714	1418.6127	329.64676	282.55045	940.7782	251.08435	577.80408	544.43994	1586.3424	783.92419	791.64038	577.00348	2051.4089	816.36896	1104.4246	2104.4421	1317.5861	1108.6426	1073.8003	1406.6738	664.43085	1477.1801	1297.2	1100.0204	914.4519	569.17896	1594.2515	2203.4492	1284.691	1979.0338	579.53442	564.96503	994.15698	311.15781	582.8385	1061.2896	2468.4294	1250.6626	469.30988	936.9129	1034.782	1115.7736	870.50616	662.01654	354.96347	307.65335	967.00916	795.31012	1126.1733	732.15082	1191.516	545.0282	1038.3601	566.52478	1088.024	1088.6305	763.3338	405.71353	580.76697	705.17957	644.31604	361.90881	733.71552	1381.7998	1387.4469	423.37057	506.41901	1843.6943	1108.5483	1886.4636	1488.5544	1408.397	743.77277	1498.2354	1728.748	412.66644	3285.8235	600.9577	2603.9377	1050.7656	1020.1306	873.38824	1268.9484	2711.6057	1976.0134	1364.2616	1555.5842	857.66742	435.90134	1194.5367	1093.939	461.62405	1561.4268	235.05493	908.11768	831.97815	1271.2068	960.91406	1719.8694	1629.6298	1942.1742	1178.9957	885.12689	996.58765	1966.5095	1957.7943	500.38416	2305.9788	728.77625
1283.1221	411.01215	632.95129	831.2973	428.33524	476.6748	2687.2454	575.21844	693.71484	671.6792	870.70618	1360.9719	1196.8313	774.25623	521.86292	1246.1521	749.74719	358.43756	801.07837	870.14581	727.60986	158.55777	1418.5472	329.37842	282.45245	940.74408	251.00278	577.68762	542.7215	1585.553	782.99316	791.32678	577.47559	2050.1482	816.13257	1104.2378	2103.1458	1313.3877	1107.3093	1073.4423	1406.6172	664.40887	1477.097	1292.7522	1097.8491	913.60358	569.16003	1590.7007	2202.6829	1280.1332	1977.9082	578.27203	564.89551	994.14722	310.72382	581.70679	1058.5938	2467.2463	1250.6523	469.30988	933.948	1033.8903	1115.1857	868.02594	657.54706	354.80966	306.6452	966.12347	795.1524	1126.0986	730.47076	1189.7235	544.50592	1036.2354	566.18665	1086.7821	1085.3513	763.1524	405.57022	579.69543	702.75037	643.05841	361.55347	732.74548	1381.7562	1387.2769	421.33627	506.31421	1841.0078	1103.495	1883.8375	1486.6803	1408.3815	742.19165	1495.3137	1723.1191	412.66644	3282.1028	600.31085	2602.9651	1049.2206	1019.6732	872.73151	1268.917	2703.7942	1974.7225	1364.0618	1555.1465	852.28314	435.64484	1191.7239	1093.8646	461.28918	1557.5858	234.02124	905.18842	831.89386	1269.4133	956.95728	1716.8075	1627.8075	1939.9742	1178.9795	884.18848	996.58289	1963.0242	1957.7162	500.19629	2302.998	728.76288
1281.7659	410.93259	632.81824	831.24872	428.26154	476.63675	2687.0103	575.15973	694.68927	669.78754	870.52466	1359.6536	1196.6777	774.21198	521.83203	1245.8796	749.67468	358.02081	802.05237	869.99426	727.57709	158.55038	1418.4779	329.14377	282.44827	940.70819	250.9993	577.56415	542.64716	1584.7002	782.95306	791.31311	577.89886	2049.0383	815.88	1104.2299	2102.001	1313.2059	1105.8339	1073.4269	1406.5686	664.39008	1477.0068	1292.5598	1097.7557	913.56659	569.14386	1586.7665	2202.6499	1279.936	1976.922	578.21747	564.83508	994.13892	310.24692	581.65802	1056.1794	2466.2021	1250.6436	469.30984	933.8197	1033.8521	1115.1606	867.9184	657.35297	354.64328	306.60138	965.33368	795.01538	1126.0205	730.39764	1189.6465	544.48328	1036.1433	566.17206	1085.673	1085.2096	763.14471	405.56409	579.64911	702.64539	641.68219	361.53806	732.70374	1381.7103	1387.1299	421.24811	506.22333	1840.892	1103.2756	1883.7225	1486.6001	1408.3684	742.12244	1495.1882	1722.8765	412.66644	3281.9426	599.74158	2601.9148	1049.1538	1019.174	872.01929	1268.8842	2703.457	1973.5829	1363.8484	1554.676	852.04956	435.36826	1191.6027	1093.8615	460.92773	1557.4172	233.97621	905.06171	831.89026	1267.4561	956.78558	1714.0592	1627.7277	1939.8778	1178.9625	884.14819	996.57806	1962.8713	1957.6338	499.99509	2300.3684	728.75159
1280.2866	410.84677	629.99664	831.19714	428.18225	475.86316	2682.2581	573.9751	695.77185	667.70148	870.35004	1358.1978	1193.4128	773.31738	521.19061	1240.0975	748.18451	357.56223	803.12866	869.84857	726.91815	158.40311	1418.4117	328.89047	282.36227	940.67419	250.92747	577.44611	541.07239	1583.8698	782.11005	791.04108	578.36755	2047.8322	815.63666	1104.0651	2100.7532	1309.5074	1104.3639	1073.1187	1406.5172	664.37018	1476.9182	1288.4917	1095.7976	912.82672	569.12677	1582.8428	2201.9607	1275.7603	1975.8553	577.06427	564.77039	994.13025	309.77502	580.63025	1053.5099	2465.064	1250.6345	469.30984	931.09918	1033.056	1114.6422	865.72382	653.21649	354.48105	305.70334	964.46405	794.86835	1125.9465	728.89832	1188.0316	544.00159	1034.2714	565.86505	1084.4501	1082.2168	762.98718	405.43719	578.67285	700.42871	640.32562	361.22418	731.86139	1381.6666	1386.9734	419.37598	506.12607	1838.4521	1098.6003	1881.4036	1484.9321	1408.3547	740.72675	1492.5608	1717.772	412.66644	3278.7166	599.12299	2600.8923	1047.7439	1018.683	871.32324	1268.8531	2696.335	1972.3406	1363.6429	1554.2201	847.08191	435.09933	1189.0533	1093.7976	460.57605	1554.0054	233.05009	902.48743	831.81946	1265.5317	953.27948	1711.0138	1626.1177	1937.9337	1178.9467	883.3399	996.57355	1959.7781	1957.5554	499.80072	2297.5044	728.73975
1278.8352	410.76346	629.86243	831.14801	428.10547	475.82715	2682.031	573.92035	696.85437	665.63129	870.18195	1356.7511	1193.2572	773.27594	521.16064	1239.8223	748.11438	357.10803	804.19885	869.7085	726.8869	158.39615	1418.3485	328.6445	282.35831	940.64191	250.92415	577.33319	540.99756	1583.0612	782.07025	791.0282	578.83447	2046.6525	815.40216	1104.0574	2099.5293	1309.335	1102.8995	1073.1045	1406.4681	664.35132	1476.8313	1288.2987	1095.7056	912.79175	569.11053	1578.9293	2201.9285	1275.5619	1974.8174	577.00958	564.70801	994.12207	309.30807	580.58173	1050.8535	2463.948	1250.6261	469.30984	930.96991	1033.0188	1114.6182	865.62128	653.0188	354.32285	305.66119	963.60223	794.72644	1125.8765	728.82788	1187.9557	543.97858	1034.1841	565.85059	1083.2366	1082.075	762.97998	405.43127	578.62665	700.32367	638.9884	361.20953	731.82245	1381.6251	1386.8232	419.2868	506.03238	1838.3369	1098.377	1881.2931	1484.8544	1408.342	740.66022	1492.4374	1717.531	412.66644	3278.5676	598.51819	2599.8975	1047.6771	1018.2003	870.64294	1268.8239	2695.9978	1971.1224	1363.4449	1553.7782	846.84497	434.83786	1188.9331	1093.7947	460.23383	1553.8422	233.00647	902.36755	831.81628	1263.6396	953.11542	1707.9767	1626.0409	1937.8409	1178.9316	883.30273	996.56934	1959.6301	1957.4806	499.61295	2294.6978	728.72852
1277.4108	410.68262	627.13361	831.10107	428.03116	475.06998	2677.3611	572.77362	697.93671	663.57697	870.03625	1355.3135	1190.0894	772.40802	520.55927	1234.2245	746.63141	356.65814	805.26306	869.58716	726.24561	158.254	1418.2942	328.40564	282.27872	940.61432	250.85747	577.2359	539.47797	1582.3519	781.26611	790.7663	579.29968	2045.4988	815.19861	1103.9039	2098.3291	1305.7079	1101.5865	1072.8088	1406.4214	664.33337	1476.7545	1284.3805	1093.8451	912.07562	569.09509	1575.4161	2201.2754	1271.5334	1973.8075	575.90015	564.64783	994.11438	308.89212	579.59863	1048.2103	2462.854	1250.6182	469.30984	928.34149	1032.2699	1114.1361	863.4599	648.98883	354.18393	304.771	962.74799	794.58954	1125.8169	727.33899	1186.4227	543.51093	1032.348	565.55701	1082.0325	1079.1982	762.83563	405.31284	577.68994	698.19342	637.80164	360.90097	731.00769	1381.5894	1386.6793	417.47287	505.94217	1836.0031	1093.8236	1879.0215	1483.2898	1408.3302	739.29346	1489.9478	1712.6552	412.66644	3275.4521	597.927	2599.0254	1046.3221	1017.7729	870.04425	1268.799	2689.1589	1969.9277	1363.2732	1553.3925	842.01984	434.60892	1186.4993	1093.7369	459.93393	1550.4805	232.08331	899.84875	831.74994	1261.9646	949.65747	1704.948	1624.4623	1935.9349	1178.9188	882.52704	996.56586	1956.585	1957.4165	499.44958	2291.9475	728.71802
1276.152	410.61191	627.00427	831.06073	427.96634	475.03452	2677.1377	572.72009	698.91071	661.7417	869.88	1354.0275	1189.9391	772.36749	520.53101	1233.959	746.56165	356.25687	806.2157	869.45715	726.21503	158.24724	1418.2362	328.19666	282.27499	940.58502	250.85435	577.13208	539.40594	1581.5829	781.22815	790.75378	579.71692	2044.4827	814.97998	1103.8967	2097.269	1305.5378	1100.1327	1072.7952	1406.3812	664.31805	1476.6707	1284.1949	1093.7573	912.0415	569.08185	1571.5221	2201.2446	1271.3427	1972.9221	575.84766	564.59552	994.10785	308.43439	579.55219	1045.8428	2461.8877	1250.6116	469.30981	928.21692	1032.2346	1114.1135	863.35846	648.79736	354.03314	304.72916	961.98566	794.47046	1125.7538	727.26898	1186.3505	543.48871	1032.262	565.54315	1080.9569	1079.0621	762.82892	405.30725	577.64563	698.09265	636.50024	360.88647	730.96967	1381.5515	1386.5548	417.38684	505.86389	1835.8928	1093.6074	1878.9128	1483.2162	1408.3202	739.22809	1489.8303	1712.4248	412.66644	3275.3066	597.40649	2598.0801	1046.2581	1017.3052	869.39288	1268.7727	2688.8354	1968.8727	1363.0887	1552.9761	841.79083	434.36102	1186.3843	1093.7343	459.60898	1550.3196	232.03986	899.73077	831.74689	1260.1322	949.49518	1702.2291	1624.3868	1935.8438	1178.9054	882.49091	996.56219	1956.4392	1957.3484	499.27374	2289.5203	728.70905
1274.7776	410.53549	624.24146	831.01782	427.89645	474.28986	2672.5979	571.60602	699.9928	659.71698	869.72968	1352.6068	1186.7201	771.52216	519.94226	1228.2848	745.07635	355.81482	807.26868	869.33215	725.59808	158.11172	1418.1809	327.97067	282.19821	940.55731	250.78978	577.0329	537.87109	1580.834	780.42615	790.5047	580.17883	2043.3767	814.76941	1103.7478	2096.1121	1301.963	1098.6844	1072.5107	1406.3385	664.30176	1476.5885	1280.2454	1091.9098	911.35675	569.06781	1567.6382	2200.5979	1267.2748	1971.9631	574.73077	564.53937	994.10101	307.98145	578.56866	1043.2244	2460.8337	1250.6046	469.30981	925.55853	1031.4988	1113.6459	861.21832	644.68427	353.88608	303.8414	961.14526	794.34241	1125.6942	725.78137	1184.8296	543.01312	1030.4521	565.24957	1079.7704	1076.1691	762.69116	405.19186	576.70526	695.95062	635.21747	360.58151	730.17871	1381.5155	1386.4219	415.54645	505.77991	1833.5579	1088.9618	1876.7119	1481.684	1408.3098	737.9043	1487.365	1707.5541	412.66644	3272.2871	596.84009	2597.1602	1044.8956	1016.8453	868.75629	1268.7478	2681.9651	1967.7213	1362.9111	1552.5725	836.88232	434.12003	1183.9545	1093.6799	459.29279	1547.042	231.11366	897.25452	831.68475	1258.3306	946.06586	1699.2158	1622.8558	1933.9955	1178.8928	881.74438	996.55884	1953.4731	1957.2834	499.10388	2286.8735	728.69958
1273.429	410.4613	624.11475	830.97687	427.82883	474.25537	2672.3831	571.55469	701.07477	657.7077	869.58502	1351.1951	1186.5723	771.48315	519.91565	1228.0243	745.00702	355.3768	808.31573	869.21198	725.56903	158.10538	1418.1282	327.75125	282.19476	940.53094	250.78687	576.93799	537.80072	1580.1049	780.38959	790.49304	580.6391	2042.2953	814.56647	1103.7411	2094.9775	1301.7974	1097.2416	1072.4978	1406.2979	664.28625	1476.5077	1280.0645	1091.8257	911.32452	569.05444	1563.7643	2200.5686	1267.0884	1971.0299	574.67969	564.48523	994.09454	307.53326	578.5238	1040.6188	2459.8003	1250.5981	469.30981	925.43665	1031.4655	1113.6249	861.1189	644.49493	353.74268	303.80005	960.31189	794.21887	1125.6378	725.71198	1184.7605	542.99127	1030.3682	565.23615	1078.593	1076.0367	762.685	405.18668	576.66229	695.85266	633.953	360.56735	730.14233	1381.4812	1386.2943	415.46198	505.69901	1833.4513	1088.748	1876.6079	1481.6146	1408.3	737.84174	1487.2531	1707.3319	412.66644	3272.1482	596.28644	2596.2646	1044.8334	1016.3931	868.13416	1268.7244	2681.6509	1966.5923	1362.74	1552.1814	836.65668	433.88571	1183.8438	1093.6775	458.98514	1546.8867	231.07039	897.13983	831.68195	1256.5592	945.90643	1696.2107	1622.7834	1933.9081	1178.881	881.71014	996.55573	1953.3326	1957.2216	498.93979	2284.28	728.69067
1272.2362	410.39636	621.37299	830.94165	427.76978	473.51773	2667.7849	570.46313	702.04846	655.91217	869.45935	1349.9319	1183.3674	770.65302	519.34888	1222.3873	743.51154	354.98587	809.25323	869.10773	724.94995	157.97052	1418.0826	327.55905	282.12177	940.50836	250.7253	576.85602	536.28082	1579.4645	779.60437	790.24567	581.05194	2041.3419	814.39001	1103.5988	2093.9746	1298.2493	1095.9476	1072.2217	1406.2629	664.27301	1476.4364	1276.1605	1090.0237	910.64111	569.04297	1560.2863	2199.9397	1263.061	1970.2112	573.57697	564.43817	994.08905	307.13379	577.55817	1038.2845	2458.887	1250.5927	469.30981	922.80096	1030.7546	1113.1783	858.98596	640.38354	353.61664	302.90964	959.56763	794.11133	1125.5896	724.21735	1183.2784	542.51746	1028.5718	564.948	1077.5409	1073.1827	762.55536	405.07605	575.73627	693.73999	632.83008	360.26395	729.36792	1381.4518	1386.184	413.6322	505.62872	1831.1587	1084.106	1874.3854	1480.1387	1408.2917	736.50537	1484.8547	1702.5563	412.66644	3269.1963	595.79852	2595.4788	1043.4896	1015.9923	867.58606	1268.7043	2674.8801	1965.5944	1362.5912	1551.8395	831.76471	433.6803	1181.4626	1093.6268	458.71518	1543.5583	230.13634	894.68774	831.62305	1254.9899	942.48383	1693.5128	1621.2356	1932.0403	1178.8708	880.98492	996.5531	1950.323	1957.1683	498.79681	2281.9895	728.68311
1270.9349	410.32626	621.24872	830.90417	427.70618	473.48395	2667.5806	570.41364	703.13025	653.93188	869.32489	1348.5369	1183.2219	770.6153	519.32379	1222.1317	743.4422	354.55518	810.28925	868.99622	724.92267	157.96461	1418.0342	327.35147	282.11856	940.4845	250.7226	576.76886	536.21204	1578.7711	779.56921	790.23486	581.50897	2040.3052	814.20087	1103.5925	2092.8811	1298.0867	1094.5151	1072.2092	1406.2258	664.25897	1476.3585	1275.9843	1089.9431	910.61115	569.03088	1556.4313	2199.9116	1262.8789	1969.3251	573.52722	564.38763	994.08331	306.69446	577.51477	1035.7034	2457.8911	1250.5869	469.30981	922.68164	1030.7231	1113.1588	858.88782	640.19617	353.47995	302.86847	958.74713	793.99585	1125.5389	724.14813	1183.2123	542.49591	1028.4894	564.93506	1076.3806	1073.0541	762.54968	405.0712	575.69458	693.64478	631.59955	360.25	729.33282	1381.4205	1386.0663	413.54916	505.55344	1831.0557	1083.8944	1874.287	1480.0735	1408.2832	736.44623	1484.7478	1702.342	412.66644	3269.0625	595.26813	2594.6282	1043.4291	1015.5542	866.99042	1268.6833	2674.575	1964.5062	1362.4318	1551.4711	831.54236	433.45816	1181.3558	1093.6248	458.42303	1543.4103	230.09296	894.57556	831.62042	1253.2743	942.32623	1690.5229	1621.167	1931.9575	1178.8602	880.95221	996.55035	1950.1892	1957.1119	498.64316	2279.4937	728.67517
1269.658	410.25824	618.69214	830.86847	427.64462	472.80917	2663.3726	569.427	704.21185	651.96667	869.19543	1347.1506	1180.2229	769.86316	518.81256	1216.8694	742.04926	354.12823	811.31946	868.88898	724.362	157.84358	1417.988	327.14987	282.05365	940.46185	250.66765	576.68549	534.79803	1578.0958	778.84772	790.01349	581.96436	2039.2915	814.01862	1103.4651	2091.8086	1294.8341	1093.0881	1071.9622	1406.1904	664.24561	1476.2821	1272.3597	1088.2944	909.99585	569.01935	1552.5863	2199.3379	1259.1334	1968.4629	572.50476	564.33893	994.07788	306.2597	576.62482	1033.1349	2456.915	1250.5815	469.30981	920.22644	1030.0795	1112.7596	856.92346	636.33197	353.34668	302.04269	957.93317	793.8844	1125.4908	722.75928	1181.8577	542.05225	1026.8424	564.66962	1075.2292	1070.4103	762.43561	404.97189	574.83838	691.68805	630.3866	359.9711	728.63348	1381.3907	1385.9534	411.83948	505.48093	1828.9429	1079.5331	1872.2599	1478.7415	1408.2751	735.22772	1482.5598	1697.9475	412.66644	3266.4011	594.74963	2593.8003	1042.1846	1015.1234	866.40826	1268.6635	2668.3093	1963.4392	1362.2782	1551.1139	826.95935	433.24219	1179.166	1093.5808	458.13879	1540.3555	229.22147	892.33319	831.56903	1251.5876	939.16919	1687.541	1619.7529	1930.2524	1178.8503	880.30292	996.54785	1947.4294	1957.0582	498.49475	2277.0481	728.66766
1268.4049	410.1922	618.56683	830.83441	427.58505	472.77676	2663.1711	569.37982	705.29333	650.01648	869.08301	1345.7731	1180.0758	769.82715	518.78778	1216.6113	741.98193	353.70499	812.34387	868.7959	724.33527	157.83783	1417.9481	326.95413	282.05054	940.44244	250.66499	576.61346	534.72882	1577.5027	778.81256	790.00293	582.41803	2038.3	813.86005	1103.459	2090.7566	1294.6777	1091.8082	1071.9504	1406.1567	664.23297	1476.2146	1272.1823	1088.2141	909.96661	569.00842	1549.1339	2199.3098	1258.95	1967.624	572.45477	564.29199	994.07281	305.87216	576.58142	1030.5792	2455.9578	1250.5765	469.30981	920.10614	1030.0483	1112.7404	856.82886	636.14209	353.22943	302.00284	957.12555	793.77686	1125.4498	722.6922	1181.7917	542.03046	1026.7632	564.65662	1074.0867	1070.281	762.43011	404.96707	574.79651	691.59235	629.30902	359.95767	728.60004	1381.3652	1385.8451	411.75562	505.41113	1828.8396	1079.3187	1872.163	1478.6769	1408.2677	735.16949	1482.4534	1697.733	412.66644	3266.2739	594.2428	2593.0732	1042.1237	1014.7415	865.89514	1268.6464	2668.0029	1962.3928	1362.1447	1550.8015	826.73438	433.05273	1179.0592	1093.5787	457.88922	1540.2091	229.17932	892.22552	831.56665	1250.0928	939.01715	1684.567	1619.6854	1930.1709	1178.8418	880.27197	996.54578	1947.2974	1957.012	498.36533	2274.6516	728.66058
1267.2979	410.13446	615.93414	830.80511	427.53311	472.09079	2658.947	568.38812	706.2666	648.27448	868.96307	1344.5409	1176.9773	769.0694	518.27747	1211.1866	740.54193	353.32718	813.2608	868.69672	723.77783	157.71851	1417.9059	326.78296	281.98657	940.42206	250.61067	576.53711	533.276	1576.8619	778.0799	789.78516	582.82489	2037.4272	813.69061	1103.3328	2089.8279	1291.3649	1090.3918	1071.7043	1406.1278	664.22211	1476.141	1268.4652	1086.5464	909.35834	568.99902	1545.3082	2198.7312	1255.1024	1966.889	571.40741	564.25122	994.06848	305.44632	575.67505	1028.2903	2455.1128	1250.5724	469.30981	917.58038	1029.4037	1112.3453	854.81934	632.1333	353.10263	301.1525	956.40417	793.68341	1125.4069	721.25952	1180.4227	541.57172	1025.0853	564.38635	1073.066	1067.5754	762.31885	404.86844	573.92175	689.59027	628.12988	359.67285	727.89764	1381.3383	1385.7517	409.99173	505.35059	1826.6877	1074.7957	1870.1344	1477.3468	1408.2615	733.9505	1480.2461	1693.2637	412.66644	3263.6047	593.79669	2592.2883	1040.8503	1014.3247	865.33875	1268.6287	2661.5972	1961.469	1362.0021	1550.4658	821.99432	432.84842	1176.8333	1093.5364	457.61987	1537.1344	228.27686	889.94684	831.51666	1248.4614	935.78278	1681.8973	1618.2682	1928.4633	1178.833	879.62506	996.54358	1944.522	1956.9633	498.22672	2272.5374	728.65454
1266.0906	410.0722	615.80902	830.77405	427.4772	472.05975	2658.7493	568.34357	707.34784	646.35352	868.8476	1343.1802	1176.8297	769.03534	518.25366	1210.9287	740.47607	352.91089	814.27399	868.60132	723.75189	157.71298	1417.8656	326.59821	281.98364	940.40265	250.60817	576.46411	533.20703	1576.2379	778.04535	789.77515	583.27527	2036.4784	813.5274	1103.3269	2088.8154	1291.2147	1088.9808	1071.6934	1406.0972	664.21063	1476.0687	1268.2891	1086.468	909.33014	568.98914	1541.4924	2198.7039	1254.9199	1966.0941	571.35779	564.20752	994.06396	305.02496	575.63226	1025.7594	2454.1921	1250.568	469.30978	917.46039	1029.3737	1112.327	854.72809	631.94183	352.97897	301.11371	955.60858	793.58313	1125.3661	721.19409	1180.3585	541.54987	1025.0093	564.3736	1071.9407	1067.4474	762.31372	404.86383	573.88037	689.49548	626.96759	359.65991	727.86609	1381.3126	1385.652	409.90781	505.28577	1826.5862	1074.5797	1870.0397	1477.2848	1408.2549	733.89355	1480.1426	1693.053	412.66641	3263.4851	593.31195	2591.5244	1040.79	1013.9148	864.79492	1268.6118	2661.2939	1960.462	1361.8646	1550.1405	821.76843	432.64978	1176.7284	1093.5344	457.35773	1536.9902	228.23553	889.84375	831.51447	1246.8575	935.63568	1678.9388	1618.2019	1928.3834	1178.8247	879.59619	996.54156	1944.3918	1956.9167	498.09283	2270.2349	728.64825
1264.9058	410.01175	613.3089	830.74445	427.42313	471.4162	2654.7207	567.42352	708.42896	644.4472	868.73657	1341.8281	1173.8774	768.33075	517.78394	1205.7715	739.10217	352.49802	815.28149	868.50964	723.22534	157.60124	1417.8271	326.41876	281.92554	940.38428	250.55865	576.39429	531.83038	1575.6302	777.35913	789.57166	583.724	2035.5507	813.37018	1103.2115	2087.8225	1288.1005	1087.5752	1071.4672	1406.068	664.19977	1475.9979	1264.7734	1084.9121	908.75873	568.97974	1537.6863	2198.1655	1251.275	1965.3207	570.36841	564.16534	994.05969	304.60803	574.78101	1023.241	2453.2893	1250.564	469.30978	915.06409	1028.7782	1111.9664	852.83093	628.10657	352.8584	300.30569	954.81897	793.48639	1125.3276	719.83026	1179.0825	541.11243	1023.4319	564.11981	1070.8239	1064.8937	762.21368	404.77341	573.05621	687.6062	625.82184	359.39151	727.21497	1381.2883	1385.5565	408.22949	505.22336	1824.5648	1070.2539	1868.1111	1476.0598	1408.2488	732.73505	1478.089	1688.861	412.66641	3261.0144	592.83807	2590.781	1039.5884	1013.5117	864.26349	1268.5959	2655.2539	1959.4746	1361.7323	1549.8252	817.24725	432.45667	1174.6417	1093.4968	457.10266	1534.05	227.37317	887.70673	831.46967	1245.2805	932.5777	1675.9883	1616.8522	1926.7587	1178.8169	879.00134	996.53973	1941.7402	1956.8724	497.96347	2267.9783	728.64233
1263.8589	409.95889	613.18665	830.71893	427.37595	471.38577	2654.531	567.38019	709.40186	642.74426	868.64026	1340.6187	1173.733	768.29749	517.76111	1205.5193	739.03699	352.12936	816.18329	868.43024	723.20062	157.59601	1417.7941	326.26181	281.92273	940.36853	250.55626	576.33417	531.76312	1575.0974	777.32574	789.56213	584.1264	2034.7335	813.23364	1103.2061	2086.9458	1287.9531	1086.3147	1071.4565	1406.0428	664.19043	1475.9353	1264.6018	1084.8364	908.73199	568.97168	1534.2693	2198.1392	1251.0969	1964.6427	570.32013	564.12878	994.05609	304.23657	574.7395	1020.9854	2452.4922	1250.5605	469.30978	914.94696	1028.7493	1111.949	852.74109	627.9187	352.75253	300.26736	954.11328	793.40222	1125.2948	719.76556	1179.0205	541.09106	1023.3574	564.10748	1069.8262	1064.769	762.20886	404.76904	573.01599	687.51398	624.80499	359.37881	727.18433	1381.2673	1385.4739	408.1474	505.16919	1824.4663	1070.042	1868.0204	1476.0004	1408.2437	732.6806	1477.9891	1688.6567	412.66641	3260.8982	592.4209	2590.1292	1039.5298	1013.1548	863.79572	1268.5824	2654.9592	1958.6025	1361.6174	1549.5499	817.02594	432.28757	1174.54	1093.4951	456.87912	1533.9115	227.3322	887.60571	831.46759	1243.8843	932.4328	1673.3395	1616.7887	1926.6823	1178.8102	878.97339	996.53815	1941.6154	1956.8345	497.85092	2265.9871	728.63727
1262.7157	409.90176	610.65424	830.69183	427.32507	470.74695	2650.5195	566.47797	710.48273	640.86542	868.53699	1339.2825	1170.7318	767.60486	517.30103	1200.2893	737.64819	351.72275	817.18018	868.34509	722.68182	157.48689	1417.7588	326.09207	281.86664	940.35187	250.50829	576.27002	530.37195	1574.5195	776.64099	789.36395	584.57202	2033.8441	813.08704	1103.094	2085.9888	1284.8551	1084.9191	1071.2371	1406.0162	664.18054	1475.8669	1261.0564	1083.2903	908.17236	568.96307	1530.4814	2197.6057	1247.4146	1963.9082	569.32361	564.08948	994.05231	303.82785	573.88733	1018.4905	2451.6226	1250.5569	469.30978	912.52222	1028.1639	1111.599	850.84503	624.00269	352.63757	299.45407	953.33447	793.31177	1125.2601	718.3902	1177.7539	540.64606	1021.788	563.85352	1068.7253	1062.1996	762.11322	404.68091	572.18823	685.61328	623.68994	359.11105	726.54633	1381.2451	1385.3856	406.44391	505.11108	1822.443	1065.6266	1866.1066	1474.7999	1408.2383	731.53125	1475.9543	1684.4669	412.66641	3258.4814	591.96698	2589.4229	1038.3209	1012.7643	863.28687	1268.5682	2648.8882	1957.6509	1361.494	1549.2528	812.42468	432.10443	1172.4558	1093.4597	456.6369	1530.9753	226.45891	885.48517	831.42517	1242.3569	929.37158	1670.4036	1615.4464	1925.0685	1178.8032	878.39569	996.53656	1938.9698	1956.7941	497.7298	2263.8157	728.63196
1261.5939	409.84631	610.53705	830.66595	427.27582	470.71762	2650.335	566.43677	711.56354	639.00092	868.43762	1337.9547	1170.5928	767.57318	517.28003	1200.0472	737.58392	351.31937	818.17145	868.26331	722.65802	157.48192	1417.7251	325.92722	281.86411	940.33606	250.50612	576.20868	530.30768	1573.9568	776.6095	789.35492	585.01599	2032.9742	812.94574	1103.0889	2085.05	1284.7128	1083.5288	1071.2271	1405.9908	664.17114	1475.7999	1260.8927	1083.2194	908.14679	568.95496	1526.7032	2197.5813	1247.2445	1963.1935	569.27765	564.05151	994.04871	303.42343	573.84814	1016.0079	2450.7698	1250.5536	469.30978	912.4101	1028.1372	1111.5831	850.75775	623.82086	352.52551	299.4165	952.5611	793.22449	1125.2274	718.3266	1177.6958	540.62543	1021.7159	563.84186	1067.6329	1062.0811	762.10895	404.67691	572.15009	685.52557	622.59082	359.09875	726.51721	1381.224	1385.301	406.36502	505.05511	1822.3499	1065.4216	1866.0186	1474.7452	1408.2333	731.47845	1475.8612	1684.2743	412.66641	3258.3711	591.52313	2588.7354	1038.2651	1012.3803	862.78949	1268.5547	2648.6082	1956.7177	1361.3752	1548.9648	812.21136	431.92642	1172.36	1093.4581	456.40118	1530.84	226.41847	885.38782	831.42328	1240.8553	929.23053	1667.4753	1615.3846	1924.9943	1178.7966	878.36938	996.5351	1938.848	1956.7556	497.61279	2261.6877	728.62695
1260.4929	409.79251	608.03442	830.6413	427.22818	470.09802	2646.4456	565.57104	712.64417	637.15063	868.35138	1336.6354	1167.6176	766.9071	516.83868	1194.8735	736.21521	350.9191	819.15717	868.19232	722.15961	157.37794	1417.696	325.76715	281.81097	940.32251	250.46054	576.15576	528.93579	1573.4629	775.94177	789.16644	585.45831	2032.1237	812.823	1102.9822	2084.1294	1281.7024	1082.282	1071.0182	1405.9667	664.16223	1475.7407	1257.4028	1081.7175	907.61206	568.94727	1523.3109	2197.0645	1243.6141	1962.498	568.29785	564.01501	994.04535	303.06299	573.01489	1013.5377	2449.9336	1250.5504	469.30978	910.01605	1027.5739	1111.2501	848.90778	619.92328	352.42697	298.61801	951.79315	793.1402	1125.1993	716.97394	1176.4664	540.18402	1020.1907	563.59363	1066.549	1059.5568	762.01923	404.59274	571.33826	683.65869	621.61487	358.83795	725.90546	1381.2058	1385.2198	404.6785	505.00122	1820.3712	1061.0286	1864.1685	1473.5933	1408.2285	730.36774	1473.8895	1680.1829	412.66641	3256.0574	591.08929	2588.1321	1037.0778	1012.04	862.35144	1268.5432	2642.6497	1955.8024	1361.2721	1548.7133	807.64508	431.77039	1170.3257	1093.4253	456.1944	1527.9858	225.55647	883.33185	831.38391	1239.525	926.23932	1664.5548	1614.0845	1923.4331	1178.791	877.81976	996.53381	1936.2784	1956.7225	497.51083	2259.6025	728.62219
1259.5194	409.74539	607.91919	830.62006	427.18655	470.06958	2646.2671	565.53168	713.61664	635.49719	868.25897	1335.4547	1167.4801	766.87671	516.81885	1194.6351	736.15155	350.56146	820.03973	868.11639	722.1369	157.37325	1417.6653	325.62695	281.80859	940.30823	250.45851	576.09943	528.87274	1572.9277	775.91132	789.15796	585.85504	2031.3739	812.69128	1102.9774	2083.3159	1281.564	1080.9016	1071.0088	1405.9458	664.1546	1475.676	1257.2426	1081.6493	907.58783	568.94061	1519.5507	2197.041	1243.4473	1961.8878	568.25293	563.98322	994.04248	302.66653	572.97687	1011.3246	2449.1946	1250.5477	469.30978	909.90588	1027.5485	1111.2354	848.82245	619.74274	352.32013	298.58096	951.10638	793.06683	1125.1699	716.91113	1176.4106	540.16364	1020.1206	563.58228	1065.5802	1059.441	762.01532	404.58896	571.30115	683.57312	620.54523	358.82593	725.87762	1381.1865	1385.1497	404.60071	504.95438	1820.2809	1060.8251	1864.0837	1473.5415	1408.2246	730.31696	1473.8002	1679.9963	412.66641	3255.9524	590.70703	2587.479	1037.0233	1011.668	861.87524	1268.5311	2642.377	1954.9935	1361.1614	1548.4419	807.43408	431.60159	1170.233	1093.4238	455.97055	1527.8546	225.51631	883.23743	831.38214	1238.0707	926.10114	1661.9326	1614.0249	1923.3616	1178.7852	877.79492	996.53253	1936.1603	1956.6875	497.40125	2257.7607	728.61816
1258.4573	409.69452	600.25391	830.59747	427.14172	468.21069	2634.5522	562.99536	714.69702	633.67358	868.1701	1334.1509	1158.3025	764.91583	515.55334	1178.7522	731.896	350.16699	821.01508	868.0434	720.66595	157.07182	1417.6357	325.47552	281.66043	940.29462	250.33051	576.04559	524.69049	1572.4067	773.92542	788.61438	586.29425	2030.5585	812.56445	1102.6763	2082.4285	1272.4943	1079.5265	1070.4088	1405.9237	664.14648	1475.6125	1246.6458	1077.2195	906.0282	568.93359	1515.8	2195.5251	1232.3856	1961.2275	565.28528	563.9491	994.03949	302.27423	570.48364	1008.8775	2448.3892	1250.545	469.30978	902.58832	1025.9214	1110.2972	843.19788	607.61499	352.21594	296.11926	950.34827	792.9881	1125.142	712.72522	1172.7917	538.80005	1015.5247	562.84003	1064.5116	1051.8102	761.77032	404.34985	568.85602	677.93152	619.49084	358.03595	724.08838	1381.1682	1385.0747	399.41406	504.90421	1814.3602	1047.1653	1858.548	1470.2349	1408.2205	726.99573	1468.0182	1667.7908	412.66641	3249.2061	590.29138	2586.8433	1033.4353	1011.3022	861.40991	1268.5198	2624.4019	1954.1115	1361.0548	1548.179	793.31714	431.4375	1164.1711	1093.3364	455.75272	1519.2087	222.82695	877.07349	831.27454	1236.6409	916.97681	1659.0266	1610.1152	1918.6824	1178.7797	876.2149	996.53131	1928.3909	1956.6541	497.29541	2255.7542	728.61395
1257.4149	409.64514	600.14429	830.57593	427.09833	468.18442	2634.3882	562.96027	715.77728	631.86389	868.08453	1332.8552	1158.1705	764.88855	515.53625	1178.5247	731.83392	349.77548	821.98499	867.97321	720.64575	157.06775	1417.6077	325.32846	281.65848	940.28174	250.32881	575.99408	524.63092	1571.8993	773.89777	788.60706	586.73187	2029.7611	812.4422	1102.6724	2081.5583	1272.3656	1078.1566	1070.4006	1405.9026	664.13879	1475.5503	1246.4955	1077.1582	906.00696	568.92694	1512.0588	2195.5044	1232.2281	1960.585	565.24323	563.9162	994.03668	301.88602	570.44873	1006.4424	2447.5994	1250.5425	469.30978	902.48383	1025.8993	1110.2848	843.11737	607.43915	352.11438	296.08362	949.59521	792.91205	1125.1156	712.66443	1172.7418	538.7804	1015.4595	562.82965	1063.4513	1051.7024	761.76721	404.34668	568.82159	677.85181	618.45154	358.02469	724.0636	1381.1509	1385.0028	399.33963	504.8559	1814.2773	1046.9673	1858.4709	1470.1903	1408.2167	726.94958	1467.9386	1667.6204	412.66641	3249.113	589.88513	2586.2246	1033.3845	1010.9425	860.95508	1268.509	2624.1484	1953.2466	1360.9521	1547.9241	793.11365	431.27798	1164.0865	1093.3353	455.54077	1519.0872	222.78758	876.98639	831.27313	1235.235	916.84583	1656.1281	1610.0605	1918.6172	1178.7744	876.19336	996.53021	1928.2817	1956.6222	497.19318	2253.7878	728.60999
1256.4928	409.6019	597.79639	830.55737	427.06042	467.6377	2630.8772	562.23218	716.74945	630.24646	868.01019	1331.6958	1155.3392	764.32288	515.17383	1173.6484	730.53632	349.42548	822.85345	867.91229	720.21399	156.9809	1417.5834	325.19958	281.61725	940.27063	250.29294	575.94958	523.35596	1571.4536	773.30737	788.45123	587.12439	2029.0577	812.33582	1102.5875	2080.7888	1269.6866	1076.928	1070.2319	1405.8845	664.1322	1475.4952	1243.2781	1075.8525	905.55475	568.9212	1508.6993	2195.0601	1228.8578	1960.0209	564.34448	563.88757	994.03424	301.53995	569.70294	1004.2606	2446.9011	1250.5403	469.30978	900.24707	1025.4298	1110.021	841.44061	603.66479	352.02502	295.33936	948.92151	792.84583	1125.093	711.39404	1171.6772	538.35907	1014.1017	562.60779	1062.5034	1049.3959	761.7005	404.27887	568.08527	676.14716	617.5282	357.7901	723.55084	1381.1359	1384.9406	397.74442	504.81387	1812.5061	1042.7191	1856.8231	1469.2424	1408.2134	725.96155	1466.2441	1663.9805	412.66641	3247.1863	589.52692	2585.6812	1032.3004	1010.6236	860.5542	1268.4998	2618.7268	1952.4818	1360.8628	1547.7012	788.74872	431.13803	1162.2809	1093.3123	455.35468	1516.481	221.96466	875.17487	831.24445	1233.9889	914.11652	1653.5255	1608.8901	1917.2218	1178.77	875.7486	996.52924	1925.9441	1956.5948	497.104	2252.0503	728.60657
1255.4885	409.55533	597.68634	830.53772	427.01974	467.61188	2630.7134	562.19794	717.82947	628.46387	867.93091	1330.4161	1155.2063	764.29626	515.15704	1173.4198	730.47467	349.03961	823.81268	867.84735	720.19391	156.97687	1417.5577	325.06079	281.61536	940.25903	250.29128	575.9024	523.2962	1570.972	773.27985	788.44397	587.55884	2028.2947	812.22223	1102.5835	2079.9512	1269.5601	1075.5684	1070.224	1405.8654	664.12524	1475.4352	1243.1274	1075.7916	905.53375	568.91516	1504.9766	2195.0396	1228.7	1959.4121	564.30243	563.85693	994.03174	301.15973	569.66815	1001.8492	2446.1414	1250.538	469.30978	900.14227	1025.4081	1110.0088	841.36127	603.48737	351.92838	295.30408	948.1781	792.77496	1125.0693	711.33374	1171.6277	538.33929	1014.0375	562.59747	1061.4589	1049.288	761.69745	404.27573	568.05084	676.06744	616.51788	357.77899	723.52673	1381.12	1384.8744	397.66959	504.76904	1812.4235	1042.5195	1856.7462	1469.1985	1408.21	725.91553	1466.1653	1663.8105	412.66641	3247.0957	589.13837	2585.0947	1032.2498	1010.2755	860.11951	1268.4901	2618.4731	1951.6494	1360.7675	1547.4617	788.54376	430.98709	1162.1967	1093.3112	455.15378	1516.3593	221.92555	875.08936	831.2431	1232.6292	913.9873	1650.6418	1608.8356	1917.1567	1178.7654	875.72778	996.52832	1925.835	1956.5659	497.00851	2250.1611	728.60303
1254.5031	409.51016	595.40668	830.51898	426.98035	467.08435	2627.384	561.50336	718.90936	626.69489	867.85468	1329.1444	1152.4481	763.75531	514.81604	1168.6799	729.20117	348.65652	824.76654	867.78491	719.78845	156.896	1417.5332	324.92599	281.57706	940.24799	250.25786	575.85736	522.06104	1570.5032	772.71454	788.29919	587.9917	2027.5485	812.11279	1102.5043	2079.1299	1266.9701	1074.2139	1070.0645	1405.847	664.11859	1475.3763	1240.0164	1074.5465	905.11139	568.90942	1501.2632	2194.6169	1225.4355	1958.8196	563.43439	563.82745	994.02936	300.78348	568.95203	999.44971	2445.3965	1250.5359	469.30978	897.97253	1024.9647	1109.7627	839.73303	599.7951	351.83414	294.5766	947.43933	792.70654	1125.047	710.08978	1170.6134	537.92859	1012.7246	562.38446	1060.4221	1047.0624	761.63617	404.21222	567.34161	674.42291	615.52191	357.55161	723.03796	1381.105	1384.811	396.11771	504.72583	1810.7227	1038.3651	1855.1885	1468.3062	1408.2069	724.98181	1464.5537	1660.3204	412.66641	3245.2617	588.75854	2584.5239	1031.2039	1009.9332	859.69464	1268.4811	2613.2471	1950.8333	1360.6755	1547.2295	784.28687	430.84036	1160.4663	1093.2902	454.95831	1513.8812	221.11661	873.34198	831.21661	1231.2922	911.3327	1647.7657	1607.726	1915.8367	1178.7611	875.30731	996.5274	1923.6141	1956.5383	496.91629	2248.3096	728.59967
1253.5359	409.46631	595.30127	830.5011	426.9422	467.05966	2627.2285	561.47113	719.98914	624.93945	867.78851	1327.8806	1152.3203	763.73016	514.8006	1168.4607	729.14093	348.27618	825.71503	867.73083	719.76959	156.89226	1417.5121	324.7951	281.57535	940.23853	250.25636	575.81854	522.00397	1570.0922	772.68866	788.29254	588.42291	2026.8186	812.01776	1102.5007	2078.3242	1266.8486	1072.9993	1070.057	1405.8297	664.1123	1475.3243	1239.8728	1074.4895	905.09186	568.90399	1497.9293	2194.5977	1225.2848	1958.2432	563.39441	563.79901	994.02716	300.44833	568.91913	997.06201	2444.666	1250.5339	469.30978	897.87231	1024.9447	1109.7516	839.65649	599.6236	351.75137	294.54227	946.70526	792.64056	1125.0278	710.03101	1170.567	537.90961	1012.6631	562.37469	1059.3933	1046.9598	761.63342	404.20935	567.30902	674.34717	614.63812	357.54092	723.01526	1381.092	1384.7501	396.0459	504.68423	1810.6447	1038.1722	1855.1158	1468.2657	1408.204	724.93829	1464.4802	1660.1604	412.66641	3245.1765	588.38727	2584.0234	1031.1556	1009.6302	859.3208	1268.4733	2613.0066	1950.0327	1360.5958	1547.027	784.08948	430.71191	1160.387	1093.2892	454.78702	1513.7653	221.07829	873.26019	831.21539	1230.1088	911.20782	1644.8971	1607.6742	1915.7751	1178.7574	875.2879	996.52667	1923.5103	1956.5148	496.83603	2246.4954	728.59656
1252.6814	409.42795	593.06134	830.48578	426.90897	466.54529	2623.9358	560.80139	720.96082	623.37128	867.71759	1326.7502	1149.6012	763.20746	514.47583	1163.7986	727.87817	347.93619	826.56409	867.67291	719.3725	156.81371	1417.4895	324.68063	281.53937	940.22858	250.22484	575.7771	520.79303	1569.6462	772.14093	788.15228	588.80963	2026.1759	811.91571	1102.4258	2077.6128	1264.3182	1071.6544	1069.9047	1405.8148	664.10693	1475.2676	1236.8285	1073.2876	904.68048	568.89929	1494.2334	2194.1912	1222.0853	1957.738	562.54596	563.77429	994.02527	300.0795	568.22327	994.92346	2444.0212	1250.5322	469.30978	895.74249	1024.521	1109.5193	838.05896	595.96875	351.66153	293.82379	946.04852	792.58319	1125.0077	708.80023	1169.5889	537.50439	1011.3802	562.16779	1058.4741	1044.7865	761.57642	404.14914	566.61761	672.74158	613.66882	357.31821	722.54431	1381.0784	1384.6976	394.51819	504.64816	1808.9917	1034.0614	1853.5801	1467.4155	1408.2014	724.01807	1462.929	1656.7734	412.66641	3243.4124	588.06036	2583.4812	1030.1345	1009.2986	858.914	1268.4651	2607.9082	1949.3259	1360.5103	1546.8082	779.88855	430.57278	1158.7086	1093.2699	454.60135	1511.3079	220.27489	871.55701	831.19073	1228.814	908.599	1642.3218	1606.577	1914.4727	1178.7535	874.88617	996.52588	1921.3098	1956.4896	496.74963	2244.8945	728.59387
1251.7483	409.38651	592.95679	830.46942	426.87311	466.52161	2623.7842	560.77069	722.04041	621.64111	867.64935	1325.5015	1149.4741	763.18341	514.46075	1163.5808	727.81976	347.56085	827.50262	867.61719	719.35419	156.8101	1417.4681	324.55679	281.53769	940.21906	250.22339	575.73755	520.73651	1569.212	772.11542	788.14581	589.23792	2025.4763	811.81738	1102.4224	2076.8364	1264.2017	1070.3147	1069.8977	1405.799	664.10126	1475.2119	1236.6865	1073.2318	904.66162	568.89435	1490.5469	2194.1724	1221.9359	1957.1906	562.50641	563.74774	994.02332	299.71454	568.19086	992.55811	2443.3176	1250.5305	469.30978	895.64307	1024.5013	1109.5085	837.98523	595.79773	351.57391	293.79059	945.32294	792.52148	1124.9886	708.74335	1169.5435	537.48547	1011.3212	562.1582	1057.46	1044.6852	761.57379	404.14636	566.58539	672.66669	612.71344	357.30792	722.52271	1381.0653	1384.6415	394.44684	504.60941	1808.9148	1033.8691	1853.5093	1467.3762	1408.1989	723.97571	1462.8569	1656.6158	412.66641	3243.3313	587.70465	2582.9534	1030.0869	1008.9725	858.51642	1268.4574	2607.6707	1948.5544	1360.4279	1546.5962	779.69214	430.4375	1158.6305	1093.269	454.42068	1511.1946	220.2377	871.47858	831.18958	1227.5409	908.47858	1639.4672	1606.5264	1914.4126	1178.7499	874.8678	996.52521	1921.2084	1956.4657	496.6662	2243.1484	728.591
1250.8325	409.34625	590.75116	830.4538	426.83838	466.02676	2620.6052	560.13428	723.11981	619.92413	867.58368	1324.2605	1146.7869	762.68549	514.15167	1158.9847	726.5824	347.18811	828.43585	867.56366	718.97485	156.73576	1417.4476	324.43652	281.50394	940.21008	250.19371	575.69965	519.54694	1568.7892	771.58417	788.01337	589.66455	2024.7921	811.72266	1102.3517	2076.0747	1261.762	1068.9801	1069.7543	1405.7838	664.09583	1475.1572	1233.702	1072.071	904.27106	568.88965	1486.8694	2193.7808	1218.7938	1956.658	561.67572	563.72211	994.02142	299.35339	567.51373	990.20441	2442.6277	1250.5289	469.30978	893.5481	1024.0967	1109.2893	836.43762	592.16974	351.48849	293.0896	944.60168	792.46191	1124.9707	707.54016	1168.5999	537.08478	1010.0842	561.95697	1056.4535	1042.5594	761.52087	404.08932	565.91046	671.09656	611.77161	357.09259	722.07556	1381.053	1384.5875	392.93939	504.57211	1807.3065	1029.7899	1852.0317	1466.5664	1408.1964	723.09064	1461.363	1653.3257	412.66641	3241.6589	587.35687	2582.4395	1029.0884	1008.6518	858.12787	1268.4501	2602.6895	1947.798	1360.3484	1546.3906	775.53571	430.306	1157.001	1093.2513	454.24484	1508.8153	219.44899	869.84064	831.16693	1226.2892	905.9469	1636.6199	1605.4673	1913.1583	1178.7465	874.48981	996.52454	1919.0798	1956.4429	496.5856	2241.4375	728.58838
1250.0229	409.31104	590.6488	830.44037	426.80807	466.00385	2620.4548	560.10498	724.09119	618.38995	867.52667	1323.1501	1146.662	762.66254	514.13751	1158.7712	726.52466	346.85477	829.27142	867.51721	718.95697	156.73227	1417.4299	324.33124	281.50241	940.20233	250.19237	575.66699	519.49182	1568.418	771.55969	788.0072	590.04724	2024.1891	811.64026	1102.3484	2075.4019	1261.6489	1067.7832	1069.7477	1405.7708	664.09119	1475.109	1233.5638	1072.0176	904.25269	568.88556	1483.5675	2193.7627	1218.6482	1956.1907	561.63727	563.69983	994.01984	299.03156	567.48248	988.09589	2442.0181	1250.5276	469.30978	893.45093	1024.0781	1109.2793	836.36584	592.00079	351.41342	293.05698	943.95618	792.41003	1124.9553	707.48413	1168.5564	537.06616	1010.0269	561.94769	1055.554	1042.4612	761.51843	404.08673	565.87927	671.02386	610.9353	357.08261	722.05499	1381.0422	1384.5409	392.86938	504.5397	1807.2323	1029.6	1851.9618	1466.5294	1408.1945	723.04877	1461.2944	1653.1738	412.66641	3241.582	587.05048	2581.9888	1029.0421	1008.3677	857.78564	1268.4438	2602.459	1947.1294	1360.2793	1546.2111	775.34241	430.1907	1156.9258	1093.2506	454.09061	1508.7025	219.41219	869.76483	831.16595	1225.1803	905.82928	1634.0636	1605.4171	1913.099	1178.7435	874.47253	996.52399	1918.979	1956.4233	496.51535	2239.9265	728.58612
1249.1394	409.27301	588.4657	830.42609	426.77542	465.52182	2617.3474	559.49158	725.17035	616.69775	867.46558	1321.924	1143.9938	762.18152	513.84045	1154.2173	725.30005	346.48676	830.19489	867.46747	718.58948	156.66084	1417.4111	324.21747	281.47037	940.19421	250.16411	575.6322	518.31683	1568.016	771.04071	787.88019	590.47089	2023.5331	811.552	1102.281	2074.6677	1259.2678	1066.4581	1069.6107	1405.757	664.08624	1475.0563	1230.6212	1070.8879	903.8764	568.88129	1479.9075	2193.3828	1215.5453	1955.6849	560.81915	563.67596	994.01819	298.67755	566.81927	985.76416	2441.3533	1250.5261	469.30978	891.37915	1023.6879	1109.0704	834.8493	588.38434	351.33197	292.36581	943.24298	792.35437	1124.9391	706.29584	1167.6388	536.66803	1008.8195	561.75061	1054.5619	1040.3694	761.46869	404.03214	565.21619	669.47906	610.01874	356.87195	721.62433	1381.031	1384.4912	391.37463	504.50497	1805.657	1025.5352	1850.5217	1465.751	1408.1923	722.18646	1459.8444	1649.9553	412.66641	3239.9739	586.71735	2581.5005	1028.0597	1008.057	857.41357	1268.4373	2597.562	1946.4004	1360.2053	1546.0175	771.21118	430.06604	1155.3326	1093.2341	453.92361	1506.3707	218.63042	868.16974	831.14478	1223.9681	903.34454	1631.2303	1604.3817	1911.8757	1178.7405	874.11133	996.52338	1916.8948	1956.4025	496.43988	2238.28	728.58374
1248.2723	409.23611	588.36414	830.41248	426.74384	465.49982	2617.2046	559.46381	726.24939	615.01843	867.40686	1320.7053	1143.8694	762.15973	513.82697	1154.0052	725.24335	346.12119	831.1131	867.41968	718.57269	156.65759	1417.3932	324.10699	281.46893	940.18646	250.16284	575.599	518.26227	1567.6244	771.01685	787.87445	590.89301	2022.8917	811.46692	1102.278	2073.9478	1259.1589	1065.1381	1069.6046	1405.7438	664.0816	1475.0045	1230.4849	1070.8362	903.85925	568.87726	1476.2565	2193.3655	1215.4011	1955.1927	560.78125	563.65295	994.0166	298.32724	566.7887	983.44397	2440.7017	1250.5248	469.30978	891.2829	1023.6701	1109.061	834.77972	588.21509	351.25256	292.33395	942.53387	792.30066	1124.9237	706.24097	1167.5968	536.64941	1008.7643	561.74152	1053.5771	1040.2726	761.46649	404.02966	565.18555	669.40753	609.11523	356.86227	721.60486	1381.0203	1384.4435	391.30499	504.47153	1805.5844	1025.345	1850.4557	1465.7157	1408.1903	722.14691	1459.778	1649.8071	412.66641	3239.9011	586.39172	2581.0256	1028.0142	1007.7515	857.05005	1268.4312	2597.3354	1945.6854	1360.134	1545.8298	771.01837	429.94482	1155.2593	1093.2334	453.76111	1506.2633	218.59419	868.09692	831.14386	1222.7762	903.23035	1628.4043	1604.3341	1911.8195	1178.7375	874.09509	996.52283	1916.7988	1956.3827	496.36694	2236.6665	728.58148
1247.4215	409.20029	586.19379	830.39948	426.71326	465.02701	2614.1953	558.86951	727.32831	613.35199	867.35577	1319.4944	1141.2072	761.6925	513.5415	1149.4727	724.0202	345.75803	832.02625	867.37817	718.22052	156.58977	1417.3777	323.99973	281.43857	940.17981	250.13599	575.57025	517.09698	1567.2804	770.50861	787.75421	591.3136	2022.2644	811.39282	1102.2136	2073.2417	1256.8186	1063.9541	1069.4731	1405.7313	664.07715	1474.9587	1227.5725	1069.7347	903.50079	568.87335	1472.978	2192.9958	1212.3247	1954.7139	559.9726	563.63074	994.01514	298.01495	566.13721	981.13525	2440.0627	1250.5236	469.30978	889.2254	1023.2937	1108.8621	833.28223	584.59076	351.18271	291.64661	941.8288	792.24878	1124.9105	705.05695	1166.703	536.25189	1007.5775	561.54803	1052.6	1038.207	761.41986	403.97748	564.53204	667.88232	608.31256	356.65466	721.18793	1381.011	1384.3977	389.81589	504.43933	1804.0367	1021.2726	1849.0658	1464.9672	1408.1885	721.31488	1458.3682	1646.6504	412.66641	3238.3467	586.07336	2580.6084	1027.0442	1007.4807	856.72949	1268.4258	2592.5049	1944.9843	1360.072	1545.6658	766.89172	429.83844	1153.6976	1093.2183	453.61841	1503.9987	217.81201	866.53302	831.12415	1221.7197	900.77234	1625.5856	1603.3312	1910.6378	1178.7351	873.7486	996.5224	1914.7765	1956.3657	496.30334	2235.0854	728.57935
1246.6688	409.16888	586.09357	830.38824	426.68652	465.00491	2614.0544	558.8418	728.29926	611.86249	867.30115	1318.4106	1141.0841	761.67072	513.52844	1149.2633	723.96271	345.43307	832.84393	867.33386	718.2041	156.58661	1417.3612	323.9057	281.43719	940.17279	250.13477	575.53973	517.04321	1566.9082	770.48529	787.7486	591.6908	2021.7112	811.31354	1102.2107	2072.6174	1256.7091	1062.6436	1069.467	1405.7205	664.07336	1474.9088	1227.4382	1069.6842	903.48413	568.87006	1469.3442	2192.979	1212.1827	1954.2935	559.9353	563.61139	994.01392	297.6716	566.10724	979.06665	2439.4978	1250.5225	469.30978	889.13043	1023.2765	1108.853	833.21204	584.42297	351.10706	291.61432	941.19745	792.20355	1124.8967	705.00128	1166.662	536.23352	1007.522	561.53918	1051.7264	1038.1118	761.41779	403.9751	564.50195	667.81207	607.43341	356.64493	721.16852	1381.0012	1384.3582	389.74707	504.41132	1803.9656	1021.0841	1849.0007	1464.933	1408.1869	721.276	1458.3036	1646.5052	412.66641	3238.2742	585.79266	2580.1572	1026.9995	1007.1847	856.38147	1268.4203	2592.2825	1944.3644	1360.0057	1545.489	766.70087	429.72354	1153.6259	1093.2175	453.46411	1503.8926	217.77519	866.4599	831.12323	1220.5657	900.65704	1623.0547	1603.2842	1910.5825	1178.7325	873.73254	996.52191	1914.6816	1956.3477	496.23508	2233.6885	728.57758
1245.8491	409.1351	584.0412	830.3764	426.65781	464.56134	2611.1375	558.29053	729.37793	610.22101	867.24878	1317.2146	1138.5581	761.23633	513.26685	1144.9724	722.79547	345.07452	833.74707	867.29138	717.86603	156.52205	1417.3456	323.80444	281.40976	940.1662	250.1104	575.51062	515.94366	1566.5464	770.01141	787.6344	592.10834	2021.111	811.23737	1102.1522	2071.938	1254.509	1061.3384	1069.3463	1405.7091	664.06934	1474.86	1224.6954	1068.6611	903.14197	568.86658	1465.7202	2192.6367	1209.2806	1953.8397	559.17462	563.5907	994.01257	297.33206	565.49805	976.78033	2438.8831	1250.5214	469.30978	887.18665	1022.9304	1108.6722	831.7981	580.96973	351.03339	290.96103	940.50018	792.15521	1124.8838	703.87396	1165.8326	535.85608	1006.4061	561.35828	1050.7635	1036.1707	761.37604	403.92749	563.88885	666.37897	606.56763	356.44925	720.78204	1380.9919	1384.316	388.33618	504.38144	1802.5183	1017.2054	1847.6576	1464.2468	1408.1853	720.47223	1456.9977	1643.5574	412.66641	3236.8357	585.48822	2579.7188	1026.0881	1006.894	856.04187	1268.415	2587.7473	1943.6897	1359.9419	1545.3181	762.78119	429.61206	1152.1682	1093.2042	453.31424	1501.6914	217.02753	864.99316	831.10553	1219.4323	898.33228	1620.2502	1602.3118	1909.4397	1178.7301	873.41406	996.52148	1912.7177	1956.3304	496.16931	2232.1692	728.57568
1245.0447	409.10233	583.94232	830.36511	426.63004	464.53998	2610.9998	558.26416	730.45648	608.59198	867.19836	1316.026	1138.4362	761.21552	513.25446	1144.7655	722.73859	344.7182	834.64514	867.25049	717.85016	156.51903	1417.3307	323.70612	281.40848	940.15991	250.10925	575.48285	515.89075	1566.1941	769.98877	787.62909	592.52429	2020.5238	811.16394	1102.1494	2071.2715	1254.4028	1060.0381	1069.3406	1405.6982	664.06555	1474.812	1224.5636	1068.6124	903.12592	568.86322	1462.1051	2192.6206	1209.141	1953.3982	559.13812	563.5708	994.01135	296.99609	565.46887	974.50531	2438.2805	1250.5204	469.30978	887.09308	1022.914	1108.6637	831.72968	580.80255	350.96155	290.92929	939.80664	792.10858	1124.8715	703.81909	1165.7931	535.83783	1006.3523	561.34961	1049.8081	1036.0775	761.37408	403.92526	563.85944	666.31018	605.71417	356.43979	720.76355	1380.9832	1384.2756	388.26813	504.35263	1802.449	1017.0178	1847.5942	1464.2144	1408.1837	720.43433	1456.9357	1643.4164	412.66641	3236.7668	585.19061	2579.2922	1026.0444	1006.6082	855.70996	1268.4102	2587.5298	1943.028	1359.8805	1545.1525	762.5918	429.50366	1152.0986	1093.2036	453.1684	1501.5873	216.99109	864.92249	831.10468	1218.3177	898.21967	1617.4531	1602.2657	1909.3857	1178.7279	873.39893	996.52112	1912.6248	1956.3142	496.10577	2230.6804	728.57391
1244.334	409.07367	581.83411	830.35541	426.60583	464.09241	2608.125	557.71405	731.42706	607.1369	867.15466	1314.9629	1135.8329	760.78107	512.9939	1140.353	721.54114	344.39951	835.44897	867.21509	717.52014	156.45654	1417.3179	323.62015	281.3815	940.15454	250.08522	575.45886	514.76379	1565.8853	769.50861	787.5188	592.89734	2020.007	811.10022	1102.0916	2070.6829	1252.1786	1058.8722	1069.2212	1405.6888	664.06226	1474.7697	1221.7577	1067.5798	902.79376	568.86041	1458.8595	2192.2761	1206.1671	1953.0114	558.36078	563.55347	994.01031	296.69684	564.84979	972.46771	2437.7483	1250.5195	469.30978	885.09833	1022.5681	1108.4851	830.29407	577.22931	350.8985	290.26172	939.18585	792.06799	1124.861	702.66504	1164.9568	535.44855	1005.2241	561.16589	1048.9545	1034.0956	761.3335	403.87805	563.23462	664.84723	604.95679	356.24146	720.37823	1380.9756	1384.2407	386.8161	504.32767	1800.9784	1013.0055	1846.2748	1463.5306	1408.1825	719.64496	1455.6212	1640.4253	412.66641	3235.3347	584.92859	2578.9185	1025.114	1006.355	855.41785	1268.4059	2582.9041	1942.4438	1359.8271	1545.0078	758.54797	429.40875	1150.6204	1093.1907	453.04059	1499.4121	216.22281	863.44299	831.08759	1217.3313	895.85535	1614.942	1601.3071	1908.2621	1178.726	873.08405	996.52081	1910.6857	1956.3002	496.05048	2229.3672	728.57239
1243.5577	409.04266	581.73541	830.34503	426.57971	464.07156	2607.9922	557.68848	732.50543	605.53143	867.10779	1313.7883	1135.7109	760.76093	512.98181	1140.1465	721.48517	344.04742	836.33759	867.17719	717.50494	156.45366	1417.3042	323.5271	281.38025	940.1488	250.08411	575.43335	514.71106	1565.5502	769.48621	787.51373	593.31036	2019.4441	811.0318	1102.0889	2070.0405	1252.075	1057.5812	1069.2157	1405.679	664.05878	1474.7234	1221.6265	1067.5317	902.7785	568.85736	1455.2614	2192.26	1206.0281	1952.5922	558.32446	563.53491	994.00922	296.36749	564.82092	970.21387	2437.1677	1250.5187	469.30978	885.00494	1022.552	1108.4769	830.22717	577.06171	350.83002	290.23056	938.49939	792.02435	1124.8499	702.61115	1164.9178	535.43036	1005.1715	561.15729	1048.0125	1034.0031	761.3316	403.87585	563.20544	664.77887	604.12622	356.23221	720.36035	1380.9675	1384.2035	386.74811	504.30084	1800.9098	1012.8174	1846.2139	1463.4989	1408.1812	719.60852	1455.5601	1640.2858	412.66641	3235.2683	584.64349	2578.5129	1025.0706	1006.0781	855.10004	1268.4015	2582.688	1941.8062	1359.7699	1544.8517	758.35846	429.30597	1150.5515	1093.1901	452.90204	1499.3115	216.18689	863.37415	831.08679	1216.252	895.74506	1612.1583	1601.2628	1908.2101	1178.724	873.06946	996.52045	1910.5961	1956.2853	495.99097	2227.9343	728.5708
1242.7961	409.0126	579.64905	830.33521	426.55441	463.63583	2605.137	557.15961	733.58362	603.93817	867.06268	1312.6211	1133.1251	760.34216	512.73285	1135.7744	720.29712	343.69748	837.22125	867.14069	717.18073	156.39284	1417.291	323.43677	281.35483	940.14343	250.0614	575.40887	513.59851	1565.2239	769.01843	787.40668	593.72192	2018.8937	810.96582	1102.0341	2069.4106	1249.9045	1056.295	1069.1021	1405.6696	664.05548	1474.678	1218.8622	1066.5303	902.45416	568.85449	1451.6721	2191.927	1203.0931	1952.1842	557.55969	563.51697	994.00818	296.04163	564.21582	967.97119	2436.5984	1250.5178	469.30978	883.03296	1022.2202	1108.3079	828.81958	573.49585	350.76324	289.57117	937.81659	791.9823	1124.8394	701.46899	1164.1075	535.0434	1004.0705	560.97778	1047.0776	1032.0553	761.29376	403.83096	562.59253	663.34143	603.3075	356.03815	719.99023	1380.9598	1384.1677	385.30804	504.27502	1799.4722	1008.815	1844.9078	1462.8451	1408.1799	718.82751	1454.2888	1637.3667	412.66641	3233.8948	584.36475	2578.1187	1024.1564	1005.8057	854.78943	1268.3973	2578.147	1941.1808	1359.7148	1544.7004	754.33679	429.20602	1149.1097	1093.1782	452.76721	1497.1448	215.42326	861.93427	831.07098	1215.1908	893.42242	1609.382	1600.3101	1907.0969	1178.722	872.76984	996.52014	1908.6663	1956.2711	495.93347	2226.5305	728.56927
1242.0487	408.9834	579.55383	830.32574	426.52994	463.61612	2605.0093	557.1358	734.66168	602.35706	867.0235	1311.4613	1133.007	760.3233	512.72162	1135.5748	720.24298	343.34964	838.09998	867.10907	717.16626	156.39015	1417.2798	323.34906	281.3537	940.13879	250.06038	575.38782	513.54785	1564.9375	768.99719	787.40192	594.13196	2018.3555	810.90851	1102.0316	2068.7927	1249.8063	1055.1417	1069.0969	1405.6605	664.05237	1474.6378	1218.7363	1066.4849	902.43976	568.85181	1448.4493	2191.9119	1202.9594	1951.7872	557.5249	563.49969	994.0072	295.75122	564.18835	965.73956	2436.0403	1250.517	469.30978	882.94305	1022.2052	1108.3003	828.75574	573.3327	350.70456	289.5412	937.13733	791.94165	1124.8304	701.41699	1164.0708	535.0257	1004.0207	560.96967	1046.1498	1031.9667	761.29211	403.82895	562.56464	663.276	602.58051	356.02936	719.97357	1380.9532	1384.1334	385.24231	504.25018	1799.4069	1008.6319	1844.8495	1462.8157	1408.1787	718.7926	1454.2313	1637.2343	412.66641	3233.833	584.09229	2577.7725	1024.1149	1005.5645	854.51587	1268.3937	2577.9404	1940.5676	1359.6669	1544.5682	754.15302	429.11844	1149.0443	1093.1777	452.64896	1497.0479	215.38846	861.86914	831.07025	1214.2509	893.31702	1606.6127	1600.2675	1907.0472	1178.7205	872.75641	996.51984	1908.5798	1956.2589	495.88339	2225.1545	728.56787
1241.3878	408.95786	577.53888	830.31763	426.50858	463.1972	2602.2712	556.63293	735.63184	600.94427	866.98157	1310.4236	1130.5015	759.92426	512.48834	1131.3479	719.08197	343.03839	838.88666	867.07526	716.85828	156.33286	1417.2678	323.27222	281.3302	940.13391	250.03931	575.36542	512.47565	1564.6273	768.55145	787.30133	594.49969	2017.8811	810.84705	1101.9807	2068.2466	1247.7157	1053.8649	1068.9899	1405.6527	664.04968	1474.594	1216.0773	1065.5342	902.13342	568.84943	1444.877	2191.5967	1200.1316	1951.439	556.79004	563.48462	994.00641	295.43176	563.61023	963.74042	2435.5471	1250.5164	469.30978	881.04034	1021.8932	1108.1432	827.39423	569.86395	350.6409	288.89932	936.52899	791.90625	1124.821	700.30322	1163.3024	534.65051	1002.9601	560.79816	1045.3206	1030.0968	761.25745	403.78708	561.97723	661.89624	601.78369	355.84195	719.62189	1380.9463	1384.1038	383.84894	504.22858	1798.0332	1004.7397	1843.601	1462.2028	1408.1777	718.04614	1453.028	1634.4489	412.66641	3232.53	583.85217	2577.3977	1023.2374	1005.3006	854.21851	1268.39	2573.5854	1940.0256	1359.6155	1544.4257	750.25232	429.02368	1147.6693	1093.167	452.5209	1494.9645	214.64102	860.48535	831.05566	1213.2231	891.06659	1604.1262	1599.3533	1905.9822	1178.7188	872.474	996.51959	1906.726	1956.246	495.82956	2223.9397	728.56665
1240.6666	408.93027	577.44403	830.30902	426.48557	463.17828	2602.1477	556.61035	736.70966	599.38593	866.94122	1309.2775	1130.3833	759.90637	512.4776	1131.1489	719.02887	342.69449	839.7561	867.04272	716.84448	156.33031	1417.2563	323.18924	281.32913	940.12927	250.03835	575.34393	512.42529	1564.3252	768.5307	787.29681	594.90686	2017.365	810.78784	1101.9784	2067.6511	1247.6211	1052.5929	1068.9851	1405.6445	664.04688	1474.551	1215.9526	1065.4901	902.11975	568.84698	1441.3134	2191.582	1199.9988	1951.062	556.75562	563.46851	994.00549	295.11566	563.58319	961.5296	2435.0093	1250.5156	469.30978	880.95087	1021.8788	1108.1361	827.33246	569.69983	350.57883	288.87006	935.85632	791.86829	1124.8121	700.25238	1163.2667	534.63281	1002.9121	560.79016	1044.4059	1030.0092	761.25592	403.78516	561.94977	661.8316	600.99823	355.83347	719.60614	1380.9397	1384.072	383.78329	504.20541	1797.9691	1004.5557	1843.5448	1462.1747	1408.1768	718.01257	1452.9722	1634.319	412.66641	3232.4717	583.59113	2577.033	1023.1963	1005.0411	853.92786	1268.3864	2573.3816	1939.4347	1359.566	1544.2876	750.06818	428.93158	1147.6052	1093.1665	452.39627	1494.8704	214.60681	860.42285	831.05505	1212.2126	890.96436	1601.3704	1599.312	1905.9342	1178.7172	872.46149	996.51935	1906.6422	1956.2336	495.77756	2222.6157	728.56543
1239.9589	408.90347	575.42145	830.30078	426.46326	462.77032	2599.5034	556.1264	737.78735	597.83954	866.9024	1308.1384	1127.8595	759.52142	512.25104	1126.9012	717.87793	342.35263	840.62073	867.01141	716.55005	156.27602	1417.2455	323.10864	281.30664	940.12482	250.0181	575.32343	511.35159	1564.031	768.08978	787.20172	595.31256	2016.8605	810.73077	1101.9292	2067.0669	1245.5808	1051.3257	1068.8831	1405.6367	664.04419	1474.5089	1213.295	1064.5537	901.82855	568.8446	1437.7585	2191.2722	1197.1677	1950.6953	556.02209	563.45294	994.0047	294.80286	563.00964	959.32977	2434.4822	1250.515	469.30978	879.04291	1021.5748	1107.9849	825.99768	566.19055	350.51831	288.23645	935.18713	791.8316	1124.8037	699.15088	1162.5105	534.25458	1001.8769	560.62006	1043.498	1028.1445	761.22308	403.74469	561.36511	660.45593	600.224	355.65009	719.26801	1380.9333	1384.0416	382.38187	504.18311	1796.6062	1000.6194	1842.3429	1461.5792	1408.1758	717.29425	1451.7902	1631.5597	412.66641	3231.2207	583.33594	2576.678	1022.3215	1004.7859	853.6438	1268.3831	2569.0432	1938.8551	1359.5184	1544.1537	746.13464	428.84201	1146.2439	1093.1565	452.27499	1492.8525	213.86461	859.07568	831.0415	1211.2191	888.75409	1598.6216	1598.4286	1904.9081	1178.7157	872.19232	996.5191	1904.8483	1956.2219	495.72733	2221.3184	728.56421
1239.2644	408.87747	575.33014	830.29297	426.44168	462.75192	2599.3823	556.10461	738.86493	596.30493	866.86865	1307.0066	1127.7454	759.50409	512.24091	1126.7094	717.82574	342.01279	841.48047	866.98425	716.53662	156.27354	1417.236	323.0304	281.30563	940.12103	250.0172	575.30573	511.30316	1563.7725	768.06995	787.19739	595.71667	2016.3669	810.68109	1101.927	2066.4941	1245.4888	1050.1891	1068.8785	1405.6293	664.04163	1474.4717	1213.1753	1064.5116	901.81531	568.84235	1434.5664	2191.2583	1197.04	1950.3384	555.98901	563.43793	994.00391	294.52399	562.98383	957.14075	2433.9651	1250.5144	469.30978	878.95679	1021.5612	1107.9781	825.93732	566.03168	350.46509	288.20773	934.52124	791.7962	1124.7965	699.10095	1162.4766	534.23749	1001.8301	560.61243	1042.597	1028.0605	761.22162	403.74289	561.33875	660.39398	599.53613	355.64178	719.25281	1380.928	1384.0126	382.31854	504.16165	1796.5449	1000.4413	1842.288	1461.5525	1408.1749	717.26141	1451.7372	1631.4357	412.66641	3231.1646	583.08649	2576.3662	1022.282	1004.5597	853.39337	1268.3802	2568.8477	1938.2867	1359.4769	1544.0365	745.95679	428.76343	1146.1826	1093.156	452.16849	1492.7601	213.83092	859.01489	831.04089	1210.3384	888.65411	1595.8799	1598.3882	1904.8612	1178.7144	872.1803	996.51886	1904.7661	1956.2118	495.6835	2220.0471	728.56311
1238.65	408.85471	573.37714	830.28619	426.42285	462.35919	2596.7754	555.64429	739.83466	594.93335	866.83252	1305.9938	1125.2997	759.13708	512.02936	1122.6029	716.69775	341.7085	842.25037	866.95526	716.24927	156.22105	1417.226	322.96179	281.28491	940.11707	249.99847	575.28687	510.26883	1563.4928	767.65051	787.10565	596.07922	2015.9316	810.62793	1101.8815	2065.9875	1243.5205	1048.931	1068.7825	1405.6228	664.03943	1474.4309	1210.6204	1063.6246	901.53284	568.84045	1431.0282	2190.9658	1194.3135	1950.0251	555.28473	563.42487	994.0033	294.21741	562.43646	955.17938	2433.5081	1250.5139	469.30978	877.11633	1021.2761	1107.8383	824.6438	562.61597	350.40741	287.58939	933.92468	791.76538	1124.7888	698.02393	1161.7609	533.87073	1000.8315	560.4502	1041.7917	1026.2719	761.19171	403.70529	560.77893	659.07458	598.78271	355.46442	718.9314	1380.9222	1383.9873	380.96249	504.14297	1795.2443	996.61139	1841.1069	1460.9962	1408.1742	716.55585	1450.6206	1628.8065	412.66641	3229.9775	582.86652	2576.0291	1021.4431	1004.3126	853.12146	1268.3772	2564.6904	1937.7842	1359.4325	1543.9104	742.1405	428.67853	1144.8862	1093.1471	452.05334	1490.7651	213.10223	857.71851	831.0285	1209.3763	886.50806	1593.418	1597.5165	1903.8521	1178.713	871.92682	996.51868	1902.994	1956.2012	495.63647	2218.9236	728.56213
1237.9808	408.8302	573.28595	830.27905	426.40262	462.34134	2596.656	555.62347	740.91205	593.42169	866.79791	1304.8759	1125.1853	759.12042	512.01959	1122.4113	716.64594	341.37247	843.10071	866.92743	716.23621	156.21867	1417.2164	322.88794	281.28397	940.11328	249.99762	575.26898	510.22061	1563.2209	767.6311	787.1015	596.48047	2015.4594	810.57684	1101.8794	2065.4363	1243.4309	1047.678	1068.7781	1405.616	664.03711	1474.3911	1210.5013	1063.5836	901.52002	568.83844	1427.4995	2190.9524	1194.1864	1949.6869	555.25195	563.41095	994.00262	293.91422	562.41107	953.0116	2433.0107	1250.5134	469.30978	877.03046	1021.263	1107.8319	824.58472	562.45593	350.35126	287.56107	933.26526	791.73236	1124.7817	697.97455	1161.7278	533.85358	1000.7859	560.44269	1040.9041	1026.1887	761.19037	403.70355	560.75293	659.01324	598.04077	355.45633	718.91687	1380.9167	1383.9604	380.89917	504.12305	1795.184	996.43201	1841.053	1460.9707	1408.1733	716.52356	1450.5691	1628.6847	412.66641	3229.9241	582.62799	2575.7014	1021.4041	1004.0697	852.85614	1268.3744	2564.4971	1937.2373	1359.3899	1543.7885	741.96204	428.59616	1144.8262	1093.1466	451.94147	1490.6737	213.06876	857.65955	831.02795	1208.4315	886.40997	1590.6901	1597.4764	1903.8059	1178.7118	871.91541	996.51849	1902.9127	1956.191	495.59116	2217.7019	728.56116
1237.3242	408.8064	571.34033	830.27222	426.38303	461.95349	2594.103	555.17383	741.98926	591.92163	866.76459	1303.765	1122.741	758.76117	511.81512	1118.316	715.51349	341.03836	843.94635	866.9007	715.95752	156.16818	1417.2074	322.81619	281.26419	940.10968	249.97971	575.25183	509.19241	1562.9563	767.21887	787.01349	596.88025	2014.9974	810.52759	1101.8358	2064.8955	1241.4834	1046.4297	1068.6851	1405.6096	664.03491	1474.3521	1207.9662	1062.7151	901.24756	568.83649	1423.9794	2190.6667	1191.4768	1949.3579	554.55389	563.39746	994.00195	293.61423	561.87158	950.85455	2432.5232	1250.5128	469.30978	875.19873	1020.9866	1107.6978	823.29938	559.02856	350.29651	286.94272	932.60907	791.7005	1124.7749	696.89557	1161.0277	533.48676	999.79767	560.28278	1040.0229	1024.4175	761.16211	403.66736	560.19952	657.70691	597.30939	355.2804	718.60321	1380.9116	1383.9348	379.54578	504.10385	1793.902	992.59027	1839.9	1460.4327	1408.1726	715.83496	1449.4788	1626.097	412.66641	3228.7673	582.39478	2575.3826	1020.5734	1003.8309	852.5968	1268.3717	2560.3845	1936.7009	1359.3488	1543.6703	738.1441	428.51608	1143.5509	1093.1382	451.83258	1488.715	212.33604	856.3797	831.01624	1207.5026	884.27386	1587.9691	1596.6222	1902.8199	1178.7106	871.6701	996.51831	1901.1743	1956.1813	495.54739	2216.5049	728.56018
1236.7441	408.78561	571.25232	830.26636	426.36594	461.93634	2593.9895	555.15411	742.95862	590.58173	866.73572	1302.7714	1122.6301	758.74536	511.80612	1118.1306	715.46271	340.73932	844.70319	866.8775	715.94519	156.16597	1417.1996	322.75348	281.26334	940.10663	249.97893	575.23706	509.14597	1562.7241	767.20044	787.00964	597.23871	2014.5908	810.48486	1101.8339	2064.418	1241.3971	1045.3105	1068.681	1405.604	664.03302	1474.3175	1207.8519	1062.6764	901.2356	568.83484	1420.8191	2190.6541	1191.3544	1949.0696	554.5224	563.3858	994.0014	293.34702	561.84735	948.92255	2432.0928	1250.5125	469.30978	875.11591	1020.9744	1107.6919	823.24219	558.8725	350.24844	286.91504	932.0213	791.67285	1124.7692	696.84723	1160.9965	533.47009	999.75385	560.27563	1039.2358	1024.3378	761.16089	403.66577	560.17462	657.64813	596.66034	355.27258	718.58948	1380.9071	1383.9126	379.48444	504.08719	1793.8445	992.41541	1839.8489	1460.4089	1408.172	715.80438	1449.4303	1625.9811	412.66641	3228.7168	582.18951	2575.1033	1020.5359	1003.6196	852.36859	1268.3694	2560.1995	1936.2274	1359.3131	1543.5671	737.97064	428.44595	1143.4938	1093.1378	451.73718	1488.6276	212.30312	856.32306	831.01569	1206.6803	884.17871	1585.5264	1596.5841	1902.7761	1178.7096	871.65942	996.51819	1901.0969	1956.173	495.50931	2215.4487	728.55939
1236.1106	408.76312	569.40277	830.26013	426.3475	461.57471	2591.6238	554.73999	744.03558	589.10327	866.70471	1301.6736	1120.298	758.41364	511.61826	1114.233	714.38715	340.40872	845.53992	866.85266	715.6897	156.1201	1417.1912	322.68561	281.24545	940.10339	249.96265	575.22125	508.1709	1562.4724	766.81445	786.92987	597.63568	2014.1479	810.43896	1101.7941	2063.8967	1239.5771	1044.0712	1068.5962	1405.5981	664.03101	1474.2798	1205.4528	1061.8667	900.9873	568.83313	1417.3154	2190.3887	1188.7854	1948.7571	553.86261	563.37323	994.00085	293.05295	561.3407	946.78558	2431.623	1250.5121	469.30978	873.37634	1020.7195	1107.5698	822.0354	555.58777	350.19623	286.33029	931.37103	791.64307	1124.7631	695.82495	1160.3445	533.11987	998.8302	560.12555	1038.3673	1022.6654	761.13562	403.63269	559.65308	656.41492	595.94849	355.1077	718.30078	1380.9025	1383.8888	378.19516	504.06931	1792.6403	988.73492	1838.7842	1459.9144	1408.1714	715.1687	1448.4169	1623.5544	412.66641	3227.6541	581.96606	2574.8003	1019.7518	1003.3882	852.1203	1268.3669	2556.3206	1935.7106	1359.2749	1543.4557	734.32373	428.37	1142.2985	1093.1305	451.63376	1486.8073	211.60594	855.13007	831.00531	1205.7805	882.16919	1582.8186	1595.7917	1901.8649	1178.7085	871.43573	996.51801	1899.4828	1956.1642	495.46829	2214.2966	728.55853
1235.4889	408.7413	569.31586	830.25415	426.32968	461.55746	2591.5122	554.72034	745.11243	587.63605	866.67493	1300.5826	1120.1884	758.39783	511.60953	1114.0499	714.33557	340.07996	846.37195	866.8288	715.67767	156.11795	1417.1832	322.61969	281.24463	940.10034	249.9619	575.20624	508.12515	1562.2272	766.79639	786.92615	598.03119	2013.715	810.39471	1101.7922	2063.3857	1239.4904	1042.8365	1068.5922	1405.5925	664.02911	1474.2428	1205.3402	1061.8289	900.97571	568.83142	1413.8204	2190.3762	1188.6649	1948.4531	553.83173	563.36108	994.00031	292.76193	561.31696	944.65918	2431.1626	1250.5116	469.30978	873.29468	1020.7076	1107.5641	821.97772	555.43304	350.14536	286.30231	930.72382	791.61432	1124.7573	695.776	1160.3141	533.10339	998.78613	560.11853	1037.5052	1022.587	761.13446	403.63116	559.62866	656.35712	595.24683	355.09985	718.28711	1380.8979	1383.8661	378.13458	504.05209	1792.584	988.56165	1838.7341	1459.8915	1408.1708	715.13879	1448.3696	1623.441	412.66641	3227.6035	581.74768	2574.5056	1019.715	1003.1607	851.87762	1268.3647	2556.1387	1935.2036	1359.238	1543.3478	734.15216	428.29617	1142.2427	1093.1301	451.53314	1486.7213	211.57251	855.07324	831.00482	1204.8959	882.07312	1580.1178	1595.7544	1901.822	1178.7075	871.42517	996.51788	1899.4067	1956.1558	495.42871	2213.1675	728.55774
1234.8788	408.72009	567.50873	830.24847	426.31241	461.21356	2589.2048	554.33087	746.18915	586.18011	866.64905	1299.4987	1117.9023	758.08514	511.43146	1110.2377	713.29584	339.75299	847.19934	866.80811	715.43079	156.07399	1417.1764	322.55569	281.22787	940.09766	249.94661	575.19324	507.17447	1562.0121	766.42432	786.84985	598.42523	2013.2914	810.35626	1101.7548	2062.8843	1237.7563	1041.7294	1068.5132	1405.5872	664.02734	1474.2101	1203.0052	1061.0514	900.73706	568.8299	1410.6823	2190.1218	1186.1608	1948.1572	553.19031	563.34943	993.99982	292.50262	560.82715	942.54321	2430.7109	1250.5112	469.30978	871.59662	1020.4652	1107.4493	820.82306	552.20038	350.10062	285.73923	930.07965	791.58661	1124.7524	694.78992	1159.6885	532.75983	997.90601	559.97351	1036.6497	1020.9628	761.11102	403.59995	559.12299	655.15961	594.62384	354.94238	718.01581	1380.894	1383.8442	376.87253	504.03552	1791.4199	984.94061	1837.6987	1459.4226	1408.1703	714.52081	1447.3989	1621.0985	412.66641	3226.6064	581.53412	2574.2471	1018.9536	1002.9592	851.66388	1268.3628	2552.375	1934.7065	1359.2059	1543.2534	730.57367	428.23145	1141.0894	1093.1233	451.44485	1484.941	210.89751	853.93915	830.9953	1204.1123	880.14703	1577.4238	1594.9807	1900.9351	1178.7067	871.21667	996.51776	1897.8295	1956.1486	495.3942	2212.0613	728.55701
1234.3394	408.70157	567.42102	830.24353	426.29733	461.19736	2589.0969	554.31262	747.15814	584.87909	866.62134	1298.5287	1117.7911	758.0705	511.42297	1110.0525	713.24622	339.46024	847.94012	866.78595	715.41931	156.07196	1417.1691	322.49966	281.22708	940.09491	249.94589	575.17938	507.12842	1561.7789	766.40643	786.84631	598.77869	2012.9182	810.31506	1101.7531	2062.4412	1237.6746	1040.5037	1068.5095	1405.5825	664.02576	1474.1743	1202.8923	1061.0142	900.72607	568.82849	1407.2035	2190.1099	1186.0394	1947.8977	553.1593	563.33929	993.99933	292.21738	560.80359	940.64771	2430.312	1250.511	469.30978	871.51428	1020.4537	1107.444	820.76837	552.04272	350.05212	285.71246	929.50244	791.56244	1124.7472	694.74292	1159.6586	532.7431	997.86444	559.96649	1035.8851	1020.8843	761.10992	403.59845	559.09857	655.10175	593.94098	354.93491	718.00311	1380.89	1383.8253	376.81122	504.02112	1791.3639	984.7641	1837.6505	1459.4003	1408.1698	714.49194	1447.3525	1620.9858	412.66641	3226.5598	581.34601	2573.9668	1018.9167	1002.7387	851.43152	1268.3607	2552.1934	1934.2672	1359.1716	1543.1517	730.39948	428.16144	1141.0339	1093.123	451.34924	1484.8577	210.86528	853.88568	830.99487	1203.2556	880.05573	1575.005	1594.9445	1900.8937	1178.7058	871.20697	996.51764	1897.7556	1956.1409	495.35712	2211.0842	728.55634
1233.7506	408.68155	565.60284	830.23834	426.2811	460.85245	2586.8274	553.92633	748.23462	583.44409	866.59467	1297.4574	1115.4834	757.75964	511.24942	1106.2128	712.18567	339.13663	848.75879	866.76465	715.17883	156.02951	1417.1621	322.43912	281.21097	940.09222	249.93115	575.16614	506.17407	1561.5519	766.03735	786.77283	599.16998	2012.5122	810.27533	1101.7168	2061.958	1235.9319	1039.2825	1068.4318	1405.5776	664.02411	1474.1393	1200.5529	1060.2458	900.495	568.82709	1403.7334	2189.8591	1183.5264	1947.6168	552.5174	563.32837	993.9989	291.93512	560.31628	938.55151	2429.877	1250.5106	469.30978	869.80756	1020.2166	1107.333	819.60291	548.76575	350.00479	285.14038	928.86395	791.5365	1124.7423	693.73932	1159.041	532.39606	996.97986	559.82227	1035.0416	1019.2604	761.08759	403.56818	558.59393	653.90466	593.26782	354.77628	717.73425	1380.8861	1383.8052	375.539	504.00568	1790.2057	981.09467	1836.6354	1458.943	1408.1693	713.88623	1446.3961	1618.6586	412.66641	3225.573	581.14148	2573.6943	1018.1555	1002.522	851.20447	1268.3589	2548.4341	1933.7882	1359.1385	1543.0531	726.78302	428.09338	1139.8888	1093.1166	451.2562	1483.1021	210.1756	852.7486	830.98578	1202.4132	878.10809	1572.3241	1594.1827	1900.0234	1178.705	871.0022	996.51752	1896.2015	1956.1337	495.32129	2210.0195	728.55566
1233.173	408.66211	565.51648	830.2334	426.26538	460.83646	2586.7212	553.90851	749.31097	582.02008	866.56897	1296.3929	1115.3737	757.7453	511.24124	1106.0303	712.13629	338.81473	849.57288	866.7442	715.1676	156.02754	1417.1555	322.38031	281.21021	940.08972	249.93045	575.1535	506.12875	1561.3308	766.0199	786.76941	599.55981	2012.1151	810.23706	1101.7151	2061.4841	1235.8511	1038.066	1068.4282	1405.5729	664.02258	1474.105	1200.4419	1060.2096	900.48419	568.82568	1400.2717	2189.8474	1183.4071	1947.3435	552.48694	563.31787	993.99847	291.65579	560.29321	936.46564	2429.4504	1250.5103	469.30978	869.72644	1020.2054	1107.3279	819.54883	548.60968	349.95868	285.11377	928.22833	791.51147	1124.7377	693.69257	1159.0118	532.37952	996.93884	559.81543	1034.2045	1019.1833	761.08655	403.56674	558.56995	653.8479	592.60425	354.76889	717.72186	1380.8824	1383.7858	375.47852	503.99081	1790.1509	980.91992	1836.5879	1458.9214	1408.1688	713.85791	1446.351	1618.5483	412.66641	3225.5276	580.94153	2573.429	1018.1194	1002.3088	850.98254	1268.3571	2548.2559	1933.3184	1359.1067	1542.9575	726.61096	428.02719	1139.8346	1093.1163	451.16568	1483.0198	210.14346	852.69592	830.98535	1201.5851	878.01764	1569.65	1594.1471	1899.9828	1178.7042	870.99274	996.5174	1896.1288	1956.1267	495.28668	2208.9763	728.55505
1232.6619	408.64508	563.76941	830.22906	426.25162	460.5072	2584.5129	553.54413	750.2796	580.74725	866.54669	1295.4403	1113.1483	757.45135	511.07983	1102.3364	711.10553	338.5264	850.30194	866.72638	714.93597	155.98703	1417.1498	322.32877	281.19543	940.08759	249.91689	575.14258	505.21387	1561.1366	765.67041	786.69946	599.90955	2011.7649	810.20374	1101.6816	2061.0649	1234.184	1036.975	1068.3556	1405.569	664.02124	1474.0746	1198.2036	1059.4851	900.263	568.82452	1397.1632	2189.6118	1180.9985	1947.1035	551.87354	563.30872	993.99811	291.4068	559.83038	934.59668	2429.0732	1250.51	469.30978	868.08807	1019.9841	1107.2256	818.42871	545.4361	349.91809	284.56018	927.65863	791.48969	1124.7338	692.71948	1158.4302	532.04462	996.09253	559.67847	1033.4562	1017.6331	761.06628	403.5387	558.08905	652.70526	592.01477	354.6167	717.46844	1380.8793	1383.769	374.2536	503.97787	1789.0508	977.36761	1835.6035	1458.496	1408.1685	713.27069	1445.4515	1616.3413	412.66641	3224.5991	580.7652	2573.196	1017.3929	1002.1198	850.78687	1268.3555	2544.6707	1932.903	1359.0789	1542.874	723.11987	427.96915	1138.7491	1093.1106	451.08615	1481.3066	209.47206	851.61072	830.97705	1200.851	876.14221	1567.2489	1593.4052	1899.1381	1178.7035	870.80139	996.51733	1894.6138	1956.1207	495.2565	2208.0542	728.5545
1232.1045	408.62671	563.6864	830.22455	426.23685	460.49185	2584.4109	553.52722	751.35571	579.34381	866.52283	1294.3883	1113.0425	757.43768	511.0723	1102.161	711.05707	338.20773	851.10742	866.7074	714.92529	155.98517	1417.1437	322.27316	281.19476	940.08533	249.91626	575.13098	505.1705	1560.9264	765.65393	786.69629	600.29663	2011.3843	810.16803	1101.6801	2060.6084	1234.1062	1035.7672	1068.3523	1405.5647	664.01984	1474.0414	1198.0975	1059.451	900.25281	568.8233	1393.7179	2189.6008	1180.8843	1946.844	551.84448	563.29889	993.99774	291.13303	559.80853	932.53033	2428.6624	1250.5098	469.30978	868.01031	1019.9738	1107.2208	818.37634	545.28479	349.87415	284.53418	927.0285	791.46631	1124.7296	692.67377	1158.4028	532.02869	996.05304	559.672	1032.6309	1017.5597	761.06537	403.53738	558.06635	652.65118	591.36902	354.60959	717.45673	1380.8759	1383.7512	374.1954	503.96405	1788.9988	977.1983	1835.5581	1458.4761	1408.168	713.24359	1445.4093	1616.2372	412.66641	3224.5562	580.57367	2572.9441	1017.3585	1001.9133	850.57446	1268.3539	2544.5012	1932.4502	1359.0492	1542.7839	722.95374	427.9064	1138.698	1093.1104	451.00018	1481.2273	209.44046	851.56018	830.97668	1200.049	876.05444	1564.5879	1593.3707	1899.099	1178.7029	870.7926	996.51721	1894.5436	1956.1144	495.22409	2207.0505	728.55396
1231.5583	408.60895	561.9187	830.22021	426.22256	460.16998	2582.2634	553.17474	752.4317	577.95184	866.49994	1293.3435	1110.7839	757.15277	510.9137	1098.4197	710.03357	337.89081	851.90814	866.68921	714.70209	155.94643	1417.1378	322.21927	281.18042	940.08313	249.90305	575.11993	504.2467	1560.7222	765.30487	786.62952	600.68225	2011.0127	810.13379	1101.6475	2060.1609	1232.4734	1034.5643	1068.2827	1405.5607	664.01849	1474.0089	1195.8416	1058.7302	900.04071	568.82214	1390.2815	2189.3669	1178.4529	1946.592	551.22693	563.28949	993.99738	290.8623	559.34503	930.47491	2428.26	1250.5095	469.30978	866.35413	1019.7556	1107.1212	817.27496	542.05133	349.83133	283.98648	926.40131	791.44379	1124.7256	691.70947	1157.8245	531.6886	995.22406	559.53491	1031.8123	1016.0001	761.0459	403.50995	557.58331	651.50189	590.73315	354.46021	717.21179	1380.8727	1383.7341	372.9538	503.95074	1787.8971	973.58002	1834.6035	1458.0579	1408.1676	712.67432	1444.5166	1614.0299	412.66641	3223.6599	580.38672	2572.6992	1016.6277	1001.7105	850.36713	1268.3523	2540.8979	1932.0068	1359.0208	1542.6969	719.4068	427.84555	1137.613	1093.1049	450.91666	1479.5571	208.77272	850.49963	830.96893	1199.2612	874.20715	1561.9341	1592.6483	1898.2794	1178.7021	870.60913	996.51715	1893.0676	1956.1083	495.19287	2206.0681	728.55341
1231.0225	408.59167	561.83795	830.21613	426.20874	460.15515	2582.1643	553.15863	753.50757	576.5705	866.4801	1292.3052	1110.6804	757.13971	510.90662	1098.2487	709.98578	337.57556	852.70441	866.6734	714.69189	155.94467	1417.1328	322.16696	281.17978	940.0813	249.90245	575.11041	504.20459	1560.5431	765.28912	786.62653	601.06641	2010.6493	810.10406	1101.646	2059.7222	1232.3981	1033.4858	1068.2795	1405.5568	664.01721	1473.9802	1195.7388	1058.6978	900.03107	568.82104	1387.1963	2189.3564	1178.342	1946.3468	551.19879	563.2804	993.99707	290.62122	559.32404	928.42957	2427.8655	1250.5093	469.30978	866.2785	1019.7458	1107.1168	817.22394	541.90277	349.79379	283.961	925.77692	791.42206	1124.7223	691.66449	1157.7985	531.67297	995.18579	559.52869	1030.9998	1015.9293	761.04504	403.50873	557.5614	651.44965	590.16895	354.45328	717.20062	1380.8699	1383.7178	372.897	503.93796	1787.8472	973.41388	1834.5597	1458.0392	1408.1674	712.64819	1444.4766	1613.9301	412.66641	3223.6189	580.20398	2572.4849	1016.5945	1001.5309	850.18475	1268.351	2540.7344	1931.5721	1358.996	1542.621	719.24426	427.79227	1137.564	1093.1046	450.84348	1479.4799	208.7415	850.45081	830.96857	1198.5642	874.12146	1559.287	1592.615	1898.2417	1178.7017	870.60083	996.51709	1892.9995	1956.1031	495.16571	2205.1055	728.55292
1230.549	408.57657	560.09735	830.21252	426.19672	459.83771	2580.0483	552.81537	754.47577	575.33655	866.4588	1291.3765	1108.4482	756.86151	510.7558	1094.5603	708.95728	337.29324	853.41711	866.65649	714.4743	155.90727	1417.1276	322.12119	281.16635	940.07935	249.89003	575.10028	503.29721	1560.3489	764.95068	786.56219	601.41095	2010.3292	810.07208	1101.6152	2059.335	1230.7843	1032.2915	1068.2125	1405.5535	664.01617	1473.949	1193.5275	1058.002	899.82562	568.82007	1383.776	2189.1316	1175.9545	1946.132	550.59424	563.27252	993.99677	290.35583	558.87323	926.59772	2427.5173	1250.509	469.30978	864.64935	1019.5376	1107.0229	816.13013	538.69232	349.75299	283.41309	925.21741	791.40314	1124.7188	690.69788	1157.2407	531.33655	994.36639	559.39539	1030.2739	1014.4042	761.02698	403.48279	557.08997	650.32599	589.55005	354.30521	716.96222	1380.8671	1383.7036	371.67181	503.92685	1786.7755	969.82269	1833.6224	1457.6412	1408.167	712.08948	1443.6174	1611.7865	412.66641	3222.7483	580.04315	2572.2522	1015.88	1001.3344	849.98627	1268.3496	2537.2148	1931.1882	1358.9694	1542.5391	715.73456	427.73456	1136.5109	1093.0997	450.76413	1477.8293	208.06932	849.40533	830.9613	1197.8014	872.28302	1556.9106	1591.9022	1897.4362	1178.701	870.42395	996.51703	1891.5425	1956.0977	495.13647	2204.2561	728.55249
1230.0317	408.56027	560.01703	830.2088	426.18372	459.82297	2579.9487	552.7995	755.55139	573.9751	866.43835	1290.3505	1108.3451	756.84863	510.74893	1094.3901	708.90918	336.98105	854.20496	866.64026	714.46411	155.90552	1417.1224	322.07169	281.16574	940.07751	249.88947	575.09058	503.2554	1560.1597	764.93518	786.5592	601.79242	2009.9808	810.04132	1101.6139	2058.9121	1230.7092	1031.1018	1068.2094	1405.5499	664.01501	1473.9182	1193.4257	1057.9701	899.81598	568.81903	1380.364	2189.1211	1175.8445	1945.899	550.56641	563.26404	993.99646	290.09323	558.85254	924.57147	2427.1372	1250.5088	469.30978	864.57428	1019.5281	1107.0187	816.07916	538.54382	349.7132	283.38748	924.59821	791.38281	1124.7153	690.65271	1157.2152	531.32104	994.32831	559.38928	1029.4729	1014.334	761.02618	403.4816	557.0683	650.27429	588.94	354.29831	716.95123	1380.8643	1383.6885	371.61526	503.91492	1786.7263	969.65656	1833.5784	1457.623	1408.1667	712.06317	1443.5781	1611.6881	412.66641	3222.7083	579.8681	2572.0259	1015.8471	1001.1412	849.79224	1268.3483	2537.053	1930.7693	1358.9438	1542.4595	715.57239	427.67844	1136.4625	1093.0995	450.68692	1477.7515	208.03786	849.35675	830.96094	1197.0514	872.19733	1554.2764	1591.8687	1897.3982	1178.7004	870.41577	996.51697	1891.4738	1956.0924	495.10822	2203.3296	728.55206
1229.5243	408.54443	554.66333	830.2052	426.17111	458.88202	2573.6125	551.80493	756.62689	572.62402	866.41864	1289.3308	1101.4321	756.03894	510.31366	1083.0201	705.75372	336.67041	854.98846	866.62463	713.82526	155.79758	1417.1176	322.02359	281.12799	940.07574	249.85432	575.08124	500.47714	1559.9755	763.92352	786.37457	602.17255	2009.64	810.01166	1101.5265	2058.4973	1225.906	1029.9166	1068.0187	1405.5466	664.01392	1473.8881	1186.6809	1055.9067	899.2196	568.81812	1376.9604	2188.4578	1168.5378	1945.6725	548.72675	563.25586	993.99615	289.8334	557.49695	922.55518	2426.7646	1250.5087	469.30978	859.5733	1018.9228	1106.7523	812.7948	528.51733	349.67441	281.72015	923.98169	791.36322	1124.7123	687.70044	1155.5646	530.27765	991.88904	558.98865	1028.6779	1009.7023	760.9765	403.40738	555.64172	646.86279	588.33862	353.85529	716.26178	1380.8616	1383.674	367.83209	503.90344	1783.5035	958.44879	1830.7897	1456.4735	1408.1664	710.40173	1441.0446	1605.2612	412.66641	3220.1978	579.6969	2571.8057	1013.678	1000.9511	849.60266	1268.347	2526.3857	1930.3583	1358.9192	1542.3824	704.67969	427.62387	1133.3086	1093.0861	450.61176	1472.7819	205.96861	846.2597	830.94122	1196.3138	866.65588	1551.6488	1589.7286	1894.9974	1178.7	869.91309	996.51691	1887.0941	1956.0874	495.08093	2202.4216	728.55164
1229.0756	408.53058	554.58752	830.20209	426.16013	458.8688	2573.5212	551.7912	757.59479	571.41687	866.40149	1288.4187	1101.3337	756.02777	510.3078	1082.8589	705.70825	336.39215	855.68988	866.61108	713.81616	155.79607	1417.1134	321.98151	281.1275	940.07428	249.85385	575.07324	500.43793	1559.8137	763.90948	786.37201	602.51343	2009.3397	809.98584	1101.5253	2058.1309	1225.8384	1028.8538	1068.016	1405.5437	664.01294	1473.8613	1186.5859	1055.8783	899.21118	568.81726	1373.9043	2188.4487	1168.4347	1945.4738	548.70087	563.24872	993.99597	289.60187	557.47809	920.74902	2426.4355	1250.5085	469.30978	859.50256	1018.9146	1106.7488	812.74823	528.37372	349.64032	281.69629	923.42908	791.34613	1124.7095	687.65808	1155.5419	530.26282	991.85468	558.98309	1027.9674	1009.6373	760.97589	403.40637	555.62177	646.81494	587.80469	353.84903	716.25226	1380.8594	1383.6615	367.77835	503.89346	1783.4586	958.28827	1830.7496	1456.458	1408.1661	710.37787	1441.0099	1605.1719	412.66641	3220.1633	579.54614	2571.6123	1013.6476	1000.7827	849.43567	1268.3461	2526.2363	1929.9952	1358.8977	1542.3152	704.52435	427.57605	1133.2648	1093.0859	450.54584	1472.7098	205.93872	846.21625	830.94098	1195.6608	866.57709	1549.2897	1589.6976	1894.9629	1178.6995	869.90625	996.51685	1887.0308	1956.0831	495.05716	2201.6201	728.55127
1228.5859	408.51559	552.92493	830.19879	426.14828	458.58319	2571.5916	551.4964	758.67004	570.08521	866.38318	1287.4111	1099.1719	755.78656	510.18127	1079.3198	704.71576	336.08444	856.46515	866.59662	713.62555	155.76443	1417.109	321.936	281.11685	940.07269	249.84386	575.06476	499.57916	1559.6385	763.60443	786.31812	602.89087	2009.0131	809.95819	1101.5002	2057.731	1224.3741	1027.677	1067.9606	1405.5406	664.01196	1473.8323	1184.5094	1055.2614	899.03534	568.81641	1370.5166	2188.2515	1166.1774	1945.2585	548.13586	563.24109	993.99567	289.34714	557.06683	918.75153	2426.0764	1250.5083	469.30978	857.9527	1018.7374	1106.6727	811.73785	525.211	349.60333	281.17624	922.8175	791.32782	1124.7067	686.73383	1155.0493	529.93604	991.11096	558.86163	1027.1836	1008.2177	760.96216	403.38501	555.18616	645.76965	587.21942	353.71326	716.04828	1380.8569	1383.6481	366.59879	503.88278	1782.4807	954.75543	1829.906	1456.1235	1408.1659	709.87555	1440.2565	1603.2279	412.66641	3219.4229	579.3822	2571.4031	1012.983	1000.5986	849.25415	1268.345	2522.9736	1929.5992	1358.8748	1542.2426	701.11029	427.52432	1132.3118	1093.0824	450.47446	1471.1877	205.28566	845.27673	830.93555	1194.9465	864.86554	1546.6748	1589.0439	1894.2354	1178.6991	869.76013	996.51678	1885.6918	1956.0786	495.03162	2200.7463	728.5509
1228.1053	408.50107	552.85065	830.19562	426.13684	458.57019	2571.5059	551.48309	759.74518	568.76379	866.36554	1286.4099	1099.0751	755.7757	510.17575	1079.1615	704.6701	335.77829	857.23602	866.58264	713.61713	155.76305	1417.1047	321.89185	281.11636	940.07117	249.84343	575.05658	499.54083	1559.468	763.59088	786.3158	603.26691	2008.6936	809.93158	1101.4991	2057.3389	1224.3075	1026.5048	1067.9581	1405.5377	664.01105	1473.8037	1184.4169	1055.2341	899.02759	568.81555	1367.1372	2188.2427	1166.0767	1945.0492	548.11072	563.2337	993.99548	289.09509	557.04858	916.76392	2425.7246	1250.5082	469.30978	857.88342	1018.7296	1106.6694	811.69171	525.06885	349.56729	281.15237	922.20856	791.31012	1124.704	686.69135	1155.0276	529.92139	991.07703	558.8562	1026.4056	1008.1545	760.96155	403.38406	555.16675	645.72314	586.64252	353.70706	716.03906	1380.8546	1383.6353	366.54599	503.87247	1782.4374	954.59668	1829.8685	1456.1089	1408.1656	709.85327	1440.2233	1603.1417	412.66641	3219.3894	579.22192	2571.1995	1012.9534	1000.4175	849.07672	1268.3439	2522.8286	1929.2109	1358.8527	1542.1722	700.95721	427.47403	1132.2697	1093.0822	450.40497	1471.12	205.25557	845.23401	830.9353	1194.2443	864.78717	1544.0667	1589.0149	1894.2031	1178.6986	869.7536	996.51672	1885.6322	1956.0743	495.00693	2199.8901	728.55054
1227.6339	408.48697	551.28009	830.19263	426.12573	458.30426	2569.6724	551.21185	760.82019	567.45245	866.35022	1285.4149	1097.0259	755.55322	510.06003	1075.8147	703.72986	335.4736	858.00269	866.57056	713.43787	155.73357	1417.1011	321.84894	281.10675	940.06989	249.83437	575.04956	498.73148	1559.3181	763.30682	786.26569	603.64154	2008.3811	809.90839	1101.4764	2056.9543	1222.9414	1025.4534	1067.9076	1405.5349	664.01013	1473.7784	1182.4636	1054.6619	898.86316	568.81476	1364.1025	2188.0603	1163.9498	1944.8455	547.57983	563.22662	993.99524	288.87042	556.66449	914.78607	2425.3794	1250.5081	469.30978	856.42078	1018.567	1106.6006	810.74487	522.05817	349.53558	280.66174	921.60223	791.29303	1124.7017	685.81769	1154.5712	529.61145	990.38312	558.74286	1025.6335	1006.822	760.94928	403.36462	554.75861	644.74213	586.13	353.58008	715.85144	1380.8527	1383.6229	365.4295	503.86255	1781.524	951.2348	1829.0696	1455.8027	1408.1654	709.37769	1439.5267	1601.3289	412.66641	3218.7097	579.06525	2571.0205	1012.3297	1000.257	848.92035	1268.343	2519.7693	1928.8301	1358.8334	1542.1107	697.71747	427.4299	1131.3813	1093.079	450.34396	1469.6697	204.63583	844.35962	830.93048	1193.6219	863.18005	1541.4651	1588.3927	1893.5134	1178.6982	869.62048	996.51666	1884.3575	1956.0706	494.98541	2199.051	728.55017
1227.2167	408.47461	551.20557	830.19	426.11606	458.29178	2569.5872	551.19916	761.7876	566.28033	866.33386	1284.5245	1096.9285	755.54285	510.0546	1075.6558	703.68555	335.20062	858.68921	866.55762	713.42957	155.73219	1417.0972	321.81134	281.10629	940.06848	249.83394	575.04205	498.69308	1559.156	763.2934	786.26337	603.97766	2008.1056	809.88354	1101.4753	2056.6145	1222.8773	1024.2894	1067.9052	1405.5326	664.00934	1473.751	1182.371	1054.6349	898.85553	568.81409	1360.7389	2188.0518	1163.8489	1944.6666	547.55469	563.22046	993.99506	288.62335	556.6463	913.01398	2425.0742	1250.5078	469.30978	856.35138	1018.5593	1106.5973	810.70038	521.91492	349.50122	280.63864	921.05853	791.27814	1124.6992	685.77655	1154.5496	529.59668	990.35059	558.73749	1024.9434	1006.7589	760.94873	403.36371	554.73926	644.69568	585.56848	353.5741	715.84271	1380.8506	1383.6122	365.37646	503.85394	1781.4808	951.07483	1829.0325	1455.7883	1408.1653	709.35565	1439.4938	1601.2432	412.66641	3218.678	578.92706	2570.8269	1012.3001	1000.0815	848.75049	1268.342	2519.6243	1928.4933	1358.8127	1542.0444	697.56348	427.3822	1131.3394	1093.0789	450.27798	1469.6023	204.6066	844.3186	830.93024	1192.9419	863.10449	1539.129	1588.3639	1893.4814	1178.6979	869.61426	996.51666	1884.2983	1956.0667	494.96231	2198.3096	728.54993
1226.7617	408.4613	549.64783	830.18726	426.10562	458.03275	2567.8315	550.93805	762.86243	564.98798	866.31812	1283.5413	1094.8888	755.32819	509.94351	1072.3324	702.75323	334.89877	859.44775	866.54517	713.25958	155.7045	1417.0935	321.77078	281.0972	940.0672	249.82535	575.03491	497.89215	1558.998	763.01575	786.21643	604.34967	2007.806	809.85962	1101.4537	2056.2439	1221.5438	1023.13	1067.8571	1405.53	664.00854	1473.7239	1180.4419	1054.0779	898.70056	568.81335	1357.3834	2187.8745	1161.7448	1944.4733	547.03101	563.21381	993.99487	288.37888	556.26978	911.05463	2424.7419	1250.5077	469.30978	854.90204	1018.4026	1106.5317	809.77191	518.90546	349.46771	280.15421	920.45697	791.26215	1124.6969	684.91235	1154.1057	529.28796	989.67316	558.62634	1024.1823	1005.4457	760.93719	403.34512	554.33777	643.72906	585.01508	353.4498	715.66223	1380.8486	1383.6008	364.26688	503.8447	1780.5853	947.71545	1828.2699	1455.4944	1408.165	708.90186	1438.8175	1599.4683	412.66641	3218.0251	578.77698	2570.6387	1011.6856	999.909	848.58447	1268.3412	2516.6125	1928.1263	1358.7928	1541.9802	694.33527	427.33585	1130.4702	1093.0759	450.21378	1468.2096	203.99104	843.4671	830.92572	1192.2732	861.52521	1536.54	1587.7672	1892.8226	1178.6975	869.48737	996.5166	1883.0754	1956.0629	494.93997	2197.5022	728.54962
1226.3159	408.44839	549.57379	830.18469	426.09555	458.02045	2567.7488	550.92572	763.93707	563.70612	866.30298	1282.5647	1094.7917	755.31805	509.93832	1072.1744	702.70862	334.59848	860.20172	866.53326	713.25165	155.7032	1417.09	321.73148	281.09677	940.06598	249.82495	575.02808	497.85416	1558.8446	763.00262	786.21429	604.72028	2007.5137	809.83661	1101.4528	2055.8809	1221.4805	1021.9753	1067.8547	1405.5276	664.00775	1473.6975	1180.3505	1054.0516	898.69336	568.81268	1354.0369	2187.8662	1161.6449	1944.2854	547.00623	563.20746	993.99469	288.13718	556.25195	909.10559	2424.4165	1250.5076	469.30978	854.83325	1018.3953	1106.5287	809.72772	518.7619	349.43509	280.13107	919.85809	791.24677	1124.6948	684.87103	1154.0848	529.27325	989.64093	558.62109	1023.4272	1005.3835	760.93671	403.34424	554.31879	643.68329	584.47003	353.44388	715.65375	1380.8468	1383.59	364.21411	503.83585	1780.543	947.55524	1828.2341	1455.4807	1408.1649	708.88055	1438.7858	1599.3845	412.66641	3217.9944	578.63055	2570.4558	1011.6565	999.7395	848.42249	1268.3403	2516.4702	1927.767	1358.7738	1541.9181	694.18158	427.29086	1130.4292	1093.0758	450.1514	1468.1439	203.96155	843.4267	830.92554	1191.6166	861.44995	1533.9583	1587.7391	1892.7916	1178.6971	869.48145	996.51654	1883.0178	1956.0593	494.91846	2196.7122	728.54932
1225.9221	408.4371	548.05542	830.18243	426.08676	457.77206	2566.0457	550.67792	764.90417	562.56122	866.28986	1281.6913	1092.7974	755.11395	509.83319	1068.9316	701.80042	334.32953	860.87665	866.52295	713.08826	155.67679	1417.0869	321.69708	281.08826	940.06494	249.81688	575.02222	497.07507	1558.71	762.73553	786.16962	605.05255	2007.2562	809.81671	1101.4324	2055.5605	1220.1993	1020.9399	1067.8094	1405.5255	664.00714	1473.6741	1178.4773	1053.5178	898.54517	568.81213	1351.0323	2187.697	1159.5986	1944.121	546.49829	563.20197	993.99451	287.92188	555.88867	907.36011	2424.1292	1250.5076	469.30978	853.42181	1018.2464	1106.4672	808.83209	515.80774	349.40646	279.66089	919.32129	791.2334	1124.693	684.03088	1153.6598	528.97119	988.99005	558.51392	1022.7527	1004.111	760.92603	403.32672	553.9303	642.74677	583.98645	353.32419	715.48267	1380.8451	1383.5806	363.13055	503.82816	1779.6791	944.25861	1827.4965	1455.2023	1408.1648	708.44177	1438.1393	1597.6747	412.66641	3217.3765	578.50165	2570.2954	1011.061	999.58948	848.28003	1268.3396	2513.5542	1927.4497	1358.7573	1541.8639	691.02185	427.2515	1129.5924	1093.0731	450.09674	1466.7894	203.36098	842.61041	830.92139	1191.0355	859.92377	1531.6404	1587.1594	1892.1539	1178.6969	869.36206	996.51654	1881.8295	1956.0563	494.89975	2196.0151	728.54907
1225.4919	408.4249	547.98419	830.18005	426.07727	457.76044	2565.9641	550.66644	765.97858	561.29779	866.27582	1280.7262	1092.7036	755.10449	509.82837	1068.7794	701.75745	334.03195	861.62274	866.51184	713.08044	155.67554	1417.0836	321.65988	281.08786	940.06384	249.81651	575.01599	497.03857	1558.564	762.72308	786.16748	605.42053	2006.9758	809.79529	1101.4315	2055.2107	1220.1393	1019.7935	1067.8074	1405.5233	664.00641	1473.6486	1178.3895	1053.4929	898.53815	568.81146	1347.7013	2187.6892	1159.5028	1943.9425	546.47455	563.19598	993.99432	287.68491	555.87177	905.4292	2423.8154	1250.5074	469.30978	853.35559	1018.2396	1106.4642	808.79004	515.66858	349.37537	279.63873	918.72705	791.21906	1124.691	683.99121	1153.64	528.95697	988.95959	558.50891	1022.0083	1004.0515	760.92554	403.32593	553.91217	642.703	583.45605	353.31857	715.47473	1380.8434	1383.5706	363.07968	503.81989	1779.6388	944.10333	1827.4612	1455.1895	1408.1646	708.42084	1438.1093	1597.595	412.66641	3217.3477	578.36133	2570.1218	1011.0332	999.42529	848.12494	1268.3389	2513.418	1927.1034	1358.7395	1541.8054	690.87323	427.20883	1129.5533	1093.073	450.03751	1466.7246	203.33255	842.5722	830.9212	1190.3995	859.85199	1529.0709	1587.1316	1892.1234	1178.6965	869.35657	996.51648	1881.7726	1956.053	494.87961	2195.2549	728.54883
1225.0698	408.41309	546.45868	830.17773	426.06812	457.51273	2564.2727	550.42242	767.05286	560.04407	866.26227	1279.7672	1090.6925	754.90295	509.72632	1065.5176	700.83478	333.73578	862.36469	866.50122	712.91992	155.64983	1417.0806	321.62378	281.07971	940.06274	249.80876	575.01001	496.25778	1558.4219	762.4588	786.12415	605.78717	2006.7015	809.7746	1101.412	2054.8674	1218.859	1018.6513	1067.7632	1405.5212	664.00574	1473.6235	1176.5162	1052.967	898.39343	568.81091	1344.3785	2187.5229	1157.4525	1943.769	545.96716	563.19025	993.9942	287.45044	555.51123	903.50787	2423.5081	1250.5073	469.30978	851.93909	1018.0945	1106.405	807.89069	512.67615	349.34503	279.16318	918.13525	791.2052	1124.6892	683.13977	1153.2218	528.65216	988.30902	558.40259	1021.2695	1002.7818	760.91553	403.30902	553.52533	641.76868	582.93317	353.19861	715.3064	1380.8418	1383.5609	361.98877	503.81195	1778.7812	940.76526	1826.7313	1454.9192	1408.1644	707.98676	1437.4742	1595.9008	412.66641	3216.7407	578.22412	2569.9526	1010.4392	999.26379	847.97333	1268.3381	2510.5117	1926.7637	1358.7224	1541.7487	687.68329	427.16739	1128.7245	1093.0706	449.97983	1465.3755	202.72133	841.75848	830.9173	1189.7743	858.31616	1526.5081	1586.5549	1891.4918	1178.6963	869.24023	996.51648	1880.5901	1956.0499	494.86017	2194.5098	728.54858
1224.6555	408.40158	546.38916	830.17554	426.05923	457.50153	2564.1936	550.41144	768.12701	558.79993	866.25049	1278.8142	1090.6008	754.89386	509.72174	1065.3689	700.79272	333.44101	863.10248	866.492	712.91248	155.64862	1417.0779	321.58868	281.07935	940.06189	249.80843	575.00482	496.22223	1558.2971	762.44684	786.12213	606.15247	2006.4335	809.75665	1101.411	2054.531	1218.801	1017.6271	1067.7611	1405.5193	664.00513	1473.6013	1176.4309	1052.9434	898.38672	568.81036	1341.395	2187.5154	1157.3593	1943.6001	545.94409	563.18475	993.99402	287.24152	555.49487	901.59601	2423.2065	1250.5072	469.30978	851.87457	1018.088	1106.4025	807.84985	512.53937	349.31839	279.14157	917.54584	791.19177	1124.6876	683.10101	1153.2029	528.63824	988.2796	558.39777	1020.5362	1002.7241	760.91504	403.30826	553.50775	641.7262	582.46893	353.19318	715.29877	1380.8405	1383.5516	361.93903	503.80429	1778.7423	940.61267	1826.6971	1454.907	1408.1643	707.96643	1437.4456	1595.8239	412.66641	3216.7134	578.09003	2569.8042	1010.4122	999.12079	847.8399	1268.3375	2510.3799	1926.4305	1358.7075	1541.6991	687.53766	427.13104	1128.687	1093.0704	449.92923	1465.3124	202.69347	841.72168	830.91711	1189.2206	858.24646	1523.9517	1586.528	1891.4623	1178.696	869.23505	996.51642	1880.5347	1956.0472	494.8432	2193.7795	728.54834
1224.2893	408.39151	544.9397	830.17371	426.05148	457.26999	2562.5962	550.18573	769.09369	557.68823	866.23792	1277.9617	1088.684	754.70709	509.62759	1062.2664	699.91632	333.17691	863.763	866.48212	712.76227	155.62476	1417.0751	321.55798	281.07193	940.06091	249.80135	574.99933	495.48187	1558.162	762.19897	786.08197	606.48004	2006.1971	809.73743	1101.3931	2054.2336	1217.6019	1016.4932	1067.7207	1405.5176	664.00458	1473.5771	1174.6577	1052.4519	898.25208	568.80988	1338.0875	2187.3606	1155.4156	1943.452	545.46442	563.17993	993.9939	287.01166	555.15582	899.88336	2422.9402	1250.5071	469.30978	850.52979	1017.9539	1106.3483	807.00415	509.67606	349.28949	278.69156	917.0174	791.18011	1124.6859	682.29395	1152.8124	528.34747	987.67023	558.29779	1019.8809	1001.5247	760.90594	403.29272	553.14294	640.84369	581.96002	353.08057	715.14319	1380.839	1383.5437	360.90063	503.79764	1777.9359	937.41962	1826.0099	1454.6575	1408.1642	707.55786	1436.8539	1594.2328	412.66641	3216.1531	577.97186	2569.6436	1009.8511	998.96429	847.69476	1268.3369	2507.637	1926.1364	1358.6915	1541.6456	684.49414	427.09171	1127.9091	1093.0682	449.87445	1464.035	202.11197	840.96124	830.91357	1188.615	856.79932	1521.6565	1585.9824	1890.8671	1178.6958	869.12842	996.51642	1879.416	1956.0444	494.82498	2193.135	728.54816
1223.8896	408.38068	544.86908	830.17169	426.04312	457.25906	2562.521	550.17517	770.1676	556.46204	866.22583	1277.0199	1088.5903	754.69836	509.62311	1062.1151	699.87445	332.88474	864.4931	866.47266	712.75525	155.62364	1417.0724	321.52481	281.07159	940.06	249.80101	574.99408	495.44589	1558.0304	762.18701	786.08008	606.84277	2005.9399	809.71887	1101.3922	2053.9094	1217.5452	1015.3635	1067.7188	1405.5157	664.00403	1473.5535	1174.5717	1052.4283	898.24579	568.80939	1334.7883	2187.353	1155.3212	1943.2916	545.44116	563.1748	993.99377	286.78421	555.13947	897.98926	2422.6499	1250.5071	469.30978	850.46436	1017.9474	1106.3457	806.96399	509.53586	349.26132	278.6701	916.43243	791.1676	1124.6843	682.25537	1152.7936	528.33325	987.64142	558.29297	1019.158	1001.4665	760.90558	403.29196	553.12524	640.8009	581.45837	353.07523	715.13593	1380.8375	1383.5352	360.84998	503.7905	1777.897	937.26331	1825.9775	1454.6456	1408.1641	707.53864	1436.8254	1594.156	412.66641	3216.127	577.84338	2569.4871	1009.824	998.81042	847.55292	1268.3363	2507.5042	1925.8153	1358.6761	1541.5939	684.34546	427.0535	1127.8715	1093.0681	449.82114	1463.9747	202.08414	840.92535	830.91345	1188.0195	856.73059	1519.1124	1585.9567	1890.839	1178.6956	869.12341	996.51636	1879.3633	1956.0417	494.80737	2192.4321	728.54797
1223.4974	408.37012	543.36884	830.1698	426.03503	457.02664	2560.9387	549.95129	771.24139	555.24518	866.21417	1276.0841	1086.5994	754.51263	509.52881	1058.9001	698.97931	332.59393	865.21906	866.4635	712.60791	155.60045	1417.0697	321.49258	281.06427	940.05914	249.79399	574.98907	494.68137	1557.9022	761.9342	786.04114	607.20416	2005.6886	809.70099	1101.3744	2053.5913	1216.3391	1014.2381	1067.679	1405.514	664.00348	1473.5302	1172.7441	1051.9292	898.1145	568.8089	1331.4971	2187.196	1153.3147	1943.1356	544.94733	563.1698	993.99365	286.55917	554.7926	896.10455	2422.365	1250.507	469.30978	849.07391	1017.8125	1106.2919	806.10956	506.54901	349.23383	278.21243	915.84985	791.15552	1124.6829	681.43298	1152.3973	528.03107	987.0285	558.19073	1018.4404	1000.233	760.89667	403.27649	552.75079	639.89355	580.96387	352.96164	714.98169	1380.8362	1383.527	359.77304	503.78363	1777.0718	933.93365	1825.299	1454.3955	1408.1639	707.13531	1436.2261	1592.5305	412.66641	3215.5725	577.71777	2569.335	1009.2471	998.65912	847.41431	1268.3358	2504.6865	1925.5005	1358.6614	1541.5437	681.18073	427.01633	1127.0771	1093.0659	449.76926	1462.7061	201.48924	840.16235	830.91003	1187.4341	855.26556	1516.575	1585.4154	1890.2509	1178.6953	869.01868	996.51636	1878.2531	1956.0392	494.79037	2191.7437	728.54779
1223.1125	408.35989	543.3006	830.16797	426.02719	457.01562	2560.8647	549.94067	772.31512	554.0376	866.20404	1275.1542	1086.5087	754.50385	509.52457	1058.7539	698.93658	332.30447	865.94104	866.45557	712.60101	155.59937	1417.0675	321.46127	281.06393	940.05841	249.79369	574.98468	494.64661	1557.7896	761.92279	786.03937	607.56421	2005.4426	809.68549	1101.3737	2053.2793	1216.2819	1013.2288	1067.6771	1405.5123	664.00293	1473.5096	1172.6611	1051.9066	898.10834	568.80841	1328.5416	2187.189	1153.2235	1942.9839	544.92493	563.16498	993.99353	286.35855	554.77686	894.22913	2422.0859	1250.507	469.30978	849.01062	1017.8065	1106.2894	806.06891	506.41281	349.20966	278.19061	915.26959	791.14386	1124.6816	681.3938	1152.3794	528.01727	986.99939	558.1861	1017.7283	1000.1771	760.8963	403.27579	552.73376	639.85236	580.5246	352.95624	714.97443	1380.8351	1383.5192	359.72403	503.77701	1777.0344	933.7818	1825.2672	1454.3843	1408.1638	707.11646	1436.199	1592.4568	412.66641	3215.5461	577.59503	2569.2012	1009.2209	998.52502	847.29211	1268.3353	2504.5586	1925.1918	1358.6486	1541.4998	681.0365	426.9837	1127.0411	1093.0658	449.72369	1462.6466	201.46083	840.12616	830.90991	1186.9153	855.1958	1514.0438	1585.3901	1890.2233	1178.6951	869.01373	996.51636	1878.201	1956.037	494.77554	2191.0688	728.54761
1222.772	408.35092	541.86041	830.16638	426.02036	456.78973	2559.2844	549.72559	773.28131	552.95825	866.19318	1274.3219	1084.5908	754.32501	509.43695	1055.6643	698.05109	332.04504	866.58752	866.44714	712.45538	155.57663	1417.0652	321.43384	281.05722	940.05762	249.78723	574.9801	493.91443	1557.6677	761.68359	786.00128	607.88721	2005.2257	809.66882	1101.3572	2053.0034	1215.1072	1012.1115	1067.6392	1405.5109	664.0025	1473.4872	1170.9144	1051.4364	897.97931	568.80804	1325.2657	2187.0417	1151.3024	1942.8506	544.45349	563.16083	993.99347	286.13791	554.44775	892.54871	2421.8391	1250.5068	469.30978	847.67725	1017.6807	1106.2399	805.23291	503.52332	349.18347	277.73972	914.74921	791.13367	1124.6803	680.58209	1152.0065	527.72595	986.4024	558.08911	1017.0916	999.00067	760.88824	403.26144	552.37726	638.98712	580.04333	352.84534	714.82635	1380.8339	1383.5123	358.68817	503.77124	1776.2515	930.56177	1824.5916	1454.1519	1408.1637	706.71509	1435.6357	1590.9167	412.66641	3215.0149	577.48676	2569.0566	1008.6709	998.37842	847.15936	1268.3348	2501.8743	1924.9188	1358.6348	1541.4524	677.98462	426.94846	1126.2889	1093.064	449.67441	1461.376	200.87131	839.38477	830.9068	1186.3484	853.7594	1511.7711	1584.8485	1889.6372	1178.6949	868.91406	996.5163	1877.0902	1956.0345	494.75961	2190.4724	728.54742
1222.4006	408.34125	541.79364	830.16473	426.013	456.77948	2559.2131	549.71594	774.35474	551.76807	866.1828	1273.403	1084.5018	754.31696	509.43298	1055.521	698.0105	331.75809	867.30188	866.43896	712.44885	155.57561	1417.0629	321.40424	281.05692	940.05688	249.78694	574.97571	493.88052	1557.5491	761.67261	785.99957	608.24475	2004.99	809.65277	1101.3564	2052.7026	1215.0537	1010.9984	1067.6376	1405.5094	664.00201	1473.4651	1170.8336	1051.4148	897.97351	568.80762	1321.9979	2187.0349	1151.2135	1942.7064	544.4317	563.15637	993.99335	285.91962	554.43256	890.6908	2421.5701	1250.5067	469.30978	847.61542	1017.6749	1106.2377	805.19482	503.38879	349.15793	277.71909	914.17328	791.1228	1124.6791	680.54492	1151.9894	527.71246	986.37531	558.08459	1016.3895	998.94635	760.88788	403.2608	552.36084	638.94714	579.56897	352.8403	714.8197	1380.8326	1383.5051	358.64008	503.76511	1776.2153	930.41187	1824.5612	1454.1412	1408.1637	706.69702	1435.61	1590.8458	412.66641	3214.991	577.36914	2568.9158	1008.6455	998.23425	847.02966	1268.3344	2501.7502	1924.6212	1358.6215	1541.4066	677.84277	426.91422	1126.2543	1093.0638	449.62643	1461.3186	200.84428	839.35114	830.90662	1185.7909	853.69391	1509.2522	1584.8241	1889.6108	1178.6947	868.90961	996.5163	1877.04	1956.0323	494.74423	2189.8232	728.5473
1222.0367	408.33188	540.36523	830.16315	426.00589	456.5618	2557.7134	549.51086	775.4281	550.58771	866.17279	1272.4902	1082.5935	754.14612	509.34863	1052.4534	697.14319	331.47253	868.01202	866.43115	712.31189	155.55441	1417.0607	321.37555	281.05054	940.05621	249.78079	574.9715	493.15585	1557.4337	761.43854	785.96417	608.60089	2004.7599	809.63733	1101.3408	2052.4082	1213.9194	1009.8898	1067.6017	1405.5079	664.00159	1473.4436	1169.1079	1050.9563	897.85284	568.80725	1318.7388	2186.8916	1149.3125	1942.5664	543.96649	563.15204	993.99323	285.70377	554.10956	888.84265	2421.3066	1250.5067	469.30978	846.29407	1017.5534	1106.1903	804.38422	500.50232	349.13306	277.27917	913.59979	791.1123	1124.6779	679.75159	1151.626	527.42236	985.79877	557.98944	1015.6931	997.7865	760.88031	403.24707	552.00989	638.09418	579.10181	352.73294	714.67871	1380.8315	1383.4982	357.61081	503.75919	1775.4468	927.19629	1823.922	1453.9174	1408.1636	706.31738	1435.0623	1589.3363	412.66641	3214.4856	577.25439	2568.7793	1008.1032	998.09259	846.90314	1268.3339	2499.106	1924.33	1358.6086	1541.3623	674.80298	426.88095	1125.5173	1093.062	449.57983	1460.1095	200.26596	838.63684	830.90375	1185.2435	852.2984	1506.7402	1584.3092	1889.0559	1178.6946	868.81549	996.5163	1875.9839	1956.0303	494.72943	2189.1877	728.54712
1221.7152	408.3237	540.29791	830.1618	425.99966	456.55157	2557.6416	549.50128	776.39392	549.53339	866.16412	1271.6738	1082.5033	754.13812	509.34473	1052.3086	697.10193	331.21671	868.64758	866.42444	712.30542	155.55341	1417.0588	321.35049	281.05023	940.0556	249.7805	574.9679	493.1217	1557.3326	761.42755	785.96246	608.92023	2004.5573	809.62396	1101.3401	2052.1482	1213.8661	1008.8959	1067.6001	1405.5067	664.00122	1473.4246	1169.0267	1050.9349	897.84711	568.80688	1315.8126	2186.8848	1149.223	1942.4438	543.94458	563.14832	993.99316	285.51154	554.09442	887.18744	2421.0745	1250.5067	469.30978	846.23181	1017.5478	1106.1882	804.34595	500.36557	349.11124	277.2583	913.08563	791.10315	1124.6768	679.71393	1151.6091	527.40863	985.77161	557.98499	1015.0709	997.73199	760.87994	403.24643	551.99341	638.05414	578.68726	352.72787	714.67212	1380.8306	1383.4922	357.56219	503.75406	1775.4108	927.04395	1823.8915	1453.9071	1408.1635	706.29926	1435.0367	1589.2656	412.66641	3214.4619	577.15338	2568.6594	1008.0778	997.96729	846.79181	1268.3335	2498.9819	1924.0728	1358.5977	1541.3236	674.65924	426.85187	1125.4829	1093.062	449.53903	1460.0516	200.23842	838.60327	830.90363	1184.759	852.23242	1504.4852	1584.2845	1889.0294	1178.6945	868.8111	996.5163	1875.9333	1956.0284	494.71652	2188.6272	728.547
1221.3641	408.31485	538.92462	830.16034	425.99298	456.34412	2556.199	549.30835	777.46704	548.36993	866.15485	1270.7719	1080.6619	753.97693	509.26642	1049.3558	696.25995	330.93359	869.35022	866.41718	712.17505	155.53342	1417.0569	321.32333	281.0444	940.05499	249.77486	574.96405	492.42673	1557.2229	761.20599	785.9292	609.27386	2004.3365	809.60962	1101.3256	2051.8645	1212.7827	1007.7952	1067.5668	1405.5055	664.00079	1473.4037	1167.3751	1050.5028	897.73297	568.80652	1312.5685	2186.7502	1147.4004	1942.3109	543.49988	563.14429	993.9931	285.29996	553.78766	885.35651	2420.8206	1250.5066	469.30978	844.96277	1017.4345	1106.1447	803.56812	497.56769	349.08755	276.83307	912.51636	791.09338	1124.6758	678.94562	1151.267	527.12854	985.22095	557.89465	1014.3843	996.62451	760.87311	403.23376	551.659	637.23981	578.2326	352.62509	714.53949	1380.8296	1383.4858	356.57056	503.74854	1774.6809	923.9281	1823.2787	1453.6991	1408.1635	705.93542	1434.5221	1587.8344	412.66641	3213.9875	577.0434	2568.5295	1007.5601	997.83008	846.67065	1268.333	2496.4597	1923.792	1358.5857	1541.2819	671.7226	426.82034	1124.7845	1093.0603	449.49478	1458.8851	199.67596	837.92285	830.901	1184.2289	850.89026	1501.9854	1583.7883	1888.4969	1178.6942	868.72345	996.51624	1874.9153	1956.0265	494.70267	2188.0156	728.54688
1221.0195	408.30627	538.85938	830.15894	425.98651	456.33411	2556.1299	549.29907	778.53998	547.21545	866.14587	1269.8755	1080.5743	753.96918	509.26276	1049.2155	696.21912	330.65173	870.04895	866.41022	712.16882	155.53246	1417.0551	321.297	281.04413	940.05438	249.7746	574.96033	492.39371	1557.1161	761.1955	785.92761	609.62622	2004.1207	809.59576	1101.325	2051.5859	1212.7305	1006.6988	1067.5652	1405.5042	664.00043	1473.3833	1167.2968	1050.4824	897.72754	568.80621	1309.3324	2186.7439	1147.3138	1942.1815	543.47882	563.14044	993.99298	285.09058	553.77313	883.53461	2420.5718	1250.5066	469.30978	844.90253	1017.4292	1106.1426	803.53052	497.43433	349.06442	276.81247	911.94928	791.08386	1124.6747	678.90839	1151.2509	527.11523	985.1944	557.89038	1013.7028	996.57202	760.87274	403.23315	551.64313	637.20123	577.78442	352.62012	714.53314	1380.8286	1383.4796	356.52338	503.74323	1774.6464	923.7796	1823.2494	1453.6893	1408.1633	705.91803	1434.4978	1587.7667	412.66641	3213.9648	576.93591	2568.4031	1007.5356	997.69513	846.55225	1268.3326	2496.3403	1923.5166	1358.5742	1541.2415	671.58282	426.7897	1124.7515	1093.0603	449.45169	1458.8292	199.64867	837.89008	830.90088	1183.7075	850.82538	1499.4918	1583.7645	1888.4714	1178.6941	868.71924	996.51624	1874.8665	1956.0247	494.68924	2187.4165	728.54675
1220.6814	408.29791	537.49695	830.15765	425.98022	456.13184	2554.71	549.11292	779.61279	546.0697	866.13812	1268.9847	1078.7417	753.81329	509.18729	1046.2828	695.38477	330.37115	870.74377	866.40417	712.04175	155.51312	1417.0533	321.27139	281.03857	940.05383	249.7692	574.95715	491.70563	1557.0223	760.97852	785.89545	609.97723	2003.9097	809.58368	1101.311	2051.313	1211.672	1005.7155	1067.5332	1405.5031	664.00006	1473.3652	1165.6644	1050.0607	897.61676	568.80585	1306.4266	2186.6128	1145.5098	1942.0557	543.03973	563.13672	993.99292	284.90402	553.47186	881.72168	2420.3279	1250.5065	469.30978	843.64459	1017.3197	1106.101	802.7674	494.63904	349.04413	276.39273	911.3844	791.07477	1124.6738	678.14868	1150.9174	526.83624	984.65637	557.8017	1013.0264	995.47961	760.86627	403.22098	551.31384	636.39807	577.38647	352.51941	714.40527	1380.8279	1383.4738	355.53778	503.73813	1773.9296	920.66766	1822.6481	1453.4888	1408.1633	705.5611	1433.9969	1586.3632	412.66641	3213.5081	576.83081	2568.2922	1007.025	997.57556	846.44794	1268.3324	2493.855	1923.2466	1358.5643	1541.2061	668.65729	426.76285	1124.067	1093.0588	449.41391	1457.6782	199.09048	837.22668	830.89844	1183.246	849.5061	1497.0046	1583.2753	1887.9485	1178.694	868.63538	996.51624	1873.8629	1956.0231	494.67758	2186.8291	728.54663
1220.3824	408.29062	537.43164	830.15649	425.97476	456.12241	2554.6431	549.10431	780.57825	545.04602	866.12982	1268.1879	1078.6537	753.80609	509.18375	1046.1422	695.34546	330.11969	871.36584	866.39771	712.03577	155.51222	1417.0516	321.24899	281.0383	940.05328	249.76895	574.9538	491.6727	1556.9208	760.9682	785.89392	610.29211	2003.7236	809.5708	1101.3104	2051.0718	1211.6227	1004.6269	1067.5317	1405.502	663.99976	1473.3456	1165.5864	1050.0408	897.61163	568.8056	1303.2056	2186.6064	1145.4235	1941.9453	543.0188	563.13348	993.99286	284.69879	553.45758	880.09766	2420.1125	1250.5065	469.30978	843.58435	1017.3146	1106.0991	802.73175	494.5043	349.02209	276.37302	910.87787	791.06677	1124.673	678.11298	1150.9016	526.82281	984.63129	557.79749	1012.4219	995.42749	760.86603	403.2204	551.29816	636.3598	576.95032	352.51474	714.39941	1380.8269	1383.4688	355.49048	503.73367	1773.8955	920.51764	1822.6199	1453.4794	1408.1632	705.54431	1433.9733	1586.2964	412.66641	3213.4871	576.73828	2568.1721	1007.0007	997.44482	846.33453	1268.332	2493.7363	1923.0081	1358.5537	1541.1678	668.51654	426.73376	1124.0344	1093.0587	449.37299	1457.6239	199.06416	837.19586	830.89832	1182.7411	849.44434	1494.7716	1583.2522	1887.924	1178.6938	868.63153	996.51624	1873.8156	1956.0215	494.66501	2186.3105	728.54651
1220.0562	408.28275	536.05383	830.15527	425.96887	455.92435	2553.2539	548.92413	781.65082	543.91681	866.12177	1267.3076	1076.7939	753.65497	509.10992	1043.1732	694.51422	329.84146	872.05341	866.39148	711.91266	155.49367	1417.05	321.22479	281.03293	940.0528	249.76373	574.95056	490.97849	1556.8219	760.75195	785.86316	610.64069	2003.5214	809.55835	1101.297	2050.8086	1210.5842	1003.5424	1067.5012	1405.5009	663.99939	1473.3262	1163.9429	1049.6223	897.505	568.8053	1299.9924	2186.4768	1143.6039	1941.8258	542.57727	563.12994	993.9928	284.4957	553.15649	878.30157	2419.8777	1250.5065	469.30978	842.3136	1017.207	1106.0587	801.97974	491.65527	349.00061	275.95654	910.31714	791.05823	1124.6721	677.35779	1150.5709	526.53955	984.10339	557.70892	1011.7551	994.33002	760.8598	403.20856	550.9679	635.55304	576.52026	352.41568	714.27576	1380.8262	1383.4633	354.49179	503.72891	1773.179	917.34698	1822.0334	1453.2831	1408.1632	705.19641	1433.4777	1584.8956	412.66641	3213.0461	576.63757	2568.0554	1006.4879	997.31628	846.22375	1268.3317	2491.2422	1922.7478	1358.5433	1541.131	665.54437	426.70551	1123.3517	1093.0574	449.33316	1456.4948	198.50708	836.54657	830.89606	1182.2446	848.14136	1492.2964	1582.7726	1887.4136	1178.6937	868.55121	996.51624	1872.8318	1956.0198	494.65289	2185.7454	728.54645
1219.7361	408.27509	535.99054	830.15417	425.96317	455.91489	2553.1892	548.91559	782.72333	542.79626	866.11407	1266.433	1076.7084	753.64777	509.10657	1043.0367	694.4743	329.56445	872.73718	866.3855	711.90698	155.4928	1417.0485	321.20126	281.03268	940.05231	249.76349	574.94745	490.94662	1556.7256	760.74207	785.86169	610.98798	2003.3235	809.54639	1101.2964	2050.5505	1210.5347	1002.462	1067.4998	1405.4999	663.99908	1473.3073	1163.8674	1049.6033	897.50006	568.80499	1296.7871	2186.4709	1143.5204	1941.7095	542.55701	563.12659	993.99274	284.29474	553.1427	876.51434	2419.6472	1250.5063	469.30978	842.25519	1017.2021	1106.0569	801.94373	491.52405	348.97968	275.93658	909.75848	791.04999	1124.6713	677.32153	1150.5558	526.52649	984.07812	557.70483	1011.0932	994.27972	760.85956	403.20801	550.95276	635.51605	576.09637	352.41095	714.2699	1380.8253	1383.458	354.44586	503.72433	1773.1461	917.20093	1822.0062	1453.2742	1408.1631	705.18024	1433.4551	1584.8315	412.66641	3213.0251	576.53918	2567.9417	1006.4644	997.18982	846.11542	1268.3314	2491.1277	1922.4927	1358.5334	1541.0951	665.40759	426.67804	1123.3204	1093.0573	449.2944	1456.4421	198.48033	836.51556	830.89594	1181.7566	848.07898	1489.8276	1582.7502	1887.3898	1178.6936	868.54736	996.51617	1872.7859	1956.0183	494.64117	2185.1917	728.54633
1219.4528	408.2684	534.66486	830.15314	425.95816	455.7197	2551.821	548.74011	783.68842	541.79474	866.10742	1265.6503	1074.9127	753.50012	509.03778	1040.1769	693.64056	329.31613	873.34943	866.38031	711.78693	155.47487	1417.0471	321.18066	281.02777	940.05188	249.75868	574.94476	490.28018	1556.641	760.53699	785.83203	611.2995	2003.1489	809.53595	1101.2839	2050.3223	1209.5092	1001.493	1067.4702	1405.499	663.99884	1473.2904	1162.2927	1049.2081	897.39667	568.80475	1293.9087	2186.3486	1141.774	1941.6074	542.13446	563.12372	993.99268	284.1156	552.85632	874.91302	2419.4436	1250.5063	469.30978	841.03369	1017.1016	1106.0197	801.19769	488.76138	348.96124	275.5206	909.25751	791.04279	1124.6705	676.56586	1150.2439	526.25275	983.55676	557.62061	1010.5016	993.23053	760.85394	403.19702	550.63757	634.74493	575.71985	352.31287	714.1496	1380.8247	1383.4535	353.483	503.72037	1772.4646	914.12744	1821.4307	1453.0913	1408.1631	704.83881	1432.9883	1583.5011	412.66641	3212.5967	576.45239	2567.8416	1005.9742	997.0777	846.01996	1268.3312	2488.7456	1922.267	1358.5249	1541.0637	662.53461	426.65396	1122.6722	1093.056	449.26035	1455.3269	197.92062	835.87592	830.8938	1181.3241	846.78357	1487.6107	1582.277	1886.8883	1178.6935	868.46991	996.51617	1871.8152	1956.017	494.63095	2184.7021	728.54626
1219.1439	408.26117	534.60162	830.1521	425.95279	455.71085	2551.7571	548.73218	784.76068	540.69031	866.10022	1264.7859	1074.8269	753.49347	509.03458	1040.0404	693.60229	329.04144	874.02594	866.37482	711.78137	155.47403	1417.0457	321.15842	281.02753	940.05145	249.75845	574.94189	490.24844	1556.5494	760.52728	785.83069	611.64441	2002.9591	809.52478	1101.2833	2050.0735	1209.4625	1000.4204	1067.469	1405.498	663.99854	1473.2722	1162.2178	1049.1895	897.39191	568.8045	1290.7183	2186.343	1141.6908	1941.4971	542.11438	563.12054	993.99261	283.91858	552.84271	873.14246	2419.2217	1250.5063	469.30978	840.97546	1017.0969	1106.0179	801.1637	488.62909	348.94128	275.50156	908.70288	791.0351	1124.6698	676.53125	1150.2291	526.23969	983.53302	557.61658	1009.8491	993.18066	760.8537	403.1965	550.62262	634.70831	575.30731	352.30841	714.14417	1380.824	1383.4487	353.43704	503.71609	1772.4323	913.98029	1821.4038	1453.0826	1408.163	704.82288	1432.9662	1583.4381	412.66641	3212.5774	576.35815	2567.7336	1005.9509	996.9552	845.91626	1268.3308	2488.6326	1922.0211	1358.5156	1541.03	662.39722	426.6279	1122.6416	1093.0559	449.22354	1455.2748	197.89494	835.84686	830.89368	1180.8513	846.72443	1485.1538	1582.2549	1886.865	1178.6934	868.46643	996.51617	1871.7698	1956.0156	494.62	2184.1692	728.54614
1218.8407	408.25415	533.31384	830.15112	425.9476	455.52841	2550.4707	548.56989	785.83276	539.5943	866.09338	1263.927	1073.0771	753.35669	508.96973	1037.2593	692.81036	328.76791	874.69873	866.36945	711.66956	155.45746	1417.0443	321.13681	281.02295	940.05103	249.75397	574.93921	489.60245	1556.4602	760.33075	785.80328	611.98804	2002.7736	809.51404	1101.2717	2049.8296	1208.5021	999.35181	1067.4419	1405.4972	663.99829	1473.2543	1160.6941	1048.812	897.29614	568.80426	1287.5356	2186.2266	1139.9984	1941.3896	541.70593	563.11755	993.99255	283.72366	552.56744	871.38062	2419.0039	1250.5063	469.30978	839.78992	1017.0019	1105.983	800.46216	485.92636	348.92181	275.10794	908.15039	791.02765	1124.6692	675.81494	1149.9315	525.97278	983.04474	557.53564	1009.2014	992.16748	760.84851	403.18619	550.31879	633.96381	574.90063	352.21634	714.03302	1380.8232	1383.4441	352.5	503.71198	1771.7771	910.97437	1820.8641	1452.9102	1408.163	704.50287	1432.5216	1582.161	412.66641	3212.1821	576.26599	2567.6284	1005.4777	996.83472	845.81494	1268.3306	2486.3345	1921.7799	1358.5067	1540.9973	659.59473	426.60257	1122.0197	1093.0548	449.18771	1454.2234	197.36246	835.24915	830.89178	1180.3866	845.50385	1482.7031	1581.8091	1886.3945	1178.6932	868.39539	996.51617	1870.8555	1956.0143	494.60938	2183.647	728.54608
1218.5437	408.24734	533.2511	830.15015	425.94257	455.51978	2550.408	548.56226	786.90479	538.50732	866.0874	1263.0739	1072.9917	753.35028	508.96661	1037.1237	692.77258	328.4957	875.36749	866.36487	711.66406	155.45665	1417.0431	321.11591	281.02274	940.05066	249.75374	574.93689	489.57095	1556.3822	760.32117	785.80194	612.33026	2002.5924	809.5047	1101.2711	2049.5906	1208.4565	998.39398	1067.4407	1405.4963	663.99799	1473.2384	1160.6199	1048.7937	897.2915	568.80408	1284.679	2186.2209	1139.916	1941.2853	541.68604	563.11462	993.99249	283.5502	552.55408	869.62805	2418.791	1250.5062	469.30978	839.73218	1016.9973	1105.9814	800.42883	485.79434	348.90475	275.0892	907.60016	791.02045	1124.6686	675.78082	1149.9171	525.95972	983.02161	557.53168	1008.559	992.11816	760.84827	403.1857	550.30402	633.92755	574.54022	352.21198	714.02777	1380.8226	1383.4397	352.45432	503.70804	1771.7452	910.82758	1820.8379	1452.9019	1408.163	704.48724	1432.5	1582.0989	412.66641	3212.1636	576.17603	2567.5366	1005.4546	996.72821	845.72595	1268.3303	2486.2227	1921.5437	1358.4991	1540.9689	659.45795	426.58047	1121.9895	1093.0547	449.15637	1454.172	197.33705	835.22089	830.89166	1179.9758	845.44586	1480.2592	1581.7872	1886.3716	1178.6932	868.39209	996.51617	1870.8108	1956.0132	494.60019	2183.136	728.54596
1218.2812	408.24142	531.96075	830.14929	425.9382	455.34006	2549.1365	548.40436	787.86945	537.53644	866.08099	1262.3108	1071.2319	753.21686	508.90384	1034.3337	691.97791	328.25174	875.96613	866.35992	711.55475	155.4406	1417.0419	321.0976	281.01834	940.05029	249.74944	574.93439	488.92523	1556.2976	760.1272	785.77551	612.63715	2002.433	809.49469	1101.26	2049.3796	1207.5084	997.33337	1067.4146	1405.4956	663.9978	1473.2211	1159.1	1048.423	897.19843	568.80383	1281.5116	2186.1069	1138.2249	1941.1938	541.27917	563.11212	993.99249	283.35925	552.28162	868.05847	2418.603	1250.5062	469.30978	838.54553	1016.9049	1105.948	799.73297	483.06384	348.88623	274.69598	907.10675	791.01422	1124.668	675.06378	1149.625	525.69104	982.53949	557.4516	1007.985	991.10992	760.84338	403.17575	550.00226	633.18671	574.14484	352.12085	713.91974	1380.822	1383.4359	351.5134	503.70462	1771.0967	907.79187	1820.3064	1452.7347	1408.1628	704.17218	1432.0646	1580.8368	412.66641	3211.78	576.09692	2567.4368	1004.9837	996.61163	845.62909	1268.3301	2483.938	1921.3353	1358.4908	1540.9381	656.63611	426.55649	1121.3752	1093.0537	449.12241	1453.1299	196.8018	834.63226	830.88989	1179.5264	844.2323	1478.0651	1581.3457	1885.9077	1178.6931	868.32367	996.51617	1869.9053	1956.012	494.5903	2182.6851	728.5459
1217.9946	408.23499	531.90057	830.14844	425.93347	455.33151	2549.0757	548.39691	788.94116	536.46509	866.07489	1261.4678	1071.1498	753.21051	508.90097	1034.2036	691.93982	327.98172	876.62787	866.35516	711.54956	155.43983	1417.0406	321.07779	281.01816	940.04993	249.74924	574.93201	488.89517	1556.2152	760.11823	785.77429	612.97705	2002.2593	809.48505	1101.2595	2049.1494	1207.4633	996.27673	1067.4133	1405.4948	663.99756	1473.2041	1159.0293	1048.4059	897.19403	568.80365	1278.3522	2186.1016	1138.1461	1941.0948	541.26025	563.10938	993.99243	283.17032	552.26898	866.32227	2418.3977	1250.5062	469.30978	838.49023	1016.9006	1105.9464	799.69977	482.93619	348.86816	274.67715	906.56042	791.00751	1124.6674	675.02948	1149.6115	525.67853	982.51654	557.44788	1007.3517	991.06305	760.84314	403.17529	549.98822	633.15228	573.75513	352.11649	713.91461	1380.8214	1383.4318	351.46951	503.70093	1771.0665	907.64996	1820.281	1452.7271	1408.1628	704.15717	1432.0444	1580.7782	412.66641	3211.7617	576.01074	2567.3398	1004.9619	996.49695	845.53442	1268.33	2483.8318	1921.1077	1358.4829	1540.9083	656.50433	426.5332	1121.3467	1093.0536	449.08936	1453.0801	196.77614	834.60431	830.88983	1179.0844	844.17432	1475.6328	1581.3246	1885.8856	1178.693	868.32043	996.51617	1869.8619	1956.0109	494.58075	2182.1931	728.54584
1217.7134	408.22876	530.62421	830.14758	425.92889	455.1528	2547.8218	548.24158	790.01276	535.40192	866.06897	1260.63	1069.4036	753.07904	508.8407	1031.4409	691.13684	327.71286	877.28595	866.35065	711.44269	155.42427	1417.0394	321.05856	281.01401	940.04956	249.74515	574.92975	488.25778	1556.1349	759.92889	785.74872	613.31561	2002.0894	809.47577	1101.2489	2048.9236	1206.5187	995.22412	1067.3879	1405.494	663.99731	1473.1875	1157.5316	1048.0453	897.10358	568.80347	1275.2004	2185.9912	1136.4771	1940.9984	540.85974	563.10675	993.99237	282.98337	552.0022	864.59454	2418.1965	1250.5062	469.30978	837.31744	1016.8116	1105.9147	799.00366	480.21613	348.85056	274.28131	906.01611	791.00104	1124.6667	674.30646	1149.3276	525.41174	982.03619	557.36951	1006.723	990.07147	760.83856	403.1658	549.69196	632.42389	573.37091	352.02548	713.80835	1380.8209	1383.4279	350.53711	503.69739	1770.4316	904.62683	1819.7585	1452.5665	1408.1628	703.84747	1431.6218	1579.5443	412.66641	3211.3853	575.92651	2567.2454	1004.4988	996.38416	845.44189	1268.3297	2481.5874	1920.8845	1358.4752	1540.8794	653.70142	426.51056	1120.7465	1093.0526	449.05716	1452.0497	196.23442	834.01923	830.88806	1178.6497	842.95789	1473.2068	1580.8884	1885.4293	1178.693	868.25378	996.51617	1868.9674	1956.0098	494.5715	2181.7112	728.54578
1217.4648	408.2233	530.56433	830.14685	425.9249	455.14474	2547.7646	548.23468	790.97711	534.45203	866.06384	1259.8805	1069.3214	753.07312	508.83792	1031.3112	691.10016	327.47189	877.87506	866.34668	711.43787	155.42357	1417.0385	321.04175	281.01382	940.04926	249.74496	574.9278	488.22791	1556.0645	759.92004	785.74756	613.61932	2001.9397	809.46771	1101.2484	2048.7239	1206.4761	994.28021	1067.3868	1405.4934	663.99713	1473.1727	1157.4615	1048.0286	897.09949	568.80328	1272.3705	2185.9861	1136.3989	1940.9139	540.841	563.10449	993.99237	282.8168	551.98981	863.04694	2418.0188	1250.5062	469.30978	837.26245	1016.8076	1105.9132	798.97211	480.08777	348.83508	274.26331	905.52802	790.99542	1124.6664	674.27356	1149.3145	525.39917	982.01453	557.36584	1006.1613	990.02521	760.83838	403.16537	549.6781	632.38983	573.02979	352.02136	713.80365	1380.8204	1383.4246	350.49332	503.69431	1770.402	904.48425	1819.7346	1452.5591	1408.1628	703.83331	1431.6024	1579.4869	412.66641	3211.3684	575.85229	2567.1624	1004.4772	996.28424	845.36041	1268.3295	2481.4827	1920.6873	1358.4686	1540.8541	653.56946	426.49069	1120.7186	1093.0526	449.02893	1452.0026	196.20966	833.99286	830.888	1178.2649	842.90265	1471.0287	1580.8684	1885.4084	1178.6929	868.25085	996.51617	1868.9265	1956.0088	494.56345	2181.2856	728.54572
1217.1934	408.21741	529.32587	830.14612	425.92059	454.97717	2546.5654	548.0907	792.04852	533.40417	866.05835	1259.0526	1067.6211	752.95099	508.78134	1028.6276	690.33374	327.2052	878.52625	866.34247	711.33673	155.40897	1417.0375	321.02356	281.00998	940.04895	249.74117	574.92572	487.6109	1555.9882	759.73901	785.72357	613.95557	2001.7769	809.45905	1101.2384	2048.5063	1205.5883	993.23511	1067.3635	1405.4927	663.99695	1473.1567	1156.0148	1047.6852	897.01434	568.8031	1269.2334	2185.8811	1134.7838	1940.8224	540.45459	563.10205	993.99231	282.63354	551.73401	861.33533	2417.8247	1250.5061	469.30978	836.12573	1016.7237	1105.8835	798.31494	477.42792	348.8183	273.88705	904.98755	790.98938	1124.6659	673.58502	1149.0444	525.13928	981.56305	557.29065	1005.5416	989.0694	760.83417	403.15649	549.39307	631.68781	572.65588	351.93561	713.70526	1380.8199	1383.4209	349.58682	503.69101	1769.793	901.52905	1819.2366	1452.4083	1408.1627	703.53821	1431.2012	1578.3054	412.66641	3211.0203	575.77161	2567.0728	1004.031	996.17499	845.27179	1268.3293	2479.3213	1920.4722	1358.4614	1540.827	650.83728	426.46921	1120.1442	1093.0516	448.99835	1451.0143	195.69171	833.44427	830.88647	1177.8439	841.75165	1468.6144	1580.4503	1884.973	1178.6929	868.1897	996.51611	1868.0693	1956.0078	494.55481	2180.8218	728.54565
1216.927	408.2117	529.26642	830.14539	425.91644	454.96924	2546.509	548.08392	793.11975	532.36432	866.05304	1258.2299	1067.5393	752.94519	508.77866	1028.4985	690.29718	326.93967	879.17383	866.33838	711.33197	155.40828	1417.0364	321.00589	281.0098	940.04871	249.74098	574.92371	487.5813	1555.9138	759.73035	785.72247	614.29059	2001.6176	809.45068	1101.2379	2048.2927	1205.5461	992.19397	1067.3624	1405.4921	663.99677	1473.141	1155.9453	1047.6688	897.01038	568.80292	1266.104	2185.876	1134.7063	1940.7333	540.43604	563.09973	993.99225	282.45218	551.72174	859.63214	2417.6348	1250.5061	469.30978	836.07117	1016.7197	1105.8822	798.28369	477.29984	348.80194	273.86914	904.4491	790.98352	1124.6654	673.55219	1149.0315	525.12677	981.54163	557.28711	1004.9264	989.02356	760.83398	403.15607	549.37939	631.65411	572.28723	351.93155	713.70062	1380.8195	1383.4175	349.54324	503.68784	1769.7639	901.38672	1819.2131	1452.4011	1408.1627	703.52435	1431.182	1578.2489	412.66641	3211.0039	575.69275	2566.9854	1004.0096	996.0675	845.18524	1268.3292	2479.2178	1920.2612	1358.4546	1540.8005	650.70587	426.44833	1120.1167	1093.0516	448.9686	1450.9679	195.66699	833.41827	830.88641	1177.4301	841.6969	1466.2062	1580.4307	1884.9525	1178.6927	868.18677	996.51611	1868.0291	1956.0068	494.54645	2180.3672	728.54559
1216.6658	408.20615	528.03644	830.14465	425.91238	454.80515	2545.3374	547.94458	794.19092	531.33246	866.04846	1257.4124	1065.8448	752.82666	508.72421	1025.8302	689.53369	326.67523	879.81781	866.33484	711.23413	155.39427	1417.0355	320.98874	281.00613	940.0484	249.73735	574.922	486.96988	1555.8485	759.5531	785.69958	614.62433	2001.4618	809.44342	1101.2285	2048.0833	1204.6753	991.26019	1067.3401	1405.4915	663.99658	1473.1271	1154.5144	1047.3341	896.92847	568.8028	1263.2938	2185.7739	1133.1062	1940.6466	540.05426	563.09741	993.99225	282.29056	551.47058	857.93732	2417.4482	1250.5061	469.30978	834.94324	1016.6387	1105.8539	797.63611	474.63788	348.78754	273.49588	903.9126	790.97791	1124.6649	672.86792	1148.7684	524.86755	981.09869	557.21332	1004.3159	988.08032	760.83002	403.14758	549.09857	630.96136	571.95984	351.8472	713.60547	1380.819	1383.4142	348.64117	503.68478	1769.1658	898.43024	1818.728	1452.256	1408.1627	703.237	1430.792	1577.0902	412.66641	3210.6677	575.6156	2566.9087	1003.5693	995.97229	845.10889	1268.329	2477.0869	1920.0543	1358.4486	1540.7775	647.9801	426.43002	1119.5536	1093.0508	448.94247	1449.9998	195.15022	832.88135	830.88495	1177.0634	840.56018	1463.8041	1580.0214	1884.5282	1178.6927	868.12817	996.51611	1867.1901	1956.006	494.53915	2179.9216	728.54553
1216.4346	408.20129	527.97784	830.1441	425.90887	454.79736	2545.2825	547.93805	795.15485	530.41016	866.04352	1256.6808	1065.764	752.82104	508.72168	1025.7031	689.49713	326.43817	880.39441	866.33105	711.22955	155.39363	1417.0347	320.97369	281.00598	940.04816	249.73718	574.92017	486.94083	1555.778	759.54474	785.69855	614.92371	2001.3243	809.43567	1101.228	2047.8982	1204.6339	990.2265	1067.3391	1405.491	663.9964	1473.1118	1154.4464	1047.3182	896.92468	568.80261	1260.179	2185.769	1133.03	1940.5706	540.03613	563.09546	993.99219	282.11279	551.45868	856.41882	2417.2834	1250.5061	469.30978	834.88959	1016.6349	1105.8527	797.60529	474.51056	348.77191	273.47803	903.43146	790.97302	1124.6646	672.83521	1148.7561	524.85516	981.07764	557.20978	1003.7701	988.03558	760.82983	403.14719	549.08527	630.92853	571.60107	351.84317	713.60101	1380.8186	1383.4113	348.59818	503.68213	1769.1375	898.28882	1818.7054	1452.2493	1408.1627	703.22357	1430.7736	1577.0355	412.66641	3210.6519	575.54761	2566.8257	1003.5484	995.86816	845.026	1268.3289	2476.9858	1919.8715	1358.4421	1540.7527	647.84991	426.41022	1119.527	1093.0508	448.91422	1449.9543	195.12546	832.8559	830.88489	1176.6625	840.50598	1461.6472	1580.0022	1884.5083	1178.6926	868.12543	996.51611	1867.1508	1956.0051	494.53134	2179.5281	728.54553
1216.1824	408.19604	526.77484	830.14343	425.90509	454.63766	2544.1414	547.80389	796.22571	529.39313	866.03882	1255.8728	1064.1014	752.70667	508.67004	1023.0905	688.74176	326.17587	881.03168	866.32745	711.13513	155.38022	1417.0337	320.95746	281.00256	940.04791	249.73378	574.9184	486.34409	1555.7091	759.37366	785.67664	615.25519	2001.1749	809.42816	1101.2191	2047.6963	1203.7844	989.19678	1067.3177	1405.4904	663.99628	1473.0969	1153.0524	1046.9965	896.84613	568.80249	1257.0718	2185.6714	1131.4689	1940.4883	539.66461	563.09332	993.99219	281.93689	551.21558	854.73981	2417.104	1250.5061	469.30978	833.78741	1016.5579	1105.826	796.97101	471.88815	348.75671	273.11017	902.89874	790.96771	1124.6642	672.15967	1148.5034	524.60065	980.64557	557.13843	1003.1682	987.11853	760.82617	403.13913	548.81268	630.25513	571.24744	351.76071	713.50946	1380.8181	1383.4082	347.71426	503.67926	1768.5587	895.37714	1818.2343	1452.1115	1408.1627	702.94464	1430.3995	1575.9159	412.66641	3210.3291	575.47375	2566.7449	1003.1204	995.76575	844.94501	1268.3287	2474.9163	1919.6721	1358.436	1540.7286	645.17255	426.39096	1118.9833	1093.05	448.88672	1449.0089	194.61334	832.33344	830.88354	1176.2684	839.39032	1459.2567	1579.6027	1884.0958	1178.6926	868.06946	996.51611	1866.3322	1956.0044	494.52377	2179.0994	728.54547
1215.9349	408.19095	526.71838	830.14282	425.9014	454.63016	2544.0867	547.79761	797.29651	528.38385	866.03424	1255.0701	1064.0233	752.70135	508.66763	1022.968	688.70618	325.91464	881.66534	866.32397	711.13062	155.37959	1417.033	320.94171	281.00241	940.04767	249.73363	574.91675	486.31613	1555.6421	759.36566	785.6756	615.58539	2001.0289	809.42096	1101.2188	2047.4983	1203.7445	988.1709	1067.3168	1405.4899	663.99609	1473.0823	1152.9871	1046.9814	896.84235	568.80237	1253.972	2185.6667	1131.3956	1940.4082	539.64722	563.09131	993.99213	281.76282	551.20422	853.06903	2416.928	1250.5061	469.30978	833.73572	1016.5543	1105.8248	796.94122	471.76492	348.74185	273.09286	902.36798	790.96265	1124.6637	672.12787	1148.4917	524.58868	980.62531	557.13507	1002.5707	987.07556	760.82605	403.13876	548.79993	630.22357	570.8988	351.75684	713.50519	1380.8177	1383.4053	347.67279	503.67651	1768.5316	895.2403	1818.2118	1452.1051	1408.1626	702.93127	1430.3821	1575.8635	412.66641	3210.314	575.40155	2566.6663	1003.1003	995.66504	844.86578	1268.3286	2474.8193	1919.4766	1358.4301	1540.7052	645.04681	426.37225	1118.9578	1093.05	448.85995	1448.9636	194.5892	832.3089	830.88348	1175.881	839.33789	1456.8723	1579.5835	1884.0762	1178.6925	868.06683	996.51611	1866.2928	1956.0035	494.51648	2178.6792	728.54541
