# Supplementary material for: Simultaneous readout of multiple FRET pairs using photochromism
Source: Nat Commun. 2021 Mar 31;12:2005. doi: 10.1038/s41467-021-22043-0 (PMC8012603; doi:10.1038/s41467-021-22043-0)
Supplement: Supplementary file 3 — Source Data [file 41467_2021_22043_MOESM3_ESM.zip › SourceData/Figure6_FiguresSI3-8/rawdata/baseline/EKARev_baseline_Xvalues.txt]

6.9190869	6.9190869	15.243363	6.9190869	6.9190869	13.168852	11.071407	13.168852	6.9190869	6.9190869	8.9913597	6.9190869	15.243363	13.168852	15.243363	15.243363	13.168852	6.9190869	6.9190869	8.9913597	11.071407	11.071407	8.9913597	6.9190869	15.243363	8.9913597	15.243363	8.9913597	15.243363	8.9913597	15.243363	11.071407	6.9190869	6.9190869	8.9913597	15.243363	6.9190869	13.168852	8.9913597	13.168852	6.9190869	6.9190869	8.9913597	15.243363	15.243363	11.071407	6.9190869	8.9913597	15.243363	15.243363	6.9190869	15.243363	6.9190869	6.9190869	8.9913597	15.243363	6.9190869	6.9190869	6.9190869	8.9913597	15.243363	15.243363	15.243363	13.168852	15.243363	8.9913597	13.168852	6.9190869	6.9190869	8.9913597	13.168852	15.243363	15.243363	13.168852	15.243363	6.9190869	15.243363	15.243363	15.243363	15.243363	15.243363	8.9913597	13.168852	13.168852	8.9913597	6.9190869	15.243363	6.9190869	15.243363	15.243363	11.071407	15.243363	6.9190869	11.071407	15.243363	15.243363	8.9913597	13.168852	6.9190869	8.9913597	15.243363	8.9913597	8.9913597	8.9913597	15.243363	6.9190869	8.9913597	8.9913597	15.243363	8.9913597	15.243363	15.243363	8.9913597	11.071407	13.168852	13.168852	13.168852	8.9913597	13.168852	6.9190869	11.071407	11.071407	8.9913597	13.168852	8.9913597	11.071407	8.9913597	8.9913597	6.9190869	6.9190869
17.61721	17.61721	25.942587	17.61721	17.61721	23.867174	21.770071	23.867174	17.61721	17.61721	19.689362	17.61721	25.942587	23.867174	25.942587	25.942587	23.867174	17.61721	17.61721	19.689362	21.770071	21.770071	19.689362	17.61721	25.942587	19.689362	25.942587	19.689362	25.942587	19.689362	25.942587	21.770071	17.61721	17.61721	19.689362	25.942587	17.61721	23.867174	19.689362	23.867174	17.61721	17.61721	19.689362	25.942587	25.942587	21.770071	17.61721	19.689362	25.942587	25.942587	17.61721	25.942587	17.61721	17.61721	19.689362	25.942587	17.61721	17.61721	17.61721	19.689362	25.942587	25.942587	25.942587	23.867174	25.942587	19.689362	23.867174	17.61721	17.61721	19.689362	23.867174	25.942587	25.942587	23.867174	25.942587	17.61721	25.942587	25.942587	25.942587	25.942587	25.942587	19.689362	23.867174	23.867174	19.689362	17.61721	25.942587	17.61721	25.942587	25.942587	21.770071	25.942587	17.61721	21.770071	25.942587	25.942587	19.689362	23.867174	17.61721	19.689362	25.942587	19.689362	19.689362	19.689362	25.942587	17.61721	19.689362	19.689362	25.942587	19.689362	25.942587	25.942587	19.689362	21.770071	23.867174	23.867174	23.867174	19.689362	23.867174	17.61721	21.770071	21.770071	19.689362	23.867174	19.689362	21.770071	19.689362	19.689362	17.61721	17.61721
28.315332	28.315332	36.641811	28.315332	28.315332	34.565498	32.468735	34.565498	28.315332	28.315332	30.387365	28.315332	36.641811	34.565498	36.641811	36.641811	34.565498	28.315332	28.315332	30.387365	32.468735	32.468735	30.387365	28.315332	36.641811	30.387365	36.641811	30.387365	36.641811	30.387365	36.641811	32.468735	28.315332	28.315332	30.387365	36.641811	28.315332	34.565498	30.387365	34.565498	28.315332	28.315332	30.387365	36.641811	36.641811	32.468735	28.315332	30.387365	36.641811	36.641811	28.315332	36.641811	28.315332	28.315332	30.387365	36.641811	28.315332	28.315332	28.315332	30.387365	36.641811	36.641811	36.641811	34.565498	36.641811	30.387365	34.565498	28.315332	28.315332	30.387365	34.565498	36.641811	36.641811	34.565498	36.641811	28.315332	36.641811	36.641811	36.641811	36.641811	36.641811	30.387365	34.565498	34.565498	30.387365	28.315332	36.641811	28.315332	36.641811	36.641811	32.468735	36.641811	28.315332	32.468735	36.641811	36.641811	30.387365	34.565498	28.315332	30.387365	36.641811	30.387365	30.387365	30.387365	36.641811	28.315332	30.387365	30.387365	36.641811	30.387365	36.641811	36.641811	30.387365	32.468735	34.565498	34.565498	34.565498	30.387365	34.565498	28.315332	32.468735	32.468735	30.387365	34.565498	30.387365	32.468735	30.387365	30.387365	28.315332	28.315332
39.013454	39.013454	47.341034	39.013454	39.013454	45.263821	43.1674	45.263821	39.013454	39.013454	41.085365	39.013454	47.341034	45.263821	47.341034	47.341034	45.263821	39.013454	39.013454	41.085365	43.1674	43.1674	41.085365	39.013454	47.341034	41.085365	47.341034	41.085365	47.341034	41.085365	47.341034	43.1674	39.013454	39.013454	41.085365	47.341034	39.013454	45.263821	41.085365	45.263821	39.013454	39.013454	41.085365	47.341034	47.341034	43.1674	39.013454	41.085365	47.341034	47.341034	39.013454	47.341034	39.013454	39.013454	41.085365	47.341034	39.013454	39.013454	39.013454	41.085365	47.341034	47.341034	47.341034	45.263821	47.341034	41.085365	45.263821	39.013454	39.013454	41.085365	45.263821	47.341034	47.341034	45.263821	47.341034	39.013454	47.341034	47.341034	47.341034	47.341034	47.341034	41.085365	45.263821	45.263821	41.085365	39.013454	47.341034	39.013454	47.341034	47.341034	43.1674	47.341034	39.013454	43.1674	47.341034	47.341034	41.085365	45.263821	39.013454	41.085365	47.341034	41.085365	41.085365	41.085365	47.341034	39.013454	41.085365	41.085365	47.341034	41.085365	47.341034	47.341034	41.085365	43.1674	45.263821	45.263821	45.263821	41.085365	45.263821	39.013454	43.1674	43.1674	41.085365	45.263821	41.085365	43.1674	41.085365	41.085365	39.013454	39.013454
49.711578	49.711578	58.040257	49.711578	49.711578	55.962143	53.866066	55.962143	49.711578	49.711578	51.783371	49.711578	58.040257	55.962143	58.040257	58.040257	55.962143	49.711578	49.711578	51.783371	53.866066	53.866066	51.783371	49.711578	58.040257	51.783371	58.040257	51.783371	58.040257	51.783371	58.040257	53.866066	49.711578	49.711578	51.783371	58.040257	49.711578	55.962143	51.783371	55.962143	49.711578	49.711578	51.783371	58.040257	58.040257	53.866066	49.711578	51.783371	58.040257	58.040257	49.711578	58.040257	49.711578	49.711578	51.783371	58.040257	49.711578	49.711578	49.711578	51.783371	58.040257	58.040257	58.040257	55.962143	58.040257	51.783371	55.962143	49.711578	49.711578	51.783371	55.962143	58.040257	58.040257	55.962143	58.040257	49.711578	58.040257	58.040257	58.040257	58.040257	58.040257	51.783371	55.962143	55.962143	51.783371	49.711578	58.040257	49.711578	58.040257	58.040257	53.866066	58.040257	49.711578	53.866066	58.040257	58.040257	51.783371	55.962143	49.711578	51.783371	58.040257	51.783371	51.783371	51.783371	58.040257	49.711578	51.783371	51.783371	58.040257	51.783371	58.040257	58.040257	51.783371	53.866066	55.962143	55.962143	55.962143	51.783371	55.962143	49.711578	53.866066	53.866066	51.783371	55.962143	51.783371	53.866066	51.783371	51.783371	49.711578	49.711578
60.409702	60.409702	68.739479	60.409702	60.409702	66.660469	64.564728	66.660469	60.409702	60.409702	62.481373	60.409702	68.739479	66.660469	68.739479	68.739479	66.660469	60.409702	60.409702	62.481373	64.564728	64.564728	62.481373	60.409702	68.739479	62.481373	68.739479	62.481373	68.739479	62.481373	68.739479	64.564728	60.409702	60.409702	62.481373	68.739479	60.409702	66.660469	62.481373	66.660469	60.409702	60.409702	62.481373	68.739479	68.739479	64.564728	60.409702	62.481373	68.739479	68.739479	60.409702	68.739479	60.409702	60.409702	62.481373	68.739479	60.409702	60.409702	60.409702	62.481373	68.739479	68.739479	68.739479	66.660469	68.739479	62.481373	66.660469	60.409702	60.409702	62.481373	66.660469	68.739479	68.739479	66.660469	68.739479	60.409702	68.739479	68.739479	68.739479	68.739479	68.739479	62.481373	66.660469	66.660469	62.481373	60.409702	68.739479	60.409702	68.739479	68.739479	64.564728	68.739479	60.409702	64.564728	68.739479	68.739479	62.481373	66.660469	60.409702	62.481373	68.739479	62.481373	62.481373	62.481373	68.739479	60.409702	62.481373	62.481373	68.739479	62.481373	68.739479	68.739479	62.481373	64.564728	66.660469	66.660469	66.660469	62.481373	66.660469	60.409702	64.564728	64.564728	62.481373	66.660469	62.481373	64.564728	62.481373	62.481373	60.409702	60.409702
71.107826	71.107826	79.438705	71.107826	71.107826	77.358788	75.26339	77.358788	71.107826	71.107826	73.179375	71.107826	79.438705	77.358788	79.438705	79.438705	77.358788	71.107826	71.107826	73.179375	75.26339	75.26339	73.179375	71.107826	79.438705	73.179375	79.438705	73.179375	79.438705	73.179375	79.438705	75.26339	71.107826	71.107826	73.179375	79.438705	71.107826	77.358788	73.179375	77.358788	71.107826	71.107826	73.179375	79.438705	79.438705	75.26339	71.107826	73.179375	79.438705	79.438705	71.107826	79.438705	71.107826	71.107826	73.179375	79.438705	71.107826	71.107826	71.107826	73.179375	79.438705	79.438705	79.438705	77.358788	79.438705	73.179375	77.358788	71.107826	71.107826	73.179375	77.358788	79.438705	79.438705	77.358788	79.438705	71.107826	79.438705	79.438705	79.438705	79.438705	79.438705	73.179375	77.358788	77.358788	73.179375	71.107826	79.438705	71.107826	79.438705	79.438705	75.26339	79.438705	71.107826	75.26339	79.438705	79.438705	73.179375	77.358788	71.107826	73.179375	79.438705	73.179375	73.179375	73.179375	79.438705	71.107826	73.179375	73.179375	79.438705	73.179375	79.438705	79.438705	73.179375	75.26339	77.358788	77.358788	77.358788	73.179375	77.358788	71.107826	75.26339	75.26339	73.179375	77.358788	73.179375	75.26339	73.179375	73.179375	71.107826	71.107826
81.805946	81.805946	90.137924	81.805946	81.805946	88.057114	85.962059	88.057114	81.805946	81.805946	83.87738	81.805946	90.137924	88.057114	90.137924	90.137924	88.057114	81.805946	81.805946	83.87738	85.962059	85.962059	83.87738	81.805946	90.137924	83.87738	90.137924	83.87738	90.137924	83.87738	90.137924	85.962059	81.805946	81.805946	83.87738	90.137924	81.805946	88.057114	83.87738	88.057114	81.805946	81.805946	83.87738	90.137924	90.137924	85.962059	81.805946	83.87738	90.137924	90.137924	81.805946	90.137924	81.805946	81.805946	83.87738	90.137924	81.805946	81.805946	81.805946	83.87738	90.137924	90.137924	90.137924	88.057114	90.137924	83.87738	88.057114	81.805946	81.805946	83.87738	88.057114	90.137924	90.137924	88.057114	90.137924	81.805946	90.137924	90.137924	90.137924	90.137924	90.137924	83.87738	88.057114	88.057114	83.87738	81.805946	90.137924	81.805946	90.137924	90.137924	85.962059	90.137924	81.805946	85.962059	90.137924	90.137924	83.87738	88.057114	81.805946	83.87738	90.137924	83.87738	83.87738	83.87738	90.137924	81.805946	83.87738	83.87738	90.137924	83.87738	90.137924	90.137924	83.87738	85.962059	88.057114	88.057114	88.057114	83.87738	88.057114	81.805946	85.962059	85.962059	83.87738	88.057114	83.87738	85.962059	83.87738	83.87738	81.805946	81.805946
92.504074	92.504074	100.83715	92.504074	92.504074	98.75544	96.660721	98.75544	92.504074	92.504074	94.575378	92.504074	100.83715	98.75544	100.83715	100.83715	98.75544	92.504074	92.504074	94.575378	96.660721	96.660721	94.575378	92.504074	100.83715	94.575378	100.83715	94.575378	100.83715	94.575378	100.83715	96.660721	92.504074	92.504074	94.575378	100.83715	92.504074	98.75544	94.575378	98.75544	92.504074	92.504074	94.575378	100.83715	100.83715	96.660721	92.504074	94.575378	100.83715	100.83715	92.504074	100.83715	92.504074	92.504074	94.575378	100.83715	92.504074	92.504074	92.504074	94.575378	100.83715	100.83715	100.83715	98.75544	100.83715	94.575378	98.75544	92.504074	92.504074	94.575378	98.75544	100.83715	100.83715	98.75544	100.83715	92.504074	100.83715	100.83715	100.83715	100.83715	100.83715	94.575378	98.75544	98.75544	94.575378	92.504074	100.83715	92.504074	100.83715	100.83715	96.660721	100.83715	92.504074	96.660721	100.83715	100.83715	94.575378	98.75544	92.504074	94.575378	100.83715	94.575378	94.575378	94.575378	100.83715	92.504074	94.575378	94.575378	100.83715	94.575378	100.83715	100.83715	94.575378	96.660721	98.75544	98.75544	98.75544	94.575378	98.75544	92.504074	96.660721	96.660721	94.575378	98.75544	94.575378	96.660721	94.575378	94.575378	92.504074	92.504074
103.20219	103.20219	111.53638	103.20219	103.20219	109.45376	107.35938	109.45376	103.20219	103.20219	105.27338	103.20219	111.53638	109.45376	111.53638	111.53638	109.45376	103.20219	103.20219	105.27338	107.35938	107.35938	105.27338	103.20219	111.53638	105.27338	111.53638	105.27338	111.53638	105.27338	111.53638	107.35938	103.20219	103.20219	105.27338	111.53638	103.20219	109.45376	105.27338	109.45376	103.20219	103.20219	105.27338	111.53638	111.53638	107.35938	103.20219	105.27338	111.53638	111.53638	103.20219	111.53638	103.20219	103.20219	105.27338	111.53638	103.20219	103.20219	103.20219	105.27338	111.53638	111.53638	111.53638	109.45376	111.53638	105.27338	109.45376	103.20219	103.20219	105.27338	109.45376	111.53638	111.53638	109.45376	111.53638	103.20219	111.53638	111.53638	111.53638	111.53638	111.53638	105.27338	109.45376	109.45376	105.27338	103.20219	111.53638	103.20219	111.53638	111.53638	107.35938	111.53638	103.20219	107.35938	111.53638	111.53638	105.27338	109.45376	103.20219	105.27338	111.53638	105.27338	105.27338	105.27338	111.53638	103.20219	105.27338	105.27338	111.53638	105.27338	111.53638	111.53638	105.27338	107.35938	109.45376	109.45376	109.45376	105.27338	109.45376	103.20219	107.35938	107.35938	105.27338	109.45376	105.27338	107.35938	105.27338	105.27338	103.20219	103.20219
113.90031	113.90031	122.2356	113.90031	113.90031	120.15208	118.05805	120.15208	113.90031	113.90031	115.97138	113.90031	122.2356	120.15208	122.2356	122.2356	120.15208	113.90031	113.90031	115.97138	118.05805	118.05805	115.97138	113.90031	122.2356	115.97138	122.2356	115.97138	122.2356	115.97138	122.2356	118.05805	113.90031	113.90031	115.97138	122.2356	113.90031	120.15208	115.97138	120.15208	113.90031	113.90031	115.97138	122.2356	122.2356	118.05805	113.90031	115.97138	122.2356	122.2356	113.90031	122.2356	113.90031	113.90031	115.97138	122.2356	113.90031	113.90031	113.90031	115.97138	122.2356	122.2356	122.2356	120.15208	122.2356	115.97138	120.15208	113.90031	113.90031	115.97138	120.15208	122.2356	122.2356	120.15208	122.2356	113.90031	122.2356	122.2356	122.2356	122.2356	122.2356	115.97138	120.15208	120.15208	115.97138	113.90031	122.2356	113.90031	122.2356	122.2356	118.05805	122.2356	113.90031	118.05805	122.2356	122.2356	115.97138	120.15208	113.90031	115.97138	122.2356	115.97138	115.97138	115.97138	122.2356	113.90031	115.97138	115.97138	122.2356	115.97138	122.2356	122.2356	115.97138	118.05805	120.15208	120.15208	120.15208	115.97138	120.15208	113.90031	118.05805	118.05805	115.97138	120.15208	115.97138	118.05805	115.97138	115.97138	113.90031	113.90031
124.59844	124.59844	132.93481	124.59844	124.59844	130.8504	128.75671	130.8504	124.59844	124.59844	126.66939	124.59844	132.93481	130.8504	132.93481	132.93481	130.8504	124.59844	124.59844	126.66939	128.75671	128.75671	126.66939	124.59844	132.93481	126.66939	132.93481	126.66939	132.93481	126.66939	132.93481	128.75671	124.59844	124.59844	126.66939	132.93481	124.59844	130.8504	126.66939	130.8504	124.59844	124.59844	126.66939	132.93481	132.93481	128.75671	124.59844	126.66939	132.93481	132.93481	124.59844	132.93481	124.59844	124.59844	126.66939	132.93481	124.59844	124.59844	124.59844	126.66939	132.93481	132.93481	132.93481	130.8504	132.93481	126.66939	130.8504	124.59844	124.59844	126.66939	130.8504	132.93481	132.93481	130.8504	132.93481	124.59844	132.93481	132.93481	132.93481	132.93481	132.93481	126.66939	130.8504	130.8504	126.66939	124.59844	132.93481	124.59844	132.93481	132.93481	128.75671	132.93481	124.59844	128.75671	132.93481	132.93481	126.66939	130.8504	124.59844	126.66939	132.93481	126.66939	126.66939	126.66939	132.93481	124.59844	126.66939	126.66939	132.93481	126.66939	132.93481	132.93481	126.66939	128.75671	130.8504	130.8504	130.8504	126.66939	130.8504	124.59844	128.75671	128.75671	126.66939	130.8504	126.66939	128.75671	126.66939	126.66939	124.59844	124.59844
135.29657	135.29657	143.63405	135.29657	135.29657	141.54874	139.45538	141.54874	135.29657	135.29657	137.36739	135.29657	143.63405	141.54874	143.63405	143.63405	141.54874	135.29657	135.29657	137.36739	139.45538	139.45538	137.36739	135.29657	143.63405	137.36739	143.63405	137.36739	143.63405	137.36739	143.63405	139.45538	135.29657	135.29657	137.36739	143.63405	135.29657	141.54874	137.36739	141.54874	135.29657	135.29657	137.36739	143.63405	143.63405	139.45538	135.29657	137.36739	143.63405	143.63405	135.29657	143.63405	135.29657	135.29657	137.36739	143.63405	135.29657	135.29657	135.29657	137.36739	143.63405	143.63405	143.63405	141.54874	143.63405	137.36739	141.54874	135.29657	135.29657	137.36739	141.54874	143.63405	143.63405	141.54874	143.63405	135.29657	143.63405	143.63405	143.63405	143.63405	143.63405	137.36739	141.54874	141.54874	137.36739	135.29657	143.63405	135.29657	143.63405	143.63405	139.45538	143.63405	135.29657	139.45538	143.63405	143.63405	137.36739	141.54874	135.29657	137.36739	143.63405	137.36739	137.36739	137.36739	143.63405	135.29657	137.36739	137.36739	143.63405	137.36739	143.63405	143.63405	137.36739	139.45538	141.54874	141.54874	141.54874	137.36739	141.54874	135.29657	139.45538	139.45538	137.36739	141.54874	137.36739	139.45538	137.36739	137.36739	135.29657	135.29657
145.99469	145.99469	154.33327	145.99469	145.99469	152.24706	150.15404	152.24706	145.99469	145.99469	148.0654	145.99469	154.33327	152.24706	154.33327	154.33327	152.24706	145.99469	145.99469	148.0654	150.15404	150.15404	148.0654	145.99469	154.33327	148.0654	154.33327	148.0654	154.33327	148.0654	154.33327	150.15404	145.99469	145.99469	148.0654	154.33327	145.99469	152.24706	148.0654	152.24706	145.99469	145.99469	148.0654	154.33327	154.33327	150.15404	145.99469	148.0654	154.33327	154.33327	145.99469	154.33327	145.99469	145.99469	148.0654	154.33327	145.99469	145.99469	145.99469	148.0654	154.33327	154.33327	154.33327	152.24706	154.33327	148.0654	152.24706	145.99469	145.99469	148.0654	152.24706	154.33327	154.33327	152.24706	154.33327	145.99469	154.33327	154.33327	154.33327	154.33327	154.33327	148.0654	152.24706	152.24706	148.0654	145.99469	154.33327	145.99469	154.33327	154.33327	150.15404	154.33327	145.99469	150.15404	154.33327	154.33327	148.0654	152.24706	145.99469	148.0654	154.33327	148.0654	148.0654	148.0654	154.33327	145.99469	148.0654	148.0654	154.33327	148.0654	154.33327	154.33327	148.0654	150.15404	152.24706	152.24706	152.24706	148.0654	152.24706	145.99469	150.15404	150.15404	148.0654	152.24706	148.0654	150.15404	148.0654	148.0654	145.99469	145.99469
156.69281	156.69281	165.03249	156.69281	156.69281	162.94537	160.85271	162.94537	156.69281	156.69281	158.7634	156.69281	165.03249	162.94537	165.03249	165.03249	162.94537	156.69281	156.69281	158.7634	160.85271	160.85271	158.7634	156.69281	165.03249	158.7634	165.03249	158.7634	165.03249	158.7634	165.03249	160.85271	156.69281	156.69281	158.7634	165.03249	156.69281	162.94537	158.7634	162.94537	156.69281	156.69281	158.7634	165.03249	165.03249	160.85271	156.69281	158.7634	165.03249	165.03249	156.69281	165.03249	156.69281	156.69281	158.7634	165.03249	156.69281	156.69281	156.69281	158.7634	165.03249	165.03249	165.03249	162.94537	165.03249	158.7634	162.94537	156.69281	156.69281	158.7634	162.94537	165.03249	165.03249	162.94537	165.03249	156.69281	165.03249	165.03249	165.03249	165.03249	165.03249	158.7634	162.94537	162.94537	158.7634	156.69281	165.03249	156.69281	165.03249	165.03249	160.85271	165.03249	156.69281	160.85271	165.03249	165.03249	158.7634	162.94537	156.69281	158.7634	165.03249	158.7634	158.7634	158.7634	165.03249	156.69281	158.7634	158.7634	165.03249	158.7634	165.03249	165.03249	158.7634	160.85271	162.94537	162.94537	162.94537	158.7634	162.94537	156.69281	160.85271	160.85271	158.7634	162.94537	158.7634	160.85271	158.7634	158.7634	156.69281	156.69281
167.39093	167.39093	175.73172	167.39093	167.39093	173.64369	171.55138	173.64369	167.39093	167.39093	169.4614	167.39093	175.73172	173.64369	175.73172	175.73172	173.64369	167.39093	167.39093	169.4614	171.55138	171.55138	169.4614	167.39093	175.73172	169.4614	175.73172	169.4614	175.73172	169.4614	175.73172	171.55138	167.39093	167.39093	169.4614	175.73172	167.39093	173.64369	169.4614	173.64369	167.39093	167.39093	169.4614	175.73172	175.73172	171.55138	167.39093	169.4614	175.73172	175.73172	167.39093	175.73172	167.39093	167.39093	169.4614	175.73172	167.39093	167.39093	167.39093	169.4614	175.73172	175.73172	175.73172	173.64369	175.73172	169.4614	173.64369	167.39093	167.39093	169.4614	173.64369	175.73172	175.73172	173.64369	175.73172	167.39093	175.73172	175.73172	175.73172	175.73172	175.73172	169.4614	173.64369	173.64369	169.4614	167.39093	175.73172	167.39093	175.73172	175.73172	171.55138	175.73172	167.39093	171.55138	175.73172	175.73172	169.4614	173.64369	167.39093	169.4614	175.73172	169.4614	169.4614	169.4614	175.73172	167.39093	169.4614	169.4614	175.73172	169.4614	175.73172	175.73172	169.4614	171.55138	173.64369	173.64369	173.64369	169.4614	173.64369	167.39093	171.55138	171.55138	169.4614	173.64369	169.4614	171.55138	169.4614	169.4614	167.39093	167.39093
178.08905	178.08905	186.43094	178.08905	178.08905	184.34203	182.25003	184.34203	178.08905	178.08905	180.15941	178.08905	186.43094	184.34203	186.43094	186.43094	184.34203	178.08905	178.08905	180.15941	182.25003	182.25003	180.15941	178.08905	186.43094	180.15941	186.43094	180.15941	186.43094	180.15941	186.43094	182.25003	178.08905	178.08905	180.15941	186.43094	178.08905	184.34203	180.15941	184.34203	178.08905	178.08905	180.15941	186.43094	186.43094	182.25003	178.08905	180.15941	186.43094	186.43094	178.08905	186.43094	178.08905	178.08905	180.15941	186.43094	178.08905	178.08905	178.08905	180.15941	186.43094	186.43094	186.43094	184.34203	186.43094	180.15941	184.34203	178.08905	178.08905	180.15941	184.34203	186.43094	186.43094	184.34203	186.43094	178.08905	186.43094	186.43094	186.43094	186.43094	186.43094	180.15941	184.34203	184.34203	180.15941	178.08905	186.43094	178.08905	186.43094	186.43094	182.25003	186.43094	178.08905	182.25003	186.43094	186.43094	180.15941	184.34203	178.08905	180.15941	186.43094	180.15941	180.15941	180.15941	186.43094	178.08905	180.15941	180.15941	186.43094	180.15941	186.43094	186.43094	180.15941	182.25003	184.34203	184.34203	184.34203	180.15941	184.34203	178.08905	182.25003	182.25003	180.15941	184.34203	180.15941	182.25003	180.15941	180.15941	178.08905	178.08905
188.78719	188.78719	197.13016	188.78719	188.78719	195.04034	192.9487	195.04034	188.78719	188.78719	190.85741	188.78719	197.13016	195.04034	197.13016	197.13016	195.04034	188.78719	188.78719	190.85741	192.9487	192.9487	190.85741	188.78719	197.13016	190.85741	197.13016	190.85741	197.13016	190.85741	197.13016	192.9487	188.78719	188.78719	190.85741	197.13016	188.78719	195.04034	190.85741	195.04034	188.78719	188.78719	190.85741	197.13016	197.13016	192.9487	188.78719	190.85741	197.13016	197.13016	188.78719	197.13016	188.78719	188.78719	190.85741	197.13016	188.78719	188.78719	188.78719	190.85741	197.13016	197.13016	197.13016	195.04034	197.13016	190.85741	195.04034	188.78719	188.78719	190.85741	195.04034	197.13016	197.13016	195.04034	197.13016	188.78719	197.13016	197.13016	197.13016	197.13016	197.13016	190.85741	195.04034	195.04034	190.85741	188.78719	197.13016	188.78719	197.13016	197.13016	192.9487	197.13016	188.78719	192.9487	197.13016	197.13016	190.85741	195.04034	188.78719	190.85741	197.13016	190.85741	190.85741	190.85741	197.13016	188.78719	190.85741	190.85741	197.13016	190.85741	197.13016	197.13016	190.85741	192.9487	195.04034	195.04034	195.04034	190.85741	195.04034	188.78719	192.9487	192.9487	190.85741	195.04034	190.85741	192.9487	190.85741	190.85741	188.78719	188.78719
199.48531	199.48531	207.82939	199.48531	199.48531	205.73866	203.64737	205.73866	199.48531	199.48531	201.5554	199.48531	207.82939	205.73866	207.82939	207.82939	205.73866	199.48531	199.48531	201.5554	203.64737	203.64737	201.5554	199.48531	207.82939	201.5554	207.82939	201.5554	207.82939	201.5554	207.82939	203.64737	199.48531	199.48531	201.5554	207.82939	199.48531	205.73866	201.5554	205.73866	199.48531	199.48531	201.5554	207.82939	207.82939	203.64737	199.48531	201.5554	207.82939	207.82939	199.48531	207.82939	199.48531	199.48531	201.5554	207.82939	199.48531	199.48531	199.48531	201.5554	207.82939	207.82939	207.82939	205.73866	207.82939	201.5554	205.73866	199.48531	199.48531	201.5554	205.73866	207.82939	207.82939	205.73866	207.82939	199.48531	207.82939	207.82939	207.82939	207.82939	207.82939	201.5554	205.73866	205.73866	201.5554	199.48531	207.82939	199.48531	207.82939	207.82939	203.64737	207.82939	199.48531	203.64737	207.82939	207.82939	201.5554	205.73866	199.48531	201.5554	207.82939	201.5554	201.5554	201.5554	207.82939	199.48531	201.5554	201.5554	207.82939	201.5554	207.82939	207.82939	201.5554	203.64737	205.73866	205.73866	205.73866	201.5554	205.73866	199.48531	203.64737	203.64737	201.5554	205.73866	201.5554	203.64737	201.5554	201.5554	199.48531	199.48531
210.18343	210.18343	218.52861	210.18343	210.18343	216.437	214.34602	216.437	210.18343	210.18343	212.2534	210.18343	218.52861	216.437	218.52861	218.52861	216.437	210.18343	210.18343	212.2534	214.34602	214.34602	212.2534	210.18343	218.52861	212.2534	218.52861	212.2534	218.52861	212.2534	218.52861	214.34602	210.18343	210.18343	212.2534	218.52861	210.18343	216.437	212.2534	216.437	210.18343	210.18343	212.2534	218.52861	218.52861	214.34602	210.18343	212.2534	218.52861	218.52861	210.18343	218.52861	210.18343	210.18343	212.2534	218.52861	210.18343	210.18343	210.18343	212.2534	218.52861	218.52861	218.52861	216.437	218.52861	212.2534	216.437	210.18343	210.18343	212.2534	216.437	218.52861	218.52861	216.437	218.52861	210.18343	218.52861	218.52861	218.52861	218.52861	218.52861	212.2534	216.437	216.437	212.2534	210.18343	218.52861	210.18343	218.52861	218.52861	214.34602	218.52861	210.18343	214.34602	218.52861	218.52861	212.2534	216.437	210.18343	212.2534	218.52861	212.2534	212.2534	212.2534	218.52861	210.18343	212.2534	212.2534	218.52861	212.2534	218.52861	218.52861	212.2534	214.34602	216.437	216.437	216.437	212.2534	216.437	210.18343	214.34602	214.34602	212.2534	216.437	212.2534	214.34602	212.2534	212.2534	210.18343	210.18343
220.88155	220.88155	229.22783	220.88155	220.88155	227.13531	225.04469	227.13531	220.88155	220.88155	222.95142	220.88155	229.22783	227.13531	229.22783	229.22783	227.13531	220.88155	220.88155	222.95142	225.04469	225.04469	222.95142	220.88155	229.22783	222.95142	229.22783	222.95142	229.22783	222.95142	229.22783	225.04469	220.88155	220.88155	222.95142	229.22783	220.88155	227.13531	222.95142	227.13531	220.88155	220.88155	222.95142	229.22783	229.22783	225.04469	220.88155	222.95142	229.22783	229.22783	220.88155	229.22783	220.88155	220.88155	222.95142	229.22783	220.88155	220.88155	220.88155	222.95142	229.22783	229.22783	229.22783	227.13531	229.22783	222.95142	227.13531	220.88155	220.88155	222.95142	227.13531	229.22783	229.22783	227.13531	229.22783	220.88155	229.22783	229.22783	229.22783	229.22783	229.22783	222.95142	227.13531	227.13531	222.95142	220.88155	229.22783	220.88155	229.22783	229.22783	225.04469	229.22783	220.88155	225.04469	229.22783	229.22783	222.95142	227.13531	220.88155	222.95142	229.22783	222.95142	222.95142	222.95142	229.22783	220.88155	222.95142	222.95142	229.22783	222.95142	229.22783	229.22783	222.95142	225.04469	227.13531	227.13531	227.13531	222.95142	227.13531	220.88155	225.04469	225.04469	222.95142	227.13531	222.95142	225.04469	222.95142	222.95142	220.88155	220.88155
231.57967	231.57967	239.92706	231.57967	231.57967	237.83363	235.74336	237.83363	231.57967	231.57967	233.64941	231.57967	239.92706	237.83363	239.92706	239.92706	237.83363	231.57967	231.57967	233.64941	235.74336	235.74336	233.64941	231.57967	239.92706	233.64941	239.92706	233.64941	239.92706	233.64941	239.92706	235.74336	231.57967	231.57967	233.64941	239.92706	231.57967	237.83363	233.64941	237.83363	231.57967	231.57967	233.64941	239.92706	239.92706	235.74336	231.57967	233.64941	239.92706	239.92706	231.57967	239.92706	231.57967	231.57967	233.64941	239.92706	231.57967	231.57967	231.57967	233.64941	239.92706	239.92706	239.92706	237.83363	239.92706	233.64941	237.83363	231.57967	231.57967	233.64941	237.83363	239.92706	239.92706	237.83363	239.92706	231.57967	239.92706	239.92706	239.92706	239.92706	239.92706	233.64941	237.83363	237.83363	233.64941	231.57967	239.92706	231.57967	239.92706	239.92706	235.74336	239.92706	231.57967	235.74336	239.92706	239.92706	233.64941	237.83363	231.57967	233.64941	239.92706	233.64941	233.64941	233.64941	239.92706	231.57967	233.64941	233.64941	239.92706	233.64941	239.92706	239.92706	233.64941	235.74336	237.83363	237.83363	237.83363	233.64941	237.83363	231.57967	235.74336	235.74336	233.64941	237.83363	233.64941	235.74336	233.64941	233.64941	231.57967	231.57967
242.2778	242.2778	250.62628	242.2778	242.2778	248.53197	246.44202	248.53197	242.2778	242.2778	244.34741	242.2778	250.62628	248.53197	250.62628	250.62628	248.53197	242.2778	242.2778	244.34741	246.44202	246.44202	244.34741	242.2778	250.62628	244.34741	250.62628	244.34741	250.62628	244.34741	250.62628	246.44202	242.2778	242.2778	244.34741	250.62628	242.2778	248.53197	244.34741	248.53197	242.2778	242.2778	244.34741	250.62628	250.62628	246.44202	242.2778	244.34741	250.62628	250.62628	242.2778	250.62628	242.2778	242.2778	244.34741	250.62628	242.2778	242.2778	242.2778	244.34741	250.62628	250.62628	250.62628	248.53197	250.62628	244.34741	248.53197	242.2778	242.2778	244.34741	248.53197	250.62628	250.62628	248.53197	250.62628	242.2778	250.62628	250.62628	250.62628	250.62628	250.62628	244.34741	248.53197	248.53197	244.34741	242.2778	250.62628	242.2778	250.62628	250.62628	246.44202	250.62628	242.2778	246.44202	250.62628	250.62628	244.34741	248.53197	242.2778	244.34741	250.62628	244.34741	244.34741	244.34741	250.62628	242.2778	244.34741	244.34741	250.62628	244.34741	250.62628	250.62628	244.34741	246.44202	248.53197	248.53197	248.53197	244.34741	248.53197	242.2778	246.44202	246.44202	244.34741	248.53197	244.34741	246.44202	244.34741	244.34741	242.2778	242.2778
252.97592	252.97592	261.3255	252.97592	252.97592	259.23029	257.14069	259.23029	252.97592	252.97592	255.04543	252.97592	261.3255	259.23029	261.3255	261.3255	259.23029	252.97592	252.97592	255.04543	257.14069	257.14069	255.04543	252.97592	261.3255	255.04543	261.3255	255.04543	261.3255	255.04543	261.3255	257.14069	252.97592	252.97592	255.04543	261.3255	252.97592	259.23029	255.04543	259.23029	252.97592	252.97592	255.04543	261.3255	261.3255	257.14069	252.97592	255.04543	261.3255	261.3255	252.97592	261.3255	252.97592	252.97592	255.04543	261.3255	252.97592	252.97592	252.97592	255.04543	261.3255	261.3255	261.3255	259.23029	261.3255	255.04543	259.23029	252.97592	252.97592	255.04543	259.23029	261.3255	261.3255	259.23029	261.3255	252.97592	261.3255	261.3255	261.3255	261.3255	261.3255	255.04543	259.23029	259.23029	255.04543	252.97592	261.3255	252.97592	261.3255	261.3255	257.14069	261.3255	252.97592	257.14069	261.3255	261.3255	255.04543	259.23029	252.97592	255.04543	261.3255	255.04543	255.04543	255.04543	261.3255	252.97592	255.04543	255.04543	261.3255	255.04543	261.3255	261.3255	255.04543	257.14069	259.23029	259.23029	259.23029	255.04543	259.23029	252.97592	257.14069	257.14069	255.04543	259.23029	255.04543	257.14069	255.04543	255.04543	252.97592	252.97592
263.67404	263.67404	272.02472	263.67404	263.67404	269.92862	267.83936	269.92862	263.67404	263.67404	265.74341	263.67404	272.02472	269.92862	272.02472	272.02472	269.92862	263.67404	263.67404	265.74341	267.83936	267.83936	265.74341	263.67404	272.02472	265.74341	272.02472	265.74341	272.02472	265.74341	272.02472	267.83936	263.67404	263.67404	265.74341	272.02472	263.67404	269.92862	265.74341	269.92862	263.67404	263.67404	265.74341	272.02472	272.02472	267.83936	263.67404	265.74341	272.02472	272.02472	263.67404	272.02472	263.67404	263.67404	265.74341	272.02472	263.67404	263.67404	263.67404	265.74341	272.02472	272.02472	272.02472	269.92862	272.02472	265.74341	269.92862	263.67404	263.67404	265.74341	269.92862	272.02472	272.02472	269.92862	272.02472	263.67404	272.02472	272.02472	272.02472	272.02472	272.02472	265.74341	269.92862	269.92862	265.74341	263.67404	272.02472	263.67404	272.02472	272.02472	267.83936	272.02472	263.67404	267.83936	272.02472	272.02472	265.74341	269.92862	263.67404	265.74341	272.02472	265.74341	265.74341	265.74341	272.02472	263.67404	265.74341	265.74341	272.02472	265.74341	272.02472	272.02472	265.74341	267.83936	269.92862	269.92862	269.92862	265.74341	269.92862	263.67404	267.83936	267.83936	265.74341	269.92862	265.74341	267.83936	265.74341	265.74341	263.67404	263.67404
274.37216	274.37216	282.72394	274.37216	274.37216	280.62692	278.53802	280.62692	274.37216	274.37216	276.44144	274.37216	282.72394	280.62692	282.72394	282.72394	280.62692	274.37216	274.37216	276.44144	278.53802	278.53802	276.44144	274.37216	282.72394	276.44144	282.72394	276.44144	282.72394	276.44144	282.72394	278.53802	274.37216	274.37216	276.44144	282.72394	274.37216	280.62692	276.44144	280.62692	274.37216	274.37216	276.44144	282.72394	282.72394	278.53802	274.37216	276.44144	282.72394	282.72394	274.37216	282.72394	274.37216	274.37216	276.44144	282.72394	274.37216	274.37216	274.37216	276.44144	282.72394	282.72394	282.72394	280.62692	282.72394	276.44144	280.62692	274.37216	274.37216	276.44144	280.62692	282.72394	282.72394	280.62692	282.72394	274.37216	282.72394	282.72394	282.72394	282.72394	282.72394	276.44144	280.62692	280.62692	276.44144	274.37216	282.72394	274.37216	282.72394	282.72394	278.53802	282.72394	274.37216	278.53802	282.72394	282.72394	276.44144	280.62692	274.37216	276.44144	282.72394	276.44144	276.44144	276.44144	282.72394	274.37216	276.44144	276.44144	282.72394	276.44144	282.72394	282.72394	276.44144	278.53802	280.62692	280.62692	280.62692	276.44144	280.62692	274.37216	278.53802	278.53802	276.44144	280.62692	276.44144	278.53802	276.44144	276.44144	274.37216	274.37216
285.07028	285.07028	293.42319	285.07028	285.07028	291.32526	289.23666	291.32526	285.07028	285.07028	287.13943	285.07028	293.42319	291.32526	293.42319	293.42319	291.32526	285.07028	285.07028	287.13943	289.23666	289.23666	287.13943	285.07028	293.42319	287.13943	293.42319	287.13943	293.42319	287.13943	293.42319	289.23666	285.07028	285.07028	287.13943	293.42319	285.07028	291.32526	287.13943	291.32526	285.07028	285.07028	287.13943	293.42319	293.42319	289.23666	285.07028	287.13943	293.42319	293.42319	285.07028	293.42319	285.07028	285.07028	287.13943	293.42319	285.07028	285.07028	285.07028	287.13943	293.42319	293.42319	293.42319	291.32526	293.42319	287.13943	291.32526	285.07028	285.07028	287.13943	291.32526	293.42319	293.42319	291.32526	293.42319	285.07028	293.42319	293.42319	293.42319	293.42319	293.42319	287.13943	291.32526	291.32526	287.13943	285.07028	293.42319	285.07028	293.42319	293.42319	289.23666	293.42319	285.07028	289.23666	293.42319	293.42319	287.13943	291.32526	285.07028	287.13943	293.42319	287.13943	287.13943	287.13943	293.42319	285.07028	287.13943	287.13943	293.42319	287.13943	293.42319	293.42319	287.13943	289.23666	291.32526	291.32526	291.32526	287.13943	291.32526	285.07028	289.23666	289.23666	287.13943	291.32526	287.13943	289.23666	287.13943	287.13943	285.07028	285.07028
295.7684	295.7684	304.12241	295.7684	295.7684	302.02359	299.93533	302.02359	295.7684	295.7684	297.83743	295.7684	304.12241	302.02359	304.12241	304.12241	302.02359	295.7684	295.7684	297.83743	299.93533	299.93533	297.83743	295.7684	304.12241	297.83743	304.12241	297.83743	304.12241	297.83743	304.12241	299.93533	295.7684	295.7684	297.83743	304.12241	295.7684	302.02359	297.83743	302.02359	295.7684	295.7684	297.83743	304.12241	304.12241	299.93533	295.7684	297.83743	304.12241	304.12241	295.7684	304.12241	295.7684	295.7684	297.83743	304.12241	295.7684	295.7684	295.7684	297.83743	304.12241	304.12241	304.12241	302.02359	304.12241	297.83743	302.02359	295.7684	295.7684	297.83743	302.02359	304.12241	304.12241	302.02359	304.12241	295.7684	304.12241	304.12241	304.12241	304.12241	304.12241	297.83743	302.02359	302.02359	297.83743	295.7684	304.12241	295.7684	304.12241	304.12241	299.93533	304.12241	295.7684	299.93533	304.12241	304.12241	297.83743	302.02359	295.7684	297.83743	304.12241	297.83743	297.83743	297.83743	304.12241	295.7684	297.83743	297.83743	304.12241	297.83743	304.12241	304.12241	297.83743	299.93533	302.02359	302.02359	302.02359	297.83743	302.02359	295.7684	299.93533	299.93533	297.83743	302.02359	297.83743	299.93533	297.83743	297.83743	295.7684	295.7684
306.46652	306.46652	314.82162	306.46652	306.46652	312.72189	310.634	312.72189	306.46652	306.46652	308.53543	306.46652	314.82162	312.72189	314.82162	314.82162	312.72189	306.46652	306.46652	308.53543	310.634	310.634	308.53543	306.46652	314.82162	308.53543	314.82162	308.53543	314.82162	308.53543	314.82162	310.634	306.46652	306.46652	308.53543	314.82162	306.46652	312.72189	308.53543	312.72189	306.46652	306.46652	308.53543	314.82162	314.82162	310.634	306.46652	308.53543	314.82162	314.82162	306.46652	314.82162	306.46652	306.46652	308.53543	314.82162	306.46652	306.46652	306.46652	308.53543	314.82162	314.82162	314.82162	312.72189	314.82162	308.53543	312.72189	306.46652	306.46652	308.53543	312.72189	314.82162	314.82162	312.72189	314.82162	306.46652	314.82162	314.82162	314.82162	314.82162	314.82162	308.53543	312.72189	312.72189	308.53543	306.46652	314.82162	306.46652	314.82162	314.82162	310.634	314.82162	306.46652	310.634	314.82162	314.82162	308.53543	312.72189	306.46652	308.53543	314.82162	308.53543	308.53543	308.53543	314.82162	306.46652	308.53543	308.53543	314.82162	308.53543	314.82162	314.82162	308.53543	310.634	312.72189	312.72189	312.72189	308.53543	312.72189	306.46652	310.634	310.634	308.53543	312.72189	308.53543	310.634	308.53543	308.53543	306.46652	306.46652
317.16464	317.16464	325.52084	317.16464	317.16464	323.42023	321.33267	323.42023	317.16464	317.16464	319.23343	317.16464	325.52084	323.42023	325.52084	325.52084	323.42023	317.16464	317.16464	319.23343	321.33267	321.33267	319.23343	317.16464	325.52084	319.23343	325.52084	319.23343	325.52084	319.23343	325.52084	321.33267	317.16464	317.16464	319.23343	325.52084	317.16464	323.42023	319.23343	323.42023	317.16464	317.16464	319.23343	325.52084	325.52084	321.33267	317.16464	319.23343	325.52084	325.52084	317.16464	325.52084	317.16464	317.16464	319.23343	325.52084	317.16464	317.16464	317.16464	319.23343	325.52084	325.52084	325.52084	323.42023	325.52084	319.23343	323.42023	317.16464	317.16464	319.23343	323.42023	325.52084	325.52084	323.42023	325.52084	317.16464	325.52084	325.52084	325.52084	325.52084	325.52084	319.23343	323.42023	323.42023	319.23343	317.16464	325.52084	317.16464	325.52084	325.52084	321.33267	325.52084	317.16464	321.33267	325.52084	325.52084	319.23343	323.42023	317.16464	319.23343	325.52084	319.23343	319.23343	319.23343	325.52084	317.16464	319.23343	319.23343	325.52084	319.23343	325.52084	325.52084	319.23343	321.33267	323.42023	323.42023	323.42023	319.23343	323.42023	317.16464	321.33267	321.33267	319.23343	323.42023	319.23343	321.33267	319.23343	319.23343	317.16464	317.16464
327.86279	327.86279	336.22006	327.86279	327.86279	334.11856	332.03134	334.11856	327.86279	327.86279	329.93143	327.86279	336.22006	334.11856	336.22006	336.22006	334.11856	327.86279	327.86279	329.93143	332.03134	332.03134	329.93143	327.86279	336.22006	329.93143	336.22006	329.93143	336.22006	329.93143	336.22006	332.03134	327.86279	327.86279	329.93143	336.22006	327.86279	334.11856	329.93143	334.11856	327.86279	327.86279	329.93143	336.22006	336.22006	332.03134	327.86279	329.93143	336.22006	336.22006	327.86279	336.22006	327.86279	327.86279	329.93143	336.22006	327.86279	327.86279	327.86279	329.93143	336.22006	336.22006	336.22006	334.11856	336.22006	329.93143	334.11856	327.86279	327.86279	329.93143	334.11856	336.22006	336.22006	334.11856	336.22006	327.86279	336.22006	336.22006	336.22006	336.22006	336.22006	329.93143	334.11856	334.11856	329.93143	327.86279	336.22006	327.86279	336.22006	336.22006	332.03134	336.22006	327.86279	332.03134	336.22006	336.22006	329.93143	334.11856	327.86279	329.93143	336.22006	329.93143	329.93143	329.93143	336.22006	327.86279	329.93143	329.93143	336.22006	329.93143	336.22006	336.22006	329.93143	332.03134	334.11856	334.11856	334.11856	329.93143	334.11856	327.86279	332.03134	332.03134	329.93143	334.11856	329.93143	332.03134	329.93143	329.93143	327.86279	327.86279
338.56091	338.56091	346.91928	338.56091	338.56091	344.81686	342.73001	344.81686	338.56091	338.56091	340.62946	338.56091	346.91928	344.81686	346.91928	346.91928	344.81686	338.56091	338.56091	340.62946	342.73001	342.73001	340.62946	338.56091	346.91928	340.62946	346.91928	340.62946	346.91928	340.62946	346.91928	342.73001	338.56091	338.56091	340.62946	346.91928	338.56091	344.81686	340.62946	344.81686	338.56091	338.56091	340.62946	346.91928	346.91928	342.73001	338.56091	340.62946	346.91928	346.91928	338.56091	346.91928	338.56091	338.56091	340.62946	346.91928	338.56091	338.56091	338.56091	340.62946	346.91928	346.91928	346.91928	344.81686	346.91928	340.62946	344.81686	338.56091	338.56091	340.62946	344.81686	346.91928	346.91928	344.81686	346.91928	338.56091	346.91928	346.91928	346.91928	346.91928	346.91928	340.62946	344.81686	344.81686	340.62946	338.56091	346.91928	338.56091	346.91928	346.91928	342.73001	346.91928	338.56091	342.73001	346.91928	346.91928	340.62946	344.81686	338.56091	340.62946	346.91928	340.62946	340.62946	340.62946	346.91928	338.56091	340.62946	340.62946	346.91928	340.62946	346.91928	346.91928	340.62946	342.73001	344.81686	344.81686	344.81686	340.62946	344.81686	338.56091	342.73001	342.73001	340.62946	344.81686	340.62946	342.73001	340.62946	340.62946	338.56091	338.56091
349.25903	349.25903	357.6185	349.25903	349.25903	355.5152	353.42865	355.5152	349.25903	349.25903	351.32745	349.25903	357.6185	355.5152	357.6185	357.6185	355.5152	349.25903	349.25903	351.32745	353.42865	353.42865	351.32745	349.25903	357.6185	351.32745	357.6185	351.32745	357.6185	351.32745	357.6185	353.42865	349.25903	349.25903	351.32745	357.6185	349.25903	355.5152	351.32745	355.5152	349.25903	349.25903	351.32745	357.6185	357.6185	353.42865	349.25903	351.32745	357.6185	357.6185	349.25903	357.6185	349.25903	349.25903	351.32745	357.6185	349.25903	349.25903	349.25903	351.32745	357.6185	357.6185	357.6185	355.5152	357.6185	351.32745	355.5152	349.25903	349.25903	351.32745	355.5152	357.6185	357.6185	355.5152	357.6185	349.25903	357.6185	357.6185	357.6185	357.6185	357.6185	351.32745	355.5152	355.5152	351.32745	349.25903	357.6185	349.25903	357.6185	357.6185	353.42865	357.6185	349.25903	353.42865	357.6185	357.6185	351.32745	355.5152	349.25903	351.32745	357.6185	351.32745	351.32745	351.32745	357.6185	349.25903	351.32745	351.32745	357.6185	351.32745	357.6185	357.6185	351.32745	353.42865	355.5152	355.5152	355.5152	351.32745	355.5152	349.25903	353.42865	353.42865	351.32745	355.5152	351.32745	353.42865	351.32745	351.32745	349.25903	349.25903
359.95715	359.95715	368.31775	359.95715	359.95715	366.2135	364.12732	366.2135	359.95715	359.95715	362.02545	359.95715	368.31775	366.2135	368.31775	368.31775	366.2135	359.95715	359.95715	362.02545	364.12732	364.12732	362.02545	359.95715	368.31775	362.02545	368.31775	362.02545	368.31775	362.02545	368.31775	364.12732	359.95715	359.95715	362.02545	368.31775	359.95715	366.2135	362.02545	366.2135	359.95715	359.95715	362.02545	368.31775	368.31775	364.12732	359.95715	362.02545	368.31775	368.31775	359.95715	368.31775	359.95715	359.95715	362.02545	368.31775	359.95715	359.95715	359.95715	362.02545	368.31775	368.31775	368.31775	366.2135	368.31775	362.02545	366.2135	359.95715	359.95715	362.02545	366.2135	368.31775	368.31775	366.2135	368.31775	359.95715	368.31775	368.31775	368.31775	368.31775	368.31775	362.02545	366.2135	366.2135	362.02545	359.95715	368.31775	359.95715	368.31775	368.31775	364.12732	368.31775	359.95715	364.12732	368.31775	368.31775	362.02545	366.2135	359.95715	362.02545	368.31775	362.02545	362.02545	362.02545	368.31775	359.95715	362.02545	362.02545	368.31775	362.02545	368.31775	368.31775	362.02545	364.12732	366.2135	366.2135	366.2135	362.02545	366.2135	359.95715	364.12732	364.12732	362.02545	366.2135	362.02545	364.12732	362.02545	362.02545	359.95715	359.95715
370.65527	370.65527	379.01697	370.65527	370.65527	376.91183	374.82599	376.91183	370.65527	370.65527	372.72345	370.65527	379.01697	376.91183	379.01697	379.01697	376.91183	370.65527	370.65527	372.72345	374.82599	374.82599	372.72345	370.65527	379.01697	372.72345	379.01697	372.72345	379.01697	372.72345	379.01697	374.82599	370.65527	370.65527	372.72345	379.01697	370.65527	376.91183	372.72345	376.91183	370.65527	370.65527	372.72345	379.01697	379.01697	374.82599	370.65527	372.72345	379.01697	379.01697	370.65527	379.01697	370.65527	370.65527	372.72345	379.01697	370.65527	370.65527	370.65527	372.72345	379.01697	379.01697	379.01697	376.91183	379.01697	372.72345	376.91183	370.65527	370.65527	372.72345	376.91183	379.01697	379.01697	376.91183	379.01697	370.65527	379.01697	379.01697	379.01697	379.01697	379.01697	372.72345	376.91183	376.91183	372.72345	370.65527	379.01697	370.65527	379.01697	379.01697	374.82599	379.01697	370.65527	374.82599	379.01697	379.01697	372.72345	376.91183	370.65527	372.72345	379.01697	372.72345	372.72345	372.72345	379.01697	370.65527	372.72345	372.72345	379.01697	372.72345	379.01697	379.01697	372.72345	374.82599	376.91183	376.91183	376.91183	372.72345	376.91183	370.65527	374.82599	374.82599	372.72345	376.91183	372.72345	374.82599	372.72345	372.72345	370.65527	370.65527
381.35339	381.35339	389.71619	381.35339	381.35339	387.61017	385.52466	387.61017	381.35339	381.35339	383.42145	381.35339	389.71619	387.61017	389.71619	389.71619	387.61017	381.35339	381.35339	383.42145	385.52466	385.52466	383.42145	381.35339	389.71619	383.42145	389.71619	383.42145	389.71619	383.42145	389.71619	385.52466	381.35339	381.35339	383.42145	389.71619	381.35339	387.61017	383.42145	387.61017	381.35339	381.35339	383.42145	389.71619	389.71619	385.52466	381.35339	383.42145	389.71619	389.71619	381.35339	389.71619	381.35339	381.35339	383.42145	389.71619	381.35339	381.35339	381.35339	383.42145	389.71619	389.71619	389.71619	387.61017	389.71619	383.42145	387.61017	381.35339	381.35339	383.42145	387.61017	389.71619	389.71619	387.61017	389.71619	381.35339	389.71619	389.71619	389.71619	389.71619	389.71619	383.42145	387.61017	387.61017	383.42145	381.35339	389.71619	381.35339	389.71619	389.71619	385.52466	389.71619	381.35339	385.52466	389.71619	389.71619	383.42145	387.61017	381.35339	383.42145	389.71619	383.42145	383.42145	383.42145	389.71619	381.35339	383.42145	383.42145	389.71619	383.42145	389.71619	389.71619	383.42145	385.52466	387.61017	387.61017	387.61017	383.42145	387.61017	381.35339	385.52466	385.52466	383.42145	387.61017	383.42145	385.52466	383.42145	383.42145	381.35339	381.35339
392.05151	392.05151	400.41541	392.05151	392.05151	398.30847	396.22333	398.30847	392.05151	392.05151	394.11945	392.05151	400.41541	398.30847	400.41541	400.41541	398.30847	392.05151	392.05151	394.11945	396.22333	396.22333	394.11945	392.05151	400.41541	394.11945	400.41541	394.11945	400.41541	394.11945	400.41541	396.22333	392.05151	392.05151	394.11945	400.41541	392.05151	398.30847	394.11945	398.30847	392.05151	392.05151	394.11945	400.41541	400.41541	396.22333	392.05151	394.11945	400.41541	400.41541	392.05151	400.41541	392.05151	392.05151	394.11945	400.41541	392.05151	392.05151	392.05151	394.11945	400.41541	400.41541	400.41541	398.30847	400.41541	394.11945	398.30847	392.05151	392.05151	394.11945	398.30847	400.41541	400.41541	398.30847	400.41541	392.05151	400.41541	400.41541	400.41541	400.41541	400.41541	394.11945	398.30847	398.30847	394.11945	392.05151	400.41541	392.05151	400.41541	400.41541	396.22333	400.41541	392.05151	396.22333	400.41541	400.41541	394.11945	398.30847	392.05151	394.11945	400.41541	394.11945	394.11945	394.11945	400.41541	392.05151	394.11945	394.11945	400.41541	394.11945	400.41541	400.41541	394.11945	396.22333	398.30847	398.30847	398.30847	394.11945	398.30847	392.05151	396.22333	396.22333	394.11945	398.30847	394.11945	396.22333	394.11945	394.11945	392.05151	392.05151
402.74963	402.74963	411.11462	402.74963	402.74963	409.00681	406.922	409.00681	402.74963	402.74963	404.81744	402.74963	411.11462	409.00681	411.11462	411.11462	409.00681	402.74963	402.74963	404.81744	406.922	406.922	404.81744	402.74963	411.11462	404.81744	411.11462	404.81744	411.11462	404.81744	411.11462	406.922	402.74963	402.74963	404.81744	411.11462	402.74963	409.00681	404.81744	409.00681	402.74963	402.74963	404.81744	411.11462	411.11462	406.922	402.74963	404.81744	411.11462	411.11462	402.74963	411.11462	402.74963	402.74963	404.81744	411.11462	402.74963	402.74963	402.74963	404.81744	411.11462	411.11462	411.11462	409.00681	411.11462	404.81744	409.00681	402.74963	402.74963	404.81744	409.00681	411.11462	411.11462	409.00681	411.11462	402.74963	411.11462	411.11462	411.11462	411.11462	411.11462	404.81744	409.00681	409.00681	404.81744	402.74963	411.11462	402.74963	411.11462	411.11462	406.922	411.11462	402.74963	406.922	411.11462	411.11462	404.81744	409.00681	402.74963	404.81744	411.11462	404.81744	404.81744	404.81744	411.11462	402.74963	404.81744	404.81744	411.11462	404.81744	411.11462	411.11462	404.81744	406.922	409.00681	409.00681	409.00681	404.81744	409.00681	402.74963	406.922	406.922	404.81744	409.00681	404.81744	406.922	404.81744	404.81744	402.74963	402.74963
413.44775	413.44775	421.81384	413.44775	413.44775	419.70514	417.62064	419.70514	413.44775	413.44775	415.51547	413.44775	421.81384	419.70514	421.81384	421.81384	419.70514	413.44775	413.44775	415.51547	417.62064	417.62064	415.51547	413.44775	421.81384	415.51547	421.81384	415.51547	421.81384	415.51547	421.81384	417.62064	413.44775	413.44775	415.51547	421.81384	413.44775	419.70514	415.51547	419.70514	413.44775	413.44775	415.51547	421.81384	421.81384	417.62064	413.44775	415.51547	421.81384	421.81384	413.44775	421.81384	413.44775	413.44775	415.51547	421.81384	413.44775	413.44775	413.44775	415.51547	421.81384	421.81384	421.81384	419.70514	421.81384	415.51547	419.70514	413.44775	413.44775	415.51547	419.70514	421.81384	421.81384	419.70514	421.81384	413.44775	421.81384	421.81384	421.81384	421.81384	421.81384	415.51547	419.70514	419.70514	415.51547	413.44775	421.81384	413.44775	421.81384	421.81384	417.62064	421.81384	413.44775	417.62064	421.81384	421.81384	415.51547	419.70514	413.44775	415.51547	421.81384	415.51547	415.51547	415.51547	421.81384	413.44775	415.51547	415.51547	421.81384	415.51547	421.81384	421.81384	415.51547	417.62064	419.70514	419.70514	419.70514	415.51547	419.70514	413.44775	417.62064	417.62064	415.51547	419.70514	415.51547	417.62064	415.51547	415.51547	413.44775	413.44775
424.14587	424.14587	432.51309	424.14587	424.14587	430.40344	428.31931	430.40344	424.14587	424.14587	426.21347	424.14587	432.51309	430.40344	432.51309	432.51309	430.40344	424.14587	424.14587	426.21347	428.31931	428.31931	426.21347	424.14587	432.51309	426.21347	432.51309	426.21347	432.51309	426.21347	432.51309	428.31931	424.14587	424.14587	426.21347	432.51309	424.14587	430.40344	426.21347	430.40344	424.14587	424.14587	426.21347	432.51309	432.51309	428.31931	424.14587	426.21347	432.51309	432.51309	424.14587	432.51309	424.14587	424.14587	426.21347	432.51309	424.14587	424.14587	424.14587	426.21347	432.51309	432.51309	432.51309	430.40344	432.51309	426.21347	430.40344	424.14587	424.14587	426.21347	430.40344	432.51309	432.51309	430.40344	432.51309	424.14587	432.51309	432.51309	432.51309	432.51309	432.51309	426.21347	430.40344	430.40344	426.21347	424.14587	432.51309	424.14587	432.51309	432.51309	428.31931	432.51309	424.14587	428.31931	432.51309	432.51309	426.21347	430.40344	424.14587	426.21347	432.51309	426.21347	426.21347	426.21347	432.51309	424.14587	426.21347	426.21347	432.51309	426.21347	432.51309	432.51309	426.21347	428.31931	430.40344	430.40344	430.40344	426.21347	430.40344	424.14587	428.31931	428.31931	426.21347	430.40344	426.21347	428.31931	426.21347	426.21347	424.14587	424.14587
434.84402	434.84402	443.21231	434.84402	434.84402	441.10178	439.01797	441.10178	434.84402	434.84402	436.91147	434.84402	443.21231	441.10178	443.21231	443.21231	441.10178	434.84402	434.84402	436.91147	439.01797	439.01797	436.91147	434.84402	443.21231	436.91147	443.21231	436.91147	443.21231	436.91147	443.21231	439.01797	434.84402	434.84402	436.91147	443.21231	434.84402	441.10178	436.91147	441.10178	434.84402	434.84402	436.91147	443.21231	443.21231	439.01797	434.84402	436.91147	443.21231	443.21231	434.84402	443.21231	434.84402	434.84402	436.91147	443.21231	434.84402	434.84402	434.84402	436.91147	443.21231	443.21231	443.21231	441.10178	443.21231	436.91147	441.10178	434.84402	434.84402	436.91147	441.10178	443.21231	443.21231	441.10178	443.21231	434.84402	443.21231	443.21231	443.21231	443.21231	443.21231	436.91147	441.10178	441.10178	436.91147	434.84402	443.21231	434.84402	443.21231	443.21231	439.01797	443.21231	434.84402	439.01797	443.21231	443.21231	436.91147	441.10178	434.84402	436.91147	443.21231	436.91147	436.91147	436.91147	443.21231	434.84402	436.91147	436.91147	443.21231	436.91147	443.21231	443.21231	436.91147	439.01797	441.10178	441.10178	441.10178	436.91147	441.10178	434.84402	439.01797	439.01797	436.91147	441.10178	436.91147	439.01797	436.91147	436.91147	434.84402	434.84402
445.54214	445.54214	453.91153	445.54214	445.54214	451.80011	449.71664	451.80011	445.54214	445.54214	447.60947	445.54214	453.91153	451.80011	453.91153	453.91153	451.80011	445.54214	445.54214	447.60947	449.71664	449.71664	447.60947	445.54214	453.91153	447.60947	453.91153	447.60947	453.91153	447.60947	453.91153	449.71664	445.54214	445.54214	447.60947	453.91153	445.54214	451.80011	447.60947	451.80011	445.54214	445.54214	447.60947	453.91153	453.91153	449.71664	445.54214	447.60947	453.91153	453.91153	445.54214	453.91153	445.54214	445.54214	447.60947	453.91153	445.54214	445.54214	445.54214	447.60947	453.91153	453.91153	453.91153	451.80011	453.91153	447.60947	451.80011	445.54214	445.54214	447.60947	451.80011	453.91153	453.91153	451.80011	453.91153	445.54214	453.91153	453.91153	453.91153	453.91153	453.91153	447.60947	451.80011	451.80011	447.60947	445.54214	453.91153	445.54214	453.91153	453.91153	449.71664	453.91153	445.54214	449.71664	453.91153	453.91153	447.60947	451.80011	445.54214	447.60947	453.91153	447.60947	447.60947	447.60947	453.91153	445.54214	447.60947	447.60947	453.91153	447.60947	453.91153	453.91153	447.60947	449.71664	451.80011	451.80011	451.80011	447.60947	451.80011	445.54214	449.71664	449.71664	447.60947	451.80011	447.60947	449.71664	447.60947	447.60947	445.54214	445.54214
456.24026	456.24026	464.61075	456.24026	456.24026	462.49841	460.41531	462.49841	456.24026	456.24026	458.30746	456.24026	464.61075	462.49841	464.61075	464.61075	462.49841	456.24026	456.24026	458.30746	460.41531	460.41531	458.30746	456.24026	464.61075	458.30746	464.61075	458.30746	464.61075	458.30746	464.61075	460.41531	456.24026	456.24026	458.30746	464.61075	456.24026	462.49841	458.30746	462.49841	456.24026	456.24026	458.30746	464.61075	464.61075	460.41531	456.24026	458.30746	464.61075	464.61075	456.24026	464.61075	456.24026	456.24026	458.30746	464.61075	456.24026	456.24026	456.24026	458.30746	464.61075	464.61075	464.61075	462.49841	464.61075	458.30746	462.49841	456.24026	456.24026	458.30746	462.49841	464.61075	464.61075	462.49841	464.61075	456.24026	464.61075	464.61075	464.61075	464.61075	464.61075	458.30746	462.49841	462.49841	458.30746	456.24026	464.61075	456.24026	464.61075	464.61075	460.41531	464.61075	456.24026	460.41531	464.61075	464.61075	458.30746	462.49841	456.24026	458.30746	464.61075	458.30746	458.30746	458.30746	464.61075	456.24026	458.30746	458.30746	464.61075	458.30746	464.61075	464.61075	458.30746	460.41531	462.49841	462.49841	462.49841	458.30746	462.49841	456.24026	460.41531	460.41531	458.30746	462.49841	458.30746	460.41531	458.30746	458.30746	456.24026	456.24026
466.93839	466.93839	475.30997	466.93839	466.93839	473.19675	471.11398	473.19675	466.93839	466.93839	469.00546	466.93839	475.30997	473.19675	475.30997	475.30997	473.19675	466.93839	466.93839	469.00546	471.11398	471.11398	469.00546	466.93839	475.30997	469.00546	475.30997	469.00546	475.30997	469.00546	475.30997	471.11398	466.93839	466.93839	469.00546	475.30997	466.93839	473.19675	469.00546	473.19675	466.93839	466.93839	469.00546	475.30997	475.30997	471.11398	466.93839	469.00546	475.30997	475.30997	466.93839	475.30997	466.93839	466.93839	469.00546	475.30997	466.93839	466.93839	466.93839	469.00546	475.30997	475.30997	475.30997	473.19675	475.30997	469.00546	473.19675	466.93839	466.93839	469.00546	473.19675	475.30997	475.30997	473.19675	475.30997	466.93839	475.30997	475.30997	475.30997	475.30997	475.30997	469.00546	473.19675	473.19675	469.00546	466.93839	475.30997	466.93839	475.30997	475.30997	471.11398	475.30997	466.93839	471.11398	475.30997	475.30997	469.00546	473.19675	466.93839	469.00546	475.30997	469.00546	469.00546	469.00546	475.30997	466.93839	469.00546	469.00546	475.30997	469.00546	475.30997	475.30997	469.00546	471.11398	473.19675	473.19675	473.19675	469.00546	473.19675	466.93839	471.11398	471.11398	469.00546	473.19675	469.00546	471.11398	469.00546	469.00546	466.93839	466.93839
477.63651	477.63651	486.00919	477.63651	477.63651	483.89508	481.81262	483.89508	477.63651	477.63651	479.70346	477.63651	486.00919	483.89508	486.00919	486.00919	483.89508	477.63651	477.63651	479.70346	481.81262	481.81262	479.70346	477.63651	486.00919	479.70346	486.00919	479.70346	486.00919	479.70346	486.00919	481.81262	477.63651	477.63651	479.70346	486.00919	477.63651	483.89508	479.70346	483.89508	477.63651	477.63651	479.70346	486.00919	486.00919	481.81262	477.63651	479.70346	486.00919	486.00919	477.63651	486.00919	477.63651	477.63651	479.70346	486.00919	477.63651	477.63651	477.63651	479.70346	486.00919	486.00919	486.00919	483.89508	486.00919	479.70346	483.89508	477.63651	477.63651	479.70346	483.89508	486.00919	486.00919	483.89508	486.00919	477.63651	486.00919	486.00919	486.00919	486.00919	486.00919	479.70346	483.89508	483.89508	479.70346	477.63651	486.00919	477.63651	486.00919	486.00919	481.81262	486.00919	477.63651	481.81262	486.00919	486.00919	479.70346	483.89508	477.63651	479.70346	486.00919	479.70346	479.70346	479.70346	486.00919	477.63651	479.70346	479.70346	486.00919	479.70346	486.00919	486.00919	479.70346	481.81262	483.89508	483.89508	483.89508	479.70346	483.89508	477.63651	481.81262	481.81262	479.70346	483.89508	479.70346	481.81262	479.70346	479.70346	477.63651	477.63651
488.33463	488.33463	496.7084	488.33463	488.33463	494.59338	492.51129	494.59338	488.33463	488.33463	490.40149	488.33463	496.7084	494.59338	496.7084	496.7084	494.59338	488.33463	488.33463	490.40149	492.51129	492.51129	490.40149	488.33463	496.7084	490.40149	496.7084	490.40149	496.7084	490.40149	496.7084	492.51129	488.33463	488.33463	490.40149	496.7084	488.33463	494.59338	490.40149	494.59338	488.33463	488.33463	490.40149	496.7084	496.7084	492.51129	488.33463	490.40149	496.7084	496.7084	488.33463	496.7084	488.33463	488.33463	490.40149	496.7084	488.33463	488.33463	488.33463	490.40149	496.7084	496.7084	496.7084	494.59338	496.7084	490.40149	494.59338	488.33463	488.33463	490.40149	494.59338	496.7084	496.7084	494.59338	496.7084	488.33463	496.7084	496.7084	496.7084	496.7084	496.7084	490.40149	494.59338	494.59338	490.40149	488.33463	496.7084	488.33463	496.7084	496.7084	492.51129	496.7084	488.33463	492.51129	496.7084	496.7084	490.40149	494.59338	488.33463	490.40149	496.7084	490.40149	490.40149	490.40149	496.7084	488.33463	490.40149	490.40149	496.7084	490.40149	496.7084	496.7084	490.40149	492.51129	494.59338	494.59338	494.59338	490.40149	494.59338	488.33463	492.51129	492.51129	490.40149	494.59338	490.40149	492.51129	490.40149	490.40149	488.33463	488.33463
499.03275	499.03275	507.40765	499.03275	499.03275	505.29172	503.20996	505.29172	499.03275	499.03275	501.09949	499.03275	507.40765	505.29172	507.40765	507.40765	505.29172	499.03275	499.03275	501.09949	503.20996	503.20996	501.09949	499.03275	507.40765	501.09949	507.40765	501.09949	507.40765	501.09949	507.40765	503.20996	499.03275	499.03275	501.09949	507.40765	499.03275	505.29172	501.09949	505.29172	499.03275	499.03275	501.09949	507.40765	507.40765	503.20996	499.03275	501.09949	507.40765	507.40765	499.03275	507.40765	499.03275	499.03275	501.09949	507.40765	499.03275	499.03275	499.03275	501.09949	507.40765	507.40765	507.40765	505.29172	507.40765	501.09949	505.29172	499.03275	499.03275	501.09949	505.29172	507.40765	507.40765	505.29172	507.40765	499.03275	507.40765	507.40765	507.40765	507.40765	507.40765	501.09949	505.29172	505.29172	501.09949	499.03275	507.40765	499.03275	507.40765	507.40765	503.20996	507.40765	499.03275	503.20996	507.40765	507.40765	501.09949	505.29172	499.03275	501.09949	507.40765	501.09949	501.09949	501.09949	507.40765	499.03275	501.09949	501.09949	507.40765	501.09949	507.40765	507.40765	501.09949	503.20996	505.29172	505.29172	505.29172	501.09949	505.29172	499.03275	503.20996	503.20996	501.09949	505.29172	501.09949	503.20996	501.09949	501.09949	499.03275	499.03275
509.73087	509.73087	518.10687	509.73087	509.73087	515.99005	513.90863	515.99005	509.73087	509.73087	511.79749	509.73087	518.10687	515.99005	518.10687	518.10687	515.99005	509.73087	509.73087	511.79749	513.90863	513.90863	511.79749	509.73087	518.10687	511.79749	518.10687	511.79749	518.10687	511.79749	518.10687	513.90863	509.73087	509.73087	511.79749	518.10687	509.73087	515.99005	511.79749	515.99005	509.73087	509.73087	511.79749	518.10687	518.10687	513.90863	509.73087	511.79749	518.10687	518.10687	509.73087	518.10687	509.73087	509.73087	511.79749	518.10687	509.73087	509.73087	509.73087	511.79749	518.10687	518.10687	518.10687	515.99005	518.10687	511.79749	515.99005	509.73087	509.73087	511.79749	515.99005	518.10687	518.10687	515.99005	518.10687	509.73087	518.10687	518.10687	518.10687	518.10687	518.10687	511.79749	515.99005	515.99005	511.79749	509.73087	518.10687	509.73087	518.10687	518.10687	513.90863	518.10687	509.73087	513.90863	518.10687	518.10687	511.79749	515.99005	509.73087	511.79749	518.10687	511.79749	511.79749	511.79749	518.10687	509.73087	511.79749	511.79749	518.10687	511.79749	518.10687	518.10687	511.79749	513.90863	515.99005	515.99005	515.99005	511.79749	515.99005	509.73087	513.90863	513.90863	511.79749	515.99005	511.79749	513.90863	511.79749	511.79749	509.73087	509.73087
520.42902	520.42902	528.80609	520.42902	520.42902	526.68835	524.6073	526.68835	520.42902	520.42902	522.49548	520.42902	528.80609	526.68835	528.80609	528.80609	526.68835	520.42902	520.42902	522.49548	524.6073	524.6073	522.49548	520.42902	528.80609	522.49548	528.80609	522.49548	528.80609	522.49548	528.80609	524.6073	520.42902	520.42902	522.49548	528.80609	520.42902	526.68835	522.49548	526.68835	520.42902	520.42902	522.49548	528.80609	528.80609	524.6073	520.42902	522.49548	528.80609	528.80609	520.42902	528.80609	520.42902	520.42902	522.49548	528.80609	520.42902	520.42902	520.42902	522.49548	528.80609	528.80609	528.80609	526.68835	528.80609	522.49548	526.68835	520.42902	520.42902	522.49548	526.68835	528.80609	528.80609	526.68835	528.80609	520.42902	528.80609	528.80609	528.80609	528.80609	528.80609	522.49548	526.68835	526.68835	522.49548	520.42902	528.80609	520.42902	528.80609	528.80609	524.6073	528.80609	520.42902	524.6073	528.80609	528.80609	522.49548	526.68835	520.42902	522.49548	528.80609	522.49548	522.49548	522.49548	528.80609	520.42902	522.49548	522.49548	528.80609	522.49548	528.80609	528.80609	522.49548	524.6073	526.68835	526.68835	526.68835	522.49548	526.68835	520.42902	524.6073	524.6073	522.49548	526.68835	522.49548	524.6073	522.49548	522.49548	520.42902	520.42902
531.12714	531.12714	539.50531	531.12714	531.12714	537.38666	535.30597	537.38666	531.12714	531.12714	533.19348	531.12714	539.50531	537.38666	539.50531	539.50531	537.38666	531.12714	531.12714	533.19348	535.30597	535.30597	533.19348	531.12714	539.50531	533.19348	539.50531	533.19348	539.50531	533.19348	539.50531	535.30597	531.12714	531.12714	533.19348	539.50531	531.12714	537.38666	533.19348	537.38666	531.12714	531.12714	533.19348	539.50531	539.50531	535.30597	531.12714	533.19348	539.50531	539.50531	531.12714	539.50531	531.12714	531.12714	533.19348	539.50531	531.12714	531.12714	531.12714	533.19348	539.50531	539.50531	539.50531	537.38666	539.50531	533.19348	537.38666	531.12714	531.12714	533.19348	537.38666	539.50531	539.50531	537.38666	539.50531	531.12714	539.50531	539.50531	539.50531	539.50531	539.50531	533.19348	537.38666	537.38666	533.19348	531.12714	539.50531	531.12714	539.50531	539.50531	535.30597	539.50531	531.12714	535.30597	539.50531	539.50531	533.19348	537.38666	531.12714	533.19348	539.50531	533.19348	533.19348	533.19348	539.50531	531.12714	533.19348	533.19348	539.50531	533.19348	539.50531	539.50531	533.19348	535.30597	537.38666	537.38666	537.38666	533.19348	537.38666	531.12714	535.30597	535.30597	533.19348	537.38666	533.19348	535.30597	533.19348	533.19348	531.12714	531.12714
541.82526	541.82526	550.20453	541.82526	541.82526	548.08502	546.00464	548.08502	541.82526	541.82526	543.89148	541.82526	550.20453	548.08502	550.20453	550.20453	548.08502	541.82526	541.82526	543.89148	546.00464	546.00464	543.89148	541.82526	550.20453	543.89148	550.20453	543.89148	550.20453	543.89148	550.20453	546.00464	541.82526	541.82526	543.89148	550.20453	541.82526	548.08502	543.89148	548.08502	541.82526	541.82526	543.89148	550.20453	550.20453	546.00464	541.82526	543.89148	550.20453	550.20453	541.82526	550.20453	541.82526	541.82526	543.89148	550.20453	541.82526	541.82526	541.82526	543.89148	550.20453	550.20453	550.20453	548.08502	550.20453	543.89148	548.08502	541.82526	541.82526	543.89148	548.08502	550.20453	550.20453	548.08502	550.20453	541.82526	550.20453	550.20453	550.20453	550.20453	550.20453	543.89148	548.08502	548.08502	543.89148	541.82526	550.20453	541.82526	550.20453	550.20453	546.00464	550.20453	541.82526	546.00464	550.20453	550.20453	543.89148	548.08502	541.82526	543.89148	550.20453	543.89148	543.89148	543.89148	550.20453	541.82526	543.89148	543.89148	550.20453	543.89148	550.20453	550.20453	543.89148	546.00464	548.08502	548.08502	548.08502	543.89148	548.08502	541.82526	546.00464	546.00464	543.89148	548.08502	543.89148	546.00464	543.89148	543.89148	541.82526	541.82526
552.52338	552.52338	560.90375	552.52338	552.52338	558.78333	556.70331	558.78333	552.52338	552.52338	554.58948	552.52338	560.90375	558.78333	560.90375	560.90375	558.78333	552.52338	552.52338	554.58948	556.70331	556.70331	554.58948	552.52338	560.90375	554.58948	560.90375	554.58948	560.90375	554.58948	560.90375	556.70331	552.52338	552.52338	554.58948	560.90375	552.52338	558.78333	554.58948	558.78333	552.52338	552.52338	554.58948	560.90375	560.90375	556.70331	552.52338	554.58948	560.90375	560.90375	552.52338	560.90375	552.52338	552.52338	554.58948	560.90375	552.52338	552.52338	552.52338	554.58948	560.90375	560.90375	560.90375	558.78333	560.90375	554.58948	558.78333	552.52338	552.52338	554.58948	558.78333	560.90375	560.90375	558.78333	560.90375	552.52338	560.90375	560.90375	560.90375	560.90375	560.90375	554.58948	558.78333	558.78333	554.58948	552.52338	560.90375	552.52338	560.90375	560.90375	556.70331	560.90375	552.52338	556.70331	560.90375	560.90375	554.58948	558.78333	552.52338	554.58948	560.90375	554.58948	554.58948	554.58948	560.90375	552.52338	554.58948	554.58948	560.90375	554.58948	560.90375	560.90375	554.58948	556.70331	558.78333	558.78333	558.78333	554.58948	558.78333	552.52338	556.70331	556.70331	554.58948	558.78333	554.58948	556.70331	554.58948	554.58948	552.52338	552.52338
563.2215	563.2215	571.60297	563.2215	563.2215	569.48163	567.40198	569.48163	563.2215	563.2215	565.28748	563.2215	571.60297	569.48163	571.60297	571.60297	569.48163	563.2215	563.2215	565.28748	567.40198	567.40198	565.28748	563.2215	571.60297	565.28748	571.60297	565.28748	571.60297	565.28748	571.60297	567.40198	563.2215	563.2215	565.28748	571.60297	563.2215	569.48163	565.28748	569.48163	563.2215	563.2215	565.28748	571.60297	571.60297	567.40198	563.2215	565.28748	571.60297	571.60297	563.2215	571.60297	563.2215	563.2215	565.28748	571.60297	563.2215	563.2215	563.2215	565.28748	571.60297	571.60297	571.60297	569.48163	571.60297	565.28748	569.48163	563.2215	563.2215	565.28748	569.48163	571.60297	571.60297	569.48163	571.60297	563.2215	571.60297	571.60297	571.60297	571.60297	571.60297	565.28748	569.48163	569.48163	565.28748	563.2215	571.60297	563.2215	571.60297	571.60297	567.40198	571.60297	563.2215	567.40198	571.60297	571.60297	565.28748	569.48163	563.2215	565.28748	571.60297	565.28748	565.28748	565.28748	571.60297	563.2215	565.28748	565.28748	571.60297	565.28748	571.60297	571.60297	565.28748	567.40198	569.48163	569.48163	569.48163	565.28748	569.48163	563.2215	567.40198	567.40198	565.28748	569.48163	565.28748	567.40198	565.28748	565.28748	563.2215	563.2215
573.91962	573.91962	582.30219	573.91962	573.91962	580.17999	578.10059	580.17999	573.91962	573.91962	575.98547	573.91962	582.30219	580.17999	582.30219	582.30219	580.17999	573.91962	573.91962	575.98547	578.10059	578.10059	575.98547	573.91962	582.30219	575.98547	582.30219	575.98547	582.30219	575.98547	582.30219	578.10059	573.91962	573.91962	575.98547	582.30219	573.91962	580.17999	575.98547	580.17999	573.91962	573.91962	575.98547	582.30219	582.30219	578.10059	573.91962	575.98547	582.30219	582.30219	573.91962	582.30219	573.91962	573.91962	575.98547	582.30219	573.91962	573.91962	573.91962	575.98547	582.30219	582.30219	582.30219	580.17999	582.30219	575.98547	580.17999	573.91962	573.91962	575.98547	580.17999	582.30219	582.30219	580.17999	582.30219	573.91962	582.30219	582.30219	582.30219	582.30219	582.30219	575.98547	580.17999	580.17999	575.98547	573.91962	582.30219	573.91962	582.30219	582.30219	578.10059	582.30219	573.91962	578.10059	582.30219	582.30219	575.98547	580.17999	573.91962	575.98547	582.30219	575.98547	575.98547	575.98547	582.30219	573.91962	575.98547	575.98547	582.30219	575.98547	582.30219	582.30219	575.98547	578.10059	580.17999	580.17999	580.17999	575.98547	580.17999	573.91962	578.10059	578.10059	575.98547	580.17999	575.98547	578.10059	575.98547	575.98547	573.91962	573.91962
584.61774	584.61774	593.0014	584.61774	584.61774	590.8783	588.79926	590.8783	584.61774	584.61774	586.68347	584.61774	593.0014	590.8783	593.0014	593.0014	590.8783	584.61774	584.61774	586.68347	588.79926	588.79926	586.68347	584.61774	593.0014	586.68347	593.0014	586.68347	593.0014	586.68347	593.0014	588.79926	584.61774	584.61774	586.68347	593.0014	584.61774	590.8783	586.68347	590.8783	584.61774	584.61774	586.68347	593.0014	593.0014	588.79926	584.61774	586.68347	593.0014	593.0014	584.61774	593.0014	584.61774	584.61774	586.68347	593.0014	584.61774	584.61774	584.61774	586.68347	593.0014	593.0014	593.0014	590.8783	593.0014	586.68347	590.8783	584.61774	584.61774	586.68347	590.8783	593.0014	593.0014	590.8783	593.0014	584.61774	593.0014	593.0014	593.0014	593.0014	593.0014	586.68347	590.8783	590.8783	586.68347	584.61774	593.0014	584.61774	593.0014	593.0014	588.79926	593.0014	584.61774	588.79926	593.0014	593.0014	586.68347	590.8783	584.61774	586.68347	593.0014	586.68347	586.68347	586.68347	593.0014	584.61774	586.68347	586.68347	593.0014	586.68347	593.0014	593.0014	586.68347	588.79926	590.8783	590.8783	590.8783	586.68347	590.8783	584.61774	588.79926	588.79926	586.68347	590.8783	586.68347	588.79926	586.68347	586.68347	584.61774	584.61774
595.31586	595.31586	603.70068	595.31586	595.31586	601.5766	599.49792	601.5766	595.31586	595.31586	597.38153	595.31586	603.70068	601.5766	603.70068	603.70068	601.5766	595.31586	595.31586	597.38153	599.49792	599.49792	597.38153	595.31586	603.70068	597.38153	603.70068	597.38153	603.70068	597.38153	603.70068	599.49792	595.31586	595.31586	597.38153	603.70068	595.31586	601.5766	597.38153	601.5766	595.31586	595.31586	597.38153	603.70068	603.70068	599.49792	595.31586	597.38153	603.70068	603.70068	595.31586	603.70068	595.31586	595.31586	597.38153	603.70068	595.31586	595.31586	595.31586	597.38153	603.70068	603.70068	603.70068	601.5766	603.70068	597.38153	601.5766	595.31586	595.31586	597.38153	601.5766	603.70068	603.70068	601.5766	603.70068	595.31586	603.70068	603.70068	603.70068	603.70068	603.70068	597.38153	601.5766	601.5766	597.38153	595.31586	603.70068	595.31586	603.70068	603.70068	599.49792	603.70068	595.31586	599.49792	603.70068	603.70068	597.38153	601.5766	595.31586	597.38153	603.70068	597.38153	597.38153	597.38153	603.70068	595.31586	597.38153	597.38153	603.70068	597.38153	603.70068	603.70068	597.38153	599.49792	601.5766	601.5766	601.5766	597.38153	601.5766	595.31586	599.49792	599.49792	597.38153	601.5766	597.38153	599.49792	597.38153	597.38153	595.31586	595.31586
606.01398	606.01398	614.3999	606.01398	606.01398	612.27496	610.19659	612.27496	606.01398	606.01398	608.07953	606.01398	614.3999	612.27496	614.3999	614.3999	612.27496	606.01398	606.01398	608.07953	610.19659	610.19659	608.07953	606.01398	614.3999	608.07953	614.3999	608.07953	614.3999	608.07953	614.3999	610.19659	606.01398	606.01398	608.07953	614.3999	606.01398	612.27496	608.07953	612.27496	606.01398	606.01398	608.07953	614.3999	614.3999	610.19659	606.01398	608.07953	614.3999	614.3999	606.01398	614.3999	606.01398	606.01398	608.07953	614.3999	606.01398	606.01398	606.01398	608.07953	614.3999	614.3999	614.3999	612.27496	614.3999	608.07953	612.27496	606.01398	606.01398	608.07953	612.27496	614.3999	614.3999	612.27496	614.3999	606.01398	614.3999	614.3999	614.3999	614.3999	614.3999	608.07953	612.27496	612.27496	608.07953	606.01398	614.3999	606.01398	614.3999	614.3999	610.19659	614.3999	606.01398	610.19659	614.3999	614.3999	608.07953	612.27496	606.01398	608.07953	614.3999	608.07953	608.07953	608.07953	614.3999	606.01398	608.07953	608.07953	614.3999	608.07953	614.3999	614.3999	608.07953	610.19659	612.27496	612.27496	612.27496	608.07953	612.27496	606.01398	610.19659	610.19659	608.07953	612.27496	608.07953	610.19659	608.07953	608.07953	606.01398	606.01398
616.7121	616.7121	625.09912	616.7121	616.7121	622.97327	620.89526	622.97327	616.7121	616.7121	618.77753	616.7121	625.09912	622.97327	625.09912	625.09912	622.97327	616.7121	616.7121	618.77753	620.89526	620.89526	618.77753	616.7121	625.09912	618.77753	625.09912	618.77753	625.09912	618.77753	625.09912	620.89526	616.7121	616.7121	618.77753	625.09912	616.7121	622.97327	618.77753	622.97327	616.7121	616.7121	618.77753	625.09912	625.09912	620.89526	616.7121	618.77753	625.09912	625.09912	616.7121	625.09912	616.7121	616.7121	618.77753	625.09912	616.7121	616.7121	616.7121	618.77753	625.09912	625.09912	625.09912	622.97327	625.09912	618.77753	622.97327	616.7121	616.7121	618.77753	622.97327	625.09912	625.09912	622.97327	625.09912	616.7121	625.09912	625.09912	625.09912	625.09912	625.09912	618.77753	622.97327	622.97327	618.77753	616.7121	625.09912	616.7121	625.09912	625.09912	620.89526	625.09912	616.7121	620.89526	625.09912	625.09912	618.77753	622.97327	616.7121	618.77753	625.09912	618.77753	618.77753	618.77753	625.09912	616.7121	618.77753	618.77753	625.09912	618.77753	625.09912	625.09912	618.77753	620.89526	622.97327	622.97327	622.97327	618.77753	622.97327	616.7121	620.89526	620.89526	618.77753	622.97327	618.77753	620.89526	618.77753	618.77753	616.7121	616.7121
627.41022	627.41022	635.79834	627.41022	627.41022	633.67157	631.59393	633.67157	627.41022	627.41022	629.47552	627.41022	635.79834	633.67157	635.79834	635.79834	633.67157	627.41022	627.41022	629.47552	631.59393	631.59393	629.47552	627.41022	635.79834	629.47552	635.79834	629.47552	635.79834	629.47552	635.79834	631.59393	627.41022	627.41022	629.47552	635.79834	627.41022	633.67157	629.47552	633.67157	627.41022	627.41022	629.47552	635.79834	635.79834	631.59393	627.41022	629.47552	635.79834	635.79834	627.41022	635.79834	627.41022	627.41022	629.47552	635.79834	627.41022	627.41022	627.41022	629.47552	635.79834	635.79834	635.79834	633.67157	635.79834	629.47552	633.67157	627.41022	627.41022	629.47552	633.67157	635.79834	635.79834	633.67157	635.79834	627.41022	635.79834	635.79834	635.79834	635.79834	635.79834	629.47552	633.67157	633.67157	629.47552	627.41022	635.79834	627.41022	635.79834	635.79834	631.59393	635.79834	627.41022	631.59393	635.79834	635.79834	629.47552	633.67157	627.41022	629.47552	635.79834	629.47552	629.47552	629.47552	635.79834	627.41022	629.47552	629.47552	635.79834	629.47552	635.79834	635.79834	629.47552	631.59393	633.67157	633.67157	633.67157	629.47552	633.67157	627.41022	631.59393	631.59393	629.47552	633.67157	629.47552	631.59393	629.47552	629.47552	627.41022	627.41022
638.10834	638.10834	646.49756	638.10834	638.10834	644.36993	642.2926	644.36993	638.10834	638.10834	640.17352	638.10834	646.49756	644.36993	646.49756	646.49756	644.36993	638.10834	638.10834	640.17352	642.2926	642.2926	640.17352	638.10834	646.49756	640.17352	646.49756	640.17352	646.49756	640.17352	646.49756	642.2926	638.10834	638.10834	640.17352	646.49756	638.10834	644.36993	640.17352	644.36993	638.10834	638.10834	640.17352	646.49756	646.49756	642.2926	638.10834	640.17352	646.49756	646.49756	638.10834	646.49756	638.10834	638.10834	640.17352	646.49756	638.10834	638.10834	638.10834	640.17352	646.49756	646.49756	646.49756	644.36993	646.49756	640.17352	644.36993	638.10834	638.10834	640.17352	644.36993	646.49756	646.49756	644.36993	646.49756	638.10834	646.49756	646.49756	646.49756	646.49756	646.49756	640.17352	644.36993	644.36993	640.17352	638.10834	646.49756	638.10834	646.49756	646.49756	642.2926	646.49756	638.10834	642.2926	646.49756	646.49756	640.17352	644.36993	638.10834	640.17352	646.49756	640.17352	640.17352	640.17352	646.49756	638.10834	640.17352	640.17352	646.49756	640.17352	646.49756	646.49756	640.17352	642.2926	644.36993	644.36993	644.36993	640.17352	644.36993	638.10834	642.2926	642.2926	640.17352	644.36993	640.17352	642.2926	640.17352	640.17352	638.10834	638.10834
648.80646	648.80646	657.19678	648.80646	648.80646	655.06824	652.99127	655.06824	648.80646	648.80646	650.87152	648.80646	657.19678	655.06824	657.19678	657.19678	655.06824	648.80646	648.80646	650.87152	652.99127	652.99127	650.87152	648.80646	657.19678	650.87152	657.19678	650.87152	657.19678	650.87152	657.19678	652.99127	648.80646	648.80646	650.87152	657.19678	648.80646	655.06824	650.87152	655.06824	648.80646	648.80646	650.87152	657.19678	657.19678	652.99127	648.80646	650.87152	657.19678	657.19678	648.80646	657.19678	648.80646	648.80646	650.87152	657.19678	648.80646	648.80646	648.80646	650.87152	657.19678	657.19678	657.19678	655.06824	657.19678	650.87152	655.06824	648.80646	648.80646	650.87152	655.06824	657.19678	657.19678	655.06824	657.19678	648.80646	657.19678	657.19678	657.19678	657.19678	657.19678	650.87152	655.06824	655.06824	650.87152	648.80646	657.19678	648.80646	657.19678	657.19678	652.99127	657.19678	648.80646	652.99127	657.19678	657.19678	650.87152	655.06824	648.80646	650.87152	657.19678	650.87152	650.87152	650.87152	657.19678	648.80646	650.87152	650.87152	657.19678	650.87152	657.19678	657.19678	650.87152	652.99127	655.06824	655.06824	655.06824	650.87152	655.06824	648.80646	652.99127	652.99127	650.87152	655.06824	650.87152	652.99127	650.87152	650.87152	648.80646	648.80646
659.50458	659.50458	667.896	659.50458	659.50458	665.76654	663.68994	665.76654	659.50458	659.50458	661.56952	659.50458	667.896	665.76654	667.896	667.896	665.76654	659.50458	659.50458	661.56952	663.68994	663.68994	661.56952	659.50458	667.896	661.56952	667.896	661.56952	667.896	661.56952	667.896	663.68994	659.50458	659.50458	661.56952	667.896	659.50458	665.76654	661.56952	665.76654	659.50458	659.50458	661.56952	667.896	667.896	663.68994	659.50458	661.56952	667.896	667.896	659.50458	667.896	659.50458	659.50458	661.56952	667.896	659.50458	659.50458	659.50458	661.56952	667.896	667.896	667.896	665.76654	667.896	661.56952	665.76654	659.50458	659.50458	661.56952	665.76654	667.896	667.896	665.76654	667.896	659.50458	667.896	667.896	667.896	667.896	667.896	661.56952	665.76654	665.76654	661.56952	659.50458	667.896	659.50458	667.896	667.896	663.68994	667.896	659.50458	663.68994	667.896	667.896	661.56952	665.76654	659.50458	661.56952	667.896	661.56952	661.56952	661.56952	667.896	659.50458	661.56952	661.56952	667.896	661.56952	667.896	667.896	661.56952	663.68994	665.76654	665.76654	665.76654	661.56952	665.76654	659.50458	663.68994	663.68994	661.56952	665.76654	661.56952	663.68994	661.56952	661.56952	659.50458	659.50458
670.2027	670.2027	678.59521	670.2027	670.2027	676.4649	674.38861	676.4649	670.2027	670.2027	672.26752	670.2027	678.59521	676.4649	678.59521	678.59521	676.4649	670.2027	670.2027	672.26752	674.38861	674.38861	672.26752	670.2027	678.59521	672.26752	678.59521	672.26752	678.59521	672.26752	678.59521	674.38861	670.2027	670.2027	672.26752	678.59521	670.2027	676.4649	672.26752	676.4649	670.2027	670.2027	672.26752	678.59521	678.59521	674.38861	670.2027	672.26752	678.59521	678.59521	670.2027	678.59521	670.2027	670.2027	672.26752	678.59521	670.2027	670.2027	670.2027	672.26752	678.59521	678.59521	678.59521	676.4649	678.59521	672.26752	676.4649	670.2027	670.2027	672.26752	676.4649	678.59521	678.59521	676.4649	678.59521	670.2027	678.59521	678.59521	678.59521	678.59521	678.59521	672.26752	676.4649	676.4649	672.26752	670.2027	678.59521	670.2027	678.59521	678.59521	674.38861	678.59521	670.2027	674.38861	678.59521	678.59521	672.26752	676.4649	670.2027	672.26752	678.59521	672.26752	672.26752	672.26752	678.59521	670.2027	672.26752	672.26752	678.59521	672.26752	678.59521	678.59521	672.26752	674.38861	676.4649	676.4649	676.4649	672.26752	676.4649	670.2027	674.38861	674.38861	672.26752	676.4649	672.26752	674.38861	672.26752	672.26752	670.2027	670.2027
680.90082	680.90082	689.29443	680.90082	680.90082	687.16321	685.08728	687.16321	680.90082	680.90082	682.96552	680.90082	689.29443	687.16321	689.29443	689.29443	687.16321	680.90082	680.90082	682.96552	685.08728	685.08728	682.96552	680.90082	689.29443	682.96552	689.29443	682.96552	689.29443	682.96552	689.29443	685.08728	680.90082	680.90082	682.96552	689.29443	680.90082	687.16321	682.96552	687.16321	680.90082	680.90082	682.96552	689.29443	689.29443	685.08728	680.90082	682.96552	689.29443	689.29443	680.90082	689.29443	680.90082	680.90082	682.96552	689.29443	680.90082	680.90082	680.90082	682.96552	689.29443	689.29443	689.29443	687.16321	689.29443	682.96552	687.16321	680.90082	680.90082	682.96552	687.16321	689.29443	689.29443	687.16321	689.29443	680.90082	689.29443	689.29443	689.29443	689.29443	689.29443	682.96552	687.16321	687.16321	682.96552	680.90082	689.29443	680.90082	689.29443	689.29443	685.08728	689.29443	680.90082	685.08728	689.29443	689.29443	682.96552	687.16321	680.90082	682.96552	689.29443	682.96552	682.96552	682.96552	689.29443	680.90082	682.96552	682.96552	689.29443	682.96552	689.29443	689.29443	682.96552	685.08728	687.16321	687.16321	687.16321	682.96552	687.16321	680.90082	685.08728	685.08728	682.96552	687.16321	682.96552	685.08728	682.96552	682.96552	680.90082	680.90082
691.59894	691.59894	699.99365	691.59894	691.59894	697.86151	695.78595	697.86151	691.59894	691.59894	693.66351	691.59894	699.99365	697.86151	699.99365	699.99365	697.86151	691.59894	691.59894	693.66351	695.78595	695.78595	693.66351	691.59894	699.99365	693.66351	699.99365	693.66351	699.99365	693.66351	699.99365	695.78595	691.59894	691.59894	693.66351	699.99365	691.59894	697.86151	693.66351	697.86151	691.59894	691.59894	693.66351	699.99365	699.99365	695.78595	691.59894	693.66351	699.99365	699.99365	691.59894	699.99365	691.59894	691.59894	693.66351	699.99365	691.59894	691.59894	691.59894	693.66351	699.99365	699.99365	699.99365	697.86151	699.99365	693.66351	697.86151	691.59894	691.59894	693.66351	697.86151	699.99365	699.99365	697.86151	699.99365	691.59894	699.99365	699.99365	699.99365	699.99365	699.99365	693.66351	697.86151	697.86151	693.66351	691.59894	699.99365	691.59894	699.99365	699.99365	695.78595	699.99365	691.59894	695.78595	699.99365	699.99365	693.66351	697.86151	691.59894	693.66351	699.99365	693.66351	693.66351	693.66351	699.99365	691.59894	693.66351	693.66351	699.99365	693.66351	699.99365	699.99365	693.66351	695.78595	697.86151	697.86151	697.86151	693.66351	697.86151	691.59894	695.78595	695.78595	693.66351	697.86151	693.66351	695.78595	693.66351	693.66351	691.59894	691.59894
702.29706	702.29706	710.69287	702.29706	702.29706	708.55988	706.48456	708.55988	702.29706	702.29706	704.36151	702.29706	710.69287	708.55988	710.69287	710.69287	708.55988	702.29706	702.29706	704.36151	706.48456	706.48456	704.36151	702.29706	710.69287	704.36151	710.69287	704.36151	710.69287	704.36151	710.69287	706.48456	702.29706	702.29706	704.36151	710.69287	702.29706	708.55988	704.36151	708.55988	702.29706	702.29706	704.36151	710.69287	710.69287	706.48456	702.29706	704.36151	710.69287	710.69287	702.29706	710.69287	702.29706	702.29706	704.36151	710.69287	702.29706	702.29706	702.29706	704.36151	710.69287	710.69287	710.69287	708.55988	710.69287	704.36151	708.55988	702.29706	702.29706	704.36151	708.55988	710.69287	710.69287	708.55988	710.69287	702.29706	710.69287	710.69287	710.69287	710.69287	710.69287	704.36151	708.55988	708.55988	704.36151	702.29706	710.69287	702.29706	710.69287	710.69287	706.48456	710.69287	702.29706	706.48456	710.69287	710.69287	704.36151	708.55988	702.29706	704.36151	710.69287	704.36151	704.36151	704.36151	710.69287	702.29706	704.36151	704.36151	710.69287	704.36151	710.69287	710.69287	704.36151	706.48456	708.55988	708.55988	708.55988	704.36151	708.55988	702.29706	706.48456	706.48456	704.36151	708.55988	704.36151	706.48456	704.36151	704.36151	702.29706	702.29706
712.99524	712.99524	721.39209	712.99524	712.99524	719.25818	717.18323	719.25818	712.99524	712.99524	715.05951	712.99524	721.39209	719.25818	721.39209	721.39209	719.25818	712.99524	712.99524	715.05951	717.18323	717.18323	715.05951	712.99524	721.39209	715.05951	721.39209	715.05951	721.39209	715.05951	721.39209	717.18323	712.99524	712.99524	715.05951	721.39209	712.99524	719.25818	715.05951	719.25818	712.99524	712.99524	715.05951	721.39209	721.39209	717.18323	712.99524	715.05951	721.39209	721.39209	712.99524	721.39209	712.99524	712.99524	715.05951	721.39209	712.99524	712.99524	712.99524	715.05951	721.39209	721.39209	721.39209	719.25818	721.39209	715.05951	719.25818	712.99524	712.99524	715.05951	719.25818	721.39209	721.39209	719.25818	721.39209	712.99524	721.39209	721.39209	721.39209	721.39209	721.39209	715.05951	719.25818	719.25818	715.05951	712.99524	721.39209	712.99524	721.39209	721.39209	717.18323	721.39209	712.99524	717.18323	721.39209	721.39209	715.05951	719.25818	712.99524	715.05951	721.39209	715.05951	715.05951	715.05951	721.39209	712.99524	715.05951	715.05951	721.39209	715.05951	721.39209	721.39209	715.05951	717.18323	719.25818	719.25818	719.25818	715.05951	719.25818	712.99524	717.18323	717.18323	715.05951	719.25818	715.05951	717.18323	715.05951	715.05951	712.99524	712.99524
723.69336	723.69336	732.09131	723.69336	723.69336	729.95648	727.8819	729.95648	723.69336	723.69336	725.75751	723.69336	732.09131	729.95648	732.09131	732.09131	729.95648	723.69336	723.69336	725.75751	727.8819	727.8819	725.75751	723.69336	732.09131	725.75751	732.09131	725.75751	732.09131	725.75751	732.09131	727.8819	723.69336	723.69336	725.75751	732.09131	723.69336	729.95648	725.75751	729.95648	723.69336	723.69336	725.75751	732.09131	732.09131	727.8819	723.69336	725.75751	732.09131	732.09131	723.69336	732.09131	723.69336	723.69336	725.75751	732.09131	723.69336	723.69336	723.69336	725.75751	732.09131	732.09131	732.09131	729.95648	732.09131	725.75751	729.95648	723.69336	723.69336	725.75751	729.95648	732.09131	732.09131	729.95648	732.09131	723.69336	732.09131	732.09131	732.09131	732.09131	732.09131	725.75751	729.95648	729.95648	725.75751	723.69336	732.09131	723.69336	732.09131	732.09131	727.8819	732.09131	723.69336	727.8819	732.09131	732.09131	725.75751	729.95648	723.69336	725.75751	732.09131	725.75751	725.75751	725.75751	732.09131	723.69336	725.75751	725.75751	732.09131	725.75751	732.09131	732.09131	725.75751	727.8819	729.95648	729.95648	729.95648	725.75751	729.95648	723.69336	727.8819	727.8819	725.75751	729.95648	725.75751	727.8819	725.75751	725.75751	723.69336	723.69336
734.39148	734.39148	742.79059	734.39148	734.39148	740.65485	738.58057	740.65485	734.39148	734.39148	736.45557	734.39148	742.79059	740.65485	742.79059	742.79059	740.65485	734.39148	734.39148	736.45557	738.58057	738.58057	736.45557	734.39148	742.79059	736.45557	742.79059	736.45557	742.79059	736.45557	742.79059	738.58057	734.39148	734.39148	736.45557	742.79059	734.39148	740.65485	736.45557	740.65485	734.39148	734.39148	736.45557	742.79059	742.79059	738.58057	734.39148	736.45557	742.79059	742.79059	734.39148	742.79059	734.39148	734.39148	736.45557	742.79059	734.39148	734.39148	734.39148	736.45557	742.79059	742.79059	742.79059	740.65485	742.79059	736.45557	740.65485	734.39148	734.39148	736.45557	740.65485	742.79059	742.79059	740.65485	742.79059	734.39148	742.79059	742.79059	742.79059	742.79059	742.79059	736.45557	740.65485	740.65485	736.45557	734.39148	742.79059	734.39148	742.79059	742.79059	738.58057	742.79059	734.39148	738.58057	742.79059	742.79059	736.45557	740.65485	734.39148	736.45557	742.79059	736.45557	736.45557	736.45557	742.79059	734.39148	736.45557	736.45557	742.79059	736.45557	742.79059	742.79059	736.45557	738.58057	740.65485	740.65485	740.65485	736.45557	740.65485	734.39148	738.58057	738.58057	736.45557	740.65485	736.45557	738.58057	736.45557	736.45557	734.39148	734.39148
745.0896	745.0896	753.48981	745.0896	745.0896	751.35315	749.27924	751.35315	745.0896	745.0896	747.15356	745.0896	753.48981	751.35315	753.48981	753.48981	751.35315	745.0896	745.0896	747.15356	749.27924	749.27924	747.15356	745.0896	753.48981	747.15356	753.48981	747.15356	753.48981	747.15356	753.48981	749.27924	745.0896	745.0896	747.15356	753.48981	745.0896	751.35315	747.15356	751.35315	745.0896	745.0896	747.15356	753.48981	753.48981	749.27924	745.0896	747.15356	753.48981	753.48981	745.0896	753.48981	745.0896	745.0896	747.15356	753.48981	745.0896	745.0896	745.0896	747.15356	753.48981	753.48981	753.48981	751.35315	753.48981	747.15356	751.35315	745.0896	745.0896	747.15356	751.35315	753.48981	753.48981	751.35315	753.48981	745.0896	753.48981	753.48981	753.48981	753.48981	753.48981	747.15356	751.35315	751.35315	747.15356	745.0896	753.48981	745.0896	753.48981	753.48981	749.27924	753.48981	745.0896	749.27924	753.48981	753.48981	747.15356	751.35315	745.0896	747.15356	753.48981	747.15356	747.15356	747.15356	753.48981	745.0896	747.15356	747.15356	753.48981	747.15356	753.48981	753.48981	747.15356	749.27924	751.35315	751.35315	751.35315	747.15356	751.35315	745.0896	749.27924	749.27924	747.15356	751.35315	747.15356	749.27924	747.15356	747.15356	745.0896	745.0896
755.78772	755.78772	764.18903	755.78772	755.78772	762.05145	759.97791	762.05145	755.78772	755.78772	757.85156	755.78772	764.18903	762.05145	764.18903	764.18903	762.05145	755.78772	755.78772	757.85156	759.97791	759.97791	757.85156	755.78772	764.18903	757.85156	764.18903	757.85156	764.18903	757.85156	764.18903	759.97791	755.78772	755.78772	757.85156	764.18903	755.78772	762.05145	757.85156	762.05145	755.78772	755.78772	757.85156	764.18903	764.18903	759.97791	755.78772	757.85156	764.18903	764.18903	755.78772	764.18903	755.78772	755.78772	757.85156	764.18903	755.78772	755.78772	755.78772	757.85156	764.18903	764.18903	764.18903	762.05145	764.18903	757.85156	762.05145	755.78772	755.78772	757.85156	762.05145	764.18903	764.18903	762.05145	764.18903	755.78772	764.18903	764.18903	764.18903	764.18903	764.18903	757.85156	762.05145	762.05145	757.85156	755.78772	764.18903	755.78772	764.18903	764.18903	759.97791	764.18903	755.78772	759.97791	764.18903	764.18903	757.85156	762.05145	755.78772	757.85156	764.18903	757.85156	757.85156	757.85156	764.18903	755.78772	757.85156	757.85156	764.18903	757.85156	764.18903	764.18903	757.85156	759.97791	762.05145	762.05145	762.05145	757.85156	762.05145	755.78772	759.97791	759.97791	757.85156	762.05145	757.85156	759.97791	757.85156	757.85156	755.78772	755.78772
766.48584	766.48584	774.88824	766.48584	766.48584	772.74982	770.67657	772.74982	766.48584	766.48584	768.54956	766.48584	774.88824	772.74982	774.88824	774.88824	772.74982	766.48584	766.48584	768.54956	770.67657	770.67657	768.54956	766.48584	774.88824	768.54956	774.88824	768.54956	774.88824	768.54956	774.88824	770.67657	766.48584	766.48584	768.54956	774.88824	766.48584	772.74982	768.54956	772.74982	766.48584	766.48584	768.54956	774.88824	774.88824	770.67657	766.48584	768.54956	774.88824	774.88824	766.48584	774.88824	766.48584	766.48584	768.54956	774.88824	766.48584	766.48584	766.48584	768.54956	774.88824	774.88824	774.88824	772.74982	774.88824	768.54956	772.74982	766.48584	766.48584	768.54956	772.74982	774.88824	774.88824	772.74982	774.88824	766.48584	774.88824	774.88824	774.88824	774.88824	774.88824	768.54956	772.74982	772.74982	768.54956	766.48584	774.88824	766.48584	774.88824	774.88824	770.67657	774.88824	766.48584	770.67657	774.88824	774.88824	768.54956	772.74982	766.48584	768.54956	774.88824	768.54956	768.54956	768.54956	774.88824	766.48584	768.54956	768.54956	774.88824	768.54956	774.88824	774.88824	768.54956	770.67657	772.74982	772.74982	772.74982	768.54956	772.74982	766.48584	770.67657	770.67657	768.54956	772.74982	768.54956	770.67657	768.54956	768.54956	766.48584	766.48584
777.18396	777.18396	785.58746	777.18396	777.18396	783.44812	781.37524	783.44812	777.18396	777.18396	779.24756	777.18396	785.58746	783.44812	785.58746	785.58746	783.44812	777.18396	777.18396	779.24756	781.37524	781.37524	779.24756	777.18396	785.58746	779.24756	785.58746	779.24756	785.58746	779.24756	785.58746	781.37524	777.18396	777.18396	779.24756	785.58746	777.18396	783.44812	779.24756	783.44812	777.18396	777.18396	779.24756	785.58746	785.58746	781.37524	777.18396	779.24756	785.58746	785.58746	777.18396	785.58746	777.18396	777.18396	779.24756	785.58746	777.18396	777.18396	777.18396	779.24756	785.58746	785.58746	785.58746	783.44812	785.58746	779.24756	783.44812	777.18396	777.18396	779.24756	783.44812	785.58746	785.58746	783.44812	785.58746	777.18396	785.58746	785.58746	785.58746	785.58746	785.58746	779.24756	783.44812	783.44812	779.24756	777.18396	785.58746	777.18396	785.58746	785.58746	781.37524	785.58746	777.18396	781.37524	785.58746	785.58746	779.24756	783.44812	777.18396	779.24756	785.58746	779.24756	779.24756	779.24756	785.58746	777.18396	779.24756	779.24756	785.58746	779.24756	785.58746	785.58746	779.24756	781.37524	783.44812	783.44812	783.44812	779.24756	783.44812	777.18396	781.37524	781.37524	779.24756	783.44812	779.24756	781.37524	779.24756	779.24756	777.18396	777.18396
787.88208	787.88208	796.28668	787.88208	787.88208	794.14642	792.07391	794.14642	787.88208	787.88208	789.94556	787.88208	796.28668	794.14642	796.28668	796.28668	794.14642	787.88208	787.88208	789.94556	792.07391	792.07391	789.94556	787.88208	796.28668	789.94556	796.28668	789.94556	796.28668	789.94556	796.28668	792.07391	787.88208	787.88208	789.94556	796.28668	787.88208	794.14642	789.94556	794.14642	787.88208	787.88208	789.94556	796.28668	796.28668	792.07391	787.88208	789.94556	796.28668	796.28668	787.88208	796.28668	787.88208	787.88208	789.94556	796.28668	787.88208	787.88208	787.88208	789.94556	796.28668	796.28668	796.28668	794.14642	796.28668	789.94556	794.14642	787.88208	787.88208	789.94556	794.14642	796.28668	796.28668	794.14642	796.28668	787.88208	796.28668	796.28668	796.28668	796.28668	796.28668	789.94556	794.14642	794.14642	789.94556	787.88208	796.28668	787.88208	796.28668	796.28668	792.07391	796.28668	787.88208	792.07391	796.28668	796.28668	789.94556	794.14642	787.88208	789.94556	796.28668	789.94556	789.94556	789.94556	796.28668	787.88208	789.94556	789.94556	796.28668	789.94556	796.28668	796.28668	789.94556	792.07391	794.14642	794.14642	794.14642	789.94556	794.14642	787.88208	792.07391	792.07391	789.94556	794.14642	789.94556	792.07391	789.94556	789.94556	787.88208	787.88208
798.5802	798.5802	806.9859	798.5802	798.5802	804.84479	802.77258	804.84479	798.5802	798.5802	800.64355	798.5802	806.9859	804.84479	806.9859	806.9859	804.84479	798.5802	798.5802	800.64355	802.77258	802.77258	800.64355	798.5802	806.9859	800.64355	806.9859	800.64355	806.9859	800.64355	806.9859	802.77258	798.5802	798.5802	800.64355	806.9859	798.5802	804.84479	800.64355	804.84479	798.5802	798.5802	800.64355	806.9859	806.9859	802.77258	798.5802	800.64355	806.9859	806.9859	798.5802	806.9859	798.5802	798.5802	800.64355	806.9859	798.5802	798.5802	798.5802	800.64355	806.9859	806.9859	806.9859	804.84479	806.9859	800.64355	804.84479	798.5802	798.5802	800.64355	804.84479	806.9859	806.9859	804.84479	806.9859	798.5802	806.9859	806.9859	806.9859	806.9859	806.9859	800.64355	804.84479	804.84479	800.64355	798.5802	806.9859	798.5802	806.9859	806.9859	802.77258	806.9859	798.5802	802.77258	806.9859	806.9859	800.64355	804.84479	798.5802	800.64355	806.9859	800.64355	800.64355	800.64355	806.9859	798.5802	800.64355	800.64355	806.9859	800.64355	806.9859	806.9859	800.64355	802.77258	804.84479	804.84479	804.84479	800.64355	804.84479	798.5802	802.77258	802.77258	800.64355	804.84479	800.64355	802.77258	800.64355	800.64355	798.5802	798.5802
809.27832	809.27832	817.68512	809.27832	809.27832	815.54309	813.47125	815.54309	809.27832	809.27832	811.34155	809.27832	817.68512	815.54309	817.68512	817.68512	815.54309	809.27832	809.27832	811.34155	813.47125	813.47125	811.34155	809.27832	817.68512	811.34155	817.68512	811.34155	817.68512	811.34155	817.68512	813.47125	809.27832	809.27832	811.34155	817.68512	809.27832	815.54309	811.34155	815.54309	809.27832	809.27832	811.34155	817.68512	817.68512	813.47125	809.27832	811.34155	817.68512	817.68512	809.27832	817.68512	809.27832	809.27832	811.34155	817.68512	809.27832	809.27832	809.27832	811.34155	817.68512	817.68512	817.68512	815.54309	817.68512	811.34155	815.54309	809.27832	809.27832	811.34155	815.54309	817.68512	817.68512	815.54309	817.68512	809.27832	817.68512	817.68512	817.68512	817.68512	817.68512	811.34155	815.54309	815.54309	811.34155	809.27832	817.68512	809.27832	817.68512	817.68512	813.47125	817.68512	809.27832	813.47125	817.68512	817.68512	811.34155	815.54309	809.27832	811.34155	817.68512	811.34155	811.34155	811.34155	817.68512	809.27832	811.34155	811.34155	817.68512	811.34155	817.68512	817.68512	811.34155	813.47125	815.54309	815.54309	815.54309	811.34155	815.54309	809.27832	813.47125	813.47125	811.34155	815.54309	811.34155	813.47125	811.34155	811.34155	809.27832	809.27832
819.97644	819.97644	828.38434	819.97644	819.97644	826.24139	824.16992	826.24139	819.97644	819.97644	822.03955	819.97644	828.38434	826.24139	828.38434	828.38434	826.24139	819.97644	819.97644	822.03955	824.16992	824.16992	822.03955	819.97644	828.38434	822.03955	828.38434	822.03955	828.38434	822.03955	828.38434	824.16992	819.97644	819.97644	822.03955	828.38434	819.97644	826.24139	822.03955	826.24139	819.97644	819.97644	822.03955	828.38434	828.38434	824.16992	819.97644	822.03955	828.38434	828.38434	819.97644	828.38434	819.97644	819.97644	822.03955	828.38434	819.97644	819.97644	819.97644	822.03955	828.38434	828.38434	828.38434	826.24139	828.38434	822.03955	826.24139	819.97644	819.97644	822.03955	826.24139	828.38434	828.38434	826.24139	828.38434	819.97644	828.38434	828.38434	828.38434	828.38434	828.38434	822.03955	826.24139	826.24139	822.03955	819.97644	828.38434	819.97644	828.38434	828.38434	824.16992	828.38434	819.97644	824.16992	828.38434	828.38434	822.03955	826.24139	819.97644	822.03955	828.38434	822.03955	822.03955	822.03955	828.38434	819.97644	822.03955	822.03955	828.38434	822.03955	828.38434	828.38434	822.03955	824.16992	826.24139	826.24139	826.24139	822.03955	826.24139	819.97644	824.16992	824.16992	822.03955	826.24139	822.03955	824.16992	822.03955	822.03955	819.97644	819.97644
830.67456	830.67456	839.08356	830.67456	830.67456	836.93976	834.86853	836.93976	830.67456	830.67456	832.73755	830.67456	839.08356	836.93976	839.08356	839.08356	836.93976	830.67456	830.67456	832.73755	834.86853	834.86853	832.73755	830.67456	839.08356	832.73755	839.08356	832.73755	839.08356	832.73755	839.08356	834.86853	830.67456	830.67456	832.73755	839.08356	830.67456	836.93976	832.73755	836.93976	830.67456	830.67456	832.73755	839.08356	839.08356	834.86853	830.67456	832.73755	839.08356	839.08356	830.67456	839.08356	830.67456	830.67456	832.73755	839.08356	830.67456	830.67456	830.67456	832.73755	839.08356	839.08356	839.08356	836.93976	839.08356	832.73755	836.93976	830.67456	830.67456	832.73755	836.93976	839.08356	839.08356	836.93976	839.08356	830.67456	839.08356	839.08356	839.08356	839.08356	839.08356	832.73755	836.93976	836.93976	832.73755	830.67456	839.08356	830.67456	839.08356	839.08356	834.86853	839.08356	830.67456	834.86853	839.08356	839.08356	832.73755	836.93976	830.67456	832.73755	839.08356	832.73755	832.73755	832.73755	839.08356	830.67456	832.73755	832.73755	839.08356	832.73755	839.08356	839.08356	832.73755	834.86853	836.93976	836.93976	836.93976	832.73755	836.93976	830.67456	834.86853	834.86853	832.73755	836.93976	832.73755	834.86853	832.73755	832.73755	830.67456	830.67456
841.37268	841.37268	849.78278	841.37268	841.37268	847.63806	845.5672	847.63806	841.37268	841.37268	843.43555	841.37268	849.78278	847.63806	849.78278	849.78278	847.63806	841.37268	841.37268	843.43555	845.5672	845.5672	843.43555	841.37268	849.78278	843.43555	849.78278	843.43555	849.78278	843.43555	849.78278	845.5672	841.37268	841.37268	843.43555	849.78278	841.37268	847.63806	843.43555	847.63806	841.37268	841.37268	843.43555	849.78278	849.78278	845.5672	841.37268	843.43555	849.78278	849.78278	841.37268	849.78278	841.37268	841.37268	843.43555	849.78278	841.37268	841.37268	841.37268	843.43555	849.78278	849.78278	849.78278	847.63806	849.78278	843.43555	847.63806	841.37268	841.37268	843.43555	847.63806	849.78278	849.78278	847.63806	849.78278	841.37268	849.78278	849.78278	849.78278	849.78278	849.78278	843.43555	847.63806	847.63806	843.43555	841.37268	849.78278	841.37268	849.78278	849.78278	845.5672	849.78278	841.37268	845.5672	849.78278	849.78278	843.43555	847.63806	841.37268	843.43555	849.78278	843.43555	843.43555	843.43555	849.78278	841.37268	843.43555	843.43555	849.78278	843.43555	849.78278	849.78278	843.43555	845.5672	847.63806	847.63806	847.63806	843.43555	847.63806	841.37268	845.5672	845.5672	843.43555	847.63806	843.43555	845.5672	843.43555	843.43555	841.37268	841.37268
852.0708	852.0708	860.48199	852.0708	852.0708	858.33636	856.26587	858.33636	852.0708	852.0708	854.13354	852.0708	860.48199	858.33636	860.48199	860.48199	858.33636	852.0708	852.0708	854.13354	856.26587	856.26587	854.13354	852.0708	860.48199	854.13354	860.48199	854.13354	860.48199	854.13354	860.48199	856.26587	852.0708	852.0708	854.13354	860.48199	852.0708	858.33636	854.13354	858.33636	852.0708	852.0708	854.13354	860.48199	860.48199	856.26587	852.0708	854.13354	860.48199	860.48199	852.0708	860.48199	852.0708	852.0708	854.13354	860.48199	852.0708	852.0708	852.0708	854.13354	860.48199	860.48199	860.48199	858.33636	860.48199	854.13354	858.33636	852.0708	852.0708	854.13354	858.33636	860.48199	860.48199	858.33636	860.48199	852.0708	860.48199	860.48199	860.48199	860.48199	860.48199	854.13354	858.33636	858.33636	854.13354	852.0708	860.48199	852.0708	860.48199	860.48199	856.26587	860.48199	852.0708	856.26587	860.48199	860.48199	854.13354	858.33636	852.0708	854.13354	860.48199	854.13354	854.13354	854.13354	860.48199	852.0708	854.13354	854.13354	860.48199	854.13354	860.48199	860.48199	854.13354	856.26587	858.33636	858.33636	858.33636	854.13354	858.33636	852.0708	856.26587	856.26587	854.13354	858.33636	854.13354	856.26587	854.13354	854.13354	852.0708	852.0708
862.76892	862.76892	871.18121	862.76892	862.76892	869.03473	866.96454	869.03473	862.76892	862.76892	864.83154	862.76892	871.18121	869.03473	871.18121	871.18121	869.03473	862.76892	862.76892	864.83154	866.96454	866.96454	864.83154	862.76892	871.18121	864.83154	871.18121	864.83154	871.18121	864.83154	871.18121	866.96454	862.76892	862.76892	864.83154	871.18121	862.76892	869.03473	864.83154	869.03473	862.76892	862.76892	864.83154	871.18121	871.18121	866.96454	862.76892	864.83154	871.18121	871.18121	862.76892	871.18121	862.76892	862.76892	864.83154	871.18121	862.76892	862.76892	862.76892	864.83154	871.18121	871.18121	871.18121	869.03473	871.18121	864.83154	869.03473	862.76892	862.76892	864.83154	869.03473	871.18121	871.18121	869.03473	871.18121	862.76892	871.18121	871.18121	871.18121	871.18121	871.18121	864.83154	869.03473	869.03473	864.83154	862.76892	871.18121	862.76892	871.18121	871.18121	866.96454	871.18121	862.76892	866.96454	871.18121	871.18121	864.83154	869.03473	862.76892	864.83154	871.18121	864.83154	864.83154	864.83154	871.18121	862.76892	864.83154	864.83154	871.18121	864.83154	871.18121	871.18121	864.83154	866.96454	869.03473	869.03473	869.03473	864.83154	869.03473	862.76892	866.96454	866.96454	864.83154	869.03473	864.83154	866.96454	864.83154	864.83154	862.76892	862.76892
873.46704	873.46704	881.88049	873.46704	873.46704	879.73303	877.66321	879.73303	873.46704	873.46704	875.52954	873.46704	881.88049	879.73303	881.88049	881.88049	879.73303	873.46704	873.46704	875.52954	877.66321	877.66321	875.52954	873.46704	881.88049	875.52954	881.88049	875.52954	881.88049	875.52954	881.88049	877.66321	873.46704	873.46704	875.52954	881.88049	873.46704	879.73303	875.52954	879.73303	873.46704	873.46704	875.52954	881.88049	881.88049	877.66321	873.46704	875.52954	881.88049	881.88049	873.46704	881.88049	873.46704	873.46704	875.52954	881.88049	873.46704	873.46704	873.46704	875.52954	881.88049	881.88049	881.88049	879.73303	881.88049	875.52954	879.73303	873.46704	873.46704	875.52954	879.73303	881.88049	881.88049	879.73303	881.88049	873.46704	881.88049	881.88049	881.88049	881.88049	881.88049	875.52954	879.73303	879.73303	875.52954	873.46704	881.88049	873.46704	881.88049	881.88049	877.66321	881.88049	873.46704	877.66321	881.88049	881.88049	875.52954	879.73303	873.46704	875.52954	881.88049	875.52954	875.52954	875.52954	881.88049	873.46704	875.52954	875.52954	881.88049	875.52954	881.88049	881.88049	875.52954	877.66321	879.73303	879.73303	879.73303	875.52954	879.73303	873.46704	877.66321	877.66321	875.52954	879.73303	875.52954	877.66321	875.52954	875.52954	873.46704	873.46704
884.16516	884.16516	892.57971	884.16516	884.16516	890.43134	888.36188	890.43134	884.16516	884.16516	886.2276	884.16516	892.57971	890.43134	892.57971	892.57971	890.43134	884.16516	884.16516	886.2276	888.36188	888.36188	886.2276	884.16516	892.57971	886.2276	892.57971	886.2276	892.57971	886.2276	892.57971	888.36188	884.16516	884.16516	886.2276	892.57971	884.16516	890.43134	886.2276	890.43134	884.16516	884.16516	886.2276	892.57971	892.57971	888.36188	884.16516	886.2276	892.57971	892.57971	884.16516	892.57971	884.16516	884.16516	886.2276	892.57971	884.16516	884.16516	884.16516	886.2276	892.57971	892.57971	892.57971	890.43134	892.57971	886.2276	890.43134	884.16516	884.16516	886.2276	890.43134	892.57971	892.57971	890.43134	892.57971	884.16516	892.57971	892.57971	892.57971	892.57971	892.57971	886.2276	890.43134	890.43134	886.2276	884.16516	892.57971	884.16516	892.57971	892.57971	888.36188	892.57971	884.16516	888.36188	892.57971	892.57971	886.2276	890.43134	884.16516	886.2276	892.57971	886.2276	886.2276	886.2276	892.57971	884.16516	886.2276	886.2276	892.57971	886.2276	892.57971	892.57971	886.2276	888.36188	890.43134	890.43134	890.43134	886.2276	890.43134	884.16516	888.36188	888.36188	886.2276	890.43134	886.2276	888.36188	886.2276	886.2276	884.16516	884.16516
894.86328	894.86328	903.27893	894.86328	894.86328	901.1297	899.06055	901.1297	894.86328	894.86328	896.9256	894.86328	903.27893	901.1297	903.27893	903.27893	901.1297	894.86328	894.86328	896.9256	899.06055	899.06055	896.9256	894.86328	903.27893	896.9256	903.27893	896.9256	903.27893	896.9256	903.27893	899.06055	894.86328	894.86328	896.9256	903.27893	894.86328	901.1297	896.9256	901.1297	894.86328	894.86328	896.9256	903.27893	903.27893	899.06055	894.86328	896.9256	903.27893	903.27893	894.86328	903.27893	894.86328	894.86328	896.9256	903.27893	894.86328	894.86328	894.86328	896.9256	903.27893	903.27893	903.27893	901.1297	903.27893	896.9256	901.1297	894.86328	894.86328	896.9256	901.1297	903.27893	903.27893	901.1297	903.27893	894.86328	903.27893	903.27893	903.27893	903.27893	903.27893	896.9256	901.1297	901.1297	896.9256	894.86328	903.27893	894.86328	903.27893	903.27893	899.06055	903.27893	894.86328	899.06055	903.27893	903.27893	896.9256	901.1297	894.86328	896.9256	903.27893	896.9256	896.9256	896.9256	903.27893	894.86328	896.9256	896.9256	903.27893	896.9256	903.27893	903.27893	896.9256	899.06055	901.1297	901.1297	901.1297	896.9256	901.1297	894.86328	899.06055	899.06055	896.9256	901.1297	896.9256	899.06055	896.9256	896.9256	894.86328	894.86328
905.5614	905.5614	913.97815	905.5614	905.5614	911.828	909.75922	911.828	905.5614	905.5614	907.6236	905.5614	913.97815	911.828	913.97815	913.97815	911.828	905.5614	905.5614	907.6236	909.75922	909.75922	907.6236	905.5614	913.97815	907.6236	913.97815	907.6236	913.97815	907.6236	913.97815	909.75922	905.5614	905.5614	907.6236	913.97815	905.5614	911.828	907.6236	911.828	905.5614	905.5614	907.6236	913.97815	913.97815	909.75922	905.5614	907.6236	913.97815	913.97815	905.5614	913.97815	905.5614	905.5614	907.6236	913.97815	905.5614	905.5614	905.5614	907.6236	913.97815	913.97815	913.97815	911.828	913.97815	907.6236	911.828	905.5614	905.5614	907.6236	911.828	913.97815	913.97815	911.828	913.97815	905.5614	913.97815	913.97815	913.97815	913.97815	913.97815	907.6236	911.828	911.828	907.6236	905.5614	913.97815	905.5614	913.97815	913.97815	909.75922	913.97815	905.5614	909.75922	913.97815	913.97815	907.6236	911.828	905.5614	907.6236	913.97815	907.6236	907.6236	907.6236	913.97815	905.5614	907.6236	907.6236	913.97815	907.6236	913.97815	913.97815	907.6236	909.75922	911.828	911.828	911.828	907.6236	911.828	905.5614	909.75922	909.75922	907.6236	911.828	907.6236	909.75922	907.6236	907.6236	905.5614	905.5614
916.25952	916.25952	924.67737	916.25952	916.25952	922.52631	920.45789	922.52631	916.25952	916.25952	918.32159	916.25952	924.67737	922.52631	924.67737	924.67737	922.52631	916.25952	916.25952	918.32159	920.45789	920.45789	918.32159	916.25952	924.67737	918.32159	924.67737	918.32159	924.67737	918.32159	924.67737	920.45789	916.25952	916.25952	918.32159	924.67737	916.25952	922.52631	918.32159	922.52631	916.25952	916.25952	918.32159	924.67737	924.67737	920.45789	916.25952	918.32159	924.67737	924.67737	916.25952	924.67737	916.25952	916.25952	918.32159	924.67737	916.25952	916.25952	916.25952	918.32159	924.67737	924.67737	924.67737	922.52631	924.67737	918.32159	922.52631	916.25952	916.25952	918.32159	922.52631	924.67737	924.67737	922.52631	924.67737	916.25952	924.67737	924.67737	924.67737	924.67737	924.67737	918.32159	922.52631	922.52631	918.32159	916.25952	924.67737	916.25952	924.67737	924.67737	920.45789	924.67737	916.25952	920.45789	924.67737	924.67737	918.32159	922.52631	916.25952	918.32159	924.67737	918.32159	918.32159	918.32159	924.67737	916.25952	918.32159	918.32159	924.67737	918.32159	924.67737	924.67737	918.32159	920.45789	922.52631	922.52631	922.52631	918.32159	922.52631	916.25952	920.45789	920.45789	918.32159	922.52631	918.32159	920.45789	918.32159	918.32159	916.25952	916.25952
926.95764	926.95764	935.37659	926.95764	926.95764	933.22467	931.15656	933.22467	926.95764	926.95764	929.01959	926.95764	935.37659	933.22467	935.37659	935.37659	933.22467	926.95764	926.95764	929.01959	931.15656	931.15656	929.01959	926.95764	935.37659	929.01959	935.37659	929.01959	935.37659	929.01959	935.37659	931.15656	926.95764	926.95764	929.01959	935.37659	926.95764	933.22467	929.01959	933.22467	926.95764	926.95764	929.01959	935.37659	935.37659	931.15656	926.95764	929.01959	935.37659	935.37659	926.95764	935.37659	926.95764	926.95764	929.01959	935.37659	926.95764	926.95764	926.95764	929.01959	935.37659	935.37659	935.37659	933.22467	935.37659	929.01959	933.22467	926.95764	926.95764	929.01959	933.22467	935.37659	935.37659	933.22467	935.37659	926.95764	935.37659	935.37659	935.37659	935.37659	935.37659	929.01959	933.22467	933.22467	929.01959	926.95764	935.37659	926.95764	935.37659	935.37659	931.15656	935.37659	926.95764	931.15656	935.37659	935.37659	929.01959	933.22467	926.95764	929.01959	935.37659	929.01959	929.01959	929.01959	935.37659	926.95764	929.01959	929.01959	935.37659	929.01959	935.37659	935.37659	929.01959	931.15656	933.22467	933.22467	933.22467	929.01959	933.22467	926.95764	931.15656	931.15656	929.01959	933.22467	929.01959	931.15656	929.01959	929.01959	926.95764	926.95764
937.65582	937.65582	946.07581	937.65582	937.65582	943.92297	941.85522	943.92297	937.65582	937.65582	939.71759	937.65582	946.07581	943.92297	946.07581	946.07581	943.92297	937.65582	937.65582	939.71759	941.85522	941.85522	939.71759	937.65582	946.07581	939.71759	946.07581	939.71759	946.07581	939.71759	946.07581	941.85522	937.65582	937.65582	939.71759	946.07581	937.65582	943.92297	939.71759	943.92297	937.65582	937.65582	939.71759	946.07581	946.07581	941.85522	937.65582	939.71759	946.07581	946.07581	937.65582	946.07581	937.65582	937.65582	939.71759	946.07581	937.65582	937.65582	937.65582	939.71759	946.07581	946.07581	946.07581	943.92297	946.07581	939.71759	943.92297	937.65582	937.65582	939.71759	943.92297	946.07581	946.07581	943.92297	946.07581	937.65582	946.07581	946.07581	946.07581	946.07581	946.07581	939.71759	943.92297	943.92297	939.71759	937.65582	946.07581	937.65582	946.07581	946.07581	941.85522	946.07581	937.65582	941.85522	946.07581	946.07581	939.71759	943.92297	937.65582	939.71759	946.07581	939.71759	939.71759	939.71759	946.07581	937.65582	939.71759	939.71759	946.07581	939.71759	946.07581	946.07581	939.71759	941.85522	943.92297	943.92297	943.92297	939.71759	943.92297	937.65582	941.85522	941.85522	939.71759	943.92297	939.71759	941.85522	939.71759	939.71759	937.65582	937.65582
948.35394	948.35394	956.77502	948.35394	948.35394	954.62128	952.55389	954.62128	948.35394	948.35394	950.41559	948.35394	956.77502	954.62128	956.77502	956.77502	954.62128	948.35394	948.35394	950.41559	952.55389	952.55389	950.41559	948.35394	956.77502	950.41559	956.77502	950.41559	956.77502	950.41559	956.77502	952.55389	948.35394	948.35394	950.41559	956.77502	948.35394	954.62128	950.41559	954.62128	948.35394	948.35394	950.41559	956.77502	956.77502	952.55389	948.35394	950.41559	956.77502	956.77502	948.35394	956.77502	948.35394	948.35394	950.41559	956.77502	948.35394	948.35394	948.35394	950.41559	956.77502	956.77502	956.77502	954.62128	956.77502	950.41559	954.62128	948.35394	948.35394	950.41559	954.62128	956.77502	956.77502	954.62128	956.77502	948.35394	956.77502	956.77502	956.77502	956.77502	956.77502	950.41559	954.62128	954.62128	950.41559	948.35394	956.77502	948.35394	956.77502	956.77502	952.55389	956.77502	948.35394	952.55389	956.77502	956.77502	950.41559	954.62128	948.35394	950.41559	956.77502	950.41559	950.41559	950.41559	956.77502	948.35394	950.41559	950.41559	956.77502	950.41559	956.77502	956.77502	950.41559	952.55389	954.62128	954.62128	954.62128	950.41559	954.62128	948.35394	952.55389	952.55389	950.41559	954.62128	950.41559	952.55389	950.41559	950.41559	948.35394	948.35394
959.05206	959.05206	967.47424	959.05206	959.05206	965.31964	963.2525	965.31964	959.05206	959.05206	961.11359	959.05206	967.47424	965.31964	967.47424	967.47424	965.31964	959.05206	959.05206	961.11359	963.2525	963.2525	961.11359	959.05206	967.47424	961.11359	967.47424	961.11359	967.47424	961.11359	967.47424	963.2525	959.05206	959.05206	961.11359	967.47424	959.05206	965.31964	961.11359	965.31964	959.05206	959.05206	961.11359	967.47424	967.47424	963.2525	959.05206	961.11359	967.47424	967.47424	959.05206	967.47424	959.05206	959.05206	961.11359	967.47424	959.05206	959.05206	959.05206	961.11359	967.47424	967.47424	967.47424	965.31964	967.47424	961.11359	965.31964	959.05206	959.05206	961.11359	965.31964	967.47424	967.47424	965.31964	967.47424	959.05206	967.47424	967.47424	967.47424	967.47424	967.47424	961.11359	965.31964	965.31964	961.11359	959.05206	967.47424	959.05206	967.47424	967.47424	963.2525	967.47424	959.05206	963.2525	967.47424	967.47424	961.11359	965.31964	959.05206	961.11359	967.47424	961.11359	961.11359	961.11359	967.47424	959.05206	961.11359	961.11359	967.47424	961.11359	967.47424	967.47424	961.11359	963.2525	965.31964	965.31964	965.31964	961.11359	965.31964	959.05206	963.2525	963.2525	961.11359	965.31964	961.11359	963.2525	961.11359	961.11359	959.05206	959.05206
969.75018	969.75018	978.17346	969.75018	969.75018	976.01794	973.95117	976.01794	969.75018	969.75018	971.81158	969.75018	978.17346	976.01794	978.17346	978.17346	976.01794	969.75018	969.75018	971.81158	973.95117	973.95117	971.81158	969.75018	978.17346	971.81158	978.17346	971.81158	978.17346	971.81158	978.17346	973.95117	969.75018	969.75018	971.81158	978.17346	969.75018	976.01794	971.81158	976.01794	969.75018	969.75018	971.81158	978.17346	978.17346	973.95117	969.75018	971.81158	978.17346	978.17346	969.75018	978.17346	969.75018	969.75018	971.81158	978.17346	969.75018	969.75018	969.75018	971.81158	978.17346	978.17346	978.17346	976.01794	978.17346	971.81158	976.01794	969.75018	969.75018	971.81158	976.01794	978.17346	978.17346	976.01794	978.17346	969.75018	978.17346	978.17346	978.17346	978.17346	978.17346	971.81158	976.01794	976.01794	971.81158	969.75018	978.17346	969.75018	978.17346	978.17346	973.95117	978.17346	969.75018	973.95117	978.17346	978.17346	971.81158	976.01794	969.75018	971.81158	978.17346	971.81158	971.81158	971.81158	978.17346	969.75018	971.81158	971.81158	978.17346	971.81158	978.17346	978.17346	971.81158	973.95117	976.01794	976.01794	976.01794	971.81158	976.01794	969.75018	973.95117	973.95117	971.81158	976.01794	971.81158	973.95117	971.81158	971.81158	969.75018	969.75018
980.4483	980.4483	988.87268	980.4483	980.4483	986.71625	984.64984	986.71625	980.4483	980.4483	982.50958	980.4483	988.87268	986.71625	988.87268	988.87268	986.71625	980.4483	980.4483	982.50958	984.64984	984.64984	982.50958	980.4483	988.87268	982.50958	988.87268	982.50958	988.87268	982.50958	988.87268	984.64984	980.4483	980.4483	982.50958	988.87268	980.4483	986.71625	982.50958	986.71625	980.4483	980.4483	982.50958	988.87268	988.87268	984.64984	980.4483	982.50958	988.87268	988.87268	980.4483	988.87268	980.4483	980.4483	982.50958	988.87268	980.4483	980.4483	980.4483	982.50958	988.87268	988.87268	988.87268	986.71625	988.87268	982.50958	986.71625	980.4483	980.4483	982.50958	986.71625	988.87268	988.87268	986.71625	988.87268	980.4483	988.87268	988.87268	988.87268	988.87268	988.87268	982.50958	986.71625	986.71625	982.50958	980.4483	988.87268	980.4483	988.87268	988.87268	984.64984	988.87268	980.4483	984.64984	988.87268	988.87268	982.50958	986.71625	980.4483	982.50958	988.87268	982.50958	982.50958	982.50958	988.87268	980.4483	982.50958	982.50958	988.87268	982.50958	988.87268	988.87268	982.50958	984.64984	986.71625	986.71625	986.71625	982.50958	986.71625	980.4483	984.64984	984.64984	982.50958	986.71625	982.50958	984.64984	982.50958	982.50958	980.4483	980.4483
991.14642	991.14642	999.5719	991.14642	991.14642	997.41455	995.34851	997.41455	991.14642	991.14642	993.20758	991.14642	999.5719	997.41455	999.5719	999.5719	997.41455	991.14642	991.14642	993.20758	995.34851	995.34851	993.20758	991.14642	999.5719	993.20758	999.5719	993.20758	999.5719	993.20758	999.5719	995.34851	991.14642	991.14642	993.20758	999.5719	991.14642	997.41455	993.20758	997.41455	991.14642	991.14642	993.20758	999.5719	999.5719	995.34851	991.14642	993.20758	999.5719	999.5719	991.14642	999.5719	991.14642	991.14642	993.20758	999.5719	991.14642	991.14642	991.14642	993.20758	999.5719	999.5719	999.5719	997.41455	999.5719	993.20758	997.41455	991.14642	991.14642	993.20758	997.41455	999.5719	999.5719	997.41455	999.5719	991.14642	999.5719	999.5719	999.5719	999.5719	999.5719	993.20758	997.41455	997.41455	993.20758	991.14642	999.5719	991.14642	999.5719	999.5719	995.34851	999.5719	991.14642	995.34851	999.5719	999.5719	993.20758	997.41455	991.14642	993.20758	999.5719	993.20758	993.20758	993.20758	999.5719	991.14642	993.20758	993.20758	999.5719	993.20758	999.5719	999.5719	993.20758	995.34851	997.41455	997.41455	997.41455	993.20758	997.41455	991.14642	995.34851	995.34851	993.20758	997.41455	993.20758	995.34851	993.20758	993.20758	991.14642	991.14642
1001.8445	1001.8445	1010.2711	1001.8445	1001.8445	1008.1129	1006.0472	1008.1129	1001.8445	1001.8445	1003.9056	1001.8445	1010.2711	1008.1129	1010.2711	1010.2711	1008.1129	1001.8445	1001.8445	1003.9056	1006.0472	1006.0472	1003.9056	1001.8445	1010.2711	1003.9056	1010.2711	1003.9056	1010.2711	1003.9056	1010.2711	1006.0472	1001.8445	1001.8445	1003.9056	1010.2711	1001.8445	1008.1129	1003.9056	1008.1129	1001.8445	1001.8445	1003.9056	1010.2711	1010.2711	1006.0472	1001.8445	1003.9056	1010.2711	1010.2711	1001.8445	1010.2711	1001.8445	1001.8445	1003.9056	1010.2711	1001.8445	1001.8445	1001.8445	1003.9056	1010.2711	1010.2711	1010.2711	1008.1129	1010.2711	1003.9056	1008.1129	1001.8445	1001.8445	1003.9056	1008.1129	1010.2711	1010.2711	1008.1129	1010.2711	1001.8445	1010.2711	1010.2711	1010.2711	1010.2711	1010.2711	1003.9056	1008.1129	1008.1129	1003.9056	1001.8445	1010.2711	1001.8445	1010.2711	1010.2711	1006.0472	1010.2711	1001.8445	1006.0472	1010.2711	1010.2711	1003.9056	1008.1129	1001.8445	1003.9056	1010.2711	1003.9056	1003.9056	1003.9056	1010.2711	1001.8445	1003.9056	1003.9056	1010.2711	1003.9056	1010.2711	1010.2711	1003.9056	1006.0472	1008.1129	1008.1129	1008.1129	1003.9056	1008.1129	1001.8445	1006.0472	1006.0472	1003.9056	1008.1129	1003.9056	1006.0472	1003.9056	1003.9056	1001.8445	1001.8445
1012.5427	1012.5427	1020.9704	1012.5427	1012.5427	1018.8112	1016.7458	1018.8112	1012.5427	1012.5427	1014.6036	1012.5427	1020.9704	1018.8112	1020.9704	1020.9704	1018.8112	1012.5427	1012.5427	1014.6036	1016.7458	1016.7458	1014.6036	1012.5427	1020.9704	1014.6036	1020.9704	1014.6036	1020.9704	1014.6036	1020.9704	1016.7458	1012.5427	1012.5427	1014.6036	1020.9704	1012.5427	1018.8112	1014.6036	1018.8112	1012.5427	1012.5427	1014.6036	1020.9704	1020.9704	1016.7458	1012.5427	1014.6036	1020.9704	1020.9704	1012.5427	1020.9704	1012.5427	1012.5427	1014.6036	1020.9704	1012.5427	1012.5427	1012.5427	1014.6036	1020.9704	1020.9704	1020.9704	1018.8112	1020.9704	1014.6036	1018.8112	1012.5427	1012.5427	1014.6036	1018.8112	1020.9704	1020.9704	1018.8112	1020.9704	1012.5427	1020.9704	1020.9704	1020.9704	1020.9704	1020.9704	1014.6036	1018.8112	1018.8112	1014.6036	1012.5427	1020.9704	1012.5427	1020.9704	1020.9704	1016.7458	1020.9704	1012.5427	1016.7458	1020.9704	1020.9704	1014.6036	1018.8112	1012.5427	1014.6036	1020.9704	1014.6036	1014.6036	1014.6036	1020.9704	1012.5427	1014.6036	1014.6036	1020.9704	1014.6036	1020.9704	1020.9704	1014.6036	1016.7458	1018.8112	1018.8112	1018.8112	1014.6036	1018.8112	1012.5427	1016.7458	1016.7458	1014.6036	1018.8112	1014.6036	1016.7458	1014.6036	1014.6036	1012.5427	1012.5427
1023.2408	1023.2408	1031.6696	1023.2408	1023.2408	1029.5095	1027.4445	1029.5095	1023.2408	1023.2408	1025.3016	1023.2408	1031.6696	1029.5095	1031.6696	1031.6696	1029.5095	1023.2408	1023.2408	1025.3016	1027.4445	1027.4445	1025.3016	1023.2408	1031.6696	1025.3016	1031.6696	1025.3016	1031.6696	1025.3016	1031.6696	1027.4445	1023.2408	1023.2408	1025.3016	1031.6696	1023.2408	1029.5095	1025.3016	1029.5095	1023.2408	1023.2408	1025.3016	1031.6696	1031.6696	1027.4445	1023.2408	1025.3016	1031.6696	1031.6696	1023.2408	1031.6696	1023.2408	1023.2408	1025.3016	1031.6696	1023.2408	1023.2408	1023.2408	1025.3016	1031.6696	1031.6696	1031.6696	1029.5095	1031.6696	1025.3016	1029.5095	1023.2408	1023.2408	1025.3016	1029.5095	1031.6696	1031.6696	1029.5095	1031.6696	1023.2408	1031.6696	1031.6696	1031.6696	1031.6696	1031.6696	1025.3016	1029.5095	1029.5095	1025.3016	1023.2408	1031.6696	1023.2408	1031.6696	1031.6696	1027.4445	1031.6696	1023.2408	1027.4445	1031.6696	1031.6696	1025.3016	1029.5095	1023.2408	1025.3016	1031.6696	1025.3016	1025.3016	1025.3016	1031.6696	1023.2408	1025.3016	1025.3016	1031.6696	1025.3016	1031.6696	1031.6696	1025.3016	1027.4445	1029.5095	1029.5095	1029.5095	1025.3016	1029.5095	1023.2408	1027.4445	1027.4445	1025.3016	1029.5095	1025.3016	1027.4445	1025.3016	1025.3016	1023.2408	1023.2408
1033.9388	1033.9388	1042.3688	1033.9388	1033.9388	1040.2079	1038.1432	1040.2079	1033.9388	1033.9388	1035.9996	1033.9388	1042.3688	1040.2079	1042.3688	1042.3688	1040.2079	1033.9388	1033.9388	1035.9996	1038.1432	1038.1432	1035.9996	1033.9388	1042.3688	1035.9996	1042.3688	1035.9996	1042.3688	1035.9996	1042.3688	1038.1432	1033.9388	1033.9388	1035.9996	1042.3688	1033.9388	1040.2079	1035.9996	1040.2079	1033.9388	1033.9388	1035.9996	1042.3688	1042.3688	1038.1432	1033.9388	1035.9996	1042.3688	1042.3688	1033.9388	1042.3688	1033.9388	1033.9388	1035.9996	1042.3688	1033.9388	1033.9388	1033.9388	1035.9996	1042.3688	1042.3688	1042.3688	1040.2079	1042.3688	1035.9996	1040.2079	1033.9388	1033.9388	1035.9996	1040.2079	1042.3688	1042.3688	1040.2079	1042.3688	1033.9388	1042.3688	1042.3688	1042.3688	1042.3688	1042.3688	1035.9996	1040.2079	1040.2079	1035.9996	1033.9388	1042.3688	1033.9388	1042.3688	1042.3688	1038.1432	1042.3688	1033.9388	1038.1432	1042.3688	1042.3688	1035.9996	1040.2079	1033.9388	1035.9996	1042.3688	1035.9996	1035.9996	1035.9996	1042.3688	1033.9388	1035.9996	1035.9996	1042.3688	1035.9996	1042.3688	1042.3688	1035.9996	1038.1432	1040.2079	1040.2079	1040.2079	1035.9996	1040.2079	1033.9388	1038.1432	1038.1432	1035.9996	1040.2079	1035.9996	1038.1432	1035.9996	1035.9996	1033.9388	1033.9388
1044.6371	1044.6371	1053.068	1044.6371	1044.6371	1050.9062	1048.8418	1050.9062	1044.6371	1044.6371	1046.6976	1044.6371	1053.068	1050.9062	1053.068	1053.068	1050.9062	1044.6371	1044.6371	1046.6976	1048.8418	1048.8418	1046.6976	1044.6371	1053.068	1046.6976	1053.068	1046.6976	1053.068	1046.6976	1053.068	1048.8418	1044.6371	1044.6371	1046.6976	1053.068	1044.6371	1050.9062	1046.6976	1050.9062	1044.6371	1044.6371	1046.6976	1053.068	1053.068	1048.8418	1044.6371	1046.6976	1053.068	1053.068	1044.6371	1053.068	1044.6371	1044.6371	1046.6976	1053.068	1044.6371	1044.6371	1044.6371	1046.6976	1053.068	1053.068	1053.068	1050.9062	1053.068	1046.6976	1050.9062	1044.6371	1044.6371	1046.6976	1050.9062	1053.068	1053.068	1050.9062	1053.068	1044.6371	1053.068	1053.068	1053.068	1053.068	1053.068	1046.6976	1050.9062	1050.9062	1046.6976	1044.6371	1053.068	1044.6371	1053.068	1053.068	1048.8418	1053.068	1044.6371	1048.8418	1053.068	1053.068	1046.6976	1050.9062	1044.6371	1046.6976	1053.068	1046.6976	1046.6976	1046.6976	1053.068	1044.6371	1046.6976	1046.6976	1053.068	1046.6976	1053.068	1053.068	1046.6976	1048.8418	1050.9062	1050.9062	1050.9062	1046.6976	1050.9062	1044.6371	1048.8418	1048.8418	1046.6976	1050.9062	1046.6976	1048.8418	1046.6976	1046.6976	1044.6371	1044.6371
1055.3352	1055.3352	1063.7672	1055.3352	1055.3352	1061.6045	1059.5405	1061.6045	1055.3352	1055.3352	1057.3956	1055.3352	1063.7672	1061.6045	1063.7672	1063.7672	1061.6045	1055.3352	1055.3352	1057.3956	1059.5405	1059.5405	1057.3956	1055.3352	1063.7672	1057.3956	1063.7672	1057.3956	1063.7672	1057.3956	1063.7672	1059.5405	1055.3352	1055.3352	1057.3956	1063.7672	1055.3352	1061.6045	1057.3956	1061.6045	1055.3352	1055.3352	1057.3956	1063.7672	1063.7672	1059.5405	1055.3352	1057.3956	1063.7672	1063.7672	1055.3352	1063.7672	1055.3352	1055.3352	1057.3956	1063.7672	1055.3352	1055.3352	1055.3352	1057.3956	1063.7672	1063.7672	1063.7672	1061.6045	1063.7672	1057.3956	1061.6045	1055.3352	1055.3352	1057.3956	1061.6045	1063.7672	1063.7672	1061.6045	1063.7672	1055.3352	1063.7672	1063.7672	1063.7672	1063.7672	1063.7672	1057.3956	1061.6045	1061.6045	1057.3956	1055.3352	1063.7672	1055.3352	1063.7672	1063.7672	1059.5405	1063.7672	1055.3352	1059.5405	1063.7672	1063.7672	1057.3956	1061.6045	1055.3352	1057.3956	1063.7672	1057.3956	1057.3956	1057.3956	1063.7672	1055.3352	1057.3956	1057.3956	1063.7672	1057.3956	1063.7672	1063.7672	1057.3956	1059.5405	1061.6045	1061.6045	1061.6045	1057.3956	1061.6045	1055.3352	1059.5405	1059.5405	1057.3956	1061.6045	1057.3956	1059.5405	1057.3956	1057.3956	1055.3352	1055.3352
1066.0333	1066.0333	1074.4664	1066.0333	1066.0333	1072.3029	1070.2391	1072.3029	1066.0333	1066.0333	1068.0936	1066.0333	1074.4664	1072.3029	1074.4664	1074.4664	1072.3029	1066.0333	1066.0333	1068.0936	1070.2391	1070.2391	1068.0936	1066.0333	1074.4664	1068.0936	1074.4664	1068.0936	1074.4664	1068.0936	1074.4664	1070.2391	1066.0333	1066.0333	1068.0936	1074.4664	1066.0333	1072.3029	1068.0936	1072.3029	1066.0333	1066.0333	1068.0936	1074.4664	1074.4664	1070.2391	1066.0333	1068.0936	1074.4664	1074.4664	1066.0333	1074.4664	1066.0333	1066.0333	1068.0936	1074.4664	1066.0333	1066.0333	1066.0333	1068.0936	1074.4664	1074.4664	1074.4664	1072.3029	1074.4664	1068.0936	1072.3029	1066.0333	1066.0333	1068.0936	1072.3029	1074.4664	1074.4664	1072.3029	1074.4664	1066.0333	1074.4664	1074.4664	1074.4664	1074.4664	1074.4664	1068.0936	1072.3029	1072.3029	1068.0936	1066.0333	1074.4664	1066.0333	1074.4664	1074.4664	1070.2391	1074.4664	1066.0333	1070.2391	1074.4664	1074.4664	1068.0936	1072.3029	1066.0333	1068.0936	1074.4664	1068.0936	1068.0936	1068.0936	1074.4664	1066.0333	1068.0936	1068.0936	1074.4664	1068.0936	1074.4664	1074.4664	1068.0936	1070.2391	1072.3029	1072.3029	1072.3029	1068.0936	1072.3029	1066.0333	1070.2391	1070.2391	1068.0936	1072.3029	1068.0936	1070.2391	1068.0936	1068.0936	1066.0333	1066.0333
1076.7314	1076.7314	1085.1656	1076.7314	1076.7314	1083.0012	1080.9379	1083.0012	1076.7314	1076.7314	1078.7916	1076.7314	1085.1656	1083.0012	1085.1656	1085.1656	1083.0012	1076.7314	1076.7314	1078.7916	1080.9379	1080.9379	1078.7916	1076.7314	1085.1656	1078.7916	1085.1656	1078.7916	1085.1656	1078.7916	1085.1656	1080.9379	1076.7314	1076.7314	1078.7916	1085.1656	1076.7314	1083.0012	1078.7916	1083.0012	1076.7314	1076.7314	1078.7916	1085.1656	1085.1656	1080.9379	1076.7314	1078.7916	1085.1656	1085.1656	1076.7314	1085.1656	1076.7314	1076.7314	1078.7916	1085.1656	1076.7314	1076.7314	1076.7314	1078.7916	1085.1656	1085.1656	1085.1656	1083.0012	1085.1656	1078.7916	1083.0012	1076.7314	1076.7314	1078.7916	1083.0012	1085.1656	1085.1656	1083.0012	1085.1656	1076.7314	1085.1656	1085.1656	1085.1656	1085.1656	1085.1656	1078.7916	1083.0012	1083.0012	1078.7916	1076.7314	1085.1656	1076.7314	1085.1656	1085.1656	1080.9379	1085.1656	1076.7314	1080.9379	1085.1656	1085.1656	1078.7916	1083.0012	1076.7314	1078.7916	1085.1656	1078.7916	1078.7916	1078.7916	1085.1656	1076.7314	1078.7916	1078.7916	1085.1656	1078.7916	1085.1656	1085.1656	1078.7916	1080.9379	1083.0012	1083.0012	1083.0012	1078.7916	1083.0012	1076.7314	1080.9379	1080.9379	1078.7916	1083.0012	1078.7916	1080.9379	1078.7916	1078.7916	1076.7314	1076.7314
1087.4296	1087.4296	1095.865	1087.4296	1087.4296	1093.6995	1091.6365	1093.6995	1087.4296	1087.4296	1089.4896	1087.4296	1095.865	1093.6995	1095.865	1095.865	1093.6995	1087.4296	1087.4296	1089.4896	1091.6365	1091.6365	1089.4896	1087.4296	1095.865	1089.4896	1095.865	1089.4896	1095.865	1089.4896	1095.865	1091.6365	1087.4296	1087.4296	1089.4896	1095.865	1087.4296	1093.6995	1089.4896	1093.6995	1087.4296	1087.4296	1089.4896	1095.865	1095.865	1091.6365	1087.4296	1089.4896	1095.865	1095.865	1087.4296	1095.865	1087.4296	1087.4296	1089.4896	1095.865	1087.4296	1087.4296	1087.4296	1089.4896	1095.865	1095.865	1095.865	1093.6995	1095.865	1089.4896	1093.6995	1087.4296	1087.4296	1089.4896	1093.6995	1095.865	1095.865	1093.6995	1095.865	1087.4296	1095.865	1095.865	1095.865	1095.865	1095.865	1089.4896	1093.6995	1093.6995	1089.4896	1087.4296	1095.865	1087.4296	1095.865	1095.865	1091.6365	1095.865	1087.4296	1091.6365	1095.865	1095.865	1089.4896	1093.6995	1087.4296	1089.4896	1095.865	1089.4896	1089.4896	1089.4896	1095.865	1087.4296	1089.4896	1089.4896	1095.865	1089.4896	1095.865	1095.865	1089.4896	1091.6365	1093.6995	1093.6995	1093.6995	1089.4896	1093.6995	1087.4296	1091.6365	1091.6365	1089.4896	1093.6995	1089.4896	1091.6365	1089.4896	1089.4896	1087.4296	1087.4296
1098.1277	1098.1277	1106.5642	1098.1277	1098.1277	1104.3978	1102.3352	1104.3978	1098.1277	1098.1277	1100.1876	1098.1277	1106.5642	1104.3978	1106.5642	1106.5642	1104.3978	1098.1277	1098.1277	1100.1876	1102.3352	1102.3352	1100.1876	1098.1277	1106.5642	1100.1876	1106.5642	1100.1876	1106.5642	1100.1876	1106.5642	1102.3352	1098.1277	1098.1277	1100.1876	1106.5642	1098.1277	1104.3978	1100.1876	1104.3978	1098.1277	1098.1277	1100.1876	1106.5642	1106.5642	1102.3352	1098.1277	1100.1876	1106.5642	1106.5642	1098.1277	1106.5642	1098.1277	1098.1277	1100.1876	1106.5642	1098.1277	1098.1277	1098.1277	1100.1876	1106.5642	1106.5642	1106.5642	1104.3978	1106.5642	1100.1876	1104.3978	1098.1277	1098.1277	1100.1876	1104.3978	1106.5642	1106.5642	1104.3978	1106.5642	1098.1277	1106.5642	1106.5642	1106.5642	1106.5642	1106.5642	1100.1876	1104.3978	1104.3978	1100.1876	1098.1277	1106.5642	1098.1277	1106.5642	1106.5642	1102.3352	1106.5642	1098.1277	1102.3352	1106.5642	1106.5642	1100.1876	1104.3978	1098.1277	1100.1876	1106.5642	1100.1876	1100.1876	1100.1876	1106.5642	1098.1277	1100.1876	1100.1876	1106.5642	1100.1876	1106.5642	1106.5642	1100.1876	1102.3352	1104.3978	1104.3978	1104.3978	1100.1876	1104.3978	1098.1277	1102.3352	1102.3352	1100.1876	1104.3978	1100.1876	1102.3352	1100.1876	1100.1876	1098.1277	1098.1277
1108.8258	1108.8258	1117.2634	1108.8258	1108.8258	1115.0962	1113.0338	1115.0962	1108.8258	1108.8258	1110.8856	1108.8258	1117.2634	1115.0962	1117.2634	1117.2634	1115.0962	1108.8258	1108.8258	1110.8856	1113.0338	1113.0338	1110.8856	1108.8258	1117.2634	1110.8856	1117.2634	1110.8856	1117.2634	1110.8856	1117.2634	1113.0338	1108.8258	1108.8258	1110.8856	1117.2634	1108.8258	1115.0962	1110.8856	1115.0962	1108.8258	1108.8258	1110.8856	1117.2634	1117.2634	1113.0338	1108.8258	1110.8856	1117.2634	1117.2634	1108.8258	1117.2634	1108.8258	1108.8258	1110.8856	1117.2634	1108.8258	1108.8258	1108.8258	1110.8856	1117.2634	1117.2634	1117.2634	1115.0962	1117.2634	1110.8856	1115.0962	1108.8258	1108.8258	1110.8856	1115.0962	1117.2634	1117.2634	1115.0962	1117.2634	1108.8258	1117.2634	1117.2634	1117.2634	1117.2634	1117.2634	1110.8856	1115.0962	1115.0962	1110.8856	1108.8258	1117.2634	1108.8258	1117.2634	1117.2634	1113.0338	1117.2634	1108.8258	1113.0338	1117.2634	1117.2634	1110.8856	1115.0962	1108.8258	1110.8856	1117.2634	1110.8856	1110.8856	1110.8856	1117.2634	1108.8258	1110.8856	1110.8856	1117.2634	1110.8856	1117.2634	1117.2634	1110.8856	1113.0338	1115.0962	1115.0962	1115.0962	1110.8856	1115.0962	1108.8258	1113.0338	1113.0338	1110.8856	1115.0962	1110.8856	1113.0338	1110.8856	1110.8856	1108.8258	1108.8258
1119.5239	1119.5239	1127.9626	1119.5239	1119.5239	1125.7944	1123.7325	1125.7944	1119.5239	1119.5239	1121.5836	1119.5239	1127.9626	1125.7944	1127.9626	1127.9626	1125.7944	1119.5239	1119.5239	1121.5836	1123.7325	1123.7325	1121.5836	1119.5239	1127.9626	1121.5836	1127.9626	1121.5836	1127.9626	1121.5836	1127.9626	1123.7325	1119.5239	1119.5239	1121.5836	1127.9626	1119.5239	1125.7944	1121.5836	1125.7944	1119.5239	1119.5239	1121.5836	1127.9626	1127.9626	1123.7325	1119.5239	1121.5836	1127.9626	1127.9626	1119.5239	1127.9626	1119.5239	1119.5239	1121.5836	1127.9626	1119.5239	1119.5239	1119.5239	1121.5836	1127.9626	1127.9626	1127.9626	1125.7944	1127.9626	1121.5836	1125.7944	1119.5239	1119.5239	1121.5836	1125.7944	1127.9626	1127.9626	1125.7944	1127.9626	1119.5239	1127.9626	1127.9626	1127.9626	1127.9626	1127.9626	1121.5836	1125.7944	1125.7944	1121.5836	1119.5239	1127.9626	1119.5239	1127.9626	1127.9626	1123.7325	1127.9626	1119.5239	1123.7325	1127.9626	1127.9626	1121.5836	1125.7944	1119.5239	1121.5836	1127.9626	1121.5836	1121.5836	1121.5836	1127.9626	1119.5239	1121.5836	1121.5836	1127.9626	1121.5836	1127.9626	1127.9626	1121.5836	1123.7325	1125.7944	1125.7944	1125.7944	1121.5836	1125.7944	1119.5239	1123.7325	1123.7325	1121.5836	1125.7944	1121.5836	1123.7325	1121.5836	1121.5836	1119.5239	1119.5239
1130.222	1130.222	1138.6619	1130.222	1130.222	1136.4928	1134.4312	1136.4928	1130.222	1130.222	1132.2816	1130.222	1138.6619	1136.4928	1138.6619	1138.6619	1136.4928	1130.222	1130.222	1132.2816	1134.4312	1134.4312	1132.2816	1130.222	1138.6619	1132.2816	1138.6619	1132.2816	1138.6619	1132.2816	1138.6619	1134.4312	1130.222	1130.222	1132.2816	1138.6619	1130.222	1136.4928	1132.2816	1136.4928	1130.222	1130.222	1132.2816	1138.6619	1138.6619	1134.4312	1130.222	1132.2816	1138.6619	1138.6619	1130.222	1138.6619	1130.222	1130.222	1132.2816	1138.6619	1130.222	1130.222	1130.222	1132.2816	1138.6619	1138.6619	1138.6619	1136.4928	1138.6619	1132.2816	1136.4928	1130.222	1130.222	1132.2816	1136.4928	1138.6619	1138.6619	1136.4928	1138.6619	1130.222	1138.6619	1138.6619	1138.6619	1138.6619	1138.6619	1132.2816	1136.4928	1136.4928	1132.2816	1130.222	1138.6619	1130.222	1138.6619	1138.6619	1134.4312	1138.6619	1130.222	1134.4312	1138.6619	1138.6619	1132.2816	1136.4928	1130.222	1132.2816	1138.6619	1132.2816	1132.2816	1132.2816	1138.6619	1130.222	1132.2816	1132.2816	1138.6619	1132.2816	1138.6619	1138.6619	1132.2816	1134.4312	1136.4928	1136.4928	1136.4928	1132.2816	1136.4928	1130.222	1134.4312	1134.4312	1132.2816	1136.4928	1132.2816	1134.4312	1132.2816	1132.2816	1130.222	1130.222
1140.9202	1140.9202	1149.3611	1140.9202	1140.9202	1147.1912	1145.1298	1147.1912	1140.9202	1140.9202	1142.9796	1140.9202	1149.3611	1147.1912	1149.3611	1149.3611	1147.1912	1140.9202	1140.9202	1142.9796	1145.1298	1145.1298	1142.9796	1140.9202	1149.3611	1142.9796	1149.3611	1142.9796	1149.3611	1142.9796	1149.3611	1145.1298	1140.9202	1140.9202	1142.9796	1149.3611	1140.9202	1147.1912	1142.9796	1147.1912	1140.9202	1140.9202	1142.9796	1149.3611	1149.3611	1145.1298	1140.9202	1142.9796	1149.3611	1149.3611	1140.9202	1149.3611	1140.9202	1140.9202	1142.9796	1149.3611	1140.9202	1140.9202	1140.9202	1142.9796	1149.3611	1149.3611	1149.3611	1147.1912	1149.3611	1142.9796	1147.1912	1140.9202	1140.9202	1142.9796	1147.1912	1149.3611	1149.3611	1147.1912	1149.3611	1140.9202	1149.3611	1149.3611	1149.3611	1149.3611	1149.3611	1142.9796	1147.1912	1147.1912	1142.9796	1140.9202	1149.3611	1140.9202	1149.3611	1149.3611	1145.1298	1149.3611	1140.9202	1145.1298	1149.3611	1149.3611	1142.9796	1147.1912	1140.9202	1142.9796	1149.3611	1142.9796	1142.9796	1142.9796	1149.3611	1140.9202	1142.9796	1142.9796	1149.3611	1142.9796	1149.3611	1149.3611	1142.9796	1145.1298	1147.1912	1147.1912	1147.1912	1142.9796	1147.1912	1140.9202	1145.1298	1145.1298	1142.9796	1147.1912	1142.9796	1145.1298	1142.9796	1142.9796	1140.9202	1140.9202
1151.6183	1151.6183	1160.0603	1151.6183	1151.6183	1157.8894	1155.8285	1157.8894	1151.6183	1151.6183	1153.6776	1151.6183	1160.0603	1157.8894	1160.0603	1160.0603	1157.8894	1151.6183	1151.6183	1153.6776	1155.8285	1155.8285	1153.6776	1151.6183	1160.0603	1153.6776	1160.0603	1153.6776	1160.0603	1153.6776	1160.0603	1155.8285	1151.6183	1151.6183	1153.6776	1160.0603	1151.6183	1157.8894	1153.6776	1157.8894	1151.6183	1151.6183	1153.6776	1160.0603	1160.0603	1155.8285	1151.6183	1153.6776	1160.0603	1160.0603	1151.6183	1160.0603	1151.6183	1151.6183	1153.6776	1160.0603	1151.6183	1151.6183	1151.6183	1153.6776	1160.0603	1160.0603	1160.0603	1157.8894	1160.0603	1153.6776	1157.8894	1151.6183	1151.6183	1153.6776	1157.8894	1160.0603	1160.0603	1157.8894	1160.0603	1151.6183	1160.0603	1160.0603	1160.0603	1160.0603	1160.0603	1153.6776	1157.8894	1157.8894	1153.6776	1151.6183	1160.0603	1151.6183	1160.0603	1160.0603	1155.8285	1160.0603	1151.6183	1155.8285	1160.0603	1160.0603	1153.6776	1157.8894	1151.6183	1153.6776	1160.0603	1153.6776	1153.6776	1153.6776	1160.0603	1151.6183	1153.6776	1153.6776	1160.0603	1153.6776	1160.0603	1160.0603	1153.6776	1155.8285	1157.8894	1157.8894	1157.8894	1153.6776	1157.8894	1151.6183	1155.8285	1155.8285	1153.6776	1157.8894	1153.6776	1155.8285	1153.6776	1153.6776	1151.6183	1151.6183
1162.3164	1162.3164	1170.7595	1162.3164	1162.3164	1168.5878	1166.5271	1168.5878	1162.3164	1162.3164	1164.3756	1162.3164	1170.7595	1168.5878	1170.7595	1170.7595	1168.5878	1162.3164	1162.3164	1164.3756	1166.5271	1166.5271	1164.3756	1162.3164	1170.7595	1164.3756	1170.7595	1164.3756	1170.7595	1164.3756	1170.7595	1166.5271	1162.3164	1162.3164	1164.3756	1170.7595	1162.3164	1168.5878	1164.3756	1168.5878	1162.3164	1162.3164	1164.3756	1170.7595	1170.7595	1166.5271	1162.3164	1164.3756	1170.7595	1170.7595	1162.3164	1170.7595	1162.3164	1162.3164	1164.3756	1170.7595	1162.3164	1162.3164	1162.3164	1164.3756	1170.7595	1170.7595	1170.7595	1168.5878	1170.7595	1164.3756	1168.5878	1162.3164	1162.3164	1164.3756	1168.5878	1170.7595	1170.7595	1168.5878	1170.7595	1162.3164	1170.7595	1170.7595	1170.7595	1170.7595	1170.7595	1164.3756	1168.5878	1168.5878	1164.3756	1162.3164	1170.7595	1162.3164	1170.7595	1170.7595	1166.5271	1170.7595	1162.3164	1166.5271	1170.7595	1170.7595	1164.3756	1168.5878	1162.3164	1164.3756	1170.7595	1164.3756	1164.3756	1164.3756	1170.7595	1162.3164	1164.3756	1164.3756	1170.7595	1164.3756	1170.7595	1170.7595	1164.3756	1166.5271	1168.5878	1168.5878	1168.5878	1164.3756	1168.5878	1162.3164	1166.5271	1166.5271	1164.3756	1168.5878	1164.3756	1166.5271	1164.3756	1164.3756	1162.3164	1162.3164
1173.0145	1173.0145	1181.4587	1173.0145	1173.0145	1179.2861	1177.2258	1179.2861	1173.0145	1173.0145	1175.0736	1173.0145	1181.4587	1179.2861	1181.4587	1181.4587	1179.2861	1173.0145	1173.0145	1175.0736	1177.2258	1177.2258	1175.0736	1173.0145	1181.4587	1175.0736	1181.4587	1175.0736	1181.4587	1175.0736	1181.4587	1177.2258	1173.0145	1173.0145	1175.0736	1181.4587	1173.0145	1179.2861	1175.0736	1179.2861	1173.0145	1173.0145	1175.0736	1181.4587	1181.4587	1177.2258	1173.0145	1175.0736	1181.4587	1181.4587	1173.0145	1181.4587	1173.0145	1173.0145	1175.0736	1181.4587	1173.0145	1173.0145	1173.0145	1175.0736	1181.4587	1181.4587	1181.4587	1179.2861	1181.4587	1175.0736	1179.2861	1173.0145	1173.0145	1175.0736	1179.2861	1181.4587	1181.4587	1179.2861	1181.4587	1173.0145	1181.4587	1181.4587	1181.4587	1181.4587	1181.4587	1175.0736	1179.2861	1179.2861	1175.0736	1173.0145	1181.4587	1173.0145	1181.4587	1181.4587	1177.2258	1181.4587	1173.0145	1177.2258	1181.4587	1181.4587	1175.0736	1179.2861	1173.0145	1175.0736	1181.4587	1175.0736	1175.0736	1175.0736	1181.4587	1173.0145	1175.0736	1175.0736	1181.4587	1175.0736	1181.4587	1181.4587	1175.0736	1177.2258	1179.2861	1179.2861	1179.2861	1175.0736	1179.2861	1173.0145	1177.2258	1177.2258	1175.0736	1179.2861	1175.0736	1177.2258	1175.0736	1175.0736	1173.0145	1173.0145
1183.7126	1183.7126	1192.158	1183.7126	1183.7126	1189.9844	1187.9244	1189.9844	1183.7126	1183.7126	1185.7716	1183.7126	1192.158	1189.9844	1192.158	1192.158	1189.9844	1183.7126	1183.7126	1185.7716	1187.9244	1187.9244	1185.7716	1183.7126	1192.158	1185.7716	1192.158	1185.7716	1192.158	1185.7716	1192.158	1187.9244	1183.7126	1183.7126	1185.7716	1192.158	1183.7126	1189.9844	1185.7716	1189.9844	1183.7126	1183.7126	1185.7716	1192.158	1192.158	1187.9244	1183.7126	1185.7716	1192.158	1192.158	1183.7126	1192.158	1183.7126	1183.7126	1185.7716	1192.158	1183.7126	1183.7126	1183.7126	1185.7716	1192.158	1192.158	1192.158	1189.9844	1192.158	1185.7716	1189.9844	1183.7126	1183.7126	1185.7716	1189.9844	1192.158	1192.158	1189.9844	1192.158	1183.7126	1192.158	1192.158	1192.158	1192.158	1192.158	1185.7716	1189.9844	1189.9844	1185.7716	1183.7126	1192.158	1183.7126	1192.158	1192.158	1187.9244	1192.158	1183.7126	1187.9244	1192.158	1192.158	1185.7716	1189.9844	1183.7126	1185.7716	1192.158	1185.7716	1185.7716	1185.7716	1192.158	1183.7126	1185.7716	1185.7716	1192.158	1185.7716	1192.158	1192.158	1185.7716	1187.9244	1189.9844	1189.9844	1189.9844	1185.7716	1189.9844	1183.7126	1187.9244	1187.9244	1185.7716	1189.9844	1185.7716	1187.9244	1185.7716	1185.7716	1183.7126	1183.7126
1194.4108	1194.4108	1202.8572	1194.4108	1194.4108	1200.6827	1198.6232	1200.6827	1194.4108	1194.4108	1196.4696	1194.4108	1202.8572	1200.6827	1202.8572	1202.8572	1200.6827	1194.4108	1194.4108	1196.4696	1198.6232	1198.6232	1196.4696	1194.4108	1202.8572	1196.4696	1202.8572	1196.4696	1202.8572	1196.4696	1202.8572	1198.6232	1194.4108	1194.4108	1196.4696	1202.8572	1194.4108	1200.6827	1196.4696	1200.6827	1194.4108	1194.4108	1196.4696	1202.8572	1202.8572	1198.6232	1194.4108	1196.4696	1202.8572	1202.8572	1194.4108	1202.8572	1194.4108	1194.4108	1196.4696	1202.8572	1194.4108	1194.4108	1194.4108	1196.4696	1202.8572	1202.8572	1202.8572	1200.6827	1202.8572	1196.4696	1200.6827	1194.4108	1194.4108	1196.4696	1200.6827	1202.8572	1202.8572	1200.6827	1202.8572	1194.4108	1202.8572	1202.8572	1202.8572	1202.8572	1202.8572	1196.4696	1200.6827	1200.6827	1196.4696	1194.4108	1202.8572	1194.4108	1202.8572	1202.8572	1198.6232	1202.8572	1194.4108	1198.6232	1202.8572	1202.8572	1196.4696	1200.6827	1194.4108	1196.4696	1202.8572	1196.4696	1196.4696	1196.4696	1202.8572	1194.4108	1196.4696	1196.4696	1202.8572	1196.4696	1202.8572	1202.8572	1196.4696	1198.6232	1200.6827	1200.6827	1200.6827	1196.4696	1200.6827	1194.4108	1198.6232	1198.6232	1196.4696	1200.6827	1196.4696	1198.6232	1196.4696	1196.4696	1194.4108	1194.4108
1205.1089	1205.1089	1213.5564	1205.1089	1205.1089	1211.3811	1209.3218	1211.3811	1205.1089	1205.1089	1207.1676	1205.1089	1213.5564	1211.3811	1213.5564	1213.5564	1211.3811	1205.1089	1205.1089	1207.1676	1209.3218	1209.3218	1207.1676	1205.1089	1213.5564	1207.1676	1213.5564	1207.1676	1213.5564	1207.1676	1213.5564	1209.3218	1205.1089	1205.1089	1207.1676	1213.5564	1205.1089	1211.3811	1207.1676	1211.3811	1205.1089	1205.1089	1207.1676	1213.5564	1213.5564	1209.3218	1205.1089	1207.1676	1213.5564	1213.5564	1205.1089	1213.5564	1205.1089	1205.1089	1207.1676	1213.5564	1205.1089	1205.1089	1205.1089	1207.1676	1213.5564	1213.5564	1213.5564	1211.3811	1213.5564	1207.1676	1211.3811	1205.1089	1205.1089	1207.1676	1211.3811	1213.5564	1213.5564	1211.3811	1213.5564	1205.1089	1213.5564	1213.5564	1213.5564	1213.5564	1213.5564	1207.1676	1211.3811	1211.3811	1207.1676	1205.1089	1213.5564	1205.1089	1213.5564	1213.5564	1209.3218	1213.5564	1205.1089	1209.3218	1213.5564	1213.5564	1207.1676	1211.3811	1205.1089	1207.1676	1213.5564	1207.1676	1207.1676	1207.1676	1213.5564	1205.1089	1207.1676	1207.1676	1213.5564	1207.1676	1213.5564	1213.5564	1207.1676	1209.3218	1211.3811	1211.3811	1211.3811	1207.1676	1211.3811	1205.1089	1209.3218	1209.3218	1207.1676	1211.3811	1207.1676	1209.3218	1207.1676	1207.1676	1205.1089	1205.1089
1215.807	1215.807	1224.2556	1215.807	1215.807	1222.0793	1220.0205	1222.0793	1215.807	1215.807	1217.8656	1215.807	1224.2556	1222.0793	1224.2556	1224.2556	1222.0793	1215.807	1215.807	1217.8656	1220.0205	1220.0205	1217.8656	1215.807	1224.2556	1217.8656	1224.2556	1217.8656	1224.2556	1217.8656	1224.2556	1220.0205	1215.807	1215.807	1217.8656	1224.2556	1215.807	1222.0793	1217.8656	1222.0793	1215.807	1215.807	1217.8656	1224.2556	1224.2556	1220.0205	1215.807	1217.8656	1224.2556	1224.2556	1215.807	1224.2556	1215.807	1215.807	1217.8656	1224.2556	1215.807	1215.807	1215.807	1217.8656	1224.2556	1224.2556	1224.2556	1222.0793	1224.2556	1217.8656	1222.0793	1215.807	1215.807	1217.8656	1222.0793	1224.2556	1224.2556	1222.0793	1224.2556	1215.807	1224.2556	1224.2556	1224.2556	1224.2556	1224.2556	1217.8656	1222.0793	1222.0793	1217.8656	1215.807	1224.2556	1215.807	1224.2556	1224.2556	1220.0205	1224.2556	1215.807	1220.0205	1224.2556	1224.2556	1217.8656	1222.0793	1215.807	1217.8656	1224.2556	1217.8656	1217.8656	1217.8656	1224.2556	1215.807	1217.8656	1217.8656	1224.2556	1217.8656	1224.2556	1224.2556	1217.8656	1220.0205	1222.0793	1222.0793	1222.0793	1217.8656	1222.0793	1215.807	1220.0205	1220.0205	1217.8656	1222.0793	1217.8656	1220.0205	1217.8656	1217.8656	1215.807	1215.807
1226.5051	1226.5051	1234.9548	1226.5051	1226.5051	1232.7777	1230.7191	1232.7777	1226.5051	1226.5051	1228.5636	1226.5051	1234.9548	1232.7777	1234.9548	1234.9548	1232.7777	1226.5051	1226.5051	1228.5636	1230.7191	1230.7191	1228.5636	1226.5051	1234.9548	1228.5636	1234.9548	1228.5636	1234.9548	1228.5636	1234.9548	1230.7191	1226.5051	1226.5051	1228.5636	1234.9548	1226.5051	1232.7777	1228.5636	1232.7777	1226.5051	1226.5051	1228.5636	1234.9548	1234.9548	1230.7191	1226.5051	1228.5636	1234.9548	1234.9548	1226.5051	1234.9548	1226.5051	1226.5051	1228.5636	1234.9548	1226.5051	1226.5051	1226.5051	1228.5636	1234.9548	1234.9548	1234.9548	1232.7777	1234.9548	1228.5636	1232.7777	1226.5051	1226.5051	1228.5636	1232.7777	1234.9548	1234.9548	1232.7777	1234.9548	1226.5051	1234.9548	1234.9548	1234.9548	1234.9548	1234.9548	1228.5636	1232.7777	1232.7777	1228.5636	1226.5051	1234.9548	1226.5051	1234.9548	1234.9548	1230.7191	1234.9548	1226.5051	1230.7191	1234.9548	1234.9548	1228.5636	1232.7777	1226.5051	1228.5636	1234.9548	1228.5636	1228.5636	1228.5636	1234.9548	1226.5051	1228.5636	1228.5636	1234.9548	1228.5636	1234.9548	1234.9548	1228.5636	1230.7191	1232.7777	1232.7777	1232.7777	1228.5636	1232.7777	1226.5051	1230.7191	1230.7191	1228.5636	1232.7777	1228.5636	1230.7191	1228.5636	1228.5636	1226.5051	1226.5051
1237.2032	1237.2032	1245.6541	1237.2032	1237.2032	1243.476	1241.4178	1243.476	1237.2032	1237.2032	1239.2617	1237.2032	1245.6541	1243.476	1245.6541	1245.6541	1243.476	1237.2032	1237.2032	1239.2617	1241.4178	1241.4178	1239.2617	1237.2032	1245.6541	1239.2617	1245.6541	1239.2617	1245.6541	1239.2617	1245.6541	1241.4178	1237.2032	1237.2032	1239.2617	1245.6541	1237.2032	1243.476	1239.2617	1243.476	1237.2032	1237.2032	1239.2617	1245.6541	1245.6541	1241.4178	1237.2032	1239.2617	1245.6541	1245.6541	1237.2032	1245.6541	1237.2032	1237.2032	1239.2617	1245.6541	1237.2032	1237.2032	1237.2032	1239.2617	1245.6541	1245.6541	1245.6541	1243.476	1245.6541	1239.2617	1243.476	1237.2032	1237.2032	1239.2617	1243.476	1245.6541	1245.6541	1243.476	1245.6541	1237.2032	1245.6541	1245.6541	1245.6541	1245.6541	1245.6541	1239.2617	1243.476	1243.476	1239.2617	1237.2032	1245.6541	1237.2032	1245.6541	1245.6541	1241.4178	1245.6541	1237.2032	1241.4178	1245.6541	1245.6541	1239.2617	1243.476	1237.2032	1239.2617	1245.6541	1239.2617	1239.2617	1239.2617	1245.6541	1237.2032	1239.2617	1239.2617	1245.6541	1239.2617	1245.6541	1245.6541	1239.2617	1241.4178	1243.476	1243.476	1243.476	1239.2617	1243.476	1237.2032	1241.4178	1241.4178	1239.2617	1243.476	1239.2617	1241.4178	1239.2617	1239.2617	1237.2032	1237.2032
1247.9014	1247.9014	1256.3533	1247.9014	1247.9014	1254.1743	1252.1165	1254.1743	1247.9014	1247.9014	1249.9597	1247.9014	1256.3533	1254.1743	1256.3533	1256.3533	1254.1743	1247.9014	1247.9014	1249.9597	1252.1165	1252.1165	1249.9597	1247.9014	1256.3533	1249.9597	1256.3533	1249.9597	1256.3533	1249.9597	1256.3533	1252.1165	1247.9014	1247.9014	1249.9597	1256.3533	1247.9014	1254.1743	1249.9597	1254.1743	1247.9014	1247.9014	1249.9597	1256.3533	1256.3533	1252.1165	1247.9014	1249.9597	1256.3533	1256.3533	1247.9014	1256.3533	1247.9014	1247.9014	1249.9597	1256.3533	1247.9014	1247.9014	1247.9014	1249.9597	1256.3533	1256.3533	1256.3533	1254.1743	1256.3533	1249.9597	1254.1743	1247.9014	1247.9014	1249.9597	1254.1743	1256.3533	1256.3533	1254.1743	1256.3533	1247.9014	1256.3533	1256.3533	1256.3533	1256.3533	1256.3533	1249.9597	1254.1743	1254.1743	1249.9597	1247.9014	1256.3533	1247.9014	1256.3533	1256.3533	1252.1165	1256.3533	1247.9014	1252.1165	1256.3533	1256.3533	1249.9597	1254.1743	1247.9014	1249.9597	1256.3533	1249.9597	1249.9597	1249.9597	1256.3533	1247.9014	1249.9597	1249.9597	1256.3533	1249.9597	1256.3533	1256.3533	1249.9597	1252.1165	1254.1743	1254.1743	1254.1743	1249.9597	1254.1743	1247.9014	1252.1165	1252.1165	1249.9597	1254.1743	1249.9597	1252.1165	1249.9597	1249.9597	1247.9014	1247.9014
1258.5995	1258.5995	1267.0525	1258.5995	1258.5995	1264.8727	1262.8152	1264.8727	1258.5995	1258.5995	1260.6577	1258.5995	1267.0525	1264.8727	1267.0525	1267.0525	1264.8727	1258.5995	1258.5995	1260.6577	1262.8152	1262.8152	1260.6577	1258.5995	1267.0525	1260.6577	1267.0525	1260.6577	1267.0525	1260.6577	1267.0525	1262.8152	1258.5995	1258.5995	1260.6577	1267.0525	1258.5995	1264.8727	1260.6577	1264.8727	1258.5995	1258.5995	1260.6577	1267.0525	1267.0525	1262.8152	1258.5995	1260.6577	1267.0525	1267.0525	1258.5995	1267.0525	1258.5995	1258.5995	1260.6577	1267.0525	1258.5995	1258.5995	1258.5995	1260.6577	1267.0525	1267.0525	1267.0525	1264.8727	1267.0525	1260.6577	1264.8727	1258.5995	1258.5995	1260.6577	1264.8727	1267.0525	1267.0525	1264.8727	1267.0525	1258.5995	1267.0525	1267.0525	1267.0525	1267.0525	1267.0525	1260.6577	1264.8727	1264.8727	1260.6577	1258.5995	1267.0525	1258.5995	1267.0525	1267.0525	1262.8152	1267.0525	1258.5995	1262.8152	1267.0525	1267.0525	1260.6577	1264.8727	1258.5995	1260.6577	1267.0525	1260.6577	1260.6577	1260.6577	1267.0525	1258.5995	1260.6577	1260.6577	1267.0525	1260.6577	1267.0525	1267.0525	1260.6577	1262.8152	1264.8727	1264.8727	1264.8727	1260.6577	1264.8727	1258.5995	1262.8152	1262.8152	1260.6577	1264.8727	1260.6577	1262.8152	1260.6577	1260.6577	1258.5995	1258.5995
1269.2976	1269.2976	1277.7517	1269.2976	1269.2976	1275.5709	1273.5138	1275.5709	1269.2976	1269.2976	1271.3557	1269.2976	1277.7517	1275.5709	1277.7517	1277.7517	1275.5709	1269.2976	1269.2976	1271.3557	1273.5138	1273.5138	1271.3557	1269.2976	1277.7517	1271.3557	1277.7517	1271.3557	1277.7517	1271.3557	1277.7517	1273.5138	1269.2976	1269.2976	1271.3557	1277.7517	1269.2976	1275.5709	1271.3557	1275.5709	1269.2976	1269.2976	1271.3557	1277.7517	1277.7517	1273.5138	1269.2976	1271.3557	1277.7517	1277.7517	1269.2976	1277.7517	1269.2976	1269.2976	1271.3557	1277.7517	1269.2976	1269.2976	1269.2976	1271.3557	1277.7517	1277.7517	1277.7517	1275.5709	1277.7517	1271.3557	1275.5709	1269.2976	1269.2976	1271.3557	1275.5709	1277.7517	1277.7517	1275.5709	1277.7517	1269.2976	1277.7517	1277.7517	1277.7517	1277.7517	1277.7517	1271.3557	1275.5709	1275.5709	1271.3557	1269.2976	1277.7517	1269.2976	1277.7517	1277.7517	1273.5138	1277.7517	1269.2976	1273.5138	1277.7517	1277.7517	1271.3557	1275.5709	1269.2976	1271.3557	1277.7517	1271.3557	1271.3557	1271.3557	1277.7517	1269.2976	1271.3557	1271.3557	1277.7517	1271.3557	1277.7517	1277.7517	1271.3557	1273.5138	1275.5709	1275.5709	1275.5709	1271.3557	1275.5709	1269.2976	1273.5138	1273.5138	1271.3557	1275.5709	1271.3557	1273.5138	1271.3557	1271.3557	1269.2976	1269.2976
1279.9957	1279.9957	1288.4509	1279.9957	1279.9957	1286.2693	1284.2124	1286.2693	1279.9957	1279.9957	1282.0537	1279.9957	1288.4509	1286.2693	1288.4509	1288.4509	1286.2693	1279.9957	1279.9957	1282.0537	1284.2124	1284.2124	1282.0537	1279.9957	1288.4509	1282.0537	1288.4509	1282.0537	1288.4509	1282.0537	1288.4509	1284.2124	1279.9957	1279.9957	1282.0537	1288.4509	1279.9957	1286.2693	1282.0537	1286.2693	1279.9957	1279.9957	1282.0537	1288.4509	1288.4509	1284.2124	1279.9957	1282.0537	1288.4509	1288.4509	1279.9957	1288.4509	1279.9957	1279.9957	1282.0537	1288.4509	1279.9957	1279.9957	1279.9957	1282.0537	1288.4509	1288.4509	1288.4509	1286.2693	1288.4509	1282.0537	1286.2693	1279.9957	1279.9957	1282.0537	1286.2693	1288.4509	1288.4509	1286.2693	1288.4509	1279.9957	1288.4509	1288.4509	1288.4509	1288.4509	1288.4509	1282.0537	1286.2693	1286.2693	1282.0537	1279.9957	1288.4509	1279.9957	1288.4509	1288.4509	1284.2124	1288.4509	1279.9957	1284.2124	1288.4509	1288.4509	1282.0537	1286.2693	1279.9957	1282.0537	1288.4509	1282.0537	1282.0537	1282.0537	1288.4509	1279.9957	1282.0537	1282.0537	1288.4509	1282.0537	1288.4509	1288.4509	1282.0537	1284.2124	1286.2693	1286.2693	1286.2693	1282.0537	1286.2693	1279.9957	1284.2124	1284.2124	1282.0537	1286.2693	1282.0537	1284.2124	1282.0537	1282.0537	1279.9957	1279.9957
1290.6938	1290.6938	1299.1501	1290.6938	1290.6938	1296.9677	1294.9111	1296.9677	1290.6938	1290.6938	1292.7517	1290.6938	1299.1501	1296.9677	1299.1501	1299.1501	1296.9677	1290.6938	1290.6938	1292.7517	1294.9111	1294.9111	1292.7517	1290.6938	1299.1501	1292.7517	1299.1501	1292.7517	1299.1501	1292.7517	1299.1501	1294.9111	1290.6938	1290.6938	1292.7517	1299.1501	1290.6938	1296.9677	1292.7517	1296.9677	1290.6938	1290.6938	1292.7517	1299.1501	1299.1501	1294.9111	1290.6938	1292.7517	1299.1501	1299.1501	1290.6938	1299.1501	1290.6938	1290.6938	1292.7517	1299.1501	1290.6938	1290.6938	1290.6938	1292.7517	1299.1501	1299.1501	1299.1501	1296.9677	1299.1501	1292.7517	1296.9677	1290.6938	1290.6938	1292.7517	1296.9677	1299.1501	1299.1501	1296.9677	1299.1501	1290.6938	1299.1501	1299.1501	1299.1501	1299.1501	1299.1501	1292.7517	1296.9677	1296.9677	1292.7517	1290.6938	1299.1501	1290.6938	1299.1501	1299.1501	1294.9111	1299.1501	1290.6938	1294.9111	1299.1501	1299.1501	1292.7517	1296.9677	1290.6938	1292.7517	1299.1501	1292.7517	1292.7517	1292.7517	1299.1501	1290.6938	1292.7517	1292.7517	1299.1501	1292.7517	1299.1501	1299.1501	1292.7517	1294.9111	1296.9677	1296.9677	1296.9677	1292.7517	1296.9677	1290.6938	1294.9111	1294.9111	1292.7517	1296.9677	1292.7517	1294.9111	1292.7517	1292.7517	1290.6938	1290.6938
1301.392	1301.392	1309.8494	1301.392	1301.392	1307.6659	1305.6097	1307.6659	1301.392	1301.392	1303.4497	1301.392	1309.8494	1307.6659	1309.8494	1309.8494	1307.6659	1301.392	1301.392	1303.4497	1305.6097	1305.6097	1303.4497	1301.392	1309.8494	1303.4497	1309.8494	1303.4497	1309.8494	1303.4497	1309.8494	1305.6097	1301.392	1301.392	1303.4497	1309.8494	1301.392	1307.6659	1303.4497	1307.6659	1301.392	1301.392	1303.4497	1309.8494	1309.8494	1305.6097	1301.392	1303.4497	1309.8494	1309.8494	1301.392	1309.8494	1301.392	1301.392	1303.4497	1309.8494	1301.392	1301.392	1301.392	1303.4497	1309.8494	1309.8494	1309.8494	1307.6659	1309.8494	1303.4497	1307.6659	1301.392	1301.392	1303.4497	1307.6659	1309.8494	1309.8494	1307.6659	1309.8494	1301.392	1309.8494	1309.8494	1309.8494	1309.8494	1309.8494	1303.4497	1307.6659	1307.6659	1303.4497	1301.392	1309.8494	1301.392	1309.8494	1309.8494	1305.6097	1309.8494	1301.392	1305.6097	1309.8494	1309.8494	1303.4497	1307.6659	1301.392	1303.4497	1309.8494	1303.4497	1303.4497	1303.4497	1309.8494	1301.392	1303.4497	1303.4497	1309.8494	1303.4497	1309.8494	1309.8494	1303.4497	1305.6097	1307.6659	1307.6659	1307.6659	1303.4497	1307.6659	1301.392	1305.6097	1305.6097	1303.4497	1307.6659	1303.4497	1305.6097	1303.4497	1303.4497	1301.392	1301.392
1312.0901	1312.0901	1320.5486	1312.0901	1312.0901	1318.3643	1316.3085	1318.3643	1312.0901	1312.0901	1314.1477	1312.0901	1320.5486	1318.3643	1320.5486	1320.5486	1318.3643	1312.0901	1312.0901	1314.1477	1316.3085	1316.3085	1314.1477	1312.0901	1320.5486	1314.1477	1320.5486	1314.1477	1320.5486	1314.1477	1320.5486	1316.3085	1312.0901	1312.0901	1314.1477	1320.5486	1312.0901	1318.3643	1314.1477	1318.3643	1312.0901	1312.0901	1314.1477	1320.5486	1320.5486	1316.3085	1312.0901	1314.1477	1320.5486	1320.5486	1312.0901	1320.5486	1312.0901	1312.0901	1314.1477	1320.5486	1312.0901	1312.0901	1312.0901	1314.1477	1320.5486	1320.5486	1320.5486	1318.3643	1320.5486	1314.1477	1318.3643	1312.0901	1312.0901	1314.1477	1318.3643	1320.5486	1320.5486	1318.3643	1320.5486	1312.0901	1320.5486	1320.5486	1320.5486	1320.5486	1320.5486	1314.1477	1318.3643	1318.3643	1314.1477	1312.0901	1320.5486	1312.0901	1320.5486	1320.5486	1316.3085	1320.5486	1312.0901	1316.3085	1320.5486	1320.5486	1314.1477	1318.3643	1312.0901	1314.1477	1320.5486	1314.1477	1314.1477	1314.1477	1320.5486	1312.0901	1314.1477	1314.1477	1320.5486	1314.1477	1320.5486	1320.5486	1314.1477	1316.3085	1318.3643	1318.3643	1318.3643	1314.1477	1318.3643	1312.0901	1316.3085	1316.3085	1314.1477	1318.3643	1314.1477	1316.3085	1314.1477	1314.1477	1312.0901	1312.0901
1322.7882	1322.7882	1331.2478	1322.7882	1322.7882	1329.0626	1327.0071	1329.0626	1322.7882	1322.7882	1324.8457	1322.7882	1331.2478	1329.0626	1331.2478	1331.2478	1329.0626	1322.7882	1322.7882	1324.8457	1327.0071	1327.0071	1324.8457	1322.7882	1331.2478	1324.8457	1331.2478	1324.8457	1331.2478	1324.8457	1331.2478	1327.0071	1322.7882	1322.7882	1324.8457	1331.2478	1322.7882	1329.0626	1324.8457	1329.0626	1322.7882	1322.7882	1324.8457	1331.2478	1331.2478	1327.0071	1322.7882	1324.8457	1331.2478	1331.2478	1322.7882	1331.2478	1322.7882	1322.7882	1324.8457	1331.2478	1322.7882	1322.7882	1322.7882	1324.8457	1331.2478	1331.2478	1331.2478	1329.0626	1331.2478	1324.8457	1329.0626	1322.7882	1322.7882	1324.8457	1329.0626	1331.2478	1331.2478	1329.0626	1331.2478	1322.7882	1331.2478	1331.2478	1331.2478	1331.2478	1331.2478	1324.8457	1329.0626	1329.0626	1324.8457	1322.7882	1331.2478	1322.7882	1331.2478	1331.2478	1327.0071	1331.2478	1322.7882	1327.0071	1331.2478	1331.2478	1324.8457	1329.0626	1322.7882	1324.8457	1331.2478	1324.8457	1324.8457	1324.8457	1331.2478	1322.7882	1324.8457	1324.8457	1331.2478	1324.8457	1331.2478	1331.2478	1324.8457	1327.0071	1329.0626	1329.0626	1329.0626	1324.8457	1329.0626	1322.7882	1327.0071	1327.0071	1324.8457	1329.0626	1324.8457	1327.0071	1324.8457	1324.8457	1322.7882	1322.7882
1333.4863	1333.4863	1341.947	1333.4863	1333.4863	1339.7609	1337.7058	1339.7609	1333.4863	1333.4863	1335.5437	1333.4863	1341.947	1339.7609	1341.947	1341.947	1339.7609	1333.4863	1333.4863	1335.5437	1337.7058	1337.7058	1335.5437	1333.4863	1341.947	1335.5437	1341.947	1335.5437	1341.947	1335.5437	1341.947	1337.7058	1333.4863	1333.4863	1335.5437	1341.947	1333.4863	1339.7609	1335.5437	1339.7609	1333.4863	1333.4863	1335.5437	1341.947	1341.947	1337.7058	1333.4863	1335.5437	1341.947	1341.947	1333.4863	1341.947	1333.4863	1333.4863	1335.5437	1341.947	1333.4863	1333.4863	1333.4863	1335.5437	1341.947	1341.947	1341.947	1339.7609	1341.947	1335.5437	1339.7609	1333.4863	1333.4863	1335.5437	1339.7609	1341.947	1341.947	1339.7609	1341.947	1333.4863	1341.947	1341.947	1341.947	1341.947	1341.947	1335.5437	1339.7609	1339.7609	1335.5437	1333.4863	1341.947	1333.4863	1341.947	1341.947	1337.7058	1341.947	1333.4863	1337.7058	1341.947	1341.947	1335.5437	1339.7609	1333.4863	1335.5437	1341.947	1335.5437	1335.5437	1335.5437	1341.947	1333.4863	1335.5437	1335.5437	1341.947	1335.5437	1341.947	1341.947	1335.5437	1337.7058	1339.7609	1339.7609	1339.7609	1335.5437	1339.7609	1333.4863	1337.7058	1337.7058	1335.5437	1339.7609	1335.5437	1337.7058	1335.5437	1335.5437	1333.4863	1333.4863
1344.1844	1344.1844	1352.6462	1344.1844	1344.1844	1350.4592	1348.4044	1350.4592	1344.1844	1344.1844	1346.2417	1344.1844	1352.6462	1350.4592	1352.6462	1352.6462	1350.4592	1344.1844	1344.1844	1346.2417	1348.4044	1348.4044	1346.2417	1344.1844	1352.6462	1346.2417	1352.6462	1346.2417	1352.6462	1346.2417	1352.6462	1348.4044	1344.1844	1344.1844	1346.2417	1352.6462	1344.1844	1350.4592	1346.2417	1350.4592	1344.1844	1344.1844	1346.2417	1352.6462	1352.6462	1348.4044	1344.1844	1346.2417	1352.6462	1352.6462	1344.1844	1352.6462	1344.1844	1344.1844	1346.2417	1352.6462	1344.1844	1344.1844	1344.1844	1346.2417	1352.6462	1352.6462	1352.6462	1350.4592	1352.6462	1346.2417	1350.4592	1344.1844	1344.1844	1346.2417	1350.4592	1352.6462	1352.6462	1350.4592	1352.6462	1344.1844	1352.6462	1352.6462	1352.6462	1352.6462	1352.6462	1346.2417	1350.4592	1350.4592	1346.2417	1344.1844	1352.6462	1344.1844	1352.6462	1352.6462	1348.4044	1352.6462	1344.1844	1348.4044	1352.6462	1352.6462	1346.2417	1350.4592	1344.1844	1346.2417	1352.6462	1346.2417	1346.2417	1346.2417	1352.6462	1344.1844	1346.2417	1346.2417	1352.6462	1346.2417	1352.6462	1352.6462	1346.2417	1348.4044	1350.4592	1350.4592	1350.4592	1346.2417	1350.4592	1344.1844	1348.4044	1348.4044	1346.2417	1350.4592	1346.2417	1348.4044	1346.2417	1346.2417	1344.1844	1344.1844
1354.8826	1354.8826	1363.3455	1354.8826	1354.8826	1361.1576	1359.1031	1361.1576	1354.8826	1354.8826	1356.9397	1354.8826	1363.3455	1361.1576	1363.3455	1363.3455	1361.1576	1354.8826	1354.8826	1356.9397	1359.1031	1359.1031	1356.9397	1354.8826	1363.3455	1356.9397	1363.3455	1356.9397	1363.3455	1356.9397	1363.3455	1359.1031	1354.8826	1354.8826	1356.9397	1363.3455	1354.8826	1361.1576	1356.9397	1361.1576	1354.8826	1354.8826	1356.9397	1363.3455	1363.3455	1359.1031	1354.8826	1356.9397	1363.3455	1363.3455	1354.8826	1363.3455	1354.8826	1354.8826	1356.9397	1363.3455	1354.8826	1354.8826	1354.8826	1356.9397	1363.3455	1363.3455	1363.3455	1361.1576	1363.3455	1356.9397	1361.1576	1354.8826	1354.8826	1356.9397	1361.1576	1363.3455	1363.3455	1361.1576	1363.3455	1354.8826	1363.3455	1363.3455	1363.3455	1363.3455	1363.3455	1356.9397	1361.1576	1361.1576	1356.9397	1354.8826	1363.3455	1354.8826	1363.3455	1363.3455	1359.1031	1363.3455	1354.8826	1359.1031	1363.3455	1363.3455	1356.9397	1361.1576	1354.8826	1356.9397	1363.3455	1356.9397	1356.9397	1356.9397	1363.3455	1354.8826	1356.9397	1356.9397	1363.3455	1356.9397	1363.3455	1363.3455	1356.9397	1359.1031	1361.1576	1361.1576	1361.1576	1356.9397	1361.1576	1354.8826	1359.1031	1359.1031	1356.9397	1361.1576	1356.9397	1359.1031	1356.9397	1356.9397	1354.8826	1354.8826
1365.5807	1365.5807	1374.0448	1365.5807	1365.5807	1371.8558	1369.8018	1371.8558	1365.5807	1365.5807	1367.6377	1365.5807	1374.0448	1371.8558	1374.0448	1374.0448	1371.8558	1365.5807	1365.5807	1367.6377	1369.8018	1369.8018	1367.6377	1365.5807	1374.0448	1367.6377	1374.0448	1367.6377	1374.0448	1367.6377	1374.0448	1369.8018	1365.5807	1365.5807	1367.6377	1374.0448	1365.5807	1371.8558	1367.6377	1371.8558	1365.5807	1365.5807	1367.6377	1374.0448	1374.0448	1369.8018	1365.5807	1367.6377	1374.0448	1374.0448	1365.5807	1374.0448	1365.5807	1365.5807	1367.6377	1374.0448	1365.5807	1365.5807	1365.5807	1367.6377	1374.0448	1374.0448	1374.0448	1371.8558	1374.0448	1367.6377	1371.8558	1365.5807	1365.5807	1367.6377	1371.8558	1374.0448	1374.0448	1371.8558	1374.0448	1365.5807	1374.0448	1374.0448	1374.0448	1374.0448	1374.0448	1367.6377	1371.8558	1371.8558	1367.6377	1365.5807	1374.0448	1365.5807	1374.0448	1374.0448	1369.8018	1374.0448	1365.5807	1369.8018	1374.0448	1374.0448	1367.6377	1371.8558	1365.5807	1367.6377	1374.0448	1367.6377	1367.6377	1367.6377	1374.0448	1365.5807	1367.6377	1367.6377	1374.0448	1367.6377	1374.0448	1374.0448	1367.6377	1369.8018	1371.8558	1371.8558	1371.8558	1367.6377	1371.8558	1365.5807	1369.8018	1369.8018	1367.6377	1371.8558	1367.6377	1369.8018	1367.6377	1367.6377	1365.5807	1365.5807
1376.2788	1376.2788	1384.744	1376.2788	1376.2788	1382.5542	1380.5005	1382.5542	1376.2788	1376.2788	1378.3357	1376.2788	1384.744	1382.5542	1384.744	1384.744	1382.5542	1376.2788	1376.2788	1378.3357	1380.5005	1380.5005	1378.3357	1376.2788	1384.744	1378.3357	1384.744	1378.3357	1384.744	1378.3357	1384.744	1380.5005	1376.2788	1376.2788	1378.3357	1384.744	1376.2788	1382.5542	1378.3357	1382.5542	1376.2788	1376.2788	1378.3357	1384.744	1384.744	1380.5005	1376.2788	1378.3357	1384.744	1384.744	1376.2788	1384.744	1376.2788	1376.2788	1378.3357	1384.744	1376.2788	1376.2788	1376.2788	1378.3357	1384.744	1384.744	1384.744	1382.5542	1384.744	1378.3357	1382.5542	1376.2788	1376.2788	1378.3357	1382.5542	1384.744	1384.744	1382.5542	1384.744	1376.2788	1384.744	1384.744	1384.744	1384.744	1384.744	1378.3357	1382.5542	1382.5542	1378.3357	1376.2788	1384.744	1376.2788	1384.744	1384.744	1380.5005	1384.744	1376.2788	1380.5005	1384.744	1384.744	1378.3357	1382.5542	1376.2788	1378.3357	1384.744	1378.3357	1378.3357	1378.3357	1384.744	1376.2788	1378.3357	1378.3357	1384.744	1378.3357	1384.744	1384.744	1378.3357	1380.5005	1382.5542	1382.5542	1382.5542	1378.3357	1382.5542	1376.2788	1380.5005	1380.5005	1378.3357	1382.5542	1378.3357	1380.5005	1378.3357	1378.3357	1376.2788	1376.2788
1386.9769	1386.9769	1395.4432	1386.9769	1386.9769	1393.2526	1391.1991	1393.2526	1386.9769	1386.9769	1389.0337	1386.9769	1395.4432	1393.2526	1395.4432	1395.4432	1393.2526	1386.9769	1386.9769	1389.0337	1391.1991	1391.1991	1389.0337	1386.9769	1395.4432	1389.0337	1395.4432	1389.0337	1395.4432	1389.0337	1395.4432	1391.1991	1386.9769	1386.9769	1389.0337	1395.4432	1386.9769	1393.2526	1389.0337	1393.2526	1386.9769	1386.9769	1389.0337	1395.4432	1395.4432	1391.1991	1386.9769	1389.0337	1395.4432	1395.4432	1386.9769	1395.4432	1386.9769	1386.9769	1389.0337	1395.4432	1386.9769	1386.9769	1386.9769	1389.0337	1395.4432	1395.4432	1395.4432	1393.2526	1395.4432	1389.0337	1393.2526	1386.9769	1386.9769	1389.0337	1393.2526	1395.4432	1395.4432	1393.2526	1395.4432	1386.9769	1395.4432	1395.4432	1395.4432	1395.4432	1395.4432	1389.0337	1393.2526	1393.2526	1389.0337	1386.9769	1395.4432	1386.9769	1395.4432	1395.4432	1391.1991	1395.4432	1386.9769	1391.1991	1395.4432	1395.4432	1389.0337	1393.2526	1386.9769	1389.0337	1395.4432	1389.0337	1389.0337	1389.0337	1395.4432	1386.9769	1389.0337	1389.0337	1395.4432	1389.0337	1395.4432	1395.4432	1389.0337	1391.1991	1393.2526	1393.2526	1393.2526	1389.0337	1393.2526	1386.9769	1391.1991	1391.1991	1389.0337	1393.2526	1389.0337	1391.1991	1389.0337	1389.0337	1386.9769	1386.9769
1397.675	1397.675	1406.1425	1397.675	1397.675	1403.9508	1401.8977	1403.9508	1397.675	1397.675	1399.7317	1397.675	1406.1425	1403.9508	1406.1425	1406.1425	1403.9508	1397.675	1397.675	1399.7317	1401.8977	1401.8977	1399.7317	1397.675	1406.1425	1399.7317	1406.1425	1399.7317	1406.1425	1399.7317	1406.1425	1401.8977	1397.675	1397.675	1399.7317	1406.1425	1397.675	1403.9508	1399.7317	1403.9508	1397.675	1397.675	1399.7317	1406.1425	1406.1425	1401.8977	1397.675	1399.7317	1406.1425	1406.1425	1397.675	1406.1425	1397.675	1397.675	1399.7317	1406.1425	1397.675	1397.675	1397.675	1399.7317	1406.1425	1406.1425	1406.1425	1403.9508	1406.1425	1399.7317	1403.9508	1397.675	1397.675	1399.7317	1403.9508	1406.1425	1406.1425	1403.9508	1406.1425	1397.675	1406.1425	1406.1425	1406.1425	1406.1425	1406.1425	1399.7317	1403.9508	1403.9508	1399.7317	1397.675	1406.1425	1397.675	1406.1425	1406.1425	1401.8977	1406.1425	1397.675	1401.8977	1406.1425	1406.1425	1399.7317	1403.9508	1397.675	1399.7317	1406.1425	1399.7317	1399.7317	1399.7317	1406.1425	1397.675	1399.7317	1399.7317	1406.1425	1399.7317	1406.1425	1406.1425	1399.7317	1401.8977	1403.9508	1403.9508	1403.9508	1399.7317	1403.9508	1397.675	1401.8977	1401.8977	1399.7317	1403.9508	1399.7317	1401.8977	1399.7317	1399.7317	1397.675	1397.675
1408.3732	1408.3732	1416.8417	1408.3732	1408.3732	1414.6492	1412.5964	1414.6492	1408.3732	1408.3732	1410.4297	1408.3732	1416.8417	1414.6492	1416.8417	1416.8417	1414.6492	1408.3732	1408.3732	1410.4297	1412.5964	1412.5964	1410.4297	1408.3732	1416.8417	1410.4297	1416.8417	1410.4297	1416.8417	1410.4297	1416.8417	1412.5964	1408.3732	1408.3732	1410.4297	1416.8417	1408.3732	1414.6492	1410.4297	1414.6492	1408.3732	1408.3732	1410.4297	1416.8417	1416.8417	1412.5964	1408.3732	1410.4297	1416.8417	1416.8417	1408.3732	1416.8417	1408.3732	1408.3732	1410.4297	1416.8417	1408.3732	1408.3732	1408.3732	1410.4297	1416.8417	1416.8417	1416.8417	1414.6492	1416.8417	1410.4297	1414.6492	1408.3732	1408.3732	1410.4297	1414.6492	1416.8417	1416.8417	1414.6492	1416.8417	1408.3732	1416.8417	1416.8417	1416.8417	1416.8417	1416.8417	1410.4297	1414.6492	1414.6492	1410.4297	1408.3732	1416.8417	1408.3732	1416.8417	1416.8417	1412.5964	1416.8417	1408.3732	1412.5964	1416.8417	1416.8417	1410.4297	1414.6492	1408.3732	1410.4297	1416.8417	1410.4297	1410.4297	1410.4297	1416.8417	1408.3732	1410.4297	1410.4297	1416.8417	1410.4297	1416.8417	1416.8417	1410.4297	1412.5964	1414.6492	1414.6492	1414.6492	1410.4297	1414.6492	1408.3732	1412.5964	1412.5964	1410.4297	1414.6492	1410.4297	1412.5964	1410.4297	1410.4297	1408.3732	1408.3732
1419.0713	1419.0713	1427.5409	1419.0713	1419.0713	1425.3475	1423.295	1425.3475	1419.0713	1419.0713	1421.1277	1419.0713	1427.5409	1425.3475	1427.5409	1427.5409	1425.3475	1419.0713	1419.0713	1421.1277	1423.295	1423.295	1421.1277	1419.0713	1427.5409	1421.1277	1427.5409	1421.1277	1427.5409	1421.1277	1427.5409	1423.295	1419.0713	1419.0713	1421.1277	1427.5409	1419.0713	1425.3475	1421.1277	1425.3475	1419.0713	1419.0713	1421.1277	1427.5409	1427.5409	1423.295	1419.0713	1421.1277	1427.5409	1427.5409	1419.0713	1427.5409	1419.0713	1419.0713	1421.1277	1427.5409	1419.0713	1419.0713	1419.0713	1421.1277	1427.5409	1427.5409	1427.5409	1425.3475	1427.5409	1421.1277	1425.3475	1419.0713	1419.0713	1421.1277	1425.3475	1427.5409	1427.5409	1425.3475	1427.5409	1419.0713	1427.5409	1427.5409	1427.5409	1427.5409	1427.5409	1421.1277	1425.3475	1425.3475	1421.1277	1419.0713	1427.5409	1419.0713	1427.5409	1427.5409	1423.295	1427.5409	1419.0713	1423.295	1427.5409	1427.5409	1421.1277	1425.3475	1419.0713	1421.1277	1427.5409	1421.1277	1421.1277	1421.1277	1427.5409	1419.0713	1421.1277	1421.1277	1427.5409	1421.1277	1427.5409	1427.5409	1421.1277	1423.295	1425.3475	1425.3475	1425.3475	1421.1277	1425.3475	1419.0713	1423.295	1423.295	1421.1277	1425.3475	1421.1277	1423.295	1421.1277	1421.1277	1419.0713	1419.0713
1429.7694	1429.7694	1438.2401	1429.7694	1429.7694	1436.0458	1433.9938	1436.0458	1429.7694	1429.7694	1431.8257	1429.7694	1438.2401	1436.0458	1438.2401	1438.2401	1436.0458	1429.7694	1429.7694	1431.8257	1433.9938	1433.9938	1431.8257	1429.7694	1438.2401	1431.8257	1438.2401	1431.8257	1438.2401	1431.8257	1438.2401	1433.9938	1429.7694	1429.7694	1431.8257	1438.2401	1429.7694	1436.0458	1431.8257	1436.0458	1429.7694	1429.7694	1431.8257	1438.2401	1438.2401	1433.9938	1429.7694	1431.8257	1438.2401	1438.2401	1429.7694	1438.2401	1429.7694	1429.7694	1431.8257	1438.2401	1429.7694	1429.7694	1429.7694	1431.8257	1438.2401	1438.2401	1438.2401	1436.0458	1438.2401	1431.8257	1436.0458	1429.7694	1429.7694	1431.8257	1436.0458	1438.2401	1438.2401	1436.0458	1438.2401	1429.7694	1438.2401	1438.2401	1438.2401	1438.2401	1438.2401	1431.8257	1436.0458	1436.0458	1431.8257	1429.7694	1438.2401	1429.7694	1438.2401	1438.2401	1433.9938	1438.2401	1429.7694	1433.9938	1438.2401	1438.2401	1431.8257	1436.0458	1429.7694	1431.8257	1438.2401	1431.8257	1431.8257	1431.8257	1438.2401	1429.7694	1431.8257	1431.8257	1438.2401	1431.8257	1438.2401	1438.2401	1431.8257	1433.9938	1436.0458	1436.0458	1436.0458	1431.8257	1436.0458	1429.7694	1433.9938	1433.9938	1431.8257	1436.0458	1431.8257	1433.9938	1431.8257	1431.8257	1429.7694	1429.7694
1440.4675	1440.4675	1448.9393	1440.4675	1440.4675	1446.7441	1444.6924	1446.7441	1440.4675	1440.4675	1442.5237	1440.4675	1448.9393	1446.7441	1448.9393	1448.9393	1446.7441	1440.4675	1440.4675	1442.5237	1444.6924	1444.6924	1442.5237	1440.4675	1448.9393	1442.5237	1448.9393	1442.5237	1448.9393	1442.5237	1448.9393	1444.6924	1440.4675	1440.4675	1442.5237	1448.9393	1440.4675	1446.7441	1442.5237	1446.7441	1440.4675	1440.4675	1442.5237	1448.9393	1448.9393	1444.6924	1440.4675	1442.5237	1448.9393	1448.9393	1440.4675	1448.9393	1440.4675	1440.4675	1442.5237	1448.9393	1440.4675	1440.4675	1440.4675	1442.5237	1448.9393	1448.9393	1448.9393	1446.7441	1448.9393	1442.5237	1446.7441	1440.4675	1440.4675	1442.5237	1446.7441	1448.9393	1448.9393	1446.7441	1448.9393	1440.4675	1448.9393	1448.9393	1448.9393	1448.9393	1448.9393	1442.5237	1446.7441	1446.7441	1442.5237	1440.4675	1448.9393	1440.4675	1448.9393	1448.9393	1444.6924	1448.9393	1440.4675	1444.6924	1448.9393	1448.9393	1442.5237	1446.7441	1440.4675	1442.5237	1448.9393	1442.5237	1442.5237	1442.5237	1448.9393	1440.4675	1442.5237	1442.5237	1448.9393	1442.5237	1448.9393	1448.9393	1442.5237	1444.6924	1446.7441	1446.7441	1446.7441	1442.5237	1446.7441	1440.4675	1444.6924	1444.6924	1442.5237	1446.7441	1442.5237	1444.6924	1442.5237	1442.5237	1440.4675	1440.4675
1451.1656	1451.1656	1459.6385	1451.1656	1451.1656	1457.4425	1455.3911	1457.4425	1451.1656	1451.1656	1453.2217	1451.1656	1459.6385	1457.4425	1459.6385	1459.6385	1457.4425	1451.1656	1451.1656	1453.2217	1455.3911	1455.3911	1453.2217	1451.1656	1459.6385	1453.2217	1459.6385	1453.2217	1459.6385	1453.2217	1459.6385	1455.3911	1451.1656	1451.1656	1453.2217	1459.6385	1451.1656	1457.4425	1453.2217	1457.4425	1451.1656	1451.1656	1453.2217	1459.6385	1459.6385	1455.3911	1451.1656	1453.2217	1459.6385	1459.6385	1451.1656	1459.6385	1451.1656	1451.1656	1453.2217	1459.6385	1451.1656	1451.1656	1451.1656	1453.2217	1459.6385	1459.6385	1459.6385	1457.4425	1459.6385	1453.2217	1457.4425	1451.1656	1451.1656	1453.2217	1457.4425	1459.6385	1459.6385	1457.4425	1459.6385	1451.1656	1459.6385	1459.6385	1459.6385	1459.6385	1459.6385	1453.2217	1457.4425	1457.4425	1453.2217	1451.1656	1459.6385	1451.1656	1459.6385	1459.6385	1455.3911	1459.6385	1451.1656	1455.3911	1459.6385	1459.6385	1453.2217	1457.4425	1451.1656	1453.2217	1459.6385	1453.2217	1453.2217	1453.2217	1459.6385	1451.1656	1453.2217	1453.2217	1459.6385	1453.2217	1459.6385	1459.6385	1453.2217	1455.3911	1457.4425	1457.4425	1457.4425	1453.2217	1457.4425	1451.1656	1455.3911	1455.3911	1453.2217	1457.4425	1453.2217	1455.3911	1453.2217	1453.2217	1451.1656	1451.1656
1461.8638	1461.8638	1470.3378	1461.8638	1461.8638	1468.1407	1466.0897	1468.1407	1461.8638	1461.8638	1463.9197	1461.8638	1470.3378	1468.1407	1470.3378	1470.3378	1468.1407	1461.8638	1461.8638	1463.9197	1466.0897	1466.0897	1463.9197	1461.8638	1470.3378	1463.9197	1470.3378	1463.9197	1470.3378	1463.9197	1470.3378	1466.0897	1461.8638	1461.8638	1463.9197	1470.3378	1461.8638	1468.1407	1463.9197	1468.1407	1461.8638	1461.8638	1463.9197	1470.3378	1470.3378	1466.0897	1461.8638	1463.9197	1470.3378	1470.3378	1461.8638	1470.3378	1461.8638	1461.8638	1463.9197	1470.3378	1461.8638	1461.8638	1461.8638	1463.9197	1470.3378	1470.3378	1470.3378	1468.1407	1470.3378	1463.9197	1468.1407	1461.8638	1461.8638	1463.9197	1468.1407	1470.3378	1470.3378	1468.1407	1470.3378	1461.8638	1470.3378	1470.3378	1470.3378	1470.3378	1470.3378	1463.9197	1468.1407	1468.1407	1463.9197	1461.8638	1470.3378	1461.8638	1470.3378	1470.3378	1466.0897	1470.3378	1461.8638	1466.0897	1470.3378	1470.3378	1463.9197	1468.1407	1461.8638	1463.9197	1470.3378	1463.9197	1463.9197	1463.9197	1470.3378	1461.8638	1463.9197	1463.9197	1470.3378	1463.9197	1470.3378	1470.3378	1463.9197	1466.0897	1468.1407	1468.1407	1468.1407	1463.9197	1468.1407	1461.8638	1466.0897	1466.0897	1463.9197	1468.1407	1463.9197	1466.0897	1463.9197	1463.9197	1461.8638	1461.8638
1472.5619	1472.5619	1481.037	1472.5619	1472.5619	1478.8391	1476.7885	1478.8391	1472.5619	1472.5619	1474.6177	1472.5619	1481.037	1478.8391	1481.037	1481.037	1478.8391	1472.5619	1472.5619	1474.6177	1476.7885	1476.7885	1474.6177	1472.5619	1481.037	1474.6177	1481.037	1474.6177	1481.037	1474.6177	1481.037	1476.7885	1472.5619	1472.5619	1474.6177	1481.037	1472.5619	1478.8391	1474.6177	1478.8391	1472.5619	1472.5619	1474.6177	1481.037	1481.037	1476.7885	1472.5619	1474.6177	1481.037	1481.037	1472.5619	1481.037	1472.5619	1472.5619	1474.6177	1481.037	1472.5619	1472.5619	1472.5619	1474.6177	1481.037	1481.037	1481.037	1478.8391	1481.037	1474.6177	1478.8391	1472.5619	1472.5619	1474.6177	1478.8391	1481.037	1481.037	1478.8391	1481.037	1472.5619	1481.037	1481.037	1481.037	1481.037	1481.037	1474.6177	1478.8391	1478.8391	1474.6177	1472.5619	1481.037	1472.5619	1481.037	1481.037	1476.7885	1481.037	1472.5619	1476.7885	1481.037	1481.037	1474.6177	1478.8391	1472.5619	1474.6177	1481.037	1474.6177	1474.6177	1474.6177	1481.037	1472.5619	1474.6177	1474.6177	1481.037	1474.6177	1481.037	1481.037	1474.6177	1476.7885	1478.8391	1478.8391	1478.8391	1474.6177	1478.8391	1472.5619	1476.7885	1476.7885	1474.6177	1478.8391	1474.6177	1476.7885	1474.6177	1474.6177	1472.5619	1472.5619
1483.26	1483.26	1491.7362	1483.26	1483.26	1489.5375	1487.4871	1489.5375	1483.26	1483.26	1485.3157	1483.26	1491.7362	1489.5375	1491.7362	1491.7362	1489.5375	1483.26	1483.26	1485.3157	1487.4871	1487.4871	1485.3157	1483.26	1491.7362	1485.3157	1491.7362	1485.3157	1491.7362	1485.3157	1491.7362	1487.4871	1483.26	1483.26	1485.3157	1491.7362	1483.26	1489.5375	1485.3157	1489.5375	1483.26	1483.26	1485.3157	1491.7362	1491.7362	1487.4871	1483.26	1485.3157	1491.7362	1491.7362	1483.26	1491.7362	1483.26	1483.26	1485.3157	1491.7362	1483.26	1483.26	1483.26	1485.3157	1491.7362	1491.7362	1491.7362	1489.5375	1491.7362	1485.3157	1489.5375	1483.26	1483.26	1485.3157	1489.5375	1491.7362	1491.7362	1489.5375	1491.7362	1483.26	1491.7362	1491.7362	1491.7362	1491.7362	1491.7362	1485.3157	1489.5375	1489.5375	1485.3157	1483.26	1491.7362	1483.26	1491.7362	1491.7362	1487.4871	1491.7362	1483.26	1487.4871	1491.7362	1491.7362	1485.3157	1489.5375	1483.26	1485.3157	1491.7362	1485.3157	1485.3157	1485.3157	1491.7362	1483.26	1485.3157	1485.3157	1491.7362	1485.3157	1491.7362	1491.7362	1485.3157	1487.4871	1489.5375	1489.5375	1489.5375	1485.3157	1489.5375	1483.26	1487.4871	1487.4871	1485.3157	1489.5375	1485.3157	1487.4871	1485.3157	1485.3157	1483.26	1483.26
1493.9583	1493.9583	1502.4354	1493.9583	1493.9583	1500.2357	1498.1858	1500.2357	1493.9583	1493.9583	1496.0137	1493.9583	1502.4354	1500.2357	1502.4354	1502.4354	1500.2357	1493.9583	1493.9583	1496.0137	1498.1858	1498.1858	1496.0137	1493.9583	1502.4354	1496.0137	1502.4354	1496.0137	1502.4354	1496.0137	1502.4354	1498.1858	1493.9583	1493.9583	1496.0137	1502.4354	1493.9583	1500.2357	1496.0137	1500.2357	1493.9583	1493.9583	1496.0137	1502.4354	1502.4354	1498.1858	1493.9583	1496.0137	1502.4354	1502.4354	1493.9583	1502.4354	1493.9583	1493.9583	1496.0137	1502.4354	1493.9583	1493.9583	1493.9583	1496.0137	1502.4354	1502.4354	1502.4354	1500.2357	1502.4354	1496.0137	1500.2357	1493.9583	1493.9583	1496.0137	1500.2357	1502.4354	1502.4354	1500.2357	1502.4354	1493.9583	1502.4354	1502.4354	1502.4354	1502.4354	1502.4354	1496.0137	1500.2357	1500.2357	1496.0137	1493.9583	1502.4354	1493.9583	1502.4354	1502.4354	1498.1858	1502.4354	1493.9583	1498.1858	1502.4354	1502.4354	1496.0137	1500.2357	1493.9583	1496.0137	1502.4354	1496.0137	1496.0137	1496.0137	1502.4354	1493.9583	1496.0137	1496.0137	1502.4354	1496.0137	1502.4354	1502.4354	1496.0137	1498.1858	1500.2357	1500.2357	1500.2357	1496.0137	1500.2357	1493.9583	1498.1858	1498.1858	1496.0137	1500.2357	1496.0137	1498.1858	1496.0137	1496.0137	1493.9583	1493.9583
1504.6564	1504.6564	1513.1346	1504.6564	1504.6564	1510.9341	1508.8844	1510.9341	1504.6564	1504.6564	1506.7117	1504.6564	1513.1346	1510.9341	1513.1346	1513.1346	1510.9341	1504.6564	1504.6564	1506.7117	1508.8844	1508.8844	1506.7117	1504.6564	1513.1346	1506.7117	1513.1346	1506.7117	1513.1346	1506.7117	1513.1346	1508.8844	1504.6564	1504.6564	1506.7117	1513.1346	1504.6564	1510.9341	1506.7117	1510.9341	1504.6564	1504.6564	1506.7117	1513.1346	1513.1346	1508.8844	1504.6564	1506.7117	1513.1346	1513.1346	1504.6564	1513.1346	1504.6564	1504.6564	1506.7117	1513.1346	1504.6564	1504.6564	1504.6564	1506.7117	1513.1346	1513.1346	1513.1346	1510.9341	1513.1346	1506.7117	1510.9341	1504.6564	1504.6564	1506.7117	1510.9341	1513.1346	1513.1346	1510.9341	1513.1346	1504.6564	1513.1346	1513.1346	1513.1346	1513.1346	1513.1346	1506.7117	1510.9341	1510.9341	1506.7117	1504.6564	1513.1346	1504.6564	1513.1346	1513.1346	1508.8844	1513.1346	1504.6564	1508.8844	1513.1346	1513.1346	1506.7117	1510.9341	1504.6564	1506.7117	1513.1346	1506.7117	1506.7117	1506.7117	1513.1346	1504.6564	1506.7117	1506.7117	1513.1346	1506.7117	1513.1346	1513.1346	1506.7117	1508.8844	1510.9341	1510.9341	1510.9341	1506.7117	1510.9341	1504.6564	1508.8844	1508.8844	1506.7117	1510.9341	1506.7117	1508.8844	1506.7117	1506.7117	1504.6564	1504.6564
1515.3545	1515.3545	1523.8339	1515.3545	1515.3545	1521.6324	1519.5831	1521.6324	1515.3545	1515.3545	1517.4097	1515.3545	1523.8339	1521.6324	1523.8339	1523.8339	1521.6324	1515.3545	1515.3545	1517.4097	1519.5831	1519.5831	1517.4097	1515.3545	1523.8339	1517.4097	1523.8339	1517.4097	1523.8339	1517.4097	1523.8339	1519.5831	1515.3545	1515.3545	1517.4097	1523.8339	1515.3545	1521.6324	1517.4097	1521.6324	1515.3545	1515.3545	1517.4097	1523.8339	1523.8339	1519.5831	1515.3545	1517.4097	1523.8339	1523.8339	1515.3545	1523.8339	1515.3545	1515.3545	1517.4097	1523.8339	1515.3545	1515.3545	1515.3545	1517.4097	1523.8339	1523.8339	1523.8339	1521.6324	1523.8339	1517.4097	1521.6324	1515.3545	1515.3545	1517.4097	1521.6324	1523.8339	1523.8339	1521.6324	1523.8339	1515.3545	1523.8339	1523.8339	1523.8339	1523.8339	1523.8339	1517.4097	1521.6324	1521.6324	1517.4097	1515.3545	1523.8339	1515.3545	1523.8339	1523.8339	1519.5831	1523.8339	1515.3545	1519.5831	1523.8339	1523.8339	1517.4097	1521.6324	1515.3545	1517.4097	1523.8339	1517.4097	1517.4097	1517.4097	1523.8339	1515.3545	1517.4097	1517.4097	1523.8339	1517.4097	1523.8339	1523.8339	1517.4097	1519.5831	1521.6324	1521.6324	1521.6324	1517.4097	1521.6324	1515.3545	1519.5831	1519.5831	1517.4097	1521.6324	1517.4097	1519.5831	1517.4097	1517.4097	1515.3545	1515.3545
1526.0526	1526.0526	1534.5331	1526.0526	1526.0526	1532.3307	1530.2817	1532.3307	1526.0526	1526.0526	1528.1078	1526.0526	1534.5331	1532.3307	1534.5331	1534.5331	1532.3307	1526.0526	1526.0526	1528.1078	1530.2817	1530.2817	1528.1078	1526.0526	1534.5331	1528.1078	1534.5331	1528.1078	1534.5331	1528.1078	1534.5331	1530.2817	1526.0526	1526.0526	1528.1078	1534.5331	1526.0526	1532.3307	1528.1078	1532.3307	1526.0526	1526.0526	1528.1078	1534.5331	1534.5331	1530.2817	1526.0526	1528.1078	1534.5331	1534.5331	1526.0526	1534.5331	1526.0526	1526.0526	1528.1078	1534.5331	1526.0526	1526.0526	1526.0526	1528.1078	1534.5331	1534.5331	1534.5331	1532.3307	1534.5331	1528.1078	1532.3307	1526.0526	1526.0526	1528.1078	1532.3307	1534.5331	1534.5331	1532.3307	1534.5331	1526.0526	1534.5331	1534.5331	1534.5331	1534.5331	1534.5331	1528.1078	1532.3307	1532.3307	1528.1078	1526.0526	1534.5331	1526.0526	1534.5331	1534.5331	1530.2817	1534.5331	1526.0526	1530.2817	1534.5331	1534.5331	1528.1078	1532.3307	1526.0526	1528.1078	1534.5331	1528.1078	1528.1078	1528.1078	1534.5331	1526.0526	1528.1078	1528.1078	1534.5331	1528.1078	1534.5331	1534.5331	1528.1078	1530.2817	1532.3307	1532.3307	1532.3307	1528.1078	1532.3307	1526.0526	1530.2817	1530.2817	1528.1078	1532.3307	1528.1078	1530.2817	1528.1078	1528.1078	1526.0526	1526.0526
1536.7507	1536.7507	1545.2323	1536.7507	1536.7507	1543.0291	1540.9803	1543.0291	1536.7507	1536.7507	1538.8058	1536.7507	1545.2323	1543.0291	1545.2323	1545.2323	1543.0291	1536.7507	1536.7507	1538.8058	1540.9803	1540.9803	1538.8058	1536.7507	1545.2323	1538.8058	1545.2323	1538.8058	1545.2323	1538.8058	1545.2323	1540.9803	1536.7507	1536.7507	1538.8058	1545.2323	1536.7507	1543.0291	1538.8058	1543.0291	1536.7507	1536.7507	1538.8058	1545.2323	1545.2323	1540.9803	1536.7507	1538.8058	1545.2323	1545.2323	1536.7507	1545.2323	1536.7507	1536.7507	1538.8058	1545.2323	1536.7507	1536.7507	1536.7507	1538.8058	1545.2323	1545.2323	1545.2323	1543.0291	1545.2323	1538.8058	1543.0291	1536.7507	1536.7507	1538.8058	1543.0291	1545.2323	1545.2323	1543.0291	1545.2323	1536.7507	1545.2323	1545.2323	1545.2323	1545.2323	1545.2323	1538.8058	1543.0291	1543.0291	1538.8058	1536.7507	1545.2323	1536.7507	1545.2323	1545.2323	1540.9803	1545.2323	1536.7507	1540.9803	1545.2323	1545.2323	1538.8058	1543.0291	1536.7507	1538.8058	1545.2323	1538.8058	1538.8058	1538.8058	1545.2323	1536.7507	1538.8058	1538.8058	1545.2323	1538.8058	1545.2323	1545.2323	1538.8058	1540.9803	1543.0291	1543.0291	1543.0291	1538.8058	1543.0291	1536.7507	1540.9803	1540.9803	1538.8058	1543.0291	1538.8058	1540.9803	1538.8058	1538.8058	1536.7507	1536.7507
1547.4489	1547.4489	1555.9315	1547.4489	1547.4489	1553.7274	1551.6791	1553.7274	1547.4489	1547.4489	1549.5038	1547.4489	1555.9315	1553.7274	1555.9315	1555.9315	1553.7274	1547.4489	1547.4489	1549.5038	1551.6791	1551.6791	1549.5038	1547.4489	1555.9315	1549.5038	1555.9315	1549.5038	1555.9315	1549.5038	1555.9315	1551.6791	1547.4489	1547.4489	1549.5038	1555.9315	1547.4489	1553.7274	1549.5038	1553.7274	1547.4489	1547.4489	1549.5038	1555.9315	1555.9315	1551.6791	1547.4489	1549.5038	1555.9315	1555.9315	1547.4489	1555.9315	1547.4489	1547.4489	1549.5038	1555.9315	1547.4489	1547.4489	1547.4489	1549.5038	1555.9315	1555.9315	1555.9315	1553.7274	1555.9315	1549.5038	1553.7274	1547.4489	1547.4489	1549.5038	1553.7274	1555.9315	1555.9315	1553.7274	1555.9315	1547.4489	1555.9315	1555.9315	1555.9315	1555.9315	1555.9315	1549.5038	1553.7274	1553.7274	1549.5038	1547.4489	1555.9315	1547.4489	1555.9315	1555.9315	1551.6791	1555.9315	1547.4489	1551.6791	1555.9315	1555.9315	1549.5038	1553.7274	1547.4489	1549.5038	1555.9315	1549.5038	1549.5038	1549.5038	1555.9315	1547.4489	1549.5038	1549.5038	1555.9315	1549.5038	1555.9315	1555.9315	1549.5038	1551.6791	1553.7274	1553.7274	1553.7274	1549.5038	1553.7274	1547.4489	1551.6791	1551.6791	1549.5038	1553.7274	1549.5038	1551.6791	1549.5038	1549.5038	1547.4489	1547.4489
1558.147	1558.147	1566.6307	1558.147	1558.147	1564.4257	1562.3777	1564.4257	1558.147	1558.147	1560.2018	1558.147	1566.6307	1564.4257	1566.6307	1566.6307	1564.4257	1558.147	1558.147	1560.2018	1562.3777	1562.3777	1560.2018	1558.147	1566.6307	1560.2018	1566.6307	1560.2018	1566.6307	1560.2018	1566.6307	1562.3777	1558.147	1558.147	1560.2018	1566.6307	1558.147	1564.4257	1560.2018	1564.4257	1558.147	1558.147	1560.2018	1566.6307	1566.6307	1562.3777	1558.147	1560.2018	1566.6307	1566.6307	1558.147	1566.6307	1558.147	1558.147	1560.2018	1566.6307	1558.147	1558.147	1558.147	1560.2018	1566.6307	1566.6307	1566.6307	1564.4257	1566.6307	1560.2018	1564.4257	1558.147	1558.147	1560.2018	1564.4257	1566.6307	1566.6307	1564.4257	1566.6307	1558.147	1566.6307	1566.6307	1566.6307	1566.6307	1566.6307	1560.2018	1564.4257	1564.4257	1560.2018	1558.147	1566.6307	1558.147	1566.6307	1566.6307	1562.3777	1566.6307	1558.147	1562.3777	1566.6307	1566.6307	1560.2018	1564.4257	1558.147	1560.2018	1566.6307	1560.2018	1560.2018	1560.2018	1566.6307	1558.147	1560.2018	1560.2018	1566.6307	1560.2018	1566.6307	1566.6307	1560.2018	1562.3777	1564.4257	1564.4257	1564.4257	1560.2018	1564.4257	1558.147	1562.3777	1562.3777	1560.2018	1564.4257	1560.2018	1562.3777	1560.2018	1560.2018	1558.147	1558.147
1568.8451	1568.8451	1577.33	1568.8451	1568.8451	1575.124	1573.0764	1575.124	1568.8451	1568.8451	1570.8998	1568.8451	1577.33	1575.124	1577.33	1577.33	1575.124	1568.8451	1568.8451	1570.8998	1573.0764	1573.0764	1570.8998	1568.8451	1577.33	1570.8998	1577.33	1570.8998	1577.33	1570.8998	1577.33	1573.0764	1568.8451	1568.8451	1570.8998	1577.33	1568.8451	1575.124	1570.8998	1575.124	1568.8451	1568.8451	1570.8998	1577.33	1577.33	1573.0764	1568.8451	1570.8998	1577.33	1577.33	1568.8451	1577.33	1568.8451	1568.8451	1570.8998	1577.33	1568.8451	1568.8451	1568.8451	1570.8998	1577.33	1577.33	1577.33	1575.124	1577.33	1570.8998	1575.124	1568.8451	1568.8451	1570.8998	1575.124	1577.33	1577.33	1575.124	1577.33	1568.8451	1577.33	1577.33	1577.33	1577.33	1577.33	1570.8998	1575.124	1575.124	1570.8998	1568.8451	1577.33	1568.8451	1577.33	1577.33	1573.0764	1577.33	1568.8451	1573.0764	1577.33	1577.33	1570.8998	1575.124	1568.8451	1570.8998	1577.33	1570.8998	1570.8998	1570.8998	1577.33	1568.8451	1570.8998	1570.8998	1577.33	1570.8998	1577.33	1577.33	1570.8998	1573.0764	1575.124	1575.124	1575.124	1570.8998	1575.124	1568.8451	1573.0764	1573.0764	1570.8998	1575.124	1570.8998	1573.0764	1570.8998	1570.8998	1568.8451	1568.8451
1579.5432	1579.5432	1588.0292	1579.5432	1579.5432	1585.8224	1583.775	1585.8224	1579.5432	1579.5432	1581.5978	1579.5432	1588.0292	1585.8224	1588.0292	1588.0292	1585.8224	1579.5432	1579.5432	1581.5978	1583.775	1583.775	1581.5978	1579.5432	1588.0292	1581.5978	1588.0292	1581.5978	1588.0292	1581.5978	1588.0292	1583.775	1579.5432	1579.5432	1581.5978	1588.0292	1579.5432	1585.8224	1581.5978	1585.8224	1579.5432	1579.5432	1581.5978	1588.0292	1588.0292	1583.775	1579.5432	1581.5978	1588.0292	1588.0292	1579.5432	1588.0292	1579.5432	1579.5432	1581.5978	1588.0292	1579.5432	1579.5432	1579.5432	1581.5978	1588.0292	1588.0292	1588.0292	1585.8224	1588.0292	1581.5978	1585.8224	1579.5432	1579.5432	1581.5978	1585.8224	1588.0292	1588.0292	1585.8224	1588.0292	1579.5432	1588.0292	1588.0292	1588.0292	1588.0292	1588.0292	1581.5978	1585.8224	1585.8224	1581.5978	1579.5432	1588.0292	1579.5432	1588.0292	1588.0292	1583.775	1588.0292	1579.5432	1583.775	1588.0292	1588.0292	1581.5978	1585.8224	1579.5432	1581.5978	1588.0292	1581.5978	1581.5978	1581.5978	1588.0292	1579.5432	1581.5978	1581.5978	1588.0292	1581.5978	1588.0292	1588.0292	1581.5978	1583.775	1585.8224	1585.8224	1585.8224	1581.5978	1585.8224	1579.5432	1583.775	1583.775	1581.5978	1585.8224	1581.5978	1583.775	1581.5978	1581.5978	1579.5432	1579.5432
1590.2413	1590.2413	1598.7284	1590.2413	1590.2413	1596.5206	1594.4738	1596.5206	1590.2413	1590.2413	1592.2958	1590.2413	1598.7284	1596.5206	1598.7284	1598.7284	1596.5206	1590.2413	1590.2413	1592.2958	1594.4738	1594.4738	1592.2958	1590.2413	1598.7284	1592.2958	1598.7284	1592.2958	1598.7284	1592.2958	1598.7284	1594.4738	1590.2413	1590.2413	1592.2958	1598.7284	1590.2413	1596.5206	1592.2958	1596.5206	1590.2413	1590.2413	1592.2958	1598.7284	1598.7284	1594.4738	1590.2413	1592.2958	1598.7284	1598.7284	1590.2413	1598.7284	1590.2413	1590.2413	1592.2958	1598.7284	1590.2413	1590.2413	1590.2413	1592.2958	1598.7284	1598.7284	1598.7284	1596.5206	1598.7284	1592.2958	1596.5206	1590.2413	1590.2413	1592.2958	1596.5206	1598.7284	1598.7284	1596.5206	1598.7284	1590.2413	1598.7284	1598.7284	1598.7284	1598.7284	1598.7284	1592.2958	1596.5206	1596.5206	1592.2958	1590.2413	1598.7284	1590.2413	1598.7284	1598.7284	1594.4738	1598.7284	1590.2413	1594.4738	1598.7284	1598.7284	1592.2958	1596.5206	1590.2413	1592.2958	1598.7284	1592.2958	1592.2958	1592.2958	1598.7284	1590.2413	1592.2958	1592.2958	1598.7284	1592.2958	1598.7284	1598.7284	1592.2958	1594.4738	1596.5206	1596.5206	1596.5206	1592.2958	1596.5206	1590.2413	1594.4738	1594.4738	1592.2958	1596.5206	1592.2958	1594.4738	1592.2958	1592.2958	1590.2413	1590.2413
1600.9395	1600.9395	1609.4276	1600.9395	1600.9395	1607.219	1605.1724	1607.219	1600.9395	1600.9395	1602.9938	1600.9395	1609.4276	1607.219	1609.4276	1609.4276	1607.219	1600.9395	1600.9395	1602.9938	1605.1724	1605.1724	1602.9938	1600.9395	1609.4276	1602.9938	1609.4276	1602.9938	1609.4276	1602.9938	1609.4276	1605.1724	1600.9395	1600.9395	1602.9938	1609.4276	1600.9395	1607.219	1602.9938	1607.219	1600.9395	1600.9395	1602.9938	1609.4276	1609.4276	1605.1724	1600.9395	1602.9938	1609.4276	1609.4276	1600.9395	1609.4276	1600.9395	1600.9395	1602.9938	1609.4276	1600.9395	1600.9395	1600.9395	1602.9938	1609.4276	1609.4276	1609.4276	1607.219	1609.4276	1602.9938	1607.219	1600.9395	1600.9395	1602.9938	1607.219	1609.4276	1609.4276	1607.219	1609.4276	1600.9395	1609.4276	1609.4276	1609.4276	1609.4276	1609.4276	1602.9938	1607.219	1607.219	1602.9938	1600.9395	1609.4276	1600.9395	1609.4276	1609.4276	1605.1724	1609.4276	1600.9395	1605.1724	1609.4276	1609.4276	1602.9938	1607.219	1600.9395	1602.9938	1609.4276	1602.9938	1602.9938	1602.9938	1609.4276	1600.9395	1602.9938	1602.9938	1609.4276	1602.9938	1609.4276	1609.4276	1602.9938	1605.1724	1607.219	1607.219	1607.219	1602.9938	1607.219	1600.9395	1605.1724	1605.1724	1602.9938	1607.219	1602.9938	1605.1724	1602.9938	1602.9938	1600.9395	1600.9395
1611.6376	1611.6376	1620.1268	1611.6376	1611.6376	1617.9174	1615.8711	1617.9174	1611.6376	1611.6376	1613.6918	1611.6376	1620.1268	1617.9174	1620.1268	1620.1268	1617.9174	1611.6376	1611.6376	1613.6918	1615.8711	1615.8711	1613.6918	1611.6376	1620.1268	1613.6918	1620.1268	1613.6918	1620.1268	1613.6918	1620.1268	1615.8711	1611.6376	1611.6376	1613.6918	1620.1268	1611.6376	1617.9174	1613.6918	1617.9174	1611.6376	1611.6376	1613.6918	1620.1268	1620.1268	1615.8711	1611.6376	1613.6918	1620.1268	1620.1268	1611.6376	1620.1268	1611.6376	1611.6376	1613.6918	1620.1268	1611.6376	1611.6376	1611.6376	1613.6918	1620.1268	1620.1268	1620.1268	1617.9174	1620.1268	1613.6918	1617.9174	1611.6376	1611.6376	1613.6918	1617.9174	1620.1268	1620.1268	1617.9174	1620.1268	1611.6376	1620.1268	1620.1268	1620.1268	1620.1268	1620.1268	1613.6918	1617.9174	1617.9174	1613.6918	1611.6376	1620.1268	1611.6376	1620.1268	1620.1268	1615.8711	1620.1268	1611.6376	1615.8711	1620.1268	1620.1268	1613.6918	1617.9174	1611.6376	1613.6918	1620.1268	1613.6918	1613.6918	1613.6918	1620.1268	1611.6376	1613.6918	1613.6918	1620.1268	1613.6918	1620.1268	1620.1268	1613.6918	1615.8711	1617.9174	1617.9174	1617.9174	1613.6918	1617.9174	1611.6376	1615.8711	1615.8711	1613.6918	1617.9174	1613.6918	1615.8711	1613.6918	1613.6918	1611.6376	1611.6376
1622.3357	1622.3357	1630.826	1622.3357	1622.3357	1628.6156	1626.5697	1628.6156	1622.3357	1622.3357	1624.3898	1622.3357	1630.826	1628.6156	1630.826	1630.826	1628.6156	1622.3357	1622.3357	1624.3898	1626.5697	1626.5697	1624.3898	1622.3357	1630.826	1624.3898	1630.826	1624.3898	1630.826	1624.3898	1630.826	1626.5697	1622.3357	1622.3357	1624.3898	1630.826	1622.3357	1628.6156	1624.3898	1628.6156	1622.3357	1622.3357	1624.3898	1630.826	1630.826	1626.5697	1622.3357	1624.3898	1630.826	1630.826	1622.3357	1630.826	1622.3357	1622.3357	1624.3898	1630.826	1622.3357	1622.3357	1622.3357	1624.3898	1630.826	1630.826	1630.826	1628.6156	1630.826	1624.3898	1628.6156	1622.3357	1622.3357	1624.3898	1628.6156	1630.826	1630.826	1628.6156	1630.826	1622.3357	1630.826	1630.826	1630.826	1630.826	1630.826	1624.3898	1628.6156	1628.6156	1624.3898	1622.3357	1630.826	1622.3357	1630.826	1630.826	1626.5697	1630.826	1622.3357	1626.5697	1630.826	1630.826	1624.3898	1628.6156	1622.3357	1624.3898	1630.826	1624.3898	1624.3898	1624.3898	1630.826	1622.3357	1624.3898	1624.3898	1630.826	1624.3898	1630.826	1630.826	1624.3898	1626.5697	1628.6156	1628.6156	1628.6156	1624.3898	1628.6156	1622.3357	1626.5697	1626.5697	1624.3898	1628.6156	1624.3898	1626.5697	1624.3898	1624.3898	1622.3357	1622.3357
1633.0338	1633.0338	1641.5254	1633.0338	1633.0338	1639.314	1637.2684	1639.314	1633.0338	1633.0338	1635.0878	1633.0338	1641.5254	1639.314	1641.5254	1641.5254	1639.314	1633.0338	1633.0338	1635.0878	1637.2684	1637.2684	1635.0878	1633.0338	1641.5254	1635.0878	1641.5254	1635.0878	1641.5254	1635.0878	1641.5254	1637.2684	1633.0338	1633.0338	1635.0878	1641.5254	1633.0338	1639.314	1635.0878	1639.314	1633.0338	1633.0338	1635.0878	1641.5254	1641.5254	1637.2684	1633.0338	1635.0878	1641.5254	1641.5254	1633.0338	1641.5254	1633.0338	1633.0338	1635.0878	1641.5254	1633.0338	1633.0338	1633.0338	1635.0878	1641.5254	1641.5254	1641.5254	1639.314	1641.5254	1635.0878	1639.314	1633.0338	1633.0338	1635.0878	1639.314	1641.5254	1641.5254	1639.314	1641.5254	1633.0338	1641.5254	1641.5254	1641.5254	1641.5254	1641.5254	1635.0878	1639.314	1639.314	1635.0878	1633.0338	1641.5254	1633.0338	1641.5254	1641.5254	1637.2684	1641.5254	1633.0338	1637.2684	1641.5254	1641.5254	1635.0878	1639.314	1633.0338	1635.0878	1641.5254	1635.0878	1635.0878	1635.0878	1641.5254	1633.0338	1635.0878	1635.0878	1641.5254	1635.0878	1641.5254	1641.5254	1635.0878	1637.2684	1639.314	1639.314	1639.314	1635.0878	1639.314	1633.0338	1637.2684	1637.2684	1635.0878	1639.314	1635.0878	1637.2684	1635.0878	1635.0878	1633.0338	1633.0338
1643.7319	1643.7319	1652.2246	1643.7319	1643.7319	1650.0123	1647.967	1650.0123	1643.7319	1643.7319	1645.7858	1643.7319	1652.2246	1650.0123	1652.2246	1652.2246	1650.0123	1643.7319	1643.7319	1645.7858	1647.967	1647.967	1645.7858	1643.7319	1652.2246	1645.7858	1652.2246	1645.7858	1652.2246	1645.7858	1652.2246	1647.967	1643.7319	1643.7319	1645.7858	1652.2246	1643.7319	1650.0123	1645.7858	1650.0123	1643.7319	1643.7319	1645.7858	1652.2246	1652.2246	1647.967	1643.7319	1645.7858	1652.2246	1652.2246	1643.7319	1652.2246	1643.7319	1643.7319	1645.7858	1652.2246	1643.7319	1643.7319	1643.7319	1645.7858	1652.2246	1652.2246	1652.2246	1650.0123	1652.2246	1645.7858	1650.0123	1643.7319	1643.7319	1645.7858	1650.0123	1652.2246	1652.2246	1650.0123	1652.2246	1643.7319	1652.2246	1652.2246	1652.2246	1652.2246	1652.2246	1645.7858	1650.0123	1650.0123	1645.7858	1643.7319	1652.2246	1643.7319	1652.2246	1652.2246	1647.967	1652.2246	1643.7319	1647.967	1652.2246	1652.2246	1645.7858	1650.0123	1643.7319	1645.7858	1652.2246	1645.7858	1645.7858	1645.7858	1652.2246	1643.7319	1645.7858	1645.7858	1652.2246	1645.7858	1652.2246	1652.2246	1645.7858	1647.967	1650.0123	1650.0123	1650.0123	1645.7858	1650.0123	1643.7319	1647.967	1647.967	1645.7858	1650.0123	1645.7858	1647.967	1645.7858	1645.7858	1643.7319	1643.7319
1654.4301	1654.4301	1662.9238	1654.4301	1654.4301	1660.7106	1658.6656	1660.7106	1654.4301	1654.4301	1656.4838	1654.4301	1662.9238	1660.7106	1662.9238	1662.9238	1660.7106	1654.4301	1654.4301	1656.4838	1658.6656	1658.6656	1656.4838	1654.4301	1662.9238	1656.4838	1662.9238	1656.4838	1662.9238	1656.4838	1662.9238	1658.6656	1654.4301	1654.4301	1656.4838	1662.9238	1654.4301	1660.7106	1656.4838	1660.7106	1654.4301	1654.4301	1656.4838	1662.9238	1662.9238	1658.6656	1654.4301	1656.4838	1662.9238	1662.9238	1654.4301	1662.9238	1654.4301	1654.4301	1656.4838	1662.9238	1654.4301	1654.4301	1654.4301	1656.4838	1662.9238	1662.9238	1662.9238	1660.7106	1662.9238	1656.4838	1660.7106	1654.4301	1654.4301	1656.4838	1660.7106	1662.9238	1662.9238	1660.7106	1662.9238	1654.4301	1662.9238	1662.9238	1662.9238	1662.9238	1662.9238	1656.4838	1660.7106	1660.7106	1656.4838	1654.4301	1662.9238	1654.4301	1662.9238	1662.9238	1658.6656	1662.9238	1654.4301	1658.6656	1662.9238	1662.9238	1656.4838	1660.7106	1654.4301	1656.4838	1662.9238	1656.4838	1656.4838	1656.4838	1662.9238	1654.4301	1656.4838	1656.4838	1662.9238	1656.4838	1662.9238	1662.9238	1656.4838	1658.6656	1660.7106	1660.7106	1660.7106	1656.4838	1660.7106	1654.4301	1658.6656	1658.6656	1656.4838	1660.7106	1656.4838	1658.6656	1656.4838	1656.4838	1654.4301	1654.4301
1665.1282	1665.1282	1673.623	1665.1282	1665.1282	1671.4089	1669.3644	1671.4089	1665.1282	1665.1282	1667.1818	1665.1282	1673.623	1671.4089	1673.623	1673.623	1671.4089	1665.1282	1665.1282	1667.1818	1669.3644	1669.3644	1667.1818	1665.1282	1673.623	1667.1818	1673.623	1667.1818	1673.623	1667.1818	1673.623	1669.3644	1665.1282	1665.1282	1667.1818	1673.623	1665.1282	1671.4089	1667.1818	1671.4089	1665.1282	1665.1282	1667.1818	1673.623	1673.623	1669.3644	1665.1282	1667.1818	1673.623	1673.623	1665.1282	1673.623	1665.1282	1665.1282	1667.1818	1673.623	1665.1282	1665.1282	1665.1282	1667.1818	1673.623	1673.623	1673.623	1671.4089	1673.623	1667.1818	1671.4089	1665.1282	1665.1282	1667.1818	1671.4089	1673.623	1673.623	1671.4089	1673.623	1665.1282	1673.623	1673.623	1673.623	1673.623	1673.623	1667.1818	1671.4089	1671.4089	1667.1818	1665.1282	1673.623	1665.1282	1673.623	1673.623	1669.3644	1673.623	1665.1282	1669.3644	1673.623	1673.623	1667.1818	1671.4089	1665.1282	1667.1818	1673.623	1667.1818	1667.1818	1667.1818	1673.623	1665.1282	1667.1818	1667.1818	1673.623	1667.1818	1673.623	1673.623	1667.1818	1669.3644	1671.4089	1671.4089	1671.4089	1667.1818	1671.4089	1665.1282	1669.3644	1669.3644	1667.1818	1671.4089	1667.1818	1669.3644	1667.1818	1667.1818	1665.1282	1665.1282
1675.8263	1675.8263	1684.3223	1675.8263	1675.8263	1682.1073	1680.063	1682.1073	1675.8263	1675.8263	1677.8798	1675.8263	1684.3223	1682.1073	1684.3223	1684.3223	1682.1073	1675.8263	1675.8263	1677.8798	1680.063	1680.063	1677.8798	1675.8263	1684.3223	1677.8798	1684.3223	1677.8798	1684.3223	1677.8798	1684.3223	1680.063	1675.8263	1675.8263	1677.8798	1684.3223	1675.8263	1682.1073	1677.8798	1682.1073	1675.8263	1675.8263	1677.8798	1684.3223	1684.3223	1680.063	1675.8263	1677.8798	1684.3223	1684.3223	1675.8263	1684.3223	1675.8263	1675.8263	1677.8798	1684.3223	1675.8263	1675.8263	1675.8263	1677.8798	1684.3223	1684.3223	1684.3223	1682.1073	1684.3223	1677.8798	1682.1073	1675.8263	1675.8263	1677.8798	1682.1073	1684.3223	1684.3223	1682.1073	1684.3223	1675.8263	1684.3223	1684.3223	1684.3223	1684.3223	1684.3223	1677.8798	1682.1073	1682.1073	1677.8798	1675.8263	1684.3223	1675.8263	1684.3223	1684.3223	1680.063	1684.3223	1675.8263	1680.063	1684.3223	1684.3223	1677.8798	1682.1073	1675.8263	1677.8798	1684.3223	1677.8798	1677.8798	1677.8798	1684.3223	1675.8263	1677.8798	1677.8798	1684.3223	1677.8798	1684.3223	1684.3223	1677.8798	1680.063	1682.1073	1682.1073	1682.1073	1677.8798	1682.1073	1675.8263	1680.063	1680.063	1677.8798	1682.1073	1677.8798	1680.063	1677.8798	1677.8798	1675.8263	1675.8263
1686.5244	1686.5244	1695.0215	1686.5244	1686.5244	1692.8055	1690.7617	1692.8055	1686.5244	1686.5244	1688.5778	1686.5244	1695.0215	1692.8055	1695.0215	1695.0215	1692.8055	1686.5244	1686.5244	1688.5778	1690.7617	1690.7617	1688.5778	1686.5244	1695.0215	1688.5778	1695.0215	1688.5778	1695.0215	1688.5778	1695.0215	1690.7617	1686.5244	1686.5244	1688.5778	1695.0215	1686.5244	1692.8055	1688.5778	1692.8055	1686.5244	1686.5244	1688.5778	1695.0215	1695.0215	1690.7617	1686.5244	1688.5778	1695.0215	1695.0215	1686.5244	1695.0215	1686.5244	1686.5244	1688.5778	1695.0215	1686.5244	1686.5244	1686.5244	1688.5778	1695.0215	1695.0215	1695.0215	1692.8055	1695.0215	1688.5778	1692.8055	1686.5244	1686.5244	1688.5778	1692.8055	1695.0215	1695.0215	1692.8055	1695.0215	1686.5244	1695.0215	1695.0215	1695.0215	1695.0215	1695.0215	1688.5778	1692.8055	1692.8055	1688.5778	1686.5244	1695.0215	1686.5244	1695.0215	1695.0215	1690.7617	1695.0215	1686.5244	1690.7617	1695.0215	1695.0215	1688.5778	1692.8055	1686.5244	1688.5778	1695.0215	1688.5778	1688.5778	1688.5778	1695.0215	1686.5244	1688.5778	1688.5778	1695.0215	1688.5778	1695.0215	1695.0215	1688.5778	1690.7617	1692.8055	1692.8055	1692.8055	1688.5778	1692.8055	1686.5244	1690.7617	1690.7617	1688.5778	1692.8055	1688.5778	1690.7617	1688.5778	1688.5778	1686.5244	1686.5244
1697.2225	1697.2225	1705.7207	1697.2225	1697.2225	1703.5039	1701.4603	1703.5039	1697.2225	1697.2225	1699.2758	1697.2225	1705.7207	1703.5039	1705.7207	1705.7207	1703.5039	1697.2225	1697.2225	1699.2758	1701.4603	1701.4603	1699.2758	1697.2225	1705.7207	1699.2758	1705.7207	1699.2758	1705.7207	1699.2758	1705.7207	1701.4603	1697.2225	1697.2225	1699.2758	1705.7207	1697.2225	1703.5039	1699.2758	1703.5039	1697.2225	1697.2225	1699.2758	1705.7207	1705.7207	1701.4603	1697.2225	1699.2758	1705.7207	1705.7207	1697.2225	1705.7207	1697.2225	1697.2225	1699.2758	1705.7207	1697.2225	1697.2225	1697.2225	1699.2758	1705.7207	1705.7207	1705.7207	1703.5039	1705.7207	1699.2758	1703.5039	1697.2225	1697.2225	1699.2758	1703.5039	1705.7207	1705.7207	1703.5039	1705.7207	1697.2225	1705.7207	1705.7207	1705.7207	1705.7207	1705.7207	1699.2758	1703.5039	1703.5039	1699.2758	1697.2225	1705.7207	1697.2225	1705.7207	1705.7207	1701.4603	1705.7207	1697.2225	1701.4603	1705.7207	1705.7207	1699.2758	1703.5039	1697.2225	1699.2758	1705.7207	1699.2758	1699.2758	1699.2758	1705.7207	1697.2225	1699.2758	1699.2758	1705.7207	1699.2758	1705.7207	1705.7207	1699.2758	1701.4603	1703.5039	1703.5039	1703.5039	1699.2758	1703.5039	1697.2225	1701.4603	1701.4603	1699.2758	1703.5039	1699.2758	1701.4603	1699.2758	1699.2758	1697.2225	1697.2225
1707.9207	1707.9207	1716.4199	1707.9207	1707.9207	1714.2023	1712.1591	1714.2023	1707.9207	1707.9207	1709.9738	1707.9207	1716.4199	1714.2023	1716.4199	1716.4199	1714.2023	1707.9207	1707.9207	1709.9738	1712.1591	1712.1591	1709.9738	1707.9207	1716.4199	1709.9738	1716.4199	1709.9738	1716.4199	1709.9738	1716.4199	1712.1591	1707.9207	1707.9207	1709.9738	1716.4199	1707.9207	1714.2023	1709.9738	1714.2023	1707.9207	1707.9207	1709.9738	1716.4199	1716.4199	1712.1591	1707.9207	1709.9738	1716.4199	1716.4199	1707.9207	1716.4199	1707.9207	1707.9207	1709.9738	1716.4199	1707.9207	1707.9207	1707.9207	1709.9738	1716.4199	1716.4199	1716.4199	1714.2023	1716.4199	1709.9738	1714.2023	1707.9207	1707.9207	1709.9738	1714.2023	1716.4199	1716.4199	1714.2023	1716.4199	1707.9207	1716.4199	1716.4199	1716.4199	1716.4199	1716.4199	1709.9738	1714.2023	1714.2023	1709.9738	1707.9207	1716.4199	1707.9207	1716.4199	1716.4199	1712.1591	1716.4199	1707.9207	1712.1591	1716.4199	1716.4199	1709.9738	1714.2023	1707.9207	1709.9738	1716.4199	1709.9738	1709.9738	1709.9738	1716.4199	1707.9207	1709.9738	1709.9738	1716.4199	1709.9738	1716.4199	1716.4199	1709.9738	1712.1591	1714.2023	1714.2023	1714.2023	1709.9738	1714.2023	1707.9207	1712.1591	1712.1591	1709.9738	1714.2023	1709.9738	1712.1591	1709.9738	1709.9738	1707.9207	1707.9207
1718.6188	1718.6188	1727.1191	1718.6188	1718.6188	1724.9005	1722.8577	1724.9005	1718.6188	1718.6188	1720.6718	1718.6188	1727.1191	1724.9005	1727.1191	1727.1191	1724.9005	1718.6188	1718.6188	1720.6718	1722.8577	1722.8577	1720.6718	1718.6188	1727.1191	1720.6718	1727.1191	1720.6718	1727.1191	1720.6718	1727.1191	1722.8577	1718.6188	1718.6188	1720.6718	1727.1191	1718.6188	1724.9005	1720.6718	1724.9005	1718.6188	1718.6188	1720.6718	1727.1191	1727.1191	1722.8577	1718.6188	1720.6718	1727.1191	1727.1191	1718.6188	1727.1191	1718.6188	1718.6188	1720.6718	1727.1191	1718.6188	1718.6188	1718.6188	1720.6718	1727.1191	1727.1191	1727.1191	1724.9005	1727.1191	1720.6718	1724.9005	1718.6188	1718.6188	1720.6718	1724.9005	1727.1191	1727.1191	1724.9005	1727.1191	1718.6188	1727.1191	1727.1191	1727.1191	1727.1191	1727.1191	1720.6718	1724.9005	1724.9005	1720.6718	1718.6188	1727.1191	1718.6188	1727.1191	1727.1191	1722.8577	1727.1191	1718.6188	1722.8577	1727.1191	1727.1191	1720.6718	1724.9005	1718.6188	1720.6718	1727.1191	1720.6718	1720.6718	1720.6718	1727.1191	1718.6188	1720.6718	1720.6718	1727.1191	1720.6718	1727.1191	1727.1191	1720.6718	1722.8577	1724.9005	1724.9005	1724.9005	1720.6718	1724.9005	1718.6188	1722.8577	1722.8577	1720.6718	1724.9005	1720.6718	1722.8577	1720.6718	1720.6718	1718.6188	1718.6188
1729.3169	1729.3169	1737.8184	1729.3169	1729.3169	1735.5989	1733.5564	1735.5989	1729.3169	1729.3169	1731.3698	1729.3169	1737.8184	1735.5989	1737.8184	1737.8184	1735.5989	1729.3169	1729.3169	1731.3698	1733.5564	1733.5564	1731.3698	1729.3169	1737.8184	1731.3698	1737.8184	1731.3698	1737.8184	1731.3698	1737.8184	1733.5564	1729.3169	1729.3169	1731.3698	1737.8184	1729.3169	1735.5989	1731.3698	1735.5989	1729.3169	1729.3169	1731.3698	1737.8184	1737.8184	1733.5564	1729.3169	1731.3698	1737.8184	1737.8184	1729.3169	1737.8184	1729.3169	1729.3169	1731.3698	1737.8184	1729.3169	1729.3169	1729.3169	1731.3698	1737.8184	1737.8184	1737.8184	1735.5989	1737.8184	1731.3698	1735.5989	1729.3169	1729.3169	1731.3698	1735.5989	1737.8184	1737.8184	1735.5989	1737.8184	1729.3169	1737.8184	1737.8184	1737.8184	1737.8184	1737.8184	1731.3698	1735.5989	1735.5989	1731.3698	1729.3169	1737.8184	1729.3169	1737.8184	1737.8184	1733.5564	1737.8184	1729.3169	1733.5564	1737.8184	1737.8184	1731.3698	1735.5989	1729.3169	1731.3698	1737.8184	1731.3698	1731.3698	1731.3698	1737.8184	1729.3169	1731.3698	1731.3698	1737.8184	1731.3698	1737.8184	1737.8184	1731.3698	1733.5564	1735.5989	1735.5989	1735.5989	1731.3698	1735.5989	1729.3169	1733.5564	1733.5564	1731.3698	1735.5989	1731.3698	1733.5564	1731.3698	1731.3698	1729.3169	1729.3169
1740.015	1740.015	1748.5176	1740.015	1740.015	1746.2972	1744.255	1746.2972	1740.015	1740.015	1742.0677	1740.015	1748.5176	1746.2972	1748.5176	1748.5176	1746.2972	1740.015	1740.015	1742.0677	1744.255	1744.255	1742.0677	1740.015	1748.5176	1742.0677	1748.5176	1742.0677	1748.5176	1742.0677	1748.5176	1744.255	1740.015	1740.015	1742.0677	1748.5176	1740.015	1746.2972	1742.0677	1746.2972	1740.015	1740.015	1742.0677	1748.5176	1748.5176	1744.255	1740.015	1742.0677	1748.5176	1748.5176	1740.015	1748.5176	1740.015	1740.015	1742.0677	1748.5176	1740.015	1740.015	1740.015	1742.0677	1748.5176	1748.5176	1748.5176	1746.2972	1748.5176	1742.0677	1746.2972	1740.015	1740.015	1742.0677	1746.2972	1748.5176	1748.5176	1746.2972	1748.5176	1740.015	1748.5176	1748.5176	1748.5176	1748.5176	1748.5176	1742.0677	1746.2972	1746.2972	1742.0677	1740.015	1748.5176	1740.015	1748.5176	1748.5176	1744.255	1748.5176	1740.015	1744.255	1748.5176	1748.5176	1742.0677	1746.2972	1740.015	1742.0677	1748.5176	1742.0677	1742.0677	1742.0677	1748.5176	1740.015	1742.0677	1742.0677	1748.5176	1742.0677	1748.5176	1748.5176	1742.0677	1744.255	1746.2972	1746.2972	1746.2972	1742.0677	1746.2972	1740.015	1744.255	1744.255	1742.0677	1746.2972	1742.0677	1744.255	1742.0677	1742.0677	1740.015	1740.015
1750.7131	1750.7131	1759.2168	1750.7131	1750.7131	1756.9955	1754.9537	1756.9955	1750.7131	1750.7131	1752.7657	1750.7131	1759.2168	1756.9955	1759.2168	1759.2168	1756.9955	1750.7131	1750.7131	1752.7657	1754.9537	1754.9537	1752.7657	1750.7131	1759.2168	1752.7657	1759.2168	1752.7657	1759.2168	1752.7657	1759.2168	1754.9537	1750.7131	1750.7131	1752.7657	1759.2168	1750.7131	1756.9955	1752.7657	1756.9955	1750.7131	1750.7131	1752.7657	1759.2168	1759.2168	1754.9537	1750.7131	1752.7657	1759.2168	1759.2168	1750.7131	1759.2168	1750.7131	1750.7131	1752.7657	1759.2168	1750.7131	1750.7131	1750.7131	1752.7657	1759.2168	1759.2168	1759.2168	1756.9955	1759.2168	1752.7657	1756.9955	1750.7131	1750.7131	1752.7657	1756.9955	1759.2168	1759.2168	1756.9955	1759.2168	1750.7131	1759.2168	1759.2168	1759.2168	1759.2168	1759.2168	1752.7657	1756.9955	1756.9955	1752.7657	1750.7131	1759.2168	1750.7131	1759.2168	1759.2168	1754.9537	1759.2168	1750.7131	1754.9537	1759.2168	1759.2168	1752.7657	1756.9955	1750.7131	1752.7657	1759.2168	1752.7657	1752.7657	1752.7657	1759.2168	1750.7131	1752.7657	1752.7657	1759.2168	1752.7657	1759.2168	1759.2168	1752.7657	1754.9537	1756.9955	1756.9955	1756.9955	1752.7657	1756.9955	1750.7131	1754.9537	1754.9537	1752.7657	1756.9955	1752.7657	1754.9537	1752.7657	1752.7657	1750.7131	1750.7131
1761.4113	1761.4113	1769.916	1761.4113	1761.4113	1767.6938	1765.6523	1767.6938	1761.4113	1761.4113	1763.4637	1761.4113	1769.916	1767.6938	1769.916	1769.916	1767.6938	1761.4113	1761.4113	1763.4637	1765.6523	1765.6523	1763.4637	1761.4113	1769.916	1763.4637	1769.916	1763.4637	1769.916	1763.4637	1769.916	1765.6523	1761.4113	1761.4113	1763.4637	1769.916	1761.4113	1767.6938	1763.4637	1767.6938	1761.4113	1761.4113	1763.4637	1769.916	1769.916	1765.6523	1761.4113	1763.4637	1769.916	1769.916	1761.4113	1769.916	1761.4113	1761.4113	1763.4637	1769.916	1761.4113	1761.4113	1761.4113	1763.4637	1769.916	1769.916	1769.916	1767.6938	1769.916	1763.4637	1767.6938	1761.4113	1761.4113	1763.4637	1767.6938	1769.916	1769.916	1767.6938	1769.916	1761.4113	1769.916	1769.916	1769.916	1769.916	1769.916	1763.4637	1767.6938	1767.6938	1763.4637	1761.4113	1769.916	1761.4113	1769.916	1769.916	1765.6523	1769.916	1761.4113	1765.6523	1769.916	1769.916	1763.4637	1767.6938	1761.4113	1763.4637	1769.916	1763.4637	1763.4637	1763.4637	1769.916	1761.4113	1763.4637	1763.4637	1769.916	1763.4637	1769.916	1769.916	1763.4637	1765.6523	1767.6938	1767.6938	1767.6938	1763.4637	1767.6938	1761.4113	1765.6523	1765.6523	1763.4637	1767.6938	1763.4637	1765.6523	1763.4637	1763.4637	1761.4113	1761.4113
1772.1094	1772.1094	1780.6152	1772.1094	1772.1094	1778.3922	1776.351	1778.3922	1772.1094	1772.1094	1774.1617	1772.1094	1780.6152	1778.3922	1780.6152	1780.6152	1778.3922	1772.1094	1772.1094	1774.1617	1776.351	1776.351	1774.1617	1772.1094	1780.6152	1774.1617	1780.6152	1774.1617	1780.6152	1774.1617	1780.6152	1776.351	1772.1094	1772.1094	1774.1617	1780.6152	1772.1094	1778.3922	1774.1617	1778.3922	1772.1094	1772.1094	1774.1617	1780.6152	1780.6152	1776.351	1772.1094	1774.1617	1780.6152	1780.6152	1772.1094	1780.6152	1772.1094	1772.1094	1774.1617	1780.6152	1772.1094	1772.1094	1772.1094	1774.1617	1780.6152	1780.6152	1780.6152	1778.3922	1780.6152	1774.1617	1778.3922	1772.1094	1772.1094	1774.1617	1778.3922	1780.6152	1780.6152	1778.3922	1780.6152	1772.1094	1780.6152	1780.6152	1780.6152	1780.6152	1780.6152	1774.1617	1778.3922	1778.3922	1774.1617	1772.1094	1780.6152	1772.1094	1780.6152	1780.6152	1776.351	1780.6152	1772.1094	1776.351	1780.6152	1780.6152	1774.1617	1778.3922	1772.1094	1774.1617	1780.6152	1774.1617	1774.1617	1774.1617	1780.6152	1772.1094	1774.1617	1774.1617	1780.6152	1774.1617	1780.6152	1780.6152	1774.1617	1776.351	1778.3922	1778.3922	1778.3922	1774.1617	1778.3922	1772.1094	1776.351	1776.351	1774.1617	1778.3922	1774.1617	1776.351	1774.1617	1774.1617	1772.1094	1772.1094
1782.8075	1782.8075	1791.3145	1782.8075	1782.8075	1789.0905	1787.0497	1789.0905	1782.8075	1782.8075	1784.8597	1782.8075	1791.3145	1789.0905	1791.3145	1791.3145	1789.0905	1782.8075	1782.8075	1784.8597	1787.0497	1787.0497	1784.8597	1782.8075	1791.3145	1784.8597	1791.3145	1784.8597	1791.3145	1784.8597	1791.3145	1787.0497	1782.8075	1782.8075	1784.8597	1791.3145	1782.8075	1789.0905	1784.8597	1789.0905	1782.8075	1782.8075	1784.8597	1791.3145	1791.3145	1787.0497	1782.8075	1784.8597	1791.3145	1791.3145	1782.8075	1791.3145	1782.8075	1782.8075	1784.8597	1791.3145	1782.8075	1782.8075	1782.8075	1784.8597	1791.3145	1791.3145	1791.3145	1789.0905	1791.3145	1784.8597	1789.0905	1782.8075	1782.8075	1784.8597	1789.0905	1791.3145	1791.3145	1789.0905	1791.3145	1782.8075	1791.3145	1791.3145	1791.3145	1791.3145	1791.3145	1784.8597	1789.0905	1789.0905	1784.8597	1782.8075	1791.3145	1782.8075	1791.3145	1791.3145	1787.0497	1791.3145	1782.8075	1787.0497	1791.3145	1791.3145	1784.8597	1789.0905	1782.8075	1784.8597	1791.3145	1784.8597	1784.8597	1784.8597	1791.3145	1782.8075	1784.8597	1784.8597	1791.3145	1784.8597	1791.3145	1791.3145	1784.8597	1787.0497	1789.0905	1789.0905	1789.0905	1784.8597	1789.0905	1782.8075	1787.0497	1787.0497	1784.8597	1789.0905	1784.8597	1787.0497	1784.8597	1784.8597	1782.8075	1782.8075
1793.5056	1793.5056	1802.0137	1793.5056	1793.5056	1799.7888	1797.7483	1799.7888	1793.5056	1793.5056	1795.5577	1793.5056	1802.0137	1799.7888	1802.0137	1802.0137	1799.7888	1793.5056	1793.5056	1795.5577	1797.7483	1797.7483	1795.5577	1793.5056	1802.0137	1795.5577	1802.0137	1795.5577	1802.0137	1795.5577	1802.0137	1797.7483	1793.5056	1793.5056	1795.5577	1802.0137	1793.5056	1799.7888	1795.5577	1799.7888	1793.5056	1793.5056	1795.5577	1802.0137	1802.0137	1797.7483	1793.5056	1795.5577	1802.0137	1802.0137	1793.5056	1802.0137	1793.5056	1793.5056	1795.5577	1802.0137	1793.5056	1793.5056	1793.5056	1795.5577	1802.0137	1802.0137	1802.0137	1799.7888	1802.0137	1795.5577	1799.7888	1793.5056	1793.5056	1795.5577	1799.7888	1802.0137	1802.0137	1799.7888	1802.0137	1793.5056	1802.0137	1802.0137	1802.0137	1802.0137	1802.0137	1795.5577	1799.7888	1799.7888	1795.5577	1793.5056	1802.0137	1793.5056	1802.0137	1802.0137	1797.7483	1802.0137	1793.5056	1797.7483	1802.0137	1802.0137	1795.5577	1799.7888	1793.5056	1795.5577	1802.0137	1795.5577	1795.5577	1795.5577	1802.0137	1793.5056	1795.5577	1795.5577	1802.0137	1795.5577	1802.0137	1802.0137	1795.5577	1797.7483	1799.7888	1799.7888	1799.7888	1795.5577	1799.7888	1793.5056	1797.7483	1797.7483	1795.5577	1799.7888	1795.5577	1797.7483	1795.5577	1795.5577	1793.5056	1793.5056
1804.2037	1804.2037	1812.7129	1804.2037	1804.2037	1810.4872	1808.447	1810.4872	1804.2037	1804.2037	1806.2559	1804.2037	1812.7129	1810.4872	1812.7129	1812.7129	1810.4872	1804.2037	1804.2037	1806.2559	1808.447	1808.447	1806.2559	1804.2037	1812.7129	1806.2559	1812.7129	1806.2559	1812.7129	1806.2559	1812.7129	1808.447	1804.2037	1804.2037	1806.2559	1812.7129	1804.2037	1810.4872	1806.2559	1810.4872	1804.2037	1804.2037	1806.2559	1812.7129	1812.7129	1808.447	1804.2037	1806.2559	1812.7129	1812.7129	1804.2037	1812.7129	1804.2037	1804.2037	1806.2559	1812.7129	1804.2037	1804.2037	1804.2037	1806.2559	1812.7129	1812.7129	1812.7129	1810.4872	1812.7129	1806.2559	1810.4872	1804.2037	1804.2037	1806.2559	1810.4872	1812.7129	1812.7129	1810.4872	1812.7129	1804.2037	1812.7129	1812.7129	1812.7129	1812.7129	1812.7129	1806.2559	1810.4872	1810.4872	1806.2559	1804.2037	1812.7129	1804.2037	1812.7129	1812.7129	1808.447	1812.7129	1804.2037	1808.447	1812.7129	1812.7129	1806.2559	1810.4872	1804.2037	1806.2559	1812.7129	1806.2559	1806.2559	1806.2559	1812.7129	1804.2037	1806.2559	1806.2559	1812.7129	1806.2559	1812.7129	1812.7129	1806.2559	1808.447	1810.4872	1810.4872	1810.4872	1806.2559	1810.4872	1804.2037	1808.447	1808.447	1806.2559	1810.4872	1806.2559	1808.447	1806.2559	1806.2559	1804.2037	1804.2037
1814.9019	1814.9019	1823.4121	1814.9019	1814.9019	1821.1854	1819.1456	1821.1854	1814.9019	1814.9019	1816.9539	1814.9019	1823.4121	1821.1854	1823.4121	1823.4121	1821.1854	1814.9019	1814.9019	1816.9539	1819.1456	1819.1456	1816.9539	1814.9019	1823.4121	1816.9539	1823.4121	1816.9539	1823.4121	1816.9539	1823.4121	1819.1456	1814.9019	1814.9019	1816.9539	1823.4121	1814.9019	1821.1854	1816.9539	1821.1854	1814.9019	1814.9019	1816.9539	1823.4121	1823.4121	1819.1456	1814.9019	1816.9539	1823.4121	1823.4121	1814.9019	1823.4121	1814.9019	1814.9019	1816.9539	1823.4121	1814.9019	1814.9019	1814.9019	1816.9539	1823.4121	1823.4121	1823.4121	1821.1854	1823.4121	1816.9539	1821.1854	1814.9019	1814.9019	1816.9539	1821.1854	1823.4121	1823.4121	1821.1854	1823.4121	1814.9019	1823.4121	1823.4121	1823.4121	1823.4121	1823.4121	1816.9539	1821.1854	1821.1854	1816.9539	1814.9019	1823.4121	1814.9019	1823.4121	1823.4121	1819.1456	1823.4121	1814.9019	1819.1456	1823.4121	1823.4121	1816.9539	1821.1854	1814.9019	1816.9539	1823.4121	1816.9539	1816.9539	1816.9539	1823.4121	1814.9019	1816.9539	1816.9539	1823.4121	1816.9539	1823.4121	1823.4121	1816.9539	1819.1456	1821.1854	1821.1854	1821.1854	1816.9539	1821.1854	1814.9019	1819.1456	1819.1456	1816.9539	1821.1854	1816.9539	1819.1456	1816.9539	1816.9539	1814.9019	1814.9019
1825.6	1825.6	1834.1113	1825.6	1825.6	1831.8838	1829.8444	1831.8838	1825.6	1825.6	1827.6519	1825.6	1834.1113	1831.8838	1834.1113	1834.1113	1831.8838	1825.6	1825.6	1827.6519	1829.8444	1829.8444	1827.6519	1825.6	1834.1113	1827.6519	1834.1113	1827.6519	1834.1113	1827.6519	1834.1113	1829.8444	1825.6	1825.6	1827.6519	1834.1113	1825.6	1831.8838	1827.6519	1831.8838	1825.6	1825.6	1827.6519	1834.1113	1834.1113	1829.8444	1825.6	1827.6519	1834.1113	1834.1113	1825.6	1834.1113	1825.6	1825.6	1827.6519	1834.1113	1825.6	1825.6	1825.6	1827.6519	1834.1113	1834.1113	1834.1113	1831.8838	1834.1113	1827.6519	1831.8838	1825.6	1825.6	1827.6519	1831.8838	1834.1113	1834.1113	1831.8838	1834.1113	1825.6	1834.1113	1834.1113	1834.1113	1834.1113	1834.1113	1827.6519	1831.8838	1831.8838	1827.6519	1825.6	1834.1113	1825.6	1834.1113	1834.1113	1829.8444	1834.1113	1825.6	1829.8444	1834.1113	1834.1113	1827.6519	1831.8838	1825.6	1827.6519	1834.1113	1827.6519	1827.6519	1827.6519	1834.1113	1825.6	1827.6519	1827.6519	1834.1113	1827.6519	1834.1113	1834.1113	1827.6519	1829.8444	1831.8838	1831.8838	1831.8838	1827.6519	1831.8838	1825.6	1829.8444	1829.8444	1827.6519	1831.8838	1827.6519	1829.8444	1827.6519	1827.6519	1825.6	1825.6
1836.2981	1836.2981	1844.8105	1836.2981	1836.2981	1842.5822	1840.543	1842.5822	1836.2981	1836.2981	1838.3499	1836.2981	1844.8105	1842.5822	1844.8105	1844.8105	1842.5822	1836.2981	1836.2981	1838.3499	1840.543	1840.543	1838.3499	1836.2981	1844.8105	1838.3499	1844.8105	1838.3499	1844.8105	1838.3499	1844.8105	1840.543	1836.2981	1836.2981	1838.3499	1844.8105	1836.2981	1842.5822	1838.3499	1842.5822	1836.2981	1836.2981	1838.3499	1844.8105	1844.8105	1840.543	1836.2981	1838.3499	1844.8105	1844.8105	1836.2981	1844.8105	1836.2981	1836.2981	1838.3499	1844.8105	1836.2981	1836.2981	1836.2981	1838.3499	1844.8105	1844.8105	1844.8105	1842.5822	1844.8105	1838.3499	1842.5822	1836.2981	1836.2981	1838.3499	1842.5822	1844.8105	1844.8105	1842.5822	1844.8105	1836.2981	1844.8105	1844.8105	1844.8105	1844.8105	1844.8105	1838.3499	1842.5822	1842.5822	1838.3499	1836.2981	1844.8105	1836.2981	1844.8105	1844.8105	1840.543	1844.8105	1836.2981	1840.543	1844.8105	1844.8105	1838.3499	1842.5822	1836.2981	1838.3499	1844.8105	1838.3499	1838.3499	1838.3499	1844.8105	1836.2981	1838.3499	1838.3499	1844.8105	1838.3499	1844.8105	1844.8105	1838.3499	1840.543	1842.5822	1842.5822	1842.5822	1838.3499	1842.5822	1836.2981	1840.543	1840.543	1838.3499	1842.5822	1838.3499	1840.543	1838.3499	1838.3499	1836.2981	1836.2981
1846.9962	1846.9962	1855.5098	1846.9962	1846.9962	1853.2804	1851.2417	1853.2804	1846.9962	1846.9962	1849.0479	1846.9962	1855.5098	1853.2804	1855.5098	1855.5098	1853.2804	1846.9962	1846.9962	1849.0479	1851.2417	1851.2417	1849.0479	1846.9962	1855.5098	1849.0479	1855.5098	1849.0479	1855.5098	1849.0479	1855.5098	1851.2417	1846.9962	1846.9962	1849.0479	1855.5098	1846.9962	1853.2804	1849.0479	1853.2804	1846.9962	1846.9962	1849.0479	1855.5098	1855.5098	1851.2417	1846.9962	1849.0479	1855.5098	1855.5098	1846.9962	1855.5098	1846.9962	1846.9962	1849.0479	1855.5098	1846.9962	1846.9962	1846.9962	1849.0479	1855.5098	1855.5098	1855.5098	1853.2804	1855.5098	1849.0479	1853.2804	1846.9962	1846.9962	1849.0479	1853.2804	1855.5098	1855.5098	1853.2804	1855.5098	1846.9962	1855.5098	1855.5098	1855.5098	1855.5098	1855.5098	1849.0479	1853.2804	1853.2804	1849.0479	1846.9962	1855.5098	1846.9962	1855.5098	1855.5098	1851.2417	1855.5098	1846.9962	1851.2417	1855.5098	1855.5098	1849.0479	1853.2804	1846.9962	1849.0479	1855.5098	1849.0479	1849.0479	1849.0479	1855.5098	1846.9962	1849.0479	1849.0479	1855.5098	1849.0479	1855.5098	1855.5098	1849.0479	1851.2417	1853.2804	1853.2804	1853.2804	1849.0479	1853.2804	1846.9962	1851.2417	1851.2417	1849.0479	1853.2804	1849.0479	1851.2417	1849.0479	1849.0479	1846.9962	1846.9962
1857.6943	1857.6943	1866.209	1857.6943	1857.6943	1863.9788	1861.9403	1863.9788	1857.6943	1857.6943	1859.7458	1857.6943	1866.209	1863.9788	1866.209	1866.209	1863.9788	1857.6943	1857.6943	1859.7458	1861.9403	1861.9403	1859.7458	1857.6943	1866.209	1859.7458	1866.209	1859.7458	1866.209	1859.7458	1866.209	1861.9403	1857.6943	1857.6943	1859.7458	1866.209	1857.6943	1863.9788	1859.7458	1863.9788	1857.6943	1857.6943	1859.7458	1866.209	1866.209	1861.9403	1857.6943	1859.7458	1866.209	1866.209	1857.6943	1866.209	1857.6943	1857.6943	1859.7458	1866.209	1857.6943	1857.6943	1857.6943	1859.7458	1866.209	1866.209	1866.209	1863.9788	1866.209	1859.7458	1863.9788	1857.6943	1857.6943	1859.7458	1863.9788	1866.209	1866.209	1863.9788	1866.209	1857.6943	1866.209	1866.209	1866.209	1866.209	1866.209	1859.7458	1863.9788	1863.9788	1859.7458	1857.6943	1866.209	1857.6943	1866.209	1866.209	1861.9403	1866.209	1857.6943	1861.9403	1866.209	1866.209	1859.7458	1863.9788	1857.6943	1859.7458	1866.209	1859.7458	1859.7458	1859.7458	1866.209	1857.6943	1859.7458	1859.7458	1866.209	1859.7458	1866.209	1866.209	1859.7458	1861.9403	1863.9788	1863.9788	1863.9788	1859.7458	1863.9788	1857.6943	1861.9403	1861.9403	1859.7458	1863.9788	1859.7458	1861.9403	1859.7458	1859.7458	1857.6943	1857.6943
1868.3925	1868.3925	1876.9082	1868.3925	1868.3925	1874.6771	1872.639	1874.6771	1868.3925	1868.3925	1870.4438	1868.3925	1876.9082	1874.6771	1876.9082	1876.9082	1874.6771	1868.3925	1868.3925	1870.4438	1872.639	1872.639	1870.4438	1868.3925	1876.9082	1870.4438	1876.9082	1870.4438	1876.9082	1870.4438	1876.9082	1872.639	1868.3925	1868.3925	1870.4438	1876.9082	1868.3925	1874.6771	1870.4438	1874.6771	1868.3925	1868.3925	1870.4438	1876.9082	1876.9082	1872.639	1868.3925	1870.4438	1876.9082	1876.9082	1868.3925	1876.9082	1868.3925	1868.3925	1870.4438	1876.9082	1868.3925	1868.3925	1868.3925	1870.4438	1876.9082	1876.9082	1876.9082	1874.6771	1876.9082	1870.4438	1874.6771	1868.3925	1868.3925	1870.4438	1874.6771	1876.9082	1876.9082	1874.6771	1876.9082	1868.3925	1876.9082	1876.9082	1876.9082	1876.9082	1876.9082	1870.4438	1874.6771	1874.6771	1870.4438	1868.3925	1876.9082	1868.3925	1876.9082	1876.9082	1872.639	1876.9082	1868.3925	1872.639	1876.9082	1876.9082	1870.4438	1874.6771	1868.3925	1870.4438	1876.9082	1870.4438	1870.4438	1870.4438	1876.9082	1868.3925	1870.4438	1870.4438	1876.9082	1870.4438	1876.9082	1876.9082	1870.4438	1872.639	1874.6771	1874.6771	1874.6771	1870.4438	1874.6771	1868.3925	1872.639	1872.639	1870.4438	1874.6771	1870.4438	1872.639	1870.4438	1870.4438	1868.3925	1868.3925
1879.0906	1879.0906	1887.6074	1879.0906	1879.0906	1885.3754	1883.3376	1885.3754	1879.0906	1879.0906	1881.1418	1879.0906	1887.6074	1885.3754	1887.6074	1887.6074	1885.3754	1879.0906	1879.0906	1881.1418	1883.3376	1883.3376	1881.1418	1879.0906	1887.6074	1881.1418	1887.6074	1881.1418	1887.6074	1881.1418	1887.6074	1883.3376	1879.0906	1879.0906	1881.1418	1887.6074	1879.0906	1885.3754	1881.1418	1885.3754	1879.0906	1879.0906	1881.1418	1887.6074	1887.6074	1883.3376	1879.0906	1881.1418	1887.6074	1887.6074	1879.0906	1887.6074	1879.0906	1879.0906	1881.1418	1887.6074	1879.0906	1879.0906	1879.0906	1881.1418	1887.6074	1887.6074	1887.6074	1885.3754	1887.6074	1881.1418	1885.3754	1879.0906	1879.0906	1881.1418	1885.3754	1887.6074	1887.6074	1885.3754	1887.6074	1879.0906	1887.6074	1887.6074	1887.6074	1887.6074	1887.6074	1881.1418	1885.3754	1885.3754	1881.1418	1879.0906	1887.6074	1879.0906	1887.6074	1887.6074	1883.3376	1887.6074	1879.0906	1883.3376	1887.6074	1887.6074	1881.1418	1885.3754	1879.0906	1881.1418	1887.6074	1881.1418	1881.1418	1881.1418	1887.6074	1879.0906	1881.1418	1881.1418	1887.6074	1881.1418	1887.6074	1887.6074	1881.1418	1883.3376	1885.3754	1885.3754	1885.3754	1881.1418	1885.3754	1879.0906	1883.3376	1883.3376	1881.1418	1885.3754	1881.1418	1883.3376	1881.1418	1881.1418	1879.0906	1879.0906
1889.7887	1889.7887	1898.3066	1889.7887	1889.7887	1896.0737	1894.0364	1896.0737	1889.7887	1889.7887	1891.8398	1889.7887	1898.3066	1896.0737	1898.3066	1898.3066	1896.0737	1889.7887	1889.7887	1891.8398	1894.0364	1894.0364	1891.8398	1889.7887	1898.3066	1891.8398	1898.3066	1891.8398	1898.3066	1891.8398	1898.3066	1894.0364	1889.7887	1889.7887	1891.8398	1898.3066	1889.7887	1896.0737	1891.8398	1896.0737	1889.7887	1889.7887	1891.8398	1898.3066	1898.3066	1894.0364	1889.7887	1891.8398	1898.3066	1898.3066	1889.7887	1898.3066	1889.7887	1889.7887	1891.8398	1898.3066	1889.7887	1889.7887	1889.7887	1891.8398	1898.3066	1898.3066	1898.3066	1896.0737	1898.3066	1891.8398	1896.0737	1889.7887	1889.7887	1891.8398	1896.0737	1898.3066	1898.3066	1896.0737	1898.3066	1889.7887	1898.3066	1898.3066	1898.3066	1898.3066	1898.3066	1891.8398	1896.0737	1896.0737	1891.8398	1889.7887	1898.3066	1889.7887	1898.3066	1898.3066	1894.0364	1898.3066	1889.7887	1894.0364	1898.3066	1898.3066	1891.8398	1896.0737	1889.7887	1891.8398	1898.3066	1891.8398	1891.8398	1891.8398	1898.3066	1889.7887	1891.8398	1891.8398	1898.3066	1891.8398	1898.3066	1898.3066	1891.8398	1894.0364	1896.0737	1896.0737	1896.0737	1891.8398	1896.0737	1889.7887	1894.0364	1894.0364	1891.8398	1896.0737	1891.8398	1894.0364	1891.8398	1891.8398	1889.7887	1889.7887
1900.4868	1900.4868	1909.0059	1900.4868	1900.4868	1906.7721	1904.735	1906.7721	1900.4868	1900.4868	1902.5378	1900.4868	1909.0059	1906.7721	1909.0059	1909.0059	1906.7721	1900.4868	1900.4868	1902.5378	1904.735	1904.735	1902.5378	1900.4868	1909.0059	1902.5378	1909.0059	1902.5378	1909.0059	1902.5378	1909.0059	1904.735	1900.4868	1900.4868	1902.5378	1909.0059	1900.4868	1906.7721	1902.5378	1906.7721	1900.4868	1900.4868	1902.5378	1909.0059	1909.0059	1904.735	1900.4868	1902.5378	1909.0059	1909.0059	1900.4868	1909.0059	1900.4868	1900.4868	1902.5378	1909.0059	1900.4868	1900.4868	1900.4868	1902.5378	1909.0059	1909.0059	1909.0059	1906.7721	1909.0059	1902.5378	1906.7721	1900.4868	1900.4868	1902.5378	1906.7721	1909.0059	1909.0059	1906.7721	1909.0059	1900.4868	1909.0059	1909.0059	1909.0059	1909.0059	1909.0059	1902.5378	1906.7721	1906.7721	1902.5378	1900.4868	1909.0059	1900.4868	1909.0059	1909.0059	1904.735	1909.0059	1900.4868	1904.735	1909.0059	1909.0059	1902.5378	1906.7721	1900.4868	1902.5378	1909.0059	1902.5378	1902.5378	1902.5378	1909.0059	1900.4868	1902.5378	1902.5378	1909.0059	1902.5378	1909.0059	1909.0059	1902.5378	1904.735	1906.7721	1906.7721	1906.7721	1902.5378	1906.7721	1900.4868	1904.735	1904.735	1902.5378	1906.7721	1902.5378	1904.735	1902.5378	1902.5378	1900.4868	1900.4868
1911.1849	1911.1849	1919.7052	1911.1849	1911.1849	1917.4703	1915.4336	1917.4703	1911.1849	1911.1849	1913.2358	1911.1849	1919.7052	1917.4703	1919.7052	1919.7052	1917.4703	1911.1849	1911.1849	1913.2358	1915.4336	1915.4336	1913.2358	1911.1849	1919.7052	1913.2358	1919.7052	1913.2358	1919.7052	1913.2358	1919.7052	1915.4336	1911.1849	1911.1849	1913.2358	1919.7052	1911.1849	1917.4703	1913.2358	1917.4703	1911.1849	1911.1849	1913.2358	1919.7052	1919.7052	1915.4336	1911.1849	1913.2358	1919.7052	1919.7052	1911.1849	1919.7052	1911.1849	1911.1849	1913.2358	1919.7052	1911.1849	1911.1849	1911.1849	1913.2358	1919.7052	1919.7052	1919.7052	1917.4703	1919.7052	1913.2358	1917.4703	1911.1849	1911.1849	1913.2358	1917.4703	1919.7052	1919.7052	1917.4703	1919.7052	1911.1849	1919.7052	1919.7052	1919.7052	1919.7052	1919.7052	1913.2358	1917.4703	1917.4703	1913.2358	1911.1849	1919.7052	1911.1849	1919.7052	1919.7052	1915.4336	1919.7052	1911.1849	1915.4336	1919.7052	1919.7052	1913.2358	1917.4703	1911.1849	1913.2358	1919.7052	1913.2358	1913.2358	1913.2358	1919.7052	1911.1849	1913.2358	1913.2358	1919.7052	1913.2358	1919.7052	1919.7052	1913.2358	1915.4336	1917.4703	1917.4703	1917.4703	1913.2358	1917.4703	1911.1849	1915.4336	1915.4336	1913.2358	1917.4703	1913.2358	1915.4336	1913.2358	1913.2358	1911.1849	1911.1849
1921.8831	1921.8831	1930.4044	1921.8831	1921.8831	1928.1687	1926.1323	1928.1687	1921.8831	1921.8831	1923.9338	1921.8831	1930.4044	1928.1687	1930.4044	1930.4044	1928.1687	1921.8831	1921.8831	1923.9338	1926.1323	1926.1323	1923.9338	1921.8831	1930.4044	1923.9338	1930.4044	1923.9338	1930.4044	1923.9338	1930.4044	1926.1323	1921.8831	1921.8831	1923.9338	1930.4044	1921.8831	1928.1687	1923.9338	1928.1687	1921.8831	1921.8831	1923.9338	1930.4044	1930.4044	1926.1323	1921.8831	1923.9338	1930.4044	1930.4044	1921.8831	1930.4044	1921.8831	1921.8831	1923.9338	1930.4044	1921.8831	1921.8831	1921.8831	1923.9338	1930.4044	1930.4044	1930.4044	1928.1687	1930.4044	1923.9338	1928.1687	1921.8831	1921.8831	1923.9338	1928.1687	1930.4044	1930.4044	1928.1687	1930.4044	1921.8831	1930.4044	1930.4044	1930.4044	1930.4044	1930.4044	1923.9338	1928.1687	1928.1687	1923.9338	1921.8831	1930.4044	1921.8831	1930.4044	1930.4044	1926.1323	1930.4044	1921.8831	1926.1323	1930.4044	1930.4044	1923.9338	1928.1687	1921.8831	1923.9338	1930.4044	1923.9338	1923.9338	1923.9338	1930.4044	1921.8831	1923.9338	1923.9338	1930.4044	1923.9338	1930.4044	1930.4044	1923.9338	1926.1323	1928.1687	1928.1687	1928.1687	1923.9338	1928.1687	1921.8831	1926.1323	1926.1323	1923.9338	1928.1687	1923.9338	1926.1323	1923.9338	1923.9338	1921.8831	1921.8831
1932.5813	1932.5813	1941.1036	1932.5813	1932.5813	1938.8671	1936.8309	1938.8671	1932.5813	1932.5813	1934.6318	1932.5813	1941.1036	1938.8671	1941.1036	1941.1036	1938.8671	1932.5813	1932.5813	1934.6318	1936.8309	1936.8309	1934.6318	1932.5813	1941.1036	1934.6318	1941.1036	1934.6318	1941.1036	1934.6318	1941.1036	1936.8309	1932.5813	1932.5813	1934.6318	1941.1036	1932.5813	1938.8671	1934.6318	1938.8671	1932.5813	1932.5813	1934.6318	1941.1036	1941.1036	1936.8309	1932.5813	1934.6318	1941.1036	1941.1036	1932.5813	1941.1036	1932.5813	1932.5813	1934.6318	1941.1036	1932.5813	1932.5813	1932.5813	1934.6318	1941.1036	1941.1036	1941.1036	1938.8671	1941.1036	1934.6318	1938.8671	1932.5813	1932.5813	1934.6318	1938.8671	1941.1036	1941.1036	1938.8671	1941.1036	1932.5813	1941.1036	1941.1036	1941.1036	1941.1036	1941.1036	1934.6318	1938.8671	1938.8671	1934.6318	1932.5813	1941.1036	1932.5813	1941.1036	1941.1036	1936.8309	1941.1036	1932.5813	1936.8309	1941.1036	1941.1036	1934.6318	1938.8671	1932.5813	1934.6318	1941.1036	1934.6318	1934.6318	1934.6318	1941.1036	1932.5813	1934.6318	1934.6318	1941.1036	1934.6318	1941.1036	1941.1036	1934.6318	1936.8309	1938.8671	1938.8671	1938.8671	1934.6318	1938.8671	1932.5813	1936.8309	1936.8309	1934.6318	1938.8671	1934.6318	1936.8309	1934.6318	1934.6318	1932.5813	1932.5813
1943.2794	1943.2794	1951.8029	1943.2794	1943.2794	1949.5653	1947.5297	1949.5653	1943.2794	1943.2794	1945.3298	1943.2794	1951.8029	1949.5653	1951.8029	1951.8029	1949.5653	1943.2794	1943.2794	1945.3298	1947.5297	1947.5297	1945.3298	1943.2794	1951.8029	1945.3298	1951.8029	1945.3298	1951.8029	1945.3298	1951.8029	1947.5297	1943.2794	1943.2794	1945.3298	1951.8029	1943.2794	1949.5653	1945.3298	1949.5653	1943.2794	1943.2794	1945.3298	1951.8029	1951.8029	1947.5297	1943.2794	1945.3298	1951.8029	1951.8029	1943.2794	1951.8029	1943.2794	1943.2794	1945.3298	1951.8029	1943.2794	1943.2794	1943.2794	1945.3298	1951.8029	1951.8029	1951.8029	1949.5653	1951.8029	1945.3298	1949.5653	1943.2794	1943.2794	1945.3298	1949.5653	1951.8029	1951.8029	1949.5653	1951.8029	1943.2794	1951.8029	1951.8029	1951.8029	1951.8029	1951.8029	1945.3298	1949.5653	1949.5653	1945.3298	1943.2794	1951.8029	1943.2794	1951.8029	1951.8029	1947.5297	1951.8029	1943.2794	1947.5297	1951.8029	1951.8029	1945.3298	1949.5653	1943.2794	1945.3298	1951.8029	1945.3298	1945.3298	1945.3298	1951.8029	1943.2794	1945.3298	1945.3298	1951.8029	1945.3298	1951.8029	1951.8029	1945.3298	1947.5297	1949.5653	1949.5653	1949.5653	1945.3298	1949.5653	1943.2794	1947.5297	1947.5297	1945.3298	1949.5653	1945.3298	1947.5297	1945.3298	1945.3298	1943.2794	1943.2794
1953.9775	1953.9775	1962.5021	1953.9775	1953.9775	1960.2637	1958.2283	1960.2637	1953.9775	1953.9775	1956.0278	1953.9775	1962.5021	1960.2637	1962.5021	1962.5021	1960.2637	1953.9775	1953.9775	1956.0278	1958.2283	1958.2283	1956.0278	1953.9775	1962.5021	1956.0278	1962.5021	1956.0278	1962.5021	1956.0278	1962.5021	1958.2283	1953.9775	1953.9775	1956.0278	1962.5021	1953.9775	1960.2637	1956.0278	1960.2637	1953.9775	1953.9775	1956.0278	1962.5021	1962.5021	1958.2283	1953.9775	1956.0278	1962.5021	1962.5021	1953.9775	1962.5021	1953.9775	1953.9775	1956.0278	1962.5021	1953.9775	1953.9775	1953.9775	1956.0278	1962.5021	1962.5021	1962.5021	1960.2637	1962.5021	1956.0278	1960.2637	1953.9775	1953.9775	1956.0278	1960.2637	1962.5021	1962.5021	1960.2637	1962.5021	1953.9775	1962.5021	1962.5021	1962.5021	1962.5021	1962.5021	1956.0278	1960.2637	1960.2637	1956.0278	1953.9775	1962.5021	1953.9775	1962.5021	1962.5021	1958.2283	1962.5021	1953.9775	1958.2283	1962.5021	1962.5021	1956.0278	1960.2637	1953.9775	1956.0278	1962.5021	1956.0278	1956.0278	1956.0278	1962.5021	1953.9775	1956.0278	1956.0278	1962.5021	1956.0278	1962.5021	1962.5021	1956.0278	1958.2283	1960.2637	1960.2637	1960.2637	1956.0278	1960.2637	1953.9775	1958.2283	1958.2283	1956.0278	1960.2637	1956.0278	1958.2283	1956.0278	1956.0278	1953.9775	1953.9775
1964.6757	1964.6757	1973.2013	1964.6757	1964.6757	1970.962	1968.927	1970.962	1964.6757	1964.6757	1966.7258	1964.6757	1973.2013	1970.962	1973.2013	1973.2013	1970.962	1964.6757	1964.6757	1966.7258	1968.927	1968.927	1966.7258	1964.6757	1973.2013	1966.7258	1973.2013	1966.7258	1973.2013	1966.7258	1973.2013	1968.927	1964.6757	1964.6757	1966.7258	1973.2013	1964.6757	1970.962	1966.7258	1970.962	1964.6757	1964.6757	1966.7258	1973.2013	1973.2013	1968.927	1964.6757	1966.7258	1973.2013	1973.2013	1964.6757	1973.2013	1964.6757	1964.6757	1966.7258	1973.2013	1964.6757	1964.6757	1964.6757	1966.7258	1973.2013	1973.2013	1973.2013	1970.962	1973.2013	1966.7258	1970.962	1964.6757	1964.6757	1966.7258	1970.962	1973.2013	1973.2013	1970.962	1973.2013	1964.6757	1973.2013	1973.2013	1973.2013	1973.2013	1973.2013	1966.7258	1970.962	1970.962	1966.7258	1964.6757	1973.2013	1964.6757	1973.2013	1973.2013	1968.927	1973.2013	1964.6757	1968.927	1973.2013	1973.2013	1966.7258	1970.962	1964.6757	1966.7258	1973.2013	1966.7258	1966.7258	1966.7258	1973.2013	1964.6757	1966.7258	1966.7258	1973.2013	1966.7258	1973.2013	1973.2013	1966.7258	1968.927	1970.962	1970.962	1970.962	1966.7258	1970.962	1964.6757	1968.927	1968.927	1966.7258	1970.962	1966.7258	1968.927	1966.7258	1966.7258	1964.6757	1964.6757
1975.3738	1975.3738	1983.9005	1975.3738	1975.3738	1981.6603	1979.6256	1981.6603	1975.3738	1975.3738	1977.4238	1975.3738	1983.9005	1981.6603	1983.9005	1983.9005	1981.6603	1975.3738	1975.3738	1977.4238	1979.6256	1979.6256	1977.4238	1975.3738	1983.9005	1977.4238	1983.9005	1977.4238	1983.9005	1977.4238	1983.9005	1979.6256	1975.3738	1975.3738	1977.4238	1983.9005	1975.3738	1981.6603	1977.4238	1981.6603	1975.3738	1975.3738	1977.4238	1983.9005	1983.9005	1979.6256	1975.3738	1977.4238	1983.9005	1983.9005	1975.3738	1983.9005	1975.3738	1975.3738	1977.4238	1983.9005	1975.3738	1975.3738	1975.3738	1977.4238	1983.9005	1983.9005	1983.9005	1981.6603	1983.9005	1977.4238	1981.6603	1975.3738	1975.3738	1977.4238	1981.6603	1983.9005	1983.9005	1981.6603	1983.9005	1975.3738	1983.9005	1983.9005	1983.9005	1983.9005	1983.9005	1977.4238	1981.6603	1981.6603	1977.4238	1975.3738	1983.9005	1975.3738	1983.9005	1983.9005	1979.6256	1983.9005	1975.3738	1979.6256	1983.9005	1983.9005	1977.4238	1981.6603	1975.3738	1977.4238	1983.9005	1977.4238	1977.4238	1977.4238	1983.9005	1975.3738	1977.4238	1977.4238	1983.9005	1977.4238	1983.9005	1983.9005	1977.4238	1979.6256	1981.6603	1981.6603	1981.6603	1977.4238	1981.6603	1975.3738	1979.6256	1979.6256	1977.4238	1981.6603	1977.4238	1979.6256	1977.4238	1977.4238	1975.3738	1975.3738
1986.0719	1986.0719	1994.5997	1986.0719	1986.0719	1992.3586	1990.3243	1992.3586	1986.0719	1986.0719	1988.1218	1986.0719	1994.5997	1992.3586	1994.5997	1994.5997	1992.3586	1986.0719	1986.0719	1988.1218	1990.3243	1990.3243	1988.1218	1986.0719	1994.5997	1988.1218	1994.5997	1988.1218	1994.5997	1988.1218	1994.5997	1990.3243	1986.0719	1986.0719	1988.1218	1994.5997	1986.0719	1992.3586	1988.1218	1992.3586	1986.0719	1986.0719	1988.1218	1994.5997	1994.5997	1990.3243	1986.0719	1988.1218	1994.5997	1994.5997	1986.0719	1994.5997	1986.0719	1986.0719	1988.1218	1994.5997	1986.0719	1986.0719	1986.0719	1988.1218	1994.5997	1994.5997	1994.5997	1992.3586	1994.5997	1988.1218	1992.3586	1986.0719	1986.0719	1988.1218	1992.3586	1994.5997	1994.5997	1992.3586	1994.5997	1986.0719	1994.5997	1994.5997	1994.5997	1994.5997	1994.5997	1988.1218	1992.3586	1992.3586	1988.1218	1986.0719	1994.5997	1986.0719	1994.5997	1994.5997	1990.3243	1994.5997	1986.0719	1990.3243	1994.5997	1994.5997	1988.1218	1992.3586	1986.0719	1988.1218	1994.5997	1988.1218	1988.1218	1988.1218	1994.5997	1986.0719	1988.1218	1988.1218	1994.5997	1988.1218	1994.5997	1994.5997	1988.1218	1990.3243	1992.3586	1992.3586	1992.3586	1988.1218	1992.3586	1986.0719	1990.3243	1990.3243	1988.1218	1992.3586	1988.1218	1990.3243	1988.1218	1988.1218	1986.0719	1986.0719
1996.77	1996.77	2005.299	1996.77	1996.77	2003.057	2001.0229	2003.057	1996.77	1996.77	1998.8198	1996.77	2005.299	2003.057	2005.299	2005.299	2003.057	1996.77	1996.77	1998.8198	2001.0229	2001.0229	1998.8198	1996.77	2005.299	1998.8198	2005.299	1998.8198	2005.299	1998.8198	2005.299	2001.0229	1996.77	1996.77	1998.8198	2005.299	1996.77	2003.057	1998.8198	2003.057	1996.77	1996.77	1998.8198	2005.299	2005.299	2001.0229	1996.77	1998.8198	2005.299	2005.299	1996.77	2005.299	1996.77	1996.77	1998.8198	2005.299	1996.77	1996.77	1996.77	1998.8198	2005.299	2005.299	2005.299	2003.057	2005.299	1998.8198	2003.057	1996.77	1996.77	1998.8198	2003.057	2005.299	2005.299	2003.057	2005.299	1996.77	2005.299	2005.299	2005.299	2005.299	2005.299	1998.8198	2003.057	2003.057	1998.8198	1996.77	2005.299	1996.77	2005.299	2005.299	2001.0229	2005.299	1996.77	2001.0229	2005.299	2005.299	1998.8198	2003.057	1996.77	1998.8198	2005.299	1998.8198	1998.8198	1998.8198	2005.299	1996.77	1998.8198	1998.8198	2005.299	1998.8198	2005.299	2005.299	1998.8198	2001.0229	2003.057	2003.057	2003.057	1998.8198	2003.057	1996.77	2001.0229	2001.0229	1998.8198	2003.057	1998.8198	2001.0229	1998.8198	1998.8198	1996.77	1996.77
2007.4681	2007.4681	2015.9982	2007.4681	2007.4681	2013.7552	2011.7217	2013.7552	2007.4681	2007.4681	2009.5178	2007.4681	2015.9982	2013.7552	2015.9982	2015.9982	2013.7552	2007.4681	2007.4681	2009.5178	2011.7217	2011.7217	2009.5178	2007.4681	2015.9982	2009.5178	2015.9982	2009.5178	2015.9982	2009.5178	2015.9982	2011.7217	2007.4681	2007.4681	2009.5178	2015.9982	2007.4681	2013.7552	2009.5178	2013.7552	2007.4681	2007.4681	2009.5178	2015.9982	2015.9982	2011.7217	2007.4681	2009.5178	2015.9982	2015.9982	2007.4681	2015.9982	2007.4681	2007.4681	2009.5178	2015.9982	2007.4681	2007.4681	2007.4681	2009.5178	2015.9982	2015.9982	2015.9982	2013.7552	2015.9982	2009.5178	2013.7552	2007.4681	2007.4681	2009.5178	2013.7552	2015.9982	2015.9982	2013.7552	2015.9982	2007.4681	2015.9982	2015.9982	2015.9982	2015.9982	2015.9982	2009.5178	2013.7552	2013.7552	2009.5178	2007.4681	2015.9982	2007.4681	2015.9982	2015.9982	2011.7217	2015.9982	2007.4681	2011.7217	2015.9982	2015.9982	2009.5178	2013.7552	2007.4681	2009.5178	2015.9982	2009.5178	2009.5178	2009.5178	2015.9982	2007.4681	2009.5178	2009.5178	2015.9982	2009.5178	2015.9982	2015.9982	2009.5178	2011.7217	2013.7552	2013.7552	2013.7552	2009.5178	2013.7552	2007.4681	2011.7217	2011.7217	2009.5178	2013.7552	2009.5178	2011.7217	2009.5178	2009.5178	2007.4681	2007.4681
2018.1663	2018.1663	2026.6974	2018.1663	2018.1663	2024.4536	2022.4203	2024.4536	2018.1663	2018.1663	2020.2158	2018.1663	2026.6974	2024.4536	2026.6974	2026.6974	2024.4536	2018.1663	2018.1663	2020.2158	2022.4203	2022.4203	2020.2158	2018.1663	2026.6974	2020.2158	2026.6974	2020.2158	2026.6974	2020.2158	2026.6974	2022.4203	2018.1663	2018.1663	2020.2158	2026.6974	2018.1663	2024.4536	2020.2158	2024.4536	2018.1663	2018.1663	2020.2158	2026.6974	2026.6974	2022.4203	2018.1663	2020.2158	2026.6974	2026.6974	2018.1663	2026.6974	2018.1663	2018.1663	2020.2158	2026.6974	2018.1663	2018.1663	2018.1663	2020.2158	2026.6974	2026.6974	2026.6974	2024.4536	2026.6974	2020.2158	2024.4536	2018.1663	2018.1663	2020.2158	2024.4536	2026.6974	2026.6974	2024.4536	2026.6974	2018.1663	2026.6974	2026.6974	2026.6974	2026.6974	2026.6974	2020.2158	2024.4536	2024.4536	2020.2158	2018.1663	2026.6974	2018.1663	2026.6974	2026.6974	2022.4203	2026.6974	2018.1663	2022.4203	2026.6974	2026.6974	2020.2158	2024.4536	2018.1663	2020.2158	2026.6974	2020.2158	2020.2158	2020.2158	2026.6974	2018.1663	2020.2158	2020.2158	2026.6974	2020.2158	2026.6974	2026.6974	2020.2158	2022.4203	2024.4536	2024.4536	2024.4536	2020.2158	2024.4536	2018.1663	2022.4203	2022.4203	2020.2158	2024.4536	2020.2158	2022.4203	2020.2158	2020.2158	2018.1663	2018.1663
2028.8644	2028.8644	2037.3966	2028.8644	2028.8644	2035.152	2033.1189	2035.152	2028.8644	2028.8644	2030.9138	2028.8644	2037.3966	2035.152	2037.3966	2037.3966	2035.152	2028.8644	2028.8644	2030.9138	2033.1189	2033.1189	2030.9138	2028.8644	2037.3966	2030.9138	2037.3966	2030.9138	2037.3966	2030.9138	2037.3966	2033.1189	2028.8644	2028.8644	2030.9138	2037.3966	2028.8644	2035.152	2030.9138	2035.152	2028.8644	2028.8644	2030.9138	2037.3966	2037.3966	2033.1189	2028.8644	2030.9138	2037.3966	2037.3966	2028.8644	2037.3966	2028.8644	2028.8644	2030.9138	2037.3966	2028.8644	2028.8644	2028.8644	2030.9138	2037.3966	2037.3966	2037.3966	2035.152	2037.3966	2030.9138	2035.152	2028.8644	2028.8644	2030.9138	2035.152	2037.3966	2037.3966	2035.152	2037.3966	2028.8644	2037.3966	2037.3966	2037.3966	2037.3966	2037.3966	2030.9138	2035.152	2035.152	2030.9138	2028.8644	2037.3966	2028.8644	2037.3966	2037.3966	2033.1189	2037.3966	2028.8644	2033.1189	2037.3966	2037.3966	2030.9138	2035.152	2028.8644	2030.9138	2037.3966	2030.9138	2030.9138	2030.9138	2037.3966	2028.8644	2030.9138	2030.9138	2037.3966	2030.9138	2037.3966	2037.3966	2030.9138	2033.1189	2035.152	2035.152	2035.152	2030.9138	2035.152	2028.8644	2033.1189	2033.1189	2030.9138	2035.152	2030.9138	2033.1189	2030.9138	2030.9138	2028.8644	2028.8644
2039.5625	2039.5625	2048.0957	2039.5625	2039.5625	2045.8502	2043.8176	2045.8502	2039.5625	2039.5625	2041.6118	2039.5625	2048.0957	2045.8502	2048.0957	2048.0957	2045.8502	2039.5625	2039.5625	2041.6118	2043.8176	2043.8176	2041.6118	2039.5625	2048.0957	2041.6118	2048.0957	2041.6118	2048.0957	2041.6118	2048.0957	2043.8176	2039.5625	2039.5625	2041.6118	2048.0957	2039.5625	2045.8502	2041.6118	2045.8502	2039.5625	2039.5625	2041.6118	2048.0957	2048.0957	2043.8176	2039.5625	2041.6118	2048.0957	2048.0957	2039.5625	2048.0957	2039.5625	2039.5625	2041.6118	2048.0957	2039.5625	2039.5625	2039.5625	2041.6118	2048.0957	2048.0957	2048.0957	2045.8502	2048.0957	2041.6118	2045.8502	2039.5625	2039.5625	2041.6118	2045.8502	2048.0957	2048.0957	2045.8502	2048.0957	2039.5625	2048.0957	2048.0957	2048.0957	2048.0957	2048.0957	2041.6118	2045.8502	2045.8502	2041.6118	2039.5625	2048.0957	2039.5625	2048.0957	2048.0957	2043.8176	2048.0957	2039.5625	2043.8176	2048.0957	2048.0957	2041.6118	2045.8502	2039.5625	2041.6118	2048.0957	2041.6118	2041.6118	2041.6118	2048.0957	2039.5625	2041.6118	2041.6118	2048.0957	2041.6118	2048.0957	2048.0957	2041.6118	2043.8176	2045.8502	2045.8502	2045.8502	2041.6118	2045.8502	2039.5625	2043.8176	2043.8176	2041.6118	2045.8502	2041.6118	2043.8176	2041.6118	2041.6118	2039.5625	2039.5625
2050.2605	2050.2605	2058.7952	2050.2605	2050.2605	2056.5486	2054.5164	2056.5486	2050.2605	2050.2605	2052.3098	2050.2605	2058.7952	2056.5486	2058.7952	2058.7952	2056.5486	2050.2605	2050.2605	2052.3098	2054.5164	2054.5164	2052.3098	2050.2605	2058.7952	2052.3098	2058.7952	2052.3098	2058.7952	2052.3098	2058.7952	2054.5164	2050.2605	2050.2605	2052.3098	2058.7952	2050.2605	2056.5486	2052.3098	2056.5486	2050.2605	2050.2605	2052.3098	2058.7952	2058.7952	2054.5164	2050.2605	2052.3098	2058.7952	2058.7952	2050.2605	2058.7952	2050.2605	2050.2605	2052.3098	2058.7952	2050.2605	2050.2605	2050.2605	2052.3098	2058.7952	2058.7952	2058.7952	2056.5486	2058.7952	2052.3098	2056.5486	2050.2605	2050.2605	2052.3098	2056.5486	2058.7952	2058.7952	2056.5486	2058.7952	2050.2605	2058.7952	2058.7952	2058.7952	2058.7952	2058.7952	2052.3098	2056.5486	2056.5486	2052.3098	2050.2605	2058.7952	2050.2605	2058.7952	2058.7952	2054.5164	2058.7952	2050.2605	2054.5164	2058.7952	2058.7952	2052.3098	2056.5486	2050.2605	2052.3098	2058.7952	2052.3098	2052.3098	2052.3098	2058.7952	2050.2605	2052.3098	2052.3098	2058.7952	2052.3098	2058.7952	2058.7952	2052.3098	2054.5164	2056.5486	2056.5486	2056.5486	2052.3098	2056.5486	2050.2605	2054.5164	2054.5164	2052.3098	2056.5486	2052.3098	2054.5164	2052.3098	2052.3098	2050.2605	2050.2605
2060.9587	2060.9587	2069.4944	2060.9587	2060.9587	2067.2468	2065.2148	2067.2468	2060.9587	2060.9587	2063.0078	2060.9587	2069.4944	2067.2468	2069.4944	2069.4944	2067.2468	2060.9587	2060.9587	2063.0078	2065.2148	2065.2148	2063.0078	2060.9587	2069.4944	2063.0078	2069.4944	2063.0078	2069.4944	2063.0078	2069.4944	2065.2148	2060.9587	2060.9587	2063.0078	2069.4944	2060.9587	2067.2468	2063.0078	2067.2468	2060.9587	2060.9587	2063.0078	2069.4944	2069.4944	2065.2148	2060.9587	2063.0078	2069.4944	2069.4944	2060.9587	2069.4944	2060.9587	2060.9587	2063.0078	2069.4944	2060.9587	2060.9587	2060.9587	2063.0078	2069.4944	2069.4944	2069.4944	2067.2468	2069.4944	2063.0078	2067.2468	2060.9587	2060.9587	2063.0078	2067.2468	2069.4944	2069.4944	2067.2468	2069.4944	2060.9587	2069.4944	2069.4944	2069.4944	2069.4944	2069.4944	2063.0078	2067.2468	2067.2468	2063.0078	2060.9587	2069.4944	2060.9587	2069.4944	2069.4944	2065.2148	2069.4944	2060.9587	2065.2148	2069.4944	2069.4944	2063.0078	2067.2468	2060.9587	2063.0078	2069.4944	2063.0078	2063.0078	2063.0078	2069.4944	2060.9587	2063.0078	2063.0078	2069.4944	2063.0078	2069.4944	2069.4944	2063.0078	2065.2148	2067.2468	2067.2468	2067.2468	2063.0078	2067.2468	2060.9587	2065.2148	2065.2148	2063.0078	2067.2468	2063.0078	2065.2148	2063.0078	2063.0078	2060.9587	2060.9587
2071.6567	2071.6567	2080.1936	2071.6567	2071.6567	2077.9453	2075.9136	2077.9453	2071.6567	2071.6567	2073.7058	2071.6567	2080.1936	2077.9453	2080.1936	2080.1936	2077.9453	2071.6567	2071.6567	2073.7058	2075.9136	2075.9136	2073.7058	2071.6567	2080.1936	2073.7058	2080.1936	2073.7058	2080.1936	2073.7058	2080.1936	2075.9136	2071.6567	2071.6567	2073.7058	2080.1936	2071.6567	2077.9453	2073.7058	2077.9453	2071.6567	2071.6567	2073.7058	2080.1936	2080.1936	2075.9136	2071.6567	2073.7058	2080.1936	2080.1936	2071.6567	2080.1936	2071.6567	2071.6567	2073.7058	2080.1936	2071.6567	2071.6567	2071.6567	2073.7058	2080.1936	2080.1936	2080.1936	2077.9453	2080.1936	2073.7058	2077.9453	2071.6567	2071.6567	2073.7058	2077.9453	2080.1936	2080.1936	2077.9453	2080.1936	2071.6567	2080.1936	2080.1936	2080.1936	2080.1936	2080.1936	2073.7058	2077.9453	2077.9453	2073.7058	2071.6567	2080.1936	2071.6567	2080.1936	2080.1936	2075.9136	2080.1936	2071.6567	2075.9136	2080.1936	2080.1936	2073.7058	2077.9453	2071.6567	2073.7058	2080.1936	2073.7058	2073.7058	2073.7058	2080.1936	2071.6567	2073.7058	2073.7058	2080.1936	2073.7058	2080.1936	2080.1936	2073.7058	2075.9136	2077.9453	2077.9453	2077.9453	2073.7058	2077.9453	2071.6567	2075.9136	2075.9136	2073.7058	2077.9453	2073.7058	2075.9136	2073.7058	2073.7058	2071.6567	2071.6567
2082.355	2082.355	2090.8928	2082.355	2082.355	2088.6436	2086.6123	2088.6436	2082.355	2082.355	2084.4038	2082.355	2090.8928	2088.6436	2090.8928	2090.8928	2088.6436	2082.355	2082.355	2084.4038	2086.6123	2086.6123	2084.4038	2082.355	2090.8928	2084.4038	2090.8928	2084.4038	2090.8928	2084.4038	2090.8928	2086.6123	2082.355	2082.355	2084.4038	2090.8928	2082.355	2088.6436	2084.4038	2088.6436	2082.355	2082.355	2084.4038	2090.8928	2090.8928	2086.6123	2082.355	2084.4038	2090.8928	2090.8928	2082.355	2090.8928	2082.355	2082.355	2084.4038	2090.8928	2082.355	2082.355	2082.355	2084.4038	2090.8928	2090.8928	2090.8928	2088.6436	2090.8928	2084.4038	2088.6436	2082.355	2082.355	2084.4038	2088.6436	2090.8928	2090.8928	2088.6436	2090.8928	2082.355	2090.8928	2090.8928	2090.8928	2090.8928	2090.8928	2084.4038	2088.6436	2088.6436	2084.4038	2082.355	2090.8928	2082.355	2090.8928	2090.8928	2086.6123	2090.8928	2082.355	2086.6123	2090.8928	2090.8928	2084.4038	2088.6436	2082.355	2084.4038	2090.8928	2084.4038	2084.4038	2084.4038	2090.8928	2082.355	2084.4038	2084.4038	2090.8928	2084.4038	2090.8928	2090.8928	2084.4038	2086.6123	2088.6436	2088.6436	2088.6436	2084.4038	2088.6436	2082.355	2086.6123	2086.6123	2084.4038	2088.6436	2084.4038	2086.6123	2084.4038	2084.4038	2082.355	2082.355
2093.053	2093.053	2101.592	2093.053	2093.053	2099.3418	2097.311	2099.3418	2093.053	2093.053	2095.1018	2093.053	2101.592	2099.3418	2101.592	2101.592	2099.3418	2093.053	2093.053	2095.1018	2097.311	2097.311	2095.1018	2093.053	2101.592	2095.1018	2101.592	2095.1018	2101.592	2095.1018	2101.592	2097.311	2093.053	2093.053	2095.1018	2101.592	2093.053	2099.3418	2095.1018	2099.3418	2093.053	2093.053	2095.1018	2101.592	2101.592	2097.311	2093.053	2095.1018	2101.592	2101.592	2093.053	2101.592	2093.053	2093.053	2095.1018	2101.592	2093.053	2093.053	2093.053	2095.1018	2101.592	2101.592	2101.592	2099.3418	2101.592	2095.1018	2099.3418	2093.053	2093.053	2095.1018	2099.3418	2101.592	2101.592	2099.3418	2101.592	2093.053	2101.592	2101.592	2101.592	2101.592	2101.592	2095.1018	2099.3418	2099.3418	2095.1018	2093.053	2101.592	2093.053	2101.592	2101.592	2097.311	2101.592	2093.053	2097.311	2101.592	2101.592	2095.1018	2099.3418	2093.053	2095.1018	2101.592	2095.1018	2095.1018	2095.1018	2101.592	2093.053	2095.1018	2095.1018	2101.592	2095.1018	2101.592	2101.592	2095.1018	2097.311	2099.3418	2099.3418	2099.3418	2095.1018	2099.3418	2093.053	2097.311	2097.311	2095.1018	2099.3418	2095.1018	2097.311	2095.1018	2095.1018	2093.053	2093.053
2103.7512	2103.7512	2112.2913	2103.7512	2103.7512	2110.0403	2108.0095	2110.0403	2103.7512	2103.7512	2105.7998	2103.7512	2112.2913	2110.0403	2112.2913	2112.2913	2110.0403	2103.7512	2103.7512	2105.7998	2108.0095	2108.0095	2105.7998	2103.7512	2112.2913	2105.7998	2112.2913	2105.7998	2112.2913	2105.7998	2112.2913	2108.0095	2103.7512	2103.7512	2105.7998	2112.2913	2103.7512	2110.0403	2105.7998	2110.0403	2103.7512	2103.7512	2105.7998	2112.2913	2112.2913	2108.0095	2103.7512	2105.7998	2112.2913	2112.2913	2103.7512	2112.2913	2103.7512	2103.7512	2105.7998	2112.2913	2103.7512	2103.7512	2103.7512	2105.7998	2112.2913	2112.2913	2112.2913	2110.0403	2112.2913	2105.7998	2110.0403	2103.7512	2103.7512	2105.7998	2110.0403	2112.2913	2112.2913	2110.0403	2112.2913	2103.7512	2112.2913	2112.2913	2112.2913	2112.2913	2112.2913	2105.7998	2110.0403	2110.0403	2105.7998	2103.7512	2112.2913	2103.7512	2112.2913	2112.2913	2108.0095	2112.2913	2103.7512	2108.0095	2112.2913	2112.2913	2105.7998	2110.0403	2103.7512	2105.7998	2112.2913	2105.7998	2105.7998	2105.7998	2112.2913	2103.7512	2105.7998	2105.7998	2112.2913	2105.7998	2112.2913	2112.2913	2105.7998	2108.0095	2110.0403	2110.0403	2110.0403	2105.7998	2110.0403	2103.7512	2108.0095	2108.0095	2105.7998	2110.0403	2105.7998	2108.0095	2105.7998	2105.7998	2103.7512	2103.7512
2114.4492	2114.4492	2122.9905	2114.4492	2114.4492	2120.7385	2118.7083	2120.7385	2114.4492	2114.4492	2116.4978	2114.4492	2122.9905	2120.7385	2122.9905	2122.9905	2120.7385	2114.4492	2114.4492	2116.4978	2118.7083	2118.7083	2116.4978	2114.4492	2122.9905	2116.4978	2122.9905	2116.4978	2122.9905	2116.4978	2122.9905	2118.7083	2114.4492	2114.4492	2116.4978	2122.9905	2114.4492	2120.7385	2116.4978	2120.7385	2114.4492	2114.4492	2116.4978	2122.9905	2122.9905	2118.7083	2114.4492	2116.4978	2122.9905	2122.9905	2114.4492	2122.9905	2114.4492	2114.4492	2116.4978	2122.9905	2114.4492	2114.4492	2114.4492	2116.4978	2122.9905	2122.9905	2122.9905	2120.7385	2122.9905	2116.4978	2120.7385	2114.4492	2114.4492	2116.4978	2120.7385	2122.9905	2122.9905	2120.7385	2122.9905	2114.4492	2122.9905	2122.9905	2122.9905	2122.9905	2122.9905	2116.4978	2120.7385	2120.7385	2116.4978	2114.4492	2122.9905	2114.4492	2122.9905	2122.9905	2118.7083	2122.9905	2114.4492	2118.7083	2122.9905	2122.9905	2116.4978	2120.7385	2114.4492	2116.4978	2122.9905	2116.4978	2116.4978	2116.4978	2122.9905	2114.4492	2116.4978	2116.4978	2122.9905	2116.4978	2122.9905	2122.9905	2116.4978	2118.7083	2120.7385	2120.7385	2120.7385	2116.4978	2120.7385	2114.4492	2118.7083	2118.7083	2116.4978	2120.7385	2116.4978	2118.7083	2116.4978	2116.4978	2114.4492	2114.4492
2125.1475	2125.1475	2133.6897	2125.1475	2125.1475	2131.4368	2129.407	2131.4368	2125.1475	2125.1475	2127.1958	2125.1475	2133.6897	2131.4368	2133.6897	2133.6897	2131.4368	2125.1475	2125.1475	2127.1958	2129.407	2129.407	2127.1958	2125.1475	2133.6897	2127.1958	2133.6897	2127.1958	2133.6897	2127.1958	2133.6897	2129.407	2125.1475	2125.1475	2127.1958	2133.6897	2125.1475	2131.4368	2127.1958	2131.4368	2125.1475	2125.1475	2127.1958	2133.6897	2133.6897	2129.407	2125.1475	2127.1958	2133.6897	2133.6897	2125.1475	2133.6897	2125.1475	2125.1475	2127.1958	2133.6897	2125.1475	2125.1475	2125.1475	2127.1958	2133.6897	2133.6897	2133.6897	2131.4368	2133.6897	2127.1958	2131.4368	2125.1475	2125.1475	2127.1958	2131.4368	2133.6897	2133.6897	2131.4368	2133.6897	2125.1475	2133.6897	2133.6897	2133.6897	2133.6897	2133.6897	2127.1958	2131.4368	2131.4368	2127.1958	2125.1475	2133.6897	2125.1475	2133.6897	2133.6897	2129.407	2133.6897	2125.1475	2129.407	2133.6897	2133.6897	2127.1958	2131.4368	2125.1475	2127.1958	2133.6897	2127.1958	2127.1958	2127.1958	2133.6897	2125.1475	2127.1958	2127.1958	2133.6897	2127.1958	2133.6897	2133.6897	2127.1958	2129.407	2131.4368	2131.4368	2131.4368	2127.1958	2131.4368	2125.1475	2129.407	2129.407	2127.1958	2131.4368	2127.1958	2129.407	2127.1958	2127.1958	2125.1475	2125.1475
2135.8455	2135.8455	2144.3889	2135.8455	2135.8455	2142.1353	2140.1057	2142.1353	2135.8455	2135.8455	2137.8938	2135.8455	2144.3889	2142.1353	2144.3889	2144.3889	2142.1353	2135.8455	2135.8455	2137.8938	2140.1057	2140.1057	2137.8938	2135.8455	2144.3889	2137.8938	2144.3889	2137.8938	2144.3889	2137.8938	2144.3889	2140.1057	2135.8455	2135.8455	2137.8938	2144.3889	2135.8455	2142.1353	2137.8938	2142.1353	2135.8455	2135.8455	2137.8938	2144.3889	2144.3889	2140.1057	2135.8455	2137.8938	2144.3889	2144.3889	2135.8455	2144.3889	2135.8455	2135.8455	2137.8938	2144.3889	2135.8455	2135.8455	2135.8455	2137.8938	2144.3889	2144.3889	2144.3889	2142.1353	2144.3889	2137.8938	2142.1353	2135.8455	2135.8455	2137.8938	2142.1353	2144.3889	2144.3889	2142.1353	2144.3889	2135.8455	2144.3889	2144.3889	2144.3889	2144.3889	2144.3889	2137.8938	2142.1353	2142.1353	2137.8938	2135.8455	2144.3889	2135.8455	2144.3889	2144.3889	2140.1057	2144.3889	2135.8455	2140.1057	2144.3889	2144.3889	2137.8938	2142.1353	2135.8455	2137.8938	2144.3889	2137.8938	2137.8938	2137.8938	2144.3889	2135.8455	2137.8938	2137.8938	2144.3889	2137.8938	2144.3889	2144.3889	2137.8938	2140.1057	2142.1353	2142.1353	2142.1353	2137.8938	2142.1353	2135.8455	2140.1057	2140.1057	2137.8938	2142.1353	2137.8938	2140.1057	2137.8938	2137.8938	2135.8455	2135.8455
