# Supplementary material for: Simultaneous readout of multiple FRET pairs using photochromism
Source: Nat Commun. 2021 Mar 31;12:2005. doi: 10.1038/s41467-021-22043-0 (PMC8012603; doi:10.1038/s41467-021-22043-0)
Supplement: Supplementary file 3 — Source Data [file 41467_2021_22043_MOESM3_ESM.zip › SourceData/Figure6_FiguresSI3-8/rawdata/baseline/EKARev_baseline.txt]

0.44163501	0.45533291	0.38810217	0.41543809	0.38863677	0.38552052	0.35339156	0.41036129	0.45251635	0.35207319	0.40870887	0.38202563	0.39724925	0.38813156	0.31693277	0.44751656	0.37589294	0.4143858	0.38426584	0.40950462	0.40437797	0.37522429	0.39002463	0.41389385	0.37656495	0.41051549	0.36744079	0.40930873	0.37716082	0.36977598	0.39722288	0.41448876	0.38958201	0.39451417	0.40890849	0.36846951	0.39519903	0.40011391	0.43029654	0.39895687	0.41075325	0.34166449	0.41452029	0.39503077	0.39428723	0.41049796	0.41654873	0.39588752	0.38450435	0.39489758	0.4184595	0.39810205	0.41486713	0.39874333	0.38912258	0.39663091	0.33738396	0.41310939	0.4450109	0.40718988	0.39896047	0.36087826	0.3494373	0.38704643	0.34867606	0.43913364	0.3902075	0.36300847	0.38605914	0.4106665	0.40405005	0.34918058	0.39536965	0.3757191	0.39455199	0.40031341	0.39407799	0.26033708	0.34494406	0.3978925	0.39975998	0.42814595	0.416545	0.38420928	0.37991285	0.37444666	0.39490518	0.4158853	0.4023138	0.46732867	0.39830744	0.3933568	0.45583829	0.40945828	0.39302623	0.4329288	0.42835882	0.42435899	0.45575747	0.45163789	0.4445385	0.4306896	0.42870298	0.38062704	0.40345827	0.44828945	0.44174626	0.43863156	0.44682714	0.46831277	0.46916974	0.44268808	0.34743199	0.3770473	0.40012056	0.41137338	0.41453072	0.40925428	0.41045502	0.42141038	0.42295438	0.39840457	0.33963183	0.3894906	0.34028682	0.35855019	0.39779347	0.34619603	0.41048652	0.4302339
0.44088909	0.45430979	0.38704348	0.41474581	0.38800862	0.38500971	0.35264146	0.40965235	0.45150253	0.35152206	0.40788487	0.38141656	0.39656237	0.38735446	0.31653169	0.44664133	0.3751075	0.41375476	0.38371193	0.40867376	0.40329713	0.37433857	0.38897681	0.41327015	0.37614533	0.40965399	0.36667767	0.40850621	0.37658677	0.3690238	0.39662638	0.41369766	0.38880035	0.393796	0.40809602	0.36787865	0.39447141	0.39946216	0.42933616	0.39776665	0.40962318	0.34099934	0.41375008	0.39454687	0.39363176	0.40926704	0.41541442	0.39466432	0.38403967	0.39441854	0.41735008	0.39731377	0.4137513	0.39804184	0.38806853	0.3958706	0.33674094	0.41225606	0.443728	0.40620637	0.3984291	0.36010849	0.34872818	0.38626528	0.34831497	0.43833324	0.38961577	0.36236128	0.38538706	0.40970436	0.40319937	0.34845877	0.39491376	0.37500465	0.3941088	0.39959183	0.39360338	0.26002598	0.34410325	0.39710763	0.39905608	0.42710543	0.41548586	0.38327959	0.3787002	0.37362707	0.39434716	0.41477579	0.40170008	0.46666998	0.3970556	0.39246011	0.45420113	0.40855977	0.392129	0.43238941	0.4275755	0.42315501	0.45502678	0.45059517	0.44359475	0.42982462	0.42790139	0.38008729	0.40317899	0.44747534	0.44058004	0.43748266	0.44588006	0.4669486	0.46845624	0.44175828	0.34658116	0.37606615	0.39956233	0.41035464	0.41374999	0.40846068	0.40943292	0.42075571	0.42171827	0.39714789	0.3387939	0.38876492	0.33943656	0.35780635	0.39662111	0.34535879	0.40975508	0.42951366
0.44014448	0.453289	0.38598767	0.41405469	0.38738149	0.38449961	0.35189295	0.40894467	0.45049101	0.35097182	0.40706253	0.38080844	0.39587668	0.38657895	0.31613109	0.44576782	0.3743237	0.41312468	0.38315883	0.4078446	0.40221915	0.37345493	0.38793182	0.41264737	0.37572619	0.40879431	0.36591616	0.40770525	0.37601361	0.36827311	0.39603078	0.41290808	0.38802022	0.39307913	0.40728518	0.36728871	0.39374512	0.39881146	0.4283779	0.39657998	0.4084962	0.34033546	0.4129813	0.39406356	0.39297739	0.40803984	0.41428322	0.3934449	0.38357553	0.39394006	0.41624361	0.39652705	0.41263846	0.39734161	0.38701731	0.39511171	0.33609912	0.41140449	0.44244882	0.40522528	0.39789844	0.35934037	0.34802049	0.38548571	0.34795424	0.4375343	0.38902491	0.36171526	0.38471615	0.40874451	0.40235049	0.34773847	0.39445838	0.37429157	0.39366615	0.39887157	0.39312938	0.25971523	0.34326446	0.39632431	0.3983534	0.42606744	0.4144294	0.38235217	0.37749141	0.37280926	0.39378992	0.41366926	0.40108728	0.46601218	0.39580771	0.39156544	0.45256987	0.40766326	0.39123386	0.43185067	0.42679361	0.42195442	0.4542973	0.44955486	0.44265306	0.42896137	0.42710128	0.37954828	0.40289992	0.44666272	0.43941692	0.43633676	0.44493499	0.46558836	0.46774384	0.44083041	0.34573242	0.37508753	0.39900488	0.40933841	0.41297075	0.40766859	0.40841338	0.42010206	0.42048576	0.39589521	0.33795804	0.38804057	0.33858842	0.35706407	0.39545217	0.34452355	0.40902498	0.42879459
0.43940109	0.45227048	0.38493475	0.41336474	0.38675541	0.38399017	0.35114601	0.4082382	0.44948179	0.35042241	0.40624186	0.38020131	0.39519218	0.38580495	0.31573102	0.44489601	0.37354153	0.41249558	0.38260651	0.40701711	0.40114409	0.37257335	0.38688964	0.41202551	0.37530753	0.40793645	0.3651562	0.40690589	0.37544131	0.36752397	0.39543611	0.41212001	0.38724169	0.39236355	0.40647593	0.36669973	0.39302021	0.39816186	0.42742181	0.39539686	0.40737233	0.33967289	0.41221398	0.39358085	0.39232412	0.4068163	0.41315508	0.39222923	0.38311195	0.39346218	0.41514009	0.39574191	0.41152862	0.39664263	0.38596895	0.39435428	0.33545855	0.41055468	0.44117332	0.40424654	0.39736849	0.35857385	0.34731424	0.38470769	0.3475939	0.43673685	0.38843498	0.36107036	0.38404644	0.40778691	0.40150338	0.34701967	0.39400354	0.37357986	0.39322397	0.39815259	0.39265591	0.25940484	0.34242773	0.39554253	0.39765197	0.42503199	0.41337562	0.38142699	0.37628648	0.37199327	0.39323348	0.41256565	0.40047541	0.46535534	0.39456373	0.3906728	0.45094445	0.40676868	0.39034072	0.43131262	0.42601311	0.42075726	0.45356897	0.44851694	0.44171333	0.42809984	0.4263027	0.37901008	0.40262106	0.44585156	0.43825686	0.43519384	0.4439919	0.46423212	0.46703252	0.43990451	0.34488577	0.37411144	0.3984482	0.40832469	0.41219297	0.40687808	0.40739635	0.41944945	0.41925687	0.39464644	0.33712423	0.38731757	0.33774242	0.3563233	0.39428666	0.34369031	0.40829617	0.42807674
0.43865898	0.45125425	0.3838847	0.41267592	0.3861303	0.38348141	0.35040069	0.40753296	0.44847479	0.34987384	0.40542284	0.37959513	0.39450884	0.3850325	0.31533143	0.44402593	0.37276098	0.41186744	0.38205501	0.40619129	0.40007189	0.37169388	0.38585025	0.41140461	0.37488931	0.40708038	0.36439785	0.40610805	0.37486988	0.36677635	0.3948423	0.41133344	0.38646469	0.39164928	0.40566829	0.3661117	0.39229661	0.3975133	0.42646784	0.39421725	0.40625155	0.33901161	0.41144806	0.39309874	0.39167193	0.40559644	0.41203004	0.39101732	0.38264894	0.3929849	0.41403949	0.39495832	0.41042176	0.39594483	0.38492346	0.39359832	0.33481917	0.40970662	0.43990147	0.40327016	0.39683923	0.35780901	0.34660941	0.38393125	0.34723395	0.4359408	0.38784593	0.36042663	0.38337788	0.40683153	0.40065807	0.34630233	0.39354923	0.37286946	0.39278227	0.39743492	0.39218304	0.25909483	0.34159306	0.39476228	0.39695176	0.42399904	0.41232449	0.38050404	0.37508541	0.37117904	0.39267781	0.41146499	0.39986449	0.46469942	0.39332366	0.38978222	0.44932491	0.4058761	0.38944966	0.43077525	0.42523408	0.41956347	0.45284182	0.44748142	0.4407756	0.42724007	0.42550558	0.3784726	0.40234238	0.44504189	0.43709984	0.43405393	0.44305083	0.46287981	0.46632227	0.43898055	0.3440412	0.37313789	0.39789233	0.4073135	0.41141665	0.40608907	0.40638188	0.41879782	0.41803154	0.39340162	0.33629251	0.3865959	0.33689851	0.35558408	0.39312461	0.34285912	0.40756863	0.42736009
0.4379181	0.45024031	0.3828375	0.41198826	0.38550621	0.38297331	0.34965694	0.40682891	0.44747004	0.34932616	0.40460548	0.37898993	0.39382669	0.38426164	0.31493238	0.44315752	0.3719821	0.41124025	0.3815043	0.40536717	0.39900255	0.3708165	0.38481364	0.41078463	0.37447158	0.4062261	0.36364105	0.40531182	0.37429932	0.36603025	0.39424938	0.41054836	0.38568929	0.39093632	0.40486225	0.36552459	0.39157432	0.39686579	0.42551598	0.39304119	0.40513387	0.33835161	0.41068357	0.39261723	0.3910208	0.40438023	0.41090804	0.38980916	0.3821865	0.39250818	0.41294178	0.39417624	0.40931788	0.39524829	0.38388076	0.39284381	0.33418101	0.40886033	0.43863332	0.40229616	0.39631069	0.35704577	0.34590602	0.38315639	0.34687436	0.43514624	0.38725775	0.35978407	0.38271046	0.40587839	0.39981455	0.34558648	0.39309543	0.37216043	0.39234108	0.39671853	0.3917107	0.25878519	0.34076041	0.3939836	0.39625281	0.4229686	0.41127607	0.37958333	0.37388816	0.3703666	0.39212292	0.41036728	0.3992545	0.46404442	0.39208746	0.38889366	0.44771114	0.40498546	0.38856059	0.43023854	0.42445645	0.41837308	0.45211583	0.4464483	0.43983987	0.42638201	0.42470998	0.37793592	0.40206388	0.44423369	0.4359459	0.43291703	0.44211176	0.46153143	0.4656131	0.43805853	0.34319869	0.3721669	0.3973372	0.40630478	0.41064179	0.4053016	0.40536991	0.41814721	0.41680983	0.39216074	0.33546281	0.38587558	0.33605671	0.35484642	0.39196599	0.34202993	0.40684241	0.42664465
0.43717849	0.44922867	0.38179317	0.41130173	0.38488314	0.3824659	0.34891477	0.40612611	0.44646755	0.34877932	0.40378976	0.37838572	0.39314574	0.38349229	0.3145338	0.44229084	0.37120482	0.41061401	0.38095436	0.40454471	0.39793608	0.36994117	0.38377982	0.41016561	0.37405431	0.40537363	0.36288583	0.40451711	0.37372962	0.36528566	0.39365736	0.4097648	0.38491541	0.39022467	0.40405783	0.36493844	0.3908534	0.39621934	0.42456627	0.39186862	0.40401927	0.33769289	0.40992051	0.39213628	0.39037079	0.40316767	0.40978912	0.38860476	0.38172463	0.39203203	0.411847	0.39339575	0.40821695	0.39455298	0.3828409	0.39209074	0.33354411	0.40801579	0.43736881	0.40132448	0.39578283	0.35628417	0.34520406	0.38238308	0.34651512	0.43435311	0.3866705	0.35914263	0.38204423	0.40492749	0.39897278	0.34487212	0.39264214	0.37145278	0.39190039	0.39600343	0.39123896	0.25847593	0.33992979	0.39320642	0.39555508	0.42194068	0.41023031	0.37866482	0.37269473	0.36955595	0.39156884	0.40927249	0.39864546	0.46339035	0.39085516	0.38800713	0.44610319	0.40409675	0.38767359	0.42970249	0.42368025	0.41718608	0.45139098	0.44541755	0.4389061	0.4255257	0.42391583	0.37739995	0.40178558	0.44342694	0.43479499	0.43178308	0.44117469	0.46018699	0.46490499	0.43713847	0.34235823	0.37119842	0.39678288	0.40529859	0.40986839	0.40451565	0.40436047	0.41749761	0.41559166	0.39092377	0.33463517	0.38515663	0.33521703	0.35411024	0.39081076	0.34120274	0.4061175	0.42593041
0.43644011	0.44821927	0.38075167	0.41061637	0.38426107	0.38195917	0.34817418	0.40542451	0.44546732	0.34823337	0.40297568	0.37778243	0.39246595	0.38272446	0.31413573	0.44142583	0.37042916	0.40998873	0.38040522	0.4037239	0.39687246	0.36906791	0.38274881	0.40954751	0.3736375	0.40452293	0.36213219	0.40372398	0.37316078	0.3645426	0.39306623	0.40898272	0.38414308	0.3895143	0.40325502	0.36435321	0.3901338	0.39557394	0.42361867	0.39069957	0.4029077	0.33703545	0.40915886	0.39165595	0.38972181	0.40195876	0.40867323	0.38740405	0.38126329	0.39155647	0.41075513	0.39261681	0.40711901	0.39385888	0.38180387	0.39133912	0.33290839	0.40717298	0.43610793	0.40035519	0.39525568	0.35552421	0.34450352	0.38161132	0.34615627	0.43356144	0.38608411	0.35850233	0.38137916	0.40397882	0.3981328	0.34415925	0.39218941	0.37074643	0.39146021	0.39528963	0.39076778	0.25816703	0.33910117	0.39243078	0.39485857	0.42091525	0.4091872	0.37774858	0.37150511	0.36874709	0.39101553	0.40818062	0.39803731	0.4627372	0.38962677	0.38712263	0.44450101	0.40321004	0.38678858	0.42916709	0.42290547	0.41600242	0.45066732	0.44438919	0.43797433	0.42467108	0.42312321	0.37686479	0.4015075	0.44262168	0.43364713	0.43065211	0.44023958	0.45884648	0.46419799	0.43622032	0.34151986	0.37023246	0.3962293	0.40429488	0.40909645	0.40373126	0.40335357	0.41684902	0.41437706	0.3896907	0.33380955	0.38443899	0.33437943	0.35337561	0.38965896	0.34037754	0.40539387	0.42521736
0.43570298	0.44721216	0.37971303	0.40993211	0.38364002	0.3814531	0.34743515	0.40472412	0.44446933	0.34768826	0.40216324	0.37718013	0.39178735	0.38195822	0.3137382	0.44056255	0.36965513	0.4093644	0.37985688	0.40290478	0.39581168	0.3681967	0.38172054	0.40893033	0.37322116	0.40367404	0.3613801	0.40293241	0.37259284	0.36380106	0.39247596	0.40820214	0.38337234	0.38880521	0.40245378	0.36376894	0.3894155	0.39492959	0.4226732	0.38953397	0.4017992	0.33637929	0.40839863	0.39117619	0.38907397	0.40075344	0.40756035	0.38620704	0.38080251	0.39108148	0.40966612	0.39183939	0.40602401	0.39316601	0.38076964	0.39058894	0.33227387	0.40633193	0.43485072	0.39938819	0.39472926	0.35476586	0.34380439	0.38084114	0.34579781	0.43277121	0.38549861	0.35786316	0.38071522	0.40303239	0.39729458	0.34344783	0.39173716	0.37004146	0.39102051	0.39457712	0.39029717	0.25785848	0.3382746	0.3916567	0.39416331	0.41989228	0.40814674	0.37683451	0.37031928	0.36793995	0.39046302	0.40709168	0.39743012	0.46208498	0.38840219	0.38624012	0.44290456	0.40232524	0.38590562	0.42863241	0.4221321	0.41482213	0.44994482	0.44336322	0.43704456	0.42381817	0.42233205	0.37633038	0.40122956	0.44181785	0.4325023	0.42952409	0.43930647	0.45750985	0.46349207	0.43530408	0.34068352	0.36926901	0.39567649	0.40329364	0.40832594	0.40294835	0.40234914	0.41620144	0.41316602	0.38846153	0.332986	0.38372269	0.33354396	0.35264254	0.38851056	0.33955437	0.40467152	0.4245055
0.43496713	0.44620731	0.37867722	0.40924904	0.38301995	0.38094768	0.34669772	0.40402493	0.44347355	0.34714398	0.40135244	0.37657878	0.39110991	0.38119346	0.31334114	0.4397009	0.36888272	0.40874103	0.37930933	0.4020873	0.39475375	0.36732757	0.38069502	0.40831411	0.37280527	0.40282691	0.36062959	0.40214241	0.37202573	0.36306101	0.39188662	0.40742305	0.38260311	0.38809744	0.40165412	0.36318558	0.38869855	0.39428627	0.42172983	0.38837188	0.40069377	0.33572441	0.4076398	0.390697	0.38842717	0.39955178	0.40645054	0.38501376	0.3803423	0.39060709	0.40858003	0.39106351	0.40493196	0.39247432	0.37973821	0.38984019	0.33164057	0.40549257	0.43359712	0.39842358	0.39420351	0.35400912	0.34310669	0.3800725	0.3454397	0.43198243	0.38491401	0.35722515	0.38005248	0.40208817	0.39645812	0.34273788	0.39128548	0.36933783	0.39058131	0.39386588	0.38982713	0.25755033	0.33745003	0.3908841	0.39346924	0.41887185	0.40710893	0.37592268	0.36913726	0.36713463	0.38991126	0.40600562	0.39682382	0.46143368	0.38718149	0.38535964	0.44131389	0.40144241	0.38502467	0.42809835	0.42136016	0.41364521	0.44922349	0.4423396	0.43611676	0.42296702	0.42154235	0.37579671	0.40095186	0.44101551	0.43136048	0.42839903	0.43837532	0.45617715	0.46278718	0.4343898	0.33984923	0.3683081	0.3951245	0.4022949	0.40755692	0.40216696	0.40134722	0.41555485	0.41195849	0.38723621	0.33216447	0.38300774	0.33271053	0.35191095	0.38736552	0.33873317	0.40395045	0.42379481
0.43423247	0.4452047	0.37764421	0.40856707	0.3824009	0.38044295	0.34596181	0.40332696	0.44248003	0.34660056	0.40054327	0.37597838	0.39043364	0.38043028	0.31294459	0.43884099	0.36811191	0.40811861	0.37876257	0.40127149	0.39369863	0.36646047	0.37967229	0.40769878	0.37238985	0.40198156	0.35988063	0.40135393	0.37145951	0.36232248	0.39129815	0.40664545	0.38183543	0.38739091	0.40085608	0.36260319	0.3879829	0.39364403	0.42078856	0.38721323	0.39959136	0.33507082	0.40688238	0.39021844	0.38778144	0.3983537	0.40534374	0.38382414	0.37988263	0.39013323	0.40749681	0.39028919	0.40384284	0.39178389	0.37870958	0.38909289	0.33100849	0.40465501	0.43234712	0.39746127	0.39367849	0.35325399	0.34241042	0.37930542	0.34508196	0.43119505	0.3843303	0.35658827	0.37939087	0.40114614	0.39562342	0.34202939	0.39083427	0.36863551	0.39014259	0.39315593	0.38935766	0.25724253	0.33662748	0.39011306	0.3927764	0.41785386	0.40607378	0.37501305	0.36795899	0.36633104	0.38936031	0.40492246	0.39621848	0.46078327	0.38596463	0.38448119	0.43972889	0.40056148	0.38414571	0.42756498	0.42058963	0.41247159	0.44850329	0.44131833	0.43519089	0.42211753	0.42075416	0.37526381	0.40067431	0.4402146	0.43022171	0.42727691	0.43744615	0.45484829	0.4620834	0.43347743	0.33901697	0.36734965	0.39457324	0.40129864	0.40678933	0.40138713	0.4003478	0.4149093	0.4107545	0.38601476	0.33134496	0.38229412	0.3318792	0.35118088	0.38622385	0.33791393	0.40323067	0.42308533
0.4334991	0.44420436	0.37661406	0.40788627	0.38178286	0.3799389	0.34522748	0.40263021	0.44148871	0.34605801	0.39973575	0.37537897	0.38975856	0.37966859	0.31254852	0.43798274	0.36734274	0.40749711	0.37821659	0.40045735	0.39264634	0.36559543	0.37865227	0.40708441	0.37197492	0.40113798	0.35913321	0.400567	0.37089413	0.36158544	0.39071056	0.40586931	0.3810693	0.3866857	0.40005961	0.36202171	0.38726857	0.39300284	0.4198494	0.38605806	0.39849201	0.33441851	0.40612638	0.38974044	0.38713679	0.39715919	0.40423995	0.38263822	0.37942353	0.38965997	0.40641648	0.38951638	0.40275666	0.39109465	0.37768373	0.388347	0.33037761	0.40381914	0.43110076	0.39650127	0.39315414	0.3525005	0.34171554	0.37853989	0.3447246	0.43040913	0.38374749	0.35595253	0.37873039	0.40020633	0.39479047	0.34132239	0.3903836	0.36793453	0.38970435	0.39244723	0.38888872	0.25693509	0.33580694	0.38934353	0.39208481	0.41683835	0.40504125	0.37410563	0.36678448	0.36552921	0.38881013	0.40384221	0.39561406	0.46013382	0.38475156	0.38360471	0.4381496	0.39968252	0.38326877	0.42703226	0.41982052	0.41130134	0.44778425	0.44029942	0.43426701	0.42126977	0.41996741	0.37473166	0.400397	0.43941516	0.42908591	0.42615774	0.43651897	0.45352331	0.46138069	0.43256697	0.33818677	0.36639372	0.39402273	0.40030482	0.40602317	0.40060878	0.39935088	0.41426474	0.40955406	0.38479719	0.33052748	0.38158181	0.33104995	0.35045233	0.38508555	0.33709672	0.40251219	0.42237705
0.43276694	0.44320628	0.37558669	0.40720657	0.3811658	0.37943551	0.34449473	0.40193462	0.44049963	0.34551629	0.39892986	0.37478048	0.38908461	0.37890846	0.31215298	0.43712616	0.36657515	0.40687659	0.37767142	0.39964485	0.39159685	0.36473241	0.37763503	0.40647092	0.37156042	0.40029618	0.35838735	0.39978161	0.37032962	0.36084989	0.39012384	0.40509468	0.38030469	0.3859818	0.39926472	0.3614412	0.38655555	0.39236268	0.41891232	0.38490632	0.39739564	0.33376744	0.40537176	0.38926303	0.38649324	0.39596829	0.40313917	0.38145593	0.37896499	0.38918731	0.40533897	0.3887451	0.40167338	0.39040664	0.37666065	0.38760254	0.32974795	0.40298501	0.42985797	0.39554361	0.39263052	0.35174859	0.34102207	0.37777591	0.34436759	0.42962465	0.38316554	0.35531795	0.37807107	0.39926872	0.39395931	0.34061685	0.38993347	0.36723489	0.38926664	0.39173985	0.38842037	0.25662804	0.33498839	0.38857552	0.39139441	0.41582534	0.40401131	0.37320039	0.36561373	0.36472914	0.38826069	0.40276483	0.39501053	0.45948526	0.38354233	0.38273025	0.43657601	0.39880547	0.38239384	0.4265002	0.41905278	0.41013438	0.44706637	0.43928289	0.43334511	0.42042372	0.41918215	0.37420025	0.40011984	0.43861717	0.42795312	0.4250415	0.43559372	0.4522022	0.46067902	0.43165842	0.33735859	0.36544028	0.39347303	0.39931348	0.40525848	0.39983192	0.39835644	0.41362116	0.40835708	0.38358343	0.32971203	0.38087085	0.33022279	0.34972528	0.38395062	0.33628145	0.40179497	0.42166993
0.43203601	0.44221044	0.37456214	0.40652803	0.38054973	0.37893277	0.3437635	0.40124029	0.43951276	0.34497541	0.39812556	0.37418294	0.38841185	0.37814981	0.31175795	0.43627125	0.36580917	0.406257	0.37712702	0.39883399	0.39055017	0.36387146	0.3766205	0.4058584	0.37114638	0.39945614	0.35764307	0.39899775	0.36976597	0.36011586	0.38953802	0.40432149	0.37954164	0.38527915	0.39847142	0.36086157	0.38584387	0.39172354	0.41797736	0.38375804	0.39630231	0.33311763	0.40461856	0.3887862	0.38585073	0.39478096	0.40204138	0.38027731	0.37850699	0.38871518	0.40426436	0.38797536	0.40059304	0.38971984	0.37564036	0.38685954	0.32911944	0.40215257	0.42861876	0.39458826	0.39210758	0.35099828	0.34033003	0.37701344	0.34401098	0.42884159	0.38258448	0.35468447	0.37741292	0.39833331	0.39312986	0.33991274	0.38948384	0.36653659	0.38882938	0.39103374	0.3879526	0.25632134	0.33417183	0.38780904	0.39070523	0.41481474	0.40298402	0.37229735	0.3644467	0.36393082	0.38771206	0.4016903	0.39440796	0.4588376	0.38233691	0.38185775	0.43500802	0.39793035	0.3815209	0.42596883	0.41828647	0.40897074	0.44634962	0.43826869	0.43242514	0.41957933	0.41839838	0.37366959	0.39984289	0.43782064	0.42682332	0.4239282	0.43467045	0.45088494	0.45997843	0.43075177	0.33653244	0.36448929	0.39292407	0.39832461	0.40449521	0.39905658	0.39736447	0.41297859	0.40716365	0.38237351	0.32889858	0.3801612	0.32939768	0.34899977	0.38281903	0.33546817	0.40107903	0.42096403
0.43130633	0.4412168	0.37354037	0.40585059	0.37993467	0.37843072	0.34303385	0.40054712	0.43852812	0.34443539	0.39732292	0.37358639	0.38774025	0.37739271	0.3113634	0.43541804	0.3650448	0.40563834	0.3765834	0.3980248	0.38950628	0.36301252	0.37560868	0.40524679	0.37073281	0.39861786	0.3569003	0.39821544	0.36920318	0.35938329	0.38895306	0.40354982	0.3787801	0.38457778	0.39767969	0.3602829	0.38513348	0.39108548	0.41704446	0.38261315	0.39521199	0.33246911	0.40386677	0.38830996	0.38520929	0.39359719	0.40094659	0.37910235	0.37804955	0.38824365	0.40319258	0.38720715	0.3995156	0.38903424	0.37462282	0.38611794	0.32849216	0.40132189	0.42738312	0.39363521	0.39158532	0.35024959	0.33963937	0.37625253	0.34365472	0.42805997	0.38200429	0.35405213	0.37675589	0.39740008	0.39230219	0.33921012	0.38903472	0.3658396	0.38839266	0.39032888	0.38748538	0.25601503	0.33335727	0.38704404	0.39001727	0.41380665	0.40195936	0.37139648	0.36328343	0.36313426	0.38716421	0.40061867	0.39380628	0.45819086	0.38113526	0.38098726	0.43344569	0.39705715	0.38064992	0.42543808	0.41752157	0.40781042	0.44563407	0.43725681	0.43150714	0.41873667	0.41761604	0.37313971	0.39956614	0.43702555	0.42569649	0.4228178	0.43374914	0.44957152	0.45927894	0.42984703	0.33570832	0.3635408	0.39237589	0.39733818	0.4037334	0.39828277	0.39637497	0.41233703	0.40597367	0.38116741	0.32808712	0.37945288	0.32857463	0.34827572	0.38169077	0.33465686	0.40036437	0.42025927
0.43057787	0.44022542	0.3725214	0.40517431	0.37932059	0.37792933	0.34230572	0.39985514	0.43754566	0.34389624	0.39652187	0.37299076	0.38706982	0.3766371	0.31096935	0.43456647	0.36428201	0.40502065	0.37604058	0.39721724	0.3884652	0.36215562	0.37459961	0.40463611	0.37031972	0.39778134	0.35615909	0.39743468	0.36864123	0.35865223	0.38836899	0.40277961	0.37802008	0.38387769	0.39688954	0.35970515	0.38442439	0.39044845	0.41611364	0.38147169	0.39412469	0.33182186	0.40311635	0.38783428	0.38456893	0.39241695	0.39985478	0.377931	0.37759265	0.38777268	0.40212363	0.38644043	0.39844105	0.38834986	0.37360802	0.38537776	0.32786608	0.40049291	0.42615104	0.39268449	0.39106378	0.34950247	0.33895013	0.37549317	0.34329882	0.42727977	0.38142499	0.35342088	0.37610003	0.39646906	0.39147624	0.33850893	0.38858613	0.36514395	0.38795638	0.38962531	0.38701871	0.25570905	0.33254468	0.38628057	0.38933051	0.41280097	0.40093729	0.37049782	0.36212385	0.36233944	0.38661712	0.39954987	0.39320552	0.45754504	0.37993738	0.38011876	0.43188897	0.39618585	0.37978098	0.42490801	0.41675803	0.40665337	0.44491962	0.43624732	0.43059108	0.4178957	0.41683519	0.37261057	0.39928958	0.43623191	0.42457265	0.42171031	0.4328298	0.44826192	0.45858046	0.4289442	0.33488622	0.36259478	0.39182848	0.39635417	0.402973	0.39751044	0.39538792	0.41169646	0.40478718	0.37996513	0.32727769	0.37874588	0.32775363	0.34755319	0.38056585	0.33384749	0.39965099	0.41955572
0.42985067	0.43923628	0.3715052	0.40449914	0.37870753	0.37742859	0.34157917	0.39916438	0.4365654	0.34335789	0.39572245	0.37239608	0.38640052	0.37588304	0.31057578	0.43371657	0.36352083	0.40440387	0.37549853	0.3964113	0.38742688	0.36130074	0.37359324	0.40402633	0.36990708	0.39694658	0.3554194	0.39665544	0.36808017	0.35792267	0.38778579	0.40201086	0.37726161	0.38317886	0.39610094	0.35912833	0.38371664	0.38981244	0.41518492	0.38033366	0.39304036	0.33117586	0.40236735	0.3873592	0.38392961	0.39124027	0.39876595	0.37676328	0.37713632	0.38730228	0.40105754	0.38567525	0.39736938	0.38766667	0.372596	0.38463899	0.32724118	0.39966565	0.42492253	0.39173603	0.39054292	0.34875697	0.33826229	0.37473533	0.34294331	0.42650098	0.38084656	0.3527908	0.37544531	0.39554021	0.39065203	0.33780921	0.38813806	0.36444962	0.38752061	0.38892299	0.38655263	0.25540346	0.33173409	0.38551858	0.38864496	0.41179776	0.39991781	0.36960131	0.36096796	0.36154634	0.38607082	0.39848396	0.39260569	0.45690015	0.37874329	0.37925223	0.43033785	0.39531648	0.378914	0.42437863	0.41599593	0.40549961	0.44420633	0.43524012	0.42967695	0.41705641	0.41605577	0.3720822	0.39901319	0.43543971	0.42345178	0.42060572	0.43191236	0.44695613	0.45788309	0.42804328	0.33406612	0.36165121	0.39128181	0.3953726	0.40221405	0.3967396	0.39440334	0.41105688	0.40360415	0.37876663	0.32647023	0.37804019	0.3269347	0.34683219	0.37944424	0.33304009	0.39893886	0.41885334
0.42912468	0.43824935	0.37049177	0.4038251	0.37809545	0.37692851	0.34085414	0.39847481	0.43558735	0.34282041	0.39492464	0.37180236	0.38573241	0.37513047	0.31018275	0.43286833	0.36276123	0.40378806	0.37495726	0.39560702	0.38639134	0.36044788	0.37258956	0.40341747	0.36949489	0.39611357	0.35468125	0.39587772	0.36751994	0.35719457	0.38720348	0.40124357	0.37650466	0.38248131	0.39531392	0.35855243	0.38301015	0.38917747	0.41425827	0.379199	0.39195901	0.33053112	0.40161973	0.38688472	0.38329136	0.3900671	0.39768007	0.37559915	0.37668055	0.38683245	0.39999425	0.3849116	0.39630061	0.38698468	0.37158671	0.38390166	0.32661748	0.39884007	0.42369753	0.39078987	0.39002275	0.34801307	0.33757582	0.37397903	0.34258816	0.42572361	0.38026902	0.35216182	0.37479171	0.39461353	0.38982955	0.33711091	0.38769051	0.3637566	0.38708535	0.38822195	0.38608709	0.25509825	0.33092546	0.38475811	0.38796064	0.41079697	0.39890093	0.36870697	0.35981578	0.360755	0.38552529	0.39742085	0.39200678	0.45625615	0.37755293	0.37838766	0.42879227	0.39444903	0.37804902	0.42384988	0.41523519	0.40434912	0.44349417	0.43423524	0.42876479	0.41621882	0.41527784	0.37155455	0.39873701	0.43464893	0.42233387	0.41950402	0.43099689	0.44565415	0.45718676	0.42714423	0.33324805	0.36071008	0.39073592	0.39439347	0.40145653	0.39597026	0.3934212	0.4104183	0.4024246	0.37757188	0.32566476	0.37733582	0.32611778	0.34611267	0.37832591	0.33223465	0.39822802	0.41815212
0.42839992	0.43726462	0.36948112	0.40315217	0.37748435	0.37642911	0.34013066	0.39778644	0.4346115	0.34228376	0.39412844	0.37120959	0.38506544	0.3743794	0.30979019	0.43202177	0.36200324	0.40317318	0.37441677	0.39480436	0.38535857	0.35959703	0.37158859	0.40280956	0.36908317	0.39528233	0.35394466	0.39510152	0.36696056	0.35646796	0.38662204	0.40047777	0.3757492	0.38178504	0.39452848	0.35797745	0.382305	0.38854355	0.41333368	0.37806773	0.39088064	0.32988763	0.40087351	0.3864108	0.38265419	0.38889748	0.39659715	0.37443864	0.37622532	0.38636321	0.3989338	0.38414943	0.3952347	0.3863039	0.37058017	0.38316575	0.32599497	0.39801624	0.42247608	0.389846	0.3895033	0.34727073	0.33689076	0.37322423	0.34223339	0.42494765	0.37969235	0.35153398	0.37413925	0.39368904	0.38900882	0.33641407	0.38724348	0.36306491	0.38665056	0.38752216	0.38562211	0.25479338	0.33011881	0.38399917	0.38727748	0.40979862	0.3978866	0.36781481	0.35866725	0.35996538	0.3849805	0.39636061	0.39140877	0.45561305	0.37636632	0.37752509	0.42725226	0.39358345	0.37718597	0.42332178	0.41447586	0.40320188	0.44278318	0.43323269	0.42785454	0.41538289	0.41450134	0.37102765	0.39846101	0.43385959	0.4212189	0.41840521	0.43008339	0.44435596	0.45649147	0.42624706	0.33243197	0.35977143	0.39019081	0.39341679	0.40070042	0.3952024	0.39244154	0.40978071	0.40124848	0.37638092	0.32486132	0.37663278	0.32530293	0.34539461	0.37721092	0.33143115	0.39751846	0.4174521
0.42767638	0.43628213	0.36847323	0.40248039	0.37687424	0.37593037	0.3394087	0.39709923	0.4336378	0.34174797	0.39333385	0.37061775	0.38439962	0.37362984	0.30939814	0.43117687	0.36124682	0.40255922	0.37387705	0.39400333	0.38432857	0.35874817	0.3705903	0.40220252	0.36867189	0.39445281	0.35320958	0.39432684	0.36640203	0.35574284	0.38604146	0.39971343	0.37499529	0.38109004	0.39374459	0.3574034	0.38160113	0.38791066	0.41241115	0.37693983	0.38980523	0.32924539	0.40012866	0.38593748	0.38201806	0.38773134	0.39551717	0.37328169	0.37577063	0.38589451	0.39787617	0.38338879	0.39417166	0.38562432	0.36957633	0.38243121	0.32537365	0.39719409	0.42125815	0.38890442	0.3889845	0.34652999	0.33620709	0.37247097	0.34187895	0.42417312	0.37911656	0.35090727	0.37348795	0.39276668	0.38818982	0.33571866	0.38679695	0.36237451	0.38621625	0.38682365	0.3851577	0.25448889	0.32931414	0.38324168	0.38659558	0.40880269	0.3968749	0.36692479	0.35752243	0.35917747	0.38443652	0.39530319	0.39081168	0.45497087	0.37518343	0.37666446	0.4257178	0.39271981	0.37632492	0.42279437	0.4137179	0.40205792	0.44207332	0.43223247	0.42694625	0.41454864	0.4137263	0.37050152	0.39818522	0.4330717	0.42010686	0.41730928	0.4291718	0.44306156	0.45579726	0.4253518	0.33161789	0.35883522	0.38964644	0.39244249	0.39994574	0.39443606	0.39146429	0.4091441	0.40007579	0.37519374	0.32405981	0.37593102	0.32449013	0.34467807	0.37609917	0.33062959	0.39681014	0.41675323
0.42695406	0.43530181	0.36746806	0.40180972	0.37626511	0.37543228	0.33868828	0.39641324	0.4326663	0.34121299	0.39254084	0.37002686	0.38373497	0.37288177	0.30900657	0.43033358	0.36049196	0.40194619	0.37333813	0.39320391	0.38330132	0.35790133	0.36959472	0.40159643	0.36826107	0.39362502	0.35247603	0.3935537	0.36584437	0.35501918	0.38546178	0.39895052	0.37424287	0.38039631	0.39296225	0.35683027	0.38089854	0.3872788	0.41149068	0.3758153	0.38873279	0.3286044	0.39938521	0.38546473	0.381383	0.3865687	0.39444014	0.37212834	0.3753165	0.3854264	0.39682132	0.38262963	0.3931115	0.38494593	0.36857522	0.3816981	0.32475349	0.39637363	0.42004374	0.38796508	0.38846642	0.3457908	0.33552483	0.37171924	0.3415249	0.42340001	0.37854162	0.35028166	0.37283775	0.39184651	0.38737252	0.33502468	0.38635093	0.36168545	0.38578245	0.3861264	0.38469383	0.25418475	0.32851142	0.38248572	0.38591483	0.40780917	0.39586574	0.36603695	0.35638124	0.35839131	0.38389328	0.3942486	0.39021552	0.45432958	0.37400427	0.37580582	0.42418882	0.39185801	0.37546584	0.42226759	0.41296133	0.4009172	0.44136459	0.43123454	0.42603987	0.41371608	0.41295272	0.36997613	0.39790961	0.43228522	0.41899779	0.41621619	0.42826214	0.44177091	0.45510408	0.42445841	0.33080581	0.35790142	0.38910282	0.39147064	0.39919248	0.39367118	0.39048949	0.40850848	0.39890653	0.37401026	0.32326031	0.37523058	0.32367933	0.34396303	0.37499073	0.32982999	0.39610308	0.41605556
0.42623293	0.43432373	0.36646566	0.40114015	0.37565696	0.37493485	0.33796939	0.39572841	0.43169698	0.34067887	0.39174944	0.36943692	0.38307145	0.37213522	0.30861551	0.42949197	0.35973871	0.40133411	0.37279996	0.39240614	0.38227683	0.3570565	0.36860177	0.40099123	0.36785072	0.39279899	0.351744	0.39278206	0.36528754	0.35429701	0.38488296	0.3981891	0.37349197	0.37970382	0.39218146	0.35625803	0.38019726	0.38664797	0.41057226	0.37469414	0.3876633	0.32796466	0.39864314	0.38499254	0.38074899	0.38540956	0.39336607	0.37097853	0.37486291	0.38495883	0.39576927	0.381872	0.39205417	0.38426873	0.36757681	0.3809664	0.32413453	0.39555487	0.41883284	0.38702804	0.38794902	0.34505323	0.3348439	0.37096903	0.34117123	0.42262828	0.37796757	0.34965715	0.37218872	0.39092848	0.38655695	0.33433217	0.38590544	0.36099771	0.38534912	0.3854304	0.38423055	0.25388098	0.32771066	0.38173121	0.38523531	0.40681809	0.39485916	0.36515123	0.35524368	0.35760686	0.38335082	0.39319682	0.38962021	0.45368919	0.37282881	0.37494913	0.42266536	0.39099815	0.37460873	0.42174149	0.41220617	0.39977971	0.44065699	0.43023893	0.4251354	0.41288519	0.41218057	0.36945146	0.39763418	0.43150017	0.41789162	0.415126	0.4273544	0.44048405	0.45441198	0.42356691	0.32999569	0.35697007	0.38855997	0.39050117	0.39844066	0.3929078	0.3895171	0.40787387	0.39774069	0.37283054	0.32246277	0.37453145	0.32287055	0.34324944	0.37388554	0.3290323	0.39539731	0.41535902
0.42551306	0.43334785	0.365466	0.40047172	0.37504983	0.37443811	0.33725202	0.39504477	0.43072984	0.34014556	0.39095965	0.36884791	0.3824091	0.37139013	0.30822495	0.42865202	0.358987	0.40072298	0.3722626	0.39160997	0.38125506	0.35621366	0.36761153	0.40038696	0.36744082	0.39197469	0.35101348	0.39201194	0.36473155	0.35357627	0.384305	0.39742911	0.37274256	0.37901258	0.39140221	0.35568675	0.37949726	0.38601816	0.4096559	0.37357631	0.38659674	0.32732618	0.39790243	0.38452095	0.38011605	0.38425389	0.39229488	0.36983231	0.37440985	0.38449186	0.39472002	0.38111588	0.39099967	0.38359272	0.36658114	0.38023612	0.32351676	0.39473781	0.4176254	0.38609326	0.38743234	0.3443172	0.33416441	0.3702203	0.34081793	0.42185798	0.37739441	0.34903377	0.37154078	0.39001262	0.38574311	0.33364105	0.38546047	0.36031127	0.38491628	0.38473564	0.38376781	0.25357756	0.32691184	0.38097823	0.38455698	0.4058294	0.39385515	0.36426768	0.35410976	0.35682413	0.38280913	0.39214784	0.38902587	0.45304972	0.37165704	0.37409437	0.42114735	0.39014015	0.37375355	0.42121601	0.41145238	0.39864546	0.43995053	0.42924562	0.42423287	0.41205597	0.41140988	0.36892757	0.39735895	0.43071657	0.4167884	0.41403866	0.42644858	0.43920091	0.45372093	0.42267725	0.32918757	0.35604113	0.38801786	0.38953409	0.39769024	0.3921459	0.38854712	0.40724024	0.39657828	0.37165454	0.32166719	0.37383363	0.32206383	0.34253734	0.3727836	0.32823655	0.39469275	0.41466367
0.42479441	0.43237415	0.36446905	0.39980438	0.37444365	0.37394199	0.3365362	0.3943623	0.42976487	0.33961311	0.39017144	0.36825985	0.38174787	0.37064657	0.30783486	0.42781368	0.35823688	0.40011275	0.37172598	0.39081544	0.38023603	0.35537279	0.36662394	0.39978361	0.3670314	0.39115211	0.35028449	0.39124334	0.36417642	0.35285705	0.38372791	0.39667058	0.37199467	0.37832263	0.39062452	0.35511637	0.37879857	0.38538936	0.40874159	0.3724618	0.38553312	0.32668892	0.39716309	0.38404992	0.37948415	0.38310167	0.39122665	0.3686896	0.37395737	0.38402545	0.39367354	0.38036123	0.38994804	0.38291791	0.36558813	0.37950721	0.32290015	0.39392242	0.41642144	0.38516074	0.38691631	0.34358275	0.33348626	0.3694731	0.34046498	0.42108908	0.37682208	0.3484115	0.37089399	0.38909888	0.38493097	0.33295137	0.38501599	0.35962611	0.38448393	0.38404214	0.38330561	0.2532745	0.32611495	0.38022673	0.38387984	0.40484312	0.39285368	0.36338624	0.35297945	0.35604313	0.38226819	0.39110163	0.38843241	0.45241114	0.37048897	0.37324157	0.41963479	0.38928404	0.37290034	0.42069122	0.41069996	0.3975144	0.43924522	0.42825457	0.42333227	0.41122842	0.41064063	0.36840439	0.39708391	0.42993438	0.41568807	0.41295418	0.42554471	0.43792152	0.45303091	0.42178947	0.32838145	0.35511464	0.38747653	0.38856944	0.39694121	0.39138547	0.38757959	0.40660757	0.39541924	0.37048227	0.32087359	0.37313709	0.32125911	0.34182674	0.37168494	0.32744274	0.39398947	0.41396949
0.42407694	0.43140262	0.36347482	0.39913815	0.37383845	0.37344655	0.33582187	0.39368102	0.42880204	0.3390815	0.38938481	0.36767271	0.38108778	0.36990449	0.30744529	0.42697701	0.35748833	0.39950347	0.37119016	0.39002249	0.37921971	0.35453394	0.36563897	0.39918113	0.36662242	0.39033127	0.34955701	0.39047623	0.36362213	0.35213926	0.38315168	0.39591348	0.37124828	0.37763393	0.38984841	0.3545469	0.37810114	0.3847616	0.40782931	0.37135065	0.38447243	0.3260529	0.39642516	0.38357949	0.37885329	0.38195291	0.39016131	0.36755043	0.37350544	0.38355958	0.39262983	0.37960809	0.38889924	0.38224426	0.36459783	0.37877971	0.32228473	0.39310873	0.41522098	0.38423046	0.38640097	0.34284988	0.33280951	0.36872742	0.34011239	0.42032158	0.37625065	0.34779033	0.37024832	0.38818729	0.38412055	0.33226314	0.38457203	0.35894227	0.38405207	0.3833499	0.382844	0.25297183	0.32532004	0.3794767	0.38320389	0.40385926	0.39185476	0.36250696	0.35185277	0.35526383	0.38172802	0.39005825	0.38783985	0.45177346	0.36932456	0.37239075	0.41812769	0.38842982	0.37204906	0.42016706	0.40994892	0.39638659	0.43854102	0.42726585	0.42243356	0.41040251	0.4098728	0.36788198	0.39680907	0.42915359	0.41459063	0.41187251	0.42464274	0.43664587	0.45234197	0.42090356	0.32757729	0.35419053	0.38693595	0.38760716	0.39619362	0.39062649	0.38661444	0.40597591	0.3942636	0.36931366	0.32008195	0.37244186	0.32045639	0.34111759	0.37058949	0.32665083	0.39328745	0.41327643
0.42336071	0.4304333	0.36248329	0.39847305	0.37323424	0.37295175	0.33510906	0.39300093	0.4278414	0.33855069	0.38859978	0.36708653	0.38042885	0.36916387	0.30705619	0.42614195	0.35674134	0.39889508	0.37065509	0.38923118	0.3782061	0.35369703	0.36465669	0.3985796	0.36621389	0.38951215	0.34883103	0.38971063	0.3630687	0.35142294	0.38257632	0.39515784	0.3705034	0.37694648	0.38907379	0.35397837	0.37740502	0.38413489	0.40691906	0.37024277	0.38341466	0.32541814	0.39568859	0.38310963	0.37822348	0.38080761	0.38909885	0.36641479	0.37305403	0.38309431	0.3915889	0.37885642	0.38785324	0.38157183	0.36361021	0.37805361	0.32167047	0.39229673	0.41402397	0.38330245	0.38588634	0.34211856	0.33213413	0.36798322	0.33976015	0.41955549	0.37568006	0.34717026	0.36960378	0.38727784	0.38331184	0.33157632	0.38412857	0.35825974	0.38362068	0.3826589	0.38238293	0.25266951	0.32452706	0.37872815	0.38252914	0.40287775	0.39085838	0.36162978	0.35072967	0.35448623	0.38118863	0.38901764	0.38724822	0.45113671	0.36816382	0.37154183	0.41662598	0.38757747	0.37119973	0.41964355	0.40919924	0.39526194	0.43783796	0.4262794	0.42153677	0.40957826	0.4091064	0.36736029	0.39653438	0.42837423	0.41349611	0.41079369	0.42374268	0.4353739	0.45165408	0.42001951	0.32677507	0.35326883	0.38639611	0.38664725	0.39544743	0.389869	0.38565174	0.4053452	0.39311135	0.36814874	0.31929225	0.37174791	0.31965569	0.3404099	0.36949727	0.32586083	0.39258668	0.41258457
0.42264569	0.42946613	0.36149448	0.39780906	0.37263101	0.37245762	0.33439776	0.392322	0.42688286	0.33802074	0.38781634	0.36650127	0.37977105	0.36842477	0.3066676	0.42530853	0.35599592	0.39828765	0.37012082	0.38844144	0.37719521	0.35286212	0.36367702	0.39797896	0.3658058	0.38869473	0.34810659	0.38894653	0.36251611	0.35070807	0.38200182	0.39440364	0.36976001	0.37626028	0.38830075	0.35341072	0.37671018	0.38350916	0.40601087	0.36913824	0.3823598	0.32478461	0.39495337	0.38264033	0.37759474	0.37966573	0.38803929	0.36528262	0.37260318	0.38262957	0.39055073	0.37810627	0.38681006	0.38090056	0.36262524	0.37732887	0.32105738	0.39148638	0.41283041	0.38237664	0.38537237	0.34138879	0.33146009	0.36724055	0.33940831	0.41879076	0.37511036	0.34655133	0.36896035	0.38637054	0.38250482	0.33089089	0.38368565	0.35757849	0.3831898	0.38196915	0.38192242	0.25236756	0.32373601	0.37798107	0.38185558	0.40189865	0.38986453	0.36075473	0.34961018	0.35371032	0.38064998	0.38797981	0.38665745	0.45050082	0.36700672	0.37069485	0.41512966	0.38672698	0.37035236	0.4191207	0.40845096	0.39414051	0.43713602	0.4252952	0.42064187	0.40875569	0.40834147	0.36683935	0.39625993	0.4275963	0.41240448	0.40971771	0.42284453	0.43410566	0.45096722	0.41913733	0.32597485	0.35234955	0.38585705	0.38568974	0.39470267	0.38911301	0.38469139	0.40471551	0.39196244	0.36698753	0.31850451	0.37105528	0.31885698	0.33970371	0.36840826	0.32507274	0.39188716	0.41189387
0.42193186	0.42850116	0.36050835	0.39714617	0.37202874	0.37196413	0.33368799	0.39164424	0.42592651	0.3374916	0.38703445	0.36591694	0.37911439	0.36768714	0.30627948	0.42447674	0.35525206	0.39768115	0.3695873	0.38765332	0.37618703	0.35202917	0.36269999	0.39737922	0.3653982	0.38787904	0.34738362	0.38818392	0.36196434	0.34999466	0.38142821	0.39365089	0.36901808	0.37557533	0.38752922	0.35284397	0.37601659	0.38288447	0.40510467	0.36803699	0.38130784	0.32415229	0.39421952	0.38217163	0.37696701	0.37852728	0.38698265	0.36415398	0.37215286	0.38216543	0.38951531	0.37735757	0.38576967	0.38023049	0.36164299	0.37660554	0.32044548	0.39067772	0.41164029	0.3814531	0.38485909	0.3406606	0.33078745	0.36649936	0.33905682	0.41802746	0.37454152	0.34593347	0.36831805	0.38546532	0.3816995	0.33020693	0.38324323	0.35689855	0.38275939	0.38128063	0.38146245	0.25206596	0.32294688	0.37723547	0.38118318	0.40092191	0.38887322	0.35988182	0.34849423	0.35293612	0.38011211	0.38694474	0.38606763	0.44986585	0.36585325	0.3698498	0.41363871	0.38587835	0.3695069	0.41859853	0.40770403	0.39302224	0.43643519	0.42431331	0.41974887	0.40793476	0.40757793	0.36631915	0.39598566	0.42681977	0.41131574	0.40864453	0.42194828	0.43284112	0.45028138	0.418257	0.3251766	0.35143262	0.38531873	0.3847346	0.39395928	0.38835844	0.38373345	0.40408677	0.3908169	0.36582994	0.31771871	0.37036392	0.31806025	0.33899897	0.36732247	0.32428655	0.39118889	0.41120431
0.42121923	0.42753834	0.35952494	0.39648438	0.37142745	0.37147132	0.33297971	0.39096767	0.4249723	0.3369633	0.38625416	0.36533356	0.37845886	0.36695096	0.30589187	0.4236466	0.35450974	0.39707556	0.36905456	0.38686681	0.37518156	0.3511982	0.3617256	0.39678037	0.36499104	0.38706505	0.34666216	0.3874228	0.36141342	0.34928268	0.38085544	0.39289957	0.36827767	0.37489164	0.38675922	0.35227817	0.37532431	0.3822608	0.40420052	0.36693901	0.38025877	0.32352123	0.39348704	0.38170347	0.37634036	0.37739223	0.38592884	0.36302882	0.37170312	0.38170183	0.38848263	0.3766104	0.3847321	0.37956157	0.36066335	0.37588361	0.31983471	0.38987073	0.41045359	0.38053179	0.38434651	0.33993396	0.33011615	0.36575967	0.33870569	0.41726553	0.37397352	0.34531674	0.36767685	0.38456225	0.38089588	0.32952434	0.38280132	0.35621989	0.38232946	0.38059336	0.38100305	0.25176471	0.32215968	0.37649134	0.380512	0.39994758	0.38788441	0.35901099	0.34738186	0.35216361	0.37957498	0.38591245	0.38547868	0.44923174	0.36470342	0.36900669	0.41215312	0.38503161	0.36866337	0.41807696	0.40695846	0.39190716	0.43573552	0.42333367	0.41885778	0.40711549	0.40681586	0.36579967	0.39571157	0.42604467	0.41022986	0.40757415	0.42105395	0.43158025	0.44959661	0.41737849	0.32438028	0.35051811	0.38478115	0.38378179	0.3932173	0.38760537	0.3827779	0.40345901	0.38967469	0.36467603	0.31693485	0.36967385	0.31726554	0.33829567	0.36623991	0.32350227	0.39049184	0.4105159
0.42050782	0.42657769	0.3585442	0.39582369	0.37082714	0.37097913	0.33227295	0.39029226	0.4240202	0.33643582	0.38547543	0.3647511	0.37780446	0.36621627	0.30550474	0.42281806	0.35376897	0.3964709	0.36852255	0.38608187	0.37417874	0.35036919	0.3607538	0.39618245	0.36458433	0.38625279	0.34594223	0.3866632	0.36086336	0.34857216	0.3802835	0.39214969	0.36753875	0.37420917	0.38599077	0.35171324	0.37463328	0.38163814	0.40329838	0.36584431	0.37921259	0.32289138	0.39275593	0.3812359	0.37571472	0.37626061	0.38487792	0.36190715	0.37125391	0.38123879	0.38745269	0.37586465	0.3836973	0.37889385	0.35968637	0.37516305	0.31922513	0.38906541	0.40927032	0.37961268	0.3838346	0.33920887	0.32944626	0.36502147	0.33835492	0.41650501	0.37340641	0.34470108	0.36703679	0.3836613	0.38009393	0.32884318	0.38235992	0.35554251	0.38190001	0.37990734	0.38054419	0.25146383	0.32137439	0.37574869	0.37984198	0.39897558	0.38689813	0.35814229	0.34627303	0.35139281	0.37903863	0.3848829	0.38489062	0.44859856	0.36355719	0.36816549	0.41067287	0.38418671	0.36782178	0.41755608	0.40621427	0.39079523	0.43503696	0.42235631	0.41796857	0.40629783	0.40605518	0.36528096	0.39543766	0.42527094	0.40914685	0.4065066	0.42016149	0.43032306	0.44891289	0.41650185	0.3235859	0.34960598	0.38424432	0.38283139	0.39247671	0.38685375	0.3818247	0.40283224	0.38853586	0.36352575	0.31615293	0.36898506	0.3164728	0.33759385	0.3651605	0.3227199	0.38979605	0.40982866
0.4197976	0.42561921	0.35756612	0.3951641	0.37022778	0.3704876	0.33156767	0.38961801	0.42307025	0.33590916	0.38469827	0.36416957	0.37715122	0.36548308	0.30511811	0.42199114	0.35302976	0.39586714	0.36799136	0.38529855	0.37317863	0.34954211	0.35978463	0.39558542	0.36417806	0.38544223	0.34522375	0.38590509	0.3603141	0.34786311	0.37971246	0.39140123	0.36680129	0.37352797	0.38522384	0.35114923	0.37394354	0.38101649	0.40239826	0.36475289	0.3781693	0.32226276	0.39202619	0.38076892	0.37509015	0.37513235	0.38382986	0.36078894	0.37080523	0.38077632	0.3864255	0.37512043	0.38266531	0.37822729	0.35871208	0.37444389	0.31861672	0.38826174	0.40809047	0.37869582	0.38332337	0.3384853	0.32877767	0.36428478	0.33800453	0.41574585	0.37284014	0.34408656	0.36639786	0.38276246	0.37929371	0.32816342	0.38191903	0.35486645	0.38147104	0.37922254	0.38008589	0.2511633	0.32059103	0.37500748	0.37917313	0.39800596	0.38591436	0.35727569	0.34516776	0.35062367	0.37850302	0.38385609	0.38430348	0.44796625	0.36241457	0.3673262	0.40919796	0.38334367	0.3669821	0.41703585	0.40547141	0.38968647	0.43433949	0.42138118	0.41708127	0.40548185	0.40529594	0.36476296	0.39516395	0.42449865	0.40806669	0.40544182	0.41927093	0.42906952	0.44823021	0.41562706	0.32279348	0.3486962	0.38370824	0.38188332	0.39173752	0.38610357	0.38087392	0.40220642	0.38740033	0.3623791	0.31537291	0.36829755	0.31568205	0.3368935	0.3640843	0.32193941	0.38910151	0.40914255
0.4190886	0.42466286	0.35659075	0.39450562	0.36962938	0.36999673	0.33086389	0.38894492	0.42212245	0.33538333	0.3839227	0.36358896	0.37649909	0.36475131	0.30473197	0.42116582	0.35229209	0.39526433	0.36746091	0.38451681	0.37218118	0.348717	0.35881805	0.39498928	0.36377227	0.38463336	0.3445068	0.38514844	0.35976568	0.34715548	0.37914228	0.39065421	0.36606532	0.37284797	0.38445842	0.35058615	0.37325507	0.38039586	0.40150014	0.36366472	0.37712884	0.32163537	0.39129776	0.38030249	0.3744666	0.37400749	0.38278466	0.35967419	0.3703571	0.38031441	0.38540101	0.37437767	0.38163608	0.37756193	0.35774037	0.37372607	0.31800944	0.38745975	0.40691403	0.37778115	0.38281283	0.33776331	0.32811049	0.36354956	0.3376545	0.4149881	0.37227473	0.34347311	0.36576	0.38186571	0.37849516	0.32748508	0.38147864	0.35419166	0.38104257	0.378539	0.37962815	0.25086313	0.31980956	0.37426776	0.37850547	0.3970387	0.38493308	0.35641116	0.34406599	0.34985623	0.37796819	0.38283202	0.38371721	0.44733486	0.36127552	0.36648884	0.40772831	0.38250247	0.36614433	0.41651624	0.40472993	0.38858086	0.43364316	0.42040831	0.41619581	0.4046675	0.40453809	0.36424568	0.39489043	0.42372775	0.4069894	0.40437984	0.41838226	0.42781964	0.44754854	0.41475409	0.32200301	0.34778881	0.38317293	0.38093758	0.39099973	0.38535488	0.37992546	0.40158159	0.38626811	0.36123607	0.31459484	0.36761135	0.31489328	0.3361946	0.36301124	0.32116082	0.38840818	0.40845761
0.41838077	0.42370868	0.355618	0.39384824	0.369032	0.36950651	0.33016163	0.388273	0.42117673	0.33485833	0.38314867	0.36300927	0.37584808	0.36402103	0.30434632	0.42034215	0.35155594	0.39466241	0.36693123	0.38373664	0.37118638	0.34789386	0.35785407	0.39439404	0.3633669	0.3838262	0.34379131	0.38439327	0.35921812	0.34644929	0.37857294	0.38990858	0.36533082	0.37216926	0.38369456	0.35002393	0.37256786	0.37977621	0.40060401	0.36257979	0.37609127	0.32100919	0.39057073	0.37983665	0.37384409	0.37288603	0.38174233	0.35856286	0.3699095	0.37985307	0.38437924	0.37363636	0.38060963	0.37689772	0.35677135	0.37300965	0.31740335	0.38665938	0.40574095	0.3768687	0.38230297	0.33704284	0.32744461	0.36281583	0.33730483	0.41423172	0.37171018	0.34286073	0.36512327	0.38097107	0.37769827	0.32680812	0.38103876	0.35351816	0.38061458	0.37785667	0.37917095	0.25056335	0.31903002	0.37352946	0.377839	0.39607379	0.38395429	0.35554877	0.34296778	0.34909049	0.3774341	0.38181069	0.38313186	0.44670433	0.36014009	0.3656534	0.40626395	0.38166311	0.36530849	0.4159973	0.40398982	0.38747835	0.43294796	0.41943768	0.41531226	0.40385476	0.40378168	0.36372918	0.39461711	0.42295825	0.40591493	0.40332064	0.41749546	0.42657343	0.44686794	0.41388294	0.32121447	0.34688377	0.38263834	0.37999421	0.39026332	0.38460761	0.37897938	0.40095773	0.3851392	0.36009663	0.31381869	0.3669264	0.31410646	0.33549714	0.36194137	0.32038411	0.38771608	0.40777382
0.41767415	0.42275664	0.3546479	0.39319193	0.36843553	0.36901695	0.32946083	0.38760224	0.42023316	0.33433416	0.38237622	0.36243051	0.37519822	0.36329222	0.30396116	0.41952008	0.35082135	0.39406142	0.3664023	0.38295805	0.37019426	0.34707263	0.3568927	0.39379972	0.36296201	0.38302073	0.34307733	0.3836396	0.35867137	0.34574455	0.37800446	0.38916442	0.3645978	0.37149173	0.38293219	0.34946263	0.3718819	0.3791576	0.39970991	0.36149809	0.37505656	0.32038423	0.38984501	0.37937137	0.37322262	0.37176791	0.38070279	0.35745499	0.36946246	0.3793923	0.38336018	0.37289652	0.37958592	0.37623468	0.35580492	0.3722946	0.31679839	0.38586071	0.40457126	0.37595847	0.38179377	0.33632392	0.32678011	0.36208355	0.33695552	0.41347671	0.3711465	0.34224948	0.36448765	0.38007852	0.37690306	0.32613257	0.38059938	0.35284594	0.38018703	0.37717557	0.37871432	0.2502639	0.31825235	0.37279266	0.37717369	0.3951112	0.38297799	0.35468844	0.34187305	0.34832639	0.37690076	0.38079211	0.38254741	0.44607469	0.35900819	0.36481982	0.40480486	0.38082561	0.36447456	0.41547897	0.40325105	0.386379	0.43225387	0.41846931	0.41443059	0.40304369	0.4030267	0.36321339	0.39434394	0.42219016	0.40484333	0.40226421	0.41661054	0.42533082	0.44618836	0.41301364	0.32042786	0.34598109	0.38210452	0.37905318	0.3895283	0.38386178	0.37803566	0.40033484	0.38401362	0.35896081	0.31304443	0.36624274	0.31332162	0.33480111	0.36087465	0.31960925	0.38702524	0.40709114
0.41696873	0.42180675	0.35368046	0.39253673	0.36784005	0.36852801	0.32876152	0.38693264	0.4192917	0.33381081	0.3816053	0.36185268	0.37454945	0.36256483	0.30357647	0.41869962	0.3500883	0.39346135	0.36587414	0.38218108	0.36920479	0.34625337	0.3559339	0.39320627	0.36255756	0.38221693	0.34236482	0.38288742	0.35812548	0.34504125	0.37743682	0.38842165	0.36386624	0.37081549	0.38217133	0.34890223	0.37119722	0.37854001	0.39881778	0.36041963	0.37402469	0.3197605	0.38912067	0.37890664	0.37260216	0.37065312	0.37966612	0.35635051	0.36901593	0.37893206	0.38234383	0.37215817	0.37856498	0.3755728	0.35484111	0.37158093	0.31619459	0.38506365	0.40340495	0.37505043	0.38128525	0.33560652	0.32611698	0.3613528	0.33660656	0.41272309	0.37058365	0.34163928	0.36385313	0.37918809	0.37610954	0.32545844	0.38016051	0.35217497	0.37976	0.37649569	0.37825823	0.2499648	0.3174766	0.37205729	0.37650955	0.39415097	0.3820042	0.35383019	0.34078181	0.34756398	0.37636817	0.37977621	0.38196382	0.44544595	0.35787985	0.36398819	0.40335098	0.37998995	0.36364251	0.41496134	0.40251362	0.38528275	0.43156087	0.41750315	0.41355079	0.40223423	0.40227312	0.36269832	0.39407101	0.42142344	0.40377453	0.40121058	0.41572753	0.42409182	0.44550979	0.41214618	0.31964317	0.34508076	0.38157141	0.37811446	0.38879466	0.38311744	0.3770943	0.39971292	0.3828913	0.35782856	0.3122721	0.36556035	0.31253874	0.33410653	0.35981107	0.3188363	0.38633564	0.40640965
0.4162645	0.42085898	0.35271567	0.39188263	0.36724553	0.36803976	0.3280637	0.3862642	0.41835234	0.33328825	0.38083595	0.36127576	0.37390181	0.36183894	0.30319229	0.41788074	0.34935677	0.3928622	0.36534676	0.38140565	0.36821795	0.34543601	0.35497767	0.39261374	0.36215356	0.38141483	0.34165376	0.3821367	0.35758039	0.34433934	0.37687004	0.38768032	0.36313617	0.37014043	0.38141197	0.34834275	0.3705138	0.3779234	0.39792764	0.35934439	0.37299567	0.31913799	0.38839766	0.3784425	0.37198275	0.3695417	0.37863225	0.35524946	0.36856997	0.37847239	0.38133016	0.37142128	0.37754679	0.37491208	0.35387993	0.37086862	0.31559193	0.38426825	0.402242	0.37414455	0.38077742	0.33489063	0.32545516	0.36062348	0.33625796	0.41197082	0.37002167	0.34103021	0.36321974	0.37829971	0.37531769	0.32478568	0.37972215	0.35150531	0.37933344	0.37581706	0.37780267	0.24966608	0.31670272	0.37132338	0.37584656	0.3931931	0.38103285	0.352974	0.33969405	0.34680322	0.37583634	0.37876302	0.38138112	0.44481811	0.35675508	0.36315843	0.40190235	0.37915611	0.36281237	0.41444433	0.40177754	0.38418964	0.43086901	0.41653925	0.41267285	0.4014264	0.40152094	0.36218399	0.39379823	0.42065814	0.40270856	0.40015966	0.41484636	0.42285645	0.4448323	0.41128051	0.31886041	0.34418276	0.38103908	0.37717807	0.38806242	0.3823745	0.37615529	0.39909196	0.38177228	0.35669985	0.31150168	0.36487925	0.3117578	0.33341342	0.35875061	0.3180652	0.38564724	0.40572926
0.41556144	0.41991332	0.3517535	0.39122963	0.36665198	0.36755213	0.32736737	0.3855969	0.41741508	0.33276653	0.38006815	0.36069977	0.37325531	0.3611145	0.30280858	0.41706347	0.34862676	0.39226395	0.36482012	0.3806318	0.36723375	0.34462059	0.35402399	0.39202207	0.36175001	0.38061443	0.34094423	0.38138744	0.35703614	0.3436389	0.37630412	0.38694039	0.36240757	0.36946663	0.38065416	0.34778413	0.36983165	0.3773078	0.3970395	0.35827234	0.37196946	0.31851667	0.387676	0.37797895	0.37136438	0.36843359	0.37760121	0.35415182	0.36812454	0.37801325	0.38031918	0.37068582	0.3765313	0.37425253	0.35292134	0.37015769	0.31499043	0.38347453	0.4010824	0.37324089	0.38027027	0.3341763	0.32479471	0.35989565	0.33590975	0.41121995	0.36946055	0.34042221	0.36258742	0.37741342	0.37452751	0.32411429	0.37928429	0.3508369	0.37890738	0.37513962	0.37734768	0.2493677	0.31593075	0.37059093	0.37518477	0.39223751	0.38006398	0.35211989	0.33860976	0.34604415	0.37530527	0.37775254	0.38079935	0.44419113	0.35563383	0.36233056	0.40045893	0.37832412	0.36198413	0.41392794	0.40104282	0.38309962	0.43017823	0.41557756	0.41179678	0.40062019	0.40077019	0.36167037	0.39352566	0.41989419	0.40164539	0.39911154	0.41396704	0.42162466	0.44415578	0.41041669	0.31807956	0.34328711	0.38050747	0.37624401	0.38733155	0.38163301	0.3752186	0.39847195	0.38065651	0.35557476	0.31073317	0.3641994	0.31097883	0.33272174	0.35769328	0.31729597	0.38496009	0.40505004
0.41485959	0.41896981	0.35079396	0.3905777	0.36605936	0.36706513	0.32667252	0.38493076	0.41647995	0.33224562	0.37930191	0.36012471	0.37260991	0.3603915	0.30242535	0.41624781	0.3478983	0.39166659	0.36429426	0.37985954	0.36625221	0.3438071	0.35307291	0.39143133	0.36134693	0.3798157	0.34023616	0.38063967	0.35649273	0.34293985	0.37573904	0.38620186	0.36168039	0.36879405	0.3798978	0.34722641	0.36915073	0.37669322	0.39615336	0.35720351	0.37094611	0.31789657	0.38695568	0.37751594	0.37074703	0.36732885	0.37657297	0.35305756	0.36767963	0.37755471	0.37931091	0.36995184	0.37551859	0.37359416	0.35196534	0.3694481	0.31439009	0.38268241	0.39992616	0.3723394	0.37976381	0.33346349	0.32413557	0.3591693	0.33556187	0.41047043	0.36890027	0.33981529	0.36195621	0.37652922	0.37373897	0.32344434	0.37884694	0.35016978	0.37848178	0.37446344	0.37689322	0.24906969	0.31516066	0.3698599	0.37452415	0.39128426	0.37909758	0.35126787	0.33752894	0.34528673	0.37477493	0.37674478	0.38021845	0.44356504	0.35451612	0.36150458	0.39902067	0.37749395	0.3611578	0.41341224	0.40030944	0.38201267	0.42948857	0.41461807	0.41092256	0.39981559	0.40002081	0.36115751	0.39325327	0.41913167	0.40058506	0.39806613	0.41308963	0.42039648	0.44348034	0.40955466	0.31730062	0.34239379	0.37997663	0.37531224	0.38660204	0.38089296	0.37428424	0.39785293	0.37954402	0.35445318	0.30996653	0.3635208	0.31020179	0.33203149	0.35663909	0.31652862	0.38427415	0.40437192
0.41415891	0.41802841	0.34983703	0.38992685	0.36546773	0.36657879	0.32597911	0.38426578	0.41554689	0.33172554	0.37853721	0.35955054	0.37196565	0.35966992	0.30204263	0.41543376	0.34717134	0.39107019	0.36376911	0.37908882	0.36527327	0.34299552	0.35212436	0.39084145	0.36094427	0.37901863	0.33952954	0.37989333	0.35595015	0.34224224	0.37517482	0.38546476	0.3609547	0.3681227	0.379143	0.34666961	0.36847109	0.37607962	0.39526916	0.35613787	0.36992553	0.3172777	0.3862367	0.3770535	0.37013069	0.36622739	0.37554753	0.35196671	0.36723527	0.37709671	0.37830526	0.3692193	0.37450859	0.37293693	0.35101193	0.36873987	0.31379089	0.38189194	0.39877322	0.37144011	0.37925801	0.3327522	0.3234778	0.35844439	0.33521438	0.4097223	0.36834082	0.33920944	0.3613261	0.3756471	0.37295213	0.32277572	0.3784101	0.34950393	0.37805665	0.37378845	0.37643933	0.24877203	0.31439242	0.36913031	0.37386465	0.39033332	0.37813365	0.35041791	0.33645156	0.34453097	0.37424538	0.37573969	0.3796384	0.44293985	0.3534019	0.36068049	0.3975876	0.37666556	0.36033332	0.41289714	0.39957741	0.38092881	0.42880002	0.41366082	0.41005018	0.39901263	0.39927286	0.36064535	0.39298108	0.41837052	0.39952752	0.39702347	0.41221404	0.41917187	0.44280592	0.40869445	0.31652361	0.34150279	0.37944651	0.37438279	0.38587391	0.38015437	0.3733522	0.39723486	0.37843478	0.35333514	0.30920181	0.36284348	0.30942672	0.33134264	0.35558799	0.31576309	0.38358942	0.40369496
0.41345942	0.41708913	0.34888273	0.3892771	0.36487705	0.3660931	0.32528722	0.38360196	0.4146159	0.33120626	0.37777403	0.35897729	0.37132248	0.35894981	0.30166036	0.41462129	0.34644592	0.39047465	0.36324477	0.37831968	0.36429694	0.34218588	0.35117838	0.39025247	0.36054206	0.37822324	0.33882439	0.37914848	0.35540837	0.34154606	0.37461144	0.38472906	0.36023048	0.36745256	0.37838966	0.34611368	0.3677927	0.37546703	0.39438695	0.35507539	0.36890778	0.31666002	0.38551906	0.37659162	0.36951539	0.36512923	0.37452486	0.35087919	0.36679146	0.37663925	0.37730232	0.36848822	0.3735013	0.37228087	0.35006109	0.36803302	0.31319281	0.38110307	0.39762363	0.37054297	0.37875286	0.3320424	0.32282135	0.35772097	0.33486721	0.40897551	0.36778226	0.33860469	0.36069709	0.37476701	0.37216693	0.32210851	0.37797377	0.34883931	0.37763199	0.37311471	0.37598595	0.24847473	0.31362608	0.36840218	0.37320635	0.38938472	0.37717214	0.34956998	0.33537763	0.34377685	0.37371653	0.37473729	0.37905928	0.44231552	0.3522912	0.35985827	0.39615965	0.37583902	0.35951075	0.41238269	0.39884669	0.37984803	0.4281126	0.41270578	0.40917969	0.39821124	0.39852628	0.36013395	0.39270908	0.41761073	0.39847276	0.39598355	0.41134033	0.41795081	0.4421325	0.40783605	0.31574848	0.34061411	0.37891713	0.37345564	0.38514718	0.37941718	0.37242249	0.39661774	0.37732875	0.35222062	0.30843893	0.36216745	0.30865356	0.33065525	0.35453999	0.31499943	0.38290593	0.40301913
0.41276112	0.41615197	0.34793103	0.38862842	0.36428732	0.36560807	0.32459676	0.38293925	0.41368702	0.33068779	0.3770124	0.35840496	0.37068042	0.35823116	0.30127859	0.4138104	0.34572199	0.38988003	0.36272117	0.37755209	0.36332324	0.34137815	0.35023493	0.38966438	0.36014032	0.37742954	0.33812073	0.37840509	0.35486743	0.34085128	0.37404892	0.38399479	0.35950768	0.36678365	0.37763783	0.34555867	0.36711553	0.37485543	0.39350674	0.3540161	0.36789283	0.31604353	0.38480273	0.37613031	0.3689011	0.36403435	0.373505	0.34979504	0.36634818	0.37618238	0.376302	0.36775857	0.37249672	0.37162593	0.34911287	0.36732751	0.31259587	0.38031587	0.39647734	0.36964801	0.37824839	0.33133414	0.32216623	0.35699901	0.33452043	0.4082301	0.36722451	0.33800101	0.36006919	0.373889	0.37138337	0.32144269	0.37753794	0.348176	0.37720782	0.37244216	0.37553316	0.24817778	0.31286159	0.36767548	0.37254921	0.3884384	0.3762131	0.34872413	0.33430713	0.3430244	0.37318847	0.37373754	0.37848103	0.44169205	0.35118398	0.35903794	0.39473683	0.37501431	0.35869005	0.4118689	0.39811733	0.37877035	0.42742625	0.41175294	0.40831101	0.3974115	0.3977811	0.35962325	0.39243725	0.41685236	0.39742076	0.39494634	0.41046849	0.41673332	0.44146013	0.40697944	0.31497526	0.33972773	0.37838846	0.37253079	0.3844218	0.37868145	0.3714951	0.39600161	0.37622598	0.35110965	0.30767798	0.36149263	0.30788237	0.32996929	0.35349509	0.31423762	0.38222367	0.40234444
0.41206399	0.41521689	0.34698191	0.38798082	0.36369854	0.36512366	0.32390779	0.38227773	0.41276023	0.33017012	0.37625232	0.35783356	0.37003949	0.35751393	0.3008973	0.41300109	0.34499958	0.38928634	0.36219832	0.37678608	0.36235213	0.3405723	0.34929401	0.38907716	0.35973901	0.37663749	0.3374185	0.37766317	0.35432732	0.34015793	0.3734872	0.38326189	0.35878634	0.36611593	0.3768875	0.34500453	0.36643964	0.37424484	0.39262846	0.35295993	0.36688069	0.31542823	0.38408774	0.37566957	0.36828786	0.36294279	0.37248793	0.34871426	0.36590543	0.37572604	0.37530437	0.36703038	0.37149483	0.37097219	0.34816718	0.36662334	0.3120001	0.37953028	0.39533436	0.36875519	0.37774462	0.33062738	0.32151243	0.35627848	0.33417401	0.40748602	0.36666763	0.33739841	0.35944235	0.37301305	0.37060148	0.32077822	0.37710261	0.34751394	0.37678415	0.3717708	0.37508088	0.24788119	0.31209898	0.36695021	0.3718932	0.38749439	0.37525651	0.3478803	0.33324003	0.34227359	0.37266111	0.37274048	0.37790364	0.44106951	0.35008025	0.35821947	0.39331913	0.3741914	0.3578712	0.41135573	0.39738929	0.37769568	0.426741	0.4108023	0.40744421	0.39661336	0.39703733	0.35911328	0.3921656	0.41609535	0.39637157	0.39391184	0.40959847	0.41551939	0.44078878	0.40612462	0.31420392	0.33884367	0.37786058	0.37160823	0.38369778	0.37794712	0.37057003	0.3953864	0.37512642	0.35000214	0.30691889	0.3608191	0.30711305	0.32928473	0.35245326	0.31347764	0.38154259	0.40167087
0.41136804	0.41428393	0.34603536	0.38733432	0.36311069	0.36463988	0.32322028	0.38161731	0.41183552	0.32965329	0.37549376	0.35726306	0.36939964	0.35679814	0.30051652	0.41219339	0.34427869	0.38869354	0.36167622	0.37602159	0.36138362	0.33976838	0.34835562	0.38849083	0.35933816	0.3758471	0.33671775	0.3769227	0.35378802	0.33946598	0.37292638	0.38253039	0.35806644	0.36544946	0.37613866	0.34445128	0.36576498	0.37363523	0.39175212	0.35190696	0.36587131	0.31481415	0.38337409	0.37520939	0.3676756	0.36185446	0.37147361	0.34763682	0.36546323	0.37527025	0.37430936	0.36630365	0.37049565	0.37031955	0.34722406	0.36592054	0.31140545	0.3787463	0.39419469	0.36786455	0.37724149	0.32992214	0.32085997	0.35555944	0.33382794	0.40674332	0.36611158	0.33679688	0.35881662	0.37213916	0.36982122	0.32011515	0.37666777	0.34685311	0.37636092	0.37110069	0.37462917	0.24758495	0.31133822	0.36622638	0.37123835	0.38655266	0.37430233	0.34703854	0.33217636	0.34152442	0.37213454	0.37174606	0.37732714	0.44044781	0.34897998	0.35740286	0.39190653	0.37337029	0.35705426	0.41084322	0.39666259	0.37662408	0.42605683	0.40985388	0.40657923	0.3958168	0.39629495	0.35860401	0.39189416	0.41533968	0.39532515	0.39288008	0.4087303	0.41430897	0.44011843	0.40527162	0.31343448	0.33796191	0.3773334	0.37068796	0.3829751	0.37721422	0.36964723	0.39477217	0.37403008	0.34889817	0.30616167	0.36014682	0.3063457	0.32860163	0.35141447	0.31271952	0.38086274	0.40099844
0.41067326	0.41335309	0.34509143	0.38668886	0.36252382	0.36415675	0.32253423	0.38095805	0.41091287	0.32913727	0.37473673	0.35669345	0.36876091	0.35608378	0.30013618	0.41138723	0.34355932	0.38810164	0.36115488	0.37525868	0.36041769	0.33896634	0.34741977	0.38790539	0.35893774	0.37505835	0.33601844	0.37618366	0.35324955	0.33877543	0.37236637	0.38180029	0.357348	0.36478418	0.3753913	0.34389892	0.36509156	0.37302661	0.39087778	0.35085711	0.36486471	0.31420127	0.38266176	0.37474978	0.36706439	0.36076942	0.37046206	0.34656268	0.36502156	0.37481502	0.373317	0.36557832	0.36949915	0.3696681	0.3462835	0.36521909	0.31081191	0.37796396	0.3930583	0.36697605	0.37673905	0.32921842	0.32020885	0.35484183	0.33348224	0.40600196	0.36555639	0.33619642	0.35819197	0.37126732	0.36904261	0.31945342	0.37623343	0.34619358	0.37593818	0.37043178	0.37417799	0.24728906	0.3105793	0.36550394	0.37058467	0.38561323	0.37335056	0.3461988	0.33111608	0.34077689	0.37160867	0.3707543	0.37675154	0.439827	0.34788316	0.35658813	0.390499	0.37255096	0.35623917	0.41033134	0.39593723	0.37555552	0.42537379	0.40890759	0.40571609	0.39502186	0.39555395	0.3580955	0.3916229	0.41458541	0.39428151	0.39185101	0.40786394	0.41310209	0.4394491	0.40442041	0.31266692	0.33708245	0.37680697	0.36976996	0.38225383	0.37648275	0.36872676	0.39415887	0.37293696	0.34779763	0.3054063	0.35947579	0.30558026	0.3279199	0.35037878	0.3119632	0.38018411	0.40032712
0.40997967	0.4124243	0.34415007	0.3860445	0.36193791	0.36367428	0.32184961	0.38029993	0.40999228	0.32862201	0.37398124	0.35612476	0.36812329	0.35537085	0.29975635	0.41058269	0.34284142	0.38751063	0.36063427	0.37449729	0.35945436	0.33816618	0.34648639	0.38732085	0.35853779	0.37427127	0.33532059	0.37544608	0.35271189	0.33808628	0.37180722	0.3810716	0.35663101	0.36412013	0.37464541	0.34334743	0.36441937	0.372419	0.39000538	0.34981039	0.36386088	0.31358954	0.38195077	0.37429073	0.36645418	0.35968766	0.36945325	0.34549189	0.36458039	0.37436035	0.37232727	0.36485445	0.36850533	0.36901778	0.3453455	0.36451897	0.31021953	0.37718323	0.39192519	0.3660897	0.37623727	0.32851616	0.31955904	0.35412565	0.33313689	0.40526196	0.36500204	0.33559704	0.35756841	0.37039751	0.36826563	0.31879309	0.3757996	0.34553528	0.37551591	0.36976406	0.37372735	0.24699353	0.30982226	0.36478296	0.36993214	0.3846761	0.37240124	0.34536108	0.33005917	0.340031	0.37108359	0.36976519	0.3761768	0.43920708	0.34678981	0.35577524	0.38909653	0.37173346	0.35542592	0.40982011	0.39521319	0.37448999	0.42469183	0.40796354	0.40485477	0.39422852	0.39481434	0.3575877	0.39135185	0.41383252	0.3932406	0.39082462	0.40699947	0.41189873	0.43878081	0.40357098	0.31190124	0.33620527	0.37628126	0.36885422	0.38153389	0.37575269	0.36780858	0.39354655	0.37184703	0.34670061	0.30465281	0.35880601	0.30481669	0.3272396	0.34934613	0.31120875	0.37950668	0.39965692
0.40928724	0.41149762	0.34321126	0.38540122	0.36135292	0.36319244	0.32116649	0.37964293	0.40907374	0.3281076	0.37322724	0.35555699	0.36748677	0.35465935	0.29937699	0.4097797	0.34212506	0.38692054	0.36011443	0.37373748	0.3584936	0.33736792	0.34555554	0.38673717	0.35813826	0.37348586	0.3346242	0.37470996	0.35217506	0.33739856	0.37124887	0.38034427	0.35591543	0.36345726	0.37390104	0.34279683	0.36374843	0.37181237	0.38913491	0.3487668	0.36285982	0.31297904	0.38124108	0.37383226	0.36584499	0.35860911	0.36844718	0.3444244	0.3641398	0.37390622	0.37134019	0.36413202	0.36751419	0.3683686	0.34441	0.3638202	0.30962828	0.37640411	0.39079532	0.36520547	0.37573618	0.32781541	0.31891054	0.35341093	0.33279186	0.40452331	0.36444852	0.33499873	0.35694596	0.36952972	0.36749029	0.3181341	0.37536627	0.34487823	0.37509412	0.36909753	0.37327728	0.24669835	0.30906704	0.36406341	0.36928076	0.38374123	0.37145433	0.3445254	0.32900563	0.33928674	0.37055922	0.36877874	0.37560296	0.43858799	0.34569988	0.3549642	0.38769907	0.37091774	0.35461456	0.40930951	0.39449045	0.37342748	0.42401099	0.40702164	0.40399531	0.39343676	0.39407611	0.35708061	0.39108095	0.41308099	0.39220244	0.38980094	0.40613681	0.41069886	0.43811354	0.40272334	0.31113744	0.3353304	0.37575629	0.36794078	0.3808153	0.37502405	0.36689267	0.39293516	0.37076026	0.34560701	0.3039012	0.35813746	0.30405506	0.32656074	0.34831652	0.3104561	0.37883046	0.39898786
0.40859598	0.41057301	0.34227502	0.38475901	0.36076888	0.36271122	0.32048479	0.3789871	0.40815729	0.32759398	0.37247479	0.35499012	0.36685136	0.35394925	0.29899812	0.40897828	0.34141016	0.38633132	0.35959536	0.37297919	0.35753539	0.33657157	0.3446272	0.38615438	0.35773921	0.37270209	0.33392924	0.37397528	0.35163903	0.33671221	0.37069139	0.37961835	0.3552013	0.36279562	0.37315813	0.34224713	0.36307871	0.37120673	0.38826638	0.34772632	0.3618615	0.31236973	0.38053271	0.37337434	0.36523682	0.35753378	0.36744389	0.34336019	0.3636997	0.37345263	0.3703557	0.36341101	0.36652571	0.36772054	0.34347707	0.36312279	0.30903813	0.37562662	0.38966873	0.36432341	0.37523574	0.32711616	0.31826335	0.35269767	0.33244723	0.403786	0.36389583	0.33440149	0.35632455	0.368664	0.36671656	0.31747648	0.37493345	0.34422243	0.3746728	0.36843222	0.37282774	0.24640353	0.30831367	0.36334527	0.36863053	0.38280863	0.3705098	0.34369177	0.32795548	0.33854413	0.37003559	0.3677949	0.37502998	0.4379698	0.34461337	0.354155	0.38630664	0.37010384	0.35380504	0.40879953	0.39376906	0.37236801	0.4233312	0.40608191	0.40313765	0.39264658	0.39333928	0.35657424	0.39081025	0.41233084	0.39116701	0.38877991	0.40527597	0.40950251	0.43744728	0.40187746	0.31037548	0.33445776	0.37523207	0.36702958	0.38009807	0.37429681	0.36597905	0.39232475	0.36967671	0.3445169	0.30315143	0.35747018	0.30329534	0.32588327	0.34728995	0.30970526	0.37815544	0.3983199
0.40790588	0.40965047	0.34134132	0.38411784	0.36018577	0.36223066	0.31980452	0.37833238	0.40724286	0.32708117	0.37172386	0.35442415	0.36621705	0.35324061	0.29861972	0.40817845	0.34069675	0.38574302	0.35907701	0.37222245	0.35657975	0.33577707	0.34370136	0.38557246	0.35734057	0.37191996	0.33323571	0.37324202	0.35110384	0.33602726	0.37013474	0.37889382	0.35448861	0.3621352	0.3724167	0.34169829	0.36241025	0.37060207	0.38739982	0.34668893	0.36086592	0.31176159	0.37982568	0.37291697	0.36462966	0.3564617	0.36644331	0.34229928	0.36326018	0.37299961	0.3693738	0.36269143	0.36553991	0.36707366	0.34254667	0.36242667	0.30844912	0.37485072	0.38854536	0.36344346	0.37473595	0.3264184	0.31761748	0.35198584	0.33210295	0.40305004	0.36334398	0.33380529	0.35570425	0.36780027	0.3659445	0.31682023	0.37450111	0.34356788	0.37425196	0.36776814	0.37237871	0.24610905	0.30756214	0.36262852	0.36798143	0.38187829	0.36956769	0.3428601	0.32690865	0.33780313	0.36951271	0.36681369	0.37445787	0.43735248	0.3435303	0.35334766	0.38491923	0.36929169	0.35299733	0.40829021	0.39304897	0.37131152	0.42265251	0.40514439	0.40228182	0.39185801	0.39260381	0.35606861	0.39053977	0.41158202	0.39013433	0.38776159	0.40441695	0.40830964	0.436782	0.4010334	0.30961543	0.33358744	0.37470856	0.36612064	0.37938222	0.37357101	0.36506769	0.39171526	0.36859629	0.34343019	0.30240351	0.35680413	0.30253753	0.3252072	0.34626642	0.30895627	0.37748164	0.39765307
0.40721694	0.40873003	0.3404102	0.38347778	0.35960364	0.36175072	0.31912571	0.37767878	0.40633053	0.32656917	0.37097442	0.35385907	0.36558381	0.35253337	0.29824179	0.40738016	0.33998486	0.38515562	0.3585594	0.37146723	0.35562667	0.33498445	0.342778	0.38499141	0.35694239	0.37113947	0.33254364	0.37251019	0.35056946	0.33534372	0.36957896	0.37817067	0.35377735	0.36147597	0.37167674	0.34115034	0.361743	0.3699984	0.38653517	0.34565467	0.35987312	0.31115466	0.37911993	0.37246016	0.36402351	0.35539281	0.36544544	0.34124166	0.36282116	0.37254715	0.36839452	0.36197326	0.36455673	0.3664279	0.34161878	0.36173192	0.30786124	0.3740764	0.38742527	0.36256564	0.37423685	0.32572216	0.31697291	0.35127544	0.33175904	0.40231541	0.36279297	0.33321017	0.35508505	0.36693859	0.36517406	0.31616533	0.37406927	0.34291458	0.37383157	0.36710522	0.37193024	0.24581493	0.30681244	0.3619132	0.36733347	0.38095021	0.368628	0.3420305	0.32586518	0.33706373	0.36899057	0.3658351	0.37388664	0.43673605	0.34245062	0.35254216	0.38353679	0.36848134	0.35219151	0.40778148	0.39233023	0.370258	0.42197493	0.40420899	0.40142781	0.39107102	0.39186972	0.35556367	0.39026943	0.41083458	0.38910437	0.38674593	0.40355977	0.40712023	0.43611777	0.40019107	0.3088572	0.33271936	0.3741858	0.36521396	0.37866768	0.3728466	0.36415863	0.39110672	0.36751905	0.34234694	0.30165741	0.35613933	0.30178159	0.32453254	0.3452459	0.30820906	0.37680903	0.39698735
0.40652919	0.40781164	0.33948159	0.38283876	0.35902244	0.36127144	0.31844836	0.37702635	0.40542018	0.32605797	0.3702265	0.35329491	0.36495167	0.35182753	0.29786435	0.40658343	0.33927444	0.38456911	0.35804254	0.37071356	0.35467613	0.33419371	0.34185711	0.38441125	0.35654464	0.37036061	0.33185303	0.37177983	0.35003588	0.33466157	0.36902398	0.37744889	0.35306752	0.36081791	0.37093824	0.34060329	0.36107698	0.3693957	0.38567245	0.34462345	0.35888302	0.31054887	0.37841552	0.37200391	0.36341834	0.35432717	0.36445031	0.34018728	0.36238268	0.37209523	0.36741784	0.36125654	0.3635762	0.36578327	0.34069338	0.36103851	0.30727449	0.37330371	0.38630837	0.36168993	0.37373841	0.32502738	0.31632966	0.35056648	0.33141547	0.40158212	0.36224282	0.33261612	0.35446689	0.36607891	0.36440521	0.31551176	0.37363794	0.34226251	0.37341169	0.36644351	0.37148234	0.24552116	0.30606458	0.36119932	0.36668664	0.3800244	0.36769068	0.34120286	0.32482505	0.33632597	0.36846918	0.3648591	0.37331626	0.43612045	0.34137434	0.35173851	0.38215932	0.36767274	0.3513875	0.40727341	0.39161277	0.36920753	0.42129844	0.40327579	0.40057561	0.39028561	0.39113697	0.35505944	0.3899993	0.41008851	0.38807714	0.38573292	0.40270439	0.40593427	0.43545455	0.39935052	0.30810088	0.33185351	0.37366375	0.36430952	0.37795451	0.3721236	0.36325181	0.39049911	0.36644495	0.34126708	0.30091318	0.35547578	0.30102754	0.32385924	0.34422836	0.30746368	0.37613761	0.39632276
0.40584257	0.40689531	0.33855551	0.38220081	0.35844216	0.36079279	0.31777242	0.37637502	0.40451193	0.32554758	0.3694801	0.35273165	0.36432064	0.35112312	0.29748741	0.40578827	0.33856553	0.38398349	0.35752645	0.36996141	0.35372815	0.33340484	0.34093872	0.38383195	0.35614735	0.3695834	0.33116382	0.37105089	0.3495031	0.3339808	0.36846983	0.37672848	0.35235909	0.3601611	0.3702012	0.3400571	0.36041221	0.36879399	0.38481167	0.34359533	0.35789564	0.3099443	0.3777124	0.37154824	0.36281419	0.35326469	0.36345786	0.33913618	0.36194471	0.37164384	0.36644375	0.36054122	0.36259833	0.36513978	0.33977053	0.36034641	0.30668885	0.37253261	0.38519472	0.36081636	0.37324062	0.32433406	0.31568772	0.34985894	0.33107224	0.40085018	0.36169347	0.33202311	0.35384983	0.36522126	0.36363801	0.31485957	0.37320712	0.34161168	0.37299225	0.36578298	0.37103495	0.24522774	0.30531853	0.36048681	0.36604097	0.37910083	0.36675572	0.34037724	0.32378823	0.33558983	0.3679485	0.36388573	0.37274677	0.43550575	0.34030142	0.35093668	0.38078678	0.36686593	0.35058534	0.406766	0.39089662	0.36816001	0.420623	0.4023447	0.3997252	0.38950178	0.39040563	0.35455596	0.38972935	0.40934378	0.3870526	0.38472256	0.40185085	0.40475181	0.43479231	0.39851174	0.30734637	0.33098996	0.37314245	0.36340731	0.37724265	0.371402	0.36234725	0.38989249	0.36537397	0.34019065	0.30017078	0.35481346	0.30027539	0.32318738	0.34321386	0.30672008	0.37546739	0.39565927
0.40515715	0.40598103	0.337632	0.38156393	0.35786283	0.36031476	0.31709793	0.37572479	0.40360567	0.32503796	0.36873519	0.35216928	0.3636907	0.35042015	0.29711092	0.40499464	0.33785808	0.38339874	0.35701108	0.36921078	0.35278267	0.33261782	0.34002277	0.38325354	0.3557505	0.36880782	0.33047605	0.37032336	0.34897116	0.3333014	0.36791652	0.37600946	0.35165209	0.35950544	0.36946565	0.33951178	0.35974863	0.36819327	0.3839528	0.34257028	0.35691097	0.30934089	0.37701058	0.37109309	0.36221105	0.3522054	0.36246815	0.33808833	0.3615073	0.37119299	0.36547226	0.35982731	0.36162308	0.36449745	0.33885014	0.35965562	0.3061043	0.37176311	0.38408425	0.35994488	0.37274352	0.32364225	0.31504709	0.34915283	0.3307294	0.40011957	0.36114499	0.33143115	0.35323381	0.36436564	0.36287242	0.31420872	0.37277678	0.34096211	0.37257329	0.36512363	0.37058809	0.24493468	0.30457428	0.35977572	0.36539644	0.37817952	0.36582318	0.33955362	0.32275471	0.33485529	0.36742857	0.36291495	0.37217817	0.43489191	0.33923188	0.35013667	0.37941918	0.36606091	0.34978503	0.40625918	0.39018181	0.36711544	0.41994867	0.4014158	0.39887661	0.3887195	0.38967565	0.35405317	0.38945958	0.40860039	0.38603076	0.38371485	0.4009991	0.40357277	0.43413109	0.39767474	0.30659372	0.33012864	0.37262186	0.36250734	0.37653217	0.37068179	0.36144495	0.38928679	0.36430612	0.33911759	0.29943022	0.35415235	0.29952508	0.32251692	0.34220231	0.30597827	0.37479839	0.39499688
0.40447286	0.40506884	0.33671096	0.38092813	0.35728443	0.35983735	0.31642488	0.37507573	0.40270147	0.32452914	0.36799178	0.3516078	0.36306185	0.34971854	0.2967349	0.40420258	0.33715209	0.38281491	0.35649645	0.36846167	0.35183975	0.33183268	0.33910927	0.38267598	0.35535407	0.36803386	0.3297897	0.36959729	0.34844002	0.33262339	0.36736402	0.37529179	0.35094652	0.35885099	0.36873156	0.33896732	0.3590863	0.36759353	0.38309586	0.34154829	0.35592905	0.30873865	0.37631008	0.37063852	0.36160892	0.35114929	0.3614811	0.3370437	0.36107039	0.37074271	0.36450332	0.35911483	0.36065045	0.36385623	0.33793226	0.35896617	0.30552089	0.37099516	0.38297701	0.35907549	0.37224707	0.32295188	0.31440774	0.34844816	0.33038691	0.39939028	0.36059731	0.33084026	0.3526189	0.36351198	0.36210844	0.31355923	0.37234694	0.34031376	0.3721548	0.3644655	0.37014177	0.24464196	0.30383188	0.35906604	0.36475304	0.37726045	0.36489299	0.338732	0.3217245	0.33412236	0.36690938	0.36194673	0.3716104	0.43427894	0.33816573	0.34933847	0.3780565	0.36525762	0.34898654	0.40575302	0.38946828	0.36607388	0.4192754	0.40048903	0.39802983	0.38793883	0.38894704	0.35355109	0.38919002	0.40785837	0.38501164	0.38270977	0.40014914	0.40239716	0.43347088	0.39683947	0.30584291	0.32926956	0.37210199	0.36160961	0.37582302	0.36996296	0.36054489	0.38868201	0.36324143	0.33804792	0.29869145	0.3534925	0.29877669	0.32184783	0.34119377	0.30523828	0.37413055	0.39433563
0.40378973	0.40415868	0.33579245	0.38029334	0.35670698	0.35936061	0.31575322	0.37442777	0.40179926	0.32402113	0.36724988	0.35104722	0.36243409	0.34901837	0.29635936	0.40341207	0.3364476	0.38223195	0.3559826	0.36771408	0.35089934	0.33104935	0.33819824	0.3820993	0.35495812	0.36726153	0.32910481	0.36887261	0.34790969	0.33194676	0.36681238	0.37457553	0.35024238	0.35819775	0.36799893	0.33842376	0.35842517	0.36699477	0.3822408	0.34052935	0.3549498	0.3081376	0.37561089	0.37018451	0.36100778	0.35009634	0.36049676	0.33600232	0.36063403	0.37029299	0.36353695	0.35840374	0.35968041	0.3632161	0.33701688	0.35827804	0.30493858	0.37022883	0.38187295	0.35820824	0.37175128	0.32226303	0.3137697	0.34774491	0.33004475	0.39866233	0.36005047	0.33025044	0.35200503	0.36266035	0.36134604	0.31291106	0.37191758	0.33966663	0.37173679	0.36380854	0.36969602	0.24434958	0.30309126	0.35835776	0.36411077	0.37634358	0.36396515	0.33791238	0.32069758	0.33339104	0.36639091	0.36098114	0.3710435	0.4336668	0.33710289	0.34854212	0.3766987	0.36445612	0.34818986	0.40524748	0.38875607	0.36503524	0.41860324	0.39956439	0.39718485	0.38715971	0.38821977	0.35304973	0.38892063	0.40711766	0.38399521	0.38170734	0.39930099	0.40122497	0.43281168	0.39600596	0.30509394	0.32841271	0.37158287	0.36071411	0.37511519	0.36924556	0.3596471	0.38807818	0.36217982	0.33698165	0.29795456	0.35283387	0.29803014	0.32118014	0.34018818	0.30450007	0.3734639	0.39367548
0.40310773	0.40325055	0.33487645	0.37965965	0.35613045	0.35888445	0.31508303	0.37378091	0.40089911	0.32351393	0.36650947	0.35048753	0.36180741	0.34831959	0.2959843	0.40262312	0.33574459	0.38164991	0.35546947	0.36696801	0.34996143	0.33026791	0.33728969	0.38152349	0.35456258	0.36649081	0.32842129	0.36814937	0.34738016	0.33127153	0.36626157	0.3738606	0.34953961	0.35754567	0.36726773	0.33788106	0.35776526	0.36639696	0.38138768	0.33951345	0.35397324	0.3075377	0.37491298	0.36973107	0.36040765	0.34904656	0.3595151	0.33496413	0.36019817	0.36984378	0.36257315	0.35769409	0.35871303	0.36257714	0.33610398	0.35759124	0.30435738	0.3694641	0.38077208	0.35734305	0.37125614	0.32157561	0.31313294	0.34704307	0.32970294	0.39793572	0.35950446	0.32966167	0.35139227	0.36181068	0.36058527	0.31226423	0.37148872	0.33902076	0.37131923	0.36315277	0.36925077	0.24405757	0.30235246	0.35765085	0.36346963	0.37542897	0.3630397	0.33709472	0.31967393	0.3326613	0.36587319	0.3600181	0.37047747	0.43305555	0.33604342	0.34774759	0.3753458	0.36365637	0.347395	0.40474257	0.38804516	0.36399955	0.41793212	0.39864188	0.39634165	0.38638213	0.38749388	0.35254908	0.38865143	0.40637833	0.38298148	0.38070753	0.39845467	0.40005621	0.43215346	0.39517421	0.3043468	0.32755807	0.37106445	0.35982081	0.37440869	0.36852953	0.35875151	0.38747531	0.36112133	0.33591872	0.29721946	0.35217646	0.29728547	0.32051381	0.33918557	0.30376366	0.37279844	0.3930164
0.40242693	0.4023445	0.33396295	0.37902701	0.35555485	0.35840896	0.31441423	0.37313521	0.40000096	0.32300749	0.36577055	0.34992874	0.3611818	0.34762219	0.29560971	0.40183571	0.33504301	0.38106874	0.35495704	0.36622345	0.34902602	0.32948831	0.33638355	0.38094857	0.35416749	0.36572173	0.32773924	0.36742756	0.34685144	0.33059764	0.36571157	0.37314707	0.34883827	0.35689479	0.36653802	0.33733925	0.35710657	0.36580014	0.38053647	0.33850056	0.35299939	0.30693898	0.37421638	0.36927816	0.3598085	0.34799993	0.35853612	0.33392918	0.35976288	0.36939514	0.3616119	0.35698581	0.35774821	0.36193931	0.33519351	0.35690576	0.30377731	0.36870092	0.37967438	0.35647997	0.37076166	0.32088968	0.3124975	0.34634265	0.32936153	0.39721042	0.35895929	0.32907391	0.35078055	0.36096305	0.35982612	0.31161875	0.37106037	0.33837608	0.37090215	0.36249816	0.36880609	0.24376591	0.30161545	0.35694537	0.36282963	0.37451658	0.36211658	0.33627903	0.31865355	0.33193317	0.36535618	0.35905764	0.36991233	0.43244517	0.33498728	0.34695485	0.37399775	0.36285838	0.34660193	0.40423828	0.38733554	0.36296681	0.41726211	0.39772153	0.39550024	0.38560614	0.38676932	0.35204914	0.38838243	0.40564036	0.38197041	0.37971035	0.3976101	0.39889085	0.43149626	0.39434421	0.3036015	0.32670569	0.37054679	0.35892972	0.37370354	0.3678149	0.35785815	0.38687336	0.36006591	0.33485916	0.29648617	0.35152027	0.29654264	0.3198489	0.33818591	0.303029	0.37213418	0.39235845
0.40174726	0.40144044	0.33305195	0.37839541	0.35498017	0.35793409	0.31374687	0.37249058	0.3991048	0.32250187	0.36503312	0.34937084	0.36055729	0.34692621	0.2952356	0.40104982	0.33434293	0.38048843	0.3544454	0.36548042	0.34809315	0.32871053	0.33547983	0.38037449	0.35377285	0.36495423	0.32705858	0.36670715	0.34632352	0.32992515	0.3651624	0.37243488	0.34813836	0.3562451	0.36580971	0.33679828	0.3564491	0.3652043	0.37968713	0.33749071	0.35202819	0.30634141	0.37352106	0.36882582	0.35921037	0.34695643	0.3575598	0.33289739	0.35932809	0.36894703	0.36065319	0.35627896	0.35678601	0.36130258	0.33428556	0.35622159	0.30319831	0.36793932	0.37857983	0.35561895	0.37026784	0.32020521	0.31186333	0.34564364	0.32902044	0.39648643	0.35841492	0.32848725	0.3501699	0.36011738	0.35906854	0.3109746	0.3706325	0.33773264	0.37048554	0.36184475	0.36836192	0.24347459	0.30088025	0.35624126	0.36219075	0.37360638	0.3611958	0.33546534	0.31763643	0.33120665	0.36483991	0.35809973	0.36934802	0.43183562	0.33393443	0.34616393	0.37265453	0.36206216	0.34581071	0.40373465	0.38662723	0.36193699	0.41659316	0.39680326	0.39466062	0.3848317	0.38604614	0.35154992	0.38811359	0.40490371	0.38096198	0.37871575	0.39676735	0.39772886	0.43084005	0.39351594	0.30285802	0.32585552	0.37002981	0.35804084	0.37299973	0.36710167	0.35696703	0.38627234	0.35901359	0.33380291	0.29575467	0.3508653	0.2958017	0.31918535	0.3371892	0.30229616	0.37147111	0.39170161
0.40106872	0.40053844	0.33214343	0.37776485	0.35440645	0.35745984	0.31308094	0.37184709	0.39821067	0.32199702	0.36429718	0.3488138	0.35993385	0.34623161	0.29486197	0.40026549	0.3336443	0.37990904	0.35393447	0.36473888	0.34716275	0.32793459	0.33457854	0.37980127	0.35337862	0.36418837	0.32637933	0.36598814	0.34579641	0.329254	0.36461404	0.37172404	0.34743983	0.35559657	0.36508289	0.3362582	0.35579282	0.36460942	0.3788397	0.33648387	0.35105968	0.30574501	0.37282705	0.36837402	0.35861322	0.34591606	0.35658613	0.33186883	0.35889381	0.36849949	0.35969704	0.35557351	0.35582638	0.36066696	0.33338004	0.3555387	0.30262044	0.3671793	0.37748846	0.35476005	0.3697747	0.31952217	0.31123045	0.34494606	0.32867971	0.39576378	0.35787138	0.3279016	0.34956029	0.3592737	0.35831258	0.31033179	0.37020513	0.33709043	0.37006941	0.36119252	0.36791828	0.24318361	0.30014685	0.35553855	0.36155301	0.37269843	0.36027738	0.33465359	0.31662256	0.33048171	0.36432436	0.35714439	0.36878458	0.43122694	0.33288491	0.34537479	0.37131613	0.36126766	0.34502128	0.40323162	0.3859202	0.36091012	0.41592529	0.39588714	0.39382279	0.38405883	0.38532433	0.35105139	0.38784495	0.40416837	0.37995625	0.37772378	0.39592636	0.3965703	0.43018484	0.39268941	0.30211636	0.32500756	0.36951357	0.35715416	0.3722972	0.36638978	0.35607812	0.38567227	0.35796434	0.33275002	0.29502499	0.35021159	0.2950626	0.31852317	0.33619544	0.30156505	0.3708092	0.39104584
0.40039134	0.39963844	0.33123738	0.37713537	0.35383365	0.35698625	0.3124164	0.3712047	0.39731854	0.32149297	0.36356273	0.34825769	0.35931149	0.34553841	0.29448882	0.39948267	0.33294713	0.37933052	0.35342428	0.36399886	0.34623483	0.32716048	0.33367971	0.37922895	0.35298488	0.36342409	0.3257015	0.36527056	0.3452701	0.32858425	0.36406654	0.37101457	0.34674272	0.35494924	0.3643575	0.33571896	0.35513777	0.36401549	0.37799415	0.33548003	0.35009384	0.30514976	0.37213433	0.36792278	0.35801706	0.34487879	0.35561511	0.33084342	0.35846007	0.36805245	0.35874343	0.35486943	0.35486934	0.36003247	0.33247697	0.35485715	0.30204368	0.36642084	0.37640023	0.3539032	0.36928219	0.31884062	0.31059885	0.34424984	0.32833931	0.39504242	0.35732868	0.327317	0.34895176	0.35843197	0.35755819	0.3096903	0.36977825	0.33644944	0.36965373	0.36054146	0.36747521	0.24289298	0.29941523	0.35483721	0.36091638	0.37179264	0.35936129	0.33384383	0.3156119	0.32975835	0.36380956	0.35619158	0.368222	0.43061915	0.3318387	0.34458748	0.36998254	0.36047491	0.34423366	0.40272921	0.38521448	0.35988614	0.41525847	0.39497313	0.39298674	0.38328749	0.38460383	0.35055357	0.38757649	0.4034344	0.37895316	0.37673441	0.39508718	0.39541507	0.42953065	0.39186463	0.30137652	0.3241618	0.36899805	0.35626969	0.37159604	0.36567929	0.35519144	0.38507313	0.35691816	0.33170044	0.29429713	0.34955907	0.29432535	0.31786236	0.33520457	0.30083573	0.37014848	0.3903912
0.3997151	0.3987405	0.3303338	0.37650692	0.35326177	0.35651326	0.31175327	0.37056345	0.39642844	0.32098973	0.36282977	0.34770244	0.3586902	0.34484658	0.29411611	0.3987014	0.33225143	0.37875286	0.35291484	0.36326033	0.34530941	0.32638821	0.33278325	0.37865746	0.35259154	0.36266145	0.32502508	0.36455438	0.34474459	0.32791582	0.36351982	0.37030646	0.34604698	0.35430309	0.36363354	0.33518061	0.35448393	0.36342257	0.37715051	0.33447918	0.34913066	0.30455568	0.37144288	0.36747211	0.3574219	0.34384465	0.35464674	0.32982117	0.35802686	0.36760598	0.35779232	0.35416678	0.35391489	0.35939911	0.33157635	0.35417691	0.30146798	0.36566395	0.37531513	0.35304841	0.36879036	0.31816053	0.30996853	0.34355506	0.32799929	0.3943224	0.35678682	0.32673344	0.3483443	0.35759223	0.35680538	0.30905014	0.36935186	0.33580968	0.36923853	0.35989159	0.36703265	0.24260271	0.29868537	0.35413727	0.36028084	0.3708891	0.35844755	0.33303601	0.31460449	0.32903656	0.3632955	0.35524133	0.36766028	0.43001217	0.33079576	0.34380195	0.36865374	0.3596839	0.34344783	0.40222746	0.38451004	0.35886505	0.41459274	0.39406124	0.39215246	0.38251773	0.3838847	0.35005647	0.38730824	0.40270177	0.37795272	0.37574762	0.39424977	0.39426324	0.42887741	0.39104158	0.3006385	0.32331824	0.36848325	0.35538739	0.37089616	0.36497021	0.35430694	0.3844749	0.35587505	0.33065417	0.29357105	0.34890777	0.29358992	0.31720296	0.33421665	0.30010816	0.36948892	0.38973764
0.39904001	0.39784455	0.32943267	0.37587953	0.35269079	0.35604089	0.31109154	0.36992326	0.3955403	0.32048723	0.36209828	0.34714809	0.35806999	0.34415615	0.29374391	0.39792162	0.33155718	0.37817609	0.35240611	0.36252332	0.34438643	0.32561776	0.33188924	0.37808684	0.35219863	0.36190039	0.32435006	0.3638396	0.34421986	0.32724878	0.36297396	0.3695997	0.34535265	0.35365811	0.36291105	0.33464313	0.35383126	0.36283058	0.37630874	0.33348134	0.3481701	0.30396277	0.37075272	0.36702198	0.35682774	0.34281361	0.353681	0.32880211	0.35759416	0.36716005	0.35684374	0.3534655	0.35296297	0.35876685	0.33067819	0.35349795	0.3008934	0.36490864	0.37423316	0.35219571	0.36829916	0.31748188	0.30933949	0.34286168	0.32765961	0.39360368	0.35624576	0.32615092	0.34773788	0.35675448	0.35605419	0.3084113	0.36892596	0.33517113	0.3688238	0.35924286	0.36659062	0.24231277	0.2979573	0.35343871	0.35964647	0.36998773	0.35753611	0.33223015	0.3136003	0.32831639	0.36278212	0.35429358	0.3670994	0.42940608	0.32975611	0.3430182	0.36732975	0.35889462	0.34266379	0.40172631	0.38380688	0.35784689	0.41392806	0.39315146	0.39131993	0.38174948	0.38316691	0.34956005	0.38704014	0.40197045	0.37695491	0.37476343	0.39341411	0.39311475	0.42822522	0.39022025	0.29990226	0.32247689	0.36796916	0.3545073	0.37019762	0.36426246	0.35342467	0.38387761	0.35483497	0.32961121	0.29284677	0.34825766	0.29285634	0.31654489	0.33323163	0.29938236	0.36883056	0.38908517
0.39836603	0.39695063	0.32853401	0.37525317	0.35212076	0.35556918	0.31043124	0.36928421	0.39465415	0.31998557	0.36136824	0.34659463	0.35745084	0.34346712	0.29337215	0.39714342	0.33086437	0.37760022	0.35189813	0.36178777	0.34346595	0.32484913	0.33099762	0.37751707	0.35180619	0.36114094	0.32367644	0.36312622	0.34369597	0.32658309	0.3624289	0.36889428	0.34465972	0.35301432	0.36218998	0.33410648	0.35317981	0.36223957	0.37546885	0.33248645	0.34721223	0.30337101	0.37006384	0.36657238	0.35623452	0.34178567	0.35271791	0.32778618	0.357162	0.36671466	0.35589769	0.35276559	0.35201365	0.3581357	0.32978246	0.35282031	0.30031991	0.36415488	0.37315431	0.35134506	0.36780861	0.31680468	0.30871174	0.3421697	0.32732028	0.39288628	0.3557055	0.32556945	0.34713253	0.35591865	0.35530454	0.30777377	0.36850056	0.33453378	0.36840951	0.35859531	0.36614913	0.24202318	0.29723102	0.35274151	0.3590132	0.36908856	0.35662699	0.33142626	0.3125993	0.32759777	0.36226949	0.3533484	0.36653942	0.42880082	0.32871971	0.34223625	0.36601046	0.35810706	0.34188154	0.40122578	0.38310504	0.35683158	0.41326445	0.39224374	0.39048919	0.38098279	0.38245046	0.34906435	0.38677225	0.40124044	0.37595975	0.3737818	0.39258024	0.39196962	0.42757398	0.38940063	0.29916784	0.32163772	0.36745578	0.35362935	0.3695004	0.36355612	0.35254458	0.38328126	0.35379794	0.32857153	0.29212427	0.34760877	0.2921246	0.3158882	0.33224952	0.29865831	0.36817336	0.38843381
0.39769325	0.39605871	0.32763782	0.37462789	0.35155165	0.35509807	0.30977231	0.36864626	0.39376998	0.31948465	0.36063969	0.34604204	0.35683277	0.34277943	0.29300088	0.39636672	0.33017302	0.37702522	0.3513909	0.36105374	0.34254789	0.32408231	0.33010837	0.37694818	0.35141417	0.36038306	0.32300422	0.36241424	0.34317285	0.32591876	0.36188465	0.3681902	0.34396818	0.35237166	0.36147031	0.33357072	0.35252959	0.36164951	0.37463084	0.33149454	0.34625694	0.30278039	0.36937624	0.36612335	0.35564232	0.3407608	0.35175741	0.32677338	0.35673037	0.36626983	0.35495415	0.35206708	0.35106686	0.35750568	0.32888913	0.35214397	0.29974753	0.36340266	0.37207857	0.35049644	0.36731875	0.31612891	0.30808526	0.34147912	0.32698131	0.39217019	0.35516608	0.32498902	0.34652823	0.35508481	0.3545565	0.30713758	0.36807567	0.33389768	0.36799571	0.35794896	0.36570814	0.24173395	0.29650649	0.35204571	0.35838103	0.36819157	0.35572019	0.33062431	0.31160149	0.32688072	0.36175758	0.35240573	0.36598024	0.42819643	0.32768658	0.34145609	0.36469594	0.35732126	0.34110108	0.40072587	0.38240445	0.3558192	0.41260192	0.39133817	0.38966021	0.38021764	0.38173535	0.34856936	0.38650453	0.40051177	0.37496722	0.37280276	0.39174816	0.3908278	0.42692372	0.38858277	0.29843521	0.32080072	0.36694315	0.35275361	0.36880448	0.36285111	0.35166669	0.38268581	0.35276395	0.32753515	0.29140353	0.34696111	0.29139468	0.31523284	0.33127031	0.29793602	0.36751735	0.38778353
0.39702156	0.39516878	0.32674405	0.37400362	0.35098344	0.35462758	0.30911481	0.36800942	0.3928878	0.31898454	0.3599126	0.34549034	0.35621578	0.34209314	0.29263005	0.39559153	0.32948309	0.37645108	0.35088438	0.36032116	0.34163234	0.32331729	0.32922152	0.37638012	0.3510226	0.35962677	0.3223334	0.36170366	0.34265053	0.32525578	0.36134124	0.36748746	0.34327802	0.3517302	0.36075211	0.3330358	0.35188052	0.36106044	0.3737947	0.33050558	0.34530431	0.30219093	0.36868992	0.36567485	0.35505113	0.33973902	0.35079956	0.32576373	0.35629925	0.3658255	0.35401309	0.35136998	0.3501226	0.35687676	0.32799822	0.35146892	0.29917622	0.362652	0.37100592	0.34964991	0.36682951	0.31545457	0.30746004	0.34078994	0.32664269	0.39145541	0.35462749	0.3244096	0.34592497	0.3542529	0.35381001	0.3065027	0.36765122	0.33326274	0.36758235	0.35730374	0.36526772	0.24144506	0.29578376	0.35135126	0.35774997	0.36729676	0.35481569	0.32982427	0.3106069	0.32616523	0.36124641	0.35146555	0.36542195	0.4275929	0.3266567	0.34067768	0.36338612	0.35653716	0.34032241	0.40022659	0.38170516	0.35480964	0.41194043	0.39043465	0.38883299	0.37945402	0.38102159	0.34807506	0.386237	0.39978445	0.3739773	0.37182626	0.39091781	0.38968933	0.42627448	0.3877666	0.2977044	0.31996593	0.36643121	0.35188004	0.36810988	0.36214748	0.35079098	0.38209131	0.35173297	0.326502	0.29068461	0.34631467	0.29066658	0.31457889	0.33029398	0.29721549	0.36686248	0.38713434
0.39635101	0.39428088	0.32585275	0.37338039	0.35041618	0.35415772	0.30845869	0.36737365	0.39200762	0.3184852	0.35918701	0.3449395	0.35559985	0.34140822	0.29225972	0.39481786	0.32879463	0.37587783	0.3503786	0.35959011	0.34071919	0.32255411	0.32833707	0.37581295	0.35063145	0.35887209	0.32166398	0.36099449	0.34212899	0.32459414	0.36079863	0.36678609	0.34258926	0.35108992	0.36003533	0.33250174	0.35123268	0.36047232	0.37296042	0.3295196	0.3443543	0.30160263	0.36800489	0.36522692	0.3544609	0.33872029	0.34984431	0.32475719	0.35586864	0.36538172	0.35307455	0.35067424	0.34918091	0.35624894	0.32710975	0.35079515	0.29860601	0.36190292	0.36993638	0.3488054	0.36634094	0.3147817	0.3068361	0.34010214	0.32630444	0.39074191	0.35408971	0.32383123	0.34532276	0.35342297	0.3530651	0.3058691	0.36722729	0.33262905	0.36716947	0.35665968	0.36482781	0.24115652	0.29506275	0.35065818	0.35712004	0.36640412	0.35391349	0.32902619	0.30961543	0.32545134	0.36073595	0.35052791	0.3648645	0.42699021	0.32563004	0.33990106	0.36208102	0.35575479	0.33954552	0.39972794	0.38100713	0.35380298	0.41128004	0.38953322	0.38800752	0.37869194	0.38030913	0.34758148	0.38596967	0.39905843	0.37298998	0.37085235	0.39008924	0.38855416	0.42562622	0.38695213	0.29697534	0.31913328	0.36591998	0.35100862	0.36741659	0.36144522	0.34991747	0.38149774	0.350705	0.32547215	0.28996745	0.34566939	0.2899403	0.31392625	0.32932052	0.29649669	0.36620879	0.38648623
0.39568159	0.39339495	0.32496384	0.37275821	0.34984982	0.35368851	0.30780396	0.366739	0.39112937	0.31798667	0.35846284	0.34438956	0.354985	0.34072468	0.29188985	0.39404571	0.3281076	0.37530544	0.34987354	0.35886052	0.33980849	0.32179269	0.32745498	0.37524661	0.35024074	0.35811898	0.32099593	0.36028668	0.34160829	0.32393384	0.36025682	0.36608604	0.34190187	0.35045078	0.35931996	0.33196855	0.350586	0.35988513	0.37212801	0.32853654	0.34340692	0.30101544	0.3673211	0.36477956	0.35387161	0.33770463	0.34889165	0.32375374	0.35543856	0.3649385	0.35213849	0.34997988	0.34824175	0.35562223	0.32622367	0.35012269	0.2980369	0.36115536	0.3688699	0.34796292	0.36585301	0.31411025	0.30621344	0.33941573	0.32596651	0.39002973	0.35355273	0.3232539	0.34472162	0.35259497	0.35232177	0.30523685	0.36680385	0.33199653	0.36675707	0.35601681	0.36438844	0.24086832	0.29434353	0.3499665	0.35649121	0.36551365	0.35301358	0.32823005	0.30862716	0.32473898	0.36022621	0.34959278	0.36430791	0.42638835	0.32460663	0.33912623	0.36078063	0.35497415	0.33877039	0.39922991	0.38031039	0.35279918	0.41062066	0.38863388	0.38718382	0.37793139	0.37959802	0.34708858	0.38570252	0.39833373	0.37200528	0.36988097	0.38926241	0.38742229	0.42497894	0.38613939	0.29624811	0.31830281	0.36540946	0.35013935	0.36672458	0.36074433	0.34904611	0.38090506	0.34968004	0.32444552	0.28925204	0.34502533	0.28921586	0.31327501	0.32834995	0.29577962	0.36555627	0.38583919
0.3950133	0.39251101	0.3240774	0.37213707	0.34928438	0.35321987	0.30715063	0.36610544	0.39025313	0.31748888	0.35774013	0.34384051	0.35437119	0.3400425	0.29152045	0.39327505	0.32742199	0.37473392	0.3493692	0.35813242	0.33890024	0.32103309	0.32657525	0.37468112	0.34985048	0.35736746	0.32032928	0.35958028	0.34108835	0.32327488	0.35971585	0.36538732	0.34121585	0.34981284	0.35860604	0.33143619	0.34994054	0.35929891	0.37129745	0.3275564	0.34246212	0.30042943	0.3666386	0.36433271	0.35328335	0.33669198	0.34794158	0.32275343	0.35500899	0.36449578	0.3512049	0.34928688	0.34730509	0.35499662	0.32534	0.34945151	0.29746884	0.36040935	0.36780652	0.34712249	0.36536571	0.31344023	0.305592	0.33873069	0.32562894	0.38931882	0.35301659	0.32267758	0.34412152	0.35176891	0.35158002	0.3046059	0.3663809	0.33136523	0.36634511	0.35537508	0.3639496	0.24058045	0.29362604	0.34927616	0.35586348	0.36462536	0.35211596	0.32743582	0.30764204	0.32402819	0.35971719	0.34866011	0.36375216	0.42578736	0.3235864	0.33835316	0.35948488	0.35419521	0.33799702	0.39873251	0.37961492	0.35179821	0.40996236	0.38773662	0.38636184	0.37717235	0.37888825	0.34659639	0.38543555	0.39761034	0.37102321	0.36891213	0.38843736	0.38629374	0.42433265	0.38532838	0.29552263	0.31747451	0.36489967	0.34927225	0.36603391	0.36004481	0.34817693	0.38031334	0.34865806	0.32342213	0.2885384	0.34438249	0.28849322	0.31262508	0.32738221	0.29506427	0.36490491	0.38519326
0.39434615	0.39162907	0.32319334	0.37151694	0.34871984	0.35275188	0.30649868	0.36547297	0.38937882	0.3169919	0.35701892	0.3432923	0.35375845	0.3393617	0.29115152	0.39250591	0.32673785	0.37416327	0.3488656	0.35740581	0.33799443	0.32027528	0.3256979	0.37411648	0.34946063	0.35661751	0.31966403	0.35887524	0.3405692	0.32261729	0.35917568	0.36468995	0.3405312	0.34917602	0.3578935	0.33090469	0.34929624	0.35871366	0.37046874	0.32657918	0.34151992	0.29984453	0.36595738	0.36388642	0.35269606	0.33568239	0.3469941	0.32175618	0.35457996	0.36405364	0.35027379	0.34859526	0.346371	0.35437208	0.32445872	0.34878165	0.29690188	0.35966489	0.36674619	0.34628409	0.3648791	0.31277165	0.30497184	0.33804706	0.32529172	0.38860923	0.35248122	0.32210231	0.34352246	0.35094476	0.35083979	0.30397624	0.36595842	0.33073512	0.36593363	0.35473451	0.36351129	0.24029294	0.29291031	0.34858719	0.35523689	0.36373922	0.35122061	0.3266435	0.30666009	0.32331896	0.35920888	0.34772995	0.36319724	0.4251872	0.3225694	0.33758181	0.35819378	0.35341796	0.33722544	0.39823571	0.37892073	0.35080007	0.40930513	0.38684145	0.38554162	0.37641487	0.37817982	0.34610489	0.38516876	0.39688829	0.37004369	0.36794582	0.38761404	0.38516846	0.42368734	0.38451904	0.29479894	0.31664836	0.36439058	0.34840727	0.36534452	0.35934663	0.34730992	0.37972251	0.34763908	0.32240197	0.28782654	0.34374082	0.28777236	0.31197652	0.32641736	0.29435068	0.36425471	0.38454843
0.39368013	0.39074913	0.3223117	0.37089786	0.34815621	0.35228452	0.30584812	0.36484161	0.38850647	0.31649569	0.35629913	0.34274498	0.35314676	0.33868223	0.29078305	0.3917383	0.32605511	0.37359351	0.34836271	0.35668066	0.33709103	0.31951925	0.3248229	0.37355271	0.34907123	0.35586914	0.31900012	0.35817161	0.34005085	0.32196102	0.35863635	0.36399391	0.33984795	0.34854037	0.35718241	0.33037406	0.34865314	0.35812935	0.36964187	0.32560492	0.34058031	0.2992608	0.36527741	0.36344069	0.35210973	0.33467582	0.34604922	0.32076204	0.35415143	0.36361203	0.34934515	0.34790501	0.34543937	0.35374868	0.32357982	0.34811303	0.29633602	0.35892195	0.36568892	0.34544772	0.36439312	0.31210449	0.30435297	0.33736479	0.32495484	0.38790095	0.35194671	0.32152805	0.34292445	0.35012257	0.35010114	0.30334789	0.36553645	0.33010623	0.36552259	0.35409507	0.3630735	0.24000578	0.29219633	0.34789956	0.35461137	0.36285523	0.35032755	0.32585311	0.30568123	0.3226113	0.35870132	0.34680226	0.36264318	0.42458791	0.32155561	0.33681226	0.35690734	0.35264245	0.33645561	0.39773953	0.3782278	0.34980479	0.40864891	0.3859483	0.38472316	0.3756589	0.37747267	0.34561408	0.38490215	0.39616752	0.36906677	0.36698207	0.38679245	0.38404647	0.42304301	0.38371143	0.29407701	0.31582436	0.36388221	0.34754446	0.36465642	0.35864979	0.34644505	0.3791326	0.34662306	0.32138506	0.28711641	0.34310037	0.28705332	0.31132931	0.32545531	0.2936388	0.36360565	0.38390464
0.39301524	0.38987112	0.32143247	0.37027982	0.34759352	0.35181776	0.30519894	0.36421132	0.3876361	0.31600025	0.35558081	0.34219852	0.35253614	0.33800414	0.29041505	0.39097214	0.3253738	0.37302458	0.34786057	0.35595697	0.33619002	0.31876501	0.32395026	0.37298977	0.34868225	0.35512233	0.31833762	0.35746935	0.33953327	0.32130608	0.35809779	0.36329919	0.33916605	0.34790587	0.3564727	0.32984427	0.34801123	0.357546	0.36881688	0.32463354	0.3396433	0.29867816	0.36459869	0.36299548	0.35152438	0.33367229	0.34510687	0.31977096	0.35372341	0.36317092	0.34841898	0.34721613	0.34451026	0.35312638	0.3227033	0.34744573	0.29577121	0.35818055	0.36463469	0.34461337	0.36390778	0.31143877	0.30373532	0.3366839	0.32461834	0.38719392	0.35141298	0.32095483	0.34232745	0.34930229	0.34936404	0.30272084	0.36511496	0.32947853	0.36511201	0.35345683	0.36263624	0.23971894	0.29148409	0.3472133	0.35398695	0.36197338	0.34943676	0.32506466	0.30470553	0.32190517	0.35819444	0.34587705	0.36208999	0.42398944	0.32054499	0.33604446	0.35562548	0.35186863	0.33568755	0.39724398	0.37753615	0.34881231	0.40799376	0.38505724	0.38390642	0.37490442	0.37676689	0.34512398	0.38463575	0.39544806	0.36809245	0.36602083	0.38597262	0.38292775	0.42239967	0.38290548	0.29335687	0.3150025	0.36337456	0.34668377	0.36396962	0.35795432	0.34558234	0.37854362	0.34561005	0.32037133	0.28640807	0.34246108	0.28633606	0.31068343	0.32449612	0.29292864	0.36295778	0.38326195
0.39235145	0.38899511	0.32055566	0.36966279	0.34703171	0.35135162	0.30455112	0.36358213	0.38676766	0.31550556	0.35486391	0.34165296	0.35192657	0.33732742	0.2900475	0.39020753	0.32469392	0.37245655	0.34735915	0.35523477	0.33529145	0.31801257	0.32307994	0.3724277	0.34829372	0.35437709	0.31767648	0.35676846	0.3390165	0.32065248	0.35756007	0.36260578	0.33848554	0.34727255	0.35576442	0.32931533	0.34737051	0.3569636	0.36799371	0.32366505	0.33870888	0.29809669	0.36392125	0.36255082	0.35094002	0.33267173	0.34416711	0.31878293	0.35329592	0.36273038	0.34749526	0.34652862	0.34358367	0.35250515	0.32182917	0.34677967	0.2952075	0.35744068	0.36358353	0.34378102	0.36342311	0.31077445	0.30311894	0.33600438	0.32428214	0.3864882	0.35088006	0.3203826	0.34173152	0.34848395	0.34862852	0.30209509	0.36469394	0.328852	0.3647019	0.35281971	0.36219952	0.23943245	0.29077357	0.34652838	0.35336366	0.3610937	0.34854823	0.32427809	0.30373293	0.32120058	0.35768828	0.34495431	0.36153761	0.42339185	0.31953755	0.33527839	0.35434827	0.35109648	0.33492121	0.39674905	0.37684575	0.34782267	0.40733969	0.38416824	0.38309139	0.37415147	0.37606239	0.34463456	0.38436949	0.39472991	0.36712065	0.36506212	0.38515455	0.38181227	0.42175728	0.38210124	0.29263845	0.31418279	0.36286759	0.34582523	0.36328414	0.3572602	0.34472179	0.37795553	0.34459996	0.31936079	0.28570145	0.34182301	0.28562063	0.31003889	0.32353976	0.29222021	0.36231104	0.3826203
0.39168879	0.38812107	0.3196812	0.36904681	0.34647083	0.35088611	0.30390471	0.36295402	0.38590115	0.31501168	0.35414848	0.34110823	0.35131806	0.33665204	0.28968042	0.38944438	0.32401544	0.37188938	0.34685844	0.354514	0.33439526	0.31726187	0.32221198	0.37186646	0.34790561	0.3536334	0.31701675	0.35606897	0.3385005	0.3200002	0.35702312	0.36191371	0.33780637	0.34664038	0.35505757	0.32878724	0.34673095	0.35638213	0.36717236	0.32269946	0.33777699	0.29751635	0.36324507	0.36210674	0.35035664	0.33167422	0.34322992	0.31779796	0.35286894	0.36229035	0.34657398	0.34584248	0.34265956	0.35188502	0.32095739	0.3461149	0.29464483	0.35670236	0.36253536	0.3429507	0.36293906	0.31011155	0.30250379	0.33532625	0.32394633	0.38578376	0.35034797	0.3198114	0.3411366	0.34766752	0.34789452	0.30147061	0.36427343	0.32822669	0.36429226	0.35218373	0.3617633	0.23914632	0.29006481	0.34584484	0.35274145	0.36021614	0.34766197	0.32349342	0.30276343	0.32049754	0.35718286	0.34403405	0.36098608	0.42279506	0.31853327	0.33451408	0.35307562	0.35032606	0.33415666	0.39625472	0.3761566	0.34683582	0.40668663	0.38328129	0.38227811	0.37340006	0.37535924	0.34414586	0.38410345	0.39401308	0.36615145	0.36410588	0.38433817	0.38070005	0.42111591	0.38129869	0.29192182	0.31336519	0.36236134	0.3449688	0.36259994	0.35656741	0.34386337	0.37736839	0.34359285	0.31835344	0.28499657	0.34118614	0.28490695	0.3093957	0.32258621	0.29151347	0.36166546	0.38197976
0.39102724	0.38724899	0.31880915	0.36843184	0.34591085	0.35042122	0.30325964	0.36232701	0.38503662	0.31451857	0.35343447	0.3405644	0.3507106	0.335978	0.28931382	0.38868272	0.32333839	0.37132308	0.34635845	0.35379472	0.33350146	0.31651297	0.32134637	0.37130609	0.34751794	0.3528913	0.31635836	0.35537082	0.33798531	0.31934926	0.35648701	0.36122298	0.33712858	0.34600934	0.35435209	0.32826	0.34609258	0.35580164	0.36635289	0.32173672	0.33684769	0.29693714	0.36257014	0.36166316	0.34977418	0.33067966	0.34229529	0.31681603	0.3524425	0.36185086	0.34565514	0.34515768	0.34173793	0.35126597	0.32008797	0.34545141	0.29408327	0.35596552	0.36149025	0.34212238	0.36245567	0.30945006	0.30188993	0.33464947	0.32361084	0.38508061	0.34981668	0.31924126	0.34054276	0.34685299	0.34716207	0.30084744	0.36385337	0.32760254	0.36388308	0.35154891	0.36132762	0.23886052	0.28935775	0.34516263	0.35212031	0.3593407	0.34677798	0.32271066	0.30179703	0.31979603	0.35667813	0.34311622	0.3604354	0.42219913	0.31753215	0.33375153	0.35180753	0.34955731	0.33339384	0.39576101	0.37546873	0.34585178	0.40603465	0.3823964	0.38146657	0.37265012	0.37465739	0.34365782	0.38383758	0.39329755	0.36518481	0.36315218	0.38352355	0.37959108	0.42047548	0.38049784	0.29120696	0.31254974	0.3618558	0.34411448	0.36191702	0.35587597	0.34300712	0.37678212	0.34258866	0.31734928	0.28429344	0.34055042	0.28419507	0.30875385	0.32163548	0.29080847	0.36102104	0.3813403
0.39036682	0.38637888	0.31793949	0.36781791	0.34535176	0.34995693	0.30261597	0.36170107	0.38417399	0.31402624	0.35272193	0.34002143	0.35010418	0.33530533	0.28894767	0.38792259	0.32266277	0.37075761	0.34585917	0.35307691	0.33261007	0.31576583	0.32048306	0.37074655	0.34713072	0.35215074	0.31570134	0.35467404	0.33747089	0.31869963	0.3559517	0.36053354	0.33645216	0.34537947	0.35364801	0.32773361	0.34545538	0.35522208	0.3655352	0.32077688	0.33592096	0.29635906	0.36189649	0.36122015	0.34919274	0.3296881	0.34136319	0.31583714	0.35201657	0.36141193	0.34473875	0.34447423	0.34081876	0.35064805	0.31922093	0.34478921	0.29352278	0.35523024	0.36044812	0.34129605	0.3619729	0.30879	0.30127728	0.33397406	0.32327572	0.38437873	0.34928617	0.31867209	0.33994991	0.3460404	0.34643117	0.30022556	0.36343381	0.32697961	0.36347437	0.35091522	0.36089247	0.23857506	0.28865242	0.34448177	0.3515003	0.3584674	0.34589621	0.32192978	0.3008337	0.31909606	0.35617414	0.34220085	0.35988557	0.42160404	0.31653419	0.33299071	0.35054404	0.34879026	0.33263275	0.39526793	0.37478212	0.34487051	0.40538371	0.38151354	0.38065675	0.37190172	0.37395686	0.34317049	0.38357189	0.39258331	0.36422074	0.36220098	0.38271064	0.37848535	0.41983604	0.37969866	0.29049382	0.3117364	0.36135095	0.34326231	0.36123538	0.35518587	0.34215295	0.3761968	0.34158742	0.31634828	0.28359205	0.3399159	0.28348497	0.30811331	0.32068753	0.29010516	0.36037776	0.3807019
0.38970754	0.38551071	0.31707218	0.36720499	0.34479359	0.34949327	0.30197364	0.36107624	0.38331333	0.31353465	0.35201082	0.33947933	0.34949881	0.33463401	0.288582	0.38716391	0.32198855	0.37019303	0.34536064	0.35236055	0.33172104	0.31502044	0.31962207	0.37018785	0.34674391	0.35141173	0.31504568	0.35397863	0.33695725	0.31805134	0.35541716	0.35984543	0.33577707	0.34475073	0.35294536	0.32720804	0.34481934	0.35464346	0.36471936	0.31981993	0.33499676	0.29578209	0.36122406	0.36077768	0.34861225	0.3286995	0.34043363	0.31486127	0.35159114	0.36097351	0.34382477	0.34379214	0.3399021	0.35003117	0.31835622	0.34412825	0.29296333	0.35449648	0.359409	0.34047171	0.36149082	0.30813131	0.30066589	0.33330002	0.32294095	0.38367817	0.34875649	0.31810394	0.33935812	0.34522969	0.34570178	0.29960495	0.36301476	0.32635784	0.36306608	0.3502827	0.36045784	0.23828994	0.28794882	0.34380224	0.35088137	0.35759622	0.34501669	0.32115081	0.29987347	0.31839761	0.35567084	0.34128791	0.35933656	0.42100978	0.31553936	0.33223161	0.34928504	0.3480249	0.33187339	0.39477545	0.37409675	0.34389204	0.40473378	0.3806327	0.37984863	0.37115479	0.37325761	0.34268385	0.38330641	0.39187035	0.3632592	0.36125225	0.38189945	0.37738281	0.41919756	0.37890115	0.28978243	0.31092519	0.36084682	0.34241223	0.36055502	0.3544971	0.34130093	0.37561238	0.34058911	0.31535044	0.28289238	0.33928257	0.28277662	0.30747411	0.31974238	0.28940356	0.35973561	0.38006455
0.38904932	0.38464448	0.31620726	0.36659309	0.34423631	0.3490302	0.30133268	0.36045244	0.38245457	0.31304386	0.35130113	0.33893809	0.34889451	0.33396402	0.2882168	0.38640672	0.32131574	0.36962929	0.34486282	0.35164562	0.33083442	0.31427684	0.31876341	0.36962998	0.34635752	0.3506743	0.31439137	0.3532846	0.33644438	0.31740436	0.35488346	0.35915864	0.33510336	0.34412313	0.35224408	0.32668334	0.34418449	0.35406578	0.36390534	0.31886578	0.33407509	0.29520625	0.36055288	0.36033574	0.34803271	0.32771388	0.3395066	0.3138884	0.35116622	0.36053562	0.34291324	0.3431114	0.33898789	0.34941539	0.31749386	0.34346858	0.29240495	0.35376424	0.3583729	0.33964938	0.36100933	0.30747405	0.30005571	0.33262733	0.3226065	0.38297883	0.34822762	0.3175368	0.33876735	0.34442088	0.34497395	0.29898563	0.36259615	0.32573727	0.36265829	0.34965131	0.36002374	0.23800516	0.28724694	0.34312406	0.35026354	0.35672718	0.3441394	0.32037371	0.29891628	0.31770071	0.35516825	0.34037742	0.3587884	0.42041638	0.31454766	0.33147424	0.3480306	0.34726119	0.33111578	0.39428359	0.37341264	0.34291634	0.40408492	0.37975392	0.37904224	0.37040937	0.3725597	0.34219792	0.38304108	0.39115873	0.36230019	0.36030602	0.38108999	0.3762835	0.41856006	0.37810531	0.28907281	0.31011608	0.3603434	0.34156427	0.35987598	0.35380968	0.34045106	0.37502885	0.33959371	0.31435573	0.28219444	0.33865041	0.28207007	0.30683622	0.31880003	0.28870365	0.35909462	0.37942827
0.38839224	0.38378021	0.31534466	0.3659822	0.34367993	0.34856775	0.30069306	0.35982975	0.38159773	0.31255382	0.35059288	0.33839771	0.34829125	0.33329538	0.28785202	0.38565102	0.32064435	0.36906642	0.34436572	0.35093215	0.32995015	0.31353498	0.31790704	0.36907297	0.34597158	0.34993839	0.31373847	0.35259193	0.33593231	0.31675869	0.35435057	0.35847312	0.33443099	0.34349668	0.3515442	0.32615945	0.3435508	0.35348904	0.36309314	0.31791452	0.33315599	0.29463154	0.35988295	0.35989434	0.34745413	0.3267312	0.3385821	0.31291857	0.3507418	0.36009824	0.34200412	0.34243202	0.33807614	0.34880069	0.31663382	0.34281015	0.29184765	0.35303348	0.35733977	0.33882904	0.3605285	0.30681819	0.29944679	0.331956	0.32227242	0.3822808	0.34769952	0.31697071	0.33817762	0.34361395	0.34424767	0.29836759	0.36217806	0.32511786	0.36225092	0.34902105	0.35959014	0.23772073	0.28654674	0.34244722	0.34964678	0.35586023	0.34326434	0.3195985	0.29796216	0.31700534	0.35466638	0.33946934	0.35824105	0.4198238	0.31355906	0.33071861	0.34678063	0.34649917	0.33035991	0.39379236	0.37272981	0.34194341	0.40343711	0.37887713	0.37823758	0.36966547	0.37186307	0.34171265	0.38277596	0.39044836	0.36134371	0.35936227	0.38028225	0.3751874	0.41792354	0.37731117	0.28836489	0.30930907	0.35984066	0.34071839	0.35919818	0.35312361	0.33960328	0.37444624	0.33860123	0.31336418	0.28149822	0.33801943	0.28136528	0.30619967	0.31786045	0.28800541	0.35845476	0.37879309
0.38773629	0.38291788	0.31448445	0.36537236	0.34312448	0.34810594	0.30005485	0.35920814	0.38074282	0.31206456	0.34988603	0.33785817	0.347689	0.33262807	0.28748775	0.38489679	0.31997433	0.36850441	0.34386933	0.35022014	0.32906824	0.31279486	0.31705296	0.3685168	0.34558606	0.34920403	0.31308687	0.35190061	0.335421	0.31611434	0.35381845	0.35778895	0.33375996	0.3428714	0.35084569	0.32563642	0.34291828	0.35291326	0.36228272	0.31696609	0.33223939	0.29405794	0.35921428	0.3594535	0.34687653	0.32575148	0.3376601	0.3119517	0.35031793	0.35966143	0.34109741	0.34175399	0.33716685	0.34818709	0.31577614	0.34215298	0.29129142	0.35230425	0.35630962	0.33801067	0.36004832	0.30616373	0.29883912	0.33128604	0.32193866	0.38158402	0.34717226	0.31640559	0.33758891	0.34280893	0.34352288	0.29775083	0.36176044	0.32449964	0.36184403	0.34839195	0.35915709	0.23743664	0.28584826	0.34177172	0.34903109	0.3549954	0.34239152	0.31882516	0.29701108	0.31631148	0.35416523	0.33856368	0.35769457	0.41923207	0.31257358	0.3299647	0.34553516	0.34573886	0.32960576	0.39330173	0.3720482	0.34097326	0.40279031	0.37800241	0.37743461	0.36892304	0.37116778	0.34122807	0.38251102	0.3897393	0.36038974	0.358421	0.37947622	0.37409446	0.41728798	0.37651867	0.28765872	0.30850416	0.35933864	0.3398746	0.35852167	0.35243884	0.3387576	0.37386453	0.33761165	0.31237575	0.28080371	0.33738962	0.28066224	0.30556443	0.31692365	0.28730887	0.35781607	0.37815893
0.38708141	0.38205752	0.31362656	0.36476353	0.34256989	0.34764472	0.29941794	0.35858756	0.37988985	0.31157607	0.34918064	0.33731952	0.34708783	0.33196211	0.28712392	0.38414404	0.31930572	0.36794326	0.34337363	0.34950957	0.32818869	0.31205651	0.31620118	0.36796147	0.34520099	0.34847119	0.31243664	0.35121062	0.33491048	0.31547129	0.35328713	0.35710609	0.33309028	0.34224722	0.35014859	0.32511425	0.34228694	0.3523384	0.36147416	0.31602046	0.33132532	0.29348543	0.35854685	0.35901317	0.34629989	0.32477471	0.33674061	0.31098786	0.34989455	0.35922512	0.34019309	0.34107727	0.33625999	0.34757456	0.31492075	0.34149709	0.29073623	0.35157651	0.35528243	0.33719426	0.35956877	0.30551067	0.29823267	0.33061743	0.32160527	0.38088852	0.34664577	0.3158415	0.3370012	0.34200579	0.34279963	0.29713535	0.36134329	0.32388258	0.36143759	0.34776396	0.35872453	0.23715287	0.28515151	0.34109756	0.34841651	0.35413265	0.34152091	0.31805369	0.29606304	0.31561914	0.35366476	0.33766046	0.35714892	0.41864115	0.31159118	0.32921249	0.34429419	0.34498018	0.32885331	0.39281169	0.37136784	0.34000584	0.40214455	0.3771297	0.37663335	0.36818209	0.37047374	0.3407442	0.38224626	0.38903153	0.3594383	0.35748217	0.37867188	0.37300473	0.41665336	0.37572786	0.28695428	0.30770135	0.35883731	0.33903292	0.35784644	0.35175541	0.33791405	0.37328371	0.33662495	0.31139043	0.28011093	0.336761	0.27996096	0.30493051	0.31598961	0.28661403	0.35717848	0.37752587
0.38642767	0.38119906	0.31277102	0.36415568	0.34201622	0.34718409	0.29878241	0.35796809	0.37903875	0.31108832	0.34847665	0.33678174	0.34648767	0.33129746	0.28676054	0.38339275	0.31863853	0.36738294	0.34287867	0.34880045	0.32731149	0.31131989	0.31535169	0.36740696	0.34481633	0.34773993	0.31178778	0.35052201	0.33440074	0.31482956	0.35275662	0.35642451	0.33242196	0.3416242	0.34945288	0.32459289	0.34165674	0.35176447	0.36066738	0.31507766	0.33041376	0.29291409	0.35788065	0.35857341	0.3457242	0.32380083	0.33582366	0.31002697	0.34947169	0.35878938	0.33929119	0.34040192	0.33535558	0.34696311	0.31406769	0.34084246	0.29018208	0.35085028	0.35425821	0.33637986	0.35908988	0.30485901	0.29762745	0.32995015	0.32127222	0.38019431	0.34612009	0.31527838	0.33641455	0.34120455	0.34207791	0.29652116	0.36092663	0.32326671	0.36103162	0.34713709	0.35829252	0.23686945	0.28445643	0.34042472	0.34780303	0.35327202	0.34065253	0.31728408	0.29511803	0.31492832	0.35316503	0.33675966	0.35660407	0.41805106	0.31061187	0.328462	0.34305763	0.34422317	0.32810259	0.39232227	0.37068871	0.33904117	0.40149984	0.376259	0.37583378	0.36744267	0.36978105	0.34026098	0.38198167	0.38832504	0.35848939	0.35654581	0.37786928	0.37191817	0.41601974	0.3749387	0.28625157	0.30690065	0.35833669	0.3381933	0.35717246	0.35107329	0.33707258	0.37270382	0.33564112	0.31040823	0.27941984	0.33613354	0.27926144	0.30429792	0.31505832	0.28592089	0.35654205	0.37689385
0.385775	0.38034251	0.31191784	0.36354887	0.34146345	0.34672409	0.29814821	0.35734969	0.37818956	0.31060135	0.34777409	0.33624479	0.34588856	0.33063418	0.28639764	0.38264295	0.31797272	0.36682349	0.34238443	0.34809273	0.32643664	0.31058499	0.3145045	0.3668533	0.34443209	0.3470102	0.31114024	0.34983474	0.33389178	0.31418914	0.35222691	0.35574424	0.33175495	0.34100229	0.34875855	0.32407236	0.34102771	0.35119149	0.35986239	0.3141377	0.32950473	0.29234383	0.35721567	0.35813418	0.34514949	0.3228299	0.33490917	0.30906904	0.34904933	0.35835412	0.33839166	0.33972791	0.33445358	0.34635273	0.31321695	0.34018907	0.28962901	0.35012558	0.35323694	0.33556738	0.35861161	0.30420873	0.29702348	0.32928422	0.32093951	0.37950134	0.34559521	0.31471631	0.3358289	0.34040517	0.34135771	0.29590821	0.36051047	0.32265201	0.3606261	0.34651136	0.35786101	0.23658638	0.28376305	0.33975318	0.34719059	0.35241345	0.33978632	0.31651634	0.29417601	0.314239	0.35266599	0.33586124	0.35606009	0.41746184	0.30963567	0.32771325	0.34182554	0.3434678	0.3273536	0.39183345	0.37001085	0.33807924	0.40085617	0.37539029	0.37503591	0.3667047	0.3690896	0.33977848	0.38171726	0.38761982	0.35754299	0.35561192	0.37706834	0.37083477	0.41538706	0.37415117	0.28555059	0.30610201	0.35783675	0.33735579	0.35649976	0.35039252	0.33623323	0.37212482	0.33466017	0.30942914	0.27873045	0.33550724	0.27856368	0.30366662	0.31412977	0.28522938	0.35590675	0.37626287
0.38512346	0.37948793	0.31106696	0.36294308	0.34091154	0.34626472	0.29751539	0.35673237	0.37734231	0.31011513	0.34707296	0.33570871	0.34529048	0.32997218	0.28603518	0.38189459	0.31730831	0.36626491	0.3418909	0.34738648	0.32556412	0.30985186	0.31365958	0.36630046	0.34404829	0.34628198	0.31049407	0.34914884	0.33338359	0.31355	0.35169798	0.35506526	0.33108932	0.34038153	0.34806558	0.32355267	0.34039983	0.35061944	0.35905921	0.31320053	0.32859817	0.29177469	0.35655198	0.35769549	0.3445757	0.32186189	0.33399719	0.30811408	0.34862751	0.35791942	0.33749452	0.33905521	0.33355403	0.34574342	0.31236851	0.33953694	0.28907701	0.34940234	0.35221863	0.33475691	0.35813397	0.30355984	0.29642069	0.32861966	0.32060716	0.37880963	0.34507111	0.31415522	0.33524427	0.33960766	0.34063902	0.29529652	0.36009476	0.32203847	0.36022103	0.34588677	0.35743004	0.23630364	0.28307137	0.33908299	0.34657925	0.35155699	0.33892235	0.31575045	0.29323703	0.31355119	0.35216764	0.3349652	0.35551691	0.41687343	0.3086625	0.3269662	0.34059787	0.34271413	0.3266063	0.39134526	0.36933422	0.33712006	0.40021351	0.37452361	0.37423971	0.36596823	0.3683995	0.33929664	0.38145307	0.38691589	0.35659906	0.35468045	0.37626913	0.36975452	0.41475534	0.37336534	0.28485131	0.30530545	0.35733753	0.33652034	0.35582834	0.34971306	0.33539596	0.37154672	0.33368212	0.30845311	0.27804279	0.33488214	0.27786765	0.30303666	0.31320393	0.28453958	0.35527259	0.37563297
0.384473	0.37863523	0.31021839	0.36233827	0.34036055	0.34580594	0.29688388	0.35611609	0.37649694	0.30962968	0.34637323	0.33517346	0.34469345	0.32931155	0.28567317	0.38114771	0.31664526	0.36570716	0.34139806	0.34668165	0.32469395	0.30912042	0.31281692	0.36574847	0.34366491	0.34555528	0.30984923	0.34846428	0.33287618	0.31291217	0.35116985	0.35438758	0.33042499	0.33976188	0.34737402	0.32303384	0.33977312	0.3500483	0.35825783	0.31226614	0.32769412	0.29120663	0.35588947	0.35725731	0.34400287	0.32089677	0.33308768	0.30716208	0.34820616	0.35748523	0.33659977	0.33838385	0.33265689	0.34513518	0.31152236	0.33888605	0.28852606	0.34868062	0.35120323	0.33394837	0.35765699	0.30291232	0.29581916	0.32795641	0.32027513	0.3781192	0.34454784	0.31359512	0.33466068	0.33881202	0.33992186	0.29468611	0.35967952	0.32142612	0.35981643	0.3452633	0.35699958	0.23602124	0.28238136	0.33841413	0.34596899	0.35070261	0.33806056	0.31498644	0.29230103	0.3128649	0.35167	0.33407158	0.35497457	0.41628584	0.30769241	0.32622081	0.33937463	0.34196207	0.32586071	0.3908577	0.36865881	0.33616355	0.3995719	0.37365893	0.37344524	0.36523324	0.36771065	0.33881551	0.38118902	0.38621324	0.35565764	0.35375145	0.37547159	0.36867744	0.41412461	0.37258112	0.28415376	0.30451098	0.35683897	0.33568695	0.35515818	0.34903491	0.33456075	0.3709695	0.3327069	0.30748019	0.2773568	0.33425817	0.27717334	0.30240798	0.31228086	0.28385141	0.35463956	0.37500411
0.38382366	0.37778446	0.30937216	0.36173451	0.33981043	0.34534776	0.29625374	0.35550088	0.37565345	0.309145	0.3456749	0.3346391	0.34409744	0.3286522	0.28531164	0.3804023	0.31598362	0.36515027	0.34090596	0.34597829	0.32382607	0.30839074	0.31197652	0.36519727	0.34328198	0.34483013	0.30920571	0.34778103	0.33236954	0.31227565	0.35064253	0.35371119	0.32976201	0.3391434	0.3466838	0.32251582	0.33914754	0.34947813	0.3574582	0.31133455	0.32679257	0.2906397	0.35522822	0.35681969	0.34343103	0.31993452	0.33218065	0.30621302	0.34778535	0.35705158	0.33570737	0.33771384	0.33176216	0.34452802	0.31067851	0.33823642	0.28797612	0.34796038	0.35019079	0.33314177	0.35718063	0.30226618	0.29521883	0.32729453	0.31994346	0.37743002	0.34402531	0.31303602	0.33407807	0.33801824	0.33920619	0.29407698	0.35926479	0.32081491	0.35941225	0.34464097	0.35656962	0.23573917	0.28169304	0.33774659	0.3453598	0.3498503	0.33720094	0.31422424	0.29136804	0.3121801	0.35117307	0.33318034	0.35443306	0.41569906	0.30672535	0.32547715	0.33815575	0.34121171	0.32511681	0.3903707	0.36798465	0.33520979	0.39893132	0.37279624	0.37265244	0.36449972	0.36702311	0.33833504	0.38092518	0.38551188	0.35471869	0.35282487	0.37467575	0.36760348	0.41349483	0.37179857	0.28345791	0.30371854	0.35634115	0.33485565	0.35448927	0.34835806	0.33372766	0.37039322	0.33173454	0.3065103	0.27667254	0.33363539	0.27648076	0.30178061	0.31136051	0.28316495	0.35400763	0.37437633
0.3831754	0.3769356	0.30852824	0.36113173	0.33926123	0.34489021	0.29562491	0.35488674	0.37481186	0.30866107	0.344978	0.33410558	0.34350246	0.3279942	0.28495055	0.37965834	0.31532335	0.36459422	0.34041455	0.34527633	0.32296053	0.30766279	0.31113839	0.36464694	0.34289944	0.3441065	0.30856356	0.34709916	0.33186364	0.31164041	0.35011598	0.35303611	0.32910037	0.33852601	0.34599498	0.32199863	0.33852312	0.34890884	0.3566604	0.31040576	0.32589349	0.29007387	0.35456818	0.35638261	0.3428601	0.31897518	0.33127609	0.30526689	0.34736505	0.35661846	0.33481735	0.33704513	0.33086985	0.34392193	0.30983692	0.33758804	0.28742728	0.34724161	0.34918123	0.33233714	0.35670489	0.30162144	0.29461974	0.32663396	0.31961212	0.37674209	0.34350362	0.31247795	0.33349651	0.33722633	0.33849204	0.29346907	0.35885054	0.32020488	0.35900855	0.34401974	0.3561402	0.23545744	0.2810064	0.33708036	0.34475169	0.34900007	0.33634353	0.3134639	0.290438	0.31149679	0.35067686	0.33229145	0.35389236	0.41511315	0.30576137	0.32473519	0.33694127	0.34046295	0.32437465	0.38988432	0.36731172	0.33425874	0.39829174	0.37193555	0.37186134	0.36376765	0.36633685	0.33785525	0.38066152	0.38481176	0.35378224	0.3519007	0.37388161	0.36653265	0.412866	0.37101766	0.28276375	0.30292818	0.35584399	0.33402637	0.35382164	0.34768257	0.33289662	0.36981779	0.33076501	0.30554348	0.27598992	0.33301374	0.27578995	0.30115455	0.31044284	0.28248012	0.35337687	0.37374958
0.38252825	0.37608868	0.3076866	0.36052993	0.3387129	0.34443325	0.29499742	0.35427365	0.37397215	0.30817789	0.34428248	0.33357289	0.3429085	0.3273375	0.28458995	0.37891582	0.31466448	0.364039	0.33992386	0.34457576	0.3220973	0.30693653	0.31030253	0.36409745	0.34251738	0.34338436	0.30792272	0.34641859	0.33135855	0.31100649	0.34959024	0.3523623	0.32844004	0.33790973	0.34530753	0.32148227	0.33789986	0.34834051	0.35586438	0.30947971	0.32499689	0.28950915	0.35390937	0.35594606	0.34229013	0.31801873	0.330374	0.30432367	0.34694523	0.35618585	0.33392969	0.33637774	0.32997993	0.34331691	0.30899766	0.33694088	0.28687945	0.34652436	0.3481746	0.33153448	0.35622978	0.30097806	0.29402184	0.32597473	0.31928113	0.37605542	0.34298271	0.31192085	0.33291593	0.33643627	0.33777937	0.29286245	0.35843673	0.31959599	0.3586053	0.34339964	0.35571128	0.23517604	0.28032142	0.33641544	0.34414461	0.34815189	0.33548832	0.3127054	0.28951094	0.31081501	0.35018134	0.33140495	0.35335252	0.41452804	0.30480039	0.32399493	0.33573115	0.33971587	0.32363415	0.38939857	0.36664003	0.33331037	0.39765322	0.37107682	0.3710719	0.36303708	0.36565185	0.33737615	0.38039804	0.38411295	0.35284826	0.35097897	0.37308913	0.36546496	0.41223812	0.37023839	0.28207129	0.30213991	0.35534754	0.33319917	0.35315526	0.34700835	0.33206764	0.36924329	0.32979834	0.30457973	0.27530903	0.33239326	0.27510086	0.30052978	0.3095279	0.28179693	0.3527472	0.37312388
0.38188216	0.37524363	0.30684727	0.35992917	0.33816546	0.34397689	0.29437128	0.35366163	0.37313432	0.30769548	0.34358838	0.33304107	0.34231558	0.32668212	0.28422979	0.37817478	0.31400695	0.36348465	0.33943388	0.34387666	0.3212364	0.30621198	0.30946887	0.36354876	0.3421357	0.34266376	0.30728322	0.34573936	0.33085421	0.31037381	0.34906527	0.35168979	0.32778102	0.33729461	0.34462142	0.32096675	0.33727774	0.3477731	0.35507011	0.30855644	0.32410273	0.28894553	0.35325179	0.35551006	0.34172112	0.31706512	0.32947436	0.30338338	0.34652594	0.35575378	0.33304438	0.33571169	0.32909241	0.34271294	0.30816063	0.33629498	0.28633267	0.34580857	0.34717089	0.33073372	0.35575533	0.30033606	0.29342517	0.32531682	0.31895047	0.37537	0.34246257	0.31136474	0.33233637	0.33564806	0.33706823	0.29225707	0.35802343	0.31898826	0.35820252	0.34278065	0.3552829	0.23489499	0.27963811	0.33575183	0.34353864	0.3473058	0.33463526	0.31194875	0.28858683	0.31013468	0.3496865	0.33052084	0.35281348	0.41394377	0.30384243	0.32325634	0.33452535	0.33897039	0.32289535	0.38891339	0.36596954	0.33236471	0.39701569	0.37022009	0.37028414	0.36230797	0.36496815	0.33689773	0.38013473	0.3834154	0.35191673	0.35005963	0.37229836	0.36440036	0.4116112	0.36946076	0.28138053	0.30135366	0.35485178	0.33237401	0.35249013	0.34633544	0.33124074	0.36866966	0.32883447	0.303619	0.2746298	0.33177394	0.27441347	0.29990631	0.30861565	0.28111541	0.35211864	0.37249923
0.38123718	0.37440047	0.30601022	0.3593294	0.33761889	0.34352115	0.29374647	0.35305065	0.37229839	0.30721381	0.34289569	0.33251008	0.34172371	0.32602808	0.28387007	0.37743518	0.31335083	0.36293113	0.33894458	0.34317896	0.32037777	0.30548915	0.30863747	0.3630009	0.34175447	0.34194466	0.30664507	0.34506148	0.33035064	0.30974245	0.34854111	0.35101855	0.32712334	0.33668059	0.34393668	0.32045203	0.33665678	0.34720662	0.35427761	0.30763593	0.32321104	0.28838301	0.35259545	0.35507455	0.34115303	0.3161144	0.32857719	0.30244598	0.34610716	0.35532221	0.33216143	0.33504695	0.32820728	0.34211004	0.3073259	0.33565032	0.28578693	0.34509426	0.34617004	0.3299349	0.3552815	0.29969543	0.29282972	0.32466024	0.31862018	0.37468582	0.34194323	0.31080961	0.33175784	0.33486173	0.33635858	0.29165295	0.35761061	0.3183817	0.35780016	0.34216279	0.35485503	0.23461427	0.2789565	0.33508953	0.34293374	0.34646174	0.33378437	0.31119391	0.28766569	0.30945587	0.34919238	0.32963908	0.35227525	0.41336033	0.30288747	0.32251942	0.33332393	0.33822659	0.32215822	0.38842884	0.3653003	0.3314217	0.3963792	0.36936536	0.36949804	0.36158031	0.36428574	0.33642	0.37987161	0.3827191	0.35098767	0.34914273	0.37150925	0.36333886	0.41098523	0.36868477	0.28069147	0.30056944	0.35435674	0.3315509	0.35182625	0.34566385	0.3304159	0.36809692	0.32787344	0.30266133	0.27395225	0.33115578	0.2737278	0.29928413	0.30770609	0.28043556	0.35149124	0.37187561
0.3805933	0.37355924	0.30517545	0.35873061	0.33707321	0.34306601	0.29312298	0.35244074	0.37146431	0.30673292	0.34220436	0.33197996	0.34113282	0.32537532	0.28351083	0.376697	0.31269607	0.36237848	0.338456	0.34248266	0.31952146	0.30476803	0.30780831	0.36245388	0.34137362	0.34122708	0.30600822	0.34438494	0.32984784	0.30911237	0.34801772	0.35034859	0.32646701	0.33606771	0.34325331	0.31993815	0.33603695	0.34664106	0.3534869	0.30671814	0.32232183	0.28782156	0.3519403	0.35463962	0.34058589	0.3151665	0.32768244	0.3015115	0.34568885	0.35489118	0.3312808	0.33438355	0.32732451	0.34150818	0.3064934	0.33500689	0.28524223	0.34438142	0.34517208	0.32913801	0.3548083	0.29905617	0.29223546	0.32400501	0.3182902	0.3740029	0.34142467	0.3102555	0.3311803	0.33407718	0.33565041	0.29105008	0.35719824	0.31777629	0.35739827	0.34154603	0.35442767	0.23433389	0.2782765	0.33442852	0.34232989	0.34561974	0.33293563	0.31044093	0.28674749	0.30877852	0.34869894	0.32875964	0.35173786	0.41277769	0.30193552	0.3217842	0.33212677	0.33748439	0.32142279	0.38794488	0.36463228	0.33048141	0.39574373	0.36851257	0.36871362	0.36085415	0.36360461	0.33594292	0.37960869	0.38202408	0.35006106	0.34822822	0.37072182	0.36228046	0.41036022	0.36791039	0.28000408	0.29978728	0.35386235	0.33072981	0.35116363	0.34499356	0.32959312	0.36752507	0.3269152	0.30170664	0.27327636	0.33053878	0.27304384	0.29866326	0.3067992	0.27975732	0.35086495	0.37125307
0.37995049	0.37271985	0.30434299	0.35813284	0.33652842	0.34261146	0.29250079	0.35183188	0.37063208	0.30625275	0.34151447	0.33145067	0.34054297	0.32472387	0.28315201	0.37596029	0.31204268	0.36182663	0.33796814	0.34178779	0.31866744	0.30404863	0.30698138	0.36190769	0.34099326	0.34051099	0.30537269	0.34370971	0.32934579	0.30848357	0.34749511	0.34967992	0.32581195	0.33545589	0.34257129	0.31942511	0.33541828	0.34607643	0.35269794	0.30580312	0.32143503	0.28726122	0.35128638	0.35420519	0.3400197	0.31422144	0.32679012	0.30057991	0.34527108	0.35446069	0.33040252	0.33372143	0.32644415	0.34090742	0.30566317	0.33436468	0.28469858	0.34367007	0.34417701	0.32834303	0.35433576	0.29841825	0.2916424	0.32335109	0.31796059	0.37332124	0.34090692	0.30970237	0.33060375	0.33329451	0.33494374	0.29044843	0.35678637	0.31717202	0.35699683	0.34093037	0.35400081	0.23405384	0.2775982	0.33376884	0.34172711	0.34477979	0.33208907	0.30968973	0.2858322	0.30810267	0.34820622	0.32788256	0.3512013	0.41219586	0.30098659	0.32105067	0.33093393	0.33674383	0.32068905	0.38746154	0.36396548	0.32954374	0.3951093	0.36766177	0.36793086	0.36012942	0.36292472	0.33546653	0.37934592	0.38133031	0.34913689	0.34731609	0.36993605	0.36122513	0.40973616	0.36713764	0.27931839	0.29900715	0.35336867	0.32991078	0.35050222	0.34432456	0.32877237	0.36695412	0.32595974	0.30075499	0.27260214	0.32992291	0.27236161	0.29804364	0.305895	0.27908075	0.35023975	0.37063155
0.37930879	0.37188238	0.30351278	0.35753608	0.3359845	0.34215754	0.29187992	0.35122409	0.36980176	0.30577335	0.34082595	0.33092222	0.33995414	0.32407373	0.28279367	0.37522501	0.31139064	0.36127564	0.33748096	0.34109432	0.31781569	0.3033309	0.30615667	0.36136231	0.34061328	0.33979642	0.30473849	0.34303579	0.32884452	0.30785605	0.3469733	0.34901252	0.32515824	0.33484524	0.34189063	0.31891286	0.33480072	0.34551269	0.35191074	0.30489081	0.32055071	0.28670198	0.35063368	0.35377133	0.33945447	0.31327924	0.32590026	0.29965118	0.34485382	0.3540307	0.32952657	0.33306065	0.32556611	0.34030768	0.3048352	0.33372372	0.28415596	0.34296015	0.3431848	0.32754999	0.35386381	0.29778171	0.29105055	0.32269847	0.3176313	0.37264079	0.34038994	0.30915022	0.33002824	0.33251366	0.33423856	0.28984806	0.35637495	0.31656891	0.35659584	0.34031585	0.35357448	0.23377413	0.27692154	0.33311045	0.34112537	0.34394187	0.33124465	0.30894038	0.28491983	0.3074283	0.34771419	0.32700783	0.35066554	0.41161489	0.3000406	0.32031879	0.32974538	0.33600488	0.31995696	0.38697878	0.36329991	0.32860878	0.39447585	0.36681291	0.36714977	0.35940614	0.36224613	0.3349908	0.37908337	0.38063779	0.34821516	0.34640637	0.36915192	0.36017287	0.40911305	0.36636654	0.2786344	0.29822907	0.35287565	0.32909378	0.3498421	0.34365687	0.32795367	0.36638406	0.32500711	0.29980633	0.27192959	0.32930818	0.27168107	0.29742533	0.30499345	0.27840582	0.34961569	0.37001106
0.37866816	0.37104681	0.30268481	0.3569403	0.33544147	0.34170419	0.29126039	0.35061735	0.36897328	0.30529469	0.34013879	0.33039463	0.33936632	0.32342488	0.28243577	0.37449118	0.31073999	0.36072549	0.3369945	0.34040228	0.31696621	0.30261487	0.30533418	0.36081773	0.34023374	0.33908334	0.30410558	0.34236321	0.32834402	0.30722982	0.34645227	0.34834641	0.32450581	0.3342357	0.34121132	0.31840146	0.33418432	0.3449499	0.35112533	0.30398121	0.3196688	0.28614381	0.34998217	0.35333797	0.33889017	0.31233984	0.3250128	0.29872531	0.34443703	0.35360122	0.32865292	0.33240116	0.32469046	0.33970901	0.30400947	0.33308399	0.2836144	0.34225175	0.34219548	0.32675886	0.35339251	0.29714653	0.29045993	0.3220472	0.31730238	0.37196159	0.33987376	0.30859905	0.32945371	0.33173466	0.33353484	0.28924888	0.35596403	0.31596696	0.3561953	0.3397024	0.35314867	0.23349474	0.27624652	0.33245337	0.3405247	0.343106	0.3304024	0.30819282	0.28401038	0.30675539	0.34722283	0.32613543	0.35013059	0.4110347	0.2990976	0.31958857	0.3285611	0.33526757	0.31922656	0.38649663	0.36263555	0.32767645	0.39384344	0.36596605	0.36637035	0.35868433	0.36156878	0.33451578	0.37882096	0.37994656	0.34729588	0.34549901	0.36836949	0.35912371	0.4084909	0.36559701	0.27795205	0.29745299	0.35238335	0.32827878	0.3491832	0.34299046	0.32713702	0.36581486	0.32405725	0.29886067	0.27125868	0.32869461	0.27100223	0.2968083	0.30409455	0.27773249	0.34899271	0.36939162
0.37802863	0.37021309	0.30185914	0.3563455	0.33489931	0.34125146	0.29064217	0.35001162	0.36814666	0.30481678	0.33945304	0.32986787	0.33877954	0.32277733	0.28207836	0.37375876	0.31009069	0.36017621	0.33650872	0.33971161	0.31611902	0.30190054	0.30451387	0.36027402	0.3398546	0.33837175	0.30347401	0.34169194	0.32784426	0.30660486	0.34593204	0.34768155	0.32385471	0.33362722	0.34053338	0.31789088	0.33356905	0.34438801	0.35034165	0.30307436	0.3187893	0.28558674	0.34933189	0.35290515	0.33832678	0.31140327	0.32412776	0.2978023	0.34402075	0.35317227	0.32778162	0.33174297	0.32381716	0.33911139	0.30318594	0.33244547	0.28307384	0.34154478	0.34120896	0.32596967	0.35292181	0.29651269	0.28987047	0.32139722	0.31697378	0.37128365	0.33935833	0.30804887	0.32888019	0.33095747	0.33283263	0.28865099	0.35555357	0.31536612	0.3557952	0.33909008	0.35272336	0.2332157	0.27557316	0.33179757	0.33992511	0.34227216	0.32956228	0.30744708	0.28310385	0.30608398	0.3467322	0.32526535	0.34959647	0.41045535	0.29815757	0.31886005	0.32738107	0.33453187	0.31849781	0.38601509	0.36197239	0.32674676	0.39321202	0.3651211	0.36559257	0.35796395	0.36089271	0.33404142	0.37855875	0.37925655	0.34637901	0.34459403	0.3675887	0.35807756	0.40786967	0.36482912	0.27727139	0.29667896	0.35189173	0.3274658	0.34852555	0.34232536	0.32632241	0.36524656	0.32311016	0.29791799	0.27058944	0.32808217	0.27032509	0.29619256	0.30319831	0.27706081	0.34837088	0.36877322
0.37739015	0.36938125	0.3010357	0.35575169	0.33435804	0.34079933	0.29002526	0.34940696	0.36732188	0.30433965	0.33876869	0.32934195	0.33819374	0.3221311	0.28172135	0.3730278	0.30944273	0.35962772	0.33602366	0.33902237	0.31527406	0.3011879	0.3036958	0.35973108	0.3394759	0.33766168	0.30284375	0.34102198	0.32734528	0.30598116	0.34541255	0.34701797	0.3232049	0.33301988	0.33985674	0.31738111	0.33295488	0.34382704	0.34955969	0.30217019	0.31791225	0.28503075	0.34868282	0.35247287	0.33776435	0.31046951	0.32324514	0.29688215	0.34360501	0.35274386	0.32691261	0.3310861	0.32294622	0.33851483	0.30236468	0.33180818	0.2825343	0.34083927	0.34022534	0.32518235	0.35245177	0.29588023	0.28928223	0.32074857	0.31664553	0.3706069	0.3388437	0.30749968	0.32830766	0.33018208	0.33213189	0.28805432	0.35514358	0.31476647	0.35539556	0.33847886	0.35229856	0.23293699	0.27490145	0.33114308	0.33932656	0.34144035	0.32872429	0.30670315	0.28220019	0.30541402	0.34624225	0.32439759	0.34906316	0.40987682	0.2972205	0.31813315	0.32620528	0.33379778	0.31777072	0.38553414	0.36131045	0.3258197	0.39258164	0.36427814	0.36481646	0.35724503	0.36021793	0.33356771	0.37829673	0.37856781	0.34546456	0.34369144	0.36680958	0.3570345	0.40724939	0.36406288	0.27659237	0.2959069	0.35140079	0.32665485	0.34786916	0.34166154	0.32550979	0.36467916	0.32216585	0.29697829	0.26992187	0.3274709	0.26964965	0.29557809	0.30230471	0.27639073	0.34775013	0.36815587
0.37675276	0.36855125	0.3002145	0.3551589	0.33381763	0.3403478	0.28940967	0.34880334	0.36649895	0.30386323	0.33808568	0.32881686	0.33760899	0.32148615	0.28136483	0.37229827	0.30879614	0.35908008	0.33553931	0.3383345	0.3144314	0.30047694	0.3028799	0.35918897	0.33909762	0.33695307	0.3022148	0.34035337	0.32684705	0.30535871	0.34489387	0.34635565	0.32255641	0.33241367	0.33918148	0.31687215	0.33234188	0.34326699	0.3487795	0.30126873	0.31703758	0.28447583	0.34803495	0.3520411	0.33720288	0.30953854	0.3223649	0.29596487	0.34318975	0.35231596	0.3260459	0.33043051	0.32207763	0.33791932	0.30154562	0.33117211	0.28199583	0.34013522	0.33924451	0.32439694	0.35198233	0.2952491	0.28869516	0.3201012	0.31631762	0.36993143	0.33832985	0.30695143	0.32773611	0.32940853	0.33143264	0.28745887	0.35473406	0.31416792	0.35499638	0.33786875	0.35187429	0.23265861	0.27423134	0.33048987	0.33872905	0.34061056	0.32788843	0.30596101	0.28129941	0.30474553	0.34575298	0.32353216	0.34853065	0.40929911	0.29628637	0.31740794	0.32503372	0.3330653	0.3170453	0.38505378	0.36064973	0.32489529	0.39195225	0.36343712	0.36404195	0.35652757	0.3595444	0.33309469	0.37803489	0.37788033	0.34455252	0.3427912	0.36603209	0.35599446	0.40663007	0.36329821	0.27591506	0.29513687	0.35091054	0.3258459	0.34721398	0.34099901	0.32469922	0.36411262	0.3212243	0.29604155	0.26925591	0.32686076	0.26897588	0.29496488	0.30141377	0.2757223	0.34713051	0.36753953
0.37611645	0.36772317	0.29939556	0.35456708	0.33327809	0.33989686	0.28879538	0.34820077	0.36567786	0.30338758	0.33740407	0.32829264	0.33702523	0.32084247	0.28100875	0.37157014	0.30815089	0.35853326	0.33505562	0.33764806	0.31359094	0.29976764	0.30206621	0.3586477	0.33871979	0.33624598	0.30158716	0.33968604	0.32634959	0.30473757	0.34437597	0.3456946	0.32190922	0.33180854	0.33850756	0.31636402	0.33173001	0.34270784	0.34800106	0.30036995	0.31616536	0.28392202	0.34738827	0.35160986	0.3366423	0.30861038	0.32148707	0.29505038	0.34277499	0.35188857	0.32518148	0.32977623	0.32121137	0.33732486	0.3007288	0.33053729	0.28145835	0.33943263	0.33826652	0.32361344	0.35151353	0.29461932	0.2881093	0.31945515	0.31599003	0.36925715	0.33781677	0.3064042	0.32716557	0.3286368	0.33073485	0.28686467	0.35432503	0.3135705	0.35459763	0.33725974	0.3514505	0.23238057	0.27356288	0.32983795	0.33813262	0.33978277	0.32705468	0.30522066	0.28040153	0.30407852	0.34526443	0.32266903	0.34799898	0.40872219	0.29535517	0.31668437	0.32386637	0.33233446	0.31632155	0.38457406	0.35999024	0.32397348	0.39132386	0.362598	0.36326912	0.35581151	0.35887212	0.33262235	0.37777323	0.37719408	0.34364292	0.34189335	0.36525628	0.35495743	0.40601167	0.36253515	0.27523938	0.29436886	0.35042098	0.32503894	0.34656003	0.34033775	0.32389069	0.36354697	0.3202855	0.29510775	0.26859161	0.32625175	0.26830381	0.29435295	0.30052543	0.27505547	0.34651196	0.36692423
0.37548122	0.3668969	0.29857883	0.35397625	0.33273944	0.33944651	0.28818241	0.34759924	0.36485863	0.30291265	0.33672383	0.32776922	0.33644247	0.32020012	0.28065312	0.37084347	0.30750698	0.35798731	0.33457267	0.336963	0.31275278	0.29906005	0.30125469	0.35810724	0.33834234	0.33554035	0.30096081	0.33902001	0.32585287	0.30411765	0.34385884	0.34503481	0.32126331	0.3312045	0.33783498	0.3158567	0.33111924	0.34214962	0.34722435	0.29947382	0.31529549	0.28336927	0.34674281	0.35117915	0.33608267	0.30768499	0.32061163	0.29413876	0.34236073	0.35146171	0.32431936	0.32912326	0.32034743	0.33673143	0.29991418	0.32990363	0.28092191	0.3387315	0.33729136	0.32283181	0.35104534	0.29399088	0.28752464	0.31881043	0.3156628	0.36858413	0.3373045	0.30585793	0.32659605	0.32786685	0.33003852	0.28627169	0.35391647	0.31297424	0.35419932	0.33665183	0.35102725	0.23210284	0.27289608	0.32918733	0.33753723	0.33895701	0.32622308	0.3044821	0.2795065	0.30341294	0.34477654	0.32180822	0.34746811	0.40814608	0.29442689	0.31596243	0.32270318	0.3316052	0.31559944	0.38409489	0.35933191	0.32305431	0.3906965	0.36176085	0.36249793	0.35509691	0.35820109	0.33215067	0.37751174	0.3765091	0.34273568	0.34099782	0.36448207	0.35392344	0.40539423	0.3617737	0.27456534	0.29360282	0.34993207	0.32423401	0.34590733	0.33967778	0.32308415	0.36298218	0.31934944	0.29417691	0.26792896	0.32564387	0.26763341	0.2937423	0.2996397	0.27439025	0.34589455	0.36630994
0.37484705	0.36607251	0.29776436	0.35338637	0.33220166	0.33899677	0.28757071	0.34699875	0.36404121	0.30243847	0.33604497	0.32724664	0.33586073	0.31955904	0.28029794	0.3701182	0.30686444	0.35744217	0.33409038	0.33627933	0.31191683	0.29835409	0.30044538	0.35756758	0.33796534	0.33483621	0.30033576	0.3383553	0.32535693	0.30349901	0.34334248	0.34437627	0.32061872	0.33060157	0.33716372	0.31535017	0.3305096	0.34159228	0.34644938	0.29858041	0.31442806	0.28281757	0.34609854	0.35074899	0.33552396	0.3067624	0.3197386	0.29322994	0.34194696	0.35103536	0.32345954	0.32847157	0.31948581	0.33613905	0.29910177	0.32927123	0.28038648	0.3380318	0.336319	0.32205206	0.3505778	0.29336378	0.28694114	0.31816697	0.3153359	0.36791232	0.33679298	0.30531263	0.32602748	0.32709873	0.32934368	0.28567994	0.35350838	0.31237912	0.35380149	0.336045	0.3506045	0.23182547	0.27223086	0.32853797	0.33694288	0.33813325	0.32539359	0.30374536	0.27861434	0.30274883	0.34428936	0.32094967	0.34693804	0.40757081	0.29350153	0.31524217	0.3215442	0.33087754	0.31487897	0.38361633	0.35867482	0.32213771	0.39007014	0.36092564	0.36172837	0.35438377	0.35753131	0.33167964	0.37725043	0.37582535	0.34183085	0.34010464	0.36370954	0.35289246	0.40477771	0.36101383	0.27389297	0.29283881	0.34944388	0.32343104	0.34525585	0.33901909	0.3222796	0.36241829	0.31841612	0.29324898	0.26726794	0.32503712	0.2669647	0.2931329	0.2987566	0.27372667	0.3452782	0.3656967
0.37421396	0.36524999	0.2969521	0.35279751	0.33166474	0.33854762	0.28696033	0.34639931	0.36322564	0.30196503	0.33536747	0.32672492	0.33528	0.31891921	0.2799432	0.36939433	0.30622324	0.35689786	0.33360881	0.33559704	0.31108314	0.2976498	0.29963821	0.35702875	0.33758873	0.33413354	0.29971203	0.3376919	0.32486171	0.30288163	0.3428269	0.34371898	0.31997541	0.32999974	0.33649382	0.31484449	0.3299011	0.34103587	0.34567612	0.29768965	0.31356299	0.28226697	0.34545547	0.35031933	0.33496618	0.30584255	0.31886792	0.29232392	0.34153372	0.35060951	0.322602	0.32782117	0.31862649	0.33554772	0.29829156	0.32864001	0.27985209	0.33733356	0.33534947	0.32127422	0.35011086	0.29273802	0.28635883	0.31752485	0.31500933	0.36724177	0.33628222	0.30476829	0.32545993	0.32633239	0.32865027	0.2850894	0.35310075	0.31178513	0.35340407	0.33543926	0.35018227	0.23154841	0.27156729	0.32788989	0.33634958	0.33731148	0.32456619	0.30301037	0.27772501	0.30208617	0.34380287	0.32009345	0.34640878	0.40699634	0.29257908	0.31452355	0.32038939	0.33015147	0.31416017	0.38313839	0.3580189	0.32122377	0.3894448	0.36009234	0.36096045	0.35367203	0.35686281	0.3312093	0.37698931	0.37514284	0.34092844	0.33921379	0.36293864	0.35186449	0.40416214	0.36025557	0.27322224	0.29207677	0.34895635	0.32263008	0.34460559	0.33836168	0.32147709	0.36185527	0.31748551	0.29232401	0.26660854	0.32443151	0.26629764	0.29252478	0.29787609	0.27306467	0.34466296	0.3650845
0.37358192	0.3644293	0.29614204	0.35220963	0.33112869	0.33809906	0.28635123	0.34580088	0.36241189	0.30149236	0.33469135	0.326204	0.33470026	0.3182807	0.27958891	0.36867192	0.30558336	0.35635436	0.33312792	0.33491614	0.31025165	0.29694721	0.29883322	0.3564907	0.33721256	0.33343235	0.29908958	0.33702978	0.32436725	0.30226552	0.3423121	0.34306297	0.31933337	0.32939899	0.33582523	0.31433961	0.32929373	0.34048036	0.3449046	0.29680154	0.3127003	0.28171745	0.34481362	0.3498902	0.33440936	0.30492544	0.3179996	0.2914207	0.34112096	0.3501842	0.32174671	0.32717204	0.31776953	0.33495742	0.29748356	0.32801002	0.27931872	0.33663675	0.33438271	0.32049826	0.34964457	0.2921136	0.28577772	0.31688398	0.31468311	0.36657241	0.33577228	0.30422494	0.32489336	0.32556787	0.32795835	0.28450009	0.35269359	0.31119224	0.35300714	0.33483464	0.34976053	0.2312717	0.27090532	0.32724312	0.33575732	0.33649173	0.3237409	0.30227718	0.27683854	0.30142498	0.34331703	0.3192395	0.34588036	0.40642267	0.29165953	0.31380653	0.31923869	0.329427	0.31344301	0.38266101	0.35736421	0.32031238	0.38882044	0.35926098	0.36019415	0.35296172	0.35619554	0.33073962	0.37672836	0.37446156	0.34002838	0.33832529	0.36216936	0.35083953	0.4035475	0.35949892	0.27255315	0.29131669	0.34846953	0.32183111	0.34395656	0.33770555	0.32067654	0.36129314	0.31655765	0.29140195	0.26595077	0.32382703	0.26563224	0.29191792	0.29699817	0.27240425	0.34404883	0.36447331
0.37295097	0.36361045	0.29533419	0.35162273	0.3305935	0.3376511	0.28574342	0.34520349	0.36159995	0.30102041	0.33401659	0.32568392	0.33412156	0.31764346	0.27923509	0.36795089	0.30494484	0.35581172	0.33264774	0.33423662	0.3094224	0.29624623	0.29803041	0.35595348	0.33683681	0.33273262	0.29846844	0.33636898	0.32387358	0.30165064	0.34179807	0.34240818	0.31869265	0.32879937	0.33515796	0.31383553	0.32868743	0.33992574	0.34413481	0.29591611	0.31184	0.281169	0.34417292	0.34946162	0.33385342	0.30401111	0.31713367	0.29052028	0.3407087	0.3497594	0.3208937	0.32652423	0.31691483	0.33436814	0.29667774	0.32738125	0.27878633	0.3359414	0.33341873	0.31972417	0.34917888	0.2914905	0.28519776	0.31624445	0.31435722	0.36590427	0.33526307	0.30368257	0.32432777	0.32480511	0.32726786	0.283912	0.35228691	0.31060052	0.35261062	0.33423108	0.34933931	0.2309953	0.27024499	0.3265976	0.33516613	0.33567396	0.32291773	0.30154574	0.2759549	0.30076522	0.34283191	0.31838781	0.34535271	0.40584981	0.2907429	0.31309119	0.31809214	0.32870412	0.31272745	0.38218427	0.3567107	0.31940359	0.38819709	0.35843152	0.35942948	0.35225284	0.35552952	0.33027062	0.37646762	0.37378153	0.3391307	0.33743909	0.36140171	0.34981751	0.40293381	0.35874385	0.27188569	0.29055861	0.34798336	0.3210341	0.34330875	0.33705068	0.31987801	0.36073184	0.31563246	0.29048279	0.26529464	0.32322365	0.26496854	0.29131231	0.29612285	0.27174547	0.34343579	0.36386314
0.37232107	0.36279345	0.29452854	0.35103679	0.33005917	0.33720374	0.28513691	0.34460714	0.36078987	0.30054918	0.33334318	0.32516468	0.33354381	0.31700748	0.2788817	0.36723128	0.30430764	0.35526988	0.33216822	0.33355847	0.30859536	0.29554695	0.29722974	0.3554171	0.33646145	0.33203438	0.29784855	0.33570945	0.32338062	0.30103701	0.34128481	0.34175467	0.31805322	0.32820082	0.33449203	0.31333226	0.32808229	0.33937204	0.34336674	0.29503328	0.31098205	0.28062162	0.34353343	0.34903353	0.33329844	0.30309951	0.31627008	0.28962263	0.34029692	0.34933513	0.32004297	0.3258777	0.31606245	0.33377993	0.29587409	0.32675368	0.27825499	0.33524746	0.33245754	0.31895193	0.34871379	0.29086873	0.284619	0.31560618	0.31403169	0.36523736	0.33475465	0.30314115	0.32376316	0.32404417	0.32657883	0.28332511	0.35188067	0.3100099	0.35221455	0.33362862	0.34891859	0.23071924	0.26958624	0.32595336	0.33457595	0.33485818	0.32209662	0.30081609	0.27507406	0.30010691	0.34234747	0.31753841	0.34482586	0.40527779	0.28982911	0.31237745	0.31694973	0.32798281	0.31201354	0.38170809	0.35605839	0.31849736	0.38757473	0.357604	0.35866645	0.35154539	0.35486475	0.32980224	0.37620702	0.37310272	0.33823538	0.33655524	0.3606357	0.34879851	0.40232104	0.35799035	0.27121991	0.28980252	0.34749788	0.32023907	0.34266219	0.33639708	0.31908146	0.36017144	0.31471002	0.28956655	0.26464009	0.32262143	0.26430646	0.29070798	0.29525012	0.27108827	0.34282386	0.36325398
0.37169224	0.36197826	0.2937251	0.35045183	0.32952571	0.33675697	0.28453168	0.34401181	0.35998157	0.30007872	0.33267114	0.32464626	0.33296707	0.31637281	0.27852875	0.36651307	0.30367178	0.35472888	0.33168942	0.33288169	0.30777052	0.29484931	0.29643121	0.3548815	0.33608654	0.3313376	0.29722998	0.33505124	0.32288843	0.30042467	0.34077233	0.34110239	0.31741506	0.32760334	0.33382744	0.31282979	0.32747826	0.33881924	0.34260038	0.29415312	0.31012645	0.28007528	0.34289515	0.34860599	0.33274436	0.30219066	0.31540886	0.28872776	0.33988568	0.34891135	0.31919447	0.32523242	0.31521237	0.33319274	0.29507264	0.32612729	0.27772465	0.33455497	0.33149913	0.31818157	0.34824935	0.2902483	0.2840414	0.31496921	0.31370646	0.36457163	0.33424702	0.30260068	0.32319954	0.32328498	0.32589126	0.28273946	0.35147494	0.30942041	0.35181892	0.33302724	0.34849837	0.23044352	0.26892912	0.32531038	0.33398682	0.33404437	0.32127762	0.3000882	0.27419603	0.29945004	0.34186372	0.31669128	0.34429985	0.40470654	0.28891823	0.31166536	0.3158114	0.32726312	0.31130126	0.3812325	0.35540727	0.31759372	0.38695338	0.35677838	0.35790503	0.35083935	0.35420123	0.32933459	0.37594664	0.37242517	0.33734244	0.33567369	0.35987133	0.34778246	0.4017092	0.35723844	0.2705557	0.28904837	0.34701306	0.319446	0.34201682	0.33574477	0.3182869	0.35961193	0.31379026	0.28865317	0.26398718	0.32202032	0.26364607	0.29010487	0.29437995	0.27043265	0.342213	0.36264586
0.37106448	0.36116493	0.29292387	0.34986785	0.32899311	0.33631077	0.28392777	0.34341753	0.35917509	0.29960898	0.33200043	0.32412866	0.33239135	0.31573936	0.27817625	0.36579627	0.30303723	0.35418871	0.3312113	0.33220631	0.30694792	0.2941533	0.29563487	0.35434669	0.33571205	0.33064225	0.29661268	0.33439431	0.32239699	0.29981354	0.3402606	0.34045136	0.31677818	0.32700697	0.33316413	0.31232816	0.32687533	0.33826736	0.34183571	0.29327556	0.30927321	0.27953002	0.34225801	0.34817898	0.3321912	0.30128452	0.31454995	0.28783563	0.33947492	0.34848809	0.31834823	0.32458845	0.31436455	0.33260658	0.29427335	0.32550213	0.27719533	0.33386391	0.33054346	0.31741306	0.34778553	0.28962919	0.283465	0.31433353	0.31338158	0.36390716	0.33374014	0.3020612	0.3226369	0.32252759	0.32520515	0.28215501	0.35106966	0.30883202	0.35142377	0.33242697	0.34807867	0.23016812	0.26827359	0.32466868	0.33339873	0.33323255	0.32046071	0.29936206	0.27332082	0.2987946	0.34138066	0.31584641	0.34377462	0.40413609	0.28801018	0.31095487	0.31467715	0.32654497	0.31059062	0.38075751	0.35475734	0.31669265	0.38633302	0.35595465	0.35714522	0.35013476	0.35353893	0.32886755	0.37568641	0.37174883	0.33645186	0.33479446	0.35910854	0.34676936	0.40109831	0.35648811	0.26989317	0.28829619	0.34652892	0.31865489	0.34137267	0.33509371	0.3174943	0.35905325	0.31287318	0.2877427	0.26333588	0.32142031	0.26298732	0.28950304	0.29351234	0.26977861	0.34160322	0.36203876
0.37043777	0.36035341	0.29212481	0.34928486	0.32846138	0.3358652	0.28332511	0.34282425	0.35837039	0.29913998	0.3313311	0.32361189	0.33181661	0.31510723	0.27782422	0.36508089	0.30240402	0.35364935	0.33073387	0.3315323	0.30612749	0.29345894	0.29484063	0.35381272	0.33533797	0.3299484	0.29599667	0.33373868	0.3219063	0.29920363	0.33974963	0.33980158	0.31614259	0.32641169	0.33250216	0.3118273	0.3262735	0.33771634	0.34107277	0.29240063	0.30842236	0.27898583	0.34162208	0.34775248	0.33163899	0.30038109	0.31369343	0.2869463	0.33906463	0.34806535	0.31750423	0.32394573	0.31351903	0.33202147	0.29347619	0.32487816	0.276667	0.33317429	0.32959056	0.31664643	0.34732231	0.28901139	0.28288975	0.31369913	0.31305707	0.36324388	0.33323401	0.30152267	0.32207525	0.32177198	0.32452047	0.28157175	0.35066485	0.30824476	0.35102904	0.33182776	0.34765947	0.22989304	0.26761964	0.32402825	0.33281165	0.3324227	0.31964585	0.29863769	0.27244839	0.29814059	0.34089828	0.31500378	0.34325019	0.40356648	0.28710499	0.31024599	0.31354699	0.3258284	0.3098816	0.38028312	0.3541086	0.31579411	0.38571364	0.35513285	0.35638702	0.34943154	0.35287789	0.32840121	0.37542638	0.37107372	0.33556363	0.33391753	0.35834739	0.34575924	0.40048832	0.35573936	0.26923221	0.28754598	0.34604546	0.31786576	0.34072971	0.33444393	0.31670371	0.35849544	0.31195876	0.28683507	0.26268619	0.32082143	0.26233017	0.28890243	0.2926473	0.26912615	0.34099454	0.36143267
0.36981213	0.35954371	0.29132792	0.34870282	0.32793051	0.33542019	0.28272372	0.34223199	0.35756755	0.29867169	0.33066308	0.32309595	0.33124286	0.31447634	0.27747262	0.36436689	0.30177215	0.35311079	0.33025712	0.33085963	0.30530924	0.29276621	0.29404852	0.35327953	0.33496431	0.329256	0.29538193	0.33308432	0.32141635	0.29859501	0.33923948	0.33915305	0.31550825	0.3258175	0.33184153	0.31132725	0.32567281	0.33716625	0.34031153	0.29152831	0.3075738	0.27844268	0.34098732	0.34732649	0.33108765	0.29948038	0.31283921	0.28605968	0.33865488	0.34764314	0.31666246	0.3233043	0.31267577	0.33143738	0.29268125	0.32425538	0.27613971	0.33248606	0.3286404	0.31588164	0.34685972	0.2883949	0.28231567	0.31306598	0.31273285	0.36258182	0.33272868	0.30098513	0.32151455	0.32101813	0.32383722	0.28098971	0.3502605	0.30765864	0.35063472	0.33122963	0.34724078	0.22961831	0.2669673	0.32338908	0.33222565	0.33161482	0.31883308	0.29791507	0.27157876	0.29748803	0.34041655	0.31416339	0.34272656	0.40299764	0.28620264	0.30953875	0.31242087	0.32511345	0.30917418	0.37980932	0.35346103	0.31489813	0.38509527	0.35431293	0.35563043	0.34872976	0.35221806	0.32793552	0.37516651	0.37039986	0.33467773	0.33304292	0.35758784	0.34475204	0.39987928	0.35499218	0.2685729	0.2867977	0.3455627	0.31707859	0.34008798	0.33379537	0.31591505	0.35793853	0.31104705	0.28593034	0.26203811	0.32022369	0.2616747	0.28830308	0.29178479	0.26847529	0.34038696	0.36082757
0.36918753	0.35873586	0.29053321	0.34812176	0.32740048	0.33497578	0.28212363	0.34164077	0.35676646	0.29820415	0.32999647	0.32258084	0.33067012	0.31384671	0.27712145	0.36365429	0.30114156	0.3525731	0.32978109	0.33018833	0.30449319	0.29207513	0.29325855	0.35274717	0.33459106	0.32856503	0.29476848	0.33243126	0.32092714	0.29798761	0.33873004	0.33850574	0.31487519	0.32522437	0.33118218	0.310828	0.32507318	0.33661702	0.33955199	0.29065859	0.30672759	0.27790061	0.34035376	0.34690103	0.33053726	0.29858238	0.31198731	0.28517583	0.3382456	0.3472214	0.31582293	0.32266411	0.31183481	0.3308543	0.29188842	0.32363379	0.2756134	0.33179927	0.32769299	0.3151187	0.34639773	0.28777975	0.28174275	0.31243414	0.31240898	0.36192095	0.3322241	0.30044851	0.32095486	0.32026604	0.32315543	0.28040889	0.34985662	0.30707362	0.35024089	0.33063257	0.34682259	0.22934389	0.26631656	0.32275116	0.33164066	0.33080891	0.31802237	0.29719418	0.2707119	0.29683688	0.33993554	0.31332526	0.34220374	0.40242961	0.28530315	0.30883312	0.31129882	0.32440001	0.3084684	0.37933609	0.35281467	0.31400472	0.38447788	0.35349491	0.35487545	0.34802938	0.35155949	0.32747048	0.37490684	0.36972719	0.33379418	0.33217058	0.35682991	0.34374776	0.39927116	0.35424656	0.26791522	0.28605136	0.34508058	0.31629336	0.33944747	0.33314809	0.31512839	0.35738248	0.31013799	0.28502843	0.26139161	0.31962705	0.26102087	0.28770497	0.29092482	0.26782599	0.33978045	0.3602235
0.36856401	0.3579298	0.28974068	0.34754166	0.32687134	0.33453196	0.28152481	0.3410506	0.35596719	0.29773736	0.32933116	0.32206652	0.33009836	0.31321836	0.27677074	0.36294308	0.30051231	0.35203618	0.32930571	0.32951841	0.30367935	0.29138568	0.29247069	0.35221559	0.3342182	0.32787552	0.29415631	0.33177945	0.32043868	0.29738143	0.3382214	0.33785966	0.31424341	0.32463232	0.33052415	0.31032956	0.32447469	0.33606872	0.33879411	0.28979146	0.30588371	0.27735958	0.33972138	0.34647611	0.32998779	0.29768705	0.31113774	0.28429469	0.3378368	0.34680021	0.31498563	0.32202521	0.31099609	0.33027226	0.29109776	0.32301337	0.2750881	0.3311139	0.32674831	0.31435758	0.34593636	0.28716591	0.28117099	0.31180358	0.31208545	0.36126128	0.33172029	0.29991284	0.32039613	0.31951571	0.32247505	0.27982923	0.34945321	0.30648971	0.3498475	0.33003658	0.34640488	0.2290698	0.26566741	0.3221145	0.33105668	0.33000496	0.31721374	0.29647505	0.26984781	0.29618716	0.33945519	0.31248936	0.34168169	0.40186238	0.28440645	0.3081291	0.31018078	0.32368818	0.3077642	0.37886345	0.35216948	0.31311381	0.38386151	0.35267878	0.35412207	0.34733042	0.35090214	0.3270061	0.37464735	0.36905578	0.33291295	0.3313005	0.35607359	0.34274644	0.39866397	0.35350251	0.26725912	0.28530699	0.34459916	0.31551006	0.33880815	0.33250207	0.31434366	0.35682726	0.30923158	0.28412938	0.26074672	0.31903151	0.26036867	0.28710812	0.2900674	0.26717827	0.33917502	0.35962045
0.36794153	0.35712555	0.28895029	0.34696254	0.32634303	0.33408874	0.28092724	0.3404614	0.35516968	0.29727128	0.32866719	0.32155305	0.32952759	0.31259122	0.27642047	0.36223325	0.29988438	0.35150012	0.32883102	0.32884985	0.30286765	0.29069784	0.29168499	0.35168481	0.33384579	0.32718748	0.2935454	0.33112893	0.31995097	0.2967765	0.33771351	0.33721483	0.31361291	0.32404134	0.32986742	0.30983192	0.32387727	0.33552131	0.33803797	0.28892693	0.30504215	0.27681962	0.33909017	0.34605169	0.32943922	0.29679441	0.31029049	0.28341627	0.33742851	0.34637952	0.31415054	0.32138759	0.31015962	0.32969126	0.29030922	0.32239416	0.27456379	0.33042994	0.32580635	0.31359833	0.34547561	0.28655335	0.2806004	0.31117427	0.31176227	0.36060283	0.33121723	0.29937816	0.31983835	0.31876713	0.32179612	0.2792508	0.34905025	0.30590689	0.34945452	0.3294417	0.34598771	0.22879605	0.2650198	0.32147911	0.33047375	0.32920295	0.31640714	0.29575768	0.26898646	0.29553887	0.33897552	0.3116557	0.34116048	0.40129596	0.28351259	0.30742669	0.30906677	0.32297787	0.30706164	0.37839144	0.35152549	0.31222543	0.38324609	0.35186452	0.35337031	0.34663284	0.35024601	0.32654238	0.37438801	0.36838555	0.33203405	0.33043271	0.35531887	0.34174803	0.39805767	0.35276005	0.26660463	0.28456455	0.34411839	0.31472871	0.33817005	0.33185729	0.3135609	0.35627294	0.30832782	0.28323317	0.26010343	0.31843707	0.25971812	0.28651249	0.2892125	0.26653209	0.33857065	0.35901842
0.36732009	0.35632312	0.28816208	0.34638438	0.32581556	0.33364609	0.28033096	0.33987322	0.35437399	0.29680595	0.32800457	0.32104039	0.3289578	0.31196538	0.27607065	0.36152482	0.29925776	0.35096484	0.32835701	0.32818264	0.30205813	0.29001164	0.29090136	0.35115483	0.3334738	0.32650086	0.29293576	0.33047968	0.319464	0.2961728	0.33720639	0.33657122	0.31298363	0.32345146	0.32921201	0.30933505	0.32328099	0.33497477	0.33728349	0.28806496	0.30420291	0.27628067	0.33846012	0.34562778	0.32889155	0.29590446	0.30944553	0.28254059	0.33702073	0.34595934	0.31331769	0.32075122	0.3093254	0.32911125	0.28952283	0.32177615	0.27404049	0.32974741	0.3248671	0.31284088	0.34501547	0.28594211	0.28003097	0.31054625	0.31143939	0.35994557	0.33071497	0.29884443	0.31928158	0.31802034	0.32111862	0.27867356	0.34864777	0.30532521	0.34906203	0.32884786	0.34557101	0.22852261	0.26437381	0.32084498	0.32989183	0.32840288	0.3156026	0.29504204	0.26812786	0.29489201	0.33849654	0.31082425	0.34064004	0.40073034	0.28262153	0.30672586	0.30795676	0.32226914	0.30636066	0.37791997	0.35088265	0.31133959	0.38263169	0.35105214	0.35262012	0.34593669	0.34959111	0.32607931	0.37412888	0.36771655	0.33115748	0.32956722	0.35456574	0.34075251	0.39745232	0.3520191	0.26595175	0.28382403	0.3436383	0.31394929	0.33753315	0.33121377	0.31278008	0.35571945	0.30742672	0.28233978	0.2594617	0.31784377	0.25906917	0.28591809	0.28836012	0.2658875	0.33796737	0.35841739
0.3666997	0.35552248	0.28737599	0.34580716	0.32528898	0.33320403	0.27973592	0.33928609	0.35358009	0.29634133	0.32734329	0.32052854	0.32838902	0.31134078	0.27572125	0.36081779	0.29863244	0.3504304	0.32788372	0.32751676	0.30125079	0.28932706	0.29011986	0.35062566	0.3331022	0.32581568	0.29232737	0.32983172	0.31897777	0.29557031	0.33670002	0.33592883	0.31235567	0.32286265	0.32855788	0.30883902	0.32268578	0.33442914	0.33653072	0.28720558	0.30336598	0.2757428	0.33783123	0.34520441	0.32834482	0.29501718	0.3086029	0.28166759	0.33661342	0.34553966	0.31248701	0.3201161	0.30849344	0.32853228	0.28873858	0.32115933	0.27351817	0.32906628	0.32393056	0.3120853	0.34455594	0.2853322	0.27946267	0.30991948	0.31111687	0.35928953	0.33021343	0.29831162	0.31872576	0.31727526	0.32044256	0.27809751	0.34824574	0.30474463	0.34866995	0.32825512	0.34515485	0.22824952	0.26372939	0.32021207	0.32931095	0.32760477	0.31480011	0.29432809	0.26727203	0.29424655	0.33801821	0.30999503	0.34012038	0.4001655	0.2817333	0.30602664	0.30685073	0.32156196	0.30566129	0.37744913	0.35024098	0.31045625	0.38201827	0.35024166	0.35187155	0.3452419	0.34893745	0.32561693	0.37386993	0.36704877	0.33028322	0.32870397	0.35381421	0.33975989	0.3968479	0.35127974	0.26530048	0.28308547	0.34315887	0.3131718	0.33689743	0.3305715	0.3120012	0.35516685	0.30652824	0.2814492	0.25882158	0.31725156	0.25842184	0.28532493	0.28751028	0.26524445	0.33736515	0.35781735
0.36608037	0.35472366	0.28659207	0.34523094	0.32476324	0.33276257	0.27914217	0.33869997	0.35278794	0.29587743	0.32668334	0.32001752	0.3278212	0.31071743	0.27537233	0.36011213	0.29800844	0.34989676	0.32741109	0.32685226	0.30044559	0.28864408	0.28934044	0.35009727	0.33273104	0.32513195	0.29172027	0.32918504	0.31849226	0.29496905	0.33619443	0.33528769	0.31172892	0.32227489	0.32790506	0.30834377	0.3220917	0.33388439	0.33577961	0.28634873	0.30253136	0.27520597	0.33720353	0.34478155	0.32779896	0.29413256	0.30776253	0.2807973	0.33620661	0.34512049	0.31165856	0.31948224	0.30766371	0.32795432	0.28795645	0.32054368	0.27299687	0.32838655	0.32299674	0.31133151	0.34409705	0.28472355	0.27889556	0.30929399	0.31079468	0.35863465	0.32971269	0.29777977	0.31817091	0.31653196	0.31976789	0.27752265	0.34784418	0.30416515	0.34827828	0.32766342	0.34473917	0.22797674	0.26308653	0.31958044	0.32873109	0.3268086	0.31399965	0.29361591	0.2664189	0.2936025	0.33754057	0.30916801	0.33960155	0.39960149	0.28084785	0.30532902	0.30574867	0.32085636	0.30496353	0.37697884	0.34960052	0.30957544	0.3814058	0.34943303	0.35112455	0.34454855	0.34828499	0.32515517	0.37361112	0.36638221	0.32941127	0.32784301	0.3530643	0.33877018	0.39624438	0.35054192	0.26465079	0.28234878	0.34268013	0.31239626	0.33626291	0.32993048	0.31122428	0.35461509	0.30563238	0.28056145	0.258183	0.31666043	0.25777614	0.284733	0.28666291	0.26460299	0.33676404	0.35721833
0.36546209	0.35392663	0.28581029	0.34465566	0.32423833	0.33232167	0.27854967	0.33811483	0.35199758	0.29541427	0.32602471	0.3195073	0.32725435	0.31009534	0.27502382	0.35940784	0.29738572	0.34936395	0.32693914	0.3261891	0.29964253	0.28796273	0.2885631	0.34956971	0.33236027	0.32444963	0.29111442	0.32853961	0.31800753	0.29436904	0.33568957	0.33464774	0.31110346	0.32168823	0.32725355	0.30784929	0.32149866	0.33334053	0.33503017	0.28549448	0.30169901	0.27467021	0.336577	0.34435922	0.32725403	0.29325056	0.30692449	0.2799297	0.33580029	0.34470183	0.31083229	0.31884965	0.30683619	0.32737738	0.28717643	0.31992918	0.27247655	0.32770821	0.32206559	0.31057957	0.34363875	0.28411624	0.27832958	0.30866975	0.31047285	0.357981	0.32921267	0.29724887	0.31761703	0.31579039	0.31909466	0.27694899	0.34744307	0.30358675	0.3478871	0.3270728	0.34432399	0.22770429	0.26244524	0.31895003	0.32815227	0.32601437	0.31320125	0.29290545	0.26556852	0.29295987	0.33706361	0.3083432	0.33908346	0.39903823	0.27996516	0.30463299	0.30465057	0.32015228	0.30426735	0.37650916	0.3489612	0.3086971	0.38079435	0.34862626	0.35037914	0.34385657	0.34763378	0.32469407	0.37335253	0.36571684	0.32854164	0.32698429	0.35231593	0.33778334	0.39564177	0.34980565	0.26400271	0.28161404	0.34220204	0.31162259	0.33562961	0.32929069	0.31044927	0.3540642	0.30473915	0.2796765	0.25754604	0.31607044	0.25713205	0.28414232	0.28581804	0.26396304	0.33616397	0.35662031
0.36484483	0.35313138	0.28503063	0.34408134	0.32371429	0.33188137	0.27795845	0.33753073	0.35120898	0.29495186	0.32536742	0.31899789	0.3266885	0.30947447	0.27467576	0.35870492	0.29676434	0.34883192	0.32646784	0.32552728	0.29884163	0.28728297	0.28778788	0.34904292	0.33198991	0.32376876	0.29050982	0.32789543	0.31752351	0.29377022	0.33518547	0.33400905	0.31047925	0.32110262	0.32660332	0.30735564	0.32090676	0.33279756	0.3342824	0.28464276	0.30086899	0.27413547	0.3359516	0.3439374	0.32671002	0.29237124	0.30608869	0.27906477	0.33539444	0.3442837	0.31000823	0.31821829	0.30601093	0.32680148	0.28639853	0.31931591	0.27195722	0.32703131	0.32113713	0.30982941	0.34318104	0.28351021	0.27776474	0.30804679	0.31015131	0.3573285	0.32871342	0.29671893	0.31706411	0.31505054	0.31842285	0.27637652	0.34704244	0.30300948	0.34749633	0.32648325	0.34390929	0.22743216	0.26180553	0.31832087	0.32757443	0.32522207	0.31240484	0.29219669	0.26472083	0.29231864	0.33658731	0.3075206	0.33856621	0.3984758	0.27908525	0.30393854	0.30355641	0.31944975	0.30357274	0.37604004	0.34832305	0.30782124	0.38018385	0.34782138	0.3496353	0.34316596	0.34698376	0.32423362	0.37309411	0.3650527	0.32767427	0.3261278	0.35156918	0.33679938	0.39504009	0.34907094	0.26335618	0.28088123	0.3417246	0.31085089	0.33499748	0.32865214	0.3096762	0.35351413	0.30384853	0.27879432	0.25691062	0.31548154	0.25648957	0.28355283	0.28497568	0.26332465	0.33556497	0.35602328
0.36422864	0.3523379	0.28425309	0.34350798	0.32319108	0.33144164	0.27736846	0.33694762	0.35042214	0.29449013	0.32471144	0.31848931	0.32612363	0.30885488	0.27432814	0.35800341	0.29614422	0.34830073	0.32599726	0.3248668	0.29804286	0.28660485	0.28701472	0.34851691	0.33161998	0.32308933	0.2899065	0.32725254	0.31704023	0.29317263	0.33468214	0.33337155	0.30985627	0.32051808	0.32595438	0.30686277	0.32031593	0.33225545	0.3335363	0.28379357	0.3000412	0.27360177	0.33532739	0.34351608	0.3261669	0.29149455	0.3052552	0.27820253	0.3349891	0.34386605	0.30918634	0.31758818	0.30518785	0.32622656	0.28562272	0.31870377	0.2714389	0.32635579	0.32021135	0.30908111	0.34272397	0.28290546	0.27720106	0.30742505	0.30983013	0.35667723	0.32821494	0.29618993	0.31651214	0.31431243	0.31775245	0.27580521	0.34664229	0.30243331	0.34710601	0.32589474	0.34349513	0.22716036	0.26116735	0.31769297	0.32699764	0.32443169	0.31161049	0.29148966	0.26387587	0.29167882	0.33611169	0.3067002	0.33804971	0.39791414	0.27820811	0.30324566	0.30246621	0.31874877	0.30287975	0.37557155	0.34768608	0.30694792	0.37957436	0.34701833	0.34889305	0.34247679	0.34633496	0.32377383	0.37283587	0.36438975	0.3268092	0.32527357	0.350824	0.33581829	0.39443934	0.34833777	0.26271126	0.28015029	0.34124786	0.31008106	0.33436656	0.32801485	0.30890507	0.35296494	0.30296052	0.27791491	0.25627679	0.31489372	0.25584868	0.28296459	0.28413579	0.26268783	0.33496705	0.35542727
0.36361349	0.35154623	0.28347769	0.34293556	0.32266873	0.3310025	0.27677971	0.33636555	0.34963709	0.29402915	0.3240568	0.31798154	0.32555974	0.30823651	0.27398098	0.35730326	0.29552543	0.34777033	0.32552734	0.32420769	0.29724625	0.28592831	0.28624365	0.3479917	0.33125046	0.3224113	0.28930441	0.32661089	0.31655768	0.29257625	0.33417958	0.33273527	0.30923456	0.31993461	0.32530674	0.30637068	0.31972617	0.33171424	0.33279189	0.28294694	0.29921573	0.27306911	0.33470434	0.3430953	0.32562467	0.29062048	0.30442396	0.27734295	0.33458427	0.34344891	0.30836663	0.31695935	0.30436704	0.32565266	0.28484902	0.31809285	0.27092156	0.32568166	0.31928822	0.30833459	0.34226751	0.28230199	0.27663851	0.3068046	0.30950925	0.35602713	0.32771721	0.29566187	0.31596115	0.31357607	0.31708345	0.27523509	0.34624258	0.30185822	0.34671614	0.32530731	0.34308144	0.22688888	0.26053074	0.31706628	0.32642186	0.32364321	0.31081817	0.29078433	0.2630336	0.29104039	0.33563676	0.30588198	0.33753401	0.39735329	0.27733374	0.3025544	0.30137989	0.31804931	0.30218834	0.37510359	0.34705028	0.30607703	0.37896582	0.34621716	0.34815237	0.34178895	0.34568739	0.32331473	0.37257779	0.36372802	0.32594642	0.32442158	0.35008043	0.33484006	0.39383951	0.34760615	0.26206791	0.27942127	0.34077176	0.30931318	0.33373681	0.32737878	0.30813584	0.3524166	0.30207509	0.27703831	0.2556445	0.314307	0.25520942	0.28237754	0.28329837	0.26205251	0.3343702	0.35483223
0.36299935	0.35075632	0.28270438	0.3423641	0.32214719	0.33056393	0.27619225	0.33578447	0.34885377	0.29356888	0.32340348	0.31747457	0.3249968	0.30761936	0.27363423	0.35660446	0.2949079	0.34724075	0.3250581	0.3235499	0.29645175	0.28525335	0.28547466	0.3474673	0.33088136	0.32173473	0.28870356	0.32597053	0.31607586	0.2919811	0.33367777	0.33210021	0.3086141	0.31935218	0.32466039	0.30587938	0.31913751	0.33117393	0.33204913	0.28210282	0.2983925	0.2725375	0.33408245	0.34267503	0.32508337	0.28974906	0.30359498	0.27648601	0.33417991	0.3430323	0.30754909	0.31633174	0.3035484	0.32507977	0.28407744	0.31748307	0.2704052	0.32500893	0.31836778	0.30758986	0.34181163	0.28169984	0.27607712	0.30618539	0.30918872	0.35537821	0.32722023	0.29513475	0.31541109	0.31284142	0.31641588	0.27466613	0.34584332	0.30128422	0.34632668	0.32472095	0.34266827	0.22661774	0.25989568	0.31644085	0.32584709	0.32285666	0.31002784	0.29008073	0.26219401	0.29040337	0.33516249	0.30506593	0.33701912	0.39679322	0.27646211	0.30186468	0.3002975	0.3173514	0.30149847	0.37463626	0.34641564	0.30520862	0.37835827	0.34541783	0.34741327	0.34110251	0.34504101	0.32285622	0.37231991	0.36306748	0.32508594	0.32357183	0.34933841	0.33386466	0.39324057	0.34687606	0.26142615	0.27869412	0.34029636	0.30854717	0.33310825	0.32674393	0.30736852	0.35186914	0.30119225	0.27616447	0.25501379	0.31372139	0.25457174	0.28179175	0.28246343	0.26141876	0.33377442	0.35423821
0.36238629	0.34996819	0.28193322	0.3417936	0.32162654	0.33012596	0.27560601	0.33520436	0.34807223	0.29310933	0.32275146	0.31696841	0.32443485	0.30700347	0.27328792	0.35590705	0.29429168	0.34671199	0.32458955	0.32289344	0.29565939	0.28457999	0.28470773	0.34694368	0.33051264	0.32105955	0.288104	0.32533139	0.31559479	0.29138717	0.3331767	0.33146638	0.30799487	0.31877083	0.32401532	0.30538887	0.31854996	0.33063447	0.33130801	0.28126121	0.29757157	0.2720069	0.3334617	0.34225526	0.32454294	0.2888802	0.30276826	0.27563173	0.33377603	0.34261617	0.30673373	0.31570539	0.30273196	0.32450789	0.28330791	0.31687447	0.2698898	0.32433757	0.31744996	0.30684695	0.3413564	0.28109896	0.27551687	0.30556744	0.30886853	0.35473049	0.32672402	0.29460859	0.31486201	0.31210849	0.3157497	0.27409837	0.34544453	0.3007113	0.3459377	0.32413563	0.34225559	0.22634691	0.25926217	0.31581664	0.32527331	0.32207206	0.30923951	0.28937879	0.2613571	0.28976774	0.33468887	0.30425206	0.336505	0.39623392	0.27559322	0.30117655	0.29921895	0.31665501	0.30081022	0.37416947	0.34578213	0.30434269	0.37775168	0.34462035	0.34667572	0.34041747	0.34439585	0.32239839	0.37206221	0.36240813	0.32422769	0.32272428	0.34859794	0.33289212	0.39264253	0.34614748	0.26078597	0.27796891	0.33982158	0.30778304	0.33248088	0.32611033	0.30660313	0.3513225	0.30031198	0.27529338	0.25438464	0.31313685	0.25393564	0.28120714	0.28163093	0.26078653	0.33317968	0.35364518
0.36177424	0.34918186	0.28116414	0.34122407	0.3211067	0.32968858	0.27502102	0.3346253	0.34729242	0.29265049	0.32210076	0.31646305	0.32387388	0.3063888	0.27294207	0.35521099	0.29367673	0.34618402	0.32412165	0.3222383	0.29486912	0.28390825	0.28394285	0.34642085	0.33014435	0.32038578	0.28750566	0.32469353	0.31511444	0.2907944	0.33267638	0.33083373	0.30737689	0.31819054	0.3233715	0.30489916	0.31796345	0.33009592	0.33056855	0.28042212	0.29675287	0.27147734	0.33284211	0.34183601	0.32400343	0.28801399	0.30194381	0.27478009	0.33337265	0.34220055	0.30592051	0.31508026	0.30191773	0.323937	0.2825405	0.31626701	0.26937541	0.32366762	0.31653482	0.30610582	0.34090173	0.28049937	0.27495775	0.30495071	0.30854866	0.35408393	0.32622853	0.29408333	0.31431389	0.31137729	0.31508493	0.27353179	0.34504622	0.30013952	0.34554911	0.32355136	0.3418434	0.22607639	0.25863022	0.31519368	0.32470056	0.32128933	0.3084532	0.28867859	0.26052284	0.28913349	0.33421594	0.30344036	0.33599165	0.39567545	0.27472705	0.30048996	0.29814431	0.31596017	0.30012351	0.3737033	0.34514982	0.30347919	0.37714607	0.34382468	0.34593976	0.33973378	0.34375191	0.32194123	0.37180465	0.36174998	0.32337174	0.32187897	0.34785908	0.33192241	0.39204541	0.34542045	0.26014733	0.27724555	0.33934748	0.30702084	0.33185467	0.32547796	0.30583963	0.3507767	0.2994343	0.27442503	0.25375703	0.31255341	0.25330114	0.28062376	0.28080091	0.26015583	0.33258599	0.35305312
0.3611632	0.34839725	0.28039715	0.34065545	0.32058772	0.32925177	0.27443725	0.3340472	0.34651437	0.29219237	0.32145137	0.3159585	0.32331386	0.30577537	0.27259666	0.3545163	0.2930631	0.34565684	0.32365444	0.32158449	0.294081	0.28323805	0.28318003	0.34589881	0.32977647	0.31971344	0.28690854	0.32405689	0.31463483	0.29020289	0.3321768	0.33020231	0.30676016	0.31761131	0.32272899	0.30441022	0.31737804	0.32955822	0.32983077	0.27958554	0.29593644	0.27094883	0.33222368	0.34141728	0.32346481	0.28715035	0.30112159	0.27393109	0.33296975	0.34178543	0.30510947	0.31445637	0.30110568	0.32336715	0.28177515	0.31566074	0.26886201	0.32299903	0.3156223	0.30536649	0.34044769	0.27990103	0.27439976	0.30433527	0.30822915	0.35343856	0.32573381	0.29355904	0.31376672	0.31064779	0.31442156	0.27296636	0.34464833	0.29956877	0.34516099	0.32296816	0.34143171	0.22580622	0.25799978	0.31457192	0.32412884	0.32050851	0.30766889	0.28798005	0.25969127	0.28850064	0.33374369	0.30263084	0.33547911	0.39511773	0.27386361	0.29980496	0.29707354	0.31526682	0.29943839	0.37323767	0.34451863	0.30261818	0.37654144	0.34303087	0.34520537	0.33905149	0.34310916	0.32148468	0.37154731	0.36109304	0.32251802	0.32103586	0.34712178	0.33095551	0.39144921	0.34469494	0.25951025	0.2765241	0.33887404	0.3062605	0.33122966	0.3248468	0.30507806	0.35023177	0.29855919	0.27355942	0.25313097	0.31197107	0.25266823	0.28004158	0.27997333	0.25952664	0.3319934	0.35246208
0.36055323	0.34761444	0.27963224	0.3400878	0.32006958	0.32881552	0.27385473	0.33347014	0.34573805	0.29173499	0.32080331	0.31545475	0.32275483	0.30516317	0.27225167	0.35382295	0.29245073	0.34513047	0.32318792	0.32093203	0.29329497	0.28256947	0.28241923	0.34537756	0.329409	0.3190425	0.2863127	0.32342154	0.31415597	0.28961256	0.331678	0.32957208	0.30614465	0.31703311	0.32208776	0.30392206	0.31679371	0.32902139	0.32909462	0.27875143	0.29512227	0.27042133	0.33160639	0.34099907	0.32292709	0.28628933	0.30030161	0.2730847	0.33256736	0.34137082	0.30430055	0.31383371	0.3002958	0.32279828	0.28101188	0.31505564	0.26834956	0.32233185	0.31471241	0.30462894	0.33999425	0.279304	0.2738429	0.30372104	0.30790994	0.35279435	0.32523984	0.29303566	0.3132205	0.30991998	0.31375957	0.27240211	0.34425095	0.29899913	0.34477329	0.322386	0.34102049	0.22553636	0.25737089	0.3139514	0.32355809	0.31972957	0.30688655	0.28728321	0.25886238	0.28786916	0.33327207	0.30182347	0.33496734	0.39456081	0.27300289	0.29912153	0.29600659	0.31457502	0.29875481	0.37277266	0.34388864	0.30175957	0.37593779	0.3422389	0.34447253	0.33837053	0.34246761	0.3210288	0.37129015	0.36043727	0.32166657	0.32019499	0.34638602	0.32999143	0.39085391	0.34397095	0.25887474	0.27580449	0.33840126	0.30550206	0.33060583	0.32421687	0.30431837	0.3496877	0.29768661	0.27269655	0.25250643	0.3113898	0.2520369	0.27946061	0.27914816	0.25889897	0.33140182	0.35187203
0.35994428	0.34683338	0.27886945	0.33952111	0.31955224	0.32837987	0.27327347	0.33289406	0.34496349	0.2912783	0.32015654	0.31495184	0.32219675	0.3045522	0.27190712	0.35313097	0.29183963	0.34460491	0.32272205	0.32028088	0.29251102	0.28190246	0.28166053	0.3448571	0.32904196	0.31837299	0.28571808	0.3227874	0.31367782	0.28902343	0.33117995	0.32894307	0.3055304	0.31645599	0.32144779	0.30343467	0.31621048	0.32848546	0.32836011	0.27791983	0.2943103	0.26989487	0.33099025	0.34058136	0.32239026	0.28543088	0.29948387	0.27224091	0.33216542	0.34095672	0.3034938	0.31321231	0.29948813	0.3222304	0.28025067	0.31445169	0.26783812	0.32166603	0.31380513	0.30389318	0.33954141	0.27870822	0.27328718	0.30310804	0.30759108	0.35215133	0.32474664	0.29251322	0.31267524	0.30919391	0.313099	0.27183902	0.34385398	0.29843059	0.34438604	0.32180488	0.34060982	0.22526683	0.25674352	0.31333211	0.32298836	0.31895253	0.30610624	0.28658807	0.25803608	0.28723907	0.33280116	0.30101827	0.33445635	0.39400467	0.27214485	0.29843962	0.29494348	0.31388474	0.29807279	0.37230819	0.34325975	0.30090341	0.37533507	0.34144875	0.34374124	0.33769095	0.34182724	0.32057354	0.37103313	0.35978273	0.32081738	0.31935629	0.34565184	0.32903019	0.3902595	0.34324849	0.25824079	0.27508679	0.33792916	0.3047455	0.32998317	0.32358816	0.30356055	0.34914443	0.29681662	0.2718364	0.25188348	0.31080961	0.25140715	0.27888086	0.27832547	0.25827286	0.33081132	0.35128295
0.35933635	0.34605408	0.27810872	0.33895534	0.31903577	0.32794479	0.27269343	0.33231896	0.34419066	0.29082236	0.31951106	0.3144497	0.32163966	0.30394241	0.27156299	0.35244036	0.29122981	0.34408015	0.32225686	0.31963104	0.29172918	0.28123701	0.28090382	0.3443374	0.3286753	0.31770489	0.28512469	0.32215452	0.31320038	0.28843549	0.33068264	0.32831526	0.30491737	0.31587991	0.32080913	0.30294809	0.31562829	0.32795039	0.32762721	0.27709073	0.2935006	0.26936942	0.33037525	0.34016415	0.32185432	0.28457499	0.29866832	0.27139977	0.33176398	0.34054312	0.30268919	0.31259212	0.2986826	0.32166353	0.27949151	0.31384888	0.26732764	0.32100159	0.31290048	0.30315918	0.33908918	0.27811372	0.27273259	0.30249628	0.30727252	0.35150948	0.32425416	0.29199171	0.31213093	0.3084695	0.3124398	0.2712771	0.34345749	0.2978631	0.34399921	0.32122484	0.34019959	0.22499761	0.2561177	0.31271404	0.32241964	0.3181774	0.30532789	0.2858946	0.25721246	0.28661036	0.33233088	0.30021518	0.33394614	0.39344934	0.27128956	0.29775929	0.29388419	0.31319594	0.29739234	0.37184435	0.34263206	0.30004969	0.37473333	0.34066042	0.3430115	0.33701277	0.3411881	0.32011896	0.37077633	0.35912934	0.3199704	0.3185198	0.3449192	0.32807171	0.38966602	0.34252754	0.25760841	0.27437094	0.33745769	0.30399081	0.32936168	0.32296067	0.30280465	0.34860203	0.29594913	0.27097896	0.25126204	0.31023049	0.25077897	0.27830231	0.27750516	0.25764823	0.33022186	0.35069486
0.35872945	0.3452765	0.27735007	0.3383905	0.31852013	0.32751027	0.2721146	0.33174485	0.34341955	0.2903671	0.31886691	0.31394836	0.32108352	0.30333388	0.27121931	0.35175106	0.29062128	0.3435562	0.32179233	0.31898254	0.29094943	0.28057313	0.28014916	0.34381852	0.32830906	0.31703815	0.28453255	0.32152286	0.31272367	0.28784874	0.33018607	0.32768863	0.30430555	0.31530488	0.32017168	0.30246228	0.31504717	0.32741618	0.32689598	0.27626407	0.29269311	0.26884502	0.32976139	0.33974749	0.32131925	0.28372166	0.29785505	0.27056119	0.33136305	0.34013	0.30188671	0.31197315	0.29787928	0.32109767	0.27873445	0.31324726	0.26681811	0.32033852	0.31199846	0.30242696	0.33863756	0.27752048	0.27217913	0.30188578	0.30695432	0.35086879	0.32376245	0.29147115	0.31158754	0.30774683	0.311782	0.27071634	0.34306145	0.2972967	0.34361282	0.32064581	0.3397899	0.22472872	0.2554934	0.31209719	0.32185191	0.31740412	0.30455151	0.28520283	0.25639144	0.28598303	0.33186129	0.29941428	0.3334367	0.39289477	0.27043691	0.29708052	0.29282871	0.3125087	0.29671344	0.37138104	0.34200549	0.29919839	0.37413257	0.33987394	0.34228331	0.3363359	0.34055015	0.31966501	0.3705197	0.35847715	0.31912568	0.31768548	0.34418812	0.32711604	0.38907343	0.34180811	0.25697756	0.27365693	0.3369869	0.30323797	0.32874137	0.32233441	0.30205062	0.34806049	0.29508421	0.27012423	0.25064212	0.30965248	0.25015238	0.27772495	0.27668729	0.25702512	0.32963347	0.35010776
0.35812357	0.34450069	0.27659351	0.33782664	0.31800532	0.32707635	0.27153704	0.33117175	0.34265018	0.28991255	0.31822404	0.3134478	0.32052833	0.30272657	0.27087608	0.35106313	0.290014	0.34303302	0.32132849	0.31833535	0.29017177	0.27991083	0.27939653	0.3433004	0.32794321	0.31637284	0.28394163	0.32089245	0.31224769	0.28726321	0.32969025	0.3270632	0.30369499	0.31473088	0.31953552	0.30197725	0.31446713	0.32688287	0.32616639	0.27543989	0.29188782	0.2683216	0.32914868	0.3393313	0.32078511	0.28287092	0.29704395	0.2697252	0.33096257	0.33971739	0.30108634	0.31135544	0.29707807	0.3205328	0.2779794	0.31264678	0.26630959	0.31967682	0.31109902	0.30169651	0.33818653	0.27692851	0.27162677	0.3012765	0.30663642	0.35022929	0.32327145	0.29095149	0.31104511	0.30702585	0.31112558	0.27015674	0.34266588	0.29673138	0.34322685	0.32006782	0.33938068	0.22446015	0.25487062	0.31148154	0.32128519	0.31663275	0.30377713	0.28451273	0.25557306	0.28535709	0.33139235	0.29861549	0.33292803	0.39234099	0.26958695	0.29640329	0.29177701	0.31182295	0.29603609	0.37091833	0.34138006	0.2983495	0.37353277	0.33908924	0.34155667	0.33566043	0.33991337	0.31921169	0.37026322	0.35782614	0.3182832	0.31685337	0.34345859	0.32616314	0.38848174	0.3410902	0.25634825	0.27294481	0.33651677	0.30248702	0.32812223	0.32170936	0.30129844	0.34751976	0.29422179	0.26927218	0.25002375	0.30907553	0.24952732	0.27714878	0.27587184	0.25640351	0.32904613	0.34952164
0.35751873	0.34372663	0.27583897	0.3372637	0.31749135	0.32664299	0.27096069	0.33059964	0.34188253	0.28945875	0.31758249	0.31294808	0.31997409	0.30212048	0.27053326	0.35037658	0.28940803	0.34251064	0.3208653	0.31768948	0.2893962	0.27925009	0.27864593	0.34278303	0.3275778	0.31570891	0.28335193	0.3202633	0.31177247	0.28667885	0.32919517	0.32643896	0.30308563	0.31415796	0.31890064	0.30149302	0.31388816	0.32635042	0.32543841	0.27461815	0.29108477	0.26779923	0.32853711	0.33891565	0.32025182	0.28202271	0.29623508	0.26889181	0.33056259	0.33930531	0.30028811	0.31073892	0.29627904	0.31996891	0.27722639	0.31204742	0.265802	0.31901649	0.31020218	0.30096784	0.3377361	0.27633783	0.27107555	0.30066845	0.30631888	0.34959093	0.32278121	0.29043278	0.31050363	0.30630654	0.31047055	0.26959831	0.34227076	0.29616714	0.34284133	0.31949091	0.33897194	0.2241919	0.25424936	0.31086713	0.32071945	0.31586325	0.30300471	0.28382427	0.25475729	0.28473249	0.33092406	0.29781884	0.33242017	0.39178798	0.26873967	0.29572761	0.29072908	0.31113869	0.2953603	0.37045619	0.34075579	0.29750302	0.37293392	0.33830637	0.34083155	0.3349863	0.3392778	0.31875902	0.37000695	0.35717633	0.31744292	0.31602344	0.34273061	0.32521304	0.38789093	0.34037378	0.2557205	0.27223456	0.33604726	0.30173793	0.32750425	0.32108551	0.30054817	0.34697989	0.2933619	0.26842281	0.2494069	0.30849966	0.24890384	0.27657381	0.27505878	0.25578341	0.3284598	0.3489365
0.35691491	0.34295431	0.27508652	0.33670169	0.31697822	0.3262102	0.27038556	0.3300285	0.34111661	0.28900564	0.31694219	0.31244913	0.31942084	0.30151558	0.27019089	0.34969133	0.28880328	0.34198907	0.32040277	0.31704491	0.28862268	0.27859092	0.27789736	0.3422665	0.32721278	0.3150464	0.28276345	0.31963536	0.31129792	0.28609568	0.32870081	0.32581592	0.30247751	0.31358606	0.31826702	0.30100954	0.31331024	0.32581884	0.32471207	0.27379888	0.29028395	0.26727787	0.32792667	0.3385005	0.31971946	0.28117704	0.2954284	0.26806101	0.33016309	0.33889371	0.299492	0.31012362	0.29548219	0.319406	0.27647546	0.31144926	0.26529542	0.31835753	0.3093079	0.3002409	0.33728626	0.27574837	0.27052543	0.30006161	0.30600166	0.34895375	0.32229173	0.289915	0.30996311	0.30558893	0.3098169	0.26904103	0.34187609	0.29560399	0.34245625	0.31891501	0.33856371	0.22392398	0.25362962	0.31025392	0.32015473	0.3150956	0.30223423	0.2831375	0.25394413	0.28410926	0.33045647	0.29702431	0.33191305	0.39123574	0.26789504	0.29505345	0.28968492	0.31045595	0.29468605	0.36999464	0.34013265	0.29665893	0.37233603	0.33752531	0.34010798	0.33431351	0.33864343	0.31830701	0.36975083	0.35652769	0.31660488	0.31519568	0.34200415	0.32426569	0.38730106	0.33965889	0.25509426	0.27152613	0.33557844	0.30099067	0.32688743	0.32046288	0.29979977	0.34644085	0.29250452	0.26757616	0.24879158	0.30792484	0.24828191	0.27600005	0.27424812	0.2551648	0.32787454	0.34835234
0.3563121	0.34218371	0.27433613	0.33614063	0.31646588	0.32577801	0.26981163	0.32945839	0.34035239	0.28855321	0.31630322	0.31195098	0.31886852	0.3009119	0.26984894	0.34900743	0.28819981	0.3414683	0.31994092	0.31640163	0.28785124	0.2779333	0.27715078	0.34175071	0.32684815	0.31438527	0.2821762	0.31900865	0.31082413	0.2855137	0.32820722	0.32519406	0.30187058	0.31301519	0.31763464	0.30052683	0.31273341	0.32528809	0.32398733	0.27298206	0.28948531	0.26675752	0.32731736	0.33808583	0.31918794	0.28033391	0.29462391	0.26723275	0.32976407	0.33848259	0.29869798	0.30950958	0.29468745	0.31884411	0.27572653	0.3108522	0.26478976	0.31769991	0.30841622	0.29951572	0.33683702	0.27516019	0.26997644	0.29945603	0.30568478	0.34831771	0.32180297	0.2893981	0.30942351	0.30487299	0.30916461	0.26848489	0.34148186	0.29504189	0.34207159	0.31834015	0.33815598	0.22365637	0.25301138	0.3096419	0.31959099	0.31432983	0.30146575	0.28245237	0.25313354	0.28348741	0.32998949	0.2962319	0.33140671	0.39068431	0.26705307	0.29438084	0.28864452	0.3097747	0.29401332	0.36953366	0.33951065	0.29581726	0.37173912	0.33674604	0.33938596	0.3336421	0.33801022	0.31785563	0.36949489	0.35588023	0.31576902	0.31437007	0.34127927	0.3233211	0.38671204	0.33894548	0.25446957	0.27081954	0.33511025	0.30024529	0.32627177	0.31984144	0.29905322	0.34590265	0.29164967	0.26673216	0.24817777	0.30735111	0.24766155	0.27542746	0.27343982	0.25454769	0.32729033	0.34776917
0.3557103	0.34141484	0.27358776	0.3355805	0.31595442	0.32534638	0.26923895	0.32888922	0.33958986	0.28810152	0.31566551	0.31145364	0.31831717	0.30030945	0.26950744	0.34832487	0.2875976	0.34094831	0.31947976	0.31575969	0.28708187	0.27727723	0.2764062	0.3412357	0.32648396	0.3137255	0.28159016	0.31838319	0.31035104	0.28493291	0.32771438	0.3245734	0.30126491	0.31244537	0.31700352	0.30004489	0.31215763	0.32475823	0.32326421	0.27216768	0.28868887	0.26623818	0.32670921	0.3376717	0.31865734	0.2794933	0.29382163	0.26640704	0.32936555	0.338072	0.29790607	0.30889672	0.29389483	0.3182832	0.27497965	0.31025633	0.26428509	0.31704366	0.30752712	0.29879233	0.33638841	0.27457327	0.26942858	0.29885164	0.30536821	0.34768286	0.32131496	0.28888217	0.30888486	0.30415872	0.3085137	0.26792988	0.34108812	0.29448086	0.34168735	0.31776634	0.33774874	0.22338907	0.25239465	0.3090311	0.31902823	0.31356594	0.3006992	0.28176892	0.25232556	0.28286693	0.32952321	0.2954416	0.33090115	0.39013362	0.26621374	0.29370978	0.28760785	0.30909494	0.29334214	0.36907324	0.33888978	0.29497796	0.37114313	0.33596855	0.33866549	0.33297202	0.3373782	0.3174049	0.36923915	0.35523394	0.31493539	0.31354666	0.34055591	0.32237926	0.38612396	0.33823356	0.25384641	0.27011481	0.33464274	0.29950175	0.32565725	0.31922123	0.29830852	0.34536529	0.29079729	0.26589081	0.24756548	0.30677846	0.24704273	0.27485606	0.27263394	0.25393209	0.32670715	0.34718695
0.35510954	0.3406477	0.27284145	0.33502129	0.31544375	0.32491532	0.26866746	0.32832104	0.33882907	0.28765053	0.31502911	0.31095707	0.31776676	0.29970819	0.26916638	0.34764364	0.28699666	0.34042913	0.31901923	0.31511903	0.28631452	0.27662268	0.27566361	0.34072149	0.32612014	0.31306714	0.28100535	0.31775892	0.30987868	0.28435329	0.32722226	0.32395393	0.30066043	0.3118766	0.31637368	0.29956377	0.31158289	0.32422924	0.32254273	0.27135572	0.28789461	0.26571986	0.32610217	0.33725807	0.3181276	0.27865523	0.29302153	0.2655839	0.32896748	0.33766189	0.29711628	0.30828509	0.29310438	0.31772327	0.27423477	0.30966157	0.26378137	0.31638879	0.30664057	0.29807064	0.33594036	0.27398759	0.2688818	0.2982485	0.30505195	0.34704915	0.32082769	0.28836712	0.30834714	0.30344614	0.30786416	0.26737607	0.34069481	0.29392087	0.34130356	0.31719357	0.33734196	0.22312211	0.25177944	0.30842152	0.31846648	0.31280386	0.2999346	0.28108713	0.25152016	0.28224778	0.32905757	0.29465342	0.33039638	0.38958374	0.26537707	0.29304022	0.28657493	0.30841666	0.29267249	0.36861339	0.33827007	0.29414105	0.37054813	0.33519289	0.3379465	0.33230329	0.33674738	0.31695479	0.36898357	0.35458884	0.31410396	0.31272537	0.33983406	0.32144019	0.38553676	0.33752316	0.25322476	0.26941189	0.33417585	0.29876003	0.32504392	0.3186022	0.29756567	0.34482875	0.28994742	0.26505211	0.24695469	0.30620685	0.24642545	0.27428585	0.27183044	0.25331795	0.326125	0.34660575
0.35450977	0.33988228	0.27209717	0.33446303	0.3149339	0.32448483	0.26809719	0.32775387	0.33806998	0.28720024	0.314394	0.31046131	0.31721732	0.29910812	0.26882574	0.34696373	0.28639695	0.33991072	0.31855938	0.31447968	0.28554925	0.27596971	0.27492303	0.34020802	0.32575676	0.31241015	0.28042176	0.3171359	0.30940703	0.28377485	0.32673091	0.32333562	0.30005717	0.31130886	0.31574506	0.29908338	0.31100923	0.32370111	0.32182282	0.27054617	0.28710255	0.26520255	0.32549626	0.33684495	0.31759876	0.27781966	0.2922236	0.26476333	0.32856992	0.33725229	0.29632857	0.30767465	0.29231602	0.31716433	0.27349192	0.30906796	0.26327863	0.31573525	0.30575657	0.29735073	0.33549294	0.27340314	0.26833615	0.29764655	0.30473605	0.34641659	0.32034117	0.28785303	0.30781034	0.30273521	0.30721599	0.26682335	0.34030196	0.29336199	0.34092018	0.31662181	0.3369357	0.22285546	0.25116569	0.30781314	0.31790572	0.31204367	0.29917195	0.28040698	0.25071731	0.28163001	0.3285926	0.29386732	0.32989237	0.38903463	0.26454303	0.2923722	0.28554568	0.30773988	0.29200438	0.36815414	0.33765149	0.2933065	0.36995408	0.33441901	0.33722907	0.33163589	0.33611771	0.31650531	0.36872816	0.3539449	0.31327474	0.31190625	0.33911377	0.32050383	0.38495043	0.33681422	0.25260466	0.26871082	0.33370963	0.29802015	0.32443175	0.3179844	0.29682469	0.34429306	0.28910002	0.2642161	0.24634542	0.30563635	0.24580972	0.27371684	0.27102929	0.25270531	0.32554391	0.34602547
0.35391104	0.3391186	0.27135491	0.3339057	0.3144249	0.3240549	0.26752815	0.32718766	0.33731258	0.28675067	0.31376013	0.30996633	0.31666881	0.29850927	0.26848552	0.34628516	0.28579852	0.33939311	0.31810018	0.31384161	0.28478602	0.27531826	0.27418447	0.33969533	0.32539377	0.31175455	0.27983937	0.3165141	0.30893612	0.28319761	0.32624027	0.3227185	0.29945511	0.31074214	0.31511772	0.29860377	0.31043664	0.32317382	0.32110456	0.26973903	0.28631267	0.26468626	0.32489145	0.33643234	0.31707078	0.2769866	0.29142785	0.26394525	0.32817283	0.33684316	0.29554296	0.30706543	0.2915298	0.31660637	0.27275109	0.30847549	0.26277685	0.31508306	0.30487514	0.29663253	0.33504608	0.27281997	0.2677916	0.29704583	0.30442047	0.3457852	0.31985539	0.28733984	0.30727449	0.30202597	0.30656919	0.2662718	0.33990955	0.29280415	0.34053725	0.3160511	0.33652991	0.22258914	0.25055346	0.30720595	0.31734595	0.31128532	0.29841122	0.27972847	0.24991703	0.28101358	0.32812828	0.29308334	0.3293891	0.38848627	0.2637116	0.2917057	0.28452015	0.30706459	0.29133776	0.36769545	0.33703402	0.29247433	0.36936098	0.33364692	0.33651316	0.33096987	0.33548924	0.31605649	0.36847293	0.35330212	0.31244767	0.31108928	0.338395	0.31957021	0.38436502	0.33610681	0.25198606	0.26801154	0.33324406	0.29728213	0.32382071	0.31736779	0.29608557	0.3437582	0.2882551	0.26338267	0.24573764	0.30506688	0.24519552	0.27314898	0.2702305	0.25209415	0.32496384	0.3454462
0.3533133	0.33835664	0.27061468	0.33334929	0.31391671	0.32362553	0.26696029	0.32662243	0.33655688	0.28630179	0.31312758	0.30947214	0.31612128	0.29791161	0.26814574	0.34560794	0.28520134	0.33887628	0.31764165	0.31320485	0.28402483	0.27466837	0.27344784	0.33918345	0.32503119	0.31110033	0.27925819	0.31589353	0.3084659	0.28262153	0.32575038	0.32210258	0.29885426	0.31017646	0.3144916	0.29812491	0.30986509	0.32264742	0.32038787	0.26893434	0.28552493	0.26417094	0.3242878	0.33602023	0.31654367	0.27615604	0.29063427	0.26312971	0.32777622	0.33643454	0.29475942	0.3064574	0.29074571	0.3160494	0.27201226	0.30788416	0.26227599	0.3144322	0.30399624	0.29591608	0.33459985	0.27223802	0.26724815	0.29644629	0.30410522	0.34515497	0.31937033	0.28682753	0.30673957	0.30131838	0.30592373	0.26572138	0.33951762	0.29224735	0.34015477	0.31548139	0.33612463	0.22232312	0.24994272	0.30659997	0.31678715	0.31052881	0.29765245	0.2790516	0.24911931	0.28039849	0.32766461	0.29230145	0.32888663	0.38793871	0.26288277	0.29104072	0.28349829	0.30639079	0.29067269	0.36723733	0.33641768	0.29164451	0.36876881	0.33287659	0.33579877	0.33030516	0.33486193	0.31560829	0.36821792	0.35266051	0.31162283	0.31027442	0.33767775	0.31863931	0.38378048	0.33540085	0.25136897	0.26731411	0.33277914	0.29654592	0.32321084	0.31675234	0.29534826	0.34322417	0.28741264	0.2625519	0.24513137	0.30449846	0.24458288	0.27258232	0.26943406	0.25148448	0.32438481	0.34486789
0.35271657	0.33759636	0.26987648	0.3327938	0.31340933	0.32319677	0.26639366	0.32605818	0.33580288	0.28585362	0.31249627	0.30897874	0.31557468	0.29731515	0.26780638	0.34493202	0.28460538	0.33836022	0.31718379	0.31256938	0.28326568	0.27402002	0.27271321	0.33867231	0.324669	0.31044745	0.27867824	0.31527415	0.30799642	0.28204662	0.32526121	0.32148781	0.29825464	0.30961183	0.31386673	0.29764685	0.30929458	0.32212186	0.31967279	0.268132	0.2847394	0.26365665	0.32368526	0.3356086	0.31601745	0.27532798	0.28984284	0.2623167	0.32738009	0.33602643	0.29397795	0.3058506	0.28996369	0.3154934	0.27127543	0.30729395	0.26177612	0.31378272	0.30311984	0.29520136	0.33415419	0.27165732	0.26670581	0.29584801	0.30379027	0.34452587	0.31888601	0.28631619	0.3062056	0.30061245	0.30527964	0.26517212	0.33912611	0.29169166	0.33977267	0.31491274	0.33571982	0.22205742	0.24933347	0.30599517	0.31622934	0.30977413	0.29689559	0.27837637	0.24832414	0.27978474	0.3272016	0.29152164	0.32838491	0.3873919	0.26205656	0.29037726	0.28248009	0.30571845	0.29000914	0.36677977	0.3358025	0.29081705	0.36817759	0.33210808	0.3350859	0.32964179	0.33423582	0.31516075	0.36796305	0.35202006	0.31080014	0.30946171	0.33696201	0.31771111	0.38319686	0.33469638	0.2507534	0.26661849	0.33231488	0.29581153	0.32260209	0.31613812	0.2946128	0.34269094	0.28657266	0.26172376	0.24452658	0.30393112	0.24397175	0.27201682	0.26863998	0.25087628	0.32380679	0.34429052
0.35212085	0.3368378	0.2691403	0.33223927	0.31290281	0.32276854	0.26582822	0.32549489	0.33505058	0.28540614	0.31186625	0.30848613	0.315029	0.29671988	0.26746744	0.34425741	0.28401071	0.33784497	0.31672657	0.31193522	0.28250855	0.27337319	0.27198058	0.33816195	0.32430723	0.30979598	0.27809945	0.31465599	0.30752763	0.28147286	0.32477278	0.32087421	0.29765621	0.30904821	0.31324309	0.29716954	0.30872512	0.32159716	0.3189593	0.26733208	0.28395602	0.26314336	0.32308382	0.33519751	0.31549212	0.2745024	0.28905359	0.2615062	0.32698444	0.33561879	0.29319856	0.30524498	0.2891838	0.3149384	0.2705406	0.30670488	0.2612772	0.31313455	0.302246	0.29448837	0.33370915	0.27107787	0.26616457	0.29525089	0.30347568	0.34389791	0.31840244	0.28580573	0.30567253	0.29990816	0.30463693	0.26462397	0.33873507	0.29113698	0.33939105	0.31434509	0.3353155	0.22179204	0.24872571	0.30539158	0.31567252	0.30902129	0.29614067	0.27770278	0.2475315	0.27917236	0.32673925	0.29074392	0.32788396	0.38684586	0.26123294	0.28971532	0.28146556	0.3050476	0.28934708	0.36632279	0.33518842	0.28999195	0.36758736	0.33134133	0.33437452	0.32897973	0.33361086	0.31471384	0.36770833	0.3513808	0.30997962	0.30865115	0.3362478	0.3167856	0.38261411	0.33399341	0.25013936	0.26592469	0.33185124	0.29507896	0.32199451	0.31552508	0.29387915	0.34215859	0.28573513	0.2608982	0.24392331	0.30336484	0.24336214	0.27145252	0.26784822	0.25026953	0.32322982	0.34371415
0.35152614	0.33608097	0.26840612	0.33168563	0.31239706	0.32234091	0.26526397	0.32493258	0.33429995	0.28495938	0.31123751	0.30799428	0.3144843	0.2961258	0.26712894	0.34358415	0.28341722	0.33733052	0.31627002	0.3113023	0.28175345	0.27272788	0.27124989	0.33765233	0.32394585	0.30914587	0.27752191	0.31403905	0.30705956	0.2809003	0.32428509	0.32026181	0.29705897	0.3084856	0.3126207	0.296693	0.30815673	0.32107332	0.31824741	0.26653457	0.28317478	0.26263106	0.32248351	0.33478692	0.31496763	0.27367929	0.28826648	0.2606982	0.32658926	0.33521166	0.29242125	0.30464059	0.28840601	0.31438434	0.26980776	0.30611694	0.2607792	0.31248775	0.30137467	0.29377708	0.33326468	0.27049965	0.26562443	0.29465503	0.30316141	0.34327111	0.31791958	0.28529617	0.30514041	0.29920554	0.30399555	0.26407698	0.33834448	0.29058337	0.33900982	0.31377849	0.33491167	0.22152698	0.24811943	0.30478916	0.31511667	0.30827031	0.29538766	0.2770308	0.2467414	0.27856132	0.32627755	0.28996825	0.32738376	0.38630059	0.26041192	0.28905487	0.2804547	0.30437821	0.28868657	0.36586636	0.33457544	0.28916919	0.36699805	0.33057633	0.33366469	0.32831904	0.33298707	0.31426755	0.36745381	0.35074267	0.30916128	0.3078427	0.33553511	0.3158628	0.38203225	0.33329192	0.2495268	0.26523268	0.33138826	0.29434821	0.32138807	0.31491324	0.29314736	0.34162703	0.28490004	0.26007527	0.24332151	0.30279958	0.24275407	0.27088937	0.26705882	0.24966426	0.32265389	0.34313872
0.35093242	0.33532581	0.26767394	0.33113292	0.31189215	0.32191381	0.26470095	0.32437125	0.33355102	0.28451332	0.31061003	0.30750325	0.31394053	0.29553291	0.2667909	0.3429122	0.28282502	0.33681682	0.31581414	0.3106707	0.28100038	0.27208409	0.27052116	0.33714351	0.32358488	0.3084971	0.27694553	0.31342334	0.30659223	0.2803289	0.32379812	0.31965053	0.29646292	0.30792403	0.31199956	0.29621723	0.30758938	0.32055032	0.3175371	0.26573941	0.28239569	0.26211977	0.32188433	0.33437681	0.31444404	0.27285865	0.28748149	0.2598927	0.32619458	0.33480504	0.29164597	0.30403736	0.28763029	0.3138313	0.26907691	0.3055301	0.26028219	0.31184226	0.30050588	0.29306754	0.3328208	0.26992264	0.2650854	0.29406032	0.30284745	0.34264544	0.31743744	0.28478754	0.30460921	0.29850456	0.30335552	0.26353109	0.33795434	0.29003084	0.33862904	0.3132129	0.33450833	0.22126225	0.24751462	0.30418792	0.31456181	0.3075211	0.29463658	0.27636048	0.24595381	0.2779516	0.32581651	0.28919467	0.32688436	0.38575611	0.25959346	0.28839594	0.27944744	0.30371031	0.28802755	0.36541054	0.33396363	0.28834876	0.36640966	0.32981309	0.33295631	0.32765964	0.33236444	0.31382188	0.36719948	0.3501057	0.30834508	0.30703634	0.33482391	0.31494272	0.38145125	0.33259186	0.24891573	0.26454246	0.33092594	0.29361928	0.32078275	0.31430256	0.29241738	0.34109631	0.28406742	0.25925493	0.24272119	0.30223542	0.24214751	0.27032739	0.26627174	0.24906047	0.32207897	0.34256428
0.35033974	0.33457235	0.26694375	0.33058113	0.31138805	0.32148731	0.26413909	0.32381088	0.33280373	0.28406793	0.30998382	0.30701298	0.31339768	0.29494122	0.26645327	0.34224156	0.28223404	0.33630392	0.31535891	0.31004038	0.2802493	0.27144182	0.2697944	0.33663544	0.32322431	0.30784971	0.27637038	0.31280881	0.30612558	0.27975863	0.3233119	0.31904045	0.2958681	0.30736348	0.31137964	0.29574221	0.30702305	0.32002819	0.3168284	0.26494661	0.28161877	0.26160946	0.32128626	0.33396721	0.3139213	0.27204046	0.28669867	0.25908971	0.32580036	0.3343989	0.29087278	0.30343536	0.28685668	0.31327918	0.26834804	0.30494443	0.2597861	0.31119812	0.29963955	0.29235968	0.33237752	0.26934689	0.26454744	0.29346684	0.30253384	0.3420209	0.31695607	0.28427979	0.30407894	0.29780522	0.30271685	0.26298633	0.33756465	0.28947932	0.33824867	0.31264833	0.33410546	0.22099781	0.24691129	0.30358788	0.31400791	0.30677375	0.29388741	0.27569175	0.24516875	0.27734321	0.32535613	0.28842315	0.32638568	0.38521239	0.25877759	0.2877385	0.27844378	0.30304384	0.28737003	0.36495525	0.33335289	0.28753063	0.36582226	0.32905164	0.33224949	0.32700157	0.331743	0.31337687	0.36694533	0.3494699	0.30753103	0.30623212	0.33411422	0.31402528	0.38087115	0.33189332	0.24830617	0.26385406	0.33046424	0.29289213	0.3201786	0.31369311	0.29168919	0.3405664	0.28323719	0.25843716	0.24212235	0.30167228	0.24154247	0.26976657	0.26548696	0.24845812	0.32150507	0.3419908
0.34974802	0.33382061	0.26621556	0.33003026	0.31088477	0.32106134	0.26357844	0.32325149	0.33205816	0.28362328	0.30935884	0.3065235	0.31285578	0.29435071	0.26611605	0.34157223	0.28164431	0.3357918	0.31490433	0.30941132	0.27950022	0.27080107	0.26906958	0.33612815	0.32286415	0.30720368	0.27579638	0.31219548	0.30565965	0.27918956	0.32282639	0.31843153	0.29527444	0.30680394	0.31076095	0.29526794	0.30645779	0.31950688	0.31612125	0.26415619	0.28084397	0.26110014	0.32068929	0.33355814	0.31339946	0.27122471	0.28591797	0.25828916	0.32540661	0.33399326	0.29010162	0.30283454	0.28608516	0.31272808	0.26762113	0.30435985	0.25929096	0.31055531	0.29877576	0.29165357	0.33193484	0.26877236	0.26401058	0.29287454	0.30222052	0.34139752	0.31647542	0.28377298	0.30354959	0.29710752	0.3020795	0.26244274	0.3371754	0.28892887	0.33786875	0.31208476	0.3337031	0.2207337	0.24630943	0.30298904	0.31345502	0.30602819	0.29314011	0.27502465	0.24438618	0.27673617	0.32489637	0.28765368	0.3258878	0.38466942	0.25796428	0.28708255	0.27744377	0.30237886	0.28671402	0.36450055	0.33274332	0.28671485	0.36523578	0.32829195	0.33154413	0.32634485	0.3311227	0.31293246	0.36669132	0.34883526	0.30671915	0.30543002	0.33340606	0.31311053	0.38029194	0.33119622	0.2476981	0.26316744	0.3300032	0.2921668	0.31957558	0.31308478	0.29096285	0.34003735	0.28240943	0.257622	0.24152499	0.30111021	0.24093893	0.26920691	0.26470453	0.24785723	0.32093221	0.34141827
0.34915733	0.33307052	0.26548937	0.32948032	0.31038231	0.32063597	0.26301897	0.32269305	0.33131424	0.28317928	0.30873516	0.3060348	0.31231484	0.29376137	0.26577926	0.34090421	0.28105581	0.33528045	0.31445038	0.30878356	0.27875316	0.27016184	0.26834673	0.33562163	0.32250437	0.306559	0.27522361	0.31158337	0.30519444	0.27862164	0.32234162	0.31782377	0.294682	0.30624545	0.3101435	0.29479447	0.30589357	0.31898645	0.31541571	0.26336813	0.28007129	0.26059183	0.32009342	0.33314955	0.31287846	0.27041143	0.28513938	0.25749111	0.32501334	0.33358809	0.28933251	0.30223489	0.28531569	0.31217793	0.26689619	0.30377641	0.25879678	0.30991381	0.29791445	0.29094914	0.33149272	0.26819906	0.26347482	0.29228345	0.30190754	0.34077528	0.31599548	0.28326705	0.30302116	0.29641145	0.30144352	0.26190022	0.33678663	0.28837946	0.33748925	0.31152222	0.33330122	0.22046991	0.24570903	0.30239138	0.31290305	0.30528447	0.29239473	0.27435917	0.24360612	0.27613044	0.32443726	0.28688627	0.32539064	0.38412723	0.25715351	0.28642812	0.27644733	0.30171534	0.2860595	0.36404639	0.33213481	0.2859014	0.36465022	0.32753399	0.33084029	0.32568944	0.33050355	0.3124887	0.36643752	0.34820178	0.30590943	0.30462998	0.33269936	0.31219843	0.37971359	0.33050057	0.24709152	0.26248261	0.32954282	0.29144326	0.31897369	0.31247768	0.29023829	0.33950907	0.28158405	0.25680938	0.24092911	0.30054918	0.24033691	0.26864842	0.26392436	0.2472578	0.32036036	0.34084669
0.34856761	0.33232215	0.26476514	0.3289313	0.30988064	0.32021114	0.26246071	0.32213557	0.33057198	0.282736	0.30811271	0.30554688	0.31177482	0.29317322	0.26544291	0.3402375	0.28046852	0.3347699	0.31399712	0.30815706	0.2780081	0.2695241	0.26762581	0.33511585	0.32214502	0.30591568	0.27465203	0.31097245	0.30472991	0.27805486	0.32185757	0.31721717	0.29409072	0.30568793	0.30952728	0.29432172	0.30533037	0.31846684	0.31471172	0.26258242	0.27930075	0.26008451	0.31949869	0.33274144	0.31235832	0.2696006	0.28436291	0.25669551	0.32462054	0.33318341	0.28856543	0.30163643	0.28454828	0.31162873	0.26617321	0.30319408	0.25830352	0.30927363	0.2970556	0.2902464	0.3310512	0.26762697	0.26294014	0.29169354	0.30159488	0.34015414	0.31551629	0.28276205	0.30249363	0.295717	0.30080888	0.26135886	0.33639827	0.2878311	0.33711016	0.31096071	0.33289981	0.22020642	0.24511011	0.30179489	0.31235209	0.30454254	0.29165125	0.27369529	0.24282853	0.27552605	0.32397881	0.28612089	0.32489425	0.38358581	0.2563453	0.28577518	0.27545446	0.30105326	0.28540647	0.36359283	0.33152744	0.28509024	0.36406562	0.32677779	0.33013794	0.32503533	0.32988557	0.31204557	0.36618388	0.34756944	0.30510181	0.30383208	0.33199421	0.31128901	0.37913615	0.32980642	0.24648643	0.26179957	0.32908306	0.29072151	0.31837294	0.31187174	0.28951555	0.33898166	0.28076109	0.25599936	0.2403347	0.29998919	0.23973639	0.26809108	0.26314652	0.24665982	0.31978953	0.34027609
0.34797892	0.33157542	0.26404288	0.32838318	0.30937982	0.31978688	0.26190361	0.32157907	0.32983136	0.28229341	0.30749154	0.30505973	0.31123573	0.29258624	0.26510698	0.33957207	0.27988246	0.33426011	0.31354451	0.3075318	0.27726504	0.26888788	0.26690683	0.33461085	0.32178605	0.30527371	0.27408162	0.31036273	0.3042661	0.27748924	0.32137427	0.31661174	0.29350063	0.30513147	0.30891225	0.29384977	0.30476823	0.3179481	0.31400931	0.26179907	0.27853233	0.25957817	0.31890503	0.33233386	0.31183907	0.26879218	0.28358856	0.25590238	0.32422823	0.33277926	0.2878004	0.30103919	0.28378296	0.31108052	0.26545221	0.30261287	0.25781122	0.30863479	0.29619923	0.28954539	0.33061028	0.26705611	0.26240653	0.29110485	0.30128255	0.33953416	0.31503782	0.28225791	0.30196705	0.29502419	0.30017555	0.2608186	0.33601037	0.28728378	0.33673149	0.31040019	0.33249891	0.21994326	0.24451263	0.30119956	0.31180209	0.3038024	0.29090968	0.27303302	0.24205345	0.274923	0.32352102	0.28535759	0.32439864	0.38304514	0.25553966	0.28512371	0.27446517	0.30039266	0.28475493	0.36313981	0.3309212	0.28428137	0.36348194	0.32602334	0.32943708	0.32438254	0.32926875	0.31160307	0.36593041	0.34693822	0.30429634	0.30303624	0.33129051	0.31038222	0.37855956	0.32911369	0.24588281	0.26111829	0.32862392	0.29000154	0.31777331	0.31126696	0.28879461	0.33845502	0.27994055	0.25519186	0.23974176	0.29943025	0.23913738	0.26753491	0.26237097	0.24606328	0.31921971	0.33970642
0.34739119	0.3308304	0.26332259	0.32783598	0.30887979	0.31936321	0.26134771	0.32102352	0.32909244	0.2818515	0.30687159	0.30457339	0.31069756	0.29200044	0.26477146	0.33890796	0.27929765	0.33375108	0.31309256	0.30690786	0.27652395	0.26825318	0.26618978	0.33410659	0.32142746	0.30463308	0.27351239	0.30975419	0.303803	0.27692476	0.32089168	0.31600747	0.29291174	0.30457601	0.30829847	0.29337853	0.30420712	0.3174302	0.31330848	0.26101804	0.27776602	0.25907281	0.3183125	0.33192676	0.31132066	0.26798618	0.28281632	0.25511169	0.32383639	0.33237556	0.28703737	0.30044308	0.28301969	0.31053326	0.26473317	0.30203277	0.25731984	0.30799729	0.29534534	0.28884605	0.33016995	0.26648647	0.26187402	0.29051733	0.30097055	0.33891532	0.31456006	0.2817547	0.30144137	0.29433301	0.29954356	0.26027945	0.33562294	0.2867375	0.33635327	0.30984068	0.33209845	0.21968041	0.24391663	0.30060542	0.31125307	0.30306408	0.29016995	0.27237236	0.24128082	0.27432123	0.32306388	0.28459629	0.32390377	0.38250524	0.25473651	0.28447375	0.27347943	0.29973346	0.28410488	0.36268738	0.33031604	0.2834748	0.36289921	0.32527062	0.32873771	0.32373106	0.3286531	0.31116119	0.36567712	0.34630817	0.30349299	0.30224249	0.33058831	0.30947807	0.37798387	0.32842246	0.24528068	0.2604388	0.32816544	0.28928337	0.31717482	0.31066337	0.28807548	0.33792925	0.27912241	0.25438693	0.23915029	0.29887235	0.23853986	0.2669799	0.26159769	0.24546818	0.3186509	0.3391377
0.34680447	0.33008707	0.2626043	0.32728967	0.30838054	0.31894007	0.26079297	0.32046896	0.32835516	0.28141031	0.30625293	0.30408779	0.31016034	0.29141581	0.26443636	0.33824515	0.27871403	0.33324286	0.31264123	0.30628517	0.27578485	0.26761994	0.26547465	0.33360311	0.3210693	0.30399379	0.27294436	0.30914688	0.30334061	0.27636144	0.3204098	0.31540433	0.29232404	0.30402154	0.30768591	0.29290807	0.30364704	0.31691313	0.3126092	0.26023933	0.27700183	0.25856844	0.31772107	0.33152017	0.31080315	0.26718262	0.2820462	0.25432345	0.32344502	0.33197236	0.2862764	0.2998482	0.28225848	0.30998698	0.26401606	0.30145377	0.25682938	0.30736107	0.29449391	0.2881484	0.32973021	0.26591805	0.26134259	0.28993097	0.30065885	0.33829758	0.31408304	0.28125238	0.30091661	0.29364344	0.29891291	0.25974143	0.33523592	0.28619227	0.33597547	0.30928218	0.33169851	0.21941787	0.24332206	0.30001247	0.31070501	0.30232757	0.28943214	0.27171329	0.24051067	0.2737208	0.32260737	0.28383705	0.32340965	0.38196611	0.2539359	0.28382525	0.27249721	0.29907575	0.28345633	0.36223549	0.329712	0.28267053	0.36231741	0.32451966	0.32803982	0.3230809	0.32803857	0.31071997	0.36542401	0.34567928	0.30269176	0.30145082	0.3298876	0.30857658	0.37740904	0.32773265	0.24468002	0.25976107	0.32770762	0.28856695	0.31657746	0.31006095	0.28735813	0.33740425	0.27830666	0.25358453	0.23856026	0.29831547	0.23794383	0.26642603	0.26082671	0.24487452	0.31808314	0.33856997
0.34621873	0.32934538	0.26188794	0.32674429	0.30788213	0.31851748	0.26023942	0.31991532	0.32761952	0.2809698	0.30563548	0.30360296	0.30962405	0.29083237	0.26410171	0.33758363	0.27813163	0.33273539	0.31219056	0.30566373	0.27504769	0.26698822	0.26476145	0.33310041	0.32071152	0.30335584	0.27237752	0.30854073	0.30287892	0.27579927	0.31992868	0.31480235	0.2917375	0.30346811	0.30707458	0.29243836	0.30308798	0.31639692	0.31191146	0.25946295	0.27623972	0.25806504	0.31713071	0.33111408	0.31028646	0.26638144	0.28127816	0.25353765	0.32305413	0.33156967	0.28551742	0.29925448	0.2814993	0.30944166	0.26330087	0.3008759	0.25633991	0.30672619	0.29364493	0.28745243	0.32929105	0.26535082	0.26081222	0.28934583	0.30034751	0.337681	0.31360674	0.28075093	0.30039275	0.29295549	0.29828358	0.25920451	0.33484936	0.28564805	0.33559808	0.3087247	0.33129904	0.21915565	0.24272895	0.29942065	0.3101579	0.30159283	0.2886962	0.27105582	0.23974298	0.27312168	0.32215151	0.2830798	0.3229163	0.38142774	0.2531378	0.28317824	0.27151856	0.29841948	0.28280923	0.36178416	0.32910904	0.28186852	0.36173657	0.32377043	0.32734343	0.32243201	0.32742518	0.31027934	0.36517107	0.34505153	0.30189267	0.30066124	0.32918841	0.30767769	0.37683511	0.32704428	0.24408083	0.25908509	0.32725042	0.28785232	0.31598121	0.30945969	0.28664255	0.33688009	0.27749327	0.25278464	0.23797169	0.29775965	0.23734929	0.26587331	0.26005799	0.24428231	0.31751636	0.33800316
0.34563398	0.32860535	0.26117355	0.32619983	0.30738452	0.31809548	0.25968707	0.31936267	0.32688555	0.28052998	0.30501929	0.30311891	0.30908868	0.29025006	0.26376748	0.33692342	0.27755049	0.33222872	0.31174055	0.30504355	0.27431256	0.26635799	0.26405016	0.33259842	0.32035416	0.30271924	0.27181184	0.30793577	0.30241793	0.27523825	0.31944823	0.3142015	0.29115215	0.30291566	0.30646443	0.29196942	0.30252996	0.31588155	0.31121531	0.2586889	0.27547973	0.25756264	0.31654146	0.33070847	0.30977064	0.26558268	0.28051221	0.25275427	0.32266369	0.33116743	0.28476048	0.29866192	0.28074217	0.30889726	0.26258764	0.30029914	0.25585133	0.30609259	0.2927984	0.28675815	0.32885244	0.26478481	0.26028293	0.28876185	0.30003646	0.33706552	0.31313115	0.2802504	0.29986981	0.29226914	0.29765558	0.25866872	0.33446327	0.2851049	0.33522114	0.3081682	0.33090004	0.21889374	0.24213728	0.29883003	0.30961177	0.30085987	0.28796211	0.27039996	0.23897773	0.27252388	0.32169628	0.28232461	0.3224237	0.3808901	0.25234222	0.28253269	0.2705434	0.29776463	0.28216362	0.3613334	0.32850721	0.2810688	0.36115664	0.3230229	0.3266485	0.32178447	0.32681298	0.30983934	0.36491832	0.3444249	0.30109566	0.29987371	0.32849064	0.30678141	0.37626201	0.32635736	0.24348311	0.2584109	0.32679385	0.28713948	0.31538612	0.30885962	0.28592876	0.33635676	0.27668229	0.25198731	0.23738457	0.29720485	0.23675624	0.26532173	0.25929153	0.24369152	0.31695059	0.3374373
0.34505025	0.327867	0.26046109	0.32565627	0.30688772	0.31767401	0.25913584	0.31881094	0.32615322	0.28009084	0.30440435	0.30263564	0.30855423	0.28966895	0.26343367	0.33626449	0.27697051	0.3317228	0.31129119	0.30442464	0.27357936	0.26572922	0.26334077	0.3320972	0.31999719	0.30208397	0.27124733	0.30733201	0.30195764	0.27467835	0.31896853	0.31360182	0.29056796	0.30236423	0.30585551	0.29150119	0.30197296	0.31536701	0.31052071	0.25791714	0.27472183	0.25706121	0.31595331	0.33030337	0.30925569	0.26478633	0.27974835	0.25197333	0.32227373	0.33076572	0.28400552	0.29807055	0.27998707	0.30835387	0.26187634	0.29972345	0.25536367	0.30546033	0.29195431	0.28606555	0.32841447	0.26422	0.25975475	0.28817907	0.29972574	0.33645114	0.31265628	0.27975076	0.29934779	0.29158443	0.2970289	0.25813401	0.3340776	0.28456277	0.33484462	0.30761272	0.33050153	0.21863215	0.24154706	0.29824057	0.30906659	0.3001287	0.2872299	0.26974565	0.23821492	0.27192739	0.32124171	0.28157142	0.32193184	0.38035324	0.25154912	0.28188863	0.26957172	0.29711124	0.2815195	0.36088321	0.32790649	0.28027135	0.36057761	0.32227713	0.32595503	0.3211382	0.32620189	0.30939996	0.36466575	0.34379941	0.30030075	0.29908824	0.3277944	0.30588776	0.3756898	0.32567191	0.24288686	0.25773844	0.32633793	0.28642839	0.3147921	0.30826068	0.28521675	0.33583421	0.27587366	0.25119248	0.23679891	0.2966511	0.23616467	0.26477131	0.25852734	0.24310215	0.31638584	0.3368724
0.34446746	0.32713032	0.25975057	0.32511359	0.30639172	0.31725311	0.25858581	0.31826019	0.32542253	0.27965239	0.30379066	0.30215314	0.30802071	0.28908899	0.26310027	0.33560684	0.27639177	0.33121765	0.31084248	0.30380699	0.2728481	0.26510197	0.26263329	0.33159676	0.31964064	0.30145004	0.270684	0.30672944	0.30149806	0.27411959	0.31848958	0.3130033	0.28998494	0.30181381	0.30524781	0.29103374	0.30141699	0.31485331	0.30982766	0.2571477	0.27396601	0.25656074	0.31536627	0.32989877	0.30874157	0.26399234	0.27898657	0.25119478	0.32188427	0.33036447	0.28325257	0.29748034	0.27923402	0.30781141	0.26116699	0.29914889	0.25487697	0.30482936	0.29111266	0.28537461	0.32797706	0.26365641	0.2592276	0.28759745	0.29941535	0.33583793	0.31218216	0.27925202	0.29882666	0.2909013	0.29640356	0.25760043	0.33369237	0.28402165	0.33446851	0.30705824	0.33010349	0.21837085	0.24095827	0.29765224	0.30852237	0.29939929	0.28649956	0.26909295	0.23745456	0.27133217	0.32078779	0.28082022	0.32144073	0.37981713	0.25075853	0.28124601	0.26860356	0.29645926	0.28087682	0.36043358	0.32730684	0.27947617	0.35999954	0.32153308	0.32526305	0.32049325	0.32559195	0.30896121	0.36441332	0.34317505	0.29950798	0.29830486	0.32709962	0.30499673	0.37511846	0.32498789	0.24229206	0.25706774	0.32588264	0.28571904	0.31419924	0.3076629	0.28450653	0.33531249	0.27506739	0.25040016	0.23621468	0.29609838	0.23557457	0.26422203	0.25776541	0.24251422	0.31582209	0.33630845
0.34388569	0.32639527	0.25904202	0.32457185	0.30589649	0.31683278	0.25803694	0.31771037	0.32469347	0.27921462	0.30317819	0.30167142	0.30748811	0.2885102	0.26276731	0.33495051	0.27581424	0.33071327	0.31039441	0.30319059	0.27211884	0.26447618	0.26192772	0.33109707	0.31928444	0.30081743	0.27012184	0.30612803	0.30103916	0.27356198	0.31801131	0.31240588	0.28940311	0.30126438	0.30464131	0.29056704	0.30086204	0.31434044	0.30913615	0.25638056	0.27321225	0.25606126	0.31478029	0.32949466	0.30822831	0.26320076	0.27822688	0.25041863	0.32149526	0.32996371	0.28250161	0.2968913	0.27848297	0.3072699	0.26045954	0.29857543	0.25439119	0.3041997	0.29027343	0.28468534	0.32754022	0.26309401	0.25870153	0.28701699	0.29910529	0.33522579	0.31170875	0.27875414	0.29830647	0.29021975	0.2957795	0.25706792	0.33330759	0.28348157	0.33409283	0.30650476	0.32970595	0.21810989	0.24037093	0.29706511	0.30797914	0.29867166	0.28577107	0.26844183	0.23669662	0.2707383	0.32033449	0.28007105	0.32095036	0.37928176	0.24997042	0.28060487	0.26763886	0.29580873	0.28023562	0.35998452	0.32670829	0.27868325	0.35942242	0.32079074	0.32457256	0.31984958	0.32498315	0.30852309	0.36416107	0.34255186	0.29871726	0.2975235	0.3264063	0.30410826	0.37454802	0.3243053	0.24169871	0.2563988	0.32542801	0.28501147	0.31360748	0.30706632	0.28379807	0.33479157	0.27426347	0.24961032	0.23563191	0.29554668	0.23498596	0.26367387	0.25700572	0.24192771	0.31525934	0.33574542
0.34330487	0.3256619	0.25833538	0.324031	0.3054021	0.31641299	0.25748923	0.31716153	0.32396606	0.27877754	0.30256695	0.30119047	0.30695644	0.28793257	0.26243475	0.33429542	0.27523792	0.33020967	0.30994698	0.30257544	0.27139151	0.26385188	0.26122406	0.33059812	0.31892866	0.30018616	0.26956084	0.30552781	0.30058098	0.27300549	0.31753376	0.31180963	0.28882241	0.30071595	0.30403599	0.29010111	0.30030811	0.31382841	0.30844617	0.25561568	0.27246058	0.25556275	0.31419542	0.32909104	0.30771592	0.26241153	0.27746925	0.24964489	0.3211067	0.32956344	0.28175265	0.29630345	0.27773398	0.30672935	0.259754	0.29800308	0.25390634	0.30357134	0.28943661	0.28399777	0.32710397	0.26253283	0.25817654	0.28643772	0.29879552	0.33461481	0.31123605	0.27825719	0.29778716	0.28953984	0.29515678	0.25653654	0.33292326	0.28294253	0.33371755	0.30595228	0.32930887	0.21784922	0.23978502	0.29647914	0.30743682	0.29794583	0.28504443	0.26779225	0.2359411	0.27014571	0.31988183	0.27932388	0.32046077	0.37874717	0.24918479	0.27996522	0.26667765	0.29515961	0.27959591	0.35953599	0.32611084	0.27789256	0.35884619	0.32005009	0.3238835	0.31920719	0.32437551	0.30808556	0.36390904	0.34192976	0.29792863	0.2967442	0.32571447	0.30322239	0.37397841	0.32362413	0.24110682	0.25573155	0.32497397	0.28430566	0.31301683	0.30647087	0.28309137	0.33427149	0.27346194	0.24882299	0.23505056	0.29499602	0.23439881	0.26312685	0.25624827	0.24134262	0.31469759	0.33518335
0.34272507	0.32493016	0.25763068	0.32349104	0.30490848	0.31599376	0.25694272	0.31661361	0.32324025	0.27834114	0.30195695	0.30071026	0.30642569	0.28735608	0.26210263	0.33364162	0.27466279	0.32970682	0.30950022	0.30196154	0.27066612	0.26322904	0.26052228	0.33009991	0.3185733	0.2995562	0.26900101	0.30492878	0.30012348	0.27245015	0.31705695	0.31121451	0.28824291	0.30016851	0.3034319	0.2896359	0.29975522	0.31331724	0.30775774	0.2548531	0.27171099	0.2550652	0.31361163	0.32868794	0.3072044	0.26162466	0.27671367	0.24887355	0.32071865	0.32916367	0.28100568	0.29571673	0.27698696	0.30618975	0.25905037	0.29743183	0.25342241	0.30294427	0.28860223	0.28331181	0.32666829	0.26197281	0.25765261	0.28585961	0.29848608	0.33400491	0.31076404	0.2777611	0.29726875	0.28886151	0.29453537	0.25600624	0.33253938	0.28240448	0.3333427	0.30540079	0.32891226	0.21758889	0.23920052	0.29589429	0.30689549	0.29722172	0.28431964	0.26714426	0.23518799	0.26955441	0.31942981	0.27857867	0.31997189	0.37821332	0.24840163	0.27932701	0.26571986	0.29451191	0.27895764	0.35908803	0.3255145	0.27710411	0.35827088	0.31931117	0.32319593	0.31856611	0.32376897	0.30764869	0.36365715	0.3413088	0.29714212	0.29596692	0.3250241	0.30233911	0.37340966	0.3229444	0.24051638	0.2550661	0.32452059	0.28360158	0.31242728	0.30587658	0.28238642	0.33375219	0.2726627	0.24803814	0.23447065	0.29444638	0.23381312	0.26258099	0.25549304	0.24075894	0.31413686	0.3346222
0.34214622	0.32420006	0.25692788	0.32295197	0.30441567	0.31557509	0.25639734	0.31606665	0.32251608	0.27790543	0.30134818	0.30023083	0.30589584	0.28678074	0.26177093	0.33298913	0.27408886	0.32920474	0.30905408	0.30134887	0.26994267	0.26260769	0.25982237	0.32960245	0.31821829	0.29892758	0.26844233	0.30433089	0.29966667	0.27189592	0.31658083	0.31062052	0.28766456	0.29962209	0.30282903	0.28917143	0.29920334	0.31280687	0.30707085	0.25409278	0.27096343	0.25456864	0.31302893	0.32828531	0.3066937	0.26084018	0.27596015	0.24810459	0.32033104	0.32876435	0.28026068	0.29513121	0.27624199	0.3056511	0.25834864	0.29686165	0.2529394	0.30231851	0.28777024	0.28262755	0.32623321	0.26141402	0.25712976	0.28528267	0.29817697	0.33339614	0.31029278	0.27726588	0.29675126	0.28818476	0.29391524	0.25547707	0.33215594	0.2818675	0.33296829	0.30485031	0.32851616	0.21732885	0.23861745	0.29531062	0.30635509	0.2964994	0.28359669	0.26649785	0.23443729	0.26896441	0.31897846	0.27783549	0.31948379	0.37768024	0.24762093	0.27869025	0.26476553	0.29386565	0.27832082	0.35864064	0.32491922	0.27631789	0.3576965	0.31857395	0.3225098	0.31792632	0.3231636	0.30721241	0.36340544	0.34068897	0.29635766	0.29519171	0.32433519	0.30145839	0.37284181	0.3222661	0.2399274	0.25440234	0.32406786	0.28289926	0.31183887	0.30528343	0.28168321	0.33323368	0.27186584	0.24725577	0.23389219	0.29389775	0.23322891	0.26203623	0.25474003	0.24017666	0.31357712	0.33406201
0.34156835	0.32347161	0.25622702	0.32241383	0.30392367	0.315157	0.25585312	0.31552061	0.32179353	0.27747041	0.30074063	0.29975215	0.30536693	0.28620657	0.26143965	0.33233789	0.27351615	0.32870343	0.30860859	0.30073747	0.26922116	0.26198778	0.25912434	0.32910576	0.3178637	0.29830027	0.26788485	0.30373421	0.29921058	0.27134284	0.31610546	0.31002769	0.28708738	0.29907665	0.30222732	0.2887077	0.29865244	0.31229734	0.30638552	0.25333476	0.27021796	0.25407305	0.31244731	0.32788318	0.30618384	0.26005802	0.27520868	0.247338	0.3199439	0.32836553	0.27951765	0.29454681	0.27549899	0.3051134	0.25764886	0.29629257	0.25245732	0.30169404	0.28694063	0.28194493	0.32579872	0.26085642	0.25660795	0.28470692	0.29786819	0.33278847	0.30982223	0.27677158	0.29623467	0.28750959	0.29329646	0.25494897	0.33177292	0.28133151	0.33259428	0.30430081	0.3281205	0.21706912	0.23803581	0.2947281	0.30581567	0.29577881	0.28287557	0.26585302	0.23368897	0.26837569	0.31852773	0.27709427	0.3189964	0.37714788	0.24684268	0.27805492	0.26381463	0.29322082	0.27768546	0.35819381	0.32432505	0.27553394	0.35712305	0.31783846	0.32182515	0.3172878	0.32255936	0.30677676	0.36315387	0.34007028	0.29557526	0.29441848	0.32364774	0.30058026	0.37227479	0.32158923	0.23933984	0.25374031	0.32361573	0.28219867	0.31125155	0.30469143	0.28098178	0.33271602	0.27107129	0.24647586	0.23331513	0.29335016	0.23264615	0.26149264	0.25398925	0.23959582	0.31301838	0.33350277
0.34099147	0.32274479	0.25552806	0.32187659	0.30343246	0.31473941	0.25531006	0.31497556	0.32107261	0.27703607	0.3001343	0.29927427	0.30483893	0.28563356	0.26110879	0.33168793	0.27294463	0.32820287	0.30816373	0.3001273	0.26850155	0.26136935	0.25842819	0.32860982	0.31750953	0.29767427	0.2673285	0.30313867	0.29875517	0.27079087	0.31563076	0.30943596	0.28651136	0.29853222	0.30162683	0.28824475	0.29810259	0.31178865	0.30570167	0.25257897	0.26947454	0.25357839	0.31186676	0.32748154	0.30567485	0.25927824	0.27445927	0.24657378	0.31955725	0.3279672	0.27877659	0.29396358	0.27475801	0.30457664	0.25695091	0.2957246	0.25197616	0.30107084	0.28611344	0.28126395	0.32536477	0.26029998	0.25608718	0.2841323	0.29755971	0.3321819	0.3093524	0.27627814	0.29571897	0.286836	0.29267895	0.25442195	0.33139035	0.28079656	0.3322207	0.3037523	0.32772535	0.2168097	0.23745558	0.29414672	0.30527717	0.29505998	0.28215629	0.2652097	0.23294306	0.26778829	0.31807762	0.27635503	0.31850979	0.3766163	0.24606688	0.27742106	0.26286712	0.29257739	0.27705154	0.35774752	0.32373196	0.2747522	0.35655051	0.31710464	0.32114193	0.31665057	0.32195622	0.30634174	0.36290252	0.33945271	0.29479495	0.29364732	0.32296175	0.29970467	0.37170866	0.32091376	0.23875374	0.25308001	0.32316425	0.2814998	0.31066534	0.3041006	0.28028208	0.33219913	0.27027905	0.24569841	0.23273951	0.29280359	0.23206484	0.26095015	0.2532407	0.23901635	0.31246063	0.33294445
0.34041557	0.32201961	0.25483102	0.3213402	0.30294204	0.31432241	0.25476813	0.31443143	0.3203533	0.27660239	0.29952922	0.2987971	0.30431181	0.28506169	0.26077834	0.33103922	0.2723743	0.32770309	0.30771953	0.29951835	0.26778388	0.26075238	0.25773391	0.32811463	0.31715572	0.29704958	0.26677328	0.30254433	0.29830047	0.27024001	0.31515682	0.30884537	0.28593647	0.29798874	0.30102751	0.28778252	0.29755375	0.31128076	0.30501938	0.25182545	0.26873314	0.25308472	0.31128731	0.32708037	0.30516669	0.25850075	0.27371189	0.24581191	0.31917104	0.32756937	0.27803752	0.29338151	0.274019	0.30404082	0.25625488	0.2951577	0.2514959	0.30044895	0.2852886	0.2805846	0.32493141	0.25974476	0.25556749	0.28355885	0.29725158	0.33157647	0.30888328	0.27578557	0.29520416	0.28616402	0.29206276	0.25389603	0.33100823	0.28026262	0.33184755	0.30320477	0.32733065	0.2165506	0.23687677	0.2935665	0.30473962	0.29434291	0.28143886	0.26456797	0.2321995	0.26720214	0.31762818	0.27561775	0.31802389	0.37608546	0.24529351	0.27678865	0.26192304	0.29193535	0.27641907	0.3573018	0.32313997	0.27397266	0.35597891	0.31637251	0.32046017	0.31601462	0.32135421	0.30590734	0.36265132	0.33883625	0.29401669	0.29287815	0.32227719	0.29883161	0.37114337	0.32023975	0.23816906	0.25242144	0.32271338	0.28080267	0.31008023	0.3035109	0.27958414	0.33168304	0.26948914	0.24492341	0.23216529	0.29225802	0.23148499	0.26040879	0.25249434	0.23843831	0.31190386	0.33238706
0.33984062	0.32129604	0.25413585	0.32080474	0.30245239	0.31390595	0.25422737	0.31388822	0.3196356	0.27616939	0.29892534	0.29832074	0.30378562	0.28449094	0.26044831	0.33039182	0.27180514	0.32720408	0.30727595	0.29891065	0.26706815	0.26013687	0.25704151	0.32762015	0.31680232	0.29642621	0.26621926	0.30195111	0.29784644	0.2696903	0.31468356	0.30825591	0.28536275	0.29744628	0.3004294	0.28732103	0.29700592	0.31077373	0.3043386	0.25107419	0.26799381	0.252592	0.31070891	0.32667974	0.3046594	0.25772563	0.27296656	0.2450524	0.31878531	0.32717201	0.27730039	0.29280061	0.27328199	0.30350596	0.25556076	0.2945919	0.25101656	0.29982835	0.28446618	0.2799069	0.32449865	0.25919071	0.25504887	0.28298655	0.29694372	0.33097211	0.30841485	0.27529389	0.29469025	0.28549358	0.29144785	0.25337121	0.33062655	0.27972969	0.33147481	0.30265823	0.32693645	0.2162918	0.23629937	0.29298741	0.30420303	0.29362756	0.28072321	0.26392779	0.23145835	0.2666173	0.31717932	0.27488247	0.31753874	0.37555537	0.24452259	0.27615768	0.26098233	0.29129475	0.27578807	0.35685661	0.32254905	0.27319533	0.35540819	0.31564209	0.31977984	0.31537995	0.32075334	0.30547354	0.36240032	0.33822092	0.29324049	0.29211104	0.32159412	0.29796112	0.37057894	0.31956711	0.23758581	0.25176457	0.32226315	0.28010729	0.30949622	0.30292234	0.27888793	0.33116779	0.26870155	0.24415086	0.23159251	0.29171351	0.23090661	0.25986856	0.25175017	0.23786165	0.31134811	0.33183059
0.33926663	0.3205741	0.25344259	0.32027018	0.30196357	0.31349006	0.25368777	0.31334597	0.31891951	0.27573708	0.29832268	0.2978451	0.30326036	0.28392136	0.26011869	0.32974565	0.27123719	0.32670581	0.30683303	0.29830417	0.26635432	0.2595228	0.25635096	0.32712644	0.31644931	0.29580414	0.26566637	0.30135909	0.29739311	0.26914167	0.31421101	0.30766758	0.28479019	0.29690483	0.29983246	0.28686029	0.29645911	0.31026751	0.30365935	0.25032514	0.26725647	0.25210026	0.31013161	0.32627955	0.30415294	0.25695282	0.27222323	0.24429524	0.31840006	0.3267751	0.27656519	0.29222083	0.27254698	0.30297202	0.25486848	0.29402718	0.25053814	0.299209	0.28364611	0.27923086	0.32406646	0.25863785	0.25453129	0.28241542	0.29663622	0.33036885	0.30794716	0.27480307	0.29417726	0.28482473	0.29083425	0.25284746	0.33024532	0.27919775	0.33110246	0.3021127	0.32654271	0.21603331	0.23572338	0.29240948	0.3036674	0.29291397	0.28000942	0.26328915	0.23071954	0.26603374	0.31673115	0.27414912	0.31705436	0.37502602	0.24375407	0.27552813	0.26004502	0.29065555	0.27515849	0.35641199	0.3219592	0.27242023	0.3548384	0.31491336	0.31910098	0.31474656	0.32015359	0.30504036	0.36214948	0.3376067	0.29246631	0.29134589	0.32091248	0.29709318	0.37001538	0.31889591	0.237004	0.25110942	0.32181355	0.27941361	0.30891332	0.30233493	0.27819347	0.33065331	0.26791623	0.24338076	0.23102114	0.29116997	0.23032965	0.25932944	0.25100821	0.23728639	0.31079334	0.33127508
0.33869365	0.31985381	0.25275123	0.31973648	0.30147552	0.31307471	0.2531493	0.31280464	0.31820503	0.27530545	0.29772124	0.29737025	0.30273598	0.28335291	0.2597895	0.32910076	0.27067044	0.32620829	0.30639073	0.29769894	0.2656424	0.25891018	0.25566226	0.32663348	0.31609669	0.29518339	0.26511464	0.30076823	0.29694048	0.26859421	0.31373918	0.30708036	0.28421876	0.29636434	0.29923671	0.28640026	0.29591328	0.30976212	0.30298159	0.24957834	0.26652119	0.25160944	0.30955535	0.32587987	0.30364731	0.25618234	0.27148196	0.24354042	0.31801525	0.3263787	0.275832	0.29164222	0.2718139	0.30243903	0.25417811	0.29346353	0.25006062	0.29859096	0.28282839	0.27855644	0.32363483	0.25808614	0.25401476	0.28184542	0.29632902	0.32976672	0.30748016	0.27431315	0.29366514	0.28415743	0.29022193	0.25232479	0.3298645	0.27866685	0.33073056	0.30156812	0.32614943	0.21577513	0.23514879	0.29183266	0.30313268	0.29220212	0.27929744	0.26265207	0.22998311	0.26545143	0.31628358	0.27341774	0.31657067	0.37449741	0.24298798	0.27490005	0.25911108	0.29001775	0.27453035	0.35596794	0.32137045	0.2716473	0.35426953	0.3141863	0.31842354	0.31411442	0.31955498	0.30460778	0.36189881	0.3369936	0.29169419	0.29058278	0.32023227	0.29622775	0.36945269	0.31822613	0.2364236	0.25045595	0.32136458	0.27872163	0.30833152	0.30174866	0.27750072	0.33013964	0.26713324	0.24261308	0.23045117	0.29062745	0.22975414	0.25879145	0.25026843	0.23671252	0.31023955	0.33072048
0.33812159	0.31913513	0.25206175	0.31920367	0.30098826	0.31265989	0.25261196	0.31226426	0.31749213	0.27487451	0.29712099	0.29689613	0.30221254	0.28278559	0.25946072	0.32845712	0.27010486	0.32571155	0.30594909	0.29709494	0.26493236	0.25829902	0.25497544	0.32614127	0.31574446	0.29456395	0.26456404	0.3001785	0.29648852	0.26804781	0.31326804	0.30649427	0.28364849	0.29582483	0.29864216	0.285941	0.29536846	0.30925754	0.30230537	0.24883378	0.26578793	0.25111961	0.3089802	0.3254807	0.30314252	0.25541416	0.27074268	0.24278794	0.31763092	0.32598278	0.27510071	0.29106474	0.27108285	0.30190697	0.25348958	0.29290098	0.24958403	0.29797417	0.28201306	0.27788365	0.32320377	0.25753564	0.25349927	0.28127658	0.29602215	0.32916567	0.30701387	0.2738241	0.29315391	0.2834917	0.28961089	0.25180322	0.32948416	0.27813697	0.33035907	0.30102456	0.32575667	0.21551727	0.2345756	0.29125699	0.30259892	0.29149199	0.27858725	0.26201653	0.229249	0.26487041	0.31583667	0.2726883	0.31608775	0.37396958	0.24222429	0.27427337	0.25818047	0.28938136	0.27390364	0.35552442	0.32078275	0.27087659	0.35370156	0.31346092	0.31774756	0.31348357	0.31895748	0.30417582	0.36164832	0.33638161	0.29092413	0.28982165	0.31955352	0.29536483	0.36889082	0.31755772	0.23584463	0.24980421	0.32091624	0.27803141	0.30775082	0.30116352	0.27680969	0.32962674	0.2663525	0.24184781	0.2298826	0.29008597	0.22918005	0.25825456	0.24953082	0.23614004	0.30968675	0.33016682
0.33755055	0.31841806	0.25137416	0.31867179	0.30050179	0.31224564	0.25207576	0.31172481	0.31678084	0.27444422	0.29652196	0.29642278	0.30168998	0.28221941	0.25913236	0.32781476	0.26954046	0.32521555	0.30550808	0.29649216	0.26422423	0.2576893	0.25429043	0.32564977	0.31539261	0.29394579	0.26401457	0.29958996	0.29603726	0.26750255	0.31279764	0.30590931	0.28307939	0.2952863	0.29804879	0.28548247	0.29482466	0.30875379	0.30163065	0.24809143	0.2650567	0.25063074	0.30840608	0.325082	0.30263859	0.25464827	0.27000543	0.24203777	0.31724703	0.32558736	0.27437136	0.29048839	0.27035373	0.30137587	0.25280291	0.29233947	0.24910833	0.29735869	0.28120005	0.27721247	0.32277331	0.25698629	0.25298482	0.28070891	0.2957156	0.32856569	0.3065483	0.2733359	0.29264358	0.28282753	0.28900117	0.25128272	0.32910421	0.2776081	0.329988	0.30048195	0.32536435	0.2152597	0.23400381	0.29068246	0.30206609	0.29078358	0.27787888	0.26138252	0.22851726	0.26429066	0.31539038	0.27196082	0.31560555	0.37344247	0.24146301	0.27364814	0.25725323	0.28874633	0.27327836	0.35508147	0.32019615	0.27010804	0.35313451	0.3127372	0.31707302	0.31285399	0.31836107	0.30374447	0.36139798	0.33577073	0.2901561	0.2890625	0.31887621	0.29450443	0.36832982	0.31689075	0.23526709	0.24915415	0.32046852	0.27734286	0.3071712	0.30057952	0.27612039	0.32911468	0.26557407	0.24108496	0.22931544	0.28954548	0.22860742	0.25771877	0.24879541	0.23556894	0.30913496	0.3296141
0.33698043	0.31770259	0.25068843	0.31814075	0.30001611	0.31183192	0.25154072	0.31118628	0.31607115	0.27401459	0.29592416	0.2959502	0.30116832	0.28165436	0.25880441	0.32717365	0.26897725	0.32472032	0.30506769	0.2958906	0.26351801	0.257081	0.25360727	0.32515904	0.31504118	0.29332894	0.26346627	0.29900256	0.29558668	0.26695842	0.31232792	0.30532542	0.28251138	0.29474875	0.29745659	0.28502464	0.29428184	0.30825087	0.30095744	0.24735129	0.26432747	0.25014278	0.30783305	0.32468379	0.30213547	0.2538847	0.26927018	0.24128993	0.31686363	0.32519239	0.27364394	0.28991321	0.26962656	0.30084568	0.25211814	0.29177907	0.24863355	0.29674444	0.2803894	0.27654293	0.32234341	0.25643814	0.25247142	0.28014237	0.29540935	0.32796684	0.30608341	0.27284861	0.29213414	0.28216493	0.28839269	0.25076327	0.32872474	0.27708021	0.32961735	0.29994032	0.32497248	0.21500245	0.23343341	0.29010907	0.30153421	0.29007688	0.27717233	0.26075006	0.22778785	0.2637122	0.31494471	0.27123526	0.31512409	0.3729161	0.24070412	0.27302432	0.2563293	0.28811273	0.2726545	0.35463905	0.3196106	0.26934171	0.35256839	0.31201518	0.31639987	0.31222567	0.3177658	0.30331376	0.36114785	0.33516097	0.28939006	0.28830537	0.31820032	0.29364654	0.36776969	0.31622517	0.23469095	0.24850579	0.32002142	0.27665603	0.30659267	0.29999664	0.2754328	0.32860339	0.26479793	0.24032451	0.22874969	0.28900596	0.22803621	0.25718412	0.24806215	0.23499922	0.30858412	0.32906228
0.3364113	0.31698874	0.25000459	0.31761062	0.29953119	0.31141877	0.25100681	0.31064871	0.31536305	0.27358568	0.29532754	0.29547834	0.30064759	0.28109044	0.25847688	0.32653379	0.26841521	0.32422584	0.30462795	0.29529023	0.26281366	0.25647417	0.25292596	0.32466903	0.31469014	0.29271337	0.2629191	0.29841629	0.29513681	0.26641536	0.31185892	0.30474269	0.28194454	0.29421219	0.29686555	0.28456759	0.29374003	0.30774876	0.30028573	0.24661337	0.26360023	0.2496558	0.30726108	0.32428607	0.30163321	0.2531234	0.26853693	0.24054439	0.3164807	0.3247979	0.27291846	0.28933915	0.26890138	0.30031645	0.25143519	0.29121974	0.24815966	0.29613149	0.2795811	0.275875	0.32191408	0.25589114	0.25195909	0.27957696	0.29510343	0.32736906	0.30561924	0.27236214	0.29162559	0.28150386	0.28778553	0.25024492	0.32834569	0.27655333	0.32924712	0.29939967	0.32458112	0.21474551	0.23286439	0.2895368	0.30100325	0.28937191	0.27646753	0.26011911	0.22706077	0.26313499	0.31449968	0.27051166	0.31464338	0.37239048	0.2399476	0.27240193	0.25540867	0.2874805	0.27203208	0.3541972	0.31902614	0.26857752	0.35200316	0.31129479	0.31572819	0.3115986	0.31717163	0.30288363	0.36089787	0.33455232	0.28862607	0.28755021	0.31752589	0.29279116	0.36721039	0.31556097	0.23411621	0.24785911	0.31957492	0.27597091	0.30601525	0.2994149	0.27474692	0.3280929	0.26402402	0.23956648	0.22818533	0.2884675	0.22746642	0.2566506	0.24733105	0.23443089	0.30803427	0.32851139
0.33584312	0.31627646	0.24932262	0.31708136	0.29904708	0.31100616	0.25047404	0.31011206	0.31465653	0.27315739	0.29473215	0.29500726	0.30012774	0.28052768	0.25814977	0.32589516	0.26785433	0.32373211	0.30418885	0.29469112	0.26211122	0.25586873	0.25224647	0.32417977	0.31433946	0.29209909	0.26237306	0.29783121	0.2946876	0.2658734	0.31139061	0.30416107	0.28137884	0.29367661	0.29627571	0.28411126	0.29319921	0.30724749	0.2996155	0.24587764	0.26287499	0.24916977	0.30669019	0.32388884	0.30113178	0.2523644	0.2678057	0.23980117	0.31609821	0.32440391	0.27219492	0.28876624	0.26817814	0.29978812	0.25075409	0.29066148	0.24768668	0.2955198	0.2787751	0.27520868	0.32148534	0.25534531	0.25144777	0.27901271	0.29479781	0.32677239	0.30515578	0.27187657	0.29111791	0.28084436	0.28717962	0.24972764	0.32796708	0.27602744	0.3288773	0.29885998	0.32419023	0.21448886	0.23229678	0.28896567	0.30047324	0.28866866	0.27576455	0.25948969	0.226336	0.26255903	0.31405526	0.26978999	0.31416339	0.37186557	0.23919347	0.27178094	0.25449139	0.28684968	0.27141109	0.35375589	0.31844273	0.2678155	0.35143882	0.31057608	0.3150579	0.31097278	0.3165786	0.30245411	0.36064807	0.33394474	0.28786409	0.28679702	0.31685287	0.29193825	0.36665195	0.31489819	0.23354289	0.24721412	0.31912908	0.27528748	0.30543891	0.29883429	0.27406278	0.32758319	0.26325241	0.23881082	0.22762236	0.28793001	0.22689806	0.25611815	0.2466021	0.23386393	0.3074854	0.32796144
0.33527589	0.31556582	0.24864249	0.316553	0.29856375	0.31059411	0.24994239	0.3095763	0.31395158	0.27272981	0.29413792	0.29453692	0.2996088	0.27996603	0.25782305	0.32525781	0.26729465	0.32323912	0.30375037	0.29409322	0.26141062	0.25526476	0.25156879	0.32369125	0.31398919	0.29148611	0.26182815	0.29724723	0.29423907	0.26533258	0.31092301	0.30358052	0.28081426	0.29314199	0.29568705	0.28365564	0.2926594	0.30674699	0.2989468	0.24514411	0.26215178	0.24868467	0.30612034	0.32349208	0.30063117	0.25160769	0.26707643	0.23906024	0.31571621	0.32401037	0.27147329	0.28819448	0.26745683	0.29926074	0.25007486	0.2901043	0.24721462	0.29490936	0.27797145	0.27454397	0.32105714	0.25480065	0.25093749	0.27844959	0.29449251	0.32617679	0.30469301	0.27139187	0.29061112	0.28018638	0.28657502	0.24921143	0.32758892	0.27550256	0.3285079	0.29832128	0.32379979	0.21423253	0.23173055	0.28839567	0.29994416	0.28796712	0.27506337	0.25886181	0.22561355	0.26198435	0.31361148	0.26907024	0.31368414	0.37134144	0.23844171	0.27116138	0.25357738	0.28622022	0.2707915	0.35331514	0.31786039	0.26705566	0.35087541	0.30985904	0.31438908	0.31034824	0.31598666	0.30202523	0.36039844	0.33333829	0.28710413	0.28604582	0.31618127	0.29108784	0.36609438	0.31423679	0.23297098	0.2465708	0.31868386	0.27460572	0.30486363	0.29825482	0.27338031	0.32707429	0.26248303	0.23805755	0.22706078	0.28739354	0.22633113	0.2555868	0.24587531	0.23329833	0.30693752	0.3274124
0.33470964	0.31485677	0.24796422	0.3160255	0.29808119	0.3101826	0.24941187	0.3090415	0.31324822	0.27230287	0.29354492	0.29406732	0.29909074	0.27940547	0.25749677	0.32462171	0.26673612	0.3227469	0.30331251	0.29349652	0.26071191	0.25466219	0.25089294	0.32320347	0.31363931	0.29087442	0.26128438	0.29666445	0.29379123	0.26479283	0.31045613	0.30300114	0.28025082	0.29260835	0.29509953	0.28320077	0.29212058	0.30624735	0.29827955	0.24441276	0.26143053	0.24820052	0.30555156	0.32309583	0.30013141	0.25085321	0.26634917	0.23832159	0.31533465	0.32361734	0.27075356	0.28762382	0.26673746	0.29873428	0.24939746	0.28954819	0.24674344	0.2943002	0.27717009	0.27388087	0.32062954	0.25425714	0.25042823	0.27788761	0.29418755	0.3255823	0.30423096	0.270908	0.29010519	0.27952996	0.28597167	0.24869628	0.32721117	0.2749787	0.32813889	0.29778355	0.32340983	0.2139765	0.23116569	0.28782678	0.29941601	0.28726727	0.27436393	0.25823542	0.22489341	0.26141092	0.31316835	0.26835239	0.31320563	0.37081802	0.23769231	0.27054325	0.25266665	0.28559214	0.27017334	0.35287493	0.31727913	0.26629797	0.35031289	0.30914366	0.31372166	0.30972496	0.3153958	0.30159691	0.36014897	0.33273295	0.28634617	0.28529656	0.31551111	0.2902399	0.36553761	0.31357679	0.23240046	0.24592915	0.31823924	0.27392566	0.30428946	0.29767647	0.27269956	0.32656619	0.26171589	0.23730665	0.22650057	0.28685808	0.2257656	0.25505656	0.24515066	0.23273411	0.30639061	0.32686427
0.33414432	0.31414932	0.24728781	0.31549889	0.29759941	0.30977163	0.24888247	0.30850762	0.31254643	0.2718766	0.2929531	0.29359847	0.29857358	0.27884609	0.25717089	0.32398683	0.26617876	0.32225543	0.30287531	0.29290104	0.26001507	0.25406104	0.2502189	0.32271641	0.31328985	0.29026401	0.26074174	0.29608276	0.29334408	0.26425418	0.30998993	0.30242282	0.27968851	0.29207569	0.2945132	0.28274664	0.29158276	0.30574849	0.29761383	0.24368361	0.26071128	0.24771732	0.30498382	0.32270005	0.29963246	0.25010103	0.26562387	0.23758523	0.31495354	0.32322475	0.27003574	0.2870543	0.26602006	0.29820874	0.24872188	0.28899312	0.24627316	0.29369229	0.27637106	0.27321938	0.3202025	0.2537148	0.24992004	0.27732676	0.29388288	0.32498884	0.30376959	0.27042502	0.28960016	0.27887508	0.28536958	0.24818219	0.32683387	0.27445582	0.32777032	0.29724678	0.32302034	0.21372078	0.2306022	0.28725901	0.29888877	0.28656915	0.27366632	0.25761056	0.22417556	0.26083875	0.31272581	0.26763648	0.31272784	0.37029538	0.23694527	0.26992652	0.2517592	0.28496546	0.26955655	0.35243529	0.31669894	0.26554242	0.34975126	0.30842993	0.31305563	0.30910292	0.31480607	0.30116925	0.3598997	0.3321287	0.28559023	0.2845493	0.31484234	0.28939444	0.36498174	0.31291816	0.23183134	0.24528919	0.31779525	0.2732473	0.30371636	0.29709923	0.27202049	0.32605886	0.26095101	0.23655814	0.22594176	0.28632361	0.22520149	0.25452745	0.24442814	0.23217125	0.30584466	0.32631707
0.33357999	0.31344342	0.24661323	0.31497318	0.29711843	0.30936119	0.24835421	0.30797467	0.31184623	0.27145103	0.29236248	0.2931304	0.29805732	0.2782878	0.25684544	0.3233532	0.26562256	0.32176471	0.30243874	0.29230675	0.25932008	0.25346133	0.24954669	0.3222301	0.31294075	0.28965488	0.26020023	0.29550225	0.29289758	0.26371664	0.30952442	0.30184561	0.27912733	0.29154399	0.29392803	0.28229323	0.2910459	0.30525047	0.2969496	0.24295662	0.259994	0.24723506	0.30441713	0.32230476	0.29913437	0.24935107	0.26490054	0.23685114	0.3145729	0.32283267	0.26931983	0.28648591	0.26530457	0.29768413	0.24804814	0.28843912	0.24580377	0.29308563	0.27557433	0.27255946	0.31977603	0.25317362	0.24941286	0.27676705	0.29357854	0.32439652	0.30330893	0.26994291	0.28909603	0.27822173	0.28476876	0.24766918	0.32645699	0.27393392	0.32740214	0.296711	0.32263133	0.21346538	0.2300401	0.28669238	0.29836249	0.2858727	0.27297047	0.25698721	0.22346	0.26026782	0.3122839	0.26692247	0.31225076	0.36977342	0.23620057	0.26931119	0.250855	0.28434014	0.26894122	0.35199618	0.31611979	0.26478902	0.34919053	0.30771783	0.31239104	0.30848211	0.31421745	0.30074215	0.35965058	0.33152553	0.28483626	0.28380397	0.31417504	0.28855142	0.36442667	0.3122609	0.23126362	0.24465089	0.31735188	0.27257061	0.30314434	0.29652309	0.27134311	0.32555231	0.26018834	0.23581196	0.22538432	0.28579012	0.22463879	0.25399941	0.24370776	0.23160976	0.3052997	0.32577077
0.33301657	0.31273916	0.24594051	0.3144483	0.29663819	0.30895132	0.24782705	0.30744264	0.31114757	0.2710261	0.29177305	0.29266304	0.29754195	0.27773061	0.25652039	0.3227208	0.26506755	0.32127473	0.30200276	0.29171368	0.25862697	0.25286302	0.24887627	0.3217445	0.31259203	0.28904703	0.25965983	0.29492286	0.2924518	0.2631802	0.30905962	0.3012695	0.27856725	0.29101324	0.29334402	0.28184053	0.29051006	0.30475324	0.29628682	0.24223182	0.25927868	0.24675372	0.30385152	0.32190996	0.29863709	0.24860337	0.2641792	0.23611932	0.31419274	0.32244104	0.2686058	0.28591865	0.26459098	0.29716045	0.24737623	0.2878862	0.2453353	0.29248023	0.27477989	0.27190116	0.31935009	0.25263357	0.24890672	0.27620846	0.29327452	0.32380524	0.30284896	0.26946163	0.28859276	0.27756989	0.28416923	0.24715722	0.32608056	0.27341303	0.32703441	0.29617617	0.32224277	0.21321027	0.22947937	0.28612685	0.29783714	0.28517795	0.27227637	0.25636539	0.22274673	0.25969815	0.31184265	0.26621038	0.31177443	0.36925223	0.23545823	0.26869723	0.24995406	0.2837162	0.26832727	0.35155761	0.31554171	0.26403776	0.34863073	0.30700737	0.31172785	0.30786258	0.31362993	0.30031568	0.35940164	0.3309235	0.28408429	0.28306058	0.31350911	0.28771088	0.36387247	0.31160504	0.23069729	0.24401423	0.31690913	0.27189562	0.30257341	0.29594809	0.27066743	0.32504657	0.25942793	0.23506816	0.22482827	0.28525761	0.22407749	0.25347248	0.2429895	0.23104961	0.30475569	0.32522538
0.33245414	0.31203645	0.24526961	0.31392431	0.29615876	0.30854195	0.24730103	0.3069115	0.31045049	0.27060184	0.29118481	0.29219645	0.29702747	0.27717456	0.25619572	0.32208964	0.26451367	0.32078549	0.30156744	0.29112181	0.2579357	0.25226614	0.24820766	0.32125965	0.3122437	0.28844047	0.25912058	0.2943446	0.29200667	0.26264483	0.30859554	0.3006945	0.27800834	0.29048347	0.29276118	0.28138858	0.2899752	0.30425683	0.29562554	0.24150915	0.25856537	0.24627334	0.30328697	0.32151562	0.29814065	0.24785793	0.26345983	0.23538975	0.31381303	0.32204989	0.26789367	0.2853525	0.26387933	0.29663768	0.24670614	0.28733435	0.2448677	0.29187608	0.27398774	0.27124444	0.31892475	0.25209469	0.2484016	0.27565101	0.29297081	0.32321507	0.30238971	0.26898122	0.28809035	0.2769196	0.28357095	0.24664631	0.32570457	0.27289313	0.32666707	0.29564229	0.32185468	0.21295546	0.22892	0.28556246	0.29731268	0.28448489	0.27158403	0.25574505	0.22203574	0.25912973	0.31140199	0.26550016	0.31129882	0.36873177	0.2347182	0.2680847	0.24905635	0.2830936	0.26771471	0.35111961	0.31496468	0.26328865	0.34807181	0.30629858	0.31106609	0.30724427	0.3130435	0.2998898	0.35915285	0.3303225	0.28333431	0.28231916	0.3128446	0.28687277	0.3633191	0.31095058	0.23013234	0.24337925	0.31646702	0.27122226	0.30200353	0.29537421	0.26999342	0.3245416	0.25866973	0.23432669	0.22427358	0.28472611	0.22351761	0.25294662	0.24227335	0.23049083	0.30421269	0.32468092
0.33189264	0.31133533	0.24460053	0.31340122	0.29568011	0.30813316	0.24677612	0.30638129	0.309755	0.27017823	0.29059777	0.29173058	0.29651389	0.27661961	0.2558715	0.32145974	0.26396096	0.32029697	0.30113274	0.29053116	0.25724629	0.25167066	0.24754085	0.32077551	0.31189579	0.28783515	0.25858241	0.29376748	0.29156223	0.26211053	0.30813214	0.30012059	0.27745053	0.28995469	0.29217947	0.28093734	0.28944132	0.30376124	0.29496571	0.24078865	0.25785398	0.24579388	0.30272344	0.32112178	0.297645	0.2471147	0.2627424	0.23466246	0.31343377	0.32165924	0.26718345	0.28478748	0.26316959	0.29611585	0.24603786	0.28678352	0.24440099	0.29127315	0.27319789	0.27058929	0.31849998	0.25155696	0.24789751	0.27509466	0.29266739	0.32262596	0.30193114	0.26850167	0.28758883	0.27627084	0.28297392	0.24613647	0.32532901	0.27237421	0.32630014	0.29510939	0.32146707	0.21270096	0.22836199	0.28499916	0.29678917	0.28379351	0.27089348	0.25512621	0.22132701	0.25856254	0.31096196	0.26479185	0.31082392	0.36821204	0.23398051	0.26747358	0.24816187	0.2824724	0.26710358	0.35068214	0.31438869	0.26254162	0.34751377	0.3055914	0.3104057	0.30662721	0.31245816	0.29946455	0.35890427	0.32972264	0.28258631	0.28157967	0.3121815	0.28603712	0.36276656	0.31029746	0.22956878	0.24274591	0.3160255	0.27055058	0.30143476	0.29480144	0.26932108	0.32403743	0.25791374	0.23358756	0.22372027	0.28419563	0.22295912	0.25242186	0.24155931	0.2299334	0.30367061	0.32413739
0.33133209	0.31063578	0.24393329	0.31287897	0.2952022	0.30772492	0.24625231	0.305852	0.30906105	0.2697553	0.29001191	0.29126546	0.29600117	0.2760658	0.2555477	0.32083106	0.26340938	0.31980923	0.30069867	0.2899417	0.25655869	0.25107658	0.24687582	0.32029212	0.31154823	0.28723112	0.25804541	0.29319149	0.29111847	0.26157737	0.30766943	0.29954779	0.27689382	0.28942686	0.29159895	0.28048682	0.28890842	0.30326644	0.29430738	0.24007031	0.25714457	0.24531536	0.30216095	0.32072845	0.29715019	0.24637371	0.26202694	0.2339374	0.31305498	0.32126904	0.26647511	0.28422359	0.26246175	0.2955949	0.24537139	0.28623378	0.24393518	0.2906715	0.2724103	0.26993576	0.31807578	0.25102037	0.24739443	0.27453947	0.29236433	0.32203791	0.30147326	0.26802298	0.28708819	0.27562359	0.28237814	0.24562769	0.32495385	0.27185628	0.32593364	0.29457745	0.32107991	0.21244676	0.22780535	0.28443697	0.29626659	0.28310379	0.27020466	0.25450888	0.22062054	0.25799659	0.31052256	0.26408544	0.31034976	0.36769304	0.23324512	0.26686385	0.24727058	0.28185257	0.26649383	0.35024521	0.31381378	0.26179674	0.34695664	0.30488586	0.30974674	0.30601141	0.31187394	0.2990399	0.35865584	0.32912385	0.28184026	0.28084216	0.31151983	0.2852039	0.36221489	0.30964571	0.22900659	0.24211422	0.3155846	0.26988059	0.30086702	0.29422978	0.26865044	0.32353401	0.25715998	0.23285078	0.22316831	0.2836661	0.22240202	0.2518982	0.24084738	0.22937731	0.30312952	0.32359475
0.33077249	0.3099378	0.24326788	0.3123576	0.29472509	0.3073172	0.24572963	0.30532363	0.30836862	0.26933303	0.28942722	0.29080111	0.29548937	0.27551305	0.25522429	0.3202036	0.26285899	0.31932223	0.30026522	0.28935343	0.25587296	0.2504839	0.24621259	0.31980947	0.31120107	0.28662837	0.25750947	0.29261664	0.29067537	0.26104525	0.30720741	0.29897606	0.27633825	0.28889996	0.29101956	0.28003705	0.28837651	0.30277246	0.29365051	0.2393541	0.25643709	0.24483778	0.30159953	0.32033557	0.29665622	0.24563496	0.26131341	0.23321459	0.31267664	0.32087931	0.26576862	0.2836608	0.26175582	0.29507488	0.24470674	0.28568506	0.24347025	0.29007107	0.27162498	0.26928377	0.31765214	0.25048494	0.24689238	0.27398539	0.29206154	0.32145095	0.30101609	0.26754513	0.28658843	0.27497786	0.28178364	0.24511994	0.32457918	0.27133936	0.32556754	0.29404646	0.32069322	0.21219288	0.22725005	0.28387588	0.2957449	0.28241578	0.2695176	0.25389305	0.21991634	0.25743189	0.31008378	0.26338091	0.30987632	0.36717477	0.23251206	0.2662555	0.24638252	0.28123409	0.26588544	0.34980881	0.31323993	0.26105398	0.34640041	0.30418196	0.30908918	0.30539683	0.3112908	0.29861584	0.35840759	0.32852617	0.28109622	0.28010654	0.31085953	0.2843731	0.36166406	0.30899537	0.22844578	0.24148418	0.3151443	0.26921222	0.30030036	0.29365921	0.26798147	0.32303143	0.25640842	0.23211631	0.22261772	0.28313756	0.22184631	0.25137562	0.24013755	0.22882257	0.30258939	0.323053
0.33021384	0.30924138	0.24260427	0.31183711	0.29424873	0.30691001	0.24520805	0.30479619	0.30767778	0.26891142	0.28884369	0.29033747	0.29497844	0.27496144	0.25490129	0.31957737	0.26230973	0.31883597	0.2998324	0.28876635	0.25518903	0.24989262	0.24555112	0.31932753	0.31085432	0.28602684	0.2569747	0.29204291	0.29023296	0.26051423	0.3067461	0.29840544	0.27578378	0.28837407	0.29044133	0.27958798	0.28784555	0.30227926	0.2929951	0.23864004	0.25573158	0.24436112	0.30103913	0.31994316	0.29616305	0.24489839	0.26060182	0.232494	0.31229874	0.32049006	0.26506403	0.28309911	0.2610518	0.29455578	0.24404387	0.28513741	0.24300621	0.28947189	0.27084196	0.26863337	0.31722906	0.24995065	0.24639136	0.2734324	0.29175907	0.32086506	0.30055961	0.26706815	0.28608951	0.27433363	0.28119037	0.24461326	0.32420489	0.27082339	0.32520184	0.29351646	0.32030702	0.21193929	0.22669612	0.28331593	0.29522413	0.28172943	0.2688323	0.25327867	0.21921438	0.25686842	0.30964559	0.26267824	0.30940363	0.36665726	0.2317813	0.26564854	0.24549763	0.28061694	0.26527849	0.34937298	0.3126671	0.2603133	0.34584507	0.30347967	0.308433	0.30478346	0.31070873	0.29819238	0.35815951	0.32792956	0.28035411	0.27937284	0.31020066	0.28354472	0.36111405	0.30834636	0.22788635	0.24085577	0.31470463	0.26854554	0.2997348	0.29308978	0.26731414	0.32252958	0.25565904	0.23138416	0.22206847	0.28261003	0.221292	0.2508541	0.2394298	0.22826917	0.30205023	0.32251218
0.32965612	0.30854654	0.24194248	0.31131747	0.29377314	0.30650339	0.24468757	0.30426964	0.30698848	0.26849049	0.28826135	0.28987458	0.2944684	0.27441093	0.25457868	0.31895235	0.26176161	0.31835046	0.29940021	0.28818047	0.25450695	0.24930274	0.24489145	0.31884632	0.31050792	0.28542662	0.256441	0.29147032	0.28979123	0.25998428	0.30628547	0.29783592	0.27523044	0.2878491	0.28986424	0.27913964	0.28731561	0.3017869	0.29234117	0.23792809	0.25502801	0.24388538	0.3004798	0.31955126	0.29567072	0.24416406	0.2598922	0.23177564	0.31192133	0.32010129	0.26436129	0.28253856	0.26034969	0.29403761	0.2433828	0.28459081	0.24254306	0.28887397	0.27006117	0.26798454	0.31680655	0.24941748	0.24589133	0.27288055	0.29145694	0.32028022	0.30010381	0.266592	0.28559148	0.27369091	0.28059837	0.2441076	0.32383105	0.27030841	0.32483658	0.29298738	0.31992126	0.211686	0.22614354	0.28275704	0.29470432	0.28104475	0.26814872	0.25266582	0.21851467	0.2563062	0.30920807	0.26197746	0.30893162	0.36614046	0.23105283	0.26504296	0.24461593	0.28000116	0.26467291	0.34893769	0.31209534	0.25957474	0.3452906	0.30277902	0.30777821	0.30417135	0.31012776	0.29776952	0.35791162	0.32733402	0.27961397	0.27864107	0.30954316	0.28271875	0.36056489	0.30769873	0.22732829	0.240229	0.31426558	0.2678805	0.29917029	0.29252142	0.26664847	0.32202852	0.25491184	0.23065431	0.2215206	0.28208345	0.22073907	0.2503337	0.23872414	0.22771712	0.30151203	0.32197225
0.32909936	0.30785328	0.24128248	0.3107987	0.29329833	0.3060973	0.24416821	0.30374399	0.30630073	0.26807019	0.28768021	0.28941241	0.29395923	0.27386153	0.25425652	0.31832856	0.26121464	0.31786567	0.29896861	0.28759575	0.25382671	0.24871425	0.24423353	0.31836581	0.31016192	0.28482762	0.2559084	0.29089883	0.28935015	0.25945544	0.30582553	0.29726747	0.2746782	0.28732508	0.28928831	0.27869201	0.28678662	0.30129531	0.29168868	0.23721829	0.25432637	0.24341059	0.29992148	0.31915981	0.29517922	0.24343191	0.25918448	0.23105951	0.31154436	0.31971297	0.26366043	0.28197911	0.25964943	0.29352033	0.24272352	0.28404528	0.24208078	0.28827727	0.26928261	0.26733729	0.31638458	0.24888547	0.24539234	0.27232981	0.2911551	0.31969646	0.2996487	0.26611671	0.28509432	0.27304971	0.2800076	0.24360302	0.32345766	0.2697944	0.32447171	0.29245925	0.31953597	0.21143301	0.2255923	0.28219929	0.29418537	0.28036174	0.2674669	0.25205445	0.21781717	0.2557452	0.30877113	0.26127854	0.30846035	0.36562437	0.23032665	0.26443875	0.24373738	0.27938676	0.26406869	0.34850293	0.3115246	0.25883827	0.34473705	0.30207998	0.30712482	0.30356047	0.30954787	0.29734725	0.35766387	0.32673958	0.2788758	0.27791125	0.30888706	0.28189519	0.36001655	0.30705243	0.22677159	0.23960386	0.31382713	0.2672171	0.29860681	0.29195419	0.26598448	0.32152826	0.25416684	0.22992676	0.22097407	0.28155789	0.22018752	0.24981436	0.23802057	0.22716638	0.30097479	0.32143325
0.32854354	0.30716154	0.24062429	0.3102808	0.2928243	0.30569172	0.24364994	0.30321926	0.3056145	0.26765054	0.28710023	0.28895101	0.29345095	0.27331322	0.25393474	0.31770602	0.26066884	0.31738162	0.29853767	0.28701225	0.25314826	0.24812715	0.24357739	0.31788605	0.3098163	0.2842299	0.25537694	0.29032847	0.28890976	0.25892764	0.30536631	0.29670009	0.27412707	0.28680205	0.28871351	0.27824509	0.28625861	0.30080453	0.29103765	0.23651059	0.25362664	0.2429367	0.29936421	0.31876886	0.29468849	0.24270198	0.2584787	0.23034558	0.31116784	0.31932515	0.26296142	0.28142077	0.25895107	0.29300398	0.24206604	0.28350076	0.24161939	0.28768179	0.26850632	0.2666916	0.31596321	0.24835457	0.24489436	0.27178016	0.29085359	0.31911376	0.29919431	0.26564229	0.28459799	0.27241001	0.27941808	0.24309947	0.32308468	0.26928139	0.32410726	0.29193211	0.31915113	0.21118033	0.2250424	0.28164265	0.29366738	0.27968037	0.26678681	0.25144455	0.21712191	0.25518543	0.30833483	0.26058149	0.30798978	0.36510903	0.22960277	0.26383594	0.242862	0.27877367	0.26346588	0.34806874	0.31095493	0.25810391	0.34418437	0.30138254	0.30647281	0.3029508	0.30896908	0.2969256	0.3574163	0.32614622	0.27813956	0.27718329	0.30823237	0.28107402	0.35946903	0.30640751	0.22621626	0.23898035	0.3133893	0.26655534	0.29804441	0.29138803	0.26532215	0.32102874	0.25342402	0.22920153	0.2204289	0.28103328	0.21963735	0.24929611	0.23731907	0.22661699	0.30043849	0.32089514
0.32798865	0.30647138	0.2399679	0.30976376	0.29235104	0.30528671	0.24313278	0.30269542	0.30492982	0.26723158	0.2865214	0.28849033	0.29294354	0.27276599	0.25361335	0.31708467	0.26012415	0.31689832	0.29810736	0.28642991	0.25247163	0.24754144	0.24292302	0.31740701	0.30947107	0.28363344	0.25484657	0.28975922	0.28847003	0.25840095	0.30490774	0.29613382	0.27357703	0.28627995	0.28813985	0.27779889	0.28573158	0.30031455	0.29038808	0.235805	0.25292888	0.24246374	0.29880798	0.31837839	0.2941986	0.24197422	0.25777483	0.22963387	0.31079176	0.31893778	0.26226425	0.28086355	0.25825459	0.29248852	0.24141033	0.28295732	0.24115887	0.28708756	0.26773226	0.26604745	0.31554237	0.24782482	0.24439737	0.27123165	0.29055238	0.31853214	0.29874057	0.26516867	0.28410256	0.27177182	0.27882978	0.24259694	0.32271215	0.26876932	0.32374319	0.29140589	0.31876677	0.21092796	0.22449385	0.28108707	0.29315028	0.27900067	0.26610842	0.2508361	0.21642888	0.25462687	0.30789912	0.25988632	0.30751994	0.3645944	0.22888115	0.2632345	0.24198976	0.27816194	0.26286441	0.34763506	0.31038627	0.2573716	0.34363258	0.30068672	0.30582219	0.30234236	0.30839136	0.29650453	0.35716891	0.32555392	0.27740526	0.27645728	0.30757904	0.28025526	0.35892236	0.30576396	0.22566229	0.23835847	0.31295207	0.26589522	0.29748309	0.29082298	0.26466146	0.32053003	0.25268337	0.22847857	0.21988507	0.28050965	0.21908854	0.24877892	0.23661964	0.22606893	0.29990315	0.32035792
0.32743469	0.30578277	0.23931329	0.30924758	0.29187852	0.30488223	0.24261671	0.30217251	0.30424666	0.26681325	0.28594375	0.28803036	0.29243702	0.2722199	0.25329241	0.31646454	0.25958061	0.31641576	0.29767764	0.28584877	0.25179681	0.24695711	0.2422704	0.31692868	0.30912623	0.28303823	0.25431728	0.2891911	0.28803098	0.25787529	0.30444989	0.29556862	0.27302814	0.28575879	0.28756735	0.27735341	0.28520551	0.29982537	0.28973997	0.23510152	0.252233	0.2419917	0.29825279	0.3179884	0.29370955	0.24124864	0.2570729	0.22892435	0.31041616	0.31855088	0.26156893	0.28030741	0.25755998	0.29197398	0.24075639	0.28241488	0.24069925	0.28649452	0.26696044	0.26540488	0.3151221	0.2472962	0.2439014	0.27068424	0.29025149	0.31795156	0.29828754	0.26469591	0.28360799	0.27113509	0.27824274	0.24209547	0.32234001	0.26825827	0.32337955	0.29088062	0.31838289	0.21067588	0.22394663	0.2805326	0.2926341	0.27832264	0.26543179	0.25022915	0.21573804	0.25406954	0.30746403	0.259193	0.30705082	0.36408052	0.2281618	0.26263443	0.24112065	0.27755156	0.26226434	0.34720194	0.30981869	0.25664139	0.34308165	0.2999925	0.30517295	0.30173516	0.30781475	0.29608408	0.3569217	0.32496271	0.2766729	0.27573314	0.30692711	0.27943888	0.35837653	0.30512175	0.22510967	0.23773819	0.31251547	0.26523674	0.2969228	0.29025903	0.26400238	0.32003209	0.2519449	0.22775789	0.21934257	0.27998701	0.21854112	0.24826281	0.23592226	0.22552219	0.29936877	0.3198216
0.32688168	0.30509567	0.23866047	0.30873227	0.29140678	0.30447829	0.24210174	0.30165049	0.30356506	0.2663956	0.28536725	0.28757116	0.29193136	0.27167487	0.25297183	0.31584561	0.25903821	0.31593391	0.29724854	0.28526881	0.25112382	0.24637415	0.24161953	0.3164511	0.30878177	0.28244427	0.25378913	0.28862408	0.28759259	0.25735071	0.30399272	0.29500449	0.27248031	0.28523859	0.28699598	0.27690867	0.2846804	0.299337	0.28909329	0.23440014	0.25153905	0.24152058	0.29769862	0.31759888	0.29322129	0.24052525	0.25637287	0.22821702	0.31004101	0.31816447	0.26087546	0.27975237	0.25686723	0.29146034	0.24010423	0.28187349	0.24024048	0.28590274	0.26619083	0.26476383	0.31470239	0.2467687	0.24340644	0.27013794	0.28995091	0.31737205	0.2978352	0.26422402	0.28311425	0.27049989	0.27765694	0.24159503	0.32196835	0.26774815	0.32301632	0.29035628	0.31799945	0.21042411	0.22340076	0.27997923	0.29211882	0.27764621	0.26475686	0.24962367	0.21504943	0.25351346	0.30702958	0.2585015	0.30658242	0.36356732	0.22744471	0.2620357	0.24025467	0.27694252	0.26166564	0.34676936	0.30925211	0.25591323	0.34253165	0.2992999	0.30452511	0.30112916	0.30723917	0.29566419	0.35667464	0.32437256	0.2759425	0.27501091	0.30627656	0.27862486	0.35783154	0.30448088	0.2245584	0.23711954	0.31207946	0.26457989	0.29636359	0.28969619	0.263345	0.3195349	0.25120857	0.22703947	0.21880141	0.27946532	0.21799506	0.24774778	0.23522694	0.22497676	0.29883537	0.31928617
0.32632959	0.30441016	0.23800944	0.30821782	0.29093578	0.30407485	0.24158788	0.30112937	0.30288497	0.26597857	0.28479192	0.28711265	0.29142657	0.27113092	0.25265169	0.3152279	0.25849694	0.31545281	0.29682007	0.28469002	0.25045258	0.24579258	0.24097042	0.31597421	0.30843771	0.28185153	0.25326204	0.28805819	0.28715485	0.25682721	0.30353624	0.29444146	0.27193359	0.28471935	0.28642574	0.27646461	0.28415626	0.2988494	0.28844807	0.23370086	0.25084701	0.24105039	0.29714549	0.31720984	0.29273382	0.23980401	0.25567472	0.22751188	0.30966631	0.3177785	0.26018384	0.27919844	0.25617635	0.29094759	0.23945384	0.28133318	0.2397826	0.28531218	0.26542345	0.26412436	0.31428325	0.24624233	0.24291249	0.26959273	0.28965065	0.31679359	0.29738352	0.26375294	0.28262141	0.26986614	0.27707237	0.24109563	0.32159707	0.26723903	0.3226535	0.28983292	0.31761646	0.21017262	0.22285619	0.27942693	0.29160443	0.27697146	0.26408365	0.24901965	0.21436299	0.25295857	0.30659574	0.25781187	0.30611473	0.36305487	0.22672987	0.26143837	0.23939179	0.27633479	0.26106831	0.34633729	0.30868658	0.25518715	0.34198248	0.29860887	0.30387861	0.30052438	0.30666471	0.29524493	0.35642776	0.32378349	0.27521399	0.27429056	0.30562738	0.27781326	0.35728735	0.30384135	0.22400849	0.23650248	0.31164408	0.26392466	0.29580542	0.28913441	0.2626892	0.31903851	0.25047439	0.22632334	0.2182616	0.27894461	0.21745037	0.24723381	0.23453367	0.22443268	0.29830289	0.31875166
0.32577845	0.30372617	0.23736018	0.30770421	0.29046556	0.30367199	0.24107508	0.30060917	0.3022064	0.26556224	0.28421777	0.28665492	0.29092267	0.2705881	0.25233194	0.31461141	0.25795677	0.31497243	0.2963922	0.28411239	0.24978316	0.24521238	0.24032304	0.31549805	0.30809402	0.28126007	0.25273606	0.28749341	0.2867178	0.25630477	0.30308041	0.29387948	0.27138796	0.28420103	0.28585663	0.27602127	0.28363311	0.29836261	0.28780428	0.23300365	0.25015688	0.2405811	0.29659337	0.31682128	0.29224721	0.23908494	0.25497851	0.22680892	0.30929208	0.317393	0.25949404	0.2786456	0.25548735	0.29043576	0.2388052	0.28079385	0.2393256	0.28472283	0.26465827	0.26348642	0.31386465	0.24571708	0.24241953	0.2690486	0.28935069	0.31621617	0.29693255	0.26328272	0.28212941	0.26923391	0.27648902	0.24059726	0.32122624	0.26673087	0.32229108	0.28931049	0.31723395	0.20992145	0.22231297	0.27887577	0.29109097	0.27629834	0.26341218	0.24841709	0.21367876	0.25240487	0.30616251	0.25712407	0.30564776	0.36254317	0.22601728	0.26084238	0.23853202	0.27572843	0.26047233	0.34590578	0.3081221	0.25446314	0.34143424	0.29791945	0.3032335	0.29992083	0.30609131	0.29482624	0.35618106	0.32319549	0.27448744	0.27357212	0.30497956	0.27700397	0.35674399	0.30320317	0.22345993	0.23588705	0.31120929	0.26327106	0.2952483	0.28857374	0.26203507	0.31854287	0.24974236	0.22560945	0.21772312	0.27842489	0.21690704	0.2467209	0.23384245	0.22388989	0.29777133	0.31821802
0.32522821	0.30304372	0.23671268	0.30719146	0.28999609	0.30326962	0.24056339	0.30008984	0.30152938	0.26514652	0.28364477	0.2861979	0.29041964	0.27004632	0.25201261	0.31399611	0.25741777	0.31449279	0.29596496	0.28353596	0.24911553	0.24463354	0.2396774	0.31502262	0.3077507	0.28066984	0.25221118	0.28692973	0.28628141	0.25578341	0.3026253	0.29331857	0.27084345	0.28368366	0.28528866	0.27557865	0.28311089	0.2978766	0.28716192	0.23230852	0.24946862	0.24011272	0.29604229	0.31643316	0.29176137	0.23836803	0.25428417	0.22610812	0.3089183	0.31700799	0.25880608	0.27809387	0.25480017	0.28992483	0.23815833	0.28025559	0.23886944	0.28413472	0.2638953	0.26285005	0.31344661	0.24519296	0.24192758	0.2685056	0.28905103	0.31563982	0.29648226	0.26281333	0.28163826	0.26860315	0.27590692	0.24009992	0.32085586	0.26622367	0.32192907	0.288789	0.31685188	0.20967059	0.22177108	0.27832565	0.2905784	0.27562687	0.26274237	0.247816	0.21299672	0.25185242	0.30572987	0.25643811	0.3051815	0.36203215	0.22530693	0.26024777	0.23767532	0.27512339	0.25987771	0.34547481	0.30755866	0.25374117	0.34088686	0.29723164	0.30258974	0.29931846	0.30551898	0.29440817	0.35593453	0.32260856	0.27376279	0.27285555	0.30433315	0.27619708	0.35620147	0.30256635	0.2229127	0.23527321	0.3107751	0.26261908	0.29469222	0.28801414	0.26138258	0.318048	0.24901246	0.22489783	0.21718594	0.27790612	0.21636507	0.24620906	0.23315325	0.22334842	0.29724076	0.31768531
0.32467893	0.3023628	0.23606695	0.30667958	0.28952739	0.30286783	0.24005277	0.29957142	0.30085385	0.26473147	0.28307289	0.2857416	0.2899175	0.26950565	0.25169367	0.31338203	0.2568799	0.3140139	0.29553834	0.28296068	0.24844968	0.24405608	0.23903351	0.3145479	0.30740777	0.28008083	0.25168738	0.28636715	0.2858457	0.25526309	0.30217087	0.29275876	0.2703	0.28316724	0.28472182	0.27513671	0.28258964	0.29739141	0.28652099	0.23161547	0.24878228	0.23964527	0.29549223	0.31604555	0.29127634	0.23765327	0.25359175	0.22540949	0.30854493	0.31662345	0.25811994	0.27754322	0.25411487	0.28941479	0.2375132	0.27971834	0.23841418	0.28354779	0.26313454	0.26221517	0.31302914	0.24466994	0.24143662	0.26796371	0.28875169	0.31506452	0.29603264	0.26234478	0.28114799	0.26797384	0.27532601	0.23960361	0.32048586	0.26571745	0.32156748	0.28826845	0.3164703	0.20942001	0.22123049	0.27777663	0.29006675	0.274957	0.26207429	0.24721634	0.21231684	0.25130117	0.30529785	0.25575396	0.30471593	0.36152187	0.22459881	0.25965449	0.23682171	0.27451965	0.25928447	0.34504437	0.30699623	0.25302124	0.34034035	0.29654539	0.30194739	0.29871732	0.3049477	0.29399067	0.35568815	0.32202271	0.27304006	0.27214086	0.30368811	0.2753925	0.35565978	0.30193084	0.22236681	0.23466097	0.31034154	0.2619687	0.29413721	0.28745565	0.2607317	0.31755391	0.2482847	0.22418845	0.21665011	0.27738833	0.21582444	0.24569829	0.2324661	0.22280826	0.29671112	0.31715345
0.32413056	0.3016834	0.235423	0.30616853	0.28905943	0.30246654	0.23954324	0.29905391	0.30017981	0.26431707	0.2825022	0.28528604	0.28941619	0.26896608	0.25137514	0.31276914	0.25634313	0.31353572	0.29511234	0.28238657	0.24778561	0.24347997	0.23839134	0.31407389	0.30706522	0.27949306	0.25116467	0.28580567	0.28541061	0.25474381	0.3017171	0.2922	0.26975766	0.28265175	0.28415608	0.27469552	0.28206939	0.29690698	0.28588149	0.23092449	0.24809782	0.23917872	0.29494318	0.31565842	0.29079214	0.23694065	0.2529012	0.22471303	0.30817205	0.31623936	0.25743562	0.27699366	0.25343138	0.28890565	0.23686983	0.27918214	0.23795977	0.28296208	0.26237598	0.26158184	0.31261224	0.24414805	0.24094667	0.26742288	0.28845266	0.31449026	0.29558372	0.26187706	0.28065854	0.26734602	0.27474636	0.23910832	0.32011631	0.26521218	0.32120627	0.28774884	0.31608918	0.20916973	0.22069123	0.27722868	0.289556	0.2742888	0.26140791	0.24661815	0.21163914	0.25075111	0.30486646	0.25507167	0.3042511	0.36101231	0.22389293	0.25906259	0.23597117	0.27391726	0.25869256	0.34461448	0.30643481	0.25230339	0.33979473	0.29586074	0.30130637	0.2981174	0.30437753	0.29357377	0.35544196	0.3214379	0.27231923	0.27142802	0.30304441	0.27459028	0.3551189	0.30129668	0.22182228	0.23405032	0.30990857	0.26131997	0.29358324	0.28689823	0.26008242	0.31706059	0.24755907	0.2234813	0.21611561	0.2768715	0.21528517	0.24518856	0.23178096	0.2222694	0.29618245	0.31662253
0.32358313	0.30100554	0.23478079	0.30565834	0.28859225	0.30206579	0.2390348	0.29853728	0.29950732	0.26390329	0.28193265	0.2848312	0.28891575	0.26842758	0.251057	0.31215745	0.25580749	0.31305826	0.29468694	0.28181362	0.24712332	0.24290523	0.23775089	0.31360057	0.30672306	0.27890655	0.25064304	0.28524527	0.28497621	0.25422564	0.30126405	0.29164231	0.26921639	0.28213722	0.28359151	0.27425501	0.28155005	0.29642335	0.28524342	0.23023558	0.24741524	0.23871307	0.29439518	0.31527176	0.29030871	0.23623016	0.25221252	0.22401872	0.30779961	0.31585574	0.25675312	0.27644521	0.25274974	0.2883974	0.2362282	0.27864695	0.23750624	0.2823776	0.26161957	0.26095006	0.31219587	0.24362727	0.2404577	0.26688313	0.28815395	0.31391707	0.29513547	0.26141018	0.28016996	0.2667197	0.27416793	0.23861405	0.31974721	0.26470786	0.32084548	0.28723016	0.31570849	0.20891976	0.22015329	0.27668184	0.28904614	0.27362218	0.26074323	0.2460214	0.21096361	0.25020227	0.30443567	0.25439119	0.30378696	0.36050346	0.22318925	0.25847203	0.23512368	0.27331617	0.258102	0.34418511	0.30587444	0.25158754	0.33924997	0.29517767	0.30066672	0.29751867	0.30380839	0.29315746	0.35519594	0.32085416	0.27160031	0.27071708	0.30240208	0.27379039	0.35457885	0.30066386	0.22127905	0.23344125	0.3094762	0.26067281	0.29303029	0.28634191	0.25943476	0.31656805	0.24683556	0.22277638	0.21558242	0.27635562	0.21474725	0.2446799	0.23109786	0.22173186	0.29565468	0.31609246
0.32303661	0.30032921	0.23414034	0.30514902	0.28812581	0.30166557	0.23852743	0.29802155	0.29883632	0.2634902	0.28136426	0.28437707	0.28841621	0.26789013	0.25073928	0.31154695	0.25527295	0.31258154	0.29426217	0.28124186	0.24646279	0.24233183	0.23711216	0.31312799	0.30638129	0.27832124	0.25012252	0.284686	0.28454247	0.25370848	0.30081165	0.29108566	0.26867622	0.2816236	0.28302804	0.27381521	0.28103167	0.29594052	0.28460678	0.22954871	0.24673456	0.23824835	0.29384816	0.31488556	0.2898261	0.23552182	0.25152573	0.22332655	0.30742761	0.31547257	0.2560724	0.2758978	0.25206995	0.28789005	0.2355883	0.2781128	0.23705357	0.28179431	0.26086539	0.26031977	0.31178004	0.2431076	0.23996972	0.26634452	0.28785554	0.3133449	0.2946879	0.2609441	0.27968222	0.26609483	0.27359068	0.23812081	0.3193785	0.2642045	0.32048512	0.28671241	0.31532827	0.20867008	0.21961665	0.27613607	0.28853717	0.27295721	0.26008022	0.2454261	0.21029022	0.24965464	0.30400547	0.25371251	0.30332354	0.35999534	0.22248779	0.2578828	0.23427923	0.27271643	0.25751281	0.34375629	0.30531511	0.25087374	0.33870608	0.29449618	0.30002841	0.29692113	0.30324033	0.29274175	0.35495007	0.32027149	0.27088326	0.270008	0.30176112	0.27299285	0.35403961	0.30003235	0.22073717	0.23283377	0.30904445	0.26002726	0.29247841	0.28578663	0.25878873	0.31607625	0.24611416	0.22207369	0.21505053	0.2758407	0.21421067	0.24417229	0.23041676	0.22119561	0.29512787	0.31556329
0.32249102	0.29965439	0.23350163	0.30464053	0.28766012	0.3012659	0.23802114	0.29750669	0.29816681	0.26307774	0.280797	0.28392369	0.28791749	0.26735377	0.25042197	0.31093764	0.25473955	0.31210554	0.29383799	0.28067124	0.24580404	0.24175981	0.23647515	0.31265613	0.3060399	0.27773717	0.24960305	0.28412783	0.28410938	0.25319239	0.30035993	0.29053012	0.26813713	0.28111094	0.28246567	0.27337611	0.28051427	0.29545847	0.28397158	0.22886389	0.24605572	0.2377845	0.29330218	0.31449986	0.28934431	0.2348156	0.25084078	0.22263652	0.3070561	0.31508988	0.25539351	0.27535152	0.25139198	0.28738359	0.23495013	0.27757967	0.23660176	0.28121224	0.26011336	0.25969103	0.3113648	0.24258904	0.23948275	0.26580697	0.28755742	0.31277376	0.29424101	0.26047888	0.27919534	0.2654714	0.27301466	0.23762859	0.31901023	0.26370212	0.32012513	0.28619561	0.31494853	0.20842071	0.21908131	0.27559134	0.2880291	0.27229387	0.2594189	0.24483223	0.20961899	0.2491082	0.3035759	0.25303563	0.30286083	0.35948792	0.22178853	0.25729492	0.23343781	0.272118	0.25692493	0.343328	0.30475676	0.25016195	0.33816308	0.29381627	0.29939148	0.29632482	0.30267331	0.29232663	0.35470438	0.31968987	0.27016813	0.26930076	0.30112153	0.27219763	0.3535012	0.29940218	0.22019662	0.23222789	0.30861327	0.25938332	0.29192755	0.28523245	0.25814432	0.3155852	0.24539487	0.22137322	0.21451998	0.27532676	0.21367544	0.24366574	0.22973767	0.22066066	0.29460201	0.31503499
0.32194635	0.2989811	0.23286466	0.30413288	0.28719521	0.30086672	0.23751593	0.29699275	0.29749882	0.2626659	0.28023088	0.28347102	0.28741968	0.26681849	0.25010502	0.31032953	0.25420725	0.31163025	0.29341444	0.28010178	0.24514705	0.24118912	0.23583986	0.31218496	0.30569887	0.27715433	0.24908467	0.28357074	0.28367698	0.25267735	0.29990891	0.28997561	0.26759914	0.28059921	0.28190443	0.27293774	0.2799978	0.29497719	0.28333777	0.22818112	0.24537878	0.23732159	0.29275721	0.3141146	0.2888633	0.23411149	0.25015774	0.22194862	0.306685	0.31470767	0.25471643	0.27480629	0.25071582	0.28687802	0.2343137	0.27704754	0.2361508	0.28063136	0.25936347	0.25906381	0.3109501	0.24207158	0.23899674	0.2652705	0.28725964	0.31220371	0.29379481	0.2600145	0.27870932	0.26484945	0.27243987	0.23713739	0.31864238	0.26320067	0.31976557	0.28567973	0.31456923	0.20817162	0.2185473	0.27504772	0.28752193	0.27163211	0.25875929	0.24423981	0.20894989	0.24856295	0.30314693	0.25236058	0.3023988	0.35898122	0.22109148	0.25670838	0.23259942	0.27152088	0.25633842	0.34290022	0.30419946	0.24945219	0.33762091	0.29313791	0.29875588	0.2957297	0.30210739	0.29191208	0.35445887	0.31910929	0.2694549	0.26859537	0.30048329	0.27140471	0.35296363	0.29877332	0.21965739	0.23162356	0.30818272	0.25874096	0.29137775	0.28467935	0.25750148	0.31509495	0.24467769	0.22067495	0.21399072	0.27481377	0.21314153	0.24316023	0.22906058	0.22012699	0.29407707	0.31450757
0.32140261	0.2983093	0.23222943	0.30362609	0.286731	0.30046812	0.23701178	0.29647967	0.29683232	0.26225474	0.27966592	0.28301907	0.28692269	0.26628429	0.24978851	0.30972263	0.25367609	0.31115571	0.29299149	0.27953348	0.2444918	0.24061978	0.23520628	0.31171453	0.30535823	0.2765727	0.24856736	0.28301474	0.28324521	0.25216335	0.29945853	0.28942215	0.26706222	0.28008839	0.28134432	0.27250004	0.27948231	0.29449672	0.2827054	0.22750038	0.24470368	0.23685956	0.29221326	0.31372982	0.2883831	0.23340948	0.24947654	0.22126284	0.30631435	0.3143259	0.25404114	0.27426216	0.25004148	0.28637335	0.23367898	0.27651647	0.23570071	0.28005168	0.25861579	0.25843808	0.31053594	0.24155523	0.23851174	0.2647351	0.28696215	0.31163466	0.29334927	0.25955093	0.27822414	0.26422897	0.27186629	0.2366472	0.31827497	0.2627002	0.31940639	0.2851648	0.31419039	0.20792285	0.21801457	0.27450517	0.28701568	0.27097195	0.25810131	0.24364881	0.20828293	0.24801889	0.30271858	0.25168735	0.30193749	0.35847524	0.22039661	0.25612319	0.23176403	0.27092505	0.25575325	0.342473	0.30364317	0.24874444	0.33707964	0.29246113	0.29812166	0.29513577	0.30154249	0.29149812	0.35421354	0.31852978	0.26874352	0.26789182	0.29984638	0.27061412	0.35242683	0.2981458	0.21911947	0.23102082	0.30775276	0.25810018	0.29082897	0.2841273	0.25686029	0.31460544	0.2439626	0.21997888	0.21346277	0.27430174	0.21260896	0.24265578	0.22838548	0.21959463	0.29355308	0.31398106
0.32085979	0.29763901	0.23159593	0.30312014	0.28626758	0.30007002	0.23650871	0.29596749	0.29616731	0.26184419	0.27910209	0.28256783	0.28642657	0.26575115	0.24947239	0.3091169	0.25314602	0.31068188	0.29256916	0.27896631	0.24383831	0.24005179	0.23457438	0.31124479	0.30501798	0.27599233	0.24805114	0.28245986	0.28281412	0.25165039	0.29900888	0.28886977	0.26652637	0.27957854	0.28078532	0.27206308	0.27896774	0.29401699	0.28207442	0.22682168	0.24403045	0.23639843	0.29167032	0.31334552	0.2879037	0.23270959	0.24879718	0.22057919	0.30594417	0.31394461	0.2533676	0.2737191	0.24936897	0.28586957	0.233046	0.27598637	0.23525149	0.27947319	0.25787023	0.2578139	0.31012234	0.24103998	0.23802771	0.26420081	0.28666496	0.31106666	0.29290441	0.25908819	0.27773979	0.26360995	0.27129391	0.23615803	0.31790796	0.26220065	0.3190476	0.28465077	0.31381199	0.20767435	0.21748315	0.27396369	0.28651029	0.27031341	0.25744504	0.24305925	0.2076181	0.24747603	0.30229083	0.25101587	0.3014769	0.35796997	0.21970393	0.25553933	0.23093165	0.27033055	0.25516939	0.34204629	0.30308792	0.24803869	0.33653924	0.2917859	0.29748878	0.294543	0.30097866	0.29108477	0.35396835	0.31795132	0.26803404	0.26719013	0.29921085	0.26982582	0.35189089	0.29751956	0.21858288	0.23041965	0.3073234	0.25746101	0.29028121	0.28357634	0.25622064	0.31411669	0.2432496	0.21928501	0.21293612	0.27379066	0.21207774	0.24215238	0.22771238	0.21906354	0.29303002	0.31345543
0.32031786	0.29697025	0.23096417	0.30261505	0.2858049	0.29967242	0.23600671	0.2954562	0.2955038	0.26143432	0.27853939	0.28211734	0.28593132	0.26521909	0.24915667	0.30851233	0.25261706	0.31020877	0.29214743	0.2784003	0.24318658	0.23948514	0.23394419	0.31077576	0.30467808	0.27541313	0.24753597	0.28190604	0.28238365	0.25113848	0.29855984	0.28831843	0.2659916	0.27906957	0.28022742	0.27162677	0.27845412	0.29353806	0.28144485	0.226145	0.24335906	0.23593821	0.29112837	0.3129617	0.28742507	0.2320118	0.24811968	0.21989764	0.30557442	0.31356376	0.25269589	0.27317712	0.24869826	0.28536665	0.23241472	0.27545732	0.23480311	0.27889591	0.25712684	0.25719121	0.30970928	0.24052583	0.23754467	0.26366758	0.2863681	0.3104997	0.29246023	0.25862628	0.27725628	0.26299235	0.27072272	0.23566987	0.31754139	0.26170206	0.31868926	0.2841377	0.31343406	0.20742616	0.21695302	0.27342328	0.2860058	0.26965648	0.25679043	0.24247111	0.2069554	0.24693435	0.30186367	0.25034621	0.30101699	0.35746539	0.21901341	0.25495678	0.23010227	0.26973736	0.25458688	0.34162015	0.30253366	0.24733496	0.33599973	0.29111224	0.29685721	0.29395145	0.3004159	0.29067197	0.35372335	0.3173739	0.26732641	0.26649028	0.29857665	0.26903981	0.35135573	0.29689467	0.2180476	0.22982003	0.30689466	0.25682342	0.28973451	0.28302643	0.25558263	0.3136287	0.24253868	0.21859333	0.21241078	0.27328053	0.21154782	0.24165002	0.22704124	0.21853374	0.29250789	0.31293067
0.31977686	0.29630297	0.23033413	0.30211076	0.28534296	0.2992754	0.23550576	0.29494578	0.29484177	0.26102507	0.27797782	0.28166756	0.2854369	0.26468807	0.24884135	0.30790898	0.2520892	0.3097364	0.29172629	0.27783546	0.24253657	0.23891982	0.23331569	0.31030741	0.30433857	0.27483517	0.24702188	0.28135329	0.28195387	0.25062761	0.29811153	0.28776816	0.2654579	0.27856156	0.27967063	0.27119121	0.27794144	0.29305995	0.28081667	0.22547033	0.24268952	0.23547886	0.29058746	0.31257832	0.28694728	0.2313161	0.24744403	0.21921821	0.30520511	0.31318337	0.25202596	0.2726362	0.24802935	0.28486463	0.23178516	0.27492929	0.23435558	0.27831981	0.25638559	0.25657001	0.30929679	0.24001278	0.2370626	0.26313543	0.28607154	0.30993375	0.29201671	0.25816518	0.27677363	0.26237619	0.27015275	0.2351827	0.31717524	0.26120445	0.3183313	0.28362551	0.31305659	0.20717828	0.21642418	0.27288392	0.28550217	0.26900116	0.25613749	0.2418844	0.20629482	0.24639386	0.30143711	0.24967833	0.30055779	0.35696155	0.21832508	0.25437558	0.22927585	0.26914546	0.2540057	0.34119451	0.30198041	0.24663322	0.33546105	0.29044011	0.29622701	0.2933611	0.29985419	0.29025981	0.35347849	0.31679755	0.26662067	0.26579225	0.2979438	0.2682561	0.35082141	0.29627109	0.21751362	0.22922198	0.30646649	0.25618741	0.28918883	0.28247762	0.25494617	0.31314149	0.24182984	0.21790384	0.21188672	0.27277133	0.21101923	0.2411487	0.22637211	0.21800523	0.29198667	0.31240678
0.31923679	0.29563719	0.22970581	0.30160734	0.2848818	0.29887888	0.23500589	0.29443625	0.29418123	0.26061645	0.27741739	0.28121847	0.28494337	0.26415813	0.24852642	0.3073068	0.25156245	0.30926472	0.29130578	0.27727175	0.24188831	0.23835585	0.23268889	0.30983981	0.30399945	0.27425843	0.24650887	0.28080165	0.28152472	0.25011778	0.29766387	0.2872189	0.26492527	0.27805445	0.27911493	0.27075633	0.27742973	0.29258257	0.28018993	0.22479768	0.24202183	0.23502043	0.29004753	0.31219545	0.28647023	0.23062249	0.24677022	0.21854088	0.30483627	0.31280348	0.25135779	0.27209637	0.24736224	0.28436351	0.2311573	0.27440226	0.23390892	0.27774492	0.25564647	0.2559503	0.30888483	0.23950082	0.23658152	0.26260436	0.28577527	0.30936885	0.29157388	0.25770491	0.27629182	0.26176152	0.26958397	0.23469655	0.31680951	0.26070774	0.31797373	0.28311428	0.31267956	0.20693068	0.21589664	0.27234563	0.28499946	0.26834738	0.25548619	0.24129911	0.20563634	0.24585456	0.30101117	0.24901223	0.30009928	0.35645843	0.21763891	0.25379568	0.2284524	0.26855484	0.25342587	0.34076941	0.3014282	0.24593347	0.33492324	0.28976956	0.29559815	0.29277194	0.29929352	0.28984818	0.35323384	0.31622225	0.26591679	0.26509607	0.29731229	0.26747468	0.35028788	0.29564881	0.21698096	0.22862549	0.30603892	0.25555298	0.28864416	0.28192985	0.25431132	0.312655	0.24112308	0.21721651	0.21136396	0.27226311	0.21049197	0.24064842	0.22570494	0.21747799	0.29146641	0.31188378
0.3186976	0.29497293	0.22907919	0.30110475	0.28442135	0.29848287	0.23450707	0.29392761	0.29352218	0.26020849	0.27685809	0.28077012	0.28445068	0.26362926	0.24821191	0.30670577	0.25103679	0.30879378	0.2908859	0.27670917	0.24124178	0.23779319	0.23206376	0.30937287	0.30366072	0.27368289	0.24599691	0.28025109	0.28109622	0.24960899	0.29721689	0.28667071	0.26439369	0.27754828	0.27856037	0.27032214	0.27691895	0.29210597	0.27956456	0.22412704	0.24135597	0.23456289	0.28950858	0.31181303	0.28599402	0.22993095	0.24609825	0.21786563	0.30446786	0.312424	0.25069138	0.27155757	0.24669693	0.28386325	0.23053114	0.27387622	0.23346311	0.27717119	0.25490949	0.25533211	0.30847344	0.23898995	0.23610142	0.26207435	0.28547934	0.30880496	0.29113173	0.25724548	0.27581081	0.26114824	0.26901641	0.23421142	0.31644419	0.260212	0.31761658	0.28260395	0.31230298	0.20668338	0.21537037	0.27180842	0.28449762	0.26769525	0.25483656	0.24071524	0.20497996	0.24531643	0.30058581	0.24834791	0.29964149	0.35595599	0.21695489	0.25321713	0.22763191	0.26796556	0.25284731	0.34034482	0.30087698	0.24523571	0.33438629	0.28910056	0.2949706	0.29218394	0.29873389	0.28943717	0.35298935	0.31564799	0.26521477	0.2644017	0.29668209	0.26669553	0.3497552	0.29502785	0.2164496	0.22803055	0.30561197	0.2549201	0.28810054	0.28138313	0.25367805	0.31216931	0.24041837	0.21653135	0.21084249	0.27175581	0.20996603	0.24014917	0.22503974	0.21695203	0.29094705	0.31136167
0.31815934	0.29431015	0.22845429	0.300603	0.28396165	0.29808739	0.23400931	0.29341984	0.29286459	0.25980118	0.27629992	0.28032249	0.28395882	0.26310143	0.24789777	0.30610594	0.25051224	0.30832356	0.29046658	0.27614775	0.24059698	0.23723188	0.23144031	0.30890667	0.30332235	0.27310854	0.24548602	0.27970162	0.28066841	0.24910124	0.29677057	0.28612357	0.26386321	0.27704301	0.27800688	0.26988864	0.27640909	0.29163018	0.27894059	0.22345841	0.24069194	0.23410623	0.28897068	0.31143105	0.28551859	0.22924149	0.2454281	0.21719247	0.30409989	0.31204501	0.25002676	0.27101988	0.24603342	0.28336388	0.22990668	0.27335122	0.23301814	0.27659866	0.25417462	0.25471541	0.30806258	0.23848017	0.23562229	0.26154542	0.2851837	0.30824211	0.29069021	0.25678685	0.27533069	0.26053643	0.26845002	0.23372728	0.31607932	0.2597172	0.31725982	0.28209457	0.31192687	0.20643638	0.2148454	0.27127224	0.28399667	0.26704466	0.25418857	0.24013276	0.20432568	0.24477948	0.30016106	0.24768536	0.29918438	0.35545427	0.21627302	0.25263989	0.22681437	0.26737753	0.25227013	0.33992079	0.30032676	0.24453992	0.3338502	0.2884331	0.2943444	0.29159713	0.29817531	0.28902671	0.352745	0.31507474	0.2645146	0.26370916	0.29605326	0.26591864	0.34922329	0.29440817	0.21591955	0.22743715	0.30518559	0.25428879	0.28755793	0.28083751	0.25304633	0.31168434	0.23971574	0.21584836	0.21032231	0.27124947	0.20944139	0.23965096	0.22437648	0.21642734	0.29042864	0.3108404
0.31762201	0.29364884	0.2278311	0.30010211	0.2835027	0.29769245	0.23351261	0.29291293	0.29220846	0.2593945	0.27574289	0.27987555	0.28346783	0.26257467	0.24758404	0.3055073	0.24998878	0.30785403	0.29004788	0.27558747	0.23995389	0.23667188	0.23081854	0.30844116	0.30298436	0.27253541	0.24497619	0.2791532	0.28024122	0.24859451	0.29632494	0.28557748	0.26333377	0.2765387	0.2774545	0.26945585	0.27590019	0.29115513	0.27831802	0.22279176	0.24002974	0.23365046	0.28843376	0.31104958	0.28504395	0.22855408	0.24475978	0.2165214	0.30373237	0.31166649	0.2493639	0.27048323	0.24537167	0.28286538	0.2292839	0.27282721	0.23257402	0.27602732	0.25344187	0.2541002	0.30765226	0.23797147	0.23514412	0.26101756	0.28488836	0.30768031	0.29024941	0.25632903	0.27485138	0.25992605	0.26788482	0.23324414	0.31571484	0.25922334	0.31690344	0.28158608	0.31155121	0.20618966	0.2143217	0.27073714	0.28349659	0.26639566	0.25354224	0.23955171	0.20367348	0.24424371	0.29973692	0.24702458	0.29872799	0.35495326	0.21559329	0.25206399	0.22599977	0.26679081	0.25169423	0.33949727	0.29977757	0.2438461	0.33331499	0.28776717	0.29371953	0.29101148	0.29761776	0.28861687	0.35250086	0.31450257	0.2638163	0.26301843	0.29542577	0.26514402	0.34869221	0.29378983	0.21539079	0.22684529	0.3047598	0.25365907	0.28701633	0.2802929	0.25241622	0.31120014	0.23901515	0.21516752	0.2098034	0.27074409	0.20891808	0.23915379	0.2237152	0.21590391	0.28991115	0.31032002
0.31708556	0.29298905	0.2272096	0.29960203	0.28304449	0.29729804	0.23301697	0.29240692	0.29155383	0.25898844	0.27518696	0.27942935	0.2829777	0.26204896	0.24727072	0.3049098	0.24946642	0.30738524	0.28962979	0.27502832	0.23931253	0.23611321	0.23019844	0.30797637	0.30264673	0.27196348	0.24446742	0.27860588	0.27981466	0.24808882	0.29587996	0.28503242	0.2628054	0.27603528	0.27690324	0.26902375	0.27539223	0.29068089	0.27769685	0.22212709	0.23936936	0.23319559	0.28789783	0.31066856	0.2845701	0.22786875	0.24409327	0.21585239	0.30336529	0.31128842	0.24870278	0.26994765	0.24471171	0.28236777	0.22866282	0.27230421	0.23213075	0.27545714	0.25271124	0.25348648	0.30724251	0.23746388	0.23466693	0.26049078	0.28459331	0.30711952	0.28980923	0.25587204	0.27437291	0.25931707	0.26732084	0.23276199	0.3153508	0.25873041	0.31654748	0.28107852	0.311176	0.20594326	0.21379928	0.27020308	0.2829974	0.26574826	0.25289756	0.23897207	0.20302336	0.24370912	0.2993134	0.24636556	0.29827228	0.35445294	0.21491571	0.25148937	0.22518809	0.26620537	0.25111964	0.33907428	0.29922935	0.24315427	0.3327806	0.28710279	0.29309598	0.29042703	0.29706129	0.28820759	0.35225686	0.31393144	0.26311982	0.26232949	0.2947996	0.26437166	0.34816194	0.29317275	0.21486333	0.22625498	0.30433464	0.25303087	0.28647578	0.27974936	0.25178766	0.31071669	0.23831661	0.21448883	0.2092858	0.27023962	0.20839606	0.23865765	0.22305585	0.21538176	0.28939456	0.30980051
0.31655002	0.29233071	0.2265898	0.29910278	0.28258702	0.29690415	0.23252237	0.29190177	0.29090065	0.25858301	0.27463216	0.27898383	0.28248841	0.26152429	0.24695778	0.30431348	0.24894515	0.30691716	0.28921229	0.2744703	0.23867288	0.23555586	0.22958	0.30751225	0.30230951	0.27139276	0.24395971	0.2780596	0.27938879	0.24758415	0.29543564	0.28448841	0.26227811	0.27553278	0.27635303	0.26859236	0.27488521	0.29020739	0.27707705	0.22146443	0.23871081	0.23274159	0.2873629	0.31028801	0.28409702	0.22718547	0.24342859	0.21518545	0.30299866	0.31091079	0.24804343	0.26941314	0.24405353	0.28187102	0.22804341	0.27178222	0.23168832	0.27488816	0.25198272	0.25287426	0.3068333	0.23695734	0.23419072	0.25996503	0.2842986	0.30655974	0.28936976	0.25541586	0.27389526	0.25870955	0.26675802	0.23228085	0.31498718	0.25823843	0.31619194	0.28057185	0.31080124	0.20569713	0.21327813	0.2696701	0.2824991	0.26510242	0.25225449	0.23839381	0.20237532	0.24317569	0.29889044	0.2457083	0.29781726	0.35395333	0.21424025	0.25091606	0.22437933	0.26562122	0.2505464	0.33865181	0.29868215	0.24246438	0.33224711	0.28643993	0.29247376	0.28984374	0.29650584	0.28779888	0.35201305	0.31336132	0.26242515	0.26164237	0.29417473	0.26360154	0.34763244	0.292557	0.21433716	0.22566621	0.30391005	0.25240424	0.28593624	0.2792069	0.25116068	0.31023398	0.2376201	0.21381228	0.20876944	0.26973611	0.20787536	0.23816253	0.22239846	0.21486086	0.28887892	0.30928189
0.31601539	0.29167387	0.22597168	0.29860437	0.2821303	0.29651076	0.23202883	0.29139748	0.29024893	0.25817823	0.27407849	0.27853903	0.28199995	0.26100069	0.24664524	0.30371833	0.24842496	0.30644977	0.28879541	0.27391344	0.23803495	0.23499982	0.22896323	0.30704883	0.30197263	0.27082324	0.24345304	0.27751443	0.27896357	0.24708052	0.294992	0.28394544	0.26175186	0.27503121	0.27580395	0.26816162	0.2743791	0.28973466	0.27645865	0.22080372	0.23805405	0.23228848	0.28682896	0.30990791	0.28362474	0.22650425	0.24276571	0.21452057	0.30263248	0.31053364	0.24738581	0.26887968	0.24339712	0.28137517	0.22742569	0.27126122	0.23124674	0.27432033	0.25125629	0.25226349	0.30642462	0.23645191	0.23371546	0.25944036	0.28400418	0.30600098	0.28893092	0.25496051	0.27341846	0.25810343	0.2661964	0.23180069	0.31462395	0.25774738	0.31583679	0.28006613	0.31042695	0.20545131	0.21275826	0.26913816	0.28200167	0.26445815	0.25161308	0.23781696	0.20172936	0.24264343	0.29846808	0.24505278	0.29736295	0.35345444	0.21356691	0.25034407	0.22357346	0.26503834	0.24997443	0.33822986	0.29813597	0.24177647	0.33171445	0.28577861	0.29185286	0.28926164	0.29595143	0.28739077	0.35176939	0.31279224	0.26173237	0.26095703	0.29355121	0.26283365	0.34710377	0.29194251	0.21381228	0.22507897	0.30348605	0.2517792	0.28539771	0.27866548	0.25053525	0.30975202	0.23692565	0.21313787	0.20825438	0.26923355	0.20735595	0.23766845	0.221743	0.21434122	0.28836417	0.3087641
0.31548166	0.29101849	0.22535527	0.29810679	0.2816743	0.2961179	0.23153633	0.29089409	0.28959867	0.25777408	0.27352592	0.27809495	0.28151235	0.26047811	0.24633311	0.30312434	0.24790587	0.30598313	0.28837913	0.27335769	0.23739873	0.2344451	0.22834812	0.30658612	0.30163616	0.27025491	0.24294743	0.2769703	0.27853897	0.2465779	0.29454902	0.28340352	0.26122665	0.27453053	0.27525595	0.26773161	0.27387393	0.28926274	0.27584159	0.220145	0.2373991	0.23183626	0.28629601	0.30952829	0.28315324	0.22582506	0.24210463	0.21385776	0.30226675	0.31015694	0.24672996	0.26834729	0.24274246	0.28088015	0.22680964	0.27074122	0.23080599	0.2737537	0.25053197	0.25165418	0.3060165	0.23594753	0.23324117	0.25891674	0.28371006	0.30544326	0.28849277	0.25450593	0.27294248	0.25749874	0.26563597	0.23132154	0.31426117	0.25725728	0.31548202	0.27956128	0.31005308	0.20520577	0.21223964	0.26860726	0.28150511	0.26381543	0.25097331	0.23724152	0.20108545	0.24211232	0.29804635	0.24439903	0.2969093	0.35295624	0.21289569	0.24977338	0.2227705	0.26445675	0.24940379	0.33780846	0.29759076	0.24109049	0.33118266	0.28511882	0.29123327	0.2886807	0.29539806	0.28698322	0.3515259	0.31222421	0.26104137	0.26027352	0.29292902	0.26206803	0.34657592	0.29132932	0.21328868	0.22449325	0.30306265	0.25115567	0.28486019	0.27812511	0.24991137	0.30927083	0.2362332	0.21246557	0.20774058	0.26873189	0.20683783	0.23717539	0.22108947	0.21382286	0.28785035	0.30824721
