# Supplementary material for: Simultaneous readout of multiple FRET pairs using photochromism
Source: Nat Commun. 2021 Mar 31;12:2005. doi: 10.1038/s41467-021-22043-0 (PMC8012603; doi:10.1038/s41467-021-22043-0)
Supplement: Supplementary file 3 — Source Data [file 41467_2021_22043_MOESM3_ESM.zip › SourceData/Figure6_FiguresSI3-8/rawdata/FRET efficiency/EKARev_FRET.txt]

0.43345714	0.44197652	0.37611201	0.40443182	0.38325998	0.37480882	0.3483336	0.40255353	0.44006896	0.34470063	0.39932451	0.37727961	0.39237502	0.3791393	0.31603637	0.44496733	0.37393829	0.40563411	0.36694646	0.39954492	0.39130962	0.36441642	0.38641357	0.40660381	0.38426289	0.39945632	0.35675013	0.4009873	0.37085798	0.36300021	0.39213854	0.43144065	0.39118844	0.38977399	0.39770183	0.36399591	0.3907927	0.39507338	0.42397746	0.39208117	0.40078136	0.33598974	0.40364248	0.39419076	0.38416225	0.40766478	0.40788507	0.38790926	0.38222623	0.39433834	0.4082149	0.38928556	0.40869215	0.39141545	0.38198909	0.38733235	0.33151156	0.40826133	0.43282381	0.403433	0.39361787	0.35199559	0.34362841	0.37796226	0.34865654	0.42935818	0.37386385	0.36585671	0.38745645	0.39623588	0.40211108	0.34298375	0.39275184	0.37114847	0.39305049	0.38953146	0.39481455	0.25445443	0.34183022	0.39092445	0.39783883	0.41358241	0.4055607	0.37746015	0.37193403	0.36816502	0.38710842	0.40912428	0.3962172	0.47194502	0.39059481	0.38641775	0.43813869	0.40246487	0.38466308	0.42574152	0.41342297	0.41495001	0.44960904	0.44380513	0.44168648	0.42135292	0.4176594	0.36900264	0.40248525	0.44468233	0.42987108	0.42807627	0.43592617	0.46339709	0.47098154	0.43974471	0.34149447	0.3753272	0.40052179	0.40034309	0.41128397	0.40216872	0.39765772	0.41385326	0.4304654	0.39041927	0.33390445	0.39066246	0.33625704	0.354381	0.38861156	0.34129703	0.40545833	0.43078741
0.42773145	0.44190979	0.3776463	0.40089986	0.38062355	0.3824687	0.34305343	0.40391463	0.43230909	0.34227791	0.40362024	0.37089962	0.39248368	0.37571257	0.31737739	0.4482193	0.37306762	0.40323344	0.36277354	0.40442327	0.39493391	0.37339738	0.38013572	0.39812765	0.37337577	0.40501329	0.35070571	0.40528679	0.36836284	0.36599284	0.39118919	0.40143555	0.37658182	0.38426504	0.40439376	0.35932031	0.38365248	0.39420044	0.41897494	0.38591468	0.39668253	0.33427972	0.40445146	0.38904774	0.38929921	0.40131557	0.40645543	0.38465363	0.37916356	0.38920158	0.40041897	0.39335489	0.40587568	0.39495897	0.3796109	0.39347064	0.32848951	0.39910519	0.42731696	0.39516634	0.39430359	0.35800266	0.34544328	0.37348214	0.34381166	0.4313916	0.40067941	0.35954642	0.379399	0.40692234	0.39933854	0.34419903	0.38555369	0.36542365	0.38401073	0.38827586	0.38779035	0.25868148	0.33820793	0.39285716	0.39496136	0.41727233	0.4046478	0.37209797	0.37040257	0.35796079	0.39357442	0.404524	0.39599532	0.46935853	0.38648799	0.38511273	0.44180301	0.40507361	0.38542318	0.42770252	0.41357455	0.40979007	0.44842693	0.44378975	0.43510529	0.42533916	0.41951573	0.37256792	0.3942484	0.44636738	0.42936203	0.42750677	0.45240957	0.46585459	0.46684319	0.43183881	0.34664759	0.37140617	0.40944397	0.39864394	0.4007248	0.40010008	0.39780492	0.40916777	0.40335393	0.38562393	0.32932803	0.36465323	0.33122522	0.35495615	0.38481677	0.34561035	0.40513554	0.41428792
0.43214825	0.44468263	0.36930567	0.40776938	0.37644124	0.3798542	0.34291542	0.40080801	0.44819823	0.34002405	0.39518872	0.37248668	0.39339751	0.38454586	0.31658813	0.43589684	0.37358966	0.41023582	0.36480501	0.39647713	0.38897905	0.37394401	0.37246671	0.4089345	0.36339349	0.39641306	0.35605615	0.39764756	0.36709639	0.3608892	0.39299309	0.40124199	0.3673816	0.38434607	0.39595419	0.3591834	0.38489133	0.39501217	0.41364619	0.38965741	0.39653909	0.33376896	0.40267143	0.39244905	0.38751018	0.39294675	0.39491555	0.3825148	0.37647572	0.39107662	0.39321482	0.39318055	0.39270046	0.38225868	0.38195807	0.39328301	0.32584515	0.39881647	0.41686836	0.38614702	0.39161068	0.35512385	0.34340087	0.38156897	0.34184724	0.43255478	0.40111852	0.35762501	0.3707608	0.39615697	0.39975274	0.34292477	0.38998094	0.3755891	0.3913466	0.39137569	0.39071456	0.25613299	0.33616039	0.39351055	0.38494867	0.41530186	0.40189043	0.37743515	0.36412343	0.3622528	0.381955	0.39683658	0.39051208	0.45804757	0.38572302	0.37730023	0.43539715	0.39808238	0.37817258	0.4265995	0.42140523	0.4108851	0.43766025	0.44043663	0.43105409	0.41537255	0.41044033	0.37133554	0.38814887	0.43956602	0.42632005	0.42465669	0.43077537	0.46193996	0.45956922	0.42931065	0.33542964	0.36972198	0.41194484	0.39993304	0.40722471	0.40077037	0.40008551	0.40954477	0.40890649	0.38616249	0.33186346	0.37964532	0.33309782	0.35474223	0.38152564	0.33489391	0.39924249	0.42309803
0.43366328	0.4422017	0.37408483	0.40658754	0.38288587	0.37896162	0.34437081	0.40372834	0.43387502	0.34888425	0.39979219	0.37425998	0.38968271	0.37348974	0.31584275	0.44006926	0.37129796	0.41165096	0.37532961	0.40024346	0.39468241	0.35640192	0.37907937	0.41143501	0.3696841	0.40118426	0.34722713	0.40005124	0.37246194	0.36199147	0.39368659	0.4202742	0.38583437	0.38930041	0.4011887	0.35599428	0.38917702	0.39047301	0.41943493	0.38366932	0.401988	0.33206329	0.40310347	0.3850463	0.39048091	0.39536294	0.40991789	0.37976789	0.37880719	0.38471958	0.40867135	0.3848342	0.41055724	0.39055115	0.37551624	0.38152948	0.33006173	0.40758941	0.4241659	0.39957279	0.38947237	0.34820977	0.33752283	0.37245429	0.33182761	0.42748344	0.3851324	0.35455129	0.39120677	0.39532247	0.40086105	0.33745173	0.38302043	0.37218451	0.38333851	0.39633763	0.38495219	0.25480589	0.33314228	0.38306314	0.39049795	0.42113492	0.4008899	0.37132055	0.36489803	0.37265974	0.38085243	0.41071054	0.39536116	0.46794805	0.38340411	0.37968415	0.43575716	0.3964799	0.37903199	0.42841256	0.41772074	0.41016498	0.45726794	0.44119379	0.43370721	0.4209429	0.41864988	0.37216207	0.38946456	0.44544274	0.42657629	0.42489937	0.44018278	0.45410052	0.46472523	0.43041307	0.33401689	0.36419067	0.40456253	0.39775962	0.40033463	0.39949775	0.3955448	0.41281983	0.40694562	0.38296983	0.32604572	0.38334295	0.3281475	0.35329047	0.38691163	0.33472943	0.39935932	0.42178497
0.42698449	0.44503617	0.37344766	0.40391102	0.38144517	0.37725404	0.3439112	0.39302161	0.44147593	0.34248602	0.39826125	0.37212062	0.38933077	0.38107443	0.31142142	0.43569067	0.36742976	0.39745003	0.37040952	0.39948282	0.38836956	0.37554285	0.37488756	0.399555	0.37425604	0.39971453	0.37342149	0.39867127	0.37076616	0.36006078	0.38514921	0.39911988	0.38650575	0.38292933	0.39841726	0.36139506	0.38260177	0.39164609	0.42080429	0.38304552	0.39808711	0.3276439	0.40484682	0.38837245	0.38455707	0.40391958	0.40066016	0.38066131	0.3772212	0.38850889	0.40638432	0.39052489	0.4013626	0.38774046	0.38142034	0.39083093	0.3268021	0.39854401	0.42452997	0.3976647	0.39351007	0.35003597	0.34296399	0.37995866	0.34463957	0.42358482	0.40892142	0.35478422	0.37806845	0.39936718	0.40305144	0.34268111	0.39258239	0.36640653	0.39255422	0.39631891	0.38664892	0.25393224	0.33784309	0.39010671	0.39374816	0.41161817	0.40320364	0.36950091	0.36597294	0.36825588	0.38879567	0.40124577	0.39458895	0.46066636	0.38148522	0.37757531	0.42988962	0.3970671	0.37862346	0.42666247	0.42114785	0.40553203	0.43489963	0.4379223	0.42931223	0.42330343	0.42070088	0.36794385	0.39340574	0.43814969	0.42577711	0.42401901	0.42709655	0.45547664	0.46040833	0.4281283	0.33548391	0.37010816	0.41133595	0.3977471	0.40735596	0.39959475	0.39857924	0.40914553	0.39294541	0.38109776	0.3242594	0.38577381	0.32594177	0.35177758	0.37916437	0.33547881	0.39528456	0.41632885
0.42735896	0.43306103	0.37596205	0.40977484	0.38040227	0.37813953	0.34416798	0.4076989	0.4258604	0.3426719	0.3966617	0.36940202	0.38893616	0.37572378	0.31334442	0.43410653	0.36838341	0.39685598	0.36546865	0.39688066	0.39364311	0.35669827	0.36906755	0.3987087	0.36204898	0.39681312	0.34864345	0.39582101	0.36938378	0.35575047	0.38894427	0.40308577	0.35943699	0.38506058	0.39672428	0.35693297	0.38545993	0.39364049	0.40817463	0.38584411	0.39226848	0.3364881	0.39989653	0.3889049	0.38628724	0.38717538	0.40309137	0.38305074	0.37792012	0.38920924	0.39396507	0.39162958	0.4019883	0.38559148	0.37175396	0.38984144	0.33165836	0.40174794	0.42035419	0.39280719	0.39032024	0.35564905	0.33967587	0.37500897	0.34913912	0.42622113	0.38682047	0.35642043	0.38330242	0.38980585	0.39387789	0.33914337	0.38445237	0.36905301	0.38357159	0.38731304	0.38954404	0.25801414	0.33324695	0.38996264	0.39032698	0.41018248	0.40713155	0.37460971	0.36328226	0.35427535	0.39192954	0.40316001	0.39188653	0.45673791	0.38190222	0.37906912	0.43130407	0.40008149	0.37792414	0.4243511	0.41289651	0.40880322	0.45077065	0.43404165	0.4274281	0.40969396	0.4097093	0.37095279	0.3890714	0.43920296	0.42534819	0.42228088	0.42318204	0.44994926	0.45824072	0.42652208	0.33896154	0.36579952	0.39906859	0.40366331	0.39980143	0.39850396	0.4027594	0.41260201	0.40736827	0.38175568	0.32076874	0.37737098	0.32497627	0.35001561	0.38053474	0.33816972	0.39428219	0.41986522
0.43259889	0.43842745	0.36616987	0.40446725	0.37124753	0.37977061	0.33869299	0.4067685	0.43850186	0.34498724	0.39551225	0.37014231	0.38838789	0.37994298	0.31138811	0.42712629	0.35761434	0.40169138	0.36513448	0.39641213	0.38367319	0.35390279	0.37068936	0.40158901	0.36580053	0.39603764	0.372421	0.39591125	0.36711606	0.35524112	0.3868874	0.38884625	0.37624994	0.38259885	0.39615923	0.36380693	0.38394859	0.38323414	0.41478041	0.38569367	0.39361113	0.32888183	0.40014446	0.38789481	0.38992289	0.39271259	0.40111601	0.3793208	0.37744358	0.38824186	0.40036309	0.39004758	0.3978107	0.38791484	0.37221977	0.39036757	0.32520238	0.39130303	0.42249224	0.39100274	0.38833907	0.34758204	0.34112272	0.37830591	0.34933338	0.42089006	0.38443601	0.3402755	0.37791806	0.39609697	0.38920349	0.3398245	0.38530457	0.36251217	0.38383767	0.38188243	0.38657045	0.2552866	0.33224013	0.38855705	0.38999707	0.40657365	0.39486265	0.36699441	0.35584259	0.36317879	0.38635364	0.40232024	0.39336011	0.45250294	0.37650093	0.37507242	0.42841431	0.39645222	0.37575203	0.42355809	0.4096756	0.40333471	0.4478941	0.43487173	0.43890566	0.42056635	0.4203226	0.37096414	0.39810348	0.43515635	0.41788077	0.41661435	0.44278795	0.45059434	0.45169371	0.43769005	0.32254735	0.35949507	0.39504319	0.39999926	0.39919314	0.39972025	0.39986098	0.40990299	0.4005836	0.37586856	0.32621723	0.37096342	0.3284004	0.34249738	0.37655452	0.32320684	0.3971673	0.41783223
0.4308452	0.44073188	0.37514594	0.39565849	0.3820765	0.38120252	0.33851314	0.40228394	0.44123253	0.3561956	0.39387697	0.37768054	0.388742	0.37955427	0.30760837	0.43256488	0.36200583	0.40637791	0.37374553	0.39520401	0.39022699	0.37008825	0.36434191	0.40727195	0.36727944	0.39541659	0.35675505	0.39579836	0.36989582	0.35333747	0.38361934	0.38729396	0.37859979	0.3854844	0.39478746	0.3605991	0.38589114	0.38969308	0.41209918	0.38192293	0.39499459	0.33292502	0.39927778	0.395017	0.37990984	0.38793817	0.40353763	0.3733303	0.37693992	0.39433444	0.41452599	0.38750422	0.40502679	0.39057106	0.3742224	0.38605687	0.33376974	0.40493631	0.42951196	0.38678792	0.39130276	0.35198271	0.33931714	0.37933269	0.33755693	0.42220408	0.37559581	0.35593107	0.37384191	0.393379	0.39492559	0.33916521	0.38305926	0.36773834	0.38332212	0.40068969	0.3933138	0.26077566	0.33108658	0.38587269	0.39002672	0.41013324	0.40653852	0.36967093	0.35742915	0.37266237	0.38305986	0.40333068	0.3912541	0.4608897	0.37660056	0.38531995	0.43492094	0.39733189	0.3869133	0.42677659	0.41504171	0.40534157	0.45544475	0.43144009	0.42769176	0.40998924	0.40955678	0.37118781	0.40173131	0.43789813	0.41888988	0.41624358	0.43424532	0.44548866	0.46200192	0.42836407	0.33481833	0.35847017	0.38226449	0.39692959	0.40393919	0.39747596	0.39409414	0.4139896	0.40175533	0.37664658	0.32247642	0.37941688	0.32472411	0.34467879	0.37244496	0.33390239	0.40647429	0.42911571
0.43282184	0.43872741	0.37194803	0.39543697	0.3735019	0.37877938	0.33925202	0.38630918	0.43648836	0.34147263	0.39108625	0.36662352	0.38961497	0.37147403	0.31187969	0.42646179	0.36216477	0.40448311	0.36313358	0.39165261	0.37871322	0.35818288	0.36324584	0.40300491	0.37075448	0.3913883	0.34770259	0.39103907	0.36801335	0.35503429	0.38702831	0.4061799	0.37313151	0.38132817	0.39088836	0.35494816	0.38247716	0.39272267	0.40860558	0.37789136	0.3911733	0.32616761	0.39824378	0.38659328	0.38123682	0.39701226	0.39542216	0.3755551	0.37571925	0.3867591	0.39169431	0.38340038	0.39272448	0.38742885	0.37764838	0.38258833	0.3239063	0.39454928	0.41274604	0.38956216	0.38749054	0.34430844	0.33597571	0.3700808	0.34231621	0.42366272	0.37832502	0.34359172	0.37107575	0.39288485	0.3852883	0.33630672	0.38522956	0.36490268	0.38589257	0.37230113	0.38323605	0.25614452	0.32978943	0.383477	0.38782814	0.41062263	0.39782193	0.36770982	0.35662618	0.35308653	0.37809792	0.39351273	0.3896063	0.45248014	0.37297899	0.37739006	0.42576525	0.39449707	0.37798667	0.4226284	0.41634458	0.40291679	0.44774455	0.43395072	0.42640761	0.40956911	0.41147649	0.36648718	0.39159304	0.4345687	0.41711283	0.41702533	0.4298878	0.44216812	0.45178628	0.42653391	0.33958328	0.35769162	0.39037958	0.389375	0.39729542	0.39576244	0.38880226	0.40658656	0.41087204	0.37256473	0.3252669	0.37549129	0.32622853	0.34838283	0.37838036	0.33806196	0.39333141	0.4209778
0.42609712	0.43344575	0.37677994	0.40311262	0.37756735	0.3770428	0.3377327	0.39892361	0.43224666	0.34216359	0.39259481	0.37163964	0.38845652	0.37725314	0.31165987	0.43378499	0.3608098	0.3971186	0.36261827	0.3911646	0.37952852	0.36114773	0.36886749	0.39817154	0.36557636	0.39363414	0.35397714	0.39123392	0.36665282	0.35697687	0.38519919	0.38817027	0.38428718	0.38792533	0.39300254	0.3655872	0.38766897	0.38488066	0.4193323	0.3788214	0.39276403	0.32292593	0.40203655	0.39265653	0.38165528	0.38670149	0.39439544	0.37473434	0.38070929	0.39214218	0.39535192	0.38311985	0.39333779	0.3823916	0.37145498	0.38290951	0.32669079	0.39092109	0.42406368	0.39025471	0.38520786	0.34825477	0.33630416	0.37607583	0.35249984	0.42754623	0.38325372	0.35223493	0.36978099	0.40007901	0.38595933	0.33527586	0.39308858	0.35939541	0.39342505	0.39087987	0.39175403	0.25696787	0.33048138	0.38080052	0.38536161	0.40771148	0.39580351	0.36504009	0.35818288	0.35899335	0.39056298	0.39305058	0.3922675	0.45965427	0.3711558	0.38452676	0.42284459	0.3899776	0.38152745	0.4257673	0.41616997	0.40049422	0.43814513	0.43375307	0.42700177	0.4093875	0.40953603	0.37467924	0.39901355	0.43160349	0.42007217	0.41884381	0.4353326	0.447676	0.45481884	0.4256722	0.32767037	0.35606101	0.39652866	0.3955853	0.40258354	0.39735556	0.39516744	0.40921426	0.40574652	0.37028784	0.32109767	0.3804892	0.32338589	0.33175263	0.37638059	0.32728788	0.3913992	0.41131684
0.42656016	0.43484777	0.36532637	0.40285519	0.37459219	0.37327108	0.33864918	0.39620137	0.42523926	0.34777352	0.39697698	0.37308419	0.37658384	0.37282881	0.3100242	0.43480533	0.35135695	0.40793097	0.36343318	0.3964892	0.38543102	0.36564615	0.36395547	0.40816537	0.36679336	0.39731792	0.35424861	0.39493975	0.3640686	0.35026628	0.39120987	0.4039104	0.37006569	0.37856477	0.39571801	0.35777488	0.37974384	0.38324824	0.40491739	0.3665666	0.38534141	0.32484993	0.39574248	0.38598385	0.37770978	0.38478905	0.40233907	0.37139553	0.37822905	0.38679391	0.41182986	0.37909809	0.40103245	0.38406664	0.36137357	0.37787911	0.33026937	0.39710218	0.42205164	0.38875932	0.39390004	0.34263122	0.32966653	0.37162268	0.34486654	0.42143694	0.38520509	0.35306725	0.38505855	0.39140543	0.38235953	0.32984042	0.37774295	0.35577896	0.37799406	0.37501806	0.38531566	0.25973257	0.32427919	0.37806162	0.38534564	0.40182966	0.39654529	0.35847846	0.35213962	0.36547399	0.37197202	0.4029631	0.38929108	0.45397225	0.37535906	0.37171	0.42078173	0.39271685	0.37139723	0.42070609	0.40927535	0.39923629	0.44430849	0.4280839	0.42190379	0.41710702	0.41803113	0.36860237	0.40917486	0.42901224	0.41882974	0.41419628	0.43313083	0.43933138	0.45047763	0.42218152	0.33379295	0.35653508	0.38453203	0.38572398	0.40658125	0.39420137	0.38518369	0.40722147	0.41156557	0.37436083	0.32499987	0.37772337	0.32500061	0.34075689	0.37318397	0.33166954	0.40298438	0.41549379
0.42550647	0.43210587	0.36030361	0.39556706	0.3749595	0.37374488	0.33418882	0.39207456	0.42533621	0.34370616	0.3892372	0.36973351	0.37412924	0.36945602	0.30746669	0.42985892	0.36287522	0.39510879	0.37352267	0.38983446	0.37689134	0.3615641	0.36104354	0.39516646	0.36245424	0.39052576	0.35364076	0.3869051	0.35950828	0.34951738	0.37406927	0.39669758	0.37649083	0.37691921	0.38996124	0.35002598	0.37773758	0.38564771	0.41279802	0.37492791	0.38473386	0.32800141	0.3988485	0.38406706	0.37500393	0.39275622	0.38428187	0.36247358	0.36933735	0.38326651	0.4043557	0.37411419	0.38374129	0.38535485	0.36270499	0.3729586	0.32845971	0.39523721	0.42046759	0.38470715	0.39499658	0.34368876	0.32850546	0.36894718	0.34517643	0.42028388	0.37568969	0.34878126	0.38296461	0.38995823	0.38483509	0.3283428	0.38366801	0.35607934	0.38310453	0.39123359	0.38186374	0.25275612	0.32039574	0.37267306	0.38112956	0.4044081	0.38689354	0.3620677	0.34830883	0.3654108	0.38287035	0.38328826	0.3868618	0.45619732	0.36682749	0.36686203	0.41886637	0.38653263	0.36671466	0.42405441	0.40633032	0.3960579	0.45267782	0.42612728	0.42641813	0.42564014	0.42966354	0.36645922	0.407289	0.42337817	0.41891208	0.41712669	0.42419916	0.43084529	0.45385352	0.42300251	0.32351115	0.35277972	0.38185284	0.38673168	0.41744205	0.39039955	0.38410211	0.40429196	0.41408014	0.36689121	0.31691229	0.37390301	0.31819764	0.34292451	0.37016806	0.32306889	0.40091825	0.41050023
0.42065811	0.42385346	0.35827985	0.40237314	0.37546828	0.36501548	0.33442897	0.38685745	0.42382208	0.33353052	0.38460192	0.36839768	0.37365612	0.36264199	0.30763486	0.42246348	0.34625581	0.39726496	0.37206152	0.38490131	0.3739	0.3486295	0.36043447	0.39604935	0.36048716	0.38509423	0.33648983	0.38472474	0.35690618	0.35210365	0.38093942	0.38793933	0.37315467	0.37380931	0.38475391	0.34531587	0.37402189	0.38157701	0.40074164	0.36410227	0.38182837	0.32008582	0.3923724	0.37402034	0.37435284	0.37103167	0.3787747	0.36143669	0.36678457	0.37518099	0.39768279	0.37732705	0.3748889	0.37971616	0.36146638	0.37777731	0.31476343	0.38782948	0.42074934	0.38327107	0.37788779	0.33636311	0.32744423	0.36172128	0.32916969	0.41786399	0.36194471	0.34294221	0.37187505	0.38676283	0.37303069	0.32707936	0.37721565	0.35044551	0.37641931	0.38023701	0.37540409	0.24824221	0.31729165	0.37601796	0.37827575	0.39982563	0.39012018	0.36194888	0.34511742	0.35168949	0.37790838	0.37732482	0.38104796	0.4469218	0.36011118	0.36638495	0.41098195	0.38553587	0.36341962	0.41446152	0.40612748	0.39023852	0.42957839	0.42211825	0.4210113	0.41019505	0.41054031	0.36691085	0.38663727	0.42416921	0.40963861	0.40714544	0.42057055	0.43609038	0.44615611	0.41921195	0.32416758	0.3429791	0.37332407	0.37902251	0.40343404	0.38683406	0.37825814	0.40300918	0.39416173	0.35957953	0.30806836	0.37945735	0.3084375	0.32949567	0.36606005	0.32373646	0.39453581	0.41100904
0.41983804	0.42581096	0.34999868	0.39962023	0.36683241	0.37256783	0.32449031	0.38815707	0.42373598	0.33037171	0.38026342	0.36111048	0.36909348	0.36074278	0.30350205	0.41624635	0.34967861	0.38369888	0.37852934	0.38179362	0.37127131	0.33949423	0.36006463	0.38500565	0.35674727	0.38204688	0.34786099	0.38459036	0.36218461	0.34277505	0.37557325	0.38326991	0.3685354	0.37085751	0.38110515	0.34670028	0.37181103	0.37656745	0.40258819	0.35715643	0.37898955	0.32445297	0.38503459	0.37320095	0.37174088	0.36567795	0.3895537	0.35662207	0.36662897	0.37257847	0.38579276	0.3727316	0.3878701	0.37471592	0.3554686	0.37339699	0.31900722	0.38421565	0.41117013	0.37568337	0.3835991	0.33414486	0.32738119	0.35984412	0.32494026	0.41465417	0.36719784	0.33644512	0.37340105	0.38121942	0.37307173	0.32614604	0.37725875	0.35208383	0.37792256	0.37534758	0.37223339	0.24860018	0.31632957	0.37243074	0.37157419	0.39664412	0.37695467	0.35030481	0.34217995	0.33921885	0.37750214	0.3904781	0.38290411	0.44920784	0.35800138	0.35900342	0.40626225	0.37732881	0.3577787	0.41340113	0.40228635	0.38678285	0.43476224	0.4190836	0.41729131	0.39696702	0.40290409	0.36307856	0.39038241	0.41918999	0.40278426	0.39963809	0.41944715	0.42821455	0.44581997	0.41342837	0.31605089	0.34304586	0.37802863	0.3745493	0.40508068	0.38140696	0.37500286	0.40218309	0.38683385	0.35882023	0.31193569	0.35717857	0.31321681	0.33400843	0.35997868	0.31577221	0.38297865	0.41174001
0.41497388	0.42073017	0.35915136	0.39582393	0.3676374	0.36242715	0.33066875	0.39021623	0.41893703	0.33525071	0.37611645	0.36263767	0.3719714	0.35974118	0.30378327	0.41307262	0.34602016	0.38935173	0.37929085	0.37701279	0.37569892	0.35814619	0.3536559	0.38998726	0.35748059	0.37894243	0.34580642	0.37725335	0.35804084	0.34371555	0.37995511	0.40255049	0.36139134	0.3689577	0.37742835	0.34784964	0.36922935	0.36832413	0.39826009	0.35737818	0.37301701	0.31338391	0.38711387	0.3753531	0.36813912	0.36864725	0.37997511	0.35487682	0.36259565	0.37491509	0.37436482	0.37092969	0.37831962	0.373932	0.35400662	0.36932573	0.31435505	0.38471115	0.41061911	0.37333074	0.38269886	0.33726168	0.32247555	0.35731241	0.33342448	0.40862378	0.35876229	0.34186614	0.3580831	0.3752563	0.36897019	0.32259873	0.37674791	0.34969217	0.376838	0.3800534	0.37481081	0.24976555	0.32016066	0.3705689	0.37341571	0.39355186	0.38112366	0.34937683	0.33924654	0.34522772	0.3735376	0.37843195	0.3814294	0.44347835	0.358605	0.36602485	0.40447754	0.38299635	0.36508468	0.41033691	0.39941096	0.38642073	0.42492726	0.41662937	0.41917571	0.41031149	0.41199052	0.36278978	0.39183575	0.41942236	0.40219909	0.39882088	0.41654348	0.42854595	0.44428077	0.41681328	0.32060871	0.34343293	0.35824463	0.37252706	0.38756356	0.38053429	0.36996475	0.39926481	0.3983455	0.3592869	0.30645159	0.36658242	0.307596	0.33445778	0.35763204	0.31875214	0.38716695	0.39817351
0.41152868	0.41769588	0.35246	0.39024746	0.36884749	0.36650518	0.32136306	0.37017632	0.41883886	0.33491158	0.38290787	0.35830307	0.37050059	0.36120358	0.3017073	0.41560051	0.3458257	0.38508642	0.37685955	0.38331327	0.36804089	0.35602513	0.35494715	0.38576895	0.35800025	0.38285375	0.33807823	0.38526705	0.35758033	0.34690776	0.37356058	0.38651702	0.3658174	0.36662692	0.38261786	0.34673521	0.36827692	0.37231264	0.39397722	0.35385981	0.36924174	0.3198216	0.38707542	0.38191858	0.36788717	0.37150514	0.36802125	0.35001469	0.36396986	0.38140428	0.37435287	0.36814857	0.36754945	0.37169629	0.34871978	0.3659963	0.3107231	0.38346356	0.40596515	0.37076238	0.37556472	0.32741547	0.3239668	0.36007467	0.33053973	0.41206172	0.33430576	0.32878029	0.36072931	0.37383851	0.37163445	0.32255259	0.37379074	0.34705865	0.37207317	0.37221059	0.38009185	0.24712485	0.31425115	0.36757591	0.37467715	0.39657286	0.37728608	0.35182944	0.33931717	0.34697714	0.37335137	0.36794662	0.37836051	0.44382939	0.35259387	0.3565256	0.39913112	0.3761037	0.35501218	0.41147622	0.40355858	0.38387856	0.43577784	0.41619322	0.41143745	0.39469194	0.39839113	0.36497933	0.38634798	0.41765457	0.40421236	0.39980787	0.41514817	0.4227291	0.44679895	0.4082922	0.32193226	0.33343339	0.33698484	0.37313581	0.39589697	0.38164061	0.37164173	0.39985317	0.38316089	0.35283881	0.31286156	0.36433652	0.31228334	0.33122402	0.35927051	0.32064602	0.38279626	0.41121769
0.41601148	0.41805425	0.35415062	0.3889201	0.35913244	0.36721119	0.32544771	0.38792503	0.41464183	0.32579377	0.37984648	0.35635704	0.36749053	0.36335349	0.30122468	0.41051772	0.34786966	0.39110526	0.37599841	0.38101932	0.36527205	0.34281239	0.35844269	0.39037624	0.36311692	0.38176459	0.32217303	0.38067022	0.35420215	0.34513211	0.3731623	0.37643909	0.3586733	0.36810589	0.38029966	0.34884113	0.36886024	0.37859493	0.38745135	0.35423627	0.36835983	0.31365854	0.38798645	0.37206852	0.36538583	0.36917114	0.37124029	0.35221153	0.36298442	0.37216297	0.37081265	0.37050009	0.36528543	0.37375605	0.34796628	0.36950451	0.3146714	0.38024256	0.39245695	0.37870109	0.37915292	0.33389711	0.32375929	0.36337349	0.3253763	0.41262066	0.36195573	0.33349541	0.36117321	0.37612584	0.37234062	0.32308999	0.37565103	0.34977391	0.37579152	0.36815637	0.37235662	0.24754044	0.31076583	0.36941585	0.37488753	0.39221871	0.38404438	0.34761965	0.33901069	0.34727728	0.37217647	0.36825743	0.37874177	0.43788007	0.35562453	0.36282673	0.39904815	0.37622052	0.36298797	0.41310671	0.39685193	0.38170865	0.43611625	0.41489148	0.4089745	0.40037912	0.40279362	0.36475745	0.38939416	0.41343296	0.40096834	0.39778158	0.42055529	0.42430562	0.43912548	0.40508065	0.32024199	0.34083128	0.37581953	0.37166604	0.37647077	0.38168901	0.37031844	0.39986655	0.39000782	0.35585085	0.31279883	0.36264354	0.31250882	0.33192664	0.36045232	0.3183012	0.38152468	0.41023406
0.41276929	0.41923925	0.35049513	0.39188105	0.36686638	0.365666	0.32659283	0.39232466	0.41811582	0.32567698	0.37703586	0.36035347	0.36524257	0.35381031	0.30069262	0.41191748	0.3425169	0.39847451	0.37487182	0.37825328	0.36727443	0.33036637	0.35255739	0.39638743	0.35684237	0.37907106	0.35142955	0.37861982	0.35485986	0.33611262	0.37151468	0.37981096	0.35765857	0.36798143	0.37732095	0.34559295	0.36912793	0.37852004	0.39316654	0.35294953	0.3698366	0.3161062	0.38118923	0.3771458	0.36817521	0.36884904	0.372969	0.34941846	0.36666718	0.37662718	0.38272583	0.36502555	0.37373412	0.37472737	0.34151864	0.36450857	0.3149763	0.38524678	0.40592548	0.36613238	0.37532774	0.33121851	0.3234511	0.35267323	0.33175281	0.41081637	0.36388016	0.33493492	0.35972202	0.37368935	0.36472404	0.32255074	0.37440917	0.34620607	0.37413558	0.37764835	0.37623611	0.24558561	0.31298351	0.36427358	0.37307444	0.39225829	0.37720633	0.34724715	0.332737	0.35327724	0.37955889	0.37504554	0.38306072	0.43749967	0.35236523	0.36531025	0.39740404	0.37342924	0.36328229	0.40688211	0.39710164	0.37852702	0.42945448	0.40917921	0.4099448	0.40320078	0.4053551	0.36344907	0.3815572	0.41985071	0.39884961	0.39539707	0.40715066	0.41608953	0.44174799	0.40702885	0.31252697	0.33849254	0.37652197	0.37241173	0.38225907	0.37572438	0.37027082	0.3994264	0.39152434	0.35204342	0.30357572	0.35605422	0.30386674	0.3315644	0.34966114	0.30948725	0.38441643	0.40001261
0.41086653	0.41011742	0.34297684	0.39250994	0.36166263	0.36370924	0.32179895	0.37565145	0.4099077	0.32622492	0.37464571	0.35780028	0.3627165	0.34932128	0.29731536	0.41175646	0.34020856	0.38140064	0.37926912	0.37572691	0.35909864	0.33166948	0.35310611	0.38147715	0.3627623	0.37769777	0.32565966	0.37724376	0.35480258	0.33860025	0.37159985	0.38479456	0.36073655	0.36658755	0.37554199	0.3406392	0.36800012	0.37292105	0.38950795	0.34841156	0.3649165	0.32095531	0.38403425	0.37500936	0.36510259	0.35414904	0.37010708	0.34589463	0.36414689	0.37540886	0.37409824	0.36025357	0.36807224	0.36731777	0.3453151	0.36040911	0.31159666	0.38048527	0.39311221	0.367652	0.37638587	0.33310914	0.31892896	0.34826428	0.3319509	0.41132876	0.3567946	0.33957088	0.35178518	0.37158605	0.36653495	0.31852674	0.3708604	0.34620067	0.37125319	0.37135801	0.37509114	0.24624863	0.31184497	0.36104789	0.36990923	0.3900916	0.37627807	0.34999955	0.33603629	0.32660523	0.3672578	0.36912832	0.37789482	0.43499866	0.35011163	0.35675779	0.38961744	0.37439194	0.35552266	0.40727356	0.39713868	0.37906116	0.41319627	0.40914187	0.40479961	0.3996771	0.40218318	0.36154985	0.38966069	0.41237989	0.39800891	0.39554164	0.39941695	0.41213912	0.43795672	0.40451503	0.31461576	0.33553302	0.35984737	0.36884904	0.36447355	0.37336451	0.3687188	0.39719814	0.39907491	0.35035312	0.30871215	0.35866177	0.30858237	0.32952517	0.35195032	0.31369573	0.3788445	0.41000986
0.40940949	0.41545242	0.34648064	0.37976247	0.36052063	0.36198828	0.32354665	0.3763428	0.41146877	0.31978416	0.37728789	0.35512066	0.36399579	0.35645929	0.29783747	0.4137941	0.34315223	0.38669598	0.37230572	0.37795836	0.36101803	0.33154908	0.34889382	0.38770285	0.3533262	0.37887219	0.34581494	0.37881318	0.35283476	0.34146509	0.36750299	0.40000004	0.34915483	0.36086503	0.37792391	0.3488071	0.36123821	0.37751359	0.39233989	0.34747541	0.3587999	0.31083012	0.38124511	0.37110481	0.36617225	0.36352655	0.37356564	0.34817585	0.36111704	0.37316608	0.37147391	0.36801559	0.36912373	0.36762604	0.34851494	0.36661014	0.30953518	0.3764666	0.39023861	0.36844435	0.37654093	0.33135337	0.31872076	0.3548522	0.33242446	0.40876138	0.35843292	0.33090439	0.34551162	0.36642626	0.36797321	0.31797451	0.37038606	0.34590513	0.37084585	0.36781949	0.37187961	0.24496068	0.30299595	0.36846653	0.36582795	0.39138845	0.36544755	0.34517244	0.33065611	0.33764216	0.37331936	0.37212685	0.37825644	0.43678001	0.34897652	0.35385478	0.38616532	0.37239513	0.35440883	0.40929615	0.39897317	0.37717271	0.41397905	0.40745708	0.4053103	0.39964885	0.40203211	0.36064547	0.39609808	0.40887102	0.39755911	0.39277279	0.41510624	0.41489899	0.44235128	0.40618107	0.3091144	0.33889917	0.36865458	0.37216869	0.38488051	0.37161484	0.36961123	0.39292389	0.38458776	0.34937388	0.30800372	0.36368704	0.30778894	0.3263523	0.3509154	0.30850342	0.37725294	0.39830652
0.41078159	0.41302925	0.34333923	0.3849934	0.36029622	0.36504173	0.31732014	0.3852824	0.41072011	0.32077229	0.36745778	0.35546696	0.37071529	0.35497665	0.2970427	0.4099268	0.34260014	0.39009956	0.36967862	0.36822596	0.360641	0.33088487	0.34866822	0.39289877	0.35646442	0.36937341	0.33401266	0.36969742	0.34836352	0.33491966	0.36917636	0.38730526	0.3590171	0.36077061	0.36788362	0.3460778	0.3615979	0.3708581	0.39121982	0.34423214	0.35771233	0.32096058	0.38303179	0.3736026	0.36695266	0.35506609	0.36514065	0.34052843	0.36049727	0.37427399	0.36961061	0.35712674	0.36548984	0.36702362	0.33511409	0.35843199	0.31114233	0.37754476	0.40058377	0.36063695	0.37424481	0.32752281	0.31863922	0.3540296	0.34251645	0.40909952	0.34994727	0.34560594	0.34623837	0.36832076	0.36947119	0.31797647	0.37826878	0.34118679	0.37829915	0.36952776	0.37424281	0.24742913	0.30873495	0.35797155	0.36922911	0.38603017	0.37606451	0.34631601	0.32941574	0.32826486	0.37308291	0.36509055	0.37882176	0.4380675	0.34666517	0.35583913	0.38850632	0.36927858	0.35547164	0.40592036	0.39277208	0.37189719	0.42259902	0.40372145	0.40115729	0.37915927	0.38088626	0.35925981	0.38643664	0.41331834	0.3929503	0.39064804	0.40991098	0.4117603	0.44143817	0.40406188	0.31315449	0.33308804	0.37132737	0.36601606	0.37193885	0.37200657	0.36534718	0.39749759	0.38828078	0.34806439	0.30249524	0.35754129	0.30082077	0.32264948	0.34765685	0.31187767	0.37546399	0.39244708
0.40823227	0.4123719	0.342244	0.38402513	0.36129707	0.36131892	0.31953385	0.37968773	0.40981832	0.33013928	0.36903891	0.35374916	0.36351085	0.35439125	0.29513019	0.40844843	0.33525252	0.39189541	0.37071511	0.37078741	0.36109084	0.33104593	0.3452321	0.39130974	0.35426614	0.37131369	0.3286047	0.37019059	0.35244936	0.33599693	0.36675254	0.36645281	0.35789362	0.36299703	0.36981347	0.34025028	0.36264846	0.36804432	0.39179888	0.34808543	0.36165646	0.30560616	0.38158542	0.36890087	0.36524299	0.36202741	0.36951771	0.34457275	0.36119455	0.36866745	0.36647063	0.36238	0.36811689	0.37042582	0.34242159	0.36201179	0.31021863	0.37990317	0.39273313	0.36998537	0.36877578	0.31861496	0.31813562	0.353055	0.32547754	0.40690053	0.36104766	0.33159128	0.34718791	0.37092638	0.36131749	0.31688112	0.37025619	0.34432226	0.3700442	0.36711711	0.36811289	0.2433096	0.30907673	0.36385494	0.3681848	0.3862783	0.37125367	0.34232849	0.32881075	0.34161705	0.3648307	0.37076443	0.37411222	0.43032369	0.34625077	0.35027936	0.38730672	0.37320474	0.35239708	0.40899074	0.39423063	0.3741473	0.42031914	0.40407667	0.39644429	0.39000371	0.39185461	0.36098677	0.39662397	0.40983167	0.39166692	0.38902703	0.40987295	0.41621527	0.43286344	0.39936489	0.313743	0.33514577	0.37467033	0.36824271	0.38243842	0.37327638	0.36639315	0.39348808	0.3715753	0.34702784	0.30544239	0.36232916	0.30337137	0.32346556	0.34440571	0.31328672	0.37559009	0.39294797
0.4121995	0.40824893	0.34283379	0.39006707	0.36020911	0.36789221	0.32074642	0.38034186	0.40523985	0.32866913	0.37292051	0.35686079	0.36393297	0.35165891	0.29353917	0.41192064	0.34169567	0.39219365	0.36761355	0.37333223	0.35310596	0.33358467	0.3465735	0.39121592	0.36346173	0.37464035	0.32630184	0.37728465	0.35493752	0.33864334	0.37223923	0.374569	0.35114223	0.36169919	0.37380767	0.3416135	0.36213157	0.36014181	0.3853018	0.3504535	0.35249451	0.31417534	0.38232681	0.37310356	0.3670885	0.34851319	0.35826609	0.34169078	0.36669716	0.3736392	0.36336154	0.3593426	0.35897505	0.36747959	0.33476719	0.35832614	0.30567825	0.37533635	0.39200056	0.36526191	0.37627301	0.32654497	0.31720418	0.35061759	0.33471379	0.40488192	0.359139	0.33483902	0.34699807	0.37065756	0.36109772	0.31709632	0.37391803	0.34248587	0.37371281	0.3677994	0.37278035	0.24982746	0.30686963	0.36162013	0.36668625	0.38288721	0.36454976	0.34231368	0.32421416	0.35235804	0.37538585	0.35906261	0.37658942	0.43402803	0.34302145	0.35381475	0.3832106	0.36782032	0.35182583	0.40719935	0.39293393	0.36803433	0.41478091	0.40605667	0.40137598	0.39003131	0.39142296	0.35524943	0.39890355	0.40726909	0.39235848	0.38853371	0.40734234	0.40944499	0.43401802	0.40297136	0.30949071	0.33247003	0.36922741	0.3666124	0.37228441	0.37194109	0.36475456	0.39407036	0.39009824	0.34321314	0.30108452	0.35178992	0.29883653	0.32178864	0.35006437	0.30793178	0.37638324	0.39640826
0.4073174	0.41156918	0.34207067	0.38516825	0.36091238	0.35792756	0.32016873	0.36982155	0.41217005	0.32451883	0.36710602	0.35250729	0.36116222	0.35398445	0.29538876	0.40599582	0.33416837	0.38706377	0.37352943	0.36714917	0.35375848	0.32259536	0.34461391	0.38705719	0.35680732	0.36753908	0.33925092	0.36970928	0.35131374	0.33235502	0.37053987	0.36829573	0.35733864	0.36066616	0.36824048	0.34090793	0.36080974	0.37031567	0.38233367	0.34269279	0.3626155	0.3133713	0.38080961	0.36999068	0.36212581	0.34893849	0.36517033	0.33940297	0.36055666	0.37048045	0.36815578	0.35831571	0.36459804	0.3654907	0.33681679	0.35904816	0.30817518	0.37151608	0.38270998	0.36152649	0.37365538	0.32274041	0.31518173	0.3530505	0.32758105	0.40155783	0.35739169	0.33696941	0.35107419	0.36773223	0.35866505	0.31367829	0.3694464	0.34197542	0.36904809	0.36806455	0.36932868	0.24530843	0.30735689	0.35884351	0.36414394	0.38028237	0.36341032	0.34202728	0.32772511	0.32865664	0.37273067	0.36419743	0.37277791	0.42757469	0.34320459	0.35362276	0.37842038	0.36383709	0.35362604	0.40646097	0.39431289	0.36769453	0.41874653	0.40181521	0.39813608	0.40102205	0.40162894	0.35945737	0.39473	0.40499711	0.38753885	0.38481286	0.41437009	0.40441984	0.42692244	0.39813629	0.30053583	0.33018985	0.37360215	0.36617872	0.37610301	0.37057737	0.36630225	0.39050797	0.38131815	0.34330013	0.30178973	0.35423511	0.29955861	0.32654384	0.34563577	0.29875037	0.37350854	0.4002907
0.40892386	0.40240341	0.33032855	0.38467529	0.35895917	0.36642274	0.31981269	0.38656551	0.40209389	0.3256512	0.37034678	0.35187647	0.36014202	0.35157439	0.29628599	0.40337524	0.33682346	0.37144592	0.36898869	0.37046993	0.35517311	0.33731639	0.34219885	0.36935416	0.35804775	0.37085226	0.31856281	0.37207842	0.34652811	0.32935536	0.36700511	0.37354434	0.33602291	0.35540375	0.37164316	0.34038523	0.35597271	0.37074962	0.38479412	0.34189415	0.35522187	0.31133398	0.37864941	0.37163374	0.35981891	0.34806117	0.36007532	0.33528182	0.36643282	0.37093842	0.36580962	0.36368585	0.35849842	0.36338332	0.33305854	0.36258888	0.30538893	0.37342584	0.37703723	0.35358879	0.38095558	0.32240078	0.31630549	0.34981203	0.32528052	0.40147257	0.35463005	0.33876488	0.33875158	0.36459479	0.36422905	0.31575713	0.37237245	0.33826873	0.3720493	0.35972205	0.37033853	0.2437292	0.30506358	0.36394832	0.36693093	0.38085225	0.37063909	0.34363732	0.31979689	0.32764408	0.37422016	0.35933128	0.37247494	0.44218573	0.34073773	0.35166523	0.38213396	0.36115801	0.35185188	0.40706336	0.39303097	0.36729553	0.4180297	0.39996472	0.39626706	0.37215006	0.37711471	0.35687968	0.39244989	0.40543631	0.38499895	0.38150835	0.40445316	0.40269619	0.4414514	0.39625481	0.303868	0.33065552	0.37364596	0.36576295	0.36727408	0.36744305	0.3660481	0.3885377	0.36945468	0.34129035	0.29847425	0.35607874	0.29569754	0.32164961	0.33803815	0.30298543	0.3671883	0.38799819
0.41163701	0.40280479	0.33989826	0.38036603	0.35451183	0.35171175	0.31169966	0.37045875	0.40282685	0.32525033	0.37055859	0.34937835	0.36212441	0.34167087	0.29375944	0.3980538	0.33067197	0.3773655	0.36365041	0.37222132	0.34364057	0.32035083	0.33662993	0.37825066	0.34977025	0.37163436	0.33508116	0.37253812	0.34682742	0.33478427	0.36856627	0.37545061	0.36123654	0.35806268	0.37150058	0.33841324	0.3586807	0.36409062	0.38519618	0.33592615	0.3517822	0.30922523	0.37879005	0.36623061	0.36165434	0.34614214	0.36585882	0.33716908	0.36094838	0.36764279	0.36533374	0.35822937	0.36568159	0.3621237	0.33239284	0.35754704	0.30475757	0.36995319	0.38931984	0.35392278	0.37090498	0.3202146	0.31443062	0.34017718	0.34184352	0.40033725	0.35304809	0.32397985	0.34248909	0.36644766	0.3581863	0.31386653	0.37332618	0.33568883	0.37244618	0.36111861	0.36794466	0.24461499	0.30511305	0.35854793	0.35811183	0.38002729	0.36130658	0.34096047	0.32233006	0.33092156	0.36249191	0.36514434	0.37328348	0.42843097	0.33648345	0.34841833	0.37982383	0.3617202	0.3476792	0.40680048	0.38990402	0.36377734	0.41759545	0.40093565	0.39015451	0.38448372	0.38881263	0.35447407	0.38883188	0.40375763	0.38387957	0.3811442	0.38998362	0.40177703	0.42668286	0.38763696	0.31053904	0.32510403	0.36563075	0.35836813	0.37238815	0.37030524	0.35685691	0.38802293	0.37076318	0.33626732	0.30171552	0.35782203	0.29990807	0.31755367	0.33501568	0.30937058	0.37549505	0.39474708
0.39598873	0.40528661	0.32954603	0.38298276	0.35178444	0.35529512	0.31494135	0.37398407	0.40582469	0.32205576	0.36260897	0.34608564	0.36181352	0.34843704	0.29241928	0.40249434	0.3320331	0.38566223	0.36556348	0.36387026	0.35100982	0.32271603	0.33853492	0.3832671	0.35124788	0.36262417	0.31325161	0.36546507	0.34691411	0.32855237	0.3595722	0.39450324	0.34702629	0.35704005	0.36420855	0.33718845	0.35717273	0.37051126	0.38168156	0.33755401	0.3517434	0.30904895	0.37679034	0.36828727	0.36027387	0.34488198	0.35423073	0.3321774	0.36330858	0.36819416	0.35267931	0.35560808	0.35470778	0.36217034	0.33492225	0.35692069	0.29629588	0.36729825	0.37543392	0.35917652	0.36962998	0.32075477	0.31217837	0.34657013	0.33250305	0.39299202	0.37120676	0.32345477	0.34314838	0.35643917	0.3568978	0.31093451	0.37116501	0.33663514	0.37072077	0.36372811	0.36744228	0.24283506	0.3005634	0.35988152	0.36373121	0.37807307	0.36453938	0.33647287	0.31879488	0.32493463	0.36989114	0.35428575	0.36665133	0.43126848	0.33394167	0.34785259	0.37351286	0.35964021	0.34868166	0.40653408	0.38918018	0.36062095	0.40817031	0.39719313	0.39090559	0.38738662	0.38717645	0.35241532	0.39005625	0.40400741	0.38635528	0.381468	0.39560726	0.38886759	0.42787376	0.38838452	0.29827309	0.3255904	0.37565336	0.35819083	0.36472979	0.36653531	0.35708976	0.38362432	0.37428793	0.33371717	0.29762349	0.3543478	0.29693064	0.32174945	0.33456048	0.29737133	0.36751452	0.38818911
0.40784588	0.40093863	0.33082333	0.38108227	0.34953275	0.35424304	0.31125119	0.3628011	0.39635891	0.32711163	0.36608204	0.35020655	0.35689518	0.34997517	0.2924372	0.39602825	0.33038992	0.3814899	0.36676404	0.36758792	0.35137674	0.32977775	0.33919069	0.38183907	0.35139593	0.36702666	0.34670115	0.36854741	0.34349921	0.33349279	0.36558723	0.3662073	0.34252337	0.35258898	0.3667942	0.33475852	0.35298112	0.36364692	0.37930882	0.33304253	0.34903792	0.30724233	0.37609059	0.36407712	0.35460448	0.34024864	0.35545444	0.33449668	0.35700738	0.364562	0.3703872	0.3616966	0.35192272	0.36216426	0.33229402	0.36096811	0.30393654	0.37018752	0.37751076	0.3560884	0.36466786	0.31705472	0.3059133	0.34859392	0.32670188	0.39713836	0.3531971	0.33741474	0.35023788	0.35796145	0.35535011	0.30534363	0.37247145	0.33640742	0.37022224	0.36500949	0.36325905	0.2457971	0.30190012	0.36225858	0.36400935	0.37158635	0.35769823	0.33686239	0.31616116	0.33194095	0.35704514	0.35557178	0.36862746	0.43293241	0.33055854	0.3484576	0.37375247	0.36324444	0.34812662	0.40067729	0.39059484	0.35899314	0.40560392	0.39601818	0.3929064	0.38347033	0.38291892	0.35152474	0.39269307	0.40342748	0.38220385	0.37899715	0.39812335	0.40006626	0.42899606	0.39109674	0.30133998	0.32276177	0.37627149	0.35689381	0.36059192	0.36762449	0.3582153	0.38744766	0.35255197	0.33019182	0.30210656	0.339192	0.30022278	0.31353354	0.3401942	0.29959315	0.37255526	0.39125067
0.40427831	0.40008008	0.33563101	0.36971018	0.35500383	0.3564527	0.31333128	0.37232879	0.39813435	0.32358077	0.36940718	0.34897068	0.36033934	0.34818855	0.29076007	0.39798352	0.33869469	0.37926629	0.36434513	0.36993051	0.34290421	0.31541967	0.33969915	0.38125178	0.35587966	0.36847892	0.34299159	0.36888748	0.34317759	0.32886007	0.35839131	0.37720636	0.34729114	0.35202429	0.36972937	0.33334562	0.35186407	0.3672469	0.37905568	0.33240193	0.34903786	0.30722064	0.37377048	0.36329231	0.35500225	0.33610308	0.35805008	0.32871521	0.36177424	0.36359653	0.36047155	0.35257638	0.35318789	0.36237377	0.33792436	0.35231292	0.29710808	0.36469889	0.38009563	0.35120973	0.3675867	0.3209033	0.30823755	0.34751165	0.33203998	0.39103258	0.35645071	0.32309955	0.34331396	0.35580909	0.3493779	0.3071219	0.36575288	0.33744824	0.36686605	0.36109802	0.36397493	0.24308132	0.3022922	0.35344285	0.36062241	0.37157327	0.36341023	0.33636546	0.31396505	0.33423093	0.36103255	0.35958311	0.36670935	0.43762717	0.33315232	0.34297577	0.36917847	0.35903698	0.34332117	0.40301216	0.38628152	0.36113501	0.41706386	0.39408016	0.38906407	0.38636962	0.38800335	0.34926531	0.39647228	0.40366897	0.37735817	0.37376764	0.39114028	0.4008337	0.43070102	0.38723874	0.3032828	0.32459256	0.36997485	0.36164254	0.36273867	0.36411697	0.36139092	0.38681898	0.36350837	0.33320081	0.29216141	0.34797284	0.2901569	0.31651619	0.33442584	0.30296087	0.37265658	0.39055935
0.39586493	0.39299986	0.32628414	0.37170872	0.352227	0.36081487	0.3109524	0.37115502	0.39305291	0.32099187	0.36682579	0.34473214	0.35734648	0.34297761	0.28815228	0.40197748	0.33077848	0.38817143	0.35652921	0.36726773	0.34561142	0.33031374	0.33220103	0.38424492	0.36188591	0.3648707	0.31192181	0.36712685	0.34434015	0.33037758	0.3646577	0.35769117	0.3509289	0.35172039	0.36637694	0.33657244	0.3524276	0.36246553	0.37771571	0.33101004	0.35121748	0.30483159	0.37355664	0.3652342	0.35645017	0.35154241	0.35133395	0.32646564	0.36419824	0.36518857	0.34625089	0.35422748	0.34609115	0.35715133	0.32870752	0.35385975	0.29697388	0.36621675	0.37163517	0.3499594	0.37069282	0.31291965	0.30978853	0.34225714	0.33029777	0.39382365	0.34762686	0.32091433	0.34583008	0.35810241	0.35637787	0.30916095	0.37065628	0.33223188	0.36795628	0.35807434	0.36257789	0.24205773	0.29981205	0.35339543	0.36422375	0.36919284	0.35652968	0.32893601	0.31520516	0.32567978	0.36992577	0.34888351	0.37169012	0.43107265	0.3296192	0.34176689	0.36493629	0.35994315	0.3406083	0.40513635	0.38436255	0.3558991	0.41370335	0.39313301	0.39100426	0.38313335	0.38777408	0.35184541	0.38751531	0.40150556	0.37805507	0.37460926	0.40069738	0.39170474	0.42671785	0.39180756	0.30123371	0.32378	0.36216083	0.35564142	0.37302428	0.36381707	0.35648289	0.38106856	0.37506032	0.32933939	0.29721656	0.33901253	0.29452211	0.3150259	0.33477798	0.30014205	0.36766428	0.38876361
0.40093824	0.3944144	0.3239499	0.37642989	0.34850571	0.35146564	0.3082751	0.36889911	0.38876328	0.32491031	0.36109689	0.34950316	0.35850671	0.34242365	0.29378349	0.39514655	0.32992071	0.37227923	0.3580313	0.36101833	0.34036934	0.31858596	0.32907772	0.37274605	0.34941953	0.36032927	0.33500004	0.36267754	0.34068224	0.32730344	0.3661845	0.37694246	0.33764759	0.35098776	0.36129385	0.33373836	0.35029003	0.36577213	0.37644938	0.33321804	0.34772742	0.30746627	0.3720099	0.37087813	0.35665467	0.33259222	0.34795731	0.32323262	0.36001477	0.37013462	0.35751307	0.35170653	0.3450762	0.35644677	0.32444453	0.3519662	0.299472	0.36835805	0.36854431	0.35337687	0.37371624	0.31398275	0.30710799	0.34098777	0.32787609	0.3898716	0.35326517	0.32421169	0.34728515	0.35466608	0.35277298	0.30513889	0.37505755	0.33348453	0.37508351	0.35998544	0.36937571	0.24159509	0.29845583	0.35403934	0.35863379	0.37096128	0.35259634	0.32804325	0.30818319	0.32669723	0.36739612	0.34878087	0.36454913	0.43196142	0.32867172	0.34632507	0.36490795	0.35830569	0.34680492	0.39996234	0.38431376	0.35670114	0.4005295	0.38915941	0.38997138	0.3779189	0.37907198	0.34674504	0.40134466	0.39948392	0.37462017	0.37224138	0.3893103	0.38680217	0.42499629	0.3883163	0.29866225	0.31756252	0.36937758	0.35296848	0.37277994	0.36173031	0.35250884	0.38359424	0.34687069	0.32900926	0.29335189	0.34729022	0.29108495	0.31472647	0.33399701	0.2983053	0.36443412	0.39537969
0.39588848	0.39743644	0.33021784	0.36926275	0.35408941	0.35531399	0.30460551	0.37649584	0.39530051	0.31507152	0.35934255	0.34529689	0.35122159	0.34066063	0.2890352	0.38896564	0.32431009	0.37024847	0.35840723	0.35959694	0.33869097	0.32189053	0.3310087	0.37183809	0.34933704	0.3569026	0.33283094	0.36193499	0.33961388	0.3251161	0.36460954	0.36251616	0.3458626	0.34958619	0.36001468	0.32810825	0.34892818	0.3546252	0.37745205	0.32841349	0.34427503	0.29562983	0.36955467	0.3654004	0.3539634	0.33298677	0.34713602	0.32663667	0.35399121	0.36622873	0.35314804	0.34581715	0.34280491	0.35630286	0.3279177	0.3444275	0.29779738	0.36365792	0.37753505	0.35222101	0.3606706	0.31482977	0.30830821	0.33942059	0.33156285	0.39000371	0.35880545	0.32585406	0.33880538	0.35623375	0.34675702	0.30784363	0.36637846	0.33253613	0.36549789	0.35918486	0.36531183	0.24063355	0.29148668	0.34559843	0.35687691	0.36712351	0.35014349	0.32990071	0.31110337	0.32944047	0.36233807	0.34506387	0.36488891	0.42534235	0.32553279	0.34478256	0.36440119	0.35430717	0.34646499	0.40164882	0.38409242	0.35470024	0.40749761	0.39059186	0.38893116	0.37385485	0.37335485	0.34730941	0.38813275	0.39948478	0.37159258	0.36751172	0.39027527	0.39173475	0.42136791	0.38991475	0.29816335	0.32373002	0.36703494	0.35193062	0.36331302	0.36386332	0.35136461	0.3810387	0.35861012	0.32585928	0.29638541	0.34331408	0.29320318	0.31722394	0.33119568	0.29716268	0.36480626	0.37963811
0.39373004	0.39545581	0.31914294	0.37394139	0.35037297	0.35613769	0.30738235	0.36785659	0.39541477	0.32189554	0.35783336	0.34548083	0.35612583	0.33898789	0.29405478	0.39188412	0.32363942	0.37471157	0.3562018	0.35749176	0.33426303	0.32011458	0.33079565	0.37817132	0.34986466	0.35631877	0.32441604	0.35881254	0.33833805	0.32569781	0.36183125	0.34749195	0.34962818	0.34609064	0.3585726	0.33118194	0.3468855	0.36031169	0.36729893	0.32886046	0.33737981	0.2959438	0.37132001	0.36384001	0.34952858	0.33102772	0.35363078	0.32015589	0.35935867	0.36398959	0.35843796	0.34503275	0.35423487	0.35692182	0.32564077	0.34545404	0.29581887	0.35856783	0.36648744	0.34553245	0.37038675	0.31256124	0.30759007	0.33733228	0.32256559	0.3945908	0.34911844	0.32647139	0.337183	0.35335243	0.35648474	0.30616075	0.36652377	0.33124328	0.36757526	0.3539409	0.36486968	0.2391295	0.29297432	0.34882498	0.35698241	0.36113319	0.35893548	0.33090803	0.30884984	0.32435727	0.35428005	0.35346133	0.36051911	0.43050241	0.32200715	0.34003159	0.36178821	0.353816	0.33983445	0.40113354	0.38178641	0.35422412	0.40796199	0.3862488	0.38408542	0.38235196	0.38417622	0.34858772	0.39394319	0.39886776	0.37018058	0.36709955	0.38849643	0.38186926	0.42682531	0.38311809	0.29083157	0.31528395	0.35943922	0.35563174	0.36441278	0.36099562	0.35532105	0.37768671	0.35415351	0.32241702	0.29276907	0.34358302	0.29057804	0.31438285	0.32650617	0.29070547	0.36424285	0.3782123
0.38706413	0.3932139	0.3244307	0.37726709	0.34998077	0.35537249	0.30592942	0.36307392	0.386235	0.314879	0.3595148	0.34284753	0.35175431	0.34204942	0.29054067	0.3877756	0.32462817	0.37945303	0.35232878	0.36008573	0.33801052	0.31064281	0.32425454	0.376735	0.3470985	0.35758445	0.30340651	0.36041009	0.34046111	0.3235409	0.35551983	0.36669719	0.34235924	0.34475079	0.35995841	0.33192593	0.34395209	0.35616916	0.36591852	0.32702994	0.34023386	0.30440861	0.36656392	0.36028919	0.3546246	0.33029327	0.34314829	0.317063	0.35742015	0.36028916	0.35098651	0.34860349	0.34404191	0.3531892	0.3244774	0.34930873	0.29415241	0.35898861	0.36167169	0.33878222	0.36906916	0.31224206	0.3051728	0.33902326	0.31836814	0.38715398	0.33697343	0.31758732	0.34335324	0.34965065	0.3443251	0.30502656	0.36676481	0.32628512	0.36530802	0.34868068	0.35946113	0.23567447	0.29170051	0.34931317	0.35814545	0.36296654	0.35360622	0.32194251	0.30294728	0.31744999	0.360309	0.34486601	0.36309615	0.42558071	0.32188618	0.34075153	0.35621625	0.34972861	0.33994481	0.39789981	0.38394427	0.35046229	0.41387895	0.3867363	0.3825154	0.37761709	0.37831381	0.34616533	0.39112359	0.39693397	0.36656237	0.36298355	0.38151079	0.38119033	0.42229992	0.38223767	0.29780495	0.31444335	0.35674825	0.3474496	0.36094165	0.36026451	0.34616342	0.38172609	0.34143066	0.32202607	0.2905632	0.33824196	0.28728995	0.31127393	0.32433078	0.29692498	0.36467162	0.38602293
0.39635816	0.38924876	0.32103184	0.37124553	0.34898272	0.34963787	0.30754244	0.35822797	0.39151835	0.3097944	0.35748905	0.34150234	0.35266235	0.33201113	0.28315517	0.39249736	0.32019472	0.37983003	0.34700716	0.35710844	0.33148137	0.32657304	0.32192346	0.37733895	0.3553625	0.35649011	0.31790361	0.36069208	0.34038073	0.32450232	0.35619342	0.35107434	0.33566839	0.34831223	0.35845932	0.331319	0.34855562	0.35859206	0.371407	0.32306251	0.33822098	0.29692671	0.36605474	0.36330408	0.35099882	0.33568311	0.34020576	0.31821835	0.35506359	0.36288846	0.35022616	0.34275141	0.33950809	0.35314721	0.3223182	0.3431707	0.29422906	0.35676414	0.36265981	0.34583822	0.36705592	0.31551281	0.30717871	0.33199382	0.32422939	0.38315129	0.36014339	0.32018289	0.3410756	0.34956729	0.34511611	0.30690598	0.37185273	0.32992664	0.3704305	0.35425469	0.36165196	0.24058577	0.2917057	0.34363675	0.35410425	0.35903272	0.34815806	0.3220115	0.30503407	0.31015578	0.36312351	0.34319276	0.36296153	0.42099509	0.32157755	0.32903597	0.35651341	0.34900233	0.32723925	0.40189132	0.38277888	0.34760544	0.38831112	0.38532355	0.38251963	0.38125071	0.38430494	0.34457654	0.38353804	0.39549753	0.37201414	0.36912152	0.38974443	0.38644782	0.41293925	0.38217568	0.28853762	0.31603867	0.36332259	0.34773499	0.36112112	0.35790178	0.34682313	0.37880096	0.3418124	0.32090172	0.29318097	0.34157896	0.29211754	0.31050169	0.3272692	0.28788236	0.35739416	0.37792608
0.38998747	0.38792947	0.31740299	0.37807551	0.34507188	0.34923005	0.30946064	0.37085116	0.38588655	0.31644404	0.35273507	0.34738189	0.35141301	0.33250284	0.28536934	0.38497481	0.32203305	0.38265815	0.35406953	0.35322922	0.33488786	0.31964475	0.32624218	0.38211724	0.34789717	0.35253742	0.3219175	0.35641325	0.33795905	0.32159436	0.36430189	0.35875347	0.32239389	0.34916142	0.35384238	0.33106968	0.34845188	0.35606882	0.36792165	0.31934601	0.33993301	0.29845423	0.36740696	0.36303914	0.34515134	0.33561146	0.34516692	0.32008368	0.35421097	0.3636947	0.34974474	0.35076737	0.34646666	0.35510239	0.32229581	0.35197127	0.29250869	0.35801405	0.36848447	0.34133056	0.3609125	0.31112188	0.30258051	0.33241516	0.32626066	0.38163307	0.34357858	0.32150096	0.33868882	0.34879705	0.350416	0.30042386	0.36634701	0.32640067	0.36499387	0.34817415	0.36267096	0.23895751	0.28862834	0.35117632	0.35466266	0.35725394	0.34838521	0.32243112	0.30129835	0.31920326	0.35296148	0.34216473	0.3591558	0.42652562	0.31639516	0.33466098	0.35427496	0.3529996	0.33523405	0.39765719	0.37882003	0.34649819	0.41322827	0.3840791	0.38286218	0.37234643	0.37269816	0.34425005	0.38934124	0.39109963	0.36215663	0.36083969	0.38110182	0.37950137	0.42146417	0.38132876	0.29063654	0.31368664	0.35845834	0.35058534	0.35886437	0.35814321	0.34921655	0.37752992	0.33812174	0.31684163	0.28898111	0.34627217	0.28744233	0.31458357	0.32779673	0.2878626	0.36348531	0.37882221
0.39401057	0.38975158	0.32440662	0.37306258	0.34681362	0.34512115	0.29962045	0.35466626	0.388861	0.31544277	0.35295826	0.3397913	0.34790409	0.33661363	0.28581306	0.38498107	0.32002544	0.37244788	0.34837204	0.35136223	0.32882553	0.31259602	0.31855524	0.37326252	0.35174128	0.3504822	0.31076866	0.35193166	0.33860841	0.31834334	0.35305101	0.35735521	0.34745729	0.35238764	0.35349312	0.32718885	0.35160717	0.35544837	0.3648251	0.31929231	0.33445796	0.29528028	0.3651228	0.36504954	0.35699916	0.32743704	0.34221315	0.31557199	0.3576794	0.36493906	0.34319285	0.34411478	0.34457031	0.35022098	0.32215348	0.3442457	0.29255423	0.35216361	0.36078316	0.34201407	0.36804688	0.30611005	0.30032468	0.33533388	0.32300243	0.38555995	0.35307646	0.31926277	0.33645245	0.34690639	0.34309062	0.30080506	0.36244878	0.32949641	0.36259446	0.35329714	0.36394319	0.24015206	0.28572825	0.3454693	0.34959269	0.35532019	0.34411377	0.32318306	0.30372787	0.31909412	0.36011231	0.34620568	0.36106387	0.43111172	0.31219876	0.33459893	0.3494693	0.34484586	0.33447364	0.39673054	0.37670124	0.34345263	0.40408096	0.38286111	0.37886992	0.36698169	0.36877522	0.3437309	0.39220443	0.39030945	0.3689563	0.36679274	0.38514251	0.38168961	0.42696977	0.37817594	0.28572017	0.31439334	0.35958359	0.34263989	0.36503801	0.35863832	0.34223333	0.37188539	0.33488825	0.31207883	0.28974193	0.33942628	0.28775668	0.30457452	0.32230285	0.28539467	0.35811567	0.37856957
0.39162752	0.38651264	0.31720993	0.36685875	0.3460795	0.34875318	0.30161035	0.35553113	0.38443309	0.31667623	0.3528527	0.33951735	0.35142043	0.33383331	0.28228849	0.38803235	0.32533252	0.3729676	0.34938526	0.35300833	0.32986814	0.32167649	0.32015327	0.37124172	0.34620842	0.35114083	0.31251746	0.35601494	0.33814898	0.31297547	0.35841006	0.35386163	0.34644827	0.3481167	0.35353455	0.32607231	0.34790412	0.35702851	0.3724556	0.3158448	0.33466938	0.30487177	0.36349368	0.35785291	0.35347426	0.33107227	0.34414053	0.31627735	0.34856015	0.35730022	0.34260011	0.33997324	0.34697941	0.35012922	0.31608894	0.34080437	0.29530454	0.35813791	0.35997951	0.34308231	0.36086729	0.31056997	0.29911757	0.33179522	0.32208765	0.38267574	0.34357473	0.31990033	0.34261653	0.34460336	0.35381797	0.29815838	0.36329678	0.32538554	0.36309308	0.35445356	0.35787043	0.23667814	0.28872052	0.3407121	0.35091183	0.35417867	0.34675589	0.31911075	0.29843366	0.32183599	0.35361078	0.34949806	0.35754374	0.41269493	0.31428534	0.33371255	0.35005	0.34696245	0.33204389	0.39340001	0.37378976	0.3433454	0.39993176	0.3789914	0.38132933	0.36875284	0.37061599	0.34263697	0.38325834	0.39159048	0.36104763	0.35861626	0.37797827	0.37031016	0.41004506	0.3811512	0.29775262	0.30628708	0.36111614	0.34094101	0.36040413	0.3541486	0.34008482	0.37741312	0.33852816	0.31405458	0.28504336	0.3389115	0.28391343	0.3093091	0.31920454	0.29900762	0.3644464	0.37576029
0.38086596	0.38769221	0.30611208	0.3637335	0.34291777	0.34736106	0.30402714	0.35561404	0.38330233	0.31326139	0.34893969	0.33860084	0.34699467	0.33035475	0.29246405	0.38193718	0.32026464	0.38565528	0.35015357	0.34915203	0.33056876	0.31748864	0.318275	0.38374409	0.34495255	0.34822056	0.30659011	0.35192823	0.3339065	0.31776875	0.35390916	0.34681958	0.33268273	0.34073845	0.35064995	0.32598361	0.3419438	0.35794318	0.36465836	0.32243267	0.33353403	0.29455048	0.35879615	0.35616812	0.34316009	0.32370201	0.34182724	0.31263128	0.35255358	0.35607392	0.343312	0.34441212	0.34401089	0.34990108	0.31934315	0.34594309	0.28930801	0.35084787	0.36134163	0.33386019	0.34799513	0.30614108	0.29721019	0.32980207	0.31881756	0.38131475	0.34922379	0.3169097	0.34163335	0.33917141	0.33894604	0.29722679	0.36517152	0.32215184	0.36568281	0.34443793	0.35666218	0.23471497	0.28662702	0.34372136	0.34633696	0.3566561	0.3415364	0.31890443	0.30086628	0.31456617	0.35242519	0.34285942	0.35754544	0.40979633	0.3139329	0.33276817	0.34692711	0.34533253	0.33133942	0.39456305	0.37585694	0.33959758	0.40920171	0.37778398	0.37638995	0.37738889	0.37551486	0.34107551	0.37867388	0.39210519	0.35987172	0.35814303	0.38005948	0.37637815	0.40633649	0.37550962	0.28509995	0.30834103	0.36048481	0.34080556	0.35933983	0.35331419	0.34007284	0.37614536	0.3418093	0.31423575	0.2871547	0.33674482	0.2853756	0.30524051	0.31771645	0.28501093	0.36025581	0.37439704
0.3842783	0.38310304	0.31269774	0.37001762	0.34664389	0.34638005	0.302993	0.361599	0.38202938	0.31249547	0.35072216	0.33844876	0.34698224	0.33245599	0.28592741	0.38383591	0.3189384	0.36545479	0.34542274	0.35081267	0.32799086	0.31422314	0.31606355	0.36515898	0.35049358	0.34979665	0.30875331	0.3512435	0.33620957	0.31597689	0.35119843	0.37386492	0.34192592	0.34571347	0.35185957	0.32531503	0.34598014	0.35452446	0.36265483	0.31531903	0.33387247	0.29889518	0.35878831	0.35698229	0.34858748	0.32040411	0.34057239	0.3096891	0.34873584	0.35676175	0.34065574	0.3414661	0.33731839	0.34926909	0.31968376	0.34254256	0.28829238	0.35531157	0.3571288	0.33534285	0.35827765	0.30130637	0.29798883	0.33006859	0.3205083	0.37655154	0.3682569	0.31727695	0.34041527	0.34800208	0.34198061	0.29640511	0.35895991	0.32405114	0.35866678	0.35862669	0.35581851	0.23603249	0.28380567	0.34117651	0.34932512	0.35029691	0.34060127	0.31783673	0.29781437	0.31641522	0.35227051	0.34015581	0.35933679	0.40933737	0.30968794	0.33277923	0.34601554	0.3442502	0.33195636	0.39178181	0.37072006	0.33800203	0.4164404	0.37567708	0.37782818	0.36451361	0.36862734	0.34191996	0.38571128	0.39200148	0.35768422	0.35470441	0.37488505	0.37090597	0.40548375	0.37663859	0.29013997	0.30924255	0.3654978	0.3376351	0.35710558	0.35216734	0.33581305	0.37332049	0.35777593	0.30891445	0.2808418	0.33577383	0.28019622	0.30478922	0.32056919	0.28861549	0.35891238	0.3780334
0.39106557	0.38052717	0.30412245	0.36248866	0.34427488	0.34874043	0.29915482	0.35155082	0.382534	0.30532286	0.34617123	0.33766359	0.34675875	0.3358981	0.287184	0.37969369	0.31986094	0.36985493	0.35038608	0.34581316	0.32680285	0.30832639	0.31531766	0.3680172	0.34899792	0.3440989	0.31153291	0.35053205	0.33357954	0.31210178	0.35167977	0.36672702	0.32932061	0.34565783	0.34748563	0.32664084	0.34408668	0.34957692	0.36181754	0.31484851	0.32499096	0.28993109	0.35968313	0.35677007	0.34730089	0.32937104	0.325234	0.30727184	0.35118416	0.35694465	0.33223587	0.34323263	0.32608587	0.34834751	0.31672418	0.34426504	0.28874904	0.35021549	0.3551563	0.33434272	0.35392892	0.30498767	0.29587698	0.33369979	0.32298157	0.37807751	0.32759902	0.32252559	0.33762953	0.34429926	0.34382141	0.29517046	0.35851133	0.32585633	0.3592402	0.34090179	0.35697234	0.23922721	0.27619892	0.34454766	0.34622544	0.3477447	0.34390905	0.3176356	0.29264984	0.32717681	0.36368224	0.32903045	0.35615689	0.42387074	0.3080312	0.32542488	0.34276307	0.34438002	0.32640538	0.389732	0.37225747	0.33882719	0.38892397	0.37428483	0.37533033	0.3673597	0.36975294	0.33893341	0.37753651	0.38582179	0.36230034	0.36037859	0.37631634	0.36825049	0.42100796	0.37548625	0.28537405	0.30849206	0.3407554	0.33733112	0.35869122	0.35023221	0.33616468	0.37138563	0.33824676	0.30777928	0.27991638	0.33754486	0.27895144	0.30651042	0.31272405	0.284255	0.36012805	0.38130823
0.37909019	0.37689731	0.31331068	0.35522118	0.33897284	0.34021944	0.30092913	0.35673013	0.37321398	0.31180668	0.34674633	0.3340095	0.34602934	0.33425382	0.28281116	0.38051385	0.31501925	0.37054539	0.34208807	0.34595922	0.33491611	0.30066857	0.31580347	0.3684192	0.34589523	0.3449302	0.3240678	0.34800631	0.33322707	0.31464219	0.35013324	0.34470955	0.33336505	0.33663812	0.34764799	0.32137316	0.3368496	0.35316852	0.35941964	0.31237379	0.32746115	0.28638843	0.36049655	0.3554596	0.34427521	0.32382163	0.32587761	0.30575478	0.34348056	0.35506785	0.3363322	0.33467898	0.32294494	0.34333813	0.30928391	0.33375725	0.29091024	0.34932441	0.3496148	0.33453116	0.35368678	0.30056974	0.29445043	0.3340092	0.32572648	0.38103712	0.36184856	0.30620816	0.33748859	0.34178898	0.341602	0.29309401	0.36222506	0.32641554	0.36181378	0.34851551	0.35613248	0.23486987	0.28034019	0.33302397	0.34650108	0.34778404	0.33949691	0.31742713	0.29550359	0.31275496	0.35470158	0.32735911	0.35601807	0.42532769	0.30867711	0.32415929	0.33903101	0.34492519	0.3220776	0.3923876	0.37535235	0.3392559	0.40203974	0.37136897	0.37008542	0.37402558	0.3755042	0.33931765	0.37655643	0.38684773	0.36098674	0.3590163	0.37727922	0.36467287	0.42451444	0.36894408	0.28362933	0.30389273	0.36295494	0.33414605	0.35884365	0.35059187	0.3329255	0.37263766	0.33067152	0.30813995	0.28054458	0.33616564	0.28021294	0.30359662	0.31750482	0.28331691	0.35755521	0.3692857
0.38219818	0.37760988	0.31387895	0.3563855	0.33766019	0.35253513	0.29535896	0.35191205	0.37661055	0.31406021	0.34488708	0.33740455	0.34323558	0.32812405	0.2926091	0.38476449	0.31940767	0.36119559	0.33480364	0.34445867	0.31935051	0.32250136	0.31022707	0.36387375	0.34513387	0.34347701	0.32349613	0.346701	0.33185717	0.30935106	0.35339931	0.35678124	0.33540305	0.34043774	0.34587792	0.32439056	0.33991793	0.34636638	0.36203223	0.31317991	0.32508731	0.29473689	0.35548699	0.35747203	0.33978704	0.31740135	0.32210597	0.30615148	0.35043564	0.35731322	0.34354758	0.34292614	0.32533944	0.34409472	0.30911976	0.34348175	0.28578535	0.34935796	0.35123873	0.32989639	0.36180395	0.30308402	0.29582193	0.32677245	0.31806377	0.37961015	0.35260752	0.31192139	0.33476481	0.34036258	0.33678326	0.29471222	0.35662559	0.31987995	0.35692617	0.34506983	0.35633412	0.23652571	0.28457052	0.34192264	0.34428844	0.34817255	0.33588913	0.32022715	0.29288873	0.31522071	0.3562113	0.32611156	0.35372999	0.41570172	0.30505249	0.32335421	0.33873796	0.34073469	0.32239699	0.3888917	0.36745384	0.33334094	0.40616909	0.37186238	0.37438706	0.36044148	0.36214778	0.33685648	0.38409206	0.38640368	0.35085464	0.34922624	0.37034747	0.35939926	0.4171558	0.37360781	0.28416187	0.30444232	0.36561772	0.33548486	0.35446194	0.34766188	0.33385566	0.36995208	0.33548963	0.30579463	0.27372363	0.33777842	0.27380592	0.30187541	0.31139031	0.28413931	0.35350269	0.37657502
0.3838138	0.37754738	0.30314216	0.36141396	0.34402743	0.33647496	0.29558378	0.35458958	0.37276745	0.31253362	0.34359929	0.33255869	0.3472493	0.32497296	0.28578836	0.37927344	0.31449541	0.37668234	0.34006855	0.34448946	0.32351241	0.31124306	0.31110284	0.37603232	0.3374097	0.34212282	0.31377044	0.3468841	0.33305538	0.30906686	0.34705305	0.36011505	0.33268976	0.33831683	0.3443822	0.32672998	0.33842877	0.35377598	0.35549924	0.30912295	0.3305451	0.29147309	0.35096639	0.35554075	0.34502536	0.32031536	0.33264214	0.30620459	0.34763581	0.35621276	0.33491206	0.33503845	0.33552966	0.34474191	0.3065674	0.3368426	0.28582343	0.34965929	0.35059762	0.3285937	0.35989711	0.29648805	0.29273769	0.32370618	0.31957904	0.37459657	0.33686441	0.31661978	0.33991292	0.33695751	0.3395718	0.29041716	0.35954294	0.32173875	0.36002651	0.34855217	0.35713783	0.23608211	0.28055099	0.33507478	0.34666607	0.34983847	0.34573042	0.31214562	0.28972304	0.31604075	0.35710749	0.33646548	0.35262528	0.40978199	0.3013044	0.32827994	0.33641291	0.33612469	0.3284606	0.38826868	0.36924973	0.33052558	0.40894938	0.37298042	0.37571082	0.36236081	0.36274192	0.33918157	0.38536867	0.38360959	0.35135022	0.35180151	0.38010406	0.37200579	0.40777925	0.373777	0.27855906	0.30258474	0.34691924	0.3339971	0.36370292	0.3456004	0.33377811	0.36810848	0.32979318	0.30093217	0.27906817	0.32959691	0.27899629	0.29698291	0.31089959	0.27946037	0.35599139	0.37556231
0.38184893	0.37141198	0.29703096	0.36322463	0.34147936	0.34211078	0.29505855	0.35364741	0.374246	0.31331813	0.34508556	0.33273235	0.34255877	0.3275148	0.28640714	0.37957785	0.31131795	0.36631832	0.33576399	0.34450489	0.32125208	0.30484867	0.30696228	0.36724958	0.34852108	0.34325773	0.30185905	0.34559864	0.32750377	0.30519056	0.34870443	0.35912517	0.33285981	0.34086362	0.34538013	0.31736812	0.34035215	0.34380883	0.35740221	0.30965462	0.32516313	0.2923739	0.35158738	0.35598895	0.34334183	0.31729588	0.3325412	0.30336604	0.3479045	0.35649687	0.32756332	0.33691639	0.32737741	0.34465325	0.31420097	0.33623078	0.28675029	0.34548911	0.34142211	0.3280459	0.35508192	0.29879591	0.29356536	0.32545802	0.31880027	0.37393045	0.34244803	0.30511367	0.33431494	0.33348992	0.3353076	0.29287523	0.35900339	0.31902838	0.3585518	0.34065318	0.35483506	0.23196314	0.27277276	0.33548242	0.34113815	0.34781605	0.33529773	0.31431162	0.2894522	0.31718335	0.34703061	0.3319715	0.34674141	0.41861972	0.29937112	0.32233664	0.33352375	0.33967155	0.32086754	0.38630286	0.36007708	0.33217907	0.3958371	0.3709476	0.36647969	0.35682306	0.35956994	0.3357437	0.38290411	0.38287285	0.35012692	0.34950462	0.37583357	0.36159685	0.41644451	0.36609143	0.27539572	0.30340022	0.35738334	0.33046484	0.35753167	0.34414974	0.32700449	0.36866063	0.3426961	0.2991465	0.27255157	0.33696604	0.27379644	0.29746082	0.30903473	0.27355713	0.35485792	0.36897516
0.38324672	0.37570247	0.30651507	0.3548165	0.341703	0.33584744	0.29190844	0.35137066	0.37287971	0.30179447	0.33710763	0.33516175	0.34382278	0.32301918	0.28959924	0.37988484	0.32272172	0.36470884	0.33826417	0.33715245	0.31651488	0.30961221	0.30409154	0.36526996	0.33804831	0.33476293	0.31252941	0.34291321	0.32941911	0.30730155	0.35193411	0.36788312	0.3242321	0.33487204	0.33768526	0.32244411	0.33436307	0.34386104	0.35795778	0.30701011	0.32667109	0.29092398	0.35050422	0.35368851	0.33808935	0.31859705	0.32565293	0.30276585	0.34400502	0.35384381	0.33510301	0.33484516	0.33137044	0.34081405	0.30278033	0.33513397	0.28556928	0.34287894	0.34671429	0.32660034	0.35797146	0.29806325	0.29358786	0.32185599	0.31993234	0.37218049	0.32397002	0.31068894	0.33745688	0.33692947	0.3379989	0.29235822	0.36618432	0.31737316	0.36658388	0.34414694	0.35438317	0.23466299	0.27867645	0.33262235	0.34432733	0.34603992	0.3319599	0.30512893	0.28599894	0.31651261	0.34469974	0.32828164	0.34925413	0.41684192	0.29895774	0.32620752	0.32840595	0.33838686	0.32693687	0.38909093	0.36649331	0.32712358	0.39786863	0.36869645	0.37404925	0.37546578	0.37651408	0.33582652	0.38204169	0.38438627	0.35118744	0.34915927	0.37157163	0.35942301	0.41438097	0.37429756	0.27657017	0.29860407	0.33827204	0.32589009	0.3607429	0.34731957	0.32559347	0.36604851	0.32527551	0.29897413	0.27104428	0.32698506	0.27147511	0.29814479	0.30421638	0.27558798	0.35687464	0.37513819
0.38139528	0.37351495	0.29964453	0.35588622	0.33442384	0.34457064	0.29015055	0.35199142	0.37197614	0.30419412	0.33833942	0.32867575	0.34180441	0.3247976	0.28254068	0.37662554	0.31113875	0.36331072	0.33403814	0.33886221	0.31857625	0.30714846	0.30252045	0.36209413	0.33870524	0.33712575	0.31268302	0.34002075	0.33166936	0.30358166	0.34657142	0.34673849	0.32523447	0.33680657	0.33850068	0.31905457	0.33693016	0.34397781	0.35058403	0.30120495	0.32131615	0.29042074	0.34742093	0.35132432	0.33941779	0.31184259	0.32965016	0.30278206	0.34231225	0.3515949	0.31994465	0.33448073	0.32776561	0.34180477	0.30236861	0.33438092	0.28591144	0.34350005	0.34226128	0.33225033	0.36105773	0.2988441	0.29070795	0.32267451	0.31737408	0.37353086	0.34021878	0.30685726	0.32935783	0.32534254	0.3316547	0.28965893	0.35802221	0.31620589	0.35944748	0.34544489	0.35148674	0.23548955	0.27876008	0.33397982	0.33944696	0.3433764	0.32822359	0.3043181	0.28575042	0.31136143	0.35004881	0.33181575	0.34888342	0.41168767	0.29848102	0.31660661	0.32967418	0.33105174	0.31749025	0.38160071	0.36409175	0.32647705	0.39508846	0.36528936	0.36428577	0.34157053	0.34552827	0.33308679	0.36993614	0.38058433	0.34764782	0.34478244	0.36185035	0.35125837	0.41262484	0.36268017	0.27731851	0.29940683	0.35203543	0.32587019	0.33989951	0.34355819	0.32289124	0.36782572	0.32439443	0.29843122	0.27123541	0.32443252	0.27172336	0.29576626	0.30727956	0.27604163	0.34904119	0.37000516
0.3741141	0.36241722	0.30292773	0.3550733	0.33073753	0.34174064	0.29080763	0.35242033	0.35798466	0.30492795	0.33975184	0.32942435	0.34044269	0.32267544	0.28381246	0.37601653	0.30874175	0.36278841	0.33648545	0.33928999	0.31766519	0.29787835	0.30775476	0.36440888	0.34077987	0.33862343	0.29392093	0.34238684	0.32931766	0.30901679	0.34917271	0.34883335	0.31354302	0.33088681	0.3403421	0.312987	0.33195707	0.34069365	0.34611145	0.30085185	0.31792226	0.27546656	0.34892747	0.34944001	0.33575389	0.31260562	0.32103932	0.29818949	0.3426353	0.35053897	0.32561934	0.33574262	0.31611127	0.3403998	0.30671257	0.33578217	0.28034866	0.33947206	0.34081662	0.32827526	0.35508132	0.29805222	0.29271442	0.32150763	0.32381791	0.37268052	0.34148595	0.29887548	0.32886708	0.33007747	0.33941853	0.29161137	0.35177284	0.3160744	0.35163036	0.34028766	0.35125896	0.23215127	0.27166036	0.33504981	0.33585453	0.3399581	0.33010277	0.30906555	0.28283441	0.30515179	0.34424502	0.32165954	0.34960222	0.40556213	0.29664612	0.3182537	0.32451233	0.33164322	0.31806606	0.38423428	0.35777882	0.32631287	0.39531437	0.36606145	0.36706707	0.35189769	0.35674626	0.331449	0.38610306	0.37446809	0.34535035	0.34303546	0.37104985	0.35144854	0.40570226	0.36493668	0.27567998	0.29656866	0.35119426	0.32622126	0.33505282	0.34042087	0.32474381	0.36445814	0.31286633	0.29658169	0.26982224	0.32967833	0.27146474	0.2968435	0.30692786	0.27676713	0.34486628	0.36013311
0.37085235	0.37097722	0.30101278	0.35006431	0.33322224	0.34449562	0.29150438	0.34691486	0.36952952	0.30734333	0.34019154	0.32693142	0.3390761	0.31975403	0.28268537	0.38045529	0.30978897	0.36516404	0.32894588	0.33991733	0.31424388	0.31208077	0.29862857	0.36224702	0.3462193	0.33910939	0.30719316	0.33899513	0.32890454	0.30651787	0.34075817	0.35446915	0.31976402	0.32914817	0.34109071	0.31859255	0.3290979	0.34279001	0.35647377	0.30820101	0.31325674	0.28372008	0.34842938	0.35391366	0.34412491	0.31074342	0.31920946	0.29636729	0.34421089	0.35383883	0.32253563	0.33246782	0.32067195	0.33727476	0.30118814	0.33334818	0.28203827	0.33956671	0.34122011	0.32628554	0.34441888	0.29383302	0.28890598	0.31831884	0.32603908	0.36634579	0.32441682	0.30884662	0.330109	0.32962546	0.32798228	0.28735924	0.35919052	0.3151578	0.35821587	0.34860277	0.35328245	0.22952898	0.27211815	0.33182102	0.34255403	0.34163067	0.32484508	0.30811355	0.27803132	0.31254226	0.34433296	0.3224467	0.34797156	0.40223828	0.29751334	0.32135102	0.32604468	0.33151037	0.32156855	0.38523105	0.36315286	0.32504642	0.39797109	0.36306089	0.36587071	0.34783477	0.35012189	0.33285969	0.37094703	0.37680328	0.34349397	0.34282741	0.37046036	0.35205707	0.40166917	0.36618277	0.27203965	0.29920343	0.34058261	0.32842392	0.34112653	0.34031397	0.32562438	0.36333734	0.32961375	0.29712662	0.26741692	0.32485676	0.26959786	0.29788128	0.30036479	0.27265331	0.35135409	0.37018272
0.37795776	0.36918604	0.30047476	0.35559824	0.3350738	0.33805847	0.28912348	0.3424862	0.36662388	0.30420724	0.33748287	0.3278175	0.34032756	0.31714904	0.28410137	0.37063283	0.31111172	0.35177317	0.33061832	0.33847499	0.31606981	0.3027567	0.29659408	0.34926519	0.33658007	0.33607143	0.30267641	0.34019873	0.33149311	0.30068132	0.35278729	0.34562209	0.3170265	0.33248931	0.33943141	0.31926522	0.33121303	0.3427287	0.35260224	0.30365869	0.31867462	0.28645948	0.34677824	0.35166851	0.3386088	0.3111594	0.3233701	0.29242021	0.34107211	0.35262558	0.33053729	0.33183426	0.32381403	0.34032565	0.29956022	0.33259526	0.28830418	0.34362519	0.33903354	0.3168942	0.35145858	0.30181184	0.29176363	0.31789166	0.32167491	0.36673278	0.35170823	0.31162673	0.33355325	0.32844037	0.33959535	0.28992829	0.35749307	0.31277296	0.35759673	0.33349285	0.35249698	0.2355075	0.2779294	0.33087179	0.34468555	0.33648017	0.32373789	0.30150822	0.28144318	0.30525404	0.34589961	0.3227585	0.34714055	0.41400149	0.2918101	0.31431893	0.32430393	0.33604324	0.31480289	0.38165498	0.35993004	0.32235956	0.3960785	0.36119857	0.36519295	0.35519475	0.35764641	0.33312795	0.38095281	0.38185495	0.34432665	0.34413251	0.36046681	0.3506771	0.4124493	0.36434561	0.2737878	0.29992518	0.35846207	0.32537347	0.34820691	0.34075055	0.32380983	0.36459374	0.3261995	0.29112542	0.26606679	0.32497209	0.26512983	0.29536018	0.29528251	0.27362472	0.34854442	0.37707183
0.36965945	0.36139834	0.30175331	0.33872944	0.32453203	0.33878893	0.28652233	0.35733488	0.361532	0.29388773	0.3263239	0.32756597	0.34123155	0.31681511	0.27995667	0.3769826	0.30699813	0.34972668	0.32394761	0.32638887	0.30635616	0.29321927	0.30215862	0.35057643	0.34316498	0.32533431	0.30223909	0.33082831	0.32678002	0.30537421	0.35068199	0.34016085	0.31512627	0.32766092	0.32780826	0.31452948	0.32752803	0.34494054	0.34749547	0.29670209	0.31507844	0.2869325	0.34492439	0.35387149	0.33456209	0.30613866	0.32268882	0.29873657	0.34095761	0.35346848	0.31546396	0.33149362	0.32292131	0.33730829	0.30336332	0.33218303	0.28034157	0.33386293	0.32844824	0.32214421	0.34655091	0.29603112	0.28803515	0.31458077	0.31417525	0.37007526	0.33820918	0.30495754	0.33427098	0.32717022	0.33174366	0.28733733	0.36004832	0.31638169	0.3609041	0.3283942	0.35416615	0.23128094	0.27889928	0.3312974	0.33657172	0.33656031	0.3289735	0.30343983	0.27931622	0.30352059	0.34350654	0.32390571	0.34689841	0.40369922	0.29423845	0.31576633	0.32191095	0.32973978	0.31251761	0.38711509	0.36144418	0.32399893	0.38546759	0.36381671	0.36797291	0.3538793	0.3540616	0.33437893	0.37935519	0.37415612	0.33839518	0.3354513	0.35755473	0.34291843	0.40283674	0.36601511	0.27248722	0.29737511	0.35113317	0.31906343	0.34096408	0.33895117	0.3187646	0.36095634	0.30400592	0.29452848	0.26428628	0.31828609	0.26375207	0.29189923	0.29714522	0.27126503	0.34298405	0.35298896
0.37776494	0.36432213	0.29943025	0.36296347	0.33500028	0.34599674	0.28874141	0.34977731	0.3640804	0.30682477	0.34111819	0.32911643	0.33513913	0.32199258	0.28535473	0.37012935	0.30884433	0.35747242	0.33225408	0.34071401	0.31358087	0.30046949	0.29721615	0.35969493	0.33208215	0.33952335	0.29542232	0.34100059	0.32812938	0.30294618	0.34414744	0.34034595	0.32169065	0.33739793	0.34188366	0.32214084	0.33749598	0.34461907	0.34584704	0.29954854	0.32048637	0.28488219	0.34334281	0.35723495	0.33996636	0.31208944	0.32273194	0.2988241	0.3435404	0.35763216	0.32823914	0.33096132	0.3224698	0.33454797	0.29499421	0.33008003	0.28593242	0.3370901	0.33501872	0.31938222	0.35138488	0.29215133	0.2872639	0.32006454	0.32157069	0.36820066	0.35727769	0.30842471	0.33453402	0.32805887	0.33703458	0.28490749	0.3560099	0.31285217	0.35598531	0.33797988	0.35626021	0.232389	0.27276093	0.32995963	0.33739305	0.33689567	0.31825748	0.31209788	0.27730879	0.30549589	0.34680504	0.32412446	0.34799466	0.40300182	0.29652119	0.31379914	0.32150018	0.33013701	0.3156088	0.38389552	0.35604998	0.32378858	0.38619223	0.35936931	0.36550391	0.35971302	0.35989377	0.33136463	0.39084959	0.37802863	0.34354833	0.34158584	0.36155045	0.3491298	0.40230969	0.36425668	0.27594864	0.2949872	0.37064147	0.3236315	0.33397928	0.33930597	0.32197177	0.36590078	0.32789677	0.29693216	0.26122403	0.32949355	0.26297906	0.30157503	0.3004832	0.27622297	0.35019568	0.36863235
0.37328705	0.36624998	0.29139274	0.35538036	0.33020106	0.3444227	0.28488979	0.34814239	0.36506286	0.29848641	0.3388114	0.32708645	0.33926752	0.32252067	0.28297463	0.37690741	0.3116374	0.35356742	0.33008862	0.33846343	0.3149085	0.30167022	0.29970336	0.3547281	0.34786355	0.33812755	0.28941289	0.33923355	0.32357162	0.30957317	0.34667754	0.36811572	0.32579008	0.33127496	0.33947769	0.31335565	0.33121705	0.33603781	0.35023496	0.29759714	0.31145382	0.28715071	0.34627911	0.35331559	0.33777988	0.30463332	0.320452	0.29749918	0.34394717	0.3533071	0.31156665	0.32906452	0.31992608	0.33046499	0.30531633	0.3305147	0.2812919	0.33846861	0.3403874	0.31820008	0.35631204	0.29829663	0.28503719	0.32172379	0.30849764	0.37418398	0.34842494	0.30731562	0.32518744	0.32529947	0.33300719	0.28350765	0.35728565	0.31230721	0.35805142	0.34415397	0.35298946	0.23585396	0.27562883	0.3290666	0.33588517	0.34175095	0.31812945	0.30105636	0.27717245	0.30801702	0.34350142	0.32101142	0.34708562	0.40913394	0.28905624	0.31709361	0.32039535	0.3305696	0.31624961	0.38538885	0.35830337	0.32142296	0.38595846	0.36253843	0.3645556	0.35908863	0.36055017	0.3294999	0.37873605	0.37544534	0.34034833	0.3404614	0.37094355	0.35264328	0.40911829	0.36255428	0.28507152	0.2961463	0.3641659	0.32511824	0.34299901	0.33747393	0.32428151	0.35949969	0.3226819	0.28836268	0.26453793	0.32749104	0.26663271	0.28791785	0.29578248	0.28478727	0.34781426	0.36019573
0.36993805	0.36146781	0.29345915	0.34671608	0.33659124	0.33590809	0.28704321	0.33831376	0.35964748	0.30635634	0.33665636	0.32723111	0.34044901	0.32069287	0.28554329	0.36949626	0.30561593	0.35578883	0.32864344	0.33638641	0.30512139	0.28885952	0.29875466	0.35022947	0.33667007	0.33475882	0.30503923	0.33944631	0.32690394	0.30416587	0.34597608	0.3446489	0.31999463	0.33025363	0.33849007	0.31617084	0.33040491	0.34417769	0.34387925	0.2953968	0.31584826	0.27893168	0.34124073	0.35623357	0.33567163	0.31456038	0.32025909	0.29604679	0.34030628	0.35610107	0.32358864	0.32752436	0.3244777	0.333318	0.29787031	0.32748234	0.28668371	0.33388844	0.32669371	0.32576746	0.34632102	0.29655227	0.29022396	0.31985447	0.32273567	0.36327454	0.33908802	0.29975727	0.32697338	0.32092699	0.32849598	0.288661	0.35502204	0.31696001	0.35553643	0.33484182	0.35449854	0.23382343	0.2721251	0.32687098	0.33572194	0.33788037	0.32350245	0.30193764	0.2725133	0.30616024	0.34669647	0.32399374	0.34805748	0.40631956	0.29240125	0.31730857	0.3191036	0.32731727	0.31825304	0.38814449	0.35566467	0.32103869	0.40708116	0.35794145	0.36426365	0.35954767	0.35774121	0.33153501	0.37384364	0.37482849	0.33758873	0.33720046	0.36849156	0.34494707	0.40609896	0.36093229	0.27024755	0.29581067	0.34308556	0.32045004	0.35337377	0.33866283	0.31887305	0.36317363	0.30398884	0.29159808	0.26127189	0.33001083	0.26151454	0.29218242	0.29976508	0.27069184	0.34675637	0.3652226
0.37809876	0.36397088	0.29747283	0.35177395	0.32669979	0.34328112	0.28393492	0.34911162	0.36185727	0.2956309	0.33570755	0.32664025	0.33483821	0.32223815	0.27981207	0.36854902	0.31254461	0.35075712	0.32636049	0.33602142	0.30656371	0.295228	0.29715928	0.35549837	0.3278915	0.33546239	0.30283821	0.33529189	0.32189846	0.30042392	0.33833739	0.34739548	0.32250193	0.32717547	0.3364245	0.31536177	0.3264322	0.34103173	0.34389266	0.29739457	0.30890843	0.27639055	0.34186295	0.35557467	0.33457258	0.2979688	0.3171193	0.29306242	0.34149268	0.35553119	0.32462606	0.32444477	0.31833759	0.33674759	0.30063316	0.32422972	0.28056371	0.33663794	0.32380083	0.3180283	0.35236803	0.29329747	0.28825581	0.32122362	0.31114134	0.36426389	0.3444325	0.30954483	0.33274722	0.32630891	0.33151653	0.28819758	0.35820976	0.30987224	0.35831478	0.33175015	0.35504231	0.23082	0.26948041	0.32378113	0.33373037	0.33058709	0.32219124	0.3056207	0.27377516	0.29475448	0.34555376	0.32087159	0.3460198	0.39994282	0.29022041	0.31539673	0.31532788	0.32921186	0.31258103	0.3838402	0.35312819	0.3178561	0.37194502	0.35528809	0.36247441	0.35150746	0.35317826	0.33073711	0.37757394	0.37196082	0.33717567	0.33506924	0.3491132	0.33598548	0.40131274	0.36048821	0.26693076	0.28864017	0.35956585	0.32451022	0.34189036	0.33512765	0.323643	0.36121863	0.31077471	0.28997213	0.26293808	0.32111529	0.26390371	0.28988773	0.29292423	0.26892292	0.34623489	0.36172122
0.37370721	0.3617458	0.2932604	0.34447619	0.33139378	0.34081569	0.28437987	0.35509309	0.35833994	0.29232991	0.33033139	0.325362	0.33375892	0.31433865	0.28150377	0.36942208	0.30388379	0.35796583	0.32885489	0.33183014	0.30694938	0.28531834	0.29513118	0.36111546	0.33973688	0.32920057	0.2965537	0.33337736	0.32060212	0.29760614	0.3383607	0.34561095	0.30909577	0.33318463	0.33127153	0.31394252	0.33331934	0.33920473	0.33811837	0.29267249	0.31006259	0.27381977	0.34141883	0.35005337	0.33105007	0.30203933	0.31735134	0.28837553	0.34159425	0.35022375	0.3237814	0.33044422	0.31544811	0.33105248	0.29576066	0.33129525	0.28318438	0.33267021	0.326702	0.32109874	0.34478512	0.29296246	0.28220081	0.3119736	0.30941784	0.36721385	0.3452062	0.30664515	0.31903479	0.32359678	0.32938331	0.28034645	0.35294464	0.30955905	0.35271096	0.33684447	0.34961954	0.23149036	0.27031374	0.32894179	0.33109009	0.33301166	0.32068539	0.29860964	0.2736901	0.29478735	0.3296082	0.31603721	0.34485531	0.40260375	0.28684714	0.30740386	0.31591991	0.32585341	0.30412555	0.3819975	0.35412499	0.31517971	0.3936362	0.35603446	0.36053753	0.35071906	0.35231215	0.3310405	0.36611956	0.373384	0.33583823	0.33612019	0.35498822	0.33993104	0.4044731	0.35864761	0.27542689	0.29099044	0.35418874	0.316006	0.33897355	0.33755493	0.31408569	0.36430949	0.31628832	0.28589597	0.25995806	0.32386231	0.26059774	0.29339874	0.29170811	0.27552542	0.34396785	0.3668313
0.37487876	0.35758537	0.29273888	0.34613195	0.32967243	0.33737424	0.28117898	0.33572948	0.35250825	0.30195579	0.32638168	0.32455885	0.33484229	0.31102571	0.28019944	0.36940959	0.30252743	0.35913399	0.32687789	0.32646373	0.3048321	0.29508564	0.29171911	0.35554117	0.33512291	0.32486778	0.29040897	0.32912898	0.32045472	0.29669598	0.33871153	0.32794586	0.30577192	0.32811752	0.32792211	0.31396744	0.32759857	0.32693186	0.33567193	0.29275057	0.3123481	0.27484727	0.33552432	0.35247198	0.33481824	0.30476135	0.32740709	0.28909329	0.34029526	0.35276142	0.3132765	0.32653919	0.32569116	0.33036956	0.29483259	0.32684368	0.27825713	0.33049688	0.32220295	0.31649643	0.34765223	0.29247797	0.28391153	0.30876058	0.31007126	0.36128223	0.32596424	0.30556601	0.32660538	0.32080719	0.32375836	0.28321996	0.35695902	0.30895799	0.35760888	0.3308405	0.35086855	0.23207851	0.26955628	0.32636955	0.33560067	0.33128312	0.3169018	0.29480538	0.26663333	0.30414981	0.32622948	0.32398903	0.34639701	0.40021196	0.28536236	0.31027079	0.30979475	0.32484496	0.31229448	0.38118282	0.34696975	0.31389996	0.38496879	0.35053265	0.35934865	0.35330948	0.35620338	0.32606301	0.36987418	0.37325063	0.33168322	0.3300356	0.35828963	0.33942583	0.40625837	0.35611892	0.26955923	0.28973684	0.33594722	0.31692961	0.33537006	0.33421806	0.31659374	0.35972232	0.2905094	0.28551301	0.25774181	0.31683594	0.25903091	0.28924629	0.28686848	0.26981926	0.34136236	0.36848781
0.36481211	0.35817939	0.28914061	0.35035476	0.33019549	0.33708566	0.28406811	0.33732092	0.35782695	0.29942727	0.32494456	0.32151073	0.32794547	0.3184112	0.27830854	0.36851507	0.30881959	0.35397527	0.31695193	0.32705197	0.30565068	0.29443341	0.29259917	0.35784552	0.33295321	0.32489085	0.29048911	0.32903424	0.32190624	0.2973384	0.34513891	0.34493771	0.31128404	0.32494861	0.32690439	0.30854169	0.32513458	0.34562445	0.33415896	0.29442009	0.31070969	0.27556026	0.34058884	0.34884769	0.32251704	0.29089734	0.31839582	0.29138994	0.33734715	0.34951961	0.316194	0.3125138	0.31637084	0.33503941	0.29320383	0.31293082	0.27498132	0.33299255	0.32651278	0.3170273	0.3524377	0.29230994	0.28058299	0.3176783	0.30231917	0.36251813	0.3622295	0.31007338	0.32235423	0.3219291	0.32810238	0.27883837	0.35410127	0.30807972	0.35427886	0.33198741	0.34764364	0.22924307	0.26631725	0.31340456	0.33266848	0.32969412	0.31856439	0.29822397	0.26874834	0.29992309	0.33748531	0.31745666	0.34202906	0.38682631	0.28442904	0.30986086	0.30970231	0.3215079	0.30898303	0.37633726	0.34800932	0.31699193	0.39232439	0.35140401	0.35407269	0.3556194	0.35577202	0.32810852	0.37319091	0.37057599	0.3293049	0.32964718	0.35453415	0.33971703	0.39094421	0.35140532	0.26120505	0.29050872	0.37008581	0.31748185	0.3522355	0.33516094	0.31604487	0.35822415	0.31480804	0.28333268	0.25730121	0.32866678	0.25769874	0.28654152	0.28851101	0.25979337	0.34468931	0.3623147
0.36594114	0.35708576	0.29386958	0.34548435	0.32560909	0.33237067	0.28151748	0.34929836	0.3591015	0.28900027	0.32625699	0.31988665	0.3332164	0.30926663	0.27970937	0.3654027	0.29851919	0.34566131	0.32183287	0.32684666	0.30713141	0.28530043	0.29148391	0.34494939	0.33558789	0.32542568	0.29782304	0.33218265	0.31665373	0.29851541	0.32989562	0.35029992	0.31479907	0.32408047	0.32823616	0.30765033	0.32473069	0.33709782	0.33414206	0.28975761	0.30387744	0.26761171	0.33770296	0.3455368	0.33209962	0.29816207	0.31510347	0.282673	0.33692911	0.34464023	0.31200629	0.3168374	0.31256106	0.32721242	0.28909615	0.31824714	0.27909818	0.33169171	0.3252269	0.31260413	0.34423608	0.28721431	0.28364164	0.30782029	0.31658751	0.35937643	0.32085159	0.29555133	0.31957012	0.31440556	0.32098117	0.28232485	0.34821904	0.30188182	0.34827182	0.32423615	0.34510702	0.23043652	0.26987347	0.31706679	0.32640269	0.330847	0.31528848	0.29701129	0.26519918	0.30577615	0.33826011	0.31565717	0.34182492	0.39341837	0.28312343	0.29986203	0.3044087	0.32482201	0.29671496	0.38018915	0.34894699	0.31091592	0.39072931	0.3503018	0.35032228	0.34425303	0.3453517	0.32753444	0.36237457	0.36598653	0.32770425	0.32726374	0.35065982	0.32876635	0.39874423	0.34622782	0.26552251	0.28641421	0.33316383	0.31985343	0.3443366	0.3334088	0.31920636	0.35646591	0.31164244	0.28297535	0.25625432	0.31736872	0.25649351	0.28940114	0.28911948	0.26717764	0.33779368	0.35272884
0.36716023	0.35384986	0.28347266	0.34640816	0.32852128	0.33469957	0.27815771	0.34129533	0.34931445	0.29843199	0.33147138	0.32015461	0.33206296	0.3106539	0.28693208	0.36072159	0.30164513	0.35078534	0.31931019	0.33158839	0.29803964	0.28497693	0.29079831	0.35500419	0.33047771	0.33111796	0.28937867	0.33168072	0.31851947	0.29747048	0.338157	0.33044806	0.30481872	0.31681809	0.33319676	0.30856565	0.31727231	0.33490798	0.33021605	0.2849541	0.30108818	0.28111583	0.33676684	0.35417292	0.3288272	0.28910029	0.30642912	0.28596124	0.33670685	0.35348099	0.30482036	0.32484353	0.30702862	0.32462895	0.28939608	0.32554105	0.27744722	0.32721424	0.32779315	0.31770208	0.33826736	0.28406176	0.2757265	0.30931723	0.3125765	0.35762212	0.32606548	0.2972528	0.32393155	0.31657252	0.33014375	0.27467078	0.34882438	0.30351958	0.34806162	0.33201715	0.35178834	0.22805622	0.26576149	0.32487595	0.33299673	0.32942894	0.32041308	0.29548189	0.2678732	0.2967855	0.33899793	0.30946746	0.34246865	0.39445171	0.28372025	0.30536535	0.30358452	0.32004306	0.30692956	0.37808475	0.35142621	0.30882254	0.37153977	0.348095	0.35028616	0.33564705	0.34059575	0.3262091	0.37159616	0.36717159	0.33015648	0.32949176	0.34284478	0.33371732	0.40051058	0.34825012	0.26615128	0.28636816	0.33562219	0.30975285	0.34255889	0.33217412	0.31046119	0.35427842	0.30768663	0.2832056	0.26216981	0.30927765	0.26250562	0.28642127	0.29090098	0.26670492	0.33717206	0.36693266
0.36241785	0.355225	0.28905806	0.35480744	0.32330284	0.33335814	0.27564505	0.3388294	0.35530272	0.29840335	0.32243231	0.32054186	0.330724	0.31029683	0.28687814	0.36238012	0.30192026	0.34650108	0.32768333	0.32274064	0.30292323	0.2777839	0.28359005	0.35436597	0.33174685	0.32149574	0.284408	0.32697454	0.32009208	0.29669219	0.33512655	0.34622261	0.317056	0.32050535	0.32393202	0.30590901	0.32004234	0.33657396	0.33386025	0.29029119	0.29733992	0.27626693	0.33426502	0.35018563	0.32797164	0.29100099	0.30249456	0.28303978	0.33368111	0.34978116	0.3108952	0.3144986	0.30196396	0.32784617	0.28547892	0.31573847	0.27586511	0.32724568	0.31471956	0.31393212	0.34283862	0.28638116	0.28226429	0.3099404	0.30844307	0.35762522	0.34916848	0.30353233	0.32318836	0.31054163	0.32225925	0.28157324	0.35479322	0.30307359	0.35505572	0.32996076	0.34948874	0.23081885	0.26700476	0.31469977	0.32923871	0.32576212	0.31691012	0.29301611	0.26156425	0.29594523	0.33906657	0.30098751	0.34082773	0.3923772	0.28165895	0.2997292	0.29864591	0.31952229	0.29995638	0.3769142	0.34368119	0.30964488	0.38659087	0.34758115	0.34823126	0.34575906	0.34645385	0.31767434	0.36489224	0.36739203	0.32343635	0.32283595	0.34284979	0.32738897	0.40152788	0.34725708	0.26437852	0.28664282	0.36287248	0.30776024	0.34517443	0.32508299	0.30607361	0.35045826	0.28813648	0.2807149	0.25149438	0.32076579	0.25392205	0.28456366	0.28131127	0.26467973	0.3385821	0.36253598
0.36731693	0.35181817	0.28761604	0.33998796	0.32337973	0.3355689	0.2765432	0.32868659	0.34996101	0.30049905	0.31694818	0.31424439	0.33171064	0.31134465	0.27731737	0.35422885	0.30062705	0.3355509	0.31906819	0.31834337	0.29480094	0.28230834	0.2814064	0.33376938	0.33316848	0.31693891	0.29296443	0.32543689	0.32106423	0.29089239	0.33424714	0.33965817	0.30068079	0.31693983	0.31894252	0.30547127	0.3167994	0.32985559	0.32616127	0.28379077	0.30368683	0.27187926	0.33500549	0.35085243	0.33094049	0.29138204	0.31329912	0.27878603	0.3377468	0.35069171	0.30400753	0.31682706	0.31306213	0.32350731	0.29581392	0.31671664	0.27465373	0.32007325	0.31753412	0.32043993	0.33892328	0.28688782	0.27797583	0.30974418	0.30258247	0.35732824	0.33641437	0.30321956	0.31973425	0.31246263	0.3193593	0.27639541	0.34736529	0.30553564	0.34801751	0.321042	0.34856567	0.22766888	0.26560947	0.31674302	0.3245039	0.32964137	0.31032372	0.28708941	0.26325765	0.29112074	0.33136055	0.3124572	0.34238148	0.38512653	0.27758256	0.30142841	0.29952329	0.32123289	0.30006418	0.38025725	0.34280086	0.30414161	0.38015187	0.34532699	0.34076956	0.34394151	0.3475844	0.32059637	0.36762926	0.36448774	0.32211894	0.32089505	0.34776288	0.32490829	0.39374205	0.33638066	0.26391584	0.28945282	0.34767604	0.30799502	0.33750689	0.33148292	0.30668223	0.35207793	0.30685958	0.27705798	0.25320593	0.31452742	0.2530255	0.27870038	0.27742532	0.26520228	0.33095393	0.35428852
0.36941069	0.35286507	0.28075072	0.3492361	0.31856	0.33309117	0.27494967	0.33735731	0.34559345	0.30210912	0.32962072	0.3149246	0.33697078	0.30817407	0.28855252	0.35268325	0.30220303	0.34542137	0.31867751	0.33013615	0.29480791	0.29522148	0.28458723	0.34715405	0.33403653	0.32928261	0.29098883	0.33104679	0.32070363	0.29769322	0.34207976	0.34852025	0.31025371	0.32054281	0.33182845	0.3004728	0.32090023	0.33558887	0.32622242	0.28707004	0.30017304	0.27522558	0.33225355	0.34435222	0.33163151	0.29007551	0.30143273	0.28149423	0.33195478	0.34400278	0.30772927	0.32339481	0.30559015	0.32506743	0.28939852	0.32446447	0.27290964	0.32087925	0.31765476	0.30704594	0.34081462	0.28353009	0.27887416	0.30835348	0.3175858	0.35641217	0.33135352	0.30099511	0.31237757	0.30976835	0.31578985	0.27795351	0.35696784	0.30154964	0.35655075	0.31731635	0.34357229	0.22534212	0.26228166	0.32353705	0.33108759	0.32321405	0.31647632	0.28943202	0.2659117	0.29884389	0.3430562	0.3016378	0.34068176	0.38712832	0.2725369	0.30165431	0.29672319	0.31315404	0.30167878	0.37238169	0.3475922	0.30480814	0.38798705	0.34391516	0.3432062	0.34116933	0.34118709	0.31838036	0.3710081	0.3620204	0.32350448	0.32175839	0.35061556	0.32986504	0.3931911	0.34051237	0.26644269	0.28077468	0.34205404	0.30986023	0.33010715	0.32729763	0.30870107	0.35099852	0.29496917	0.27236453	0.25489324	0.31156597	0.25734547	0.27762324	0.27994892	0.26562458	0.33526355	0.35743308
0.36118492	0.34824744	0.28643325	0.33801889	0.32045463	0.33507067	0.27534434	0.33970034	0.3444514	0.28820211	0.32419971	0.31878662	0.34253103	0.30985671	0.29124036	0.36271575	0.30795932	0.34207371	0.3191725	0.32525185	0.29512069	0.28573465	0.28182656	0.34235165	0.33491749	0.3239823	0.28489214	0.32942039	0.32417166	0.29694718	0.34212601	0.33661017	0.31157193	0.31865168	0.3259536	0.30596739	0.31918877	0.3311159	0.32790539	0.28514782	0.29423538	0.26826864	0.33103377	0.34325778	0.32910925	0.28328648	0.29295915	0.28104845	0.33356139	0.34359589	0.30943814	0.31954789	0.29354468	0.327104	0.28090879	0.32083419	0.27952388	0.32504946	0.31738824	0.3106764	0.33640945	0.28620902	0.27693784	0.30885708	0.3193053	0.35701016	0.31876528	0.29708755	0.31235313	0.31421807	0.32351744	0.27545616	0.3621029	0.30048662	0.36058128	0.3283731	0.34395242	0.22540894	0.26345134	0.31939697	0.3263154	0.32643977	0.30675834	0.28702852	0.2597228	0.29261914	0.34506747	0.29323128	0.34570804	0.38954592	0.27387229	0.30248162	0.29855818	0.31473073	0.30235332	0.37683079	0.34535274	0.30000034	0.37880281	0.34563363	0.34264752	0.33658808	0.34040666	0.32166377	0.3662771	0.36190346	0.32153156	0.32148567	0.34398559	0.32585296	0.39726621	0.33981833	0.26451042	0.28148317	0.32887849	0.30420887	0.32051331	0.32473871	0.30198315	0.3473672	0.30829772	0.27366012	0.2502014	0.30774593	0.25034112	0.27898619	0.27966896	0.26183766	0.33308098	0.34881735
0.36273596	0.34628785	0.28589198	0.34072375	0.31842321	0.33541942	0.27823558	0.34030735	0.34205922	0.29757237	0.32115966	0.31263062	0.3466104	0.31324401	0.29276097	0.35518134	0.30513629	0.34482837	0.32260457	0.3232255	0.29767478	0.30019587	0.28367442	0.34503499	0.33547157	0.32111117	0.2950702	0.3261753	0.32412365	0.29597372	0.34052643	0.33504984	0.30676103	0.31692064	0.32365426	0.3056834	0.31613481	0.33063138	0.32364327	0.27978805	0.29752547	0.26122278	0.33389559	0.35224739	0.33448914	0.29395452	0.30212268	0.27790096	0.33039957	0.35165718	0.30605349	0.3250277	0.29991063	0.32167315	0.29150438	0.32560217	0.27492738	0.3215178	0.32152617	0.30504802	0.34223863	0.28663865	0.27429119	0.31251931	0.32782659	0.35541874	0.35370895	0.30250573	0.31314781	0.31160828	0.31796271	0.27364174	0.36649698	0.29820707	0.36671337	0.3134011	0.35156301	0.22651549	0.26167119	0.32566491	0.32509947	0.3260358	0.31230831	0.28812221	0.26250538	0.28613302	0.34919155	0.3020348	0.34415701	0.38715917	0.27424914	0.29351759	0.29415375	0.31807533	0.29243222	0.37290797	0.33835292	0.29783073	0.36816958	0.3419835	0.34660277	0.3349224	0.33854961	0.31829229	0.37233526	0.36038801	0.31906444	0.31844607	0.34505901	0.32012674	0.39339778	0.345451	0.25826228	0.28355968	0.3490912	0.30577725	0.33619118	0.32460168	0.30374259	0.34716892	0.29647595	0.27389383	0.25316566	0.31390145	0.25399083	0.28161857	0.28228363	0.26074061	0.3324663	0.3484208
0.36615688	0.34483752	0.28186867	0.33358127	0.31547767	0.34449008	0.27512589	0.34809899	0.34407508	0.29075596	0.32574758	0.31237215	0.3527889	0.30361021	0.29978552	0.36481023	0.31631473	0.34594908	0.32380265	0.3251296	0.29089749	0.29876974	0.27833533	0.34759721	0.33666325	0.32488039	0.29062602	0.32746059	0.32983389	0.29064414	0.34785232	0.34424576	0.30731741	0.31921729	0.32605603	0.30687276	0.3184289	0.3450577	0.32398835	0.28506559	0.29471821	0.27676177	0.32927865	0.35268077	0.33995453	0.28199112	0.29234833	0.27482939	0.33089957	0.35106543	0.30707118	0.32607153	0.29266936	0.32395241	0.28640112	0.32653648	0.27093279	0.31981823	0.3147217	0.31253681	0.34129781	0.28752276	0.28140381	0.30367902	0.32910061	0.35073182	0.32228675	0.29965845	0.31245491	0.30789688	0.31595075	0.28048757	0.3653152	0.29965442	0.36608082	0.31904799	0.35060984	0.22645617	0.26226327	0.32524094	0.32726192	0.32347143	0.30844542	0.28916526	0.25443438	0.29436114	0.35337576	0.29458761	0.34836093	0.38919076	0.26708683	0.29797393	0.28958935	0.31097651	0.29688895	0.375476	0.33786127	0.29766446	0.370534	0.33831125	0.34229666	0.33551806	0.33790106	0.31570214	0.37506393	0.36208194	0.31794286	0.31602591	0.33913732	0.31066424	0.39480409	0.34126446	0.26028317	0.28198534	0.3369827	0.30374777	0.32674295	0.32061109	0.30460158	0.34842706	0.29274127	0.26694524	0.2495432	0.31240675	0.24805523	0.27149439	0.2712642	0.25850525	0.32561582	0.35337511
0.36056131	0.34073541	0.2771183	0.33377224	0.3224853	0.34775001	0.27527583	0.3407943	0.33562151	0.29970667	0.32694796	0.31082889	0.35725912	0.31376719	0.30663937	0.35884118	0.31103244	0.34229055	0.32047397	0.32751837	0.2967965	0.28952298	0.28234684	0.3406021	0.33756283	0.32722715	0.27714255	0.33194566	0.33312985	0.29193991	0.3472088	0.35158816	0.31418082	0.317772	0.32876122	0.30463448	0.31723714	0.33766228	0.32269064	0.28451943	0.2937355	0.26512313	0.33071804	0.35459936	0.33726284	0.28571597	0.30316991	0.27340332	0.32828692	0.35507861	0.29613036	0.32577327	0.3019864	0.32019618	0.2834549	0.32510924	0.27563173	0.32187393	0.30932936	0.31340209	0.33622387	0.28392288	0.27814466	0.3141475	0.31532869	0.35938394	0.33882752	0.29802504	0.30936995	0.30715832	0.31430396	0.27727616	0.37675536	0.30007428	0.37717071	0.31699723	0.35439143	0.2276894	0.25855216	0.3253448	0.32824188	0.32585675	0.31532702	0.28534168	0.2533558	0.29795671	0.36092719	0.30454347	0.34948665	0.38363093	0.26909706	0.29695877	0.29033428	0.31330174	0.29567733	0.37525618	0.33526483	0.29758528	0.36899087	0.33955014	0.34450594	0.33577129	0.34133139	0.31590366	0.37487951	0.35825074	0.31503087	0.31192663	0.33549547	0.32544884	0.38685733	0.34461346	0.2570729	0.28499359	0.3482978	0.30367851	0.33287153	0.32147393	0.30339429	0.34502664	0.30017024	0.26821703	0.25018355	0.314695	0.25029588	0.27415493	0.27369222	0.25807074	0.3237814	0.35146874
0.3542358	0.34624568	0.2792761	0.34049723	0.32260382	0.35132137	0.27857482	0.348373	0.33877394	0.2953738	0.32790071	0.31430653	0.36352369	0.31059656	0.29938865	0.35784107	0.31265908	0.3324289	0.3179962	0.32918647	0.29359725	0.29534724	0.27883217	0.33105087	0.34963438	0.32808897	0.29682055	0.33220473	0.33410895	0.2906808	0.35142499	0.33715785	0.31791863	0.31371653	0.33046344	0.30859411	0.31264228	0.34091213	0.32601762	0.28905824	0.29718703	0.27490482	0.33180574	0.35525078	0.3473984	0.29782197	0.30515307	0.27523285	0.33235872	0.3549042	0.30618832	0.333765	0.30406642	0.32322258	0.27515134	0.33333427	0.27523378	0.32265884	0.31554592	0.30657414	0.33614525	0.28567293	0.27918151	0.3106415	0.33354124	0.36407852	0.3327741	0.30111521	0.31390816	0.30694726	0.32005188	0.27956235	0.37783349	0.30007362	0.37752128	0.3152374	0.35359108	0.22585598	0.26112291	0.33349428	0.3232967	0.32886225	0.31097242	0.28941685	0.25326416	0.29196697	0.35950375	0.3051126	0.35589409	0.38600522	0.27201143	0.29734159	0.28717944	0.31154114	0.29591385	0.37198141	0.34030071	0.29359138	0.37426776	0.3387768	0.34704396	0.32115376	0.3234185	0.31664053	0.37338361	0.35465774	0.31823543	0.31774482	0.34288988	0.32147872	0.39333087	0.3477563	0.25237659	0.28128034	0.33899611	0.30631456	0.33822361	0.32519925	0.30478716	0.34640479	0.30099329	0.27080563	0.24663875	0.30532572	0.24859482	0.27493826	0.27212504	0.25045216	0.32691982	0.35196766
0.36464933	0.34954676	0.28283623	0.33551303	0.3224439	0.3558242	0.2753863	0.34794822	0.34804234	0.28959355	0.33657664	0.31059504	0.36851951	0.31735677	0.31208771	0.36432818	0.32143182	0.34788072	0.33007509	0.33633474	0.29166344	0.28950053	0.28289396	0.34997818	0.34291881	0.33699608	0.30521646	0.33970144	0.34089047	0.30069616	0.35179436	0.32637036	0.32779965	0.32095918	0.33637774	0.30853415	0.31917068	0.34836483	0.33391306	0.28738359	0.2970379	0.27026618	0.33499968	0.36475295	0.34693393	0.28771725	0.30467638	0.28172395	0.32981995	0.36547974	0.29501453	0.33280122	0.30350044	0.32035333	0.29203594	0.3329629	0.27826044	0.32178518	0.31631139	0.31625327	0.32949033	0.28665805	0.28450063	0.31697211	0.33760023	0.36802003	0.33204973	0.3110404	0.30857712	0.31488892	0.31944981	0.28285909	0.38218951	0.29783049	0.38190418	0.31710064	0.36546484	0.22524557	0.2609503	0.33274171	0.32741383	0.34249747	0.30675149	0.28646833	0.25990775	0.29873386	0.35746068	0.30293179	0.35595262	0.37993672	0.26660776	0.29890949	0.28702879	0.30936626	0.29684994	0.37587261	0.34273636	0.29599532	0.36993164	0.34146515	0.34160626	0.33197424	0.33611742	0.31857771	0.37166241	0.35462689	0.31645295	0.31489733	0.33388719	0.31826553	0.38382587	0.34264147	0.2652646	0.28127882	0.34133649	0.30206707	0.32443875	0.3264921	0.3016198	0.34646532	0.28423503	0.26631388	0.25304934	0.31809041	0.2541728	0.27450687	0.28119734	0.26613632	0.32739836	0.33831921
0.36383688	0.33946985	0.27568951	0.32438296	0.31896788	0.35403711	0.28139976	0.34468064	0.33868292	0.29453576	0.32853922	0.30555314	0.37132066	0.31884676	0.31019926	0.36535296	0.31837991	0.35309008	0.3183164	0.32930902	0.29757351	0.30361766	0.27665111	0.34462857	0.34340894	0.32757866	0.28863278	0.33497596	0.345884	0.29360142	0.35502815	0.3333841	0.32886192	0.31396168	0.32987881	0.31290936	0.31248549	0.35333437	0.32325634	0.28976145	0.29202765	0.26955065	0.33707634	0.36062753	0.34958565	0.29189196	0.30696818	0.27438334	0.32824045	0.36226296	0.2992124	0.34490255	0.30665156	0.3260836	0.28129143	0.34547344	0.27955645	0.31445494	0.3161954	0.30732089	0.33703953	0.28540203	0.28200716	0.32007936	0.33801252	0.36164898	0.32153028	0.30230993	0.30857587	0.30764461	0.31598285	0.28211233	0.38026658	0.2985512	0.37922677	0.31646219	0.36112002	0.23026285	0.25653005	0.34470245	0.32492006	0.33340123	0.31141743	0.28341219	0.25443682	0.29196128	0.37391436	0.30552	0.36287183	0.38411731	0.26722321	0.29628763	0.28194219	0.3077136	0.29520848	0.38229695	0.33677566	0.29389384	0.36768353	0.33492351	0.34970343	0.32869434	0.32953534	0.31708202	0.38175869	0.35521421	0.31164724	0.30976316	0.34119207	0.31130981	0.38796371	0.35150158	0.25784877	0.28343314	0.32975939	0.30309528	0.32076567	0.3210977	0.30233479	0.34527424	0.29292625	0.26697877	0.24551782	0.30238307	0.24775994	0.27426139	0.27122518	0.25617212	0.31645867	0.35040924
0.36455297	0.34785393	0.28491509	0.34106371	0.32641974	0.37670901	0.28744873	0.36697632	0.34247413	0.3096211	0.3499665	0.3149882	0.38753563	0.32715625	0.32496342	0.37772822	0.33598411	0.35913172	0.34148926	0.35063228	0.29865709	0.32903266	0.28312877	0.35974374	0.35517988	0.34917685	0.29888573	0.35010639	0.36215073	0.30944172	0.37052205	0.35394168	0.34484971	0.32239896	0.34947595	0.32683674	0.32172239	0.37291801	0.32667306	0.29932642	0.29480913	0.26907513	0.3441624	0.38338515	0.36626232	0.30104697	0.31888524	0.28037316	0.33642545	0.38302469	0.31198806	0.34533551	0.31628308	0.32780945	0.29217708	0.34710672	0.28531823	0.32124093	0.32129794	0.31181484	0.34147254	0.29590037	0.29283962	0.32845038	0.35388801	0.37619162	0.33412459	0.29997733	0.31124648	0.31440139	0.32182917	0.29295799	0.40078211	0.30605131	0.40046152	0.32369024	0.38219666	0.23519936	0.26401916	0.34713474	0.32875153	0.34794512	0.32307795	0.295578	0.25431821	0.30445662	0.39077559	0.31683874	0.37481618	0.39725155	0.2653299	0.31788936	0.28740323	0.30711091	0.31665307	0.39190507	0.33960879	0.29698378	0.37125102	0.33761051	0.35529909	0.33645621	0.34048998	0.31944838	0.39909077	0.35445663	0.31771761	0.31538346	0.34518048	0.30713177	0.39879957	0.35625434	0.25763848	0.28748941	0.34024635	0.31043696	0.33609152	0.32838741	0.31158867	0.3528505	0.29751584	0.26500306	0.24439955	0.31708348	0.24560496	0.27391574	0.26940984	0.2556529	0.32194838	0.35164988
0.36501083	0.34834987	0.29492521	0.32843214	0.33008805	0.36876351	0.28685722	0.36744156	0.3459256	0.3104386	0.34605432	0.31531733	0.38754061	0.32991397	0.31922734	0.37004745	0.33803278	0.34952244	0.34133619	0.34708852	0.29693589	0.30853781	0.28574002	0.35437346	0.36133736	0.34652737	0.32389617	0.35007986	0.36152148	0.31260255	0.36923105	0.34667519	0.3427735	0.3223215	0.34743968	0.32481718	0.32173336	0.35998532	0.32201865	0.29981849	0.3016001	0.27500829	0.3442848	0.38462481	0.36878473	0.30339149	0.31525448	0.27991217	0.3338151	0.38632318	0.30073184	0.34798133	0.31335276	0.32434884	0.2943911	0.3488822	0.28820238	0.32543322	0.32543173	0.32486236	0.34293866	0.29694352	0.29084	0.33151656	0.35741013	0.37998241	0.33941996	0.30893627	0.31812629	0.31121543	0.3252506	0.29003128	0.38956797	0.30364728	0.38830489	0.32248175	0.38407829	0.23089233	0.26436079	0.34842518	0.33091006	0.34644198	0.32186452	0.29705501	0.2564581	0.29992583	0.37336662	0.3152239	0.37628981	0.38792601	0.26300016	0.3045795	0.28330034	0.30556875	0.30380502	0.39225298	0.33759075	0.29267257	0.37838289	0.33650002	0.35360974	0.3295548	0.33399636	0.31449434	0.39075634	0.35469949	0.31354797	0.31225207	0.34330857	0.30541331	0.3890644	0.3540231	0.2616055	0.28879559	0.34577355	0.30632618	0.33345833	0.32365733	0.30504707	0.35589576	0.28497469	0.26203939	0.25041005	0.31603897	0.25251502	0.2787787	0.27604496	0.26159605	0.3278724	0.34762719
0.35755622	0.34768936	0.28700516	0.33198917	0.32878926	0.37255955	0.29209661	0.36923128	0.34341273	0.30721501	0.35169142	0.31312102	0.38535896	0.32991669	0.31280825	0.37596512	0.34201238	0.36890987	0.34722495	0.35164997	0.29876634	0.33242109	0.28096521	0.36787853	0.34908164	0.35221332	0.2909537	0.3527351	0.36582601	0.31352204	0.37310055	0.35900018	0.35331267	0.32154584	0.352097	0.33030981	0.3231045	0.36520997	0.3294355	0.2981706	0.29787251	0.28402323	0.34538969	0.38385868	0.3671779	0.30764884	0.31054038	0.27922317	0.33700866	0.38494924	0.29701394	0.34802043	0.31226391	0.32840863	0.29400337	0.34650797	0.28884056	0.32406944	0.32642403	0.31139788	0.3403638	0.2961283	0.29042846	0.33117637	0.36590999	0.3799904	0.35055217	0.3055239	0.32003671	0.31411159	0.31641319	0.28989685	0.39870682	0.30492163	0.39747345	0.32495597	0.38439584	0.23583443	0.26406321	0.34833097	0.32937813	0.35241142	0.31962126	0.29755765	0.25285587	0.3015438	0.38749823	0.31045428	0.37600878	0.38421282	0.25859922	0.31000763	0.27885169	0.3065339	0.30923399	0.39154753	0.3410728	0.29191709	0.37070188	0.33479121	0.35058278	0.32610446	0.33034286	0.31625605	0.38784987	0.35254934	0.31190535	0.31064174	0.33855352	0.30528453	0.38251528	0.35251942	0.25962514	0.28339639	0.34895644	0.3101587	0.33160719	0.32179457	0.30918545	0.3553119	0.29006809	0.25779	0.24868539	0.32391679	0.24969792	0.27588588	0.27465647	0.2606703	0.32476419	0.35035285
0.36685571	0.35025388	0.28933209	0.3209939	0.33689708	0.37549767	0.28961617	0.36559424	0.34731799	0.31547651	0.35602567	0.31069705	0.38597035	0.3353833	0.31568894	0.37650046	0.33727905	0.3736102	0.34930369	0.35633302	0.29622778	0.32345384	0.28430694	0.37085095	0.35986477	0.35636508	0.294698	0.35656649	0.36272043	0.32055649	0.37091607	0.35780749	0.34406713	0.31933174	0.35691869	0.32672593	0.31829843	0.372127	0.32553923	0.29911742	0.29368052	0.26766384	0.34547377	0.38376641	0.36191291	0.29784966	0.31122726	0.27917281	0.33934006	0.38465178	0.29614648	0.35268801	0.31176743	0.331664	0.29948536	0.35339338	0.29026991	0.32173383	0.31624064	0.32471088	0.3403829	0.29535615	0.29521984	0.33547166	0.36331668	0.38370916	0.35281524	0.30451274	0.31654787	0.31762847	0.31882444	0.29505163	0.3914865	0.30414039	0.39002421	0.31345531	0.38439131	0.23674577	0.26500145	0.35357207	0.32497761	0.34790003	0.32190749	0.29501906	0.25298867	0.29639855	0.38408983	0.31419131	0.3784796	0.38529277	0.25833768	0.30826604	0.27816013	0.30581659	0.30763152	0.39435926	0.33727276	0.29021338	0.35261104	0.33117896	0.35048652	0.31911767	0.32764924	0.3172856	0.39130405	0.34825796	0.30952853	0.30909723	0.33488852	0.30625534	0.38215613	0.35335776	0.25724682	0.28815237	0.36688992	0.30512893	0.32672325	0.32254529	0.30474788	0.35636237	0.27723792	0.25850901	0.24726401	0.31922805	0.249018	0.27889633	0.27646703	0.25607997	0.31444088	0.34756085
0.35573179	0.34833372	0.28499794	0.33409074	0.33944973	0.38404641	0.29478499	0.37065303	0.34602931	0.30730331	0.34366775	0.31408721	0.38417852	0.33693525	0.31671852	0.38623887	0.3424907	0.35314676	0.34953904	0.34504867	0.29932854	0.31299058	0.28002399	0.35832641	0.35997546	0.34361222	0.30058306	0.34964639	0.36607614	0.31626523	0.3731364	0.35006356	0.34514475	0.32067201	0.34701976	0.33137554	0.31928056	0.36449194	0.32467911	0.30063444	0.30110496	0.27103034	0.34767282	0.38230506	0.37139493	0.30239671	0.3199614	0.28095341	0.33919394	0.38109079	0.29895464	0.349572	0.31749174	0.33349907	0.29607722	0.34940928	0.29131404	0.32330826	0.31944561	0.31929538	0.33685789	0.30020529	0.29164377	0.33728456	0.35876107	0.37915638	0.32298049	0.30356139	0.32074714	0.3150937	0.32763687	0.29286388	0.39441082	0.30210051	0.39480472	0.32217199	0.38069037	0.23689426	0.26536366	0.34919375	0.33585995	0.35204309	0.32078439	0.29442248	0.25166738	0.30470601	0.37216583	0.31895334	0.37890619	0.38665658	0.25673887	0.3072122	0.27570549	0.30579048	0.30421183	0.39564696	0.33689171	0.29174253	0.36463073	0.32818106	0.34906885	0.32626435	0.33335254	0.31275034	0.37799609	0.34943086	0.30313846	0.29972863	0.32778451	0.30571008	0.38146764	0.35038158	0.25174102	0.28424433	0.33458799	0.31053662	0.33623806	0.32080495	0.30850446	0.36018831	0.26768807	0.25664434	0.24493136	0.31746045	0.24590617	0.266619	0.27449453	0.25033632	0.31468204	0.34369648
0.35976088	0.35433525	0.2850695	0.33330163	0.3416214	0.37330556	0.29489237	0.36784047	0.35122541	0.31446514	0.34924328	0.31848136	0.38470757	0.32821774	0.31756365	0.37420484	0.33982611	0.36597639	0.3511447	0.35009149	0.29590255	0.31445354	0.27824634	0.36888605	0.35153896	0.34992459	0.29940036	0.35154268	0.36493462	0.31633666	0.37770379	0.34422699	0.35169947	0.3238439	0.35046452	0.33431339	0.32293129	0.36562762	0.3319422	0.30163735	0.29879072	0.28459746	0.34820062	0.3901445	0.36839947	0.3014991	0.32785165	0.27768773	0.34357941	0.39163083	0.30486017	0.35544708	0.32931218	0.3330048	0.30159178	0.3561947	0.29121307	0.32825428	0.32402861	0.32064137	0.34353149	0.30046627	0.29722539	0.33065605	0.36586574	0.38267696	0.3296968	0.30747527	0.32676199	0.3151353	0.32537001	0.29778209	0.40097356	0.30621603	0.39720094	0.32186672	0.38931406	0.24418673	0.26449925	0.35666093	0.32875279	0.34770393	0.32218882	0.29404402	0.25175852	0.31103224	0.38347051	0.33038181	0.37897128	0.38229805	0.25404641	0.30495828	0.28065056	0.30025762	0.30393395	0.39785591	0.33624697	0.2894375	0.36099955	0.32936391	0.3500888	0.31818989	0.32501748	0.31402335	0.38539711	0.35419089	0.30719835	0.30487871	0.34064344	0.29799429	0.38350531	0.35252514	0.25179636	0.28150424	0.3428427	0.30632898	0.33947363	0.31734368	0.30571854	0.36188897	0.27139384	0.25400776	0.24299379	0.31763914	0.24558289	0.27338982	0.2711212	0.25076792	0.31682119	0.3489351
0.35396281	0.35163057	0.28978026	0.32998198	0.3462261	0.37871251	0.29873869	0.36454102	0.35394686	0.31063163	0.3546634	0.31999156	0.38574371	0.33341226	0.31537542	0.38116923	0.34357691	0.35978079	0.34752294	0.35477781	0.30074504	0.32504135	0.2837469	0.36132768	0.3573941	0.35473406	0.2954953	0.35477433	0.36746681	0.32402858	0.38112906	0.34363607	0.35084254	0.32381091	0.35417005	0.33959731	0.32304606	0.36878365	0.32768771	0.30523545	0.29785714	0.27446124	0.35167927	0.38889566	0.36740643	0.30061638	0.32469839	0.28206891	0.34089714	0.39139622	0.30245149	0.3528862	0.32436943	0.33812815	0.29628542	0.35202268	0.29423681	0.33087209	0.32293984	0.32700673	0.33322832	0.29904935	0.29452029	0.33394688	0.3693344	0.38924843	0.35223004	0.30399054	0.32254797	0.32028592	0.32271188	0.29322651	0.3974503	0.30852634	0.39643618	0.32718289	0.38941452	0.24195349	0.26508287	0.3528567	0.33424613	0.35430941	0.32442817	0.29521936	0.24970986	0.30164185	0.38305452	0.32351997	0.38139248	0.38075349	0.25479102	0.30979055	0.28150705	0.29984036	0.30866024	0.3944521	0.33726105	0.28709206	0.36155745	0.32906172	0.34779683	0.33627644	0.3420257	0.31418282	0.39682427	0.35434499	0.30616799	0.3062346	0.33712262	0.30168444	0.37757331	0.35224804	0.25690976	0.28016716	0.35611904	0.30506933	0.32295212	0.32013309	0.30543074	0.36620513	0.27151817	0.25443262	0.25152045	0.31482422	0.25383613	0.27343386	0.27485347	0.25704768	0.31408054	0.34751832
0.35696337	0.3618198	0.2832467	0.32984272	0.33970362	0.38212866	0.29803902	0.37414002	0.35825455	0.31579584	0.35064864	0.32206768	0.38587171	0.3419888	0.31505561	0.38162431	0.3406724	0.37455663	0.35400125	0.35096574	0.29722339	0.32176909	0.28686678	0.37275004	0.35445648	0.35139483	0.2937381	0.35354471	0.36912167	0.32409516	0.37699336	0.35383636	0.3509787	0.32072064	0.35318166	0.33674371	0.3211773	0.36859837	0.33036676	0.30072984	0.30254045	0.28673294	0.35339046	0.39242804	0.36745149	0.30285877	0.32869434	0.28284973	0.34658855	0.39179701	0.29395646	0.35952926	0.32890233	0.34016642	0.29149541	0.35944468	0.29602709	0.32486334	0.31903249	0.32561746	0.34400079	0.29887265	0.29916558	0.34206471	0.36658219	0.38572603	0.34837863	0.31169185	0.32124126	0.31877029	0.32154426	0.30021623	0.40047461	0.30991286	0.39778119	0.34127423	0.39076379	0.24297166	0.26682532	0.36027279	0.33082914	0.35219032	0.31951895	0.30153212	0.25353786	0.3120797	0.37077516	0.32777667	0.37968233	0.38193905	0.25525841	0.31339246	0.27232409	0.30158049	0.31303275	0.40069285	0.33987579	0.29248464	0.35153073	0.326832	0.34748426	0.32645223	0.33038884	0.31889746	0.39773178	0.3485992	0.30315393	0.30272326	0.32497942	0.30456787	0.38024759	0.34899709	0.25422564	0.28440407	0.34764832	0.30500808	0.32622704	0.32056674	0.30586833	0.3650912	0.27727178	0.25523046	0.24877985	0.33067569	0.25009936	0.27716592	0.27691594	0.25299278	0.31458423	0.36181745
0.36044607	0.36036375	0.29702529	0.3298068	0.34862533	0.37734947	0.29490343	0.37643832	0.35966033	0.32186952	0.3480964	0.32271212	0.38373047	0.33500439	0.32124525	0.38234705	0.33423045	0.36603555	0.35266763	0.34856054	0.30126458	0.32040539	0.28668988	0.37013984	0.35695699	0.34832048	0.31428033	0.35282111	0.36722395	0.32388377	0.37550342	0.340839	0.34980226	0.32379404	0.34872016	0.34453517	0.32281452	0.36692414	0.33175999	0.30129397	0.30239052	0.28767049	0.35614607	0.39307994	0.36436611	0.2971431	0.32875186	0.28356215	0.34467429	0.39327639	0.30191076	0.35206863	0.32811522	0.34277433	0.30074194	0.35134119	0.29604137	0.33194429	0.32516262	0.3338185	0.33304244	0.30644593	0.30119509	0.3362639	0.36603776	0.38354787	0.38273379	0.3181904	0.319675	0.31817079	0.32302612	0.30068162	0.39136896	0.30903512	0.38897282	0.33184651	0.39274496	0.24659312	0.26652551	0.35255069	0.33863297	0.35285679	0.32474238	0.30272567	0.2514928	0.30225742	0.37824669	0.32951176	0.3774209	0.37667254	0.25190592	0.30862859	0.27480596	0.30065235	0.30769429	0.39862448	0.33751529	0.28887129	0.36326548	0.32518035	0.34726384	0.31666586	0.32243562	0.31467268	0.39050332	0.34939772	0.30847594	0.30473164	0.32578042	0.29803529	0.37536886	0.3498373	0.25135103	0.27764267	0.3901065	0.30633128	0.33067453	0.31844845	0.30550537	0.36955374	0.26212117	0.25164926	0.24229737	0.32403341	0.24365507	0.2703343	0.27421358	0.25138256	0.31703049	0.35364091
0.35078317	0.3604494	0.29289025	0.32089886	0.35020939	0.3754884	0.30365062	0.36054048	0.3544271	0.32527071	0.35299018	0.32258618	0.38249332	0.33314618	0.31032562	0.37949067	0.34039339	0.36229432	0.35360894	0.35355365	0.3136375	0.32300875	0.28029144	0.36585015	0.35755971	0.35354289	0.30744138	0.35519105	0.36120769	0.32765502	0.37206185	0.34745806	0.34795102	0.32382408	0.35356015	0.34049246	0.32337373	0.36376962	0.33470461	0.30008358	0.30216005	0.27859244	0.35456586	0.39176619	0.36465365	0.30485505	0.3226532	0.28055683	0.34427768	0.39263102	0.28937161	0.34807503	0.32167301	0.34167784	0.30775821	0.34837586	0.29098025	0.32735386	0.31017521	0.3378886	0.33853143	0.29701737	0.29715365	0.33492345	0.35918292	0.39084837	0.35775998	0.30990949	0.31747696	0.32222962	0.32838371	0.29755527	0.39164391	0.31466323	0.38925025	0.32587627	0.39084873	0.24638271	0.26536891	0.34990475	0.33260551	0.35044214	0.32414746	0.2979432	0.25129175	0.30463547	0.37567291	0.32233757	0.37886909	0.38162795	0.25633204	0.30561924	0.27128804	0.30199268	0.30785918	0.399995	0.34189931	0.28733146	0.35885465	0.32481408	0.34699029	0.32976985	0.33448872	0.31490472	0.38680688	0.34658736	0.30165389	0.2992101	0.32423797	0.29540822	0.37946481	0.35081613	0.25668854	0.2845861	0.35839373	0.3081387	0.33275518	0.31983042	0.30867854	0.37184516	0.28671014	0.25612473	0.24840927	0.32357562	0.25005335	0.27071851	0.27388623	0.25715405	0.31259301	0.35103932
0.35718936	0.36423776	0.29426065	0.3299827	0.35038388	0.37899494	0.29705304	0.36444321	0.35997474	0.32038513	0.34670585	0.32993481	0.37806252	0.33779597	0.31331256	0.37962878	0.33647284	0.36697045	0.3502138	0.34768018	0.30384776	0.31403053	0.28882957	0.36721861	0.36525497	0.34698504	0.2837697	0.35131034	0.36554673	0.32900786	0.38107267	0.34585455	0.33800167	0.32607627	0.34762132	0.33954471	0.32764837	0.36450148	0.3292827	0.29922771	0.3020024	0.28065848	0.35564876	0.39182115	0.36624572	0.30245402	0.32986838	0.28089282	0.34993178	0.39067969	0.30921003	0.35148996	0.3282924	0.34665653	0.30091816	0.35205069	0.29758582	0.33371207	0.32876793	0.33509186	0.34361446	0.3044647	0.29121748	0.33924299	0.36356929	0.38066646	0.34888819	0.31335995	0.3232733	0.32458135	0.31999394	0.29141176	0.39343622	0.31364968	0.39073509	0.34200338	0.39135826	0.24758759	0.27122769	0.35207903	0.33224219	0.34900144	0.32095891	0.30121118	0.24907641	0.30843863	0.3798461	0.3319746	0.37790638	0.381565	0.25336477	0.31199908	0.27527809	0.29693323	0.31292084	0.40115222	0.33886111	0.28876385	0.36121783	0.32520801	0.34676039	0.31720755	0.325084	0.32118756	0.39299682	0.35055485	0.30681491	0.30460948	0.32958749	0.29654092	0.37667406	0.34851179	0.25600073	0.27584437	0.35214776	0.30598164	0.32344162	0.31548151	0.30480099	0.37531522	0.26562497	0.2529397	0.24574068	0.3153201	0.24761264	0.26502022	0.2772122	0.25365308	0.31160849	0.35180482
0.35511178	0.36380339	0.29579329	0.33337873	0.35256261	0.37982005	0.30106321	0.36951247	0.35768151	0.30898884	0.34329569	0.32857484	0.38185844	0.33648366	0.31209251	0.37715271	0.33868974	0.36722746	0.34888566	0.34352365	0.30322105	0.31360537	0.28544402	0.36856601	0.34525651	0.34394714	0.31862503	0.34917924	0.36577252	0.32377556	0.37347797	0.34638041	0.3483094	0.32417929	0.34666917	0.34434509	0.32390237	0.36375985	0.33479515	0.30392393	0.29746267	0.28781343	0.35333246	0.39412421	0.36698529	0.30009651	0.32868567	0.28000259	0.35331252	0.39365104	0.30922052	0.35255852	0.3296895	0.35089988	0.30551174	0.35153091	0.29950422	0.32989126	0.32438567	0.33409899	0.33911735	0.29666108	0.30006102	0.33727127	0.36462605	0.3836956	0.35659325	0.31004032	0.32181594	0.31799433	0.3373287	0.30112737	0.39083225	0.31448483	0.38829306	0.33232325	0.39276433	0.2493069	0.26549649	0.35230348	0.3371897	0.3494463	0.32666841	0.3013756	0.25199816	0.31324369	0.37306908	0.32992536	0.37746513	0.37866974	0.25349471	0.30877882	0.26881066	0.30115235	0.30834907	0.39884427	0.33264408	0.28749216	0.35259268	0.32006618	0.34335002	0.33129066	0.33715433	0.31704178	0.39417738	0.34939066	0.29807922	0.29571083	0.31862327	0.30161345	0.37690479	0.34447882	0.25187346	0.27959728	0.36192623	0.30582264	0.33829144	0.3155095	0.30451933	0.37196985	0.27668187	0.25350195	0.24921319	0.32131201	0.25131372	0.26985171	0.26881447	0.25172967	0.31532675	0.3522934
0.35046959	0.36966428	0.29414979	0.33154017	0.35336837	0.37280434	0.29912531	0.37239975	0.36868638	0.3155067	0.34937799	0.32839179	0.38350368	0.33230603	0.31110209	0.38630006	0.33826494	0.38033232	0.35409796	0.3501738	0.30497411	0.32154435	0.28274652	0.38333818	0.35126901	0.35021976	0.30228969	0.35091722	0.36313069	0.3265838	0.37512234	0.35865664	0.34480935	0.32390875	0.34990895	0.34226581	0.32375622	0.36736688	0.33349729	0.29677704	0.30086648	0.28765729	0.35693201	0.39196914	0.36477533	0.29494771	0.31735817	0.28300697	0.35664672	0.39161238	0.3066923	0.35842964	0.31653556	0.34816194	0.30736569	0.35849211	0.29403344	0.33390996	0.32125229	0.33479214	0.3434805	0.30795625	0.29767343	0.33210775	0.36239469	0.38159576	0.34625047	0.31300199	0.3248378	0.31965536	0.3305065	0.29757199	0.39571029	0.31313846	0.39238808	0.33515188	0.39068362	0.25018924	0.2753469	0.35847566	0.33491001	0.3516801	0.32010609	0.29970416	0.25229961	0.30679509	0.37932509	0.316957	0.3773393	0.37887824	0.25461331	0.31874877	0.27026436	0.29675668	0.3186717	0.40305975	0.3371734	0.28626543	0.35275206	0.31923604	0.35053307	0.32386941	0.32340991	0.31950572	0.39100426	0.34569144	0.30284947	0.30225569	0.32602969	0.29547036	0.37957716	0.35173059	0.25353289	0.27653822	0.3473393	0.30420122	0.32065767	0.31659159	0.30565384	0.37761223	0.27060121	0.25487113	0.2510139	0.31551316	0.25393602	0.26964775	0.27847356	0.25191173	0.31288901	0.35254094
0.35567257	0.36801088	0.28586408	0.33917296	0.35762337	0.37875867	0.30011782	0.36252046	0.36498305	0.32211187	0.35107327	0.3357622	0.37905428	0.33261499	0.31452033	0.37993315	0.33928937	0.36625212	0.35123536	0.35058337	0.30107698	0.30856913	0.2869136	0.36795402	0.35642594	0.3510457	0.30226082	0.35047933	0.36033762	0.32368681	0.37759581	0.33950704	0.35286862	0.3289451	0.35046571	0.34292632	0.33068314	0.36022779	0.33502018	0.30264395	0.30112422	0.28951183	0.35528386	0.38899991	0.35959572	0.29495165	0.32985246	0.27948955	0.35410917	0.38912746	0.30757815	0.34809193	0.32882997	0.35196751	0.3075684	0.34668118	0.29766366	0.33595619	0.3205817	0.34258139	0.34018916	0.30134851	0.29400843	0.33281112	0.36286598	0.38262036	0.36576349	0.31761512	0.32057229	0.32210866	0.33319935	0.2949394	0.38195243	0.31658646	0.3797265	0.32989767	0.38813657	0.25259352	0.26403251	0.34795165	0.33740294	0.34882104	0.32494995	0.30165377	0.251903	0.30546167	0.36529922	0.32924852	0.3751637	0.37132549	0.25335655	0.30137321	0.27106124	0.29608852	0.30244309	0.39973193	0.33922949	0.2867451	0.35700989	0.32016754	0.34548259	0.31713367	0.32045779	0.32016009	0.38711825	0.34840748	0.29935864	0.29931962	0.32879359	0.29174966	0.3655737	0.34547311	0.25509071	0.27668577	0.37089276	0.31031922	0.32807463	0.31414354	0.30989274	0.37433556	0.25063562	0.25278831	0.25064829	0.32446042	0.25016209	0.26782784	0.27625754	0.2565791	0.3156881	0.34424213
0.34845012	0.37046662	0.29692218	0.338723	0.3568978	0.37100595	0.29858622	0.36054352	0.37070215	0.3185699	0.34837207	0.33474568	0.37932348	0.33186772	0.30928993	0.37519813	0.32795656	0.37493265	0.34842703	0.34893182	0.30517781	0.31318656	0.28720254	0.37465486	0.34846434	0.3487801	0.29819053	0.35193026	0.36321479	0.32836732	0.37724739	0.35001445	0.34481239	0.32523677	0.34824473	0.34491169	0.32557243	0.36471903	0.32974565	0.29890677	0.30349404	0.28950539	0.35399655	0.39394668	0.36321536	0.29240918	0.33218163	0.27910444	0.36119774	0.39353046	0.30425027	0.35179666	0.33087507	0.35853073	0.29945865	0.35039249	0.2958838	0.33498389	0.32380044	0.33693865	0.3446013	0.30051267	0.29780838	0.3319653	0.36747536	0.38378438	0.33387175	0.31191313	0.33407703	0.32248658	0.32757622	0.298195	0.3883009	0.3188999	0.38623765	0.34558538	0.39297068	0.25268933	0.26991826	0.3519887	0.3435863	0.34909412	0.32178369	0.30722177	0.25047308	0.32236031	0.36993864	0.33465055	0.37424818	0.37064275	0.25541005	0.31155998	0.27386722	0.29826567	0.31226057	0.4016844	0.33601841	0.28945833	0.34541124	0.31716788	0.34319204	0.31460539	0.32148758	0.31764182	0.38764337	0.34564367	0.29909739	0.29747325	0.32436857	0.2970989	0.36912873	0.34477425	0.25077215	0.27749932	0.34127504	0.31094813	0.32871947	0.31255096	0.31033528	0.37694493	0.26998654	0.25504813	0.24936436	0.32153943	0.25060683	0.2648125	0.27461186	0.25244054	0.31804109	0.35071087
0.35101265	0.36886013	0.28604376	0.332394	0.3577123	0.37385455	0.30080011	0.37086889	0.3661944	0.31403974	0.34497681	0.33065593	0.37784415	0.33095869	0.31391689	0.38233671	0.34229678	0.37248927	0.34504351	0.34447989	0.30983812	0.32207683	0.28171322	0.37206793	0.3518877	0.3436591	0.28896528	0.34704337	0.35883641	0.32295901	0.37320736	0.342931	0.34274107	0.31790537	0.34492686	0.34340566	0.31918979	0.36910248	0.33890706	0.3008725	0.29862949	0.28922367	0.35278705	0.39245275	0.3620989	0.29614967	0.31755745	0.27724472	0.35921466	0.39234877	0.29143009	0.34729129	0.31801054	0.35159165	0.30241191	0.34529284	0.30281028	0.33151826	0.32317263	0.34387556	0.34276119	0.30208063	0.29200974	0.33105105	0.36251679	0.38112065	0.34863791	0.3114776	0.32599619	0.32399255	0.33760315	0.2925531	0.3912468	0.31471765	0.38900948	0.33713248	0.39119795	0.24948186	0.26417267	0.34801519	0.33648857	0.34269437	0.3166239	0.30019233	0.2509115	0.30531844	0.36944935	0.31742045	0.37457666	0.38004458	0.25534442	0.30320498	0.26714736	0.30227306	0.30234587	0.40007085	0.33447111	0.28840181	0.36084017	0.31719953	0.34138924	0.32864797	0.33183151	0.32097223	0.39529687	0.3459762	0.29908127	0.29703799	0.30631489	0.2949391	0.37746489	0.34126601	0.25627995	0.27467024	0.35235038	0.30701295	0.32527733	0.31046867	0.30489469	0.37778968	0.27202895	0.25530857	0.24595593	0.33017093	0.24958713	0.26726305	0.26928055	0.25724053	0.3133038	0.34991068
0.35105214	0.37232235	0.29760286	0.33540747	0.3578485	0.37293476	0.29754254	0.36325863	0.36974412	0.31879494	0.34415805	0.33591983	0.37390852	0.33677766	0.31221777	0.38518471	0.33816719	0.37670544	0.35403118	0.34535697	0.29805747	0.31105888	0.28174344	0.37379983	0.34676108	0.34426653	0.29651305	0.34840983	0.36202815	0.32270512	0.37830329	0.33998939	0.34499693	0.32463941	0.34469181	0.35055393	0.32519814	0.3578285	0.33173233	0.2935392	0.29819512	0.28327125	0.35171163	0.39346078	0.3602078	0.28904429	0.31164002	0.27668837	0.3631745	0.393758	0.30805892	0.35527068	0.31035554	0.34937632	0.30396131	0.35368106	0.29921257	0.33749402	0.31718683	0.33812651	0.34520224	0.30223387	0.29534215	0.33820421	0.35990179	0.38103133	0.35280228	0.31962702	0.31908831	0.31899735	0.3326636	0.29675692	0.38466024	0.32033259	0.38334867	0.33359942	0.39215961	0.25267708	0.26992244	0.35480478	0.33954138	0.34509867	0.32055911	0.30272296	0.2438173	0.30023545	0.37552145	0.31462717	0.3742671	0.37696695	0.25459111	0.30875731	0.2670235	0.29545888	0.30857179	0.39943853	0.33348998	0.28575528	0.3504065	0.31469509	0.34123421	0.31174648	0.31480697	0.31863514	0.40092927	0.34530839	0.29841402	0.29528087	0.32755122	0.28066683	0.37360436	0.34237614	0.25454721	0.2734575	0.3483955	0.30587646	0.32178178	0.31107965	0.30676329	0.37850139	0.26574492	0.25471497	0.24592979	0.31754234	0.24940795	0.26543358	0.27093187	0.25452441	0.31234846	0.35936135
0.35285994	0.36950824	0.28528199	0.3380807	0.35634449	0.3709282	0.29992971	0.36764947	0.36168882	0.32758215	0.34504238	0.33672047	0.37642977	0.33353201	0.30979657	0.37858152	0.33128041	0.37195736	0.35007039	0.34484276	0.30100092	0.30860057	0.28298923	0.3686251	0.34627613	0.34576404	0.28987855	0.3492181	0.35835373	0.32798225	0.37396991	0.33453327	0.34284338	0.32530618	0.34613162	0.34137565	0.32529747	0.36193943	0.33902392	0.29411229	0.30183193	0.29200956	0.35259044	0.39093018	0.36018848	0.29041633	0.32060072	0.28149825	0.35774013	0.39029136	0.30834013	0.34689105	0.32121348	0.357862	0.31121936	0.34386319	0.29596931	0.33296698	0.32002848	0.34381267	0.34017742	0.29796639	0.2940827	0.33491799	0.35379535	0.3807798	0.35208681	0.31641358	0.33112553	0.323367	0.33467525	0.29486138	0.38267142	0.31852046	0.37932932	0.34109911	0.38968766	0.2535859	0.2699638	0.34689993	0.3402434	0.3422645	0.3161518	0.30410066	0.25500643	0.31397191	0.37129775	0.32276067	0.37125733	0.38159657	0.2501106	0.30869171	0.26782355	0.29569232	0.3085649	0.40063137	0.33569694	0.28607038	0.34748942	0.31771216	0.33887723	0.32411975	0.32592753	0.32242906	0.38388085	0.34405696	0.30368879	0.30149686	0.31614357	0.29995391	0.3782123	0.34004259	0.26061571	0.26682684	0.35359451	0.30896649	0.32306483	0.31228268	0.31008583	0.37604553	0.26134041	0.2506952	0.24779823	0.32451081	0.25057727	0.26821449	0.27433643	0.25956589	0.31830448	0.34737805
0.35498071	0.37577873	0.28974798	0.33916143	0.35606989	0.3751094	0.29691046	0.35988981	0.37106785	0.31423527	0.34262547	0.33893046	0.37030253	0.33024284	0.30882302	0.37669694	0.33220291	0.37659839	0.34568128	0.34273288	0.30476382	0.3134878	0.28221434	0.37426966	0.3506805	0.34240463	0.31056282	0.34429285	0.35631362	0.32643953	0.36966851	0.34728083	0.34161061	0.32307234	0.34389305	0.34379569	0.32396409	0.35944957	0.33399343	0.29230821	0.29959476	0.29083279	0.35026354	0.38763347	0.35664961	0.29132104	0.32245067	0.27661005	0.36158907	0.38788366	0.30350336	0.34318298	0.32344201	0.35703859	0.30821547	0.34201488	0.29616714	0.33426592	0.32261035	0.34142786	0.34314969	0.30041438	0.29382512	0.33100393	0.36211929	0.37718129	0.35085255	0.31558457	0.32849288	0.32938612	0.33358306	0.29378489	0.38246149	0.32198441	0.37996978	0.34418693	0.38627338	0.2541807	0.26606089	0.34406379	0.33434102	0.34642732	0.32007027	0.30179849	0.24907872	0.30614203	0.3651132	0.32239395	0.36937881	0.37822014	0.25680321	0.29848823	0.26535067	0.29054153	0.30034539	0.39950985	0.33665919	0.28538147	0.35674849	0.31283423	0.3396517	0.3122381	0.3143343	0.31941348	0.38139105	0.34871101	0.30055285	0.29808354	0.31776458	0.28947297	0.37610301	0.34008217	0.25406435	0.27299491	0.35770443	0.30575371	0.32077357	0.30971411	0.30573788	0.38011947	0.27113411	0.25647461	0.24820714	0.31843874	0.24955539	0.26943615	0.27290422	0.25374824	0.31525791	0.35537586
0.34900883	0.37258345	0.28390241	0.32929927	0.35651347	0.37044609	0.29529211	0.3621355	0.3728492	0.32347265	0.3448866	0.33867586	0.3740325	0.32543299	0.31291735	0.37959	0.32433552	0.37183467	0.34902889	0.34483451	0.30102897	0.29878396	0.28086841	0.37263888	0.34332374	0.34452549	0.30060813	0.34805092	0.35740843	0.32142028	0.37624428	0.3479718	0.3447192	0.32946491	0.34615636	0.34323439	0.33036262	0.36245704	0.33725467	0.28539208	0.30092281	0.28293741	0.35012391	0.38862798	0.35730505	0.29284585	0.32938382	0.27986252	0.36265451	0.38921896	0.30954382	0.35324618	0.32673427	0.35944363	0.3059912	0.35070542	0.30054814	0.33382317	0.32127154	0.33689219	0.34050223	0.30089018	0.2932924	0.32634485	0.35535672	0.38044545	0.35158083	0.31483579	0.33171502	0.32188311	0.32974407	0.29399201	0.37985903	0.31751883	0.37955683	0.33545667	0.38867718	0.25312006	0.26199692	0.35303617	0.34076259	0.34458271	0.31541613	0.30182877	0.25497583	0.30596837	0.37042719	0.32817948	0.37258217	0.3787536	0.25187692	0.30329737	0.26533204	0.2918255	0.30549732	0.39614367	0.33467969	0.28291675	0.35952681	0.31617966	0.33993682	0.31312001	0.32007417	0.32291877	0.3790125	0.34565586	0.29908291	0.29698166	0.31737679	0.28755939	0.37458944	0.33946475	0.25720447	0.26851535	0.34861282	0.30135283	0.32780552	0.31106171	0.30134106	0.37892109	0.26358896	0.2517789	0.24637826	0.31527707	0.24903911	0.26280603	0.26993418	0.25812349	0.31507307	0.35131651
0.35075393	0.36944258	0.29145506	0.33982316	0.36559069	0.37187418	0.29438457	0.35996327	0.36163074	0.32133836	0.34050459	0.33845705	0.37327376	0.333186	0.31272545	0.38472903	0.330764	0.38752815	0.35328612	0.34122425	0.30397362	0.31224719	0.28557321	0.38420022	0.35819542	0.34104016	0.30027854	0.34330145	0.35775235	0.32765868	0.37931749	0.35074535	0.33404511	0.32862037	0.34123814	0.34262717	0.32942018	0.35949352	0.33387145	0.29565471	0.30076239	0.28857213	0.35160077	0.39636937	0.3599177	0.28027701	0.32099685	0.27896199	0.37073451	0.39641196	0.30848148	0.34999669	0.3209725	0.36236441	0.30261281	0.3483662	0.29918706	0.33822328	0.32133549	0.34200254	0.35895005	0.30837065	0.29824719	0.33377686	0.36500129	0.38251579	0.35409087	0.32268882	0.33205801	0.32127556	0.33889157	0.29877853	0.38719451	0.32387152	0.38398829	0.34949562	0.39362171	0.25262332	0.26991025	0.34974754	0.34824425	0.3436546	0.32401162	0.30733708	0.2536636	0.31350243	0.3747834	0.32228234	0.37168863	0.38447645	0.2515747	0.31123513	0.26165497	0.30151901	0.31091353	0.40079939	0.33565861	0.28710738	0.35086647	0.31680331	0.33897224	0.31863344	0.32190898	0.32547721	0.39819553	0.34604099	0.30401105	0.3018828	0.3191745	0.29653373	0.38783652	0.33986193	0.26432377	0.26976699	0.36056572	0.30480552	0.31066725	0.30689594	0.30455378	0.37709269	0.27760297	0.2511898	0.25404432	0.31807381	0.255476	0.26918578	0.27414674	0.26895791	0.31874707	0.36398885
0.3460955	0.37726834	0.29420239	0.34749424	0.3629581	0.37110031	0.29951635	0.37900588	0.37427166	0.31647182	0.34715977	0.34700295	0.37562594	0.32512897	0.31138203	0.38239703	0.33042336	0.36984628	0.34305117	0.34658659	0.31122896	0.29642767	0.2870943	0.37119448	0.34541899	0.34816203	0.30230087	0.35177481	0.3565979	0.32386467	0.38050717	0.34791103	0.34298474	0.33116481	0.34767064	0.34328857	0.3326239	0.37142348	0.33068386	0.28611952	0.30489343	0.29203367	0.35351864	0.39280528	0.35785389	0.29323217	0.31954464	0.28052807	0.37483168	0.39212909	0.31266651	0.34360957	0.31900692	0.36036867	0.3099286	0.3420524	0.30436376	0.3392081	0.32944718	0.34453067	0.35854605	0.30292192	0.29400969	0.32610679	0.35692525	0.38304508	0.35625646	0.3356235	0.33881766	0.32222205	0.3368687	0.29422432	0.38284636	0.32492724	0.38198426	0.36313689	0.39176911	0.25660551	0.27113596	0.34325454	0.34556195	0.3473739	0.31926706	0.30599502	0.25403541	0.31349021	0.37943462	0.32173616	0.37302449	0.37975478	0.2554701	0.30503327	0.26613525	0.29946631	0.30540928	0.40400073	0.33689567	0.28603172	0.35258889	0.31721854	0.34269848	0.31888837	0.32105607	0.32706201	0.39220169	0.34845948	0.30421972	0.30205387	0.31892827	0.30303684	0.37524313	0.34131613	0.25301698	0.26993942	0.35787427	0.30699453	0.31219855	0.31176615	0.30575481	0.37907371	0.2696996	0.25538534	0.25624982	0.31468287	0.25819054	0.27542025	0.27652177	0.25384885	0.31638813	0.35601923
0.34990346	0.37905395	0.29104552	0.34304193	0.36538342	0.36866236	0.29546064	0.35661879	0.37510484	0.31770515	0.34006903	0.34393412	0.36735305	0.32514903	0.31300804	0.37789464	0.3214013	0.3860411	0.34575602	0.33984384	0.29263839	0.30753222	0.28445891	0.38588867	0.34689185	0.34063381	0.3054536	0.3448545	0.35267171	0.32326379	0.37100184	0.32851461	0.33397558	0.32700989	0.34107324	0.34527719	0.32687423	0.35506272	0.33681393	0.28672904	0.30547372	0.29532862	0.34737563	0.39153105	0.35487202	0.28451487	0.32804692	0.28586271	0.37209085	0.39135519	0.31052676	0.34435961	0.32903624	0.36520222	0.30715895	0.34333014	0.30268276	0.33996725	0.32486835	0.3377955	0.34485251	0.30039176	0.29272243	0.32534832	0.35771707	0.37267652	0.35958323	0.31753531	0.33447942	0.32431057	0.33109164	0.29262242	0.38076004	0.32212815	0.3801991	0.34718016	0.38974294	0.25800064	0.27078769	0.34391928	0.34560251	0.34338254	0.31647271	0.30469564	0.25405553	0.30231193	0.36446568	0.32947227	0.36844587	0.37690219	0.24982153	0.31013432	0.26338902	0.29167086	0.31102565	0.39840078	0.33781743	0.28505296	0.36250886	0.31408304	0.34048948	0.30992571	0.31552431	0.32677385	0.39168182	0.34578067	0.30063677	0.30065995	0.31376931	0.28996122	0.37185317	0.3399722	0.25785938	0.26881844	0.36228499	0.30724433	0.31768817	0.3119829	0.30716297	0.37871784	0.25750041	0.24976292	0.25342828	0.31086552	0.25462303	0.25416091	0.27457261	0.25805092	0.32259846	0.35884133
0.35200927	0.37779853	0.27686894	0.33954576	0.36205676	0.37351948	0.29742667	0.36353391	0.37410828	0.31298903	0.33958313	0.34313422	0.3669838	0.3282035	0.30510226	0.37580305	0.32260394	0.38508323	0.34499207	0.33925724	0.30317771	0.30667436	0.28857553	0.38479459	0.34946132	0.33973157	0.29427749	0.34310746	0.35686409	0.32575607	0.37371719	0.34019276	0.33108842	0.33220902	0.33921534	0.338386	0.33250257	0.35958317	0.33737814	0.2903201	0.30792442	0.29153582	0.35303769	0.39288732	0.34922025	0.28961137	0.32154658	0.28303659	0.37420189	0.3917357	0.31652784	0.3470436	0.32133475	0.36199611	0.30735379	0.34569696	0.30082458	0.33942142	0.32548827	0.34739327	0.35015279	0.30143419	0.29605541	0.32860431	0.35919645	0.37695929	0.3553606	0.32417634	0.33661833	0.32010797	0.33328819	0.29624543	0.37625694	0.32055047	0.37522578	0.35339367	0.38960972	0.25285649	0.2647078	0.34706244	0.3443138	0.33708176	0.31665635	0.30411178	0.25883269	0.31338185	0.37189016	0.31763387	0.36866295	0.37528306	0.2558367	0.30573717	0.26340958	0.29875198	0.30598548	0.39824837	0.33263856	0.28497484	0.35109097	0.31404194	0.33603635	0.31566671	0.31876239	0.32823262	0.37947765	0.34462139	0.30255529	0.29979056	0.31211346	0.29273435	0.37372103	0.33709028	0.26032236	0.27050406	0.36054695	0.30665794	0.32236022	0.30731022	0.3049151	0.3786675	0.26438311	0.25558978	0.25801271	0.32478935	0.26071915	0.27300692	0.27912754	0.26082966	0.32630375	0.36499822
0.3487587	0.37695155	0.28531051	0.34554654	0.3569209	0.36570501	0.29027301	0.35996246	0.37703112	0.31904599	0.34090862	0.33997661	0.36902803	0.32210991	0.30805281	0.37968332	0.33104679	0.37798145	0.33805755	0.33988112	0.29836291	0.29069614	0.27991274	0.37199953	0.34715879	0.34112212	0.32525319	0.34469444	0.35316503	0.32053834	0.36853316	0.34152073	0.33425668	0.32263735	0.34119844	0.34007671	0.32300767	0.35532579	0.33384189	0.28888592	0.30164179	0.28850967	0.34786123	0.38489598	0.35275894	0.27970049	0.32290336	0.27880108	0.37529337	0.38485026	0.30030534	0.34475574	0.32259989	0.36165026	0.30229452	0.34258899	0.29828352	0.33346945	0.31847563	0.33145541	0.34658122	0.29537576	0.29068771	0.32229099	0.36244965	0.37376878	0.37626711	0.30859622	0.33594495	0.31748715	0.33421707	0.29128501	0.36951688	0.32102695	0.36944103	0.34195364	0.38385797	0.24995248	0.26511571	0.34385839	0.34870458	0.33416739	0.30897647	0.30046862	0.25056171	0.30827034	0.37033114	0.32358718	0.36911768	0.37407929	0.25327286	0.30154765	0.25711039	0.29609686	0.30339047	0.39620712	0.33140382	0.28274518	0.33884969	0.30954656	0.33945957	0.31245813	0.3180868	0.31987092	0.38482076	0.34471825	0.30217344	0.30226871	0.31568161	0.29155645	0.37058529	0.34130457	0.26209119	0.26666003	0.37747383	0.30017483	0.31992808	0.30804738	0.30166525	0.37511241	0.26251933	0.25310963	0.2548708	0.3102293	0.25577715	0.27271032	0.26983228	0.26183707	0.31047353	0.35716429
0.34785962	0.37548319	0.28120303	0.33682132	0.3539519	0.36471251	0.28857696	0.35982856	0.37520659	0.31405604	0.33681339	0.33863476	0.36434546	0.31683868	0.3115564	0.37019873	0.31556651	0.38800517	0.34376779	0.3363702	0.30083513	0.31268024	0.27650899	0.38915479	0.33837298	0.33807889	0.2979857	0.33859396	0.34925863	0.32175449	0.36834896	0.3482269	0.33280391	0.32467684	0.33709735	0.33736655	0.32355076	0.34993607	0.33057383	0.27690226	0.30010673	0.28566238	0.3462095	0.38261715	0.34562576	0.28016236	0.31173456	0.27741221	0.37010813	0.38187787	0.29969007	0.33620268	0.31188315	0.36177912	0.30630535	0.33503702	0.29580718	0.33224529	0.31452712	0.33408454	0.34459507	0.29440007	0.29327139	0.31619269	0.34843144	0.37120992	0.34729171	0.31903815	0.33678013	0.32208568	0.33432257	0.29228115	0.37209776	0.31803316	0.37170401	0.34820971	0.38143027	0.25644201	0.26018503	0.33755749	0.33977154	0.33260068	0.31139755	0.29515383	0.25014383	0.30860472	0.36643088	0.31058085	0.36703628	0.37598586	0.25114432	0.29890198	0.2605243	0.29983553	0.30065966	0.39738411	0.33277828	0.28089112	0.35746071	0.30862305	0.33703664	0.31608194	0.31808808	0.323926	0.37578645	0.34234637	0.29849219	0.29551879	0.31059945	0.28363168	0.37665841	0.33587888	0.26092285	0.27022621	0.35320789	0.29923075	0.30332077	0.30542672	0.29844829	0.37520343	0.27033377	0.25102189	0.25184533	0.30698353	0.25298402	0.26997691	0.27125478	0.26065743	0.32245713	0.35262859
0.34782037	0.37163946	0.28226462	0.33085573	0.35811654	0.36550575	0.28575125	0.35787609	0.36624253	0.31600213	0.33980626	0.33958954	0.36086434	0.32365903	0.30444789	0.37511599	0.31826675	0.36713341	0.33853203	0.3397572	0.29612881	0.31632093	0.27804217	0.36340892	0.34065312	0.34021965	0.3056733	0.34010854	0.3491511	0.3172636	0.366166	0.33582345	0.32530758	0.31798059	0.33978501	0.33039209	0.31902316	0.35500041	0.32366392	0.28412509	0.29640245	0.29030952	0.34558675	0.38309264	0.34630048	0.27984154	0.31991461	0.27715626	0.37026197	0.38340721	0.30898944	0.33329314	0.31846547	0.35927182	0.30009875	0.33298883	0.2973403	0.33222973	0.31608805	0.33580023	0.34083512	0.29631081	0.2893002	0.32308236	0.35105956	0.37039149	0.34268177	0.30688408	0.33735731	0.3163338	0.32885206	0.29075143	0.37014535	0.31672958	0.37007689	0.33559704	0.38191599	0.25208715	0.26477659	0.33382225	0.34038877	0.34044674	0.31461164	0.29625344	0.24718024	0.31108236	0.35980535	0.32166642	0.35990387	0.37908471	0.24965121	0.29900292	0.26153108	0.29501137	0.30053791	0.39627501	0.33746895	0.2808077	0.33212039	0.31043464	0.33287877	0.31719142	0.31835893	0.32417262	0.38942409	0.34258842	0.29562464	0.29337519	0.30416653	0.29282343	0.37635708	0.33254242	0.25163582	0.26033404	0.34459621	0.29636347	0.31022027	0.30730376	0.29555148	0.37310213	0.26103553	0.24953915	0.24620236	0.31413457	0.24803089	0.27081785	0.27139521	0.25172403	0.31465173	0.35755894
0.34287468	0.368175	0.27669883	0.34444776	0.35204497	0.36104402	0.28598765	0.35412228	0.36278203	0.31279212	0.33883411	0.33704492	0.36160058	0.31585282	0.30543885	0.37830368	0.3189407	0.36743981	0.33945659	0.33874241	0.29615429	0.28827047	0.2715106	0.36849102	0.34482419	0.33894378	0.29009345	0.34102419	0.35134619	0.31827655	0.36741102	0.33024597	0.33982387	0.3252534	0.33908784	0.33772555	0.32462054	0.34926248	0.32564479	0.27868894	0.29817075	0.2859771	0.34287679	0.38300395	0.34928462	0.28424999	0.32644224	0.27916706	0.37424457	0.38271168	0.30884075	0.33810294	0.32609358	0.35883287	0.29773933	0.33820412	0.29559427	0.3311606	0.31667328	0.33614647	0.34728166	0.29678562	0.28801045	0.31641352	0.35639751	0.37047973	0.33814508	0.31357032	0.33651048	0.31351224	0.32426995	0.28894791	0.37465325	0.31460083	0.37616378	0.3389374	0.38239846	0.25530705	0.26500377	0.33751422	0.33866569	0.33331242	0.30770993	0.2921527	0.25608981	0.33214304	0.35553285	0.32701319	0.36624882	0.37001345	0.2494085	0.29865596	0.25536063	0.29401422	0.30063611	0.39257324	0.32841423	0.27425191	0.35101989	0.3078039	0.33786905	0.30766383	0.30995122	0.32157421	0.37624058	0.33858445	0.29862487	0.2966958	0.31253567	0.28563073	0.36803985	0.3379617	0.25146586	0.26117375	0.34681126	0.30132207	0.31183007	0.30263507	0.30117375	0.37101936	0.25549668	0.24953407	0.24527773	0.29868466	0.24554987	0.26358363	0.26823127	0.25069931	0.31719276	0.34782371
0.34612954	0.37113023	0.27685905	0.33984831	0.3554416	0.36574361	0.28070718	0.3443616	0.36473843	0.32040018	0.33132339	0.33576742	0.35780644	0.31539607	0.31010273	0.36697432	0.3262502	0.37461147	0.34408554	0.33087218	0.29355469	0.28791583	0.27686906	0.37318072	0.34308785	0.33167624	0.29776669	0.33496499	0.34073171	0.3158997	0.36300918	0.33775222	0.32626382	0.32365787	0.33173513	0.33175567	0.32459036	0.35464805	0.3222172	0.27912891	0.29786021	0.29698059	0.34112766	0.38174593	0.34613842	0.2723721	0.31003159	0.27346653	0.36789528	0.38093835	0.30940741	0.33137453	0.31045699	0.35543931	0.29925478	0.33187297	0.29306892	0.33133763	0.31512359	0.33432505	0.3449696	0.29647037	0.28486601	0.31517956	0.36049134	0.36823723	0.34743044	0.32008404	0.32797605	0.31630355	0.33461201	0.2861526	0.37000173	0.31641412	0.37001401	0.33926085	0.38004491	0.25302488	0.25793874	0.33170781	0.33660886	0.32771352	0.3072198	0.29633409	0.24777804	0.31131616	0.36759907	0.31191364	0.35782841	0.37462333	0.24678752	0.2963568	0.26138014	0.29446164	0.2969307	0.38990286	0.3323907	0.28129637	0.34918201	0.30817533	0.32893956	0.31121305	0.31496319	0.32047459	0.36878404	0.3423838	0.29955745	0.29736227	0.29766697	0.28869784	0.37253273	0.32903329	0.25592515	0.26046705	0.3502785	0.29863006	0.30961028	0.30539432	0.29922819	0.37045002	0.25067902	0.24707741	0.25316548	0.31162941	0.25343537	0.26559001	0.26674592	0.25680602	0.31931266	0.34332365
0.34009472	0.36528778	0.27496633	0.33678585	0.35213038	0.36171454	0.26942459	0.34435976	0.36646038	0.29713044	0.33281857	0.33425087	0.35797915	0.31374356	0.3030113	0.37093127	0.31025815	0.35773954	0.33464715	0.33182031	0.28299239	0.2974517	0.27321833	0.35606635	0.34409779	0.33307558	0.29184631	0.33458328	0.34819877	0.31222829	0.35724312	0.33175975	0.32626519	0.31857184	0.33200881	0.33102107	0.32064542	0.3417832	0.32629451	0.27122667	0.29126617	0.27456114	0.34340873	0.37633485	0.34156591	0.26896083	0.31570467	0.27508068	0.363186	0.37650922	0.30663699	0.33034104	0.3124086	0.35588425	0.29332873	0.327847	0.29088339	0.32995981	0.30744931	0.33499897	0.3370921	0.28972551	0.28031287	0.31367299	0.35004941	0.367971	0.33000508	0.30128551	0.33674094	0.3126049	0.32171378	0.28269121	0.36962333	0.31177276	0.37017366	0.33940527	0.37496206	0.2488437	0.26098546	0.32827747	0.3399258	0.33056593	0.30111086	0.28839174	0.24534409	0.31180042	0.3584207	0.31501907	0.35713926	0.36326721	0.23918179	0.29311606	0.25707325	0.2849966	0.29527384	0.38822433	0.32541943	0.27197945	0.33063787	0.30592898	0.32522905	0.31354341	0.3151193	0.32380655	0.36240718	0.34285837	0.29621634	0.29452625	0.28967074	0.28923625	0.36075467	0.32528931	0.26498383	0.25448141	0.34334132	0.29170662	0.30374056	0.30029061	0.29213148	0.36609226	0.25014651	0.2391825	0.25369349	0.29240671	0.25451925	0.2493407	0.26656497	0.26756629	0.31225929	0.3446264
0.33776841	0.36632329	0.27658343	0.32328117	0.34764251	0.35880953	0.29946163	0.35123712	0.36035779	0.30379477	0.31224093	0.33268881	0.35663369	0.30643842	0.30312079	0.37221375	0.31591785	0.37085921	0.3328914	0.31233591	0.29928422	0.30524856	0.25013822	0.3674165	0.32881302	0.31221426	0.30618057	0.31687921	0.34638008	0.29484296	0.35854074	0.35700166	0.33389747	0.31484488	0.31340784	0.32895553	0.31456333	0.34058562	0.31720358	0.27032316	0.29419976	0.28753847	0.33022651	0.38179019	0.34266606	0.28826904	0.31099424	0.25698945	0.36453593	0.38136831	0.28992835	0.33780944	0.31070906	0.35201445	0.2871826	0.33874282	0.2859565	0.32499996	0.30475801	0.32482529	0.34159237	0.28906918	0.28603047	0.30575961	0.33862659	0.35757095	0.3315917	0.29854518	0.31604382	0.30292198	0.32901111	0.28579304	0.3600384	0.30927312	0.36122429	0.33848709	0.38062826	0.24863088	0.25918221	0.33699602	0.34292251	0.31833237	0.303395	0.29604939	0.23053539	0.3107695	0.35503623	0.30811167	0.3613385	0.36741698	0.26353735	0.29235756	0.24934644	0.29927778	0.29270881	0.38856056	0.31687611	0.27144778	0.35255668	0.28582364	0.32863027	0.28889737	0.29083914	0.31362689	0.37728971	0.33823264	0.29014522	0.28957927	0.30339545	0.28054401	0.36693457	0.32911617	0.23850732	0.27935779	0.3347967	0.29163706	0.30578053	0.29110485	0.28986695	0.3661741	0.29478076	0.2630249	0.23522639	0.3020761	0.23703282	0.29042119	0.2442088	0.24000446	0.3065626	0.34359252
0.33658871	0.36486423	0.27285212	0.32645991	0.34535944	0.3558867	0.27707335	0.34141409	0.36253288	0.31434864	0.32047588	0.33235952	0.34910968	0.31270421	0.29767561	0.36610788	0.30685762	0.36630332	0.33361262	0.32007807	0.2926611	0.2942307	0.26097751	0.36964071	0.33369085	0.32006374	0.28084114	0.32383373	0.34381583	0.30599815	0.35440025	0.32623717	0.31552288	0.31137398	0.32062823	0.32378504	0.31384331	0.34424341	0.31608906	0.27288052	0.28968671	0.28362459	0.33383086	0.37614951	0.3352541	0.27688649	0.3095431	0.26874888	0.36036572	0.37631729	0.29942104	0.32952917	0.31288627	0.35179499	0.28676215	0.32836634	0.28698468	0.32456934	0.30863994	0.32233918	0.33201835	0.28682452	0.28082541	0.31348607	0.33709091	0.36433792	0.3417916	0.30199695	0.33206019	0.30571491	0.32783991	0.28033313	0.36296213	0.31187466	0.36283547	0.33127564	0.37420517	0.24548908	0.25450006	0.32939771	0.33106932	0.32541916	0.30300891	0.2881726	0.23343532	0.30662107	0.35292876	0.30788222	0.35499072	0.36243853	0.2438141	0.28732461	0.25147551	0.28804451	0.28851321	0.38834539	0.32026428	0.27021828	0.34217337	0.29879946	0.3253749	0.29387245	0.29532346	0.31433436	0.36379087	0.33594936	0.2927056	0.29128677	0.30142352	0.27361304	0.36272374	0.32682836	0.24698071	0.25580797	0.34478194	0.2939077	0.31214148	0.29459038	0.29491562	0.36746737	0.25189292	0.24374174	0.23661211	0.29289219	0.23676528	0.26212323	0.25236583	0.24649084	0.3146956	0.34600347
0.33488032	0.3611792	0.26633129	0.33117959	0.34569225	0.35549125	0.27465597	0.35041094	0.36430234	0.30630234	0.3345966	0.32961431	0.35373452	0.30780944	0.30492583	0.3644754	0.31605744	0.36417663	0.33151031	0.33467895	0.28408563	0.29115286	0.27990019	0.36507604	0.33546001	0.3355459	0.28994334	0.33773643	0.34146503	0.31644729	0.35744828	0.32224992	0.32709616	0.31610736	0.33482909	0.32835564	0.31696957	0.33165827	0.32316795	0.26909867	0.28519297	0.27928001	0.33690572	0.38118744	0.34472638	0.26532421	0.30983371	0.27580667	0.36969876	0.38007507	0.2917515	0.33292243	0.30439472	0.34985113	0.29561248	0.33244252	0.28526205	0.32358116	0.30629331	0.32875863	0.33250749	0.28617182	0.28785202	0.30862975	0.35636294	0.35949519	0.32289606	0.30067119	0.32701585	0.31616005	0.32455167	0.28819519	0.36632144	0.31124377	0.365547	0.33758518	0.37876549	0.24954662	0.25835863	0.33209607	0.33676702	0.33161801	0.30329385	0.28343233	0.25284639	0.30036151	0.36066172	0.30864346	0.35547367	0.36717063	0.24108732	0.2857013	0.25359967	0.28801101	0.28714329	0.3870289	0.33385786	0.26979661	0.33679998	0.30823106	0.3293618	0.31041926	0.31300339	0.32230023	0.37768349	0.33513916	0.29818681	0.29781622	0.31385779	0.28934237	0.36588028	0.32974052	0.26214322	0.25083423	0.3269124	0.29056153	0.3009938	0.30083421	0.28997222	0.36283952	0.24018352	0.24165098	0.25334617	0.30155876	0.25400484	0.25902459	0.270854	0.26487178	0.31077984	0.3483454
0.33688226	0.3595365	0.27073315	0.33434221	0.34481958	0.35706565	0.27388847	0.33981436	0.35768443	0.31032628	0.32517734	0.33130381	0.34984541	0.30962974	0.2990815	0.36792392	0.31390122	0.35908031	0.33366317	0.32490742	0.28463256	0.29019621	0.27247027	0.35968983	0.33326042	0.32657531	0.29358014	0.32806003	0.33897519	0.3053281	0.35354087	0.33968884	0.32535133	0.31677276	0.32450795	0.32434538	0.31872579	0.34016806	0.31857127	0.26626605	0.29114807	0.28409502	0.33528876	0.37242886	0.33563745	0.2706672	0.30279741	0.27016467	0.36197859	0.37295267	0.29709348	0.33555964	0.30050793	0.3498961	0.28964573	0.33296356	0.28681403	0.32495901	0.30012417	0.33364639	0.343079	0.28440022	0.28104669	0.30875173	0.34646121	0.35603073	0.33201227	0.30610156	0.33039483	0.30835506	0.32103819	0.28115734	0.36092564	0.3075383	0.36077884	0.33717141	0.37217158	0.24770397	0.25570211	0.33375949	0.33319664	0.32621151	0.29757544	0.28688893	0.24775833	0.30786863	0.35304874	0.30312431	0.3548657	0.36767143	0.24264383	0.29544935	0.25186196	0.28777933	0.29181871	0.38259619	0.31929123	0.26800388	0.33865926	0.30069396	0.32091165	0.30267331	0.30648655	0.31864664	0.3786276	0.33338606	0.29322699	0.29003149	0.29379833	0.27733672	0.36598223	0.32027683	0.2485951	0.25447789	0.33512041	0.28701296	0.3073895	0.29901999	0.28598583	0.36276644	0.25376013	0.24276732	0.25030145	0.29772764	0.24972917	0.26507774	0.26218	0.24892387	0.31160387	0.3387869
0.33411282	0.35770804	0.26458669	0.32544574	0.35038477	0.3563965	0.27448767	0.34463745	0.35001725	0.31339747	0.32130906	0.32996958	0.34846681	0.31101635	0.30166742	0.36312199	0.31221905	0.36365789	0.33452207	0.32151702	0.2834281	0.28610161	0.26617801	0.35965532	0.32398164	0.32205632	0.28552672	0.32415235	0.33967119	0.3028844	0.35470113	0.32382521	0.32720646	0.31242466	0.321969	0.32777354	0.31530181	0.33823386	0.32071897	0.26638231	0.29294354	0.27740258	0.33143166	0.37346211	0.33221844	0.27611142	0.3055639	0.26661667	0.36042571	0.37276015	0.31083804	0.32820678	0.30706343	0.35039008	0.28311104	0.32933077	0.28597161	0.32751039	0.31643343	0.32961911	0.33975077	0.28894353	0.27320018	0.30985525	0.34407088	0.35621968	0.31537402	0.31277335	0.33108601	0.30383429	0.31970981	0.27643794	0.35934329	0.3087545	0.35867453	0.33906966	0.37243122	0.24940304	0.25212255	0.32801983	0.33792144	0.32318246	0.30057457	0.28133169	0.24032253	0.31496575	0.35263023	0.30833673	0.34939629	0.36033943	0.2397193	0.27807289	0.24832401	0.2865693	0.27753145	0.38325822	0.32367489	0.26823482	0.35360354	0.29930505	0.32284701	0.31025472	0.31377801	0.31924421	0.37095371	0.3348687	0.29329637	0.29248336	0.29712194	0.27586898	0.35788295	0.32424983	0.24949004	0.25149372	0.32352185	0.29279709	0.30549732	0.29633191	0.29222074	0.36306819	0.23850234	0.23916124	0.24140902	0.30007911	0.24340108	0.25885084	0.26188925	0.24866511	0.314531	0.34576634
0.33527189	0.36314255	0.27104837	0.33184671	0.3438181	0.35824567	0.26989737	0.3387959	0.36134747	0.30279624	0.32375488	0.33333623	0.35021892	0.3050586	0.30112094	0.36446315	0.31391901	0.35823199	0.32912731	0.3227542	0.28269327	0.29883692	0.2636638	0.36094251	0.33113015	0.3234199	0.29648048	0.32498503	0.33723143	0.30847856	0.35750544	0.32204357	0.32044607	0.3148365	0.32351995	0.32594314	0.31503934	0.33850494	0.32130617	0.2672902	0.28469875	0.28097928	0.3327677	0.37567541	0.3343108	0.27365687	0.30412734	0.26675338	0.36293396	0.37484744	0.29387513	0.32644859	0.30455491	0.34282365	0.2840248	0.32655853	0.28772321	0.32345396	0.30641121	0.32157463	0.33812881	0.28594545	0.28042677	0.30378553	0.34190392	0.36106873	0.3326546	0.30150867	0.33790535	0.30564171	0.31781399	0.27934697	0.36571604	0.30711913	0.36483237	0.33730841	0.37471056	0.24670631	0.25251591	0.32554728	0.33368495	0.32263696	0.29991269	0.28333026	0.24835853	0.30892348	0.34787253	0.30386937	0.35329416	0.36221063	0.23993434	0.28616732	0.24649097	0.285748	0.28618529	0.3832503	0.32245949	0.26617444	0.34644091	0.29646933	0.32555863	0.29216185	0.29217729	0.31464839	0.36831057	0.33848944	0.2919324	0.29168254	0.30233413	0.27221748	0.35952288	0.32511431	0.24940237	0.25435922	0.33298048	0.28990477	0.3056049	0.29355854	0.29038462	0.35918123	0.2512933	0.23995991	0.23927666	0.29930824	0.24087314	0.25720054	0.25842556	0.25047719	0.31230196	0.34154502
0.33510679	0.35847026	0.26536059	0.32337254	0.33558196	0.35365152	0.27092156	0.34291187	0.35216755	0.30217871	0.32174331	0.32839662	0.35124314	0.31128755	0.29890499	0.36946544	0.30649799	0.36118513	0.32895145	0.3210648	0.28755918	0.28740534	0.26325038	0.3611213	0.32954139	0.32206479	0.28738093	0.32475498	0.33726889	0.30268961	0.34985057	0.33422738	0.32320786	0.31026325	0.32094553	0.32283905	0.31228197	0.3452386	0.31465304	0.26752585	0.2895695	0.27972448	0.32974654	0.37304673	0.33577377	0.26754099	0.29451257	0.26863775	0.36366841	0.3734661	0.29838735	0.32659647	0.29332837	0.34760484	0.28441608	0.32715493	0.28208482	0.3230263	0.30717748	0.32251039	0.33993143	0.28217089	0.27951369	0.31068429	0.34337491	0.35371104	0.33297122	0.29924569	0.32328302	0.3023898	0.32391807	0.27990907	0.35940287	0.30671445	0.35921183	0.32706165	0.37269062	0.24524735	0.24939792	0.32693756	0.32809141	0.31924078	0.2962139	0.28137586	0.24649681	0.31283757	0.34766445	0.29470104	0.35016373	0.35843638	0.24164294	0.27810311	0.24894126	0.28736916	0.27971917	0.38086289	0.32282048	0.26924598	0.33514369	0.2958779	0.32458004	0.30188507	0.30222645	0.31797355	0.37506372	0.33249089	0.29045835	0.29100806	0.29906306	0.27435789	0.35477471	0.32543677	0.25000918	0.25304022	0.33545548	0.28889313	0.3063859	0.29699904	0.28920954	0.36220106	0.25143585	0.24178746	0.24265692	0.30208459	0.24362801	0.26313609	0.25467592	0.25162461	0.31351835	0.34486246
0.33605161	0.35379639	0.26855999	0.32020706	0.34035149	0.34715983	0.27019432	0.3376781	0.35439298	0.3069807	0.32083437	0.32794768	0.34995013	0.30686906	0.2938334	0.36461872	0.30815071	0.35812563	0.33104643	0.32027271	0.28455696	0.28952524	0.26314163	0.3569411	0.32854894	0.32118651	0.29679048	0.32602894	0.33778879	0.30272734	0.34986037	0.33779475	0.30846635	0.31032932	0.31996036	0.32328373	0.31141835	0.33840218	0.31921098	0.27395695	0.28417054	0.27930301	0.32741487	0.36976093	0.33347762	0.26556692	0.30353975	0.26341081	0.35674307	0.36850971	0.29853517	0.33067632	0.30218151	0.34384993	0.28142837	0.32977712	0.27946994	0.3233237	0.29852486	0.32608035	0.33412167	0.28405854	0.27329516	0.30663067	0.34256229	0.35217735	0.31977648	0.30174842	0.32492855	0.29874945	0.32300526	0.27311271	0.36411807	0.30543819	0.36219046	0.33096561	0.36662188	0.24816535	0.25022513	0.33020413	0.32879508	0.3231543	0.29611394	0.2847707	0.23811184	0.30739522	0.35383767	0.30122516	0.34856841	0.3529776	0.23604593	0.28027961	0.24591506	0.28430656	0.28029674	0.3787415	0.31999424	0.26504624	0.34123722	0.2933394	0.32183966	0.29199106	0.29290468	0.31526852	0.37310788	0.33424109	0.28951815	0.28788868	0.29367986	0.28326914	0.35281295	0.32219589	0.244716	0.25381216	0.32315665	0.29093704	0.2906822	0.29452544	0.28996345	0.36175862	0.22927462	0.23628633	0.2451046	0.2937488	0.24540178	0.25771683	0.25506487	0.24390267	0.30963451	0.34325889
0.33042675	0.35325235	0.26770425	0.32613972	0.33877671	0.34773529	0.26836416	0.33657783	0.34896356	0.29813924	0.31672958	0.32525977	0.3484022	0.2966029	0.29399452	0.35816708	0.30581489	0.35331997	0.32905638	0.31758508	0.2851243	0.28228104	0.2573224	0.35225126	0.32744053	0.31704584	0.28272623	0.31984961	0.33662564	0.30088469	0.34963721	0.33425125	0.32015502	0.31079924	0.31645241	0.32231799	0.31242985	0.32900864	0.31113398	0.25616756	0.28615674	0.28139526	0.32410121	0.37010807	0.33065382	0.26789784	0.28897411	0.26897147	0.36056399	0.3691234	0.29296732	0.32879931	0.28963697	0.34339023	0.28618661	0.32858551	0.27738565	0.32009715	0.30397519	0.31749493	0.33684388	0.28206989	0.27059159	0.29543969	0.34021178	0.3513768	0.33264813	0.29486623	0.32806194	0.30283013	0.31538984	0.27136788	0.3611002	0.30096313	0.36200917	0.3251994	0.36644486	0.24562535	0.25107351	0.32833266	0.33154243	0.31687927	0.29084373	0.28014365	0.24069472	0.30699751	0.35205427	0.28956202	0.35061786	0.36893728	0.23742642	0.28385559	0.24459645	0.28487819	0.28180507	0.38082397	0.31643391	0.26200607	0.32397524	0.29613453	0.32215148	0.2920025	0.29254356	0.31608486	0.37237337	0.33019871	0.28933164	0.28858131	0.29901567	0.27370706	0.36830449	0.32280666	0.24673772	0.24649881	0.33195141	0.28413415	0.2919971	0.29332387	0.28530884	0.3558948	0.25480929	0.23716554	0.23963152	0.29228458	0.24277833	0.2552546	0.25178516	0.24724066	0.31080484	0.32852164
0.3322888	0.35404938	0.26032946	0.32229105	0.33580083	0.35009336	0.26976427	0.34000489	0.3490611	0.29805958	0.31760031	0.32699728	0.34662515	0.3063609	0.29255852	0.36073557	0.30417785	0.35383382	0.32422158	0.31747174	0.28209606	0.28376544	0.25846645	0.3542701	0.32750651	0.31824428	0.29468989	0.31964308	0.33316901	0.29896861	0.34440815	0.33064288	0.32109907	0.31278706	0.31652826	0.3184621	0.31406289	0.3302561	0.3203994	0.25935543	0.28323534	0.28162205	0.32361236	0.36835238	0.33240271	0.2668539	0.29858115	0.26142153	0.35959378	0.36821055	0.29431266	0.32345879	0.2986472	0.3449052	0.27804959	0.32415569	0.28193179	0.32029688	0.29553294	0.31664526	0.33256525	0.27880368	0.27611312	0.30613488	0.3537344	0.35428557	0.33019724	0.30556312	0.32223791	0.30161509	0.31372982	0.27525324	0.35404134	0.30066431	0.3534148	0.3300657	0.3681522	0.24242744	0.25403658	0.32145825	0.32710999	0.31436878	0.29283059	0.28109241	0.23609003	0.30677387	0.34248936	0.29855165	0.34795761	0.35165656	0.23663791	0.28182337	0.24459748	0.28308123	0.28098854	0.3778567	0.31170383	0.2607812	0.33785042	0.29134998	0.32111201	0.3074424	0.30964628	0.31406888	0.36772415	0.32922938	0.28831497	0.28570339	0.28728586	0.27159989	0.34987718	0.32131022	0.24899046	0.24698891	0.33221257	0.28824517	0.30344594	0.29013255	0.28822118	0.35695291	0.24530758	0.23676686	0.23984614	0.29041281	0.23954313	0.26139659	0.25149927	0.25108087	0.30804434	0.33835146
