# Supplementary material for: Simultaneous readout of multiple FRET pairs using photochromism
Source: Nat Commun. 2021 Mar 31;12:2005. doi: 10.1038/s41467-021-22043-0 (PMC8012603; doi:10.1038/s41467-021-22043-0)
Supplement: Supplementary file 3 — Source Data [file 41467_2021_22043_MOESM3_ESM.zip › SourceData/Figure6_FiguresSI3-8/rawdata/FRET efficiency/rsAKARev_FRET.txt]

0.27919784	0.31194156	0.29888123	0.29634058	0.24566975	0.33470762	0.31713471	0.29392207	0.28722399	0.28345475	0.28303871	0.26943183	0.28216115	0.26663485	0.29642147	0.26930583	0.27531365	0.32295269	0.26445562	0.28451207	0.28038555	0.26893213	0.31427246	0.3167859	0.1637803	0.28661901	0.30918527	0.28488624	0.29580915	0.33012587	0.24949057	0.26162767	0.23187931	0.28806716	0.28594524	0.24110779	0.28530997	0.26279399	0.25633153	0.26968378	0.27679881	0.26925778	0.29990524	0.25708061	0.30419594	0.26990917	0.29433286	0.28012475	0.28323171	0.25741658	0.3033174	0.29298511	0.29052395	0.23835716	0.26700792	0.29687339	0.35084155	0.25040963	0.26440102	0.21591944	0.27291584	0.27737951	0.30403462	0.26517397	0.26201823	0.32081234	0.29354951	0.21985272	0.27346852	0.28627303	0.29206574	0.30265224	0.25121945	0.27906409	0.25175881	0.28460503	0.25687763	0.27264649	0.28066495	0.27849105	0.26662162	0.29186299	0.27504689	0.24313386	0.30989721	0.27408648	0.27027661	0.29100043	0.26116291	0.28304428	0.28706935	0.25045961	0.33027241	0.28042683	0.25211421	0.31830257	0.32539433	0.25699097	0.25891745	0.3245275	0.22278447	0.26468316	0.26184022	0.30033308	0.25456253	0.28453109	0.28492546	0.28476971	0.31023374	0.30612755	0.28355002	0.2103968	0.29693392	0.28032458	0.28626639	0.2587854	0.3071498	0.32894403	0.26371154	0.33329546	0.29494306	0.28695762	0.2601487	0.23700052	0.25678301	0.29025638	0.3349601	0.29683727	0.28897926	0.25052303
0.29671845	0.30265796	0.29343504	0.30232742	0.24026726	0.3037889	0.32343325	0.28976753	0.29300785	0.29032534	0.26428473	0.28215343	0.23013256	0.27094269	0.28930885	0.24691881	0.28190756	0.31048778	0.29874891	0.26446915	0.24548674	0.22973123	0.32257032	0.33823586	0.22602966	0.26378053	0.31008971	0.26221079	0.31203139	0.32094267	0.24107628	0.30981654	0.27580762	0.30025619	0.26264846	0.25389975	0.30065328	0.25760153	0.25985655	0.28680477	0.28222549	0.26900566	0.28845009	0.26371673	0.27591106	0.28890204	0.2935653	0.27971536	0.28340164	0.26448315	0.30658299	0.2439145	0.29317027	0.23110802	0.26768339	0.23468107	0.35229588	0.26985568	0.2654883	0.25629175	0.25696272	0.23482494	0.2910828	0.27166232	0.27226773	0.29885182	0.25093549	0.22666685	0.27612999	0.24993491	0.29787961	0.29125428	0.27806142	0.33415914	0.28710276	0.27735519	0.26758334	0.24661674	0.29211149	0.24649405	0.27403745	0.25800678	0.275013	0.25399277	0.30661863	0.28865001	0.23124561	0.2977753	0.25042242	0.28583071	0.29069051	0.24973075	0.27618662	0.26352143	0.24860683	0.30320859	0.32877684	0.26987514	0.25900507	0.30796319	0.25765136	0.25138405	0.25242907	0.27536136	0.25852704	0.26535928	0.28334293	0.28097162	0.29347292	0.2839112	0.28816766	0.25757045	0.28225055	0.28544232	0.26237175	0.25286078	0.31363413	0.33547717	0.25192821	0.35154504	0.30932525	0.29258093	0.26438379	0.27281106	0.26319829	0.28495273	0.33628333	0.28399509	0.28580034	0.29101157
0.26897568	0.27431631	0.30372342	0.28821743	0.26936662	0.30874696	0.31765631	0.27882454	0.2323648	0.29205143	0.29075843	0.27934778	0.22038935	0.24692634	0.29045466	0.27610314	0.25837407	0.28599399	0.27907661	0.28918537	0.27204546	0.24377535	0.34379238	0.29107946	0.30035776	0.29122123	0.30262956	0.29141906	0.30828395	0.32667172	0.23117185	0.30758291	0.28993621	0.29769096	0.28782374	0.25007859	0.29546395	0.25208357	0.26595506	0.24193713	0.27748394	0.26579505	0.29556808	0.2556541	0.28115264	0.2896727	0.32603803	0.28182003	0.28893334	0.25981924	0.31102628	0.25607482	0.33079174	0.29191986	0.2437775	0.24727233	0.35566443	0.26759166	0.27235624	0.30426183	0.26493037	0.25569215	0.2918402	0.24793541	0.27022669	0.30289838	0.25656772	0.23722459	0.29842871	0.27718225	0.28112891	0.28943321	0.25180015	0.22367927	0.25210819	0.27460521	0.26005942	0.26911491	0.3024956	0.25479531	0.30412698	0.2702609	0.26984152	0.22564328	0.31736287	0.2820909	0.28352696	0.3223561	0.2717036	0.30496371	0.28847006	0.2554422	0.30555686	0.29573479	0.25479192	0.30372781	0.25555089	0.25661933	0.28319743	0.31263348	0.28381875	0.26552376	0.26677656	0.28528893	0.26148492	0.30186686	0.29076397	0.28879428	0.31033924	0.28854176	0.30127349	0.28516901	0.29768935	0.28233302	0.25920486	0.24232678	0.29790789	0.32916376	0.23910353	0.34795436	0.30036488	0.28722298	0.25899738	0.24688667	0.25880027	0.28010869	0.33833212	0.29794019	0.2881324	0.2647939
0.25499803	0.29064256	0.29481432	0.28581166	0.24651663	0.3108128	0.30893636	0.26626304	0.29046515	0.26717198	0.27497172	0.26814723	0.28494978	0.27113116	0.3004837	0.27218184	0.27110049	0.24655421	0.20070222	0.27555799	0.23586401	0.30710855	0.31859961	0.23446649	0.24504077	0.27439263	0.31274736	0.27703372	0.25655532	0.31880832	0.23413882	0.27531707	0.25217184	0.28282252	0.26991662	0.2547552	0.2829369	0.25703353	0.24885909	0.27799991	0.25814518	0.26669595	0.2934798	0.2713438	0.26757926	0.27703255	0.27040902	0.28529388	0.28152072	0.2737219	0.29669914	0.30070648	0.26747787	0.23851117	0.28914115	0.30812442	0.33979037	0.23162806	0.2660076	0.22626773	0.26375678	0.28034574	0.31792319	0.2688086	0.29234657	0.31329966	0.27296865	0.23772827	0.25045049	0.27188355	0.276209	0.31364048	0.28267783	0.26987687	0.28286353	0.26172581	0.27408746	0.2789773	0.30654764	0.30736867	0.28794837	0.23932564	0.26950806	0.24419296	0.31018373	0.27171332	0.28193215	0.26553711	0.25042859	0.2902908	0.29155824	0.25062123	0.28723526	0.2953952	0.25212771	0.29535252	0.27902231	0.25273299	0.23239224	0.30696073	0.26066959	0.24651761	0.24656048	0.27527624	0.26048061	0.25072536	0.28509331	0.28375563	0.30200168	0.307004	0.29009223	0.26984999	0.29845425	0.28820896	0.26621434	0.24312347	0.30308008	0.33077243	0.2461824	0.33370149	0.30141932	0.29226834	0.26408935	0.24045721	0.26286793	0.27233702	0.32181257	0.29711929	0.27878082	0.26116163
0.29100296	0.2792511	0.29178366	0.29599726	0.24612421	0.3238878	0.30824059	0.29447269	0.27329296	0.29699606	0.27816084	0.27202657	0.27800092	0.25252727	0.33108667	0.27718049	0.28441575	0.35146788	0.25687528	0.27690023	0.2502147	0.19895758	0.32854193	0.33961764	0.21400493	0.27685174	0.28836355	0.28245044	0.29167223	0.32284647	0.2510182	0.28892207	0.24837363	0.29630139	0.2756581	0.24606419	0.29735392	0.25837114	0.23998903	0.28607512	0.26929241	0.28714812	0.28623539	0.25951138	0.28988847	0.25240675	0.30294746	0.28434765	0.28476667	0.26102754	0.29896376	0.2436596	0.29975155	0.25326443	0.24350721	0.23282805	0.34788302	0.26160863	0.26625073	0.24082869	0.25144345	0.27824929	0.28273186	0.25008968	0.26752234	0.32732573	0.25329822	0.22559962	0.28421044	0.26518986	0.27046534	0.28133661	0.21525964	0.29881939	0.2173174	0.26295951	0.26449254	0.28096673	0.27396646	0.24163373	0.2575058	0.27388501	0.2651	0.24916677	0.30860856	0.27771977	0.23392984	0.3019577	0.24424839	0.28994206	0.28838071	0.25206134	0.31866786	0.28094167	0.25126895	0.30377832	0.27333212	0.26750752	0.2851209	0.31277063	0.25653732	0.24162672	0.24379618	0.29772896	0.25654355	0.29050198	0.28226766	0.28039971	0.31263742	0.28806612	0.28606656	0.25721514	0.29460856	0.27227968	0.26421255	0.24642147	0.29419798	0.32863697	0.24214253	0.35007596	0.30752116	0.2892977	0.26677907	0.24174725	0.26787466	0.27684328	0.33593625	0.29405025	0.28263992	0.27390429
0.28028089	0.3239457	0.28755951	0.27553898	0.2354674	0.31334612	0.30132583	0.23927391	0.32415929	0.29605967	0.2843141	0.27584377	0.29590857	0.26192901	0.3006902	0.27543291	0.27272508	0.33427909	0.26719695	0.28566718	0.22552966	0.28827894	0.33330488	0.32015127	0.2877827	0.28699657	0.31229842	0.29066458	0.28915662	0.32944623	0.24171449	0.28047517	0.29047921	0.28943172	0.28341857	0.25203472	0.28957903	0.25032067	0.27283952	0.26684293	0.2829259	0.24881814	0.29989117	0.26090437	0.27890766	0.29870489	0.28514728	0.26354274	0.28380606	0.26031411	0.30848467	0.23288338	0.28290412	0.25297385	0.28861821	0.23822534	0.33540991	0.24812885	0.26557314	0.25625184	0.2632927	0.24865931	0.30138585	0.26017115	0.25983125	0.30322465	0.27393195	0.22491957	0.26356867	0.28596443	0.28492203	0.30055839	0.28135559	0.26386765	0.27965322	0.27566364	0.25976539	0.26254436	0.29127237	0.24196953	0.27398255	0.26607621	0.24730356	0.21598396	0.30673814	0.2893225	0.22607909	0.28444794	0.25778192	0.30098417	0.27969828	0.24850565	0.30444497	0.23580337	0.24963278	0.31039366	0.3109647	0.24661224	0.26281509	0.32732883	0.28447428	0.26071545	0.25787094	0.28167057	0.26281223	0.27208397	0.2814312	0.28585771	0.31288192	0.30340791	0.29540849	0.28617224	0.28046262	0.27782676	0.27214578	0.22155836	0.29778424	0.32946607	0.2219647	0.33112067	0.29772466	0.27966395	0.26964512	0.2508308	0.26854202	0.27257922	0.32851234	0.28150889	0.27534732	0.26520121
0.26216394	0.30390003	0.29686755	0.28759608	0.27624229	0.31801963	0.31340739	0.24363296	0.27688932	0.28806949	0.27668229	0.27738068	0.26562396	0.2557148	0.3012549	0.29876593	0.30073333	0.28854331	0.26828343	0.27849105	0.27771816	0.29700932	0.32565966	0.2888999	0.28477988	0.27975482	0.27832258	0.27858299	0.28695986	0.32806042	0.24070816	0.30455744	0.25489175	0.29159409	0.27588046	0.21968833	0.29032072	0.26710355	0.25225052	0.25227192	0.27007684	0.26687247	0.2984257	0.26003045	0.25964385	0.2794539	0.29620576	0.27364248	0.27933595	0.25932238	0.30650425	0.24755013	0.30035621	0.23638481	0.28486127	0.23161253	0.350252	0.27420872	0.25719002	0.27218485	0.25734341	0.2775754	0.27718049	0.25460052	0.25551516	0.31937462	0.27314141	0.25892004	0.27956745	0.26123446	0.29328302	0.2819528	0.24793644	0.30460185	0.24942718	0.2793214	0.26223406	0.27275053	0.30528066	0.24598327	0.26553923	0.29506624	0.27208635	0.25099289	0.31974918	0.27539533	0.24759068	0.29172698	0.24048917	0.29799846	0.28687277	0.24935228	0.31493276	0.2814365	0.24770424	0.30646008	0.32843021	0.26371562	0.26451617	0.31667256	0.2223544	0.24290955	0.2424338	0.28786933	0.25362557	0.2874938	0.28938434	0.29173371	0.29521242	0.29252917	0.29747656	0.22867286	0.30315912	0.28383476	0.27430919	0.23468563	0.29306129	0.32196718	0.23344053	0.34145528	0.29975751	0.28847131	0.2530497	0.26320785	0.25494352	0.29144874	0.33173257	0.30258077	0.27237514	0.26878455
0.24561639	0.28459448	0.28378534	0.30610657	0.21555555	0.29486248	0.30776742	0.257658	0.25849378	0.24744779	0.27666327	0.24524404	0.28290981	0.25167647	0.31490418	0.26690549	0.28247261	0.27758005	0.21222685	0.27605203	0.23024705	0.19911547	0.33489743	0.27582544	0.25340548	0.27573839	0.30033416	0.27463403	0.26338366	0.32994807	0.24943876	0.29782188	0.23779999	0.27448589	0.27342582	0.22932369	0.27509192	0.25921881	0.256708	0.26428935	0.25482658	0.24385107	0.30220991	0.24273962	0.2923367	0.28382799	0.26630768	0.2875677	0.28224802	0.24377017	0.28748646	0.23412246	0.26088187	0.20682965	0.23747078	0.24130425	0.32173064	0.22713906	0.24644497	0.26446369	0.24828896	0.26138383	0.28346694	0.24667226	0.27077362	0.3125225	0.28173444	0.21383625	0.27694702	0.27306774	0.28016412	0.28267124	0.27592164	0.24150996	0.27310511	0.24320756	0.24444681	0.24953434	0.2940259	0.23951149	0.26296341	0.24944706	0.25261128	0.23528454	0.31064865	0.26152259	0.26275346	0.26737881	0.25622416	0.27805358	0.27723107	0.23559232	0.24108908	0.24824049	0.23216271	0.2880283	0.27130306	0.25282532	0.22610702	0.33069512	0.26295	0.25954589	0.26038185	0.27961278	0.24682716	0.25532481	0.28936002	0.29208499	0.3001318	0.29684889	0.27343148	0.2575537	0.28130284	0.28161797	0.28723708	0.24052602	0.29849049	0.33379212	0.24520916	0.31933421	0.29389301	0.2767348	0.25801405	0.2563256	0.25901163	0.27329707	0.33464286	0.28157371	0.24349713	0.21550073
0.25773415	0.30315655	0.29267943	0.31679866	0.2691054	0.31220648	0.30146813	0.32795298	0.2888532	0.30114117	0.28029907	0.27825466	0.22324954	0.27416122	0.28853503	0.28319672	0.28000298	0.28268963	0.27421287	0.28123993	0.27370912	0.25610057	0.33273128	0.28331843	0.21305636	0.28307232	0.30851102	0.28413787	0.29104322	0.31875071	0.23434669	0.25352186	0.25824943	0.29098612	0.28028572	0.2486539	0.2893455	0.25165245	0.25981751	0.27777988	0.27314591	0.27909684	0.29601845	0.26049724	0.28524289	0.2624853	0.310783	0.27923793	0.28277194	0.26017669	0.30701563	0.26913258	0.31397122	0.23011163	0.22418205	0.26789486	0.35188773	0.2615608	0.27118641	0.26193482	0.26903406	0.29544213	0.29818341	0.27349368	0.26841742	0.30593368	0.28111207	0.24214025	0.28337997	0.27335584	0.29382172	0.29533055	0.27444309	0.25621188	0.25875965	0.29200849	0.26617685	0.27549598	0.28289789	0.26028985	0.27459636	0.24713112	0.27654612	0.23007107	0.30728188	0.29141966	0.27178517	0.31395531	0.25860056	0.2870124	0.27942055	0.24378012	0.30766672	0.25921708	0.24133407	0.2990914	0.26658535	0.25717208	0.26045468	0.31003341	0.25223488	0.25475469	0.25299078	0.2942616	0.25945178	0.27383018	0.29010171	0.28851593	0.29947984	0.29513615	0.28333461	0.24924478	0.26862648	0.27703696	0.28015256	0.25927731	0.30436763	0.33105204	0.25747865	0.34813792	0.28558576	0.27985504	0.2504071	0.26031789	0.25423092	0.25889868	0.32007158	0.26969066	0.27902168	0.26542598
0.28887245	0.3122201	0.27661335	0.29163164	0.25534469	0.30029616	0.30793825	0.25822791	0.29200298	0.28777096	0.27064738	0.26376137	0.21905814	0.25760731	0.28897023	0.27349052	0.27687669	0.33352348	0.27724889	0.27568531	0.28167108	0.2618787	0.30970886	0.32967597	0.25700513	0.27269718	0.29817197	0.27905649	0.29523519	0.31546584	0.24076296	0.28469872	0.23501527	0.27341822	0.27087665	0.21609102	0.27475676	0.26665276	0.22795546	0.26062813	0.264247	0.27863315	0.27791071	0.24758808	0.27952996	0.27929142	0.29953477	0.27383712	0.2736178	0.24837555	0.30404449	0.2723245	0.30236962	0.25258115	0.2480004	0.27293703	0.34530917	0.27288654	0.26128045	0.25692409	0.25947031	0.2540434	0.29003692	0.25676119	0.25743759	0.28437796	0.27263746	0.22438784	0.28311908	0.24411514	0.28377017	0.29444343	0.22479013	0.29971069	0.2173664	0.27087837	0.2492995	0.26467174	0.2697989	0.27890369	0.27941108	0.24562936	0.26674524	0.23333871	0.29459789	0.28380755	0.22613151	0.30385938	0.24335553	0.27687001	0.28924948	0.23113613	0.3183161	0.29709923	0.23298286	0.29252476	0.2618078	0.25775886	0.27382389	0.30490199	0.25018346	0.25118759	0.2521067	0.26140079	0.25020906	0.28681207	0.27744263	0.27862027	0.29470292	0.27165699	0.28210932	0.25733125	0.29009682	0.27972326	0.26601407	0.23393567	0.29886982	0.31456169	0.23231295	0.33922306	0.29427183	0.29077423	0.25623292	0.25591695	0.25636443	0.30496502	0.32004607	0.28934425	0.28365141	0.28214487
0.26745871	0.29202408	0.29688621	0.28878075	0.25671053	0.3162356	0.29824257	0.28057531	0.30721205	0.26982114	0.26076913	0.2582022	0.29063052	0.26167932	0.2881422	0.26759493	0.29398519	0.26960054	0.25972271	0.26356253	0.2269842	0.22388861	0.31845388	0.27342486	0.23096386	0.26270884	0.30030093	0.26729882	0.2769025	0.32623607	0.20968187	0.27523801	0.27524459	0.2881436	0.26426229	0.23115386	0.286652	0.26766625	0.26220733	0.28150114	0.28379288	0.26254141	0.30848467	0.25644529	0.28557068	0.26334628	0.2781969	0.27854547	0.27068007	0.25504053	0.29329351	0.25283772	0.27699876	0.23517595	0.29627749	0.25377762	0.33670902	0.25501198	0.26582727	0.24358004	0.24935074	0.2589252	0.30274647	0.26054105	0.26729491	0.30811426	0.2851212	0.21594314	0.26548487	0.27473724	0.2893011	0.30108619	0.28051245	0.28572279	0.27440938	0.2871936	0.25625992	0.23743746	0.29695228	0.24926046	0.25683627	0.28103569	0.25977615	0.24526551	0.30901009	0.2731784	0.28564343	0.27296442	0.24822153	0.2872254	0.26840675	0.24707273	0.30113941	0.22894023	0.24410114	0.29230767	0.29475412	0.25071806	0.26611301	0.32867938	0.26532102	0.25651336	0.25725311	0.28581837	0.24575078	0.28179812	0.28059238	0.28662047	0.30147773	0.27906659	0.28989086	0.26040241	0.28486732	0.27536297	0.29370758	0.25908434	0.30523795	0.3309724	0.25863725	0.33939174	0.28999078	0.2709465	0.24416414	0.25643983	0.24678278	0.26775387	0.3202827	0.28792393	0.2701636	0.2740171
0.26062977	0.27024847	0.3474499	0.30036867	0.23901157	0.31656593	0.31043282	0.31569853	0.28089485	0.27623478	0.27277932	0.26122388	0.30625245	0.26788417	0.31640103	0.27182925	0.26658005	0.32646507	0.21620347	0.27356288	0.2527864	0.26380235	0.32392669	0.31838346	0.25571632	0.27398992	0.31190303	0.2877669	0.31987062	0.32516414	0.26950684	0.29780099	0.24470864	0.28977287	0.2718721	0.28267285	0.28939098	0.27453721	0.23741451	0.25627661	0.27151293	0.25014555	0.29443449	0.28951094	0.31249201	0.25242996	0.30071771	0.30302376	0.29814044	0.29192954	0.29760298	0.30045953	0.29477412	0.20013434	0.28766769	0.29952064	0.34767139	0.25145179	0.25988632	0.2617279	0.24620193	0.26670256	0.33315137	0.26562518	0.30227223	0.31605434	0.3444649	0.22248814	0.25969923	0.27336282	0.29378921	0.33171019	0.24824597	0.29579192	0.24940781	0.26171875	0.2941606	0.28180924	0.35005304	0.30109179	0.27870387	0.26460144	0.30049938	0.23778719	0.32578903	0.26987439	0.27909487	0.30360714	0.2729198	0.2918095	0.30821791	0.27523816	0.27501324	0.28176588	0.27190307	0.28262043	0.28778931	0.26281905	0.23501234	0.33461782	0.25726333	0.23984692	0.23671483	0.28277546	0.26677716	0.29075024	0.28917569	0.28650749	0.32934424	0.30047402	0.29023439	0.26703936	0.31378159	0.28254917	0.34330899	0.24692485	0.30094457	0.33763444	0.25206962	0.33799753	0.29135016	0.30992639	0.26652253	0.27930614	0.267308	0.28782824	0.3247056	0.31223586	0.27675399	0.26835099
0.31014106	0.31176311	0.39056385	0.29230306	0.25284013	0.38005397	0.33521307	0.35172302	0.29017362	0.31703174	0.29635412	0.28357592	0.33318916	0.31258094	0.34240612	0.31869522	0.34726807	0.30797473	0.31660163	0.29806715	0.29553548	0.31959707	0.33612919	0.31289327	0.32137093	0.29858598	0.35343316	0.30607387	0.36312264	0.32335544	0.27204525	0.33009976	0.26555955	0.31952038	0.29662389	0.33355018	0.31990859	0.31175354	0.2876173	0.3358739	0.29681399	0.29333463	0.3221108	0.34293282	0.34415966	0.34451392	0.3339667	0.3263571	0.33258933	0.34194058	0.31660035	0.31840047	0.33834076	0.25222766	0.30014557	0.30898041	0.39555216	0.28941652	0.27584311	0.27250654	0.30071083	0.32478279	0.36417359	0.31146532	0.37049958	0.34392121	0.39572585	0.26361915	0.27739191	0.30234596	0.33840626	0.36079076	0.31737936	0.37832886	0.31900248	0.28153488	0.34120664	0.33541363	0.3833946	0.31843501	0.33324498	0.29218277	0.32060143	0.27419212	0.35717151	0.30776519	0.33194706	0.33637652	0.3197394	0.3293272	0.35019049	0.29464447	0.32857308	0.31679311	0.29266691	0.33558068	0.3084015	0.31383139	0.28929606	0.36852658	0.28604349	0.26710513	0.26945072	0.29768056	0.31165594	0.29858404	0.32947782	0.32809111	0.36026689	0.2828567	0.32598847	0.27828774	0.35082865	0.32939374	0.3920933	0.30351415	0.34517553	0.34950054	0.30215472	0.35443708	0.31606603	0.35223812	0.3017678	0.30907574	0.3029266	0.35628384	0.33900085	0.34994769	0.30710912	0.2807236
0.32032633	0.31412697	0.42220983	0.32893988	0.31994385	0.37539586	0.38386825	0.37471965	0.3016589	0.342388	0.33149406	0.32913649	0.39468616	0.33513814	0.38070098	0.34996444	0.35782355	0.39704338	0.32307246	0.33161774	0.31911466	0.37332198	0.36295196	0.38987222	0.396348	0.33266526	0.36662969	0.33115205	0.34801435	0.36293054	0.30759087	0.3448396	0.30248755	0.33522072	0.33033925	0.36119467	0.33385319	0.34687212	0.31425759	0.37606028	0.33170369	0.29306623	0.36699301	0.36553037	0.36805692	0.38847786	0.32684234	0.36575627	0.35677853	0.36764109	0.35783324	0.37083927	0.32478076	0.31235531	0.37076336	0.36491686	0.40283826	0.32582405	0.30730087	0.31272939	0.30631712	0.35286823	0.38095629	0.33319238	0.41266319	0.39638823	0.40689579	0.31736955	0.29279289	0.34233084	0.35573503	0.38104427	0.3364107	0.38212165	0.32684296	0.30729103	0.36746833	0.346872	0.40737772	0.36920092	0.37449899	0.33609846	0.37562311	0.35253301	0.39492992	0.34750432	0.36386007	0.32239658	0.3454411	0.33939427	0.37434006	0.321924	0.36150718	0.37576333	0.31568754	0.35356319	0.33293313	0.34791449	0.29491308	0.40304241	0.31788704	0.30264643	0.2998845	0.34482661	0.32886428	0.34051433	0.36532158	0.36278239	0.3780655	0.32718509	0.34061599	0.32026306	0.38746998	0.35656917	0.40585738	0.33719137	0.36428231	0.39174506	0.33477262	0.38160667	0.34501562	0.37394577	0.31593195	0.35035008	0.315485	0.36422631	0.37196639	0.38661906	0.35711858	0.32404259
0.35901049	0.33703288	0.41868922	0.35316893	0.33908963	0.43312135	0.39231583	0.36111045	0.33229655	0.35058442	0.35931224	0.3509351	0.34821174	0.34925482	0.40485004	0.36275086	0.37551597	0.37836677	0.33964059	0.35998604	0.30633217	0.29070905	0.40367752	0.37383521	0.35571972	0.35842943	0.38382989	0.37204462	0.38510367	0.38123599	0.3082664	0.32701698	0.32401028	0.34827796	0.35810584	0.37573779	0.34918964	0.37167448	0.35199806	0.37651613	0.37047893	0.34003669	0.37254259	0.37404105	0.3921982	0.39006191	0.36287025	0.38997218	0.37955421	0.37596211	0.39397711	0.3757548	0.35950175	0.33576503	0.38656884	0.37766075	0.41886291	0.35485357	0.33018589	0.35242373	0.31857702	0.34538594	0.41271415	0.35060626	0.42455915	0.43944436	0.41531751	0.33598635	0.34924355	0.38406986	0.37466174	0.40748137	0.35916957	0.40225589	0.35348099	0.32298091	0.37714061	0.34837389	0.38921696	0.37038523	0.381446	0.37311223	0.37685484	0.37394795	0.4177317	0.36396128	0.38930666	0.36586991	0.37163657	0.36234248	0.38093421	0.32624203	0.38049477	0.34089014	0.32046476	0.37874624	0.39976189	0.35684863	0.33220834	0.41863185	0.33117712	0.31334871	0.31417963	0.3705886	0.34299928	0.36064893	0.37970141	0.37756938	0.39364368	0.33887273	0.36064845	0.32588795	0.40012476	0.37075815	0.42313594	0.35021532	0.3860057	0.40512949	0.35385454	0.41103208	0.35576859	0.38000768	0.33395091	0.34918961	0.33479553	0.3813937	0.38754237	0.4022285	0.37198967	0.38309655
0.38135082	0.3578915	0.43173534	0.38509786	0.34542516	0.41452679	0.42271435	0.42824811	0.3472468	0.36549589	0.34856397	0.37952003	0.36276183	0.35258704	0.42098525	0.37036836	0.38595614	0.41629621	0.35370591	0.35056043	0.35337985	0.29697007	0.41502774	0.41137049	0.38209835	0.35380036	0.40128738	0.35604462	0.40977815	0.38669503	0.3391526	0.35054022	0.33663598	0.35786593	0.35055986	0.38598806	0.3561188	0.37679112	0.3792344	0.3947778	0.39196172	0.33836311	0.37220478	0.37411651	0.40307263	0.39749974	0.38904235	0.40340665	0.39177626	0.37643486	0.4114508	0.40601689	0.38455436	0.36161613	0.41119018	0.41401112	0.42864037	0.37793678	0.3513993	0.36747226	0.35334486	0.39883372	0.40947357	0.351978	0.43573588	0.43986705	0.43441099	0.38632685	0.3510325	0.39646715	0.37647635	0.41143414	0.39238992	0.42764059	0.3960368	0.34887576	0.37987125	0.36991972	0.41878575	0.40659529	0.38841867	0.36950633	0.38622347	0.37808159	0.42775393	0.37405503	0.39956781	0.38726252	0.39098015	0.37442613	0.39887902	0.34933305	0.39971218	0.39768904	0.34435469	0.37538099	0.37239423	0.36948463	0.33934018	0.41783798	0.37243351	0.34115437	0.33949408	0.37747347	0.3612805	0.36892462	0.37842962	0.37879524	0.40494168	0.36636129	0.37239653	0.36106688	0.40414494	0.39765155	0.44065374	0.3541989	0.38862473	0.40282282	0.35502487	0.42459029	0.38611883	0.39923313	0.32999113	0.36123732	0.33278275	0.39883426	0.3901875	0.40466505	0.39031696	0.35143507
0.37603751	0.37291953	0.42912936	0.4038876	0.39341721	0.42018369	0.42481959	0.39370957	0.37606701	0.39395133	0.36133301	0.39861128	0.38283014	0.35587588	0.41797042	0.3878805	0.39704904	0.41696239	0.36372831	0.36248538	0.37163004	0.36186734	0.41261032	0.41608083	0.3378799	0.36246219	0.42298695	0.3745645	0.4306269	0.39724061	0.33951172	0.3481206	0.35542956	0.36009875	0.36131933	0.38894865	0.36037371	0.37201679	0.4108375	0.39914951	0.40268293	0.36664504	0.37951323	0.39210048	0.41106886	0.41270566	0.38255334	0.40433258	0.40063399	0.39333856	0.42488444	0.39545512	0.38788751	0.36832461	0.41051787	0.39929143	0.42216554	0.39782235	0.36238816	0.34400365	0.35540476	0.37782469	0.41325587	0.35262695	0.4464803	0.44006017	0.42940092	0.39295986	0.35709414	0.39744037	0.38155898	0.41213858	0.36727655	0.40236774	0.36557326	0.36716875	0.39392269	0.37223014	0.4268454	0.39983571	0.38132742	0.3871457	0.37800068	0.40774721	0.4323864	0.38874277	0.40618226	0.38727784	0.39546856	0.39010781	0.39385197	0.34616965	0.39169022	0.39166149	0.3408961	0.37725013	0.41789499	0.37993398	0.35602307	0.42129284	0.39181057	0.35095185	0.35238528	0.39112043	0.36326912	0.40088931	0.38616699	0.38183555	0.39996994	0.36684337	0.39206663	0.38294241	0.41146159	0.38913402	0.42811942	0.36607739	0.41200015	0.40150496	0.36500809	0.43379393	0.3914907	0.39432287	0.33806717	0.37516329	0.34063542	0.40065825	0.39056081	0.41235188	0.3994925	0.36985803
0.38171723	0.35875443	0.44065619	0.38867807	0.36996382	0.43380836	0.42834738	0.38144186	0.36357054	0.39799556	0.36649618	0.39582381	0.41674742	0.37332752	0.42934644	0.38674167	0.39393961	0.37000602	0.36195406	0.36605516	0.35642058	0.40394965	0.43069091	0.37502939	0.40336198	0.36736375	0.41424844	0.37855864	0.43024975	0.41768706	0.34939295	0.36033514	0.34580746	0.35457233	0.36752638	0.40118745	0.3543058	0.37861922	0.40401697	0.39878771	0.39747548	0.3661609	0.39948723	0.38724002	0.40843099	0.40992796	0.38645178	0.41174909	0.40259412	0.39066428	0.42610323	0.4252615	0.38131481	0.37302905	0.4409321	0.42871517	0.42209449	0.39238387	0.35360807	0.40801007	0.36893877	0.39324912	0.41280079	0.3731063	0.44375509	0.44814599	0.4453727	0.39061192	0.37223637	0.40295747	0.39498472	0.41076875	0.37438929	0.42380095	0.37624982	0.36283627	0.39210963	0.38724437	0.42044815	0.43052527	0.39237335	0.38068497	0.39082807	0.41133314	0.44126073	0.38046262	0.39463758	0.37944523	0.38793644	0.39924568	0.39957392	0.34941927	0.39431021	0.39587682	0.34678799	0.39253724	0.41150415	0.38663241	0.36925787	0.44219935	0.37857997	0.35532376	0.35627672	0.40309155	0.37701455	0.36366829	0.3879784	0.38515279	0.41503593	0.39250499	0.398882	0.37788779	0.42067647	0.39576286	0.44212788	0.36228529	0.41429821	0.42813739	0.36189893	0.4348433	0.39418477	0.40169305	0.35429639	0.38268226	0.35629871	0.39756021	0.41115293	0.42360157	0.39496917	0.39324886
0.39542383	0.40122873	0.4483183	0.39741981	0.39299694	0.4389697	0.43706295	0.41659158	0.40143996	0.40320882	0.36823118	0.40885735	0.43638295	0.38324031	0.43982768	0.39041305	0.39668551	0.44469327	0.36423793	0.36769885	0.39055666	0.41081417	0.43029696	0.44593281	0.32040566	0.36680704	0.43289372	0.37819886	0.42852011	0.41780514	0.35191888	0.35190219	0.33852693	0.36156127	0.3681289	0.41199574	0.36043695	0.3859781	0.41789737	0.40815938	0.41282138	0.35338074	0.40171015	0.39300749	0.42062601	0.43805367	0.39674598	0.42104989	0.41000479	0.39467606	0.43506667	0.42748243	0.39549592	0.40755057	0.42005354	0.43028894	0.42891416	0.40722394	0.37450358	0.39887831	0.37307519	0.37116185	0.43120661	0.38261634	0.43968055	0.44918194	0.43536767	0.38654065	0.37714458	0.4071064	0.39040896	0.42804599	0.42149484	0.42744285	0.41679329	0.37794644	0.3949818	0.38243854	0.41547662	0.43070525	0.40590674	0.38938504	0.39189541	0.39985117	0.43613997	0.41234463	0.42761174	0.39277682	0.40441683	0.40551868	0.40029287	0.35687795	0.42261896	0.38692299	0.35318044	0.39525464	0.40810981	0.38362718	0.40428305	0.43740836	0.39818916	0.3550272	0.35593814	0.4135257	0.37793159	0.40493739	0.38754928	0.38242099	0.42030692	0.40020594	0.40531209	0.39042127	0.41697434	0.40169486	0.44525027	0.37102807	0.42605296	0.43883583	0.36769199	0.44094044	0.39434573	0.40126997	0.34491816	0.38136661	0.34634763	0.40404853	0.4058435	0.41718194	0.40423322	0.36880821
0.39436445	0.38191429	0.43913889	0.430709	0.40051025	0.44165334	0.43455216	0.42516479	0.40175289	0.41876122	0.35818821	0.41805917	0.42677024	0.36855957	0.43696707	0.39367241	0.38611197	0.42096156	0.37669632	0.3599973	0.38119763	0.38150677	0.43765682	0.41520521	0.42069408	0.36080119	0.40671459	0.36958072	0.44269574	0.41056201	0.36012888	0.34231406	0.3638283	0.37479031	0.35911417	0.39120737	0.37449646	0.37637115	0.40925151	0.40291268	0.42345145	0.38827941	0.40944973	0.40185624	0.41608888	0.41722584	0.39448512	0.41376743	0.42285517	0.40000182	0.43694264	0.3891156	0.39693859	0.40626624	0.39765567	0.40024424	0.43225196	0.41935825	0.38145316	0.39971402	0.38157374	0.37678596	0.42485169	0.36875963	0.43900716	0.44909024	0.43296048	0.40194631	0.40035808	0.4234547	0.3882181	0.42260796	0.42853019	0.4161357	0.42537427	0.37920749	0.40299028	0.39193276	0.44794714	0.39179927	0.41484502	0.38185671	0.41298765	0.41044006	0.44407126	0.40378386	0.4075014	0.39115196	0.40490121	0.40838194	0.40136296	0.36307296	0.43534994	0.39512721	0.3590796	0.38311568	0.39036399	0.38279918	0.41443837	0.43146157	0.3923372	0.35692567	0.35797536	0.41542512	0.38078997	0.4175815	0.38784978	0.38768679	0.4119941	0.38658333	0.40542004	0.38932493	0.42371035	0.39174923	0.43713036	0.36434942	0.41250625	0.43997809	0.3648015	0.45251191	0.40467548	0.4027448	0.3472175	0.37301779	0.34957239	0.4107745	0.40405792	0.42314115	0.40656435	0.40127701
0.39374906	0.38519105	0.44238943	0.41725782	0.39257744	0.42991757	0.44500357	0.37468517	0.40330714	0.41010809	0.38159415	0.41785181	0.32914671	0.37170213	0.42870063	0.39405993	0.3899236	0.40097785	0.37611413	0.38218495	0.37570703	0.38344994	0.43708602	0.38628992	0.40453556	0.38248828	0.42221349	0.39506495	0.47025704	0.42144051	0.36008146	0.34527296	0.33657134	0.37057269	0.38273764	0.3990801	0.36992562	0.37920287	0.40442371	0.41197178	0.41999832	0.35605025	0.4091472	0.39672035	0.40752184	0.43078756	0.40757707	0.42927867	0.42891055	0.39788082	0.43823892	0.43915802	0.40039799	0.40703517	0.45144248	0.43503457	0.42587417	0.41512564	0.36569893	0.41147286	0.38790876	0.394315	0.42413697	0.37144047	0.42760158	0.44889402	0.43039325	0.36675778	0.4014703	0.41443306	0.38286465	0.4221231	0.37404788	0.44549665	0.37341926	0.37828842	0.39944911	0.37837514	0.4197554	0.44238892	0.40561393	0.39306217	0.37825868	0.40322551	0.44290254	0.4108454	0.40693533	0.40463415	0.40601346	0.40746334	0.40235704	0.36248621	0.40652373	0.39517686	0.35962576	0.39343256	0.42671672	0.3901442	0.40266997	0.44475359	0.39246106	0.38441604	0.38564208	0.42050105	0.38997382	0.38816339	0.39114541	0.38452697	0.41630858	0.39534816	0.40656567	0.38657677	0.41594657	0.40118203	0.42561093	0.37441453	0.41982281	0.43915343	0.37149587	0.43722492	0.40434861	0.40143394	0.35576707	0.38015774	0.3604455	0.41968426	0.40843052	0.41597486	0.404259	0.41680536
0.40289328	0.39470583	0.43973812	0.42106467	0.38713479	0.43744698	0.438802	0.3921389	0.41504061	0.40000159	0.37562826	0.42040682	0.42116752	0.37168449	0.43375966	0.39969683	0.40235794	0.40438384	0.37569141	0.37429163	0.37578526	0.3748666	0.43881238	0.40839133	0.39993337	0.37597543	0.42964786	0.39174604	0.41758066	0.41631982	0.36365774	0.38033652	0.34701636	0.3630757	0.37645304	0.41321784	0.36533138	0.38715154	0.40523234	0.39378244	0.41094682	0.39278197	0.41200724	0.40012333	0.4119246	0.40969962	0.39416546	0.41488436	0.43301016	0.4031767	0.43876681	0.40179527	0.39097482	0.39042431	0.4168469	0.40707543	0.42295903	0.41185206	0.3777279	0.38443097	0.40286288	0.42790571	0.41596985	0.37139955	0.44744068	0.44855851	0.42368639	0.39871106	0.39457777	0.40780622	0.39794144	0.41605717	0.4037658	0.41998464	0.4010227	0.38234434	0.40654996	0.39276338	0.42715803	0.39942351	0.41147292	0.38983968	0.38911203	0.40585777	0.43667927	0.39899015	0.42596766	0.3891162	0.41792387	0.41831154	0.39700872	0.36695883	0.3982493	0.36818841	0.36120898	0.38919675	0.4200137	0.37753227	0.4144882	0.43590647	0.41563454	0.37003121	0.37075099	0.41132373	0.38928929	0.4048889	0.39075959	0.38485572	0.41593635	0.3758536	0.41695201	0.41075245	0.41002601	0.39466977	0.42504328	0.366824	0.41046643	0.43269342	0.36667213	0.44562516	0.41061953	0.39687318	0.34705123	0.37486884	0.35113651	0.41582969	0.40872765	0.40863237	0.4030734	0.41369534
0.386888	0.39259374	0.43421298	0.4082754	0.3852154	0.41238022	0.43624875	0.38931108	0.4230524	0.3968558	0.36478296	0.41421673	0.39613307	0.3736918	0.44370541	0.37988821	0.38330388	0.38702863	0.38101465	0.36640036	0.40347379	0.36101359	0.43322045	0.39138153	0.33514738	0.3646507	0.42976481	0.37294438	0.38639683	0.41183487	0.34547859	0.35878658	0.35766098	0.36327267	0.36515266	0.40576592	0.36409879	0.39474323	0.41764954	0.37992573	0.42442411	0.36697596	0.41351891	0.39140186	0.39979327	0.43188909	0.41559672	0.41956338	0.4282901	0.39349622	0.44012961	0.39725116	0.41090208	0.40082651	0.44725081	0.40796661	0.43045825	0.420699	0.3775132	0.38663581	0.39113337	0.38061696	0.41817895	0.37220782	0.43097058	0.44654581	0.43136638	0.38705045	0.40339208	0.40460968	0.39487591	0.41452569	0.37740287	0.41754588	0.37731999	0.38298619	0.39692557	0.3576763	0.41856822	0.39251962	0.40468958	0.40385625	0.40625849	0.40059376	0.44520116	0.3899073	0.39445129	0.41356814	0.40513942	0.41745117	0.398736	0.36456159	0.41452959	0.39201179	0.36284307	0.38776025	0.42002937	0.38740689	0.42662731	0.42104018	0.37546158	0.37507701	0.37598541	0.43074471	0.38864204	0.41697803	0.38678843	0.38512084	0.4186883	0.39977846	0.41794303	0.37029317	0.41490749	0.39803138	0.43290415	0.36688879	0.42256266	0.43639329	0.36752954	0.44191182	0.40071145	0.39900911	0.35291335	0.38615194	0.35759425	0.41523257	0.39911473	0.4149608	0.40231583	0.40345323
0.39441928	0.38128155	0.43200818	0.41521159	0.37540337	0.44782194	0.43515223	0.42321867	0.39392301	0.40768752	0.37735945	0.41963276	0.4199042	0.36914405	0.42304972	0.39593449	0.40238479	0.41409144	0.36537087	0.37918222	0.40401408	0.39705989	0.4305945	0.41220561	0.37229747	0.37876898	0.41925365	0.38950622	0.41181439	0.41875127	0.34851113	0.37121776	0.33399802	0.36395937	0.37662917	0.40608209	0.36443859	0.38161731	0.41568166	0.39983436	0.40004721	0.37470785	0.41387597	0.39566568	0.41601506	0.42589459	0.40304452	0.42508826	0.44312882	0.39715025	0.43619087	0.42833766	0.3988421	0.40613282	0.4246802	0.42534217	0.42028645	0.42242309	0.38256657	0.39927378	0.40277159	0.39873433	0.42006528	0.36661035	0.44262034	0.45392907	0.42612723	0.37591112	0.38800618	0.40135813	0.39632952	0.4177568	0.41326094	0.40771744	0.41432369	0.38164642	0.40079618	0.38024387	0.41147056	0.4310841	0.41414553	0.40211216	0.40270451	0.39474928	0.43163732	0.40738997	0.3978309	0.40402117	0.40964636	0.42505834	0.3947534	0.36736143	0.43118834	0.40579802	0.36391088	0.3914986	0.41762683	0.38445997	0.41185755	0.43182096	0.38690242	0.36489648	0.36737636	0.40717643	0.39517394	0.41702363	0.39302608	0.38698933	0.41544485	0.40061814	0.42565519	0.38385776	0.42076644	0.39733335	0.42588723	0.36561838	0.41768557	0.43773833	0.36059478	0.44672519	0.40616274	0.39484552	0.34667018	0.38053623	0.35075015	0.40261054	0.40130639	0.42090258	0.40324268	0.39643657
0.38668641	0.41125697	0.44605598	0.4172973	0.38229984	0.41378519	0.43042037	0.36428711	0.43305174	0.40079826	0.36534843	0.42278814	0.43340626	0.37010506	0.41101408	0.39659435	0.38309416	0.47228801	0.37788805	0.36589262	0.38452488	0.34011346	0.43359467	0.47950691	0.38001403	0.36583984	0.43526745	0.37636775	0.44592458	0.42532808	0.35503939	0.35877752	0.37936336	0.37208587	0.36485192	0.40799123	0.3719053	0.37787375	0.41579708	0.39442375	0.41491491	0.38256377	0.42114106	0.39264184	0.42039925	0.4266625	0.41234419	0.43035272	0.43662831	0.3973625	0.43917716	0.37213135	0.40982804	0.41204691	0.44321591	0.38013142	0.42655045	0.41956577	0.3931075	0.41557387	0.39647919	0.39527959	0.41003409	0.36950508	0.44463381	0.45139417	0.43052381	0.37635171	0.4074845	0.40758917	0.38525611	0.40500495	0.40642047	0.42436266	0.40693775	0.3911716	0.39931607	0.38525507	0.4222922	0.37349629	0.39721009	0.39230916	0.37408629	0.38790533	0.44321799	0.40955207	0.39642748	0.41248062	0.41247016	0.40437064	0.39304161	0.36945215	0.39956415	0.41341087	0.36513028	0.38962352	0.40653011	0.3745918	0.42102206	0.43578762	0.392279	0.389934	0.38818538	0.41469058	0.396166	0.41648135	0.39249057	0.38937798	0.42112875	0.40494344	0.40253228	0.38509285	0.41419813	0.3929562	0.42792523	0.3628276	0.41846275	0.45359054	0.35866463	0.45364118	0.4095327	0.39192149	0.35308453	0.37515318	0.35815361	0.4137713	0.41118681	0.41340169	0.41470167	0.42100769
0.37951687	0.41939527	0.4319801	0.43053994	0.40508458	0.46093994	0.44305694	0.40738544	0.43876874	0.40253213	0.36967239	0.42290527	0.39443114	0.38637659	0.43142632	0.4150776	0.39726993	0.4656646	0.39066544	0.36782438	0.41955784	0.40343112	0.44432941	0.45837629	0.42850965	0.36790195	0.42413783	0.37857577	0.43590364	0.41253945	0.34563935	0.35593972	0.31876439	0.36779234	0.36994699	0.41162699	0.36777443	0.38410389	0.40659356	0.40440828	0.41524035	0.38591874	0.42409179	0.40119439	0.41041923	0.42367244	0.39983928	0.42539629	0.44821557	0.40127254	0.43777123	0.39684954	0.39580962	0.40768448	0.42680845	0.40571389	0.42614886	0.42376512	0.37503189	0.41704136	0.41498023	0.40385506	0.41337448	0.38518876	0.42310774	0.4523291	0.43266687	0.4073661	0.40566218	0.40228686	0.38875043	0.40879822	0.39232457	0.43590793	0.39632949	0.38896465	0.40307641	0.382943	0.41749892	0.40406531	0.43409964	0.37980396	0.39523309	0.38865501	0.43455753	0.40554792	0.4247447	0.39978826	0.40856245	0.42812964	0.3970708	0.37136206	0.40081516	0.38888678	0.36790791	0.39468828	0.42659619	0.3817462	0.42551088	0.42557347	0.41372007	0.38071755	0.37907553	0.41803482	0.40177083	0.42131451	0.39084196	0.38593236	0.43574297	0.39120045	0.42645496	0.41113701	0.40244019	0.40162465	0.43284464	0.37754533	0.41613397	0.43902516	0.37774906	0.44693109	0.4082545	0.39686546	0.34616485	0.37148985	0.34855878	0.42081138	0.4132579	0.40251234	0.40357479	0.40484712
0.43051314	0.39342752	0.4393031	0.42283797	0.40438277	0.44597667	0.43599054	0.39005816	0.4045223	0.41381055	0.38099	0.42762834	0.39117458	0.37541693	0.43553931	0.40219736	0.39474708	0.40859941	0.38639614	0.37952286	0.39437377	0.39201102	0.43360269	0.41725776	0.41448966	0.37946856	0.44245091	0.39273572	0.43045521	0.42594308	0.37243685	0.33879486	0.35820672	0.36893326	0.3793076	0.41483697	0.36966997	0.37938535	0.41392729	0.40032911	0.41421005	0.38481262	0.43009126	0.3980808	0.40753174	0.41912019	0.41320306	0.43063754	0.44777271	0.40109137	0.44389874	0.41350994	0.40880156	0.41430527	0.4120847	0.40580261	0.43995565	0.42737132	0.39309114	0.39048895	0.41981727	0.40021825	0.41228524	0.37613666	0.4400368	0.4741807	0.41365141	0.41002524	0.40658373	0.42158869	0.39595976	0.40935126	0.40539676	0.42677328	0.40020323	0.39005765	0.40474889	0.39513469	0.43449277	0.39382094	0.41007683	0.37810633	0.38399801	0.40277305	0.43694693	0.41191044	0.39707926	0.4122026	0.42900816	0.42710799	0.40166995	0.37161714	0.42808408	0.39307731	0.36675411	0.39201277	0.43084356	0.38792795	0.44533062	0.43399417	0.4082419	0.37377873	0.37768847	0.4185656	0.40118042	0.42112797	0.38112065	0.3803612	0.42932501	0.4229168	0.42711252	0.40587193	0.41724256	0.40016174	0.42096594	0.3762725	0.42630312	0.45648482	0.37393272	0.45975858	0.40737575	0.40162784	0.34959826	0.37817803	0.34980682	0.40792325	0.41147292	0.4165085	0.41475612	0.42599335
0.38538751	0.41175881	0.43513244	0.42215016	0.41595003	0.44509596	0.43934506	0.43220809	0.44604224	0.4010841	0.37117663	0.4199681	0.44110838	0.37179059	0.43450162	0.41118634	0.39470762	0.42164335	0.3794696	0.36907852	0.39637607	0.36933795	0.42584658	0.41627297	0.41306716	0.36827433	0.41391805	0.37958789	0.44912478	0.41247791	0.35547677	0.36978602	0.36977884	0.37342951	0.37160984	0.41662121	0.37321326	0.38272896	0.41530302	0.40673977	0.41351393	0.38312501	0.42826697	0.40666744	0.42579314	0.4238584	0.42077202	0.42180225	0.45846713	0.40809572	0.43275794	0.37446973	0.42539135	0.39975315	0.41504064	0.37663272	0.424041	0.4180609	0.38521266	0.39404669	0.42991018	0.40965644	0.4330132	0.37120244	0.43678114	0.44680214	0.42147496	0.38103104	0.3942138	0.41462526	0.39328033	0.42953041	0.40197903	0.4195098	0.40681565	0.38227317	0.41258654	0.36590114	0.41455698	0.37632835	0.4079833	0.39604366	0.39838395	0.39286578	0.43696916	0.4036985	0.43416771	0.42208096	0.41663429	0.42730477	0.4016608	0.3696706	0.40657088	0.36976561	0.36593944	0.40313807	0.40344048	0.38634211	0.4394795	0.42805469	0.38658014	0.37551692	0.38037366	0.41004795	0.40233812	0.41158071	0.38433248	0.38004521	0.42489326	0.38398138	0.42712751	0.38755342	0.41013286	0.40170726	0.41558152	0.37040114	0.42715597	0.44440308	0.36355087	0.44122463	0.4144631	0.40168658	0.33997411	0.389662	0.34142098	0.42536828	0.39444107	0.41069901	0.40420491	0.40783834
0.39013147	0.40064999	0.42950478	0.44264275	0.38308874	0.4303025	0.43140811	0.3909494	0.42449203	0.40393284	0.36196178	0.42048034	0.38909575	0.36690834	0.43784481	0.40792704	0.37407565	0.42358011	0.38603583	0.36135426	0.41912091	0.39828897	0.42095286	0.42076892	0.37711719	0.3610329	0.418221	0.37539363	0.43017653	0.42043215	0.36614761	0.35290286	0.35508385	0.37385586	0.36329111	0.42101404	0.37453169	0.37624541	0.41230157	0.40517735	0.40956688	0.37952307	0.433599	0.40404505	0.41631794	0.42958313	0.40587473	0.43432164	0.45113635	0.4061482	0.43583512	0.40341187	0.41047949	0.39746663	0.37768346	0.41019967	0.42964274	0.42868295	0.38436851	0.40276182	0.42724556	0.38432536	0.4154526	0.36563757	0.42945981	0.46256515	0.42701516	0.40015376	0.40804586	0.41678658	0.40250602	0.41090047	0.42502671	0.40687659	0.41548041	0.38918284	0.40802422	0.37835485	0.40173948	0.41128382	0.41512701	0.3887617	0.37997374	0.38792589	0.4361912	0.39728391	0.42230609	0.40191904	0.41961083	0.41146386	0.39135751	0.37587008	0.42166141	0.38432238	0.37189621	0.39718235	0.42119223	0.37207097	0.42690507	0.42964461	0.40676048	0.37365961	0.37390503	0.41690359	0.40193817	0.40962607	0.39126125	0.38752905	0.43083143	0.38123456	0.4135825	0.41187486	0.40414256	0.39418009	0.42834547	0.35668379	0.42610934	0.45759928	0.3527846	0.44244033	0.40926519	0.38975197	0.35769755	0.37969917	0.35964569	0.41400358	0.40221313	0.40334868	0.4026629	0.41383913
0.41271505	0.43292877	0.43530351	0.44197387	0.40203518	0.40741584	0.43141577	0.39464727	0.45296526	0.406719	0.36611241	0.42471513	0.40010986	0.38047639	0.44297695	0.39258668	0.39272636	0.39651293	0.39638141	0.36609164	0.40058964	0.34745994	0.43345758	0.41474971	0.31443435	0.36631131	0.44653341	0.37903947	0.40928298	0.4109937	0.34429136	0.37668294	0.35439843	0.37235105	0.36964694	0.4029555	0.36999166	0.38284358	0.412166	0.40087077	0.40109521	0.38427794	0.43329981	0.39885706	0.41308942	0.38777515	0.41868654	0.43584883	0.4493039	0.40098485	0.44233239	0.40160391	0.4275355	0.41723782	0.4201991	0.40618011	0.42869574	0.42406887	0.39168143	0.39960384	0.42382461	0.41651598	0.40340072	0.37868559	0.4353388	0.44058943	0.42918319	0.40414166	0.40575424	0.40262446	0.38906506	0.39689302	0.39378238	0.43295762	0.40205544	0.38922149	0.40767348	0.37867355	0.40365294	0.41631401	0.39067048	0.3888832	0.39310765	0.41099536	0.43033332	0.40477571	0.38957411	0.42487815	0.40039307	0.42461222	0.39375204	0.37481421	0.43771267	0.36463252	0.37173641	0.386848	0.42606437	0.38356227	0.43486285	0.42470083	0.37680387	0.37513196	0.37330449	0.40254474	0.40966293	0.41584241	0.38414818	0.38125798	0.4260644	0.40056562	0.42434746	0.36950526	0.40221012	0.39709339	0.43087161	0.36766651	0.41817221	0.45559645	0.36297902	0.45390701	0.40268096	0.39264745	0.3441304	0.38844892	0.34686995	0.41129717	0.39948177	0.40264311	0.40856811	0.42115214
0.39465743	0.41386443	0.43431413	0.42429653	0.40440717	0.44314599	0.43634346	0.40105873	0.44610995	0.39552602	0.37606728	0.41556484	0.37641656	0.38034475	0.41627169	0.41407123	0.38878047	0.45248142	0.39379334	0.37689111	0.4121598	0.38386622	0.4355672	0.45004457	0.41770554	0.37351683	0.42409164	0.38676879	0.44098249	0.41503891	0.34606069	0.35207832	0.37054539	0.36968046	0.37700301	0.41686764	0.36987716	0.37616813	0.41029206	0.38916266	0.40319681	0.37790397	0.43786511	0.3884753	0.40720171	0.42498559	0.42018533	0.43709677	0.45435089	0.39155662	0.43387923	0.40526253	0.42375579	0.40888444	0.43165907	0.4069314	0.42167267	0.41480011	0.38902757	0.38661578	0.41679585	0.40942773	0.41177815	0.38007495	0.43554378	0.45607346	0.42464492	0.39752519	0.41262668	0.40997142	0.39378929	0.41156137	0.37759003	0.41571188	0.37186059	0.39084285	0.3951416	0.37717938	0.41057852	0.40398565	0.41238266	0.3754153	0.39658803	0.40152287	0.43923727	0.40341744	0.38897058	0.41993454	0.41987732	0.41949877	0.39274403	0.3683956	0.41401306	0.37251022	0.36434859	0.40152049	0.42947367	0.37226486	0.4420279	0.43570888	0.38934767	0.37802473	0.3799831	0.41686162	0.40130112	0.41212511	0.39020461	0.38395265	0.43068373	0.40843803	0.42295992	0.39402556	0.4046782	0.40739748	0.4242633	0.36943513	0.41440523	0.46210197	0.36623499	0.44118461	0.41497284	0.39047578	0.34732428	0.37594187	0.34864166	0.41391715	0.39798465	0.40322095	0.41163215	0.39873099
0.41192064	0.40399477	0.42682272	0.44330251	0.3816222	0.42429888	0.44132516	0.37221569	0.41739398	0.41146982	0.37879381	0.42023331	0.43912733	0.38089636	0.4321641	0.42616299	0.39692998	0.45209557	0.39084804	0.3785685	0.41662535	0.35934746	0.4272548	0.44484481	0.42107379	0.37850323	0.4283981	0.38742521	0.44334364	0.41662958	0.3506465	0.36790273	0.3551853	0.37207621	0.37976322	0.42421955	0.37103164	0.38775721	0.39943588	0.39550456	0.40797213	0.40129092	0.44633561	0.39345074	0.41111666	0.42001036	0.4202683	0.42636082	0.46201807	0.39415777	0.43519634	0.4307622	0.42566696	0.41087991	0.39992601	0.44341141	0.41771042	0.42174634	0.37505946	0.38237843	0.44190222	0.39923081	0.40059942	0.37950489	0.42705712	0.45364028	0.42173496	0.38621774	0.4269385	0.40184921	0.39878404	0.39537793	0.42180246	0.41120291	0.42224714	0.38915387	0.39797086	0.38096839	0.43713152	0.44358748	0.41157752	0.38950083	0.39725208	0.39629462	0.4296152	0.40019128	0.40266511	0.42597771	0.41787985	0.43406552	0.39225104	0.36875153	0.41192302	0.38183829	0.36356542	0.39621109	0.42478693	0.37564915	0.43428549	0.41951185	0.38617396	0.38462946	0.38798365	0.40888298	0.41070452	0.41022184	0.39218035	0.38862973	0.432935	0.38828334	0.43282175	0.37830764	0.4013474	0.39192092	0.42843831	0.36814877	0.42533219	0.45234022	0.36494491	0.44662583	0.40897524	0.38989416	0.3439655	0.37971291	0.34678558	0.40581512	0.40025485	0.40097615	0.4088068	0.43153605
0.40839896	0.41008487	0.4346092	0.43282714	0.39728278	0.42009336	0.43499506	0.38944042	0.41324306	0.39618963	0.37712553	0.41726613	0.36495361	0.38055113	0.40611422	0.41128257	0.4022868	0.44584706	0.39466816	0.37864435	0.41912946	0.37720892	0.4235059	0.43211713	0.39693978	0.3766917	0.43297389	0.38957801	0.4440752	0.41346136	0.34459546	0.38582119	0.34242797	0.37647906	0.37790897	0.41775441	0.37182289	0.38386905	0.41946343	0.38833949	0.41841722	0.39725634	0.43813485	0.39579755	0.41993681	0.42231384	0.41198573	0.43555188	0.45588732	0.39780131	0.42948237	0.43464884	0.40833914	0.39723349	0.40741885	0.43315336	0.42263004	0.4330593	0.39011121	0.38652152	0.42693609	0.40043512	0.40295488	0.38131708	0.44291517	0.43334278	0.43145531	0.39057294	0.43217391	0.40642956	0.38251573	0.40063977	0.41164288	0.40489852	0.40331069	0.39246476	0.39800727	0.38581929	0.41407347	0.42351198	0.41162378	0.40414026	0.37360466	0.38409424	0.42896912	0.40577549	0.41957393	0.41253144	0.42511296	0.42343906	0.39633501	0.37015575	0.40523994	0.37884665	0.36663213	0.39318368	0.4311738	0.3710334	0.43124682	0.42891651	0.40152177	0.37472719	0.37578133	0.40230086	0.41000059	0.41235131	0.38870767	0.38376296	0.43281281	0.40940264	0.42084831	0.39965305	0.40934271	0.40424824	0.4359816	0.35795888	0.42354992	0.45516777	0.35427317	0.45398453	0.41068894	0.39421356	0.34689179	0.37895784	0.34783524	0.41130775	0.40488803	0.40750161	0.41006708	0.43024898
0.41886702	0.40973547	0.42869467	0.42543167	0.3992888	0.41780064	0.43253005	0.40549821	0.44964662	0.41251132	0.37482131	0.4184525	0.41731092	0.37496039	0.41434363	0.42334828	0.39369828	0.41406581	0.40680936	0.37416002	0.40308037	0.41785389	0.43252099	0.42236298	0.43428507	0.3732186	0.45213631	0.38553417	0.41258749	0.4151254	0.36315048	0.35880822	0.36281589	0.375485	0.37562954	0.41446209	0.37504396	0.38402721	0.41974628	0.38875994	0.40717474	0.37744996	0.45107833	0.3994582	0.40153036	0.42069218	0.43023351	0.43875378	0.45586321	0.40176362	0.43413478	0.39373618	0.42678344	0.41583773	0.40715671	0.39141694	0.42452934	0.43096614	0.39413628	0.41236421	0.42806077	0.39471695	0.40496343	0.37661207	0.44555715	0.4562057	0.43857709	0.40175536	0.42344171	0.40752333	0.39950544	0.39661092	0.41111985	0.43189889	0.4164407	0.39870766	0.40488034	0.40051955	0.42265636	0.39778453	0.40058017	0.38317898	0.37910917	0.40585348	0.43393445	0.4125976	0.40862224	0.42923713	0.41417024	0.43058801	0.39205539	0.37408629	0.43249306	0.3957364	0.37129506	0.39791423	0.41926661	0.37727368	0.42545786	0.42466289	0.38931233	0.38079169	0.38264319	0.40723369	0.40908903	0.41558117	0.39040691	0.38740703	0.43948361	0.4079935	0.42979363	0.38375938	0.39757743	0.40440238	0.43200305	0.36910585	0.42122594	0.45716697	0.36627868	0.4399935	0.41199154	0.39057079	0.34785104	0.38526043	0.34984985	0.41157418	0.40459371	0.39744407	0.409569	0.4175157
0.38866314	0.41911045	0.43027213	0.43186966	0.39332524	0.432073	0.43030158	0.41391289	0.41265011	0.42730567	0.37929103	0.41865671	0.39556816	0.3862029	0.45556995	0.40946284	0.40514821	0.41802093	0.40927961	0.37923867	0.42459127	0.33039385	0.43390062	0.42213538	0.35796914	0.37617564	0.44399446	0.3855474	0.41919675	0.40716606	0.35982493	0.38042033	0.37475079	0.36719644	0.37868258	0.41529411	0.36494279	0.37578046	0.40208524	0.39267436	0.41082552	0.3861886	0.44650644	0.39547935	0.41326493	0.40387091	0.42479309	0.43534735	0.45864159	0.3987844	0.43176913	0.41970861	0.4281995	0.40973982	0.40234029	0.42140719	0.41907278	0.43150064	0.39064857	0.38487816	0.43401089	0.38575739	0.38978973	0.38289413	0.43579113	0.46119085	0.41463086	0.39062971	0.42708725	0.4059754	0.39868873	0.38253763	0.39358592	0.40184575	0.39977136	0.39278331	0.40287301	0.37101299	0.42068598	0.42109546	0.41536483	0.39515662	0.39664021	0.4057759	0.42691052	0.418163	0.39937815	0.42397153	0.40943906	0.43781364	0.38742509	0.38062748	0.41739738	0.39336187	0.37869135	0.38425887	0.41407558	0.37927428	0.45447984	0.42228392	0.38623077	0.37444711	0.37336648	0.41216812	0.4170731	0.41077402	0.37295526	0.36804113	0.43237138	0.38671601	0.44367626	0.38004872	0.40992433	0.3999635	0.42491272	0.36608809	0.42166972	0.45996428	0.36286223	0.44302562	0.41184837	0.38738665	0.33952466	0.37788832	0.33950806	0.41169417	0.39730471	0.40935436	0.415961	0.42573738
0.40685564	0.41973397	0.42870158	0.42024472	0.402145	0.43111917	0.42315286	0.37640303	0.43653604	0.40277562	0.38574582	0.40689534	0.38483644	0.38277823	0.43334678	0.42428982	0.3942447	0.39361548	0.39698234	0.38504529	0.39625838	0.36643684	0.42257595	0.39410713	0.40127128	0.38161385	0.43938348	0.39244023	0.42645174	0.40745386	0.33720836	0.36540386	0.39516878	0.36361101	0.38548109	0.41090357	0.36373219	0.37654004	0.41453663	0.40177855	0.40056425	0.3812269	0.43937612	0.39379254	0.42032233	0.39569706	0.41716045	0.42840534	0.45762548	0.39453295	0.42914847	0.37273216	0.41174063	0.39040551	0.40193951	0.37006956	0.4189555	0.42816946	0.38060963	0.38045415	0.44074756	0.3858372	0.40592664	0.37957364	0.42752326	0.46489069	0.42577708	0.39072642	0.43111405	0.40496728	0.39067456	0.40634105	0.40321219	0.4124625	0.41154262	0.39636528	0.39863953	0.37269577	0.41157338	0.37560675	0.40274015	0.395022	0.37955225	0.39718249	0.43088239	0.40319574	0.42095461	0.42753807	0.41626829	0.42942044	0.39439592	0.37273288	0.41035289	0.34880087	0.36923385	0.39565834	0.43652171	0.37504479	0.42940703	0.42222911	0.38249001	0.38361135	0.38520077	0.4059267	0.4130117	0.42620313	0.39525545	0.38580567	0.43492466	0.40060779	0.43149656	0.3812871	0.40449497	0.40154645	0.42510489	0.35595742	0.41934267	0.45873076	0.35531023	0.44522607	0.41126436	0.39192587	0.34525982	0.3732059	0.34615481	0.39312515	0.39554861	0.40682417	0.40586296	0.42506278
0.38151765	0.40690714	0.4177224	0.42889696	0.39559034	0.44357508	0.43728909	0.41918805	0.41456783	0.4010922	0.38943458	0.41902032	0.42571342	0.37190944	0.42839915	0.42232743	0.39670551	0.44006693	0.40431258	0.39278594	0.42899963	0.39403829	0.43288776	0.43569142	0.37123588	0.3902103	0.44588837	0.40476543	0.42914116	0.40911797	0.36516467	0.36817804	0.3334493	0.35633892	0.39063239	0.42142236	0.35619816	0.37792543	0.41612133	0.39339629	0.40608549	0.38528085	0.44152665	0.39100391	0.37939572	0.41560748	0.41426578	0.43210426	0.45163774	0.39301938	0.43284526	0.40518251	0.4094972	0.40337053	0.38992748	0.40950826	0.4184266	0.43802559	0.38603646	0.38086748	0.43059853	0.41227067	0.40863246	0.37100315	0.433768	0.44394487	0.42576423	0.39887524	0.43243098	0.40354693	0.40121704	0.39725193	0.41831502	0.38123375	0.41619492	0.38864145	0.39657527	0.37151089	0.42973337	0.40271592	0.42840704	0.39812607	0.39456835	0.38556334	0.42418143	0.40561756	0.39091259	0.41295522	0.40695113	0.41631413	0.39794493	0.37342411	0.42246169	0.39784387	0.3706179	0.39697376	0.42594513	0.37594649	0.43029144	0.42209384	0.39195582	0.38757756	0.38769102	0.40651157	0.41167852	0.41762248	0.37074542	0.36576739	0.43324515	0.38412291	0.41579005	0.38697448	0.407085	0.40221033	0.43108717	0.37186778	0.41460606	0.44727671	0.36803907	0.45637196	0.41355985	0.39625534	0.34058523	0.37473977	0.34223363	0.41725135	0.39985815	0.40683571	0.41343182	0.41174176
0.38521954	0.4150272	0.42539409	0.43046403	0.3873446	0.42322311	0.43011495	0.41644076	0.42696294	0.39926437	0.3864429	0.41648588	0.37706724	0.37694627	0.45560175	0.41874671	0.38195726	0.42468816	0.39702502	0.3856703	0.41606802	0.34648466	0.42906502	0.42777532	0.39876974	0.38567257	0.44873208	0.3913804	0.41084462	0.41564018	0.34652072	0.37676412	0.33108655	0.35984132	0.38623708	0.42334375	0.35954314	0.37614605	0.39884973	0.39865711	0.40312067	0.35592031	0.44232652	0.4032349	0.38914669	0.40363261	0.41315696	0.42557254	0.46314812	0.40554065	0.42871076	0.42612454	0.40676758	0.39766628	0.41136464	0.42685637	0.40571669	0.42518219	0.38811687	0.3664034	0.4394398	0.39520422	0.41110292	0.37629148	0.43907031	0.45342985	0.42622501	0.38608322	0.41991052	0.40296772	0.37959942	0.40686014	0.41974604	0.40945816	0.41971421	0.38788062	0.40632534	0.38910154	0.40365109	0.42728674	0.41058356	0.39396295	0.38365528	0.39695427	0.42887035	0.40016073	0.40557078	0.40706873	0.4157885	0.44393465	0.39100671	0.37419429	0.40463638	0.37808305	0.37267706	0.40720144	0.4388876	0.37351629	0.43516392	0.42832139	0.37284788	0.3847903	0.38558158	0.41018072	0.42122331	0.40572494	0.38586518	0.38077646	0.4363519	0.41163322	0.44350263	0.36653909	0.39177126	0.412664	0.42265758	0.36935699	0.41651821	0.45899108	0.36738768	0.43639225	0.41232955	0.38941705	0.34867933	0.37944332	0.3492842	0.4032532	0.40125346	0.38880125	0.40105021	0.42277437
0.42506829	0.4086993	0.43948913	0.44171786	0.4032656	0.43458018	0.42474398	0.41508454	0.43206701	0.41012871	0.38867867	0.41969201	0.40814823	0.38397166	0.38322997	0.42653298	0.39262715	0.38334566	0.39653799	0.3882862	0.40273139	0.37112495	0.42400467	0.39166552	0.41459569	0.38569602	0.45086804	0.39592314	0.44829056	0.40494516	0.36343649	0.37714806	0.35902238	0.37928358	0.38727638	0.42307132	0.37693602	0.37500188	0.40788928	0.3794218	0.40322146	0.38635698	0.45435631	0.40347347	0.42347148	0.41734713	0.41898438	0.43201697	0.4557316	0.40546232	0.42874587	0.40692922	0.41752538	0.39567748	0.38935763	0.40307322	0.42111582	0.43849158	0.3861399	0.3995564	0.4598774	0.40987968	0.41257313	0.38203138	0.43845621	0.45165998	0.42221358	0.39210603	0.42041031	0.41433111	0.40774265	0.40514874	0.40610787	0.41725737	0.40306085	0.40124947	0.40633756	0.39613464	0.41361061	0.41141093	0.42644116	0.36590904	0.39356297	0.39031371	0.41966847	0.40686044	0.40961078	0.42238474	0.41455361	0.44616657	0.38771367	0.37279129	0.41703296	0.3760961	0.37182674	0.39534128	0.42203382	0.37853444	0.42398992	0.42323735	0.39203316	0.37553003	0.37958947	0.41228426	0.42539185	0.39898005	0.38410965	0.37795073	0.43314755	0.38344258	0.4467442	0.38675296	0.40577272	0.40291891	0.42593357	0.36774984	0.41770387	0.45709449	0.36431491	0.44161645	0.40908414	0.38469723	0.3392621	0.38090235	0.34102377	0.41076124	0.39840335	0.40497783	0.41025856	0.42455983
0.40794554	0.42233208	0.42575496	0.42601493	0.38495633	0.43474528	0.4224371	0.39568374	0.4321821	0.40580311	0.38484058	0.41470149	0.40270182	0.38021708	0.42138436	0.42153639	0.39040181	0.44943136	0.40268287	0.3837283	0.4048152	0.40009999	0.42541161	0.44954059	0.35163817	0.38158745	0.44698831	0.39474604	0.42874399	0.40611178	0.3616218	0.35539079	0.3358376	0.36236966	0.38434032	0.41707209	0.3608852	0.37589353	0.40503263	0.39374089	0.40049654	0.35892048	0.44834983	0.40223005	0.39726293	0.416556	0.41766992	0.43116316	0.46065614	0.40460661	0.42861348	0.40990874	0.42750645	0.39444703	0.38380641	0.40856639	0.41919518	0.42310157	0.38888314	0.39121735	0.43984237	0.41792879	0.40356979	0.38042614	0.43930256	0.46042132	0.40166	0.39047867	0.41998726	0.39479795	0.39776343	0.40266374	0.43609384	0.39662492	0.43806317	0.38258412	0.4079816	0.38841352	0.41553807	0.41128615	0.40529847	0.39285535	0.38251656	0.38676035	0.42059585	0.40314206	0.40325931	0.42275316	0.40286103	0.44512615	0.39156374	0.37201515	0.40142509	0.37958473	0.37001327	0.40439478	0.43997946	0.37624225	0.41785577	0.42253312	0.38183463	0.38998881	0.38896143	0.40409592	0.42034	0.40490529	0.38376927	0.38059017	0.43786672	0.39672419	0.44675982	0.38494551	0.39750874	0.40379885	0.41466153	0.36942816	0.41511241	0.46067774	0.36817691	0.44430894	0.40133524	0.3908149	0.34823677	0.37701908	0.34884042	0.40759641	0.3910453	0.39856744	0.40998527	0.4181233
0.36950096	0.4217281	0.43628848	0.44364694	0.38752863	0.41539395	0.42572439	0.41829252	0.4166941	0.42265597	0.39053488	0.4122878	0.4003951	0.36910021	0.42046604	0.4273954	0.38241485	0.42133334	0.39313972	0.39072567	0.40230849	0.39602825	0.4250448	0.43246824	0.37774271	0.38963595	0.45088214	0.39348337	0.43837854	0.4113715	0.35916686	0.35671434	0.36711967	0.3612572	0.3897787	0.41343975	0.36365026	0.37761071	0.41080558	0.38301456	0.41163054	0.38026372	0.44418126	0.40059781	0.40302059	0.39521527	0.43873262	0.43283823	0.45464107	0.40244883	0.4332898	0.3846491	0.4369565	0.39247218	0.39542103	0.38337153	0.41600218	0.43169418	0.38647509	0.38544601	0.44540235	0.40233195	0.40472269	0.36959428	0.42996073	0.44693807	0.43220523	0.38198942	0.42497432	0.39391842	0.39289397	0.3999618	0.43238935	0.37708244	0.42689353	0.40311903	0.40417525	0.36263239	0.44901505	0.37633964	0.41392073	0.39606303	0.36771759	0.38393012	0.4279952	0.39585578	0.3695311	0.4338817	0.41012546	0.42288354	0.39150169	0.37816095	0.41119558	0.37030914	0.37358585	0.4061785	0.42318025	0.36261001	0.44583431	0.42380857	0.39493886	0.38535458	0.38638017	0.4143666	0.42615041	0.42454535	0.36722839	0.36371693	0.43510845	0.39897212	0.42479637	0.38933209	0.4031052	0.40123826	0.43400741	0.36514342	0.4117032	0.46123853	0.36125568	0.44477496	0.40875751	0.39020503	0.34756011	0.37084892	0.34837654	0.39834315	0.40046439	0.40399346	0.4076772	0.40193716
0.41275311	0.43450233	0.41885024	0.45341277	0.40093753	0.45677358	0.42164785	0.39889383	0.46140891	0.39668652	0.3895182	0.41911921	0.39957374	0.37407222	0.44404104	0.42145124	0.39482662	0.40831548	0.40808368	0.39149496	0.37764075	0.42399001	0.41912249	0.42156017	0.38531083	0.38907546	0.43914476	0.39862776	0.42852193	0.39864248	0.35607958	0.38305268	0.35250905	0.37557435	0.38972044	0.423962	0.37342033	0.37203437	0.41069224	0.3879649	0.40075243	0.394072	0.43975002	0.39747944	0.41249961	0.40408403	0.4360075	0.43316123	0.46439627	0.40027267	0.42995343	0.4223057	0.44369283	0.40686405	0.42452368	0.43100896	0.41147801	0.43445504	0.3913413	0.37103167	0.44495645	0.41281345	0.40815756	0.3715567	0.42620277	0.44086993	0.40147546	0.40334013	0.43504381	0.39384791	0.39206341	0.4064067	0.40802753	0.37159306	0.40977776	0.39398515	0.40053928	0.38753393	0.42176789	0.42760608	0.40523067	0.38521922	0.38173732	0.38083008	0.41647574	0.40718108	0.39060813	0.43857428	0.40466356	0.41674283	0.38772163	0.3763077	0.41786805	0.36378914	0.37449747	0.3931711	0.39944631	0.36017588	0.42631504	0.42685956	0.41681603	0.3774285	0.37954211	0.40824789	0.42609635	0.41236454	0.36502835	0.35932568	0.43111706	0.39985678	0.4150553	0.4166815	0.39819616	0.40968415	0.41392091	0.36935416	0.40608209	0.45293766	0.36700007	0.44053534	0.41132081	0.38710931	0.34227324	0.37258866	0.34248215	0.40993258	0.38937914	0.39682463	0.4095729	0.42585975
0.40091896	0.42742836	0.41775975	0.44297591	0.40621227	0.40054965	0.42659995	0.41432029	0.4354077	0.39829054	0.39343363	0.41003436	0.42695108	0.38429958	0.39057297	0.41770792	0.37658957	0.44454879	0.41592389	0.39372367	0.42492232	0.33869842	0.42935172	0.44102752	0.40059212	0.39186683	0.42991751	0.40248066	0.42291796	0.41151091	0.35004583	0.371665	0.34371981	0.36801869	0.39283729	0.41489118	0.36759642	0.38285488	0.40585589	0.37910444	0.40475866	0.36997688	0.45299524	0.39497623	0.41742843	0.41321424	0.43903625	0.43539417	0.45094433	0.39743116	0.42271447	0.38639662	0.4313373	0.39832667	0.40766725	0.38543186	0.41841635	0.43242204	0.39028496	0.39782122	0.4307358	0.39923781	0.39657739	0.38362473	0.43597493	0.44302794	0.40960222	0.3941142	0.42683896	0.39861163	0.39923397	0.39252111	0.43567559	0.41150627	0.4330245	0.39918101	0.40093836	0.37584361	0.39950868	0.39040682	0.41570374	0.38174272	0.38351396	0.3673076	0.41923881	0.40362421	0.38112691	0.43519279	0.40964299	0.42962098	0.38860944	0.37703079	0.4002308	0.37966135	0.37445703	0.40298635	0.4342182	0.37005216	0.42192972	0.42285308	0.37858471	0.39043215	0.39225528	0.41662505	0.42345804	0.40222344	0.38764924	0.38157302	0.43660825	0.41077819	0.42574769	0.37260664	0.40210587	0.40754583	0.40944293	0.36196902	0.41004077	0.46452358	0.36122209	0.44683734	0.40997523	0.38540995	0.35371754	0.36844093	0.35375726	0.40616727	0.39849526	0.40056956	0.41240475	0.4059498
0.38392934	0.4282997	0.42733997	0.43478626	0.37782252	0.45134899	0.42378321	0.39630976	0.44866925	0.40552264	0.39450899	0.41655266	0.36691833	0.38993499	0.42135355	0.42539763	0.38627195	0.38032272	0.40814704	0.39246759	0.40671378	0.36779049	0.42009431	0.39098272	0.42985162	0.393352	0.43918058	0.39862993	0.41348794	0.40751976	0.36279351	0.36189449	0.35432696	0.3715046	0.39419049	0.40582842	0.36972249	0.36738366	0.41511163	0.38428795	0.38885543	0.37747642	0.46299773	0.3955681	0.39353755	0.40242317	0.41601482	0.42596436	0.45217338	0.39673588	0.42665717	0.40176973	0.41531679	0.39462116	0.41176498	0.39568743	0.41878608	0.43234551	0.38847831	0.38181502	0.43297151	0.4247112	0.40285432	0.38952979	0.43262187	0.45261595	0.42548177	0.38302466	0.42219365	0.40019631	0.39642951	0.40409914	0.4025124	0.39909804	0.39773697	0.39135	0.3970201	0.37318262	0.40735027	0.40104446	0.39260042	0.36278531	0.35993189	0.3938075	0.42028761	0.40346175	0.38092026	0.41461542	0.40897939	0.43870482	0.39081296	0.37053242	0.41312626	0.39412892	0.36613333	0.40484652	0.42137623	0.37318018	0.42128366	0.40978408	0.35380122	0.38506487	0.38776621	0.39991158	0.42049497	0.41614741	0.38254493	0.37308878	0.42791209	0.37510192	0.44070673	0.35514247	0.40321994	0.40573496	0.42900395	0.36311734	0.40212032	0.46431002	0.35935733	0.44899884	0.41198736	0.39041117	0.34063688	0.37652677	0.34076047	0.41738895	0.39273021	0.40078819	0.40587842	0.40469533
0.39145187	0.43272614	0.43299592	0.42527795	0.38735437	0.43771112	0.42348188	0.38392103	0.42910975	0.39576504	0.38654667	0.41415703	0.40479296	0.38425481	0.41451287	0.42635366	0.39284027	0.42582393	0.41350508	0.38659197	0.40713462	0.4033305	0.42978466	0.41918796	0.3292841	0.38581747	0.45228776	0.3971743	0.44791758	0.41048828	0.35754666	0.36872223	0.34196153	0.36381838	0.38752496	0.42681286	0.36360791	0.38003397	0.40842894	0.37450939	0.39612058	0.36820245	0.45354471	0.39156541	0.39598271	0.40255734	0.41237497	0.42736739	0.45275098	0.39286995	0.42946103	0.38926092	0.42080763	0.38841593	0.37164563	0.39434615	0.41431537	0.43683031	0.3976188	0.38785896	0.4474645	0.40921479	0.39195186	0.38465902	0.43530098	0.45331579	0.41605574	0.40018278	0.43003544	0.40322202	0.3969875	0.38724089	0.41697848	0.39470738	0.41884303	0.39939708	0.3977555	0.38804826	0.43518901	0.39440072	0.40630436	0.36624488	0.37330139	0.3731004	0.41917023	0.40046516	0.41180566	0.41602579	0.42572126	0.42213058	0.39340842	0.37613574	0.41319734	0.37056234	0.37282503	0.40556806	0.45527786	0.36203504	0.43516731	0.41047966	0.40314648	0.38922182	0.38894227	0.41551608	0.42415094	0.41642961	0.38106126	0.37269899	0.42830709	0.3951537	0.42311367	0.39782926	0.40458	0.40430394	0.41701081	0.36462891	0.40680957	0.46591705	0.36879915	0.44332951	0.40542695	0.39230803	0.3504492	0.36743385	0.34834191	0.40714282	0.39598384	0.40664452	0.4046087	0.41717967
0.36770749	0.41653207	0.42011884	0.44277191	0.37745908	0.4537344	0.42420816	0.39436007	0.43077931	0.41509324	0.40316325	0.40655077	0.37351075	0.39142591	0.39590111	0.42065787	0.36151624	0.43359238	0.40989715	0.40292072	0.42344981	0.36056861	0.43147016	0.43561947	0.3982532	0.40348375	0.44165131	0.40399352	0.41945475	0.40549394	0.35027483	0.34833771	0.36053163	0.37557441	0.40325162	0.41694158	0.37430385	0.37984732	0.40546989	0.38272193	0.39311355	0.36860067	0.45303342	0.39657924	0.41032428	0.39643922	0.41999689	0.42603099	0.45486176	0.39804336	0.42455828	0.40063292	0.40715387	0.39527884	0.42630348	0.40239176	0.41523445	0.44007254	0.39140335	0.39046043	0.43357894	0.4069697	0.38531917	0.39006302	0.43152457	0.4525803	0.42995399	0.39078265	0.42010075	0.39235723	0.39232659	0.38202175	0.35835832	0.404102	0.35990548	0.39333084	0.39945421	0.37680268	0.40716904	0.40698186	0.39500672	0.36961478	0.37969002	0.3984977	0.41969785	0.39803696	0.40708604	0.41985252	0.41555256	0.42837363	0.3883082	0.37043744	0.42104802	0.37484643	0.36548313	0.39513293	0.42256296	0.37289801	0.42916897	0.41880429	0.35297209	0.37188154	0.37257171	0.40737739	0.42511129	0.40335473	0.37354597	0.36955652	0.43094206	0.39499691	0.43049154	0.3460609	0.40418285	0.40787691	0.4270772	0.37491277	0.39832902	0.44192255	0.3702192	0.44638032	0.41362086	0.38698834	0.34877557	0.37593225	0.34837332	0.40174875	0.39896202	0.40408453	0.40269655	0.40372837
0.38341886	0.42802837	0.42893219	0.43886831	0.40778646	0.42044306	0.42607829	0.39056605	0.43776768	0.41721365	0.40123367	0.41997233	0.39815128	0.38694283	0.43311536	0.42931944	0.38789359	0.43109396	0.41842487	0.40016162	0.40735534	0.38753206	0.43002924	0.4402096	0.40478408	0.40021303	0.44398955	0.40938792	0.40711412	0.41008461	0.36066124	0.38252035	0.36651433	0.37479794	0.40231669	0.42426947	0.37222412	0.38204828	0.41746822	0.39451796	0.39865527	0.37421966	0.45795625	0.40135646	0.40040562	0.40972772	0.41891554	0.42410946	0.45981601	0.40292406	0.43416482	0.39979747	0.4241893	0.38833076	0.41734448	0.40396979	0.4179979	0.43806088	0.39741746	0.36294788	0.43266639	0.40312359	0.39986292	0.38749397	0.43755597	0.45033988	0.41372707	0.39828321	0.43769801	0.41651234	0.40400797	0.39425915	0.40789372	0.40116146	0.3984299	0.39507744	0.40481421	0.36476228	0.40620598	0.39863196	0.40924293	0.38503242	0.38680527	0.39916933	0.41608837	0.40692666	0.39461884	0.41937166	0.41632295	0.43593833	0.3880375	0.3822692	0.40589172	0.40486139	0.37742776	0.41487244	0.42523521	0.37009662	0.43562442	0.42464009	0.40322658	0.40356553	0.4024314	0.41964805	0.43496004	0.42108384	0.37940833	0.37510902	0.43821213	0.41254419	0.43417811	0.40236002	0.40142924	0.4050059	0.41857079	0.37297845	0.41645309	0.45795622	0.37473658	0.44359449	0.41444653	0.386839	0.35044044	0.38086015	0.3500427	0.40579787	0.39441252	0.40157139	0.41391984	0.40803835
0.41165039	0.45350173	0.41924658	0.43668538	0.40332434	0.41800106	0.41984925	0.37427503	0.47940856	0.40729889	0.39783224	0.41464534	0.39631733	0.38999403	0.42578819	0.4265238	0.39090568	0.44266999	0.41192919	0.39855707	0.40383172	0.40893754	0.41412002	0.44081187	0.39464059	0.39567092	0.46045917	0.40208977	0.41001859	0.39916584	0.35291269	0.37055108	0.3855516	0.38240808	0.39728358	0.43311685	0.37846607	0.38457912	0.42254588	0.38618457	0.40067279	0.40730974	0.45168331	0.40214106	0.41244066	0.40084684	0.4248195	0.42963937	0.45629323	0.40253994	0.42963174	0.3738288	0.43233722	0.38694784	0.39361402	0.37331599	0.42266795	0.44267479	0.39396355	0.36658829	0.43368375	0.40036079	0.38313317	0.38823849	0.4243511	0.44551718	0.41235283	0.40585265	0.43234578	0.40403163	0.38889176	0.37981862	0.4428466	0.39357588	0.44454491	0.40048328	0.40350872	0.38520646	0.42854777	0.37504411	0.41667703	0.39408842	0.37587956	0.37804869	0.42117387	0.4108575	0.40380645	0.42741731	0.40870303	0.43908221	0.38759473	0.37865615	0.41757107	0.39464691	0.37500533	0.40445533	0.45060405	0.36479199	0.43367252	0.41575468	0.3848114	0.38949427	0.38762024	0.41886011	0.42308229	0.44566944	0.3783927	0.37489256	0.42809156	0.39861897	0.43814552	0.39076966	0.40097943	0.40774077	0.41489327	0.36538696	0.41494575	0.46322811	0.36367375	0.4477613	0.41798475	0.38626531	0.3464483	0.37212232	0.34497049	0.40037832	0.38861805	0.39841896	0.41792232	0.429223
0.41498661	0.42684889	0.41863438	0.44772094	0.3952432	0.40852115	0.4158816	0.40377682	0.43155926	0.40036443	0.39483777	0.41843984	0.39259276	0.3933793	0.42745051	0.41751027	0.38746086	0.43045285	0.41729087	0.39550522	0.4152382	0.33669159	0.43249613	0.44475532	0.32624859	0.39307004	0.449653	0.40756601	0.40552229	0.39988333	0.36592466	0.36552316	0.36281911	0.38308495	0.39507505	0.41861841	0.38037887	0.37413326	0.39921379	0.3560445	0.40522146	0.38245118	0.44723517	0.39240626	0.37812907	0.40571842	0.42952296	0.42999443	0.45208168	0.39438808	0.42896119	0.39459029	0.43019298	0.39938319	0.40330917	0.3931199	0.41760406	0.44022661	0.39112282	0.37715021	0.45496905	0.41773728	0.39580989	0.39229223	0.42284656	0.46462482	0.42302692	0.38864139	0.42836833	0.39972985	0.40556604	0.39432362	0.37731135	0.39744443	0.38713694	0.38956842	0.39656082	0.39370403	0.41856578	0.39291951	0.38840145	0.3826004	0.38041574	0.37710187	0.42534411	0.4010652	0.40748289	0.4289673	0.40983471	0.44665024	0.38228023	0.37366998	0.39970374	0.38412461	0.36927357	0.39600113	0.4231303	0.36234581	0.42792749	0.42535782	0.37133378	0.39418888	0.39525586	0.41274068	0.43253538	0.42918563	0.37885419	0.37169185	0.42600957	0.3990958	0.44680154	0.36638743	0.402062	0.40101647	0.42105594	0.35930431	0.41203123	0.45687184	0.36053362	0.44549593	0.40829587	0.38144794	0.3499687	0.37488034	0.34730938	0.39439347	0.39861181	0.4001933	0.40824446	0.40517139
0.38020137	0.42336404	0.41726759	0.43242264	0.38022521	0.43471104	0.41565755	0.41460949	0.43024075	0.40956292	0.40061408	0.41112071	0.35095927	0.39930034	0.41176882	0.43063414	0.38206118	0.46344337	0.41298178	0.39904723	0.39920375	0.38919595	0.43033436	0.47497311	0.40888667	0.39974156	0.45006746	0.40555546	0.36568892	0.40890169	0.33142564	0.37231284	0.36254403	0.37380612	0.39935666	0.41228095	0.37329042	0.3770175	0.40371555	0.36829835	0.38838848	0.36230528	0.44955638	0.39308786	0.38622138	0.39447284	0.41633239	0.43424022	0.45485061	0.39380145	0.42271388	0.38161054	0.41531545	0.37381187	0.40218496	0.37903044	0.40028223	0.42701247	0.38836548	0.40240127	0.43654615	0.38014847	0.37404516	0.39455381	0.42705119	0.46002159	0.40148115	0.37793073	0.4190205	0.39771891	0.38846883	0.37299594	0.39771268	0.40449882	0.39902806	0.40645763	0.39559492	0.36227176	0.38658839	0.3826513	0.36913168	0.39565554	0.38512734	0.39649159	0.4132984	0.40440586	0.39615574	0.41958618	0.41116923	0.42375758	0.38825822	0.37840706	0.39401507	0.35100955	0.37421733	0.40619645	0.42348051	0.36760369	0.42566234	0.4199028	0.38388819	0.38701007	0.38735181	0.40658051	0.42332378	0.38942522	0.3743481	0.36583304	0.43238229	0.39311734	0.42481375	0.38221952	0.39988509	0.39673612	0.4055931	0.36177972	0.40418193	0.45105946	0.3615225	0.43938652	0.40842214	0.3877165	0.34738871	0.37687495	0.35002947	0.39275885	0.40155959	0.39800501	0.40763837	0.37979963
0.40845665	0.44700944	0.41819561	0.46878818	0.42668441	0.44604322	0.42342466	0.38706097	0.45430896	0.43397796	0.42490712	0.41281965	0.39240694	0.4059844	0.44093505	0.42354891	0.39470124	0.46789935	0.42462981	0.4249638	0.44746929	0.41536388	0.41801992	0.46916497	0.36671743	0.42334267	0.44958293	0.42991212	0.42475665	0.40006107	0.35012129	0.39838904	0.37438032	0.38984752	0.42444882	0.42725185	0.38614383	0.3806583	0.4065749	0.39631405	0.39813951	0.36960733	0.45406026	0.40245268	0.41492501	0.41176769	0.41643649	0.41825706	0.45894486	0.40426925	0.43165061	0.40237358	0.417651	0.39205593	0.38540503	0.40000486	0.4152981	0.44869748	0.40487975	0.39234912	0.45044932	0.41371807	0.39992842	0.40623352	0.44029668	0.44741389	0.42223996	0.40031818	0.4239246	0.40115398	0.40449587	0.39332756	0.40820614	0.39378306	0.40464294	0.41456079	0.40365145	0.38965097	0.39467353	0.40098739	0.42319125	0.39228252	0.37826604	0.39288273	0.41365305	0.40723339	0.40860966	0.42004997	0.41875011	0.43795371	0.38800466	0.38608101	0.40557396	0.40579203	0.38465276	0.39921182	0.42273206	0.36742565	0.44052836	0.41134498	0.38010541	0.39249021	0.3960771	0.40596172	0.43162796	0.4343344	0.38373116	0.38094974	0.43691897	0.41127861	0.4379428	0.38162038	0.39979473	0.40491626	0.42144802	0.38069445	0.41462788	0.45616826	0.37488577	0.45026219	0.42228782	0.38570869	0.34976971	0.38525844	0.35153753	0.40689781	0.39771765	0.40045252	0.42044407	0.44109905
0.37718216	0.42827311	0.41716686	0.41237327	0.38161877	0.41691232	0.41708201	0.3896212	0.41822028	0.39536861	0.39509234	0.40515575	0.44864267	0.3979696	0.41580608	0.43797761	0.38743335	0.43633887	0.40629137	0.39628667	0.40594193	0.40163878	0.42878637	0.43690738	0.44125634	0.39523283	0.45908132	0.40501562	0.41417521	0.40307087	0.36130103	0.38808665	0.34813622	0.36968896	0.39627844	0.41324371	0.36643046	0.37705496	0.40067893	0.3770445	0.38554239	0.37748906	0.45034394	0.39568773	0.39566126	0.39172775	0.41794682	0.41918629	0.4558717	0.39671227	0.42191029	0.40806103	0.41679919	0.39719263	0.42423356	0.41770262	0.40495032	0.43899021	0.39063632	0.38444242	0.44522703	0.42642412	0.40107441	0.39788976	0.42573833	0.44759968	0.39993706	0.39196032	0.41212645	0.3997207	0.3926957	0.40065587	0.42956668	0.41046697	0.43150258	0.40233099	0.39982378	0.38730675	0.42036366	0.41308942	0.42115179	0.3866781	0.39593393	0.35533249	0.41445488	0.40502876	0.39177787	0.42219299	0.41283405	0.44166118	0.37826174	0.38298255	0.39078534	0.3948414	0.37771088	0.40263104	0.44035894	0.36198539	0.43493348	0.42063898	0.40257883	0.38301829	0.38615486	0.4138675	0.4267906	0.40112218	0.36864573	0.36536753	0.43201166	0.3963306	0.44332701	0.39618596	0.39185047	0.40292817	0.39877707	0.36679253	0.41520917	0.4515546	0.36697313	0.43199262	0.40879011	0.37573364	0.35346556	0.37419292	0.35115269	0.37929019	0.38953522	0.39084882	0.40662628	0.40278181
0.40039897	0.42704958	0.42457131	0.43261012	0.39700761	0.41220155	0.42091212	0.39762104	0.42574093	0.41612396	0.39382258	0.40984163	0.38719159	0.39401588	0.42127612	0.41548634	0.37742141	0.4435533	0.41337156	0.39423841	0.40173149	0.37565601	0.42048112	0.44888917	0.28890902	0.39246672	0.46243232	0.40366948	0.44118428	0.38846874	0.34649077	0.35642773	0.34142649	0.37843734	0.39555725	0.43025675	0.37606153	0.38798326	0.38881972	0.38179746	0.40295058	0.37144971	0.44080561	0.40000418	0.39650196	0.40201762	0.41968027	0.41836813	0.45466679	0.40042451	0.43134904	0.39683598	0.42055646	0.41310719	0.3651363	0.39017949	0.41223943	0.43314052	0.38551676	0.38694525	0.43254459	0.3933844	0.39897275	0.39298016	0.44405007	0.42600363	0.41099039	0.39305261	0.43251374	0.39609221	0.40107313	0.39796442	0.41187349	0.40697351	0.4087491	0.39212012	0.40244564	0.36392191	0.39443952	0.39550561	0.41572118	0.34894773	0.38599327	0.39678228	0.41033119	0.40358233	0.39970583	0.42093945	0.411293	0.4257884	0.3910324	0.38087633	0.39886251	0.38335514	0.378124	0.39618573	0.42203152	0.36153072	0.43371937	0.40233618	0.40004909	0.37819347	0.38116542	0.4165597	0.43062419	0.41687521	0.37204784	0.36247969	0.42193064	0.37624156	0.42503497	0.39874932	0.38020146	0.401393	0.40791067	0.36088473	0.40381187	0.4547812	0.3592855	0.44741297	0.41048947	0.3908447	0.34480429	0.37115762	0.34361783	0.40892208	0.39404836	0.37873393	0.4118374	0.41560489
0.40577394	0.43967149	0.42055875	0.4435769	0.37203243	0.43992132	0.41402024	0.42756194	0.45042157	0.4042283	0.40206659	0.40837261	0.35401621	0.3980017	0.40712523	0.43385017	0.38808855	0.4392305	0.41146412	0.40263197	0.43482861	0.42338997	0.41523132	0.4669891	0.39644173	0.40287039	0.44471055	0.40537035	0.40426156	0.39698192	0.35430232	0.3816292	0.3505007	0.37786815	0.40094432	0.42289978	0.37507117	0.37268344	0.39716157	0.38249668	0.39082289	0.38321275	0.4513813	0.39502555	0.40671307	0.38082424	0.41310573	0.42042026	0.4567425	0.39649123	0.42440352	0.40561932	0.40255621	0.39804178	0.39483583	0.40868706	0.40090755	0.44154832	0.39676154	0.35506216	0.44841269	0.39123189	0.37779948	0.39650545	0.4251155	0.45376262	0.4192749	0.40298992	0.42824256	0.40574321	0.40692502	0.37483504	0.42620149	0.36648121	0.42463735	0.40316841	0.40038767	0.37659657	0.40659937	0.40844497	0.4099507	0.36137041	0.37360269	0.39245906	0.41515034	0.40426376	0.39525148	0.40991336	0.40820152	0.42897168	0.37939224	0.37921855	0.38819629	0.3894929	0.37504017	0.38466349	0.43369269	0.35758218	0.41304642	0.41260111	0.39639202	0.37906125	0.38322905	0.40251577	0.43379495	0.41564035	0.37578809	0.36683503	0.42427284	0.39798975	0.4305861	0.40049106	0.39671296	0.39813849	0.42980522	0.36783335	0.39551607	0.44550368	0.36755785	0.43621901	0.41508847	0.37887672	0.34250906	0.37348232	0.34388235	0.39691922	0.38627428	0.39496848	0.40918222	0.40313789
0.36972368	0.41623047	0.41478428	0.42591557	0.40434632	0.39963788	0.41655353	0.38239515	0.42282051	0.42169473	0.39989841	0.40622246	0.39972946	0.38953292	0.4328458	0.42930591	0.36899778	0.4503634	0.41342759	0.39954352	0.41850492	0.40638497	0.41673163	0.43994239	0.45017305	0.3981826	0.44249168	0.41184065	0.43025675	0.40209484	0.36263496	0.38490146	0.34189802	0.37905616	0.40116972	0.41882166	0.37771735	0.36965519	0.39404351	0.37027407	0.40098295	0.38730088	0.44542685	0.39573315	0.39749002	0.41237462	0.42483911	0.42062461	0.45195195	0.39651799	0.42177051	0.40271801	0.42010641	0.37633666	0.38094044	0.40884376	0.40929055	0.4332439	0.39981842	0.38437015	0.43758056	0.40307736	0.3771134	0.38799322	0.43706983	0.44849992	0.40556148	0.38626039	0.40531093	0.39249116	0.39533335	0.36730236	0.3977007	0.40197223	0.39599901	0.40556765	0.39777115	0.38242877	0.41581133	0.40931052	0.40527102	0.40399471	0.37115344	0.358475	0.40966761	0.41223356	0.38425049	0.41923931	0.41080299	0.43674359	0.38093352	0.37975439	0.39669183	0.37658009	0.37794834	0.39576504	0.45089146	0.35811213	0.44577852	0.42178139	0.39874959	0.38834792	0.39005712	0.40881726	0.42976871	0.42381176	0.37141764	0.36605749	0.43633628	0.40922251	0.43587786	0.39402741	0.40341201	0.40534341	0.40190071	0.35372129	0.40245563	0.45873466	0.35472196	0.4395009	0.41270021	0.37919635	0.34104416	0.37828881	0.34237745	0.39956588	0.39308476	0.39919573	0.40739551	0.40759164
0.37197042	0.41695151	0.4142397	0.4489055	0.3788327	0.41676897	0.41132477	0.35249218	0.42424449	0.42157918	0.40998438	0.4040834	0.39437196	0.40716159	0.41574314	0.42796281	0.39037445	0.41992691	0.40710557	0.40774614	0.41468841	0.42151898	0.41427314	0.42708892	0.35435516	0.41035646	0.44688445	0.41467807	0.43509495	0.40706378	0.36507055	0.38126054	0.37017483	0.36544108	0.41188505	0.42141104	0.36385086	0.37267205	0.40741155	0.37737849	0.38987654	0.39280531	0.44868556	0.40585989	0.41009498	0.38900974	0.41504812	0.4290095	0.45137882	0.40721396	0.41875306	0.36188555	0.42107207	0.39136201	0.39942917	0.36308885	0.39605361	0.43433684	0.39242813	0.36953092	0.44705266	0.39778504	0.39835644	0.40810743	0.43702906	0.43611512	0.41082674	0.38808826	0.43741041	0.39356205	0.39585632	0.39854109	0.42373207	0.40039131	0.4235121	0.40143675	0.40847516	0.37553141	0.40572643	0.37252539	0.41231737	0.37846911	0.36883831	0.38245779	0.40448174	0.40868729	0.43700051	0.42218456	0.41212907	0.42978874	0.38395098	0.38863355	0.38162702	0.38469252	0.38785723	0.40460187	0.42957488	0.36493334	0.41691518	0.41496322	0.39569175	0.38912296	0.39063764	0.40207943	0.43765774	0.4076615	0.36882511	0.3604981	0.4301292	0.39737186	0.42957285	0.39373416	0.39040238	0.40002352	0.4121694	0.37277305	0.40532014	0.4440808	0.37438685	0.42482737	0.40804943	0.38402838	0.34365383	0.3749043	0.34444997	0.38611224	0.39193261	0.38923749	0.40618405	0.39211425
0.36885586	0.43164581	0.41035885	0.44036177	0.38325936	0.41935322	0.41620615	0.43044651	0.44697645	0.40085125	0.41238779	0.40377104	0.34723821	0.40864334	0.4162145	0.42434379	0.38421226	0.41534212	0.40770537	0.41270995	0.41156256	0.39740735	0.41849422	0.44237733	0.36527196	0.41224027	0.45320639	0.41961965	0.41442364	0.40439954	0.361462	0.40270689	0.3745752	0.37477154	0.4126687	0.41697568	0.37452245	0.38947487	0.40745547	0.37082493	0.3806861	0.38004845	0.46040219	0.39690793	0.38746089	0.38521743	0.39523029	0.42634031	0.45011389	0.39745259	0.42418531	0.37227365	0.39723796	0.39167961	0.40754637	0.37923819	0.40767172	0.4384231	0.39307278	0.37795714	0.4397144	0.39728868	0.3862527	0.41035649	0.43332139	0.4477796	0.42715096	0.38796756	0.417999	0.39455616	0.40702119	0.3807933	0.39101589	0.3958447	0.38860032	0.40494329	0.39995262	0.36468235	0.40620878	0.37956122	0.39829931	0.38218915	0.37908632	0.39004624	0.41519207	0.40168789	0.43004772	0.40295392	0.40244511	0.43070972	0.38304076	0.38369203	0.39562133	0.38843843	0.37936977	0.39908931	0.44687042	0.35917395	0.42410937	0.42788333	0.38176131	0.38486964	0.38475382	0.41783106	0.43270239	0.40188107	0.38143569	0.37449065	0.42697421	0.39119959	0.42656225	0.38033456	0.39046323	0.39973131	0.42729145	0.36356366	0.40508291	0.45188257	0.36246175	0.4349474	0.41834918	0.38050342	0.34724382	0.37991679	0.34766558	0.3900727	0.39574796	0.38828209	0.40778288	0.38566056
0.40457934	0.42502484	0.41299027	0.43088251	0.38416013	0.41096196	0.4044562	0.4161942	0.41799241	0.40250927	0.41308483	0.40852925	0.44312954	0.38986632	0.42823058	0.42285815	0.36626989	0.41979975	0.42249247	0.41000903	0.39292428	0.36375985	0.40951622	0.42067412	0.36176318	0.41131213	0.44969001	0.41624647	0.4032315	0.40198046	0.34409741	0.3622576	0.35760495	0.37644178	0.41237846	0.42979059	0.37516516	0.35731789	0.40111011	0.35295582	0.38070303	0.38473347	0.44189036	0.40258095	0.4243488	0.40221694	0.41041151	0.41595703	0.45385113	0.40245876	0.42238578	0.45120767	0.41343066	0.36972669	0.3989096	0.45321593	0.41081044	0.43322182	0.38762739	0.36658651	0.43092659	0.39322153	0.39771846	0.38895735	0.44548449	0.4375461	0.390113	0.38095263	0.4189243	0.38488352	0.39519522	0.39755815	0.40370092	0.39339504	0.40562552	0.40428838	0.40622434	0.38047683	0.41397876	0.44676521	0.40541604	0.38160333	0.36841261	0.3639805	0.40809214	0.40083611	0.40160376	0.41562176	0.41699982	0.4421964	0.37910917	0.38247052	0.38525137	0.39572081	0.38165405	0.41844937	0.43777257	0.34298253	0.42402762	0.41842598	0.39269778	0.38023445	0.38322249	0.40778109	0.43070585	0.41490844	0.37858063	0.36964288	0.42795798	0.38884702	0.44242886	0.39686206	0.40189612	0.39707735	0.39286804	0.35687685	0.38886163	0.44914106	0.35800219	0.43718049	0.40387338	0.3797178	0.34655976	0.36445615	0.34791914	0.39071655	0.3883636	0.4020955	0.40184733	0.39907604
0.39498752	0.42569575	0.40334129	0.43398544	0.3925088	0.42943671	0.40439612	0.36989686	0.40845802	0.42374507	0.41026089	0.40619388	0.36417517	0.40798917	0.41374478	0.43470114	0.38838878	0.45362368	0.41245234	0.40930673	0.37708133	0.40338829	0.40733093	0.46559817	0.35832831	0.40982673	0.44307184	0.40964162	0.44336674	0.39840764	0.37690845	0.36530069	0.33916175	0.37367427	0.40936077	0.43114212	0.37125972	0.36748585	0.39700517	0.36630747	0.38835579	0.39485955	0.4464623	0.40863296	0.38732371	0.38005	0.41118509	0.42446712	0.45194334	0.41124153	0.42286047	0.41903803	0.4167408	0.39294392	0.39804184	0.41507399	0.39843923	0.429032	0.38737541	0.37985441	0.43715122	0.41186425	0.37689412	0.40771836	0.41935742	0.446769	0.4240979	0.40260845	0.42322242	0.39694843	0.40286636	0.37603796	0.43608278	0.41716382	0.439504	0.41050345	0.4106153	0.36924508	0.38449323	0.41625199	0.42083594	0.3673088	0.36629716	0.36815128	0.40918419	0.39203697	0.3895106	0.41173103	0.41188604	0.42885545	0.37675893	0.3895753	0.40314656	0.37034664	0.39221084	0.40619364	0.42434895	0.35405904	0.41697487	0.41277418	0.40166292	0.38753238	0.38960877	0.40247279	0.43864849	0.42691666	0.37738633	0.36937177	0.43159774	0.40529054	0.43042573	0.4070366	0.38976574	0.39788213	0.4239023	0.3519403	0.39357242	0.44205117	0.35148779	0.43825504	0.40639064	0.37501642	0.34456119	0.37406689	0.34610599	0.37984994	0.38321951	0.38583001	0.40731043	0.42314464
0.38683346	0.42739877	0.41165346	0.43770778	0.37952289	0.41889584	0.40583983	0.39195389	0.44082528	0.39688188	0.39612517	0.40408933	0.37220776	0.40642917	0.38785642	0.4290795	0.3813785	0.42695725	0.41809019	0.39588985	0.41061798	0.399436	0.40336156	0.42522696	0.39912692	0.39477298	0.45059869	0.40554029	0.4342775	0.39795077	0.35702398	0.39021993	0.37103122	0.38652828	0.39616063	0.42600179	0.38336077	0.37273514	0.40128139	0.37347746	0.3938424	0.35922402	0.4416571	0.39118984	0.40719333	0.40262362	0.41504535	0.41259146	0.44944456	0.39261654	0.42426041	0.36180988	0.4144178	0.40027922	0.39357913	0.36418778	0.40218994	0.43615705	0.38141045	0.35510904	0.44557866	0.41729385	0.40118721	0.40635359	0.41909483	0.44463062	0.41659433	0.40292275	0.40801141	0.38328791	0.3855311	0.40112886	0.41885355	0.39777282	0.42491695	0.40015444	0.39577869	0.37586284	0.40733767	0.36215654	0.39327082	0.36765882	0.35446721	0.36782745	0.39697203	0.40078753	0.38767099	0.41167781	0.41051036	0.42467037	0.37176466	0.38177234	0.40227729	0.38538471	0.38136327	0.40322179	0.39834973	0.35337281	0.4431321	0.41426447	0.37671411	0.39836156	0.39625943	0.40074977	0.4277328	0.41878808	0.3659648	0.36154374	0.43107742	0.38942698	0.42755538	0.37491256	0.38784364	0.39629558	0.41819629	0.36781186	0.39130047	0.43625292	0.36410287	0.43987167	0.40606335	0.37106672	0.3280054	0.38207352	0.3295972	0.38690564	0.3758674	0.38567269	0.40613091	0.3852053
0.39929581	0.41855326	0.40512213	0.42023671	0.39990643	0.42171022	0.40975559	0.38643464	0.40609625	0.39617598	0.41515669	0.40068999	0.40240738	0.40428257	0.39535218	0.42624861	0.37663165	0.43732992	0.39957613	0.41447449	0.39514908	0.41743654	0.41577092	0.41876835	0.36274055	0.4145335	0.45219779	0.41629997	0.41567713	0.39853814	0.36246836	0.36492217	0.32838738	0.37500212	0.41520202	0.42706403	0.37559396	0.36877263	0.38979656	0.35524961	0.39871997	0.36287138	0.44837698	0.39966929	0.40697175	0.38859618	0.42114812	0.41688228	0.45276058	0.40108603	0.41854215	0.42203239	0.42422822	0.37991187	0.41180414	0.42206621	0.4014357	0.4347944	0.397194	0.36553714	0.43216014	0.41597047	0.36948639	0.40300298	0.43229556	0.44360498	0.3943857	0.38554791	0.40780881	0.3960073	0.39697537	0.36494794	0.40175644	0.39051777	0.40126118	0.40053964	0.40159777	0.35416457	0.39195129	0.4226332	0.40190759	0.38581878	0.36109275	0.37423691	0.4070316	0.40133691	0.38856038	0.42723516	0.41610265	0.42679816	0.37073642	0.38393834	0.41006583	0.38374716	0.38475382	0.40616095	0.42900404	0.34835753	0.41608799	0.41077721	0.38296396	0.38814005	0.38922608	0.43147886	0.43377775	0.40278167	0.37809834	0.37135291	0.4317193	0.39361706	0.42254505	0.37613195	0.39113823	0.39470345	0.39351422	0.37186918	0.39001423	0.46529531	0.37394133	0.44288182	0.41481385	0.37075797	0.34812787	0.36728665	0.34673902	0.38212404	0.39154378	0.38790303	0.40159586	0.39057621
0.37838233	0.4306325	0.40335974	0.44321376	0.40035579	0.41624981	0.40669653	0.41326052	0.43895128	0.39354092	0.42556292	0.41097119	0.40721861	0.40087774	0.45123494	0.43877885	0.38354281	0.48758331	0.41829672	0.42395669	0.40835273	0.41369072	0.41377205	0.49300781	0.3782976	0.42360306	0.44794464	0.42291224	0.40218392	0.40603146	0.36172259	0.37488967	0.38171694	0.38168088	0.42479894	0.42590052	0.38067907	0.37613001	0.40134516	0.36945444	0.38295099	0.37255794	0.44128123	0.4021717	0.38943034	0.38369414	0.39984387	0.42067444	0.44671997	0.40256968	0.42262453	0.39895493	0.40071806	0.39712393	0.35551792	0.40319782	0.40162098	0.44629085	0.39203089	0.33634102	0.43748268	0.40122184	0.38354662	0.40196076	0.43712094	0.43829876	0.40064749	0.38625041	0.41097584	0.3894664	0.40046051	0.38457	0.43671811	0.36249104	0.43313336	0.41539136	0.40573311	0.37067887	0.39919832	0.39823261	0.41580641	0.3637633	0.36946166	0.38485646	0.40036556	0.40475565	0.41262847	0.40446007	0.40865582	0.43894172	0.37807465	0.38410026	0.3969276	0.36380282	0.38729632	0.39944562	0.44010168	0.35487884	0.42101154	0.41159645	0.41726565	0.38489541	0.38481876	0.41328734	0.43114403	0.40693375	0.37517145	0.3693141	0.42246404	0.39781219	0.43560144	0.42045894	0.39284092	0.38785559	0.39987949	0.36502454	0.39131165	0.42743105	0.36792037	0.43844661	0.40411595	0.37726626	0.34639016	0.37160432	0.34854743	0.3963277	0.39235955	0.3877289	0.41084743	0.41786671
0.36307812	0.41953164	0.41183904	0.42512688	0.40615734	0.43396446	0.40794092	0.39074713	0.43849584	0.39119938	0.3937853	0.40794548	0.38081157	0.40524146	0.41005298	0.44443563	0.37314743	0.44166702	0.41132355	0.39303231	0.41349244	0.3643479	0.40554756	0.44169173	0.37447152	0.39288881	0.44550821	0.40190229	0.41031194	0.38971329	0.34401706	0.36653644	0.354377	0.3710008	0.39276028	0.43500346	0.36826259	0.36981091	0.3998301	0.35183761	0.38453928	0.35894042	0.44723701	0.41353741	0.39402357	0.38471404	0.42305109	0.41163743	0.45333156	0.41362888	0.41932198	0.36945248	0.41538993	0.38439381	0.38592908	0.36821476	0.40415072	0.44026059	0.38786951	0.38552308	0.43515068	0.40889126	0.38153145	0.40341827	0.41422275	0.44628322	0.40824315	0.3916724	0.41955599	0.38881895	0.39986426	0.38033533	0.40990356	0.38753164	0.40994138	0.41292021	0.41460627	0.37884054	0.40895858	0.36898994	0.3926543	0.39054686	0.35541886	0.37083432	0.39419371	0.39813653	0.38556179	0.42545721	0.41851261	0.43001744	0.38145262	0.38192707	0.40096623	0.4031592	0.38366491	0.41400066	0.40491357	0.35117742	0.41648829	0.40838015	0.41132608	0.38572705	0.38878483	0.42117491	0.42867342	0.4131825	0.36851668	0.36460009	0.42160484	0.38206089	0.43074766	0.40807173	0.38319039	0.39799285	0.40947929	0.35922045	0.39432716	0.44327706	0.36126029	0.43498024	0.40776858	0.38048747	0.34043702	0.37276092	0.3380785	0.39532608	0.38451836	0.3818762	0.4048385	0.40579998
0.39329067	0.42841947	0.40155727	0.44221869	0.39361227	0.43096223	0.40184209	0.39244655	0.43884423	0.41788498	0.40627775	0.39783922	0.366355	0.4023312	0.41344792	0.42170236	0.36113963	0.4495317	0.41201928	0.40450999	0.39811537	0.39468721	0.40446302	0.45206833	0.36933038	0.40511903	0.45370165	0.40694955	0.40371472	0.39236841	0.34786117	0.37784976	0.34783554	0.37129906	0.40572798	0.4250595	0.36968964	0.37428486	0.39054227	0.35770795	0.39727065	0.37818551	0.44562024	0.41607139	0.39620876	0.39581108	0.43220094	0.40494728	0.44734746	0.41602024	0.4142352	0.41103259	0.43215996	0.36691377	0.41254213	0.40772969	0.38955909	0.43015251	0.38909394	0.36859548	0.43341091	0.39749438	0.38852942	0.40258068	0.41469231	0.44152328	0.41615221	0.40114906	0.41676247	0.37473449	0.39031106	0.39088795	0.3813532	0.38332292	0.39081925	0.40470722	0.41508853	0.3766543	0.40039554	0.40997857	0.40676552	0.37004888	0.37283194	0.37059847	0.401656	0.40349242	0.38952327	0.432318	0.40444458	0.42061776	0.37550178	0.38035414	0.37714148	0.38762614	0.38137817	0.39849302	0.41067371	0.35697123	0.42005199	0.39815167	0.40450338	0.38996115	0.38886634	0.40006655	0.43272531	0.4080309	0.36942342	0.36179748	0.42164642	0.38695714	0.4235647	0.40610501	0.38096488	0.39517921	0.41840121	0.36633706	0.39833525	0.44091868	0.36926472	0.44096544	0.39996931	0.37435144	0.34556586	0.37418193	0.34737182	0.39094725	0.38144782	0.38276756	0.40337241	0.42287153
0.38334024	0.42380679	0.40042141	0.43418741	0.40009189	0.42869091	0.39512777	0.39341816	0.42395911	0.40445611	0.41335949	0.406582	0.36856803	0.39778969	0.4226844	0.43349794	0.37140015	0.43883485	0.40656987	0.41036022	0.38879064	0.36075708	0.39525789	0.43724602	0.36455482	0.4127264	0.44013843	0.41553357	0.42012075	0.39350235	0.35692134	0.38043553	0.36642203	0.37355119	0.41204327	0.42246422	0.37351164	0.37874657	0.39649257	0.38120207	0.38293558	0.39162132	0.43714106	0.40295118	0.38451841	0.36940885	0.41471052	0.40524384	0.45167351	0.40440729	0.41306177	0.38156548	0.41749913	0.38772917	0.35215136	0.38001135	0.39604294	0.43207338	0.38098034	0.38382909	0.42382982	0.38691062	0.39196584	0.39756343	0.40964025	0.4427641	0.38493422	0.38477036	0.41609338	0.3768031	0.39759907	0.38959572	0.38648197	0.39310446	0.38358632	0.41901052	0.40424058	0.36720005	0.41046563	0.37671736	0.39587247	0.36891595	0.36161074	0.36709762	0.39032358	0.40616536	0.39116406	0.41551197	0.41448635	0.42378995	0.36784524	0.38798282	0.39027265	0.3612957	0.38952926	0.409233	0.4351956	0.3553775	0.42801511	0.40488672	0.37623858	0.38671467	0.38568312	0.41135988	0.42712712	0.40330684	0.37175092	0.36510998	0.42061874	0.39346543	0.42577618	0.37459293	0.38802898	0.3893109	0.39915466	0.35920537	0.38731569	0.43917155	0.36227995	0.43712536	0.40368634	0.36691412	0.33664572	0.36648709	0.33708179	0.37762868	0.37383172	0.38218129	0.39971426	0.41450271
0.3543807	0.4323881	0.4059189	0.44078556	0.41792327	0.40273309	0.4021351	0.36259693	0.43037662	0.41786486	0.40327489	0.40414709	0.37111917	0.41515109	0.4004921	0.41566834	0.35190079	0.43772814	0.40516439	0.405563	0.41131026	0.34443328	0.40314794	0.42730808	0.35892811	0.40481526	0.44801727	0.41427031	0.40478137	0.40314701	0.34192687	0.36665791	0.36901408	0.36855686	0.40644562	0.4237648	0.3673768	0.35974652	0.39631096	0.36075142	0.38697153	0.346331	0.44740024	0.4053672	0.37842095	0.39769334	0.42880651	0.41126558	0.44746417	0.40975708	0.41405463	0.3719399	0.42566434	0.37411746	0.37602422	0.36990303	0.40605164	0.43186793	0.38662067	0.36240491	0.42165688	0.38374767	0.3661094	0.41521922	0.41509607	0.4660092	0.40949744	0.39025527	0.41192505	0.38628405	0.3978079	0.36627141	0.41996288	0.37839258	0.41235131	0.41331932	0.4097963	0.37536702	0.39619121	0.37579522	0.40130296	0.39223543	0.37084872	0.35781983	0.40147296	0.39928338	0.38193083	0.42555535	0.41006958	0.41730577	0.38046062	0.38436887	0.40363935	0.39643875	0.38609213	0.40391085	0.43187186	0.3542257	0.42844149	0.4161832	0.39729995	0.38569069	0.3871091	0.41828373	0.4252139	0.3895826	0.37019312	0.36772573	0.42481646	0.40616539	0.41708866	0.39920944	0.37982512	0.39118633	0.40555131	0.3663443	0.39071155	0.44947061	0.36307573	0.43185374	0.4059917	0.37955192	0.34193945	0.36733365	0.3468087	0.40014857	0.39277354	0.3792361	0.41010585	0.40646687
0.3751595	0.44271386	0.41124856	0.4342761	0.37772566	0.40864906	0.39834046	0.40641063	0.46461573	0.39381322	0.40751019	0.4027662	0.39141238	0.40067613	0.39126971	0.4374553	0.376683	0.44645032	0.41039711	0.40800884	0.38749793	0.40922707	0.39375517	0.4430491	0.39093661	0.40677088	0.45877439	0.41057453	0.40913251	0.39907679	0.35003689	0.3656182	0.3566229	0.37239391	0.40814462	0.42927158	0.37022194	0.37363333	0.39565584	0.36444908	0.38730323	0.37806737	0.44451132	0.40807083	0.3931329	0.38825455	0.40641397	0.41546151	0.44914675	0.40835062	0.41898841	0.4044342	0.40971056	0.38581353	0.3850714	0.41138169	0.39360422	0.42598468	0.39211264	0.34951064	0.43547326	0.40573877	0.3865329	0.39984065	0.44286039	0.43735853	0.38913018	0.39615467	0.40572438	0.38650346	0.40095657	0.38699424	0.37943831	0.37315717	0.37484336	0.41021094	0.40894499	0.36464924	0.41210279	0.40785432	0.38798276	0.37852979	0.35003373	0.37425289	0.398642	0.39254037	0.37730783	0.40432954	0.41396773	0.43483368	0.36994547	0.38650993	0.39180169	0.37308156	0.38757545	0.40585983	0.44263881	0.34956837	0.42756158	0.40497702	0.40135962	0.38279316	0.3818849	0.41932359	0.42710912	0.40298456	0.37371075	0.37331089	0.42782924	0.37449771	0.43737572	0.39599264	0.38425285	0.3845101	0.38880581	0.3658478	0.38522825	0.44257057	0.36481503	0.43872157	0.39610103	0.37017563	0.34070876	0.36353815	0.34321165	0.39209935	0.38289133	0.38030091	0.40854624	0.39616108
0.41073975	0.41438311	0.40101039	0.41643748	0.38199407	0.40408441	0.39368719	0.37903255	0.44323412	0.41058561	0.40941504	0.39481974	0.38622519	0.40895724	0.44474542	0.43488678	0.38030776	0.47049749	0.41806668	0.4076038	0.39578182	0.40076458	0.39726368	0.47544155	0.32554123	0.40926743	0.43921426	0.41367984	0.44067866	0.40282771	0.34982261	0.37893242	0.35284483	0.37823728	0.40786242	0.42413351	0.3769722	0.37365746	0.38750696	0.35702688	0.37461549	0.3472189	0.43755579	0.409785	0.37761423	0.36074236	0.39923808	0.4079051	0.44205204	0.41250595	0.40926453	0.36755028	0.40062618	0.36969861	0.41852197	0.37294012	0.39242944	0.42603517	0.38227162	0.36833367	0.43178159	0.39955607	0.38405612	0.40924156	0.41838637	0.42392045	0.40395153	0.38754949	0.40361136	0.38566452	0.38935155	0.37862319	0.40599415	0.37555271	0.40640193	0.41355377	0.41384438	0.37925139	0.39600384	0.37132186	0.41423199	0.37753624	0.36192924	0.35882711	0.39647263	0.39774337	0.40192536	0.39925379	0.40392232	0.42378718	0.36208409	0.38454199	0.39417571	0.37816083	0.38603407	0.41553622	0.42283365	0.35664093	0.41759196	0.39887151	0.38476309	0.40038544	0.40233213	0.40869763	0.42715734	0.4100776	0.36370003	0.35656589	0.41859385	0.37976798	0.42151514	0.37954944	0.39025876	0.39044794	0.40655085	0.35708284	0.37819207	0.42281854	0.35955206	0.43207207	0.39475387	0.36281335	0.34312409	0.37341535	0.34176239	0.38352495	0.38444969	0.39023316	0.39953434	0.40100604
0.35442445	0.3999911	0.40216842	0.42152435	0.38649499	0.4000451	0.40118825	0.39019099	0.39957011	0.42380604	0.38979226	0.39885321	0.39630529	0.40280765	0.3981863	0.4311747	0.36410296	0.4157007	0.39834738	0.38971955	0.40865588	0.42332408	0.37858358	0.40560412	0.37676144	0.38890842	0.42562634	0.3941541	0.40309805	0.37840855	0.35309157	0.40203735	0.34127209	0.36333054	0.39197561	0.42970228	0.36358041	0.3620418	0.36176428	0.35791174	0.37100169	0.35440969	0.42564553	0.4033654	0.38860679	0.39123636	0.39858842	0.3815946	0.44552377	0.40436727	0.41526532	0.40143847	0.39815515	0.37538549	0.32621214	0.4011972	0.38931292	0.42602465	0.37914166	0.31958118	0.44598332	0.39124992	0.37116545	0.40416095	0.4190695	0.40297925	0.40050745	0.35905296	0.40802491	0.35720709	0.39071196	0.37523118	0.41049093	0.38402423	0.41201591	0.40808511	0.40338522	0.38542467	0.39223033	0.40215546	0.3901318	0.30789348	0.37602022	0.36729395	0.37644392	0.38949764	0.41339552	0.4016197	0.41633293	0.43722948	0.36761647	0.38167894	0.38381022	0.37992305	0.38385719	0.4095577	0.39043605	0.34838098	0.4147715	0.37993345	0.4142943	0.37773567	0.3778998	0.39620104	0.43194121	0.40150899	0.35463262	0.35094154	0.42452934	0.3751843	0.4347052	0.41296822	0.36606595	0.38940293	0.40198278	0.36462277	0.3864716	0.41357923	0.36539966	0.43108875	0.4036648	0.36715603	0.32518363	0.36298302	0.32567522	0.38187292	0.36158276	0.36390314	0.39649212	0.42326051
0.36539701	0.43204463	0.40719941	0.4406912	0.40080765	0.4243646	0.38993374	0.40607503	0.43785405	0.42021394	0.41582161	0.40855208	0.42287377	0.40235099	0.41731983	0.42773011	0.37955824	0.40002686	0.42160249	0.41486201	0.37450644	0.37755075	0.39478549	0.42948574	0.38822395	0.41725323	0.44508192	0.41397405	0.41083339	0.39838138	0.35558665	0.38639367	0.33922517	0.37766138	0.41520903	0.42367816	0.37812147	0.3633467	0.387876	0.35582712	0.38224369	0.35943198	0.42362401	0.41468069	0.38662919	0.37890965	0.3940554	0.40626377	0.4480468	0.41341779	0.41380164	0.34782696	0.39385873	0.36597234	0.39967051	0.34623212	0.38942093	0.43898678	0.38639152	0.36319003	0.42910823	0.39947635	0.37929523	0.40163207	0.42030698	0.447052	0.41424513	0.38482487	0.40636945	0.37458175	0.39397964	0.3781876	0.43689939	0.37791035	0.43957418	0.41207352	0.41480067	0.36507687	0.40764478	0.34866306	0.39980587	0.37190768	0.36373878	0.37275571	0.38848472	0.39746264	0.38210306	0.3957555	0.40273583	0.42274669	0.36261058	0.38434553	0.39935648	0.3839623	0.38550574	0.39165163	0.41888526	0.34771743	0.41981772	0.40280026	0.38087323	0.3837797	0.38851339	0.40165028	0.42335185	0.39363563	0.36964402	0.36513764	0.41628405	0.38940853	0.42167687	0.37285033	0.37965417	0.38841191	0.41660735	0.36473942	0.38716617	0.4397575	0.36643451	0.43569681	0.39756873	0.36196557	0.33980069	0.37580732	0.33940902	0.38761678	0.38176399	0.37994346	0.41234717	0.39467886
0.38574308	0.41693205	0.40572819	0.41554114	0.40801695	0.39278743	0.39650637	0.37584671	0.43711188	0.40448132	0.40523371	0.39769337	0.35701364	0.40747961	0.3742258	0.41949469	0.35922608	0.4242574	0.40827313	0.40365338	0.39074591	0.36769149	0.39090028	0.42157575	0.39007658	0.40612528	0.43899876	0.41366664	0.39543095	0.39119151	0.34516874	0.37584621	0.35277531	0.37204874	0.40770623	0.41054189	0.37081277	0.35704648	0.3931886	0.35393032	0.39151046	0.37445503	0.43708652	0.40241238	0.38662624	0.38307008	0.39281476	0.4031513	0.44285795	0.40480244	0.40600297	0.38880533	0.39799765	0.38191319	0.37338656	0.38245213	0.39491352	0.43250942	0.38642085	0.38394737	0.42768762	0.38735485	0.36947709	0.40602803	0.42224622	0.44971681	0.41435429	0.39420113	0.41706246	0.38018489	0.39323869	0.36833414	0.38184723	0.3555367	0.38254932	0.40796101	0.40489233	0.36746958	0.39635804	0.38289374	0.39879012	0.36823645	0.34790233	0.35676196	0.39120331	0.39045233	0.35553691	0.39601752	0.40705112	0.40949333	0.36761945	0.37354106	0.37527087	0.39034969	0.37527257	0.39929184	0.42443544	0.3444452	0.42259836	0.40616095	0.38315076	0.38602462	0.3863802	0.41087669	0.4197402	0.40982383	0.35923329	0.3562564	0.41641626	0.40067554	0.41192243	0.37937379	0.38455907	0.38821062	0.41824967	0.35468546	0.38150501	0.4289338	0.35066062	0.4361268	0.39382446	0.3672508	0.35211578	0.36608821	0.35316655	0.38991213	0.39114371	0.38459131	0.4071191	0.40564996
0.37115601	0.40818512	0.38650784	0.43275878	0.38914636	0.42877716	0.39549619	0.37473392	0.41177723	0.39740485	0.40614831	0.39148265	0.36197618	0.40460241	0.40172547	0.43366733	0.35978043	0.45284396	0.40444297	0.40483099	0.39487639	0.40674618	0.3776044	0.4395785	0.3098864	0.40562946	0.41051194	0.40773547	0.41214496	0.38581324	0.35308769	0.37899911	0.35232314	0.36757281	0.40466896	0.41832438	0.3665458	0.37255532	0.40013358	0.34947634	0.36754423	0.35821602	0.4342626	0.40058649	0.37395605	0.36736026	0.39944112	0.40007949	0.44230449	0.39966348	0.40995526	0.37965134	0.40187502	0.3874698	0.35116589	0.37494034	0.38621187	0.41706756	0.37976477	0.33492091	0.42108163	0.38384759	0.37682083	0.40317371	0.4194766	0.43493527	0.39328116	0.3716045	0.39875138	0.38091922	0.38568902	0.38080022	0.4443365	0.36967945	0.44665766	0.40850729	0.40207729	0.38746926	0.38340896	0.38050896	0.38258931	0.37448722	0.35544175	0.35307091	0.38274175	0.39489934	0.40873951	0.39843971	0.40236551	0.41862813	0.36355075	0.38286683	0.37453932	0.38816047	0.38450903	0.39187637	0.42490375	0.34676221	0.40262637	0.39065945	0.37091675	0.38378572	0.38553309	0.41908213	0.42272502	0.39149967	0.35736006	0.35219637	0.41322848	0.39239666	0.41878447	0.3716301	0.37462687	0.38404393	0.3976934	0.35934353	0.37909237	0.43498367	0.36139187	0.42409453	0.39683101	0.36522734	0.33331105	0.36693048	0.33331355	0.37302375	0.37495184	0.37289724	0.39193755	0.40363175
0.39121655	0.41335729	0.39658454	0.41877195	0.40203482	0.41558504	0.38521186	0.38233697	0.42672861	0.40744886	0.39932486	0.39127228	0.39150077	0.40917456	0.42062879	0.41849959	0.35603973	0.37719655	0.39815226	0.39975309	0.37089249	0.32197762	0.38750991	0.379706	0.44073114	0.39859861	0.44418222	0.40361446	0.38485977	0.38622347	0.34626088	0.35756651	0.33082771	0.36642197	0.3999303	0.41347331	0.36168677	0.36223003	0.38079971	0.35463032	0.37466061	0.34215379	0.42784142	0.40639028	0.38755938	0.35365734	0.40996826	0.39475173	0.43489873	0.40759	0.41054425	0.38719413	0.40352052	0.37264141	0.36669695	0.40110666	0.38261518	0.41673476	0.37177849	0.38187611	0.42215416	0.38309661	0.37948957	0.40829432	0.41218585	0.43114579	0.39104581	0.37501585	0.39802301	0.37316534	0.39368114	0.38238746	0.39680997	0.36243933	0.40056729	0.40447563	0.40656295	0.36495894	0.3823891	0.39179692	0.38932586	0.34282422	0.35895276	0.34665075	0.38563079	0.39285499	0.34410581	0.40865305	0.40706158	0.41941944	0.36668748	0.3777017	0.38690397	0.37894207	0.37903568	0.39607689	0.3839266	0.34760529	0.40810958	0.39109087	0.38702488	0.38411278	0.38557187	0.41036692	0.42441949	0.39698514	0.35530275	0.35003436	0.41282827	0.38580668	0.42199358	0.37879354	0.36885783	0.38793445	0.40089867	0.34792188	0.37740299	0.43115973	0.35012701	0.42814729	0.38977391	0.36757159	0.33123833	0.35829419	0.33312634	0.37525433	0.37433258	0.36518052	0.39198697	0.39508876
0.35031986	0.41063583	0.39393389	0.43922463	0.38443404	0.40527594	0.3927708	0.39343232	0.41851625	0.38924116	0.38752013	0.39859086	0.38510406	0.39867285	0.4076339	0.42521477	0.36828384	0.37746277	0.40168265	0.38803065	0.3905566	0.35703385	0.37679389	0.3899444	0.36139694	0.38686186	0.43884453	0.39534366	0.42599505	0.37299153	0.35808015	0.36317319	0.36028343	0.37491226	0.38751745	0.42640111	0.37557346	0.3590526	0.38705125	0.3499873	0.38000092	0.38255879	0.42822114	0.40807027	0.4124462	0.37457904	0.41550195	0.39465207	0.4334372	0.40969107	0.40922046	0.37358022	0.41170764	0.36238086	0.34354961	0.37293115	0.38665479	0.42481181	0.38895485	0.33652985	0.42324516	0.39094472	0.3537631	0.40021703	0.41974667	0.4166677	0.38326219	0.38465381	0.40068212	0.35551649	0.39350808	0.35604215	0.43606961	0.37227157	0.43498841	0.41670528	0.40782359	0.36862954	0.38130912	0.37477049	0.41486737	0.37005141	0.35302189	0.35415646	0.382507	0.39988983	0.37210426	0.40796477	0.40099573	0.4196341	0.36285171	0.37857285	0.37813559	0.37176564	0.38009492	0.39746395	0.40747768	0.34457058	0.42703232	0.39467913	0.37894091	0.38792622	0.38567182	0.39875785	0.42259914	0.40902796	0.35635194	0.34814289	0.41462106	0.38178176	0.42440292	0.36468533	0.37078479	0.37895066	0.3801187	0.35686445	0.38009328	0.4220117	0.35652766	0.43069068	0.39414912	0.36230993	0.33341193	0.36428517	0.33328313	0.36512554	0.37041911	0.36957005	0.40711775	0.3976185
0.39152494	0.42004526	0.39863718	0.41299531	0.38182443	0.37933448	0.38602331	0.35624042	0.42760804	0.41266993	0.41493407	0.39181396	0.39474317	0.39909798	0.40007779	0.40247333	0.35367402	0.4594835	0.39679477	0.4139103	0.37684739	0.41153049	0.38795108	0.44458947	0.33787021	0.41545907	0.42940268	0.41362324	0.4043439	0.38778308	0.35889497	0.3753567	0.35909152	0.37147039	0.41137791	0.42132089	0.37192911	0.36650729	0.3911292	0.3492173	0.36625102	0.37263384	0.4272379	0.41742933	0.37911904	0.36630243	0.38687307	0.39421546	0.43750802	0.42213926	0.40550584	0.38697472	0.39065182	0.3601985	0.37240556	0.38878489	0.38477492	0.42230284	0.38149825	0.37182003	0.42530876	0.37431055	0.37891406	0.40076929	0.42196271	0.43872675	0.41623297	0.38363653	0.39369419	0.37241852	0.37839758	0.3757998	0.42001671	0.39314023	0.40853041	0.40835467	0.42079499	0.37687832	0.38440409	0.39260867	0.36981636	0.35283342	0.35534543	0.36051783	0.38498464	0.38688594	0.39865407	0.38827813	0.40480888	0.41707605	0.36380267	0.37921476	0.3881011	0.37117296	0.38274983	0.40057972	0.41765338	0.34088182	0.40554506	0.40352172	0.39181986	0.38053605	0.37877768	0.41604933	0.43127665	0.39481443	0.36988312	0.36853868	0.41889402	0.38177308	0.42112345	0.38607171	0.3794297	0.3813419	0.41275242	0.34204802	0.36936527	0.42852867	0.34599191	0.42555991	0.39773008	0.36364275	0.33886844	0.36598921	0.33980483	0.39290214	0.37362128	0.37954572	0.40388647	0.41150311
0.37751919	0.39966038	0.39658761	0.41112247	0.38013831	0.4330349	0.3877365	0.37156439	0.40665531	0.41095996	0.40382674	0.38677862	0.37947518	0.41386363	0.39176834	0.43155235	0.35891375	0.41813412	0.39452857	0.40324232	0.39894384	0.39585343	0.39148095	0.41302985	0.39968494	0.40282181	0.43563873	0.4085373	0.40869141	0.39495996	0.34227601	0.38472718	0.33934644	0.36858356	0.40331781	0.41450173	0.36839458	0.36945364	0.37256604	0.34460804	0.3704659	0.34044361	0.42833024	0.4062534	0.38594908	0.3670468	0.3793073	0.39647233	0.43109542	0.40712211	0.40158096	0.37987104	0.37640539	0.37403163	0.34095806	0.3741883	0.3855215	0.41284388	0.38010335	0.3596594	0.41628551	0.37235901	0.35145488	0.41157594	0.41346353	0.43338791	0.40824276	0.37914199	0.38909128	0.36826751	0.38310844	0.35045001	0.36487141	0.37202936	0.38012183	0.40539286	0.40833205	0.34338608	0.38714972	0.37455812	0.40352267	0.37591597	0.34889913	0.36458942	0.3810752	0.38135669	0.36216962	0.37506744	0.40511	0.417402	0.36431789	0.37941721	0.34932494	0.39078507	0.3814173	0.39203626	0.41763535	0.34399655	0.41571528	0.3912389	0.37166011	0.38469118	0.38368535	0.41600221	0.42397535	0.37024251	0.3575592	0.3529968	0.40648323	0.39373434	0.41477135	0.35835633	0.3767449	0.3823055	0.40103438	0.35609409	0.36530688	0.43836889	0.35628036	0.42453769	0.39381844	0.36430469	0.34398532	0.36734241	0.34210092	0.37859279	0.38028818	0.3763296	0.39814064	0.39402437
0.39155272	0.42024207	0.39539501	0.42146069	0.38049877	0.40958938	0.38264197	0.3930302	0.40538982	0.41719085	0.3976368	0.38857409	0.36547768	0.40871122	0.40588987	0.42139786	0.34836105	0.45034605	0.40724277	0.39874515	0.37919983	0.35640562	0.37850222	0.4511193	0.36110398	0.39827803	0.43578324	0.40618539	0.40929207	0.37993297	0.33928275	0.38257322	0.34305555	0.36784792	0.40145603	0.41221198	0.3680878	0.36376479	0.38103357	0.33710551	0.37227863	0.37687385	0.42421082	0.40962365	0.38888437	0.37065426	0.3913199	0.38880906	0.43861294	0.40688142	0.40398496	0.38660139	0.38944724	0.36393347	0.38425627	0.39036241	0.38338098	0.4125658	0.38296127	0.34830916	0.43108404	0.38279718	0.37000921	0.4092451	0.40903181	0.41214654	0.39093056	0.38972145	0.39692166	0.36177224	0.38896108	0.37826258	0.39764988	0.36724916	0.40237454	0.40444651	0.40820506	0.37274489	0.38613942	0.390674	0.38846746	0.35105035	0.34421167	0.36572927	0.3824937	0.39490318	0.36021456	0.39156482	0.39901266	0.42263523	0.36139295	0.37726203	0.33091512	0.40078294	0.37923953	0.41083473	0.41274139	0.34757838	0.40741798	0.38668773	0.38969222	0.36411095	0.36555758	0.41333389	0.42104408	0.36946726	0.35615718	0.34778017	0.40809298	0.37988251	0.4249424	0.37433815	0.36875111	0.38651517	0.39138678	0.35457388	0.376816	0.42329279	0.35388342	0.4233444	0.39173305	0.36206445	0.32792103	0.36936274	0.32679406	0.37219182	0.37119779	0.36638847	0.40191105	0.3972162
0.38215151	0.38777897	0.39791027	0.42255729	0.4064149	0.38697273	0.38737985	0.35893175	0.3957215	0.4052422	0.40150338	0.39009517	0.36252072	0.39056322	0.39515167	0.4211807	0.35486466	0.40634221	0.39335215	0.40179926	0.39505914	0.3761462	0.37284204	0.41543379	0.39315104	0.4008581	0.43544844	0.40524656	0.37325129	0.38396651	0.34837472	0.3660807	0.34650856	0.3776463	0.39903411	0.42004272	0.37550583	0.3605192	0.37840253	0.35271358	0.36384284	0.34753177	0.41787896	0.4074828	0.37909639	0.36432874	0.38892338	0.38253835	0.43171421	0.41031289	0.40828559	0.34999478	0.38742656	0.36943671	0.40165845	0.34702861	0.37855214	0.42677078	0.38606992	0.36908737	0.41244584	0.38959527	0.34412396	0.3925657	0.40999863	0.41827324	0.39524904	0.38222706	0.40142477	0.36055517	0.3899332	0.3417263	0.36838508	0.36081061	0.37107205	0.39119789	0.40976056	0.37192929	0.37729907	0.34719744	0.40010136	0.34822127	0.35740688	0.34453911	0.37614942	0.38206866	0.40801004	0.39025566	0.39862704	0.41270027	0.35845003	0.37280121	0.38156742	0.37830764	0.37413457	0.39683288	0.39019156	0.33232045	0.41854215	0.39064297	0.38256133	0.37552831	0.37816679	0.39500305	0.41556886	0.39612874	0.36090326	0.35337028	0.41550007	0.37480941	0.41029072	0.38394198	0.3730866	0.3783637	0.4027327	0.35334975	0.37174061	0.41408524	0.35027015	0.43118674	0.38585505	0.35817078	0.33467573	0.34964669	0.33545384	0.36577111	0.36684611	0.37286955	0.40343785	0.36922762
0.36186355	0.40287894	0.38198626	0.41926658	0.38781935	0.40620852	0.39169034	0.355955	0.402008	0.40109316	0.41086763	0.38790798	0.36940169	0.40386388	0.35143122	0.42340469	0.37294245	0.42951068	0.40118834	0.41078079	0.3820411	0.37844542	0.37518197	0.41968119	0.3497853	0.41108885	0.41139433	0.41073203	0.3824189	0.38730419	0.35679913	0.38410372	0.34838289	0.37437844	0.41218519	0.40740195	0.37572506	0.36411628	0.38284922	0.35124838	0.36226919	0.33970651	0.4121238	0.40562785	0.39402935	0.37771499	0.38424918	0.38481224	0.43979394	0.40652335	0.39980924	0.39355579	0.38274118	0.35912997	0.36905321	0.39548865	0.38282582	0.41331017	0.37768805	0.34377348	0.43231237	0.35784614	0.33642128	0.40353012	0.40796855	0.4282473	0.36530954	0.36947602	0.40001363	0.37112164	0.38761726	0.34132296	0.41040343	0.3723667	0.41057616	0.39988124	0.4051283	0.35990825	0.38447487	0.39602718	0.37252587	0.35032752	0.34330651	0.33719555	0.3801651	0.3918348	0.37476373	0.38230366	0.41325119	0.42641011	0.36491865	0.37720126	0.35729972	0.38571534	0.37905699	0.40381607	0.41163838	0.33859226	0.39942867	0.39580369	0.38945273	0.38502178	0.38595489	0.41941848	0.42165467	0.38755924	0.35019529	0.34862038	0.41049299	0.38723359	0.4253172	0.38008299	0.38069257	0.39076111	0.36004049	0.35168648	0.36805823	0.41910255	0.35347185	0.42511424	0.3955102	0.36537716	0.34892333	0.35836869	0.35048157	0.38193339	0.37463561	0.37917295	0.39691421	0.39159209
0.40176386	0.41372374	0.38510546	0.43838084	0.38658625	0.41758558	0.37516716	0.40786001	0.4338609	0.39313504	0.39523	0.39372116	0.38781598	0.40718696	0.42022809	0.42705378	0.36073092	0.46545923	0.40111533	0.39454782	0.31891721	0.36757374	0.3854917	0.45973796	0.34138829	0.39461333	0.42527664	0.3996911	0.43686035	0.37911466	0.36522138	0.37861589	0.36443102	0.37593701	0.39649728	0.41759348	0.37546143	0.36846459	0.37383577	0.35189801	0.36666161	0.3739934	0.41966546	0.41125682	0.38111216	0.35037228	0.40106699	0.38604686	0.44154567	0.40978101	0.4120329	0.40412992	0.40203971	0.37505254	0.34578422	0.40100667	0.39700374	0.42622802	0.39767447	0.3372021	0.41595814	0.39864111	0.36160824	0.40515277	0.42169666	0.40602896	0.38788509	0.38682714	0.40180036	0.35815027	0.38307801	0.36272877	0.40963396	0.34181321	0.41319093	0.41178662	0.41046238	0.36822355	0.38848394	0.39727169	0.39661351	0.35665268	0.34827694	0.3575269	0.37857831	0.39194697	0.38361543	0.40216354	0.40259838	0.41782016	0.35434422	0.37919942	0.37754378	0.37106341	0.37817469	0.40248391	0.38984415	0.34096587	0.41313061	0.39056587	0.38128984	0.37208274	0.37460428	0.4149099	0.42567414	0.40005544	0.36109221	0.35671911	0.41038561	0.38735172	0.41405579	0.37038207	0.36710432	0.37395141	0.38964435	0.35093182	0.36709467	0.41255778	0.34809691	0.42866102	0.3779453	0.35508665	0.33707356	0.36193568	0.33736256	0.37345752	0.37370843	0.36516377	0.40263128	0.39888501
0.37305757	0.40265915	0.38461587	0.42118114	0.38790128	0.39194095	0.38559216	0.39366803	0.41331804	0.40534961	0.40748304	0.386222	0.4204483	0.40195429	0.40160406	0.42276233	0.3702336	0.44235992	0.40694177	0.40638795	0.38229975	0.38320431	0.36924222	0.45353931	0.26604727	0.40802863	0.45011485	0.40860608	0.39094558	0.37935859	0.34134072	0.37603316	0.37191793	0.36911905	0.40829912	0.42329639	0.36634672	0.36304894	0.38314712	0.35148802	0.36728305	0.37043449	0.41463548	0.40952843	0.37758595	0.35209945	0.38645327	0.38753769	0.43628484	0.41273603	0.39617369	0.39681038	0.38724732	0.36425042	0.38272944	0.39012116	0.38382033	0.41155356	0.37091723	0.34611672	0.41168839	0.37082767	0.38276589	0.40190414	0.40987566	0.43550643	0.39122891	0.38188019	0.39509919	0.35517162	0.39756775	0.38453045	0.3793323	0.35720351	0.38355106	0.39221141	0.40957043	0.3678852	0.36791813	0.39619541	0.40426683	0.3619906	0.35730517	0.3530637	0.38037971	0.3880628	0.35999352	0.38266486	0.40369818	0.41812065	0.35942152	0.37266833	0.34360045	0.39610153	0.37259164	0.40142128	0.40094465	0.33596733	0.40794888	0.38116592	0.38895857	0.3855978	0.38186789	0.39433277	0.4194704	0.38339999	0.34628683	0.34242517	0.40760115	0.38305846	0.42153546	0.38185441	0.36879572	0.38519016	0.39014763	0.35429218	0.37366939	0.42479745	0.35599443	0.4206014	0.38775578	0.35990319	0.34309655	0.36980343	0.34272531	0.39160246	0.37078822	0.37189472	0.40499049	0.39988741
0.38597757	0.410909	0.38028401	0.41679823	0.39003691	0.38763016	0.37783501	0.37088084	0.42885622	0.42318237	0.41290259	0.3891148	0.38628528	0.39949641	0.41158447	0.4352352	0.35339043	0.44449949	0.40694609	0.41273627	0.37939164	0.39200655	0.37735188	0.4404043	0.43994746	0.41211289	0.41246709	0.41285962	0.4001613	0.38976765	0.36651629	0.37649375	0.33628866	0.376791	0.40875793	0.41442168	0.37793285	0.36477938	0.37377185	0.33516115	0.37856624	0.35390702	0.41962719	0.40735474	0.37585121	0.36138842	0.38670525	0.38789156	0.43782145	0.40966803	0.3960875	0.38101256	0.38181287	0.3506985	0.3575156	0.38512871	0.38277006	0.42299575	0.375779	0.35015091	0.42266315	0.40650511	0.34949023	0.3997767	0.41145411	0.42711297	0.38231993	0.38747329	0.40247616	0.37180981	0.36844495	0.34673387	0.39628974	0.35521737	0.3970035	0.40857261	0.40807104	0.36209461	0.39209709	0.38275316	0.39117029	0.36812398	0.34388679	0.35230553	0.37728885	0.38429147	0.38633904	0.38493311	0.40837923	0.41959038	0.35628033	0.37675935	0.37435874	0.36756253	0.37889045	0.40846613	0.43403623	0.33819893	0.41338149	0.39805225	0.38742265	0.36668187	0.36692753	0.40662199	0.41888735	0.38202378	0.36713985	0.36291841	0.41455877	0.36877894	0.41923967	0.38517287	0.37638196	0.37814316	0.38171557	0.35316211	0.36235708	0.42238009	0.35600531	0.43399152	0.38063174	0.35612407	0.33690181	0.36417767	0.33606595	0.36854035	0.38275012	0.37638608	0.39865705	0.38917002
0.39744437	0.39626223	0.38258746	0.42250702	0.39726713	0.42568487	0.3824296	0.36535242	0.38773015	0.41333964	0.3996354	0.39096534	0.33728024	0.40712187	0.40960187	0.40308675	0.35954291	0.39856994	0.39588344	0.39853346	0.37038323	0.35697514	0.38271564	0.38684803	0.39817187	0.39879754	0.42766717	0.40573552	0.39283019	0.38466221	0.35559735	0.36265278	0.36223575	0.37628785	0.40143836	0.41470027	0.3771368	0.36353058	0.37885779	0.35394987	0.3707068	0.35223514	0.41330156	0.40717426	0.37019894	0.36422971	0.4039765	0.38156217	0.42912319	0.40942684	0.39901668	0.33572674	0.40222624	0.3782979	0.35522234	0.33195317	0.39321372	0.41534182	0.37887833	0.35631534	0.41408876	0.34579387	0.35107562	0.40932614	0.40669259	0.43254811	0.39582077	0.3850522	0.39333662	0.36942339	0.38193431	0.35371885	0.36089617	0.37694192	0.36459333	0.40943524	0.40718755	0.365655	0.34107399	0.33787352	0.39739853	0.35306928	0.36207753	0.36175811	0.37572965	0.38954619	0.36074227	0.40539008	0.39784467	0.41047189	0.35471255	0.36389926	0.36456361	0.39338863	0.36594748	0.38991761	0.4012422	0.34269491	0.40906626	0.4019711	0.35587326	0.3719188	0.37968609	0.39901811	0.41795114	0.40225783	0.35529953	0.3473486	0.40479571	0.38117808	0.40614617	0.34691456	0.37378201	0.38073608	0.39834848	0.35376039	0.37462759	0.41104177	0.34964767	0.42467186	0.38205549	0.3541086	0.33478716	0.37026548	0.33189303	0.37209132	0.36675161	0.37500817	0.40027791	0.39363351
0.36043721	0.40521726	0.39301229	0.40539548	0.37235227	0.38439485	0.37852916	0.39821526	0.41456056	0.39222282	0.39657432	0.37894616	0.37550205	0.40300217	0.3933259	0.42825389	0.35009757	0.44781503	0.39841789	0.3987636	0.38511196	0.40399414	0.37216839	0.44497868	0.36580724	0.39781028	0.43070328	0.4071781	0.4243072	0.39055905	0.34578022	0.38719162	0.31726393	0.36525035	0.40078661	0.41930547	0.36108559	0.36607417	0.37311795	0.32593307	0.36760816	0.35062233	0.4156512	0.4140614	0.39533049	0.3659856	0.37536174	0.38997996	0.4407526	0.41435879	0.3962636	0.40768746	0.3758055	0.35641503	0.34703991	0.40933558	0.38438547	0.41161019	0.37920159	0.3223846	0.41906506	0.3870025	0.37182605	0.4044407	0.41342726	0.429373	0.37870616	0.37472042	0.41099036	0.36208361	0.37882665	0.37054086	0.44574884	0.35661781	0.44303605	0.41246933	0.41350627	0.35693848	0.39146641	0.4113979	0.38734561	0.37212241	0.34164134	0.34474409	0.37395176	0.38992754	0.40207285	0.37788182	0.40969825	0.43340486	0.35784921	0.38304088	0.34851596	0.39335206	0.38369417	0.40273413	0.39576951	0.33619887	0.40031335	0.38580191	0.38255018	0.37817898	0.38140365	0.39843777	0.42431584	0.38364354	0.36096048	0.35100397	0.4012295	0.38562134	0.4367969	0.38463262	0.36913711	0.37987411	0.37532863	0.34160635	0.36629453	0.41949719	0.34217688	0.43163425	0.39245376	0.35903251	0.33476996	0.36272481	0.33876351	0.37462735	0.36827451	0.36575276	0.3980023	0.4109084
0.39087564	0.39898318	0.37729001	0.40688542	0.3857196	0.41896626	0.3798759	0.40971935	0.38434306	0.40789664	0.3992106	0.38268074	0.37116334	0.40277812	0.41751871	0.43754283	0.37772962	0.4207015	0.40162665	0.39863119	0.36194006	0.38583547	0.37147355	0.4233126	0.41725191	0.39965677	0.43313089	0.40016288	0.39085278	0.37937459	0.34820029	0.36598134	0.34628978	0.3737112	0.40106994	0.41104075	0.37363034	0.35722676	0.38877851	0.33244562	0.3612383	0.34416676	0.42035827	0.40304661	0.38308883	0.36878645	0.37270379	0.38488671	0.43089494	0.40466902	0.39704224	0.37432411	0.37402731	0.33592317	0.38915169	0.37650701	0.38787994	0.41185936	0.37213454	0.3580299	0.41586751	0.3878299	0.35795072	0.40449032	0.40245438	0.42212698	0.40257457	0.39062503	0.37694979	0.36053732	0.3853561	0.3591589	0.39201781	0.34751776	0.39251569	0.3966217	0.40317729	0.36254486	0.371209	0.37436479	0.36447158	0.36142436	0.34532079	0.3337093	0.37601325	0.37110537	0.38294631	0.36892962	0.40726566	0.43188572	0.3481057	0.37116629	0.3262071	0.37096065	0.37246522	0.39600071	0.40591031	0.32696393	0.42156243	0.39428157	0.38329914	0.38094801	0.38102785	0.40929124	0.42284352	0.38714537	0.36002216	0.35405701	0.40413046	0.37387651	0.43092579	0.37579179	0.37453237	0.3754406	0.40008155	0.33443677	0.36034775	0.42455429	0.33532321	0.42808834	0.37829918	0.34856051	0.33781174	0.36092192	0.33912778	0.37758532	0.3703067	0.37071729	0.39309484	0.39681268
0.38156843	0.41390973	0.38961062	0.42037153	0.38544017	0.40507931	0.37253392	0.36324725	0.42448571	0.41260639	0.4036046	0.39337808	0.392295	0.39809296	0.37747255	0.42390576	0.33515322	0.43140292	0.40850863	0.40497252	0.33497173	0.34863833	0.38343647	0.43022904	0.38062549	0.40733448	0.44196758	0.41105899	0.40651107	0.39266145	0.35777336	0.38068011	0.35715482	0.39281237	0.40590042	0.4172968	0.39037123	0.34769633	0.36791834	0.32203946	0.37344703	0.34916371	0.42298797	0.40658718	0.38580468	0.3516137	0.39962187	0.39203903	0.43681869	0.4062264	0.40711284	0.39173517	0.39735505	0.37862018	0.3779811	0.39851052	0.37726778	0.42224011	0.37647414	0.3328647	0.41732565	0.37752077	0.37832776	0.3999368	0.41197288	0.42775157	0.39127088	0.39005199	0.39075789	0.3570523	0.36927927	0.37950602	0.3800917	0.37297833	0.37667152	0.41046137	0.40534663	0.3745639	0.3916522	0.39393479	0.40038967	0.38747245	0.3591069	0.35375285	0.37551063	0.39193821	0.38384041	0.40063852	0.40371427	0.40974897	0.34728566	0.38044593	0.36508432	0.34299168	0.38340747	0.39689109	0.41258344	0.32879442	0.40496993	0.3953332	0.39088511	0.367659	0.37174317	0.40116397	0.41648751	0.39066416	0.35644674	0.3507193	0.41825798	0.38204548	0.40979183	0.39294729	0.36686438	0.37633637	0.39345822	0.34470883	0.36089709	0.42863289	0.34895861	0.42592299	0.3763164	0.34692007	0.34448552	0.34575599	0.34227484	0.37062338	0.37972608	0.36464921	0.40186512	0.4063029
0.38516718	0.40723717	0.37442392	0.41433683	0.38753119	0.40088567	0.37653843	0.3800725	0.40963829	0.40551254	0.40428016	0.38509837	0.39521804	0.38910869	0.38639233	0.4047125	0.33787119	0.40799889	0.39298934	0.40277657	0.39090779	0.38560089	0.38134181	0.41960698	0.41210815	0.40520117	0.43794781	0.40486985	0.36518776	0.39100742	0.33995336	0.37955043	0.34251636	0.37921527	0.40685022	0.39946195	0.37880781	0.36270046	0.38450989	0.34019339	0.37488171	0.36391047	0.42216235	0.40171704	0.38360015	0.36192834	0.4114897	0.38830966	0.42954534	0.40125194	0.39476824	0.34681454	0.41316068	0.3829478	0.36908084	0.34880885	0.38145366	0.4095124	0.37970611	0.34234273	0.41393486	0.37294507	0.35552666	0.38813147	0.41398582	0.42107448	0.38636214	0.37738585	0.41380146	0.36721563	0.37593105	0.35448945	0.39253306	0.33918437	0.38546452	0.40940839	0.40063626	0.36324325	0.37151378	0.35167712	0.3800796	0.36035144	0.34722477	0.34004912	0.38877878	0.39775714	0.36227196	0.40776852	0.39921853	0.41073555	0.34913236	0.37384388	0.35286853	0.37644008	0.37583783	0.39469385	0.41512927	0.33081153	0.41171676	0.39650682	0.38486964	0.3860071	0.38907495	0.40623325	0.41100955	0.3902452	0.3569352	0.35426286	0.39697087	0.40574729	0.41358379	0.37524727	0.3686091	0.37609509	0.39728183	0.34321484	0.36387959	0.42110807	0.34015927	0.42342022	0.37958378	0.34822822	0.34432375	0.36297995	0.34208161	0.37284198	0.37723881	0.36849168	0.40409228	0.38319519
0.37114713	0.40909553	0.38768241	0.40526786	0.39640114	0.40746412	0.37206054	0.37133253	0.42815822	0.38493285	0.39929584	0.38692346	0.37749216	0.3913748	0.40776575	0.42280003	0.35981047	0.42925125	0.40026128	0.39913127	0.38705045	0.36855027	0.3747243	0.43921739	0.40127978	0.39816123	0.4374499	0.39957446	0.42164266	0.37477118	0.35750034	0.3914192	0.34234288	0.37456906	0.3986333	0.4194324	0.37553671	0.36073786	0.36414689	0.33643797	0.36474746	0.33784547	0.41292319	0.4038412	0.3822822	0.3595826	0.39274928	0.37583283	0.4420065	0.40570292	0.3948316	0.39480439	0.3902415	0.35413459	0.32472122	0.40557015	0.38815957	0.41724777	0.37394699	0.32739502	0.42107242	0.39749423	0.35894492	0.39045244	0.41510049	0.42045113	0.3901093	0.3728236	0.38750112	0.35752144	0.37463301	0.35820213	0.41367951	0.35669708	0.41962391	0.40495041	0.40370297	0.35981786	0.36545509	0.39820743	0.38656837	0.3749719	0.35344315	0.33343419	0.36519337	0.3790403	0.36717153	0.38887781	0.40971026	0.40932456	0.35772973	0.37332377	0.34663007	0.37583941	0.37573162	0.39872858	0.4019208	0.33014214	0.41418102	0.38055858	0.39707503	0.36790293	0.37214267	0.39287823	0.42383155	0.39347997	0.34388444	0.33838943	0.40532723	0.36297065	0.41218001	0.39162683	0.35524496	0.38373575	0.39224705	0.33380267	0.36211357	0.41400865	0.33145267	0.43095699	0.3799862	0.35624585	0.34111047	0.35288817	0.3398118	0.36091408	0.36941743	0.35648525	0.39383316	0.40966976
0.3535369	0.39414236	0.3806234	0.40365684	0.39674613	0.38632959	0.3717804	0.39644086	0.40730205	0.41604984	0.40050355	0.38374788	0.42534789	0.39680088	0.4123227	0.42828915	0.3535614	0.39812541	0.40552586	0.40088785	0.35573491	0.36643088	0.37420276	0.4079515	0.36714914	0.40215948	0.42332834	0.40636182	0.42198953	0.37859327	0.36667049	0.36728698	0.34753841	0.3809382	0.4006032	0.41075879	0.38016248	0.36136839	0.37435135	0.3343986	0.37103143	0.3512693	0.41798088	0.41150093	0.3981387	0.35083863	0.38580456	0.38783321	0.43743828	0.41073236	0.39790148	0.41400731	0.38236719	0.36063448	0.33959967	0.41508815	0.38686752	0.41656888	0.37263373	0.33201012	0.42006689	0.38310242	0.35968369	0.39710116	0.40708902	0.43116572	0.38714933	0.38105461	0.39313546	0.33831111	0.38009939	0.3633092	0.40746272	0.33866161	0.40813744	0.40167078	0.41087109	0.35882795	0.37853888	0.41091642	0.40683362	0.35407141	0.34425479	0.34543896	0.37451965	0.392378	0.38904268	0.38455361	0.41443285	0.41190425	0.34217799	0.38283569	0.34664726	0.40203652	0.38398275	0.40202093	0.38750708	0.33372879	0.40184203	0.39727366	0.38690799	0.37998983	0.38387796	0.40657911	0.42601418	0.37181023	0.34950987	0.34705296	0.40416285	0.38510925	0.41224205	0.38292524	0.36763	0.37205291	0.38468394	0.34471673	0.36305189	0.41704223	0.34515977	0.41766343	0.37242845	0.34279624	0.33889541	0.35990697	0.34056395	0.35579175	0.37140509	0.36795461	0.39975655	0.3845557
0.37300846	0.40004727	0.38676822	0.42084116	0.38081992	0.40205476	0.37453517	0.37986907	0.3933869	0.39687961	0.39678326	0.38261023	0.37068442	0.40552258	0.371755	0.41434032	0.36526474	0.43344459	0.39771312	0.3968882	0.36821792	0.41288671	0.37584326	0.42892274	0.41230077	0.39744484	0.42342988	0.3958506	0.40132326	0.3855997	0.33900303	0.37240323	0.33358026	0.36778572	0.3954899	0.4100734	0.36774141	0.35771948	0.36656645	0.35394639	0.36456829	0.36724591	0.41276065	0.40568894	0.3862251	0.34282541	0.37743053	0.37453377	0.43529308	0.40458453	0.39176363	0.32535362	0.38107929	0.34391189	0.35341218	0.33400556	0.3729406	0.41416395	0.37532321	0.35463196	0.41873357	0.37602809	0.35842535	0.40566087	0.41552314	0.41059005	0.37952742	0.37791935	0.38616997	0.3560569	0.38382831	0.35828063	0.40198594	0.36211035	0.39648956	0.41136709	0.4018994	0.3630462	0.39544931	0.33081797	0.37699026	0.35468796	0.34732699	0.33680877	0.36062714	0.38812929	0.36700913	0.37949967	0.39722037	0.40509215	0.35078174	0.3764945	0.34008464	0.39355609	0.37721583	0.40319359	0.39505661	0.33383927	0.39442065	0.37482145	0.37741193	0.37572005	0.37294793	0.39205205	0.42250943	0.38006496	0.35125613	0.34743151	0.40103367	0.38277209	0.408308	0.37587661	0.35856217	0.37581176	0.38756227	0.35118216	0.35666484	0.40969363	0.3500697	0.41964436	0.37610233	0.35072333	0.34104866	0.36277139	0.33989972	0.37391996	0.37535658	0.35698169	0.39946055	0.3959333
0.36097804	0.4187119	0.37785065	0.42281991	0.37666437	0.42129484	0.38428771	0.41083914	0.45158088	0.39835551	0.41027394	0.39290079	0.3944433	0.40046975	0.40701357	0.41662323	0.36276311	0.40322387	0.3886587	0.40934369	0.38220587	0.37297216	0.37063482	0.4077605	0.36550441	0.41114929	0.42552918	0.41574758	0.41545305	0.37788787	0.35357851	0.38463745	0.36159408	0.38070562	0.41114539	0.41448325	0.3789174	0.36907157	0.3809461	0.32799873	0.36751992	0.34525084	0.41825169	0.39810553	0.363361	0.38208029	0.38016662	0.38403162	0.4359529	0.39690754	0.39531195	0.3970663	0.38126072	0.35934988	0.37780726	0.39870375	0.38040227	0.41522655	0.37760565	0.35120922	0.40410239	0.34940776	0.34272379	0.40016681	0.40457958	0.41918042	0.39510867	0.38316506	0.39555418	0.36776644	0.38110083	0.34137064	0.37404338	0.37033725	0.38824132	0.40621206	0.39767754	0.38017082	0.36955628	0.39495608	0.37876201	0.37674755	0.34226578	0.34284052	0.37271792	0.38850704	0.37469876	0.37821576	0.40949905	0.41461837	0.36095104	0.37571144	0.36489394	0.3671813	0.37877816	0.39843488	0.4064633	0.33934057	0.40105423	0.38262492	0.3941882	0.3801744	0.38044706	0.4006874	0.41399011	0.39241916	0.34759393	0.34419093	0.40049404	0.37963825	0.40368956	0.38558504	0.36125365	0.37998265	0.39467779	0.35865071	0.37364373	0.43322745	0.35847825	0.43308535	0.37197739	0.36106822	0.33857843	0.36391768	0.33893701	0.38117558	0.37237421	0.35439503	0.40356839	0.39269969
0.3834101	0.40619537	0.37350971	0.41918465	0.39977112	0.40518591	0.37159675	0.35285637	0.40656331	0.41130674	0.3956168	0.37677461	0.35303384	0.4077971	0.40018526	0.41664892	0.36239204	0.4889245	0.40694907	0.39675969	0.35086399	0.43564436	0.36704701	0.48775202	0.42680147	0.39414555	0.42650917	0.39471114	0.4058505	0.38132566	0.33799577	0.37924707	0.34576079	0.37434331	0.39660516	0.41276193	0.37184805	0.35169667	0.38829735	0.36032799	0.35929865	0.34765619	0.41053289	0.40656891	0.37260658	0.34640482	0.39154652	0.37462506	0.43206269	0.40669996	0.39349857	0.40174615	0.39287695	0.3679384	0.33155674	0.39758971	0.3744165	0.41672957	0.36467862	0.34371531	0.40474337	0.37717253	0.35878873	0.40765005	0.42023164	0.41676244	0.38679093	0.39190826	0.4044559	0.36685619	0.38408771	0.36065674	0.39388058	0.35418999	0.38953489	0.40201542	0.40488356	0.36372158	0.35826766	0.40001938	0.3834084	0.34281164	0.34939677	0.34096849	0.37162381	0.38676295	0.35998461	0.38855731	0.39754513	0.42419481	0.35146749	0.38264787	0.3345637	0.38004199	0.38468289	0.38802996	0.40374488	0.33565387	0.40836647	0.37877083	0.38008288	0.37648529	0.37843084	0.39509371	0.41965216	0.37808314	0.34551755	0.34125465	0.40168434	0.35783926	0.42600191	0.38229895	0.37652594	0.37742215	0.38818493	0.35258669	0.37191102	0.40802813	0.35535705	0.42473322	0.37281114	0.35146248	0.33399841	0.36936197	0.33284327	0.37012962	0.36681804	0.37454396	0.40588567	0.41794354
0.37270218	0.39413583	0.37681347	0.40904912	0.37771994	0.42265216	0.37498277	0.4166269	0.39510384	0.40351853	0.40663525	0.38403752	0.40944088	0.40928695	0.38233885	0.41938263	0.38059768	0.39502069	0.39859447	0.40699399	0.41653794	0.372594	0.36373168	0.38674244	0.3647052	0.40656286	0.42117316	0.40593612	0.43230471	0.38234544	0.35908455	0.41188094	0.3625139	0.38099721	0.40638551	0.40271983	0.38163617	0.37550688	0.37258226	0.34302002	0.35592017	0.32288972	0.42147735	0.40283024	0.37471095	0.35862508	0.37228569	0.35905531	0.43352437	0.40149668	0.39429989	0.38924566	0.37112182	0.3459211	0.35012108	0.38312402	0.37424758	0.40838873	0.36818206	0.36693031	0.42258227	0.37805751	0.36235067	0.40997091	0.41529274	0.44356868	0.38067868	0.38560018	0.39337036	0.35512915	0.38953602	0.36764821	0.39167485	0.37277165	0.3886576	0.40806067	0.40105718	0.34706327	0.35851577	0.38775805	0.37663421	0.35783365	0.34872201	0.33477694	0.37091559	0.39726657	0.38960233	0.37109947	0.41022724	0.41642782	0.35556659	0.3729223	0.36042631	0.40471706	0.37526968	0.3951124	0.39369261	0.33745459	0.39990237	0.38842183	0.36944392	0.38107142	0.37900159	0.39592129	0.41701484	0.38923872	0.35731405	0.34777743	0.40374753	0.38275874	0.41975725	0.36611557	0.36866984	0.37502518	0.38252875	0.34833723	0.36373109	0.40516439	0.34928733	0.42551064	0.37901536	0.35524666	0.33570501	0.36981982	0.33723229	0.40796146	0.36685979	0.36819136	0.39838824	0.39383832
0.35687137	0.40593591	0.38972443	0.41249257	0.3758176	0.38893268	0.36498395	0.37703222	0.41376764	0.4097743	0.40448183	0.38247502	0.41187072	0.39791107	0.40948755	0.41994765	0.36717355	0.4022246	0.39483461	0.40552092	0.36938152	0.36660904	0.35245571	0.39991379	0.34931314	0.40550277	0.43215081	0.40563515	0.39531571	0.37461147	0.34725383	0.38752201	0.36594614	0.36604246	0.40669698	0.41384751	0.36548001	0.35721532	0.3664985	0.32630095	0.34793675	0.34192923	0.39619669	0.40201318	0.38784072	0.34351343	0.373175	0.36290258	0.42865556	0.40276238	0.38963374	0.37263057	0.37315297	0.35175994	0.33696857	0.36984998	0.37517327	0.40470254	0.3674795	0.31366134	0.41332689	0.36857376	0.3360703	0.39776307	0.40585917	0.41848406	0.38729534	0.36829928	0.3774859	0.3583962	0.38345295	0.33928716	0.41025251	0.36141345	0.41511574	0.399167	0.4028286	0.37401101	0.38597137	0.3672637	0.38026032	0.36904475	0.34075627	0.33378661	0.35604662	0.38493285	0.36088008	0.38052517	0.40510169	0.41762277	0.34354535	0.37491545	0.33835247	0.35723972	0.37768963	0.3995223	0.41287884	0.32990369	0.40241125	0.37640268	0.39431781	0.3741678	0.37441441	0.38179427	0.42574379	0.38882977	0.34716186	0.34537572	0.40543053	0.37300643	0.41504461	0.38676867	0.35885328	0.36847734	0.38129118	0.34004748	0.35540977	0.41772261	0.34436154	0.41772434	0.37085274	0.34390542	0.32733718	0.35153279	0.32454008	0.364627	0.35578224	0.3586131	0.38968867	0.38033432
0.37030819	0.38999537	0.37591711	0.40366647	0.39943877	0.41767162	0.3744666	0.38535291	0.38613608	0.40105823	0.39636463	0.38779104	0.37081164	0.40178671	0.39852867	0.40958962	0.34212676	0.43060061	0.40625334	0.39805627	0.38228464	0.42361125	0.36773655	0.45543626	0.31593853	0.39721811	0.39267394	0.39881173	0.40628973	0.37976253	0.35259274	0.38369456	0.3519873	0.38186926	0.3968263	0.40407315	0.38204691	0.36007705	0.37269935	0.31969863	0.3635588	0.34734234	0.40941781	0.40616536	0.36826783	0.36257201	0.37336242	0.37224314	0.42501941	0.40464199	0.39970344	0.35528338	0.37130097	0.35367882	0.34088534	0.36104679	0.38430291	0.41777232	0.3735376	0.38180834	0.41427758	0.38308573	0.34975126	0.40209645	0.39451876	0.42285395	0.35874963	0.39780444	0.39453697	0.36171785	0.37795693	0.35187054	0.41202253	0.35155037	0.41165519	0.41436312	0.40249002	0.38553619	0.36854139	0.35660499	0.34955981	0.37415779	0.35540557	0.33371788	0.37160781	0.39044872	0.35335389	0.37124196	0.39205939	0.41149384	0.34310186	0.3747105	0.37618196	0.37228185	0.3751387	0.39576894	0.41097292	0.33281344	0.42390695	0.39054257	0.37411067	0.37444714	0.37251011	0.41689721	0.41591296	0.38209298	0.34575686	0.33751577	0.39825377	0.37619284	0.41302064	0.36427245	0.35553059	0.36962396	0.36165538	0.34910384	0.35428336	0.41064712	0.34590393	0.42692262	0.37202328	0.34287208	0.33047417	0.36110404	0.33090317	0.36213246	0.36794576	0.35692757	0.41148198	0.39333907
0.36440936	0.39451617	0.37754217	0.42253515	0.39233834	0.41140914	0.37423471	0.37778732	0.39219972	0.39752617	0.40039021	0.38745162	0.37876567	0.41058463	0.37738433	0.42838484	0.37473682	0.38130969	0.39142799	0.40125239	0.35409614	0.34139085	0.36915898	0.37282681	0.39108601	0.39866903	0.42200771	0.40562701	0.42247289	0.376185	0.34767762	0.36560655	0.35714737	0.37689167	0.40166694	0.40702423	0.37863258	0.36658061	0.37338027	0.35844642	0.36009982	0.3569966	0.41115859	0.41175187	0.38047498	0.35194483	0.39035955	0.37174276	0.43131873	0.41207045	0.39872906	0.38592458	0.38908917	0.34849027	0.319832	0.38542834	0.38285533	0.41299081	0.37588823	0.3493312	0.41487014	0.38612771	0.33351007	0.41183299	0.41955236	0.42524818	0.38699067	0.36863601	0.39495707	0.34684175	0.37418374	0.34275869	0.39882118	0.36598286	0.40017068	0.40011933	0.41021395	0.34308097	0.39102429	0.37677094	0.37962127	0.37186146	0.34592333	0.35545871	0.36943409	0.38925689	0.37262371	0.39300719	0.39823237	0.41079292	0.34701341	0.37500665	0.35170761	0.34588492	0.37609059	0.39449373	0.3969242	0.33102724	0.39385229	0.39191997	0.36919013	0.36690366	0.36909181	0.39896163	0.42199796	0.38545111	0.35109162	0.34770793	0.39906546	0.39004597	0.40798396	0.37261415	0.35681576	0.3642877	0.38433722	0.35000074	0.36661157	0.41490048	0.35259208	0.41784906	0.36523634	0.34671041	0.33616719	0.36454031	0.33622855	0.3633399	0.36169976	0.35735157	0.39347979	0.38760296
0.36225173	0.40424883	0.37427187	0.41367784	0.36875772	0.40166941	0.37642917	0.37588397	0.42536506	0.39435524	0.38979086	0.38399363	0.40531468	0.39093181	0.41123921	0.41301534	0.36162996	0.42873299	0.40248749	0.38981432	0.37840673	0.32138926	0.36158311	0.44109982	0.39207441	0.38951829	0.4127402	0.39735797	0.39706787	0.38152751	0.35413262	0.3848356	0.36943501	0.38261586	0.39081952	0.4205229	0.38311735	0.35501108	0.38280854	0.31797913	0.36653602	0.33184338	0.40522322	0.40774342	0.37984583	0.35342634	0.36683127	0.3653776	0.4306508	0.40506977	0.39150351	0.39985424	0.36954662	0.34978205	0.34909552	0.3945879	0.37799579	0.41121772	0.36977047	0.33999673	0.42455897	0.36929977	0.34473565	0.3924205	0.41371757	0.42415792	0.38939923	0.38925669	0.374035	0.35734084	0.38116914	0.34214365	0.4061802	0.35711598	0.41101903	0.41166231	0.4041037	0.36890349	0.35638285	0.39553833	0.3785601	0.33237103	0.33161733	0.34282601	0.36930829	0.38639739	0.39173326	0.36407673	0.41502684	0.40592977	0.34763217	0.37537372	0.32964841	0.36926121	0.37594625	0.39011422	0.37270445	0.32671458	0.42685407	0.37528992	0.3838059	0.3642171	0.36609223	0.39448351	0.41241089	0.38018978	0.35622209	0.35375759	0.40681028	0.36182576	0.40829688	0.38292941	0.36674932	0.37383214	0.39067751	0.3502554	0.36093411	0.39879543	0.35302588	0.41849211	0.37045008	0.34765565	0.34339991	0.35131985	0.342026	0.36044255	0.3598603	0.36673856	0.40086654	0.38052487
0.37105528	0.39724749	0.37700665	0.38928622	0.38557258	0.41013494	0.37040329	0.38009834	0.41866839	0.3998096	0.38618541	0.38367143	0.37085006	0.40015462	0.40364924	0.39473322	0.36044207	0.42125139	0.39349028	0.38605487	0.36430031	0.42581284	0.37362942	0.41347104	0.3209129	0.38670331	0.42601082	0.39100495	0.370067	0.37658432	0.33816418	0.38416278	0.32095039	0.36291099	0.38672218	0.39797267	0.36667818	0.35876551	0.37760949	0.33356267	0.35447088	0.33933511	0.40782005	0.40189829	0.35979855	0.33897543	0.34552673	0.35751587	0.41920727	0.40170285	0.3893775	0.34145507	0.34753972	0.33327743	0.34631383	0.33706895	0.37471065	0.40924621	0.36266717	0.32848638	0.41236356	0.35945401	0.34433585	0.39952242	0.39806074	0.41244701	0.39238688	0.37133801	0.37290975	0.36055094	0.38370061	0.34120825	0.36259252	0.3620525	0.35601559	0.40341362	0.39791864	0.34021887	0.34563649	0.34607941	0.38026214	0.35697612	0.34619334	0.34452474	0.34959635	0.3696005	0.38698781	0.34489405	0.3854824	0.40766117	0.34438002	0.37107635	0.35410008	0.37089533	0.37238151	0.3994197	0.40861523	0.3357954	0.39500326	0.37922278	0.35372677	0.3743687	0.37534505	0.39761969	0.41830117	0.39597827	0.34411487	0.34041312	0.39189178	0.3751477	0.40681094	0.35126838	0.36739871	0.3714529	0.38703638	0.33722109	0.35998932	0.41998005	0.33806369	0.4220323	0.37034929	0.34370732	0.34194916	0.36825573	0.3433952	0.37247866	0.36374921	0.36836362	0.39578384	0.38924825
0.35820234	0.38743728	0.37769023	0.39520222	0.36446625	0.38966596	0.37482479	0.40573871	0.41138738	0.38538393	0.39659691	0.38297373	0.40270466	0.39506951	0.37851569	0.42159429	0.33103719	0.38846287	0.38568875	0.39778003	0.37053782	0.4008804	0.35390151	0.38979363	0.3523916	0.3974528	0.4193103	0.39976794	0.4515332	0.37657025	0.34882301	0.37999335	0.35527328	0.36485043	0.39682218	0.40913814	0.36590451	0.35280094	0.37602165	0.33001941	0.34900805	0.30629325	0.40946147	0.40285832	0.36809078	0.35622236	0.38008097	0.36170483	0.42939034	0.40218264	0.38711718	0.38564309	0.3797569	0.35171288	0.33097878	0.37965089	0.37570459	0.40312132	0.36491627	0.33009347	0.41280988	0.3586213	0.35677713	0.39472517	0.39315087	0.41481486	0.37366036	0.35948089	0.39438367	0.34426448	0.36115038	0.35452601	0.38565984	0.3437835	0.39129254	0.40004969	0.40093139	0.35370275	0.38160598	0.37926942	0.38800287	0.37607321	0.33287287	0.32424566	0.36102012	0.37786132	0.34833077	0.37667021	0.41308451	0.40475103	0.34655946	0.37126604	0.31692603	0.35682321	0.3735851	0.40291661	0.37679118	0.31486002	0.39906427	0.36795142	0.38889557	0.36842	0.36726147	0.40022469	0.42443129	0.36997637	0.33641529	0.33431947	0.40608317	0.36446816	0.40382388	0.3896974	0.35546836	0.36825335	0.3742156	0.33670074	0.35754421	0.39869195	0.33688977	0.41556698	0.37145555	0.34566367	0.32522511	0.35066962	0.32532156	0.3640233	0.3600212	0.3533783	0.39056838	0.39630476
0.37512538	0.39485076	0.37116933	0.39794093	0.37360606	0.40321371	0.38924018	0.40410343	0.38755354	0.43422467	0.39396816	0.38416189	0.37440926	0.3991836	0.39971772	0.408268	0.37074822	0.44356868	0.39876902	0.39627907	0.40708262	0.3744258	0.36262846	0.44814575	0.3135421	0.39391649	0.42478743	0.39864701	0.38311622	0.37923613	0.35988393	0.39111084	0.35156807	0.37210685	0.39640674	0.40612239	0.37199059	0.37110347	0.36718026	0.34587148	0.36401653	0.36903536	0.39391658	0.40927568	0.37660825	0.36791345	0.36796302	0.35777268	0.43487218	0.40668935	0.38678396	0.39658117	0.3723262	0.34796572	0.34798741	0.40926427	0.37364572	0.40580299	0.37348437	0.31403795	0.41980493	0.38239118	0.36582905	0.40006867	0.40806669	0.40530294	0.39420512	0.38904372	0.37171206	0.35347569	0.38554126	0.35898063	0.37100658	0.36514741	0.36817905	0.40158132	0.40619609	0.37091151	0.36168221	0.4007374	0.36851868	0.35223502	0.35390723	0.3515023	0.36574024	0.38019586	0.37030181	0.3701112	0.40566695	0.41751656	0.35586509	0.37141666	0.33195171	0.4077428	0.37184301	0.39887059	0.40019912	0.33621103	0.4189876	0.37397432	0.40285277	0.36168769	0.36303303	0.3843216	0.42271665	0.37014225	0.34523627	0.34190667	0.41333058	0.35976303	0.41752222	0.40472561	0.3407084	0.37173262	0.38798225	0.35283044	0.35944119	0.41384774	0.35233405	0.42456818	0.36836782	0.35530525	0.32753581	0.37241551	0.32703722	0.39616495	0.36033222	0.33787051	0.40049282	0.39933407
0.37461647	0.39235163	0.36822718	0.41748384	0.38208479	0.4031845	0.30831954	0.37863356	0.4191848	0.41418824	0.42376021	0.38478035	0.38092515	0.40521017	0.40358129	0.40710998	0.34734565	0.40023997	0.39772078	0.42393839	0.26799309	0.31299418	0.39479262	0.40405574	0.43070075	0.42528635	0.40736514	0.4263733	0.38583973	0.40727648	0.36254036	0.31708196	0.32024688	0.38000265	0.42218855	0.40724304	0.38497621	0.36583114	0.38217658	0.33930868	0.35406184	0.33617812	0.42306966	0.39475715	0.37334034	0.28989106	0.37492028	0.39211637	0.42921054	0.39381939	0.39709082	0.36699775	0.37409374	0.3633745	0.37258488	0.35613132	0.38468745	0.41150886	0.3739773	0.35091805	0.40796396	0.37499836	0.3310492	0.40639541	0.41569465	0.43776542	0.3889761	0.39701998	0.42455903	0.36791703	0.36966595	0.33865803	0.42966726	0.37034759	0.42482397	0.40124908	0.39203748	0.36346593	0.3643432	0.36248869	0.3613373	0.38927352	0.34780043	0.31487015	0.38598695	0.37791878	0.37264115	0.37746954	0.3893888	0.40732199	0.28253928	0.36718833	0.36879259	0.28029159	0.36964828	0.39782006	0.4339124	0.33170965	0.38990763	0.44180226	0.37224749	0.3889232	0.38974053	0.42097956	0.41175273	0.38488168	0.35670444	0.35033768	0.39707494	0.37326571	0.40535626	0.37013432	0.37600181	0.315824	0.38880411	0.35102108	0.35392308	0.44172448	0.35541961	0.42190284	0.32303014	0.28378516	0.35316968	0.35543665	0.35080498	0.25463688	0.38717839	0.37427774	0.40724197	0.40186816
0.38221729	0.3874934	0.37161785	0.41249144	0.38723829	0.40357	0.36369491	0.39041871	0.39567244	0.3837415	0.41122147	0.38455638	0.4313581	0.39073122	0.41608098	0.41436607	0.36743051	0.41290858	0.39339679	0.41166538	0.32259038	0.35811189	0.37717924	0.39634129	0.38651514	0.41268179	0.42282236	0.41443965	0.39697251	0.3854591	0.36069214	0.37604994	0.37693003	0.38148031	0.4114069	0.41428402	0.38229841	0.35725519	0.38514933	0.32353112	0.36080009	0.32681671	0.41727304	0.40302876	0.3839989	0.32936957	0.36526346	0.3657878	0.43438283	0.40096852	0.38886842	0.39652142	0.35941502	0.35123467	0.38536638	0.40051264	0.37922689	0.40988633	0.36842504	0.36483669	0.42236838	0.36607927	0.34789902	0.38941631	0.41867796	0.4119094	0.37354344	0.38769069	0.38320073	0.36116308	0.36407799	0.35476446	0.3999362	0.33348709	0.4011794	0.40548608	0.40060413	0.37677845	0.37743342	0.39101261	0.39879447	0.36607319	0.34123755	0.33877599	0.37957555	0.38006589	0.37834513	0.36728576	0.40810794	0.4175114	0.33770913	0.37007153	0.34763306	0.36266348	0.37128034	0.39069986	0.41627294	0.32809836	0.3986991	0.39705586	0.38441277	0.38185728	0.38239878	0.4184019	0.42187884	0.38902453	0.35305145	0.34734356	0.39732236	0.38725334	0.41309926	0.38190493	0.36419186	0.36135742	0.37484422	0.3356871	0.34762305	0.4308064	0.33533952	0.41321382	0.3628619	0.33765849	0.35162666	0.36611208	0.35192472	0.35096607	0.37652779	0.36488393	0.39426303	0.39252931
0.37523952	0.39441848	0.37600034	0.40764028	0.37912226	0.41129211	0.3685286	0.35930976	0.37063786	0.39666483	0.36658135	0.38523734	0.37820569	0.39736181	0.37389174	0.41637626	0.33668521	0.40063861	0.39466104	0.36619371	0.38411397	0.37537956	0.3270897	0.39430249	0.35552281	0.36512712	0.42004836	0.36524671	0.3996911	0.34904796	0.34920657	0.38813946	0.34122717	0.36851209	0.36607608	0.40097976	0.37233093	0.36884588	0.35925993	0.33394957	0.37003234	0.34862736	0.38883778	0.38709131	0.35088828	0.35828611	0.3628929	0.33232763	0.41968453	0.38702753	0.39369172	0.37309679	0.3710959	0.35608619	0.28762752	0.37699875	0.37644625	0.4079496	0.36691931	0.31065655	0.42103344	0.37536255	0.31611648	0.39569837	0.39285067	0.41338006	0.39398292	0.38562995	0.39144731	0.32591358	0.36960471	0.31810296	0.37217772	0.33351746	0.37998566	0.39823106	0.38690388	0.35118526	0.35157427	0.37323505	0.36948013	0.3158091	0.33017269	0.34720242	0.33412245	0.38838145	0.35050997	0.36379585	0.39783993	0.40095332	0.34375542	0.37207448	0.3226572	0.37416771	0.37325558	0.39307365	0.32553291	0.32461733	0.4076364	0.32287619	0.35323882	0.35575324	0.35563692	0.37249351	0.40961745	0.39007655	0.32879779	0.32172719	0.38707522	0.34379077	0.40027615	0.35320163	0.33980873	0.36786002	0.39281988	0.34276938	0.35544074	0.3893491	0.34540695	0.42129922	0.36968291	0.34246138	0.31376278	0.34929404	0.31352273	0.361936	0.33739007	0.33594525	0.39838779	0.37568671
0.36293337	0.40071529	0.36711627	0.39541507	0.37452731	0.39255223	0.36436561	0.39260688	0.40938285	0.38324603	0.39110905	0.37766781	0.40443933	0.39020476	0.39927948	0.40813172	0.34550703	0.44434023	0.38404405	0.39152339	0.37325215	0.3671841	0.34712291	0.44251016	0.35914761	0.38953626	0.41339412	0.392005	0.41093224	0.37716269	0.35831511	0.35817006	0.34430864	0.36531109	0.39196166	0.4093942	0.36793494	0.35841909	0.36813241	0.33934104	0.34876198	0.33537835	0.39765841	0.40297574	0.37037107	0.34042719	0.37076607	0.35003635	0.42978206	0.40032923	0.38557312	0.34971097	0.37471509	0.35249153	0.3297306	0.36616844	0.37165323	0.40298069	0.37343806	0.29787171	0.40164176	0.37312087	0.33750808	0.39088586	0.39998347	0.43100655	0.38410687	0.3725791	0.3834964	0.34486014	0.37041712	0.34348303	0.39803296	0.34618735	0.39942664	0.39362586	0.39866009	0.35868019	0.35554624	0.36065832	0.37160888	0.33772731	0.34218511	0.33188748	0.34723288	0.37350139	0.36540955	0.36973822	0.39538366	0.39977863	0.33544585	0.35990214	0.3312459	0.36691085	0.36509132	0.39831394	0.41014099	0.32725623	0.39991167	0.37281507	0.38288686	0.36824933	0.36687627	0.39413103	0.40663922	0.38851953	0.34038433	0.34105289	0.39928705	0.36914879	0.40169996	0.38843501	0.35631388	0.35942271	0.38412216	0.34958425	0.34727922	0.39643171	0.35282114	0.41947719	0.35740986	0.33481061	0.32127118	0.35397318	0.32321787	0.34690946	0.35334495	0.35669023	0.39583179	0.39413038
0.37199119	0.40037641	0.37447342	0.40636885	0.34938923	0.38140541	0.36315966	0.37431365	0.42339587	0.37246862	0.39506987	0.37994954	0.40549636	0.38465676	0.38257784	0.40868616	0.33809504	0.41339567	0.38324061	0.39452735	0.37108904	0.38637432	0.35338756	0.42247963	0.42327186	0.39452863	0.42065123	0.39901158	0.40368417	0.37708834	0.34683466	0.39331862	0.33292785	0.37161136	0.39319128	0.39580536	0.37099305	0.35759142	0.36670941	0.32753026	0.33932912	0.35136876	0.40200266	0.39610735	0.3814328	0.33048981	0.36256069	0.35562789	0.42801639	0.39488822	0.37542823	0.38243845	0.3590596	0.34917882	0.36194909	0.37752002	0.36973107	0.39367592	0.34754053	0.30859682	0.40217489	0.34632954	0.36542204	0.38594675	0.40636277	0.42041543	0.39452243	0.36017987	0.38625297	0.35261858	0.36976442	0.35561991	0.38636944	0.33218905	0.39005721	0.38918683	0.39307165	0.34959236	0.36722758	0.38348544	0.35806763	0.35270369	0.32622367	0.34212556	0.35970381	0.36606243	0.3646653	0.35644448	0.41302994	0.41164845	0.34077802	0.37368348	0.35168743	0.36688575	0.37648791	0.39302322	0.37955359	0.32019514	0.37875962	0.37147191	0.37380454	0.36111516	0.35953912	0.38773873	0.41027907	0.37654284	0.33953792	0.33474958	0.39537385	0.37181625	0.4120616	0.37181416	0.35637063	0.36125129	0.39156035	0.33107024	0.34846443	0.40201977	0.33360723	0.41086721	0.36647904	0.34205338	0.33365929	0.34949043	0.33095923	0.36200497	0.3497377	0.35808903	0.38978815	0.3751063
0.36194968	0.372372	0.36316353	0.39096627	0.37608582	0.37684864	0.36687011	0.37965041	0.36901724	0.39918992	0.38803002	0.37058094	0.38643819	0.39169371	0.37595221	0.40723574	0.33690768	0.41088903	0.39317146	0.38920391	0.36877996	0.31865346	0.35544926	0.39772639	0.36012492	0.38976112	0.39942268	0.39510319	0.40740758	0.36328754	0.34013551	0.38217261	0.34233403	0.36277083	0.3873724	0.39879903	0.36860228	0.35330626	0.35572216	0.31899846	0.35675722	0.33647913	0.3900086	0.39386478	0.36910355	0.33129421	0.36543703	0.35489684	0.42044058	0.39364395	0.38478261	0.39025745	0.3597399	0.36575943	0.35077095	0.39008671	0.3634114	0.39808637	0.35914406	0.33887094	0.40023962	0.3514736	0.3306033	0.39313039	0.4046742	0.40494975	0.37700918	0.37667245	0.36785018	0.34335303	0.36959082	0.33753416	0.34855363	0.3354429	0.35448375	0.38890749	0.39073476	0.35982159	0.36445665	0.39282688	0.36456519	0.34954223	0.32475483	0.33167434	0.33972892	0.37119246	0.37606457	0.36459905	0.39781526	0.40152252	0.33794543	0.36449417	0.338698	0.36488166	0.36654431	0.39178678	0.38092828	0.32141963	0.39143062	0.37767115	0.35131925	0.37634569	0.37749776	0.40469694	0.41310546	0.35712165	0.34144405	0.33479783	0.38657239	0.37601426	0.40254089	0.35771802	0.3510094	0.35892159	0.38174966	0.33414128	0.3420482	0.4102608	0.33447221	0.42113024	0.35548937	0.33884627	0.33622205	0.34605667	0.33493814	0.36284453	0.35473585	0.35043052	0.3900879	0.37849504
0.36183062	0.38133073	0.36928993	0.4011482	0.39773685	0.38858265	0.35895178	0.36931601	0.3953481	0.39451861	0.38745874	0.37429988	0.35299498	0.37751663	0.38644984	0.3935298	0.35153288	0.38202736	0.38732678	0.38851663	0.34249017	0.36512089	0.35527852	0.38228869	0.37020048	0.38794503	0.4111498	0.3901788	0.390145	0.37602431	0.35335547	0.36221614	0.33736533	0.36591476	0.38818786	0.39990926	0.36826339	0.34276569	0.37037048	0.31253287	0.33683056	0.33537355	0.39772379	0.39021707	0.35831079	0.33839563	0.37422588	0.34836501	0.4159061	0.38716418	0.37747741	0.38955769	0.37472376	0.33808491	0.34335604	0.38660073	0.3702884	0.3933641	0.35740784	0.3321425	0.4001005	0.36129504	0.32479492	0.37887874	0.40174797	0.42585737	0.37339807	0.37749931	0.3929638	0.34920901	0.35756224	0.32679716	0.37086362	0.3251445	0.36957029	0.39677805	0.38538378	0.36267051	0.37057418	0.38450778	0.3893162	0.35588929	0.32959667	0.33521679	0.3388395	0.36596552	0.37452224	0.37442005	0.40005389	0.41158929	0.33130062	0.36905798	0.32265463	0.34191659	0.36926344	0.38702369	0.37147036	0.3060852	0.40006301	0.37662435	0.34175304	0.36465484	0.36618736	0.39058065	0.40506411	0.37753463	0.3423456	0.33496639	0.38979131	0.37119529	0.41184023	0.3391079	0.35209036	0.35545033	0.37548491	0.32970488	0.34000805	0.39374852	0.32898235	0.40455803	0.35446614	0.33091867	0.3288343	0.33933821	0.32816041	0.34395942	0.35978875	0.3497887	0.38598505	0.37220886
0.34833321	0.39255616	0.36344874	0.40810537	0.36888513	0.41231057	0.35964033	0.38814884	0.38680246	0.38015184	0.38807076	0.37303734	0.37705791	0.38272667	0.3982766	0.40876091	0.35206148	0.40293062	0.38492462	0.38865116	0.35373631	0.35689098	0.35517788	0.41026244	0.37844568	0.38805324	0.39616859	0.38624415	0.3743113	0.36936289	0.35238451	0.35329401	0.3731063	0.36633584	0.38835162	0.40129048	0.37014607	0.35195312	0.35855392	0.28653103	0.34777796	0.33884376	0.39889997	0.39980203	0.35894006	0.33699557	0.3555769	0.35599229	0.42963138	0.3994804	0.37943643	0.36026716	0.35713914	0.35268989	0.34355801	0.36317033	0.37162772	0.39127275	0.36531761	0.30597332	0.40265855	0.35086226	0.34512016	0.38257101	0.39899057	0.42094776	0.3841655	0.37230691	0.39339644	0.3570703	0.35852304	0.3509998	0.34646514	0.3345755	0.35394397	0.39399958	0.39875466	0.35004592	0.35843059	0.35697332	0.38127202	0.33577144	0.33186689	0.31741065	0.3555693	0.37023619	0.34383765	0.35903421	0.40450576	0.41639856	0.33925378	0.36477539	0.33248067	0.36018866	0.36717492	0.39566147	0.3927114	0.31534892	0.38851783	0.37947488	0.36135656	0.37544909	0.37593988	0.39953268	0.40675724	0.36132759	0.34296447	0.33970964	0.39138511	0.35036403	0.41353068	0.3595013	0.3563548	0.35062838	0.38575181	0.32676765	0.34996802	0.39949423	0.32916802	0.40555203	0.36755806	0.33898684	0.32138219	0.35064963	0.32225338	0.35405377	0.3563244	0.35755292	0.39224109	0.3816261
0.36479113	0.39023739	0.3619197	0.39185986	0.36967501	0.39818078	0.35845184	0.38282701	0.39311311	0.40094423	0.39049587	0.3781729	0.36871716	0.39415357	0.38767028	0.41502425	0.34550506	0.40439808	0.38566643	0.38858011	0.33480188	0.37280232	0.36050332	0.40156868	0.34826213	0.39085782	0.41397303	0.3928968	0.37935343	0.3709628	0.34704715	0.35540178	0.3285436	0.36438009	0.39005437	0.39790353	0.36744952	0.3588101	0.3680048	0.33583874	0.34021276	0.32798892	0.3992314	0.39300668	0.37479272	0.33310217	0.38223577	0.33623061	0.41799051	0.39250004	0.3804341	0.36016855	0.37854937	0.35310251	0.31517085	0.35954061	0.37167197	0.40101701	0.35521501	0.32894784	0.39901096	0.35034591	0.35631865	0.39432526	0.39715669	0.41513392	0.36794212	0.38324222	0.38153055	0.34048468	0.36544085	0.35539353	0.37152964	0.35697228	0.36356732	0.39790726	0.39389357	0.35874325	0.35105142	0.35538176	0.36871785	0.34368792	0.32937732	0.32518113	0.34526274	0.37142634	0.34651917	0.38054636	0.39407185	0.38880453	0.33327481	0.35983431	0.33085591	0.35265744	0.36293745	0.38735726	0.39247108	0.31617099	0.40830943	0.36138549	0.35564566	0.37122902	0.37181816	0.39407891	0.4050214	0.37958479	0.33849654	0.33197349	0.38446873	0.36401153	0.38794363	0.35223347	0.3519178	0.36009169	0.37174836	0.33963338	0.34913856	0.39781612	0.33674264	0.41533464	0.35050943	0.3345229	0.33031157	0.34619421	0.32538697	0.35399324	0.35983449	0.35083356	0.38592005	0.39989668
0.34676817	0.37749186	0.36948186	0.40145302	0.37912926	0.39873078	0.35315886	0.35633186	0.3836844	0.39397493	0.38639978	0.36936218	0.37913647	0.37634444	0.40138119	0.40661648	0.34192151	0.40129679	0.39034081	0.38685873	0.35649827	0.36491421	0.35540143	0.40889862	0.37357005	0.3858225	0.39997521	0.39120969	0.404441	0.36815375	0.35314983	0.35846677	0.32897979	0.35669833	0.38752496	0.40294653	0.36005268	0.36240381	0.34748656	0.31831008	0.34071335	0.3222602	0.3982504	0.39316013	0.36121562	0.33327356	0.36114123	0.35129526	0.41956684	0.39145219	0.37599987	0.387225	0.35684869	0.32763496	0.34530404	0.38664749	0.36201137	0.39594314	0.36147794	0.33097142	0.40443873	0.36062515	0.32610694	0.37513024	0.38212037	0.40285417	0.36985409	0.36085638	0.38893133	0.33610982	0.36959374	0.33130044	0.39444777	0.35050347	0.3968271	0.38870451	0.38863122	0.37016842	0.33546999	0.39436609	0.37829617	0.35424361	0.32312617	0.31937224	0.35214344	0.36557162	0.37305498	0.36013234	0.40002602	0.41280639	0.33117089	0.35865086	0.3126255	0.35312182	0.36150759	0.39147228	0.41206488	0.31754643	0.39106134	0.37516224	0.34822395	0.34815881	0.34851247	0.39827496	0.40924796	0.37248641	0.33790386	0.33589116	0.39162326	0.36603642	0.41260237	0.3483153	0.34557015	0.35634217	0.37086791	0.32558706	0.33887839	0.40849763	0.3259297	0.40877995	0.35251111	0.33101559	0.3251732	0.34694731	0.32652599	0.33842483	0.35641423	0.3430945	0.38855752	0.3833437
