# Supplementary material for: Simultaneous readout of multiple FRET pairs using photochromism
Source: Nat Commun. 2021 Mar 31;12:2005. doi: 10.1038/s41467-021-22043-0 (PMC8012603; doi:10.1038/s41467-021-22043-0)
Supplement: Supplementary file 3 — Source Data [file 41467_2021_22043_MOESM3_ESM.zip › SourceData/Figure2_FigureSI1/Figure2b_SupFigure1/figuredata/FRETEff1_60_30_95.txt]

0.05478989332914352
0.3337453305721283
0.265300065279007
0.1800557076931
0.3297530710697174
0.1964870095252991
0.05027945339679718
0.1428997963666916
0.1126892417669296
0.3442927300930023
0.09570521116256714
0.01724817045032978
0.2462665885686874
0.3071177303791046
0.377499133348465
0.5282151103019714
0.3190104067325592
0.5553274750709534
0.06930352002382278
0.09925556927919388
0.4903466403484344
0.2304125428199768
0.1827789396047592
0.5214903950691223
0.01230958476662636
0.1991445869207382
0.3921755254268646
0.112630732357502
0.1022682264447212
0.2325923144817352
0.2134868651628494
0.1714082807302475
0.2904358804225922
0.3719533383846283
0.5762627124786377
0.5152545571327209
0.337178498506546
0.2582733333110809
0.4544886648654938
0.5277000665664673
0.4915854036808014
0.1589753180742264
0.4400824904441833
0.2401202172040939
0.1180871725082397
0.4254542589187622
0.231985330581665
0.5349923968315125
0.4146304428577423
0.02001832984387875
0.4480250179767609
0.3253117501735687
0.467830628156662
0.4686391651630402
0.3751227259635925
0.3926582038402557
0.3941960632801056
0.1078121960163116
0.2676557302474976
0.3131448924541473
0.05305839329957962
0.4340090155601501
0.3961732089519501
0.03196591883897781
0.2323711365461349
0.01270778477191925
0.5356220006942749
0.5030688047409058
0.09835825860500336
0.5282638072967529
0.257257491350174
0.5041912198066711
0.237317681312561
0.5972919464111328
0.4865961670875549
0.2696429193019867
0.5592113137245178
0.0584305077791214
0.2318592220544815
0.4985988140106201
0.4693138003349304
0.4464966356754303
0.2218100130558014
0.007994605228304863
0.3089503347873688
0.4552872478961945
0.2740353643894196
0.3440448939800262
0.5929835438728333
0.02252194844186306
0.4738416373729706
0.4517825543880463
0.07494422793388367
0.3613613545894623
0.316386878490448
0.4737772941589355
0.0601169653236866
0.06656882911920547
0.429301917552948
0.4291985630989075
0.1893770694732666
0.2654894888401031
0.04068409651517868
0.266727089881897
0.138245552778244
0.2424189895391464
0.4877681732177734
0.4866188764572144
0.2758019268512726
0.2900967001914978
0.1643876731395721
0.541782557964325
0.3174271285533905
0.07574772089719772
0.406082421541214
0.4548064470291138
0.2635555565357208
0.01218278147280216
0.2865011394023895
0.39962238073349
0.4347957670688629
0.4426312446594238
0.293783575296402
0.2157755941152573
0.04235690087080002
0.3286292552947998
0.4920333027839661
0.214044913649559
0.08826787769794464
0.5906333923339844
0.2402958869934082
0.4867005944252014
0.3207091689109802
0.5477864742279053
0.3256173133850098
0.5648823380470276
0.1475151032209396
0.354349672794342
0.2061891555786133
0.1625940054655075
0.2993030846118927
0.07476183027029037
0.5291781425476074
0.2827340066432953
0.2197860926389694
0.05511089786887169
0.5346174240112305
0.3601065278053284
0.1059965118765831
0.08918634057044983
0.5815601944923401
0.5218086242675781
0.428697943687439
0.3333708941936493
0.1019951105117798
0.5469287633895874
0.1139040440320969
0.3825276792049408
0.1140109971165657
0.2567926645278931
0.2780560255050659
0.5018491148948669
0.1392177492380142
0.00968386884778738
0.1587192863225937
0.3437424600124359
0.02627598494291306
0.06479053944349289
0.1371475160121918
0.439645916223526
0.1551239937543869
0.1455331593751907
0.07514511793851852
0.5707669854164124
0.493820995092392
0.2235656678676605
0.4840504229068756
0.1874563246965408
0.5333276391029358
0.441431999206543
0.281836986541748
0.4544797837734222
0.1223578900098801
0.3449631035327911
0.1814541965723038
0.4126856029033661
0.5739471316337585
0.3675837814807892
0.03519485145807266
0.3862793743610382
0.2086230665445328
0.04204985499382019
0.4162586331367493
0.589116096496582
0.003966754302382469
0.3899398148059845
0.5047509074211121
0.004301006905734539
0.3757241368293762
0.3156564831733704
0.253986120223999
0.258126974105835
0.02279208414256573
0.4364506304264069
0.467057853937149
0.2593964636325836
0.4030612111091614
0.4913129508495331
0.1336522549390793
0.1708489954471588
0.5226765275001526
0.3425295352935791
0.5137792229652405
0.3536740839481354
0.1003865972161293
0.07454829663038254
0.4694900512695312
0.3917317390441895
0.2638019621372223
0.47978875041008
0.205417737364769
0.01061386149376631
0.0374612994492054
0.4524674117565155
0.1030711084604263
0.3679166436195374
0.2993253767490387
0.3529243767261505
0.3099201023578644
0.555044412612915
0.3779107928276062
0.1035849004983902
0.2916642725467682
0.170311838388443
0.1612425744533539
0.2738992869853973
0.5406700968742371
0.02990872971713543
0.4008451998233795
0.0989479273557663
0.291264533996582
0.08192192763090134
0.3469955921173096
0.138768345117569
0.462613046169281
0.4856277108192444
0.5795150995254517
0.322378545999527
0.3000507950782776
0.3837819695472717
0.1447756290435791
0.4697065055370331
0.4210971295833588
0.2592446506023407
0.168931171298027
0.2100087106227875
0.4990988075733185
0.3016896843910217
0.1244338229298592
0.1106181591749191
0.5135232210159302
0.01333100162446499
0.4049514830112457
0.5977354645729065
0.5737320780754089
0.5122859477996826
0.2545549869537354
0.4492310583591461
0.3525780439376831
0.01738069206476212
0.1378836780786514
0.3687760829925537
0.0337497740983963
0.2311908751726151
0.4878147840499878
0.1733102649450302
0.25718092918396
0.2267826050519943
0.06581941992044449
0.2462988644838333
0.2184167057275772
0.2640354633331299
0.004423823207616806
0.001507227192632854
0.07955626398324966
0.4398556649684906
0.239665225148201
0.06982504576444626
0.1228805109858513
0.1690435856580734
0.3580406904220581
0.3997311294078827
0.1446678936481476
0.4652928709983826
0.3664388656616211
0.08759640157222748
0.3547219038009644
0.2597640752792358
0.3331591784954071
0.08835726231336594
0.02044394426047802
0.2002795785665512
0.1971972733736038
0.4294138550758362
0.0080760782584548
0.5119163990020752
0.5506680011749268
0.429844856262207
0.1145177632570267
0.1056161150336266
0.5697987675666809
0.4713011682033539
0.2671562731266022
0.577893078327179
0.1955323219299316
0.4802055358886719
0.08622228354215622
0.5444810390472412
0.3099862635135651
0.3465132713317871
0.4083437621593475
0.07363256812095642
0.1947975009679794
0.4853551685810089
0.340644508600235
0.5761796236038208
0.08286723494529724
0.1945425570011139
0.1493522226810455
0.1281211823225021
0.5668937563896179
0.5404899716377258
0.3529732525348663
0.1130514517426491
0.02633309178054333
0.2535482048988342
0.08167018741369247
0.4313232004642487
0.3061512112617493
0.4955960214138031
0.2142648547887802
0.02763713523745537
0.4938776195049286
0.310173898935318
0.4165789186954498
0.310307115316391
0.4394201338291168
0.1312533468008041
0.2424050271511078
0.5716917514801025
0.1738087683916092
0.182839572429657
0.5343204140663147
0.0659392774105072
0.4977217316627502
0.07205478101968765
0.1927239447832108
0.2747373580932617
0.05323830619454384
0.5445461273193359
0.1382571309804916
0.1842718422412872
0.2525485455989838
0.4718681871891022
0.3246806859970093
0.04317619651556015
0.1432913690805435
0.5845665335655212
0.1279261410236359
0.07180025428533554
0.1493557989597321
0.5841641426086426
0.3968944251537323
0.114849865436554
0.006327904760837555
0.432448148727417
0.1345219761133194
0.1473497599363327
0.1975171864032745
0.4413261413574219
0.3330739140510559
0.02974166721105576
0.2081333100795746
0.00451015867292881
0.4219811856746674
0.1156125217676163
0.4787687659263611
0.0924694687128067
0.3821240365505219
0.004230333026498556
0.3682031631469727
0.2711944878101349
0.04788193479180336
0.3191161155700684
0.2383518666028976
0.1326890885829926
0.1846891343593597
0.2134045511484146
0.2421028763055801
0.4417999982833862
0.4312582314014435
0.4506489634513855
0.4027076065540314
0.1111146509647369
0.5154433846473694
0.5789007544517517
0.3985668420791626
0.4329261779785156
0.5393632054328918
0.2870763838291168
0.4484087526798248
0.3493667244911194
0.08907271921634674
0.4065622985363007
0.01996182650327682
0.08621896803379059
0.1410368084907532
0.2003801465034485
0.5529913306236267
0.196913093328476
0.2452443540096283
0.09872735291719437
0.5158089399337769
0.5376484394073486
0.2076502591371536
0.3524631261825562
0.3990837931632996
0.1981790214776993
0.5826147198677063
0.1942199468612671
0.5001372694969177
0.1720337122678757
0.1174232587218285
0.01957249455153942
0.4627212882041931
0.3481442034244537
0.3768104016780853
0.3331358134746552
0.4321218729019165
0.5905290842056274
0.421657532453537
0.3716818988323212
0.4620471596717834
0.437750369310379
0.07089670747518539
0.2417255491018295
0.2098930776119232
0.2053093761205673
0.2348562628030777
0.5809403657913208
0.3670870959758759
0.3754162490367889
0.3667662143707275
0.1078913286328316
0.2438933253288269
0.5595458149909973
0.3809083104133606
0.1120539605617523
0.4607295095920563
0.5206447839736938
0.5965309739112854
0.1946550458669662
0.09202922135591507
0.1377399116754532
0.03081732057034969
0.3956665992736816
0.02066244557499886
0.3311929106712341
0.5474693179130554
0.5091766119003296
0.3102117776870728
0.5097929835319519
0.4971933662891388
0.3135838806629181
0.3756974637508392
0.04127389937639236
0.1332739144563675
0.1448542475700378
0.1692646443843842
0.3813624978065491
0.5842325091362
0.1243229657411575
0.3383577466011047
0.01877757906913757
0.5467127561569214
0.54434734582901
0.482026994228363
0.2610670030117035
0.2111487835645676
0.5138548016548157
0.1102194562554359
0.005704135168343782
0.1625879406929016
0.3225209712982178
0.02522713504731655
0.4217787384986877
0.5772641897201538
0.4237337410449982
0.1187968850135803
0.06208240240812302
