# Supplementary material for: Simultaneous readout of multiple FRET pairs using photochromism
Source: Nat Commun. 2021 Mar 31;12:2005. doi: 10.1038/s41467-021-22043-0 (PMC8012603; doi:10.1038/s41467-021-22043-0)
Supplement: Supplementary file 3 — Source Data [file 41467_2021_22043_MOESM3_ESM.zip › SourceData/Figure2_FigureSI1/Figure2b_SupFigure1/figuredata/deltaRho_60_30_95.txt]

0.6439629197120667
0.5209475755691528
0.5582221150398254
0.5857215225696564
0.5079055726528168
0.5764037370681763
0.6432169079780579
0.605279803276062
0.6360408961772919
0.5144495368003845
0.6310726404190063
0.656302809715271
0.5706513822078705
0.5236121714115143
0.4960238635540009
0.4027247428894043
0.5376145839691162
0.3814482688903809
0.6465243995189667
0.6128035485744476
0.4204584360122681
0.5611068308353424
0.5814343988895416
0.3919119238853455
0.6528760194778442
0.590221107006073
0.4760762453079224
0.6257288753986359
0.6246560215950012
0.5685817301273346
0.5626129508018494
0.5932868421077728
0.5288843810558319
0.4976330399513245
0.3710722327232361
0.4204801917076111
0.5184657573699951
0.5539298355579376
0.4437005519866943
0.3973575830459595
0.4347614049911499
0.6006580293178558
0.4492313861846924
0.5600761473178864
0.6123495697975159
0.4741957783699036
0.5820610523223877
0.3825721740722656
0.4738773703575134
0.6503622829914093
0.4404482245445251
0.5084219872951508
0.4387755990028381
0.4411083459854126
0.4833902418613434
0.4721767902374268
0.4923483431339264
0.6086542308330536
0.5592950880527496
0.5312020480632782
0.6494441330432892
0.4446018934249878
0.4804584085941315
0.6457668244838715
0.5753568410873413
0.6594886481761932
0.4020683169364929
0.4099664688110352
0.6405928134918213
0.4013678431510925
0.5414858758449554
0.4148772954940796
0.5673116445541382
0.3355982899665833
0.4131796360015869
0.5581893920898438
0.3629577159881592
0.6349067986011505
0.5758035182952881
0.4270568490028381
0.4408724308013916
0.4515780806541443
0.5839175879955292
0.669768363237381
0.5419699549674988
0.4489278793334961
0.5399028956890106
0.5007527470588684
0.3478217124938965
0.6496297419071198
0.4302515387535095
0.4433082342147827
0.6500579118728638
0.5095968842506409
0.534472793340683
0.435236394405365
0.6380884647369385
0.6274499893188477
0.4540205597877502
0.4616975784301758
0.5926157236099243
0.5485579967498779
0.6599149703979492
0.5382753610610962
0.6236786842346191
0.5629790425300598
0.4231326580047607
0.4187948703765869
0.5522252917289734
0.5428260862827301
0.5917578041553497
0.3997827172279358
0.5391466319561005
0.6289612650871277
0.464733213186264
0.439436137676239
0.5653693974018097
0.661587655544281
0.5469542443752289
0.488591194152832
0.4603868722915649
0.4398378133773804
0.5466514825820923
0.5811392664909363
0.6553396880626678
0.5143197774887085
0.41997230052948
0.5910293459892273
0.6338793933391571
0.3473725914955139
0.5514769554138184
0.4350815415382385
0.5253964066505432
0.3943458795547485
0.534836083650589
0.3859704732894897
0.6121684312820435
0.4982648193836212
0.5907804667949677
0.6145890057086945
0.527814656496048
0.6423667073249817
0.4028080701828003
0.5379494726657867
0.5798669755458832
0.655616819858551
0.3936412930488586
0.4969716370105743
0.6329592764377594
0.6325275301933289
0.3702213168144226
0.3885843753814697
0.4668385982513428
0.5018940269947052
0.6391055285930634
0.3739258646965027
0.6119144558906555
0.4771872162818909
0.6247809231281281
0.5514783561229706
0.5510676801204681
0.4101589322090149
0.6150545179843903
0.6612794101238251
0.5958392024040222
0.5211216807365417
0.6421098113059998
0.6465305984020233
0.6211403906345367
0.4449753165245056
0.6057849824428558
0.6134428083896637
0.6357422471046448
0.37245112657547
0.424984872341156
0.5616806745529175
0.4176139831542969
0.5768198370933533
0.4038779139518738
0.4678071141242981
0.5489783585071564
0.4404974579811096
0.6215859353542328
0.5200168490409851
0.5798285305500031
0.4843504726886749
0.3521667718887329
0.489792138338089
0.6410770118236542
0.4880595505237579
0.5895900428295135
0.6533999145030975
0.4766156375408173
0.3625060319900513
0.6759388446807861
0.4835166037082672
0.4123798012733459
0.649198979139328
0.4850068986415863
0.5325167775154114
0.5693360567092896
0.5643307864665985
0.6452565491199493
0.4470779299736023
0.4341557025909424
0.5517550110816956
0.4800377190113068
0.418510913848877
0.5989753305912018
0.5964134931564331
0.4016943573951721
0.5024619996547699
0.4095540642738342
0.5166452527046204
0.6248050034046173
0.6262659132480621
0.4341564178466797
0.4946691393852234
0.5390954315662384
0.4251379370689392
0.5918137729167938
0.6642464101314545
0.6637229025363922
0.4601656198501587
0.6105258166790009
0.5101997256278992
0.537499874830246
0.5096001625061035
0.5350906550884247
0.3769373893737793
0.4835831820964813
0.6307382881641388
0.5360055565834045
0.5919333100318909
0.6008268892765045
0.5371530055999756
0.3775531649589539
0.6665357351303101
0.4834057986736298
0.6243290305137634
0.5300728976726532
0.6331982612609863
0.5080216526985168
0.6180644035339355
0.4389036893844604
0.4197558760643005
0.3477132320404053
0.5234265625476837
0.5374224781990051
0.4877424240112305
0.5973002016544342
0.4247124195098877
0.4531428813934326
0.5472717881202698
0.5836904644966125
0.570786327123642
0.4054194688796997
0.5424538254737854
0.6180736422538757
0.631170779466629
0.4041128158569336
0.6585411131381989
0.4626372158527374
0.3364267349243164
0.3569802641868591
0.4115198254585266
0.5679537951946259
0.4611021280288696
0.4967357516288757
0.653742790222168
0.6183577477931976
0.5047123730182648
0.6410803496837616
0.5623576045036316
0.4163953065872192
0.5893257558345795
0.5479983389377594
0.5701739490032196
0.6466271877288818
0.5595583021640778
0.5705991089344025
0.5380917191505432
0.6518551707267761
0.659637838602066
0.627092719078064
0.4676203727722168
0.5645604431629181
0.6457638442516327
0.6178142726421356
0.5837346017360687
0.5120781362056732
0.4815588593482971
0.6153979599475861
0.4357395172119141
0.5004286468029022
0.6401244103908539
0.50840163230896
0.5611317753791809
0.5066224336624146
0.6262717843055725
0.6598588824272156
0.5870131254196167
0.5946895480155945
0.4754246473312378
0.6698204278945923
0.4043233394622803
0.3706647157669067
0.4739276170730591
0.6222526133060455
0.6305816471576691
0.3660289645195007
0.441285252571106
0.5430563986301422
0.3560165166854858
0.5758511126041412
0.4426307678222656
0.6210361123085022
0.398740291595459
0.5267981588840485
0.5037132799625397
0.4683293998241425
0.6303335726261139
0.5778577625751495
0.4227966666221619
0.4983697235584259
0.3694337010383606
0.6244620978832245
0.5923032462596893
0.6020847260951996
0.6140363812446594
0.3829187750816345
0.3829222917556763
0.5051115751266479
0.6237838268280029
0.6445524990558624
0.5679140686988831
0.6422927677631378
0.4596778750419617
0.520275354385376
0.4150963425636292
0.5859625339508057
0.6580905616283417
0.4132047891616821
0.5272583365440369
0.4577374160289764
0.5316863656044006
0.4436262845993042
0.6253183782100677
0.5639547109603882
0.3648694157600403
0.5815034508705139
0.5767745971679688
0.3920248746871948
0.645048588514328
0.4169222116470337
0.6431867480278015
0.5979970991611481
0.5369132161140442
0.6573885083198547
0.3885961771011353
0.6032567024230957
0.5862860083580017
0.5656132996082306
0.4471933245658875
0.5172161459922791
0.6447103321552277
0.6170905828475952
0.3572471737861633
0.612774133682251
0.6385023891925812
0.6199041306972504
0.3702831864356995
0.4899644553661346
0.6173945963382721
0.653820276260376
0.4534453153610229
0.6260524094104767
0.6139427125453949
0.57895228266716
0.4648467302322388
0.5312265455722809
0.6656545400619507
0.5725674331188202
0.6582210063934326
0.4797772169113159
0.6312582492828369
0.4218302965164185
0.6180284023284912
0.4947545528411865
0.6744517087936401
0.4936593174934387
0.5586338341236115
0.6549113988876343
0.5372813045978546
0.5622946619987488
0.6247868537902832
0.5970906913280487
0.5841893553733826
0.5664113163948059
0.4443464279174805
0.475181519985199
0.4606744647026062
0.468209981918335
0.6112882494926453
0.405063807964325
0.3487783670425415
0.4866255223751068
0.4589895606040955
0.3937278389930725
0.5434398055076599
0.4442364573478699
0.4986729621887207
0.6166968643665314
0.475369393825531
0.6528315842151642
0.6230007708072662
0.6066950857639313
0.5694625973701477
0.3820132613182068
0.5736786425113678
0.5675584673881531
0.6274803578853607
0.4102777242660522
0.3946825861930847
0.5768516957759857
0.5138910114765167
0.4939127564430237
0.5742001831531525
0.3531495928764343
0.5849483013153076
0.408118724822998
0.5877383947372437
0.6278688907623291
0.6722652614116669
0.4317412376403809
0.4941865801811218
0.505161464214325
0.5228911638259888
0.4521869421005249
0.3546013236045837
0.4527486562728882
0.4810891151428223
0.4366456270217896
0.4646694660186768
0.6480276584625244
0.5496604740619659
0.5649908483028412
0.5822196006774902
0.5633573532104492
0.3471918106079102
0.5088149011135101
0.4869390726089478
0.4866219758987427
0.6329611241817474
0.571629524230957
0.3812428116798401
0.4952517151832581
0.6306566298007965
0.4547569155693054
0.4129329323768616
0.3609209656715393
0.5826629400253296
0.631256639957428
0.6098414957523346
0.6418643593788147
0.4740945100784302
0.6577378213405609
0.5030819773674011
0.387670636177063
0.4164034128189087
0.5145958364009857
0.4128546118736267
0.4219918847084045
0.5276995599269867
0.4799665510654449
0.6613984405994415
0.6179081499576569
0.6177150309085846
0.5937941670417786
0.4774112105369568
0.367057740688324
0.6156408786773682
0.5283139944076538
0.6546202301979065
0.3707194924354553
0.3957738280296326
0.4288333058357239
0.5495166778564453
0.5750605463981628
0.4046463370323181
0.6088354587554932
0.668070524930954
0.6025180220603943
0.5196611881256104
0.6651633679866791
0.4524683058261871
0.3724323511123657
0.471977174282074
0.6220724582672119
0.651272177696228
