# Supplementary material for: Simultaneous readout of multiple FRET pairs using photochromism
Source: Nat Commun. 2021 Mar 31;12:2005. doi: 10.1038/s41467-021-22043-0 (PMC8012603; doi:10.1038/s41467-021-22043-0)
Supplement: Supplementary file 3 — Source Data [file 41467_2021_22043_MOESM3_ESM.zip › SourceData/Figure2_FigureSI1/Figure2b_SupFigure1/figuredata/MAD_60_10_95.txt]

0.006244884575535292
0.002056603750684283
0.003578821404360111
0.02084821172080321
0.007273363832920397
0.0104553589317347
0.01250852596925039
0.02325288379578
0.01803063899438129
0.006693765960053472
0.08765412363181985
0.02999632701093762
0.01282526798591616
0.008761646434634313
0.0356965091037144
0.02261040999420244
0.004537642607616328
0.004921609625098536
0.01802882050685987
0.04018094787096722
0.002007549042507689
0.005546970404535029
0.002655262210959429
0.02088170009679449
0.008395845173467947
0.03098685170667098
0.008721123616306378
0.01089777009786892
0.01903638780032323
0.007380871834122419
0.02086359205407486
0.01838306736809453
0.01574593377834616
0.01270800010997346
0.02386083280412443
0.007478074191597694
0.02504370574124154
0.02400452577087211
0.002813626967893071
0.02057674995917466
0.03689655836645592
0.01715030839542882
0.01107263661547647
0.01933114555178711
0.01182768381355534
0.02937347931581807
0.02819758201429538
0.01274576807338779
0.009320863431184323
0.008901875433962536
0.007634842356727303
0.003450038437022837
0.03118126602034525
0.006169035575094323
0.003235873907828812
0.02677924466286527
0.003009844391385987
0.005427337766200108
0.006489750001326379
0.01584136046982565
0.01020300421076194
0.01399641021270541
0.03385003817689856
0.01323783666859707
0.008107668517663907
0.002992808551035564
0.04553480909590896
0.004145560333351228
0.01924169761100344
0.03104071487477662
0.02756216636771176
0.005770484665360009
0.02076829837754079
0.005373524366255433
0.007990265965375137
0.008065426969316905
0.04281839739425716
0.01020853946925039
0.02097236503606818
0.01435003139808076
0.009480713012610179
0.001831526256207427
0.03718270970648316
0.04049546401736234
0.01165390424620869
0.004280270722451684
0.03695963267793863
0.01132569751906504
0.04992946146706642
0.03452610413785837
0.02028968801711897
0.00388503081220179
0.06377573879640153
0.008809808256353052
0.0138820495497811
0.01747977637596895
0.02121164276350174
0.004443873495522305
0.01648079248356044
0.005605538954000747
0.01167826446290201
0.01786738257816052
0.01468771072604324
0.001001801694964881
0.01051328444558811
0.006884673936033953
0.007564445402042069
0.009231029386928574
0.005613610678801215
0.007276458151276755
0.01632841783538605
0.007741868519153955
0.02345267510102972
0.02643713941868469
0.003809667607118913
0.006001744630448766
0.004969170287300338
0.0105352498014996
0.03154173348734682
0.008924976289502479
0.01434296224702696
0.002167766134518259
0.008669297213663767
0.002131200032957126
0.01944174622648416
0.0194773857424953
0.01478242199589591
0.09328115319666483
0.009430298374856042
0.0529665375329661
0.01363115118936148
0.01014520286547752
0.003909673746337619
0.0113455456581471
0.01026338059510593
0.009575004451621738
0.01745917099561355
0.004662162995173615
0.01383817174596384
0.005543850277239831
0.02865128138615985
0.004357658636502254
0.01088344393653795
0.04654445008609584
0.004984761728077644
0.003107338836190368
0.05516627406784849
0.004791869102265589
0.007888173043242047
0.01583539464991726
0.002727167112405088
0.0002371319765465119
0.03449998077652966
0.01319008953814452
0.01112723377362992
0.002695505342375726
0.005335135969306097
0.002510860104607493
0.01403328562602013
0.001629774731991995
0.003202313547612759
0.01139031555398518
0.01384773604908213
0.01919959678274495
0.007722290794183826
0.0147422620903005
0.01064769881037453
0.007225490127815995
0.01418103823273095
0.01874977474764991
0.01702442511472844
0.008838810709697165
0.04974250001729563
0.01819306874613771
0.01000464914176352
0.003413349295069257
0.009069997222032444
0.00660250973794059
0.01471624363770663
0.02824159509673763
0.01516846939834801
0.05482540282185844
0.02591360076675999
0.004504287383552599
0.01735690850160369
0.006195692464438726
0.004171800021925881
0.02423685102067138
0.01510593880184888
0.02659255169241216
0.01239579788205687
0.01320838836666283
0.009279127778638728
0.02496595397951618
0.01492199599146582
0.03323213815684876
0.00828151848927533
0.00551249835995235
0.008706835149520337
0.001493826026694419
0.01932513140442477
0.0131164858523872
0.003104476382305432
0.005343922568834952
0.006896667876487891
0.02105684370959573
0.01539908810162964
0.02236586027685818
0.01165440840525404
0.002421784565172613
0.0002335139018489474
0.006039881241258519
0.01093889242728463
0.009432457312419054
0.004902377650330261
0.002313320561800357
0.01385882112546512
0.01396615434866859
0.01417031674389896
0.02656194158556771
0.001130954307996479
0.01654528286120827
0.01255415645316545
0.008372650488625469
0.01271215308169201
0.007703256421004862
0.006044061343065427
0.007618482739584771
0.005382727395316339
0.01265953267966055
0.006887507487670003
0.04263340310376392
0.02861946918856115
0.02416884962702869
0.01153878076602083
0.01245135013719487
0.006651586879737138
0.003395090644569228
0.003057286765444076
0.005620054747488362
0.001553184707710958
0.003618792499390372
0.03257867290891373
0.0536795044338572
0.004965865239964118
0.02691683904182811
0.007272343147792515
0.02796888103336939
0.01947490992120199
0.01327752798770428
0.0265857110483074
0.02735150853291782
0.04285218007134289
0.006791644068514957
0.06386492797690993
0.02319629919945571
0.01281408862717426
0.01536267005661643
0.01041430479862568
0.01930038720359573
0.01327614575440023
0.00490797416244567
0.02749701324191851
0.00536538890572355
0.006024901433793334
0.01232997091189703
0.001277369454699952
0.01271211324040318
0.01342126043801327
0.01041909459922111
0.01495103268322533
0.01345378971186273
0.003009143961564362
0.02644753906594455
0.01218154470864191
0.002691586513155375
0.006847954118799932
0.01949238151841232
0.02074492770165701
0.0009354841927488033
0.0008001875492688604
0.01014585606454968
0.0167984908601593
0.01733340683799034
0.003277139485526312
0.008615005335490603
0.01905477439635836
0.002165629739305869
0.01486908633361243
0.03731584608707206
0.00187950061212494
0.004639226936978241
0.04015413652677996
0.02772444603446896
0.006338180746893282
0.001958339512528313
0.02289787927199676
0.002544288793544625
0.005580390243269506
0.01083550859135306
0.00922077296402854
0.007272190511238043
0.02221465952296323
0.02420187636315763
0.01921139488165843
0.008229712799701264
0.02480919944070856
0.00689913449819661
0.005346021832472653
0.01876692177276559
0.01729740948274872
0.02216855665706008
0.02869370347294872
0.002088302900421384
0.008960505759798093
0.002587519134814475
0.01149941038793926
0.01610419229652041
0.01128769041695536
0.003471535309958688
0.005868567616379138
0.006128524854285305
0.01062984602505396
0.003585085118783266
0.02047077772580992
0.05157885044989399
0.03704174676401314
0.02984421596193625
0.0107230970219315
0.006519441408340126
0.009964126074970839
0.02226049937892374
0.00263730197406898
0.03130520009207455
0.009849477582788063
0.01002321213091099
0.003997508952008233
0.04831956285489657
0.01735372183493993
0.04834381760969231
0.01811374294572544
0.02577066567869793
0.01181898946277363
0.002222263778514089
0.006816965790717056
0.02394581977708955
0.004297645136415854
0.001926696707486825
0.009747401073561961
0.01111773553225889
0.01765130442514026
0.03443501578354689
0.02013382260929417
0.01961013595612943
0.004608929507446596
0.008211434362566493
0.02332673074030903
0.01860540224952086
0.005625501903725084
0.003308454408770894
0.01198654893848703
0.02044998367600007
0.008928096591150791
0.01546741589346778
0.0336073966250911
0.01027783241005163
0.01064976475683467
0.004993478623066178
0.008617208538763799
0.007769828461196695
0.007050090802345726
0.0199478679069429
0.01911358420351271
0.01895745637386245
0.01255488439217529
0.03303964412703099
0.01491285782702315
0.01024232939553182
0.001954912008899537
0.01688180347992713
0.02710780535666427
0.0322275086671901
0.004756864333846145
0.001784368055074578
0.00107102247218286
0.00884682659473102
0.01447771557167701
0.03058396885270298
0.008857544139610417
0.002440294835111954
0.001562963615098195
0.01547577628341513
0.01552613578423254
0.008596360593128238
0.00818471269446347
0.006919903647789519
0.01788796945725882
0.003855650748893005
0.01601925052373082
0.03406631196696017
0.02608547123477261
0.02320264468558708
0.02091647051107116
0.01368896839014058
0.00868753391767265
0.01772861289592675
0.06714203750987391
0.01685829806350727
0.005946946219248517
0.04673270114304465
0.00214248736460379
0.008600530861012923
0.009285943649495608
0.002701132508432985
0.01009799399795784
0.02354983353700545
0.01428838169598304
0.002467675440973748
0.05564632644635578
0.02159047503879134
0.01265695968758751
0.01009323229812225
0.007566538040268966
0.009040971253353236
0.002584353581440949
0.01260152380533609
0.004158979126891366
0.02294016830267975
0.002235581285688681
0.003775274314938726
0.009293413618285201
0.01222579501517284
0.03452004800730588
0.0188753743370678
0.01584533924305502
0.0159099004270935
0.01840447718915054
0.001590905136884112
0.03562228324675974
0.01268365793003816
0.01419777234802488
0.008896896204524489
0.005113430937863992
0.008112185667327076
0.01634750295531898
0.006190707366106461
0.005541815663188107
0.002791095046150355
0.003976194715351794
0.05772533267136107
0.002885818553423673
0.003309509637204416
0.02314508895961416
0.02189695996855877
0.008621010105450369
0.02002902750596536
0.01299926539497957
0.02559222026689678
0.01547372038442418
0.007992519099393913
0.004260994954424308
0.01265239355715903
0.0128843297911464
0.001528742443275527
0.01885837091027576
0.02827890213385736
0.0526552953319382
0.009198483933378201
0.02096168952143995
0.00518456979442504
0.01788246666754592
0.004321542685064184
0.01442309822301091
0.0337546540139487
0.001197977305547115
0.00326651546561408
0.04062872183719286
0.005691169799358547
0.02162058578026169
0.001079013631210102
0.01234091600447576
0.01683398389840354
0.008302457298617644
0.009717898686367743
0.01719901444446392
0.02956195465373439
0.009028249285060963
0.002528839195741853
0.01234662405700412
0.01050785691998257
0.02019653512475206
0.01274937193654496
0.00734317440173185
0.03449296615100492
0.003367561040767769
0.02328596960089678
0.007336887200131703
0.008475707217212969
0.002912586546579665
0.04232041838024038
