# Supplementary material for: Simultaneous readout of multiple FRET pairs using photochromism
Source: Nat Commun. 2021 Mar 31;12:2005. doi: 10.1038/s41467-021-22043-0 (PMC8012603; doi:10.1038/s41467-021-22043-0)
Supplement: Supplementary file 3 — Source Data [file 41467_2021_22043_MOESM3_ESM.zip › SourceData/Figure2_FigureSI1/Figure2b_SupFigure1/figuredata/deltaRho_60_10_95.txt]

0.8323665410280228
0.8121594041585922
0.862080842256546
0.8381028026342392
0.8431264087557793
0.8365916311740875
0.810112401843071
0.7077701985836029
0.6431314647197723
0.7902936041355133
0.5772140026092529
0.6798572242259979
0.5786915123462677
0.7944564819335938
0.5991899371147156
0.7225066423416138
0.8577465265989304
0.7857882678508759
0.8065403401851654
0.6134075820446014
0.766777440905571
0.8479586318135262
0.861408643424511
0.8709359243512154
0.5730080008506775
0.700227677822113
0.8098666071891785
0.8379503786563873
0.8431262820959091
0.8264166563749313
0.8524201884865761
0.8597432300448418
0.7279969453811646
0.7628688663244247
0.6320498883724213
0.8704896941781044
0.6381621360778809
0.5927909910678864
0.6940405666828156
0.6341112852096558
0.8318420797586441
0.866844654083252
0.7621265351772308
0.7944043725728989
0.6386531293392181
0.7318129390478134
0.7846972048282623
0.6267783045768738
0.8115186989307404
0.6022199392318726
0.8118612021207809
0.8506999984383583
0.5626936256885529
0.6606320738792419
0.6258956491947174
0.8321300894021988
0.8476921170949936
0.7710724771022797
0.7907333225011826
0.6220003366470337
0.8241749256849289
0.7781000137329102
0.6274838149547577
0.8246554583311081
0.854294590651989
0.6715233325958252
0.7898415625095367
0.611594170331955
0.7691809386014938
0.6628182828426361
0.73382967710495
0.7339474111795425
0.6830704212188721
0.6295444667339325
0.7489050775766373
0.6164102554321289
0.6426820755004883
0.6375627219676971
0.7173743396997452
0.6774407625198364
0.6584682166576385
0.8587332889437675
0.6278532743453979
0.8333906680345535
0.597966343164444
0.8389117866754532
0.6865485310554504
0.8740056529641151
0.6268666982650757
0.6326169371604919
0.7906736880540848
0.82172591984272
0.5985030233860016
0.8698992431163788
0.8193208426237106
0.8280948549509048
0.7833746373653412
0.7623807191848755
0.8497318252921104
0.8119727522134781
0.5851564705371857
0.6118305325508118
0.8373571783304214
0.8138528317213058
0.7676958441734314
0.7947176843881607
0.8192828297615051
0.6552325189113617
0.7937097400426865
0.7474707365036011
0.7409943789243698
0.8112329393625259
0.784331277012825
0.7305828183889389
0.6474976241588593
0.6327111124992371
0.6202245354652405
0.5741203129291534
0.7430852800607681
0.7991245687007904
0.7963479459285736
0.8040995895862579
0.7782526016235352
0.8098508268594742
0.7736493051052094
0.6286824345588684
0.8065589219331741
0.5785230994224548
0.735251247882843
0.6182441413402557
0.7168339788913727
0.699328601360321
0.8450260385870934
0.7125963866710663
0.6983377635478973
0.7104041874408722
0.8549660891294479
0.8297605663537979
0.8601541295647621
0.6605892181396484
0.6467099189758301
0.7672008723020554
0.764597550034523
0.614548534154892
0.7368206083774567
0.8327451199293137
0.6648977696895599
0.7805673778057098
0.7012642621994019
0.7608955949544907
0.7377554029226303
0.7563473135232925
0.6197539567947388
0.6870364248752594
0.7612486034631729
0.6649304330348969
0.8588312342762947
0.6467275619506836
0.6817834973335266
0.7646611034870148
0.8537841737270355
0.8428768292069435
0.6350323557853699
0.8099718242883682
0.833508737385273
0.8659251630306244
0.7404035627841949
0.7457783073186874
0.6183765530586243
0.8622142225503922
0.7222404181957245
0.7907759696245193
0.6141083240509033
0.724627673625946
0.7924674302339554
0.7378269582986832
0.7233904302120209
0.8331897258758545
0.7859508395195007
0.69627845287323
0.5763073861598969
0.5938237309455872
0.857169508934021
0.8642612919211388
0.7655945420265198
0.8394706249237061
0.7881293594837189
0.8314845561981201
0.772868886590004
0.7038576900959015
0.6801164448261261
0.7914934307336807
0.8596221581101418
0.7292965948581696
0.7771760821342468
0.7597395479679108
0.6864988803863525
0.8221347630023956
0.820109635591507
0.8499463349580765
0.7435150593519211
0.8534513041377068
0.7876168191432953
0.6964969038963318
0.8150835484266281
0.8454510718584061
0.8089312613010406
0.8512626364827156
0.8606739863753319
0.6960456073284149
0.6040116250514984
0.8443523347377777
0.7232906818389893
0.8462536334991455
0.7241499572992325
0.8438985720276833
0.8303862363100052
0.6760101318359375
0.8207508027553558
0.7479634881019592
0.7736710011959076
0.7835022509098053
0.8353482484817505
0.8489042371511459
0.723092719912529
0.8339259177446365
0.7755564898252487
0.837189719080925
0.7055392265319824
0.7390430420637131
0.6170613467693329
0.6144959926605225
0.7296524941921234
0.8185528665781021
0.7893528491258621
0.7250356078147888
0.7026561796665192
0.857235424220562
0.8064416944980621
0.7251155972480774
0.5827919840812683
0.814363494515419
0.5736895501613617
0.7607555538415909
0.7419416010379791
0.666645348072052
0.7996471673250198
0.6675584316253662
0.7056261003017426
0.7413516789674759
0.6913891136646271
0.6485956907272339
0.655508279800415
0.7182949781417847
0.6353069841861725
0.6287956833839417
0.8152263611555099
0.6364548206329346
0.7851560264825821
0.7419890463352203
0.6401452124118805
0.8468343317508698
0.7521706223487854
0.6098341941833496
0.7082054615020752
0.7976235300302505
0.8455781042575836
0.8594405129551888
0.8097167760133743
0.6673905253410339
0.8334336429834366
0.8162461668252945
0.8312618285417557
0.7379083782434464
0.6379737854003906
0.7911428958177567
0.832900732755661
0.6492766141891479
0.7818432301282883
0.7134610265493393
0.8050373941659927
0.8568199351429939
0.8576036393642426
0.7501848787069321
0.8241710662841797
0.8292072266340256
0.8066311925649643
0.7281348556280136
0.5775646865367889
0.6065767407417297
0.6506772339344025
0.8129143714904785
0.7408409416675568
0.8382606208324432
0.8512990772724152
0.6303945481777191
0.5924561321735382
0.6292908191680908
0.7373912185430527
0.8614869862794876
0.7244582921266556
0.7505040913820267
0.7399141043424606
0.6657765507698059
0.7366450279951096
0.7859485447406769
0.7896619290113449
0.8187448084354401
0.7271377742290497
0.7995378971099854
0.609538346529007
0.8414296060800552
0.6572397649288177
0.833056166768074
0.7660689204931259
0.7853667140007019
0.6351897418498993
0.8146147280931473
0.848142072558403
0.8397286385297775
0.6802235245704651
0.815637394785881
0.8749467879533768
0.858043260872364
0.7869507223367691
0.6534067094326019
0.6393224895000458
0.6215538382530212
0.7595026642084122
0.7437351197004318
0.8002737313508987
0.6321584582328796
0.8560145348310471
0.7857330292463303
0.7758800685405731
0.8304971605539322
0.7667548060417175
0.5801286399364471
0.8647261410951614
0.6692312955856323
0.8286688923835754
0.6245546936988831
0.7861712574958801
0.8245310932397842
0.6612708270549774
0.7875868231058121
0.7109117805957794
0.8170332163572311
0.6786056160926819
0.7485504448413849
0.824821874499321
0.6696038544178009
0.6943748295307159
0.6021469235420227
0.6462522447109222
0.8695440217852592
0.6897160410881042
0.824934333562851
0.841722272336483
0.8153442740440369
0.8454314321279526
0.7270591557025909
0.7705516964197159
0.8045317530632019
0.728709951043129
0.6924964189529419
0.774090513586998
0.7686688899993896
0.7650526762008667
0.8458660840988159
0.6992963254451752
0.8260747641324997
0.5844476222991943
0.8001732677221298
0.8086172342300415
0.8592245504260063
0.7719056308269501
0.8246495723724365
0.6364245116710663
0.8189904689788818
0.7531230449676514
0.6822949349880219
0.6255570948123932
0.8081517368555069
0.7802673280239105
0.8649509251117706
0.7990801930427551
0.6901142597198486
0.7308682650327682
0.8052599132061005
0.7197575569152832
0.850669264793396
0.6782805919647217
0.6424455046653748
0.7480481564998627
0.7437704652547836
0.7455924153327942
0.8424015864729881
0.6711967587471008
0.724050834774971
0.7220384776592255
0.8656809106469154
0.8180045485496521
0.6738635301589966
0.8523940369486809
0.858499214053154
0.5629191696643829
0.8485247269272804
0.6365357935428619
0.7226506620645523
0.6560468077659607
0.7570669502019882
0.8470708876848221
0.5965332388877869
0.8198612779378891
0.6652362644672394
0.6593255698680878
0.6961356699466705
0.5867922902107239
0.8257861435413361
0.740774542093277
0.8559348210692406
0.7190143465995789
0.5921461284160614
0.8183001726865768
0.8425748273730278
0.8387594223022461
0.6591628193855286
0.8303751647472382
0.8466295525431633
0.7095829248428345
0.8465404808521271
0.8574221059679985
0.796360045671463
0.7961136996746063
0.8461949080228806
0.6470335423946381
0.7612947076559067
0.7702142000198364
0.8242501318454742
0.801649421453476
0.7307665795087814
0.7870364487171173
0.8238484263420105
0.7416583299636841
0.7941340208053589
0.8459863737225533
0.629975289106369
0.6094709932804108
0.5901702642440796
0.847131684422493
0.6016944348812103
0.6702785789966583
0.788069412112236
0.6325361430644989
0.6029496788978577
0.8432712107896805
0.6296985149383545
0.6613627076148987
0.6348302364349365
0.7533824443817139
0.6125871539115906
0.6459461748600006
0.7269048541784286
0.5967977344989777
0.8674081042408943
0.5834903419017792
0.7870800495147705
0.6618326902389526
0.7949279844760895
0.842394694685936
0.7975593954324722
0.6914973855018616
0.7916480302810669
0.587855190038681
0.8574720621109009
0.6640737652778625
0.6773595213890076
0.6631874442100525
0.7901603579521179
0.8247787952423096
0.6768637597560883
0.6660874783992767
0.7586294412612915
0.7477552145719528
0.6208120286464691
0.7842458635568619
0.8400165885686874
0.7968011796474457
0.7181154191493988
0.8166896104812622
0.8173204362392426
0.7572906315326691
0.7124146223068237
0.774461030960083
0.8078831285238266
0.8328667730093002
0.5900080502033234
0.7325080782175064
0.7935429215431213
