# Supplementary material for: Simultaneous readout of multiple FRET pairs using photochromism
Source: Nat Commun. 2021 Mar 31;12:2005. doi: 10.1038/s41467-021-22043-0 (PMC8012603; doi:10.1038/s41467-021-22043-0)
Supplement: Supplementary file 3 — Source Data [file 41467_2021_22043_MOESM3_ESM.zip › SourceData/Figure2_FigureSI1/Figure2b_SupFigure1/figuredata/MAD_60_30_95.txt]

0.009850880753474411
0.0249372017955139
0.03367490394528608
0.006446747796069158
0.0295572058814208
0.004738523937444658
0.006317334603949926
0.004237352799175878
0.007721538269321176
0.02261088695496807
0.01308517355523105
0.01713641057331919
0.01719240026173313
0.00511426502436621
0.008619388730922106
0.02082650340896711
0.0484447891673484
0.06650951537427954
0.008482913626196346
0.01505301939639048
0.01545296891871614
0.01461290586517031
0.0185075701031332
0.08661724828687276
0.005922849626486003
0.03122335110320712
0.007885523581056889
0.008917367827125801
0.01380498681553034
0.03842079961431613
0.021480574491049
0.001501749462034532
0.007680598223765926
0.02070762287226521
0.02437757408031929
0.003632972123951361
0.05112530023926498
0.006368831169817429
0.0592318695589617
0.05955922706455702
0.05485259421358601
0.003868826931399533
0.1018164219786847
0.01301899920259939
0.02715795819282438
0.03635525251977531
0.02264597019294648
0.04867173195839172
0.1050886955221495
0.009617347462656134
0.04115048836059258
0.02388975691876906
0.02736063542975611
0.01746999542539504
0.007653102367413428
0.02702619806791937
0.02394548732816096
0.0155677192351544
0.01761358641313379
0.04231904955708575
0.01912480215793768
0.01881506718460852
0.07705051131617918
0.01647059605561864
0.04032770742084843
0.01960997928176869
0.0254555688769296
0.02844417280900917
0.0543562176010941
0.2848866183584333
0.009345822063221675
0.01005522405045592
0.03236464357395019
0.03027817884072825
0.01422754190598261
0.01215964150081292
0.0214147094761896
0.011818526775323
0.001928547915497833
0.006258997675281236
0.006862286833621362
0.008190098108327215
0.04932930715127012
0.01444485237127009
0.008935914348245533
0.01001218613421692
0.03991705487504286
0.0223764406504592
0.06149212219359615
0.00698986375181455
0.006249986934522514
0.04507280698750007
0.01505369361577039
0.008724400154679263
0.06655624191023551
0.01143204187775562
0.006058929199208231
0.006567611836994922
0.04494147453273817
0.004252865193804356
0.05507585760127737
0.009033452316387303
0.00256423437419499
0.003018186531812246
0.02743004276112809
0.0439469136139318
0.03453180206313698
0.0222648429466281
0.02567622798733946
0.006682745004439716
0.008570955127850582
0.02420541551450373
0.01708104209555145
0.01624542226465837
0.07583241860724274
0.02388177959063643
0.006473378549574221
0.01423446896039413
0.01716331781694333
0.05560657636844316
0.09692845831201392
0.03908995451929731
0.02440459226799735
0.03671122872311061
0.03856395946003185
0.05909765648570929
0.03729383670814987
0.009717313295150451
0.01319990452872831
0.06511443253337849
0.03098936658905381
0.01457737099494286
0.04607554222538449
0.02952116009414807
0.0112423663430524
0.06731536764176183
0.05291001071898328
0.02283695186115647
0.002937738567756545
0.03744567550912265
0.01030414408555035
0.006973201247089472
0.06680504781562441
0.007112780933705529
0.03632758027612243
0.01267748973547473
0.04871759727027669
0.01888538086225959
0.01156002078568495
0.003545127328307647
0.04362264830181251
0.09220921840077925
0.01045529743799867
0.006657294253630046
0.01622901160701763
0.03096715475552415
0.006986842782487054
0.03462485302704604
0.02645009852882837
0.04807450481445345
0.0067203760817105
0.06717660279709162
0.009161895740633849
0.02524729314240142
0.03063549272261037
0.0330543961090328
0.001684561741317035
0.02835666119105808
0.01879103201232564
0.03203660447875217
0.03560293411625463
0.01775470778377902
0.01250496806532914
0.03347934151457607
0.01049326419492788
0.03425290919890019
0.01857460163075741
0.00452078204513413
0.05668352076700828
0.03422821223455755
0.0124072707851868
0.0338166570233836
0.01789557173246771
0.02406225155208733
0.01210823521601175
0.009368733246656241
0.02973514700383877
0.00902999305225681
0.008182284848358378
0.06991895887324329
0.01483325672548634
0.01254939344875964
0.01122006055251268
0.03684093750478984
0.006056355373927458
0.03600350337736155
0.03476799978806243
0.0008114783673634999
0.005769881974789878
0.02306641012547367
0.01493677621240791
0.02558818743619831
0.02146891152136579
0.0376586360870341
0.03613211833408582
0.03860710479433963
0.01650254912131238
0.04780638721331017
0.005142550562530435
0.009051569128605802
0.02918176177558515
0.01226590284424001
0.05733507575710886
0.03942692268097642
0.00815398059390407
0.01778548650354392
0.008196600661493803
0.01811219542823872
0.0127373126032227
0.03050997998669151
0.02669991470267827
0.00871075704566188
0.02666230412148532
0.0250687512452564
0.001528408126483203
0.01735000754287386
0.009581877260433774
0.05196844485707511
0.002039723536639754
0.03630806434441965
0.0560536325906867
0.03256459172264194
0.03878588211559043
0.007841165660628119
0.009878027937935352
0.02854168589280804
0.07387483617303525
0.007693263144085721
0.03701753965926088
0.0008323742407511797
0.01292476553797992
0.01009034996431191
0.004319165994891766
0.01048257543407599
0.04909574295179622
0.08609262790962814
0.06976334434050413
0.01664875551095127
0.02176069183596635
0.02271593123854795
0.0124356478876992
0.02973070535567962
0.01129161351744438
0.01624580103687921
0.02373683990740511
0.01240082158152099
0.03817173792001821
0.01600087109078993
0.02133279460458468
0.008634638940342422
0.01352830361574715
0.01507218309601902
0.0150247982468488
0.006466983476659766
0.01783730746530309
0.0211739604747796
0.003192630687290199
0.03807804257222122
0.01229446322319248
0.01298086617232903
0.003663605170597425
0.02904815318956386
0.01298697007675353
0.05310561588667422
0.05763568820523365
0.002024020531091603
0.01528602828809429
0.02068867461257314
0.01872434068269296
0.005839913823407844
0.02708427354098199
0.01418184076104325
0.005145761894222318
0.002147959040852535
0.02566041854458984
0.03350964564365361
0.00633325902242797
0.002370492750547792
0.005215107107659364
0.01653808120233683
0.05695711839965809
0.02185642735340237
0.02227822674628002
0.009817643362612927
0.01171416770935177
0.02460196829553717
0.01805072709594926
0.0317970247528756
0.001554451912777463
0.005031739737938329
0.01220752647208594
0.02041295734094749
0.004964552219279189
0.02923978856891044
0.004421120012578689
0.0329325799731893
0.06650258041022739
0.02004913172118172
0.004103266551023242
0.002234346721363321
0.1407295315019442
0.03165944764076892
0.01199993436412039
0.03271560040620179
0.00999374265240411
0.0214692344850963
0.00488463965147188
0.00718053436628352
0.03265307861378872
0.04844474608307804
0.04938440890779912
0.004518180443219208
0.003310100936129254
0.0745734386589301
0.003552572809359868
0.05662913961723731
0.008978410311752248
0.02142662791130437
0.01159852580743301
0.01383264463690345
0.03337416579086494
0.02946461260960319
0.002622979835018163
0.02647478371458883
0.01669942147481964
0.0515860759212229
0.01879371473076275
0.0445511169763298
0.003165794418693073
0.07319567714123237
0.0200889102834681
0.01170662973702573
0.07500264743607275
0.06211805754066367
0.05220949196251637
0.02509085904830122
0.008826276173844669
0.007278689274345052
0.02707871302415808
0.05872767871644663
0.01542155006290013
0.003523206178544397
0.06251595094780088
0.006167276738646685
0.04134714481043023
0.01252872228995196
0.02590091295735292
0.008353596025608763
0.03512304453193809
0.02124975602876397
0.008240387538300684
0.01002107469551636
0.005545837933813663
0.002560014213549594
0.01121526212667903
0.0115653171788867
0.01226083621526645
0.1111980586487578
0.01826864161491113
0.008583229798776723
0.01053540515529131
0.08418787681459744
0.03108988923264691
0.01198971865556489
0.001703864177528102
0.004102301223881208
0.004328031333815041
0.01296630899916391
0.04144452102687618
0.03370831419275555
0.01099423790842041
0.02448845530202376
0.01113985684330418
0.007580920529134075
0.03847800633626261
0.02124775388311265
0.02255700477494497
0.005851825631193831
0.02062432719804164
0.02729144050725685
0.0252267977843111
0.01192142037145733
0.01228448821041072
0.01005268444695487
0.006294180694992491
0.01917111301023885
0.004658609103214501
0.01076414458437824
0.02179140790247372
0.02397114074820644
0.02017900451519936
0.0125285939662933
0.02720451918372095
0.02043634625553697
0.0727078779749934
0.01433116072649793
0.007579039369807056
0.05240814490426085
0.01819977924018831
0.02471892680023161
0.0388605107267173
0.03584254564523878
0.006140626948112493
0.004360966513155845
0.01116086849775988
0.01614326101524056
0.02545713258912528
0.02781897765943587
0.007313848911855741
0.03263556061566515
0.01369826058991588
0.01486398987582622
0.04046628975854938
0.06305372989977981
0.01118843440913461
0.008663885647427011
0.00500127388556923
0.004055789613337857
0.02082130996633826
0.01713026503842323
0.01447124592980218
0.01681953578371771
0.01734181341768436
0.01996549129753962
0.01901852184592231
0.01425478270396549
0.003570158567623383
0.006620731398220808
0.03742433241200457
0.005222847471337194
0.02079019695964895
0.03049355921509386
0.03261064754130427
0.01860652463551918
0.008955866123868478
0.02035764126944134
0.02065718801871383
0.03632647360968307
0.02727809200631325
0.01008236574519194
0.003811164452132421
0.0407528739567269
0.02824859672755316
0.007178303906794449
0.01730845540375234
0.1581265723084278
0.0402490775113733
0.03863187887362096
0.1545153076562854
0.01207128781301126
0.003204897859825973
0.01845862897580677
0.001220595744601996
0.04892789473122534
0.00477763900135085
0.03211940531151308
0.0139631267687374
0.004659311278135127
0.06077253247574319
0.1102053512731944
0.0027808496225006
0.003506128503157846
0.04367850120192374
0.01519930672207295
0.017646626756775
0.01297833876371852
0.01429510728569999
0.006227375302825536
0.004378698126560152
0.0307463368437785
0.03166656820487485
0.006853582994352722
0.03957471952413594
0.01097922417053197
0.0144404996097742
0.02019353889519579
0.03209497733491368
0.01940556695877575
0.01985994683629325
0.05049027150711211
0.01138292883946848
0.003638483665290212
0.01915525907225327
0.0006429617348546884
0.01639016883603455
0.01789254356427438
0.02657197157791491
0.07862894095676112
0.01844291625307543
0.02471399743914379
