# Supplementary material for: Simultaneous readout of multiple FRET pairs using photochromism
Source: Nat Commun. 2021 Mar 31;12:2005. doi: 10.1038/s41467-021-22043-0 (PMC8012603; doi:10.1038/s41467-021-22043-0)
Supplement: Supplementary file 3 — Source Data [file 41467_2021_22043_MOESM3_ESM.zip › SourceData/Figure2_FigureSI1/Figure2b_SupFigure1/figuredata/FRETEff1_60_10_95.txt]

0.154607355594635
0.1594643294811249
0.06453663855791092
0.1309073269367218
0.08320597559213638
0.09114374965429306
0.2279315441846848
0.4043113589286804
0.4938090741634369
0.2234506607055664
0.5777688026428223
0.4444724917411804
0.5997467637062073
0.2425027340650558
0.5567318797111511
0.3801180720329285
0.01218127552419901
0.2372327297925949
0.2010562717914581
0.5307081341743469
0.321940004825592
0.02985812909901142
0.06895708292722702
0.03084754757583141
0.5817768573760986
0.4298952519893646
0.2194467484951019
0.1057861149311066
0.1200055778026581
0.09299906343221664
0.07251880317926407
0.0451476015150547
0.3780564069747925
0.2781278192996979
0.5263896584510803
0.03677240014076233
0.4986885488033295
0.576240062713623
0.4258697330951691
0.5283458232879639
0.1571000814437866
0.02213135920464993
0.3022827804088593
0.2081207185983658
0.513342022895813
0.3830314576625824
0.2747790813446045
0.5411921143531799
0.2138943374156952
0.5729619860649109
0.1708614677190781
0.06845838576555252
0.5966001749038696
0.4891020953655243
0.5204780101776123
0.1176107451319695
0.01377490069717169
0.2890626490116119
0.2127778232097626
0.5512475967407227
0.1402146220207214
0.2646780014038086
0.5216614007949829
0.1892894804477692
0.05522434785962105
0.4618792831897736
0.2570550739765167
0.5411651134490967
0.3221394121646881
0.4687238335609436
0.350313276052475
0.3698252141475677
0.4280776083469391
0.520747184753418
0.3410076200962067
0.536986768245697
0.5160424113273621
0.5054125785827637
0.3805274665355682
0.452202707529068
0.4814326167106628
0.05594907701015472
0.5393281579017639
0.1329717934131622
0.5618690848350525
0.1210124641656876
0.4343784749507904
0.02160639874637127
0.5414711236953735
0.534275233745575
0.2665146887302399
0.1601810455322266
0.5698032379150391
0.008390622213482857
0.1450257301330566
0.09816782921552658
0.2571488618850708
0.3089587688446045
0.08978179097175598
0.1718188673257828
0.5630718469619751
0.5426289439201355
0.1505886018276215
0.1496286541223526
0.2844093441963196
0.265610009431839
0.1298736929893494
0.4913023710250854
0.2391564100980759
0.3585913479328156
0.3578338027000427
0.181125819683075
0.2213460057973862
0.345314234495163
0.4951277077198029
0.5106816291809082
0.5202828049659729
0.5865911245346069
0.3609556555747986
0.203903466463089
0.2155546694993973
0.1742556989192963
0.2496594041585922
0.1496518701314926
0.2648512721061707
0.507979691028595
0.2034260332584381
0.5934339165687561
0.3349103927612305
0.5406027436256409
0.4058643281459808
0.421126127243042
0.02148355916142464
0.4093574285507202
0.4436537623405457
0.3930245637893677
0.07075028121471405
0.1106310188770294
0.02555012889206409
0.4925624132156372
0.5019158124923706
0.3131943941116333
0.3110675811767578
0.5300009250640869
0.3400915265083313
0.1466618776321411
0.4601099789142609
0.2968913912773132
0.4425651729106903
0.3211959600448608
0.3797188401222229
0.2999671697616577
0.5498769283294678
0.4621847569942474
0.3084466457366943
0.4873526096343994
0.01833277009427547
0.5172282457351685
0.446369856595993
0.3123338520526886
0.04133449867367744
0.0753556415438652
0.5127404928207397
0.2219299972057343
0.0704861655831337
0.02464688755571842
0.3703855574131012
0.3143889904022217
0.5325828790664673
0.0560218021273613
0.3653301298618317
0.2416241466999054
0.5623104572296143
0.3823894858360291
0.2089492529630661
0.3607085347175598
0.3966782987117767
0.08905792981386185
0.275813102722168
0.4471420645713806
0.5954108238220215
0.5546923875808716
0.0515047088265419
0.01124506164342165
0.28513303399086
0.1384594589471817
0.2179847061634064
0.1337241977453232
0.2492342293262482
0.4084253907203674
0.4379560053348541
0.2525977194309235
0.005808812100440264
0.3643248379230499
0.2789801061153412
0.3057922124862671
0.4441625475883484
0.1451505273580551
0.1941792964935303
0.01930245570838451
0.3477403521537781
0.07252245396375656
0.2560022473335266
0.4401412308216095
0.1882933974266052
0.1169679537415504
0.1519505530595779
0.08929421007633209
0.07293025404214859
0.4360939562320709
0.56318199634552
0.0316506028175354
0.376515120267868
0.0613614022731781
0.3585998117923737
0.03365333378314972
0.1091656535863876
0.4471072256565094
0.1751824021339417
0.3571010231971741
0.290378600358963
0.2510954439640045
0.1469363421201706
0.07395794987678528
0.358720600605011
0.1463752835988998
0.2823264300823212
0.0889597088098526
0.4306907653808594
0.3705025613307953
0.5479509830474854
0.5299335718154907
0.38761305809021
0.2014152705669403
0.2717360258102417
0.4054396748542786
0.3987777531147003
0.05805356055498123
0.1855518370866776
0.3656826317310333
0.5872650742530823
0.1782347112894058
0.582404613494873
0.3119745850563049
0.3755613267421722
0.4572256803512573
0.2342009097337723
0.4789299666881561
0.42887282371521
0.3382162749767303
0.4168994128704071
0.5008803606033325
0.5097894072532654
0.4034954011440277
0.5107377171516418
0.5231879949569702
0.1970516741275787
0.5075939297676086
0.2765202820301056
0.3667864203453064
0.526149570941925
0.03519480675458908
0.3060149848461151
0.53577721118927
0.418050616979599
0.244409903883934
0.02238256111741066
0.04970050975680351
0.191052258014679
0.4858967661857605
0.1176752969622612
0.1806018352508545
0.1608859747648239
0.36328125
0.5277253985404968
0.2507711052894592
0.1587386280298233
0.4970760643482208
0.278409481048584
0.3974367380142212
0.1856656521558762
0.01331739313900471
0.05117915570735931
0.3367867469787598
0.1284466683864594
0.1672454029321671
0.1851507425308228
0.3794392049312592
0.5765389204025269
0.5684683322906494
0.5166625380516052
0.1900263726711273
0.37010258436203
0.1281739771366119
0.02668141387403011
0.506345272064209
0.5572680234909058
0.535035252571106
0.3742670714855194
0.002294455887749791
0.3908692896366119
0.3113904893398285
0.3724367320537567
0.4640409052371979
0.3833914697170258
0.2287705093622208
0.2621141076087952
0.1911057680845261
0.3934552669525146
0.1940267533063889
0.5323197841644287
0.1228198707103729
0.4840982556343079
0.1181100159883499
0.3033822178840637
0.2786508500576019
0.5064178705215454
0.1500971168279648
0.10193832218647
0.1024035811424255
0.4314899742603302
0.2113875895738602
0.006549249868839979
0.04176318272948265
0.2277736812829971
0.5022086501121521
0.5238484144210815
0.5250840187072754
0.3421133756637573
0.3689925372600555
0.2387592941522598
0.5169001817703247
0.08400118350982666
0.2827162146568298
0.2712524831295013
0.1362012624740601
0.2824177145957947
0.5797258019447327
0.02026878856122494
0.4779570996761322
0.127865269780159
0.5237151384353638
0.2856052219867706
0.1819452196359634
0.4917953908443451
0.2361750453710556
0.384600043296814
0.1568446308374405
0.4340954124927521
0.3373014330863953
0.1502571254968643
0.46795454621315
0.4450045228004456
0.5632997155189514
0.5050780177116394
0.01227439008653164
0.4311008751392365
0.1863706707954407
0.03750845044851303
0.1853566765785217
0.1278074383735657
0.3757920563220978
0.3180217444896698
0.2248035669326782
0.3650898635387421
0.4270003437995911
0.2656576633453369
0.262436717748642
0.32682865858078
0.0747043713927269
0.4272553622722626
0.1171437948942184
0.5745970606803894
0.2057398110628128
0.159899428486824
0.04110181331634521
0.2983529567718506
0.1561137437820435
0.5087121725082397
0.1762093752622604
0.3098214566707611
0.4515834450721741
0.5402910113334656
0.2241869568824768
0.2380568981170654
0.03227104991674423
0.2483825385570526
0.4167950749397278
0.3438977599143982
0.1631625890731812
0.4138974547386169
0.1028590798377991
0.473278284072876
0.5180750489234924
0.3141486048698425
0.3146336674690247
0.3345285654067993
0.05331025645136833
0.4634169340133667
0.3884941041469574
0.3676796853542328
0.05606132000684738
0.1929802596569061
0.4552047848701477
0.07524154335260391
0.08234597742557526
0.5998544096946716
0.06601712107658386
0.5302969813346863
0.3717413544654846
0.4683659374713898
0.3106547892093658
0.0365729033946991
0.5630723834037781
0.1937590837478638
0.4648727774620056
0.4707360863685608
0.4063653647899628
0.5786794424057007
0.1554952263832092
0.3504789769649506
0.04398057237267494
0.4020383358001709
0.5803993344306946
0.1597271263599396
0.04721183329820633
0.103392705321312
0.4670452475547791
0.09353163093328476
0.03661628440022469
0.4138989448547363
0.08928107470273972
0.07174830883741379
0.2204085737466812
0.2533091604709625
0.09248973429203033
0.4929856657981873
0.2827390432357788
0.3108501732349396
0.1696155965328217
0.2097263038158417
0.3487524688243866
0.2134010046720505
0.1823079735040665
0.3620323240756989
0.1998112052679062
0.0589301697909832
0.5249915719032288
0.5397034883499146
0.5666865706443787
0.09374013543128967
0.571660041809082
0.4637859463691711
0.2430391609668732
0.5051258206367493
0.5591168999671936
0.1226225793361664
0.5406678915023804
0.4736822843551636
0.5134642720222473
0.3428023755550385
0.5490816235542297
0.5230566263198853
0.3862764239311218
0.5542415976524353
0.04134799540042877
0.5805753469467163
0.2181245684623718
0.4796400666236877
0.2091642022132874
0.1256303489208221
0.2562519013881683
0.4315779507160187
0.2426679730415344
0.5612130761146545
0.06303706765174866
0.4611388444900513
0.4616067111492157
0.4866827130317688
0.216318666934967
0.1099730283021927
0.4737873673439026
0.4775535762310028
0.3328046202659607
0.3186770975589752
0.5241241455078125
0.2892763018608093
0.04592383652925491
0.196261003613472
0.3797547221183777
0.2095359563827515
0.1852601170539856
0.3465249836444855
0.4234877228736877
0.3047986328601837
0.1739878356456757
0.1209563091397285
0.5723748207092285
0.348522424697876
0.2557103633880615
