# Supplementary material for: Simultaneous readout of multiple FRET pairs using photochromism
Source: Nat Commun. 2021 Mar 31;12:2005. doi: 10.1038/s41467-021-22043-0 (PMC8012603; doi:10.1038/s41467-021-22043-0)
Supplement: Supplementary file 3 — Source Data [file 41467_2021_22043_MOESM3_ESM.zip › SourceData/Figure2_FigureSI1/Figure2b_SupFigure1/figuredata/deltaRho_60_50_95.txt]

0.3824138641357422
0.2295038104057312
0.4608762860298157
0.439079225063324
0.386028528213501
0.2925732731819153
0.3552863597869873
0.2751727104187012
0.2505400776863098
0.4686880707740784
0.3762191534042358
0.2806841731071472
0.4186407923698425
0.4792482852935791
0.2247540950775146
0.2448989152908325
0.3339211344718933
0.4052632451057434
0.2859958410263062
0.4170219302177429
0.4540797472000122
0.4016620516777039
0.3650878071784973
0.3889715075492859
0.3581658601760864
0.2348823547363281
0.2583917379379272
0.3554505109786987
0.3052936196327209
0.3831858038902283
0.443345308303833
0.3851626515388489
0.3709079027175903
0.3464426398277283
0.4383477568626404
0.2645971775054932
0.301048219203949
0.3761979937553406
0.273607075214386
0.2497549653053284
0.2076979279518127
0.3447307944297791
0.2514099478721619
0.2711676955223083
0.4088695645332336
0.316888689994812
0.272554337978363
0.2403993606567383
0.4087594747543335
0.2478762865066528
0.4263179302215576
0.3964181542396545
0.3297117948532104
0.2645898461341858
0.4677345156669617
0.3890069127082825
0.2332906723022461
0.4458906650543213
0.3275949358940125
0.4467196464538574
0.3061776161193848
0.4607196450233459
0.4222192764282227
0.2825373411178589
0.2914925217628479
0.4016685485839844
0.2580123543739319
0.2180564999580383
0.2406361103057861
0.3461444973945618
0.4201450347900391
0.3235642910003662
0.4031551480293274
0.2376836538314819
0.2653040885925293
0.3465591073036194
0.2601417303085327
0.309475839138031
0.2184298038482666
0.377752423286438
0.3013193011283875
0.3855844140052795
0.4485329985618591
0.4266326427459717
0.3253756165504456
0.4607521295547485
0.2677997946739197
0.3859210014343262
0.2175281643867493
0.2935727834701538
0.3400177359580994
0.3260472416877747
0.4220703840255737
0.2155433297157288
0.2212076783180237
0.4434940218925476
0.4608231782913208
0.4046388268470764
0.2951692342758179
0.3863230347633362
0.4383875727653503
0.2931510806083679
0.3847293853759766
0.233293890953064
0.3356587290763855
0.2627020478248596
0.4046329259872437
0.2691689133644104
0.2101197838783264
0.2712595462799072
0.4529188871383667
0.3054914474487305
0.2747743129730225
0.3103621006011963
0.3346795439720154
0.323772132396698
0.4485408663749695
0.2569551467895508
0.3451359868049622
0.397956371307373
0.2676539421081543
0.4329253435134888
0.2246559858322144
0.2498594522476196
0.3861504793167114
0.3548842072486877
0.2957521080970764
0.3391903638839722
0.2101956009864807
0.4584141969680786
0.273473858833313
0.388529360294342
0.4212105870246887
0.3786882758140564
0.3298447728157043
0.3423120975494385
0.2635608911514282
0.3908689022064209
0.3698487877845764
0.4534379839897156
0.4430379867553711
0.3936700820922852
0.3289602994918823
0.3000038266181946
0.3267115950584412
0.4017671942710876
0.4128484129905701
0.2502790093421936
0.2390362620353699
0.4036332368850708
0.2584705352783203
0.2955334782600403
0.3209428787231445
0.2733226418495178
0.4138621687889099
0.3895490169525146
0.2948884963989258
0.2503498792648315
0.3555799126625061
0.2750833034515381
0.448503315448761
0.431351363658905
0.4683522582054138
0.3028929233551025
0.427725076675415
0.3578081130981445
0.2948099970817566
0.416371762752533
0.3283573985099792
0.3109806180000305
0.3222833275794983
0.419926643371582
0.4161950945854187
0.2921726107597351
0.3616542220115662
0.3609283566474915
0.408896803855896
0.4071383476257324
0.2539713382720947
0.2883225679397583
0.3013156056404114
0.408698558807373
0.3548911809921265
0.3362005949020386
0.2607002854347229
0.3195091485977173
0.4213733077049255
0.3959818482398987
0.3098437786102295
0.3356766700744629
0.2039461135864258
0.3712285161018372
0.2709969878196716
0.2662890553474426
0.240982711315155
0.3749387264251709
0.3317243456840515
0.374649703502655
0.2363729476928711
0.3358371257781982
0.2611753344535828
0.3937470316886902
0.4228745102882385
0.2977480292320251
0.3840151429176331
0.3455029726028442
0.2884486317634583
0.4248912334442139
0.2808501720428467
0.302480161190033
0.3353040218353271
0.2704994082450867
0.2167233824729919
0.2347407937049866
0.4495146870613098
0.2957195639610291
0.3226566314697266
0.2814019322395325
0.2914541363716125
0.2626137137413025
0.4449377059936523
0.3452932834625244
0.4081096053123474
0.2948888540267944
0.4076380729675293
0.2573583722114563
0.3335583806037903
0.437370240688324
0.2547183036804199
0.3464158773422241
0.3754736185073853
0.282511830329895
0.3511297106742859
0.3968636393547058
0.451532244682312
0.2166870832443237
0.29472815990448
0.2186598181724548
0.2270389795303345
0.2461497783660889
0.2958415150642395
0.4532254934310913
0.4427405595779419
0.3375377655029297
0.202151358127594
0.4417558908462524
0.4208634495735168
0.2003529071807861
0.3440098166465759
0.4600842595100403
0.2230973839759827
0.2928919196128845
0.2238200902938843
0.3036300539970398
0.3941667079925537
0.4509150981903076
0.2673184871673584
0.4603351354598999
0.2878170609474182
0.4243109822273254
0.4445862770080566
0.3896788358688354
0.4317078590393066
0.4603330492973328
0.3722503185272217
0.4062564373016357
0.3563296794891357
0.3688428997993469
0.33539879322052
0.2601711750030518
0.3769980669021606
0.4351920485496521
0.3340553641319275
0.3656401038169861
0.4148134589195251
0.2536618709564209
0.3857559561729431
0.2704916000366211
0.2858318090438843
0.3076889514923096
0.3232595920562744
0.3228937387466431
0.2157198190689087
0.2175378203392029
0.3907451629638672
0.3753266334533691
0.3357148766517639
0.4222235083580017
0.2205875515937805
0.459555983543396
0.4385663866996765
0.288797914981842
0.3775328397750854
0.3815538883209229
0.278428852558136
0.2057713270187378
0.3810134530067444
0.2943178415298462
0.4466180801391602
0.2750706076622009
0.2604405879974365
0.4500455260276794
0.2509171366691589
0.2310338616371155
0.4476377964019775
0.2863951325416565
0.4655835032463074
0.4487866759300232
0.3002544045448303
0.4435921311378479
0.4051582217216492
0.2680541276931763
0.4753153324127197
0.4372565150260925
0.3482984304428101
0.3822646737098694
0.4198927283287048
0.3750004172325134
0.3695003986358643
0.4152886271476746
0.3957510590553284
0.390551745891571
0.3745117783546448
0.4020114541053772
0.4108967185020447
0.3800662159919739
0.2375586628913879
0.4688059687614441
0.4331271052360535
0.3981184959411621
0.4279122948646545
0.280741274356842
0.4184994697570801
0.3011597990989685
0.3419293761253357
0.441460907459259
0.3069977164268494
0.4299167990684509
0.2022477388381958
0.3633503317832947
0.3160406351089478
0.4396196603775024
0.3771225214004517
0.4506563544273376
0.2681249380111694
0.2605830430984497
0.4199296832084656
0.4558371901512146
0.3593376874923706
0.4151273965835571
0.4116896390914917
0.3107224106788635
0.4393409490585327
0.4182344675064087
0.4409288167953491
0.4716577529907227
0.3614329695701599
0.2418124079704285
0.4222595691680908
0.4193851351737976
0.3939918875694275
0.2946751713752747
0.3871751427650452
0.396385133266449
0.3577532768249512
0.2790982127189636
0.3460372090339661
0.2642244696617126
0.2548648715019226
0.2043253779411316
0.2161186337471008
0.3847811222076416
0.4192108511924744
0.3324737548828125
0.2339187264442444
0.4035493135452271
0.4280954003334045
0.2645577192306519
0.3117631673812866
0.3343417048454285
0.3372185230255127
0.4175685048103333
0.3316580057144165
0.2219908237457275
0.4396200776100159
0.2665369510650635
0.4354501366615295
0.262336254119873
0.2153260707855225
0.38590008020401
0.2244181632995605
0.3636946678161621
0.2857674956321716
0.3926479816436768
0.3990789651870728
0.3265488743782043
0.2909879684448242
0.2204887866973877
0.3351373076438904
0.4550418853759766
0.4073294401168823
0.4295104742050171
0.2301901578903198
0.2395663261413574
0.3293667435646057
0.4100432991981506
0.4139277935028076
0.2884171009063721
0.1996903419494629
0.4440521597862244
0.4104176759719849
0.3591601252555847
0.3070313334465027
0.277990996837616
0.4130268692970276
0.262366771697998
0.3414977192878723
0.3022719025611877
0.2557414770126343
0.2076959609985352
0.3711952567100525
0.3733177781105042
0.2761624455451965
0.2513640522956848
0.4459063410758972
0.3169957995414734
0.3340975642204285
0.3132502436637878
0.2872111797332764
0.230937659740448
0.4045450091362
0.2730792760848999
0.4060165882110596
0.2685800194740295
0.2917070984840393
0.4463824033737183
0.2635063529014587
0.29287189245224
0.3453778028488159
0.326882004737854
0.4420002102851868
0.3695858120918274
0.270993173122406
0.3438008427619934
0.4438852667808533
0.2905545234680176
0.2733083367347717
0.4029527306556702
0.2112834453582764
0.402926504611969
0.2709808945655823
0.3989454507827759
0.4475173354148865
0.3454316258430481
0.4075571298599243
0.2951080203056335
0.2163263559341431
0.4530818462371826
0.36179518699646
0.4476379752159119
0.294930636882782
0.4020347595214844
0.2171234488487244
0.2737383246421814
0.4422723650932312
0.4112475514411926
0.4624559283256531
0.4219697117805481
0.2917336225509644
0.2910316586494446
0.2613752484321594
0.271820068359375
0.418685257434845
0.318171501159668
0.2971922159194946
0.2777970433235168
0.2598199844360352
0.4557965397834778
0.334460437297821
0.3221290111541748
0.2092393636703491
0.2945787906646729
0.2345371246337891
0.4329391717910767
0.3456751704216003
0.2518041133880615
0.2381847500801086
0.2695002555847168
0.2047319412231445
0.2546952366828918
0.4230862259864807
0.325404167175293
0.3218895196914673
0.3117246627807617
0.4460514187812805
0.2559465765953064
0.2817074656486511
0.2855104804039001
0.4416456818580627
0.3389460444450378
