# Supplementary material for: Simultaneous readout of multiple FRET pairs using photochromism
Source: Nat Commun. 2021 Mar 31;12:2005. doi: 10.1038/s41467-021-22043-0 (PMC8012603; doi:10.1038/s41467-021-22043-0)
Supplement: Supplementary file 3 — Source Data [file 41467_2021_22043_MOESM3_ESM.zip › SourceData/Figure2_FigureSI1/Figure2b_SupFigure1/figuredata/MAD_60_70_95.txt]

0.04885022252222926
0.1312277205782015
0.3220504249643942
0.01134481585967651
0.1890606062802362
0.1192424747641937
0.01108627217160704
0.06930373146882518
0.05234456081380898
0.03097708761225442
0.09554181259812849
0.1931824758339378
0.06533681109158249
0.2320786326807913
0.01830235280783118
0.02743272859108544
0.06954323974798814
0.01727557415730129
0.01062884301794066
0.05992358363777595
0.1042111457712256
0.09118940740418595
0.1749649926275564
0.05891573205919481
0.2052106327745437
0.3091070022705795
0.01208926539389615
0.07550238478188209
0.1063933484242627
0.006755798848332897
0.02054418653551918
0.06280081692403025
0.04595441339593453
0.02235259596546331
0.08587209562168432
0.09451259049269599
0.1241782133079732
0.04948671666092508
0.0310067202118624
0.09823035228272381
0.03141336396544446
0.02522922998016572
0.1180177788154923
0.09300072215867206
0.02592699863434858
0.02064785307058941
0.06025467213476458
0.2273400343346036
0.02878199497656039
0.04280350517710263
0.05318291081540016
0.3272378371660442
0.04035013150143794
0.0669395863944596
0.01274074159284906
0.006248763066696666
0.01214547750612169
0.08063187320674173
0.01986918346379052
0.04487804661524558
0.0523924992391122
0.03761388816797445
0.01964692550326586
0.2334477881521571
0.01395286609526114
0.06802602309149111
0.06960542572965468
0.27325185629939
0.04335373705729459
0.01137470575038534
0.02929323062646866
0.1406681349490367
0.003793254676551783
0.1634117677707979
0.01488601036284985
0.007985248881696966
0.05490796395175822
0.01865112328909883
0.09614281698764768
0.2633205044723487
0.122633988094428
0.2216877585229421
0.09635182936181273
0.08787465174769227
0.004690476375700969
0.1253804580025164
0.1447261757405347
0.05519234466612247
0.06806774553870604
0.04852333180105928
0.09306549874327384
0.217800912608901
0.05481601426901297
0.04957059198418165
0.08060147191366626
0.09997233074155287
0.06278423393213522
0.03277401311000105
0.02377759445913069
0.03556494495439935
0.04679460954882266
0.06524890450007251
0.1111131889031713
0.08346987201013301
0.04959300005330734
0.05587852566148616
0.0459017423652605
0.03311927199656148
0.05782371210559225
0.1192465271283913
0.03331394397265232
0.03081589797269101
0.09428915785626615
0.01854205156099073
0.1245730323131522
0.05865453122219079
0.05723887596540461
0.1344687025496069
0.06712399234958344
0.04519228213606066
0.04978097940712544
0.05864986724668506
0.1616525452806715
0.1646659158009202
0.0474647708328359
0.06980260934087018
0.03917531999940038
0.02450290236992947
0.09303352281217134
0.04397203336635306
0.07526062668154074
0.04038308739694101
0.1521051674897335
0.09376545073378195
0.008109274651066568
0.08650662328863809
0.02150525519021301
0.0919798076640693
0.06694311398533881
0.07862801791202292
0.1225695932847345
0.08541969461859698
0.003205187716855802
0.2464615209064498
0.04815760908626003
0.03190479127811062
0.1025161743903605
0.02047502825841178
0.03711610690254482
0.004144285965960365
0.1495356014746229
0.0421033234062666
0.01190110045707191
0.1497956509524271
0.2108600147878926
0.03662199549574867
0.05569272619401427
0.05369724456598625
0.01866220458098279
0.1726092379803394
0.09331952468933115
0.2533366250405753
0.0489862194082628
0.232547603746615
0.05380869400387187
0.1002637941211166
0.01732268537078904
0.02342672237334064
0.004553424336704109
0.02621793809309288
0.07070292000328737
0.005708268310151199
0.09024654643436952
0.08180378593412387
0.05304181292492867
0.04170114952909706
0.06963192472166055
0.1685564560625113
0.1912226749641145
0.05874518498728573
0.08767585818964829
0.02328046182951781
0.1963705345458428
0.05830137345743403
0.01368857092154761
0.05165318818857845
0.02325241259630985
0.04771817477099085
0.008621209508363842
0.1074738621235902
0.02599743504616273
0.07248318455095203
0.04201738049469247
0.0129018556969494
0.1252885371065015
0.1985447949199356
0.2024120208462194
0.249681178610895
0.06031218951037344
0.1225785292478892
0.04942136214472959
0.08474621154290582
0.02800667261853987
0.349530936549585
0.2875715466482426
0.07808653396172965
0.1016469395673917
0.03827485186012552
0.08691542631096941
0.08187136557187528
0.07995504328004416
0.07954571469355581
0.2462546316913795
0.01302937327211792
0.02656009718413649
0.04349588253938423
0.07084859773845348
0.05447197681824917
0.06541951063716323
0.2991005960667169
0.2926369956313726
0.1756272388283496
0.001812686824821247
0.05977881665868855
0.03161421834943604
0.04094278276582304
0.07756329287801014
0.07263492104866437
0.0840031780867721
0.03683719538728426
0.1351352748827001
0.01051847403418846
0.006413149907418758
0.2014613487772511
0.01671365680423782
0.01484548752441703
0.03580951422289957
0.0465672873872465
0.07578763760908025
0.06540494666208958
0.02762415680282346
0.1167373149236308
0.1181013547104277
0.05324688228401701
0.290754774311365
0.2341946543099182
0.1078178160140748
0.03171343099534171
0.0303198032287059
0.1753206754369354
0.02366704379488359
0.1041945419576439
0.03537504294080993
0.03670556135824307
0.1447902208916302
0.03261931460704595
0.1522910868801413
0.09261789245879648
0.1062378796567679
0.05620130455963618
0.1655797845947461
0.006963769670731687
0.04124279539215367
0.03959591771544466
0.07646505429248721
0.05945470659830074
0.156587597468679
0.03779921182953584
0.02574068344713457
0.02890707123733501
0.1222438920715654
0.04380903795915086
0.01912842906437756
0.09074963360583715
0.05536221155992516
0.1312752264926936
0.1314028212383844
0.0119167783711159
0.02341183909941833
0.0312817465046448
0.005975528405105499
0.02951572486426049
0.006738825557507759
0.06922069823942587
0.01921311938241149
0.1900872056528345
0.06588667132109981
0.1634236262825732
0.2044300297086861
0.1969208626673276
0.01533390308917604
0.1105421966954938
0.1602627131058577
0.1014110794102376
0.0286196640525935
0.08847869164740255
0.0334382827857691
0.03782832629048782
0.004153953555788273
0.01320724987586788
0.1797155416972392
0.01119829096579922
0.1962348002239472
0.0887079044986428
0.05040398178527054
0.08756374331768044
0.04251429937948739
0.1190707407939455
0.08169231872935415
0.05253466192931651
0.2948444822797563
0.1023006001927742
0.05370146644214986
0.0867754380829639
0.08848535334431261
0.003911181364253113
0.05474734540284681
0.06336411148931254
0.00260735202174231
0.06867555201345606
0.05176394715589314
0.03534327236047599
0.04288921883908103
0.07741457876321067
0.01973927831024432
0.135298082998344
0.01532786345779762
0.3341193590813413
0.03583882687674696
0.3217725123979635
0.1227179349144979
0.04162533103095547
0.02513388486795698
0.0983086577989514
0.1048403136870453
0.06013958872678818
0.1177747489498779
0.04297264061719271
0.01361564083421642
0.01951464779681095
0.2475831147216799
0.180638087136021
0.1794762529538738
0.1972689201948442
0.09323557280393943
0.136066651781667
0.01070811755672152
0.01807077909539979
0.1078476586189803
0.02050265213005904
0.04737152457636101
0.195534320366611
0.014005997697774
0.3300099972818519
0.03163627546798267
0.08787858289592676
0.1332324466540069
0.07775389650254923
0.02361200862217672
0.01028607235920196
0.09873609612746218
0.07074101817721815
0.01117291895113332
0.0923503025176529
0.02554189965160165
0.02605800737829847
0.06421555715623144
0.04428202643315134
0.01088330915011077
0.05434843185359423
0.02324844768076942
0.05133691031500426
0.1603326730337508
0.07136975268831347
0.1737987637363922
0.02368159022580412
0.007140746665261655
0.06478674344920329
0.1405206598842187
0.02390272696598653
0.09103511864226338
0.03600212105429254
0.1371045034272837
0.07566457670423782
0.0199285093967873
0.1427700082358384
0.04152391467586371
0.01438358202866247
0.1158476154322057
0.008587651907595056
0.009331447939855145
0.08540609185381032
0.1431366778879388
0.1626726951744641
0.07482372737876336
0.1068761172165572
0.2381464808227478
0.03120117824363798
0.0201967903053227
0.05258065301407051
0.1792677451639278
0.02442579779365569
0.1107849866523029
0.09840930712314283
0.01834991582775816
0.02833137791367661
0.03390636328461627
0.09746313715261019
0.1338803699072447
0.04216423026734065
0.0389981027200642
0.06938559109861266
0.1654004313638058
0.2236709635793637
0.02534233431174424
0.1803022996228836
0.04660647691132716
0.005774449859382441
0.00613558679906212
0.002815828335827771
0.02710439259281507
0.06218021172448698
0.0306212184779474
0.01869895410994489
0.0225218214604955
0.0185260797476025
0.03667695647689635
0.08565629875792366
0.02718327367504812
0.1963945202090581
0.07141858578573441
0.06314661377836181
0.1669777177604012
0.02262588514273114
0.06369544731982177
0.1688644476148742
0.07988109280042284
0.04353985709176292
0.02559409584972282
0.1946415808471615
0.07733390056429444
0.03693334533904803
0.2808270320321526
0.03861883935528737
0.06634483406562694
0.05160410091879306
0.01235126514268386
0.0524021296361552
0.04203712076469959
0.09581281693702701
0.09850870751138378
0.08427290582089136
0.04576737867971943
0.05388114888010923
0.04290961305434632
0.05082654565869504
0.02624836858302562
0.1587634761016946
0.07371071961509408
0.2106239238954349
0.1408831978790523
0.1083185958585781
0.009486663770951836
0.02032031389199657
0.03327377388688804
0.2805088173640296
0.01598067259808095
0.07592806530501645
0.01170139429460239
0.007886589619750209
0.1254361207752428
0.07403297579727784
0.03662294002310705
0.05360545661298887
0.03356076270998305
0.06943801288721915
0.04642022888978814
0.07647725401585587
0.02337227357947688
0.009680083530166427
0.05413565628936296
0.03888445302715016
0.01590873793488485
0.05814920175773422
0.05288806172044835
0.06343639828546001
0.2123935776290281
0.04563217702903646
0.05412778921525607
0.06464773056594172
0.06696640297553536
0.008036455258503938
0.009165567257981969
0.01987542952257848
0.03503680701279605
0.08163549244402725
0.08232366154353646
0.1589481633269351
0.01790200407053224
0.1686115480032348
