# Supplementary material for: Simultaneous readout of multiple FRET pairs using photochromism
Source: Nat Commun. 2021 Mar 31;12:2005. doi: 10.1038/s41467-021-22043-0 (PMC8012603; doi:10.1038/s41467-021-22043-0)
Supplement: Supplementary file 3 — Source Data [file 41467_2021_22043_MOESM3_ESM.zip › SourceData/Figure2_FigureSI1/Figure2b_SupFigure1/figuredata/FRETEff1_60_50_95.txt]

0.2027482390403748
0.5559737682342529
0.03044774942100048
0.05355945602059364
0.2137930244207382
0.4390484988689423
0.3143613636493683
0.4393602907657623
0.5283324718475342
0.007568475790321827
0.2180055975914001
0.4543654024600983
0.1576443761587143
0.0001233869261341169
0.5553184151649475
0.5236890912055969
0.3126559555530548
0.1658201068639755
0.454595148563385
0.1446851789951324
0.05311767756938934
0.164562314748764
0.2928015291690826
0.1852464526891708
0.301239937543869
0.5206592082977295
0.4690470993518829
0.2819828987121582
0.4178986847400665
0.2267204821109772
0.04550584778189659
0.2373495399951935
0.219094306230545
0.3404921591281891
0.1093012019991875
0.4847754240036011
0.4002849161624908
0.2659134268760681
0.4753775298595428
0.5457378029823303
0.5939651131629944
0.3346711993217468
0.4921609461307526
0.4564659595489502
0.1160461157560349
0.3637887537479401
0.4483914971351624
0.5053326487541199
0.1528942883014679
0.5318368077278137
0.09389521181583405
0.1742332279682159
0.3169223964214325
0.4971423745155334
0.02782775647938251
0.2271320223808289
0.5571269392967224
0.04629800096154213
0.3517794907093048
0.08534757047891617
0.423535168170929
0.03039024956524372
0.1332168877124786
0.4760279953479767
0.4457171559333801
0.1890971660614014
0.5263630747795105
0.5781348347663879
0.5410102605819702
0.2837949991226196
0.1469723582267761
0.3821219205856323
0.2021292299032211
0.5683674812316895
0.4724371433258057
0.2732984125614166
0.5076044797897339
0.3939352035522461
0.5929439663887024
0.2070458233356476
0.4395202994346619
0.1811726242303848
0.04301538690924644
0.1275545954704285
0.3841716647148132
0.05349330604076385
0.4958754479885101
0.1798894852399826
0.5541630387306213
0.4025631248950958
0.3368333876132965
0.3685464262962341
0.09683840721845627
0.5590916872024536
0.5946114063262939
0.07503599673509598
0.02042541094124317
0.1796625405550003
0.429304450750351
0.2303000688552856
0.07201826572418213
0.4219559729099274
0.2100164592266083
0.5263400077819824
0.3170427978038788
0.5169772505760193
0.1265316158533096
0.4541418254375458
0.5992642045021057
0.4657334089279175
0.05571503937244415
0.3875658214092255
0.4818678498268127
0.4120170176029205
0.3073436617851257
0.3334884345531464
0.05622902512550354
0.518369197845459
0.3028685450553894
0.167481929063797
0.4881381094455719
0.1173592209815979
0.5717254281044006
0.5346469879150391
0.1919484734535217
0.2915972471237183
0.4479163289070129
0.3135246932506561
0.5702672004699707
0.02891246974468231
0.4713306725025177
0.2012623399496078
0.1489111334085464
0.2608795762062073
0.3734110593795776
0.3047630190849304
0.4987050592899323
0.182636171579361
0.2781049013137817
0.02298262715339661
0.08615367859601974
0.189668208360672
0.3479338884353638
0.4169264733791351
0.3260661363601685
0.1921366155147552
0.1620103120803833
0.492233544588089
0.5379412770271301
0.1725067496299744
0.4747682511806488
0.4041567146778107
0.3536927402019501
0.4836597144603729
0.1313341557979584
0.212759718298912
0.4444117248058319
0.5336983799934387
0.2648740112781525
0.4414659440517426
0.05904613062739372
0.05575532093644142
0.005961357150226831
0.3794752359390259
0.09411491453647614
0.2667447924613953
0.4324647784233093
0.1275753825902939
0.3609740138053894
0.3961328566074371
0.3772696554660797
0.1078673973679543
0.1452198177576065
0.4144414067268372
0.2466238439083099
0.2440873682498932
0.1637487858533859
0.1839280724525452
0.4982764720916748
0.4398208260536194
0.4294914901256561
0.1261550188064575
0.2616269290447235
0.3295160233974457
0.4812121391296387
0.3358688950538635
0.08454382419586182
0.2102645337581635
0.4115804433822632
0.3459789156913757
0.587842583656311
0.2494675815105438
0.4433099329471588
0.4589965045452118
0.5336612462997437
0.2675342261791229
0.3104605376720428
0.2693977653980255
0.5654654502868652
0.3538706600666046
0.5106198191642761
0.2131243497133255
0.08979915827512741
0.4328785836696625
0.2142608761787415
0.3392583727836609
0.4279892444610596
0.1420073807239532
0.4382419884204865
0.4087633490562439
0.300934761762619
0.4620538949966431
0.5674718618392944
0.5247059464454651
0.08343838900327682
0.445009708404541
0.3294541239738464
0.4503886103630066
0.4403302073478699
0.4644767642021179
0.01692866906523705
0.3337166905403137
0.1689755022525787
0.4001587629318237
0.1322378069162369
0.4744784533977509
0.3035162687301636
0.057658851146698
0.5310079455375671
0.2846179604530334
0.2704196870326996
0.4700348675251007
0.3063192069530487
0.1642412692308426
0.020046167075634
0.5828620195388794
0.3938549160957336
0.5507020354270935
0.5780121088027954
0.5170245170593262
0.4415106177330017
0.03000749833881855
0.0657440721988678
0.3570779263973236
0.5946197509765625
0.03673155605792999
0.128339409828186
0.5956932902336121
0.3437531888484955
0.02376100234687328
0.5619810819625854
0.4468206465244293
0.5803197622299194
0.39988774061203
0.1840590834617615
0.0458318293094635
0.5064363479614258
0.03518002480268478
0.4455513656139374
0.08437808603048325
0.03789318725466728
0.1994836628437042
0.07228291779756546
0.04361623525619507
0.2465572953224182
0.1588725298643112
0.261575847864151
0.259797215461731
0.3046219348907471
0.4647197127342224
0.2189932018518448
0.1058873161673546
0.302603155374527
0.2835527956485748
0.1258943527936935
0.4864732027053833
0.186846911907196
0.4789682030677795
0.4112129211425781
0.3827916979789734
0.3764099180698395
0.3652967214584351
0.5673345327377319
0.5940337181091309
0.1900738626718521
0.2633513212203979
0.3178592920303345
0.1226834878325462
0.5603596568107605
0.05445364117622375
0.03750469535589218
0.4182850122451782
0.240693524479866
0.2037919461727142
0.4440876543521881
0.5877804160118103
0.1923292428255081
0.3936844170093536
0.08892668038606644
0.4571191966533661
0.4891694486141205
0.008913597092032433
0.5098884701728821
0.5288070440292358
0.01449112221598625
0.4629941880702972
0.01764392666518688
0.05747735872864723
0.3830705583095551
0.05665529146790504
0.171511173248291
0.463630348443985
0.008997969329357147
0.04216731712222099
0.2966724634170532
0.2237293869256973
0.1235248744487762
0.2408103197813034
0.2535684704780579
0.1447034031152725
0.2079980075359344
0.1792842298746109
0.2118749618530273
0.1484318822622299
0.1284318417310715
0.2448845356702805
0.5454815030097961
0.01066259853541851
0.06484099477529526
0.2159972786903381
0.1214617490768433
0.4501084089279175
0.160486251115799
0.4108254909515381
0.2905264794826508
0.05607879906892776
0.3996964991092682
0.07089874148368835
0.5946006178855896
0.2767909169197083
0.392939418554306
0.08087477087974548
0.2100725322961807
0.03967803344130516
0.4721006453037262
0.4779499173164368
0.1595840603113174
0.0537266731262207
0.2534927129745483
0.1590155065059662
0.1248422786593437
0.3557978570461273
0.05621107667684555
0.1307727843523026
0.07845595479011536
0.01098873559385538
0.2997157275676727
0.5552059412002563
0.1220560222864151
0.1065203323960304
0.186234787106514
0.4370663464069366
0.2078310549259186
0.2142166495323181
0.285440981388092
0.4561658799648285
0.2897651791572571
0.5113024115562439
0.5003535151481628
0.5899857878684998
0.591630756855011
0.1837142407894135
0.09308385848999023
0.3104761838912964
0.5282819271087646
0.1284377574920654
0.1191363260149956
0.4961628317832947
0.3581222295761108
0.3290561437606812
0.3518865406513214
0.115802176296711
0.3190118670463562
0.5635358691215515
0.07301821559667587
0.4512565135955811
0.08973518759012222
0.4751595854759216
0.5961766242980957
0.1873475164175034
0.5460295081138611
0.2378571182489395
0.4259169399738312
0.2164722383022308
0.214703232049942
0.3810539543628693
0.4103704690933228
0.5476192831993103
0.3426238596439362
0.008913327939808369
0.1656563282012939
0.07857325673103333
0.5698911547660828
0.5294316411018372
0.3159237205982208
0.1523431390523911
0.1615348011255264
0.4199531972408295
0.5938041806221008
0.06878513097763062
0.1760496646165848
0.2559949159622192
0.4077325463294983
0.4497251808643341
0.1518189162015915
0.5134292840957642
0.2960918247699738
0.418948233127594
0.4939042329788208
0.5969972610473633
0.254708856344223
0.2536093294620514
0.4477933943271637
0.5346063375473022
0.03464635834097862
0.3896101713180542
0.320727527141571
0.3948288559913635
0.4294853508472443
0.5363914370536804
0.2010424137115479
0.4919084012508392
0.1628833264112473
0.4661185145378113
0.425247997045517
0.03402204811573029
0.4592668116092682
0.4019274711608887
0.3304808437824249
0.3261206150054932
0.1013979390263557
0.2446425408124924
0.4740698635578156
0.3061659932136536
0.09355891495943069
0.4399223327636719
0.4428738355636597
0.1746573597192764
0.5745161175727844
0.1643138080835342
0.4616742134094238
0.1981441676616669
0.06308878213167191
0.3057292401790619
0.1643224060535431
0.4350713491439819
0.5694031119346619
0.05633847042918205
0.2718029618263245
0.0365300290286541
0.4431255757808685
0.1899275183677673
0.558205246925354
0.4370323419570923
0.04387569054961205
0.1559718549251556
0.01614096947014332
0.1383612900972366
0.4133254885673523
0.4162862598896027
0.4732331037521362
0.4508993327617645
0.1288170516490936
0.367954283952713
0.3980577886104584
0.4345352947711945
0.4835030436515808
0.06342872232198715
0.3467479348182678
0.3934559226036072
0.5812538862228394
0.4307222962379456
0.5286574959754944
0.06964032351970673
0.3018299341201782
0.5153887867927551
0.5171650648117065
0.4971522986888885
0.583199143409729
0.4856459498405457
0.1225799396634102
0.3345513641834259
0.3536239266395569
0.3774238228797913
0.08710505813360214
0.5077382922172546
0.4413268566131592
0.411249041557312
0.1027492955327034
0.3339350521564484
