# Supplementary material for: Simultaneous readout of multiple FRET pairs using photochromism
Source: Nat Commun. 2021 Mar 31;12:2005. doi: 10.1038/s41467-021-22043-0 (PMC8012603; doi:10.1038/s41467-021-22043-0)
Supplement: Supplementary file 3 — Source Data [file 41467_2021_22043_MOESM3_ESM.zip › SourceData/Figure2_FigureSI1/Figure2b_SupFigure1/figuredata/FRETEff1_60_70_95.txt]

0.1728548854589462
0.5461097955703735
0.383917361497879
0.003931073006242514
0.4798874855041504
0.5763794183731079
0.02858131192624569
0.3972381353378296
0.5747779607772827
0.03959548100829124
0.4509264230728149
0.3617254197597504
0.3748219609260559
0.4420085251331329
0.03496455028653145
0.4732538163661957
0.5163144469261169
0.09973140060901642
0.3083032369613647
0.1468477696180344
0.4436483979225159
0.06013679504394531
0.4364309906959534
0.5362067818641663
0.4319735765457153
0.592363715171814
0.5189305543899536
0.3863619565963745
0.4205869436264038
0.01146595925092697
0.2404274046421051
0.07804921269416809
0.5577413439750671
0.08643307536840439
0.4257025122642517
0.5778493881225586
0.2233279347419739
0.1260045021772385
0.3226129412651062
0.3125409781932831
0.1915060132741928
0.2665399312973022
0.3338091671466827
0.2707982361316681
0.2258425801992416
0.3645581305027008
0.07370778173208237
0.5201535820960999
0.02645197510719299
0.2407352328300476
0.5378076434135437
0.3369320333003998
0.1388450264930725
0.5729042291641235
0.2807355225086212
0.3797379732131958
0.07688345015048981
0.3880661725997925
0.01604181900620461
0.05776199325919151
0.03964375331997871
0.5109623074531555
0.1647631525993347
0.3808917999267578
0.06550639122724533
0.4643679857254028
0.2985475957393646
0.5029235482215881
0.2138534188270569
0.0137041499838233
0.4896256923675537
0.4266732633113861
0.477590411901474
0.3762867748737335
0.1314215362071991
0.3476679623126984
0.1344951987266541
0.08882752060890198
0.3488275408744812
0.4567800164222717
0.4937961399555206
0.5765135884284973
0.4048460721969604
0.3103278577327728
0.3182850480079651
0.4618729054927826
0.1049858927726746
0.3729583024978638
0.07536213845014572
0.1547879725694656
0.2447449117898941
0.5277814865112305
0.3565921485424042
0.2391388863325119
0.5236591696739197
0.4904940724372864
0.4179174602031708
0.2192549705505371
0.4152032136917114
0.3631978631019592
0.1379326730966568
0.158992812037468
0.4735300838947296
0.5071324706077576
0.2617283165454865
0.2297253608703613
0.08106829971075058
0.2024873197078705
0.3038082718849182
0.2620767652988434
0.3840263783931732
0.004064623732119799
0.4925421178340912
0.1345681101083755
0.4677547812461853
0.03727049753069878
0.3223506808280945
0.5304978489875793
0.3162264823913574
0.128384456038475
0.05544101819396019
0.3792074620723724
0.5687209963798523
0.4506283700466156
0.3199015855789185
0.3258147835731506
0.04439771175384521
0.07862008363008499
0.3200704157352448
0.03229619190096855
0.3246843218803406
0.1374960839748383
0.5749893188476562
0.3428793847560883
0.125971183180809
0.2548068165779114
0.2578836679458618
0.3758402764797211
0.1675734668970108
0.4382422268390656
0.1600907295942307
0.2178455293178558
0.1064621731638908
0.5519121885299683
0.1074007302522659
0.003839150071144104
0.5333743691444397
0.05558595061302185
0.04683932289481163
0.05574266612529755
0.2260545641183853
0.3610486090183258
0.3181149661540985
0.3419556319713593
0.4990402460098267
0.06474745273590088
0.2579976916313171
0.2293688356876373
0.1136637702584267
0.5902424454689026
0.2369093596935272
0.3356176614761353
0.5638941526412964
0.5785160064697266
0.5122727751731873
0.1972956508398056
0.3019031882286072
0.0520160049200058
0.3133099675178528
0.599474310874939
0.2028174698352814
0.1554548740386963
0.5559144020080566
0.5371078252792358
0.1278186589479446
0.3731347918510437
0.3433782160282135
0.5223243832588196
0.3664472103118896
0.2701281011104584
0.2871286273002625
0.170660600066185
0.4916979074478149
0.03863172978162766
0.1013618111610413
0.2330729216337204
0.01027455739676952
0.09108992666006088
0.3120057880878448
0.1127089932560921
0.399394690990448
0.1435461044311523
0.03836699947714806
0.3514087498188019
0.5488795638084412
0.4631372392177582
0.3666063249111176
0.504649817943573
0.2819325923919678
0.4627195000648499
0.09086951613426208
0.1551673710346222
0.1323361545801163
0.4052931368350983
0.3989372849464417
0.5997959971427917
0.1421937942504883
0.3754657804965973
0.4257895350456238
0.3160537779331207
0.5282819867134094
0.3725824356079102
0.5084099769592285
0.4681136906147003
0.1028519123792648
0.4570582211017609
0.4005261659622192
0.2417725771665573
0.03858920931816101
0.4686352908611298
0.5498754382133484
0.5405740737915039
0.4103624820709229
0.03491761162877083
0.09679048508405685
0.5987159609794617
0.4338798820972443
0.004397602286189795
0.2298536449670792
0.0189334824681282
0.3506165146827698
0.4200407266616821
0.2889315783977509
0.3069842457771301
0.104039840400219
0.5042914152145386
0.2425309270620346
0.140952005982399
0.4316206574440002
0.1195038631558418
0.3142665922641754
0.2315663844347
0.1526345312595367
0.590680718421936
0.5479691028594971
0.3764025866985321
0.4122800529003143
0.07324056327342987
0.1497610211372375
0.5727891325950623
0.1273959875106812
0.5323343276977539
0.112360768020153
0.3369147181510925
0.5643771290779114
0.2217987328767776
0.2036303132772446
0.4122356176376343
0.119158111512661
0.5615833401679993
0.2896651327610016
0.385554313659668
0.151922732591629
0.4388455450534821
0.5026873350143433
0.434903621673584
0.3326818346977234
0.1506563872098923
0.3618201315402985
0.2098204791545868
0.4864719212055206
0.06186319142580032
0.2497541904449463
0.4646574854850769
0.07781937718391418
0.1703097224235535
0.5694642663002014
0.3292803168296814
0.04933815449476242
0.2597603797912598
0.08608275651931763
0.0391271598637104
0.02352087572216988
0.5803589820861816
0.198764905333519
0.5086146593093872
0.1803700774908066
0.4918422102928162
0.5164808034896851
0.3873121738433838
0.3776217103004456
0.0642620176076889
0.5092714428901672
0.5201963186264038
0.01147526036947966
0.1900836825370789
0.4506080150604248
0.2786755859851837
0.005215364042669535
0.2053604573011398
0.5481270551681519
0.4668124318122864
0.4310839772224426
0.5930378437042236
0.09780417382717133
0.3716322183609009
0.1454478949308395
0.1717372387647629
0.0007543729734607041
0.4078283309936523
0.5082438588142395
0.5255106091499329
0.211656779050827
0.1392015963792801
0.5030561685562134
0.2633021175861359
0.04293728247284889
0.09980540722608566
0.1372959762811661
0.333891361951828
0.1989212185144424
0.2745035588741302
0.4369364380836487
0.4684117138385773
0.1554040014743805
0.5283676981925964
0.06945180147886276
0.5635306835174561
0.2342856228351593
0.4737127423286438
0.1583405137062073
0.03386463597416878
0.04549166932702065
0.5057734847068787
0.5471309423446655
0.4875812530517578
0.539933979511261
0.2663007378578186
0.2116026729345322
0.5131621956825256
0.5169099569320679
0.3396953642368317
0.569854199886322
0.3132981061935425
0.5623538494110107
0.4251612722873688
0.487427830696106
0.002968792105093598
0.4043224453926086
0.2420349270105362
0.03314783796668053
0.5359601378440857
0.01723489351570606
0.464405357837677
0.1804808527231216
0.2810779213905334
0.5944110155105591
0.4406163096427917
0.4687677025794983
0.07699164748191833
0.1539778262376785
0.5764135122299194
0.1214631274342537
0.4929990768432617
0.1787534952163696
0.1468937695026398
0.2813988626003265
0.03938626125454903
0.05001147836446762
0.4089155197143555
0.2940911650657654
0.4490618705749512
0.3805567920207977
0.1824192255735397
0.590225875377655
0.01835044100880623
0.1606730222702026
0.2165403515100479
0.5553455948829651
0.3808542490005493
0.4517894387245178
0.3329730033874512
0.4189625680446625
0.1900052130222321
0.01563523709774017
0.2872406244277954
0.1505124270915985
0.4353327453136444
0.3697521090507507
0.1103500798344612
0.2822934091091156
0.2089067250490189
0.5300406813621521
0.4428941309452057
0.3879594206809998
0.5320524573326111
0.5086526870727539
0.160127580165863
0.2433293759822845
0.02345769293606281
0.5982258915901184
0.06357816606760025
0.4173516929149628
0.4717695713043213
0.1881779432296753
0.07458013296127319
0.3520680963993073
0.2549592256546021
0.3050644993782043
0.1446037888526917
0.04435738176107407
0.5447607636451721
0.477207750082016
0.2557190358638763
0.03370517492294312
0.5054599642753601
0.2423242330551147
0.4106262922286987
0.04150024056434631
0.1036346852779388
0.3031363487243652
0.2043760120868683
0.07019361853599548
0.2028784900903702
0.0660330057144165
0.02419537305831909
0.2082014679908752
0.5606052875518799
0.1656047403812408
0.5996090173721313
0.2661883234977722
0.2530699968338013
0.4603491723537445
0.1028795316815376
0.1019205898046494
0.4951103031635284
0.2192381322383881
0.5101744532585144
0.201568990945816
0.364999920129776
0.4345890581607819
0.04342298209667206
0.5702168941497803
0.3860833048820496
0.3368410766124725
0.2293225824832916
0.0095827616751194
0.06291035562753677
0.175278976559639
0.522691547870636
0.04355262964963913
0.01883342862129211
0.2748662829399109
0.181009516119957
0.2283720225095749
0.3660527169704437
0.3663497567176819
0.5898916125297546
0.3989909589290619
0.2627959847450256
0.4402619898319244
0.5264397859573364
0.3428567051887512
0.08042070269584656
0.2845091819763184
0.5262842774391174
0.3819759488105774
0.2539554238319397
0.5864303708076477
0.188169002532959
0.3153846859931946
0.319328248500824
0.07948753982782364
0.1461133062839508
0.4155976474285126
0.4521332979202271
0.3615089952945709
0.2437940984964371
0.355819433927536
0.02894032374024391
0.07258690148591995
0.1857142299413681
0.007479561027139425
0.2792722880840302
0.2999771237373352
0.2414506673812866
0.5539887547492981
0.1600173860788345
0.5479548573493958
0.4208202958106995
0.1938804239034653
0.2971246540546417
0.05400246754288673
0.4883982837200165
0.1047680154442787
0.09688793122768402
0.5542940497398376
0.5182509422302246
0.2617798745632172
0.520252525806427
