# Supplementary material for: Simultaneous readout of multiple FRET pairs using photochromism
Source: Nat Commun. 2021 Mar 31;12:2005. doi: 10.1038/s41467-021-22043-0 (PMC8012603; doi:10.1038/s41467-021-22043-0)
Supplement: Supplementary file 3 — Source Data [file 41467_2021_22043_MOESM3_ESM.zip › SourceData/Figure2_FigureSI1/Figure2b_SupFigure1/figuredata/deltaRho_60_70_95.txt]

0.2258331775665283
0.1003593802452087
0.1685517430305481
0.2692884206771851
0.1345241069793701
0.1022222638130188
0.2468569278717041
0.1520705819129944
0.09939777851104736
0.246587872505188
0.1528093814849854
0.1667596697807312
0.1599137783050537
0.1482735276222229
0.2579602003097534
0.1263151168823242
0.1231475472450256
0.2402002811431885
0.1702801585197449
0.2313438057899475
0.1503739356994629
0.2548115253448486
0.1589380502700806
0.1160539388656616
0.1461042165756226
0.09346485137939453
0.130138635635376
0.1521317362785339
0.1460044980049133
0.2545345425605774
0.2134471535682678
0.2338402271270752
0.09889805316925049
0.2397345900535583
0.140072226524353
0.09471338987350464
0.2035732269287109
0.2208507061004639
0.1824786067008972
0.1829913854598999
0.2008792757987976
0.2009764313697815
0.172577440738678
0.1982489228248596
0.1921370625495911
0.1541509032249451
0.2497734427452087
0.126766562461853
0.2661275863647461
0.2041858434677124
0.1181586980819702
0.1826180815696716
0.2205625772476196
0.1169257164001465
0.1771207451820374
0.1665640473365784
0.245330810546875
0.1663762331008911
0.2562317252159119
0.2514360547065735
0.2466017603874207
0.1260510087013245
0.2368370890617371
0.1617387533187866
0.2381590604782104
0.1413595676422119
0.1915552616119385
0.1196326613426208
0.2059671878814697
0.2481064796447754
0.1299387812614441
0.1374809145927429
0.1434125304222107
0.1783971190452576
0.2167164087295532
0.1802875995635986
0.2269684076309204
0.2282751202583313
0.1618435382843018
0.152273952960968
0.1290670037269592
0.1046370267868042
0.1421729922294617
0.1681644320487976
0.1824950575828552
0.1340947151184082
0.2409223914146423
0.167005717754364
0.258199155330658
0.2327015399932861
0.1862912178039551
0.1324477791786194
0.1648272275924683
0.2117685079574585
0.1265212893486023
0.1314599514007568
0.1556909680366516
0.1955788135528564
0.1567008495330811
0.1806327104568481
0.2374303340911865
0.233801543712616
0.1339259147644043
0.1139749884605408
0.2110243439674377
0.2122200131416321
0.2540136575698853
0.2254881262779236
0.1709921956062317
0.1875917315483093
0.1527808904647827
0.2763076424598694
0.1200566291809082
0.2253819108009338
0.1291807889938354
0.2527219653129578
0.1828547716140747
0.1197134852409363
0.1819530725479126
0.2245223522186279
0.2592270374298096
0.1658813953399658
0.103476881980896
0.1419375538825989
0.1839985251426697
0.1746522188186646
0.2423814535140991
0.2338966131210327
0.1890041828155518
0.2696051597595215
0.1818833947181702
0.2176887392997742
0.1161767244338989
0.1633834838867188
0.2408765554428101
0.2031426429748535
0.1963431835174561
0.1686483025550842
0.2322561740875244
0.1428529024124146
0.232231616973877
0.2104382514953613
0.2315462231636047
0.1021385192871094
0.2518037557601929
0.2687631249427795
0.1183616518974304
0.2446361184120178
0.2677412033081055
0.2482688426971436
0.1982378959655762
0.1681893467903137
0.174733579158783
0.1887744665145874
0.1389697790145874
0.2361574172973633
0.1993365883827209
0.1983319520950317
0.2496232390403748
0.08801394701004028
0.1974633932113647
0.1673829555511475
0.1064651608467102
0.1080890297889709
0.1238547563552856
0.2157034277915955
0.1710732579231262
0.2583398818969727
0.167444109916687
0.08553111553192139
0.22627192735672
0.2213541865348816
0.1014612317085266
0.1136085391044617
0.2374264597892761
0.1705573201179504
0.1852563619613647
0.1259214878082275
0.1700898408889771
0.2083929181098938
0.1985411047935486
0.2091339826583862
0.1274098753929138
0.260694146156311
0.2384172677993774
0.2106338143348694
0.2611236572265625
0.2438628673553467
0.1768198013305664
0.2415784597396851
0.1715832948684692
0.2298185229301453
0.2672975659370422
0.1614580750465393
0.1228028535842896
0.1370627880096436
0.1651164293289185
0.1379901170730591
0.1876982450485229
0.1330090761184692
0.245396614074707
0.2315446734428406
0.2421993613243103
0.166944682598114
0.1682584881782532
0.09272634983062744
0.2245218753814697
0.1639717221260071
0.1358273029327393
0.1892773509025574
0.1241963505744934
0.1778172850608826
0.1308376789093018
0.1491510272026062
0.2501497268676758
0.1353361010551453
0.1615604758262634
0.1962524056434631
0.2549182176589966
0.1467390656471252
0.1109563112258911
0.1024491786956787
0.1630809307098389
0.2588053941726685
0.2454051971435547
0.09020459651947021
0.1370811462402344
0.2614661455154419
0.1959800720214844
0.2576367855072021
0.1668525338172913
0.1495718955993652
0.2017492055892944
0.179309606552124
0.2306111454963684
0.1261155605316162
0.187233567237854
0.2337592840194702
0.162602424621582
0.2453163862228394
0.1947901844978333
0.1937185525894165
0.2347310185432434
0.08602100610733032
0.1024645566940308
0.1606194972991943
0.1418502330780029
0.2457250952720642
0.2253170609474182
0.1084503531455994
0.2220644354820251
0.1208815574645996
0.2410644888877869
0.1761022806167603
0.09808135032653809
0.196810781955719
0.2158383727073669
0.1467404365539551
0.2432615160942078
0.1124706864356995
0.1745151281356812
0.1585284471511841
0.2119478583335876
0.1550981998443604
0.1235044002532959
0.1537379026412964
0.1652142405509949
0.2327167987823486
0.1598496437072754
0.195621132850647
0.1320493221282959
0.2428750395774841
0.201600193977356
0.1388057470321655
0.2566962838172913
0.2265933156013489
0.1180036664009094
0.1831209659576416
0.2395261526107788
0.209587037563324
0.241358757019043
0.2521308660507202
0.2474879622459412
0.09570163488388062
0.2000837326049805
0.1271657347679138
0.2131569981575012
0.1340302228927612
0.1244240999221802
0.1703445315361023
0.1664267778396606
0.2615154385566711
0.1222254037857056
0.1131458282470703
0.2642861604690552
0.2151868343353271
0.14509117603302
0.2020829916000366
0.2584350109100342
0.2141675353050232
0.106621265411377
0.1407638192176819
0.1481692790985107
0.1037130951881409
0.2406272292137146
0.1675866842269897
0.2419320940971375
0.2174248695373535
0.2581077814102173
0.153340220451355
0.135907769203186
0.1148456335067749
0.2136706113815308
0.2393500804901123
0.1196715235710144
0.1970683932304382
0.253012478351593
0.2464675903320312
0.2247084975242615
0.1668286323547363
0.2063189744949341
0.2026972770690918
0.1415998935699463
0.1343622207641602
0.217832624912262
0.1151274442672729
0.2394257783889771
0.09757423400878906
0.1906376481056213
0.1468809843063354
0.2371110320091248
0.2661177515983582
0.2568404078483582
0.1183373332023621
0.1201623678207397
0.1446735262870789
0.1090623736381531
0.1997240781784058
0.2040421366691589
0.1389729976654053
0.1324671506881714
0.1831098794937134
0.1176245212554932
0.1824060678482056
0.1024130582809448
0.136126697063446
0.1319974064826965
0.2569177746772766
0.1589425802230835
0.1889579296112061
0.2557415366172791
0.1187137365341187
0.2659485936164856
0.149848997592926
0.21998530626297
0.1777938604354858
0.1060138344764709
0.1362430453300476
0.1421607136726379
0.2325685620307922
0.2368534207344055
0.1195979714393616
0.2370651960372925
0.1182361841201782
0.2172346115112305
0.2368890643119812
0.1882355809211731
0.2645295858383179
0.2409020066261292
0.1636897325515747
0.1797494292259216
0.1579335927963257
0.1666736602783203
0.2310440540313721
0.1108729839324951
0.2612612247467041
0.217278003692627
0.2208303809165955
0.1227795481681824
0.1738529801368713
0.136015772819519
0.1762257814407349
0.1618537902832031
0.2231668829917908
0.2706030607223511
0.1952247619628906
0.2376161217689514
0.1500716209411621
0.1590893864631653
0.2224509716033936
0.1826683282852173
0.203754186630249
0.1255432963371277
0.1427041292190552
0.1615659594535828
0.1142042875289917
0.1378865838050842
0.208902895450592
0.2122582793235779
0.2633859515190125
0.1060580015182495
0.2505854368209839
0.1404958367347717
0.1496885418891907
0.2087786197662354
0.234336256980896
0.1578273773193359
0.2002455592155457
0.1828163266181946
0.213557243347168
0.2402728796005249
0.1060819625854492
0.1426336169242859
0.1965216994285583
0.2556744813919067
0.1201452016830444
0.1967378258705139
0.150505006313324
0.2431779503822327
0.226245105266571
0.1717948913574219
0.2197842001914978
0.2505608797073364
0.1987631320953369
0.2415499091148376
0.2555158138275146
0.2115371823310852
0.1028419137001038
0.2221787571907043
0.1058984994888306
0.1851196885108948
0.2130613923072815
0.1354731321334839
0.2350115776062012
0.2458055019378662
0.127437949180603
0.2083482146263123
0.1145087480545044
0.200824499130249
0.1678895354270935
0.1365832686424255
0.251594603061676
0.1140569448471069
0.1487556099891663
0.1716355085372925
0.2107019424438477
0.2587745189666748
0.2593975067138672
0.2221989631652832
0.1147357821464539
0.2634283900260925
0.2493994235992432
0.1968451142311096
0.2313625812530518
0.2137466669082642
0.1778431534767151
0.1720520257949829
0.1014567613601685
0.158288300037384
0.2019442915916443
0.1407722234725952
0.1131223440170288
0.1749030947685242
0.2491921186447144
0.1948381066322327
0.1185477375984192
0.1711438894271851
0.2073838114738464
0.0984036922454834
0.2185630202293396
0.1786648631095886
0.1713221669197083
0.2574754357337952
0.2224504351615906
0.1393997073173523
0.1483591198921204
0.1789879202842712
0.1882091760635376
0.1720438003540039
0.2538164854049683
0.2601966261863708
0.2247603535652161
0.2695878148078918
0.1921018362045288
0.1917232871055603
0.1897339224815369
0.1162978410720825
0.2240323424339294
0.1272363066673279
0.1375097036361694
0.2045667171478271
0.1919457316398621
0.2467271089553833
0.1428145170211792
0.23545241355896
0.2375050187110901
0.1048733592033386
0.1162037253379822
0.1854302883148193
0.1196946501731873
