# Supplementary material for: Simultaneous readout of multiple FRET pairs using photochromism
Source: Nat Commun. 2021 Mar 31;12:2005. doi: 10.1038/s41467-021-22043-0 (PMC8012603; doi:10.1038/s41467-021-22043-0)
Supplement: Supplementary file 3 — Source Data [file 41467_2021_22043_MOESM3_ESM.zip › SourceData/Figure2_FigureSI1/Figure2b_SupFigure1/figuredata/MAD_60_50_95.txt]

0.03501821195573855
0.05186924291020145
0.02933120377209133
0.002763895657304252
0.0712113181599955
0.02674500748672526
0.02201251386042782
0.02381432484294866
0.02243115760822745
0.03367915658763076
0.07063359273395599
0.04599760658296762
0.01092172198625302
0.02282041074887205
0.03472016701311735
0.05020202608073275
0.08820197428535508
0.04433201440799204
0.03996256553879998
0.008328979039428364
0.01993364137283933
0.02217199320815997
0.07102451471562723
0.01085501135739456
0.07122752305752289
0.02368990772096113
0.09062674190772207
0.03264451796622711
0.04845293630932654
0.04601830780168333
0.04004826861818336
0.01012847823013027
0.0619944090713518
0.06472820189861514
0.04486009292337163
0.01240677394942935
0.001141408213484713
0.02370738508948683
0.09518314443905643
0.03507847300929845
0.1154609225977853
0.0251053260153325
0.04589761303578489
0.04872984094388023
0.008338837397383022
0.02192947548360895
0.065838154846105
0.02163670115483802
0.0281941074533759
0.2866837198556376
0.0358069236035993
0.01738180071797307
0.01611632588399674
0.04129844516096592
0.01637193565416101
0.03448034258266293
0.06119209455239655
0.004947502756173724
0.02875288726950173
0.02763292327800006
0.05591715242440251
0.02631911280616783
0.04277155500381351
0.07498151416113866
0.03592481709980735
0.009476531834203161
0.06488516829038588
0.07740064977459292
0.2255835484863252
0.06530616038226017
0.03292636395432603
0.0332158293242856
0.04796043844256817
0.0196447707435578
0.09304433840121543
0.01201498554613669
0.1443309288660751
0.004098993992846106
0.0368001624179099
0.005404235926985489
0.01192214536651551
0.006663397297763333
0.03327276738036655
0.03421784252115781
0.01466441852440939
0.01627622560514092
0.02638606245959613
0.03081346817030969
0.04445875014041929
0.01926491797532519
0.04568931027064366
0.006881561600235675
0.03126683960639021
0.03350334987305986
0.1305498900511005
0.05841336993120135
0.03771633156242371
0.01500234685674434
0.02193629377109568
0.01471508117084777
0.03173019710472008
0.1220232285332589
0.04557417748939033
0.1121186581844393
0.06189152610659585
0.177626356200884
0.006492356912196782
0.016670482471163
0.05018315188795969
0.1129631030240839
0.01236166928861413
0.07750184917791231
0.0217115159762015
0.01858809983282306
0.003057049845078118
0.02363350461817903
0.04197006485653845
0.04497808634999864
0.03129599415216257
0.006893567240719378
0.126042233341495
0.04082573975062857
0.06596315384316617
0.07022857134443597
0.006953720986828615
0.0182348360187545
0.0581272857147439
0.01583259027282283
0.01650244725268703
0.01907781745934283
0.02674125480511569
0.01511852315575424
0.02028409494565098
0.006607663235422223
0.03918746530390921
0.005952150057324981
0.1627508864609153
0.04293791351331004
0.005080285795898115
0.01133314150374428
0.02981316997960756
0.006161604976488558
0.00562703030095757
0.02633833261054894
0.05202027643834579
0.08475312921463479
0.01459123570071046
0.07981827925941901
0.2022997996203872
0.01709737575060276
0.03668052001496058
0.03403133003455523
0.060622826941717
0.06943304319395235
0.009630509825818395
0.02207651178801326
0.01609889847785795
0.09350356364367265
0.04975217385398994
0.03369782985484125
0.003052082523321089
0.01875449590820076
0.01690676801152749
0.07478986224458878
0.001252999584559773
0.04714485745353413
0.01859475696370497
0.0191657051775411
0.05550668701775652
0.02048437649877149
0.0978909351486664
0.005695951549211785
0.02482262369209633
0.1327088332380589
0.03458290052022248
0.01754357057074999
0.007793120920125018
0.0139041604309138
0.0117995726894559
0.06235209511002254
0.0621959167209426
0.006448882118916699
0.02951909783317231
0.06193771536560747
0.1357946720256526
0.022109702248329
0.01574140465111151
0.02891054420654873
0.03474096339177757
0.01420480834382312
0.02933473459492936
0.04508407315587223
0.02918302113356696
0.06281028424723775
0.03367278036449262
0.02386569174940675
0.03940066583691847
0.03151323305626827
0.145899939267158
0.04057170297424867
0.03923235161002994
0.006579950269218926
0.006531525315756265
0.1037542171364915
0.02638724998963515
0.02465908725170526
0.008990391343609141
0.08265637634369069
0.03540643067871693
0.1046243471021382
0.03124617976806739
0.1361538590596601
0.0248320654234229
0.04884927913830052
0.08376750487392966
0.007881558734727928
0.02086404340114755
0.0314542318771279
0.08805304674972383
0.00917663652736141
0.002127300888279948
0.03124736511008835
0.01341376692933083
0.0846666064879063
0.002887540008564393
0.005056801759029117
0.02858928813546132
0.008881978617349337
0.02107961348928838
0.04004147170737497
0.02963259025511802
0.02072840929129882
0.06831850544502195
0.0259818398799372
0.01889160335573201
0.1983122089547579
0.1181351913680535
0.05735107076821128
0.005324626430677104
0.01998999317861759
0.06326111304704873
0.02031141571430744
0.0148233478998829
0.01662470901673949
0.08075472194976895
0.006145068673342583
0.03121042868065282
0.1025323695587792
0.005128816201911413
0.02365970244151765
0.1004262397649821
0.05514738902327235
0.08638891995767045
0.02790062288939134
0.01849450519526992
0.01588667274904234
0.06227856146103272
0.02151440611590934
0.04750436804012595
0.009619513351192752
0.02160240504552612
0.06023730518938548
0.03407251068126607
0.03148917927533885
0.03495868811912581
0.005670505275650911
0.02763932542516516
0.0408571732718053
0.08245600169929272
0.005970207341262107
0.006951292961039399
0.01468427957338728
0.002128824924223073
0.01548810688837945
0.02508863351203093
0.1052399913165628
0.01567007253453732
0.1885631569421218
0.01616600981868346
0.02770940080906034
0.02110350593679303
0.0652142102962105
0.05171406198308383
0.2141971127357369
0.05437365764313558
0.02347959743583042
0.01845362535507919
0.03576443435199485
0.06938601593026783
0.02853939783202547
0.01230320936420528
0.05113059547414858
0.08948724616676879
0.06522282276132044
0.05505041309072684
0.1156311108144681
0.01586991136715728
0.08297946889293466
0.02704201746831762
0.08166973052993901
0.1376813314889953
0.01766836677788391
0.03154246148707673
0.05477851417980527
0.003801483515093872
0.07069653366678511
0.01700915536560581
0.01292255029236638
0.03195190654561376
0.02627458771443401
0.008985872912150986
0.1162527419076327
0.01836646941525294
0.01573654905787967
0.006388041917728765
0.02009057256578638
0.01653537863921126
0.009423762216220835
0.01253281349022799
0.02575782801396735
0.03519680148076816
0.04656501038499499
0.02566178441057574
0.01718278393257736
0.003664265900589048
0.01268849836755107
0.1110892434593628
0.02587767140033131
0.02759356150377864
0.05139593076687204
0.0206042445394182
0.05128848932207897
0.039654272365961
0.04898512530468585
0.07819540111914958
0.02918910270787703
0.0676176026050169
0.03839893375468081
0.08160795075204996
0.07136207086666273
0.04099368653269045
0.04482585705920127
0.02419733584679938
0.009603439998414594
0.01401268542910064
0.0488626775664203
0.02207004922642805
0.02332138659320127
0.05042925831110948
0.007184367524911958
0.01572982510145828
0.06901326693043403
0.01523649974702272
0.02036201839401144
0.03679891114317969
0.01840289081735103
0.01209519737319154
0.0884224264527618
0.04863501749105953
0.03186033491063797
0.009371188933319535
0.01005970127242109
0.04007545157017586
0.01881211745776219
0.0136675617951536
0.1098559522779738
0.03991544584808868
0.06688047638197947
0.1065961727585264
0.08078940351831358
0.06239540514837999
0.009185227437165992
0.03412766582559761
0.0124999120474115
0.1001486118090597
0.01798578798925311
0.03295598748447211
0.02487469714398333
0.01169049714270074
0.01805502688453746
0.05302310569917773
0.02942290109937253
0.09429028145680934
0.1514710042903519
0.02359819381726263
0.003938164036297078
0.01097629866583032
0.02015909291765058
0.02061876034210938
0.01009390674146127
0.0436993246320462
0.04591260226061202
0.08355285556682081
0.03542336870412607
0.07325945930006036
0.02403299782353377
0.03702211210717826
0.06645992564866132
0.06997594537579874
0.006339644919393844
0.01078466210784489
0.006015294897679026
0.2720194639377232
0.09105184521132176
0.05470566124161377
0.02780989423757899
0.04564609791566938
0.0844231478413833
0.049825896268534
0.01110105978677271
0.04020083324626447
0.0002614055308986785
0.02178023932378984
0.09371617693883134
0.03163594761822286
0.004686853076225683
0.01390679514910433
0.006892076365978744
0.12183761858048
0.1565276731334488
0.02328486780820517
0.01312741792608695
0.08231103640635973
0.08502626438161845
0.009528220465765222
0.05983648542782916
0.1466656434477181
0.03630516477623125
0.1135195213404101
0.0345076665321272
0.05791076117024937
0.06080795923856902
0.05470936812363429
0.03905423434613853
0.1336635312734764
0.02327037770777006
0.05041230655943332
0.03911218121841332
0.02645960313705134
0.01301853452060355
0.006974134381658767
0.008497155335193837
0.05014931201832698
0.05777588482341517
0.02194688008410953
0.00876343510840541
0.06328048531655606
0.006440160244506055
0.1004247762194983
0.00780992742453572
0.07209782277947996
0.02798451128692629
0.02911509341010857
0.006308808567990321
0.01942357314859267
0.01501080398889798
0.04487764719082199
0.0347153065693134
0.004323345111304333
0.006310002212609703
0.0248904564649402
0.04835841613360603
0.03762345297132336
0.02320553764282171
0.007829430823649779
0.05642510800874566
0.01168614041673907
0.0339061766656544
0.04231383604904361
0.06486380177510673
0.02520319438874908
0.01906564987775766
0.007792551633906256
0.01732291352059764
0.06855109595066342
0.08662691240231779
0.0504488077800273
0.02825322371848394
0.007850990725479984
0.00914075468324746
0.02695975155775182
0.01664465993315645
0.019525580563027
0.01365994444898443
0.01315415927050634
0.009417040898300616
0.09378329484276177
0.05550276309308452
0.09604077785686431
0.006944153929534243
0.06703455621854215
0.08295445368858918
0.02595102121759076
0.1837741259058436
0.01270075731024185
0.2352958805231004
0.03497794096981642
0.0405262927758557
0.02201083764726853
0.04785899155931964
