# Supplementary material for: Simultaneous readout of multiple FRET pairs using photochromism
Source: Nat Commun. 2021 Mar 31;12:2005. doi: 10.1038/s41467-021-22043-0 (PMC8012603; doi:10.1038/s41467-021-22043-0)
Supplement: Supplementary file 3 — Source Data [file 41467_2021_22043_MOESM3_ESM.zip › SourceData/Figure2_FigureSI1/Figure2a/figuredata/ViolinData.txt]

0.002748414258007842	0.0274465631136942	0.148022637619059	0.1067585775829595	0.4962388277053833
0.01165827524378452	0.01055499752563288	0.01888879923670633	0.1802727020093303	0.4232269674539566
0.00903049353828551	0.03440171354999613	0.03498674813355425	0.1218443058921859	0.4837858770042658
0.01039020897029101	0.0118492263278754	0.05685325942512261	0.07461665606212634	0.2932207975536585
0.006439708396189542	0.03224158689580583	0.1000093368111099	0.04335632397437264	0.4070884436368942
0.00560796668735624	0.03009795449159504	0.07125254969216657	0.1889862667073964	0.3481494635343552
0.01247959412429447	0.03909391535949908	0.03092374683215886	0.06566588868238277	0.2159369960427284
0.003263811745619988	0.03176683039773462	0.06346898940261081	0.08330446861587718	0.3278287053108215
0.02113673898250612	0.05948053605105644	0.01455767946807607	0.0271191041429498	0.5136218084953725
0.008833378721602558	0.02758062786438331	0.1289474394605693	0.2483869000837106	0.2699247524142265
0.02946598224534358	0.05239929773525323	0.2208807894406649	0.1425913286621825	0.247875913977623
0.0145492071604977	0.009646518737492046	0.02161007451691263	0.01922775861864248	0.262962955981493
0.009276109490435488	0.005779456707623018	0.04757771863107169	0.1089584955387378	0.4128748551011086
0.07022886179674945	0.09594258451145465	0.09197586911943428	0.1197148131658992	0.2396446317434311
0.02427170053803121	0.04132742125109212	0.02356198860372162	0.05853336167810641	0.3077599406242371
0.005816354497532407	0.009488293616556041	0.0210614022945045	0.01193891535814977	0.6273954249918461
0.004271212860400726	0.02310497044248434	0.006532665911242377	0.03330979783905508	0.4226193185895681
0.01255354473826847	0.02049312917738558	0.03016338358487138	0.2569346338550225	0.4438933469355106
0.0139805933804984	0.0346029233907052	0.01545350431996678	0.1248111287709308	0.3306113928556442
0.01231872684360932	0.00623349836410949	0.03227312167126141	0.0396402270504238	0.2215139381587505
0.008561244488497127	0.04301362887179069	0.01078742718565437	0.03786654722788779	0.1621017977595329
0.03318909993381502	0.009393923462746367	0.06580960782955883	0.2340509436767504	0.1078413128852844
0.01382903921431618	0.0138195792268712	0.1360942581973039	0.2882492953300668	0.1703767492435873
0.03116160221321113	0.01621778890228157	0.07230842022870984	0.08347762324407759	0.3398747760802507
0.00377269193906736	0.02126492385498614	0.0245617757157147	0.08096955402397973	0.2348479572683573
0.05400574123854417	0.01925481388102947	0.03171989527504229	0.1303760804655876	0.1876030787825584
0.00193933581367059	0.02798783558434584	0.08301303768063863	0.02382914177237352	0.3125348687171936
0.03204511786678307	0.03888408864605684	0.01959519091519572	0.03816385887902954	0.36501494795084
0.00371935721038763	0.005198401181902207	0.03708028936937355	0.04600550690111918	0.3216011188924313
0.007064209191723597	0.001160211540253558	0.02488485360062048	0.2133398504585403	0.4745097011327744
0.0004332366696799136	0.001730455893399954	0.001031926359753853	0.0005736085922143682	0.4438125529268291
0.008809173806348505	0.007860638376518223	0.01518658073814014	0.05024527047918387	0.3723528683185577
0.02093440627572396	0.01946477297359732	0.05582003791805504	0.01423553998952115	0.2987367585301399
0.01416995247803043	0.0454246897132945	0.02278409948809743	0.01106268241094837	0.3052039220929146
0.001418341010397534	0.04029070963744535	0.01994607889674818	0.05262462329441002	0.3225729465484619
0.002360841813287409	0.01522914335904332	0.00825808797250392	0.02581259376739133	0.6201319918036461
0.04272413669203012	0.02322091974647937	0.02599695608993763	0.0883189391946199	0.1130657773464918
0.0115403754499275	0.008340859510497609	0.02269783344114171	0.03033680079637949	0.08685590326786041
0.01193041221309131	0.01563788161039426	0.009215258255315703	0.08743423664031955	0.4303272739052773
0.007539490062081822	0.0156636113272421	0.1740729853356215	0.2302324660504274	0.3180739916861057
0.01502508387184537	0.01167386128505208	0.01084420966458763	0.02797681939526255	0.4086228739470243
0.01937283182827369	0.0262985997717403	0.019442397455826	0.03604210957307305	0.288498405367136
0.005037135748009604	0.003922618526943096	0.01565305199491155	0.06215800389888752	0.2482237704098225
0.01616577254164152	0.0100859699803594	0.01226904442558525	0.06779276968370831	0.1049459017813206
0.009512215523049788	0.007236493385185561	0.01621646187729725	0.01663793490521297	0.1367338299751282
0.02232309218689943	0.0007299303382350616	0.01327329759200457	0.02834363637133537	0.2855555340647697
0.004869850047993632	0.04152754429981302	0.01054982597611312	0.2050342147669756	0.5109123587608337
0.01411429657831653	0.05876414255384541	0.07133345954191114	0.08640941735158558	0.2682220116257668
0.01423957573034755	0.01640349458610149	0.0156741802479199	0.1214935281311119	0.5023314692080021
0.02428807288861684	0.02085561891487492	0.0787347953853908	0.2828543176436864	0.1787218004465103
0.04169770922202637	0.05364768179153176	0.03761181849555213	0.06749623982849443	0.4026566445827484
0.005851647625116252	0.1279194740189098	0.1172224098899191	0.04205289993502367	0.3768430203199387
0.03116056075374113	0.009680700569540152	0.08927819390422206	0.08909871071133807	0.2250233888626099
0.01234498518119363	0.006719750281488676	0.05196513394910787	0.06833747962342117	0.2937846928834915
0.0273310721956464	0.01361160911891476	0.02177282172519701	0.05622058889918338	0.4263030365109444
0.0035734077567533	0.02125450633008263	0.06746829753183259	0.01450995472914113	0.1643613129854202
0.01212893255357056	0.04890685289935491	0.02472458765331903	0.1595614974866349	0.3989856392145157
0.008555694982072419	0.01891216672949324	0.02773777060219746	0.05922588249355892	0.02441839873790741
0.009949914768515335	0.02283133269953261	0.05030735966794514	0.07078617477921713	0.2926496956497431
0.02250106822380561	0.05076892875880561	0.1031801050309513	0.1173023601150311	0.4840394742786884
0.003197724942582095	0.005676235931699837	0.03462008959593622	0.01580716508703735	0.2217491194605827
0.00750868315965194	0.004610541903272616	0.004462752915873412	0.08507707954784052	0.9078953145071864
0.01907739331093342	0.05862426669387978	0.01176662336826131	0.177904707272762	0.4477317780256271
0.1089539074619992	0.06199784435760615	0.06031542527050413	0.2774707886820281	0.149648554623127
0.00324586400143545	0.008620909236704416	0.06477041675000852	0.05461352692585929	0.3345562666654587
0.01276513912114433	0.01357128850722637	0.02181495387127003	0.05970608767320379	0.1244319975376129
0.0102831951627499	0.003088595578291706	0.04058652688055865	0.09769203976683434	0.3895585760474205
0.01350599834681325	0.0102721206769153	0.06868045781378967	0.2756593045986653	0.1733256429433823
0.0100775502390215	0.009865075142547836	0.07916738846951828	0.1061368136798692	0.5421604961156845
0.01296149337528769	0.01266026442518753	0.07233020886240829	0.06308025457668431	0.7073692725971341
0.04714107880562868	0.02204218371654248	0.05240484138531859	0.2371946852396784	0.06110501289367676
0.01459312428690379	0.007193975122373839	0.05221039670625969	0.08088129359920654	0.654332309961319
0.008366917670732624	0.01444221722733872	0.005710205795018436	0.1022134325755922	0.2522404864430428
0.0151940297191553	0.01856361908282473	0.02795845219297938	0.002907779813289255	0.2541955430060625
0.01218896699877692	0.01555814123212956	0.06778285427963857	0.03777770664938557	0.340947151184082
0.00530378392664943	0.04277706900532097	0.01260436672555862	0.1766076051119521	0.3164236396551132
0.01652656570621042	0.03677176518964835	0.01752936323494582	0.02875317481001989	0.1859763786196709
0.01801048152507432	0.01877969154008959	0.03363520594110035	0.08470864703000625	0.6359882280230522
0.01851628334098688	0.002399128791554784	0.01947168392674867	0.08077707634284759	0.4038254246115685
0.01646967852743539	0.007496945783359105	0.05496256185365955	0.1770983408913546	0.1580025106668472
0.02072586805403862	0.009585967440560113	0.02131974567966048	0.02645145544141581	0.1098596174269915
0.000588611897644975	0.01742743338494752	0.02168826797698414	0.07317068119964694	0.3040365613996983
0.003809860819428315	0.0147410914724776	0.01900421856414172	0.1523190087634275	0.4189504757523537
0.02199963138471644	0.07241903291088342	0.009960269683000272	0.1274512698467795	0.4276017043739557
0.01095866990214101	0.02743261612692904	0.04811247718281561	0.01759325871049782	0.4447293248958886
0.07337966753323968	0.02567159036417065	0.05523195786232626	0.1931314177842544	0.1722539067268372
0.009663291658009054	0.03474310378733053	0.02795941330486179	0.05753418380555625	0.1250934451818466
0.005035868145433102	0.006090059672669838	0.02404098248269337	0.01813348388512739	0.1601830348372459
0.002226648743981874	0.01339064281014207	0.09925468070412211	0.07859184542826272	0.4816616028547287
0.008577965530563586	0.01587694037219202	0.03380078130591495	0.04442786053262063	0.2168605662882328
0.00523430985475655	0.01534927913922505	0.0141352158253456	0.1505491822816528	0.2196136806160212
0.1398837109135407	0.02992367522842959	0.1713974071719478	0.09748566734333977	0.2320868074893951
0.01131421256087482	0.01603790456161585	0.008059587900605958	0.005506060074639288	0.3504823036491871
0.03254569257674425	0.01081924364265105	0.1729147633252486	0.03406714809577407	0.3482665568590164
0.02417445151578904	0.02235671924171406	0.01671203997959783	0.1155405910524834	0.4977477341890335
0.02135250435190479	0.01419079089412487	0.009451743622230606	0.107169740291178	0.4693921953439713
0.01061927337896912	0.02997613708258945	0.2619969861303137	0.02353090352419096	0.2317246049642563
0.004475208120028364	0.02583134560399973	0.01800529772019833	0.06860117153685233	0.3301004422828555
0.002003661371541815	0.006709851599340486	0.01014830396960666	0.1013635498190692	0.5099505763500929
0.01762571949335651	0.01237816040197292	0.03349164862499429	0.2016382310717272	0.58376644551754
0.01621554755447739	0.002914048105449374	0.03039354720852876	0.03266947841686765	0.2809394225478172
0.009874780559615381	0.02499731134870932	0.08291037115109262	0.01723067513618165	0.4956361800432205
0.007226662711073084	0.0122309080387171	0.04159827831811225	0.1753318651196622	0.3673940598964691
0.02432245353509785	0.003597605158981734	0.01385134527901236	0.08153901562297028	0.298659224063158
0.02002616666566473	0.009345011487611618	0.006258855271459071	0.1444800101542872	0.167475663125515
0.04554834333984212	0.06033517487685741	0.02322804264625025	0.1281470353104014	0.3290513306856155
0.0129688758224699	0.009166319303515372	0.08100843530225844	0.03372696817674214	0.04556186124682426
0.01239787358473868	0.03706572456058593	0.05532053458028094	0.1225053116473198	0.2499115876853466
0.007468204866214259	0.002340994853923372	0.03671139203756946	0.008984530815203277	0.1858634697273374
0.09520919329427582	0.03013819934621706	0.02292307177257327	0.1931627485090205	0.3543700575828552
0.02313926356272804	0.02189540222143765	0.03054433490832134	0.02093186163894742	0.3353414759039879
0.006993683194987783	0.01185684534810007	0.007271496026443273	0.1872447587429262	0.3795003481209278
0.01408111438371948	0.003377299781960941	0.01302003555868395	0.06221786772634297	0.3745909184217453
0.005757422701204181	0.009345751632997477	0.02230412949118757	0.1135210077785271	0.1389019126072526
0.006295403975070474	0.01127006361371631	0.03714669029332444	0.080290190859791	0.4520251899957657
0.007325742665759985	0.008154014754443356	0.03477864861586441	0.04621822348663289	0.1366629786789417
0.01438226835545262	0.02287963494870822	0.1352663969474492	0.1354565428066005	0.4530449993908405
0.01892092504488325	0.01735263077799983	0.05246328109671025	0.116042392306164	0.6287181600928307
0.002591543247759606	0.01556875538811943	0.03462836463120104	0.01141163120570274	0.6023339508101344
0.01234904847622278	0.01293503425848981	0.05128388866416889	0.1383523934867334	0.1684264093637466
0.01741952076991611	0.01020673380144388	0.03814740690190571	0.09818619361573072	0.1142336428165436
0.01745414588494038	0.01825757197651162	0.02533381591021599	0.1528733021342495	0.6376655641943216
0.006863234541655133	0.0194119276480266	0.0995861799427758	0.09112024440651759	0.137844655662775
0.02372235025085678	0.05147107363217671	0.03603568613538935	0.08639831917655955	0.4628443382680416
0.004187070765900913	0.001932105578223056	0.01423569518404338	0.1098068885849696	0.3158700689673424
0.01330642562867219	0.03621615315850841	0.08155366235117964	0.2278245388556076	0.2375043826177716
0.01845428096965659	0.02645240068671267	0.02696470102374984	0.3788941797257039	0.06986603140830994
0.02711571172905403	0.006814551434941162	0.01486217228653548	0.05792894691122016	0.5382835417985916
0.02326867110993509	0.02369218362632858	0.04049295187334971	0.03234541756523791	0.3788266517221928
0.009791742696849175	0.05566020737370991	0.07265312154035408	0.09594859631894333	0.2900841720402241
0.06092878909785494	0.03219232842731574	0.1138588711331589	0.3112335558369252	0.1679814457893372
0.006816848415036797	0.007289486352932625	0.01350434631155505	0.01486046680944794	0.4744988083839417
0.004958931796127969	0.004665815708007587	0.2076743414128277	0.2161932110286776	0.144910991191864
0.008234019256966761	0.01835859391957312	0.02733807347919522	0.04064919569264342	0.2204471323639154
0.009943150688155176	0.00972366507489246	0.07568271535236114	0.1487725044044727	0.2595765665173531
0.01058766244141055	0.005404638548978713	0.0864543200321071	0.2162163699296147	0.3871787115931511
0.03598592750471093	0.0308383558044082	0.03128461681764998	0.08676393601503821	0.1133279800415039
0.02604831920535847	0.0629307932960786	0.008319382184194882	0.1999240521937116	0.1269844472408295
0.02448520290277266	0.02737979962955565	0.1250569099559624	0.1218631007026934	0.1423634812235832
0.005234266264722955	0.009664532110738247	0.006739010311066013	0.01834064951685463	0.3232189598493278
0.0442009732622787	0.05396187885002701	0.003259591728123568	0.05232614127649307	0.08967204391956329
0.004541909526536159	0.005254006811411693	0.186591232334521	0.2203772805686974	0.1992615386843681
0.005780408747998456	0.04463489433242071	0.1066867996448044	0.07043509981651433	0.08343729376792908
0.01164162686090389	0.003344131068382064	0.03887506214326281	0.07105354873592035	0.1008102782070637
0.01528709857030103	0.03376418958186117	0.04130462796108436	0.06195317774427159	0.3644489608705044
0.04435539900131512	0.1179787342501871	0.08539764248252735	0.1975822582813342	0.2169313654303551
0.009926654005512698	0.01893369395141091	0.01632383306368265	0.01293142034745531	0.3786728084087372
0.0389933615034245	0.02168740402183094	0.03830913587332377	0.04972229091292306	0.3910702019929886
0.04306437929342352	0.01015706302311115	0.04417867586046521	0.2772961267241699	0.2994674607180059
0.01651189706149556	0.01835644531465769	0.01391223683059097	0.05604223797696516	0.2425539046525955
0.005507788441472816	0.06411992860219326	0.02436022176376401	0.1577606790135545	0.04322701692581177
0.01859858746946885	0.03482974719292538	0.02006064739953295	0.1724959908659951	0.3309990167617798
0.0123907845469903	0.02219153209782457	0.0708725067773413	0.03558602563282584	0.2018490880727768
0.006116279240945821	0.04986661037790466	0.01986141514063598	0.1142491302637126	0.1281848251819611
0.006667296277617744	0.0156326884953288	0.04905839271018483	0.06608369616307713	0.3407984580844641
0.0414953967513899	0.03169172336694832	0.0513742224895393	0.07484144465127254	0.03059523180127144
0.01901039477299374	0.03838810378127089	0.05022917807467326	0.07051007015736757	0.405906718224287
0.01876825456413046	0.001974071856314201	0.0217977370668806	0.05277712957938673	0.6654402948915958
0.02348409771871138	0.01868543914895227	0.05529079411563279	0.1005673921594728	0.09233186207711697
0.009151061774521838	0.02121418824671638	0.008763609284251711	0.07165097611316264	0.4283641800284386
0.009196847931164112	0.01758749621167371	0.03717609359277439	0.05520240172936824	0.03690300509333611
0.02765825295288385	0.03074559271849867	0.06254134982550061	0.1319026606771292	0.4857226759195328
0.003098121619797223	0.02779999425551075	0.02517300836862721	0.01920382302196824	0.07485612481832504
0.03105658342856901	0.04961238959106679	0.04200427998841455	0.04519874555139566	0.2453551590442657
0.04122890044067275	0.01195505735439376	0.08581280536565744	0.09277841660450051	0.07116534560918808
0.0038303218930269	0.007689050731500197	0.01675908391951283	0.175412699472759	0.1338807940483093
0.0230520109876563	0.002961449484715439	0.09927921383114319	0.09729372085974057	0.3213268741965294
0.03138542955566362	0.01746663401094928	0.02715367795553056	0.06684281201719977	0.331286896020174
0.006131181362897559	0.01943646558272932	0.04432107156828366	0.05903180151785306	0.2917953282594681
0.02654327883434449	0.007329035976952475	0.08870342298283562	0.06595592935553271	0.4820758551359177
0.002684667392880605	0.02523617978087221	0.006465457972499172	0.06603751407862125	0.6639918014407158
0.02489721255790316	0.0371089627526051	0.008434011159314747	0.03869140933910269	0.2043775245547295
0.01792081245497631	0.02098105048309509	0.1027940742113321	0.179950579718581	0.06613156199455261
0.007131763942485991	0.01101618079532277	0.04098721150118336	0.02580332595356424	0.04640179127454758
0.01058468793250514	0.005485275375752347	0.01890408302362753	0.07500421859209447	0.4580196086317301
0.009567858468366202	0.01648217855610522	0.03372030660879533	0.0497520066080552	0.2998019130900502
0.003149187383808771	0.02201046124121751	0.03299747783944407	0.01962023384025827	0.7138713223394006
0.01117275538875265	0.01122358659161491	0.04508210652981155	0.08103678447638989	0.2020745985209942
0.01829643567558875	0.0105687082823638	0.04354421049907528	0.07684627772787914	0.4215623363852501
0.00669555692883278	0.03622903745366338	0.08352380456744861	0.03698054464401636	0.222144328057766
0.004352173148376673	0.03064156578466698	0.06264461563211875	0.07382988649257972	0.3779391795396805
0.008713822168143565	0.01109323745683183	0.06566810581831961	0.2852457583020536	0.320754716405645
0.008564305212177555	0.030382661254141	0.03598633005587211	0.01810300375866524	0.03355607762932777
0.03063407294539666	0.01551257397605332	0.003577380426284749	0.2000367802583196	0.3837386816740036
0.01147353860935452	0.02639679878185468	0.02351904067815594	0.2294759046760922	0.01762130949646235
0.007107010613119056	0.007716296279343383	0.007263532620924128	0.01960989467536429	0.3398396968841553
0.06355980585414144	0.02893087989444826	0.1115313758777051	0.04259037967192583	0.3390588499605656
0.03249964910641839	0.008147368151619705	0.007447680915408567	0.04085722736362021	0.5222140550613403
0.02467597758627774	0.004145658514825817	0.1044205252993519	0.1186910882575449	0.3101929482072592
0.009059365853119061	0.04192335242714887	0.07203749321151226	0.05882332772017786	0.1560185104608536
0.01949833784628535	0.0280680464959278	0.01485968541107863	0.02990471107213821	0.4486947953701019
0.005467225292011269	0.003299815287362381	0.02859343164116786	0.04393598537030871	0.09549399092793465
0.00906503321852907	0.02402523294744055	0.04612047890157495	0.03181235439386204	0.2966039916500449
0.01754744742833035	0.01022365621228719	0.01686452529656678	0.117249080034265	0.2509608492255211
0.01422299112002393	0.01373615879128639	0.03208854104828496	0.04940858551547791	0.291073489934206
0.0148090282407558	0.007234703967322467	0.01884201965380797	0.03101976937765277	0.1007824838161469
0.06816711269348448	0.05985401132502868	0.04969274240366679	0.02637865956979323	0.3497966043651104
0.0155326408035506	0.01804752044640315	0.08950203697813808	0.09098398010651637	0.1561684310436249
0.02227804686149079	0.007126912631828644	0.02462714365518734	0.05024588058336707	0.3359801396727562
0.02637268241687657	0.05618276324698705	0.02328530741163704	0.2106060404292423	0.2829042747616768
0.03146264771123285	0.05783593266226444	0.130746185083935	0.2885356686703541	0.07510615140199661
0.01293208688922247	0.01269768510617092	0.08900746843169766	0.09638312426987403	0.1214015148580074
0.03460670137912303	0.01582572042640321	0.09065496872858983	0.281403771259442	0.08449690043926239
0.003117317631343035	0.04303761768923023	0.05377203809020649	0.04076849152828747	0.3814552649855614
0.0110527804760831	0.003120919196552691	0.05096137024894229	0.06237691520726066	0.03941965848207474
0.01311940918170312	0.0435059142891196	0.0713440538564841	0.08294356248295304	0.2343596518039703
0.007391009262795512	0.003405542679583151	0.03607946308573301	0.0541502440655055	0.1664238125085831
0.03241193587604004	0.009371662437648878	0.05252494104344493	0.1871463789403028	0.4241433173592668
0.04658516085837294	0.03150786895404212	0.1710461639617143	0.1659297352432458	0.2480214312672615
0.004637217141590766	0.02959294792133606	0.06452109889871435	0.1232271785670536	0.5868108868598938
0.01313632482460751	0.01522124328946064	0.00375920398885432	0.02492429868639931	0.138160303235054
0.02420314604761634	0.0315369954494568	0.1561108525633707	0.08744033712943873	0.1878017634153366
0.007013619913822076	0.03559435418026292	0.00818408149150961	0.05211108443995149	0.3054096177220345
0.01613718024793173	0.03567248923173143	0.08069687230305475	0.09918158485046019	0.2019909173250198
0.003736349288103661	0.01706373955501751	0.03794136608167246	0.02130922928890222	0.3124157804995775
0.004813579062293877	0.0252497324083211	0.07133023746581932	0.2136783838517485	0.2546531856060028
0.02172147465845965	0.0295390006487399	0.04006541658250412	0.1131429622850242	0.4498895108699799
0.01743663999411616	0.01129413923998154	0.004896486545475684	0.01120261780603066	0.0491159874945879
0.007052860179049651	0.007664252301692761	0.04542714670438839	0.06617233616183368	0.4300595950335264
0.03502148420881587	0.02698824400051303	0.0566656167248972	0.03092508331891444	0.2008703593164682
0.003178273170697681	0.01165856327718687	0.04765617365953218	0.07040142340205616	0.6304012350738049
0.01460846162945931	0.004865851742985252	0.06638347317490155	0.06506526777718191	0.3405786110088229
0.04144335348595043	0.005354832898058992	0.01113881171313852	0.03451222324090075	0.3428876847028732
0.01294880461368481	0.05013971734466399	0.1574387129749737	0.3774850783425182	0.1750754714012146
0.01896422560859047	0.05466270471986748	0.09833379155870525	0.06173768249269877	0.1337762307375669
0.006118864518957441	0.003394267015011034	0.07782993352653692	0.1007502190744344	0.5550911165773869
0.02470512424636973	0.0348104533352156	0.05251173881114987	0.1171985405672845	0.5133667532354593
0.009612325515038586	0.02550758036529643	0.01591388545776257	0.05223372037032298	0.3179115504026413
0.012740615315868	0.009032548510859065	0.03911427643254611	0.02318759036590788	0.4886937588453293
0.01322819571302086	0.0111393524343342	0.04909214338444282	0.1932636210782692	0.1739929169416428
0.003517841128528397	0.04796717511107353	0.06442346221399144	0.1012470992783042	0.3891441039741039
0.0180985666644512	0.01116154081602423	0.01124356352260859	0.04672118301359697	0.3157991580665112
0.00103283112668532	0.01306171368063055	0.03063087680537274	0.007932794404297984	0.6994679234921932
0.00597165473137018	0.01111634690889637	0.01975082453237923	0.0440328018294138	0.2922569271177053
0.03267725995946677	0.01894580662303314	0.02633541610951617	0.07808397333679262	0.3198182266205549
0.06772818467840271	0.0177483587922551	0.01569773263018046	0.1748183371367367	0.3597957864403725
0.01410175896576649	0.02027344727392014	0.06013513473591209	0.03713613921650881	0.1855357885360718
0.006456708354450496	0.002918988847410032	0.02140679039546601	0.1020339036122154	0.3098606280982494
0.009689894140762236	0.02551484082484031	0.03768902252190243	0.004723066382111965	0.221482140943408
0.02970880975068557	0.1448328656810186	0.1077696588869932	0.3816481877256112	0.2180792018771172
0.04673840166144608	0.05150517588286968	0.04407174474685852	0.01907815232698649	0.2566877827048302
0.01025961578953585	0.0280446629939683	0.03311291705453283	0.03921322503180988	0.3560117334127426
0.01610294941689852	0.02516251069710582	0.1256029369674859	0.1330024627758322	0.1596542149782181
0.01210744384156752	0.01452164790438701	0.01233049642580436	0.06664591584452856	0.3917278945446014
0.01244098976625459	0.01001326236087025	0.03264431468946595	0.04152360357255937	0.1485551930963993
0.01312377530516422	0.03241069266745691	0.05371420703437853	0.01734047729082294	0.4612206537276506
0.009275802906740342	0.0100109541269205	0.028995762404047	0.03480009335867866	0.5162653382867575
0.00606482526742215	0.02866307606318763	0.04605130536010157	0.06145535326980557	0.2743170745670795
0.01931998055796474	0.09314786537386416	0.07255172795165718	0.1006734410473119	0.4576346278190613
0.0171572393482359	0.02310811009848679	0.07887951068063281	0.1128636604072225	0.2719733603298664
0.08525183226948285	0.05985602171648791	0.09701456599107011	0.1180294889972417	0.1987323723733425
0.001770453487432967	0.006178172812067215	0.02129710147697689	0.05058668421898749	0.2361597418785095
0.01251192955824183	0.03439338277898803	0.06192678513313038	0.08219073847859579	0.08187112212181091
0.004479989958249123	0.004301641323432401	0.06722235825134371	0.04447153255953763	0.4376582913100719
0.03298402528932134	0.06818284725050822	0.01311345789527998	0.2354255023730003	0.3474102020263672
0.0244818138268913	0.01805232400052115	0.1731614667550484	0.1686055921497603	0.2792944684624672
0.006850082394466606	0.01497456061028006	0.01069884668144923	0.04629593554407104	0.4657893590629101
0.03450333777953736	0.01311932498724885	0.008148025858599889	0.03033454889126505	0.3017073273658752
0.008766324414691939	0.06559775347437882	0.03588748672629621	0.01381136189939863	0.09137655794620514
0.006901538710124304	0.009847749681831965	0.004743924008728888	0.01106583706111765	0.4659289608243853
0.01420504122924399	0.02632891522990395	0.02246260553646003	0.1515279899492715	0.3538336679339409
0.05635560970804926	0.006746399296284122	0.07479385555462839	0.04336879934029739	0.2511361837387085
0.01662296198066053	0.03392931570899482	0.0285226683307422	0.2504287499898057	0.1955179497599602
0.001566477415924555	0.0184822466784107	0.02986632279054123	0.105909642446291	0.2877408266067505
0.005537742213824734	0.00206168869722731	0.0564821650571703	0.08468948410103959	0.1832669526338577
0.0393463430889871	0.01660921700056031	0.06959790018503974	0.06120587791317239	0.3199826758354902
0.04117229227066299	0.008643435776052907	0.01447225102719171	0.1055517623471472	0.4421429634094238
0.005775332682993132	0.01192805619763334	0.03596280030242716	0.04535565321705504	0.2981345430016518
0.004346347772044554	0.01484918519649182	0.02813698419938956	0.06241591866500565	0.06060485914349556
0.006472832481435993	0.01899960960418634	0.02801568521762926	0.09142924989187057	0.8068416807800531
0.04329330960260611	0.03461835648116152	0.02850447317846633	0.02668122842706178	0.1495496779680252
0.006392613859961288	0.01618458327900588	0.01547435451694115	0.1151618099628388	0.1755391657352448
0.004636051984434605	0.01630739956591165	0.08953481648761474	0.02407415283030374	0.4778894856572151
0.03644789773006107	0.02409117525870802	0.08189944413018363	0.1110499661470432	0.2320512719452381
0.008612277782048539	0.005898957030061491	0.01976249160522667	0.1010998828924161	0.2217268720269203
0.007018700433905328	0.002980863366752906	0.02908085621150423	0.02193330105783153	0.6751117389649153
0.007432106672936825	0.02175235620540483	0.01302609394686638	0.02923723597283118	0.2659849673509598
0.006239923598513275	0.02126177035735249	0.07958815223378496	0.01302663776848374	0.1242648214101791
0.02814545506661006	0.04310640672804991	0.05117968001544339	0.02579984526431325	0.2452300116419792
0.04118398420925194	0.04242560320252825	0.0171216809040684	0.03197746519386777	0.2656370121985674
0.0193987812824371	0.01102381923775478	0.07913187136198858	0.05046386673822895	0.2440724074840546
0.007154672017125208	0.01848714477642039	0.007216387473401531	0.05185996021712345	0.3580094892531633
0.004369739148235151	0.01477704053445031	0.01174559852272592	0.05112093831546683	0.2742434777319431
0.005994981782798475	0.005987141790157552	0.03671586620175628	0.1736300378844331	0.169201098382473
0.007455308778596181	0.007373303239586806	0.02883080446082465	0.05490004203344642	0.1407344378530979
0.01063397810103081	0.03016831302737108	0.01904428304039377	0.05299156775623326	0.137837715446949
0.01889403921716175	0.01497494763366396	0.04860298563003448	0.05416675500678538	0.4323592893779278
0.002370841225517964	0.006113365934483778	0.006167831426736131	0.01052623079959362	0.3902855142951012
0.04036536514201181	0.04652562245724527	0.09876300073342209	0.08641771994435161	0.4113296419382095
0.02749881612776586	0.004801492427230852	0.1674529680030425	0.05582702755920205	0.1948641091585159
0.02087344085429578	0.0251242016749824	0.1374920680036119	0.0837549092124448	0.4705478847026825
0.0108810903353971	0.0168600167907394	0.02865587799612709	0.02825906926424081	0.1087172441184521
0.02543427991546116	0.009804990851943418	0.05420603170499871	0.1243161698991957	0.2371229082345963
0.004806674825121648	0.02510383708036612	0.01378503828641173	0.1556051260494002	0.3828726932406425
0.0100943905510758	0.01027012053265394	0.01582435742359689	0.06178862160901875	0.1448086798191071
0.01304636478770326	0.02160100833921962	0.02776212164779186	0.06362275114958034	0.448279146105051
0.02849093824555715	0.01371919488284901	0.02504095266682671	0.1280797538276453	0.5129339396953583
0.01980761720864601	0.01548599581366912	0.05674887453461543	0.02184836747421478	0.1643263418227434
0.005037053831534535	0.02266952055091756	0.03503450795127591	0.05152908405877384	0.2289966940879822
0.02759331015426696	0.02126307259604631	0.01708628839277373	0.03166713978803631	0.6967801451683044
0.00603165716946439	0.0248524739462829	0.01900046382045578	0.01374591129756588	0.4650330869480968
0.02943754688431477	0.01427257540130339	0.1170201423167013	0.1540038407742185	0.2258088067173958
0.04655112256514166	0.04248197569340934	0.04907205602096892	0.1944839334370801	0.0919782966375351
0.01291337290201106	0.01761819639727823	0.0759632508692278	0.0519743008619335	0.3280630260705948
0.003743151832106099	0.002820697051621641	0.04028658454045707	0.0688823300931323	0.1777232885360718
0.02567600675296935	0.009088043613840899	0.01678498275450825	0.03115857839375842	0.3363339081406593
0.06284233021496571	0.05821954945035761	0.0519446050553181	0.0797521226894749	0.2736423835158348
0.01052592121607345	0.01936048069991943	0.03720465528982141	0.02774663030134271	0.6960296258330345
0.0550547316106091	0.04106299037112406	0.05041301440171416	0.06843798143261359	0.4617066159844398
0.006961379737806576	0.008848419285725675	0.002540832561369056	0.01734547597013061	0.286071224603802
0.003341654046413012	0.0218803661603074	0.01993234880169439	0.04920747287609151	0.111874382942915
0.009461174498036781	0.02608384826303058	0.02851858048505248	0.2186484657019855	0.06266290694475174
0.05431578179363869	0.05478654373799477	0.09013739482929956	0.2835101291665966	0.1660074144601822
0.02862510050539332	0.02180709588376364	0.05109125528552427	0.05533580788233228	0.2684585377573967
0.02220078404931877	0.02318765267886314	0.0409247731007249	0.02755088602695675	0.5877528190612793
0.0124809533392963	0.03751922098958892	0.01944759335240309	0.02137723273869425	0.4184432625770569
0.002643789992325785	0.06181987159642122	0.01167367109674686	0.1495066905787634	0.2445289008319378
0.008231760604380321	0.003340618478023638	0.04784993762680856	0.06113458947436216	0.2182542756199837
0.008114060395907688	0.01499421985481646	0.1813521718848233	0.07592123911257839	0.2741626054048538
0.006183401112605034	0.02226486675946884	0.0592327876530116	0.08961066941914383	0.2665170580148697
0.009376461546872873	0.01545166422610947	0.006549481577633118	0.03491761915555094	0.2675202377140522
0.01651149305090548	0.02605980134381129	0.08789249854340563	0.2268285460939401	0.1432176828384399
0.01826604891365355	0.02020637675051168	0.03204183786585695	0.01501610072555895	0.6106744706630707
0.01117637231039968	0.00468530359301772	0.06125872936535355	0.1187936854870422	0.4704361781477928
0.008547016599911861	0.01287218109734334	0.02422608674944349	0.03732111202433858	0.2480740547180176
0.01231021687023105	0.03312938541992573	0.01778384434738885	0.02295367462995701	0.1157590635120869
0.00439535543446521	0.01131275278093618	0.0327796271136306	0.06637182672796915	0.4624503739178181
0.007499071052340475	0.01588729403835479	0.0212239868634579	0.03783094048371759	0.4443457797169685
0.01096188711569007	0.0117687168760692	0.01425329742581589	0.05357342677699781	0.7305356683209538
0.02022467756842609	0.00279356166561999	0.01860267020010374	0.04776566064126942	0.2099248878657818
0.01257709960401628	0.01659827564737354	0.1047105143551006	0.1225185161751814	0.310110978782177
0.002866152204960308	0.005517511605965303	0.004063037747544355	0.03272364393284293	0.6385619891807437
0.002564574661762437	0.009657051866489158	0.08491910839768135	0.08231979756866767	0.1395209133625031
0.03078386697898403	0.01202166722961923	0.1012246342352589	0.06534677686960448	0.1827797591686249
0.003499910549453894	0.002491871664709598	0.03865611808630849	0.04107943608743833	0.4215387233998626
0.005481178238756566	0.02999846373155278	0.04111938144713798	0.03320866022358063	0.4647437036037445
0.01570624952230153	0.04265271439786451	0.1377866153474621	0.05542247993032613	0.4635805189609528
0.01464386196039995	0.01374289506869579	0.02089567405100606	0.0370175986559728	0.2959830975160003
0.005285950268340563	0.007413779819463152	0.02632034513373588	0.05420365179425923	0.1707063689827919
0.0107696904257299	0.00454691473543966	0.04461786660782274	0.03064150176618086	0.09420135989785194
0.005669136839494771	0.02838681302029664	0.09710116685547909	0.1568725515758071	0.04941383004188538
0.002764840829112093	0.01704384194569222	0.01398980459420823	0.1846609261066412	0.4385078866034746
0.01830227046832039	0.01171378396920225	0.04488495382840552	0.05750696074203615	0.2994677573442459
0.01451287232433694	0.01350263535750605	0.03659965938384896	0.05645033011433462	0.02726437151432037
0.008444019768482025	0.00324711948183265	0.02269832993312275	0.1381058468198412	0.1272523775696754
0.008264438904554389	0.004370294753787474	0.04370490762707371	0.06502015762048399	0.4100897237658501
0.0208882364325064	0.08981065893346418	0.006699948404764455	0.08878483614948904	0.3186586201190948
0.003813094052399185	0.01329739128570867	0.005696910016722331	0.04050487663450537	0.4143640175461769
0.0203469360265327	0.04126948056964413	0.116281876033621	0.2830450318969269	0.2255137786269188
0.01046780816718064	0.03982762562356992	0.07279492622301244	0.02093239023992322	0.4206650927662849
0.02436711585008301	0.07304636185181203	0.119082465953312	0.07469768395848642	0.1089423075318336
0.007136461327243382	0.01190541632615455	0.08448188422372149	0.1869992380692357	0.2234034389257431
0.007998891978645228	0.01768886712729534	0.01791656233961675	0.1054687301775616	0.2107039093971252
0.007880460011430935	0.03284723414883383	0.01280764193287794	0.03420033601918752	0.4938825070858002
0.002920694644483836	0.004082855728875526	0.1322858901014025	0.1750187097906572	0.1388847399502993
0.01138914456944866	0.006285069583116143	0.0333379182642108	0.06829074932488896	0.3525965884327888
0.008172116046335151	0.01554397827238936	0.02578752816033389	0.1524542226577966	0.2379964245483279
0.01135494271365036	0.01043465452888131	0.07512469427541144	0.0594490351522923	0.3089087568223476
0.05064048125923054	0.02589592405672678	0.08983309632537481	0.132365005104593	0.1052424162626266
0.008842774659493943	0.01394094329147734	0.04422187531964136	0.1083330413911917	0.2283798418939114
0.01265946924669152	0.01880679571068479	0.06637411284060112	0.07558291777859526	0.2757591307163239
0.005790245414131701	0.004114402128657782	0.0223108420201735	0.1748188728694125	0.3484931513667107
0.006111529005388416	0.05072937870559027	0.07221728583025762	0.0245327889593028	0.2291385307908058
0.001946661400592021	0.007971314510011424	0.04459406104775723	0.04373619145952629	0.4072695889044553
0.00496275731670108	0.02266984908369188	0.02144638767764315	0.1603104711202175	0.03192485123872757
0.05164002496046416	0.04776937644999024	0.03873079839114091	0.09644334994795456	0.1812737137079239
0.004754056200859114	0.02568467874312458	0.05169963526213373	0.02643976670650613	0.2704041376709938
0.01666779370793264	0.03548697291234607	0.3320778950243215	0.2011632078981599	0.2467643273994327
0.007480705100223195	0.01954375853410533	0.01484113213831739	0.03676133004210425	0.3745218915864825
0.01386936914799189	0.008234305806828157	0.1912955372455365	0.1377813357071333	0.1936149299144745
0.01545897012482457	0.03464621709348964	0.003676522560012302	0.1244869235823727	0.1905717477202415
0.03813092770538286	0.008829689268728264	0.02711369690575422	0.04897795607534934	0.6236513778567314
0.007052100646880569	0.00499433732754416	0.1128490522033636	0.1428817743518576	0.6549223214387894
0.009511115390740121	0.01180363514877968	0.1225520580586832	0.04125599337875605	0.7086061239242554
0.01020482693645187	0.04447043680638058	0.02943300005485666	0.05050761117380743	0.257092610001564
0.01229920573636034	0.01065604807696564	0.07212347300661433	0.06245509317619	0.3193907588720322
0.006849393847568811	0.009022529242189025	0.01650394065385094	0.1239860358977405	0.4882367143873125
0.005262356008143045	0.01022652136353729	0.00232227202422145	0.04757884758196542	0.1090510673820972
0.01890418561456634	0.01286776356107771	0.0108811977173442	0.03996500827654782	0.6332657476887107
0.0009638188604534637	0.02656330347547042	0.3600002389071887	0.2316389872892864	0.1456944793462753
0.03232449945866943	0.04764915904963407	0.05257035171057909	0.1230224065187541	0.2710685655474663
0.02148841112388085	0.05234088460096066	0.1190712149221482	0.1115145624925618	0.2571902051568031
0.007599072835711498	0.004312945934708143	0.00406717093984367	0.04174089846558427	0.1920434534549713
0.001962546309953149	0.01098863878110571	0.005879279406274456	0.00361241668504287	0.0575537197291851
0.006971962873036478	0.07079953967412603	0.01573624470547873	0.0746328946794044	0.3007494658231735
0.03023657943104446	0.05441025992705284	0.06756299304819369	0.09486085878005943	0.451294481754303
0.01933008135078559	0.02123996559531552	0.02328515610450119	0.03513647584374684	0.4311207756400108
0.0196874268744314	0.02100284279882461	0.0839523587768144	0.1536369482944768	0.3449842780828476
0.0350174965847668	0.03295912926533837	0.0286707379928319	0.05617734390239087	0.2941435575485229
0.02146598891293863	0.04602331225865239	0.01051990950116211	0.3313859880022604	0.1048111617565155
0.09235226226362347	0.07413869132144793	0.0883385957927619	0.1296869458102283	0.6319333016872406
0.01448503514191253	0.0269702081592277	0.01119290396839366	0.04800658116348022	0.6598621383309364
0.08685562586786427	0.006250693773755311	0.08225730048327759	0.07933189450404265	0.5782070828136057
0.01896202478031922	0.007664330026154964	0.04268517138898244	0.01481594055524613	0.3264775939751416
0.007154543549864445	0.02670381668135037	0.07272261774051879	0.04157538207406852	0.5969517827033997
0.03535960627765905	0.0303884267423234	0.0384427506432711	0.09305764114009835	0.4978473633527756
0.02186017384772583	0.0015851562636321	0.02533846357315629	0.03687668346228956	0.05601280438713729
0.001584976447102843	0.04950725287476249	0.06979502350230199	0.1815862477326098	0.2150000631809235
0.01806713953046687	0.02334368143794531	0.02817235064861524	0.00864039222955015	0.2704598195850849
0.01928640126777306	0.05930628531136503	0.1840992965882335	0.06252005502468741	0.4210537523031235
0.005470225856452647	0.04353760742180925	0.05074374778120219	0.1019526747291547	0.4589558709412813
0.006583962154745632	0.03854708365662066	0.04814792380783053	0.1429624521688401	0.09881745278835297
0.007963363087755304	0.003863979186740391	0.05471572320579185	0.08809035933249661	0.4095411151647568
0.009480329710033611	0.03334104737666335	0.1365838558689636	0.09677080225242353	0.5581085719168186
0.004889574258961057	0.06113592105352665	0.0918659905138032	0.2105740817550532	0.1986458683386445
0.001158168263551973	0.01549802483675133	0.1483912162742735	0.3521284565901218	0.3588010799139738
0.0100002149917753	0.008587187390886297	0.003272189783285528	0.04290702694882853	0.4237454491667449
0.01292384522492471	0.011112042665854	0.06638798730759528	0.2492135093628568	0.235388457775116
0.003678393244780559	0.009850391906085609	0.03118064366590784	0.4005876266909483	0.3696678746491671
0.002695970367478488	0.01904851698798162	0.02677534079449571	0.01041556035276692	0.3089485969394445
0.01293387394990186	0.0179918065116796	0.01608667777561801	0.08732641125600737	0.06255131959915161
0.00497115316417604	0.01971945915851359	0.05152439357402028	0.05071851664871616	0.2918390184640884
0.01672344591268804	0.006276534334289124	0.02892292998215887	0.1910898074744659	0.1758396476507187
0.01135409682328255	0.005575164966181805	0.007820044409949566	0.02833077980467439	0.2349057337269187
0.01007143676407429	0.004362005655170337	0.04603155004529626	0.08683898547904945	0.05446885898709297
0.01506332981873952	0.03729758229317198	0.04331452617273535	0.04461320096262414	0.3568685576319695
0.007457032157050084	0.05187743247936515	0.02618355458720755	0.09524154528644456	0.2085276413708925
0.01454023521354916	0.006284663177084246	0.06517640330212679	0.2167899884754194	0.1420343071222305
0.005497493394188493	0.01938595671982327	0.02228495760955708	0.1934734730208756	0.1543443724513054
0.009774837586156701	0.02711521545745176	0.08176447986581714	0.08307866568221983	0.4005297049880028
0.008460837681621911	0.01150849005664922	0.02572986379749173	0.01568992009585707	0.2748923152685165
0.001214086918140858	0.02718278895637431	0.01079170265514046	0.1443586920413572	0.1795939113944769
0.00222039771328536	0.05397992089313761	0.0252349204978822	0.05330432030060365	0.1401227489113808
0.0487214409118831	0.06185290890199398	0.1154779391803188	0.02883351388109283	0.4665649132803082
0.0785947628842594	0.03991832923412822	0.06167846581095354	0.1666317684553191	0.307412326335907
0.02241094041534317	0.01283378307411417	0.01859935885046887	0.3185306669456844	0.3109180852770805
0.0388929673043085	0.04338923179945024	0.1945914339977537	0.09158775799880295	0.3741163536906242
0.05209643661819002	0.005221596051807109	0.1478637995031325	0.02556589306747487	0.1566416472196579
0.01428417862931174	0.01011481507982167	0.02241626399379724	0.01412572762306999	0.3173316139727831
0.005303561360190528	0.0346664619597277	0.1640413417410203	0.03733053902100203	0.1413982859812677
0.0163674192768636	0.008418005627226902	0.01581716527420497	0.2490426236999772	0.3747371435165405
0.01091982669394767	0.007028631245454248	0.05013620306106634	0.248163514786392	0.2407535314559937
0.04638280853054078	0.02721949457802558	0.05376825937329166	0.1111027141975614	0.4070147424936295
0.00269931747765375	0.02426869149093427	0.02820094350234986	0.00798244980943448	0.5867902301251888
0.01506431920344847	0.03715238017645342	0.05994962296451781	0.1018130683339526	0.1802785843610764
0.006777193785532544	0.006171384315142024	0.03431694484308911	0.01544276806952688	0.2984914763364941
0.005842658455667789	0.01178098621117199	0.04905290075659013	0.0303780343054222	0.3878664374351501
0.02411754383241274	0.02031400413359291	0.02264491259306091	0.103656691424784	0.2829788401722908
0.007584441137538783	0.02326795078290969	0.0602798300366065	0.1518496583196474	0.08962050825357437
0.01964199155594107	0.01659988719296007	0.02378424359895433	0.08174122382046314	0.325670413672924
0.01942726503238057	0.07698736688266536	0.02318732125978973	0.20418182764821	0.4773752465844154
0.005676019232348395	0.004401844650269632	0.05005137095061638	0.1456969907459076	0.3140258193016052
0.0313847678764293	0.01906304960550689	0.02852485544267414	0.001909722596278696	0.1222964525222778
0.03351737145627262	0.01729049802431914	0.05133127939642126	0.06981731240205395	0.7073685452342033
0.002651835972202567	0.02318117919369256	0.04839419496029926	0.07229914287992356	0.2316650934517384
0.01724657156985616	0.02177425010861917	0.03333749798159973	0.04359585091029816	0.2373605221509933
0.008733014376089115	0.03296857946628565	0.05056130576096113	0.05125264953281172	0.1469313781708479
0.007155158884825069	0.06618203654502584	0.04127171404906835	0.03700254620915885	0.3255668878555298
0.005971481777064948	0.009590843022430975	0.05112485211060937	0.03961180183652652	0.2304482012987137
0.005885126895634661	0.02131664836771487	0.04705723290614158	0.04686415178302916	0.473119854927063
0.0370593180847342	0.01305155922764922	0.01727667934883698	0.08096920680847178	0.1540752798318863
0.009143138061126932	0.02824023686192419	0.02001345604621308	0.04384613514906847	0.2125720744952559
0.01275718247657216	0.007593675579883524	0.00121555355527718	0.09849945135016508	0.4338550604879856
0.01457572915621366	0.0305357092391251	0.1228248332872694	0.1638793853764286	0.263747900724411
0.03907446950906879	0.02719833509399378	0.06681473920410388	0.2796820671939566	0.1632961332798004
0.02580243151251303	0.01247498704453461	0.01558901861100226	0.206904921158269	0.1496405750513077
0.008791921187455531	0.01686376817886165	0.04406454076309563	0.08176652322601498	0.2806466370820999
0.007347719381891701	0.01949869621276289	0.03956101214019581	0.05085834914436264	0.366147868335247
0.0195698373331377	0.02297785743919247	0.05066669172508007	0.06771620813298623	0.1146765034645796
0.02911823479186663	0.04714309504981783	0.1220499124152119	0.09837087719586317	0.4040090851485729
0.02782014082221512	0.0380099595469556	0.02163986860684959	0.1285491955795462	0.1574558541178703
0.01933935756610919	0.01773794612048452	0.06169567838899898	0.01735781271301176	0.2203152030706406
0.0314942708706831	0.04492247794662035	0.04100522328101927	0.2539450736127502	0.2913547903299332
0.005434073163972666	0.02083911646651083	0.05136688212495621	0.05804729124679428	0.2777798026800156
0.01893021866893869	0.01863733040760052	0.1263217035702365	0.0698525937989273	0.1900770664215088
0.0296016930218681	0.001841607406986953	0.008867015164324435	0.1723398907170722	0.365854412317276
0.007328921604515315	0.01083202546560821	0.02420776333571131	0.03295408365042118	0.4279288649559021
0.06112422833943584	0.009198997180196761	0.03817915011212585	0.08101832420247328	0.3084387481212616
0.01947213723114025	0.01011836672648009	0.07414120843869096	0.09269033120173847	0.1905234679579735
0.03019771505535733	0.03218060154972699	0.02112010849758106	0.04741557358381376	0.367516428232193
0.00554437351333522	0.01053975805382652	0.0369242177437701	0.03506858698431529	0.3617773167788982
0.04091690368384568	0.01449543583968227	0.01400024137818578	0.1127553625596636	0.3093326836824417
0.05678926645092902	0.04983330502329444	0.04892757264013449	0.1688582892960439	0.1653187572956085
0.04385021183772239	0.03544754459561872	0.259250745773589	0.3021513337565792	0.206428200006485
0.00370501143563931	0.008376397741164165	0.1314044545075582	0.1711812140940439	0.17717195302248
0.02327152827927045	0.03060456705871062	0.04150987170056625	0.0696178682353779	0.3313892334699631
0.02401361783851044	0.01431526726456142	0.1844870480882171	0.02707408520817361	0.1958198212087154
0.02600928935624909	0.02060454002911513	0.07672604971785316	0.04043306932663399	0.5018181838095188
0.0137579271089211	0.005731207629052243	0.07264514969269253	0.1979394908929614	0.1605423614382744
0.01412184457479315	0.02502959397916754	0.03665733372260031	0.05689163226678712	0.2636584006249905
0.007740474911042336	0.009308127343896785	0.1073343301732843	0.1662244709047958	0.2825906276702881
0.005715593056099144	0.03398780993466206	0.1423560273914126	0.05667341109785656	0.1969209089875221
0.0489591157388479	0.03150827643048637	0.1025004457949803	0.2826553470110285	0.4470996409654617
0.02750921117215049	0.007264501810490875	0.1899118531928506	0.1561263804538375	0.261867843568325
0.007284836475475164	0.006092349358579145	0.008167743186741586	0.02161485381354486	0.1479460499249399
0.02889992817153675	0.05572231426269414	0.1191882153199292	0.06405933927744228	0.2669901251792908
0.0008156779318725799	0.01266774322088455	0.01519753880762088	0.03116243422983884	0.6161695308983326
0.007532235068664687	0.03021958579330296	0.0338536845665799	0.02290319342179553	0.2317513413727283
0.006200252371905357	0.03257345137569395	0.03929639171774568	0.04320716566543678	0.1660590022802353
0.02451296458332831	0.1067889987083347	0.02724142284912644	0.1974946147125051	0.136992173967883
0.03121047662729915	0.01228676320076402	0.03664244479554349	0.05587580473937657	0.5604397915303707
0.007273575478767502	0.01013989035259921	0.016404911937804	0.04304696676443999	0.4664911739528179
0.01272187708684341	0.003439988716935807	0.008412108182530728	0.1886226977505163	0.3605310171842575
0.001736910009579262	0.02099566303048399	0.0580493695987144	0.1182228716861226	0.3307914286851883
0.01163465764451579	0.03232090120128467	0.01899341834994517	0.08688904196540884	0.1190601140260696
0.001092647881184072	0.02805768662971428	0.1055045656963214	0.02859455353641058	0.19626434892416
0.06192889169645827	0.08204504618857901	0.007573269413036793	0.1514850189933175	0.1920112520456314
0.007735665440177675	0.007210164034449462	0.1011164754320415	0.290808761944352	0.3184787854552269
0.02374849257686881	0.03721230529878378	0.03927751940746835	0.0553077681083959	0.2405538260936737
0.03384802472297523	0.1092084904914288	0.257131809937632	0.1035408859317339	0.4480255767703056
0.008752276443974583	0.009976268931717158	0.03820320619389347	0.1614888096694367	0.2537740841507912
0.01145462981406578	0.0234287372452178	0.01655431349699407	0.1501526286602118	0.3729091631248593
0.001632158811461837	0.006419522900497132	0.0533471152557545	0.1842885520606137	0.2434952408075333
0.02503044794822284	0.004305925594396076	0.008846920670902897	0.03417091137737552	0.09463700652122498
0.04465405109286531	0.004120351886169937	0.1471990729967159	0.1883641461844284	0.1811043322086334
0.005143920186000656	0.03952942036732109	0.0772244265323753	0.2041774474666279	0.1408995911478996
0.009559816838609986	0.02223370182396905	0.0808443191081715	0.3971061792420302	0.1308869123458862
0.006346379917642607	0.01967684729878055	0.01221562358086119	0.06884576478191293	0.2028596252202988
0.02216225034889333	0.04479513558068751	0.02759004652901931	0.3843662569689257	0.1627202555537224
0.02134786590972765	0.02502488358910573	0.03017230258672196	0.02536035942774649	0.08977463841438293
0.1308278614674928	0.06755376381851905	0.04899398465378382	0.2236881695830339	0.2430447190999985
0.01928629466366419	0.002869616121693869	0.04053887744614103	0.1577998943532549	0.05045927315950394
0.05079345887544546	0.009952463598245531	0.06718287546012539	0.0796670243054024	0.3125141058117151
0.0148582651988709	0.04542276191594202	0.03113020527183129	0.03041417163751865	0.720710963010788
0.01133073866928784	0.04157868170409071	0.08804191490129436	0.01049393147304947	0.2588370963931084
0.02459406383867696	0.05391636556160456	0.1165936583973266	0.06350183119376115	0.534521646797657
0.02142251205191628	0.07156167269542105	0.1183876857321343	0.2317937500420394	0.02842310070991516
0.01831615290951983	0.01248006528524754	0.0977588223930822	0.2781187535102765	0.268711481243372
0.004295037085256724	0.009674919775094904	0.07410737076973117	0.03233488146884839	0.1911903722211719
0.01744052265838983	0.008218567121639667	0.01474569776593685	0.01195386035695239	0.7831368735060096
0.008668332694594051	0.01745058160528157	0.01755156475491368	0.06292829921427524	0.3276494354940951
0.006132789054487222	0.02021091498067815	0.02859757691504789	0.05523047759050867	0.3137809140607715
0.02667733379132103	0.03099607628050557	0.01746118840376557	0.06324402784370167	0.1660715006291866
0.0113182558139368	0.02561431693052676	0.01981008298125653	0.0731561988047595	0.5280634742230177
0.01166132004711351	0.01660540128440738	0.03953912640032148	0.1760286892782002	0.108280211687088
0.05461522865808111	0.01612184384248161	0.1251616137913112	0.05470817833258662	0.511755682528019
0.01257143205173347	0.01283903297612868	0.0431600385149223	0.0386147390789865	0.4311283901333809
0.004468477775975126	0.00449644177338835	0.05375638060118243	0.05876683633888281	0.4657010082155466
0.03272375729712529	0.00408865965526839	0.05463299257998597	0.1297802343708239	0.3629710823297501
0.01480700857792991	0.007059886171005336	0.05397686730057447	0.3148057609411166	0.1620582342147827
0.004413975300259942	0.01323823872794255	0.1306010486632192	0.03239732132524228	0.0546690970659256
0.007563067374910859	0.03342467794867658	0.02887976437905818	0.03579021337409696	0.05984011292457581
0.01161264876192167	0.01616738933170027	0.04871176125356695	0.04359374753211989	0.186490960419178
0.01009676898467214	0.01191125341251373	0.01288778167287027	0.1868448785398794	0.3928318936377764
0.004672689107266134	0.03378575258578759	0.08445880507936429	0.006273857423742815	0.2320558109786361
0.0021088344573299	0.007803351896404326	0.0515856920977199	0.08330192561849145	0.4458581507205963
0.02700148876802406	0.06365779924092928	0.02112588147196787	0.1590983121666721	0.3759127743542194
0.05484064487447447	0.02018639341774514	0.1625645130851401	0.2373160576886473	0.6826827675104141
0.05699544180929654	0.03131575873418745	0.07682869901578787	0.1935919867457564	0.2430652752518654
0.01009292855909716	0.1054111350623777	0.0971485979550076	0.1139792216985336	0.1527262339368463
0.006063512984152863	0.05139649986164727	0.05441726746309505	0.04048306259195655	0.1448545306921005
0.01536662742816397	0.04063464834095412	0.007182484159707181	0.1407027040614838	0.2039821669459343
0.03791061723021544	0.03598646895197147	0.009669339926377085	0.00496807570987115	0.07703495770692825
0.01173768664154692	0.00625936183760531	0.01967795405359882	0.04164868098467414	0.2250606417655945
0.006638448877034816	0.008910009358792517	0.1190966065385695	0.03129995356282148	0.4922534730285406
0.03386864609983314	0.007951863357702968	0.01536329427230257	0.1459925107358457	0.4550919756293297
0.069244719144164	0.0309935068615913	0.1261897610842448	0.3112809248900682	0.3408313244581223
0.01125493701008606	0.05915154191392452	0.024735413658867	0.008211490564086488	0.3352722674608231
0.009741776695806344	0.05842046745442431	0.09776634677563788	0.226825541516264	0.7043425869196653
0.01102011051074133	0.01528223419196267	0.05406246948170527	0.06192751988497409	0.2805844503454864
0.01103571569999735	0.03180698205390257	0.06213231416294914	0.01752977444744741	0.215232091024518
0.0078908347862571	0.01459708211729843	0.06668882596052246	0.1490165327680902	0.3469786047935486
0.02507248283362577	0.02814674391255237	0.008268963425723287	0.1302423231582725	0.5196209959685802
0.01053314352199644	0.01548902317506878	0.01927598825015661	0.1390524539104275	0.3316164165735245
0.01908439454176244	0.05669209600623928	0.1811422703230088	0.06945311909417975	0.3256219774484634
0.005973236147368069	0.005488352401404842	0.03805247983351365	0.1504655931322393	0.2044937908649445
0.04153026305673724	0.03476565289547842	0.03192077041466959	0.1722320804968096	0.1175329312682152
0.007509634874357178	0.04030635864811988	0.01734319991435916	0.04126018416074041	0.5747767724096775
0.003377585669632116	0.1225618320190601	0.03348177880405501	0.2596663058233281	0.3340134843019769
0.02524302694314423	0.01058890038573504	0.02529231259459036	0.1393095106362539	0.3035328984260559
0.01652468683277596	0.01815160843532781	0.006691990385128424	0.02376769362070171	0.5942070856690407
0.02688117254791453	0.008374621562417993	0.08357686861592192	0.06804854363593621	0.5044937953352928
0.02767404807438764	0.005589138157781809	0.07730226855306241	0.1387111620325031	0.1403461247682571
0.006374829744984989	0.02198981906621272	0.02722126120678919	0.1440587381125695	0.2974908202886581
0.003279323122653277	0.03879249467313489	0.01552913580273216	0.05244235052969182	0.1885423734784126
0.03372912773946968	0.009121986704007629	0.1260916186768324	0.2069306857458423	0.28668412566185
0.01904531092983619	0.02915600961043457	0.06638157338863102	0.04249211845662937	0.0793638676404953
0.01753604196491734	0.01457991394041214	0.03572463991120758	0.2419530787610731	0.2640492618083954
0.009063994793227587	0.0112134717092358	0.008355497324826582	0.01697194616974522	0.7852634084410965
0.008779233422179917	0.005978371651463369	0.0230183402403926	0.02228300086777918	0.2566968165338039
0.00631507401057127	0.01491606706221266	0.07383601480665758	0.1413845555809925	0.2756990790367126
0.03007834901694098	0.0414793992598083	0.01443468232408199	0.1041513028235307	0.3385531501844525
0.007719132770462239	0.01043322813623496	0.02961456164472592	0.1453232070582148	0.4653608053922653
0.00626754636930232	0.02350788972199549	0.01518419469092385	0.03058056087891547	0.3786513655213639
0.005941555789539504	0.01337844100713731	0.007427735743705866	0.07593086129171756	0.1614187024533749
0.003548472515703421	0.002337230087180259	0.005898862845620884	0.1318085036212958	0.4008300416171551
0.00125348462931027	0.01771490480020926	0.07280920292667539	0.153582300983409	0.317138098180294
0.008972165515839875	0.01554222255235992	0.02683751062363578	0.1150779567680463	0.4647475630044937
0.01749307959490835	0.03274566764658017	0.07590338594501868	0.2305609756819064	0.3303891271352768
0.03216617775975439	0.07040391192665023	0.01534386063875834	0.0279875303317885	0.0208599865436554
0.009193060862752123	0.03039735649818026	0.08517436940966569	0.1538238979387095	0.2379453778266907
0.03944942687830891	0.06858262718685734	0.05455995490666722	0.03967181686337917	0.3896531611680984
0.01077531325130723	0.02102227232124468	0.04552849561917442	0.1883008919159265	0.4757814928889275
0.01631706091907906	0.01338095721924963	0.02372606021434229	0.006547849901045351	0.2807986605912447
0.05369383713796269	0.1263017524906714	0.114400683854098	0.1023771677977076	0.102979488670826
0.03560689921829743	0.01289719278020285	0.01991717703361806	0.1932040372806024	0.2717023193836212
0.05010207522518845	0.03958332605679107	0.01182559664786577	0.1970610192290899	0.4678247831761837
0.01751927309606187	0.009495168150178868	0.0221816410977434	0.1671226265952294	0.3692274950444698
0.0771472254224904	0.1491522742063419	0.07293885705928263	0.07138679090104669	0.08782734535634518
0.0251086458066937	0.04207247825792779	0.2099272626285968	0.04893012037845001	0.3583633005619049
0.003761206827823646	0.01742205623838182	0.06346956135596961	0.1044109683251129	0.3138401061296463
0.01191405851490251	0.01983981789691239	0.0748887513369209	0.04224314227258635	0.2772245341911912
0.01001894663178913	0.03134449109085731	0.191994531313097	0.1502438668871887	0.5133079849183559
0.002235093478290623	0.04753121654438233	0.05604958597615219	0.04726139761720972	0.7198094129562378
0.007835689714021619	0.01179497328104535	0.03090913802364167	0.07191583696216176	0.3053998146206141
0.1135179040903505	0.1036316290509656	0.1479451628246275	0.1254441888937258	0.102228082716465
0.003639522206494814	0.008222749730877082	0.02868865323497222	0.05353953701407828	0.4859184920787811
0.01696511062756489	0.00185032190194806	0.05298463820175506	0.1498163548885575	0.2568668052554131
0.02598197274399928	0.03156673795800463	0.05394531397929039	0.1045375263280937	0.3369681090116501
0.005326556018166437	0.01118159959506235	0.03600194830640468	0.05308623351850689	0.4457736611366272
0.06146701818355024	0.1612623920408819	0.06283883499557705	0.03967662351619825	0.280626418069005
0.02416754570330584	0.06158357016746199	0.01915873604815138	0.1027026085144064	0.1624370589852333
0.004814188027988331	0.01418302395004011	0.04002311048200875	0.0937554543230542	0.1134127471596003
0.002224736225844337	0.003028517636524937	0.0007107836080870733	0.004522522320841639	0.4507514759898186
0.004506302274296908	0.01105930470099226	0.03395519905105221	0.3192490581861048	0.3939103335142136
0.01186965400189489	0.01950692724285796	0.1023556331610622	0.05379740837390255	0.3790750000625849
0.00347156794113157	0.0915579195111772	0.1545411810983864	0.03482402519459837	0.2878578677773476
0.008684607206842374	0.01702207898070132	0.05119494447706505	0.1004225648198332	0.2086945995688438
0.07708537162351636	0.04660838576052716	0.01956259855584053	0.03863384052599179	0.3463944047689438
0.009169901733081295	0.01885037240949316	0.0374884668659056	0.02300023724905614	0.02506954595446587
0.01783369005814322	0.0138456943932636	0.009738368887008769	0.07498903456892793	0.4805587437003851
0.02628734719204928	0.0272055765744576	0.1159655277074857	0.3291371562907355	0.3585919737815857
0.02179783574051677	0.00355421375697007	0.06315088575601209	0.01070618349775218	0.4182172417640686
0.0143674586205641	0.007437665681668898	0.03594010814096203	0.07704503416488798	0.5611398238688707
0.003812307355224698	0.005834174273323292	0.02051072005710536	0.1146718032161788	0.3032986912876368
0.02621837251009711	0.05959453465202361	0.09318249593121403	0.04523330030743483	0.3999595493078232
0.01625225334760076	0.00605295657691042	0.01969492794499422	0.04361104889652632	0.1227580085396767
0.003418450453979691	0.007346315689136906	0.02742945544477407	0.1772634444573338	0.4295914531685412
0.01505306999132248	0.05425718273385579	0.02026376758590145	0.18785310779095	0.1026719212532043
0.06232603685977062	0.02331796775584197	0.3121470979613837	0.2351319783761125	0.3957840651273727
0.008636331215021777	0.007290633955380332	0.03459783105124781	0.03924020000913056	0.3710452001541853
0.005631778604271248	0.03581787371823622	0.03707322759641213	0.04007153628299052	0.4055532738566399
0.02788253190447111	0.01456850294837557	0.02619962168987257	0.1296739108287735	0.6812697649002075
0.01875292086172065	0.01145910891147583	0.06446743624832962	0.2459732701439559	0.2669764226302505
0.01856026374431953	0.009808679926030225	0.04147487833845487	0.100617078035817	0.306854959577322
0.006236908838963412	0.01192653300033265	0.01950829791651547	0.160347871941016	0.3848091140389442
0.003030999749166832	0.01360191664249297	0.02109250955525464	0.08517623499893656	0.03511308133602142
0.05631131857081209	0.04145246949063178	0.01345306819724815	0.1869843413730811	0.290588166564703
0.0120408973733125	0.0188163194103189	0.02420856278806016	0.03608310395487666	0.2736990824341774
0.01104515252465663	0.007591693542584765	0.1007480155695282	0.01987853103053641	0.2654853276908398
0.009186049037658989	0.02025622668525112	0.1481857670721025	0.1177937843496599	0.3700130730867386
0.013703567917685	0.1426384279821167	0.05773432327658136	0.04557419420130362	0.04402728751301765
0.02311637140897033	0.004316523481177156	0.01202296623742283	0.09731984204765699	0.5542060509324074
0.00150071064546712	0.004256983885178166	0.04109568291736184	0.05584283122289407	0.6483264826238155
0.006442827086264577	0.004218954689213697	0.03969430977471364	0.0644154047059526	0.2909350618720055
0.006242012692305416	0.008743656031740156	0.007931780816141874	0.02711909935002609	0.3132560160011053
0.009363366121011924	0.01056405165938199	0.01248887995633987	0.01886195322195475	0.6605095621198416
0.003669620970205512	0.003225552187312186	0.0229379794392498	0.1632886088031292	0.3123170137405396
0.008056399126498304	0.1137490204764077	0.05154505464426476	0.06048435730302812	0.0977463573217392
0.008911097964149489	0.01739936079641356	0.02409392326336833	0.07351056788954173	0.3179305419325829
0.01351161413124436	0.02734753139597402	0.01401235951911981	0.03623504069382028	0.300912868231535
0.00823370473086325	0.02575285598643422	0.01387531964035722	0.05639222027172661	0.3911576895043254
0.008643780048237931	0.007220170359460085	0.07543218659737458	0.003033443409339878	0.1171150878071785
0.004322160055162144	0.03326749253593965	0.03173172315789369	0.0869786298368638	0.4297216983977705
0.01235480332356309	0.009813034308789131	0.01853906478934582	0.08202842252558867	0.4049441106617451
0.008516057663585822	0.01585760225490881	0.007848797722721615	0.01727712681942759	0.3249654313549399
0.02220899102433932	0.005974051570439037	0.03762170098198606	0.0281326103151549	0.05410632491111755
0.002620453411080238	0.009768458412972705	0.02739948600624775	0.1258293326925211	0.1194292493164539
0.01093823706060543	0.05865274772243687	0.04424119399517429	0.06370280670710547	0.6398853361606598
0.01241708533771524	0.03919881248850121	0.04303615641419753	0.2602806589842708	0.2137331888079643
0.005377179523988196	0.02322141690525673	0.04088112391542426	0.01416032925618932	0.09523934125900269
0.00814162170580998	0.06082627457568035	0.02593124851075751	0.1546926071639699	0.1332633532583714
0.005243111497700903	0.0101731824368565	0.007711602841391045	0.02046766433890454	0.2832630574703217
0.02344527425382642	0.002271853092829512	0.02162060936640939	0.06970108193134099	0.2980645969510078
0.005594698727201169	0.02937921543697253	0.04125684183511613	0.05473209267328757	0.2947346046566963
0.006457015089449392	0.03583271342151751	0.003532372239079831	0.1383636869732646	0.04475953057408333
0.005446115780744818	0.00394209928512004	0.05642379143433364	0.004122772053141984	0.4932547938078642
0.01243825161027995	0.02260388838769631	0.06948526629214338	0.0986622174612177	0.483322449028492
0.01844180282950973	0.07672957860104221	0.1404736843800868	0.04392768902250849	0.2847955226898193
0.01671735615795472	0.0453115991469305	0.04362288587716809	0.1687704586700446	0.381232000887394
0.00829206964984476	0.03207074272956031	0.1223353989999073	0.11378719459278	0.3065158352255821
0.0138343819642509	0.003064650558474706	0.02248864762075151	0.1026458437090612	0.2215377781540155
0.009913885925447952	0.03752366317626593	0.03022033914754171	0.248134687679325	0.2533176392316818
0.009518319146991944	0.002525003987694896	0.1448153871050141	0.1320882105711643	0.3617701083421707
0.003207498877960374	0.002755307007645029	0.01270610689885076	0.06023881412423505	0.5515120774507523
0.01247683823000598	0.0142703209832514	0.2008969730005038	0.01890195857673593	0.2827428579330444
0.01688168673348719	0.004650560794972253	0.01913843215467498	0.0488814069401613	0.3112772107124329
0.06156602394951094	0.02550941021889852	0.3712164659242218	0.09455531009699719	0.2662942851893604
0.03630725515073488	0.006768670322495451	0.04720045579763571	0.04752608164322997	0.07179352641105652
0.06557817415298776	0.02194952997670914	0.04448269207544335	0.3201733954219598	0.4233984500169754
0.02926663788756662	0.04346537693851038	0.0195524435636846	0.166090303864308	0.1256740167737007
0.01726289085692795	0.003399772067987861	0.01680492398698545	0.01143239079101135	0.2055264338850975
0.08110349236239574	0.01357481931800489	0.02381804646874724	0.1799539545204161	0.3898336440324783
0.01128561005709811	0.01820079333658101	0.06971692897471865	0.04262752486340378	0.4950272962450981
0.01621697567659089	0.03110885871254929	0.06721221780226419	0.1604825610515875	0.4675937285646796
0.01191503146484529	0.0281903012864814	0.07672386036096324	0.2629219416285333	0.2456386983394623
0.01190885644453889	0.08628707030962267	0.04292570712341788	0.108847208347482	0.3656322658061981
0.03559086845680751	0.07787476766215118	0.1072453201154085	0.08046767019586254	0.3972068428993225
0.03073837556162612	0.07494889094359342	0.08742774203369509	0.4028543129691219	0.5037230364978313
0.02305370891736491	0.01857838200924138	0.08536304431655428	0.08518262377102986	0.2392492797225714
0.01785727078953382	0.01012214880725817	0.04959935014087097	0.06761749598161362	0.5343499705195427
0.005480597656370885	0.0152693496772338	0.03979677041632174	0.03129836637897709	0.2061618566513062
0.008965810267898056	0.006724198730208797	0.03804641822352064	0.07041952752913991	0.4329223781824112
0.0232952583135824	0.02767328883554657	0.04054619348429706	0.04198051084525412	0.3392282389104366
0.0302947813487924	0.03666965280270268	0.02048034257819843	0.05032075073690159	0.3720208033919334
0.03245526379561472	0.02998396381237667	0.2666629844959849	0.03605847116260597	0.2402405589818954
0.09530332437199032	0.01363749586874757	0.2200147391557351	0.1564029421150174	0.1092556156218052
0.03607500521674589	0.03907898551254135	0.009227398481821747	0.2237041248341943	0.2660691775381565
0.01451949206221967	0.01180876543611745	0.1264136256509068	0.4355582966705266	0.3201785832643509
0.005942502061825047	0.02596341165179188	0.02321902000337963	0.06341856681516939	0.316694300621748
0.007413182720877501	0.003995541921869752	0.07541734070477275	0.08853801415120013	0.1972854062914848
0.0161391231083593	0.02051764635692742	0.02840852082069439	0.05133079896881886	0.4777401052415371
0.01896087764666365	0.001249732544680665	0.02360814774814557	0.06788338246193729	0.164449043571949
0.01082546575614088	0.01311229827074274	0.0139049001823879	0.04831124371465739	0.3681793734431267
0.01329220700315184	0.05437956421761096	0.06144102329694293	0.01638427841389546	0.2637547329068184
0.01670628589190935	0.01290511608960343	0.07377239177782142	0.03082905516796851	0.3322877362370491
0.008709034863648189	0.01665860113047909	0.004618988144254522	0.05471994005509144	0.5689804814755917
0.00403792590232125	0.01151897847487347	0.02065096926502807	0.1174743326267598	0.3366297855973244
0.002878086298126674	0.004727240782246678	0.02063060871677124	0.02501396345029774	0.5723301668185741
0.02782589776379583	0.04479783597132155	0.001687308963849776	0.2237250209743013	0.3478008732199669
0.003206115447128538	0.005286691340897098	0.03626278897555497	0.05889965749783363	0.1346840783953667
0.01341065419288801	0.009141714706699854	0.05576566605495213	0.06034985759085403	0.1467656642198563
0.03287504873547693	0.01139224603717603	0.02494663582522014	0.1791185062109191	0.3057527653872967
0.01307301335596869	0.0146350849372523	0.05345011852856502	0.06821074398609887	0.3871109634637833
0.02800517024319471	0.06410116616642017	0.01913795707919402	0.3915138359750449	0.3909055292606354
0.005504035226677835	0.001593958322439552	0.02919072607978586	0.0224604484825843	0.4603323331102729
0.004767517595142656	0.01022413959822056	0.1208176813715633	0.04460003858236093	0.4192343950271606
0.03303080924472705	0.01801715291610502	0.03317813426505511	0.05113030581565601	0.4621580839157104
0.03392842512026728	0.02287894938176918	0.2708751455339451	0.2486387084312353	0.1988940089941025
0.02741272690452945	0.02472880757471776	0.2700228529857077	0.01733863911593803	0.1279240101575851
0.005901948793567258	0.02218441445419292	0.08813863007036116	0.06995980389598924	0.3326124176383018
0.0634501707671821	0.02058963446683648	0.09900096732640586	0.1791095392780193	0.03566887974739075
0.01216283058697687	0.01284876459399775	0.01792715126935238	0.06862712039211728	0.3138272166252136
0.01857288223555831	0.02825832480329302	0.0735847579071893	0.0794832595848365	0.2587109208106995
0.01590055212685923	0.01007466737129976	0.0663403752229986	0.09455872628588521	0.2280166372656822
0.01086733544906246	0.006809253794186509	0.0265445916691778	0.07422683465530577	0.2019930258393288
0.02650422722135288	0.009926476998862666	0.03416072341811194	0.04682024227781205	0.2521787341684103
0.01532686330380162	0.007533470363974809	0.05307721997919815	0.1438498202885325	0.3097761981189251
0.002672128461032937	0.002102992128078997	0.06868428327101336	0.06021821504492286	0.6754702366888523
0.004706353893695545	0.003521133195679788	0.02473727156302588	0.1380478685367317	0.05276832729578018
0.004601750094088249	0.03772831916769341	0.03329134320297455	0.1178146420575407	0.4101866595447063
0.01061224659145399	0.01054382421310682	0.06368091017438357	0.05062987316550505	0.1191362217068672
0.02197205222458543	0.04368835789753005	0.009106918083521584	0.02684770156271676	0.1375494599342346
0.01484583490709124	0.01513821642240963	0.02034239097149506	0.02229023835855113	0.3557412913069129
0.03598381981705962	0.008573758845222157	0.02110240605296367	0.21368193438892	0.5603485405445099
0.01218016116375051	0.00780367172694249	0.05488393158668947	0.2414780196445502	0.1910827457904816
0.006477461356423339	0.02868129322476398	0.1501810037606509	0.0954098416335217	0.03259658813476562
0.00571856787401781	0.0361635824967857	0.002305023902437892	0.07502198948383554	0.5051231682300568
0.001485261835709642	0.01026783842590548	0.02383135748463661	0.06893367562372334	0.119663767516613
0.008859833579492112	0.01356676383915359	0.1355982600063077	0.1269851797351036	0.2423623502254486
0.02685236008751114	0.01522648009576922	0.07569236720218436	0.02900780792152648	0.3894834406673908
0.004879361180642028	0.01283847075415734	0.01583557692051937	0.07173101162735485	0.6696078404784203
0.01950875275010872	0.0555737214700216	0.06740111428701298	0.3055750737646167	0.2433115243911743
0.009447836592130082	0.04488170260885566	0.02663839978504627	0.09497189343365003	0.2408223487436771
0.0031795211387836	0.0204839460425433	0.04540297214830386	0.04745784312733124	0.5843620598316193
0.01226936149498407	0.01012240535220955	0.02103625416088747	0.08411178306980904	0.5991909503936768
0.01615115388816687	0.04504548324025993	0.06366243061790151	0.1391624273842651	0.3515871725976467
0.02533004097089744	0.0289039927313566	0.02345051911040999	0.02963193534609812	0.1124605983495712
0.01336358064961202	0.02041815528108346	0.03262667963299627	0.05757116423317425	0.4347047805786133
0.01422479266592973	0.01153414350817248	0.04511176903452434	0.06347749903843528	0.4326983876526356
0.007779558965037042	0.01996651770469823	0.1020236298905398	0.3032682159244622	0.3672963380813599
0.00940094726200888	0.0132841278588493	0.04784477158957576	0.05229544693869019	0.1377475559711456
0.03952038233703875	0.02844269287814644	0.02000914140409524	0.2726357286361081	0.6719955205917358
0.02922289759901345	0.02988956697604297	0.03844584550715813	0.04657496103098294	0.2987003773450851
0.01843533129935024	0.01702463674841728	0.01435712485192257	0.06800976266115161	0.3931875079870224
0.01904100057602209	0.02761460594817244	0.01468590921565888	0.02432973989795165	0.4616128653287888
0.01505351743042797	0.02123742712220408	0.008621938859661171	0.07717381986928851	0.3073276206851006
0.005608009769739505	0.01492965114782158	0.03274223695348641	0.06414096412161795	0.2116079032421112
0.003203480263473429	0.008709329331900951	0.01547712700649001	0.0256026609527516	0.2623191000893712
0.02839255981593664	0.01732807637775166	0.02914104416779137	0.01734859477333478	0.2795800864696503
0.01937551311338045	0.01756365974569943	0.0109877700573327	0.1107967457074105	0.3463601917028427
0.002680012121980824	0.01436837630172529	0.0283692706176133	0.02169729875105672	0.3450668528676033
0.00912880156963064	0.0246200034103127	0.07488395192884065	0.278820392939355	0.2462387755513191
0.04229195132350974	0.09680369687352885	0.01768599917758037	0.1861399685427389	0.2345781773328781
0.01172644953158722	0.05691813333216839	0.05522500436536948	0.08796079633449658	0.06326574087142944
0.0136886948369222	0.02777114053959284	0.04336831325372023	0.08419487854870605	0.3817251222208142
0.005542409891254192	0.02543530893180116	0.04860136904387734	0.1024133053567497	0.2230148240923882
0.02330736140500742	0.009477187792714892	0.06970845367924473	0.1138252405166225	0.2550485134124756
0.01729126791695295	0.001746405815264262	0.02136070154057525	0.131172879188434	0.3324140850454569
0.003447599784549657	0.02908977066207222	0.01535273174651877	0.008315887243627751	0.4796927012503147
0.004869350813674171	0.03418931707565848	0.0467964832656418	0.1781502362619759	0.1540227886289358
0.01767280241136062	0.04850988996398187	0.06053729483753068	0.07053640483707622	0.2967523951083422
0.004937485614461681	0.01752158056382469	0.1614348015163964	0.2285194806473302	0.3618041947484016
0.002169277704312404	0.008589125212534618	0.1081598934669042	0.0683870824708758	0.1576018780469894
0.004824749742030322	0.01541821151904835	0.02505765162693114	0.1181707162737632	0.6304621733725071
0.02440250596626663	0.006023681235787594	0.04580155188531582	0.03835385801867269	0.4266237691044807
0.01343406569133487	0.003169784117955016	0.01071877540243943	0.1146883756483055	0.1144429855048656
0.006596275238006504	0.02150227817326534	0.0321136078071228	0.02182452364526124	0.4109960327041335
0.007435592977654927	0.007046864155485794	0.01646722366909287	0.03952372476245465	0.4497736729681492
0.007330246349070203	0.007255241788578115	0.1177528540195518	0.3072588504880587	0.4968550858320668
0.02943057544037891	0.009228799160896195	0.06602552834238799	0.152053211251259	0.2838078357744962
0.03209311107571072	0.01190939880389194	0.06242840111335188	0.2427207210241162	0.1681531965732574
0.008204245257344686	0.01581228688302393	0.0225592718845167	0.003876270742678059	0.2657710313796997
0.006002479865351018	0.04634108537776427	0.07691948707016683	0.1070137816900032	0.1656481251120567
0.01002347592947945	0.02008145034822046	0.02148957291074629	0.006964538696880824	0.5662276083603501
0.001142334012112042	0.008346505210154787	0.03424966215876611	0.06779044888195379	0.1461806781589985
0.0247529794625061	0.009987793911313582	0.01241971167202834	0.1095254330848869	0.3625679295510054
0.01001279370339558	0.04973230166166642	0.09409898818234652	0.07674284043381974	0.1784403771162033
0.01430361200890005	0.01429189369038852	0.01305412025086199	0.138274884863389	0.3819434326142073
0.008006695797495134	0.01657556222762938	0.1393947154302013	0.1164934837415729	0.1946019977331161
0.020316305362062	0.02049519884226325	0.01629897810103678	0.02804865238991688	0.07376660406589508
0.008103667108417437	0.02649680807425082	0.004741023833672059	0.08596394323814319	0.2052408903837204
0.037657585527309	0.04341911818603078	0.06783325443513102	0.02723570511340614	0.07876595854759216
0.01487774369611423	0.02000379447806222	0.01603620085929399	0.04965668877943633	0.4298410098999739
0.01886553172993527	0.01614129014964129	0.02505552235000388	0.1189739305912431	0.4756706729531288
0.01303549221443241	0.004270665239920049	0.03028697569745631	0.03915144019675323	0.05946734547615051
0.01869065212625388	0.03262373550133291	0.03412658749532781	0.1681712768153701	0.1434671580791473
0.005275993262642032	0.007826568134477607	0.0553056401265008	0.02322331199921857	0.6132310912944376
0.003844935522741538	0.009264597606633437	0.007398148207092073	0.0498097120700761	0.3752736449241638
0.004335483850353664	0.02136499719353019	0.04990992283403971	0.06171994637618506	0.6004498079419136
0.008108460652258176	0.01419830982847534	0.06342089919538056	0.1330682731182125	0.6563036516308784
0.01675271924346039	0.03354202696593217	0.04608848324951131	0.08206429381725529	0.3152288943529129
0.0100717416366113	0.02546355739457784	0.04650030187339339	0.04080654089086444	0.3029421158134937
0.004672650651977195	0.01055287334361216	0.05530272008268844	0.07448338722624354	0.2113417163491249
0.02782032600725179	0.006246501796769749	0.02974271425315594	0.1161107258062471	0.09097808599472046
0.003835592073888509	0.006999095850726597	0.02285290708509094	0.02097779154502255	0.2696289801970124
0.006212290938178905	0.01820924462455606	0.01618127394528729	0.03668457560873148	0.2396845240145922
0.03176923202015558	0.04244303330038247	0.01162444478862078	0.05567014556764318	0.02350172959268093
0.007566007088358445	0.01403709782327153	0.05080414741419687	0.0314783579416878	0.3290624618530273
0.03299600358350582	0.04156697956794467	0.2544420046678509	0.236909976836297	0.4524160027503967
0.009517647511326791	0.04083530995201031	0.05290484449875178	0.2427100739053913	0.462538093328476
0.02046644467400766	0.001200003940116768	0.01110217374793324	0.2287154298265594	0.3673007588367909
0.03109541281249731	0.02026806859253943	0.04804706004268997	0.2256669241926645	0.2490350976586342
0.004351299186392932	0.001028883310935452	0.01673052659016239	0.2167002359800895	0.2294782698154449
0.006862968345313726	0.02171697738133468	0.03043694027746172	0.06409287676873279	0.4321250580251217
0.03439524469963698	0.04470141571732902	0.06114033142368977	0.3004746232710223	0.2937092483043671
0.007130503795748783	0.05405703038617606	0.08730221096823468	0.05980827398336729	0.2041394859552383
0.02738495036420793	0.02802981896757649	0.1474086965265119	0.0689465131879053	0.07359099388122559
0.005359301314205075	0.004301372906379691	0.02504141171405652	0.1126133543196202	0.4824315831065178
0.008932655241637791	0.07284036870317856	0.08658361834360992	0.09085875461062415	0.2098236922174692
0.008435846595816086	0.0241897987733688	0.007021681392225972	0.04291569545807668	0.4645144811365753
0.01339913708514244	0.06260263305151147	0.03814121261433112	0.04861579455003824	0.1444978713989258
0.001975635706028794	0.03202024657273048	0.08642639355731942	0.121147179276642	0.2069684937596321
0.005784542419113799	0.02192905825511865	0.04641557818826045	0.0342078922707771	0.1848632227629423
0.009804456790496505	0.008226730535686629	0.0496175396229777	0.04102953374237776	0.4169845320284367
0.008254658947426656	0.02678462853137244	0.02598806926204153	0.08475418469649715	0.3137430809438229
0.06252162386639762	0.0613312364800663	0.03892719796081609	0.06816493618152697	0.425402419641614
0.008582969827276035	0.01560649038327954	0.04049263358375189	0.03005250301245365	0.1002443358302116
0.006329171900255892	0.05193824948249834	0.07502808422524865	0.04808494202745461	0.4914408326148987
0.007470325482019868	0.1156571436445451	0.3167040973254202	0.3205062668662715	0.05100637674331665
0.02380367201631794	0.009270583515920749	0.01300122563668932	0.002283090984538078	0.3005574122071266
0.003900190638317411	0.01183424214738761	0.08270991623672323	0.09665028885628493	0.4360011219978333
0.005490673956696335	0.01140285679121211	0.06811238439982518	0.07375480585389457	0.6251392066478729
0.01165945103513367	0.01245564967758196	0.03916309078364122	0.03560904086297358	0.4250927940011024
0.002913658096223293	0.01927734586713267	0.09540444851615772	0.08413409180638454	0.3887192457914352
0.01317764621155376	0.02224498600807928	0.06937076419896211	0.06160439995401412	0.3731863647699356
0.02140345237833119	0.01278837940349159	0.04311654786267287	0.1453189806776818	0.3343956346943742
0.01920047035284212	0.0009523560038712218	0.01376105606149834	0.01378239134961834	0.8243007873534225
0.001145487240466828	0.01859973158204521	0.06595925329418732	0.1572544469247507	0.3761134967207909
0.02742850396202369	0.02653493198369197	0.01041645699337863	0.08813193325104612	0.3043992072343826
0.01808389302743451	0.01411214221191732	0.08865642303934958	0.115375938323411	0.3239829540252686
0.04817728679329233	0.01274671094056298	0.05507249167305561	0.2645054517032174	0.2497959583997726
0.01411994247451235	0.01327397678157863	0.08276469850848221	0.03073008384250292	0.2816577479243279
0.006156690436851318	0.01017876766560857	0.005700150615451554	0.02408850225756599	0.7789696506224573
0.06430544189153745	0.03512727363962938	0.01901480392141547	0.1277759325092794	0.1878461036831141
0.03857482880808605	0.009578002760043891	0.1430868058019905	0.102244306172768	0.2672253167256713
0.008971101538915338	0.0638776336188531	0.07908183394349182	0.03822508531375796	0.1196907162666321
0.01606180641838181	0.01420979197842492	0.07207373329935393	0.1230373547427099	0.3003954663872719
0.001658536170155068	0.004183717173898335	0.06693249834118302	0.03534443670165664	0.4413301022723317
0.0208625387976287	0.003016352802321792	0.06802759693689606	0.1873612697495987	0.06699910759925842
0.04492026536649246	0.04640761071718014	0.0753727850536029	0.06923158850195243	0.05818131566047668
0.02128094429009395	0.07764960352073788	0.05895399628016093	0.07583420782372929	0.6085509993135929
0.009212151917913455	0.008690508942922892	0.008246903146425635	0.06827372718807664	0.6091611627489328
0.02233684771347062	0.008796716702765883	0.01371509665628139	0.05640756507913115	0.2439822652377188
0.01060814535244231	0.02280014952503256	0.04517012076541496	0.08043135665183476	0.1841762885451317
0.01379543001347411	0.002124109022217005	0.1701639400608805	0.1960622479006847	0.2284211404621601
0.02494538851318806	0.06092249876148137	0.09101349113958618	0.1045413714525807	0.3242742046713829
0.01603022826011256	0.008781201581191184	0.04969092589267311	0.1436280919272651	0.5263231042772532
0.01953879997635166	0.006981195664930745	0.1192854157173266	0.3993181959435758	0.2226461209356785
0.02704708533030856	0.02331399158135278	0.1084275890539074	0.1122273907660954	0.2523244321346283
0.01214077439428554	0.01484658547039214	0.0753456724006755	0.02003933598968063	0.06631028652191162
0.03278920818279607	0.002403203456464637	0.02220849167157105	0.1857901918997345	0.1670125126838684
0.004809618115231812	0.01454879923071359	0.03268649993192109	0.02326709508253091	0.5178754776716232
0.01329894602658245	0.01382599323434458	0.0584256882365616	0.0280910670729107	0.07038626819849014
0.01032536709292704	0.03217770377803086	0.00837077192236256	0.09743298268098431	0.582537516951561
0.06897750045163001	0.0416336284458475	0.09969652227821853	0.1231430827545788	0.2061448320746422
0.09502607076443159	0.03203098629735462	0.1176301805296218	0.2102427283257624	0.1489002555608749
0.008802774276016688	0.02255905834628969	0.05571430774229974	0.08493237471036137	0.2091765403747559
0.01631095859334127	0.02409229266308988	0.07985074983593034	0.05737870823217704	0.4818745059892535
0.001855475052720656	0.004807353121809188	0.02546139802119771	0.1176768541747099	0.2223193030804396
0.01399889845490788	0.01243145611541573	0.0556376509854084	0.08657542092043033	0.5422738753259182
0.01659954464786795	0.0104124763577302	0.012237398617386	0.02601246734194672	0.4006835222244263
0.00476604707916374	0.02333574002956389	0.01513304254633782	0.02427968740550691	0.08613999933004379
0.01766282197316599	0.08665160279155265	0.162718011024782	0.01130700279623581	0.2521058414131403
0.01050983524390621	0.005696452428167853	0.05284850603417827	0.1140176774675586	0.1849928423762321
0.01282203641151093	0.02218258498996625	0.01482578266885315	0.02773120506707631	0.5527851805090904
0.01816480806724374	0.03040277474099456	0.1636574439423418	0.02254517414558366	0.1263574063777924
0.03018820262182711	0.02930056044625856	0.2410904122087026	0.0751801962472107	0.2977317124605179
0.001976090398250807	0.02169611591436257	0.02648787902723898	0.1934499227708623	0.2615129053592682
0.08170350338463694	0.02678784684576219	0.093103581248521	0.04321279781965626	0.3859249129891396
0.01319571919006453	0.007358769214228872	0.01743877113008387	0.09984658579790175	0.150667242705822
0.01510919778061006	0.01721807494145203	0.008661909038443279	0.04935041735078416	0.2951001115143299
0.03220618588374502	0.009921351101420645	0.007194240436654314	0.03893668723001764	0.5060567259788513
0.004325866383968369	0.006110218165753217	0.0186577916036724	0.0908286886712564	0.1313767060637474
0.02133051688997682	0.03905503260135812	0.05972730004332549	0.02930874308813985	0.1044900119304657
0.002200591863379148	0.004834108174491425	0.1255350945633004	0.03614878441840916	0.1027275696396828
0.008788085596668355	0.03521045591728425	0.09119617701902219	0.03767201556708558	0.4825280979275703
0.04126331294665891	0.0541544199882408	0.06487914116863122	0.1842167514505006	0.1282154470682144
0.01472072156695303	0.008375299733027662	0.01774624562437158	0.02941125139001258	0.05718860402703285
0.04513404159208531	0.08325752292227531	0.07981081505832149	0.1926878556640348	0.2601276412606239
0.03246406349924538	0.04381433186126268	0.05550826406631554	0.2344732394994678	0.2382132969796658
0.004573824873272431	0.008449924043754331	0.03602416320413848	0.03456428139916894	0.4747074097394943
0.02003507715363229	0.01000272803038216	0.03357094930550159	0.1363189763085304	0.1381629258394241
0.03912102355447319	0.07857572676175256	0.04500612832025602	0.04962202617680564	0.1427848339080811
0.0167612719274664	0.006313858510451603	0.0120803718478775	0.04879634089640061	0.3079573661088943
0.01853981836469018	0.04120230137537109	0.01734719959996728	0.08664881932730187	0.1781634986400604
0.02132783115330011	0.02043421458478714	0.02228866847656347	0.3587044528205421	0.3647024929523468
0.01202396142023668	0.01107407068130201	0.1035757601756279	0.02171801192299991	0.4011931344866753
0.002267066620855018	0.009698626493845466	0.0315015208622986	0.02919406408048195	0.3980662012472749
0.0219782021745365	0.009390839152064401	0.01165318781339864	0.02978585238945458	0.1513251960277557
0.002817617298345189	0.01460691063567773	0.01099757010976059	0.07116873253830541	0.5176409063860774
0.02425730793803819	0.005201876896892874	0.006683903691272169	0.1002354021752365	0.5099236220121384
0.02856013596447321	0.004017097282094019	0.02041952068423817	0.03342425428982083	0.3091399557888508
0.01559014562947341	0.03109996410473259	0.04632259062329615	0.02743093427188808	0.604167188052088
0.000630059043487112	0.006527831572225778	0.02789745576808188	0.01863708517328136	0.181257089599967
0.009122780323818858	0.01081052390818567	0.003718680527358215	0.03121785704079534	0.149543508887291
0.01964379736838767	0.01982304965883139	0.04860663584519172	0.1831554726624691	0.4409975558519363
0.03455422734092747	0.031293674463927	0.1201427581580181	0.02075072577779288	0.3963827937841415
0.006968759756738219	0.004257313762718443	0.07680318155042715	0.02786105125543142	0.3193751573562622
0.004160587799319632	0.01951081615843314	0.08098815249024441	0.07320489978384562	0.2584531959146261
0.008682208960859111	0.03376186152533347	0.02322051828415862	0.04449997086948672	0.1504184864461422
0.01045846089398125	0.03743272904647371	0.1107577164675768	0.2939552791855274	0.3043919205665588
0.01121776850313105	0.006192027122280092	0.04036991851014457	0.04450221964529133	0.09531880170106888
0.02286527294817938	0.03597701761255102	0.03640150795183598	0.153382357177153	0.4445060435682535
0.08937772233680301	0.06006791612859108	0.1037587141545222	0.1195562406415838	0.2705917535349727
0.04983378478139086	0.02078123104995677	0.04244294270402924	0.1151626379833505	0.06131577491760254
0.006747094385414834	0.04009740662431346	0.09998279023488796	0.02632832097802168	0.3873583972454071
0.02031112527555345	0.01837161346593849	0.08622100664173776	0.01878893325362932	0.178426019847393
0.006258232729356453	0.02532959182934347	0.0625262325340662	0.06066015820631944	0.2762464918196201
0.01237892723462395	0.01499737940623067	0.01810389125254735	0.1116477957256088	0.2947229109704494
0.0236507076320159	0.04563836734672064	0.02007026651408481	0.1279484256520773	0.485470786690712
0.0233945377070976	0.004505827258018638	0.04225272474140027	0.1270728991979017	0.2047743201255798
0.0111757646318074	0.01366638329863924	0.01919328836242048	0.02480275874589152	0.5068361908197403
0.01013431944556659	0.08194042037406826	0.1413050396950906	0.04831260477174559	0.3391195386648178
0.1059548190641197	0.01593352707994586	0.05919078840521871	0.1733114064006353	0.1566061899065971
0.004292527988822833	0.03986824349382261	0.01499100395470647	0.04124843095791468	0.1462211236357689
0.01207151019119186	0.02381484155978795	0.0200487907620567	0.02228298500900297	0.6187517400830984
0.001308587282209714	0.01420387686581399	0.07956875910136993	0.03589905817641842	0.5463020205497742
0.03342985528658697	0.00834656438061193	0.03707510609774629	0.2480482556110868	0.4823318794369698
0.03437675833773796	0.1040765522532024	0.01985499381523684	0.2090990014043612	0.1304642111063004
0.001134099377889469	0.01935146725123396	0.04685058577856702	0.03543673419948859	0.2876309379935265
0.006264186820689933	0.01413912128816832	0.04086147160326049	0.07109247236100348	0.6680863774381578
0.01576444658783055	0.01356041353017002	0.01806780250257381	0.1338911264236237	0.2991388137452304
0.005459124346375389	0.01397689430296646	0.0313713312833027	0.07873375853412623	0.5805810019373894
0.00588481475843957	0.03345582736020697	0.01097073997008721	0.1488433198238519	0.5868119187653065
0.03138325484996346	0.01729006745773774	0.08036002607540227	0.09687927642080277	0.4951167684048414
0.008930831543026263	0.04745648199750904	0.09064380847141172	0.1996134037953389	0.07149967551231384
0.01068210780809427	0.02810076166819135	0.0728475889895539	0.05610281728223609	0.3887093886733055
0.001792688232593986	0.001731698367390733	0.3484432286646431	0.01493765865376812	0.139285534620285
0.01506703021781367	0.01936567116392443	0.1327750353031747	0.07393784458273628	0.4363287463784218
0.02121411518962893	0.01517630198125763	0.05186540740274288	0.1754808614590095	0.09336195886135101
0.02220087608986451	0.007984047260951255	0.06677454487350118	0.03097767470311091	0.3789593130350113
0.003236341076280264	0.01240903907548912	0.07224989022555267	0.3144476172678389	0.3305795155465603
0.01591826167137919	0.01678546311262188	0.06510578089256995	0.1474077709281436	0.2438725903630257
0.04295897763242351	0.01489775748254168	0.09102453094901007	0.02836193959976163	0.2397015020251274
0.05348091997513663	0.01860271130588495	0.1464103042004438	0.1855084222075076	0.2063972502946854
0.0401414677256888	0.04191202235564126	0.02736495246091655	0.2211222775697392	0.4670874923467636
0.02004131246861066	0.01830448592480244	0.002514498498029455	0.1819771681897622	0.1533822044730186
0.01135223118618447	0.05159346207540827	0.2087602735755582	0.250300201284242	0.1948655992746353
0.008896976312983864	0.0198237158965234	0.0341675252420762	0.04431777137437453	0.3624942970927805
0.01572990918934648	0.1495207519969974	0.06259814473559241	0.09349624568295156	0.1534822396934032
0.001787575742727206	0.03983842195546917	0.1359295128182166	0.1359411287544614	0.5306479074060917
0.001469883438566744	0.01639326691174461	0.06629379861802051	0.1430657062008758	0.1778459101915359
0.03539394966646915	0.003064889237347559	0.02177037480697627	0.1204218836159846	0.1826717332005501
0.02854273003166419	0.02611703054193412	0.2001264575614218	0.03100174514852511	0.2706616539508104
0.006333238378685963	0.02097596906262664	0.03273146588733898	0.05909727420165562	0.3946400135755539
0.01464593032838207	0.05962088879831676	0.0170470098341271	0.1160560862860519	0.4799401760101318
0.004668657995847005	0.0007629460516054704	0.02015215839219075	0.02141340083837927	0.1551245539449155
0.009531754518048829	0.01832126681849162	0.02703188946925006	0.07014996803431561	0.3278761133551598
0.03664033090278927	0.07966944042305547	0.0492714924378748	0.04273597628312148	0.4319484755396843
0.007584455663060489	0.01200310613014283	0.03965482698381656	0.03604473756428286	0.3918007854372263
0.008673384910234158	0.04772999776252045	0.08787960407506884	0.09950036805398792	0.2813237011432648
0.00253141860640016	0.04457442284163469	0.01897575238914021	0.0778547963773094	0.2397302314639091
0.02438288354049012	0.01326668360169023	0.08181082959065351	0.03412700342772448	0.1667442098259926
0.006139590773631853	0.09816689165467457	0.09757619130661135	0.04070089967808449	0.3187165390700102
0.01565792765285626	0.01290066135277282	0.05638842791668289	0.08988286308868743	0.09187939763069153
0.01359345976059115	0.05424556040302855	0.1057005958385919	0.2235677489496543	0.1585936397314072
0.02856445790223367	0.008958825225673102	0.03226076366724968	0.03204874741376255	0.1791891697794199
0.001565650156173326	0.04248038812636783	0.03305360496448967	0.1651168890934436	0.3645125776529312
0.01443222948626646	0.01738321278923322	0.0197313588023906	0.204675360801231	0.2834851928055286
0.004045533778742082	0.004172042482012875	0.01847966381978176	0.03873787694409669	0.8650490120053291
0.07213638065279537	0.08725596556151327	0.0784606403225227		0.3668773137032986
0.01908044234501879	0.009660144162887629	0.04332243804143859	0.2638138500090113	0.4343639761209488
0.02638535810105447	0.02778697612886774	0.2553194069009311	0.1584472649562863	0.3765415698289871
0.04030491995310441	0.009428106127817493	0.01865283374188717	0.05721123262381698	0.1544183474034071
0.008746766969411263	0.01142487235317999	0.09001415505706784	0.09157027450851719	0.1083302199840546
0.00319117528026841	0.01527205448112609	0.07742929623080344	0.1600011650181111	0.264057844877243
0.009137848986761801	0.03235166963506786	0.02561841216475881	0.0902489912152221	0.6532610263675451
0.006847778107879735	0.009040260827582178	0.02113353552365604	0.1489725207229551	0.5882417410612106
0.009555673797331545	0.03362343391852763	0.03192845100913821	0.09487154633771951	0.3229626677930355
0.01727397861633054	0.002654941783101439	0.03052049639732166	0.10153212258406	0.3119374513626099
0.006032708744281079	0.0218875828154225	0.0659113682912271	0.02568268347396202	0.55849339812994
0.008750136317272353	0.005484891273446924	0.03558468219141396	0.0366073217472099	0.6117601320147514
0.007176520149971638	0.08520253165504765	0.09667642974174581	0.2767277128714298	0.2057450860738754
0.0129628639737767	0.0162851722788571	0.08795467062302693	0.03676451330888619	0.1775629743933678
0.005525756144698551	0.01709861537947577	0.01939966299236442	0.1214893012654354	0.4774766638875008
0.004037818427714085	0.01196311552565528	0.03000993927120822	0.1109748961392303	0.3450097255408764
0.008302889164356987	0.02301219840295016	0.04083456042332215	0.04926073874594351	0.2039928380399942
0.02954763814637161	0.0493715501901662	0.07763686623280497	0.1481911990351421	0.4717285111546516
0.006597561214408985	0.007174775999788125	0.01302765055481427	0.02411008012330361	0.474703885614872
0.04315435826663763	0.02430777280694268	0.02991284687843193	0.1661550404055095	0.2452065534889698
0.01382948274982707	0.005972065873643663	0.09148121910168429	0.07944676903197141	0.438946757465601
0.007438926113570193	0.00369916095030437	0.07780148877198831	0.1336269022678237	0.2961359089240432
0.004170044241395719	0.006537274429552259	0.03671737734245307	0.1267546815777398	0.1279940102249384
0.002972267574645943	0.01709897281268086	0.02286400083169005	0.04382915110013189	0.2997306287288666
0.0261353876165871	0.02023017941369878	0.01879245922150002	0.04018038410839067	0.1747406125068665
0.01210759238506849	0.01234888686371821	0.1497398483523111	0.03313243146978127	0.4091591238975525
0.001105750654799939	0.007521343461094537	0.02333344648017729	0.1417547065572249	0.4291547238826752
0.01412408165620427	0.02007339469293809	0.101068289945899	0.132327282391752	0.3025676868855953
0.02357242516899256	0.01028975487354244	0.09306216824461157	0.01890470228127086	0.3114746063947678
0.01034215461108726	0.01343658434468717	0.01525606039553226	0.04444012301375971	0.3621838837862015
0.01553698862853107	0.009805039267874231	0.1726908937416672	0.3891149425115057	0.5632144776172936
0.01264902909350248	0.04247454459100092	0.02618825858938019	0.1239031025577344	0.2051243195310235
0.02756252234514425	0.009469827184948654	0.08318181162941202	0.1322068925821855	0.3651884533464909
0.02347737931453223	0.06190376491586416	0.09002524854924188	0.03297730089137713	0.260260995477438
0.02222942064826228	0.01334177635339096	0.05743699367582877	0.2710447116256254	0.5034394711256027
0.005104613472185209	0.01724611478366586	0.005087099077672144	0.05748399189785281	0.1592999622225761
0.007004765416685352	0.02140875172919904	0.02403005236664387	0.01919834542203006	0.221762103959918
0.01706182268721368	0.02131333963860693	0.03972352834818653	0.02233783900420279	0.2854488454759121
0.02267880970741726	0.004290814101727936	0.02332569598022866	0.002410349214163054	0.3123245686292648
0.02805613554551816	0.0147751435054495	0.04214592255913925	0.05624625894234266	0.3809650838375092
0.004944647164252698	0.00634861662184774	0.03537720909392505	0.02168460388500051	0.1102293003350496
0.01208639174337439	0.005927309882059049	0.06658556921265024	0.09143799905692587	0.5114505551755428
0.01091335616728242	0.008455299913925879	0.1336214271961492	0.1537508450193731	0.2201233208179474
0.01323911320037993	0.01961522570822435	0.05801794995075971	0.410747390126509	0.3047945499420166
0.01278414382064259	0.06076788727415648	0.006859025542021168	0.3444944311324842	0.1929486086592078
0.02779629041828298	0.06225775884178145	0.02128257021371285	0.2539842754941217	0.2745454832911491
0.004142362273218875	0.04670776624460332	0.006323116286304165	0.1640190189787115	0.03679624199867249
0.01333600983964489	0.05297745636873208	0.05924034311963833	0.3159501042506933	0.27755306661129
0.03106264669482595	0.007769651636142627	0.127110304891757	0.335997070112882	0.3428808338940144
0.003234288986753889	0.01925073811211171	0.008449210086486678	0.09968193652324563	0.3666650578379631
0.01685513600642208	0.03757217485498549	0.05403969139373904	0.04112975336601549	0.1951012313365936
0.01031931986490776	0.01242198088138369	0.01733995905379457	0.02765873893819492	0.5215607862919569
0.01248094112941701	0.005719135593609322	0.01010256563349198	0.0325030993258478	0.1733554918318987
0.03003076815732637	0.02027080013425213	0.05032529776490168	0.04796491495050014	0.3521280810236931
0.01516831393663998	0.03220354732844466	0.01821632597453693	0.1103073310294663	0.5271034138277173
0.0216888371605819	0.04400565055606712	0.1366393339239686	0.2005205275917635	0.138714537024498
0.07468494892470798	0.03555119078680657	0.2223765224757107	0.1014071999586633	0.1306034326553345
0.01331888630983469	0.02250404434197478	0.06471750217881671	0.09981789728626467	0.6201573982834816
0.01714175744725403	0.008351044146823271	0.01719618167908191	0.1009553600610281	0.4079284109175205
0.05555817296924029	0.228170851032324	0.1107466709110045	0.08038716978280872	0.4678450226783752
0.02529170447339485	0.04539899634026345	0.1158408698654013	0.2043359789789066	0.4342547953128815
0.009364977225453108	0.01195463563923561	0.01205606246944407	0.09240541858598136	0.5901947664096951
0.006613311797682125	0.01955148956446084	0.09696339185826139	0.3228772061385464	0.2242512553930283
0.008864500218515536	0.03645774697169113	0.02792823074673326	0.156849348258619	0.1237117052078247
0.008708165966022842	0.0002399732978135491	0.05547203169258469	0.1107427401115403	0.1095844060182571
0.004261689759315845	0.03800736756790363	0.04256729827034458	0.0107679594925976	0.3127310201525688
0.004864945540565796	0.01828700296547686	0.01581319491114147	0.145864704393297	0.7244187742471695
0.01043177975923884	0.05154139344355556	0.04970787086049464	0.2072003266433545	0.3498538956046104
0.005363191308807951	0.0147182621666926	0.02467248821614355	0.02710822743217767	0.07493732031434774
0.004436057061327076	0.02481273910662485	0.02077397716500939	0.2417234504874299	0.4272086322307587
0.01788171268086455	0.01833726722508447	0.07480492746720624	0.04470374663119034	0.3767654746770859
0.007279095106371085	0.009732165344766897	0.0541566581852938	0.04865564786629861	0.2683191187679768
0.01386684846480295	0.002462340922758627	0.02691532603117736	0.1169055167587452	0.1656414661556482
0.006644201693828664	0.01705204963973371	0.04508108194058683	0.2287513675121161	0.3668653247295879
0.03186191626251852	0.01041080972789622	0.02047100921606269	0.06270416833205492	0.3847215995192528
0.03229750935385553	0.009050250843892382	0.05757809811300446	0.2104234108399201	0.3935270141810179
0.008825668466422965	0.02468468351691001	0.03770682383257355	0.09026033862983796	0.267706111073494
0.03069033985386066	0.05144953837530047	0.01990516437470341	0.1939528768379012	0.3200050629675388
0.009975701572243617	0.02499555107593568	0.1138042044362223	0.1489716460748508	0.2572394199669361
0.006075380582104613	0.01163924011959963	0.03653238633699304	0.08489524617504343	0.4560636430978775
0.004330726668121371	0.04449963093505985	0.02944716114135476	0.07065007728705702	0.6293048858642578
0.004583023488691731	0.084811983705459	0.03398162510816405	0.04983710397829845	0.02069562673568726
0.01966012361140373	0.04159537485484022	0.08087554825793263	0.1029053117891157	0.3111862763762474
0.00257943047056642	0.008961917602319146	0.009248438033037237	0.02414957579288392	0.2483326932415366
0.01703647776254272	0.00436434494329746	0.01094135135068761	0.2192429325801521	0.3796734809875488
0.002579080541559628	0.0368745731656198	0.04860043857677242	0.08138510698336358	0.4388612508773804
0.01676704449968031	0.04682243263226857	0.02447922058513349	0.09780474061641256	0.3383169916342013
0.04000094105957683	0.006762285664450224	0.05721558368225252	0.3363812924941634	0.3146318048238754
0.02074768259676319	0.00489240305062529	0.007468202659245662	0.01820630494349305	0.3257742431014776
0.02293470607292078	0.02471376343737869	0.06951674101651406	0.03023010450831172	0.2724758815020323
0.0217950427442431	0.0154825333484018	0.07898387446827387	0.06586814091946877	0.389299139380455
0.01305305239185594	0.04991135502303961	0.04183556776881433	0.03308228964133769	0.6354248095303774
0.04419740685397844	0.04033390533062645	0.0919125790257446	0.04495777821321109	0.5380044728517532
0.008346856164438921	0.02015493420964905	0.06496840941255864	0.1150029677419628	0.5934390388429165
0.02017833111515088	0.03559771816221127	0.03728604546233158	0.01207095683837837	0.5830447524785995
0.04651738320479512	0.0669650791441333	0.03176288039811603	0.2999036673783702	0.1991771683096886
0.01472943305878227	0.01987989379952468	0.01822416524100373	0.1401260211537977	0.2438989151269197
0.02460961369213259	0.02477620186382187	0.02494632624287153	0.1415713054307605	0.3535424992442131
0.01436789247572941	0.007166289322596497	0.009423732845804724	0.03430391600437033	0.3277930179610848
0.03851498458338767	0.04398657242739534	0.07889410665872906	0.1927788640431785	0.3745754957199097
0.01214029066159979	0.04392371666921256	0.02575469859362625	0.1173263505605979	0.270723007619381
0.01425560913758094	0.0459712916552495	0.1545805728132859	0.05878842134375985	0.4400478973984718
0.005163897952835922	0.009320326992833833	0.03540705336971731	0.0503814825818861	0.1994746923446655
0.004456730140331905	0.01988277046515999	0.05882804918902027	0.1278981559637116	0.3092607781291008
0.01338280754076877	0.01810705839543126	0.008265921552801481	0.04256417251195847	0.148709811270237
0.005466718108262741	0.03101571554665014	0.03336400891641522	0.2713071733365403	0.5317209362983704
0.04543212611160807	0.008959779540570478	0.292335577696178	0.1536448271289048	0.1186954975128174
0.007103193690599016	0.05385583390449277	0.06898755367866313	0.151924122297469	0.04524122923612595
0.007451236063066413	0.01978440329735787	0.05218283207189847	0.02784046475406945	0.4947335720062256
0.004475587666354822	0.01760209795917234	0.005680358577941452	0.04738987309045264	0.4289889894425869
0.00900864503528126	0.01720024581153812	0.09127807019009691	0.08601775390459993	0.4519785791635513
0.05170161625021447	0.07613021364443105	0.03116771318263523	0.15297437949724	0.144463817588985
0.01583737545210678	0.04958800666480043	0.04692877791391079	0.1463220541682485	0.08398767840117216
0.06157649255570083	0.003271463416678638	0.02702610713768255	0.0130238940633676	0.5058216154575348
0.009953460379093393	0.02455358685854217	0.03340372724946909	0.1730704047249366	0.4828376770019531
0.009905040107340196	0.03258649959794439	0.02027116555673195	0.1304290069281103	0.3703387901186943
0.01241998365948799	0.01622703737823245	0.0282528483663716	0.06130364131437813	0.2227661460638046
0.06444524865344611	0.01046851946329858	0.02100854774650861	0.07652209254250926	0.2079357132315636
0.007020424744001136	0.06733671952301565	0.2364965549948313	0.1034708866747797	0.1320397704839706
0.01159266695563003	0.02239267410004996	0.05381077320496805	0.06388545230817655	0.4325060248374939
0.01042049417489306	0.02418826034934002	0.04311295375264924	0.06528490677809451	0.1528880093246698
0.01485676581731138	0.03611445615822381	0.01725638959857329	0.01951496530701537	0.09740240313112736
0.007974840569788373	0.02424329086304927	0.04315212497364249	0.0609997936149807	0.2967714108526707
0.005667611759410439	0.007508797864257634	0.01248283617019848	0.05514989097998049	0.1920044180005789
0.02371445407751348	0.01840342916648108	0.0309364187383816	0.04829284913759341	0.3484085183590651
0.01295809596292948	0.007095327792852685	0.147869404257604	0.111704498319714	0.2629235456697643
0.005417377762845583	0.01103456841806539	0.02642018121169291	0.05893168319313374	0.3795702923089266
0.07602209874837305	0.06599452550881049	0.1064727414374618	0.1413416876365199	0.2634937837719917
0.003050878005054942	0.02357599700191549	0.1006686205684478	0.1614443541483608	0.3539804853498936
0.007847564025691492	0.01314042675289333	0.008723963279475389	0.0854250907089143	0.1985331252217293
0.002561203729473438	0.04662113625305619	0.1345345353578918	0.09039875884464625	0.2337554153054953
0.01623341225065525	0.03666902504770921	0.1856917476178156	0.1789867923149882	0.4172083139419556
0.03925012720475128	0.009952868595322378	0.01119942491536892	0.1726576747336808	0.190732803195715
0.01171869331920593	0.01796211383514125	0.02265115878515753	0.1025684193687296	0.4579146355390549
0.01170184265560245	0.02829244910840889	0.0179836760128804	0.1447813621744333	0.1627935171127319
0.004397896387327649	0.008884871980665331	0.02183555149542443	0.2158018601832588	0.6084152966213878
0.006063517904160647	0.02136542232867672	0.03642485251707983	0.03514683614422149	0.2318272441625595
0.03397736812175783	0.02449470056020614	0.04068964495255314	0.1008593585409509	0.3010818809270859
0.01421533587522873	0.01500271667953368	0.01430449674489861	0.0110254638245877	0.3082111179828644
0.01885183713698738	0.03426735741579862	0.03808634852564879	0.08115296536454913	0.2161976397037506
0.01894002091860586	0.02425298360371078	0.03440598330161354	0.1879973310809927	0.2996162958443165
0.01223898270148573	0.007617461600825466	0.02588693897748346	0.02723394286746712	0.4629012905061245
0.01737707757421179	0.01386950334343968	0.0429501878745749	0.1182170521615295	0.2660891581326723
0.01895969623174875	0.001617233201059484	0.009214838173502498	0.03355341542935462	0.3558973977342248
0.01320656562161672	0.01102089483847116	0.1221601939833437	0.05488681838177404	0.4111560806632042
0.000583915330589671	0.005343215694894633	0.02346509786455287	0.02090603971636449	0.08772103115916252
0.0438080739753012	0.04287116159105944	0.01381038833225456	0.1808167277631136	0.1638433486223221
0.02370473992958091	0.04341754132442377	0.02566474013325082	0.2207806048235826	0.2209721058607101
0.008182227417281862	0.008877127783316091	0.1734526855299659	0.0816218905251388	0.1698220670223236
0.02404674075906457	0.01846281982658741	0.04210997897254368	0.1448736704715843	0.2055923156440258
0.004848478107231161	0.02746027527936158	0.08467710104498662	0.1253679334819983	0.3378662802278996
0.003894308760772236	0.02946584942764177	0.04748773437977585	0.1620037431921249	0.3941599316895008
8.235740147319315e-05	0.01716651378925417	0.02359698496730461	0.02089650395560916	0.4444797094911337
0.02157205527786645	0.002092647364915013	0.0852179513180872	0.02679093214900874	0.3962654024362564
0.02722670165070637	0.03891330204713708	0.07443804485449218		0.2744896411895752
0.02177086055989999	0.02937721248246153	0.02947823876447794	0.006845016780186342	0.1941071152687073
0.03096826786782034	0.03140204800073682	0.1168797433612698	0.3027779064481704	0.2350353896617889
0.0193811351982916	0.03420374263106155	0.07579229471096349	0.03267461515243358	0.3963377103209496
0.03656724810208659	0.03842065105686121	0.1571575178814403	0.09649663572853545	0.2237504795193672
0.04573409668905644	0.02324879351024539	0.04088949454929988	0.08869869894885578	0.5274617820978165
0.001515577748375935	0.03766106069185907	0.04770962324630079	0.2002770476428145	0.2288670316338539
0.001657592721102077	0.01141420610598285	0.002839096067116604	0.01312995100096086	0.4154388799797744
0.01194128896173273	0.0112119401070812	0.08292123600329684	0.05207683968824874	0.410834763199091
0.007361163058534625	0.01855698498565969	0.02415862422639132	0.01672436082483118	0.3710934836417437
0.004156806023476914	0.03301524073631153	0.03200616861561478	0.1963038562213998	0.4920548126101494
0.04720089228625152	0.06321991803662591	0.02895875252906371	0.3920269755206626	0.1252842545509338
0.001706820872279718	0.002479052508211718	0.02051098013364756	0.0224885321680288	0.4530388489365578
0.1322822068838958	0.004040697947921223	0.1236556272264696	0.06594152808907053	0.5291003733873367
0.002603583738540624	0.02579150877339066	0.005731566823893222	0.008445303043040683	0.4481426933780313
0.04681715691278401	0.05247238987734487	0.09313822488154569	0.2460879843005014	0.3720020800828934
0.02606308392950896	0.04192725726671703	0.1489795069477727	0.24568237964619	0.2807141244411469
0.001497371032082013	0.009076163612677209	0.01199256691734864	0.0252588221248658	0.2501414995640516
0.003242011287717173	0.0274476321979325	0.03994578041455372	0.06432959760698562	0.2375478204339743
0.01104094306557453	0.02273509605446912	0.04816579341153392	0.02030064957046281	0.1118968026712537
0.01254787705327117	0.01440432003555424	0.03132828883629959	0.04166080898746463	0.4399649093393236
0.02763922258057758	0.01843364714109735	0.08385835969083791	0.2129643901138596	0.187204897403717
0.0336232957915798	0.05899316250365368	0.1330666975338558	0.06805584571976146	0.192666158080101
0.0074497809847624	0.01156559670296963	0.01653091453216204	0.2073752272306028	0.1789878257550299
0.007918552928495422	0.02583319812191916	0.116130072332052	0.08200608626893846	0.2034092955291271
0.01387347260247568	0.007546716020927824	0.09010038387088004	0.226257958089691	0.3560337163507938
0.02957140530241034	0.05895974039156071	0.2509989003535789	0.223984567772608	0.1016482785344124
0.03032407861352493	0.008754755166781536	0.03546448293600826	0.2789309687338669	0.3179577142000198
0.02620699615557484	0.02593439669904953	0.007020128176149436	0.06884904570305289	0.3477396965026855
0.004140839949760063	0.01771966444767537	0.02296855350784811	0.01338900284295542	0.245280247181654
0.01867063420457693	0.01127492062797321	0.0257863729706965	0.1356480761970989	0.1498407702893019
0.06887165186239595	0.05432083773995404	0.0968048756494426	0.05488094811505329	0.08770591020584106
0.01253242557728856	0.007579649930209043	0.03590536624022345	0.1352360623101027	0.0830361396074295
0.0206679180562179	0.03515806419568562	0.1080043922556615	0.110040841495005	0.228155642747879
0.01730642197929397	0.01628785708340025	0.06657064189800808	0.07077516670011109	0.2369230873882771
0.00742444717905652	0.01389449581743971	0.3300388794908674	0.09647242635009415	0.3164356052875519
0.00645283689447021	0.0204705293860339	0.03273393483940164	0.07735426015567079	0.1195789650082588
0.00788547215761598	0.03835155089908737	0.02066528902725329	0.04154638551920362	0.1733900755643845
0.007971841850842321	0.02487983117495876	0.06969602549507611	0.1475664042536776	0.3458790183067322
0.02866447620079407	0.00756203859188305	0.0189690959991253	0.1261184632032668	0.1885383129119873
0.002926563328493503	0.003877566062855012	0.005538943429608992	0.1109086863343211	0.4696605578064919
0.007989557707671411	0.02558241880676737	0.01837549504563061	0.03268399344894918	0.5907186211552471
0.04494296456761901	0.01520903067830939	0.06739694959737896	0.01708992428601086	0.1616698503494263
0.02536213965517197	0.002993485487959295	0.02081292235653283	0.0286746583559879	0.49500747397542
0.0212085684216291	0.01568884250460682	0.02859624013106786	0.0791968779197785	0.4824549853801727
0.005516140349540538	0.004037836862047312	0.04245241513927045	0.03030213105010079	0.4993456900119781
0.02967527629269648	0.001768865352850618	0.005053440669726184	0.2453226512771711	0.1055394858121872
0.02326756062005186	0.03932346890230545	0.05141102342657275	0.1154084926803685	0.4146329164505005
0.01616827566726971	0.02797655806850585	0.04062961080116445	0.1801939849039585	0.347056470811367
0.01975992907666904	0.01443605123784411	0.02227914181571156	0.03876357909166914	0.1237998828291893
0.007396636089668465	0.01929230898672616	0.02945464055748513	0.1024269651579819	0.4775526393204927
0.01817756622656003	0.01846143276886342	0.02284032752913473	0.1408702578109594	0.1005834639072418
0.01694346706774014	0.04204119711455129	0.0285868491373153	0.2177961634697104	0.2368135042488575
0.01389081192624239	0.02724048192152054	0.03266441604573431	0.1642826698304543	0.4274863749742508
0.003237458479248619	0.005844924778189216	0.006335210350402062	0.01481811555769638	0.2700393833220005
0.02188177128397781	0.03112254751957165	0.05191152843138334	0.07676439836668064	0.3012853935360909
0.02615385170936931	0.0120011252924157	0.03996361179941141	0.1650397605149398	0.5310515016317368
0.006200423025366802	0.03833876945946527	0.04223966752525115	0.08141722306117456	0.4927695579826832
0.006514268531541394	0.01702203130115751	0.01740955297250577	0.03599318173446037	0.4381732316687703
0.08147580702952412	0.06276683736140359	0.04436163901137302	0.2749243789609869	0.2254608273506165
0.04255573902058549	0.04121744703377483	0.0449252645380831	0.07992419539755934	0.302898496389389
0.01454800051640751	0.01340646827895745	0.2608407787570782	0.1784941855690119	0.1812725514173508
0.006992116759956077	0.01856775943165981	0.03867002920695068	0.04797974314443355	0.2818814478814602
0.0276617377878246	0.01472261320123934	0.03316287008017316	0.08495787470466032	0.6004953645169735
0.008291516844191854	0.0129445316816566	0.004195246647616745	0.0197524973944749	0.1488746562972665
0.03031549475447588	0.0330978990672606	0.05854904177879383	0.1146680910182816	0.4981629215180874
0.01834182723083357	0.01436486915371003	0.026806118488652	0.02917822991317569	0.2875369787216187
0.0434475054890604	0.005474508213516305	0.3664422275462344	0.1458073457033683	0.3552209362387657
0.01138290409139401	0.00643266964148617	0.01877231968950846	0.07477545358383138	0.4929643599316478
0.08608509748184473	0.02685342074607788	0.08571098627226229	0.2437263667031549	0.343189001083374
0.01059306365146273	0.003997167504970867	0.06403906477653928	0.03098250663107119	0.3195694871246815
0.00503489482383622	0.03942139512534198	0.05785315026315951	0.0154733010469742	0.2261797040700912
0.00597964626287583	0.005469971982932698	0.02935764045526836	0.008660685589882037	0.5376012101769447
0.007596781017579865	0.01066086487175671	0.0188457121462384	0.05703862625228829	0.5441776737570763
0.006979106794794271	0.006831575960232483	0.03683872007163685	0.2191630710010367	0.3918404579162598
0.0112542605436475	0.001334529910646184	0.03574343919493703	0.07194133948734104	0.5691173151135445
0.01710097716860476	0.04104289657464692	0.1517601830171159	0.1160304696822382	0.1766519136726856
0.007692510430701252	0.04988747617442596	0.03681299280675324	0.06972265604825756	0.6367960050702095
0.006366616034088002	0.01358099826194342	0.0324840280318671	0.01977717864427957	0.2317353510297835
0.01866365007788157	0.03660755593618067	0.04087819056145064	0.1189275897761085	0.3892550021409988
0.005015341064152842	0.01202207360260428	0.005030610184117969	0.01208576857683719	0.5229927487671375
0.004308781814378104	0.006145707582527249	0.02045602545441655	0.04874458352724556	0.1564276590943336
0.01593150713626637	0.03292587774926928	0.06870487274485267	0.1068854895855326	0.2306103408336639
0.0166688161051035	0.01676675019128138	0.0188176993474465	0.0164319312886361	0.1253342889249325
0.07523631352631238	0.01514338296497705	0.01702140309238528	0.2377028040916046	0.3966465145349503
0.009984282382526327	0.02737980429020527	0.04706413803122983	0.04367088509527403	0.1507369801402092
0.01246759710742301	0.009595025597078394	0.05115937244922249	0.03611340894271553	0.5636081919074059
0.0505612401318693	0.02864017292032281	0.04910830558534932	0.1685897891140699	0.148182924836874
0.0155807417699716	0.007466237394756905	0.07493617662663568	0.05811218402489449	0.8299471661448479
0.004761392242755819	0.04020045798796382	0.1063842909266606	0.1427100532618481	0.2772513777017593
0.04993464208453835	0.001580730938612024	0.0125607027896773	0.04707554047783025	0.223502591252327
0.02147684051265279	0.01634481230734304	0.05899630958909399	0.07967688032493163	0.4833512641489506
0.01836296570259655	0.02154397591017675	0.02047052752163135	0.2090592908913485	0.3415361940860748
0.02320257924344742	0.01452492826972156	0.01120076895587543	0.06122064819552268	0.2466586008667946
0.01127557076024498	0.02461323772253067	0.02678806875261355	0.01664236113267209	0.05148675292730331
0.03126212628915505	0.01888447549073899	0.01507192601300798	0.1341229709553932	0.5162542033940554
0.01241897508180208	0.04485793220823894	0.06854739462230611	0.07428611684283083	0.2682203948497772
0.007405689830563139	0.008581637236689359	0.01548917191872289	0.03879558216385753	0.4621799997985363
0.01226357613476879	0.02730944644452948	0.004926368339236403	0.03713279077614888	0.03188055939972401
0.02919678202996373	0.02370834320477078	0.05841873863257258	0.2742893065045733	0.2193909883499146
0.02548907530074143	0.008493867528055865	0.03607636857122019	0.03142885498998284	0.5677256137132645
0.008421914464958977	0.01391250476726531	0.06602232902202289	0.1184278619482533	0.1678417474031448
0.001959277696398101	0.01961440519811295	0.02773356141672031	0.04677759387962099	0.4017416499555111
0.005646103492169152	0.0208798902211608	0.03889512791497277	0.19448207662112	0.2542962431907654
0.004055462033174945	0.005235499336575827	0.05762354855563939	0.1724297022315676	0.4789717234671116
0.01267954525805044	0.01306080896940538	0.01355593242665726	0.03670696597166052	0.6341031230986118
0.003042630264785497	0.02810248448225611	0.02615064278127969	0.163730980750924	0.4239494986832142
0.002263892638192905	0.03652667281807329	0.128739380176479	0.2695012301036452	0.3768461644649506
0.03327024135914292	0.08811729457161438	0.02755355712834582	0.3795250050320117	0.2486530561000109
0.01252667762370262	0.01413128556240806	0.02418238143498825	0.01297369418533525	0.003748662769794464
0.04471490548959175	0.0051311324755101	0.008237160875366308	0.03829839357703591	0.2004749402403831
0.03654308825335786	0.00606887625802674	0.04778367412500703	0.4146064094258328	0.2317919731140137
0.02067402520066894	0.01601492889471112	0.09734785576967619	0.3560217214078439	0.3019811399281025
0.005873050375668043	0.004203510102501445	0.01639606823825315	0.08397140059445066	0.3888112306594849
0.01709184612252246	0.02230781828599065	0.02474704806977746	0.0223530708229614	0.2082468718290329
0.02456898787275233	0.03856974957574913	0.0596839449256007	0.1849807225786727	0.4019011110067368
0.0398271702092019	0.05383432725180254	0.07406489363579011	0.007971318256793865	0.477622801437974
0.002993186456220737	0.006805735635814075	0.03110632195413326	0.02988015740224731	0.1871504727751017
0.01245273234725953	0.03766081232770982	0.1902592863715497	0.2511601648029822	0.4390901532024145
0.008592578601920836	0.01004511068306729	0.05095575778454764	0.03979183458528827	0.556656734959688
0.009249317933791683	0.004704469722373186	0.03106065167363406	0.05631311445130188	0.3770220861770213
0.007945401547205078	0.01194127105511718	0.0423003792653049	0.06118699700047024	0.3610317781567574
0.004541771116175347	0.04650975817322969	0.06192136531227616	0.2278391707325788	0.2553559839725494
0.001730423831986138	0.005403836885950111	0.02443009772819086	0.0572645120317594	0.1442490434274077
0.009279200404245423	0.02039834593045661	0.01423810414835884	0.04418089480686903	0.426876762881875
0.006166087374025606	0.01092219389918227	0.03047719404792082	0.03349049127291345	0.7315729521214962
0.01086742576881677	0.004439363303365473	0.1089512550288382	0.04601731635591549	0.4085741490125656
0.07404262898078229	0.03711922236287332	0.0671046756065157	0.06581285400803147	0.391105979681015
0.04261837083451792	0.01286265319778053	0.02749987364669962	0.06588307500200216	0.1955282241106033
0.02430876562522594	0.04917765123847528	0.06893029229073175	0.3085352095635824	0.2298455834388733
0.008036545214018026	0.00422592209249091	0.02725272636544611	0.01616644483484915	0.228967112256214
0.04045691423841694	0.03556601464907957	0.09359473179133129	0.2533413532190461	0.1895253658294678
0.04335084168529392	0.02546785491665751	0.002406277025232606	0.01526121743746972	0.1753847952932119
0.008198353000071264	0.009001296724892797	0.01610705739556814	0.06414601988632848	0.1026456514373422
0.01813526845032659	0.0141085423623339	0.03887209892944588	0.02918162052856087	0.5660417191684246
0.001940893335243166	0.07526479608556977	0.1414615830443052	0.08467697322417267	0.2790614813566208
0.005386504243540063	0.006580715287121175	0.2828412526857935	0.06877438864244487	0.2805351316928864
0.002938292910377085	0.004098531357888218	0.01314173426581551	0.0778369652757642	0.3635905422270298
0.00192334767094475	0.009760022579504993	0.02117689870885239	0.08978626707509227	0.4535151571035385
0.00645848429754585	0.01249502566788361	0.01565843436766262	0.03177950783025409	0.124110970646143
0.01653710894258444	0.018083412958104	0.07689506659388361	0.1706252638690328	0.736442131921649
0.02449241490986986	0.04823140062010547	0.03002264597057048	0.2746486595851409	0.08278139680624008
0.000545194692956566	0.009321502365033332	0.005544871744916094	0.1236897831605514	0.5797893553972244
0.01508813814627949	0.01992139313228002	0.02971814671079115	0.06577461880189994	0.5120240701362491
0.006895240158042423	0.01159060057051647	0.0996406784732915	0.0476082529499951	0.3112326487898827
0.01437107354631012	0.05113388290261495	0.0931989701027213	0.2216784784305245	0.3378988848999143
0.03831970630981237	0.05379141736829904	0.01520791163678786	0.1510221074983916	0.4277333840727806
0.008474003460022597	0.0197209502490428	0.08402649603909981	0.09344942079748902	0.1279574856162071
0.0276019347077866	0.02294096360869158	0.07283058811638798	0.0680268285388414	0.1588562577962875
0.008130096453730057	0.03062288017124278	0.005830663756398992	0.02935167995704286	0.1203256864100695
0.008809921204032053	0.004306025707291626	0.0261332018620567	0.1145124912012566	0.6103117018938065
0.01483448287140264	0.004197742554956058	0.029794922596345	0.02554292455883518	0.1122289597988129
0.06494444544702231	0.02718823762165293	0.05289320779683387	0.03075614274624372	0.2698643505573273
0.0250676866288657	0.012271634583221	0.01624126820929905	0.1994063060360946	0.3558862395584583
0.03037677295798061	0.08832103743206415	0.03409604884106043	0.09474632852603691	0.1394161907956004
0.01696225267874251	0.05674290981973349	0.09355433156883583	0.05782808528345872	0.1953845880925655
0.006229735907587242	0.001817663000323072	0.02171778424734966	0.1200062636734045	0.2295747026801109
0.01301453690799545	0.02073743934542144	0.02566159839331811	0.02911828231251622	0.2561434097588062
0.008353757194796939	0.05997739248613435	0.0251226735036498	0.04555074654323962	0.1696691177785397
0.01793081088942883	0.0253046466512749	0.222641938407478	0.04879422260245722	0.06328950822353363
0.02967597325188095	0.03142435402897986	0.02314755150938511	0.2107638955080747	0.1898230463266373
0.002527779809879005	0.01704164980790027	0.006870847254467349	0.006961641246685329	0.2667900519445539
0.01601184860982932	0.02142817590272796	0.03275198542589374	0.02294873885663941	0.1745785847306252
0.003910784870317291	0.009403991784527305	0.1147217887709075		0.203081488609314
0.006850540599349281	0.0146521331310724	0.01008102465253443	0.05863425959212915	0.05336003401316702
0.008356118064027737	0.03165518853468223	0.01681212217520701	0.01073871473797343	0.1117398999631405
0.01058651257660301	0.06331125576840077	0.1063676556308044	0.1944574078996262	0.2017924748361111
0.01767460476678923	0.007013318195667917	0.1079148735092999	0.07776670471097039	0.1623653471469879
0.01004145409290307	0.008662743738961903	0.006763814004561369	0.07354255264971069	0.09879596717655659
0.00489251533097261	0.01284047575299035	0.1043554525448044	0.01214460102298512	0.1274659633636475
0.01317474050165227	0.0619442054883759	0.03482622069112282	0.1792019998224861	0.3177907019853592
0.002424826838498914	0.009924378500922267	0.01465760517237766	0.02979598462456719	0.3100977789144963
0.01947120000789584	0.103395853872406	0.1026977468441976	0.1415497586535805	0.1548409163951874
0.008340113617628098	0.0286707390270599	0.04378661934715267	0.2373426841346697	0.2817229703068733
0.002027148851831972	0.07233319649377029	0.01463489857846637	0.04602272964149091	0.005490571260452271
0.01268103271002347	0.0022039044253922	0.05604087773796512	0.1252715537211541	0.1749226301908493
0.01095819321625711	0.01159852232797416	0.02066658219328231	0.08509807596175481	0.3685169592499733
0.01180550220405965	0.006056457006589461	0.03988230840783225	0.008351786892738539	0.238352591637522
0.01841898406418993	0.02703131046326489	0.01237139116483757	0.110791394371056	0.3541838398086838
0.01916009263840313	0.05088507116347321	0.1081415542077409	0.1016851746853696	0.1447461470961571
0.03532280599077786	0.03773941316298435	0.07694091757902283	0.02558243266319721	0.04397942125797272
0.004507450570868436	0.02693596049198534	0.009268242941446903	0.05699959120562963	0.7071460611186922
0.01192519774793513	0.03016241639200459	0.01420257671144542	0.1170591894285666	0.307709407992661
0.008641150008249582	0.04134365744712837	0.2427624893547595	0.2309345005980476	0.3582353368401527
0.009127322665947211	0.0203884628182605	0.01102782891107108	0.1407202110938664	0.4923031348735094
0.007391025068141592	0.02962778263727589	0.0238539247647727	0.02234616886311668	0.4262938722968102
0.001614343560937259	0.008726298714927964	0.002622850992102691	0.02100878397651375	0.4186099246144295
0.001422479186007491	0.01422416834031573	0.01203569045504722	0.04481010403359308	0.5406655818223953
0.00930407716936104	0.01029062892375815	0.02152469568595915	0.01891744190724508	0.7566891014575958
0.02164228693915844	0.03269501243550398	0.01639787932654554	0.104032122126341	0.166037667542696
0.0157099704398414	0.00536238201842501	0.08462799388753098	0.178409725147834	0.2162396907806396
0.01445421411995439	0.00164723061119175	0.04342172800313199	0.1060699348929217	0.5739786922931671
0.008700076650888219	0.04316065392464254	0.01964889253138939	0.03538600973914516	0.3435366693884134
0.008768546280091549	0.006981679534583493	0.06411197057517673	0.08974007889667782	0.1650422289967537
0.000976246471595138	0.01084614371906208	0.0350200645913975	0.09612439284935984	0.4780412912368774
0.0151711732586874	0.007142130385854054	0.05824307005290112	0.07719472099756713	0.4851510562002659
0.02037206721329866	0.1609442019127698	0.1073618729673237	0.03224785646599837	0.3674596920609474
0.007355648434945003	0.007375601428148248	0.03464446115264563	0.1492151348933942	0.4418187886476517
0.01621651572549374	0.01819224675851812	0.004562525056028999	0.03420230307733317	0.522332563996315
0.01407264299390215	0.01025052337735267	0.04067465617013205	0.05332566130919569	0.2171753346920013
0.03721902670867338	0.01163196166852489	0.1012826768244103	0.02656442907402395	0.2656507072970271
0.006881831116605841	0.01540237695032498	0.1896075876148463	0.1941681071427887	0.245778925716877
0.0007060836679073298	0.02004859317472135	0.0250584815746878	0.07104755743375343	0.6869478859007359
0.01434599649456597	0.02122746402414719	0.01135196090091192	0.092679056627017	0.3835565373301506
0.01095209812768402	0.00157451440886236	0.1441281706765419	0.04505129578286082	0.5268586594611406
0.01186272211385511	0.003685918177090193	0.04346354195655044	0.03779015426328149	0.5758739151060581
0.03707211280348349	0.05886223958741149	0.293240791030481	0.2928523572320789	0.2506226822733879
0.007277564738274234	0.004268866380406244	0.07914826303262289	0.04279412485262515	0.2707580849528313
0.03151731618021292	0.01298743867871987	0.01991217647342888	0.1010511332198703	0.2329926304519176
0.01949091483037801	0.01555935706865283	0.0594221268187414	0.3633460274351119	0.4212318807840347
0.04626816493600623	0.001653767137130738	0.03986580203406415	0.03710336054215113	0.6052193753421307
0.02937210944093016	0.00643295422567669	0.03749001175302358	0.06134444782869813	0.389967255294323
0.01577214523142997	0.008396748384547112	0.06653438785293636	0.07290763670457379	0.1851403340697289
0.008303232299432278	0.01909018612211541	0.04750636982654552	0.1438935982529304	0.3945908397436142
0.03067829317355267	0.02637599109351466	0.04460380645209477	0.07241219233251564	0.2536660619080067
0.01921709676954134	0.02538143278669081	0.1293077849417246	0.0350796839320878	0.2491192519664764
0.02584620446588343	0.0235794793415979	0.0210061833768326	0.1008878041121783	0.3827418461441994
0.01843747980640444	0.07423138374455775	0.03743173450583534	0.08720216151911012	0.1226501166820526
0.005250991105125169	0.05483647672287148	0.05787853109562136	0.09154230474145059	0.3700389862060547
0.01265537549967985	0.03331336505769904	0.04115528613946276	0.0766875373925521	0.6439350694417953
0.005431220599956252	0.006657628696726453	0.06164940257485475	0.03193265005118712	0.5848248638212681
0.007991020945122884	0.02741050780850102	0.2108566515218071	0.01846592140226067	0.2797827422618866
0.01790045773734765	0.02678465378680077	0.05154339447392788	0.03757516298236342	0.1604191772639751
0.03889031288670436	0.05547921480518037	0.07402084043799628	0.1363092888291672	0.3132083117961884
0.005308945253691078	0.08341148740200691	0.04413884848984631	0.286086856692454	0.1316462606191635
0.01040461465037135	0.009441964074623582	0.08561691234687901	0.07687328321278206	0.2986114397644997
0.01847940836970084	0.01514972898258403	0.02779228383721827	0.04273759442344092	0.3868587743490934
0.02211036470408782	0.003576709651267149	0.01407313711333907	0.04384738265933359	0.4604409486055374
0.008739881953151105	0.03999748876873731	0.04183285007914884	0.08965304645593075	0.5554172582924366
0.01918702060377021	0.02877927544748671	0.03132235834077848	0.03402534875877875	0.4443624839186668
0.00431448378733419	0.00492518556950337	0.01988336141632525	0.01321802025993885	0.23613664181903
0.01330054571115229	0.005940594954867415	0.0694852255207575	0.1101429322917979	0.4021475315093994
0.01059778499663847	0.02361843647177175	0.1873550633942602	0.2447959286227156	0.3227683752775192
0.03239808367682023	0.01613578676880831	0.05400457803117602	0.1253156193516862	0.1386474967002869
0.01400238853446313	0.01598048033095485	0.02619867503777044	0.0483515064698036	0.3889710679650307
0.007761931332257846	0.0329260803341147	0.1794030241388664	0.03001845651402218	0.2088274285197258
0.0106576105333462	0.006870837408851527	0.06287766831897895	0.1167080509304831	0.4841514155268669
0.005094724176542553	0.1040904538984265	0.03719889026926979	0.144155061251418	0.03619976341724396
0.01290689324933247	0.01692628714294994	0.04277358575698845	0.02403687705501317	0.5369931533932686
0.01917191197333225	0.005506657542822549	0.0250789274769895	0.1249522403844717	0.5768163800239563
0.001178680682444554	0.009239480506015904	0.06951335442268669	0.2913284467890007	0.2117277011275291
0.02507956168600683	0.03313717167030519	0.07263830096486645	0.2035052724974913	0.1992587745189667
0.003641381365185993	0.00866823571317998	0.03749433227817851	0.04347133453551164	0.1443645469844341
0.01470272111154544	0.03107371014479643	0.01235967035322696	0.09069389083226494	0.2505901902914047
0.01435068386861668	0.005729340943809752	0.07641656584537995	0.1895201713331095	0.4673244804143906
0.006937783663718333	0.02838103054666044	0.04954184153064814	0.06693968802415722	0.3099924996495247
0.01146838714812842	0.0249528558738246	0.01663108529731036	0.01940799906888886	0.2684505619108677
0.01657577623268214	0.004714348179073666	0.02557597711743144	0.09174515758859045	0.5420728835160844
0.03327837392948649	0.0150877091158059	0.0333703294936018	0.1631253418564965	0.3466043621301651
0.02696399132979552	0.03491880406092304	0.08250673126353193	0.1754419928331487	0.2745906878262758
0.01938933413168778	0.0150867515427573	0.03064765054482642	0.04339791007711113	0.6841528676450253
0.01124869884300458	0.01893366465107468	0.06302164660131038	0.06447199628110607	0.5770571772009134
0.0009216528451562941	0.01572070849487069	0.05146792493079347	0.08322565085778832	0.4281249530613422
0.027434224448527	0.02268102507647832	0.1027082979169275	0.02977226220638141	0.04002475365996361
0.03750915813286276	0.04341041842759211	0.05465672831389423	0.328812221222074	0.2269100227858871
0.0168852686766866	0.008370618110090211	0.04222240395144057	0.03883328852307956	0.3823303394019604
0.05244201399938202	0.02466503782073308	0.03748115250704903	0.2254243371780431	0.3476429879665375
0.005300705541425643	0.01676516174003259	0.009253069687577942	0.2666472240401867	0.3276866227388382
0.08719669778690117	0.01000535930500664	0.05292836853172045	0.08499172789569673	0.3565725944936275
0.01341199841256614	0.03323029765841247	0.02487458887257192	0.1189846492439657	0.1023391112685204
0.03458303404118887	0.0589238233017893	0.01634841045454213	0.05859616584622843	0.3382765650749207
0.01524097412505736	0.00850259768114045	0.01814878293996415	0.03706360425615146	0.05423559248447418
0.006295345849748835	0.009654616290795462	0.02604375449060957	0.03778658116297276	0.2686645979993045
0.008701886344332626	0.002537351442101793	0.03147511115703649	0.1322838335139684	0.723296919837594
0.01848962784918246	0.05878362877539986	0.0124139674508966	0.03542373206202207	0.3265982810407877
0.02512543649769994	0.05799929761150501	0.07333155466373434	0.2690028598603522	0.1811628025025129
0.006158890533366119	0.003421784903330831	0.03999784147659873	0.008617838844656941	0.625661576166749
0.01767381609423388	0.02933916531354847	0.1792063765377056	0.08460851375566089	0.2548413127660751
0.02725191677414254	0.05395744482806965	0.1051064922794411	0.3628217254296789	0.4382092654705048
0.01331285083664963	0.01763145800269368	0.03418766394527192	0.05039589516363446	0.2961429003626108
0.01692717534093335	0.004996869297179574	0.02657832611893632	0.1696925613102647	0.08669250458478928
0.001943414873465402	0.0275777009881248	0.02587270236971308	0.05683402822532568	0.3251836374402046
0.01734622275521322	0.005145664517377965	0.04136970362172696	0.1098140657805896	0.5957071948796511
0.003728057076762575	0.004837153314104975	0.00195438453465363	0.1747849888547597	0.2336864098906517
0.02321682417632088	0.03795445031127541	0.0303456219021709	0.09317353569029885	0.289325060788542
0.002328892245180722	0.01884230128015835	0.02300588403834804	0.05808508187972628	0.1803519539535046
0.01860438084502989	0.01676866481443071	0.03533986862016376	0.01625846631474157	0.5049823680892587
0.01657720095613998	0.009960467590020221	0.03827675236217787	0.1513528435498956	0.6455736514180899
0.03037727073652002	0.004856073256205781	0.04716124662076136	0.1971007634128826	0.2796774357557297
0.01350591236408217	0.0297005175138122	0.06664910351640901	0.1369292527837905	0.153540063649416
0.02708431264126571	0.051439551544819	0.06074717245862918	0.2411590279898732	0.1271146908402443
0.0256884399565997	0.0313533213366618	0.0653370369214029	0.02689424978785144	0.2581463754177094
0.003210358473625378	0.0242200399168217	0.03426543743495306	0.1076601200502842	0.2369943000376225
0.06429782062713428	0.06225826701787793	0.09728784592250471	0.1348765202035187	0.4324277602136135
0.03096594992132246	0.05624245905235356	0.1369805087855913	0.2421482610949381	0.5038393810391426
0.009624421700475477	0.09853980820449376	0.08190889164085213	0.183221192313082	0.1439322680234909
0.009152235986688344	0.008944002312782633	0.006974404284515359	0.07737091123611628	0.1607000418007374
0.01365161871887831	0.03462025726433134	0.03403341473946514	0.03876755281273991	0.2107712738215923
0.001656223035992898	0.006830766273390746	0.02407261390847949	0.04477615235881231	0.5009997747838497
0.04598341558755892	0.005111109759688509	0.02125144217929859	0.2044642472830764	0.2494983747601509
0.004901266438070753	0.01654739027156732	0.01508825448204543	0.01264642034181394	0.3332910127937794
0.07113520628640776	0.01229450407385314	0.07200938862762754	0.1724987728601249	0.3953801542520523
0.00489051442803317	0.007107676285694961	0.04772972838820075	0.05069650680602159	0.345189793035388
0.04050824911546771	0.01864501381436159	0.09951619059682862	0.09755929402358289	0.1944724023342133
0.03685026190859453	0.009569081052735962	0.02692177928961575	0.3106134308109944	0.3336098417639732
0.005787072507614399	0.1574877535810408	0.02708932968636332	0.05371091195322156	0.109643816947937
0.0008109545157966459	0.007686382934759017	0.01945073532713202	0.002408070441840316	0.1844972753897309
0.02712700106843162	0.004893443746342777	0.04165142255731681	0.09837362615861628	0.2261658161878586
0.03334497620158258	0.01434431328152939	0.05156396527240899	0.07274552977588294	0.5509104318916798
0.02976207169438089	0.02543177683455677	0.1264917939792186	0.1058535269651331	0.1908408924937248
0.003345776916409087	0.01522890120972813	0.02286939733746038	0.1137234356355843	0.7265148051083088
0.01490381742296903	0.005822851731395101	0.01012197690798963	0.1469569756976478	0.3531738072633743
0.03256776683074036	0.06159402397019953	0.1084685305017098	0.2638161220513065	0.07100984454154968
0.01105867039496521	0.01051685461541777	0.007796264898445454	0.1045205637310997	0.5175087936222553
0.006285137562452645	0.006577412497176043	0.01778403659540109	0.04072336635430431	0.5516745941713452
0.04786343156329913	0.02452780013293537	0.01251797487343344	0.04656689883214312	0.3025527846766636
0.04814669428628138	0.01008386635294581	0.0232168619148849	0.196590035271361	0.05470094084739685
0.009044179443384939	0.02995638544901701	0.0350631721900546	0.1200196779059661	0.4470034949481487
0.007122800275446872	0.03919162716768265	0.06298262460256901	0.2167179090654977	0.3016081005334854
0.0006276177355915846	0.01256678726059689	0.02376781551174835	0.1128994461289675	0.3492433428764343
0.05008638965992793	0.0241306171816435	0.2343209195452957	0.131133414994692	0.3514587320387363
0.009413449204263347	0.06378990409097046	0.1095263762691746	0.04776988444035168	0.2924530506134033
0.01736096185894884	0.01828499651798618	0.06020248578319526	0.03950915088850521	0.1910886019468307
0.02362041626022821	0.03667435816014758	0.04214714712014661	0.09664550065100178	0.3619566792622209
0.04379557511871326	0.01173764973174016	0.07980112455611509	0.2055477859534132	0.2931251302361488
0.03084333492455245	0.04467245677332236	0.01944926300733399	0.07427160705370793	0.156271867454052
0.01098227005677396	0.01436795039049884	0.01867200514939274	0.0496436117207623	0.4125939793884754
0.01111357886585303	0.01690235200657127	0.003106145010550197	0.04756635815767362	0.1839936077594757
0.0003350693280179118	0.02585782243445385	0.007712464108516601	0.05716846864255756	0.3119139149785042
0.002650421996373751	0.001373701061151741	0.004523198027134002	0.03992351388765344	0.546221598982811
0.07017469577976232	0.02415798193050164	0.06006043589699947	0.1911608380142531	0.1652514189481735
0.01278218389435076	0.009979664133956338	0.04734304003974166	0.07015466133883273	0.1736711896955967
0.004530278502852036	0.02033590989874455	0.06426260788531603	0.06882139609261936	0.4859223142266273
0.03853159197741343	0.04761096623644473	0.0437810344759032	0.22842117399766	0.1973943971097469
0.003710210988935175	0.001393482693944487	0.136077102392929	0.1358192334777685	0.2358572483062744
0.001183952677257103	0.010840610072963	0.007836601700857357	0.03484326791328782	0.2497302256524563
0.02504374800346541	0.01371370334931653	0.03383261994969847	0.1032595658767985	0.3441388662904501
0.001497404610346666	0.0295837581493098	0.009781712588216918	0.2552033572559339	0.6506144595332444
0.006297888021004575	0.009868559758646533	0.06358685686113399	0.0393495617639721	0.6327707730233669
0.02011409556069495	0.00425039698154149	0.01687282533442885	0.1338157323354518	0.283960722386837
0.005893462516615766	0.01859871306921835	0.06742692452791214	0.1620701462455147	0.4078566171228886
0.01522531927393449	0.01538718154698744	0.01018269101074896	0.0621905395722267	0.4387360885739326
0.002800640077235115	0.005449489087739839	0.009692128092381425	0.058515693491073	0.4834724058164284
0.08589525527661314	0.03293018176633632	0.07954189085269581	0.2044528258737408	0.2406426966190338
0.002971590094824589	0.009710663146509174	0.01093514081066728	0.1152382266689064	0.2380087673664093
0.01184388344989903	0.007531944663207057	0.008359161438229765	0.01477692273213633	0.3223008718341589
0.003109684399449947	0.01439557922958296	0.03536021456927005	0.1608355537388284	0.1667522490024567
0.009036958916303059	0.03075826720094089	0.05438844294872908	0.1519357364867934	0.5473567694425583
0.04577480611449371	0.03710645966863783	0.07079759258308405	0.07960761549911184	0.2938222885131836
0.001493899953634553	0.03375887569178787	0.01613279338549761	0.2550787872752278	0.4691163003444672
0.01009640206204047	0.00315125881292519	0.03277488378922641	0.1159238894052504	0.3749436289072037
0.02794102926768575	0.01579023108227264	0.04973271102904914	0.04107225131310986	0.4269873909652233
0.008094592007622192	0.00848646464139366	0.05345738378054052	0.08796266525440899	0.2312756329774857
0.01031637292003143	0.004206808694319466	0.0143639308851461	0.02561248861483054	0.4205366056412458
0.01502907047940821	0.02255357632744445	0.03786413525540126	0.05697960561843183	0.04996597021818161
0.007567695958761694	0.0133757643752648	0.04042420566634375	0.08863030047278622	0.2552681267261505
0.004955479230635718	0.01216390289077461	0.02153888906185204	0.1649501887998504	0.4088072888553143
0.02607037280462135	0.1549712364412015	0.009049417953335026	0.09556139840328756	0.4268835335969925
0.0009870404315184822	0.008892786275724984	0.01323942142562035	0.155597352858668	0.2749426811933517
0.0259000930507447	0.05375498180014482	0.03470477486207127	0.05393423964405122	0.2530264817178249
0.009938252607481629	0.004666029445167613	0.04158717662999872	0.02999627695913404	0.134457528591156
0.07051794276953859	0.06750968659213219	0.02534514267600466	0.2477003280334627	0.2204166054725647
0.01092469651240735	0.008172520318595647	0.02359726681242777	0.04544345956363857	0.8640915513969958
0.007218011637559252	0.02361605823965798	0.05647593327430117	0.1217569253192272	0.2079540938138962
0.023651901916453	0.009276734890124594	0.009063552331165931	0.03107896513240574	0.2450096309185028
0.03673131770615878	0.01220639094687984	0.04505451126698967	0.1793537672012196	0.170468594878912
0.008164120503790506	0.1014349036548238	0.03319100446727855	0.3256441778291462	0.3050324283540249
0.01292860405348406	0.01016768768771121	0.04359189863537641	0.2293432073896106	0.4504354782402515
0.009874489167210718	0.007672902824040095	0.05453556419278952	0.0513659405019572	0.3993356116116047
0.01853773170012782	0.007397816204306462	0.102162504589914	0.3509751847305412	0.1739017590880394
0.01085525281312243	0.01995486812281937	0.04762044549616953	0.04902515022019206	0.2032078756019473
0.02009755261400908	0.01809043033317681	0.02375330446116472	0.1015230171376348	0.1901900768280029
0.005073993148846254	0.007788225575350454	0.05635215089523312	0.02429624110464297	0.5936269704252481
0.01923846141690154	0.005226662456484399	0.017020585546873	0.100495489559552	0.3839825391769409
0.00247335497730547	0.03913367201441889	0.03640958226656876	0.06936652689647532	0.1658907383680344
0.02357741589759138	0.02208429769664352	0.0602691405747488	0.09721803526291456	0.2169356793165207
0.03886199032087442	0.01458218973747735	0.1366083838854718	0.007149192029119567	0.3168770223855972
0.01780733549134811	0.03474908743016397	0.1060790691164618	0.05938028730971789	0.3464814946055412
0.02866323983780963	0.0802670112891341	0.1829591578661125	0.3388260107260375	0.4503373354673386
0.007167770293786083	0.02011147235730124	0.09265115544029551	0.09137064864601996	0.0730099231004715
0.003377897044091357	0.01044996781824329	0.03849942029086258	0.04271017898887855	0.3901282865554094
0.008642995043739207	0.01211356120110778	0.02297751702856167	0.06051671743966455	0.2047408819198608
0.03488161094583223	0.03951872323005504	0.1030191119038006	0.06473917160220147	0.03938542306423187
0.007366811643685571	0.03424642661790227	0.05988923698899687	0.03330827914965536	0.4448951371014118
0.01103269033618673	0.04045152115180989	0.04546022514174153	0.3035749719390273	0.2901584431529045
0.01629425650142159	0.02209565966575006	0.1584753828843527	0.06800480627210712	0.2010643929243088
0.02434975325000013	0.005612500033660192	0.03569845587360464	0.06990036855857885	0.400823712348938
0.00535906743909946	0.01612888629074721	0.05223211027785869	0.07148447069631586	0.3451772630214691
0.02663639305401743	0.01057920922536314	0.01802385877606905	0.06271553880552275	0.5887664891779423
0.003419277426946477	0.02171658890318552	0.06774017784987398	0.06910564745345707	0.4874473139643669
0.004641476816123566	0.01020073590029701	0.01872678575963473	0.1956701290974799	0.4898144863545895
0.01147814822668575	0.01688296508184435	0.05111031805736205	0.07170893430800002	0.3479383215308189
0.00353068746394903	0.02273246526226068	0.05545677175445583	0.07264639274520907	0.2999143283814192
0.02764204398816424	0.01448112028405972	0.01369692613619408	0.1024414246089208	0.2336523607373238
0.02117237833766937	0.01434317520685882	0.03348778842590855	0.02503575439324335	0.5728778950870037
0.01882463248067952	0.03005579708932701	0.05081496379047534	0.02872097620185557	0.3560670763254166
0.006257360420965884	0.0259575446731526	0.008848259486625765	0.118850492065494	0.3692394891986623
0.003388722080880984	0.008792598572102749	0.01080817725659902	0.0559408611191044	0.3908018367365003
0.01710465943553932	0.01154075888258076	0.07404610884112667	0.1315166533229545	0.454449325799942
0.03751984061992154	0.03335559782671699	0.03574060314233933	0.01620867683803208	0.3671279847621918
0.02230273070268049	0.01093152212075549	0.1966672653710865	0.1957500645486273	0.1560596041381359
0.005673305995998149	0.02005492726310834	0.01759789162456253	0.1579572515418114	0.2992164865136147
0.06597990936579365	0.05365933187613919	0.1803142892440078	0.09366863378257151	0.479468047618866
0.02026056532644727	0.003094291756611894	0.03530662935443402	0.09935244370655022	0.2587336841970682
0.008121522780187105	0.04046582022647795	0.05961093230890824	0.05428106370174959	0.07816997170448303
0.004110003804664121	0.01541207384837776	0.02918118628469592	0.01322283377006997	0.5612050928175449
0.0297681486994083	0.01327718613320831	0.02643567288061271	0.07465906192028698	0.2966189086437225
0.02964443794688037	0.02860589652045722	0.03216590967161398	0.0358013497267121	0.5316243823617697
0.003584919820875734	0.02296540618232	0.0449288279393759	0.194848050153403	0.1384254805743694
0.01081241572626096	0.05112176205580206	0.0829466432099823	0.194922473047366	0.5607183985412121
0.02283198722622048	0.04753108866394784	0.1121144580925248	0.2109677572453293	0.2727800458669662
0.01244211025046242	0.009491463017443511	0.04151822004501739	0.063130237764446	0.4467150717973709
0.06407811673323149	0.06154983860168012	0.02757187014623824	0.06621472644090468	0.1979416906833649
0.03458726910273741	0.02523585153556183	0.009691783641717189	0.2403174919873231	0.04111390560865402
0.01609504094034941	0.1170976250904868	0.06259856110435438	0.02593502654873825	0.4222862124443054
0.01710080870235875	0.01974985217734122	0.03205571634301199	0.02997384602544904	0.1408380754292011
0.004541357254934764	0.01310570101224115	0.04263089681591903	0.08911295323427262	0.1278176605701447
0.005591224923492011	0.05516438404961692	0.02975409194740664	0.2670544609323705	0.1090572401881218
0.02767950440560807	0.006652540046744621	0.0461528638333551	0.009559695671893131	0.2691217362880707
0.00948787392072511	0.01086736759693348	0.02676671429907734	0.04130691671785366	0.3166283117607236
0.02956026720305066	0.02002045892816545	0.08764228150486769	0.05894424964272313	0.2644660174846649
0.009973826796405932	0.06649321193576113	0.1132132715846928	0.1760936134170792	0.1249929219484329
0.008773340140635119	0.003525977375862417	0.009713130409987641	0.008989589839124651	0.4027178473770618
0.02474463771291763	0.0117269376258391	0.03988556742134641	0.1860342020284944	0.1494611091911793
0.01191617877880638	0.1076853343534745	0.08450972452727595	0.1145912849066675	0.2384599596261978
0.01839240945235797	0.01245388190254736	0.0234323435481871	0.02222726998296171	0.3932624142616987
0.0180165863952913	0.002668362458294382	0.04100871425920716	0.09473312942844198	0.3896637335419655
0.003686307599182728	0.02194544387239434	0.03459195391570427	0.03468798470811243	0.1877165623009205
0.007982306241925127	0.03325903128911947	0.07640857598495016	0.08088041234067196	0.159341997874435
0.03523703812415152	0.01857583631866919	0.04127211255579952	0.2791547683476774	0.3785815834999084
0.009894898892717489	0.02330738042216716	0.05289197833899795	0.06185552414438064	0.2875837981700897
0.01070318666746425	0.00812238887395178	0.04105941708060384		0.3396393954753876
0.003173102533036112	0.01531678939452713	0.06688079817311515	0.07290121826292795	0.2926293686032295
0.004881928286873484	0.02538665502830207	0.01931253901349938	0.07872380437584955	0.137832585722208
0.03159696526427305	0.00996068774535229	0.1204100536466524	0.03107533415231231	0.2593758031725883
0.008848173955773864	0.01058971697730943	0.09519214559871085	0.05185676941769177	0.2248377203941345
0.003700597039038106	0.004533456511105954	0.01005286472978827	0.009726366197692238	0.3102552087511867
0.05679883085984611	0.0548983661868285	0.1063927988734755	0.1831891913818793	0.02297167479991913
0.02830905061881384	0.002920164448596191	0.05278617457789092	0.1282626095931046	0.4673077315092087
0.001273030400802871	0.003471182032265284	0.005668734365287843	0.07716551669773794	0.6529673784971237
0.01284144800821421	0.03576630317315904	0.09958451786211875	0.05436188561830971	0.1623054891824722
0.02191592354823204	0.03380381247471487	0.03545148187954422	0.07186546391569598	0.2606702577322721
0.03338927616353227	0.05746603166871037	0.1141649079310167	0.1551269727128853	0.3163931667804718
0.004974097110826692	0.008242930970982235	0.03302232802026818	0.009592621646182492	0.05377074331045151
0.05213739615522184	0.008173741191909223	0.012302460546537	0.1939855768396417	0.3543048799037933
0.04027859089364069	0.01376875873852276	0.01785872717849735	0.1475250939345678	0.3517319113016129
0.007671921094844925	0.005027505928019926	0.05456873698731542	0.02577259153250753	0.6895802654325962
0.004891731762890142	0.001621829621762369	0.00713254195751883	0.01376045828570093	0.1996985744917765
0.003183147157068578	0.03442875092144917	0.1315311266254574	0.1014620906598592	0.2712736576795578
0.02776919585470022	0.03471506305225711	0.0177412229131156	0.1452683562197414	0.06344471499323845
0.003132110419409598	0.03070203252202484	0.04433390422873078	0.1000612905646197	0.2230841591954231
0.01514812706303757	0.01219850127470075	0.03861454120354522	0.1401606436831908	0.4871543869376183
0.008046009244677771	0.03555375553352763	0.008726185365435069	0.1130727812420087	0.2956094890832901
0.003403855222785773	0.007653041394677762	0.08146319578917918	0.04729005700955496	0.1466989666223526
0.02749427819363554	0.0266490630704723	0.1146980627723725	0.1195946275945327	0.1811826527118683
0.01463139811644734	0.02071803160597438	0.02374088329523494	0.03611599551897579	0.3412487655878067
0.05186465835895884	0.003119347854564303	0.05112624975097643	0.1177880667300926	0.1071008145809174
0.05310058678751162	0.01938530247183537	0.02374820309399625	0.1002846788444568	0.2516883909702301
0.01472327040361562	0.01230061218844988	0.0047669409797114	0.06359515550626116	0.5579772219061852
0.007164933133873522	0.05626906195341676	0.02149458350265904	0.05076819064805561	0.1872711703181267
0.009958394103170308	0.004415117202757314	0.05240257964724644	0.05078478580651311	0.06617246195673943
0.01969662941920768	0.008328508862169917	0.01333474981205635	0.1435846719392391	0.4613390788435936
0.004664099240253849	0.008835589038572289	0.05365870967537272	0.02620431537245999	0.4981261566281319
0.007545854502906263	0.02002802290858546	0.07153033485362432	0.07211807143543897	0.4111577793955803
0.09395378098967946	0.008087337185166049	0.05057196376237122	0.1259791771980662	0.1430119127035141
0.01093972124190962	0.0067876805769745	0.02856699508729571	0.04076804595223124	0.2582214018329978
0.0047117440152801	0.00511889957290973	0.064214915609556	0.1511733453983004	0.2276830077171326
0.01793098994905584	0.03723593119513816	0.02575986832169194	0.1212911172299714	0.1329328864812851
0.008779518524528691	0.02193791487577851	0.06167932154794385	0.074436412566833	0.4604568183422089
0.01529920600827192	0.04634592187452796	0.01475489764960897	0.2073129347234564	0.5775984134525061
0.008203147924261023	0.05865103401136396	0.08850707702825739	0.1878936248444866	0.3880578428506851
0.005450956854059705	0.0196581096281439	0.05433034806086265	0.1127890732036268	0.27623968757689
0.01110418218909562	0.04326244794737893	0.02902164641202329	0.3365485674330576	0.3879759646952152
0.02202788625979987	0.02299705754619871	0.06234528224573156	0.355915964450931	0.2892991937696934
0.02212374160763253	0.1003937118591724	0.08185157256589065	0.0121502088878441	0.09334034472703934
0.02245941030406678	0.01695563060646299	0.009334729621139376	0.2201231697587379	0.1646797508001328
0.003583430797710396	0.06503929364695743	0.05426182109930969	0.07383886565151421	0.3559404611587524
0.01303653922475445	0.009991507188497849	0.03947163600268498	0.03901334425596381	0.4332217471674085
0.008087235913871921	0.09349544831055236	0.06628066692355411		0.2636881582438946
0.003940941689800762	0.010126072915142	0.03701553712730002	0.06093706301827091	0.3988937232643366
0.0154672057672557	0.02442161236041258	0.08257305285801567	0.231833894701776	0.2346349805593491
0.01807145000243598	0.08211095783939659	0.01802968394832591	0.1062637838245237	0.2603411711752415
0.003308987074626513	0.05790492966972902	0.008147265393359304	0.1141754553205418	0.3380420506000519
0.01427004447713188	0.02464928667232771	0.02289457841434354	0.06245571984833569	0.2335723899304867
0.01026309648032112	0.04924482427820059	0.04834292224463119	0.1231464720999668	0.0665324330329895
0.0129520011436917	0.05123364809573883	0.093417605218532	0.1380521994894914	0.3283254839479923
0.0574983982738346	0.01515855262456309	0.08022705210746636	0.1420544944829009	0.3419654369354248
0.01729953747975477	0.04741000308416216	0.03186819386493077	0.007083527742735143	0.112565316259861
0.02218426499956039	0.01627715526891854	0.08879056918150434	0.1513748707934229	0.1678595840930939
0.01329804317100514	0.06436140601833273	0.03798287392020572	0.08666449242460991	0.4128264402970672
0.005371685654257344	0.008293674030417461	0.08393241260612824	0.1197748632056863	0.2680456414818764
0.02130374834735986	0.007678725653408339	0.06980909138318633	0.01327998978085744	0.611648753285408
0.02569782770874074	0.009552697738410942	0.1995931636561628	0.1806597858701235	0.1764611378312111
0.005443553595408993	0.01100160448743789	0.04610713371227169	0.03877152132606818	0.05582219548523426
0.04796824973418677	0.0536656162384249	0.03904655754411444	0.09951896635958946	0.225662536919117
0.01200774036838789	0.008318799991581138	0.06615820602321648	0.02416517223115749	0.3788071647286415
0.02545799060594774	0.01195377489723628	0.04611246284970047	0.06009114193801384	0.6087750531733036
0.002584389290461204	0.02030760510798508	0.02386673467655558	0.01187147313790686	0.3669985691085458
0.01480307748694395	0.00197068775677945	0.05430401283953715	0.1668434708003227	0.7011171206831932
0.02257996674983603	0.002561432106049644	0.01032764845019318	0.05551072836304644	0.4195542111992836
0.006211482608145441	0.003895752620543355	0.07979401509731845	0.03928779530751379	0.2359919920563698
0.01158419821256637	0.0183968163748571	0.0216075152655746	0.3119526418712014	0.427229218184948
0.008548046764089323	0.007127660313512058	0.0670418087709739	0.3137670364097158	0.3136116862297058
0.01079160755214634	0.01034814258152245	0.06129963052279034	0.08295237725599255	0.4569668248295784
0.006366702167034471	0.02297119024327948	0.05571215239924052	0.0139440968704756	0.2269995957612991
0.006144081675480251	0.0293773497862089	0.01256941828393245	0.1897862512330597	0.3902664049528539
0.02493182253693961	0.0101866309769197	0.1385180463962483	0.04066827071901792	0.3754020556807518
0.007652841367319141	0.05694635118790514	0.009056973056799866	0.104194606164957	0.3753222525119781
0.005534150623683939	0.01163029310066736	0.1198635539329728	0.04799210628456604	0.1209924258291721
0.001446033215154932	0.01751738092312785	0.00724614940031415	0.0536507896881179	0.526510561350733
0.01514599187145263	0.009575719629381821	0.01040224961347745	0.09700372703416391	0.3225186206400394
0.02616650778953505	0.01000305035401972	0.02470136325654942	0.3596106504686402	0.3372628353536129
0.04249883758895312	0.03092225768253454	0.05815059262746022	0.3394762163338493	0.2796776294708252
0.006616851326691209	0.08523981097516806	0.02945325977838953	0.04591364916512083	0.1287857294082642
0.02206075293735757	0.003385738000176525	0.08975239785628318	0.01275628613822934	0.2476444616913795
0.02301845178657357	0.02060565677892698	0.01921788073537726	0.07609088161335117	0.4327366660581902
0.019823720525235	0.02325908116683688	0.02540057879619501	0.1427260787963668	0.7478365190327168
0.02345538935816938	0.01920568116470332	0.03160569477150317	0.02587812040421358	0.2246753051877022
0.00308223739929513	0.006220445334979353	0.04339606579893941	0.09405389818742173	0.5710201133042574
0.008895364180593071	0.01238263484566218	0.03543853894577195	0.06748804253842733	0.1785525307059288
0.002530265045762231	0.02400905538639747	0.03616034043734126	0.04024180099441937	0.320297583937645
0.006289572638786531	0.02870770383545023	0.03153385507544819	0.04544824825920833	0.29659478738904
0.0326484233197168	0.005562694110674629	0.06240303927209652	0.02761928511477704	0.3354186341166496
0.01467715550100599	0.02062344632712163	0.09514818668383987	0.1026209397576627	0.3304946012794971
0.01242262793028408	0.02034577495942869	0.009118878835714411	0.1593675575823017	0.3446730300784111
0.02426075730135799	0.005410995426983145	0.06605574331910138	0.0423495880063032	0.2438995391130447
0.00632078185650109	0.01372105044773189	0.03917589679230227	0.03148731600137142	0.3228974603116512
0.01202695195372489	0.009347654896069518	0.03962368017869181	0.02050710260153094	0.850832138210535
0.01873389234974585	0.1257506414075999	0.2100716384485248	0.3626321941299889	0.433140404522419
0.01270586111245864	0.03051174136849513	0.007704865676339982	0.1092366042142466	0.3187487125396729
0.008221993172132173	0.03420639136223748	0.06992429328467338	0.05897505253854435	0.5009896345436573
0.01359202509078008	0.00876330085175641	0.006617013719922363	0.1881716571678575	0.1927973367273808
0.01179958525312588	0.0213395374665599	0.03061562672374064	0.02879326481814551	0.5485048443078995
0.009311234253388811	0.006002850675517479	0.09334544154161613	0.1535066922173835	0.4210613220930099
0.04048429128005915	0.03624382832113121	0.1855214648954277	0.0770495271886647	0.1109245866537094
0.02601889705391164	0.01356334979919804	0.04958125666090341	0.02558394975268505	0.0230434238910675
0.04389511723889555	0.04001389810997602	0.01570327259468224	0.09041827047507903	0.1849008053541183
0.004932621731192494	0.004626358184866071	0.02343892626292699	0.09491875293362469	0.08376699686050415
0.01058929316063777	0.03725312903776645	0.1706888327396785	0.04320053603048486	0.4307057168334723
0.01307353096026566	0.007002219438989793	0.02314372359568545	0.08836747527196466	0.2820166870951653
0.00863852071255132	0.02320812793967506	0.008849646479850648	0.2306119885855676	0.169126033782959
0.009313268103099293	0.03015511107332984	0.03534479021013242	0.0420978757929233	0.4883740097284317
0.002796517886656576	0.005672662042937563	0.01200701858524671	0.009654785428725027	0.7763064615428448
0.01306437344104514	0.006304476569113537	0.05668043525361392	0.1978204844553307	0.3012417256832123
0.01443228712827405	0.04199369584300394	0.03634950064489423	0.2183668235673208	0.2501703388988972
0.01980054863210212	0.02368235882365871	0.0865394142895749	0.2266015145813955	0.2232571989297867
0.0147683592784866	0.02839652271235317	0.02304045488107173	0.1085331621953581	0.3248189315199852
0.002733082097936546	0.02675963033291018	0.04176804322159031	0.06519929464526514	0.3181100785732269
0.01677804811928131	0.03586969044681595	0.03138854189122509	0.1176397006906631	0.1287834197282791
0.01150739327121706	0.01232721931308607	0.1359670766911303	0.09827229562909436	0.4782132022082806
0.004858089169775391	0.003483150768150672	0.01860288527980477	0.03442145404299963	0.7899546921253204
0.007295647647184128	0.02888107065608486	0.02232011245735935	0.1802406802755965	0.3411885797977448
0.0085043747951588	0.01328592004873212	0.01947955538789948	0.0268301477757495	0.6030721729621291
0.008310644008446194	0.06895785063960128	0.09614101401226965	0.1619551804096248	0.298281654715538
0.03271622804763477	0.04852641983350936	0.2738750903783458	0.1390994940648977	0.3011559545993805
0.02999108671828429	0.02714354975194994	0.02495483349526251	0.07797006558610355	0.2166731674224138
0.01834732656676391	0.01410076928501369	0.03650015081971014	0.1576271631637324	0.2176627330482006
0.01688057205363899	0.03967678203462549	0.02189285361506449	0.03432413968997489	0.2890903353691101
0.006783637970291849	0.0623532186153381	0.02054959036418182	0.05816302495525145	0.1359631922096014
0.01773098722108123	0.0189783544255902	0.07317743737987339	0.1103826891043857	0.08299092203378677
0.01666569490459477	0.03242828607057791	0.03549572969612703	0.1025901774396427	0.2571959942579269
0.01136551407370163	0.005061350398288318	0.02861038642982438	0.09213993410853122	0.5892184339463711
0.01756388494764535	0.01458550145004407	0.05563013073886985	0.05321499569811644	0.4452215805649757
0.01229077280094076	0.04405995947122392	0.05734939811087253	0.0580750842747827	0.3647645190358162
0.01631818113755834	0.01848245583633214	0.05030972689764387	0.05398256123313799	0.2951605245471001
0.03577368222133354	0.04919252271839969	0.08244492746197177	0.2639161707865594	0.09225785732269287
0.003537788447904477	0.00304632138830023	0.01307800347488382	0.00633494312619752	0.6001008301973343
0.008129749560896182	0.03517546937901907	0.03853094362549322	0.0225721857184086	0.1047323793172836
0.01150763945884051	0.03228008016278403	0.0453474159268927	0.009646535825381525	0.2869064882397652
0.03498040859283608	0.01669842453136984	0.07951747283128099	0.1736368452573963	0.1161543726921082
0.01038110468678433	0.01707258417213026	0.01954431969407673	0.199621408423786	0.5261508971452713
0.007573567132821573	0.001264519785011738	0.005649036944748866	0.02547943415709768	0.5362163223326206
0.009396314071565187	0.04590735246392469	0.1688602412642935	0.1856303709476238	0.3320858404040337
0.001764070545730426	0.05093714211904279	0.05723459403604486	0.02673119098746518	0.4804541915655136
0.005327352813138536	0.02522565202769353	0.009659928404214646	0.06195751696389429	0.43308693356812
0.01919573365934527	0.03480165011212222	0.1100067005101833	0.1496071208615581	0.3019696325063705
0.008233712765411766	0.02025395163258871	0.06113927243709909	0.137402894296779	0.1464081704616547
0.001503755797410185	0.01915501043942095	0.02193487877308359	0.02494951608551321	0.3534191939979792
0.001470305756319457	0.006380701562608698	0.1359146991714565	0.02104567030158667	0.4999250024557114
0.0222601143652488	0.01150023806366419	0.009138014612577822	0.07135824269757907	0.2270423620939255
0.0231726885325339	0.01488122753766932	0.06198838379786714	0.1143631729474615	0.08863040804862976
0.008238885688774372	0.05477869486833481	0.1223142021272739	0.1005972157157523	0.1001466512680054
0.02178217176921882	0.01322443496157261	0.01729861542528344	0.05202175789042721	0.3761552572250366
0.01605977923936738	0.007299860908199382	0.02017345245768465	0.06150084350751533	0.3900449350476265
0.01436229405478928	0.01314508292097402	0.04420885930044746	0.1676361779213979	0.02399787306785583
0.01535462503199469	0.01619355105393807	0.1149181895907692	0.1296349734404199	0.3679627478122711
0.01457899791906536	0.007908975686020531	0.01730893917797005	0.01627895173814543	0.2855533878318965
0.02622388508162535	0.02343256960798495	0.0287781977202402	0.04039274942233534	0.1741141770035028
0.005852815697573829	0.006263550395128102	0.03742809073131505	0.01388357655511255	0.3778034544084221
0.04011513376576384	0.008829703254845049	0.05530336374271511	0.04332634304494025	0.1353194750845432
0.008401038964318416	0.0172454186093494	0.03215966195153472	0.1636607360650179	0.1665502414107323
0.01735511161739574	0.01483646230152334	0.01288846225025188	0.1206690407081262	0.5089844390749931
0.05513870588044081	0.05044709230569328	0.1066455868924353	0.05696332501880011	0.1864758282899857
0.02973957908694488	0.06608315435801812	0.03366437629064173	0.1104792561281211	0.2172643691301346
0.01874378351224988	0.01317625553637961	0.04454789983277596	0.01503713293129471	0.09147608280181885
0.02186163123541235	0.005368625856171497	0.02057876942568017	0.05954127883664741	0.1307440176606178
0.005816549286968897	0.06575255750089046	0.0279087483182682	0.1935307447401117	0.1098695546388626
0.02123294507596581	0.01207766235452254	0.05158591226687979	0.05906462412328559	0.09792984277009964
0.02754321034833151	0.05283999435568593	0.04716787285496896	0.04976933195251174	0.1525002866983414
0.00197572127009174	0.02280580273814717	0.1121486782799831	0.09267105899382028	0.2012684792280197
0.01756170800808407	0.01390053527894114	0.02931654921508567	0.08416594884538411	0.394064586609602
0.008289159368558618	0.001304089996762799	0.01248502870845122	0.02901493565843887	0.3176325373351574
0.00536676383347106	0.03416952641066904	0.03020720398651931	0.04754339393429269	0.4125005230307579
0.004318748773281415	0.03654093181845651	0.006036565121636937	0.03569870614996848	0.4252524562180042
0.02058297909603755	0.05809633807643814	0.2123236689026858	0.1685648795389565	0.3873010650277138
0.02465105375175435	0.01655426480087935	0.01961967481775971	0.0710673376472454	0.5182077921926975
0.009083759136089761	0.05633192377472034	0.00482024908822902	0.05736098011175005	0.4766400903463364
0.02599720382299327	0.04618202543088937	0.1814673295820109	0.1496961771782415	0.3559485748410225
0.03885948436040138	0.04184049048461214	0.04520604463817512	0.3553498989140185	0.2712564785033464
0.02455258879702174	0.02862998667958516	0.07710321526543631	0.1003931037265242	0.1446166504174471
0.007546369444915869	0.002039638936521133	0.02003397724407817	0.003293930805631938	0.4121339600533247
0.01181328202599374	0.00994515291155218	0.2447745738205555	0.2506234297228538	0.2571214884519577
0.01345496604895336	0.01702824870670842	0.05320068235113189	0.09184360405193101	0.2006182186305523
0.01648776989809531	0.01401020692058465	0.0599639429989656	0.04461081409664323	0.3263599202036858
0.0199700344148567	0.008490515432892171	0.03457135127985644	0.08819971843510779	0.2356720939278603
0.007905273827268994	0.02718270617087559	0.05639264304171113	0.1001385178076488	0.1638961341232061
0.1100856399493306	0.2025020428907865	0.09238521410573075	0.3716168150737994	0.0951288640499115
0.01410461638265476	0.02422666289258892	0.00955048201007646	0.06760374964764457	0.3002122417092323
0.008060313467452777	0.02259989900721016	0.02795612662101577	0.05968454630868028	0.5239863097667694
0.05414277492202976	0.03615902086540684	0.04320125527583031	0.2058620361126869	0.3727520294487476
0.004726716807110346	0.06243127391993064	0.05019822854122723	0.05899239791865725	0.5893318764865398
0.02054673458722244	0.01133041206483481	0.04697509970636467	0.08503210916556479	0.4682348482310772
0.03069552759513061	0.001434692820925121	0.02003282891499003	0.03367558179778191	0.3338465285487473
0.0005481984602071638	0.000792861882400249	0.04306116477381962	0.04879311121003907	0.6164712235331535
0.00757423772215237	0.03812628374775937	0.1110559181403613	0.04597243510599029	0.491127472370863
0.01301213280277588	0.04226593578917037	0.04528315575587731	0.09434983910281179	0.0891224704682827
0.006989010019043125	0.00985775441408307	0.01653253845706292	0.05938505065885287	0.3586573079228401
0.009397339497153545	0.02825401727676999	0.01047111275650044	0.01475623037985649	0.4335050657391548
0.009722791763520533	0.05351365835832424	0.09801465116178752	0.09281916066585216	0.124466422945261
0.0245717129792868	0.004291242791753358	0.0609569443335467	0.1415387567128483	0.2969465255737305
0.01836653941409255	0.01643064102778317	0.1562094287088477	0.0349774792341394	0.184587212279439
0.009856183072139854	0.01633856998918541	0.05587397530748701	0.1104835648154053	0.3893598094582558
0.04561804451860992	0.08451795368803319	0.03415053358209863	0.1000558500827347	0.0767004769295454
0.01025538872659717	0.005774765456665762	0.03198776818988855	0.05952615507610594	0.2959352508187294
0.03137220883832792	0.01998483559120554	0.009463235127318753	0.2115307622361984	0.2295056134462357
0.006482929569176316	0.01462134199991402	0.03058594885202857	0.1810215854258156	0.3491274639964104
0.003855836068093161	0.009381674557631361	0.02033768977206485	0.05675859592739409	0.6684738621115685
0.02677295884909217	0.02380782558042202	0.0375642953677645	0.01244508993187698	0.3597513437271118
0.001662911939249098	0.01883842049912384	0.04083948430552004	0.01641775407670845	0.4881066419184208
0.09160348348583916	0.08485733711344207	0.02505094809978542	0.1183343281000661	0.3095688447356224
0.009029727615776938	0.01281461562077034	0.05161839218751461	0.04964051917678439	0.06590982899069786
0.02274150614253287	0.02504157200313728	0.05927830560703903	0.04228154672238678	0.3727489560842514
0.01559961807835168	0.06789573891255271	0.04896808357218765	0.1751803803705764	0.4620351195335388
0.001480400039517243	0.02528937134546441	0.04480809429327082	0.04692192128306097	0.3165559023618698
0.002026077387300894	0.02077332202638152	0.03782282887785431	0.03701154413884632	0.8067425638437271
0.01211090918175811	0.03543421228874094	0.02769298013812216	0.1013770795212478	0.3335573971271515
0.02973068345315591	0.05459528996423563	0.06265082737117622	0.1569246852829814	0.3317034635692835
0.04636157586654699	0.006274067324505347	0.09813397869803786	0.1939938072330985	0.490778423845768
0.02957925179421069	0.01550275692658067	0.01936836380197791	0.07321883648362516	0.2546388693153858
0.01067646233347925	0.04263921686748456	0.03775839667800349	0.1360889282963249	0.06360909342765808
0.005021741913487537	0.004703178258476545	0.02901187497767569	0.02313298827730375	0.7238148115575314
0.01067125294680786	0.01272557863302021	0.06609865758585587	0.1626865075528275	0.177640400826931
0.01824563714996541	0.02510992884355365	0.01395524306389137	0.03516754057300242	0.2085505872964859
0.01045101119946383	0.01313951402327736	0.06384889747983505	0.121283650233646	0.3824010044336319
0.004873806735235641	0.005348647453682416	0.03867420930120163	0.05905992427266063	0.4375015925616026
0.003926297932300003	0.01182693485869917	0.02006837759132543	0.02374859890474032	0.6674575582146645
0.02086728081578162	0.009990030973105895	0.01704337444356248	0.1965076713807947	0.3399598125834018
0.004352040365092482	0.007479817092974496	0.01624356549208959	0.01522636174412391	0.5313143897801638
0.0128056938643043	0.001100183470353899	0.2236490044640558	0.2228459605154266	0.1870771646499634
0.01859077453903875	0.008688163614139486	0.03329539176439936	0.08133162136437472	0.5775974988937378
0.04827354133046974	0.07510836016571053	0.1036996524562749	0.1540997926809438	0.2945751715451479
0.02649774468232718	0.04258274657167913	0.1003075190847752	0.1712915839905864	0.1481518596410751
0.02618717009437768	0.02824195008633318	0.02415279813465282	0.02763503413496041	0.1212637722492218
0.01039285994325611	0.01302383277173196	0.02175075249616024	0.01803323778208232	0.2514942237176001
0.01074334968726212	0.006591376618066525	0.004628406675280916	0.2093633150106486	0.292574767023325
0.05005485371148017	0.02044309927884717	0.01585847947578997	0.182618404948099	0.1721563190221786
0.003785871045756638	0.01517407032422145	0.03837747738838228	0.06648989851249157	0.2635730057954788
0.001733189530312291	0.01496975178715252	0.008874690266372833	0.0228023869038503	0.4944583436881658
0.03344620208862351	0.005542129961935913	0.02393046623422604	0.1091649155307303	0.255523681640625
0.01484190809015865	0.01180416802714421	0.03397691701771124	0.07735101921015741	0.04175948351621628
0.01529830563781226	0.02125112003176324	0.01524475644717205	0.02306954681564627	0.2599013075232506
0.01256500841037439	0.03961878543362898	0.02695055094736107	0.06364348738705522	0.1689081639051437
0.0114723446437928	0.02146455461873537	0.01876310248995556	0.09055197953551369	0.4735552445054054
0.02726662526538265	0.01635537421249639	0.04887392464083773	0.2876363274747719	0.2584447637200356
0.004706710450609899	0.02884506680507981	0.01604596297993934	0.0419473730922696	0.6440960466861725
0.02033117803479349	0.02745465074103046	0.04324732055526162	0.08854118626320512	0.7751394808292389
0.03790208208478288	0.0127719263256689	0.134907048267129	0.2838195889454517	0.2143777161836624
0.008622207309893389	0.00795041915021874	0.04718876300164433	0.01242062823579666	0.2077745497226715
0.02013640910491323	0.004446740640092053	0.02661012271491029	0.03328767342199962	0.5125329755246639
0.06471428433196619	0.02158232999040387	0.02072404389209667	0.1379463719588617	0.1591367423534393
0.01449818393460506	0.009915309852436167	0.01715607089903709	0.06367212911697039	0.4227670542895794
0.01881405269370844	0.01200829043543848	0.03141723276798684	0.08871780580372252	0.221773024648428
0.0006434627554572081	0.003589624419303244	0.06219805249561813	0.03369851399754034	0.5173044353723526
0.004940980770406167	0.01777446235191549	0.01908355687624877	0.2726342038870813	0.372007492929697
0.03887421384735054	0.04759935469560581	0.03244456907112611	0.2506991425681893	0.1445137485861778
0.01576449779349454	0.0362616401839447	0.03737714785705146	0.3229943847818471	0.1724467054009438
0.009911767483699374	0.07763417912604256	0.07167211337766585	0.06300285387659342	0.2031768783926964
0.01291000271970061	0.02503814678984312	0.04772395210601788	0.1546262462455202	0.1965841203927994
0.01613316793295785	0.101508052861192	0.06207904563560518	0.2170655483401294	0.27968555316329
0.01004152403193792	0.0234403176492059	0.06939211280697166	0.04949673852262299	0.1445873379707336
0.007598931654480473	0.008060290103321141	0.01808478515712136	0.03424638318100393	0.07500296086072922
0.005745135552523321	0.003410683568685431	0.003222250577200492	0.1821486039814856	0.2701053721830249
0.02453943527311511	0.01923186540824075	0.1450336286590232	0.04581321350132267	0.3415971621870995
0.003585766755774308	0.01409503138593522	0.09612624557878495	0.1117932918876843	0.5266062766313553
0.005142050827002739	0.007699525814020655	0.03565910971347823	0.202379766630978	0.1288614198565483
0.00935258687472159	0.0390509368267291	0.03628793933831367	0.06735498746104188	0.1742571471258998
0.01645209087550272	0.03652948938871102	0.009829876910604248	0.01565557595181166	0.1644477369263768
0.03260671321968767	0.009188916997247693	0.09068985562181356	0.03288290680932536	0.2736899480223656
0.003720240739816916	0.05423451119291958	0.1798526096133924	0.1259016799511299	0.1875689178705215
0.01063484027240279	0.008714196646317368	0.02850321562076755	0.006406159943676021	0.1728887464851141
0.006405841056725953	0.08683460770815565	0.03617288376684721	0.03627241689105734	0.2112152576446533
0.0119611311730442	0.002199671446620235	0.04084413744414075	0.04504638872660866	0.5665943273343146
0.002145608100984641	0.01032945048945356	0.0229889479312478	0.1514343150666801	0.5397004317492247
0.01242883615730061	0.009087171019380176	0.01239764294092752	0.1696433716205366	0.5441736839711666
0.006401778511810632	0.01936040928385813	0.005770230512370703	0.05149652523568284	0.3674216419458389
0.04595663853147888	0.07630710878473351	0.05257272617197123	0.118804485022603	0.2051387578248978
0.005299633809672022	0.006876797519753841	0.04163756779441161	0.07170659059810849	0.3928573541343212
0.008976160088654525	0.009751788018154569	0.05337655886484979	0.1135810565241792	0.4696886260062456
0.008728563309259696	0.02165915292779014	0.01925004152757259	0.1028989753143895	0.1980011705309153
0.01214680746789587	0.05072531376581302	0.06400439385853163	0.1098362212764454	0.1800961792469025
0.01433529154668034	0.02953280997820257	0.01015465452635021	0.09386813272134184	0.4124495051801205
0.01092991279140741	0.01125433611568583	0.02489350065186576	0.01786242543593503	0.6995281092822552
0.02245177914495602	0.0127075919304109	0.02627911462152154	0.01973017858381505	0.1891377819702029
0.03132386118215873	0.004428188556051538	0.02216079868986087	0.2198841592518997	0.2142656147480011
0.01318529514230694	0.002431297854052064	0.07598590608778166	0.1879366180813854	0.02818050235509872
0.006280017963936818	0.09673411899036877	0.0710942694986616	0.1278197106424171	0.06516233831644058
0.003278866870386449	0.009532686354620096	0.05320436402868156	0.03976705151281343	0.2689304649829865
0.005907465546087398	0.09798400487121386	0.2968547502167577	0.04254198564310041	0.3583349734544754
0.001845227114982723	0.04203313018767982	0.05845725951669975	0.09164336908787535	0.3382362276315689
0.03016126041004963	0.04411168091323889	0.09983847355940971	0.149723697306114	0.2433420233428478
0.01291288905081763	0.009193465952461946	0.01830164681096167	0.02962005742691924	0.2147804880514741
0.05093664660375305	0.00723500038457664	0.0432359349517725	0.3364346751456396	0.1714500188827515
0.004513611188799033	0.006129221983449756	0.03308085709347411	0.0733435945531668	0.3445851835422218
0.03773547720473448	0.01340109913368569	0.04755459727670949	0.1097099403263478	0.2544733509421349
0.02558208953612184	0.01745288393167263	0.08688175663720185	0.09947169231045218	0.2182094603776932
0.003974987418876127	0.0195689223434776	0.03826162738620509	0.038606132378666	0.2958491034805775
0.02600077489884745	0.03033991655587025	0.06924812423712946	0.01939250673266436	0.2797493413090706
0.008309171963760451	0.05694810984662445	0.02934282022957414	0.1180535065394151	0.3243056870996952
0.04891359878377	0.005208714503384948	0.1609644123268262	0.06250082842810337	0.1385382115840912
0.003467999506442165	0.03045620558349679	0.005708672280204885	0.05427121130000673	0.2655027806758881
0.02429803947203707	0.01818676094812763	0.08599751552648036	0.392528257142401	0.3677170276641846
0.004646282873534708	0.01511206734335546	0.008608913604580697	0.0296617270742036	0.4377878066152334
0.02103002377932431	0.01287118697353776	0.08235653661297648	0.06969615866286705	0.2059184163808823
0.00351217883192977	0.02230648437510677	0.06519867620413448	0.01516085764908956	0.2090128902345896
0.007674042861772298	0.08952003241495934	0.02726276153831532	0.05056866894196936	0.4168455824255943
0.01605306511449123	0.04944816970438567	0.04166647541314542	0.08414544192442203	0.2103198245167732
0.007790167828779553	0.006012819999962525	0.008329288150681943	0.01953122634399915	0.5903399996459484
0.03228413774494046	0.02360572538636824	0.04044626896469641	0.1028412821716444	0.2923677414655685
0.01766651822704121	0.01987952670362109	0.06350769181075952	0.02174071986246467	0.287022702395916
0.007894152038656399	0.007550982749567781	0.1135025191467146	0.2819428851481202	0.06792464852333069
0.01137640158722013	0.02159313110029629	0.07096376487582062	0.01072709994489304	0.3486388474702835
0.0516174554536723	0.05621031004905425	0.0167697510505172	0.1344782748810313	0.3385498821735382
0.009202569912594962	0.01504613817716762	0.02694406339885408	0.07267063406305491	0.1650593059603125
0.01098322117699164	0.01097277151465992	0.02269787816777313	0.1226343309283929	0.2697816528379917
0.02570933755705951	0.02374459601197511	0.08433173222887264	0.04370985668424723	0.335059991106391
0.01801252163622397	0.07624810605857912	0.03475650665356986	0.125876682420139	0.4398878365755081
0.01573207376502662	0.02834954910374465	0.0743804392991453	0.1148753462452477	0.4054742678999901
0.002366419692181799	0.02552357866798027	0.006289695716908353	0.08546790098776955	0.4999433276243508
0.01524749696862626	0.03117741795154796	0.1031406935618708	0.1711556644811389	0.3622796386480331
0.008729651919835164	0.02438969157473563	0.03846281442724853	0.07643449621807112	0.4898096472024918
0.01148985967018816	0.004376323769132218	0.02156214317960367	0.02137751304562115	0.3912962898612022
0.06443655172942338	0.1197001040958969	0.08167749563080925	0.106068602117741	0.2213494181632996
0.01147495391186604	0.01945572421507774	0.09609888558960458	0.03346886805334057	0.402487076818943
0.009525638173882033	0.005953847571268611	0.006187037149494652	0.006681720870920844	0.3397500552237034
0.03755443599040398	0.1102079984633062	0.02344737478002845	0.05829068766357023	0.3266573650762439
0.01317477821633661	0.02853902640933925	0.02581105748830126	0.1452150654427584	0.6054664552211761
0.01029297402786011	0.007091497109541656	0.05656614511412738	0.04679409834293632	0.0540226548910141
0.003932178467721599	0.004545215925488302	0.02947313423539541	0.03244851538528723	0.3402947597205639
0.00882282775134921	0.01569317971382495	0.05780374721718667	0.1496853498006732	0.3602888846071437
0.03418050572697982	0.009938618428897719	0.02284465312061131	0.08756560317758633	0.02719996869564056
0.004393277642418016	0.002001546560884672	0.005435619203591341	0.07583299813725744	0.2506437357515097
0.005023112277924062	0.01550945770946299	0.06468342562066842	0.1270477986328791	0.2224937714636326
0.003736663826128347	0.00288711317963547	0.0178283963163622	0.03772476174880635	0.2808160334825516
0.02790565439238551	0.01661109864812658	0.008231255734120119	0.09717108069316037	0.7550991326570511
0.01294814391293223	0.02462940055971156	0.02088383520979092	0.04834974902568595	0.5446702726185322
0.01776906075864802	0.01460395220184313	0.03881441734567639	0.03725094203495652	0.3768193945288658
0.009684659969237702	0.01602467793896149	0.02119019686041099	0.05585077072452466	0.3324839882552624
0.01735939454086088	0.0008229031616766302	0.02882293239078881	0.1076141358905204	0.400424100458622
0.02131232641275933	0.04256127433715685	0.0131168450869889	0.03919082270280889	0.4100337857380509
0.008689913737406484	0.005817253774004737	0.003943700032843708	0.06004669540685514	0.3017676323652267
0.03851264244967423	0.0118635188736444	0.05645676189997348	0.0916812984714887	0.2835891358554363
0.03087946588735918	0.0128834107029071	0.02254185267086173	0.0305828091930944	0.3072093863738701
0.003058317085929799	0.006056747040824859	0.04545798448946081	0.01610397658191179	0.4326199851930141
0.003632111521471151	0.01150092993474315	0.02111386296012868	0.0358439874677042	0.3765250071883202
0.01186822592178843	0.02445778649968372	0.01700082799254777	0.04644054979089057	0.3492010701447725
0.009286705571418826	0.01500693965619311	0.02265750589105051	0.07768179875655762	0.3503568479791284
0.0444435826520089	0.04112114766094072	0.1119497831952435	0.2300122482121462	0.4280200004577637
0.01900907328297453	0.02085707943125331	0.0284369880418563	0.04487733468338213	0.18061164021492
0.006504097184338966	0.02375812604051163	0.01801934916185272	0.01729306491516107	0.1477196151390672
0.01764501098830995	0.02832653045449628	0.03441143861957077	0.04395788780052545	0.1971593424677849
0.005356666136352911	0.02191968641680687	0.02374160692286463	0.07339476591974541	0.2171462029218674
0.02008571933481579	0.01696925287701237	0.01478574701114223	0.02624881532620178	0.3273821845650673
0.01749691681437951	0.01248002899715819	0.04166178821288048	0.02413529647110897	0.430546723306179
0.01219584868435712	0.01842355641496085	0.06379346208441208	0.08208472060814775	0.1069440133869648
0.01822583103865374	0.01827779105647928	0.06318220715434672	0.05979590549085037	0.2995724231004715
0.002998975804131471	0.008162654791627588	0.2146079043002819	0.1527483921509914	0.2100658789277077
0.04746757915504249	0.07691717900332387	0.04885290129058667	0.0542488086807619	0.2233978062868118
0.008654936683734821	0.007020245415053854	0.03302337651257826	0.02732189826756254	0.2997538782656193
0.01953269403557709	0.04803671457038039	0.1601480187034798	0.0798955207689062	0.6104395985603333
0.01637399510613021	0.06478757445005009	0.02527709014275632	0.1672498764343771	0.5832876078784466
0.00798705054266451	0.01004876958165751	0.02650310047263516	0.07066142616589952	0.4653733927989379
0.01138996260827598	0.01492843768889396	0.05964894505716956	0.03313653365018983	0.520349882543087
0.01484795067855012	0.02207843090618313	0.02134726715457879	0.1716160608784167	0.3813935127109289
0.01828228381724191	0.02610512687791301	0.02379636989801652	0.07077662059134288	0.1681745648384094
0.07562122379537427	0.03122163384547025	0.04569874654319325	0.1979671997175426	0.2032826095819473
0.01731610028889333	0.03115916900767295	0.04796824911590813	0.114384123921818	0.3410850912332535
0.00560909945747097	0.01053361948197391	0.01743838607181858	0.1129972708240882	0.228391791228205
0.04190355336503455	0.01986943580567321	0.01433051546151068	0.07396110369446442	0.3257173597812653
0.01424630015900882	0.08663535210287973	0.2211719035287612	0.1746777073630479	0.2154565900564194
0.01769367969941399	0.00220925458511434	0.2770226462685413	0.2796880632557412	0.152177557349205
0.02560767675475911	0.01084603942947299	0.005372538959388523	0.2481322551416948	0.1245839297771454
0.01274550870761874	0.005052107745095367	0.01940184876797661	0.09883495857008467	0.4844405818730593
0.0123039569609418	0.0265202066207548	0.02315660913871706	0.1944822335119388	0.1288841664791107
0.01936561644629274	0.02219216866345017	0.02837434296014062	0.1308911207388454	0.5154237449169159
0.005341060894126483	0.007365570144623149	0.0383644785951842	0.1482960163220391	0.2985753528773785
0.0003317333289005334	0.0006776450332281448	0.005830117277406681	0.01545244699665321	0.7971288585104048
0.04415603655843112	0.04504628148161299	0.01606281097013187	0.02005205723550837	0.1185211986303329
0.01286172204671977	0.02106680417203997	0.006162656029291336	0.1055864877524452	0.04178892076015472
0.03367368100145585	0.008250244420724973	0.08563979932867602	0.2609769128231137	0.03014770150184631
0.002984946738827265	0.0201760157538288	0.03876153050902711	0.01342252580284622	0.05560863018035889
0.009888743701073857	0.02176365225582164	0.01107170830492084	0.02237659569797981	0.6225496903061867
0.00446865968468077	0.002945273937967445	0.0004304109487099778	0.06246031741177457	0.4377809576690197
0.03064918692719579	0.008380572880223938	0.06696984085381871	0.1163777437735588	0.3277301341295242
0.00461288424111661	0.009186755827437817	0.021424122461861	0.03883652203095352	0.4013293758034706
0.004263378463059651	0.004298885379176824	0.03248408629765828	0.02128690134819929	0.6416352465748787
0.006588818888654965	0.02015230600545226	0.04224154231389951	0.08655728965959644	0.4228397919796407
0.02228414471337951	0.03190202822988511	0.03655981003220889	0.1471880648465768	0.230515768751502
0.01488379358256809	0.01481869694884719	0.09385677159550423	0.04059826582499532	0.4886368680745363
0.017693195101139	0.0249012493481281	0.1273648211857913	0.04721697061709115	0.1208555288612843
0.006068282963400989	0.01285583168333231	0.06281869045520441	0.05345453101011184	0.3490151539444923
0.04621297134684293	0.04266314580563016	0.03586795564860321	0.2643740370979548	0.5067946463823318
0.02561363086038349	0.001563684457683331	0.03241527838634013	0.1305033558790131	0.200883321929723
0.00374741016096742	0.02500972801950852	0.01940901109388458	0.009118821269943667	0.2395200626924634
0.02174200462748201	0.01451582905749231	0.06099558271191962	0.09729505276979844	0.242775946855545
0.007558437353613473	0.02909644245958854	0.01397238152080203	0.09744046466107367	0.4220667332410812
0.01274674608438787	0.01580310870889179	0.0581605143156127	0.06230316679092743	0.3344377297908068
0.005739032815929412	0.06812932546006867	0.03019246522398369	0.08737724261784356	0.1422069631516933
0.01224383059027088	0.03568917437034645	0.1018299355290347	0.1500560553603696	0.3528143500443548
0.008053043737652862	0.005832584290297319	0.04799006825163955	0.04908060716732021	0.4150477731600404
0.05505711719292972	0.006324770973998622	0.02941870426463254	0.0445047884620265	0.2482554093003273
0.003416947468174003	0.02316868811210424	0.05304634664519378	0.07262581511011329	0.1765453666448593
0.02076569947004801	0.004417681194201412	0.04698451621288194	0.1321285640431669	0.384470023214817
0.05816072139812789	0.07723107689212655	0.2960847448518278	0.09749891156499341	0.2733841016888618
0.03662256024079583	0.03044944986233331	0.02566383234440378	0.05932619433510987	0.3149902056902647
0.004894438572142197	0.004879709127874037	0.004237031942228151	0.02380913291838033	0.2420212745200843
0.01213585243448517	0.03061420093316614	0.06765105298199153	0.08946553709478347	0.08535541594028473
0.01069909049658835	0.007636644907548118	0.01829141875769383	0.06697698522008383	0.3578444272279739
0.01533522377908282	0.07285394437901818	0.03523201193053146	0.07669241909559789	0.1084836646914482
0.006921966323067852	0.03055658641597872	0.07945954137505026	0.1997171268367468	0.2919995710253716
0.006717810103839428	0.01124204374669166	0.008097839479533686	0.3867630121533503	0.2416795454919338
0.01037091486348193	0.03834919436447086	0.03003501697231907	0.03156521983340461	0.2294251769781113
0.00771342288712619	0.02427722557767113	0.009684819814336845	0.09138990789610291	0.2137002944946289
0.01636052590312123	0.01067305568606907	0.03374936394784532	0.04073091476815528	0.5491031156852841
0.2126088419536063	0.08070766607603104	0.05543474067652153	0.2889520813591859	0.2638358175754547
0.0161251810109399	0.02068619982833732	0.01375632063914152	0.07468852756957159	0.4262174293398857
0.003165190898196557	0.01729171987328754	0.01104304477562615	0.01780261514758333	0.3078152686357498
0.00392406798068487	0.01981118614924425	0.08548335421276063	0.05268332639585982	0.6308521330356598
0.02520187677694272	0.03220367480517336	0.0691495953305008	0.03044225797865716	0.1694115102291107
0.002549654517234781	0.02142536503209307	0.1236522192227262	0.01837588875558246	0.2723077312111855
0.02260803024418228	0.03500496174067046	0.1612362283944277	0.04116016246048276	0.2878688313066959
0.01927370007222191	0.03524113442973677	0.08069195985962002	0.1328186397330247	0.3287114202976227
0.003468628791470321	0.008464887260110139	0.06536510646333654	0.0431536487504909	0.1363303028047085
0.01562614427985257	0.007205106712640963	0.02524707524659042	0.1831995781512034	0.329182080924511
0.04115584385593204	0.06274488415887633	0.02715989791070478	0.361809084257638	0.08865974843502045
0.05035516146521349	0.009611912661781269	0.0897084719517255	0.05180952429196747	0.4068553596735001
0.007915276702675528	0.04174413798020755	0.04649515941215326	0.03376880402191768	0.5635133385658264
0.1032262913499827	0.03176527688658203	0.046093423303607	0.1797809419712075	0.4351190626621246
0.001233193254001397	0.01551726214302024	0.01930484502975185	0.04998422544808774	0.1502510569989681
0.02043016735876702	0.002330289511649708	0.02153486830848536	0.2407417719077587	0.210107397288084
0.01215509579769036	0.03995200327322365	0.004598699647042792	0.4028525232359976	0.1652076095342636
0.01580015295322554	0.01327399947112396	0.02275958154813273	0.04591778538443966	0.415115034673363
0.008079667718486505	0.02540806117548311	0.07025113890332393	0.06095143001476994	0.2033810615539551
0.003748353304868689	0.01336462353083853	0.01285640464278715	0.08528307789763978	0.379314236342907
0.0006725834061902802	0.1110015589700254	0.1156212060883816	0.1125874528986607	0.4052247107028961
0.01446859362189312	0.04458914096638733	0.3176805300933787	0.3002793769673846	0.1293947547674179
0.02356767795885656	0.0508637763972323	0.02171179260997944	0.3170732429761488	0.2785922884941101
0.01763530288461017	0.02110564083321243	0.005992790557234037	0.01595623075589597	0.3445741920731962
0.009622360768724345	0.01241842090518283	0.02455129535249857	0.15389721017139	0.2005039937794209
0.02277613192326242	0.006366804164583659	0.04266121970261121	0.03822891482994417	0.304758720099926
0.01324428848849851	0.01265841764798281	0.04664574728000823	0.05619377008111148	0.3745254725217819
0.01564820985122149	0.02341716573021439	0.0354437848336708	0.02135443600001691	0.07766442932188511
0.006748548941701349	0.04396995237091483	0.07054615479078805	0.09118345483523482	0.5108874291181564
0.01361564247757785	0.01763075588661409	0.04112026671199345	0.1071107860463081	0.1522222459316254
0.02478408826272628	0.02095879640094742	0.1261516724162813	0.08817304046733264	0.2470907070674002
0.01099974080967892	0.008899494731801514	0.02595033165631666		0.4594005067338003
0.02104760830286237	0.01244025606729516	0.03371794848115511	0.09604426447682443	0.4377883523702621
0.009517599854715841	0.030116044388223	0.08227009168664057	0.0520898761756514	0.1147331073880196
0.01461515783288907	0.03664942259513226	0.03445378349534345	0.04725815048060165	0.4563793763518333
0.01795715793665001	0.0270021222589488	0.02854228937164324	0.02312035026968363	0.2878524288535118
0.0105893757741085	0.04948877786504064	0.003393862863421956	0.03134325283346617	0.3706706948578358
0.04907028878323055	0.02174397018600724	0.1296845725590883	0.05036449225875375	0.1266159862279892
0.005413333953524301	0.04240807132364416	0.004372974594974981	0.2279392844309739	0.3108928091824055
0.009194142390596162	0.01947157512217292	0.05378492750544375	0.07461048127484279	0.6782177202403545
0.01471005587650506	0.01357352094840777	0.01353081501667541	0.0497455241544216	0.2871474474668503
0.02592467958058056	0.03823106191196937	0.0819626380851747	0.05486324405364636	0.405193243175745
0.02778198489132959	0.009741371292130818	0.1507213424010797	0.1309295995666211	0.2645758502185345
0.006466838545168522	0.001023985256293722	0.03132202369658806	0.01124388045196312	0.7190921325236559
0.00207872017484334	0.02788206095904205	0.06945561835636771	0.09695951623235619	0.133708268404007
0.01295165558061746	0.006050991009713902	0.03597252351230475	0.02272727243052079	0.4730110373347998
0.01024982060208262	0.04005986465593135	0.1001812239650329	0.1580141672250185	0.01108850073069334
0.01738966233390302	0.007212337129241575	0.0151815549505811	0.1063758739458205	0.1339400410652161
0.02104434160471411	0.005351927363261504	0.02255141206414155	0.06250757674039188	0.1605259692296386
0.06532959678427969	0.09459560831432867	0.02456488120512226	0.1791691992355107	0.1842546612024307
0.01929729221447482	0.01554587615005011	0.07768738985101324	0.01821010622026738	0.2942413240671158
0.02174628820531671	0.035391348489807	0.005321181668641095	0.4029222089085586	0.2713752910494804
0.002528945415913836	0.03265135482048384	0.01195565680236669	0.03957236594655165	0.3699568202719092
0.03652793780714567	0.03500079803111525	0.1053453350797419	0.1413356399036111	0.3751330971717834
0.01216828481107511	0.01457772084002189	0.02274015634904392	0.02028157725747907	0.7484356015920639
0.01319607464733399	0.05134130102658999	0.2748429613381902	0.3231087083681733	0.2644373252987862
0.06540536476329117	0.08016959727443207	0.1240865387063547	0.1842281156189894	0.04339667037129402
0.01921293238396066	0.007219233838554426	0.08845515419362862	0.02817749886569303	0.3854981902986765
0.04251339650321448	0.007255270998395458	0.1110123087691108	0.2132307550625097	0.1209101527929306
0.0130223532586205	0.04483691136645521	0.2076451723230993	0.08939195445347903	0.2878453135490417
0.01151497676436655	0.0310951485320722	0.01860927216957203	0.1296411804634465	0.2316063232719898
0.01802627900990998	0.01518134865878326	0.04969435443168715	0.01977247511843747	0.3489405885338783
0.008898801443511203	0.01494984481572682	0.01665516762330715	0.01338920241302644	0.4464510823599994
0.004817072650286108	0.04541705829677824	0.04323721933283718	0.03909976260825453	0.1450216174125671
0.02194829478496896	0.01880483178728062	0.007512556570888493	0.1280969273582131	0.09214137960225344
0.01547552935649943	0.02009518691841911	0.04006291199021189	0.1046141096934713	0.290815457701683
0.04751964735918973	0.0044359081187616	0.1817011459926226	0.1603646914767412	0.3920327350497246
0.02414191122363063	0.02475008891687119	0.04657439723555418	0.1362696650349662	0.4557658582925797
0.006981311430482612	0.01372036862724208	0.01268696795950192	0.1380746744884852	0.2274556793272495
0.03444486735229593	0.03307088755466844	0.06137310855300276	0.1319603081178818	0.2678039520978928
0.01236252190958181	0.05848460473128478	0.008174793455576784	0.01189116636235807	0.3944042138755322
0.01402577981832087	0.01281813161623837	0.03284544613347147	0.1930426794866707	0.2645545834675431
0.005642174119595193	0.0047012924691845	0.04603761545348597	0.1694509048667669	0.576275123283267
0.01248322416640415	0.01865214981699773	0.03927774882381375	0.0993040419991707	0.5134897623211145
0.02301309809300697	0.007215996486728743	0.0102073320761257	0.2310804306831711	0.3203181773424149
0.01358962886424278	0.02130535961921902	0.01609403220050148	0.01214767363336867	0.2666922248899937
0.01443889412216338	0.01278370481918597	0.00513729850811033	0.1043825446910691	0.2602417077869177
0.0119057171275834	0.05556454957690701	0.07901263126021391	0.1140434143204008	0.2874013334512711
0.01587596535915737	0.01724574020668417	0.1150606741799552	0.08661615833921586	0.1574771888554096
0.0113686966840412	0.01678427130378357	0.3063993935982081	0.4123026104318964	0.3185165897011757
0.03339422944368908	0.03062119416566833	0.03328442178960456	0.1555696701770584	0.09048894047737122
0.02372639513268429	0.02838322067445949	0.05923269765214671	0.07066614285909764	0.6813864707946777
0.009116220690185669	0.01965884951077028	0.02415050235209562	0.1031062182048256	0.299890854395926
0.002881914907806718	0.1354685033234645	0.02751296032081332	0.1152645046586622	0.2908421382308006
0.01171976243707002	0.0004661928793272506	0.006268995687787337	0.04961548205932208	0.4098591189831495
0.01640087531881054	0.001091423962958832	0.01516706428389775	0.01970543892390272	0.1568100973963737
0.01219947673957232	0.01159148323861475	0.03807637096866232	0.07542672992767024	0.4881530478596687
0.007804009470397472	0.0192763389888897	0.01209665157413278	0.01164447892608814	0.09517761273309588
0.03488771570899368	0.07724194704323351	0.0169901010100113	0.1953583019639002	0.3393700122833252
0.004197771776995624	0.04025514436600294	0.05739736388990532	0.2088851705896	0.4019162803888321
0.004273470948831556	0.003980198240347656	0.03246330961060555	0.07613984945986431	0.3495711013674736
0.03188369584354124	0.03351258555994615	0.1265629570933943	0.03530806217758595	0.2394064031541348
0.001946391933062411	0.04478105047566974	0.03162204208049816	0.04487722918163145	0.1024438608437777
0.01942446122585666	0.01939392819066181	0.02326393161350167	0.0489294222693309	0.3279740735888481
0.01325964823628281	0.03258049192972945	0.1513967356657402	0.2315759582558332	0.2517173141241074
0.03598094224811976	0.01295871653264838	0.1828001729487518	0.04287091022991027	0.4446312785148621
0.005387537141502141	0.00593618103180342	0.0117114736726131	0.07471874576033677	0.01267968863248825
0.0340241693797407	0.02717469779864232	0.08169204008822153	0.1192553322512909	0.3226039558649063
0.01746142907946358	0.007809199413270074	0.2771256092935261	0.201593458376046	0.2899936661124229
0.001522774036194136	0.02169715746423374	0.07993797463564539	0.1476501682338729	0.1680343449115753
0.03966285136868763	0.003280775300310124	0.02461932262009033	0.09436554742677883	0.2366093322634697
0.01368894254594882	0.01615153410155874	0.01547107038335583	0.02884825356348412	0.1212139464914799
0.01143487707245422	0.01432634984585222	0.02854965316560999	0.0548813126838404	0.4706277009099722
0.04169311508823598	0.01895039170014445	0.04070881774631371	0.1481052992750799	0.3725861329585314
0.002312943709075005	0.01885751428822061	0.07284667511441482	0.01243379236149883	0.3894026763737202
0.03427021489877016	0.02310925909139813	0.1060817186352426	0.1997677703521019	0.209740474820137
0.02558146182810143	0.03742577348518422	0.05448697192496754	0.07131347227832519	0.1984370797872543
0.00793425393123004	0.006837110326385447	0.03170167706981687	0.07829066336284449	0.2529833484441042
0.01580319282763998	0.02496241685770524	0.06443668831344063	0.2000982860843864	0.4224512726068497
0.01613068747837839	0.01313931157506857	0.03747744469659229	0.03081268313664976	0.4952903958037496
0.01281543402515964	0.05604456000086305	0.02699858208483616	0.07889126601178009	0.2709565311670303
0.01628649972073629	0.01345642826536755	0.05271166263073021	0.2665265289496738	0.1772219091653824
0.01460584197495376	0.02275151223798452	0.05906589718229369	0.4001530253628698	0.1796087920665741
0.02234537721406043	0.01115302111073587	0.01252737191696546	0.1022254851409236	0.3270754031836987
0.07090910606985673	0.006901921866643963	0.09537534529912234	0.2168369779655479	0.5706360004842281
0.03034221395042347	0.0499307955886226	0.1430828094490859	0.1957507745238348	0.3921766206622124
0.02696068718342703	0.0104479970280468	0.02153754212389558	0.06605198434090936	0.2779580056667328
0.007031198848272288	0.01274710661292072	0.05966720077631099	0.1008201302930365	0.2990530580282211
0.006123852787310646	0.02540412371359484	0.01504950718245635	0.08784636974541077	0.01937007904052734
0.005340730772470752	0.00838568287857204	0.03352879738433742	0.03902580345670281	0.2434986811131239
0.01250399366076704	0.01658534509501401	0.09263333853750513	0.07598148577790043	0.2278020642697811
0.01180571054049718	0.01237674685950906	0.019879586027616	0.01884055894784537	0.3956229239702225
0.01323370541671993	0.004708829544654826	0.01291918734745118	0.04810545012241879	0.4708083234727383
0.04245458749688105	0.003106066584509279	0.03061816154431131	0.1009258669709139	0.5498033799231052
0.04044157224088263	0.009931119796085769	0.01983434065149239	0.03578369959162425	0.3542650938034058
0.004143023400618395	0.02409853464322174	0.01260977464051925	0.08216136570092392	0.5102847926318645
0.01754700424048999	0.01184846472644643	0.0966115391421199	0.0635955088663554	0.2956237317994237
0.005159906113814165	0.01795010333651775	0.04043968916456029	0.06574540846534607	0.381894800812006
0.0006650491430359382	0.006129557414411756	0.02461973251747228	0.03374525093543813	0.2869506548158824
0.04642801920415189	0.0174632616168774	0.138746534122608	0.1980168135371944	0.2893994227051735
0.06977320362925343	0.07593407927521555	0.1104113642165501	0.1168537860342726	0.06911789625883102
0.001515574486632364	0.003170338327480467	0.006076074701574455	0.05553154399263406	0.4797474982915446
0.01206706476785281	0.02095016624442749	0.01967838259220784	0.0618468177075841	0.5177138857543468
0.01632550578882329	0.008032289806258044	0.002436252183117077	0.07791397300288139	0.1811210066080093
0.004991067401857008	0.03458085946160513	0.008880475282279587	0.3604214331396698	0.6143764555454254
0.05422838731905985	0.01923415734264622	0.07895766128146181	0.2191611952499763	0.4321235567331314
0.008117671800288273	0.026141580626069	0.0294896193973215	0.01553730716736654	0.2758016884326935
0.005860216650040224	0.01024478484232167	0.02780685793995238	0.03147474293548223	0.06425812281668186
0.01228095802771839	0.01080595456676811	0.01570778241053802	0.0985225881090028	0.2944309562444687
0.01185170719743567	0.004416420309631519	0.06328345173718147	0.1848832616716786	0.1305323094129562
0.01851652451015356	0.00204436034315018	0.02933870044705039	0.0268980192129937	0.362656525336206
0.03607306131192112	0.02520390031557426	0.0761379484505354	0.07238872652457924	0.238630399107933
0.01597242374834949	0.0138261513067809	0.02951486565097602	0.07666802135475764	0.01289988681674004
0.007400804424474633	0.009865980971176636	0.05232223143773984	0.06370884175039476	0.1937551870942116
0.01815256658190181	0.06204051038441696	0.04949736669527227	0.02173208434566953	0.3105402290821075
0.01570028776690732	0.005624885726004725	0.06635694422738747	0.3659137365839547	0.1722308024764061
0.00915489039155808	0.004614796357224137	0.0304036646485962	0.07145891693622418	0.6529686525464058
0.0023186796164417	0.0182832060572056	0.02113068063553126	0.03754152381675274	0.4008421376347542
0.01003627293476575	0.04129630788407165	0.02643929198040348	0.1045214320799948	0.1783534847199917
0.01752888606065447	0.01229112094797886	0.07078219501993818	0.1268548543835476	0.02283696830272675
0.02041411482032157	0.03291500215391735	0.03763173751845839	0.08749708882867582	0.1391355507075787
0.03514976463729469	0.1004368786364355	0.1612581926523275	0.06216503387712247	0.3222486078739166
0.01850056356385191	0.0383284170224632	0.02407059614231671	0.1042675314946149	0.349953468888998
0.01864290514174818	0.0892432331263381	0.01271607705550307	0.1001098338678337	0.09394343197345734
0.003423416017614152	0.01186498662339969	0.01159310525435398	0.00509066787538083	0.3157524242997169
0.03269568664689702	0.001344296761936828	0.0443566047501899	0.05006641790593842	0.1525117233395576
0.004972713576532367	0.0281937997420848	0.109913754356276	0.0779359729679488	0.06166453659534454
0.02276638000097404	0.01231434104722774	0.06391122712548435	0.06336672849909251	0.1039611548185349
0.05318085193781122	0.03464904609058048	0.08418042944982201	0.1984694524747952	0.2923282831907272
0.01784156522630861	0.02533586504330554	0.03260556212803176	0.02251704279349995	0.4384987205266953
0.01387766324443293	0.04746943681180651	0.09720466193312088	0.3067745167987514	0.05465067923069
0.05983399312820903	0.01766093938258903	0.1275456156051183	0.1132820474912919	0.2746622934937477
0.009465989649449724	0.005204153594270927	0.0400973400193524	0.04303567881314603	0.2532962560653687
0.001049213309144141	0.02716898063810844	0.02323151754451064	0.05056260457968002	0.584630492143333
0.01537306915066051	0.003407531532428704	0.02693001961417466	0.0594659478219203	0.3889532685279846
0.03557665698438804	0.02241526015802074	0.01178259028557009	0.1959938649755824	0.2608130276203156
0.00776164318997038	0.002523323157976951	0.01964308985917264	0.01512809070150249	0.7141308304853737
0.004646883427127976	0.003480360605552825	0.02942484043847918	0.03008865885875313	0.271820820402354
0.03719580053310832	0.0285132637002193	0.05336155839188084	0.09035234550136287	0.5202768854796886
0.0172088126455856	0.01189694266911834	0.02453677105540258	0.03623955520171007	0.2154178619384766
0.01228904137115357	0.001738610757950308	0.04268688057893077	0.1037495202157419	0.02747186319902539
0.001053645760283363	0.01337312310593276	0.003323523729327899	0.06289063682603585	0.6969302780926228
0.02300234356791267	0.01933060433222469	0.007128425829128149	0.1115394912341816	0.3019894957542419
0.004037983643898464	0.0216136227999395	0.01762431611439615	0.02794634212842095	0.7953081987798214
0.008619734829574455	0.06813794057056505	0.03086633890215836	0.00376358797949064	0.5479972586035728
0.007586190899403919	0.02945610882987702	0.03688022834046248	0.09983385842375039	0.2363624423742294
0.005245575078041076	0.03408384739025433	0.1727350105287082	0.2986585897321979	0.137902557849884
0.02807064846834144	0.002833040989654742	0.03607023851311783	0.06121235614007537	0.4293847940862179
0.03781093945751224	0.02114470209270242	0.0606029827665166	0.03031622389714184	0.2777374982833862
0.02202656176816807	0.01156975774510649	0.009388221390024886	0.08343869176707666	0.513132113032043
0.0298398622771997	0.00960167344350274	0.07627647114113137	0.06206587465068225	0.3985799700021744
0.008144399224796373	0.01730536979521147	0.06229599686594853	0.159338325217628	0.2352343946695328
0.02788411036778304	0.03650553137265974	0.1380554171611469	0.1433245221342	0.1928568482398987
0.007313139718117541	0.01389192032177729	0.01967727280694865	0.1213454048255607	0.1582102701067924
0.02105761961867268	0.08285063471224029	0.02407247295060379	0.1290027463994396	0.1471756026148796
0.003043452982044344	0.02730665644795215	0.01496123580734177	0.02562200702928763	0.2945832693949342
0.01359218964852059	0.0366228254582295	0.06072699622224692	0.06306278704410453	0.4913085326552391
0.0152640857839521	0.08619197773423373	0.0509203395668992	0.03301020078820385	0.2779038306325674
0.03351031943792035	0.01697923317129715	0.0526749252676324	0.2318060971281126	0.1283745765686035
0.01563556238801221	0.01147589174899348	0.009704118294718345	0.03153146607798052	0.1810777634382248
0.002894023916881983	0.01046291163578458	0.05144626623800716	0.01018372958778434	0.4077067077159882
0.00147209286664416	0.004756209971695298	0.01800137566364546	0.02982734558492786	0.5237641781568527
0.006543227192091217	0.0394221291716045	0.01707073482740511	0.04296415859594215	0.2343514077365398
0.001076863236520984	0.01200916717816608	0.002354362726299566	0.01041206948500439	0.1173926899209619
0.02009988989795175	0.009309899287525958	0.009524592642875571	0.234904714782028	0.696995809674263
0.007090058679763686	0.05830747387308204	0.04477058033211934	0.1018887378449864	0.2189101204276085
0.01073966586883803	0.005919482266359966	0.01642638547820812	0.1112449076940558	0.3568104580044746
0.001432305445583472	0.02986214382082072	0.03144765015968808	0.001571476221138136	0.4867045697756112
0.009465925371092296	0.01520167911714589	0.05385359352497689	0.03427600214349234	0.3467394188046455
0.003860432224295426	0.04896877934629421	0.06288344415615998	0.03604012043070523	0.07824106514453888
0.005357301914748397	0.008615078733403947	0.07210198102797885	0.01513947740944696	0.08454306423664093
0.03823025533048052	0.02788542445070646	0.005815748174247841	0.09850675800678327	0.164950005710125
0.02879503353748525	0.04977171830908791	0.05877194999470831	0.283701924426155	0.2134066522121429
0.006809673351683504	0.005571624328999769	0.02597249203110832	0.3003914674630875	0.3357834666967392
0.007262592016324634	0.03093999347525678	0.01946991684647784	0.05432776955225304	0.4177631437778473
0.01680888154075399	0.006878057635320151	0.06219579089614227	0.2153084611701964	0.5036787632852793
0.008854207677352094	0.01275360212086291	0.06382238773870456	0.05418509539939581	0.2340120524168015
0.01943065088813642	0.002630935628104737	0.0190862920757492	0.02299732940444163	0.2989036919316277
0.01045824010487076	0.02233184536272791	0.09823843350492209	0.06819051122918333	0.0716017410159111
0.01558721576124586	0.0358670893698447	0.02655573983440618	0.1190063681475077	0.3033128976821899
0.015868272370944	0.005230477155051441	0.06716906875531814	0.03932947987936419	0.2173074632883072
0.008801711155710448	0.0473157497054419	0.008597847863859392	0.07276052334982791	0.1904801875352859
0.00741892164885255	0.01004541010568175	0.1401098923218911	0.1557331387821922	0.4285308048129082
0.01246134035575172	0.009459899484527712	0.04508977028658545	0.06607584956718296	0.5576458433642983
0.01016105971037781	0.01246581704361312	0.02694937732144791	0.08328933268761425	0.2078822702169418
0.02859150849971209	0.06912496743275165	0.02157614583458478	0.0423935663891889	0.1790040582418442
0.01649288229187759	0.04293795225909064	0.1078246954949753	0.04279824042253141	0.2678120732307434
0.01946099812796864	0.01545587852771194	0.04296576560038377	0.3237803100664358	0.4610486030578613
0.008641021061648282	0.05491352467870395	0.1029674566968501	0.04955077598573948	0.05617672950029373
0.02070397117084594	0.01402671644865146	0.0294966803051427	0.09441192600287424	0.6097754240036011
0.01445764449142642	0.04344138362088527	0.1693002969209425	0.153562606653198	0.4522386640310287
0.006003266322275505	0.01101403678811489	0.02856049694484628	0.07222803179928941	0.3199911201372743
0.01499501197615352	0.02183320267163377	0.04184305802908204	0.1134506147915785	0.1724403640255332
0.003607658665774603	0.01438352192940036	0.009337821801208832	0.007481738999825177	0.04164420673623681
0.04097049082487036	0.002213672065840111	0.06162132325022174	0.06643294859797716	0.05751469731330872
0.01711003581460924	0.0398008733260091	0.04309204830188798	0.1405128069022095	0.05602098256349564
0.006063034773054123	0.07738844158665453	0.07619398410583023	0.09297752492665182	0.1777226477861404
0.0116855143770333	0.01005579576894203	0.05060888622696794	0.1667195256363384	0.2583215162158012
0.003662742092644613	0.002699660060238081	0.02185930796328464	0.03481893587628595	0.2482766127213836
0.007837670655502949	0.0175544624561184	0.003502608006673392	0.007030036588945278	0.08419685997068882
0.02188414405095895	0.009060294594537971	0.02257877638944092	0.1003060276035897	0.2120452933013439
0.0002753764608143562	0.00341338943426402	0.01674060609962726	0.04390004689464588	0.2731329333037138
0.0106103309668268	0.01504015179758264	0.01499188695646517	0.0835957811910527	0.4692459180951118
0.001246629436906108	0.003874293156387751	0.0304179441284865	0.1883912438536595	0.4523006528615952
0.001548566345691144	0.01468847669006451	0.06941656471557617	0.01390993702280441	0.1505369916558266
0.02786334220103248	0.02679276399829347	0.169690501132033	0.1667587359045418	0.4463484715670347
0.01481897603602905	0.07595639109553605	0.2194207551051837	0.1149818632470339	0.5330676138401031
0.01835506376729207	0.04165808214926114	0.03710468640966305	0.01536809141563403	0.3395684808492661
0.01526115295935315	0.02716479279394807	0.05535894917061188	0.08009339431764949	0.1809232663363218
0.01844240243840646	0.1059083549601304	0.0303324565943363	0.0327682940737526	0.4152913466095924
0.007681810347580476	0.0247306284776536	0.008630851739385312	0.06622444692784374	0.3219810128211975
0.01426955354787673	0.04885739052538624	0.02785575723947181	0.1328186681829492	0.1436912417411804
0.008610973353204703	0.03113914022344638	0.01369334469400703	0.03718991514128547	0.4686889722943306
0.01209394721996278	0.01180587939868298	0.04841780660588872	0.04017712197939118	0.479793805629015
0.01588900713809878	0.03415666917698931	0.02989804672215959	0.1178798934317127	0.2703568711876869
0.04292670631542689	0.02652185527581534	0.06517341279587467	0.227895958623472	0.08022007346153259
0.01024268730566977	0.01285110578270064	0.01629406272210593	0.1092598483068037	0.3921720236539841
0.01336957404447346	0.00151253034828535	0.0311841122506759	0.0561401560799146	0.2639526166021824
0.02595386632106675	0.04559925649201847	0.03855065659167517	0.09777483558007785	0.3725426644086838
0.01381208393692508	0.01284991145301045	0.0419145189624498	0.02427722001474987	0.3487627059221268
0.00815126659306456	0.008750012184566086	0.1177722276179034	0.04946630519567269	0.5361549146473408
0.00439769839631703	0.01341349644480801	0.009486750069211573	0.01857985297225162	0.4566836091689765
0.01505676434910985	0.01939643261049992	0.04816799527506541	0.04228016500547621	0.2911497168242931
0.003166552730607286	0.02643599198953471	0.003041298171305717	0.03520253653702032	0.2493706287350506
0.03680467795595233	0.03129431412065475	0.03144621292906016	0.03300048459546787	0.4601704403758049
0.01296789966918165	0.03209570684613797	0.03966116862878305	0.1797876123060169	0.5001989677548409
0.004367657109107387	0.07032833433818295	0.04385277978353294	0.05455636339019257	0.2211969494819641
0.01148158840789246	0.00870553959137985	0.03955396671493178	0.03062197360047728	0.4357087556272745
0.01463939895978567	0.007771433427456773	0.09799605048752486	0.04641928545061101	0.2196204178035259
0.003634675675490112	0.01049076524535805	0.01209524258120044	0.02759535897579628	0.6187347732484341
0.0231891771895271	0.02512961883564586	0.0507340154538241	0.04444522176053617	0.3145584370940924
0.01623756799657131	0.0365029957459706	0.03940841526839642	0.3249199671469964	0.2105280533432961
0.02763453594289392	0.0118239778602762	0.01463087948737785	0.05135268106482246	0.1201035976409912
0.009259584734379975	0.01694008781917401	0.02314965954720617	0.1281241549382037	0.1658800207078457
0.008143798805113789	0.008045284537576525	0.01289208798708007	0.1191334028548078	0.4421222098171711
0.02431630808563903	0.01622017241482138	0.1016492198675905	0.1971278801420496	0.3940731585025787
0.009568141054037027	0.03560129714096982	0.02942614604735412	0.06675205182188954	0.431784562766552
0.008947301023477683	0.008988216982219133	0.02113526749193775	0.06884250182897397	0.09604706615209579
0.004767093260354006	0.0388693690305645	0.03292401584983232	0.07960229170896273	0.4655367825180292
0.04273095797261378	0.01628343370041901	0.04021276426720519	0.2879227464685005	0.1486032754182816
0.01272065540125694	0.08381857811641483	0.06393061724872792	0.02186937418758367	0.1918061226606369
0.009417053820436089	0.02527016495514142	0.2810459072892327	0.02613953892143692	0.3294496312737465
0.01295416962792755	0.004134906593735487	0.04143351963323218	0.0532375529748447	0.4896354470402002
0.01060289542293277	0.007128573170540525	0.02951978525069532	0.1007243476196948	0.1904176697134972
0.001641509859361234	0.03859221649715686	0.02249605474613767	0.1385773109628255	0.3050987236201763
0.009415794240496295	0.06057711645192265	0.08506266631795112	0.05569882986575998	0.6047145798802376
0.02339736596014964	0.03162581701949908	0.08942783872577328	0.04355159968770481	0.4348534382879734
0.01122677910679891	0.002402828328686199	0.08421011879592885	0.05614061380149563	0.4431607723236084
0.01502383166639298	0.01482632921209293	0.01504564221054311	0.1172654492194246	0.1946924105286598
0.0435630792926818	0.0283985623618528	0.03015168472065168	0.04304511354202316	0.4473079666495323
0.01551344863886959	0.01710353308242787	0.03935058055173378	0.02988616036134125	0.4151012375950813
0.003204109399156526	0.001408563939714422	0.005162081851783535	0.01377947022321559	0.4578872537240386
0.001037659658806176	0.003461384116577142	0.02669554978959817	0.02797823860090737	0.035383733920753
0.01152524191330254	0.02315145289487446	0.04316873979817185	0.08278336552287902	0.5972700789570808
0.04513855973084008	0.02634710754980756	0.02938941464386503	0.07948717795497903	0.5459416192024946
0.01424327136762352	0.02256521307053647	0.03150135470032644	0.3161673022413906	0.2701412588357925
0.006353766677566815	0.03769949152834427	0.04104130306901438	0.03902762388572517	0.5862814197316766
0.02968302021663718	0.01270023123760824	0.01184744233967847	0.04684790653657939	0.3647653125226498
0.003976098805121897	0.004027692320800691	0.05032161920662651	0.03523821966583626	0.1572447866201401
0.01473689684089188	0.01533203184587487	0.1313623352644076	0.006465723634405382	0.181865967810154
0.001429728704667448	0.005929078597578498	0.03260809161666873	0.07118145584405695	0.3579055592417717
0.004061621502873689	0.02338313232740787	0.03091913320712533	0.09790368851153734	0.2825150191783905
0.01163387429757362	0.05117924108809957	0.03212114543710784	0.2974209983522126	0.0407642275094986
0.01844751300977643	0.02394897295785561	0.01406155305976983	0.04670167234776512	0.1801552623510361
0.009601872353279153	0.01933465556004437	0.02651220637818303	0.1078833039078159	0.4871399514377117
0.01835493555042543	0.008117092853156732	0.06285197763431141	0.1823766267535688	0.1019623056054115
0.01104446477369601	0.02468026601168362	0.02600901780248109	0.01494489413049577	0.1558350771665573
0.001485665225133025	0.001887325319037633	0.005452855689738753	0.02132291462200146	0.2851546575257089
0.0230786714059675	0.08217699272318821	0.09005022683296954	0.1075155804383625	0.07239647209644318
0.01272204874831548	0.03061429527300691	0.03010539752867147	0.05930994369608625	0.1863144934177399
0.002792457084559413	0.009113580600181179	0.06739649895853769	0.1286861909157548	0.2218935340642929
0.01736671549641944	0.03232009202131222	0.01602043477992063	0.1603748237644015	0.3389936536550522
0.003233506283319001	0.003736600068189738	0.0106277915851309	0.001820974811037324	0.5770931802690029
0.02494732013079667	0.05299343942472039	0.01431689283829296	0.09952835323657591	0.3254824727773666
0.02750448208272374	0.02369395022573495	0.0169734247343131	0.2717009060923992	0.4891640841960907
0.01161569589791316	0.01426492422786358	0.03055511752909962	0.04852933333383113	0.03974218666553497
0.01309973946961975	0.0194294111527198	0.008098537559856532	0.04510812431054514	0.1514205299317837
0.009712163754222972	0.02374964699487454	0.01014706043214726	0.1667618979906452	0.5387533977627754
0.005660333138684444	0.03965678510503032	0.01991569088313838	0.01764690368865802	0.5759133640676737
0.02121762707365704	0.02209409765137432	0.02387200498916165	0.07166322219525179	0.05365888122469187
0.002296041611055843	0.02460866520301275	0.0324690630498273	0.01751518570930645	0.1881988625973463
0.006581609084834864	0.03286293382018982	0.01834120473453298	0.1237454856629765	0.04955786466598511
0.00546424866982706	0.03784018063554287	0.06749364694437887	0.01789090430849635	0.2280852403491735
0.005943274263750409	0.04045567170555193	0.02072278394966498	0.1038337065160438	0.0517132431268692
0.00347904319471902	0.03170754496206148	0.06233852075337933	0.1691666118884956	0.394747368991375
0.01420185373424104	0.01999573590923465	0.02298799258944714	0.07657471918726719	0.489410400390625
0.004169582744885464	0.04671077464203316	0.004578524199052691	0.05730274757457553	0.3042366877198219
0.005213212830997016	0.03189312401116037	0.02847170386486389	0.1258489069937206	0.2834781091660261
0.009388250887414136	0.04510355713594299	0.03745683790367904	0.03155700673108348	0.3635097481310368
0.01367942015246464	0.01955612209716185	0.0430712719350667	0.04164843643876705	0.3688956163823605
0.009740617679177443	0.06687780821542111	0.08593417779590767	0.005054784916549926	0.4020045697689056
0.01108786858023959	0.0415126920608921	0.06313001837759731	0.08328288767206592	0.3097492419183254
0.02922285358850263	0.000954681519075129	0.01029666340587623	0.2181263292810679	0.3422090858221054
0.005427664537467514	0.03198854136016167	0.03101974198161773	0.01590199433965721	0.2878212779760361
0.005077651788883097	0.03161201684391554	0.04741938572782118	0.03698221021030602	0.6249925140291452
0.01987272632746822	0.03877792022399009	0.04649828975678168	0.07397122018984942	0.1658751554787159
0.002937151392932297	0.003407241387932275	0.03358060580940123	0.03592505663089859	0.2036981582641602
0.01261709051123502	0.01584051948278938	0.02581156688303859	0.09158529973094126	0.2231403808109462
0.01383425138270331	0.04250626634140536	0.0298361079361055	0.04246481955152401	0.1562246307730675
0.01406048679360483	0.0737310131309783	0.02660585481384883	0.06669599175862714	0.1422290951013565
0.003986006649612951	0.06719130545511404	0.0334881698192912	0.06972629085054291	0.2017207965254784
0.04490229086584283	0.0103853922816943	0.03248669234400517	0.295446140329246	0.3259701132774353
0.01276859459651281	0.01722370308902862	0.04707750094977825	0.1736645824073339	0.1650714948773384
0.03397471797542947	0.009002808141727547	0.01115953620236329	0.02710813084073693	0.3926648199558258
0.01700029753248678	0.01204732883518787	0.07361270146023673	0.05297806371328365	0.5773869603872299
0.02069570544239046	0.01743459826965447	0.007789956785233046	0.1005074009071362	0.1026412099599838
0.02016251274617167	0.01515451108001711	0.07263499914024013	0.05846601524023773	0.1509121917188168
0.003521825999655711	0.003815633024547281	0.003936171282921516	0.03912990559492704	0.2358788195997477
0.01090564190439459	0.0966122121845477	0.01159284509012473	0.1917790872868426	0.1745109148323536
0.009663123161815858	0.010279110978734	0.02294975405056393	0.05045344603811146	0.583569691516459
0.001916660942238683	0.02273578975844284	0.01767384333271289	0.07060995090143896	0.05361163057386875
0.01117997610204129	0.01396334581249674	0.1354956920653266	0.1188190078983284	0.05003210157155991
0.00124302880217611	0.005301616244882526	0.00834002095886463	0.06815505521499368	0.08840026706457138
0.01771509563607643	0.00241063027451939	0.05043587892978096	0.01026084971438405	0.6537936478853226
0.03363544750088496	0.007246960681499326	0.05153367279041499	0.0718064929609965	0.3921780437231064
0.00420624964270451	0.003392717154394348	0.02354022153065798	0.1921994503455292	0.4910420477390289
0.001469375150513999	0.02211073161677302	0.09431015148938152	0.08845187515277594	0.6198226124979556
0.02128902733230773	0.04840716543419968	0.1821664303383623	0.05699958035676905	0.2556430995464325
0.03094096885144995	0.02417374146012596	0.03560318991160466	0.1868629640375451	0.1279289349913597
0.02246892442737229	0.02185005463333771	0.01052340517533848	0.1143020579261235	0.5223612189292908
0.005872980099829186	0.005058642711136901	0.006317858913790358	0.1012255568880669	0.4521121233701706
0.005032730563854032	0.008093775620202928	0.05400596245022952	0.09214241302219997	0.2602226883172989
0.02115428592028481	0.007787361426099023	0.04934183138313054	0.006731225151874697	0.6255854605697095
0.03504442570633702	0.002330976235628654	0.1277385820820298	0.09690143340368235	0.5480222306214273
0.03162585359424962	0.03732000787963145	0.08614378077582592	0.1175513176720014	0.4869930595159531
0.01183725403870328	0.04366527324012986	0.09848059742763814	0.0382197294583498	0.3067190436413512
0.003375719370826091	0.04499792353835605	0.04442149450490156	0.06743345660878472	0.4125737175345421
0.02531075204945565	0.03446295294533674	0.07383997547450338	0.08636678939769316	0.1682415753602982
0.003091652767541586	0.00938399571664774	0.01932444204659782	0.1179141575413224	0.1465863473713398
0.1490225582797469	0.1530652233447337	0.05856283329335468	0.2258091643826719	0.2672679461538792
0.00577528004392814	0.003708747910356532	0.04498591180845297	0.04294937258345916	0.6747255269438028
0.01264956467879107	0.06519025177082893	0.07815234320364176	0.1830573005770534	0.3346041366457939
0.00882357490887354	0.006418914074569237	0.01648121552419699	0.02309242059236407	0.4781396768521518
0.006452830628394524	0.01172489191066645	0.03893483215790983	0.04983105671563332	0.04816442728042603
0.02196601254948907	0.0115280303663618	0.0788030229278902	0.04770264823368706	0.2988832071423531
0.01831955336650791	0.002856451045057121	0.09038170408411167	0.1507313268616649	0.2081606164574623
0.01202832211832244	0.002513483903868713	0.05619294051452881	0.05612976176864676	0.1404051780700684
0.004050928437872942	0.004829315816227794	0.1060881193231132	0.07519095610768929	0.3681667894124985
0.0403032612435935	0.1185928326193584	0.04425107473803271	0.1055886195276846	0.4115153700113297
0.02510848306747253	0.03360298581960787	0.1001058926824363	0.1524009509140737	0.09919574484229088
0.02239461794639265	0.01120358889745758	0.09695909136052905	0.1307152812182608	0.09949694573879242
0.02499782208302923	0.02121168557856304	0.05938399679207723	0.204731534829054	0.205658808350563
0.0049665807768704	0.01191874091182563	0.0783505549296504	0.1989551019780468	0.1947379931807518
0.02003623091993857	0.03325000320439872	0.03531400490623581	0.1849121234107639	0.2888916283845901
0.04095959507738041	0.008825111661647018	0.1294568095838448	0.1664809352992849	0.2727923020720482
0.0104384930634473	0.00640982760720725	0.01368578189203173	0.02222425963564303	0.2748666815459728
0.002172318550024747	0.01492700013046504	0.0133904240559097	0.04805824440929791	0.5159473195672035
0.002639581601096862	0.01779598715071583	0.009852895052361733	0.05151309706869119	0.3380348049104214
0.002913245077361459	0.003585686118018322	0.008705617758557889	0.1040131082442258	0.5804416760802269
0.01955663923757034	0.08344347014114523	0.2102775513033835	0.3619373160667145	0.07426178455352783
0.02230902969632726	0.0320645753800427	0.06683908924466447	0.05009141717913487	0.6374820806086063
0.02041382597190006	0.04608937592637352	0.1089639374555868	0.07056395173174435	0.2095057144761086
0.01555174894328593	0.01728689847764043	0.08180068326608472	0.1023887621338078	0.4104202017188072
0.01415114737313468	0.007081741869176459	0.02102997110284488	0.1287821603500053	0.633003088645637
0.002816575110671599	0.09287234549359738	0.01884367379892707	0.2131204214841158	0.1720682382583618
0.01822899359453558	0.003229593648704017	0.01054231270356111	0.0649837546080109	0.1672122292220592
0.00745624885219548	0.03307509465827133	0.02337050428670234	0.02766297656313563	0.1289475858211517
0.05646379146010652	0.03538491682566236	0.04259268604416008	0.03786636382114753	0.09816063940525055
0.009342576897962029	0.06662536886360082	0.03430480938826561	0.07788414209556715	0.4130935240536928
0.02550061957137986	0.01745383119595137	0.01614107412444745	0.02878394066248276	0.3519496768712997
0.002462430979638497	0.004392901701011198	0.06071181198688438	0.1392534577460015	0.211951719596982
0.0256913261526374	0.01089771334727693	0.06903332290979701	0.08911218855631556	0.1530507057905197
0.01180843481218733	0.010270397714887	0.01361462565608291	0.006761464091255744	0.1101936046034098
0.006591115817898216	0.01586412037909138	0.05849124793302465	0.1172231505119264	0.5577195435762405
0.007401583316798632	0.009910669111199907	0.1335330961511071	0.04179033868361426	0.3723264634609222
0.01084054120344406	0.00340785068855945	0.06419923943762497	0.4020562290136952	0.1578944332432002
0.01863810230292876	0.003252603121188996	0.04005766672551189	0.2496177301562828	0.4002414792776108
0.001959010461772659	0.02366870735334478	0.008243458254537428	0.1043058976789204	0.4465743005275726
0.007233100825020489	0.03866535717079986	0.04760679474377347	0.02948545399345483	0.4373016506433487
0.002863168031100809	0.03443777827081267	0.02955975486084916	0.1043277887285082	0.5084103457629681
0.01125999905153188	0.005474538282964903	0.03120985940509055	0.1710928418120519	0.08937820047140121
0.02965398711790173	0.004062538887693222	0.02026471013169612	0.1399705370293724	0.3651042208075523
0.005215354308213127	0.03047491656099834	0.02145752149507105	0.04239849054718454	0.5055927596986294
0.0547968181698977	0.03562617835449428	0.1349500515716185	0.1516891005707176	0.1710250824689865
0.008002285807407722	0.01819559556836081	0.01426460687912953	0.07167931038769684	0.3448673756793141
0.005576254410403575	0.006910374306347493	0.06140335357662652	0.02134235254850656	0.0175609402358532
0.006001603287770052	0.02352126249346986	0.01190761751349248	0.02219411125086651	0.2174206227064133
0.008024938497065781	0.008770699112347779	0.01121330761970886	0.06491254821393443	0.6781619470566511
0.06771803769733981	0.02195809349973105	0.2856354242643503	0.2245231868143544	0.2983573451638222
0.005198108802741436	0.02180783901927319	0.1031838246142922	0.1429530573199137	0.4148135632276535
0.01123811522446279	0.006305485403118396	0.02299956669580081	0.1345725336808846	0.6099251993000507
0.02829900112948308	0.07147929089563149	0.1366752294098516	0.1128641158657458	0.1672802865505219
0.01197918789487762	0.01863103510860728	0.2789107700839438	0.1523458142998634	0.2275136895477772
0.003901290862635813	0.007177027258269574	0.02013037999570548	0.007067997777737121	0.4852345651015639
0.01462115214679918	0.06740980290498655	0.09926452931452213	0.1999756025804406	0.2902993410825729
0.02222980884763454	0.01080460647029784	0.04856088208432019	0.1009714881394523	0.3568795323371887
0.009623060250454831	0.005816356898797042	0.01926943517972911	0.02402532947017493	0.502621216699481
0.03357502637329868	0.0689854598570072	0.0579366833010893	0.1348112350135922	0.1847175545990467
0.008424768101037877	0.01053090883495382	0.03033751231488649	0.03387278811877275	0.2262926213443279
0.006185687494344158	0.003075836966314346	0.02741312556349462	0.04199282976785705	0.4873655922710896
0.02733834516155609	0.01564130399337604	0.06830702958068069	0.3193197995656054	0.3765649497509003
0.0102004883437702	0.05830253187206472	0.03908724760036753	0.02092454384368699	0.2832568790763617
0.001549177657536066	0.03203867657397506	0.03754218683403333	0.01744823578558433	0.2783571188338101
0.004969025089813034	0.02246325187131037	0.03304581631637774	0.2769531866866137	0.3543902859091759
0.1246098567568937	0.0948839942557845	0.06690957360951096	0.05182294292095766	0.2332170158624649
0.01449770708215747	0.02491023030312051	0.0419364753972391	0.2478891493531369	0.2627353668212891
0.0004686715130365893	0.02306794370549892	0.01140632642487484	0.1583409242590059	0.7660170644521713
0.003171412484636482	0.119303210727592	0.05100211145925218	0.09079833344543223	0.1107501015067101
0.02198821245910021	0.02899826994384078	0.1178915376582921	0.109831068409047	0.1935492102056742
0.01531783578731499	0.007714321758569107	0.05618912857496575	0.1606405585383026	0.4187783095985651
0.03249315523054294	0.08008760794465861	0.01032917383944898	0.04274616846412005	0.3358722031116486
0.02575062808644384	0.02620671513590031	0.06732098530775968	0.07095820282994494	0.4254607856273651
0.03131583257474897	0.07819729611604599	0.08567430865138802	0.0226753715044666	0.280859537422657
0.0008930217153731712	0.03362534821038994	0.0566017860533598	0.3338925756545568	0.1061229407787323
0.0168095003636192	0.02640855746058418	0.02709348538751188	0.03889501558874539	0.4718696624040604
0.007650976431989531	0.04612321911036693	0.03328153298708802	0.2101430499202558	0.2273485362529755
0.00962388732454458	0.002143862228428425	0.02212303542755918	0.01667663653549281	0.3766567725688219
0.001525098798539432	0.006495245196656393	0.01461681576919832	0.009563153711725668	0.3021310123149306
0.00398372472365506	0.009878212125075211	0.02782666831970566	0.1234283458308902	0.2421639785170555
0.03907730149698718	0.02398142621170396	0.1416317420445072	0.048437372669525	0.1313808262348175
0.003741278155045533	0.02107320865536876	0.03542954643978492	0.156775891733744	0.3997219726443291
0.02606763904596192	0.01673986026978511	0.01549194811008496	0.06612523773796715	0.56332853063941
0.05222621453329508	0.08510678018756423	0.1235521158573306	0.2044184599693102	0.2158996388316154
0.03070757271506327	0.004298615382004267	0.04782910360629536	0.08109633620191002	0.1637303940951824
0.02727342474256361	0.001995790861958557	0.05149534862234717	0.03149102526837323	0.3897029925137758
0.004736040981806883	0.07988899625894902	0.06341257408027254	0.01632018188743595	0.06546737253665924
0.02366001346028754	0.03919818510288012	0.01421856348016881	0.02993391372758897	0.1693041548132896
0.01154529138054372	0.05267374549700113	0.01931387014913787	0.04601210634983685	0.5266079716384411
0.003888643829732183	0.0119097019876539	0.04521562778624333	0.07721615195682256	0.5849243849515915
0.05908146907674209	0.01398357629425073	0.09598344489435827	0.0800997349703384	0.1935721468180418
0.004839042660889544	0.01788897988707353	0.07720064660809312	0.01337130290812326	0.070485461037606
0.01718939353463016	0.02933275961640489	0.02829349224385144		0.2242119982838631
0.003918023727934733	0.01274583784664232	0.05686477281818121	0.1142019390481408	0.3032141774892807
0.0197429678896287	0.02303019954861849	0.05318070575636513	0.1616984069407719	0.2572607547044754
0.01646838834079251	0.008971666036025061	0.1265912551049878	0.2724592421207755	0.1563273668289185
0.005970184250591426	0.03232799966090519	0.2611064313625621	0.05078560446309163	0.1354352533817291
0.01294909590613265	0.003542261837765626	0.008272351833052596	0.06904721022498025	0.2182398345321417
0.06997893729903797	0.013359294089443	0.05792054196571922	0.1766990340141726	0.1934727430343628
0.03031915552131953	0.009147768060366032	0.04997059095268425	0.04615039405813752	0.2364517375826836
0.007673493191472758	0.002349087271397904	0.05924657753501378	0.2307366740473817	0.2929020300507545
0.05801200761388711	0.009064235235943865	0.06867207168936376	0.04090172692591776	0.2006765007972717
0.01047287042511098	0.01883026666990458	0.01375526728623377	0.01164491229898634	0.5874293595552444
0.007718924054475586	0.02926691276084685	0.003335389283256943	0.05370596140351314	0.3097725305706263
0.007243459404278701	0.02521389322068067	0.0196228514499879	0.03525655564005495	0.653297770768404
0.03870165924373109	0.01250988598707603	0.01613694397693052	0.1357234975806317	0.1942669823765755
0.005322628271602459	0.01405597876148512	0.07071601699376054	0.05539485437233257	0.4877673983573914
0.008566375488877051	0.03211898548010383	0.03029181517792154	0.07586760414576874	0.4919574297964573
0.02281499967096774	0.1096149379013403	0.07794826134528421	0.1442275774386321	0.2054352059494704
0.00101727919479693	0.003741883615953581	0.003955432946420066	0.01524334429317063	0.4869020553305745
0.006362722150424546	0.006571133918300133	0.0291978313259243	0.01353585304368659	0.1207022564485669
0.006620314770134222	0.02651332478726096	0.05345291858886533	0.04858930074523873	0.5551664691301994
0.001660643660649109	0.009194645399001472	0.01331740699121302	0.024478543281117	0.2702533555566333
0.02491716542601383	0.01955399865627086	0.05002726857723494	0.2432794540812906	0.134754553437233
0.001267167977296146	0.02747178587123945	0.162118973492875	0.06058871544943645	0.2007687538862228
0.005567614484753958	0.0844576544534508	0.1619085708073086	0.1134779295148923	0.08692574501037598
0.02525735974934405	0.01022235632724942	0.1402678752541337	0.2279382052770897	0.1482378181535751
0.01094417583566834	0.003196515782645709	0.04322970647726784	0.06480671466547361	0.2940563708543777
0.02455657574029361	0.04966314586357501	0.05546115846304557	0.07531151418575605	0.5001684054732323
0.005962154278704376	0.06571897029329259	0.02905212602136729	0.06538050340182089	0.1019864827394485
0.02353693596873598	0.05465244356264047	0.07609668779314552		0.1586955189704895
0.002731556123463208	0.06975942659122425	0.0229521941787218	0.2221298294505968	0.2559546679258347
0.05615490371959747	0.02691130712948633	0.04640097374479349	0.1633769009735263	0.02243967354297638
0.003761577338463561	0.02476748966359866	0.02173087364324726	0.0571436553111689	0.1886518164537847
0.01169319989891886	0.009317484549722074	0.01381677635594719	0.1265567191200139	0.4476865343749523
0.01247769874968735	0.1140933823282282	0.1209436862456387	0.1113666930057788	0.1046113967895508
0.007046325046475718	0.03766529179421697	0.07045400526732472	0.2333474487648515	0.4180882908403873
0.009481872914924777	0.0378132103765897	0.02547306982517145	0.1047240571906412	0.3503265604376793
0.02575732070661175	0.01233897485427239	0.01691518105683326	0.06149945828393263	0.1337273549288511
0.00302915855296856	0.001891044808588106	0.004553250178930258	0.03404082149158379	0.5974750556051731
0.02910467789156288	0.04251133384548039	0.05782043698401179	0.1848666785069219	0.3782689049839973
0.007463593540770419	0.008569883763505953	0.02725998866329093	0.1509829025561842	0.3847678750753403
0.07127405371340129	0.06130998014484829	0.2893257057078595	0.143665537659661	0.1466623246669769
0.008210400202703153	0.001464533982042285	0.003829792643431272	0.06042954698485795	0.4041296355426311
0.05442793670790258	0.01280879075790431	0.01112315711049	0.1309711828781849	0.191968560218811
0.002470338786684484	0.0169019215140036	0.04667428585903759	0.06145019205210592	0.4043891727924347
0.02102728328507594	0.01183270192965144	0.01800614442849435	0.04305370110698131	0.1130196005105972
0.0006878194422091644	0.01196113359454803	0.03019257676212209	0.07626505278609085	0.2168100625276566
0.002555579572333627	0.03520596473739383	0.02285721944349739	0.1877333523129477	0.5489604920148849
0.01521627171143748	0.0178271530942892	0.05984442609474191	0.02319793525806606	0.4026038777083158
0.00695203492933627	0.06150665077585918	0.03770116259218423	0.1096649627471744	0.05792199075222015
0.002741699434965633	0.01436666243586494	0.1244328378260436	0.2000687691044723	0.5521302819252014
0.02138124662330748	0.008997601635018837	0.01975688810416776	0.0194807428846745	0.08815312013030052
0.01061672297478768	0.01341921760775401	0.007861241233355921	0.02198776550133725	0.5703379593323916
0.02054199148109392	0.03734876389137733	0.0901863222446037	0.01484237459150149	0.08766740560531616
0.02007832101510862	0.03826385501437082	0.01580161311124961	0.02193979787784658	0.3684180900454521
0.02814395800727568	0.01051687590290445	0.02373649399306235	0.1904230762307516	0.597561071626842
0.12702810264865	0.07063900266911485	0.08284416951520712	0.008716975834578783	0.300481989979744
0.009012834812261769	0.01197251399689994	0.02356025606334517	0.03300182504427424	0.1255389004945755
0.00977147365240591	0.005438680162212106	0.08970040766019705	0.0776881606540708	0.3535355404019356
0.003245024105890254	0.007259816061111229	0.04293520994226907	0.1115517970962682	0.1982936393469572
0.006900324513562719	0.005808391880866973	0.006830323570967148	0.1008764932875185	0.4208978340029716
0.04069832894455957	0.0414534517908902	0.02357741943680727	0.06680302541346272	0.2354141464456916
0.01405007610587627	0.008656552017383773	0.07478895788332479	0.2659505330013751	0.3789531458169222
0.009802016141263761	0.02866680809418264	0.1319773781575148	0.05617185251560411	0.2096738517284393
0.02526686168492129	0.02040598221048882	0.05001030067215925	0.1024217505354549	0.26314976811409
0.05425509376884377	0.04390012878306235	0.008778360310416816	0.1330873268469459	0.2526014149188995
0.01697230401709071	0.02783032131905153	0.1747216392428332	0.07532977554631493	0.2779402136802673
0.005979107797957383	0.04107335891445672	0.07260576980260638	0.1000834646636904	0.4131772969849408
0.04651292225782215	0.009751868159263724	0.1732284934370426	0.206804747510731	0.4053055793046951
0.002235697361848504	0.02065939164185309	0.107088908206306	0.01806939319863804	0.1996743485797197
0.04870410315102849	0.0380828414003644	0.02535595530677515	0.1298715716414194	0.297692209482193
0.01632374464126156	0.03580075298773448	0.05950695813039375	0.1719269255641402	0.5208260044455528
0.01324790847169247	0.04464853243540426	0.1455622134662296	0.1023793497569195	0.3136269897222519
0.01930744512346959	0.01265181735947165	0.05075931761959455	0.02506393871929912	0.1720133554190397
0.0315920864194863	0.07628127821961768	0.01797124583186537	0.1298519292929215	0.3257204443216324
0.004980791481486599	0.01351584703155678	0.09625214065465239	0.05412103732311499	0.4355618357658386
0.01194954902732508	0.01407435809187871	0.01142702633823275	0.1203329017792176	0.3650160133838654
0.002236287524056441	0.02602042889608565	0.02335780686683719	0.040749068609157	0.1046012341976166
0.0561505973530938	0.1237081817670342	0.1495127931707812	0.1014718485687647	0.1509383022785187
0.001931699598738013	0.007621829343709807	0.02086302026626435	0.3100697239149129	0.2594760358333588
0.01464944779548617	0.00447656677752431	0.04422017384352053	0.09055380037536084	0.3165095932781696
0.008388857061184144	0.01060077973394891	0.01909287407795013	0.154929304307775	0.635224302764982
0.009233751006086359	0.006482893617515785	0.02561434280049736	0.04661700674232423	0.1526508256793022
0.005690870335173431	0.01770634425468304	0.03565932127624369	0.1623791281874375	0.442182645201683
0.006951710406890847	0.0108975551690858	0.02089415165800334	0.04082713079318123	0.5127212330698967
0.01290664838061689	0.05225194594197774	0.3092810070392488	0.019178755075243	0.2997092604637146
0.02762952835268703	0.01685032162421546	0.07335889972236731	0.2682112217025832	0.1484143808484077
0.01791366548294315	0.01560517130257158	0.05812213605099201	0.116743761335186	0.4189061522483826
0.00340489492430935	0.00462271251253114	0.01458294150730276	0.06611532075398888	0.3457658281549811
0.007767988871675721	0.01131265812655806	0.02611457632277907	0.2051393583220137	0.3829842135310173
0.01274075667966221	0.0124083051429304	0.05501905233291837	0.04945634584786537	0.1615799367427826
0.08402053675260825	0.04706316534398637	0.105975434003409	0.07609916621335655	0.3460774533450603
0.01222425255222644	0.01883703974296929	0.008657177844750452	0.08567432054480612	0.2536874897778034
0.04415536807164006	0.05520719750919043	0.1361930488589628	0.07550796077719019	0.07841451466083527
0.03017050969029503	0.05732809188101548	0.1437654507373353	0.1199445765557759	0.5817610807716846
0.02144333850528907	0.004568064592397289	0.01252195421608049	0.08326496169850052	0.6290733497589827
0.003288614706479474	0.02849188615759211	0.008487800689599471	0.0008395420517983074	0.5466859452426434
0.006337391033529885	0.03485907035281935	0.07785793471224747	0.09281261208298598	0.08894132822751999
0.02036635686180824	0.02681263373187287	0.03416287712818061	0.3350534839675939	0.1994913071393967
0.009205184105216896	0.005589538580752423	0.01835771325700988	0.03560205575142564	0.3164940001443028
0.004461232502351864	0.02442657804855378	0.01162982815795663	0.1856286570818534	0.1445756107568741
0.002938954361239282	0.01012239888800004	0.07092621798042503	0.03000128924706244	0.3143924036994576
0.006245560828077867	0.07557095820629528	0.0717566082017197	0.3982917571128748	0.2238347232341766
0.01103149153265787	0.003206905389879895	0.05713810167685479	0.1204535341844255	0.2846269644796848
0.03749807459360205	0.06870607849106122	0.05081005786795961	0.3278363951079877	0.5970658363949042
0.01092863980580569	0.03233360097412441	0.007582518420108458	0.1367215968605165	0.3013100698590279
0.009031011763359215	0.01424004386160249	0.05570162375694397	0.1452558169117681	0.6254646591842175
0.003825221463116646	0.0147554548978686	0.07684849885752919	0.06173827079246379	0.1726620080880821
0.005556437492195983	0.02066930129222523	0.01899284170466382	0.1034621852405649	0.3487309664487839
0.002796021035984614	0.02268358653860308	0.04277216062038394	0.1225428758616184	0.2602272853255272
0.003349659921630541	0.01875489524618709	0.0659332312082392	0.06463536554954234	0.1934954896569252
0.006412313688031523	0.02911361090987621	0.05324999309879003	0.2915806997331621	0.1812537759542465
0.01924395746488086	0.01376446766570863	0.0510164233335324	0.02601627601860221	0.2414200082421303
0.04146927013345578	0.1497316717434211	0.105407571841196	0.07330560572771888	0.4426504336297512
0.0305660974500753	0.03715643799235205	0.03975401676448398	0.01079899776526017	0.283070825971663
0.007023410678663036	0.008468044008501006	0.02172986508252316	0.006080888339001132	0.719604691490531
0.01810154892551493	0.01508157589016824	0.01155987902913058	0.05573235400597876	0.3890712303109467
0.02299744257426589	0.01551523853776185	0.1063774911335588	0.259570868348106	0.2551185935735703
0.0296525441407483	0.02323979741666419	0.09672962124962395	0.06591937097484873	0.4982482306659222
0.05533152341636008	0.03535135376267959	0.03135177145403579	0.05931447098913552	0.3409602101892233
0.01519010088464995	0.04272835117927162	0.1479097205551515	0.01000128596658975	0.1916960179805756
0.009134515451785535	0.005830083286272082	0.04239085222900579	0.04888630011923891	0.1870462074875832
0.01805101249786159	0.01403871052626801	0.03832281126058658	0.03480075583761408	0.2361474484205246
0.004861821211673924	0.04397131689966817	0.0126205312246662	0.03888472084143434	0.5544135924428701
0.001846337480516311	0.007485380034761034	0.08507872221898488	0.1126897574980538	0.03367126360535622
0.01459376901813823	0.02122434183665342	0.04935169125168656	0.100791117552346	0.2540540061891079
0.007214061949487767	0.01847265837631255	0.02702827531857989	0.02124699546479388	0.7437349557876587
0.02269238383571362	0.01526284945212236	0.004686290128558264	0.06481813741351408	0.2832467351108789
0.009300400863408238	0.02857463669456784	0.02621360301445607	0.1572393327631753	0.2707988852635026
0.02339438973084915	0.009978727980278301	0.02234790923776128	0.03773032447303942	0.09627540037035942
0.008889441279434279	0.01037782196275287	0.01604013103333823	0.113643525152031	0.07499478757381439
0.005697273262273969	0.02425658919091495	0.006489030052755071	0.07015880991564309	0.2295569777488708
0.00725721645927481	0.002615839770453397	0.006133321605099261	0.06207139662622781	0.5719310040585697
0.01032043149267833	0.01699306393852566	0.01096583980389781	0.1498532340351896	0.2817879244685173
0.009689815668319446	0.03631801665427384	0.02027718936483017	0.09224790102452973	0.2761459648609161
0.01320000132238176	0.008572210306120771	0.003434427686424858	0.09320785707442263	0.09128215536475182
0.006547122692310128	0.01052310428864357	0.01411270855895833	0.013033390352662	0.7901856675744057
0.008826393664135512	0.01258140133416417	0.01532626586384159	0.04932161761085085	0.3317127106711268
0.01147819958722219	0.02087261560044194	0.02173964661574525	0.1398242416447292	0.2981001604348421
0.01058295707018188	0.01260618644414405	0.04009799704984338	0.06715182569026792	0.3788488991558552
0.02424533047452698	0.01562546627801789	0.03276956477386594	0.07351074518825482	0.2449432015419006
0.009278769360099109	0.04772348647962276	0.04511782952099262	0.05837075169898892	0.5281209796667099
0.003057929569579822	0.01346185943624136	0.04975290439261196	0.01361048613393505	0.5525302290916443
0.02554112513533477	0.01647846393043033	0.0556002742686838	0.1036041531725662	0.3597060889005661
0.004405649629837957	0.03604957130065456	0.138187599887421	0.1196808882203253	0.3305215537548065
0.01197562456286716	0.006436008991360639	0.06209288277690136	0.1029529464948373	0.3952431082725525
0.02337645347778849	0.0461895115549405	0.06069133074365175	0.05221759672731403	0.5117008164525032
0.02252146049086667	0.01829329194727533	0.1882820350227754	0.1217479790223672	0.1469725370407104
0.02374999950806576	0.04177777555828036	0.01076280329252298	0.1623803879278291	0.428542859852314
0.04088315299828461	0.01309857138279392	0.01410397125423712	0.02019089096449433	0.2518699616193771
0.005554734925850707	0.05941328891281877	0.07157222401618572	0.1143448587661862	0.1193627640604973
0.006788875795800904	0.007166405093452718	0.03696684496731395	0.0436969176891322	0.1649716719985008
0.02212793123067025	0.03544308422302284	0.01177521444311647	0.01238127744159243	0.2527939975261688
0.02040671079379051	0.00521974830330376	0.03327676244332874	0.04106247627912626	0.1626642197370529
0.003334118818621543	0.0009881510148291722	0.03151677309550038	0.02186100761969591	0.08625118806958199
0.002124280092117709	0.01600350301218256	0.0313249638497281	0.07214130173483824	0.3324800208210945
0.009375723929168037	0.03543220118937503	0.1404929092702501	0.05053389623220282	0.1472951583564281
0.02122941806151293	0.1009836945314875	0.07648876056428436		0.3382225036621094
0.008580196002813165	0.006268689504116513	0.02946759699751281	0.01920864237322799	0.5027135049458593
0.003535514849704519	0.01199488391763107	0.03514402856664603	0.06315243944738452	0.2328057214617729
0.00478333727366112	0.002631096384287879	0.122146184076985	0.1664867879663592	0.2214218527078629
0.005529333204617057	0.049193290733196	0.01612035238212889	0.1861742836618742	0.5796495527029037
0.01074948938610251	0.003252798217609043	0.06276103959191057	0.1280180701585488	0.3485932499170303
0.04832770203519082	0.01662151702974501	0.05306219904283221	0.09392214538105598	0.4348945114761591
0.003553211180376051	0.1342134472768217	0.1470741506467613	0.0959172239270399	0.4625663943588734
0.04858626992779719	0.01263807351436019	0.1093908999147528	0.02803384504296985	0.2887041196227074
0.03380014428726356	0.03782177972684569	0.06042016065534303	0.02779453587188856	0.3563260845839977
0.02918566024331906	0.01193094285698931	0.03017382023117313	0.01617741065077949	0.3284472972154617
0.01120783137664544	0.03661026343573587	0.0958957765639197	0.127877142117564	0.06909862160682678
0.01822278017719178	0.02849964309687145	0.08221273757673003	0.1000257985994438	0.2413431480526924
0.01762161727875797	0.02749714789580954	0.06279397727101484	0.1308367107202168	0.04189619421958923
0.03421955302064453	0.04843550007713712	0.02741870006138494	0.04981565935277182	0.3751444816589355
0.005570476165238564	0.008695894806528881	0.06233486322999857	0.06248062256327533	0.3679909408092499
0.1255019096035942	0.05857201725594269	0.02561953205572481	0.2697162028811534	0.3196860047755763
0.001401919339734117	0.01735184834852019	0.0190612906825318	0.08611771455928309	0.4155307710170746
0.003051068588903319	0.01093478221985811	0.07002024732735088	0.1628855683353103	0.06519865989685059
0.003002047751305741	0.02217380142495103	0.01539343427876812	0.03497868030277203	0.4032648596912622
0.004761929389145186	0.02003926527232225	0.04348655361368932	0.09866231233539571	0.1205736100673676
0.03337759332915619	0.03182740372030091	0.1299124137826326	0.01440402763174325	0.3103315848857164
0.006049122779920216	0.02362967533097714	0.03619199827383038	0.09100618956671869	0.3072342351078987
0.006497746650793973	0.03501494640168785	0.185426282049728	0.1133166928453493	0.03714634291827679
0.01576009567250797	0.04761306245417078	0.1008053065347013	0.0568694047485132	0.3428317829966545
0.02685416003702287	0.03438132113113926	0.059964742764472	0.03269121163606883	0.4798057917505503
0.0134511258375962	0.0338197788472934	0.03158910940849252	0.05386910617418694	0.08208580315113068
0.0288567101795516	0.0088849454304714	0.03578097734102074	0.04579016139865709	0.2117514163255692
0.01255239873563517	0.05340471932091584	0.04927236344007743	0.057522272187461	0.28553800098598
0.003390939650980032	0.02341665858735734	0.04611149010481094	0.01618508373383543	0.6217887485108804
0.01929558750828668	0.008099221507374924	0.04474677258354631	0.09364412911033013	0.1832582652568817
0.08043569716741528	0.1014785188532312	0.1392137615613827	0.0242451771510681	0.1757314838469028
0.01675007885162298	0.01253253971466657	0.03452310356810585	0.01935565794505038	0.3795667812228203
0.003275010665040962	0.01552276823979779	0.02946186296805782	0.04827925016422567	0.1831735372543335
0.01065357121459237	0.05176388242358917	0.01380071731708937	0.04960242912462423	0.2021927684545517
0.006304277971785703	0.001995109775340596	0.02336743100299284	0.02039568629736061	0.4018154013901949
0.01775758485940265	0.01311924074132804	0.03594561735514204	0.03630461707855856	0.5323408469557762
0.006962082970102399	0.01723618665339603	0.04498847565908106	0.03635199823415306	0.4900847319513559
0.01171268089192612	0.015022302457769	0.03905180149439222	0.01864857110879256	0.253051046282053
0.010379981141399	0.01283891590371744	0.05167379654052533	0.08191506619877391	0.4795460402965546
0.01709594689084712	0.02838217162407708	0.01180740600593234	0.03375344191018038	0.1728126108646393
0.01063434108535027	0.03339314202540172	0.116159277094133	0.07868542354919114	0.3880054205656052
0.007326617387747304	0.0007432143079004541	0.005640134161518505	0.005567761788191959	0.0947173098102212
0.02145564449359147	0.007674828245080742	0.04949331368103767	0.04850231872232896	0.4743233546614647
0.0209977873009056	0.02597401082498797	0.01113867455895977	0.09725641927272413	0.1830202117562294
0.008798846699620444	0.01032609450011003	0.04064946077092846	0.006433425764532527	0.2618847191333771
0.01433063092508147	0.0969685961253466	0.03731159319114402	0.05381078354010438	0.5406406074762344
0.01850547049700521	0.007713278734036544	0.03727492950579686	0.1953982454731237	0.2804813385009766
0.001182070338973606	0.01926444058773685	0.1024595695124875	0.0003020183284475619	0.3024374693632126
0.006825474223304248	0.02022920326522398	0.04248896387650611	0.02105976999835272	0.2878567883744836
0.004965202845953282	0.03832858777042843	0.024248968670914	0.03144578873958974	0.3613833263516426
0.04957462331671179	0.02150985769059931	0.08705135861923255	0.06168710025874846	0.3637035265564919
0.01211898972537234	0.01848461116098243	0.04348464856170137	0.04875059556971484	0.1805979004129767
0.01347749409312046	0.004009987980671557	0.08110140758461308	0.0961001557976623	0.3915953596588224
0.02082198441806221	0.02252246347610998	0.0105279498359753	0.3554588040177474	0.3973905295133591
0.03389466092644505	0.07726283228358666	0.09024227438491997	0.2410018209739075	0.3040620125830173
0.00242691700944489	0.01304452410319332	0.04275333679959978	0.1661306705983807	0.2633522935211658
0.02472720392674579	0.008377737877197304	0.03022266291108558	0.03301455391542416	0.5226684510707855
0.02699252611844799	0.05764785283291674	0.0882677726309537	0.2772562810566749	0.2501718513667583
0.009860388914240403	0.0186119887023882	0.05509806786646415	0.04496896478814247	0.3734345957636833
0.002286665309135037	0.01048088362517284	0.0126526079011894	0.04503159534419875	0.1010795142501593
0.03357847968065118	0.02466381530855349	0.1326123646517255	0.05887697494091967	0.2974676676094532
0.01112443392527132	0.002041579930045711	0.01490788560317846	0.01703158537372411	0.2994206547737122
0.005193393226642223	0.02236520674933781	0.04826304550363476	0.1010128515968589	0.4259847402572632
0.01039321230862505	0.02240909914226746	0.207682859205003	0.218758637160204	0.1517450213432312
0.01139927601398319	0.0443472814381826	0.0261592611822527	0.03832925729058251	0.2415044195950031
0.005415313959065415	0.05772221781551817	0.04856956337804572	0.04565350475321086	0.2432026690803468
0.02987451777649758	0.01794983644329554	0.02762710503253804	0.02539533877550343	0.3870346769690514
0.01612615878462689	0.02740797601237277	0.04485034744511501	0.2274401954182481	0.5188743621110916
0.02363032551473801	0.02126973158018708	0.1113300374288344	0.05401512372815342	0.1962981522083282
0.003858648549104574	0.02569202486641634	0.006330539459794504	0.04732209491454374	0.1341038718819618
0.01805450827113912	0.05868239901436957	0.09417583101954585	0.2188306630265782	0.434429295361042
0.01447504269838823	0.01287789126151971	0.03642118426867064	0.04384556960670684	0.3731877487152815
0.01090350439961484	0.02054726603851917	0.01687432457092683	0.07700911406353003	0.5714158825576305
0.01426969843559953	0.01968957132384454	0.05260173120296008	0.0841521632392072	0.3036630749702454
0.005296237590581558	0.02110939461276248	0.08725162528007357	0.04315143401410153	0.4011189304292202
0.009582042246171161	0.01624802008474408	0.004919824236053387	0.04177797040712343	0.4411928028566763
0.006827389311266602	0.01831418158398162	0.005213388240495255	0.03438269062158742	0.5847652382217348
0.009497961122554601	0.003991799433553721	0.0163464681353943	0.02744336847049417	0.8096462935209274
0.02030116995156398	0.03914096144608215	0.0429365001971741	0.07903183284559584	0.6160119567066431
0.06015854353451894	0.009917149950218362	0.3130109322896345	0.1350691940569835	0.1722760200500488
0.0144816968906509	0.0310664009344723	0.1301302705678011	0.2170981651140486	0.1158964931964874
0.001016880510715634	0.007230297006081854	0.03041195229523207	0.09058465861428132	0.3755435198545456
0.02048420365454459	0.02357358156768258	0.09824884991468832	0.1403491052829484	0.4933586344122887
0.0145179370059622	0.01094352883095233	0.02145328760388169	0.01828818298622299	0.09757174551486969
0.002581181494588997	0.004493713446824477	0.07050616064840753	0.05800328245879183	0.04686884582042694
0.02973074402517016	0.01706849196851504	0.05267001915105651	0.1941296321684989	0.3644051179289818
0.02653564885594797	0.05587987044106488	0.0961594533015299	0.2169148099393181	0.1310242488980293
0.02045807439639687	0.003066915588161988	0.07381121875613522	0.09168154616106612	0.5155636724084616
0.01941671991745347	0.02752405962709936	0.05940143431338084	0.03055377962407632	0.3412405205890536
0.04399054160859112	0.09068415153880588	0.01745190453838921	0.3334097509223476	0.1845318377017975
0.01403299264684028	0.0136790161065957	0.00924330177160345	0.02279365459010915	0.03356210887432098
0.003952868095375123	0.02644077896326589	0.04220285364529253	0.03427444753373365	0.2727864757180214
0.01827655292667579	0.02091832055254569	0.1999679268798757	0.1764042721248911	0.2760036587715149
0.002933329787676756	0.01502954926209645	0.03532281742355142	0.03597155050619966	0.4916984774172306
0.01544490510747559	0.01752805744250985	0.127241215792494	0.1824753654524545	0.3112806156277657
0.006673459206150902	0.003857853705310502	0.01238964260730448	0.01634879046345759	0.4691093135625124
0.02958534861886645	0.01322275741776047	0.03221217644143508	0.06333668701898393	0.2176490351557732
0.01412980486836392	0.01678736212281251	0.1006340147554138	0.09330659651669991	0.08764322847127914
0.01438004367010831	0.008276681732872819	0.04261696274498498	0.06159346789610259	0.1776652410626411
0.008527342668165599	0.01410037637569794	0.03478932635776467	0.03374268346646946	0.2656320221722126
0.03201811446570957	0.03325594801779515	0.07786610339177066	0.09408827688805199	0.2900782972574234
0.01798772122675207	0.01513537865668793	0.05335566088790797	0.1053807017210849	0.4068495780229568
0.03714143259760483	0.04033690960705674	0.05563518154216907	0.2867059551273743	0.337181955575943
0.0182795726835726	0.03070926777061996	0.005270570552602813	0.07233593609925629	0.2848124206066132
0.004924517881986348	0.01680565498109897	0.01552439335370033	0.09106076715688008	0.4347471967339516
0.003896471626392773	0.01305756584693079	0.02179201006704667	0.0460306613942621	0.5039924029260874
0.001850978555114874	0.03484187115928231	0.04094273267949486	0.02720902093013614	0.560417577624321
0.01206676466697429	0.05073283288115493	0.04816792716271814	0.1266175406525449	0.5308014675974846
0.02193101816256405	0.006170536448793416	0.03489309140158744	0.03753538484739532	0.1864149607717991
0.01123118801610937	0.05163898409374132	0.01875118042690457	0.09197324815810637	0.2261134465225041
0.005165737952641219	0.001153591474525553	0.1494263861227346	0.0294849067076461	0.2936954274773598
0.009316980601394517	0.09419221650708026	0.02933622696874948	0.1721820842010599	0.2131334021687508
0.005227265373289672	0.00661982942688763	0.07395493616486851	0.05388072511040064	0.4316588342189789
0.009705671992564419	0.0254943340470665	0.001722022752432717	0.0774189828565556	0.3077902793884277
0.009878697007701331	0.0557879938094725	0.01297798544454543	0.2602514429199628	0.2068974226713181
0.004025465222093946	0.01804273538877972	0.002996462056467961	0.0366394884894495	0.3147178292274475
0.01235000081754539	0.037863406974074	0.08088355200999503	0.2087827363675072	0.1852925783023238
0.008429311525888328	0.005893387719162882	0.01997120521500285	0.09874904274630053	0.5958156362175941
0.05923446588041245	0.03061139023966994	0.1080328583473564	0.3314534050083561	0.3815062865614891
0.01473927970829755	0.03018441132195987	0.07727229613265012	0.07639749238892102	0.4485132619738579
0.02033036154305942	0.003036402865231921	0.03796697309498562	0.2345764608171152	0.5695239380002022
0.04507438993855042	0.05223599492946257	0.1929493613733318	0.1849803317323256	0.4461041390895844
0.01564204226606539	0.02158492863681521	0.1036000405887072	0.04489521056318302	0.3609046898782253
0.005368042352796046	0.02859723290668864	0.06751876511515784	0.1640581477473754	0.4212261289358139
0.001649379560498159	0.01199547464232104	0.0131651101208879	0.1601748783514639	0.2588745802640915
0.008926944484659083	0.01468773187442129	0.1023405913556933	0.1027229469846118	0.3147998787462711
0.03350848428258912	0.01628080572575011	0.02728630410139234	0.10867515309512	0.3925127163529396
0.01088636230858459	0.007324588516732698	0.06571673611350334	0.04991868681555499	0.3669213578104973
0.009019215059415681	0.02948767345205174	0.03010549895834049	0.02148980235192498	0.2137054707854986
0.008321176998314306	0.01505774926393358	0.01408377372988761	0.06025517539020362	0.05675850436091423
0.009156320483011765	0.02594825644981964	0.03488941644275623	0.02872679106975581	0.5475457664579153
0.004036061334469654	0.009877619715534358	0.05480166355152372	0.3170940180732127	0.2763129770755768
0.04846235074135816	0.004349976352136492	0.06603425407095442	0.07452851499135499	0.1814658641815186
0.01000764338472609	0.01587711227100771	0.05697465817722827	0.04052237271058609	0.08640702813863754
0.02622476627325521	0.09371503172303372	0.0124040564628928	0.02073887291785648	0.300200343132019
0.03556848916207764	0.01611256239697539	0.09033329495705014	0.0725961517481878	0.2379009947180748
0.03048823041655333	0.01308411183681715	0.1413688806925086	0.06184404629315773	0.4326581247150898
0.007527945712570629	0.008415334888939627	0.05084504015182034	0.05233449664207616	0.3739474229514599
0.03607625370315651	0.01926702900268737	0.02898603425638324	0.05683239638357887	0.4919895082712173
0.04010406543370441	0.0236998216626081	0.06616541339237786	0.02892173514515053	0.2790690138936043
0.003549003975700338	0.01872703130825178	0.01618315549546345	0.1230238521720954	0.3990875016897917
0.03182534329793954	0.004163105673119886	0.01217898854278319	0.0647531985790655	0.03186886757612228
0.01803683643028916	0.009277711149815737	0.04422112735258796	0.0399659194881925	0.1939675062894821
0.003569361547639899	0.01562058779808028	0.0644660505223134	0.04597057648576401	0.5727884043008089
0.01089226185775283	0.05299731965912657	0.001202153617922003	0.05663528889746531	0.4346037376672029
0.03983570624458967	0.006472986677241669	0.03395541403611368	0.1498489032458886	0.5508679207414389
0.04010161391118883	0.007606576015007693	0.09960283138495507	0.05793899390754878	0.174773782491684
0.007941674286785549	0.02369321835535183	0.03758408116037101	0.1473041928623234	0.156962938606739
0.007517061796457017	0.007673289375102463	0.06851274186266326	0.04684071885226654	0.1336859315633774
0.006149884067298205	0.004136571653658336	0.04318248063171509	0.0453686109280034	0.439202249981463
0.02261899536003434	0.0480095375535432	0.08374058280280644	0.04687634539217067	0.1503483355045319
0.002624000056346887	0.01778999934326941	0.03603531353511424	0.007835127884129517	0.2291630655527115
0.03614839100680475	0.03177174228144558	0.02129794554960204	0.07734805117131463	0.3013268262147903
0.002769685609707286	0.03601056974941635	0.01042678445469743	0.01157446663654656	0.4548440873622894
0.01265049846704178	0.01448327016777437	0.05025187804137658	0.08561160172314355	0.3231094107031822
0.01243660792392025	0.03604600884580939	0.1366379089275849	0.04014466636757574	0.1905676946043968
0.01157978466681818	0.001608863465451651	0.04364168836362728	0.1171215087640214	0.3511143922805786
0.01362355117912778	0.006171965449453351	0.01927951772097336	0.05306354675068452	0.6279178336262703
0.04848867522090122	0.0326564453687935	0.0178622021256722	0.078244313435857	0.6210412830114365
0.03200968109209709	0.01511758476970072	0.03214096477806022	0.1391307630849483	0.1121354997158051
0.0135383715091982	0.006492439612086162	0.01447592792181963	0.1081143170999589	0.4081215783953667
0.007341021971932038	0.02216975965011861	0.007976962129845888	0.1107610487515017	0.1337682455778122
0.004990632334436258	0.01551159690252629	0.0239394720938521	0.04023487497062915	0.3182874247431755
0.007121932110354418	0.02310960070827255	0.03145522920680016	0.05018300763219567	0.2142138481140137
0.032563043758875	0.04759733184314244	0.08791755262540182	0.07482601866261965	0.2812346816062927
0.03262927982767536	0.0418053841583661	0.04412508104283708	0.1223898293421596	0.1382141411304474
0.03888590894450965	0.04625145079707085	0.02468300681459712	0.1569281229177738	0.3254919042810798
0.005777231909992591	0.01239499166291955	0.0546394314351966	0.03959061082298261	0.3520383592694998
0.01807355634575264	0.02116469968532581	0.0890977832599345	0.05578154652740075	0.2293583229184151
0.002724689594381394	0.01595357611734041	0.07286194820655265	0.105507002594073	0.628020528703928
0.008844673843411879	0.01120545455337809	0.05089041094286059	0.05840163419658079	0.1537371315062046
0.01017128953062416	0.01492663638951769	0.006743086116293401	0.03201866541922299	0.5032428205013275
0.001838222970115815	0.00557801359956901	0.05625123911872006	0.0695715485098532	0.5742428954690695
0.009774502047344771	0.03790718718028044	0.0749690332967082	0.06784015853796752	0.3471820876002312
0.04502135309701488	0.008466928078319724	0.1323756348563349	0.2056536999481139	0.1954983025789261
0.01497582505777392	0.01973803341740227	0.01582768772447699	0.06021987926124208	0.4905592910945415
0.02481163402955996	0.02638852429395669	0.001337750188521225	0.02015627281450419	0.2140114456415176
0.002585536734532851	0.004789309849969149	0.007443317218928477	0.06373516128380076	0.261916920542717
0.006040648474326893	0.0008056105208787967	0.0640799669696448	0.03567754681929075	0.2967672422528267
0.04678800399624838	0.04704391224992405	0.04335767465929002	0.1023312394496022	0.1142605990171432
0.01080843417542857	0.03666752964521953	0.1119208339492037	0.09737973753380602	0.2138923369348049
0.007912748500197048	0.009867455791140817	0.01591477547273279	0.1141330919305437	0.596040204167366
0.008907283752607353	0.05216355324901149	0.01902322287946355	0.1581606077869163	0.4854396134614944
0.01269320300707316	0.00664223564438686	0.0430419293385657	0.07302494206370681	0.2278919667005539
0.005716322939189056	0.02396446315731471	0.02900319388768485	0.1917807975642661	0.140145979821682
0.002781258411133192	0.004940177722017561	0.0892792173906926	0.1305249657579313	0.2026456668972969
0.04354482595470527	0.045129714400177	0.04055026227689853	0.05058688820463937	0.1720412652939558
0.006706289550166444	0.02636224804559741	0.01847646544699559	0.003934852597082414	0.1091537997126579
0.008963285684453426	0.01879375949041191	0.1244874368340544	0.07264974789127057	0.05479735136032104
0.05785415738004547	0.008001525056398937	0.1076302556179668	0.09023277474184943	0.3862310573458672
0.0149753766972221	0.03270595469499195	0.009536108584363087	0.1174917968368346	0.5560725517570972
0.008525027251639436	0.03558392859463735	0.0357370637161957	0.1945308723295212	0.07833334058523178
0.04460933836049295	0.02490673755464365	0.2015872244666574	0.1843008962537666	0.0958823561668396
0.005880202870787832	0.01437670088983461	0.009558401232108299	0.01660502130923064	0.4221170730888844
0.0181324384159737	0.02152234319129551	0.0641784465311485	0.1778544198785963	0.5586223006248474
0.02658317470436139	0.02823228283394481	0.02311271871315962	0.1569829942580716	0.3079522401094437
0.01246440367434805	0.0167066905439706	0.01260235410065869	0.01147133830547724	0.4109810795634985
0.03809852382773833	0.02656670783494469	0.04544499021354971	0.1012451673632913	0.1306864283978939
0.009586680222096834	0.03855620792335528	0.101207155465115	0.02753537166534378	0.2518022693693638
0.002251343932122792	0.007628222678968108	0.06301770782798957	0.07828388943710105	0.4509646445512772
0.01613290763955719	0.01370328824123279	0.04106678429225152	0.09216405767140896	0.4043056704103947
0.004702670862241382	0.009154169197548745	0.03392429061623689	0.04945813517250636	0.2385169416666031
0.03767907244692444	0.02510458807341182	0.1008630248331068	0.02894652750488299	0.293209969997406
0.02258205146816541	0.005706906954721258	0.09708155633130643	0.04679803676214015	0.3412033021450043
0.01117727233998861	0.008370206672022318	0.1250000759820518	0.0834581952726591	0.1304938495159149
0.002761689197075951	0.008197055259019079	0.03594826037677425	0.05839822175464843	0.5585582107305527
0.05175718293238374	0.04358354132655873	0.03679341184960183	0.1851699708662466	0.4351649284362793
0.007522533331724757	0.003729154392290657	0.04488818749849813	0.02866885686931536	0.3964251801371574
0.01142895420063245	0.01227370538989811	0.01436092736433085	0.04388244062678373	0.3964473977684975
0.001727217065180402	0.01679529738142572	0.001648649263725366	0.01162478372972317	0.8632770869880915
0.02053334145106979	0.01238787439530067	0.02102431762343134	0.07872113881487955	0.2415859028697014
0.009787287156770769	0.07942829127875387	0.04071493047139949	0.227488366765545	0.3894111514091492
0.01658961539999276	0.1394309166934299	0.02089604941985165	0.2210703623784047	0.4344122409820557
0.003408963460194425	0.02145033546070754	0.01695012693003666	0.2410110052033119	0.2168102283030748
0.001835493881654708	0.03732509048421845	0.02905576348463412	0.08146027876316986	0.3735385164618492
0.02215104551275868	0.03872221732008216	0.04966418794942634	0.1050812892062896	0.2980904132127762
0.01238680824504308	0.00650461258860735	0.0362414439084799	0.1554854031869355	0.4442511051893234
0.003356389536073506	0.004525427898645143	0.04867634908065648	0.0463026005414343	0.178606865927577
0.007362825894303484	0.004111597257364541	0.01544708839921521	0.04882175388477229	0.3856032352196053
0.04801927242160042	0.01672408356657673	0.2769702148089836	0.2629742938824233	0.1447969973087311
0.0135256823940996	0.05374750089665972	0.0899881519771798	0.1124818700231277	0.4111170088872313
0.009854526277515901	0.008814699664507417	0.06375888732546296	0.03250503682128995	0.1400766521692276
0.002546530058852269	0.004771566712619944	0.01078448036524762	0.02500514753626291	0.7713843304663897
0.01230040724870982	0.01914513845778407	0.05610891111983274	0.07622168454544927	0.4958943352103233
0.01135071832846263	0.008356558000954039	0.03640020589201345	0.1159905851243673	0.2912994846701622
0.003922683690414611	0.01145410416387745	0.06477823271724321	0.07009667846756731	0.3924470692873001
0.01572360743442231	0.01301148951415127	0.02051845787109314	0.1047823084104725	0.2129190992563963
0.007368346888404327	0.002462223022025818	0.01608203536713474	0.03406969928552962	0.6079013701528311
0.001959751768553231	0.03999159754116721	0.09442941511804401	0.2734468895135888	0.3132866420783103
0.01606837575410786	0.04123028582546479	0.227643401398292	0.06998716622032752	0.3763753660023212
0.01649035903448481	0.008117371220970074	0.0399240051154976	0.08463270148994699	0.1446824818849564
0.03200458112636217	0.04704003090133038	0.02247941625969357	0.1232397498324183	0.05961103737354279
0.04981993680239435	0.06059037109464924	0.1618362423181025	0.2189334187436249	0.2952156364917755
0.06928454237171416	0.003554674592313123	0.03443322646852609	0.1276454230916068	0.2332189232110977
0.009546915389260585	0.007803854084762973	0.08020974507591458	0.08130998890502647	0.4451893419027328
0.005907892256884789	0.02487494219750164	0.04466566883135972	0.1284670924126342	0.7235377840697765
0.005271243610069115	0.07210952372234949	0.08302560899426709	0.05252173338471955	0.06459781527519226
0.01958887794568334	0.02073801190397973	0.01186449513267823	0.1107415135152481	0.3796917498111725
0.001501203070764068	0.04101909507264173	0.06060017029777981	0.26466175765036	0.3683792501688004
0.00868269774622038	0.06886548221424008	0.1001240940160671	0.09774298867982428	0.2201862782239914
0.01128776260397309	0.03705791031597071	0.04803908762664233	0.1672158068329838	0.352724377065897
0.01685171285628496	0.01615448947508435	0.04446461424470621	0.07051407666715137	0.6555103473365307
0.003876411355697343	0.0127779989940531	0.09888759842036966	0.1137119198111711	0.3081922333221883
0.02133736068386399	0.02083386824447353	0.01971382920292003	0.06684435555958829	0.2327640503644943
0.01198112391104825	0.04211746228743482	0.08013647538445952	0.04510314931400602	0.3250467628240585
0.004715336985272461	0.02520346602691081	0.1263626490384666	0.06335409860250316	0.234734520316124
0.07646007287142659	0.03685089547154395	0.1065071634036946	0.05338803774680462	0.16769989579916
0.06309169016567917	0.02968502208871926	0.05987756071794347	0.09521087492665377	0.312557683326304
0.0163618866840657	0.02850103365629328	0.04308282107001485	0.01268195354533513	0.4091285988688469
0.006218667853135074	0.03080190469537863	0.06238409481423622	0.03879077378979288	0.3981168679893017
0.02998264907505122	0.01418147703536732	0.01852744894371061	0.05650006741600341	0.1547560691833496
0.004990990822709929	0.009230889238899642	0.006007070373800993	0.07568058999368657	0.1317817647941411
0.01162267933162259	0.006139574802394812	0.04174227219306616	0.0363100237571004	0.4853020356968045
0.02833329603309528	0.02878485939133704	0.07405140099731851	0.07492979200154837	0.2178605943918228
0.01887841265992259	0.01571983563559462	0.01140102756972205	0.1643726668201436	0.1417814046144485
0.01735939073866581	0.01270798811020986	0.009150325058777914	0.1156852186173798	0.2362448945641518
0.009177128965267928	0.03305937401019733	0.0483775892774989	0.02369911683805381	0.1539690718054771
0.01433982507179156	0.0194293154466352	0.03556359230300626	0.08126265426400013	0.2492103315889835
0.02271355768233584	0.0169393216615369	0.005589233312641759	0.1420058980070815	0.3257408365607262
0.005642475076285638	0.009170417589241094	0.0204226702033376	0.06840373187683628	0.2840062938630581
0.002197031041181741	0.003579929132529538	0.03591724376485791	0.09431250973425699	0.1047283224761486
0.04021128316281772	0.0331171363823987	0.03137122215206807	0.05473212747731272	0.1606847606599331
0.04002691412910139	0.006674450783682617	0.02390111803799064	0.01989944395709639	0.3861159235239029
0.004029606330092111	0.0429442504811601	0.07873747866271863	0.04218016858228424	0.2818328160792589
0.01011557424572943	0.02167385959695768	0.06766481163343452	0.07958322046169644	0.4408410415053368
0.02109305534523459	0.01122011386068569	0.03773219248184245	0.1461860551328549	0.6266888678073883
0.01108282176368472	0.02216702502099935	0.03825937782563474	0.2058990481929968	0.06633798778057098
0.0249217613794231	0.0207629860359262	0.06375990693840491	0.03381662396884051	0.3222921639680862
0.02107596512589079	0.01796953786306467	0.02515003399704625	0.1077165396819116	0.1356167644262314
0.007985203157275397	0.01366371554143689	0.008737855857691962	0.0547882970784519	0.4624535017646849
0.008995429396801549	0.007841685250424349	0.02539837883897002	0.05902639083474279	0.5303883850574493
0.02447830263294781	0.02229999122396586	0.07261369288791623	0.1643839172326544	0.5534775406122208
0.006599319899392606	0.002850471214468087	0.01388671653230867	0.03844687841968571	0.5472759939730167
0.01949197647655229	0.02000861546836422	0.02496239989054971	0.02883416668933303	0.2755228541791439
0.03460699463501066	0.01405911661755507	0.09435166918205215	0.03731991172339827	0.2299258559942245
0.03991513845523981	0.0113203537302291	0.07700321959626111	0.2283398420292732	0.5631960071623325
0.00560556204253769	0.02564899833684174	0.02999015331429554	0.05434630388063666	0.2498472221195698
0.01102907879103166	0.03243565828342308	0.008122920560095608	0.02345858396264168	0.3092635795474052
0.008928251598198877	0.02197371431685288	0.01732104886348373	0.07077735249909484	0.2479497790336609
0.02954792864711103	0.04063211611426659	0.1892540265030895	0.1342635690323689	0.2573335915803909
0.02474780684868177	0.0135205917447456	0.01447868355041884	0.0160253747520791	0.4348702030256391
0.003734884055708348	0.004665378699745579	0.05642558132359723	0.07878447335864296	0.5931168310344219
0.01223969831637178	0.0231274169467492	0.05118737116258357	0.02602567803772092	0.5842440165579319
0.07562529170558516	0.02810228949929164	0.06138080263094034	0.3022438087957999	0.3839929401874542
0.01743693430516952	0.008168606091304847	0.05823177683782745	0.110327732344185	0.3399894945323467
0.02262434862083815	0.03191453591444258	0.2376025981166539	0.03777815963039659	0.2488280907273293
0.03433974846824508	0.03120454585127726	0.02422359045702395	0.03594778389858742	0.1724583879113197
0.008187789794955158	0.103469567046786	0.1964181435965855	0.09521773283131241	0.3247243531513959
0.03908694296322981	0.04693342074944715	0.04525160218213818	0.03656601269955982	0.1779838167130947
0.001630348245586589	0.002017146135350034	0.0619885481370228	0.1149582211160138	0.1482727658003569
0.005583287378435678	0.02997439293184908	0.009178734687884124	0.01098395857282319	0.2428758945316076
0.007637508916099767	0.02871537009489729	0.03777600980594251	0.127504053577799	0.3512650430202484
0.004575947428292371	0.03318634809109168	0.02435080980458677	0.06938924665228188	0.3673467598855495
0.001342488406909298	0.006340137132310426	0.01451811463056905	0.0127781920264064	0.5975207109004259
0.02281590089790134	0.02966020647268859	0.06002194800510602	0.1143474910979917	0.3264679796993732
0.001843940908031139	0.004273035092568656	0.08053045286505676	0.04780303843759488	0.249967947602272
0.0180559443554372	0.02594243755103917	0.09942851863262905	0.2508947004215598	0.3202761709690094
0.007532766921690665	0.01575004230222864	0.0658704287643581	0.1249124236445599	0.1080301180481911
0.01464923953857721	0.009565784559846984	0.0443785375290008	0.04700608207811202	0.2016408201307058
0.006452608955757902	0.005346725959247588	0.03141668545171057	0.068286589447979	0.5195626653730869
0.01306294916653393	0.002035931761756088	0.0004314012973006924	0.05412268120175416	0.4394899234175682
0.003064041848240467	0.03118008877761708	0.1093179200888922	0.1839806665742591	0.1769166626036167
0.07927558031073628	0.1326828503547587	0.1022075909951538	0.067423961409185	0.02095843851566315
0.01215758758175252	0.005103173129795135	0.02470495335109953	0.02018903973751591	0.1774227889254689
0.05329262382328814	0.06687522028204701	0.05812118540805924	0.1031573132768387	0.2417734712362289
0.008660224137281507	0.004235095829759467	0.03067307475861804	0.04339687881139624	0.2479206025600433
0.01720858504244535	0.0405732059098777	0.01353461016660801	0.1711518803800429	0.416814923286438
0.05218595088353757	0.01557334888442335	0.0888953268000694	0.2213825489550175	0.5384034812450409
0.01566554511549817	0.02383358985196982	0.077835983870361	0.07497311507589657	0.3045905595645308
0.03097209446151714	0.09306261703234639	0.190961488473602	0.2857534507217275	0.1271843686699867
0.05014046106729758	0.008024504428476686	0.04583770810135265	0.1983602625503599	0.440212145447731
0.02645932655920941	0.022600773418049	0.3516655260158302	0.2021635086471548	0.4197058528661728
0.002512135235713073	0.009447320355952971	0.03354903012069305	0.04278181758202726	0.1499570533633232
0.007084297236868015	0.003792060879449015	0.003342057185519151	0.02767650631076517	0.4098924566060305
0.008809173926670771	0.004252438514107212	0.04151220897108876	0.1175833982497314	0.3196809384971857
0.008874652096190309	0.01812809826873524	0.008738455181857098	0.09678819372734027	0.4163705669343472
0.03582629923457359	0.02399757962491689	0.09166263520684964	0.1087837868597006	0.2626618221402168
0.01161893887350748	0.02707994259973101	0.3048315003077734	0.02013857386099333	0.2278124988079071
0.0211042593209822	0.06160825417365212	0.0154854638708454	0.2035090098496675	0.2885863929986954
0.05997000556999095	0.02004280135122055	0.0391298867299668	0.1398160526477734	0.4610587880015373
0.00969137473823517	0.005250208866819095	0.01456232800307661	0.0166014269554953	0.3229879140853882
0.04579787485916312	0.02681267770893912	0.1308669586658257	0.01928436186044756	0.2426250278949738
0.007816048288259769	0.006853108427977761	0.007814778548483725	0.04115359376647224	0.3481064606457949
0.003190402058623004	0.02392621657088059	0.04007821444016427	0.03943306207960977	0.2938205972313881
0.02039806682463541	0.005556860767475399	0.04446163020272181	0.01573611521246457	0.2542430087924004
0.02724673631479474	0.02184450306213648	0.02601680519203656	0.05567176231124024	0.1736217588186264
0.02244918252281941	0.02614856101910074	0.02539915818317043	0.1573571485668661	0.03574557602405548
0.01284276887567662	0.02651885907347487	0.03460361250227473	0.0632788346070163	0.309318020939827
0.01346998573907015	0.01036086700301438	0.04221356077485273	0.005434788677426292	0.6302874535322189
0.02439397443890798	0.05733612261937396	0.02957575109687924	0.3165548166644867	0.3227505534887314
0.03909909235155343	0.008023260220323417	0.03747710143242694	0.05474071220659552	0.04013229534029961
0.0472144649793912	0.02086757189763375	0.1438843781112979	0.08753155011999075	0.2690039128065109
0.04338409352221162	0.0343971413969798	0.1704066943822488	0.1559126967474232	0.3134335279464722
0.02712619981144999	0.02009593658200065	0.1360370336541811	0.1876591800505968	0.2351025938987732
0.003941608847278122	0.004430610092500592	0.01454633162712762	0.05441410300276667	0.2548300921916962
0.005332596814032991	0.005755315080639818	0.02253183805838534	0.01640560043704218	0.5018377309897915
0.01220482020796733	0.0336951877334102	0.01645980383860916	0.06292436714454941	0.244486391544342
0.006757245859766489	0.01527766969881607	0.1832336000597594	0.07663939109385573	0.5391568653285503
0.002495943226759438	0.002375904193578492	0.04233195085080839	0.03470147569693328	0.5405007638037205
0.006652600686955903	0.0127647188543964	0.144455054954187	0.0599052086827111	0.2622981667518616
0.01168787964789322	0.03140116654853045	0.01350960629993576	0.02383461661597161	0.3719021268188953
0.01442307970566586	0.02820815937932106	0.01601295360017019	0.04464551422599214	0.08116956055164337
0.04436891463892637	0.0008073912052571908	0.02182213684425066	0.1621705116651803	0.3252346813678741
0.003647615121892628	0.05118868277040944	0.02265565998150704	0.0241862061116225	0.2384352833032608
0.03635702775335352	0.02078529927565503	0.01640478287302774	0.05494342646344291	0.5833288803696632
0.005310103031643004	0.04849821252965447	0.1229498304175348	0.08002233794449395	0.2107973098754883
0.005691039094051165	0.01299139000518314	0.03025612245355261	0.199969437500826	0.07249822095036507
0.01827053707853934	0.07945009579094831	0.04827480576538037	0.02833533314699705	0.7136198938824236
0.008485111818540531	0.02399302604258523	0.06602464594471119	0.01820605659434982	0.1868416983634233
0.0434203841298185	0.004773474952311035	0.05121811632495898	0.205043165287669	0.4090644717216492
0.007339634013721286	0.0143195723692153	0.02489355780150407	0.05493024727595822	0.2821904420852661
0.01057936273195874	0.06226388006149926	0.168311657467298	0.1928770669748336	0.2003244459629059
0.0030486980353127	0.01208306996806474	0.01485193563193996	0.0345114277769593	0.2344088517129421
0.004569109615934264	0.01345010905827371	0.09022606821608391	0.170461368454124	0.04125538468360901
0.002572047304935543	0.01452141208036341	0.01488140588402907	0.009852339090123709	0.7037072242237628
0.01152410932029371	0.06417064787736546	0.1324280757534237	0.1243624038946131	0.2646893262863159
0.01124777115184962	0.01091897507511227	0.01728976175277021	0.02394181414653384	0.4452710896730423
0.01308320841809421	0.0395851643588116	0.01489320583623016	0.04511718336763729	0.2476730495691299
0.00976853142118491	0.0191480758919512	0.06570228398670017	0.1042627526512369	0.2351790305692703
0.02783547520279303	0.04123771696622455	0.07107083108872625	0.1102020044655573	0.2984974831342697
0.005228910414777049	0.01133870310635371	0.0714879364099692	0.1530156438676515	0.3249009922146797
0.0009157231004141009	0.002618509783853806	0.01294370467484617	0.07985724108791724	0.4766902029514313
0.0153811196925919	0.03966092900109247	0.02928913404527925	0.02396161239967312	0.3078489750623703
0.008420461548628827	0.01871994662065488	0.01304393872144463	0.007168831084361921	0.4107750132679939
0.02445715551199998	0.004562734334089102	0.02469767742719928	0.04406871573391194	0.2367025911808014
0.004369576351706893	0.009098952506194011	0.01547783204986623	0.0429845085155533	0.3376176878809929
0.004780727872063683	0.005756623583308119	0.02429121433279369	0.09730678094588968	0.3590034414010006
0.001506005502431518	0.008963558397735244	0.01876968202760584	0.06408239552490941	0.222932156175375
0.01555038495696191	0.00819556241024641	0.04882191256646802	0.04494085165473276	0.4321695789694786
0.009193346382293632	0.08551374527931729	0.0128531080863282	0.2711878242133598	0.3060421422123909
0.01268351269017812	0.03074153866484519	0.03522663087337766	0.08406865522770432	0.1077226474881172
0.008003810166085361	0.01202756433630987	0.04952171317520436	0.04109552656105124	0.282757131382823
0.01430379084056412	0.1184577987829003	0.02485338256383783	0.1072166065034495	0.1028519445098937
0.02348256723790808	0.01011876607637262	0.08283063318453138	0.2033435821702441	0.3560598269104958
0.005193248652976323	0.009348321370273138	0.05543160430417238	0.039775525912707	0.256337083876133
0.01394430588521429	0.02070116062311095	0.0126555405612441	0.02654259237394955	0.3649506233632565
0.004760083364660057	0.00462326585549371	0.004049874492385919	0.03816686140951518	0.6986713018268347
0.05687107481520065	0.03259724882872073	0.04218809662616864	0.0952191079128531	0.229664858430624
0.07043763522481752	0.04499069460416624	0.07762063008472261	0.2009619256486041	0.1414693780243397
0.005578733958610957	0.04674555540557196	0.05162450694194452	0.01741001704518808	0.1360015962272882
0.007651436575826093	0.08266519156725033	0.06452225906020903	0.1446699164601568	0.2376919761300087
0.01121674992247143	0.02251125976862467	0.09675034517156353	0.009402654095533342	0.3938012979924679
0.009697975292228211	0.03648311029183031	0.03966076484272095	0.105147388174006	0.04597420990467072
0.003863167609221466	0.01429905586795907	0.0635487655320857	0.02552668815781307	0.4020967409014702
0.01160794208163092	0.01254458247177473	0.01757428734160776	0.09203813079110498	0.1017455756664276
0.006048490707329574	0.01414326958271435	0.04566137703716719	0.00751691626210961	0.1154122874140739
0.02549648757566256	0.01246920318621755	0.003149274526368949	0.0787480143928018	0.1984753124415874
0.03507710681904556	0.01731641618899915	0.1069908119375458	0.1133097344374627	0.1100488868542016
0.02348761761963636	0.005006410787797261	0.01630578451730416	0.362684378969454	0.1438292860984802
0.02611177901239808	0.002395220655433704	0.02371119123626538	0.03080974317598629	0.3438241891562939
0.01043069052312415	0.02194469042045488	0.02977278337210706	0.01029903519019607	0.3077307939529419
0.01525382226959432	0.03846975536579178	0.04778647053722404	0.2146847952298546	0.3045201795175672
0.008613067738840852	0.03535738571927299	0.06063053194065174	0.1498526108742826	0.3631486473605037
0.01327456607198536	0.01484065647662922	0.0311591942774969	0.02902035058064854	0.3739177659153938
0.007025128977837532	0.0195835303921971	0.01283081732226584	0.0791347601083061	0.07610241137444973
0.01963028047853187	0.01251692147688806	0.02189684757217014	0.1015041244429292	0.4506712183356285
0.008090533747125539	0.02125613569078391	0.0257670287426569	0.1363417652128327	0.1582210566848516
0.01710631740325019	0.009437644721251338	0.06080839994327161	0.0306203093155964	0.4938919264823198
0.007153909488073984	0.01084385307277182	0.02240467456331808	0.07506997348831193	0.3513320237398148
0.0113661121889026	0.09749292574989404	0.06087913598436859	0.1018127222326262	0.3458242975175381
0.03849159116229717	0.03677157417039908	0.02077518545765277	0.05574479302473494	0.4014488290995359
0.005946387173129411	0.02854162956298757	0.06899763943875681	0.02446805594953298	0.3221293874084949
0.01585988118449916	0.02331191499525272	0.08373593791977424	0.08917402940375624	0.4634560644626617
0.02381866222527082	0.01886202886470095	0.06897406061075095	0.0566505646588942	0.5797823406755924
0.07412549762751054	0.01627074498867596	0.03544874653121363	0.1677308381848561	0.6827331148087978
0.005479115698694033	0.01328466581555141	0.04735518196028441	0.02055178573048567	0.466123428195715
0.007150430085683775	0.006255381569866547	0.01896772322102556	0.04892232108822391	0.3565319087356329
0.009133887388823009	0.07655895457874967	0.007882713312956091	0.06938662548602451	0.1522340103983879
0.0001338550294083304	0.03873768220008436	0.0256933429912376	0.03173318020462647	0.34067561943084
0.006063348353916947	0.01496956497705243	0.06796553567985773	0.03759264478009081	0.1916016638278961
0.005376939911273859	0.1341251228821169	0.0908599423213427	0.3506393161367509	0.2909759730100632
0.004856776017039294	0.04162706895338136	0.04614868776756781	0.2136608157735417	0.4265517145395279
0.04948501470985128	0.02400528422544859	0.07493571149595074	0.2897038691315327	0.5049506276845932
0.006399011836338314	0.003977141015585828	0.07239373652762679	0.1060679026599838	0.2315614745020866
0.01407904387458657	0.01581512263304091	0.02700485406054881	0.08862691088294308	0.2631197301670909
0.01675814336366829	0.01334286987342159	0.01609753987023541	0.1153446257020403	0.2740311324596405
0.006677972113089084	0.005590685806989057	0.02808609722918122	0.035253882493969	0.09530024789273739
0.002518274763624366	0.01106163606700622	0.003147621558911351	0.06880170988917521	0.2759358957409859
0.001987228564934565	0.008466501244375743	0.03752232872359959	0.08353652409622085	0.6542224325239658
0.003939062513690306	0.02518198318162941	0.01690558782467499	0.07654557045466454	0.4572022333741188
0.01872268049491144	0.07572391662949221	0.06171042141347519	0.2356719097385009	0.323661096394062
0.02386440815315323	0.004548427921479914	0.0103716608648211	0.04320090663986481	0.1589529886841774
0.03426819725334802	0.04913229422673834	0.002822037769143367	0.05003724556011795	0.4618334919214249
0.006636534665568128	0.05336307995754416	0.07928690751092793	0.309007851394053	0.2205661684274673
0.006958139824537454	0.02551518519932114	0.05798647183934039	0.01599349179646158	0.3584356531500816
0.0221110335482371	0.01079236281947857	0.1076499680515168	0.04987368698833292	0.08516274392604828
0.03111466844958072	0.0133145374923859	0.01728029973749426	0.06131160619572379	0.216665618121624
0.01760929038883391	0.05069562365765206	0.0972229890915397	0.02757239260094929	0.5029585938900709
0.002618076699646227	0.01292363030078601	0.033053473850313	0.006156226211983973	0.2372690662741661
0.007677202236485436	0.1533715635174916	0.04329120410549286	0.08717995945555956	0.3276565223932266
0.004517525706114398	0.01863432571592205	0.1223114642982951	0.1205601565713854	0.04809678345918655
0.004774518540358874	0.006096869639428903	0.03577057521699441	0.02864651545324626	0.2190089728683233
0.003502026869679958	0.02088206238996704	0.006247341812262858	0.1191060140516457	0.2639216929674149
0.02135922691841759	0.03667518966663853	0.01099673684134409	0.1035215592281368	0.4789672084152699
0.007149651625383197	0.07428280881359889	0.2890605719849549	0.1226111788508184	0.1922687068581581
0.02771626833039567	0.01047160175395412	0.05036470821429925	0.1034211570193105	0.2975839003920555
0.006033822717483844	0.006944398792305781	0.06869879079778067	0.08145117080660577	0.1532473266124725
0.001700570615420742	0.003904553395917913	0.0253253533805099	0.03759818887233435	0.2193520693108439
0.007982747883475916	0.002769706989616844	0.06553371016723761	0.1106470414074184	0.3609116971492767
0.008678237509288186	0.01617995377311562	0.03417918134018809	0.02776346759070117	0.4751832857728004
0.01082086602646405	0.01213060562291485	0.05046195200017244	0.01817098997526391	0.1587333790957928
0.01804869223188189	0.01891047367246047	0.05354084098710204	0.05092472851519173	0.3838486704044044
0.04747755072376839	0.02265955498909328	0.03852411139836534	0.09672029962122339	0.1338126286864281
0.004102230569927201	0.003712663489740989	0.06365214473764688	0.2029156533366552	0.322037972509861
0.01403297094431746	0.04860963593443121	0.05361194437154049	0.03757815430249772	0.3323865532875061
0.002319189525040233	0.00783993058019683	0.08349095880526269	0.3271973391397202	0.3781778439879417
0.02442572729359013	0.03112394652536325	0.01628399128772573	0.08196868639532079	0.4489541314542294
0.02429843584924665	0.03061621435567546	0.0728501295979575	0.05645530597342557	0.1606645435094833
0.005326326491486715	0.001203626729154231	0.0164700971912979	0.03838749813847571	0.8786630528047681
0.002443737178177002	0.007576197449651864	0.04468215954984985	0.1781760230354878	0.4274581670761108
0.02330073554264946	0.04893218277534173	0.03419972469877151	0.1337324152677407	0.4097192174522206
0.03235884649312991	0.02192667936927573	0.001812680599378551	0.04571216633415526	0.5343727469444275
0.04425668448289198	0.03953147626579894	0.09769166083167302	0.2568422992112722	0.149755273014307
0.08257109987407796	0.02427344227117334	0.03662082910185052	0.1452068985875245	0.5462135681882501
0.001659550276148414	0.001315479640887912	0.006886108853941813	0.01716700616808617	0.3581817355006933
0.0005749589951462644	0.001645124301083802	0.0185897864682372	0.1508315777651394	0.8241789601743221
0.006195282799678473	0.04004199138153589	0.08227958042631303	0.07226084638808614	0.243351511657238
0.006714081878047182	0.002171018615849262	0.05001205329473004	0.02496847628301253	0.337260433472693
0.01895203221311394	0.03540437210584503	0.1100175307580476	0.06987015814743897	0.4600622281432152
0.01730715552346329	0.02465722021690192	0.02745803303772995	0.137893340371484	0.1724506765604019
0.003378818629892607	0.009775087150425604	0.009180365838883434	0.03138621017330262	0.6901821582578123
0.006037213858880595	0.01705133770057483	0.0440004166606151	0.05391311508148286	0.2980027049779892
0.01479934244355224	0.02054631854630887	0.0504838944087638	0.2803499412656267	0.204240694642067
0.002805896815353391	0.01010849115710404	0.007375880907662898	0.1725261793648885	0.2901446297764778
0.02790124941609906	0.05068921734558383	0.05577923556685495	0.05436796213101366	0.2818412184715271
0.01297732728854468	0.01703535369895463	0.02430562445929331	0.1418074249992298	0.4954061657190323
0.0284476725112071	0.01378014803581844	0.06293144145977825	0.08844327638860988	0.1681488715112209
0.002671180644628242	0.008831666393357321	0.01220942596442651	0.05216631982426639	0.1739583313465118
0.01309764507053733	0.004246044567051507	0.06068989359465941	0.09450942038527617	0.2758354917168617
0.006096073258998372	0.005643774375988057	0.03003140166326384	0.04674889657223302	0.8195414151996374
0.02122547906044467	0.03300326102388831	0.01375847424460484	0.1100972525134724	0.3894926980137825
0.07483014277922008	0.00390751575410532	0.06168589489460169	0.1731412230935301	0.1777602434158325
0.06386956665747273	0.04186491841270681	0.1387091904236234	0.01947448634193366	0.2006213515996933
0.03801300221035564	0.06288910185619034	0.03898809441777862	0.2056373006795438	0.148213654756546
0.00679740291193684	0.06139596849826626	0.02886442026513591	0.1632351416691473	0.4412693530321121
0.006499393756439903	0.004655501024793993	0.07578722317176896	0.215455259288059	0.3239015936851501
0.01170128574556878	0.0125382066592738	0.02124276583026546	0.002206618895890189	0.1860690340399742
0.003489363473981572	0.007349121725072648	0.0169294781822002	0.03185726196619269	0.7529072508914396
0.01331703672740071	0.02955844761251615	0.06599092244026528	0.07693763081309438	0.4575738906860352
0.007304868199590427	0.007897232492106936	0.02009258621683788	0.09114368051398962	0.3472635932266712
0.004565447301728989	0.01037227498224032	0.07966492557733475	0.07847014588990062	0.3392039909958839
0.01692889026308951	0.004334059870413166	0.01000794670567344	0.05110591085910468	0.1568995490670204
0.01682630060030628	0.01323915312476553	0.02667942245427651	0.04668709833123716	0.2956519462168217
0.02517766775077529	0.06133352156722832	0.2890760253518254	0.05068575181266743	0.3792527476325631
0.009913634399914287	0.02731714767901708	0.03455284276008277	0.1961428275106221	0.5266774743795395
0.004878103033722561	0.005971598946743581	0.0686974864576677	0.01307174192503925	0.6165497973561287
0.01424055823531911	0.01570347425144211	0.07799679234165312	0.007213945390550119	0.1779589280486107
0.01425025937969857	0.0364506623376542	0.04263707494217069	0.06265232704012061	0.06630829721689224
0.04343040435739809	0.03883228599751751	0.1880777897455978	0.0479972228532151	0.09012788534164429
0.004368368989032541	0.01213500761496881	0.04224423873482425	0.1072877637831031	0.191588681191206
0.01142084636401302	0.01804925307982502	0.01082096979366613	0.05090406341455436	0.4003922534175217
0.005216284362798973	0.01269248546913831	0.04607487094030538	0.1883228148670393	0.1497019529342651
0.05633219919013238	0.08727145862698751	0.07293570960032153	0.2863060238086193	0.2142674848437309
0.04033431605759745	0.0186609320343474	0.03814797171573048	0.1372041834898475	0.4083639681339264
0.001737735465593387	0.01055259937685944	0.09696831836610174	0.087110567044065	0.3381954208016396
0.0262578541807662	0.02808507284793912	0.03338798064894585	0.2724447636962721	0.2318611927330494
0.007307789328248973	0.004290575951466172	0.002572354859356442	0.08473869794209549	0.8212751606479287
0.03292577680202452	0.03125992544419699	0.1450594753865582	0.008410198264628438	0.1216950193047523
0.005042392930175305	0.002569462728501309	0.003604068132167789	0.07314875905158388	0.6419984144158661
0.007911165823374984	0.004839162213882434	0.04518133001635266	0.04143508978296476	0.2146975435316563
0.01616282592873731	0.01315949778644711	0.02230361976602596	0.07104356517239871	0.6356435902416706
0.004689612275869115	0.0395235926883952	0.05589810916292155	0.0933748061733673	0.2147385412827134
0.006097695609111803	0.01129811134045833	0.04367730606951647	0.2174507288158723	0.2289062738418579
0.01135751379612074	0.00553994195657409	0.06693188530322051	0.2367521908796781	0.378302663564682
0.03229138776821514	0.06478566043334458	0.0948875269695364	0.01772479646851222	0.09018741548061371
0.003196290071451904	0.02496558318726708	0.01530823609282975	0.05447443139114559	0.2780687250196934
0.005041826065455474	0.08429849417797444	0.03032849316633016	0.2166774339827155	0.1659746617078781
0.002654498128423402	0.02287659378234334	0.04217928709754622	0.02463958857169448	0.1644086949527264
0.005392676790684003	0.007447842233688773	0.0125753408822054	0.08985753546229402	0.2968855239450932
0.02580283732148832	0.01801599104352887	0.07275829916273513	0.1772876628280505	0.165760200470686
0.006276735759716129	0.01302125063905651	0.1338629994996838	0.2050250877714876	0.2236083745956421
0.008414868302893884	0.00543665613607721	0.005080789325565577	0.02589696006333105	0.226289564743638
0.008324500050498361	0.01376129604261386	0.05973565907608222	0.002566615620893574	0.3312393128871918
0.01552469371818371	0.03067195718874106	0.02312151782607357	0.04278497357285943	0.5097830309532583
0.03573299244616984	0.00378566643084504	0.009134714931818576	0.01794810697258411	0.2909497991204262
0.003168411425531537	0.008836859585004395	0.04790869154048948	0.1549677589681178	0.532087329775095
0.01762500893091756	0.008876804857401846	0.08759180742724586	0.09530714975206067	0.1547657251358032
0.004472005514502303	0.002384977478334493	0.1362074978616644	0.02095722072958889	0.2905067652463913
0.00977225817121552	0.02400017613546085	0.06035167490798986	0.04482606004921366	0.6465751230716705
0.004793291972357783	0.01191538633332001	0.07637107549000235	0.1200523748133378	0.4320187866687775
0.004864618276971627	0.006432088841670056	0.03563802199590309	0.05653003930032234	0.3477159217000008
0.006234983479269318	0.01946519344831094	0.05309142370340056	0.1023423960657869	0.3946303129196167
0.005217331878058951	0.007806252910475237	0.02365333093464284	0.1540514209066733	0.1712051788344979
0.02021755950595943	0.003216226114645906	0.05636900347409202	0.06474943811864683	0.2684704251587391
0.005613779183340412	0.003583503200931093	0.1535371985308269	0.1680759627276077	0.1155328974127769
0.006415455807588566	0.009045460259220206	0.04123487712694134	0.1281095994636987	0.1625737994909286
0.02603124257539938	0.001936494024330465	0.05068291841125078	0.3235138380158565	0.1662111133337021
0.0679800250909226	0.07138406558596735	0.02383384196889346	0.268680795800959	0.2832178473472595
0.008106661351434508	0.007406006236915841	0.01723293589808209	0.3323106912897064	0.3544249087572098
0.003748649220936269	0.007597073584909044	0.03600836669018605	0.0285761898746514	0.5544345770031214
0.0265776171674446	0.009592786396588809	0.04565679760529523	0.2179622120648989	0.3619526326656342
0.002780767110431117	0.002116909811498263	0.01055579957345805	0.0406485641634122	0.4348038202151656
0.003365126730406814	0.009795522655333219	0.1426588528400901	0.08751632945038618	0.5236760452389717
0.007933528395162166	0.01671785746373905	0.01109035638571108	0.0736669979757642	0.3135749902576208
0.008668098307875127	0.04725337040375818	0.01245085692225173	0.222753329284066	0.1614933162927628
0.04913350477763143	0.01850858085578633	0.2507709175305386	0.09393727810659827	0.4720915853977203
0.01681685482544938	0.01038402752938647	0.04438289007786565	0.08087793422819058	0.570548988878727
0.07373108095037931	0.09180197322289751	0.2902796800991806	0.217844349388894	0.2779688686132431
0.007930418068042885	0.05378699338880551	0.07465213486611133	0.03795204698754866	0.5213539451360703
0.01028104058064114	0.001784742391021499	0.06517170008788487	0.01274730047555062	0.3411909118294716
0.02371871197684944	0.01030493170720623	0.04412614506630588	0.2389938438899253	0.4132911860942841
0.004483714667027044	0.03259697641081451	0.09521903253489977	0.1821110889757437	0.4593819975852966
0.002647855160434032	0.006084075942627033	0.00980037314707205	0.002053984134486889	0.2124943342059851
0.01725884415897532	0.07383828268022681	0.02773723796990563	0.04540937903847479	0.08428143337368965
0.01083866872459135	0.004697090619198353	0.03729303530513965	0.07535129838958853	0.326075192540884
0.007240168253966367	0.04330045031859306	0.1877250534719515	0.1531205122081055	0.2937140762805939
0.001974905172414637	0.05823926700815618	0.02099477009726938	0.05251739658823287	0.06315433979034424
0.01563544647458395	0.004635536468076573	0.07314713562525191	0.03846485169100911	0.1191733479499817
0.004622793780738599	0.02038428816417792	0.01024640403347113	0.09610314877503927	0.04310654103755951
0.002899842543289385	0.05774222672952185	0.05043669256491522	0.06621492736920349	0.406319435685873
0.0109706397577768	0.01633338964665025	0.0107230064905352	0.0152693896083793	0.5680589089170098
0.02073063730816682	0.01471894898513018	0.04700502657903813	0.03839728314550195	0.340893879532814
0.006177316182008702	0.01754131247216753	0.01314465471554033	0.2159692901381403	0.4217428416013718
0.004206168984263944	0.01302693210731917	0.01261647838363456	0.04192693244619541	0.180541230365634
0.006315441442405645	0.002802453559140688	0.03362267727136341	0.06680462906787502	0.6990474462509155
0.002928641554881206	0.09225132693115089	0.1466452128630795	0.03720478726820317	0.2421906664967537
0.01507677654823564	0.08783103395826898	0.004891092171968647	0.02007089855338762	0.2193374931812286
0.002807878186757207	0.00883396003389389	0.01240138805178004	0.03139193654969663	0.3243542611598969
0.01069426129998877	0.01772309802647627	0.1166927054532005	0.06913925294034003	0.3117106035351753
0.008193153362449732	0.0163782042195791	0.02279832945240283	0.01534275568256536	0.2706831432878971
0.0248224110031878	0.04913465670973267	0.01095526046966128	0.08205893316948484	0.4981518238782883
0.0079084579825138	0.009353653255548683	0.02685768591923769	0.2320374738892749	0.3209784105420113
0.01210228813770581	0.01924183630973537	0.01958473454117299	0.003968971637999883	0.2375802877359092
0.03681763088203027	0.06117795087321323	0.08006266890376029	0.1890834333064919	0.557592798024416
0.007630324182754764	0.01308256952427277	0.04437522392884219	0.1595446777279612	0.1928129713051021
0.01555648974141818	0.003933956036394431	0.102795998501482	0.06865408291047156	0.1238340735435486
0.0044246976784292	0.03114388395909114	0.02003626853466776	0.04412245221006941	0.07590678986161947
0.01521447940091497	0.0239431212286472	0.1712740157445993	0.1211132326091459	0.3187509523704648
0.005777668514080375	0.0184076874482168	0.05750790167954967	0.2908673500521102	0.4455288387835026
0.005327472487276941	0.01430907820273647	0.2436828061051284	0.2880689133878858	0.1162565797567368
0.01865590123513419	0.00497071363641485	0.04424712294693966	0.04333878918239216	0.4358552824705839
0.009227868223099539	0.002993463535295046	0.01951772066179563	0.3141410691879213	0.5050726532936096
0.009801551788837281	0.1471905690083339	0.02302096896895894	0.399503387792807	0.4674476805375889
0.01961899866813981	0.03070544986218887	0.08830245413714778	0.1083381341505948	0.3108039293438196
0.0100241488084008	0.07097307961675739	0.05520902801573076	0.04209083908054875	0.3124091140925884
0.01526620944236753	0.008056343438861826	0.1146296515851616	0.01477595649122455	0.5755001618526876
0.02122962821624341	0.02302478407338504	0.110744809232458	0.1633616067627258	0.3755876868963242
0.001886493799065954	0.002075760962635694	0.01051747937240788	0.04020421283780859	0.3446574560366571
0.010514575261983	0.01159480140577696	0.008725547173051698	0.2498962655085125	0.3339553587138653
0.004178230070654904	0.01460548995233133	0.01484181108323387	0.01514983805576297	0.6434531844643061
0.009030719678990499	0.003566585976091753	0.0336227878486592	0.02078201817395803	0.2624745406210423
0.02214181732663101	0.04362793711120427	0.01967775569965977	0.08648537061819311	0.172906486550346
0.02175649633175958	0.009116787212454465	0.006023099035138618	0.003440179849623172	0.539139911532402
0.01524434764008281	0.02463165868098559	0.003097240338195709	0.05982522353134975	0.56247578561306
0.01741586972024907	0.04176577677659435	0.07359457298080928	0.2558905669158338	0.1776679530739784
0.01398753568452091	0.02128065876977242	0.06491412760604036	0.02340534644173396	0.4431208148598671
0.002159905133873541	0.08774797988923749	0.009169876713810032	0.1139451322880222	0.3270602822303772
0.02420360379526001	0.01269910713705868	0.0124507843713907	0.08034214345774722	0.3587511293590069
0.01378150481599156	0.02936441878461922	0.0428401506074457	0.03022202103979635	0.5667882189154625
0.009161931749789572	0.02634439930123698	0.02225371965811582	0.002384005240241335	0.3441906925290823
0.0182465243398226	0.03082011757564816	0.0827941000137847	0.1577606445978019	0.2083711437880993
0.003433066850616034	0.01400745667457688	0.01291145986312514	0.009043348872138521	0.6838029250502586
0.02182055941403807	0.01838344084176607	0.05567136879759259	0.07829387673213771	0.3616586327552795
0.008562278663881352	0.06167142016346588	0.09194054627734884	0.05102849119656591	0.5022388137876987
0.03910668511333196	0.007801194317454629	0.04234547361247049	0.1267140195125696	0.301376610994339
0.006484375932723455	0.01220179227967516	0.007326952442148815	0.003398287803532019	0.5941139757633209
0.007809072462441086	0.005543608938715028	0.02710841520651569	0.1159670890885798	0.5843874663114548
0.0719696019963148	0.009338663903084743	0.122077070707622	0.0329420163522991	0.2058261707425117
0.007190549071150423	0.03376225118287558	0.02612003421997963	0.0558186858692552	0.3573830761015415
0.05149850315783416	0.01398875190239951	0.1101661568997497	0.1415057904627826	0.4094971790909767
0.03288079638127306	0.002960358775890931	0.01196324834391146	0.1371753155183045	0.3228756636381149
0.01390144650435864	0.01542482547516098	0.01289410151586232	0.05828929369080432	0.2392006367444992
0.005945360734390837	0.02109560795937734	0.04120724952901378	0.09396681446724964	0.2001500278711319
0.005928654803103887	0.009639693644371478	0.03884404196065736	0.006365473106583204	0.5510452166199684
0.0003837529697205341	0.006856921528744529	0.01823953884473929	0.04174320250107837	0.601269293576479
0.00835510218057936	0.04216718309194011	0.04363222079906191	0.2015986326893386	0.3206176944077015
0.02800871666365786	0.009352829749355536	0.01055962001662598	0.1128369695179837	0.6383689381182194
0.02662733553051501	0.03139033167088773	0.06455867360032896	0.05899872936844018	0.4361064359545708
0.02392421851259849	0.02312300101590578	0.01601356805113535	0.1372691090620875	0.3139404226094484
0.02227145283573942	0.0107853822971662	0.01968302892806877	0.0341002334426429	0.2028885446488857
0.004214419456647287	0.0108202085114987	0.02420358140126418	0.01279685573815396	0.6797938868403435
0.02081533467445937	0.01847038462050586	0.03291290137629779	0.1143999203173145	0.1955237463116646
0.008109041069805339	0.04555431424073095	0.006620078015070391	0.108129862297177	0.3205153942108154
0.009830300177000477	0.005121476989873877	0.05619202407896256	0.03246747560485336	0.2595256306231022
0.00526936261190598	0.01052599517104756	0.01069869777210824	0.02527152348802812	0.2695011366158724
0.001763590559110134	0.01521397341058845	0.07596715371100102	0.03324322160840154	0.2846834156662226
0.003550211786908064	0.01909897781630281	0.0233743110440863	0.03926076446274501	0.5856993850320578
0.008006537217126797	0.02241994643879192	0.03054329626041011	0.1307761835097905	0.3411800228059292
0.01285631759337752	0.0399679787180508	0.09818376249246269	0.08706980185101651	0.4008680023252964
0.003452120408095324	0.01447877032247771	0.02306201829808145	0.093656283284935	0.5856583267450333
0.008889587014975803	0.01637382589093661	0.04483428554854588	0.1241045580074422	0.3649308308959007
0.02139129081787738	0.03005682875689158	0.04332963101375858	0.1039195123641265	0.3956454563885927
0.009425150029541935	0.00460706517966214	0.0309835330838037	0.05247117076319719	0.3532781451940536
0.008778441801115283	0.004964262704682698	0.03160127090941613	0.1378236159651399	0.1051586233079433
0.003817625713130768	0.03060922653404577	0.09947627050068113	0.3383680356942782	0.3164391070604324
0.0590317173564944	0.03800884057776588	0.1660555413891719	0.04504186075220598	0.1463281288743019
0.01229701267959085	0.03906625628052673	0.02269765048686603	0.1009122963117543	0.2321504503488541
0.02067092658093556	0.005656574905575411	0.02050327551181146	0.0697599629241627	0.3801317662000656
0.004732885346460089	0.0268708019868667	0.006924961032460313	0.04943836182575791	0.3079423792660236
0.02103306175901479	0.0164396192744112	0.07665502896853649	0.1391980573516999	0.338716447353363
0.006827110165257166	0.003921551728850142	0.05849760707744242	0.02091181771021457	0.4682227857410908
0.01587235724706478	0.01045255333293599	0.06949541966680239	0.1933244374780738	0.1989285126328468
0.01998383265237238	0.004697446174974772	0.03845057008710923	0.0616931388616602	0.3168697291985154
0.002295363078837001	0.03064337938577547	0.03059785538838433	0.0299328933892062	0.6092418655753136
0.006952135322201361	0.02173729499900444	0.04605710013139173	0.1237872453444073	0.6335957050323486
0.007744391023629893	0.03547337827817383	0.01628485029316623	0.1187521761769446	0.3718871050514281
0.008478703689293109	0.009178720194397604	0.05071477162985222	0.03911174384811184	0.4029772467911243
0.03924373601266526	0.04245422398489421	0.020922524803206	0.2621703322794161	0.2416744828224182
0.01319237585980407	0.004161194295832477	0.068862096039499	0.2757603996278261	0.3773979991674423
0.002809352637208488	0.004285894436214577	0.008324855839537688	0.06488720210174889	0.3657636009156704
0.004270120714759393	0.01223160924103961	0.01494093381514069	0.07457438753322318	0.5133026838302612
0.005091604607494915	0.01603580469312602	0.0114531692775004	0.1073141972971264	0.1969884540885687
0.04978762634611686	0.04231058902642704	0.007787707574157351	0.1140917762573292	0.1702094227075577
0.0295611734960819	0.01344710781404826	0.02085746806287227	0.1199099487451291	0.1220589727163315
0.04514318164285988	0.02385743328107529	0.0363488745066006	0.1126164664409264	0.4735090993344784
0.02748921504485899	0.02784506502918487	0.02265331749493903	0.1094104534567126	0.2229500906541944
0.004047163346814514	0.07860548883182195	0.05342302816629325	0.1140012444963796	0.25538719445467
0.004733870235996238	0.02751182540861518	0.01109352996695811	0.1134779967468725	0.3088234700262547
0.01348631674428888	0.01805876477917721	0.1106256109776133	0.07292485720214582	0.4056582525372505
0.02714219241911646	0.01952501851761352	0.03654666334372436	0.1397585556459436	0.36069106310606
0.01260765183323853	0.005199098784819473	0.07428989352588694	0.1004658113562245	0.2437511533498764
0.003855047121587227	0.03563150084008768	0.01148961015724606	0.03893446000337537	0.2514758631587029
0.0158643948366561	0.102814748691432	0.01487374987532339	0.1164262825639771	0.5363156348466873
0.006591981382306808	0.008629679763794543	0.03718148680786668	0.07559564153320314	0.4204377681016922
0.02788962451342303	0.01724771526529449	0.0403936631353321	0.1807641643691231	0.1724197939038277
0.02346578534552707	0.02153255940070387	0.08295598574046381	0.1736510714132422	0.3180982358753681
0.00300356086984585	0.06265318478909596	0.03039951538088714	0.2527142869652993	0.1460267305374146
0.01420682505295635	0.02731241265954312	0.01695003414959763	0.06375033536885338	0.2287963181734085
0.004480159453225496	0.009875493446323019	0.03059367986369282	0.08088655984271947	0.4196822941303253
0.0003565128006617346	0.01465788228477818	0.04970144339040444	0.1617630653211692	0.3243726044893265
0.007549653718140616	0.05122362278539214	0.05713674091371627	0.07434594522804315	0.4180553648620844
0.02810324990774822	0.01635358947957358	0.1268460309878395	0.3425391503233571	0.3057004511356354
0.01661107438987279	0.02352711014780412	0.0427964055055565	0.06341042960702829	0.4745881762355566
0.007309314169034298	0.006204921569427368	0.04642699676691658	0.1371916182882559	0.4018571246415377
0.002335556689228691	0.0338179253319135	0.1091107670417725	0.2154964361908451	0.02311556786298752
0.01209607534719299	0.01051630296054544	0.008933857913857628	0.1853488780137917	0.5129801174625754
0.0003719786389766327	0.006290673860749478	0.01276634456272662	0.0190641136147662	0.6256310390308499
0.002756726502703216	0.01096047269165009	0.003534339844078304	0.04696039304681662	0.5928781665861607
0.006497159358740484	0.007964731709681983	0.02541310485093887	0.1001832020283719	0.1019450351595879
0.02213513605372247	0.04071908160580323	0.01726011106957218	0.0870279562256058	0.1882899403572083
0.0121945083859225	0.04620689431167128	0.03472334657192877	0.1313195383401748	0.195363337174058
0.001853777840065352	0.01179227566941693	0.02586009038054643	0.1510541872341623	0.3265775293111801
0.008310707008684387	0.07219662960354151	0.1631671977462554	0.02243782318596631	0.2365149408578873
0.02077474923333797	0.03202854255986905	0.0421298217098173	0.1267643813135069	0.2275255471467972
0.04252621822002467	0.01055251249603106	0.00754584209347034	0.04414947890238707	0.22075554728508
0.01323501243523875	0.01799555085281912	0.00655803310941816	0.2905017349056647	0.09247362613677979
0.01354875919738259	0.01902387086457275	0.0696247905626919	0.02332945703774492	0.4136828295886517
0.008611521109277553	0.02064476034590818	0.009254149276104101	0.02254643928017249	0.2899232590571046
0.002707159843914161	0.002323429607292694	0.007497592120406536	0.0116533066241775	0.1228241892531514
0.008107277802357649	0.0149869966280774	0.07469204401814969	0.2140062021306189	0.1557261794805527
0.004492894811999645	0.02447169316141238	0.04760920671163598	0.00754641039062437	0.7159899473190308
0.009554844554996347	0.01497271583766365	0.05054103597741898	0.1434673084285056	0.4627017118036747
0.01491368336061485	0.005885497768638129	0.05314951028789382	0.1961406794607703	0.4466924108564854
0.004701464201289508	0.01097619964284712	0.03506386148516755	0.05255607063765873	0.05109703540802002
0.02022669147862197	0.03415171826865965	0.1053365214492077	0.1578015669673891	0.3359720408916473
0.02581842682888892	0.02752722396038207	0.1337402850113534	0.1632983428021487	0.2055184319615364
0.004574766514535596	0.02032530454652552	0.06218498968797206	0.0549614097192643	0.4581024535000324
0.009258411969824513	0.02484740475464684	0.02819955410718684	0.2650510835584431	0.2141070086508989
0.0318038033399233	0.0114467189029198	0.02618615496578609	0.03328343781082599	0.5192788057029247
0.01722262031444119	0.00719002597773849	0.0352446443622175	0.05101387732461571	0.4413577374070883
0.008518149514583823	0.03210259466942336	0.06982841709143561	0.1295693746556532	0.133290559053421
0.008547820471168532	0.006510110832683574	0.008579065033133243	0.1583985437860153	0.2855368107557297
0.01641982960535628	0.01098968362897775	0.02692077757142519	0.01286506407993489	0.08153679966926575
0.01352669823677968	0.04958390277792421	0.03112740392994046	0.1259418019774139	0.1834779158234596
0.009561939882926432	0.05707996806589985	0.02154350938908718	0.01106818719251353	0.225630097091198
0.01851496390321739	0.01150867965113253	0.02834865558015282	0.008980322841737942	0.1544199287891388
0.02179329497947886	0.01020282278281265	0.04254184916706334	0.1102442415399458	0.4300297424197197
0.01233252251675541	0.02005579577151409	0.1604218974928459	0.03242875713676657	0.3401675969362259
0.01260991628992608	0.01074531864752148	0.03395446812643774	0.3472428106333314	0.1187588721513748
0.0141761624683108	0.04790027228173181	0.08494465889888837	0.05876883260562034	0.175430528819561
0.008962498739118162	0.03405929286458304	0.04353689393111179	0.1903783489595493	0.5255214162170887
0.01966603833800673	0.01138166328871151	0.06439479110142518	0.03679885625201565	0.1784563809633255
0.147784172401986	0.00906795521483035	0.0614343188015639	0.3018050578607113	0.2474384531378746
0.01447790420225735	0.03197738507994735	0.1475520001201011	0.1650123239587382	0.1347061917185783
0.003323351847611074	0.001675285131706576	0.0006689564309725051	0.0488461620588877	0.1823551613488235
0.03060731641287336	0.0133984506187665	0.07693739668679633	0.09713883449045753	0.3256582394242287
0.003358536302325298	0.001832091048141555	0.0531639944660323	0.05222403120292185	0.1902931307558902
0.02638349386309415	0.02621323722925098	0.1212655998784092	0.04655814707702057	0.2050069821998477
0.02430856473582241	0.04124702609284034	0.08384839929042939	0.007536380583317986	0.3619824517518282
0.02863538291164274	0.02254191657592008	0.02566105935449419	0.2173182611231341	0.4278393927961588
0.01282105428233482	0.003737650541483358	0.03413059921795776	0.07093792395742582	0.8541354006156325
0.005579022957574259	0.04639467419452272	0.01478683925143954	0.1067691703329681	0.1665156185626984
0.007174926847515611	0.04898067092703293	0.09995296567697215	0.06928197950932072	0.1988842627033591
0.01036920612477724	0.008468735743975248	0.1189603790955286	0.1206789202866355	0.4610239416360855
0.009922247268049578	0.01991515343434352	0.02602320155508312	0.04223586675781736	0.1066441042348742
0.004187172306827476	0.001839326658908549	0.01084228051522591	0.02000487768585196	0.7086089306976646
0.01743122916125681	0.00569888230439608	0.02327467981767678	0.2867836635175258	0.2029561102390289
0.03590679573919106	0.0113780745664006	0.05337517450625948	0.0476351030144096	0.3169294968247414
0.01370290092048637	0.06158916659653141	0.07591324301028965	0.2073292073572296	0.3903327509760857
0.002096532602081465	0.005243845815203652	0.04028863671997152	0.04171155742429494	0.3616458910983056
0.002259718958166661	0.004636639545798207	0.0124812242402156	0.01333968061593356	0.4192951247096062
0.0298599367245081	0.01916988318694754	0.06650304772365312	0.03290185809134633	0.4249417036771774
0.01305577945049903	0.01645465384778913	0.05660542926005624	0.01123855886080308	0.1475458517670631
0.01001299314189259	0.02155719168019016	0.02544029391317412	0.03995286620574748	0.7096944767981768
0.009123176009564235	0.006143312344619366	0.02940987047304526	0.05870123026960247	0.4732686430215836
0.004714621342695293	0.003409175308568269	0.01036409505079912	0.006601679040307313	0.3070677777286619
0.02741372126249073	0.01212510779172275	0.1595396666616897	0.2348913413858524	0.299052931368351
0.003112640261801053	0.01585878872612875	0.02996652930375195	0.2440324523680462	0.154972679913044
0.01140695888792723	0.02661132378350854	0.06254073849169908	0.06761672351517344	0.3920750916004181
0.01211842969274133	0.005397209186247746	0.01647303848208758	0.0309947138675693	0.3352421075105667
0.02752229058648337	0.002453717030906494	0.1083029790264135	0.0212253830984552	0.07551218569278717
0.01259433947778685	0.03118273487238019	0.04579278284081609	0.1555972099113517	0.3697318471968174
0.01562548892203508	0.01739086435924347	0.08458972799232199	0.02793249976206134	0.4150722064077854
0.09101283997875298	0.02056991120939808	0.04831308033151532	0.1110156373401715	0.2395570054650307
0.01032748221260818	0.02886440570139136	0.03694115949763677	0.02267874708882777	0.2405961407348514
0.01840713058227382	0.003593927564995839	0.02120454862990974	0.06542578437900373	0.6155718453228474
0.09553153775182527	0.04319158190939711	0.06325368871382274	0.1130888579217698	0.4095076359808445
0.01771496639783125	0.02785261119649517	0.03538572538385054	0.07683891101827299	0.4613929633051157
0.01218919327540424	0.01203479532827095	0.06198913828286751	0.06337834728495481	0.08056406676769257
0.0137088133326729	0.03638471343545246	0.06181760252334845	0.1070716286107352	0.2453555017709732
0.06314366442710728	0.05029591483194984	0.01997521648760481	0.2079515230669197	0.4462088141590357
0.008436759952194537	0.002260919331254874	0.01094936564697099	0.02416936845113685	0.7522893790155649
0.01770052806776773	0.07796295048365817	0.0221731878451224	0.1131883800070359	0.4042391004040837
0.01258521460264974	0.008208326257473897	0.03116597252786563	0.0348426169341117	0.3018284514546394
0.01929775781397625	0.004162007208562524	0.08474326582373096	0.1174768648075135	0.5511190742254257
0.01507020958590823	0.02718416209976954	0.008715123964884804	0.04352701323101923	0.6233397042378783
0.007677930781575748	0.0276385827456769	0.03009427418541591	0.08238164758924987	0.4125792235136032
0.02654753985464234	0.02002189447272565	0.07880093212678702	0.07235769621187324	0.498363446444273
0.006881611449601921	0.005251487756321449	0.08277219155324538	0.03937935272847921	0.4386890539899468
0.01737935946450155	0.01783851279441178	0.02929658313788952	0.05355394860941208	0.5408772052032873
0.0158490653691229	0.03247912387281654	0.08553555459615454	0.1290818717085026	0.1842899769544601
0.01331992480703742	0.01129253583923678	0.05709564230354278	0.05150939209825753	0.4615310933440924
0.01608764130619411	0.03681080489967237	0.01661805767606062	0.0196306880988093	0.1313425004482269
0.02238033961762218	0.06108084003991027	0.006579276037941673	0.09374259091934597	0.312986122444272
0.007895243754781636	0.02643094467313126	0.04799061674433668	0.105993573232175	0.3216528263874352
0.006268180110327634	0.02515207148268798	0.05668360761508567	0.1752413346510698	0.4285898804664612
0.005030172394199575	0.02247274121747551	0.03689136393456767	0.05883507754950756	0.2024283334612846
0.02034429181827099	0.02432423887374507	0.137949748277636	0.1487194007110861	0.4056253284215927
0.01953094621481879	0.01458774342645701	0.08346782449545617	0.06510361046783243	0.1404508352279663
0.003250216806768569	0.003331607469336625	0.01722640189974871	0.08955158653440834	0.156354196369648
0.009287875445376945	0.02625814277038144	0.05436231927467112	0.09610780743827128	0.02190788090229034
0.04694530338889294	0.02244749651363051	0.06940127799882126	0.1398201191750099	0.1183383837342262
0.01272360221482799	0.0219922097998442	0.0564371096401778	0.05880570173619387	0.1318981209187768
0.009698237925190714	0.001899928040404848	0.01077939288521199	0.09580889025121066	0.433381587266922
0.02024515717430853	0.01190834923169703	0.03374580781363926	0.05367506773313054	0.5232272688299417
0.03268883899000663	0.05463686752463728	0.08666736464109955	0.05976790264400231	0.1671077758073807
0.004559846466546177	0.0279446216058242	0.08443812893513036	0.2131746056971895	0.2313703005202115
0.02386510874312838	0.03044221601182622	0.02619336866990016	0.02538038644055643	0.09246894717216492
0.03870506314921296	0.02251776190759544	0.02126053454749419	0.1391338893164714	0.473931610584259
0.005935038377303886	0.04837758926202354	0.03012103936403185	0.04944973980909959	0.192695751786232
0.01866085483743724	0.004402727365943798	0.02742645488103562	0.2251815412293522	0.3328413814306259
0.04680140773860783	0.01838956018977866	0.04003034035288972	0.3256008794395261	0.3487675227224827
0.02142616732413616	0.03748499953531777	0.01566979126419349	0.06542827803949759	0.2543668709695339
0.0143972321498749	0.007881023526438838	0.02617654127142596	0.06666473561713135	0.2629077658057213
0.009309476769071873	0.007998322031880625	0.03098841904639205	0.03361500447322512	0.2203302681446075
0.006793640774795967	0.007772041965938115	0.09126415204076599	0.03947700305479165	0.05915285646915436
0.008378129866376753	0.01660715523894984	0.0247447333193356	0.03885696302166752	0.5395193584263325
0.02038247715969098	0.02660863045421655	0.04858860435902362	0.02654276130937575	0.328479953110218
0.01059558803938027	0.007742784588779833	0.1222445484831785	0.0678814737364571	0.3820169717073441
0.01216202031981867	0.04842881946053271	0.04785091930401805	0.02455880040094929	0.4294537901878357
0.01562778355578118	0.02946509198535477	0.1161068326046164	0.2961412677756882	0.3107142224907875
0.01718924963848931	0.03492947090406667	0.03768299751499754	0.1214102766108041	0.3015513867139816
0.04896118705395369	0.004357100703590272	0.08511395629085304	0.05170058676382194	0.1593491099774837
0.05906967167073346	0.04019826147659025	0.06077802785637212	0.114850131896529	0.4798377230763435
0.02340838922280103	0.02029464175253366	0.05968952966197502	0.02857802088425028	0.4244695380330086
0.0003009905986045558	0.006487966454967659	0.0333999064668426	0.1480854342557093	0.1429196745157242
0.004663661431775122	0.01571169478464507	0.02819607565839097	0.0131095410942165	0.2549472721293569
0.03839542590864792	0.01158270402844355	0.1106045832336135	0.124982750688106	0.1252875179052353
0.01133505971438896	0.02063945087659885	0.01981019984601015	0.1211234546318303	0.4390189945697784
0.04930531059575283	0.08044653951687007	0.07222513373941308	0.01046948982290916	0.2089766040444374
0.01340421353344151	0.006283784763800287	0.03817517212562885	0.06699699769502929	0.5316455364227295
0.02767172295983352	0.01886249724453468	0.04236431500669056	0.1087343740027007	0.1124631462153047
0.007362761455649208	0.02594885410455933	0.0561397194157536	0.280516852246451	0.356495313346386
0.008788474913806521	0.01038992930273036	0.03045784338165655	0.02727966524469014	0.4779722271487117
0.0207207112363198	0.02220948212848869	0.08243334012119272	0.1120848327526956	0.4002113416790962
0.00968659178838209	0.006211832592977043	0.03474799613182483	0.07319230370755384	0.3702620044350624
0.02723600373169482	0.03510855966809615	0.0148131399359229	0.2161442755935717	0.2993285655975342
0.06683390178349682	0.009561566235395114	0.0183760170234667	0.3173891906488334	0.08125254511833191
0.03505807825108909	0.03181962904500499	0.07350569081228875	0.04085585125770833	0.1995484828948975
0.02626286828346094	0.06390713454376157	0.08868176942792064	0.06912206447675161	0.1586719527840614
0.009729301872528174	0.02460665685703178	0.05711793442073033	0.05622448932945645	0.1765691945329309
0.01476874015808315	0.0232871102393785	0.02031666622407016	0.14602041332384	0.4724134930875152
0.01734526813953093	0.009263163827815279	0.01692410677221449	0.03369666053624626	0.186489500105381
0.01889959070872743	0.05146308481695319	0.06290590805656918	0.04419540861364707	0.2649586051702499
0.004198553310118265	0.05368811838310064	0.02857391629748731	0.179523406651915	0.590959157794714
0.003348525934180939	0.01126068448190142	0.04457588298767813	0.05423267311652594	0.256340753287077
0.009802403664482692	0.01157917817616508	0.02879873372440979	0.07565964809903696	0.224215742200613
0.00989934008673652	0.01055525510359777	0.02273241257219522	0.02509441104355703	0.2814475186169147
0.01233533217840438	0.01741578895012769	0.04734753297588001	0.07856380216713937	0.2599966824054718
0.01115339916070382	0.04029922468180391	0.09068079541192217	0.0193669779448917	0.3997668027877808
0.01126394342737834	0.009137067407088369	0.04596644403181713	0.01891956564293094	0.4351283689029515
0.01067490323868026	0.003231349150427387	0.07140167054997039	0.07122432368259574	0.3718858174979687
0.01110039880529237	0.04325830059677574	0.01843335627652554	0.128051376081727	0.2510479539632797
0.00731085947137744	0.006469804886875846	0.1052598354464403	0.04974650019403631	0.230331689119339
0.001482918499279976	0.01787155689635194	0.01424912877336668	0.06551509915453219	0.2916519152931869
0.01471120463281744	0.004703195175587149	0.02140391421074743	0.02346514598584339	0.3997153602540493
0.01510063426846162	0.0619260941438408	0.02371032874020411	0.02845855663301915	0.4834249839186668
0.009399619727117434	0.03445818167073887	0.03295555286917747	0.109530489979815	0.2366988435387611
0.01678486402246587	0.01796854404757769	0.02905391217428757	0.1400552694717019	0.2284438237547874
0.02654489179033426	0.01119533666241934	0.1260748765274322	0.2991030135084794	0.1684005856513977
0.01679328903400854	0.01062188797275218	0.1093410879291792	0.126760025866505	0.06753779947757721
0.004851223390024993	0.01548200231543618	0.04782045268177361	0.07869054417843932	0.3681141845881939
0.003803773179215486	0.05954403758250607	0.1138010464450945	0.01529696764285213	0.3923420608043671
0.01186601222288703	0.0006239462479426389	0.04065014312819134	0.01446916728236855	0.3126803059130907
0.023923883085715	0.007615205775643286	0.03137576552420357	0.0934965474481298	0.2871604561805725
0.001757237693582138	0.01728333767234169	0.04961530886907847	0.09676658740893725	0.6161406673491001
0.01632093252464741	0.006604745940257232	0.01483684006830203	0.07426830100711945	0.1465814486145973
0.008195764518004287	0.03508877039999218	0.09115294622521025	0.1540123831950699	0.3846885859966278
0.002606714634570255	0.009134877415720057	0.02206977804423843	0.02422817388458495	0.3615633398294449
0.01358475068230168	0.01076338502746407	0.05732316310015144	0.01789982055778066	0.4202325697988272
0.008903755836085867	0.01773199600740702	0.06799778382577654	0.0485258948894127	0.3941732794046402
0.03451186439488146	0.03119521050833868	0.1115161681041404	0.2519071368224834	0.1927934661507607
0.02018939779090401	0.02704470904542373	0.03615711384577106	0.02144263717515096	0.1308130621910095
0.0122031347672365	0.004684426942689168	0.0280853305506496	0.171883538951764	0.1060956418514252
0.007833770876446364	0.002627195814028958	0.0115580782748854	0.02131763593483291	0.1786283124238253
0.003201126116833611	0.001388890379808111	0.04446439908370669	0.02542460248966058	0.268238318618387
0.02432607638603568	0.008122038304952221	0.05977566040549205	0.1178926782236302	0.5817027539014816
0.004263626481223217	0.003555211793739275	0.01279837054581078	0.04176076873435462	0.7385506182909012
0.01526092080528518	0.02558900263822556	0.02704377202865824	0.04135059252716974	0.2283552438020706
0.0277186060511195	0.02680431203952516	0.05363282897785601	0.1654900396516606	0.2390916422009468
0.02552086868301656	0.03090401120670067	0.04268699506834905	0.05038671189692875	0.4044660106301308
0.00571328687175663	0.03252103812773145	0.02446193736799096	0.04412844596054125	0.6627361942082644
0.001332007829812908	0.003730896703777263	0.003783378162392823	0.00600430623101085	0.1622853160370141
0.04391621189008285	0.05283642001938196	0.06275379295228409	0.2725245627196777	0.4680965999141335
0.008649708747119345	0.01297552656158153	0.1008173154410074	0.06940318383197025	0.2710298001766205
0.005885123923026148	0.04806844044144057	0.04808038948654855	0.1345167749903983	0.3138916492462158
0.01486873687458831	0.002932028871992495	0.04451309319780061	0.06490212858740915	0.3447084464132786
0.04028264456785305	0.03578458697507655	0.03098608437812952	0.2115583466338326	0.184448316693306
0.001114934747469196	0.008104422948571305	0.03472094187365092	0.150434298731256	0.2240471467375755
0.006905272401636579	0.004735102693843283	0.03204679708891712	0.02015247530749045	0.300231596454978
0.02820562665474088	0.03237647807091822	0.06099799233150635	0.1589492649082962	0.6448492780327797
0.01707099632367964	0.005407382098974928	0.05370225948238005	0.09367804715344367	0.1582380961626768
0.01442720782105635	0.02109844488760725	0.01765656714484061	0.1344763378967708	0.3592729344964027
0.03833867678663303	0.08030426806493943	0.07668237719439225	0.07572878709356098	0.2369572818279266
0.01859016691898899	0.02144231359364623	0.00515962526308214	0.05736172403470902	0.1459030359983444
0.006034052990843031	0.02929378455590009	0.06195258071503409	0.08413685988952051	0.2120823487639427
0.003375656056259058	0.02128583161917236	0.08144384615313158	0.02993019605708061	0.2954443544149399
0.02561383078094046	0.02101440458365256	0.0343778325936544	0.2650267201739673	0.3056925788987428
0.002474863497427267	0.01223758469494823	0.02250198337217182	0.07050122157558183	0.3290728591382504
0.02278327988196979	0.02284310249402785	0.06856644699789502	0.01877871899496761	0.2496569007635117
0.05611634867518152	0.009484624177450302	0.06949548329689088	0.1661329129492179	0.2806082218885422
0.02674664760524323	0.04147495935746603	0.02743580070560672	0.2799111611394961	0.2042782753705978
0.03156872109129075	0.01545075051649034	0.008091664282219156	0.01985090501078181	0.09007946029305458
0.01726909623977153	0.02702122226368742	0.0892187866735855	0.0317170024375274	0.408136248588562
0.03562788630812128	0.01247161990236267	0.06425881465676192	0.1882237270793952	0.4175837635993958
0.0368678536416116	0.08911253270194791	0.04909671087365081	0.09323310101202548	0.3449870944023132
0.01348431053502296	0.01508718660221026	0.02922233249545156	0.04571847028379478	0.3491702452301979
0.005753793636167764	0.004105558301838563	0.0263897294478059	0.1240580807192795	0.1193768680095673
0.01488729571902833	0.01726779057762007	0.109320533558953	0.2711511468581347	0.3654861748218536
0.01860102719568532	0.08411863384074589	0.02843779129503007	0.02081708204709293	0.2134146392345428
0.07083332171861148	0.05851189145935751	0.04725216526790765	0.1994099184079137	0.3228840529918671
0.01067625820037706	0.01829633168000521	0.02748675837928653	0.07531492809377249	0.1068815616890788
0.005787837246529731	0.02331228710976391	0.0127529504047689	0.1315565712603017	0.09199609607458115
0.01430372070669247	0.04686612260358768	0.0188269621502424	0.05541625101275577	0.4254458844661713
0.0402560164828214	0.005968869648589253	0.1615955921955907	0.1723047541196229	0.3193539530038834
0.004057454798094801	0.006993850417377684	0.0170305374653022	0.2129870002387567	0.4924267083406448
0.0118603393897157	0.1108573792555531	0.07421036620674898	0.0327632232075134	0.4080808386206627
0.01069085330024475	0.05699050545672506	0.02776554331994358	0.1295351305988439	0.4640142628923059
0.01203585885046468	0.004786285210980595	0.08336713093152305	0.07539674950593594	0.08895108103752136
0.01485757081659679	0.02754711707261227	0.05883236323595571	0.06332518340136742	0.3390910774469376
0.04937994798488446	0.085482170270577	0.1705659839041626	0.1583765809224249	0.1383169144392014
0.009364102448478462	0.06589132562211598	0.08200179661490994	0.1691409634864799	0.3963016290217638
0.0430178008426477	0.09419817761311654	0.008346337744325714	0.04585339400146616	0.4339064545929432
0.0357072857784225	0.04899464806822266	0.04362492598694304	0.005661045689224778	0.5875055458163843
0.02959274849671749	0.02388585446908452	0.005917921440219437	0.0192626232601598	0.1148478388786316
0.01186111046942165	0.006540497914520327	0.08787451049650297	0.2751099006505158	0.05333955585956573
0.07463342343725854	0.02319927767748864	0.008841932999625907	0.003319623556585133	0.2194040194153786
0.01123362352303232	0.01964834604191314	0.01574560123112024	0.05213922415025452	0.4811580218374729
0.007906836696411006	0.003918044489309803	0.02823954311369191	0.2461034412450038	0.384179811924696
0.01823193031614644	0.0111159637869034	0.03080603982460972	0.03004999460215194	0.2032492849975824
0.00652714551019673	0.02329898184893911	0.08783362485071367	0.0919115554492991	0.1502130776643753
0.002072386898598302	0.02587906942967101	0.02853118563413792	0.03545009214723187	0.3556550443172455
0.002551250738209967	0.01389203024541661	0.04376189494599014	0.01932288219715116	0.1127395387738943
0.016144750608621	0.05226342134818518	0.02801856257137125	0.06688468766502409	0.234157502418384
0.05441917526345932	0.009465570486262564	0.02639119156606162	0.1898881071240755	0.548627233481966
0.04445593239300105	0.05934169719729893	0.05022743044068004	0.2574075370118702	0.2579819336533546
0.008988584644515962	0.03150832169627959	0.01312579395820552	0.04405768991122858	0.2842464260756969
0.02021763344332708	0.02609238826845475	0.01286411283363264	0.04923020699999787	0.1547926776111126
0.01793728556906798	0.09473714239895559	0.07210291451332032	0.05097833643385724	0.470428854227066
0.02096414497006227	0.02656819654853809	0.09618048460466178	0.08689585008612677	0.2880802098661661
0.01635360230129596	0.007016572421489259	0.08347614649604443	0.1569628479357042	0.4445469081401825
0.008518991433832612	0.01274345047896988	0.0285217090338034	0.02748983456764442	0.0498465821146965
0.02176604431086914	0.08447211065060078	0.1183987056680631	0.04721853395606451	0.260528739541769
0.01316892245620979	0.05709372476916733	0.06422745216366121	0.2294026533696402	0.132472038269043
0.01118946977835104	0.02334374711674986	0.1760038302050695	0.1110109722592241	0.5216406136751175
0.007186782515933021	0.0315009377752106	0.3695399060546858	0.04380049544142769	0.1084133684635162
0.0625272475857101	0.03174505487083604	0.08415506146368579	0.05605150945308254	0.2423133533447981
0.01962676930250535	0.006083425438213465	0.03682570209695329	0.03557801388346555	0.3596935234963894
0.01951586415246509	0.07070930289370472	0.09040644365239967	0.3248423261711842	0.2687219679355621
0.02012884861025907	0.04745510435016995	0.1104577333355759	0.01882262343625141	0.1872840523719788
0.02145819772503124	0.03272121648028842	0.0095817674768644	0.2006962610046563	0.3028770294040442
0.03798618665552755	0.03662373062029523	0.0998787259562664	0.02668724754635576	0.2929665371775627
0.02708371581655564	0.03606849780331725	0.03386318091470158	0.006473494122103463	0.4147305861115456
0.01012589230370506	0.01754550682864672	0.0255635858765102	0.1384443126242127	0.558153510093689
0.01160339669812582	0.01463207212631947	0.03362527337437832	0.1089995231860324	0.3837091252207756
0.02901939547822342	0.008432429040661639	0.0148676467448461	0.02922867768111122	0.1126357614994049
0.01387582178733132	0.002215814429660429	0.09370054976955305	0.06286711013856383	0.14234958589077
0.01128519564593883	0.02823698012665549	0.07006954020128162	0.05719501434586227	0.2260285317897797
0.01250204787908149	0.01835057801017633	0.01715147760058172	0.03186114918758116	0.4417368983849883
0.009570671604298558	0.04503459480568142	0.1771593465528437	0.1527305042069534	0.1685359552502632
0.008079654126271527	0.006204785224187298	0.02841229731624906	0.1511609841157932	0.310689702630043
0.0278263108930394	0.02009453232042439	0.0814202138653206	0.2085911141176375	0.5515151917934418
0.02376809344833104	0.003855379877932628	0.0682579045789157	0.1288103325908539	0.6389848738908768
0.008975940384046477	0.09725040118097579	0.01981409133797404	0.2285090117357614	0.2135974168777466
0.02532469181181383	0.03492913044158048	0.08626463427406908	0.08322157693248253	0.1005997247993946
0.005853333254516771	0.01069370657837437	0.01240402010552148	0.1137601430332991	0.267635203897953
0.004500999170289779	0.01688823971632945	0.01488899144260674	0.02722112369587448	0.4140134481713176
0.0223352219312592	0.03655069052967393	0.04661895382938157	0.06954483677834861	0.1715204417705536
0.03046659268284269	0.03320661852452081	0.07467325828134225	0.07440770291063938	0.6651333272457123
0.05085946244614623	0.008897342138888452	0.0450745132841107	0.02694398381888571	0.1207571104168892
0.009775220445034219	0.02235485727358891	0.1148931048831875	0.06783394340158232	0.360601544380188
0.002398948707987091	0.04624798088972756	0.02248571107715724	0.05789119512168388	0.1303585823625326
0.01117710760328185	0.01730376139751894	0.02856538403628765	0.02967474946651175	0.4797017201781273
0.001816639028843742	0.01579888117919476	0.0370868457547252	0.103273196336394	0.6221186085604131
0.005729658001724404	0.03333827866836049	0.04428520420013952	0.250492306147208	0.2965549118816853
0.01284292414844661	0.03881182115660713	0.01981530055744746	0.1890426293087835	0.3111067414283752
0.009396343370732387	0.00638650077563594	0.01469538819061923	0.03372509404584108	0.3134278357028961
0.05427009029486543	0.04733029170865871	0.05309748909682249	0.07728250044502238	0.2216185033321381
0.007108027202361963	0.007079435513120296	0.01097962633716541	0.01674145904011334	0.6996138589456677
0.00479490368622798	0.03312786199474022	0.07093040938100703	0.06656643436592338	0.1085704565048218
0.02590673839650398	0.006996797075103089	0.07332587084964534	0.0836444771561243	0.07908976823091507
0.02667057780113193	0.02408691852090898	0.03473838657477542	0.009153514502818726	0.7278892705217004
0.007171873472691603	0.0325270502183985	0.03784904064158823	0.08957826258859124	0.1505811363458633
0.009961181084489984	0.01882308091292806	0.05007241725582066	0.1698998122445715	0.4319256842136383
0.007867378642229358	0.02558950028423844	0.01858557669570857	0.006699805626845804	0.2016319427639246
0.02658861187804466	0.02086925614598752	0.1547710594765629	0.1736779282315037	0.2401658296585083
0.009657572883889569	0.006853144084661984	0.02007355565203878	0.1010802135219428	0.3491141721606255
0.006005901078127693	0.02427156263304639	0.1389878731158547	0.1696052218256511	0.3608412817120552
0.03745523749495462	0.04143251712390557	0.02171306517001483	0.09545872691677346	0.5091588944196701
0.01199873763062978	0.03145066541617914	0.09567062629836323	0.09241790646770101	0.4047370478510857
0.01715687434069428	0.02621134168446004	0.01474986563307346	0.08146430821497813	0.348065197467804
0.006878344495624675	0.004708451315531097	0.001855557820257397	0.05535868798076522	0.0541786253452301
0.004107135790893196	0.04134087541780662	0.02380758139570792	0.03243809221286373	0.1829387992620468
0.04264881701646003	0.008389079722450732	0.05538830802551664	0.1437657680303044	0.2494786828756332
0.01715139734192053	0.03102765732630708	0.03270303413476194	0.2077692469189537	0.2399493767879903
0.004388309934411624	0.0180372912320725	0.06061409700521238	0.04138871685827264	0.205169677734375
0.00864325825092005	0.0109383146280055	0.03150210576475372	0.107532957407298	0.0976988896727562
0.01366131571104655	0.003281594187749398	0.08955665853023274	0.03021447186119402	0.2864130968227983
0.01523474446630091	0.01792736927776875	0.09894954403628976	0.01747539042927418	0.1438669711351395
0.01913415284589348	0.005179807410135268	0.05620109811412413	0.03289966690806601	0.3054010570049286
0.01026800371655309	0.02573331299454777	0.04617055684551113	0.04060494055129101	0.5421730373054743
0.01778146378700193	0.01813454339148191	0.01470001143007021	0.1227923026019988	0.1780682951211929
0.0139488414795324	0.005621923536115986	0.01632588089758275	0.10864912705214	0.1058781184256077
0.01426771731084649	0.03512690590730382	0.09093241042971449	0.1469331452191846	0.2557125985622406
0.03095750415691791	0.0403823833788922	0.03616421608018153	0.1128142684272946	0.2319586724042892
0.01778381630614753	0.02648211040129181	0.04537607573600841	0.05124957941658723	0.2438745945692062
0.01503347449617164	0.008306237866139099	0.03544960147904458	0.07892913993080586	0.1456893719732761
0.006666311347095666	0.05049929374923642	0.05305354718944705	0.1213261603826863	0.2862468734383583
0.07747450324237712	0.1444347762645404	0.1585888390203452	0.1321568954493934	0.3250674391165376
0.03900338390389535	0.009495011383544055	0.03055008077150595	0.03193421821683742	0.2416841089725494
0.01524246641818024	0.0050466645572987	0.06572010717209682	0.07508679450806338	0.2511119991540909
0.008965572188848303	0.02516725890036486	0.01520855724485878	0.06055989146018247	0.2684204671531916
0.007536173403775825	0.03516461534866885	0.03513683802851281	0.1907194121914202	0.4758433252573013
0.001371291483264578	0.01534157401357754	0.02218873825389635	0.0547915113308171	0.281162865459919
0.01222234734432918	0.00693498743339057	0.04924752884776152	0.07540610605602562	0.5994897484779358
0.01253247180113998	0.02794552038800707	0.007510350967698254	0.02444951201388043	0.3482695780694485
0.005558514426006328	0.01422067566971372	0.1483576710502262	0.03072497906222613	0.2439213544130325
0.01555448107907637	0.1927430067961338	0.01765837750892463	0.1716110823949237	0.192771777510643
0.01837451394458137	0.02318018844725439	0.08785854702986307	0.01670062559876992	0.2785124033689499
0.001557477757829356	0.01668687556062545	0.01914640575690362	0.08885110921984429	0.08867593854665756
0.007224010215332352	0.01960972940770336	0.05472285103195691	0.1141493396011557	0.4737435877323151
0.00597706196621477	0.011547191571272	0.01753888948665315	0.03067001097297468	0.5340616814792156
0.008674226454157802	0.004921616966215778	0.09080825833951728	0.05970806473760101	0.5011645331978798
0.0020494390118104	0.0081255234342478	0.05896219608800507	0.2580306701628704	0.4196297824382782
0.02164005790134738	0.0028488506312217	0.02587979936440865	0.2994116806673447	0.368164736777544
0.008299328488838936	0.01008968985609093	0.0872469327978716	0.08070334267581332	0.2744053266942501
0.01145458730886255	0.005058907200584994	0.04578533764680827	0.0579857150131466	0.3729601837694645
0.007464870858040781	0.01937165832573327	0.02952897620958306	0.03747079440087188	0.3007501326501369
0.01438502647629053	0.01000993419532811	0.03511817786793046	0.03000833111821148	0.04201021790504456
0.009277297814589426	0.01684558218551737	0.03528656369520985	0.01854049626098866	0.2600907874293625
0.02675462360388844	0.02084243699987062	0.1242712503441892	0.1649222544441344	0.2033087741583586
0.02488012355855154	0.07589697271760565	0.02711504624333733	0.4895481731621398	0.3158995434641838
0.01606481597179983	0.02293532079171529	0.03603737666260117	0.1064885683270198	0.3057058528065681
0.004639491813123675	0.1423441671446474	0.007348426987700329	0.1896495512026383	0.1441526412963867
0.004738673471689728	0.005034448676679681	0.007401483978318371	0.02327134444404289	0.6750594191253185
0.01557486224093405	0.02584047679421694	0.0239306248294705	0.3618539386360244	0.1068945676088333
0.002850583836818799	0.01781674039017622	0.02131695832201992	0.04644072097468065	0.6182181276381016
0.04702107477506048	0.03858629557507415	0.0502923476888219	0.03252821699842665	0.216190479695797
0.0362184894880605	0.008101386362123167	0.06761221586839583	0.08028141438023029	0.1140355691313744
0.01792595963739568	0.04155834297191968	0.05694106257000597	0.03507661725645389	0.2898950688540936
0.01407133489845003	0.01838242690465561	0.01536088813714749	0.02046141999680919	0.2428094716742635
0.01917568790045711	0.04181983701195213	0.1053468987767054	0.09471902491903356	0.6025409922003746
0.005719801325564489	0.01438823961270157	0.02424675062335895	0.09767247982976865	0.3120192438364029
0.01559350224352075	0.01160132135298242	0.06719658037975818	0.05758958816658392	0.4716524259420112
0.005774234176734949	0.006371840934035089	0.2296462075408307	0.03100485064315328	0.2315747886896133
0.007960123714701672	0.01492358052246012	0.03780284704194151	0.006882929466695061	0.3458214607089758
0.01730445605005464	0.01456733980116988	0.02991921846156501	0.3027338380863369	0.2826138809323311
0.02736658853741288	0.05441015384530948	0.1305840747279898	0.2225998240954183	0.1705528050661087
0.006326007807712808	0.02467604462403605	0.0412323844428249	0.1093705910255643	0.2691021636128426
0.006122528730170114	0.00343039272159254	0.001660220702630215	0.00351452225910108	0.3391613028943539
0.05989870099277292	0.06069036621874196	0.01302343272793122	0.1011112402254906	0.1743007749319077
0.02558946372300838	0.01907163641390375	0.007946075661852459	0.0474029792394714	0.1811930537223816
0.008000047688177532	0.02202077488363406	0.005842784912456024	0.01858624567523926	0.6102360151708126
0.04031800873458252	0.03477773116691732	0.04791391115283562	0.07544481966255098	0.5275699086487293
0.002782967870874994	0.005739519651207503	0.05825591994629915	0.05870749321570332	0.2829631865024567
0.00460456637594689	0.01197557490226622	0.05140783561064007	0.07098423366782761	0.3219435792416334
0.04624213414096995	0.07367440882018889	0.1112355857926652	0.1272886017269702	0.432126984000206
0.02040489909809443	0.0234695636209864	0.02652087195900754	0.03803637710531699	0.2926818383857608
0.003227537240934136	0.0127795944318653	0.03962553877992961	0.3337082579410959	0.2624442428350449
0.008746446784436479	0.0454442162856071	0.1259663500502227	0.2756032537165584	0.2196326404809952
0.02280111814275365	0.0457878673774566	0.1440909403688124	0.2779896119439099	0.02230477333068848
0.01178301332357343	0.01243352755874505	0.03587414947958945	0.02704424848902709	0.3567645652219653
0.01101432722421518	0.02234090156380195	0.08050914303715453	0.165873760377092	0.4029073193669319
0.005988061529476847	0.007261168336548475	0.03096709580317192	0.1787368912717658	0.3032082132995129
0.01458089492082922	0.03401352535861298	0.01040763212352325	0.2437504905481496	0.1585147604346275
0.004414036735402138	0.01142207289741734	0.07473865491051887	0.3109893501507059	0.2516916543245316
0.02365440025417888	0.008241772445770817	0.01703816750275351	0.03270791776623835	0.6115879528224468
0.01248286349307603	0.005366432489362187	0.07616418713197512	0.04135562093998346	0.2995576858520508
0.01112087862444684	0.03566874776210824	0.07435954855033169	0.2512600891427286	0.2290094345808029
0.02272195003466929	0.0106349405476221	0.01706313618343878	0.1149452603580108	0.04103097319602966
0.04047156104593855	0.02847229701950488	0.1060068486853273	0.2313144999327731	0.1788263395428658
0.01642840888501185	0.05523602731383542	0.151578241609052	0.1053871406760249	0.005976885557174683
0.03830070511571895	0.02390641393567683	0.0786171478198254	0.2923799936583013	0.2787339389324188
0.03470506119089392	0.01085395042107992	0.0124267469995753	0.05673718607231362	0.2001713365316391
0.01536658458041748	0.1300647472792616	0.08652505645452863	0.08007768567910287	0.2032921984791756
0.01768731429242587	0.02100092155285044	0.1147728747397914	0.03942178282651522	0.1653313487768173
0.08966472842590668	0.09870830127160471	0.009540789643387892	0.305802791864186	0.3885669410228729
0.02381883953392411	0.01203483638562761	0.01804717314670073	0.05437915754453951	0.1906439736485481
0.005224893641409819	0.003306971009867991	0.01518692978216364	0.05059710902436478	0.5146848205476999
0.01618432739675021	0.2098535119375133	0.1254692307386445	0.2505959007867311	0.3742741271853447
0.009754907416288094	0.01469959181059896	0.008636409305780607	0.01445101122519385	0.3503365442156792
0.0009691330026366465	0.001651205532846585	0.004792171783765703	0.02340095663109899	0.6166817919583991
0.01864181444984264	0.01923239166106223	0.06866370360445354	0.08178480370236568	0.6078279800713062
0.04731990401672659	0.03545408920992972	0.06170290320641708	0.1496089334656777	0.3612706512212753
0.014958451124715	0.008489742427792206	0.03886929973494363	0.206946249241845	0.2694322690367699
0.004674264575568104	0.02643133412734902	0.04421926861268669	0.03793603341572373	0.2616143375635147
0.008407926606453092	0.01805647987719958	0.1390314404899647	0.2439766088689099	0.149654820561409
0.012719141305151	0.0172446270761464	0.009957936528273564	0.05101494107298779	0.4433307480067015
0.02583015769428439	0.01548539634374724	0.03281267486086772	0.1305094950309932	0.1479033753275871
0.00296312648142083	0.01211630071487141	0.03546317188092474	0.1836426357130221	0.1375536471605301
0.01370643307055527	0.0187087196879762	0.03804218196262046	0.03411280751610526	0.4193706726655364
0.002060817997220826	0.02652167899312935	0.3121407556708747	0.2303852662905883	0.3076421022415161
0.007357201294729382	0.009213338553431224	0.01329768494640557	0.1104447254582966	0.05430242512375116
0.01830716453043674	0.006231904267876703	0.03655826675504406	0.08552081532294255	0.09056956321001053
0.001818705179439412	0.0131246806918308	0.02801036388407671	0.02997404754103256	0.1805344596505165
0.009190077867321862	0.01355268359266976	0.0492068195013035	0.04329490760189651	0.2192739620804787
0.02656501669606327	0.104193334703621	0.1873223983568977	0.1606901508474853	0.224270336329937
0.03978303339497888	0.005967982818686157	0.02022048697549025	0.09807153931023602	0.2060571797192097
0.008438120289233353	0.003799953800710631	0.01850477919665579	0.186980944486933	0.09085054695606232
0.01727883683726358	0.0228066623139149	0.009678021336718245	0.05275054937576554	0.3752902895212173
0.004025533121776888	0.01814042630891561	0.04614194846720777	0.05410066263792817	0.3919111415743828
0.01655307864274366	0.01133659393459667	0.0756124384877323	0.1114294251916478	0.2892523463815451
0.004625409493306622	0.02020667694660916	0.03151532798440349	0.04875656694679775	0.2742964960634708
0.007584958173644379	0.03073393990580212	0.03886300936838741	0.1524137233601371	0.2994865030050278
0.01178112603280818	0.01048489140100808	0.09848874929433968	0.1037120642471826	0.2549003921449184
0.01557553793066471	0.009842645637154979	0.09892691537895633	0.2846466798250511	0.2317246943712234
0.02058221732810767	0.02811793428993906	0.0217644094208494	0.03215584050983852	0.2446477701887488
0.01003631379864081	0.03052692861573719	0.0174836876269048	0.1235382755175279	0.5179740823805332
0.134335561525545	0.09213591561947315	0.1353617095268898	0.05063354480536404	0.2914620861411095
0.004246976759453902	0.00604017511129562	0.07004559185217293	0.08479198667778268	0.4068097472190857
0.02413995219470244	0.02525110686675514	0.02332011097596087	0.1156409658908942	0.1613814681768417
0.04792860902827392	0.05328412414772694	0.1076379115267653	0.1490679862168569	0.1547385156154633
0.02655476564814718	0.004248408659298708	0.04880391029187597	0.08693363363782068	0.397255539894104
0.01021366445397167	0.004419536170416316	0.00614680702579912	0.01642617632874208	0.3837277414277196
0.04329473736481441	0.03053797337719749	0.1229075285076043	0.08639468600486758	0.150718092918396
0.03385606271090187	0.02691118361026135	0.02984932582572956	0.02698333028231513	0.3542563617229462
0.03935087633447829	0.0557472959744382	0.1261057713388861	0.05346501241614804	0.2031861394643784
0.01171316329706321	0.07203414035286893	0.2276313056517688	0.2265254942786748	0.05909238755702972
0.01036432010778639	0.01064042058114154	0.02783075720861032	0.07440723545863069	0.5144470110535622
0.02156693070917734	0.0172081096684045	0.08107235187183334	0.2623080223074222	0.09205557405948639
0.00582031579566139	0.004074911573622067	0.05021057025400308	0.04332914391481393	0.1506449729204178
0.01350505786092183	0.01655222108897698	0.01323439852797167	0.06172123827989361	0.523166686296463
0.01106527085899888	0.01784870937906118	0.05602882471131265	0.1059321622937496	0.3512222319841385
0.009594074639942191	0.03639902128612325	0.003905997181854498	0.03288983412598086	0.217807412147522
0.0122925154514277	0.01914365707897622	0.01555047010265151	0.05371633745263464	0.3911412581801414
0.01162709111398272	0.01540960311361717	0.01527000790496613	0.067006098831749	0.1136869862675667
0.01275152632543547	0.07520447121348137	0.05992522714740808	0.1303224241736047	0.08687965571880341
0.00108529238770888	0.01328454808210907	0.01299096485177214	0.04154496664074736	0.5275315251201391
0.04075521961871763	0.02253570782288616	0.09551367302564259	0.1255645821969647	0.1955680102109909
0.001686900518290234	0.007265177220084064	0.02087276087597039	0.02829107037489285	0.6567448116838932
0.02319363444295276	0.002503097360420474	0.0826867188262761	0.02866719009372184	0.4395778737962246
0.01555846465067254	0.01924933679129843	0.0658288301445005	0.003006478508999204	0.4590966366231441
0.03321789350252073	0.006265574848738492	0.03685604246775919	0.2808114427790952	0.1174278408288956
0.07074465413091002	0.09980928382364557	0.1180549788493354	0.1822292438995824	0.1610664203763008
0.01582606921285206	0.01168359256642821	0.01201748584992668	0.03464536975961428	0.05310556758195162
0.0095276218175461	0.01688879794456882	0.04796835441682346	0.07168557730927008	0.2157170027494431
0.06082624848013606	0.03589199280971625	0.05976300628161711	0.1249236689969011	0.2264698892831802
0.04627861505652109	0.01907653122411263	0.2364545192823255	0.2079975643759062	0.3440884216688573
0.006146187707082987	0.01147062753612622	0.01007946998414046	0.08528793064442108	0.3762621432542801
0.01328484642677003	0.04582222864354876	0.02220065898902929	0.07050871157428171	0.3231890685856342
0.05154671817976153	0.1615700325744378	0.07869330712939812	0.09525599922366601	0.1984563916921616
0.0153917937769813	0.008217265899711048	0.01364786647470172	0.02196946196779295	0.3332064589485526
0.01658490033688195	0.02164030817633929	0.06575104622838526	0.1321102235108656	0.04647456854581833
0.003687327913724739	0.02716192297655536	0.0407241321513824	0.03082254949457653	0.2030802220106125
0.007036733606435391	0.006714152681090685	0.02676347804304938	0.02467065192684019	0.4716968014836311
0.0224405397632079	0.01078458498776227	0.1413087617076547	0.06277431973527461	0.3015715107321739
0.007803518646897149	0.01000606236406344	0.0236515832102731	0.1673357707795142	0.3380237556993961
0.05621208346989853	0.0150054841024648	0.007127150902867418	0.2747188552013939	0.2117236256599426
0.008948182689323958	0.006232319941548957	0.02362999267828441	0.00672131967693642	0.3126521818339825
0.004947223628723713	0.01786041995422938	0.04443921491955072		0.311978206038475
0.002282804342241422	0.00829914247326057	0.0009558768835768693	0.01020213889970078	0.3641979079693556
0.03899860078554453	0.01335669348937572	0.03875094441808503	0.05312758625787563	0.5238350480794907
0.005582999557433799	0.008884374428825025	0.08618655171867551	0.02799382299912331	0.729548517614603
0.01021597220554314	0.03237781270435272	0.02680573548332135	0.2542365851169338	0.3654504492878914
0.02522496336418253	0.01424139169859917	0.05378396014344783	0.1366111722496504	0.07006517797708511
0.003550958255187524	0.003377230426711633	0.02294652019132018	0.05534225117829598	0.3804343789815903
0.008581771981759773	0.007889378347093134	0.0111687600683653	0.09642403566445802	0.08929443359375
0.01706349020061762	0.08901706402245467	0.004140827453349871	0.2361177966139952	0.2719108480960131
0.01547175451333143	0.016239712874759	0.02102348357244606	0.1678375699769263	0.2431940920650959
0.00197786192283083	0.02165175111982252	0.06357769572962646	0.3948706724649582	0.3698395751416683
0.0239516031532282	0.006273308231692643	0.02358948874443384	0.03953182279070655	0.2228220552206039
0.01591925436514446	0.01638230181012251	0.09445702416989862	0.1454010515877411	0.1487880349159241
0.00233248632506794	0.008127261633263189	0.06421814692506005	0.0630758453066476	0.2147648185491562
0.01189652759636758	0.01450836405170829	0.01411527579578463	0.1089837754492611	0.5021776873618364
0.01861137092946035	0.01399972640091229	0.0200763114521532	0.01863386892815433	0.2510759197175503
0.004344206324041477	0.02677506345813357	0.02759869232702698	0.06145677494497706	0.1577812731266022
0.01699274299248724	0.02398591420230084	0.09617900896507434	0.09898810280623574	0.09177055954933167
0.01981146156087821	0.03408392010890376	0.04996447446548925	0.02274829991228289	0.2801553755998611
0.006210968926406353	0.01009452513896935	0.07177971137390125	0.02085045911516216	0.2994033973664045
0.04297553711931144	0.0444307157396937	0.1087249067114172	0.07847314478755249	0.2657267600297928
0.01132679058991234	0.05073565385128821	0.09566677350033895	0.0470271898558088	0.4394157603383064
0.01198496701579598	0.002175646374832976	0.05108914046161689	0.007701305452269366	0.1169253082480282
0.02573768760963929	0.01927263198809809	0.02576401319260757	0.1296578539500307	0.581923246383667
0.003746849338400415	0.0291953153033853	0.0102893304931478	0.1388230088474823	0.2655904814600945
0.02337566030304582	0.008642724546211955	0.04116657872514984	0.0734619871826777	0.1755688190460205
0.02053478839003214	0.04500974138656212	0.1402566456946243	0.2343163399062914	0.3582423999905586
0.02637286769997302	0.07227660740173392	0.1602420292846067	0.03400253920822877	0.2582991793751717
0.01970534042808042	0.007884766724068348	0.09747120784321217	0.02365835788172339	0.2141336053609848
0.02682891291664516	0.1306481153548349	0.04480271605991357	0.006069080183303988	0.2974285781383514
0.003189317175142523	0.01365387220374671	0.006355597873902885	0.08979663364038587	0.227174736559391
0.006041288439035383	0.0221593736524353	0.03347222816946668	0.1389468793266618	0.4715820364654064
0.01962748515285066	0.02436344689022849	0.1078077029304249	0.01896206272923721	0.2301072329282761
0.006766685823183852	0.01460589653238317	0.02302346752594097	0.08085207025079366	0.350013954564929
0.009086306551420925	0.0417874796101052	0.07311041161057244	0.1376709645694147	0.1476969309151173
0.003556809412185051	0.003012695719285897	0.0178144986861276	0.01711215613602261	0.3797135911881924
0.02433722875963956	0.03102756607981871	0.08193311655250318	0.1347268177820853	0.2790851816534996
0.01039641875110504	0.009103810386891377	0.03875166501523573	0.03975597016478696	0.342974454164505
0.02127000807232574	0.01110335607706134	0.1069662413785613	0.128547606625476	0.02739017456769943
0.06393753211768073	0.04640539256583119	0.09699656217779221	0.1977539691464504	0.6182664968073368
0.005827280344489788	0.06163992254067657	0.1060446232577691	0.09701268330426752	0.1982764266431332
0.005502724782981222	0.02016945035407058	0.04177642346071433	0.05794584254265284	0.2568863928318024
0.01533685689082258	0.04023531587675543	0.01026460273059057	0.04909676777311096	0.4590503387153149
0.02828836522497502	0.02026251008497254	0.08965848993248118	0.093718994899569	0.463447303045541
0.01049353672008455	0.01750363763368279	0.04548677895337282	0.14806326964511	0.2506111934781075
0.01430657810319918	0.009789284954984332	0.003040579911834957	0.08118551191235454	0.3817407519090921
0.008138347598815321	0.002620553866068132	0.1126876133418098	0.03658138829126212	0.2103753685951233
0.02282009501808919	0.007921842518780385	0.005378910632807196	0.0684805455492635	0.4693270996212959
0.02653708976252671	0.01444001394657782	0.02249631271681085	0.1491735074426905	0.5102891586720943
0.04472697887781507	0.02000144632325826	0.03599886613521143	0.1294849337764735	0.2736351490020752
0.0004547836217729719	0.01249185169366068	0.02936208009441085	0.0264191240502458	0.1474471855908632
0.006772182173700986	0.01582556807840643	0.007157655699080473	0.03968945366030394	0.1752675622701645
0.02155850945070069	0.02379709410024623	0.08426991165387071	0.1297071510888206	0.4816225841641426
0.02792171061629184	0.05815209826823324	0.09188171553410299	0.135656339317332	0.1230283752083778
0.01877505502847852	0.01620096579322207	0.02934620547611749	0.1847087646349521	0.1936339437961578
0.0178101265725174	0.002455791298054899	0.02854611330117282	0.1046512193746975	0.5121291987597942
0.01145761420248247	0.008652770300074067	0.06294570739359349	0.03652497115829204	0.6718445420265198
0.005274337744600226	0.02656499657266937	0.0215549031221966	0.04869569865224067	0.1682527316734195
0.01408771673790848	0.05682297328505068	0.01989350036984203	0.09694916443757122	0.3883387669920921
0.05436923499583163	0.01048078606384895	0.07725101441280086	0.03711925991163087	0.06601065397262573
0.01356093122632972	0.03129047852200861	0.02441342392612899	0.1411866349579961	0.2412109486758709
0.00324230983539664	0.0110319117343928	0.07338745648736283	0.0591734747647161	0.009306639432907104
0.008943322031877754	0.0501970796592232	0.0105159277526114	0.04313358530112853	0.3945307582616806
0.03015301593489186	0.009785085711513319	0.1145023579892374	0.1163474322684546	0.5323572307825089
0.01982546549639955	0.05279091925668986	0.2423483030723877	0.1365741674435745	0.3027243912220001
0.012109153890092	0.01599584691975842	0.03221088505671257	0.03074724958640945	0.4410456717014313
0.009258753470963492	0.009806029582238168	0.00784574964046842	0.006966206107805469	0.5208762884140015
0.04214462103420764	0.01576650831948824	0.05617996518118676	0.1113024968025778	0.2932751327753067
0.00895966708441534	0.03657003167600779	0.01447067056400234	0.2882347983060298	0.3008841499686241
0.02415556908669766	0.08101500426419328	0.1176588985862302	0.03467469117307981	0.2022717893123627
0.01311655537975591	0.008870402721765563	0.03447284034211965	0.07630921579765948	0.3866897169500589
0.006355617407896252	0.009717409389074089	0.07182384136327152	0.07048289131593169	0.6909368261694908
0.01000584109857679	0.02012729484610611	0.02947592631088726	0.1189418924788303	0.09464449994266033
0.0144159718418686	0.01798533111966791	0.01456091709851186	0.04021293916821694	0.2372055053710938
0.006658536233317726	0.005634380820038448	0.02838594531356081	0.03059929710041124	0.6466629132628441
0.009187743461817208	0.01851982305159537	0.1566583948550559	0.1155619784507056	0.4250902235507965
0.00618939673460403	0.005333756491913727	0.03797062582328338	0.0108228321027746	0.2183047570288181
0.00984405086902862	0.01459659558425523	0.04409236553224649	0.08786349698287219	0.5397849157452583
0.01581220947732456	0.008514141680842746	0.06596553021483689	0.06884055106264622	0.3033127933740616
0.01012469971461519	0.0281342356966317	0.02950525622087685	0.2175682724902891	0.4787789862602949
0.009748794091045843	0.01800015971050111	0.02476138480302889	0.02576857823382328	0.08859188598580658
0.01134125618145063	0.04371633788104096	0.05209370568459198	0.09759912257535402	0.1160628274083138
0.02827785173425509	0.004724014707328306	0.1342429470381472	0.2140730588523582	0.1795105747878551
0.01198499615827914	0.007200348263123629	0.04516500916589	0.04047082714356856	0.351019449532032
0.008662850562615843	0.03389543122009805	0.08993301821726624	0.198209763074243	0.328472226858139
0.008760135713447297	0.02929917652080691	0.1762180056479576	0.06830812872800872	0.2506755106151104
0.01324704070984806	0.02717813030649913	0.0292040274006086	0.07578311798318493	0.5021826699376106
0.001622423384974855	0.01939917083218994	0.007200647637188404	0.009600710534059198	0.4437454044818878
0.01113745892509975	0.01065905258123261	0.1068186072877695	0.03946482502283497	0.0750851035118103
0.01019999920950294	0.003961453995777923	0.015208853416107	0.1022114223836692	0.539704549126327
0.003773026372493798	0.002689585060664884	0.0432917249704674	0.08056902687977624	0.6001654118299484
0.00864654058788214	0.03369742061866275	0.04202610687568284	0.1470191418449318	0.2877450361847878
0.001432725348524053	0.0125311176307223	0.1050061669793748	0.180548412614734	0.1674589291214943
0.05267206813728831	0.004890658001342307	0.20759498251044	0.1686631587420001	0.4362333118915558
0.00346561231950708	0.01515493897836129	0.04498358593378286	0.08242391264083	0.1767977364361286
0.004680809602707107	0.007558414331458249	0.01177092423711298	0.01125959640944292	0.2909401170909405
0.02141023924209324	0.009798252127898678	0.02988845798896238	0.04751539406624201	0.1773171052336693
0.01496761760967506	0.005569628298782686	0.009489435615732428	0.1673886808630633	0.2519170492887497
0.01602910191792048	0.02709727037770003	0.03971503037823394	0.08960427523057247	0.3970051556825638
0.01920546952703021	0.01029992953347196	0.02438354279596333	0.01887758159553589	0.3132880181074142
0.02379014532332326	0.01694805127179155	0.04532700181305095	0.1046112437905114	0.1681158095598221
0.01626740086582665	0.00698955035040863	0.0528397060807244	0.2251290553191712	0.06436552852392197
0.008526045226925877	0.01211458580284464	0.01865646070932556	0.176107544598701	0.284401522949338
0.0245932069289837	0.007640280557348333	0.05671219482126583	0.08561672842761975	0.03178133070468903
0.007852442565457987	0.01984814377564925	0.01224568191343332	0.06477409039657953	0.0602414533495903
0.003090737275131122	0.04158744956145875	0.01832853418100301	0.04196205785159015	0.4255019426345825
0.04342406040949692	0.02857763086388546	0.03292702801249253	0.151654991373513	0.06184367835521698
0.007946602537409364	0.0420923042240397	0.2920328026083598	0.09584404687940981	0.2994009591639042
0.01228291197277404	0.02805286663223289	0.02509039726865539	0.08981026521281543	0.1535636112093925
0.007772484574252329	0.01112001806588817	0.02117832340945455	0.07819038052254455	0.5255642682313919
0.02343482727033905	0.05761008570109541	0.01931104764812297	0.1115810612825086	0.2498825043439865
0.01501712925670401	0.02680648640806105	0.01520453480693965	0.04236285546097893	0.2874018400907516
0.003624104169902435	0.02064100372321496	0.03962073892876674	0.03466052255994673	0.3241619970649481
0.008447358342791617	0.009403139892920118	0.02633315730157494	0.08386118378405669	0.3369927331805229
0.003340731421419428	0.00568336260124443	0.01301628385459546	0.01984443720622563	0.4832217181101441
0.01498790519921119	0.00604505294267757	0.02507826036703516	0.02796144042592733	0.1453604251146317
0.04129630949334007	0.005126384156942138	0.0246599594087939	0.09276260481342791	0.3739443616941571
0.02472657176114523	0.0260707100432119	0.09218309346194148	0.09439780179843756	0.4365845173597336
0.00208611523207114	0.02240317200677544	0.06746229648790947	0.05719350783129304	0.3243958950042725
0.004181946969620598	0.02402426640706497	0.01756231934188657	0.1125801375711011	0.7123822420835495
0.02758428584153325	0.04484527075039599	0.06148502295320016	0.03919393813325639	0.2654372099786997
0.01981112903030368	0.01175263843641925	0.0269774625095848	0.06004215553200953	0.3798058964312077
0.01161086853347802	0.01616586711933124	0.05699140808720889	0.08111716385638587	0.4094327315688133
0.01355245381762472	0.02181587623363379	0.06836448448510901	0.1531600389924905	0.5310547356493771
0.04766591116035301	0.01578993334604531	0.01074951389735646	0.2713551899486931	0.03134481608867645
0.03930451152013172	0.03892001958814233	0.09017738461634675	0.08747844929199834	0.2562791630625725
0.0132816609985551	0.05034399707969718	0.02378892639051239	0.1158512914449222	0.2847695089294575
0.0131770931677932	0.01596743058248204	0.0909746195359252	0.1384980713152704	0.1452456712722778
0.001672030008682247	0.005042352427671428	0.01980046317832309	0.01451122225828028	0.792671081610024
0.02021927699362182	0.009042483649077449	0.07632404519501515	0.1347093410264998	0.1538263261318207
0.08139574258558349	0.04497391883967673	0.1560905522234527	0.1293437986325915	0.1263369843363762
0.01135631699152123	0.02223136615247309	0.02865193617292275	0.09182368113450552	0.1857522651553154
0.03840575077693667	0.01451412577560776	0.01221818757955194	0.04849126199701974	0.5942287892103195
0.004774497636556704	0.01074929382147224	0.004655644938736658	0.009082179670015452	0.4619833317119628
0.07197402535744293	0.0710399117805062	0.01216393699724755	0.2775664217000722	0.2229704856872559
0.01440241811131332	0.004984706810295836	0.06257087728376132	0.3701835010900968	0.03375042974948883
0.01145903135674829	0.02495710548096863	0.06694292523021192	0.02213437083012389	0.2571895495057106
0.005088564529153294	0.01131082828189078	0.02308517033853147	0.1361745551157033	0.2999115702696145
0.02051992207365332	0.03681527103799161	0.007229518430235241	0.08285395528950425	0.2482626587152481
0.01535877676360922	0.02227456591696975	0.03165679997293984	0.02590848270929583	0.4680260759778321
0.01145823997072471	0.01740747543891212	0.008766235327948783	0.05079564466473633	0.1671919468790293
0.009299278979602379	0.01141487132582475	0.05254634198613567	0.1001294169959775	0.3844037279486656
0.01853045762679514	0.005925730602158988	0.01428555930018468	0.04958865865352266	0.8134131552651525
0.01179811659362342	0.02077791122586281	0.0343444515065942	0.07259727657523909	0.09738820791244507
0.04029657527638966	0.004965315874994769	0.04183675023070985	0.118673869424529	0.1046665459871292
0.009494070455927622	0.02073184704723817	0.09984391877199747	0.06758214098574622	0.5086179375648499
0.009209627944998883	0.007303373454189473	0.0152497608992443	0.105453894391083	0.06126538291573524
0.007678301539136512	0.02333610270870945	0.03613371885010008	0.234943546314223	0.03871798515319824
0.03074574730950635	0.06245636072507663	0.02580924878823701	0.07181093913362915	0.2972325384616852
0.01098655668885756	0.05083910893122559	0.1101442761849774	0.008346751944801445	0.3458759188652039
0.08919428932168082	0.0195715332402096	0.02237753762568764	0.2160755570674401	0.1544442251324654
0.006221277487148916	0.00341365233615204	0.009205704325447622	0.1337524684635835	0.2450782060623169
0.02126548170923104	0.005786237563877916	0.1550809570277218	0.3320173452489298	0.2903754711151123
0.03708450965705867	0.005286023410022378	0.1760210450784307	0.2554920359255395	0.218939021229744
0.0137540926474938	0.01708312415259244	0.0170374967211139	0.08252682482495069	0.2697178050875664
0.01073646852884255	0.01552360916440164	0.1726267249458123	0.1357065452894169	0.2026554122567177
0.001567762344068621	0.007006824583075284	0.02238222866568931	0.02655553037945581	0.3461662381887436
0.0130104456091088	0.02207892205174769	0.008500077275316403	0.2731065363081986	0.259957741945982
0.01714750353555472	0.13336953081896	0.08073483941421317	0.1849215763865908	0.3053997009992599
0.01391139734491709	0.008872881085661057	0.01368945836574829	0.07250434182154333	0.4481336548924446
0.06283301438928258	0.05043993289952052	0.1034609443897706	0.1782398768509577	0.3651212304830551
0.01342476107304988	0.003535141254898285	0.02511671348831378	0.03645124275231036	0.8547442276030779
0.0006446021780451006	0.01757014781293016	0.06246195963248491	0.1412429039273067	0.2730734199285507
0.03441593058809211	0.06955122481250442	0.02181735050107966	0.1812093593748084	0.3403073847293854
0.004847585050174262	0.04118875651395889	0.004986492952948264	0.02811382284725414	0.1415347121655941
0.005139561138750179	0.01400526912013112	0.01917083441972037	0.1437314159734787	0.4406549353152514
0.007805162557784767	0.03682738745438952	0.02998126683478601	0.1226672964931535	0.1015169322490692
0.00811443822558934	0.05433317676122351	0.008346006020570645	0.05575620995504249	0.1905833184719086
0.01728671697458889	0.08601653327543698	0.1900640335007057	0.02334342018152	0.1928497701883316
0.02740354918776358	0.02613024147405144	0.05965179886931421	0.06638764063634184	0.2637688368558884
0.01205447019711047	0.01421398791627038	0.04127987771764006	0.03419905928950478	0.6345500387251377
0.01178088245946272	0.09387758223393268	0.09552618611788796	0.05362330531973217	0.1321573369204998
0.007666673808682613	0.02093404606159174	0.05666164939422533	0.0623153454903394	0.312731821089983
0.01317908722751873	0.001727436649366934	0.01944478860368899	0.02885401683771047	0.5457554515451193
0.02060727557019211	0.0107122654096219	0.1477915230351114	0.05319909510777993	0.1151021644473076
0.01582497040818173	0.01267824361272131	0.02620079378041228	0.02244330832656822	0.2287088446319103
0.02885692984955174	0.04715328185542644	0.02849924765190873	0.06267968294693976	0.233945220708847
0.002510466128863059	0.02533226480154499	0.008927073668071838	0.01078944954532305	0.4575224034488201
0.03258348953514162	0.02400080933147847	0.04394289600399529	0.04341291289107999	0.1686753630638123
0.01913485295985101	0.01400322532642855	0.03918060037606477	0.1034166639130187	0.2829404324293137
0.02426178263566466	0.02459412488165973	0.07935644078698942	0.03791703833237769	0.5142703503370285
0.01651599406097178	0.007738319887109532	0.02608269169204726	0.1990152964575696	0.4936430789530277
0.006281342030227233	0.02117826447388621	0.0293033456277754	0.1439460570324408	0.1343852430582047
0.01053797200723503	0.006219863604916838	0.04708839644449671	0.06024331772070866	0.6381435412913561
0.003264847375196916	0.02821691281069158	0.02114798251996729	0.06696254597283874	0.06349688023328781
0.006458906324224828	0.01179215036429763	0.03525720581158244	0.09102228937712342	0.1918845251202583
0.008554020594034262	0.00542609402252156	0.05686158351283281	0.03442714252259976	0.1283231191337109
0.009858817828087757	0.01955618628355468	0.0542194588906451	0.1045658291924627	0.1445839107036591
0.0117047850782835	0.01870586458191527	0.04117141802916653	0.1942942516206883	0.3209438249468803
0.008841821840029185	0.02001494117660227	0.06639128106546391	0.1464205506191295	0.2255271971225739
0.004044387470723748	0.1615435957920927	0.2085286338324256	0.2775791983278956	0.5177974253892899
0.03442584988051861	0.01100791803039884	0.02681647444942001	0.2196580325587921	0.3458827883005142
0.01302002393526067	0.03676753070794719	0.07095508252689181	0.1340487230493437	0.1305610835552216
0.009107875040664487	0.01142434594230635	0.004619562662040694	0.05556590087173294	0.2709888443350792
0.01871313289570228	0.1414855466204482	0.2130560678668884	0.2427927656607163	0.2344398479908705
0.005636011130976837	0.005138418596910027	0.00768054585985907	0.09092618557864676	0.1585086863487959
0.01751792174650936	0.06699203330957973	0.0211114033514508	0.07212051159817215	0.3548404425382614
0.006825625756723337	0.02502059029533958	0.02156037979330415	0.05555062377822697	0.5012583052739501
0.003058086807803659	0.009342913699963738	0.01237410161991505	0.01096091001538241	0.452026785351336
0.007480977084692102	0.02087368522661531	0.05444567081139611	0.1927902469043991	0.2446951996535063
0.001128617675426692	0.001936908467707481	0.006916089472136306	0.1168407888363317	0.4957344243302941
0.03760405918219917	0.028625623255849	0.07243384336861294	0.08901980155396275	0.1736231595277786
0.02387552560297668	0.00394907459840535	0.2243342503930306	0.05129439156616394	0.4182600528001785
0.006017333576213445	0.01383176911256941	0.04931585400739946	0.03551503200550711	0.1886503882706165
0.01496034907993914	0.003330262637385062	0.01737323540756759	0.06611787620632781	0.587317556142807
0.01039304079987515	0.02004611740126939	0.05550907442419699	0.02926501442506285	0.09319678321480751
0.02053135030266504	0.01336396327332316	0.02349845594263227	0.04958360972083306	0.20749232172966
0.04843327511773021	0.05560317332471959	0.03101831400013769	0.1054950987265339	0.2921371161937714
0.03418551733273618	0.01104765534586669	0.04139869928885444	0.02894275369249028	0.1320732086896896
0.03504752076918741	0.001512893956835737	0.2047010272277452	0.147706146935901	0.1714604422450066
0.003732049098907231	0.01231340348039316	0.0370331686412028	0.06948226078625265	0.3491343334317207
0.0111315248300672	0.01957021836759501	0.01896727388351659	0.0266620529375951	0.7559745348989964
0.007498295027215218	0.01286325711215938	0.03116053585399889	0.03148310007466696	0.07864501141011715
0.02897089494312677	0.002797354381166114	0.01745353388498257	0.04800775469021384	0.1650209650397301
0.004878956502469181	0.02895081934450543	0.02378150084370661	0.02477344113407461	0.4101086743175983
0.009847537340025914	0.02416292402139514	0.02083232497951311	0.04345686933670083	0.2183125615119934
0.02755959538244038	0.05955144038038429	0.05647068570177095	0.04287081521658871	0.3864802354946733
0.01041631113252686	0.01144226077903156	0.02067643687605124	0.01479217735196434	0.4753569858148694
0.00229223802142875	0.01605827708008706	0.04099701132656547	0.310399085180369	0.1785414516925812
0.01323082862493449	0.009734818608512127	0.02008773183781918	0.03174365736012552	0.1646649055182934
0.02501907131295258	0.02686873357411189	0.03971366323894983	0.02431951468026559	0.4906078726053238
0.02114670211415541	0.0138130413758871	0.05620207009923213	0.03239977135871436	0.1331705078482628
0.0008862332155352703	0.01325423930922272	0.09288562673638787	0.03767159910668939	0.2743718326091766
0.01676381531245198	0.01641570498148894	0.04949196713723347	0.1780836952053253	0.2710577696561813
0.05075471675403623	0.02002412829539421	0.02251216603259823	0.1653215046298292	0.1816261857748032
0.007565675949813045	0.004824116792088792	0.04328126207095262	0.03649769826761933	0.2480657594278455
0.05816909151002164	0.07816204298498329	0.1546504504230834	0.0701994119327409	0.3141995826736093
0.04288939298454589	0.04327867612942102	0.03269628700733396	0.1411519750924484	0.1785191148519516
0.00482099738961347	0.004286561379705785	0.02358775223715196	0.03149898066307583	0.256496898829937
0.0234220630234265	0.0188539886969224	0.1345018174783652	0.0625681775164515	0.1232309639453888
0.04605014639890875	0.06751991588579356	0.004522560336691017	0.1277509493557403	0.129921481013298
0.006541154015660744	0.02071072044822093	0.002635466945856806	0.0351059745523139	0.1184188835322857
0.02524646620551187	0.01758527221973752	0.03881174834211311	0.1401328870144293	0.3518058061599731
0.008344819357808869	0.003377707936504382	0.06982245821883597	0.04629185227181984	0.3526404872536659
0.01836438936092346	0.01218690783551076	0.05815415723750764	0.1142728889615351	0.5112534873187542
0.03437189506208055	0.01027231906046813	0.1173592275879096	0.02169817901792545	0.1100088208913803
0.02893515563036225	0.1104954212308894	0.1370528583677349	0.162899578417326	0.1820119470357895
0.004780792588147859	0.01927099749039085	0.0225926751172879	0.0583389102803355	0.5070967245846987
0.1062191793283408	0.0283263621576445	0.02328511652532253	0.09914979182234135	0.2096966058015823
0.0208360823663718	0.007323381909866145	0.01976541846274846	0.1710623217959001	0.3783948011696339
0.004871326590905091	0.009021584445567894	0.03472089705755343	0.0919607845875573	0.04963896237313747
0.006439366302768548	0.02754771773311222	0.03663316209747949	0.1032541510618929	0.5191670898348093
0.01897053959726009	0.009937087336070273	0.002534248744796158	0.08890956251972602	0.1184363327920437
0.03784887585029645	0.06280798687192608	0.08359603264060604	0.09757264476362992	0.04703451506793499
0.01842552681509652	0.03616556422940751	0.01910296669068329	0.105829183012247	0.2772470451891422
0.01174843311844925	0.00350705802897186	0.09415320221809165	0.1926313034463423	0.1853613033890724
0.03933199429494277	0.05671074173038679	0.1998409422714966	0.1393563823062005	0.3350831717252731
0.004466305686355643	0.02325263294568039	0.06888018474309325	0.1751731982377666	0.4683828949928284
0.007624026332118311	0.02567374538707931	0.1733898818529527	0.08041287261085212	0.5247992649674416
0.00739284488976736	0.0230892848799048	0.01416128503838295	0.06946561266029622	0.4377947673201561
0.006694382909960078	0.02085025314119304	0.01817338731543465	0.02972871648444592	0.4091697633266449
0.005609140446750364	0.007811791007374537	0.03536577584890094	0.06662342585362105	0.560666985809803
0.005294463458561591	0.03283381137572305	0.04892752971959008	0.09267862316270464	0.5325328558683395
0.004030480231135996	0.006334750507618591	0.01079155300997897	0.04214321835641524	0.3159767440520227
0.02392272605342152	0.01163532630626715	0.09895904783101683	0.2187216957006678	0.2380764707922935
0.01717048494471715	0.02046242830170759	0.09189223572120313	0.09034945799812022	0.3452927824109793
0.0136811334379265	0.001518712281703055	0.03684110707115928	0.1208239260470158	0.2105946987867355
0.01057222922917019	0.01087515589154098	0.0424613046086571	0.1387035737255272	0.1890014708042145
0.029069396175435	0.0258317537217347	0.07819935423435237	0.09530841402225618	0.3846030384302139
0.05943093588797274	0.02134956932723611	0.1643734821404345	0.1282051426629898	0.2798608988523483
0.006011017577061933	0.03671123133632934	0.06297941379389986	0.0257816693948227	0.08353601396083832
0.02167321755972257	0.01482584923967475	0.2113081650328636	0.1862281523486341	0.2162168398499489
0.02096339626003352	0.0141447758845881	0.05146748262960094	0.09756149790748814	0.3115585241466761
0.06568386926122483	0.03793394448352189	0.09037190424890451	0.2100928851269446	0.2825190117582679
0.006975748473411092	0.05305086840576045	0.03574313252035205	0.0535909229693956	0.1945226192474365
0.01705137792945724	0.01362232276930317	0.01943434351465069	0.08577794757784732	0.3545576259493828
0.008309255932829523	0.0348475971685131	0.02477856550008034	0.08079538060272581	0.3346177190542221
0.01103474954187403	0.02236087522239166	0.03390615937430513	0.1677317035671682	0.37098678201437
0.005495207477943631	0.003159017542210742	0.04631941130794091	0.03997440617945654	0.179206270724535
0.01178733158787651	0.005729336636830479	0.00578458784551833	0.2173814566466924	0.1384566873311996
0.02819396378850539	0.03272696112986427	0.0001187407482758918	0.02951865154352426	0.4288439974188805
0.003322610583559815	0.01872139038814807	0.03071764688011056	0.04884684645788642	0.5457102060317993
0.02686892893020368	0.01220307784236146	0.06318159212111671	0.06638550222989878	0.3387449756264687
0.005624128091036559	0.01285847081949809	0.02488589535780864	0.04622027143725458	0.3055606596171856
0.008610926392905185	0.02653310024578912	0.01126203631751421	0.08996075697219436	0.1652593277394772
0.006345926299544474	0.02430273003305872	0.081197163294942	0.03613803645003763	0.05668544769287109
0.01801947214940737	0.01491053402477681	0.02893082459913857	0.04669981067229179	0.451975554227829
0.02384117272848743	0.004343244403874159	0.03430999023681643	0.1490639443490968	0.5023229606449604
0.02275573121781648	0.02672983458488229	0.04062661013327125	0.2280010341728375	0.6121200029738247
0.03039564192201066	0.04451578979676128	0.1243888196544038	0.04859353903231223	0.1840449646115303
0.04007445120044459	0.02303804175674994	0.02038828316329296	0.161901289640794	0.452046625316143
0.02776408690279179	0.07492618914509724	0.1196104204955425	0.06319216753899429	0.3532477132976055
0.005013451952104064	0.001391586941255227	0.03142820914597826	0.1067747150548351	0.6318896636366844
0.02636187431655848	0.01352277542886654	0.2443485329041267	0.3564162159825733	0.3476186990737915
0.01051855406647868	0.007938577785131871	0.01229481233137227	0.09061726136364535	0.006898552179336548
0.02380389733058855	0.0355428836430503	0.07197233830138827	0.1173413674193172	0.2509003877639771
0.01023337343468294	0.01832207284581275	0.04256991072552258	0.06527826500110806	0.2701720707118511
0.01258467594093547	0.0112554829744934	0.1480093694364865	0.02176823597002454	0.2107388451695442
0.05391271299841646	0.0162175860575208	0.03272011297411107	0.1897565825940518	0.5862725675106049
0.005040568701229264	0.0237797725519784	0.01479378713091033	0.05371822173614284	0.2333627603948116
0.01541044917643911	0.00676345540613583	0.03612080080123456	0.08002297220093109	0.376633619889617
0.01349030856815148	0.009270928452645009	0.07596500275805516	0.0529379211434893	0.1572904847562313
0.01651124246652805	0.01748423360505838	0.08603776745172723	0.0702898040444804	0.2087284624576569
0.01287933720066112	0.02061084780236148	0.03104960821421884	0.02994345936609771	0.5162870194762945
0.01649192181075486	0.01246416632617124	0.01758118434220739	0.01968661886595495	0.4631209410727024
0.03389932363320891	0.03161657652818634	0.03260078577963557	0.1799291814762884	0.1515064537525177
0.004328209692090523	0.01585864044293134	0.1113093505475553	0.3174910751989208	0.3360603749752045
0.00572166537190591	0.01847917020779036	0.02037545333492777	0.05153887044784455	0.3518548160791397
0.02487392778951653	0.009593215301033992	0.015736013784619	0.4019114552367742	0.2270894348621368
0.02281853748111065	0.02109796609407338	0.1163374895148895	0.0456201600576599	0.4879670739173889
0.004971104148950051	0.003387316458662804	0.1107597232800112	0.169337130149113	0.2367338091135025
0.02523191942868802	0.002438303185991253	0.2454640696982845	0.1854757233350303	0.2545085027813911
0.008146991859614677	0.05142713566229171	0.1909374490295813	0.2360827398697819	0.2787663489580154
0.004025923767797306	0.01289194324988979	0.005528086956629097	0.06672608718378191	0.2206095196306705
0.01481444547351154	0.02042535382531535	0.1375765108546937	0.06518801091215883	0.02634487673640251
0.01147328282091373	0.03248677759996005	0.2752673040379026	0.06100907386858656	0.4130057543516159
0.02574850791456193	0.004986470413014643	0.04090453141385683	0.04810395163738543	0.3329573273658752
0.008019333439960433	0.03095764677040908	0.06275727164894	0.1643756297003475	0.2950386963784695
0.01386623555894692	0.007211287084122303	0.127299389117416	0.01365908356989165	0.3035776522010565
0.007533996625649991	0.008962487459388296	0.01680211390341094	0.3863560368638213	0.3120298981666565
0.01349904264060867	0.01224269611995875	0.06273055087675276	0.03173140931810753	0.4104743450880051
0.04718207579956296	0.01857078392109829	0.06946925574797977	0.1557684577600772	0.3375302776694298
0.006496781660131228	0.0450195000756867	0.06237801683024237	0.01254425783351461	0.167057178914547
0.004918699805854631	0.01270024967257856	0.0170644715917355	0.09932426194829737	0.4839126678998582
0.01242670949563601	0.06217952878927888	0.04330221938690956	0.09387971758394223	0.2024136260151863
0.00835662776429244	0.03926090039319326	0.01023628642961082	0.05909900952176383	0.3534740060567856
0.01074827730156749	0.009718819661765854	0.02352842073720987	0.1615039965434136	0.3087542504072189
0.00930766040982188	0.02273700355348986	0.04637480650928516	0.1307308116125153	0.2279103100299835
0.004043855357252435	0.008191184803579887	0.01126077692496799	0.07001582785105023	0.8249271421227604
0.03025521586483234	0.005498236133723786	0.136618570100093	0.05964129155860218	0.6677875220775604
0.0164865276892226	0.01922217430104003	0.006324074929329591	0.05605699948558149	0.1688815169036388
0.02865405646560232	0.01086642840450212	0.03821230439103331	0.01678567758872222	0.3162425197660923
0.03007546844412104	0.008130847028849558	0.02868092055309276	0.06486832360157982	0.3280630111694336
0.02567826384080091	0.04562444386039802	0.03102907876314626	0.2177744537093019	0.2422492951154709
0.008454121659346961	0.06590800860881549	0.1192472147732157	0.1039940938161032	0.1222038939595222
0.005338795969784441	0.002331581480898751	0.06318771584654466	0.1072808594433547	0.593823254108429
0.02815707913523077	0.03907930731987816	0.04037036121020206	0.008723031558051236	0.3518050834536552
0.01315996509282937	0.0007132403787501601	0.02253561029103644	0.01592385735833594	0.07289993017911911
0.01107433026561605	0.008364573994527114	0.03004691999963421	0.03497009999059378	0.3336604386568069
0.01269593958287097	0.02584895928721469	0.05425723277106936	0.03855312565496621	0.2768686525523663
0.07681833153897405	0.03973078103321306	0.05874444967520015	0.03478402656471205	0.2449311912059784
0.002854745421850366	0.008168916210937127	0.02614679718427211	0.07283965578523278	0.1574277691543102
0.01890822614386095	0.01288019742492408	0.05457328113644472	0.4467881839668532	0.2750702500343323
0.004331060964228471	0.009567658540641226	0.007026203143081826	0.04509097701199143	0.4060009993118001
0.02753809847282315	0.009703991140507767	0.08417454013743503	0.1197187267079285	0.1692363396286964
0.01381905738742445	0.01457424326452464	0.1449660584572998	0.2560829476657895	0.3799512684345245
0.01432952604247756	0.0005551823353679083	0.006884101952975986	0.1174125350700875	0.2111565135419369
0.01068576269686919	0.01944999111118607	0.02975985056311947	0.0371669698744931	0.5894147977232933
0.02887001527084281	0.01783934036410053	0.0510517941780619	0.06479784847706446	0.1121720504015684
0.005165297836683871	0.01305042669202867	0.04551128567597212	0.04546514019908646	0.2522131334990263
0.007836633450814548	0.01306262419366634	0.01845802950053699	0.1059908806219036	0.380198560655117
0.02467363184182503	0.02067378600480449	0.06580699189169856	0.06109481303511599	0.2219375744462013
0.02444289275896878	0.004946269749461926	0.01652574006399812	0.03644554484392989	0.1118675246834755
0.01870960275615696	0.02897737335288783	0.1090057222488161	0.1464767937745716	0.2214627079665661
0.008894621676888648	0.008229622741301498	0.06073454307580912	0.1433992857711533	0.06501223891973495
0.007099658751943738	0.0298854958849385	0.09871842114117732	0.2375252636677551	0.2262111604213715
0.003939674296882203	0.03091987145892253	0.07432249996017842	0.04498223571621082	0.1614021360874176
0.02604202472988704	0.03066531706740011	0.04243351110305649	0.04403789674995059	0.3361707397270948
0.010048246155492	0.02693422974624128	0.04689171575796205	0.04689021375144201	0.2312579676508904
0.003865512244080029	0.007941545804096943	0.09717050682072802	0.04921578770046363	0.2431929744780064
0.01207293347785746	0.006698498514643048	0.02683661929236539	0.09607020002381006	0.2957037650048733
0.005069498783731335	0.01196941819956446	0.0145874933700694	0.1487521836934865	0.4495565146207809
0.02655761890549635	0.04206898629880779	0.06936913107487309	0.1416762466393136	0.1004033610224724
0.01671179502429623	0.01742439367271784	0.05523315600483095	0.05979102140785372	0.3717346638441086
0.01005001126681539	0.05223072235642491	0.05333489254645472	0.121035164440246	0.1736269667744637
0.04704491628305806	0.01933003077365785	0.07257464856054546	0.05542446871993274	0.2114703245460987
0.00617470773451953	0.02901838039936851	0.03357408597323641	0.1732107005363645	0.3338377848267555
0.008965463570269894	0.01327109708695282	0.03364177286976339	0.06086123039197848	0.5048927143216133
0.01169979335023456	0.03629437585328127	0.03896559166843677	0.01790181858573024	0.2132773175835609
0.008194061544585206	0.02204332448234947	0.03330114275470421	0.03314285760558169	0.3713220879435539
0.05919134768060397	0.09352184220000562	0.04351926411358117	0.169422965093934	0.3655032515525818
0.005876609508294925	0.009063458278144258	0.03705741672393173	0.0532654018185268	0.3856914937496185
0.008798195185951249	0.01343528562739937	0.08422998655353973	0.01876582125986788	0.3617122173309326
0.02684672391581754	0.03314974977076123	0.1057954576738369	0.03083229541398651	0.4250336289405823
0.006746356976856709	0.001984741342389525	0.009832032318706128	0.05499328268328602	0.05418282747268677
0.01253534081301694	0.01709912237685737	0.1595168559730536	0.1186605797673003	0.2682658582925797
0.03239567997716097	0.02855987869380899	0.06621027902030392	0.159469006624896	0.2116631753742695
0.04056126324156276	0.04884701518327837	0.03207602348947071	0.1410014899051487	0.2940852297469974
0.01852535340045761	0.05087812666547813	0.09642892066029267	0.1138870420628295	0.2579022645950317
0.008996753119797484	0.009554966166938959	0.01488301635843562	0.01944908848458322	0.6873276010155678
0.01229181380188669	0.006465211784995126	0.01086712937571364	0.05342179595360414	0.05857554543763399
0.02379319686472153	0.01905214274516798	0.01902568959005374	0.1478009414599026	0.09053215384483337
0.005657083545368438	0.025311449519112	0.02689291466279731	0.07926202375098268	0.4056456312537193
0.01991755607166172	0.0007123650485327815	0.02894461307528629	0.05758392811527244	0.09446750581264496
0.01772644592870332	0.05358032552762503	0.07600379497779508	0.03400272537608398	0.6382327377796173
0.03505357534649944	0.0415401434486109	0.05140256300438573	0.1325503943550483	0.1937600672245026
0.002120737387805077	0.0009016071932817227	0.01936974977961717	0.06225677786308452	0.3623273447155952
0.006862383166477165	0.003177893944050547	0.06783572008380695	0.2163594637787109	0.4293456077575684
0.03180052970999647	0.009224189312081535	0.02888241425081704	0.01992376350381932	0.1446008794009686
0.01534055943329563	0.0161829066861135	0.01551925462910197	0.05855661166653638	0.1618242152035236
0.014162015097748	0.02916908754591531	0.02975146711023764	0.06824724597622697	0.3042688220739365
0.009214876302942777	0.027648112432182	0.1052435646324669	0.1835775274358527	0.5307466145604849
0.01418009991739455	0.04221391509755679	0.02873312513170317	0.1571942802639394	0.1762099042534828
0.01767725357553987	0.02729971359323696	0.1288268785709539	0.1790732586077894	0.3635869175195694
0.01227792909666539	0.04492222649574259	0.04814808956444386	0.1590768427825887	0.3169767614454031
[truncated: 93,757 more chars]
