# Supplementary material for: Simultaneous readout of multiple FRET pairs using photochromism
Source: Nat Commun. 2021 Mar 31;12:2005. doi: 10.1038/s41467-021-22043-0 (PMC8012603; doi:10.1038/s41467-021-22043-0)
Supplement: Supplementary file 3 — Source Data [file 41467_2021_22043_MOESM3_ESM.zip › SourceData/Figure4/Figure4a,b/figuredata/rsAKARev_Rho_Acceptor.txt]

0.62959039	0.66825509	0.71748281	0.70625663	0.7398448	0.76827317	0.74882078	0.64796895	0.75203967	0.68606806	0.743159	0.69828212	0.70942718	0.71644413	0.67879117	0.70463175	0.72570467	0.70324183	0.68206656	0.76180834	0.685453	0.69888705	0.66345364	0.69282228	0.65765095	0.65776551	0.69441915	0.87480229	0.69452929	0.70352834	0.67045373	0.6769315	0.71234554	0.62965471	0.74945849	0.73506731	0.69093204	0.61709464	0.65485644	0.65952164	0.61843294	0.69015712	0.70483804	0.73921174	0.68755251	0.708767	0.73966366	0.64951813	0.74235278	0.68737155
0.62705696	0.66005325	0.71720505	0.70672506	0.73905933	0.77014673	0.74030149	0.650617	0.75075394	0.68208128	0.73994136	0.69935918	0.71261603	0.72064984	0.67841703	0.69740784	0.72460079	0.70304888	0.68971342	0.75671357	0.68803936	0.7008118	0.6623897	0.69509023	0.66082615	0.65207547	0.69850677	0.88250834	0.69133449	0.70199108	0.67110449	0.67544007	0.70711356	0.629978	0.75094694	0.73952681	0.69260514	0.62553358	0.65747619	0.66457945	0.62162405	0.68758154	0.70875567	0.74391264	0.69358039	0.71233243	0.73138303	0.66187221	0.72255379	0.69436741
0.62527221	0.66317421	0.71893013	0.70466322	0.73007351	0.76441526	0.73698711	0.64374429	0.74718499	0.68569523	0.73769718	0.69271666	0.70405322	0.71221823	0.67266899	0.68427855	0.72798455	0.70118779	0.68207854	0.75339544	0.68807614	0.70260012	0.66402793	0.69416231	0.65755975	0.65175962	0.69501549	0.88290346	0.69065177	0.69832486	0.67273903	0.67803258	0.70823413	0.63037521	0.75193298	0.7382108	0.69164062	0.61549354	0.65307713	0.65472627	0.61869222	0.67442799	0.69983041	0.7378574	0.68595994	0.70705456	0.73084092	0.65391815	0.73086846	0.68744624
0.62669188	0.66046518	0.71341723	0.7032603	0.73044389	0.76422095	0.73809367	0.64422047	0.74852794	0.68015569	0.7353844	0.69202703	0.70115173	0.71044242	0.67379856	0.69607431	0.72004569	0.70248652	0.68496734	0.75191253	0.68748891	0.70166045	0.66127652	0.69495499	0.65615129	0.65368712	0.69194824	0.87517351	0.68670988	0.69850957	0.67326713	0.67913783	0.70450431	0.62873423	0.75049657	0.73424947	0.69036222	0.61888897	0.6563133	0.66426694	0.62162095	0.68747348	0.70360816	0.73981202	0.69041622	0.71065468	0.73311371	0.65458173	0.73999208	0.6858148
0.62959123	0.66164088	0.7150591	0.7033785	0.73810399	0.75941533	0.74111468	0.64958513	0.74687022	0.67990619	0.73808587	0.6933797	0.70704281	0.71507251	0.67562026	0.67903233	0.72258592	0.7048583	0.68526602	0.75467515	0.68810815	0.70786703	0.66233087	0.69278193	0.65734422	0.65267158	0.69340783	0.88589334	0.6899994	0.70141321	0.66912317	0.67692876	0.70498693	0.62974697	0.75323802	0.73422581	0.68465555	0.61546844	0.65516251	0.65724695	0.61848426	0.69272071	0.70230377	0.73910815	0.68683809	0.70996439	0.72852248	0.65105772	0.72586679	0.68849754
0.63010532	0.66289794	0.72686809	0.71260285	0.74723923	0.76957935	0.74732512	0.65517002	0.7521953	0.68630105	0.74635553	0.70039779	0.71590436	0.72233993	0.6808601	0.6989767	0.73055524	0.70531559	0.69525373	0.76203632	0.68672222	0.69979393	0.66146135	0.68660551	0.65984309	0.65430188	0.68702531	0.88316923	0.68810868	0.69886661	0.67220467	0.67287117	0.70414704	0.62675732	0.7450484	0.72949779	0.68942398	0.61316764	0.65488142	0.66056103	0.62085629	0.68750131	0.70207179	0.73988801	0.68751454	0.71041572	0.73338234	0.65575564	0.73797703	0.68958485
0.62450469	0.66047388	0.71416837	0.70264214	0.73223859	0.76307333	0.73168731	0.64585555	0.74551725	0.67778873	0.73441935	0.69330913	0.7048285	0.71138781	0.67311901	0.69097751	0.72142708	0.70291525	0.67971265	0.75238758	0.68376333	0.69686347	0.66195506	0.69122577	0.65366495	0.64931118	0.68922007	0.88891649	0.68740845	0.69506097	0.67172492	0.67385072	0.70364797	0.62600791	0.7550118	0.73638058	0.68535179	0.62084055	0.65624648	0.66130954	0.61904979	0.68684971	0.70204896	0.73876554	0.68363756	0.70891178	0.73051339	0.66006064	0.72940034	0.68904495
0.62350482	0.66133249	0.7029807	0.69981343	0.72803575	0.75788903	0.73161995	0.64237612	0.74147087	0.67040938	0.7303822	0.68687099	0.69505209	0.70622486	0.6689527	0.68539524	0.71442175	0.69768488	0.67580181	0.74296105	0.68501222	0.70253909	0.66090107	0.68708497	0.65812242	0.6522705	0.69288445	0.89462137	0.68914306	0.69826037	0.67008042	0.67427021	0.70418459	0.62622786	0.75664014	0.73379648	0.68911499	0.61036062	0.64931732	0.65874636	0.61394811	0.6705687	0.69428891	0.73223579	0.68185365	0.70388097	0.72880977	0.64129364	0.72365099	0.68282551
0.62386858	0.65795356	0.70873004	0.70039564	0.73088717	0.76261246	0.73326153	0.64136565	0.74436253	0.6760608	0.73201251	0.68956602	0.69852322	0.70906389	0.6711129	0.68723947	0.72240049	0.7010138	0.68154061	0.74516261	0.69003779	0.70677179	0.66705889	0.69765592	0.66153026	0.65763438	0.70079356	0.90848154	0.69305491	0.70862126	0.67582381	0.68029803	0.7127139	0.63268656	0.75834513	0.73615396	0.69486892	0.61762416	0.65427232	0.65957052	0.62005877	0.68171912	0.70189297	0.73782027	0.68572265	0.70848382	0.72937799	0.65304768	0.72556752	0.68356055
0.61962664	0.65433568	0.70744592	0.69774967	0.72744405	0.76343948	0.73051792	0.64391452	0.74133635	0.67393357	0.72861898	0.68570137	0.69528604	0.70640528	0.66797298	0.6939891	0.71030319	0.69686472	0.67125189	0.74517459	0.68561167	0.69678068	0.66389316	0.68775332	0.65852225	0.65046358	0.69236434	0.89440131	0.6857996	0.70176077	0.67519605	0.67573315	0.70322663	0.62791705	0.74940151	0.73029649	0.68922853	0.61437708	0.65411651	0.65570432	0.61939228	0.68110377	0.69878703	0.73442078	0.6866188	0.70726639	0.73264831	0.65635765	0.71885002	0.68468779
0.62211502	0.6625005	0.71847755	0.70455974	0.73506206	0.75686675	0.73053735	0.64451963	0.75232458	0.66826206	0.73564142	0.69096601	0.70429277	0.70916355	0.67098486	0.69101679	0.72115624	0.70585406	0.67809141	0.75457472	0.68541342	0.6992234	0.65906012	0.68716466	0.65665394	0.65475798	0.69717687	0.90606046	0.69543386	0.70497209	0.67503047	0.68021572	0.70755178	0.62498391	0.75166416	0.73288077	0.69142097	0.60735875	0.64841884	0.65979141	0.61242861	0.6854018	0.69622099	0.73289317	0.68305236	0.70222479	0.72078538	0.64632893	0.71661007	0.68382084
0.61580408	0.6531589	0.70444006	0.69075668	0.72275215	0.75220722	0.72749084	0.63266975	0.73303801	0.66551727	0.725793	0.68117493	0.68532324	0.69703442	0.65970641	0.67946488	0.7084561	0.69256711	0.66353244	0.73062795	0.65869874	0.67265677	0.64242238	0.67202306	0.63453496	0.63569891	0.65865028	0.88337868	0.64561188	0.67036438	0.65117478	0.65269154	0.67755228	0.61236256	0.72634178	0.71380252	0.65677154	0.59590417	0.62657481	0.63828337	0.58920306	0.66109598	0.66951907	0.70342577	0.63905889	0.66982752	0.66692555	0.62485772	0.67809725	0.6379692
0.61168301	0.65390855	0.68323696	0.67372441	0.68554944	0.70273483	0.71267992	0.6164906	0.68906528	0.65295881	0.68771535	0.65712297	0.65567952	0.6733371	0.63940609	0.64297968	0.65075481	0.65932667	0.62493271	0.68369102	0.6308381	0.63465285	0.61512387	0.63956159	0.61161989	0.62416565	0.61643755	0.85291547	0.61618674	0.63060182	0.61583006	0.61763972	0.63638514	0.59814668	0.68262899	0.67355424	0.63221878	0.58612281	0.6145941	0.63148522	0.57751554	0.6518113	0.64257169	0.68121356	0.61474949	0.63699603	0.65187669	0.61545724	0.65043062	0.61734045
0.58697504	0.62815344	0.63750428	0.64290738	0.63201082	0.66280919	0.67177528	0.58431441	0.65577102	0.61131305	0.63757902	0.6126191	0.60013437	0.63014805	0.60710466	0.59760582	0.61219859	0.63354743	0.59038734	0.63056248	0.61876279	0.61770618	0.6023494	0.62351424	0.59806526	0.6069867	0.59630042	0.83045822	0.60079962	0.61254519	0.60061061	0.60123503	0.61998731	0.5887934	0.66202289	0.65824193	0.62058192	0.5858615	0.61275142	0.62931818	0.57517451	0.64581823	0.63371217	0.67216825	0.60499233	0.6247105	0.64323378	0.61567688	0.64140552	0.60514021
0.57970327	0.61735618	0.62438351	0.63303584	0.6169163	0.64938027	0.64199531	0.57717544	0.6444872	0.596605	0.62513494	0.59750479	0.59565663	0.62211251	0.60007083	0.58932358	0.60720688	0.62944436	0.58460778	0.61765617	0.61173743	0.60790718	0.59644026	0.61644483	0.59454012	0.59737819	0.59122843	0.82007247	0.59480786	0.60357279	0.5940814	0.59267485	0.60994005	0.58409452	0.65181804	0.64786106	0.61368853	0.58281839	0.61006212	0.62665504	0.57525891	0.64650607	0.6276803	0.66556823	0.60029137	0.61837894	0.6440146	0.61356699	0.63131493	0.60467297
0.57803768	0.61439127	0.61974788	0.62817359	0.61483896	0.6474548	0.62513494	0.57571197	0.64221269	0.59068108	0.62037486	0.59150118	0.59985447	0.61957717	0.59799695	0.59086871	0.5992583	0.62912208	0.58387661	0.61476469	0.61481482	0.60739911	0.59787947	0.6140455	0.59447163	0.60714215	0.59206635	0.81067073	0.59696496	0.60440344	0.59285951	0.59331483	0.60651034	0.58520144	0.64713013	0.64504671	0.6134609	0.57886904	0.6067701	0.62518752	0.57461816	0.64737099	0.62547493	0.66014284	0.59642249	0.61404723	0.63754213	0.61241412	0.62639308	0.60098016
0.57633203	0.61312598	0.61481255	0.62615347	0.60972774	0.6414699	0.61510509	0.57380056	0.63940096	0.58174807	0.61332029	0.58735186	0.59275478	0.61400211	0.59612668	0.58243364	0.59462911	0.62221444	0.57648659	0.61037284	0.61251807	0.6063031	0.59642375	0.61553168	0.59168035	0.60562998	0.58829528	0.81182629	0.59538591	0.60238832	0.59146291	0.5906691	0.60327619	0.5827738	0.64603394	0.64250141	0.61284995	0.57716852	0.60328686	0.61977547	0.57264185	0.63416326	0.62216032	0.65734255	0.59283894	0.61149925	0.63363385	0.6064406	0.62108201	0.59551215
0.5730682	0.61065257	0.61423039	0.61986965	0.6055972	0.64014131	0.6101535	0.5714044	0.63290906	0.58138072	0.60849273	0.58589464	0.58807629	0.61138058	0.59352005	0.5765487	0.59357697	0.62574685	0.57494938	0.6044479	0.61764133	0.60966951	0.59718663	0.6196084	0.59568429	0.60630637	0.59064347	0.80960137	0.59866846	0.59931666	0.59175867	0.59197021	0.60375977	0.58598799	0.64162475	0.64338315	0.61508638	0.57879752	0.60620004	0.62302542	0.57430494	0.63356853	0.6244657	0.6592657	0.60052764	0.61365187	0.63622916	0.61213857	0.61963785	0.60248446
0.57449889	0.60899138	0.61335671	0.62058735	0.60623473	0.63995081	0.60973203	0.57239926	0.63542044	0.58162278	0.60854965	0.58531779	0.58885789	0.6096732	0.59310269	0.58072197	0.59479231	0.62407911	0.57256484	0.60845333	0.61068588	0.60343307	0.59459305	0.61649346	0.59314287	0.60313344	0.58978099	0.80514699	0.59617746	0.5995664	0.59057897	0.58952957	0.60147929	0.58288169	0.63302034	0.64000958	0.61249113	0.5779683	0.60576773	0.62462056	0.57367384	0.63664985	0.62323338	0.66002923	0.59361398	0.61285007	0.63567042	0.60668921	0.6225903	0.60160697
0.57616872	0.61521089	0.61574101	0.62254483	0.60814691	0.64266944	0.61205959	0.57314044	0.634942	0.58243966	0.61315078	0.58823639	0.59496194	0.61354125	0.59590948	0.58243245	0.59043646	0.62651211	0.5804832	0.60737342	0.61641741	0.60972571	0.59571993	0.61851716	0.59481746	0.61088514	0.59297913	0.81363767	0.59433299	0.59904313	0.59019542	0.59106928	0.60109299	0.58553523	0.63659567	0.64209634	0.61221784	0.58009624	0.60641783	0.62095869	0.57533395	0.63492912	0.62388432	0.66000581	0.59687197	0.61377364	0.63955337	0.60694402	0.62336385	0.60049504
0.57526588	0.6129126	0.6139878	0.62050182	0.60829526	0.63960314	0.6067996	0.57263803	0.62481022	0.58296132	0.60909659	0.58749259	0.59418851	0.61148489	0.59573877	0.58707649	0.58902746	0.62666315	0.5804168	0.60794455	0.61646765	0.60847455	0.59809846	0.62138611	0.59523714	0.60681212	0.59439534	0.81702572	0.59667927	0.59884936	0.59200376	0.59357303	0.60170466	0.58789045	0.63596761	0.64451033	0.61630088	0.57684141	0.60312426	0.61606741	0.57272989	0.64157397	0.62179047	0.6552344	0.5948348	0.60923725	0.63612622	0.60028845	0.61755991	0.59591359
0.5782522	0.61577845	0.61676651	0.62233782	0.61570507	0.64104062	0.61467135	0.57752138	0.63680047	0.58858705	0.61405271	0.5904519	0.5989067	0.61527973	0.59854174	0.58746165	0.58827156	0.62405461	0.58343965	0.61266035	0.60871142	0.60263342	0.59312093	0.61240017	0.58865857	0.59747207	0.58811557	0.80354953	0.5935266	0.59249264	0.58696193	0.58763629	0.59732366	0.58196473	0.62961942	0.64042038	0.61185974	0.58129764	0.6059404	0.61868376	0.5757584	0.64129204	0.62412286	0.65980625	0.59758502	0.61293691	0.63972127	0.60043663	0.62293911	0.60020638
0.57698256	0.61375022	0.6178441	0.61964518	0.6106112	0.6417011	0.6124413	0.57286119	0.63026339	0.58230919	0.60673106	0.58834249	0.59814179	0.61119246	0.59546518	0.59107018	0.58899564	0.62301338	0.58026528	0.60962451	0.61077917	0.6049009	0.59618187	0.6183241	0.59084165	0.60185176	0.59127718	0.80839133	0.59580797	0.59689832	0.5909186	0.58873558	0.59991801	0.58400249	0.62558132	0.64207178	0.6146239	0.57892179	0.60399479	0.61876845	0.57363385	0.62769538	0.62329566	0.6569047	0.59372073	0.6110937	0.63733071	0.60085237	0.62099528	0.59858316
0.57407254	0.61028433	0.6100679	0.61938846	0.60574722	0.63896	0.60708714	0.56801265	0.62673885	0.57852918	0.60369974	0.58745474	0.59357512	0.60877943	0.59276712	0.58310366	0.58388013	0.62270945	0.57642996	0.60323012	0.6132459	0.60439861	0.59584999	0.61576879	0.59179491	0.60025162	0.59356385	0.80714512	0.5931229	0.59531474	0.58818883	0.58744884	0.59792858	0.58414805	0.62319803	0.6397292	0.6098457	0.5791741	0.60365117	0.61577111	0.57391483	0.62985539	0.62144738	0.65346384	0.59760875	0.6101138	0.63454849	0.59781796	0.61785316	0.59625447
0.57364827	0.61236131	0.61449802	0.61968839	0.60751873	0.63888192	0.61055034	0.56908262	0.63241565	0.5769496	0.60215247	0.58745301	0.59462118	0.60978824	0.59407955	0.57752609	0.58060592	0.62202811	0.5771485	0.6080845	0.60994601	0.6028446	0.59417623	0.61498964	0.5896616	0.60458279	0.59051621	0.8012439	0.59287786	0.59661287	0.58757913	0.58860075	0.59432656	0.58303893	0.61800027	0.64247549	0.61106199	0.57510823	0.60338777	0.61444873	0.57338661	0.62904239	0.62100804	0.65490711	0.59567702	0.6090126	0.63703221	0.59469748	0.62104106	0.59640694
0.57471716	0.60923678	0.61583096	0.61967468	0.61114883	0.64141887	0.61291391	0.56967962	0.6259262	0.58056444	0.60687715	0.58810335	0.59951377	0.61013782	0.59437472	0.57630444	0.58177215	0.61662251	0.58097917	0.60840225	0.6106506	0.60426313	0.59502804	0.61477315	0.59043014	0.60008544	0.58955771	0.80743003	0.59501845	0.59064811	0.58709753	0.58770663	0.59454882	0.58280098	0.61922109	0.63963139	0.61231226	0.57983887	0.60536945	0.61530453	0.57452327	0.62672806	0.62375683	0.65731663	0.59664178	0.61056584	0.63698244	0.60213518	0.62037599	0.60052615
0.57583737	0.61353111	0.61496335	0.62193388	0.61123008	0.64250124	0.60985315	0.56989092	0.62566423	0.58236176	0.60775971	0.58879679	0.59783393	0.60983181	0.59531027	0.58318877	0.58155704	0.61919111	0.58040136	0.6092937	0.61031073	0.60175139	0.59585357	0.61495978	0.58946133	0.59840673	0.59148717	0.80084717	0.59325498	0.59284556	0.58874637	0.58778447	0.59481752	0.58304036	0.61491758	0.63713783	0.61137611	0.57674122	0.60578668	0.61466503	0.57584888	0.6367991	0.62412703	0.65783429	0.59412128	0.61118007	0.63397467	0.60339403	0.62304252	0.60208517
0.57552999	0.61091197	0.61783701	0.61850244	0.60826379	0.63967848	0.61214787	0.57034171	0.62801087	0.57729721	0.6055519	0.58811265	0.60040873	0.61037999	0.59517854	0.58821476	0.58003628	0.61782885	0.58192313	0.60874039	0.60971469	0.60198438	0.59522289	0.61407477	0.58951211	0.59482127	0.58997089	0.80520403	0.595474	0.59147525	0.58629382	0.58682555	0.59371656	0.58297938	0.61617827	0.63965666	0.61343586	0.57981622	0.60510033	0.61158687	0.57431209	0.62921274	0.62214255	0.65592635	0.59604406	0.61002582	0.63601613	0.59550548	0.62017548	0.59856284
0.57593262	0.61061049	0.61064023	0.61820519	0.60917979	0.64432925	0.60932773	0.5659405	0.62500405	0.58094537	0.60737091	0.58752155	0.59657359	0.60730225	0.59295321	0.58203185	0.57952571	0.61942512	0.5782147	0.60765827	0.61579227	0.60544676	0.59693885	0.6199801	0.59369481	0.60275936	0.59328985	0.81052536	0.59371483	0.59790772	0.58750147	0.58769614	0.59627718	0.5855341	0.61433887	0.63731992	0.61225706	0.57858354	0.60327232	0.61263239	0.57467777	0.62545049	0.61998868	0.65384173	0.59341669	0.60801792	0.63678062	0.59806758	0.61936176	0.600537
0.57365131	0.61026508	0.61019099	0.61655527	0.608531	0.63883626	0.61274624	0.56961298	0.61752313	0.58085579	0.60423881	0.58731914	0.59924716	0.60744005	0.59252644	0.58141077	0.57781869	0.61500931	0.5753352	0.60765725	0.61040413	0.60040998	0.59678203	0.61565131	0.59108323	0.59984797	0.59033602	0.80867589	0.5924176	0.59115767	0.58832014	0.58784634	0.5941844	0.58431029	0.61334753	0.64090025	0.61156613	0.57932472	0.60632569	0.61419582	0.57532752	0.63251805	0.62276882	0.65793043	0.596192	0.6106391	0.63480049	0.60336804	0.62004077	0.60036683
[truncated: 49 more columns]
