# Supplementary material for: Simultaneous readout of multiple FRET pairs using photochromism
Source: Nat Commun. 2021 Mar 31;12:2005. doi: 10.1038/s41467-021-22043-0 (PMC8012603; doi:10.1038/s41467-021-22043-0)
Supplement: Supplementary file 3 — Source Data [file 41467_2021_22043_MOESM3_ESM.zip › SourceData/Figure4/Figure4a,b/figuredata/rsAKARev_fit_FRET_vs_Rho_Donor.txt]

0.07969493157496575
0.0833853236234578
0.08705438597691452
0.09070209603194185
0.09432843386352481
0.09793338219767295
0.1015169263836582
0.1050790543658632
0.1086197566552444
0.112139026300474
0.1156368588587127
0.1191132523660884
0.1225682073078731
0.1260017265883442
0.1294138155004347
0.1328044816950952
0.13617373515043
0.1395215881406267
0.1428480552046803
0.1461531531149257
0.1494369008454319
0.1526993195402067
0.1559404324812933
0.1591602650567162
0.1623588447283689
0.165536200999746
0.1686923653836659
0.1718273713698674
0.1749412543925917
0.1780340517981426
0.1811058028123798
0.1841565485082415
0.1871863317732499
0.1901951972770436
0.1931831914389466
0.1961503623955237
0.1990967599682959
0.2020224356313954
0.2049274424793824
0.2078118351951203
0.2106756700177349
0.2135190047106983
0.2163418985300356
0.2191444121926145
0.2219266078446351
0.2246885490302181
0.2274303006601529
0.2301519289808459
0.2328535015433751
0.2355350871727908
0.2381967559375693
0.2408385791192396
0.2434606291822757
0.2460629797441314
0.2486457055455505
0.2512088824210399
0.253752587269622
0.2562768980257936
0.2587818936307413
0.2612676540037852
0.2637342600140879
0.2661817934526262
0.2686103370044021
0.2710199742209331
0.2734107894930224
0.2757828680237846
0.2781362958019479
0.2804711595754645
0.2827875468253806
0.2850855457400023
0.2873652451893514
0.289626734699928
0.2918701044297469
0.2940954451436892
0.2963028481891601
0.2984924054720253
0.3006642094328825
0.3028183530236151
0.3049549296842677
0.3070740333202359
0.3091757582797495
0.3112601993316695
0.3133274516436232
0.315377610760414
0.3174107725827757
0.3194270333464156
0.3214264896014012
0.3234092381918288
0.3253753762358182
0.3273250011058413
0.3292582104093216
0.3311751019695914
0.3330757738071176
0.3349603241210807
0.3368288512712286
0.3386814537600592
0.3405182302153185
0.3423392793727661
0.3441447000593031
0.3459345911763601
0.3477090516835998
0.3494681805829366
0.3512120769028351
0.3529408396829111
0.3546545679588438
0.3563533607475541
0.358037317032712
0.3597065357504865
0.3613611157756346
0.3630011559078372
0.3646267548583417
0.3662380112368635
0.3678350235387897
0.3694178901326555
0.37098670924787
0.3725415789627441
0.3740825971927759
0.3756098616791938
0.377123469977774
0.3786235194479168
0.3801101072419826
0.381583330294872
0.3830432853138786
0.3844900687687767
0.3859237768821516
0.3873445056200003
0.3887523506825408
0.3901474074952841
0.3915297712003358
0.3928995366479144
0.394256798388131
0.3956016506629608
0.3969341873984701
0.3982545021972465
0.3995626883310441
0.400858838733657
0.4021430459939953
0.4034154023493772
0.4046759996790188
0.4059249294977327
0.4071622829498309
0.4083881508032146
0.409602623443663
0.4108057908693237
0.4119977426853659
0.4131785680988536
0.4143483559137677
0.4155071945262364
0.4166551719199196
0.4177923756615798
0.4189188928968232
0.4200348103460055
0.421140214300305
0.4222351906179564
0.4233198247206481
0.4243942015900727
0.4254584057646286
0.4265125213362887
0.427556631947595
0.4285908207888163
0.4296151705952446
0.4306297636446245
0.431634681754737
0.4326300062811029
0.433615818114822
0.4345921976805551
0.4355592249346113
0.4365169793631912
0.4374655399807137
0.4384049853282995
0.439335393472352
0.4402568420032562
0.4411694080341966
0.4420731682000822
0.442968198656573
0.4438545750792243
0.4447323726627307
0.4456016661202665
0.4464625296829257
0.4473150370992702
0.4481592616349551
0.4489952760724663
0.4498231527109254
0.4506429633660081
0.4514547793699296
0.4522586715715218
0.4530547103363951
0.4538429655471781
0.4546235066038282
0.4553964024240331
0.4561617214436829
0.4569195316173948
0.4576699004191459
0.45841289484294
0.4591485814035567
0.4598770261373808
0.4605982946032532
0.4613124518834382
0.4620195625845982
0.4627196908388709
