# Supplementary material for: Simultaneous readout of multiple FRET pairs using photochromism
Source: Nat Commun. 2021 Mar 31;12:2005. doi: 10.1038/s41467-021-22043-0 (PMC8012603; doi:10.1038/s41467-021-22043-0)
Supplement: Supplementary file 3 — Source Data [file 41467_2021_22043_MOESM3_ESM.zip › SourceData/Figure4/Figure4a,b/figuredata/rsAKARev_Rho_Donor.txt]

0.36168814	0.36263612	0.34471172	0.34719828	0.33486378	0.34303787	0.34510586	0.34466979	0.3360652	0.33732215	0.33030277	0.33755127	0.33887613	0.33568421	0.34385264	0.33396217	0.33549178	0.3422907	0.33412722	0.33442643	0.3645947	0.35066348	0.35776594	0.34772396	0.35964558	0.34859928	0.34359995	0.33201227	0.34508243	0.3421078	0.34685412	0.34482238	0.33991551	0.36079693	0.33701608	0.3606509	0.34649804	0.37905878	0.36972687	0.37322044	0.36884329	0.35187179	0.35136756	0.34268588	0.35145354	0.34451947	0.34903631	0.35249296	0.33778265	0.34551308
0.36156797	0.3629373	0.34434873	0.34687552	0.3352336	0.34195617	0.34582129	0.34425268	0.33610052	0.33687913	0.33168474	0.33738235	0.33897328	0.33547941	0.34357503	0.3369765	0.33515283	0.34222773	0.33499601	0.33420491	0.36948985	0.35574365	0.36113805	0.35222381	0.36310521	0.35657629	0.34584939	0.33507431	0.34737334	0.3447049	0.34775108	0.34555271	0.34112832	0.36236697	0.33781654	0.36052129	0.3477357	0.38020366	0.37153345	0.3722131	0.36993164	0.36286992	0.35491151	0.34630829	0.35407156	0.3475841	0.35481524	0.35591757	0.34569734	0.34925118
0.36192861	0.36460191	0.34355065	0.34719077	0.33601025	0.3429158	0.34609243	0.34376207	0.33807594	0.33796236	0.3314316	0.33795586	0.33875829	0.33526251	0.34377518	0.3357183	0.33514658	0.34213147	0.33479404	0.33414406	0.36826563	0.35428134	0.36087748	0.35179931	0.36181417	0.3545832	0.34397772	0.33348837	0.34573549	0.34306058	0.34777787	0.34532756	0.34151089	0.361195	0.3383677	0.36229417	0.34681627	0.37941629	0.37057671	0.37245873	0.36935127	0.36264724	0.35381883	0.34479243	0.35373423	0.34682021	0.35251325	0.35705987	0.34316242	0.34835166
0.36165747	0.36319825	0.3447834	0.34715572	0.33607948	0.34208712	0.34670851	0.34507275	0.33511177	0.33829924	0.33080569	0.33843264	0.33929709	0.33594736	0.34360081	0.33517265	0.3333725	0.34212828	0.33442533	0.33593285	0.36941263	0.35542962	0.3615247	0.3508313	0.36318034	0.35478625	0.34529287	0.33462226	0.34599319	0.3448171	0.34710014	0.34504908	0.34241274	0.36166421	0.33763957	0.36257952	0.34786358	0.37909305	0.3708733	0.37193665	0.36938512	0.36607167	0.35458735	0.34544811	0.35249853	0.34745115	0.35363108	0.35589901	0.34192646	0.34858933
0.36220855	0.36449695	0.34605482	0.34814113	0.33687323	0.3420909	0.34575236	0.344477	0.33499882	0.34010282	0.3332817	0.33806035	0.33943227	0.33562621	0.34446526	0.3372829	0.33493188	0.34247449	0.33643577	0.33595204	0.36815014	0.3542068	0.36083022	0.35143077	0.3611483	0.35383147	0.34481868	0.33409804	0.34608713	0.34199667	0.34776983	0.34471387	0.34096417	0.36147481	0.33825248	0.36155844	0.34860486	0.37999809	0.37115538	0.37064603	0.36893147	0.36145696	0.3546063	0.34537938	0.35379425	0.34692812	0.35370597	0.35482636	0.34488529	0.34840527
0.36275294	0.36391851	0.34386092	0.34758925	0.33531016	0.34170291	0.34551954	0.34459564	0.33535069	0.33834273	0.3306433	0.33779439	0.33973622	0.33519986	0.34363824	0.33695561	0.33546615	0.34366602	0.33454326	0.3348361	0.36773768	0.3529332	0.35995913	0.35038897	0.35987931	0.35455737	0.34417048	0.33391625	0.34541669	0.34204969	0.34658954	0.34504145	0.34031788	0.36117339	0.33844677	0.36123067	0.34782505	0.37883785	0.369611	0.37162751	0.36963725	0.36300576	0.35347912	0.34472799	0.35243052	0.3462722	0.35039169	0.35298344	0.34391147	0.34651065
0.36187741	0.36307535	0.34409016	0.34694511	0.33475167	0.34096411	0.34660539	0.34421113	0.33706737	0.33854428	0.33070934	0.33755547	0.33724388	0.33545384	0.34331712	0.33491811	0.33376002	0.34149671	0.33323601	0.33515069	0.36635256	0.3525053	0.36044121	0.3496199	0.35908967	0.35339239	0.34339115	0.33272785	0.34526569	0.34201944	0.34689596	0.34473112	0.34118912	0.36019391	0.33747929	0.36057642	0.34699264	0.38246387	0.37276864	0.37461618	0.3705295	0.36319494	0.35647881	0.34731489	0.35432371	0.34853312	0.35276449	0.35503316	0.3430697	0.34917507
0.36174601	0.36290711	0.3436695	0.34575585	0.33499187	0.34001887	0.34427831	0.34191933	0.33429828	0.33624974	0.32965469	0.33736071	0.33823794	0.33395636	0.34251329	0.33506951	0.33489797	0.340857	0.33029014	0.33218929	0.36684474	0.35248062	0.36004031	0.35048154	0.35967916	0.35241506	0.34448558	0.33239174	0.34576398	0.34068501	0.34755513	0.3446869	0.34040436	0.36050081	0.33644101	0.36095849	0.3469359	0.38156426	0.37142128	0.37207887	0.37052447	0.3659707	0.35483828	0.34552962	0.35494155	0.3474243	0.35245192	0.35690203	0.3428117	0.34861997
0.36271724	0.36410794	0.34373152	0.34657398	0.33504668	0.34181902	0.34223238	0.34336802	0.33619761	0.33617914	0.32883462	0.33681223	0.33736721	0.33377412	0.34311616	0.33528769	0.33373713	0.34102756	0.33201143	0.33440718	0.36777005	0.35412312	0.36092767	0.35134074	0.36011431	0.35242271	0.3450346	0.33356711	0.3455216	0.34274417	0.34624475	0.34442702	0.34125507	0.36148486	0.33902675	0.36117619	0.34811005	0.38153842	0.37235838	0.37405041	0.36986682	0.36480409	0.35480809	0.34604889	0.35307711	0.34808096	0.35287184	0.35970312	0.34284401	0.35061964
0.3624056	0.36417651	0.34419331	0.34702158	0.33519188	0.33992743	0.34504145	0.34315452	0.33531162	0.33679044	0.32988837	0.33755061	0.33955005	0.33446968	0.34337601	0.33343282	0.33329725	0.3413173	0.33424342	0.33452055	0.36714602	0.35313782	0.36028755	0.35017675	0.35993475	0.35091898	0.34341446	0.33296534	0.34510943	0.33940095	0.34752384	0.34466195	0.34117106	0.36042014	0.33736205	0.3614383	0.34844941	0.37804309	0.36940369	0.37354627	0.36925831	0.36492649	0.35425344	0.34441549	0.35383999	0.34611961	0.35111818	0.35463533	0.34497106	0.34840697
0.36017925	0.35990751	0.34164003	0.34360602	0.33253372	0.33973595	0.34437445	0.34180525	0.33348066	0.33628646	0.32858261	0.33552355	0.33698541	0.33312702	0.34184644	0.33306199	0.33258179	0.34019521	0.33206654	0.33370018	0.36433712	0.351282	0.3587653	0.35017362	0.35863337	0.35225812	0.34272596	0.33196318	0.3442755	0.34181052	0.346663	0.34483552	0.34067184	0.36200741	0.33762655	0.36110923	0.34852955	0.37989324	0.36982095	0.37033734	0.36946762	0.35715094	0.35245204	0.3426972	0.35296735	0.34605908	0.35276297	0.35690713	0.34252653	0.3469494
0.36076906	0.36290002	0.34221089	0.34592819	0.33305335	0.34059119	0.34388831	0.34251946	0.33385295	0.33558914	0.32955322	0.33643597	0.33830684	0.33377689	0.34360531	0.33304271	0.33422029	0.34121925	0.3322137	0.33442315	0.37582061	0.35853767	0.36772642	0.35466281	0.36808205	0.35741788	0.35287187	0.33403873	0.35778782	0.34847948	0.3526223	0.35205141	0.34738716	0.36821905	0.34252006	0.36496395	0.35805708	0.38902923	0.38042492	0.37760043	0.38602144	0.3675285	0.35905907	0.34752733	0.36467761	0.35462472	0.36640617	0.36240646	0.35182783	0.36232299
0.36737394	0.36667192	0.34990865	0.35125852	0.34692904	0.35525817	0.35241872	0.3529771	0.3499949	0.34085065	0.33914235	0.34496567	0.35336652	0.34321803	0.35416836	0.34368452	0.34545577	0.35400143	0.34635434	0.34768921	0.39589769	0.37580445	0.38617402	0.36754721	0.38323617	0.36427644	0.37434733	0.33771238	0.37548256	0.36255515	0.36705127	0.36536282	0.36167422	0.38176367	0.35204929	0.37804776	0.37100181	0.4053129	0.39140707	0.38236362	0.40361246	0.37200367	0.37226626	0.35367665	0.38004476	0.37074617	0.37499556	0.3706564	0.36369893	0.37591997
0.38186198	0.37741646	0.35986635	0.35791808	0.36391962	0.37097484	0.3621746	0.36717063	0.35739937	0.35204357	0.35176942	0.35902441	0.37470037	0.35359508	0.36759436	0.35354957	0.36030602	0.36227608	0.35990876	0.36488774	0.40361199	0.38412306	0.39500526	0.37350592	0.38878852	0.37034583	0.38483945	0.33729154	0.38187948	0.37005514	0.37327519	0.37280962	0.36816666	0.38892826	0.35573134	0.38537511	0.37508547	0.4165149	0.39842165	0.38590544	0.41212291	0.37910503	0.37936053	0.35788968	0.39026928	0.38154539	0.3806434	0.37423596	0.37289008	0.383591
0.39392421	0.38582397	0.36605588	0.36301655	0.3765173	0.38368839	0.37933284	0.37556294	0.36362594	0.36025926	0.35823786	0.37030059	0.38593975	0.36123163	0.37622321	0.36274183	0.36288038	0.3641991	0.36403301	0.37257227	0.41048869	0.39018434	0.40186054	0.37795556	0.39496842	0.37410057	0.38941988	0.339223	0.38819662	0.37289655	0.37846637	0.37849203	0.37331858	0.39442036	0.35893223	0.39026442	0.3785983	0.42113054	0.40125647	0.38849354	0.41475707	0.37833798	0.3831529	0.35971782	0.39345077	0.3872703	0.38167804	0.37449238	0.38066286	0.38872904
0.40415594	0.39226741	0.37309378	0.36751166	0.38435116	0.38777623	0.39370954	0.38367486	0.36568621	0.36960775	0.36805919	0.37776116	0.39086005	0.36713466	0.38270408	0.37231585	0.36811101	0.36975068	0.373173	0.38184872	0.41283664	0.39358598	0.40407121	0.38247985	0.39851671	0.37471262	0.39383048	0.34078124	0.3910208	0.37692031	0.38190129	0.38191783	0.37666324	0.39743942	0.36027688	0.39128488	0.38110539	0.42811808	0.40624762	0.39165208	0.41762531	0.38328943	0.38696149	0.36271635	0.39615995	0.39213297	0.38594183	0.37639341	0.37888464	0.39085424
0.40870097	0.39565614	0.37573743	0.36903033	0.38864839	0.39133736	0.40124053	0.38404587	0.36739716	0.37437838	0.3698059	0.38132536	0.39531827	0.36926508	0.38417575	0.37148234	0.36996135	0.37110916	0.37358192	0.38534239	0.41203541	0.39322793	0.40485013	0.38033912	0.39805058	0.37408778	0.39276028	0.3398487	0.38878486	0.37561443	0.3811847	0.38206938	0.37778279	0.39739192	0.36204484	0.39336428	0.38202378	0.42590445	0.40267861	0.39038879	0.41627914	0.38483649	0.3847743	0.36016804	0.39896825	0.39067444	0.38418239	0.37672222	0.38014954	0.38999823
0.4075425	0.39385727	0.37233856	0.36740035	0.3852511	0.39246911	0.39691257	0.38158977	0.3659994	0.37545723	0.36969975	0.38028052	0.39166015	0.36654359	0.38276586	0.37020829	0.3710697	0.36771572	0.37259382	0.38284594	0.41558141	0.39553437	0.40730336	0.38335386	0.40260708	0.37716585	0.39729649	0.34161016	0.39112717	0.38139796	0.38377565	0.38426381	0.38024244	0.40023601	0.3657276	0.39553016	0.38369599	0.42807364	0.40624991	0.39064246	0.41693607	0.3897948	0.38789439	0.36296389	0.39724156	0.39260882	0.38615662	0.37599584	0.38294408	0.39268354
0.41245389	0.39585444	0.37503481	0.36985356	0.39108893	0.39306808	0.40387359	0.38570547	0.36824235	0.37734425	0.37241799	0.38225561	0.39401159	0.36933962	0.38489053	0.37309632	0.37185258	0.37270585	0.37197974	0.3839114	0.41622412	0.39526719	0.40765423	0.38120258	0.40200576	0.37709802	0.3947207	0.34093273	0.39200118	0.37970191	0.38346997	0.38308942	0.38025856	0.40005928	0.36573419	0.39443782	0.38133416	0.42675948	0.40441263	0.39135638	0.41753587	0.38826677	0.38661808	0.36130807	0.39747363	0.39271924	0.38480517	0.37577379	0.38319933	0.39190936
0.41686845	0.39669037	0.37832654	0.37235558	0.39244232	0.39535671	0.4071466	0.38983551	0.371088	0.38012481	0.37563992	0.38437921	0.39599621	0.37223908	0.38754475	0.37301618	0.37722477	0.37323672	0.37667403	0.38932261	0.41741502	0.39762074	0.40863907	0.38363478	0.40226489	0.37800151	0.39534426	0.34216154	0.39436376	0.38154337	0.38480389	0.38457614	0.3826381	0.40089661	0.36563334	0.39590192	0.38454461	0.42812154	0.40784389	0.39704758	0.41767341	0.38998005	0.38812968	0.36347422	0.40011957	0.39435655	0.38635743	0.37786901	0.38563511	0.39313883
0.41700608	0.40023333	0.37800106	0.37330687	0.39435223	0.39773193	0.40516707	0.39135954	0.37504593	0.38036188	0.37692663	0.38535655	0.3955487	0.37410262	0.38832739	0.37627402	0.3791998	0.37338465	0.37887755	0.3919732	0.41732526	0.39712498	0.40811795	0.38418233	0.40463638	0.38040504	0.39508331	0.34210068	0.39389998	0.38257733	0.38561052	0.38489708	0.38423681	0.40104538	0.36925614	0.39511448	0.383865	0.43104875	0.40708953	0.3950817	0.41838425	0.38099915	0.38760257	0.36353466	0.40075308	0.39464459	0.38471541	0.38087457	0.38247871	0.39568961
0.41942233	0.40131375	0.38083056	0.37566254	0.39732268	0.39965427	0.41039449	0.3951602	0.376546	0.38135689	0.38197479	0.38700107	0.40334022	0.37723109	0.39079228	0.3788358	0.38209906	0.3771528	0.37938213	0.39254963	0.41679227	0.39769131	0.40817863	0.38185647	0.40259239	0.37972546	0.39457914	0.34122592	0.39199337	0.38408053	0.38480651	0.38496685	0.38378701	0.39983821	0.36837724	0.39442837	0.38413087	0.42918909	0.40768766	0.40162823	0.4183192	0.3908903	0.38805825	0.36299044	0.4005923	0.39457867	0.38531211	0.38216999	0.38394725	0.39356673
0.41858399	0.39960366	0.37753469	0.3734279	0.39299843	0.39764896	0.40857813	0.39270583	0.37597695	0.38029143	0.37927091	0.38574558	0.3965438	0.37416917	0.38840777	0.3718324	0.38018599	0.37505686	0.3765226	0.38862494	0.41670486	0.39840886	0.40762138	0.38242087	0.40279013	0.37928557	0.39442796	0.34149	0.39342576	0.38336122	0.38518339	0.38609844	0.38445047	0.40062705	0.37190646	0.39498797	0.38422963	0.42868888	0.40639684	0.39863744	0.41732734	0.3918865	0.38538095	0.36207539	0.40061501	0.39375275	0.38463432	0.38132539	0.38053545	0.39416522
0.41847792	0.39947227	0.37764645	0.37408331	0.39180976	0.3975327	0.40642056	0.39306113	0.37550426	0.38145745	0.37817127	0.3853631	0.39488539	0.37311694	0.38833216	0.37316203	0.3822591	0.37617341	0.3746796	0.38789171	0.41935396	0.40141287	0.40950027	0.38374978	0.40567657	0.3811321	0.39689463	0.34288022	0.39515078	0.38398188	0.3869299	0.386558	0.3855536	0.40193978	0.37429339	0.39634126	0.38252702	0.43082166	0.40678808	0.39910573	0.41807631	0.39124659	0.38771659	0.36313918	0.39985439	0.39519864	0.38685551	0.37873644	0.38489148	0.39290148
0.41992515	0.39982927	0.37810832	0.37337372	0.39372474	0.3971684	0.40373209	0.39388394	0.37795603	0.38542995	0.37907833	0.38495216	0.3968491	0.37416244	0.38845021	0.37361267	0.38308936	0.37554815	0.37448755	0.38735282	0.41965169	0.40080476	0.4088968	0.38047171	0.40486968	0.38064447	0.39638093	0.34321135	0.3952859	0.38425782	0.38680166	0.38538387	0.38621509	0.40103939	0.37433058	0.39431018	0.38446367	0.42856055	0.40650719	0.39895004	0.41743395	0.39062372	0.38752279	0.36270189	0.39968979	0.39554882	0.38549373	0.37965229	0.38458809	0.39268351
0.42180836	0.40130013	0.38002661	0.37498218	0.39341083	0.39603624	0.40505031	0.39740166	0.37922835	0.38076085	0.38031146	0.38654694	0.39932024	0.37569663	0.38960931	0.37599027	0.38524753	0.37920791	0.37758058	0.38863993	0.41738817	0.39898124	0.40756607	0.38183132	0.40315205	0.38077423	0.39511907	0.34127283	0.39328441	0.38480338	0.38507345	0.38557658	0.38611111	0.39970604	0.37458581	0.39511782	0.38335279	0.43046656	0.40702894	0.40126875	0.41736948	0.38945988	0.38730216	0.36334729	0.40117803	0.39632547	0.38395891	0.38430935	0.3830173	0.39454871
0.42079729	0.4029572	0.38013974	0.37491298	0.39266548	0.39872456	0.40556976	0.39720318	0.37818149	0.38171384	0.38072643	0.38615164	0.39694297	0.37596273	0.38965216	0.37199369	0.38606519	0.37882701	0.37589827	0.38586226	0.418495	0.40233424	0.4089891	0.38239673	0.40433642	0.37950978	0.39553893	0.34248957	0.39444962	0.38511661	0.38649386	0.38661158	0.3875494	0.40125349	0.377204	0.39669064	0.38423085	0.43154138	0.40902939	0.39868698	0.41829261	0.38861775	0.38922623	0.3645626	0.40221941	0.39671695	0.38839632	0.38321626	0.38437355	0.39437854
0.42076334	0.40409431	0.37951383	0.37573549	0.39315617	0.39856854	0.40228325	0.39843276	0.37691334	0.38532376	0.38004813	0.38589007	0.39541084	0.37581587	0.38980797	0.37325084	0.3859657	0.37771669	0.37706932	0.38700417	0.41936329	0.40250087	0.4085685	0.38173184	0.40562922	0.38200164	0.39615896	0.34275779	0.39430723	0.38559964	0.38692141	0.38650101	0.3877669	0.40140331	0.37842077	0.39716721	0.38383237	0.4321658	0.40815204	0.40169045	0.41882524	0.39183635	0.38955718	0.36432886	0.40166605	0.39764702	0.38684598	0.38558435	0.38556597	0.39577094
0.42233294	0.40519777	0.3806504	0.37697038	0.39404812	0.39728826	0.40535304	0.39963475	0.38053203	0.38177881	0.38270777	0.38706839	0.39736488	0.37660843	0.39101768	0.3755075	0.38695419	0.37870091	0.37844533	0.38991207	0.42194486	0.40403348	0.40955764	0.38484704	0.40701976	0.38296786	0.39816558	0.34497708	0.39544857	0.38870808	0.38840041	0.38777819	0.38884598	0.4024536	0.38054705	0.3978847	0.38488933	0.43219665	0.4084402	0.40249076	0.4191058	0.39335516	0.38941777	0.36472639	0.40166619	0.39777905	0.38816369	0.38705912	0.38448957	0.39636403
0.42299104	0.40446529	0.38289359	0.37695974	0.39564306	0.40015668	0.40682188	0.40131891	0.38236961	0.38461232	0.38348678	0.38818446	0.39653355	0.37929627	0.39213887	0.37565038	0.38747367	0.38031486	0.37897414	0.39218345	0.42199135	0.40422621	0.41071784	0.38305488	0.40606657	0.38295409	0.39743435	0.34349549	0.39621678	0.38716462	0.38760805	0.38834572	0.38966012	0.40254298	0.38068771	0.39631996	0.38511422	0.43102363	0.40870762	0.40235579	0.41830486	0.39269748	0.38986281	0.36492819	0.40264437	0.39801937	0.386868	0.38306743	0.38516501	0.39583433
[truncated: 49 more columns]
