# Supplementary material for: Simultaneous readout of multiple FRET pairs using photochromism
Source: Nat Commun. 2021 Mar 31;12:2005. doi: 10.1038/s41467-021-22043-0 (PMC8012603; doi:10.1038/s41467-021-22043-0)
Supplement: Supplementary file 3 — Source Data [file 41467_2021_22043_MOESM3_ESM.zip › SourceData/Figure4/Figure4a,b/figuredata/rsAKARev_FRET.txt]

0.28040966	0.32077146	0.21644434	0.21899898	0.26907587	0.28836149	0.26538581	0.25377995	0.24494995	0.24540184	0.24940185	0.24874023	0.26841053	0.25649163	0.30005977	0.2166834	0.22924834	0.30108508	0.23460241	0.25248265	0.29276732	0.26039806	0.30053821	0.2821258	0.29596615	0.30210751	0.26320672	0.16197677	0.27251592	0.24773675	0.26456445	0.2688393	0.25111222	0.34051791	0.23119222	0.29830065	0.30288592	0.33295035	0.3149513	0.32855108	0.30091017	0.3295137	0.28010505	0.22418663	0.24980058	0.29119721	0.27201059	0.29710737	0.26216671	0.27897927
0.28197104	0.32305381	0.21622492	0.21870279	0.26896548	0.28809837	0.26816091	0.25244999	0.24530835	0.24634404	0.24910066	0.24922144	0.26647395	0.25520414	0.30017036	0.21738014	0.22935006	0.30028051	0.23167157	0.25376916	0.29559666	0.26312646	0.30363739	0.28316435	0.29622525	0.30469668	0.26501468	0.16127777	0.27385259	0.24987224	0.2648311	0.27034539	0.25275993	0.34170645	0.23225766	0.29864958	0.3045896	0.33317137	0.3160767	0.32911044	0.30094266	0.3362608	0.28151643	0.22581756	0.24975638	0.29277933	0.27631599	0.29747793	0.26952854	0.28022602
0.28362256	0.3232134	0.21783049	0.21927911	0.27158549	0.28903747	0.27009338	0.25506911	0.24666685	0.24524026	0.25132239	0.25081894	0.27246237	0.25861949	0.30234826	0.22092879	0.22782786	0.30078065	0.23588942	0.25545785	0.29544869	0.26166278	0.30333552	0.28395543	0.29651618	0.30649853	0.26453835	0.16002029	0.27400571	0.24997805	0.26512787	0.27047461	0.25347593	0.34191254	0.23210812	0.29959983	0.30440068	0.33554125	0.31725144	0.3307879	0.30168355	0.33877394	0.28337112	0.22671004	0.25134337	0.29393807	0.27734894	0.29885566	0.26861021	0.28189036
0.28509557	0.32410762	0.21921942	0.22031999	0.27213585	0.28868845	0.27015623	0.25522351	0.24679874	0.24775399	0.25244156	0.25215399	0.27392054	0.25920561	0.30264911	0.21950942	0.23028682	0.30103055	0.23529106	0.25686851	0.29768562	0.26373488	0.30518553	0.28582877	0.29862002	0.30635074	0.26658812	0.1614694	0.27660984	0.25223255	0.26550159	0.27149904	0.255853	0.34365568	0.23342893	0.30200183	0.30650035	0.33441022	0.31604448	0.328852	0.30100212	0.33785295	0.28327367	0.22637397	0.25060469	0.2934728	0.27729979	0.29781863	0.26767275	0.28219762
0.28601924	0.32619393	0.21927187	0.22117141	0.27333507	0.29107198	0.27028218	0.25618047	0.24810562	0.24867165	0.25353265	0.25354838	0.27455434	0.25979549	0.30378893	0.22297744	0.23063459	0.30165482	0.23614292	0.25749454	0.29714161	0.26246491	0.30523124	0.28509316	0.29769897	0.30687746	0.26648039	0.15907618	0.27573502	0.2513589	0.26596689	0.27122542	0.25628164	0.3440018	0.23284732	0.30219123	0.30668235	0.33675987	0.31723386	0.33102477	0.30228472	0.33828509	0.28389847	0.22723271	0.2518805	0.29514074	0.27813855	0.30007312	0.27040797	0.28379634
0.28651869	0.32549345	0.21662225	0.21953747	0.27029055	0.28865564	0.26915383	0.2536715	0.24727042	0.24706486	0.2505815	0.25160146	0.27325225	0.25719163	0.30198365	0.22075285	0.22822955	0.30081323	0.23341542	0.25594682	0.2973215	0.26304302	0.30560634	0.28639406	0.29676747	0.30664009	0.26782906	0.1581942	0.27574641	0.25124416	0.26502657	0.27200383	0.25644925	0.34438664	0.23453777	0.30296218	0.30514595	0.33672997	0.31703341	0.33139193	0.30163014	0.33858833	0.28435883	0.22737101	0.25175369	0.29478022	0.27685958	0.30090594	0.26785713	0.28374287
0.28937799	0.32725105	0.22054045	0.22179522	0.27424249	0.29119933	0.27253979	0.25739336	0.24957415	0.25007021	0.25365272	0.25479257	0.27556857	0.26071143	0.30486971	0.22280799	0.23157459	0.30200407	0.23738946	0.25844827	0.29810166	0.2641758	0.30538419	0.284244	0.29796836	0.30642596	0.26685295	0.15635675	0.2754567	0.25058046	0.26550463	0.27174789	0.25690061	0.34438673	0.23267929	0.30171114	0.30662879	0.3382366	0.31835383	0.33232063	0.30330002	0.34137172	0.28539446	0.22908869	0.25246599	0.29660711	0.27863243	0.3013835	0.27119911	0.28641525
0.29139993	0.32824886	0.22292478	0.22273688	0.274593	0.29256314	0.27484164	0.2587873	0.2494996	0.25152263	0.25490826	0.25595757	0.27922341	0.26237312	0.30667236	0.22411177	0.23249158	0.30164024	0.23908499	0.2599822	0.29802659	0.26389748	0.30653489	0.28511792	0.29746181	0.30621362	0.26590124	0.15550086	0.27627039	0.25044984	0.2656197	0.27215311	0.25797626	0.3452453	0.23210283	0.30283144	0.30623439	0.33996761	0.31933242	0.33309644	0.30425444	0.3433443	0.28692952	0.23000561	0.25310406	0.29760507	0.27852708	0.30397186	0.27326575	0.28811359
0.29186884	0.32910699	0.22221045	0.22309656	0.27416044	0.29174778	0.27292553	0.25849023	0.24960208	0.2510654	0.25435176	0.25633791	0.27691421	0.2619485	0.30648491	0.22438772	0.23145008	0.30310282	0.23812272	0.25978258	0.29788992	0.26325655	0.30642179	0.28481939	0.29694623	0.30453968	0.2660746	0.153843	0.27587259	0.24956965	0.26445222	0.27150527	0.25715092	0.34448734	0.23268372	0.30360514	0.30538717	0.33735198	0.31836209	0.33070561	0.30263364	0.34185371	0.2854805	0.22872607	0.25255874	0.29659703	0.27877319	0.30185488	0.27399698	0.28738597
0.29339394	0.32941705	0.22374773	0.22392216	0.27636027	0.2922453	0.27438661	0.25927648	0.25085938	0.2519941	0.25650862	0.25741976	0.280626	0.26329553	0.30798069	0.22352043	0.23327796	0.30479681	0.24116778	0.2619732	0.29953089	0.26525146	0.3073259	0.28735319	0.29788491	0.307401	0.26721179	0.1550992	0.27732441	0.25064889	0.26605195	0.27310175	0.25966087	0.34617144	0.23365015	0.30410799	0.30700639	0.33935678	0.31804675	0.3328127	0.3027131	0.34186938	0.28629288	0.22942592	0.25309184	0.29727593	0.2785199	0.30124894	0.27376285	0.28846082
0.29427794	0.32890457	0.22266591	0.22394986	0.27622759	0.2936579	0.27586687	0.26094788	0.24814069	0.25298008	0.25673959	0.25715712	0.28064018	0.26338518	0.30883315	0.22379012	0.23205367	0.30249155	0.23858163	0.26081011	0.30078927	0.26639035	0.3089678	0.28656322	0.30131462	0.30519605	0.26724675	0.15499526	0.27628398	0.25046778	0.26498538	0.27078593	0.25866023	0.35504669	0.23422737	0.30363402	0.30641001	0.3482551	0.32896712	0.33377898	0.31345558	0.34020549	0.28950846	0.2328887	0.25969452	0.30330878	0.29169506	0.30788773	0.27797779	0.29548195
0.29764986	0.33171138	0.22475813	0.22759436	0.27816316	0.29908523	0.27584702	0.26598114	0.25884578	0.25346804	0.25818226	0.26058733	0.28762904	0.26700202	0.31512582	0.22862849	0.237473	0.30912229	0.24398383	0.26652879	0.35192162	0.30240241	0.34479713	0.31736061	0.3399443	0.33170283	0.3212893	0.16153865	0.34111544	0.28993025	0.30201501	0.31064644	0.29371446	0.38358298	0.26308933	0.33147559	0.35542065	0.38728601	0.37326103	0.36915815	0.38498136	0.36769691	0.32743418	0.25576001	0.32508799	0.34444243	0.36757162	0.34846371	0.32832092	0.36436293
0.32142633	0.34356526	0.25139391	0.25152543	0.33202857	0.36263955	0.29002976	0.30399376	0.31975168	0.27288818	0.30649468	0.29814929	0.34941006	0.30693766	0.35788774	0.27883616	0.30284265	0.36066034	0.30568695	0.33310691	0.41987345	0.37207893	0.41541639	0.36732414	0.39703912	0.36403438	0.40604809	0.17312866	0.40952575	0.35126472	0.3623485	0.37449864	0.35757682	0.43279484	0.30784839	0.3825762	0.40391815	0.44086674	0.4107464	0.38581291	0.4432469	0.39080191	0.37674668	0.28553894	0.3818596	0.40814045	0.40041012	0.36925456	0.38134041	0.41614819
0.38456613	0.39059368	0.30988923	0.29368111	0.41257411	0.43144456	0.33823451	0.37467036	0.36501274	0.33370101	0.36758342	0.37256598	0.43406925	0.36719719	0.41973707	0.34452838	0.36518738	0.39662755	0.3765175	0.41195813	0.44848734	0.40615612	0.44893196	0.39365557	0.42334628	0.38038257	0.44409782	0.1804295	0.44089866	0.38180006	0.39321139	0.40630361	0.39014059	0.46349132	0.3306776	0.41114214	0.42642686	0.47060493	0.42875293	0.39538288	0.46624392	0.40396821	0.40060318	0.30085349	0.40984136	0.44364038	0.41261661	0.38013452	0.40655228	0.44000173
0.42579204	0.42616174	0.34228843	0.31683797	0.45168287	0.46490431	0.40486073	0.4078193	0.38545719	0.38002205	0.39830601	0.41563448	0.46737021	0.39590189	0.4502449	0.37746906	0.38750911	0.41254932	0.40610316	0.44832072	0.46318254	0.4227986	0.46637252	0.40671134	0.43835053	0.39274696	0.46035185	0.18545842	0.45580423	0.39774182	0.40942445	0.4224008	0.40988562	0.48086202	0.34403294	0.42735696	0.43735439	0.48619241	0.43936643	0.40323755	0.47521093	0.41328508	0.41303569	0.31001681	0.42659488	0.46168676	0.41745511	0.38682708	0.42168394	0.45246229
0.45124415	0.44326422	0.35913566	0.33069348	0.47093663	0.48133957	0.45168498	0.42434263	0.39448032	0.40661928	0.41789773	0.43679464	0.48229676	0.41198358	0.46612659	0.39535946	0.40170684	0.42295882	0.42036742	0.46805587	0.46832433	0.42954713	0.47347203	0.41336161	0.44523904	0.39617318	0.467684	0.18759975	0.4616749	0.40631458	0.41709337	0.430617	0.42061165	0.48812556	0.3525106	0.4341647	0.44358903	0.49563923	0.44643918	0.40686631	0.47938034	0.4199864	0.41921037	0.31494531	0.43547496	0.47059867	0.42147955	0.38909224	0.43029824	0.45838252
0.46542075	0.45108989	0.36728406	0.33788902	0.48102492	0.49008134	0.4715485	0.43099657	0.40157884	0.42049703	0.42956325	0.44684085	0.48906827	0.4197787	0.47301877	0.40316319	0.41144881	0.42973143	0.42785093	0.47717509	0.47223637	0.43410113	0.47751355	0.41542941	0.45036268	0.40040311	0.47125503	0.18906209	0.46494797	0.4106684	0.42109722	0.43489265	0.42699322	0.49246585	0.35887522	0.43806005	0.44673115	0.49925625	0.4490433	0.41281819	0.48043358	0.42701602	0.42224312	0.31674579	0.43997082	0.47486714	0.42390838	0.39324597	0.43463758	0.46243036
0.47215798	0.45354897	0.36957604	0.34229741	0.4845576	0.49476561	0.48003021	0.43534768	0.40621343	0.42836529	0.43680421	0.45122993	0.49145785	0.42227432	0.47578871	0.40726995	0.41816518	0.43093947	0.42906779	0.48058599	0.4748325	0.43673745	0.4797982	0.41865453	0.45431262	0.40224889	0.4738194	0.19080523	0.46609834	0.41653058	0.42487234	0.43737158	0.43276015	0.4944675	0.367396	0.44080096	0.44754153	0.50018173	0.45066866	0.4142403	0.48044538	0.43020454	0.42316967	0.3178845	0.43998024	0.47665974	0.42280635	0.39373708	0.43716744	0.46233788
0.47870573	0.45619541	0.37276259	0.34598464	0.48915938	0.49659786	0.48683941	0.44039473	0.40898362	0.43288761	0.4436211	0.45449206	0.49397159	0.4266651	0.47872204	0.40842521	0.42295787	0.43542984	0.43093324	0.48338321	0.47876894	0.44073009	0.48183984	0.41881588	0.45891032	0.40567797	0.47460687	0.19176219	0.46885276	0.4199937	0.42699933	0.44002813	0.43669325	0.49668577	0.37356684	0.44193125	0.45011228	0.50197083	0.45245844	0.41753408	0.48075166	0.4291085	0.42486286	0.31890938	0.44215751	0.47858173	0.42343184	0.39771238	0.43925372	0.46288368
0.48210618	0.45732999	0.37488866	0.34804842	0.49023008	0.49858651	0.48824906	0.44441217	0.41163987	0.43426868	0.44824463	0.45549309	0.49429536	0.42819446	0.47986099	0.40842602	0.43012083	0.43747398	0.4312917	0.48536101	0.47797263	0.44112039	0.48178262	0.41797468	0.4594346	0.40517196	0.47333676	0.19042057	0.46947724	0.42111835	0.42710379	0.44047323	0.43961036	0.49581745	0.37746966	0.44162801	0.44898069	0.50134236	0.45301491	0.4213427	0.48005182	0.43184295	0.42440784	0.31928229	0.44355637	0.47975373	0.42312756	0.39762369	0.44063336	0.46378866
0.48418182	0.45825899	0.37594461	0.34977141	0.49135226	0.49882001	0.48932269	0.44780844	0.41694331	0.43611339	0.45204392	0.45641091	0.49615577	0.43010566	0.4806883	0.40909019	0.4344191	0.43930495	0.43239462	0.4868255	0.47926971	0.4437215	0.48252279	0.41866726	0.46205887	0.40933079	0.47425994	0.19031537	0.46929672	0.42443997	0.42873386	0.44160789	0.44175971	0.49635711	0.38361448	0.44229659	0.44927597	0.50490808	0.45494515	0.42571145	0.48100173	0.43104351	0.42628857	0.32175192	0.44370332	0.48280793	0.4242883	0.40119448	0.44165629	0.46670085
0.48554099	0.45972452	0.37608352	0.35107362	0.49056423	0.50043243	0.48978546	0.45024833	0.41736802	0.4346604	0.4546892	0.4563708	0.49462387	0.43106872	0.48137745	0.4088172	0.44079664	0.44235781	0.43127909	0.48622653	0.4817175	0.44669345	0.48316398	0.41915196	0.46437246	0.41161358	0.47414431	0.19168583	0.46958727	0.42779243	0.4300333	0.442559	0.44464666	0.49745703	0.38914773	0.44331309	0.45010668	0.50383228	0.45366773	0.42719245	0.47959673	0.4350332	0.42545596	0.32046211	0.44372192	0.48226947	0.42293781	0.40195689	0.44182739	0.46534517
0.48644489	0.46065673	0.37616551	0.35189134	0.49069849	0.4996148	0.48970574	0.45287478	0.42071721	0.43589345	0.45742914	0.45611215	0.49483785	0.43134421	0.48157999	0.40748298	0.44109592	0.44255218	0.43232706	0.48554116	0.48213136	0.44780681	0.48261413	0.41837814	0.46422222	0.41149849	0.47352427	0.19100989	0.46936977	0.42842889	0.42974216	0.44312871	0.44670197	0.49705458	0.39618054	0.44396013	0.45026994	0.5048306	0.4542588	0.42758858	0.47982061	0.44030783	0.42621905	0.32174137	0.44479954	0.48344877	0.42301103	0.40414098	0.44205984	0.46520987
0.48777422	0.46190614	0.37777647	0.35201445	0.49050629	0.49982232	0.48832098	0.45638347	0.42262366	0.43472749	0.45910171	0.45559999	0.49286723	0.43184912	0.48172587	0.40810007	0.44513115	0.44368774	0.43143031	0.48580399	0.48301506	0.4501482	0.48340264	0.41947433	0.46557355	0.41435558	0.4736619	0.19147255	0.47071517	0.42994174	0.43152568	0.44427988	0.44881764	0.49750644	0.40070137	0.44489747	0.45064247	0.50484401	0.45441845	0.43004522	0.47965261	0.43797904	0.42621842	0.32285297	0.4447228	0.48464501	0.42393982	0.40562832	0.44224539	0.46661618
0.48923576	0.46369272	0.37811673	0.35362634	0.49127114	0.4994989	0.48869112	0.45988595	0.42760244	0.43713191	0.46126559	0.45604286	0.49380603	0.43272376	0.48246074	0.40841272	0.44826949	0.44505033	0.43219277	0.48553544	0.48401999	0.45166421	0.48346698	0.41903815	0.46632245	0.41356045	0.47354355	0.19222555	0.47105354	0.43125275	0.43159294	0.44452277	0.4505038	0.49722433	0.40643263	0.44346985	0.45071641	0.50669134	0.45516634	0.43407261	0.47962886	0.43899789	0.4273912	0.32305461	0.44525751	0.48623815	0.42539692	0.40815917	0.44210216	0.46655378
0.48993537	0.46572241	0.37861145	0.35544908	0.48984474	0.49956653	0.48800352	0.46323451	0.42988801	0.43638065	0.4630082	0.4560661	0.49375477	0.43358493	0.48311734	0.40920296	0.44944149	0.44777843	0.43182498	0.4860017	0.48416683	0.45302266	0.48272914	0.41845366	0.46651533	0.41598246	0.47401637	0.19114865	0.47013718	0.43294445	0.43200803	0.44560477	0.45217058	0.49676475	0.40944177	0.44425178	0.4497264	0.5058341	0.45481828	0.4357768	0.47867271	0.43997714	0.42680082	0.32277489	0.44388941	0.48612168	0.42421916	0.40936348	0.44129634	0.46546459
0.48927444	0.46509597	0.37957478	0.35519406	0.4882032	0.49926332	0.48755863	0.46459329	0.43167055	0.43571225	0.46269986	0.45518017	0.49206376	0.43420014	0.48258105	0.40683377	0.45139042	0.44835192	0.43041369	0.48326555	0.48453623	0.45483568	0.48270822	0.41897157	0.46715483	0.41728887	0.47262365	0.19167057	0.47059131	0.4335795	0.43281749	0.4459883	0.45281479	0.49700889	0.41353482	0.44610807	0.45021322	0.50717574	0.45472199	0.4361085	0.47829875	0.43972242	0.42696989	0.32316241	0.44511503	0.48630786	0.42557764	0.41097459	0.44344318	0.46589091
0.4900406	0.46710634	0.3792429	0.35652721	0.48896635	0.49970663	0.48603955	0.46646619	0.433617	0.43750891	0.46318558	0.4549987	0.49091899	0.43446544	0.48282373	0.40863073	0.45202017	0.44836739	0.43173534	0.48303109	0.48568249	0.45617902	0.48270935	0.41867626	0.46723861	0.41943213	0.47412699	0.19091016	0.46996218	0.43473053	0.43334258	0.44584596	0.45384538	0.49707922	0.41639832	0.44617298	0.44963744	0.50789863	0.45505756	0.43795261	0.47883412	0.4413617	0.42815387	0.3239198	0.44367138	0.48744163	0.42527944	0.41258812	0.44347915	0.46614036
0.490567	0.46803847	0.38220924	0.35798767	0.48888767	0.49749023	0.48639214	0.46976811	0.43335843	0.43575895	0.46423119	0.4552041	0.49105921	0.43595913	0.48397657	0.40776947	0.45347542	0.44907218	0.43224198	0.48440641	0.48495695	0.45743006	0.48240483	0.41875595	0.46742833	0.41903055	0.47352764	0.1904258	0.47088182	0.43396837	0.433909	0.44743451	0.45510823	0.49636844	0.42002514	0.44780365	0.45108506	0.50901204	0.45545003	0.44062492	0.47842854	0.44259301	0.4285745	0.32478589	0.44408935	0.48865113	0.42549914	0.41277602	0.44415236	0.46697375
0.49203542	0.46963391	0.38430092	0.35965157	0.48970306	0.49980959	0.48675472	0.47215918	0.43936649	0.43686098	0.46682706	0.4561685	0.49186066	0.43789145	0.4852365	0.41044047	0.45569739	0.45198664	0.43438876	0.48562637	0.48682064	0.45966154	0.48302788	0.4193421	0.46825781	0.42048579	0.4736107	0.19025789	0.47138286	0.43579179	0.43291631	0.44729388	0.45508352	0.49657154	0.42256892	0.44665763	0.45109206	0.5083254	0.45454404	0.44004154	0.47797656	0.44277054	0.42811432	0.32456252	0.44436288	0.48807195	0.42598224	0.41399518	0.44386885	0.46660796
[truncated: 49 more columns]
