# Supplementary material for: Simultaneous readout of multiple FRET pairs using photochromism
Source: Nat Commun. 2021 Mar 31;12:2005. doi: 10.1038/s41467-021-22043-0 (PMC8012603; doi:10.1038/s41467-021-22043-0)
Supplement: Supplementary file 3 — Source Data [file 41467_2021_22043_MOESM3_ESM.zip › SourceData/Figure4/Figure4a,b/figuredata/rsAKARev_fit_FRET_vs_Rho_Donor_Xvalues.txt]

0.3280261754989624
0.3287725674746624
0.3295189594503623
0.3302653514260623
0.3310117434017622
0.3317581353774622
0.3325045273531622
0.3332509193288621
0.3339973113045621
0.334743703280262
0.335490095255962
0.3362364872316619
0.3369828792073619
0.3377292711830618
0.3384756631587618
0.3392220551344617
0.3399684471101617
0.3407148390858616
0.3414612310615616
0.3422076230372616
0.3429540150129615
0.3437004069886615
0.3444467989643615
0.3451931909400614
0.3459395829157614
0.3466859748914613
0.3474323668671613
0.3481787588428613
0.3489251508185612
0.3496715427942612
0.3504179347699611
0.3511643267456611
0.351910718721361
0.352657110697061
0.3534035026727609
0.3541498946484609
0.3548962866241608
0.3556426785998608
0.3563890705755607
0.3571354625512607
0.3578818545269606
0.3586282465026606
0.3593746384783606
0.3601210304540605
0.3608674224297605
0.3616138144054605
0.3623602063811604
0.3631065983568604
0.3638529903325604
0.3645993823082603
0.3653457742839603
0.3660921662596602
0.3668385582353602
0.3675849502110601
0.3683313421867601
0.36907773416246
0.36982412613816
0.3705705181138599
0.3713169100895599
0.3720633020652598
0.3728096940409598
0.3735560860166597
0.3743024779923597
0.3750488699680597
0.3757952619437596
0.3765416539194596
0.3772880458951595
0.3780344378708595
0.3787808298465595
0.3795272218222594
0.3802736137979594
0.3810200057736594
0.3817663977493593
0.3825127897250593
0.3832591817007592
0.3840055736764592
0.3847519656521591
0.3854983576278591
0.386244749603559
0.386991141579259
0.3877375335549589
0.3884839255306589
0.3892303175063588
0.3899767094820588
0.3907231014577588
0.3914694934334587
0.3922158854091587
0.3929622773848586
0.3937086693605586
0.3944550613362585
0.3952014533119585
0.3959478452876585
0.3966942372633584
0.3974406292390584
0.3981870212147584
0.3989334131904583
0.3996798051661583
0.4004261971418582
0.4011725891175582
0.4019189810932581
0.4026653730689581
0.403411765044658
0.404158157020358
0.4049045489960579
0.4056509409717579
0.4063973329474578
0.4071437249231578
0.4078901168988578
0.4086365088745577
0.4093829008502577
0.4101292928259577
0.4108756848016576
0.4116220767773576
0.4123684687530575
0.4131148607287575
0.4138612527044574
0.4146076446801574
0.4153540366558574
0.4161004286315573
0.4168468206072573
0.4175932125829572
0.4183396045586572
0.4190859965343571
0.4198323885100571
0.420578780485757
0.421325172461457
0.4220715644371569
0.4228179564128569
0.4235643483885568
0.4243107403642568
0.4250571323399568
0.4258035243156567
0.4265499162913567
0.4272963082670567
0.4280427002427566
0.4287890922184566
0.4295354841941565
0.4302818761698565
0.4310282681455564
0.4317746601212564
0.4325210520969563
0.4332674440726563
0.4340138360483562
0.4347602280240562
0.4355066199997562
0.4362530119754561
0.4369994039511561
0.437745795926856
0.438492187902556
0.439238579878256
0.4399849718539559
0.4407313638296558
0.4414777558053558
0.4422241477810558
0.4429705397567557
0.4437169317324557
0.4444633237081557
0.4452097156838556
0.4459561076595556
0.4467024996352555
0.4474488916109555
0.4481952835866554
0.4489416755623554
0.4496880675380553
0.4504344595137553
0.4511808514894552
0.4519272434651552
0.4526736354408551
0.4534200274165551
0.4541664193922551
0.454912811367955
0.455659203343655
0.456405595319355
0.4571519872950549
0.4578983792707548
0.4586447712464549
0.4593911632221548
0.4601375551978547
0.4608839471735547
0.4616303391492547
0.4623767311249546
0.4631231231006546
0.4638695150763545
0.4646159070520545
0.4653622990277544
0.4661086910034544
0.4668550829791543
0.4676014749548543
0.4683478669305543
0.4690942589062542
0.4698406508819541
0.4705870428576541
0.4713334348333541
0.472079826809054
0.472826218784754
0.473572610760454
0.4743190027361539
0.4750653947118539
0.4758117866875539
0.4765581786632538
