# Supplementary material for: Simultaneous readout of multiple FRET pairs using photochromism
Source: Nat Commun. 2021 Mar 31;12:2005. doi: 10.1038/s41467-021-22043-0 (PMC8012603; doi:10.1038/s41467-021-22043-0)
Supplement: Supplementary file 3 — Source Data [file 41467_2021_22043_MOESM3_ESM.zip › SourceData/Figure4/Figure4a,b/figuredata/rsAKARev_fit_FRET_vs_Rho_Acceptor.txt]

0.4876635805307685
0.4782012583607251
0.4690157788669945
0.4600969095997217
0.4514349009312171
0.4430204578897382
0.4348447139459695
0.426899206596116
0.419175854599479
0.4116669367411504
0.4043650720018792
0.3972632010275189
0.3903545687996676
0.3836327084177151
0.3770914259097161
0.370724785997111
0.3645270987436214
0.3584929070252823
0.3526169747630091
0.3468942758640763
0.3413199838233498
0.3358894619383959
0.3305982540969556
0.3254420760978004
0.3204168074692904
0.3155184837527651
0.3107432892199778
0.3060875499964933
0.3015477275647934
0.2971204126228413
0.2928023192754657
0.2885902795379207
0.2844812381318774
0.2804722475561245
0.2765604634149538
0.2727431399886668
0.2690176260317988
0.2653813607852306
0.2618318701897963
0.2583667632894598
0.2549837288130352
0.2516805319242512
0.2484550111304366
0.2453050753409372
0.242228701066761
0.239223929753602
0.2362888652409024
0.233421671339972
0.2306205695246953
0.2278838367288057
0.2252098032438802
0.2225968507128336
0.2200434102137753
0.2175479604295431
0.2151090258983754
0.2127251753416887
0.2103950200648186
0.2081172124271245
0.2058904443779754
0.2037134460552172
0.2015849844430651
0.1995038620865133
0.1974689158594171
0.195479015783691
0.1935330638971031
0.1916299931673964
0.1897687664504168
0.187948375490298
0.1861678399595947
0.1844262065375849
0.1827225480249415
0.1810559624930833
0.1794255724666053
0.1778305241373548
0.1762699866086262
0.1747431511681793
0.173249230588795
0.1717874584551257
0.1703570885156842
0.1689573940589037
0.1675876673121778
0.1662472188629057
0.1649353771006315
0.1636514876793038
0.162394912998888
0.1611650317054457
0.1599612382089608
0.1587829422181234
0.1576295682914372
0.156500555403905
0.1553953565287249
0.1543134382333227
0.1532542802892115
0.1522173752950616
0.1512022283125072
0.1502083565141336
0.1492352888432112
0.1482825656847062
0.1473497385470875
0.1464363697545857
0.1455420321494483
0.144666308803814
0.1438087927408609
0.1429690866648758
0.1421468026999042
0.1413415621366317
0.140552995187255
0.1397807407479997
0.1390244461690033
0.1382837670313384
0.137558366930858
0.1368479172686623
0.136152097047933
0.1354705926769046
0.1348030977777748
0.134149313001298
0.1335089458469353
0.1328817104882981
0.1322673276037381
0.1316655242119
0.1310760335120711
0.1304985947291442
0.1299329529630804
0.1293788590426493
0.1288360693833863
0.1283043458495593
0.1277834556200605
0.1272731710580451
0.1267732695842487
0.1262835335538061
0.1258037501365211
0.1253337112004063
0.1248732131984497
0.1244220570584621
0.1239800480759388
0.1235469958098119
0.1231227139810177
0.1227070203737965
0.1222997367396274
0.1219006887037213
0.1215097056739928
0.1211266207524362
0.1207512706488328
0.1203834955967128
0.1200231392715185
0.1196700487108765
0.1193240742369491
0.1189850693807703
0.1186528908085357
0.118327398249765
0.1180084544272999
0.117695924989078
0.1173896784416218
0.1170895860852137
0.1167955219506818
0.1165073627377781
0.1162249877550822
0.1159482788613985
0.1156771204086018
0.1154113991858862
0.1151510043653869
0.114895827449133
0.114645762217284
0.1144007046776365
0.1141605530163424
0.1139252075498209
0.1136945706778305
0.113468546837659
0.1132470424594137
0.1130299659223766
0.1128172275123922
0.1126087393802711
0.1124044155011688
0.1122041716349263
0.1120079252873396
0.1118155956723362
0.1116271036750314
0.1114423718156499
0.1112613242142808
0.1110838865564518
0.1109099860594927
0.1107395514396809
0.1105725128801339
0.1104088019994438
0.1102483518210237
0.1100910967431555
0.1099369725097164
0.1097859161815753
0.1096378661086255
0.1094927619024601
0.1093505444096553
0.1092111556856576
0.1090745389692564
0.1089406386576251
0.1088094002819206
0.1086807704834282
0.1085546969902336
0.1084311285944158
0.1083100151297405
0.1081913074498494
