# Supplementary material for: Simultaneous readout of multiple FRET pairs using photochromism
Source: Nat Commun. 2021 Mar 31;12:2005. doi: 10.1038/s41467-021-22043-0 (PMC8012603; doi:10.1038/s41467-021-22043-0)
Supplement: Supplementary file 3 — Source Data [file 41467_2021_22043_MOESM3_ESM.zip › SourceData/Figure4/Figure4a,b/figuredata/rsAKARev_fit_FRET_vs_Rho_Acceptor_Xvalues.txt]

0.5659404993057251
0.5677172331953767
0.5694939670850284
0.57127070097468
0.5730474348643317
0.5748241687539833
0.5766009026436351
0.5783776365332867
0.5801543704229384
0.58193110431259
0.5837078382022417
0.5854845720918933
0.587261305981545
0.5890380398711966
0.5908147737608483
0.5925915076504999
0.5943682415401517
0.5961449754298033
0.597921709319455
0.5996984432091066
0.6014751770987583
0.6032519109884099
0.6050286448780615
0.6068053787677132
0.6085821126573648
0.6103588465470166
0.6121355804366682
0.6139123143263199
0.6156890482159715
0.6174657821056232
0.6192425159952748
0.6210192498849265
0.6227959837745781
0.6245727176642298
0.6263494515538814
0.6281261854435332
0.6299029193331848
0.6316796532228365
0.6334563871124881
0.6352331210021398
0.6370098548917914
0.638786588781443
0.6405633226710947
0.6423400565607464
0.644116790450398
0.6458935243400497
0.6476702582297014
0.649446992119353
0.6512237260090047
0.6530004598986563
0.654777193788308
0.6565539276779596
0.6583306615676113
0.6601073954572629
0.6618841293469147
0.6636608632365663
0.665437597126218
0.6672143310158696
0.6689910649055213
0.6707677987951729
0.6725445326848246
0.6743212665744762
0.6760980004641279
0.6778747343537795
0.6796514682434311
0.6814282021330829
0.6832049360227346
0.6849816699123862
0.6867584038020378
0.6885351376916895
0.6903118715813411
0.6920886054709928
0.6938653393606444
0.6956420732502961
0.6974188071399477
0.6991955410295995
0.7009722749192511
0.7027490088089028
0.7045257426985544
0.7063024765882061
0.7080792104778577
0.7098559443675094
0.711632678257161
0.7134094121468126
0.7151861460364644
0.7169628799261161
0.7187396138157677
0.7205163477054193
0.722293081595071
0.7240698154847227
0.7258465493743743
0.7276232832640259
0.7294000171536776
0.7311767510433292
0.732953484932981
0.7347302188226326
0.7365069527122843
0.7382836866019359
0.7400604204915876
0.7418371543812392
0.7436138882708909
0.7453906221605425
0.7471673560501941
0.7489440899398458
0.7507208238294976
0.7524975577191492
0.7542742916088008
0.7560510254984525
0.7578277593881042
0.7596044932777558
0.7613812271674074
0.7631579610570591
0.7649346949467108
0.7667114288363625
0.7684881627260141
0.7702648966156658
0.7720416305053174
0.7738183643949691
0.7755950982846207
0.7773718321742724
0.779148566063924
0.7809252999535757
0.7827020338432273
0.7844787677328791
0.7862555016225307
0.7880322355121823
0.789808969401834
0.7915857032914857
0.7933624371811373
0.7951391710707889
0.7969159049604406
0.7986926388500923
0.8004693727397439
0.8022461066293956
0.8040228405190473
0.8057995744086989
0.8075763082983506
0.8093530421880022
0.8111297760776539
0.8129065099673055
0.8146832438569572
0.8164599777466088
0.8182367116362605
0.8200134455259122
0.8217901794155638
0.8235669133052155
0.8253436471948672
0.8271203810845188
0.8288971149741704
0.8306738488638221
0.8324505827534738
0.8342273166431254
0.836004050532777
0.8377807844224288
0.8395575183120805
0.8413342522017321
0.8431109860913837
0.8448877199810354
0.8466644538706871
0.8484411877603387
0.8502179216499903
0.851994655539642
0.8537713894292936
0.8555481233189453
0.857324857208597
0.8591015910982487
0.8608783249879003
0.8626550588775519
0.8644317927672036
0.8662085266568553
0.8679852605465069
0.8697619944361585
0.8715387283258103
0.873315462215462
0.8750921961051136
0.8768689299947652
0.8786456638844169
0.8804223977740686
0.8821991316637202
0.8839758655533718
0.8857525994430235
0.8875293333326753
0.8893060672223267
0.8910828011119785
0.8928595350016302
0.8946362688912818
0.8964130027809334
0.8981897366705851
0.8999664705602368
0.9017432044498884
0.90351993833954
0.9052966722291917
0.9070734061188435
0.9088501400084951
0.9106268738981467
0.9124036077877984
0.9141803416774501
0.9159570755671017
0.9177338094567533
0.919510543346405
