# Supplementary material for: Simultaneous readout of multiple FRET pairs using photochromism
Source: Nat Commun. 2021 Mar 31;12:2005. doi: 10.1038/s41467-021-22043-0 (PMC8012603; doi:10.1038/s41467-021-22043-0)
Supplement: Supplementary file 3 — Source Data [file 41467_2021_22043_MOESM3_ESM.zip › SourceData/Figure4/Figure4a,b/rawdata/S_AA.txt]

2828.792	1856.4668	2096.1084	3147.6838	1514.6891	2403.3572	1201.3231	4867.998	1485.7997	1026.8843	1613.1829	1507.7561	2445.627	2127.9436	5536.9033	752.28778	959.03308	1946.4966	1625.6506	2271.0044	2357.0708	2453.9902	2023.8615	1402.928	3596.4075	1102.2771	1656.5651	1857.7839	2057.3416	1186.2783	1624.5924	1667.8649	2098.0117	6848.8774	1545.351	2008.2902	1838.2325	3988.1997	5550.6626	1154.5024	3150.7534	1260.9982	2485.0742	3267.4153	1569.0043	6310.0142	1207.5604	1072.0083	1201.2244	2589.3513
2828.7661	1856.146	2094.823	3145.8054	1515.1669	2403.634	1200.8475	4866.9854	1485.8461	1026.691	1613.2496	1507.52	2445.0662	2127.719	5535.7759	752.51733	958.68616	1946.1438	1625.8035	2270.6318	2356.0981	2452.9053	2022.7927	1402.1437	3594.635	1101.6337	1655.7693	1855.7435	2056.0874	1185.5039	1623.3445	1666.913	2096.6477	6843.981	1543.9017	2007.3059	1837.474	3986.6931	5548.4497	1153.8818	3148.0825	1260.9673	2484.219	3265.6162	1568.5178	6308.9399	1206.3296	1071.1387	1200.5891	2589.5054
2828.7402	1855.8251	2093.5376	3143.9272	1515.6445	2403.9109	1200.3718	4865.9722	1485.8923	1026.4978	1613.3164	1507.2839	2444.5056	2127.4941	5534.6479	752.74689	958.33917	1945.7908	1625.9562	2270.2595	2355.1255	2451.8201	2021.7241	1401.3593	3592.8625	1100.99	1654.9734	1853.7029	2054.8335	1184.7295	1622.0966	1665.9611	2095.2834	6839.0854	1542.4525	2006.3215	1836.7152	3985.187	5546.2368	1153.2614	3145.4116	1260.9364	2483.3635	3263.8171	1568.0315	6307.8667	1205.0986	1070.269	1199.9537	2589.6592
2828.7144	1855.5042	2092.2522	3142.0491	1516.1222	2404.1877	1199.8961	4864.9595	1485.9386	1026.3044	1613.3831	1507.0477	2443.9448	2127.2695	5533.5205	752.9765	957.99237	1945.4376	1626.1089	2269.887	2354.1531	2450.7351	2020.6554	1400.575	3591.0898	1100.3464	1654.1776	1851.6624	2053.5793	1183.9551	1620.8488	1665.0093	2093.9194	6834.1895	1541.0033	2005.3375	1835.9567	3983.6804	5544.0234	1152.6407	3142.741	1260.9055	2482.5081	3262.0181	1567.5452	6306.7925	1203.8677	1069.3993	1199.3184	2589.813
2828.6885	1855.1832	2090.9666	3140.1707	1516.5999	2404.4646	1199.4204	4863.9468	1485.985	1026.1112	1613.4498	1506.8116	2443.3843	2127.0447	5532.3931	753.20599	957.64539	1945.0846	1626.2616	2269.5146	2353.1807	2449.6504	2019.5868	1399.7904	3589.3176	1099.7029	1653.3817	1849.6218	2052.3257	1183.1805	1619.6008	1664.0573	2092.5557	6829.293	1539.5541	2004.3531	1835.198	3982.1738	5541.8105	1152.0201	3140.0701	1260.8746	2481.6526	3260.2192	1567.0587	6305.7192	1202.6367	1068.5297	1198.6831	2589.9668
2828.6624	1854.8624	2089.6809	3138.2922	1517.0776	2404.7412	1198.9448	4862.9341	1486.0314	1025.918	1613.5167	1506.5756	2442.8232	2126.8198	5531.2656	753.43561	957.29846	1944.7318	1626.4144	2269.1418	2352.208	2448.5654	2018.5181	1399.0061	3587.5452	1099.0593	1652.5859	1847.5813	2051.0718	1182.4061	1618.3529	1663.1055	2091.1917	6824.397	1538.1049	2003.3689	1834.4393	3980.6672	5539.5981	1151.3995	3137.3992	1260.8438	2480.7974	3258.4202	1566.5723	6304.6455	1201.4059	1067.66	1198.0477	2590.1206
2828.6365	1854.5415	2088.3955	3136.4138	1517.5553	2405.0181	1198.4691	4861.9209	1486.0778	1025.7249	1613.5835	1506.3394	2442.2627	2126.595	5530.1382	753.66516	956.95148	1944.3788	1626.5671	2268.7693	2351.2354	2447.4805	2017.4492	1398.2217	3585.7725	1098.4156	1651.7899	1845.5408	2049.8176	1181.6317	1617.105	1662.1536	2089.8276	6819.501	1536.6556	2002.3848	1833.6807	3979.1606	5537.3848	1150.7788	3134.7283	1260.8129	2479.9419	3256.6211	1566.0859	6303.5718	1200.1749	1066.7903	1197.4124	2590.2744
2828.6106	1854.2207	2087.1099	3134.5356	1518.033	2405.2949	1197.9934	4860.9087	1486.124	1025.5315	1613.6501	1506.1033	2441.7019	2126.3704	5529.0107	753.89478	956.60468	1944.0256	1626.7197	2268.397	2350.2627	2446.3955	2016.3807	1397.4374	3584	1097.7722	1650.9941	1843.5002	2048.5637	1180.8573	1615.8572	1661.2017	2088.4634	6814.6045	1535.2064	2001.4005	1832.9221	3977.6545	5535.1719	1150.1582	3132.0574	1260.782	2479.0864	3254.822	1565.5995	6302.4985	1198.944	1065.9207	1196.777	2590.4285
2828.5845	1853.8997	2085.8245	3132.6575	1518.5107	2405.5718	1197.5178	4859.8955	1486.1704	1025.3383	1613.7169	1505.8671	2441.1414	2126.1455	5527.8833	754.12427	956.25769	1943.6729	1626.8726	2268.0244	2349.2903	2445.3105	2015.3119	1396.6528	3582.2278	1097.1285	1650.1982	1841.4597	2047.3097	1180.0828	1614.6091	1660.2498	2087.0996	6809.7085	1533.7572	2000.4161	1832.1633	3976.1479	5532.959	1149.5376	3129.3865	1260.7511	2478.231	3253.0229	1565.113	6301.4243	1197.713	1065.0509	1196.1416	2590.5823
2828.5586	1853.5789	2084.5391	3130.7791	1518.9884	2405.8486	1197.0421	4858.8828	1486.2168	1025.145	1613.7837	1505.631	2440.5806	2125.9209	5526.7559	754.35388	955.91077	1943.3198	1627.0253	2267.6521	2348.3176	2444.2256	2014.2434	1395.8685	3580.4551	1096.485	1649.4025	1839.4192	2046.0559	1179.3085	1613.3613	1659.298	2085.7356	6804.8125	1532.308	1999.4321	1831.4048	3974.6414	5530.7461	1148.9171	3126.7158	1260.7203	2477.3757	3251.2239	1564.6267	6300.3511	1196.4822	1064.1814	1195.5063	2590.7361
2828.5327	1853.2579	2083.2537	3128.9009	1519.4662	2406.1255	1196.5665	4857.8701	1486.2632	1024.9518	1613.8505	1505.3949	2440.02	2125.696	5525.6279	754.5835	955.56384	1942.9668	1627.1781	2267.2795	2347.3452	2443.1406	2013.1746	1395.0841	3578.6826	1095.8414	1648.6066	1837.3785	2044.8018	1178.5339	1612.1134	1658.3459	2084.3716	6799.917	1530.8588	1998.4478	1830.6461	3973.1348	5528.5327	1148.2965	3124.0449	1260.6895	2476.5203	3249.4248	1564.1404	6299.2769	1195.2512	1063.3116	1194.871	2590.8899
2828.5068	1852.937	2081.968	3127.0225	1519.9438	2406.4023	1196.0908	4856.8569	1486.3096	1024.7585	1613.9172	1505.1587	2439.4592	2125.4714	5524.5005	754.81299	955.21686	1942.6138	1627.3308	2266.9072	2346.3726	2442.0557	2012.1057	1394.2996	3576.9102	1095.1978	1647.8108	1835.3381	2043.5479	1177.7595	1610.8655	1657.394	2083.0076	6795.0205	1529.4097	1997.4634	1829.8875	3971.6284	5526.3203	1147.6759	3121.374	1260.6586	2475.6648	3247.626	1563.6539	6298.2036	1194.0203	1062.442	1194.2356	2591.0437
2828.481	1852.6161	2080.6826	3125.1443	1520.4215	2406.6792	1195.6151	4855.8447	1486.3558	1024.5653	1613.9839	1504.9226	2438.8987	2125.2466	5523.373	755.0426	954.87006	1942.2609	1627.4835	2266.5347	2345.3999	2440.9707	2011.0372	1393.5153	3575.1375	1094.5542	1647.0148	1833.2975	2042.2938	1176.9851	1609.6176	1656.4423	2081.6433	6790.1245	1527.9603	1996.4791	1829.1288	3970.1221	5524.1069	1147.0553	3118.7031	1260.6276	2474.8096	3245.8271	1563.1675	6297.1294	1192.7893	1061.5723	1193.6003	2591.1978
2828.4551	1852.2952	2079.3972	3123.2661	1520.8992	2406.9561	1195.1394	4854.8315	1486.4022	1024.3721	1614.0507	1504.6864	2438.3379	2125.022	5522.2456	755.27216	954.52307	1941.9078	1627.6362	2266.1624	2344.4275	2439.8857	2009.9684	1392.7308	3573.3652	1093.9105	1646.2189	1831.257	2041.0399	1176.2106	1608.3696	1655.4902	2080.2795	6785.2285	1526.5111	1995.495	1828.3701	3968.6157	5521.894	1146.4347	3116.0325	1260.5967	2473.9543	3244.0281	1562.681	6296.0562	1191.5583	1060.7026	1192.965	2591.3518
2828.429	1851.9744	2078.1116	3121.3875	1521.377	2407.2327	1194.6638	4853.8193	1486.4485	1024.1788	1614.1174	1504.4503	2437.7771	2124.7969	5521.1182	755.50177	954.17615	1941.5548	1627.7889	2265.7896	2343.4548	2438.8008	2008.8999	1391.9465	3571.5928	1093.2671	1645.4231	1829.2164	2039.7861	1175.4362	1607.1218	1654.5385	2078.9155	6780.332	1525.0619	1994.5107	1827.6115	3967.1091	5519.6807	1145.8141	3113.3616	1260.5658	2473.0989	3242.229	1562.1947	6294.9824	1190.3274	1059.833	1192.3296	2591.5056
2828.4031	1851.6534	2076.8259	3119.5093	1521.8546	2407.5095	1194.1881	4852.8062	1486.4949	1023.9855	1614.1842	1504.2142	2437.2163	2124.5723	5519.9907	755.73126	953.82916	1941.2018	1627.9418	2265.417	2342.4822	2437.7158	2007.8311	1391.162	3569.8201	1092.6234	1644.6272	1827.1759	2038.532	1174.6616	1605.8738	1653.5865	2077.5515	6775.436	1523.6127	1993.5264	1826.8528	3965.6025	5517.4683	1145.1935	3110.6907	1260.5349	2472.2434	3240.4299	1561.7083	6293.9087	1189.0964	1058.9633	1191.6942	2591.6594
2828.3772	1851.3325	2075.5405	3117.6309	1522.3323	2407.7864	1193.7124	4851.7935	1486.5411	1023.7923	1614.2509	1503.978	2436.6558	2124.3474	5518.8633	755.96088	953.48236	1940.8489	1628.0944	2265.0447	2341.5095	2436.6309	2006.7623	1390.3777	3568.0476	1091.9799	1643.8314	1825.1354	2037.2782	1173.8873	1604.626	1652.6346	2076.1875	6770.54	1522.1635	1992.5424	1826.0942	3964.0962	5515.2549	1144.573	3108.02	1260.5042	2471.3879	3238.6309	1561.2219	6292.835	1187.8656	1058.0938	1191.059	2591.8132
2828.3513	1851.0116	2074.2551	3115.7527	1522.8101	2408.0632	1193.2367	4850.7808	1486.5875	1023.599	1614.3176	1503.7419	2436.095	2124.1228	5517.7354	756.19043	953.13538	1940.4958	1628.2472	2264.6721	2340.5374	2435.5461	2005.6937	1389.5933	3566.2754	1091.3363	1643.0355	1823.0948	2036.024	1173.1128	1603.3781	1651.6827	2074.8235	6765.644	1520.7142	1991.558	1825.3354	3962.5896	5513.042	1143.9523	3105.3491	1260.4733	2470.5327	3236.832	1560.7356	6291.7612	1186.6346	1057.224	1190.4236	2591.967
2828.3254	1850.6908	2072.9695	3113.8745	1523.2877	2408.3401	1192.7611	4849.7676	1486.6339	1023.4058	1614.3845	1503.5059	2435.5342	2123.8979	5516.6079	756.42004	952.78845	1940.1428	1628.3999	2264.2998	2339.5647	2434.4612	2004.625	1388.809	3564.5029	1090.6927	1642.2396	1821.0543	2034.7703	1172.3384	1602.1302	1650.7308	2073.4595	6760.7476	1519.265	1990.5737	1824.5769	3961.0833	5510.8291	1143.3317	3102.6782	1260.4424	2469.6772	3235.033	1560.2491	6290.6875	1185.4038	1056.3544	1189.7882	2592.1211
2828.2996	1850.3699	2071.6841	3111.9961	1523.7655	2408.6169	1192.2854	4848.7549	1486.6803	1023.2126	1614.4513	1503.2698	2434.9736	2123.6733	5515.4805	756.64954	952.44153	1939.79	1628.5527	2263.9272	2338.592	2433.376	2003.5564	1388.0244	3562.7302	1090.0491	1641.4437	1819.0137	2033.5161	1171.564	1600.8822	1649.7789	2072.0955	6755.8521	1517.8158	1989.5896	1823.8182	3959.5767	5508.6162	1142.7111	3100.0073	1260.4115	2468.8218	3233.2339	1559.7627	6289.6138	1184.1729	1055.4846	1189.153	2592.2749
2828.2737	1850.0491	2070.3987	3110.1179	1524.2432	2408.8938	1191.8098	4847.7422	1486.7266	1023.0193	1614.5181	1503.0334	2434.4128	2123.4485	5514.353	756.87915	952.09467	1939.437	1628.7053	2263.5549	2337.6194	2432.291	2002.4877	1387.2401	3560.9578	1089.4056	1640.6479	1816.9733	2032.2623	1170.7896	1599.6344	1648.8271	2070.7314	6750.9561	1516.3666	1988.6053	1823.0596	3958.0701	5506.4033	1142.0905	3097.3364	1260.3806	2467.9663	3231.4348	1559.2762	6288.5405	1182.9419	1054.615	1188.5176	2592.4287
2828.2478	1849.728	2069.1133	3108.2395	1524.7208	2409.1707	1191.3341	4846.7295	1486.7729	1022.826	1614.5847	1502.7974	2433.8523	2123.2239	5513.2256	757.10876	951.74768	1939.0839	1628.858	2263.1824	2336.647	2431.2063	2001.4188	1386.4557	3559.1855	1088.762	1639.8521	1814.9326	2031.0082	1170.015	1598.3865	1647.8751	2069.3677	6746.0596	1514.9174	1987.621	1822.3009	3956.5637	5504.1904	1141.4698	3094.6655	1260.3497	2467.1111	3229.6357	1558.7899	6287.4668	1181.7109	1053.7452	1187.8822	2592.5825
2828.2219	1849.4072	2067.8276	3106.3613	1525.1985	2409.4475	1190.8584	4845.7168	1486.8193	1022.6328	1614.6515	1502.5613	2433.2915	2122.999	5512.0981	757.33826	951.40076	1938.7308	1629.0109	2262.8101	2335.6743	2430.1213	2000.3503	1385.6713	3557.4128	1088.1184	1639.0563	1812.8922	2029.7544	1169.2406	1597.1387	1646.9233	2068.0034	6741.1636	1513.4681	1986.6367	1821.5424	3955.0571	5501.9775	1140.8492	3091.9949	1260.3187	2466.2556	3227.8367	1558.3035	6286.3931	1180.48	1052.8756	1187.2468	2592.7363
2828.1958	1849.0863	2066.542	3104.4829	1525.6763	2409.7241	1190.3828	4844.7041	1486.8657	1022.4396	1614.7183	1502.3252	2432.7307	2122.7742	5510.9707	757.56787	951.05383	1938.3781	1629.1636	2262.4373	2334.7017	2429.0364	1999.2815	1384.8868	3555.6404	1087.4749	1638.2604	1810.8516	2028.5005	1168.4662	1595.8906	1645.9714	2066.6394	6736.2676	1512.0189	1985.6526	1820.7836	3953.5508	5499.7642	1140.2288	3089.324	1260.2878	2465.4001	3226.0376	1557.8171	6285.3193	1179.249	1052.0061	1186.6116	2592.8904
2828.1699	1848.7655	2065.2566	3102.6045	1526.1539	2410.001	1189.9071	4843.6909	1486.9121	1022.2463	1614.785	1502.0891	2432.1699	2122.5493	5509.8428	757.79742	950.70697	1938.025	1629.3164	2262.0647	2333.729	2427.9512	1998.213	1384.1025	3553.8679	1086.8313	1637.4646	1808.8112	2027.2465	1167.6918	1594.6428	1645.0195	2065.2754	6731.3711	1510.5697	1984.6683	1820.025	3952.0442	5497.5513	1139.6082	3086.6531	1260.2571	2464.5447	3224.2388	1557.3307	6284.2456	1178.0182	1051.1364	1185.9762	2593.0442
2828.144	1848.4445	2063.9709	3100.7263	1526.6316	2410.2778	1189.4314	4842.6787	1486.9583	1022.053	1614.8517	1501.8529	2431.6094	2122.3247	5508.7158	758.02704	950.36005	1937.6719	1629.469	2261.6924	2332.7568	2426.8662	1997.1442	1383.3181	3552.0952	1086.1876	1636.6686	1806.7705	2025.9926	1166.9172	1593.3949	1644.0676	2063.9116	6726.4751	1509.1205	1983.684	1819.2664	3950.5376	5495.3384	1138.9875	3083.9822	1260.2262	2463.6892	3222.4397	1556.8444	6283.1719	1176.7872	1050.2667	1185.3408	2593.198
2828.1182	1848.1237	2062.6855	3098.8479	1527.1094	2410.5547	1188.9557	4841.6655	1487.0046	1021.8599	1614.9185	1501.6168	2431.0486	2122.0999	5507.5879	758.25653	950.01306	1937.3188	1629.6218	2261.3198	2331.7842	2425.7815	1996.0754	1382.5337	3550.323	1085.5439	1635.8728	1804.73	2024.7385	1166.1428	1592.147	1643.1157	2062.5476	6721.5791	1507.6711	1982.7	1818.5076	3949.0312	5493.1255	1138.3669	3081.3113	1260.1953	2462.834	3220.6406	1556.3579	6282.0981	1175.5563	1049.397	1184.7056	2593.3518
2828.0923	1847.8027	2061.4001	3096.9697	1527.587	2410.8315	1188.4801	4840.6523	1487.051	1021.6666	1614.9852	1501.3806	2430.488	2121.8752	5506.4604	758.48615	949.66614	1936.9661	1629.7745	2260.9475	2330.8115	2424.6965	1995.0068	1381.7493	3548.5505	1084.9005	1635.0769	1802.6895	2023.4846	1165.3684	1590.899	1642.1638	2061.1833	6716.6831	1506.222	1981.7156	1817.749	3947.5249	5490.9121	1137.7462	3078.6406	1260.1644	2461.9785	3218.8418	1555.8715	6281.0244	1174.3253	1048.5273	1184.0702	2593.5059
2828.0981	1847.9336	2060.6064	3095.8572	1527.9932	2411.2959	1188.1342	4837.8179	1487.2994	1021.7345	1615.218	1501.5106	2428.3789	2121.9771	5505.6094	758.65997	949.29456	1937.0828	1630.4547	2261.199	2330.2378	2423.843	1994.4414	1381.5023	3547.7493	1084.8739	1634.5165	1801.0685	2022.7153	1164.7788	1589.9327	1641.5635	2060.3638	6712.8574	1505.7798	1981.0166	1817.205	3946.0964	5489.0425	1137.7582	3076.6443	1260.6667	2461.3074	3217.5862	1555.5251	6280.6328	1173.8644	1048.3704	1183.8486	2594.0002
2828.1792	1849.1228	2060.9651	3096.5378	1528.2316	2412.2	1188.0924	4830.7158	1488.0212	1022.4144	1615.8396	1502.4984	2422.6426	2122.844	5505.4053	758.70349	948.86536	1938.3004	1632.3708	2262.9121	2330.6003	2423.5332	1995.0577	1382.5171	3549.2283	1086.2957	1634.509	1800.4326	2023.0839	1164.6235	1589.6276	1641.7886	2060.8215	6711.5439	1507.7015	1980.9877	1817.165	3944.8621	5488.0259	1139.3414	3076.3235	1262.4939	2461.0935	3217.6809	1555.5266	6281.9365	1175.3164	1049.9843	1184.6553	2595.3403
2828.2605	1850.3119	2061.324	3097.219	1528.47	2413.104	1188.0505	4823.6133	1488.743	1023.0944	1616.4612	1503.486	2416.9067	2123.7114	5505.2017	758.74683	948.43591	1939.5177	1634.2867	2264.6255	2330.9631	2423.2236	1995.6737	1383.5317	3550.7078	1087.7174	1634.5015	1799.7965	2023.4523	1164.468	1589.3224	1642.0134	2061.2798	6710.2305	1509.6232	1980.9586	1817.125	3943.6277	5487.0088	1140.9246	3076.0029	1264.3208	2460.8796	3217.7756	1555.5281	6283.2402	1176.7683	1051.5979	1185.4619	2596.6807
2828.3416	1851.5011	2061.6826	3097.8999	1528.7085	2414.0081	1188.0088	4816.5107	1489.4648	1023.7743	1617.0828	1504.4738	2411.1704	2124.5784	5504.9976	758.79028	948.00671	1940.7351	1636.2028	2266.3386	2331.3257	2422.9138	1996.29	1384.5465	3552.1868	1089.1393	1634.494	1799.1606	2023.8208	1164.3127	1589.0172	1642.2385	2061.7375	6708.9175	1511.545	1980.9297	1817.085	3942.3933	5485.9927	1142.5077	3075.6821	1266.1478	2460.6655	3217.8704	1555.5294	6284.5439	1178.2203	1053.2117	1186.2684	2598.0208
2828.4224	1852.6902	2062.041	3098.5806	1528.9468	2414.9119	1187.9669	4809.4087	1490.1866	1024.4541	1617.7043	1505.4613	2405.4343	2125.4453	5504.7939	758.83368	947.57745	1941.9524	1638.1188	2268.0518	2331.6882	2422.6038	1996.9062	1385.5612	3553.6658	1090.561	1634.4865	1798.5247	2024.1895	1164.1573	1588.7119	1642.4634	2062.1956	6707.6045	1513.4667	1980.9006	1817.0449	3941.1589	5484.9756	1144.0909	3075.3613	1267.9749	2460.4517	3217.9648	1555.5309	6285.8472	1179.6724	1054.8254	1187.0751	2599.3611
2828.5034	1853.8793	2062.3997	3099.2615	1529.1853	2415.8159	1187.9252	4802.3062	1490.9084	1025.134	1618.326	1506.4491	2399.6982	2126.3123	5504.5903	758.87714	947.14807	1943.17	1640.0348	2269.7646	2332.0508	2422.2939	1997.5226	1386.5759	3555.145	1091.9829	1634.479	1797.8888	2024.558	1164.002	1588.4069	1642.6885	2062.6533	6706.291	1515.3885	1980.8719	1817.0049	3939.9246	5483.959	1145.6742	3075.0408	1269.8019	2460.2378	3218.0596	1555.5323	6287.1509	1181.1244	1056.4392	1187.8816	2600.7012
2828.5847	1855.0684	2062.7585	3099.9426	1529.4237	2416.7202	1187.8832	4795.2041	1491.6301	1025.8138	1618.9475	1507.4366	2393.9622	2127.1797	5504.3862	758.92053	946.71881	1944.3873	1641.9507	2271.478	2332.4136	2421.9844	1998.1385	1387.5907	3556.6243	1093.4047	1634.4714	1797.2527	2024.9264	1163.8466	1588.1016	1642.9133	2063.1116	6704.978	1517.3102	1980.8429	1816.9648	3938.6899	5482.9419	1147.2574	3074.72	1271.629	2460.0239	3218.1543	1555.5338	6288.4541	1182.5764	1058.053	1188.6882	2602.0415
2828.6658	1856.2576	2063.1172	3100.6233	1529.6621	2417.624	1187.8414	4788.1016	1492.3521	1026.4938	1619.5692	1508.4244	2388.2261	2128.0466	5504.1826	758.96393	946.28955	1945.6047	1643.8668	2273.1912	2332.7759	2421.6746	1998.7549	1388.6055	3558.1033	1094.8264	1634.464	1796.6168	2025.2949	1163.6912	1587.7964	1643.1383	2063.5696	6703.6646	1519.2319	1980.814	1816.9248	3937.4556	5481.9253	1148.8407	3074.3994	1273.4561	2459.8101	3218.249	1555.5353	6289.7578	1184.0283	1059.6667	1189.4949	2603.3816
2828.7466	1857.4467	2063.4758	3101.3042	1529.9005	2418.5281	1187.7996	4780.999	1493.0737	1027.1736	1620.1907	1509.412	2382.4897	2128.9136	5503.9785	759.00739	945.86017	1946.8223	1645.7827	2274.9043	2333.1384	2421.3647	1999.3711	1389.6201	3559.5825	1096.2482	1634.4564	1795.9808	2025.6636	1163.5358	1587.4911	1643.3633	2064.0273	6702.3511	1521.1537	1980.7849	1816.8848	3936.2212	5480.9082	1150.4238	3074.0786	1275.2831	2459.5962	3218.3438	1555.5369	6291.0615	1185.4803	1061.2805	1190.3015	2604.7217
2828.8276	1858.6359	2063.8342	3101.9851	1530.1389	2419.4321	1187.7578	4773.8965	1493.7955	1027.8535	1620.8124	1510.3998	2376.7537	2129.7808	5503.7744	759.05078	945.43091	1948.0397	1647.6987	2276.6174	2333.501	2421.0547	1999.9874	1390.6349	3561.0615	1097.67	1634.449	1795.345	2026.0321	1163.3804	1587.186	1643.5883	2064.4854	6701.0381	1523.0754	1980.756	1816.8448	3934.9866	5479.8916	1152.0071	3073.7576	1277.1101	2459.3818	3218.4382	1555.5383	6292.3652	1186.9324	1062.8944	1191.1082	2606.0618
2828.9089	1859.825	2064.1931	3102.6663	1530.3773	2420.3362	1187.7159	4766.7939	1494.5173	1028.5333	1621.434	1511.3873	2371.0176	2130.6479	5503.5708	759.09418	945.00165	1949.257	1649.6147	2278.3308	2333.8638	2420.7451	2000.6034	1391.6495	3562.5408	1099.0918	1634.4414	1794.709	2026.4005	1163.225	1586.8807	1643.8132	2064.9434	6699.7246	1524.9972	1980.7269	1816.8047	3933.7522	5478.8745	1153.5903	3073.437	1278.9373	2459.168	3218.5327	1555.5398	6293.6685	1188.3844	1064.5082	1191.9148	2607.4019
2828.99	1861.0142	2064.5518	3103.3469	1530.6158	2421.2402	1187.6742	4759.6919	1495.2391	1029.2133	1622.0555	1512.3751	2365.2815	2131.5149	5503.3667	759.13757	944.57227	1950.4746	1651.5308	2280.0439	2334.2263	2420.4353	2001.2197	1392.6643	3564.02	1100.5137	1634.434	1794.073	2026.769	1163.0696	1586.5756	1644.0382	2065.4014	6698.4111	1526.9189	1980.698	1816.7648	3932.5178	5477.8584	1155.1736	3073.1162	1280.7643	2458.9541	3218.6274	1555.5413	6294.9722	1189.8364	1066.1219	1192.7213	2608.7422
2829.0708	1862.2034	2064.9104	3104.0278	1530.8542	2422.1443	1187.6323	4752.5898	1495.9609	1029.8931	1622.6772	1513.3628	2359.5452	2132.3821	5503.1631	759.18103	944.14301	1951.6919	1653.4468	2281.7571	2334.5889	2420.1255	2001.8359	1393.679	3565.499	1101.9354	1634.4264	1793.437	2027.1375	1162.9142	1586.2704	1644.2632	2065.8591	6697.0981	1528.8406	1980.6689	1816.7246	3931.2834	5476.8413	1156.7568	3072.7954	1282.5913	2458.7402	3218.7222	1555.5427	6296.2754	1191.2885	1067.7357	1193.528	2610.0823
2829.1519	1863.3925	2065.269	3104.709	1531.0927	2423.0483	1187.5906	4745.4873	1496.6827	1030.5731	1623.2987	1514.3505	2353.8091	2133.249	5502.9595	759.22443	943.71375	1952.9093	1655.3628	2283.4702	2334.9514	2419.8154	2002.452	1394.6937	3566.978	1103.3572	1634.4189	1792.8011	2027.5062	1162.7588	1585.9652	1644.4882	2066.3171	6695.7852	1530.7625	1980.64	1816.6847	3930.0491	5475.8247	1158.34	3072.4749	1284.4183	2458.5264	3218.8169	1555.5442	6297.5796	1192.7405	1069.3495	1194.3346	2611.4226
2829.2332	1864.5815	2065.6277	3105.3896	1531.3311	2423.9524	1187.5486	4738.3848	1497.4045	1031.2529	1623.9204	1515.3381	2348.073	2134.1162	5502.7554	759.26782	943.28436	1954.127	1657.2788	2285.1836	2335.3142	2419.5059	2003.0682	1395.7085	3568.4573	1104.7789	1634.4114	1792.1652	2027.8746	1162.6034	1585.6599	1644.7131	2066.7751	6694.4717	1532.6841	1980.611	1816.6445	3928.8147	5474.8076	1159.9232	3072.1541	1286.2454	2458.3125	3218.9116	1555.5457	6298.8828	1194.1924	1070.9633	1195.1412	2612.7627
2829.3142	1865.7706	2065.9863	3106.0706	1531.5695	2424.8564	1187.5068	4731.2822	1498.1262	1031.9329	1624.542	1516.3258	2342.3369	2134.9832	5502.5518	759.31122	942.8551	1955.3442	1659.1947	2286.8967	2335.6768	2419.196	2003.6846	1396.7231	3569.9365	1106.2007	1634.4038	1791.5291	2028.2432	1162.448	1585.3547	1644.938	2067.2332	6693.1582	1534.6057	1980.582	1816.6045	3927.5801	5473.791	1161.5063	3071.8335	1288.0725	2458.0984	3219.0063	1555.5471	6300.1865	1195.6443	1072.5769	1195.9478	2614.103
2829.395	1866.9598	2066.345	3106.7515	1531.808	2425.7603	1187.4651	4724.1797	1498.8481	1032.6128	1625.1636	1517.3135	2336.6006	2135.8503	5502.3477	759.35468	942.42584	1956.5616	1661.1108	2288.6099	2336.0393	2418.8862	2004.3008	1397.7379	3571.4155	1107.6226	1634.3964	1790.8932	2028.6116	1162.2926	1585.0496	1645.1631	2067.6912	6691.8452	1536.5276	1980.553	1816.5646	3926.3457	5472.7739	1163.0896	3071.5127	1289.8994	2457.8845	3219.1008	1555.5485	6301.4897	1197.0963	1074.1908	1196.7544	2615.4431
2829.4763	1868.1489	2066.7039	3107.4326	1532.0464	2426.6646	1187.4232	4717.0776	1499.5698	1033.2926	1625.7852	1518.3011	2330.8647	2136.7175	5502.1436	759.39807	941.99646	1957.7792	1663.0267	2290.3232	2336.4019	2418.5762	2004.9167	1398.7527	3572.8945	1109.0444	1634.3889	1790.2573	2028.9802	1162.1372	1584.7444	1645.3879	2068.1489	6690.5317	1538.4492	1980.5239	1816.5244	3925.1113	5471.7573	1164.6729	3071.1919	1291.7264	2457.6707	3219.1956	1555.5499	6302.7935	1198.5483	1075.8046	1197.5609	2616.7834
2829.5574	1869.3381	2067.0625	3108.1133	1532.2848	2427.5686	1187.3815	4709.9751	1500.2917	1033.9725	1626.4069	1519.2888	2325.1284	2137.5845	5501.9399	759.44147	941.5672	1958.9966	1664.9427	2292.0364	2336.7646	2418.2666	2005.5331	1399.7673	3574.374	1110.4662	1634.3813	1789.6213	2029.3488	1161.9818	1584.4392	1645.6129	2068.6069	6689.2183	1540.3711	1980.495	1816.4845	3923.877	5470.7407	1166.256	3070.8713	1293.5535	2457.4568	3219.2903	1555.5514	6304.0972	1200.0004	1077.4183	1198.3676	2618.1235
2829.6384	1870.5272	2067.4211	3108.7942	1532.5232	2428.4724	1187.3396	4702.873	1501.0134	1034.6523	1627.0283	1520.2765	2319.3923	2138.4517	5501.7363	759.48492	941.13794	1960.2139	1666.8588	2293.7495	2337.1272	2417.9568	2006.1494	1400.782	3575.853	1111.8879	1634.3738	1788.9854	2029.7173	1161.8264	1584.134	1645.8379	2069.0649	6687.9053	1542.2927	1980.4663	1816.4443	3922.6426	5469.7241	1167.8392	3070.5505	1295.3806	2457.2429	3219.385	1555.5529	6305.4009	1201.4524	1079.0321	1199.1742	2619.4639
2829.7195	1871.7164	2067.7795	3109.4751	1532.7616	2429.3765	1187.2979	4695.7705	1501.7352	1035.3323	1627.65	1521.2642	2313.656	2139.3186	5501.5322	759.52832	940.70856	1961.4315	1668.7748	2295.4626	2337.4897	2417.647	2006.7656	1401.7968	3577.332	1113.3097	1634.3663	1788.3494	2030.0857	1161.671	1583.8287	1646.0629	2069.5229	6686.5918	1544.2145	1980.4373	1816.4044	3921.4082	5468.707	1169.4225	3070.23	1297.2076	2457.0291	3219.4797	1555.5543	6306.7041	1202.9044	1080.6459	1199.9808	2620.804
2829.8005	1872.9055	2068.1384	3110.156	1533	2430.2808	1187.2559	4688.668	1502.457	1036.0121	1628.2715	1522.2518	2307.9202	2140.1858	5501.3286	759.57172	940.2793	1962.6488	1670.6907	2297.1758	2337.8523	2417.3372	2007.3816	1402.8114	3578.8113	1114.7314	1634.3588	1787.7134	2030.4543	1161.5156	1583.5236	1646.2878	2069.9807	6685.2788	1546.1362	1980.4082	1816.3643	3920.1738	5467.6904	1171.0057	3069.9092	1299.0347	2456.8149	3219.5745	1555.5558	6308.0078	1204.3563	1082.2596	1200.7875	2622.1443
2829.8816	1874.0947	2068.4971	3110.8369	1533.2385	2431.1846	1187.2141	4681.5659	1503.1788	1036.692	1628.8932	1523.2395	2302.1838	2141.053	5501.1245	759.61511	939.85004	1963.8662	1672.6068	2298.8889	2338.2148	2417.0271	2007.9979	1403.8263	3580.2903	1116.1533	1634.3513	1787.0775	2030.8229	1161.3602	1583.2184	1646.5128	2070.4387	6683.9658	1548.058	1980.3793	1816.3243	3918.9395	5466.6733	1172.589	3069.5884	1300.8617	2456.6011	3219.6689	1555.5573	6309.311	1205.8083	1083.8734	1201.5941	2623.4844
2829.9626	1875.2837	2068.8557	3111.5178	1533.4768	2432.0886	1187.1722	4674.4634	1503.9005	1037.3718	1629.5148	1524.2272	2296.4478	2141.9199	5500.9204	759.65857	939.42065	1965.0837	1674.5227	2300.6021	2338.5776	2416.7175	2008.6141	1404.8409	3581.7695	1117.5751	1634.3438	1786.4415	2031.1913	1161.2048	1582.9131	1646.7378	2070.8967	6682.6523	1549.9797	1980.3502	1816.2843	3917.7048	5465.6562	1174.1721	3069.2678	1302.6887	2456.3872	3219.7637	1555.5587	6310.6147	1207.2604	1085.4872	1202.4006	2624.8247
2830.0437	1876.4729	2069.2144	3112.1987	1533.7153	2432.9927	1187.1305	4667.3608	1504.6224	1038.0519	1630.1364	1525.2148	2290.7117	2142.7869	5500.7168	759.70203	938.99146	1966.3011	1676.4387	2302.3152	2338.9402	2416.4077	2009.2305	1405.8557	3583.2488	1118.9969	1634.3363	1785.8055	2031.5598	1161.0494	1582.6079	1646.9628	2071.3547	6681.3389	1551.9015	1980.3213	1816.2443	3916.4705	5464.6396	1175.7554	3068.947	1304.5159	2456.1733	3219.8584	1555.5602	6311.9185	1208.7124	1087.1011	1203.2073	2626.1648
2830.1248	1877.662	2069.573	3112.8796	1533.9537	2433.8967	1187.0886	4660.2583	1505.3441	1038.7317	1630.7579	1526.2025	2284.9756	2143.6541	5500.5127	759.74542	938.56219	1967.5184	1678.3547	2304.0286	2339.3027	2416.0979	2009.8464	1406.8704	3584.7278	1120.4186	1634.3287	1785.1696	2031.9285	1160.894	1582.3027	1647.1877	2071.8127	6680.0254	1553.8231	1980.2922	1816.2042	3915.2361	5463.6226	1177.3386	3068.6265	1306.3429	2455.9595	3219.9531	1555.5616	6313.2217	1210.1644	1088.7148	1204.0139	2627.5051
2830.2058	1878.8512	2069.9316	3113.5605	1534.1921	2434.8008	1187.0469	4653.1558	1506.0659	1039.4116	1631.3795	1527.1902	2279.2395	2144.5212	5500.3091	759.78888	938.13281	1968.7358	1680.2708	2305.7417	2339.6653	2415.7878	2010.4628	1407.8851	3586.2068	1121.8405	1634.3213	1784.5337	2032.297	1160.7386	1581.9976	1647.4127	2072.2705	6678.7124	1555.745	1980.2633	1816.1642	3914.0017	5462.6064	1178.9219	3068.3057	1308.1699	2455.7456	3220.0479	1555.5632	6314.5254	1211.6165	1090.3286	1204.8206	2628.8452
2830.2869	1880.0403	2070.2903	3114.2415	1534.4305	2435.7048	1187.005	4646.0542	1506.7877	1040.0914	1632.0011	1528.1779	2273.5032	2145.3882	5500.1055	759.83228	937.70355	1969.9534	1682.1866	2307.4548	2340.0278	2415.4783	2011.079	1408.8998	3587.6863	1123.2622	1634.3137	1783.8977	2032.6654	1160.5833	1581.6923	1647.6377	2072.7288	6677.3989	1557.6666	1980.2343	1816.1241	3912.7673	5461.5894	1180.5051	3067.9849	1309.9969	2455.5315	3220.1423	1555.5647	6315.8286	1213.0685	1091.9424	1205.6272	2630.1853
2830.3679	1881.2295	2070.6489	3114.9221	1534.6691	2436.6086	1186.9633	4638.9517	1507.5095	1040.7714	1632.6228	1529.1655	2267.7671	2146.2551	5499.9014	759.87567	937.27429	1971.1708	1684.1028	2309.168	2340.3904	2415.1685	2011.6953	1409.9146	3589.1653	1124.6841	1634.3063	1783.2617	2033.0339	1160.4279	1581.3872	1647.8627	2073.1865	6676.0854	1559.5885	1980.2053	1816.0841	3911.533	5460.5728	1182.0883	3067.6643	1311.8241	2455.3176	3220.2371	1555.5662	6317.1323	1214.5205	1093.5562	1206.4338	2631.5256
2830.449	1882.4186	2071.0078	3115.6033	1534.9073	2437.5129	1186.9213	4631.8491	1508.2312	1041.4512	1633.2443	1530.1532	2262.031	2147.1226	5499.6978	759.91907	936.84491	1972.3881	1686.0187	2310.8813	2340.7529	2414.8586	2012.3113	1410.9292	3590.6443	1126.1058	1634.2987	1782.6257	2033.4026	1160.2725	1581.0819	1648.0875	2073.6445	6674.7729	1561.5101	1980.1763	1816.0441	3910.2986	5459.5557	1183.6714	3067.3435	1313.6511	2455.1038	3220.3318	1555.5676	6318.436	1215.9724	1095.1699	1207.2402	2632.8657
2830.53	1883.6078	2071.3662	3116.2842	1535.1459	2438.4167	1186.8795	4624.7466	1508.9531	1042.1311	1633.866	1531.1409	2256.2949	2147.9895	5499.4937	759.96252	936.41565	1973.6057	1687.9347	2312.5945	2341.1155	2414.5488	2012.9276	1411.9441	3592.1235	1127.5277	1634.2913	1781.9899	2033.7711	1160.1171	1580.7767	1648.3126	2074.1023	6673.4595	1563.4319	1980.1473	1816.004	3909.0642	5458.5391	1185.2546	3067.0229	1315.478	2454.8899	3220.4265	1555.569	6319.7397	1217.4243	1096.7836	1208.0469	2634.2061
2830.6111	1884.7968	2071.7249	3116.9651	1535.3843	2439.3208	1186.8376	4617.644	1509.6748	1042.8109	1634.4874	1532.1285	2250.5586	2148.8564	5499.2896	760.00592	935.98639	1974.823	1689.8507	2314.3076	2341.4783	2414.239	2013.5438	1412.9587	3593.6028	1128.9493	1634.2837	1781.3539	2034.1395	1159.9617	1580.4716	1648.5375	2074.5605	6672.146	1565.3536	1980.1183	1815.964	3907.8298	5457.522	1186.8379	3066.7021	1317.3051	2454.676	3220.5212	1555.5704	6321.043	1218.8763	1098.3973	1208.8535	2635.5461
[truncated: 49 more columns]
