# Supplementary material for: Simultaneous readout of multiple FRET pairs using photochromism
Source: Nat Commun. 2021 Mar 31;12:2005. doi: 10.1038/s41467-021-22043-0 (PMC8012603; doi:10.1038/s41467-021-22043-0)
Supplement: Supplementary file 3 — Source Data [file 41467_2021_22043_MOESM3_ESM.zip › SourceData/Figure4/Figure4a,b/rawdata/time.txt]

7.7074499	7.7074499	7.7074499	7.7074499	7.7074499	7.7074499	7.7074499	7.7074499	7.7074499	7.7074499	7.7074499	7.7074499	7.7074499	7.7074499	7.7074499	7.7074499	7.7074499	7.7074499	7.7074499	7.7074499	9.9600573	9.9600573	9.9600573	9.9600573	9.9600573	9.9600573	9.9600573	9.9600573	9.9600573	9.9600573	9.9600573	9.9600573	9.9600573	9.9600573	9.9600573	9.9600573	9.9600573	12.072736	12.072736	12.072736	12.072736	12.072736	12.072736	12.072736	12.072736	12.072736	12.072736	12.072736	12.072736	12.072736
8.4698296	8.4698296	8.4698296	8.4698296	8.4698296	8.4698296	8.4698296	8.4698296	8.4698296	8.4698296	8.4698296	8.4698296	8.4698296	8.4698296	8.4698296	8.4698296	8.4698296	8.4698296	8.4698296	8.4698296	10.729183	10.729183	10.729183	10.729183	10.729183	10.729183	10.729183	10.729183	10.729183	10.729183	10.729183	10.729183	10.729183	10.729183	10.729183	10.729183	10.729183	12.82558	12.82558	12.82558	12.82558	12.82558	12.82558	12.82558	12.82558	12.82558	12.82558	12.82558	12.82558	12.82558
37.671261	37.671261	37.671261	37.671261	37.671261	37.671261	37.671261	37.671261	37.671261	37.671261	37.671261	37.671261	37.671261	37.671261	37.671261	37.671261	37.671261	37.671261	37.671261	37.671261	40.050694	40.050694	40.050694	40.050694	40.050694	40.050694	40.050694	40.050694	40.050694	40.050694	40.050694	40.050694	40.050694	40.050694	40.050694	40.050694	40.050694	42.162231	42.162231	42.162231	42.162231	42.162231	42.162231	42.162231	42.162231	42.162231	42.162231	42.162231	42.162231	42.162231
38.434666	38.434666	38.434666	38.434666	38.434666	38.434666	38.434666	38.434666	38.434666	38.434666	38.434666	38.434666	38.434666	38.434666	38.434666	38.434666	38.434666	38.434666	38.434666	38.434666	40.798096	40.798096	40.798096	40.798096	40.798096	40.798096	40.798096	40.798096	40.798096	40.798096	40.798096	40.798096	40.798096	40.798096	40.798096	40.798096	40.798096	42.929901	42.929901	42.929901	42.929901	42.929901	42.929901	42.929901	42.929901	42.929901	42.929901	42.929901	42.929901	42.929901
67.637451	67.637451	67.637451	67.637451	67.637451	67.637451	67.637451	67.637451	67.637451	67.637451	67.637451	67.637451	67.637451	67.637451	67.637451	67.637451	67.637451	67.637451	67.637451	67.637451	69.962547	69.962547	69.962547	69.962547	69.962547	69.962547	69.962547	69.962547	69.962547	69.962547	69.962547	69.962547	69.962547	69.962547	69.962547	69.962547	69.962547	72.093033	72.093033	72.093033	72.093033	72.093033	72.093033	72.093033	72.093033	72.093033	72.093033	72.093033	72.093033	72.093033
68.402496	68.402496	68.402496	68.402496	68.402496	68.402496	68.402496	68.402496	68.402496	68.402496	68.402496	68.402496	68.402496	68.402496	68.402496	68.402496	68.402496	68.402496	68.402496	68.402496	70.730766	70.730766	70.730766	70.730766	70.730766	70.730766	70.730766	70.730766	70.730766	70.730766	70.730766	70.730766	70.730766	70.730766	70.730766	70.730766	70.730766	72.857193	72.857193	72.857193	72.857193	72.857193	72.857193	72.857193	72.857193	72.857193	72.857193	72.857193	72.857193	72.857193
97.572212	97.572212	97.572212	97.572212	97.572212	97.572212	97.572212	97.572212	97.572212	97.572212	97.572212	97.572212	97.572212	97.572212	97.572212	97.572212	97.572212	97.572212	97.572212	97.572212	99.811302	99.811302	99.811302	99.811302	99.811302	99.811302	99.811302	99.811302	99.811302	99.811302	99.811302	99.811302	99.811302	99.811302	99.811302	99.811302	99.811302	101.91083	101.91083	101.91083	101.91083	101.91083	101.91083	101.91083	101.91083	101.91083	101.91083	101.91083	101.91083	101.91083
98.323524	98.323524	98.323524	98.323524	98.323524	98.323524	98.323524	98.323524	98.323524	98.323524	98.323524	98.323524	98.323524	98.323524	98.323524	98.323524	98.323524	98.323524	98.323524	98.323524	100.56462	100.56462	100.56462	100.56462	100.56462	100.56462	100.56462	100.56462	100.56462	100.56462	100.56462	100.56462	100.56462	100.56462	100.56462	100.56462	100.56462	102.67743	102.67743	102.67743	102.67743	102.67743	102.67743	102.67743	102.67743	102.67743	102.67743	102.67743	102.67743	102.67743
127.64623	127.64623	127.64623	127.64623	127.64623	127.64623	127.64623	127.64623	127.64623	127.64623	127.64623	127.64623	127.64623	127.64623	127.64623	127.64623	127.64623	127.64623	127.64623	127.64623	129.93631	129.93631	129.93631	129.93631	129.93631	129.93631	129.93631	129.93631	129.93631	129.93631	129.93631	129.93631	129.93631	129.93631	129.93631	129.93631	129.93631	132.14296	132.14296	132.14296	132.14296	132.14296	132.14296	132.14296	132.14296	132.14296	132.14296	132.14296	132.14296	132.14296
128.43471	128.43471	128.43471	128.43471	128.43471	128.43471	128.43471	128.43471	128.43471	128.43471	128.43471	128.43471	128.43471	128.43471	128.43471	128.43471	128.43471	128.43471	128.43471	128.43471	130.70309	130.70309	130.70309	130.70309	130.70309	130.70309	130.70309	130.70309	130.70309	130.70309	130.70309	130.70309	130.70309	130.70309	130.70309	130.70309	130.70309	132.8925	132.8925	132.8925	132.8925	132.8925	132.8925	132.8925	132.8925	132.8925	132.8925	132.8925	132.8925	132.8925
157.61223	157.61223	157.61223	157.61223	157.61223	157.61223	157.61223	157.61223	157.61223	157.61223	157.61223	157.61223	157.61223	157.61223	157.61223	157.61223	157.61223	157.61223	157.61223	157.61223	160.04056	160.04056	160.04056	160.04056	160.04056	160.04056	160.04056	160.04056	160.04056	160.04056	160.04056	160.04056	160.04056	160.04056	160.04056	160.04056	160.04056	162.18192	162.18192	162.18192	162.18192	162.18192	162.18192	162.18192	162.18192	162.18192	162.18192	162.18192	162.18192	162.18192
158.37582	158.37582	158.37582	158.37582	158.37582	158.37582	158.37582	158.37582	158.37582	158.37582	158.37582	158.37582	158.37582	158.37582	158.37582	158.37582	158.37582	158.37582	158.37582	158.37582	160.81078	160.81078	160.81078	160.81078	160.81078	160.81078	160.81078	160.81078	160.81078	160.81078	160.81078	160.81078	160.81078	160.81078	160.81078	160.81078	160.81078	162.93651	162.93651	162.93651	162.93651	162.93651	162.93651	162.93651	162.93651	162.93651	162.93651	162.93651	162.93651	162.93651
187.60735	187.60735	187.60735	187.60735	187.60735	187.60735	187.60735	187.60735	187.60735	187.60735	187.60735	187.60735	187.60735	187.60735	187.60735	187.60735	187.60735	187.60735	187.60735	187.60735	189.81239	189.81239	189.81239	189.81239	189.81239	189.81239	189.81239	189.81239	189.81239	189.81239	189.81239	189.81239	189.81239	189.81239	189.81239	189.81239	189.81239	192.06255	192.06255	192.06255	192.06255	192.06255	192.06255	192.06255	192.06255	192.06255	192.06255	192.06255	192.06255	192.06255
188.3698	188.3698	188.3698	188.3698	188.3698	188.3698	188.3698	188.3698	188.3698	188.3698	188.3698	188.3698	188.3698	188.3698	188.3698	188.3698	188.3698	188.3698	188.3698	188.3698	190.57883	190.57883	190.57883	190.57883	190.57883	190.57883	190.57883	190.57883	190.57883	190.57883	190.57883	190.57883	190.57883	190.57883	190.57883	190.57883	190.57883	192.81635	192.81635	192.81635	192.81635	192.81635	192.81635	192.81635	192.81635	192.81635	192.81635	192.81635	192.81635	192.81635
217.74734	217.74734	217.74734	217.74734	217.74734	217.74734	217.74734	217.74734	217.74734	217.74734	217.74734	217.74734	217.74734	217.74734	217.74734	217.74734	217.74734	217.74734	217.74734	217.74734	219.99695	219.99695	219.99695	219.99695	219.99695	219.99695	219.99695	219.99695	219.99695	219.99695	219.99695	219.99695	219.99695	219.99695	219.99695	219.99695	219.99695	222.18665	222.18665	222.18665	222.18665	222.18665	222.18665	222.18665	222.18665	222.18665	222.18665	222.18665	222.18665	222.18665
218.50151	218.50151	218.50151	218.50151	218.50151	218.50151	218.50151	218.50151	218.50151	218.50151	218.50151	218.50151	218.50151	218.50151	218.50151	218.50151	218.50151	218.50151	218.50151	218.50151	220.76404	220.76404	220.76404	220.76404	220.76404	220.76404	220.76404	220.76404	220.76404	220.76404	220.76404	220.76404	220.76404	220.76404	220.76404	220.76404	220.76404	222.93372	222.93372	222.93372	222.93372	222.93372	222.93372	222.93372	222.93372	222.93372	222.93372	222.93372	222.93372	222.93372
247.61845	247.61845	247.61845	247.61845	247.61845	247.61845	247.61845	247.61845	247.61845	247.61845	247.61845	247.61845	247.61845	247.61845	247.61845	247.61845	247.61845	247.61845	247.61845	247.61845	249.79863	249.79863	249.79863	249.79863	249.79863	249.79863	249.79863	249.79863	249.79863	249.79863	249.79863	249.79863	249.79863	249.79863	249.79863	249.79863	249.79863	251.94006	251.94006	251.94006	251.94006	251.94006	251.94006	251.94006	251.94006	251.94006	251.94006	251.94006	251.94006	251.94006
248.36781	248.36781	248.36781	248.36781	248.36781	248.36781	248.36781	248.36781	248.36781	248.36781	248.36781	248.36781	248.36781	248.36781	248.36781	248.36781	248.36781	248.36781	248.36781	248.36781	250.56483	250.56483	250.56483	250.56483	250.56483	250.56483	250.56483	250.56483	250.56483	250.56483	250.56483	250.56483	250.56483	250.56483	250.56483	250.56483	250.56483	252.70955	252.70955	252.70955	252.70955	252.70955	252.70955	252.70955	252.70955	252.70955	252.70955	252.70955	252.70955	252.70955
277.5817	277.5817	277.5817	277.5817	277.5817	277.5817	277.5817	277.5817	277.5817	277.5817	277.5817	277.5817	277.5817	277.5817	277.5817	277.5817	277.5817	277.5817	277.5817	277.5817	279.84	279.84	279.84	279.84	279.84	279.84	279.84	279.84	279.84	279.84	279.84	279.84	279.84	279.84	279.84	279.84	279.84	281.98029	281.98029	281.98029	281.98029	281.98029	281.98029	281.98029	281.98029	281.98029	281.98029	281.98029	281.98029	281.98029
278.33298	278.33298	278.33298	278.33298	278.33298	278.33298	278.33298	278.33298	278.33298	278.33298	278.33298	278.33298	278.33298	278.33298	278.33298	278.33298	278.33298	278.33298	278.33298	278.33298	280.61661	280.61661	280.61661	280.61661	280.61661	280.61661	280.61661	280.61661	280.61661	280.61661	280.61661	280.61661	280.61661	280.61661	280.61661	280.61661	280.61661	282.72961	282.72961	282.72961	282.72961	282.72961	282.72961	282.72961	282.72961	282.72961	282.72961	282.72961	282.72961	282.72961
332.24777	332.24777	332.24777	332.24777	332.24777	332.24777	332.24777	332.24777	332.24777	332.24777	332.24777	332.24777	332.24777	332.24777	332.24777	332.24777	332.24777	332.24777	332.24777	332.24777	334.56241	334.56241	334.56241	334.56241	334.56241	334.56241	334.56241	334.56241	334.56241	334.56241	334.56241	334.56241	334.56241	334.56241	334.56241	334.56241	334.56241	336.77005	336.77005	336.77005	336.77005	336.77005	336.77005	336.77005	336.77005	336.77005	336.77005	336.77005	336.77005	336.77005
333.00528	333.00528	333.00528	333.00528	333.00528	333.00528	333.00528	333.00528	333.00528	333.00528	333.00528	333.00528	333.00528	333.00528	333.00528	333.00528	333.00528	333.00528	333.00528	333.00528	335.32849	335.32849	335.32849	335.32849	335.32849	335.32849	335.32849	335.32849	335.32849	335.32849	335.32849	335.32849	335.32849	335.32849	335.32849	335.32849	335.32849	337.55234	337.55234	337.55234	337.55234	337.55234	337.55234	337.55234	337.55234	337.55234	337.55234	337.55234	337.55234	337.55234
350.3989	350.3989	350.3989	350.3989	350.3989	350.3989	350.3989	350.3989	350.3989	350.3989	350.3989	350.3989	350.3989	350.3989	350.3989	350.3989	350.3989	350.3989	350.3989	350.3989	352.58752	352.58752	352.58752	352.58752	352.58752	352.58752	352.58752	352.58752	352.58752	352.58752	352.58752	352.58752	352.58752	352.58752	352.58752	352.58752	352.58752	354.67224	354.67224	354.67224	354.67224	354.67224	354.67224	354.67224	354.67224	354.67224	354.67224	354.67224	354.67224	354.67224
351.16345	351.16345	351.16345	351.16345	351.16345	351.16345	351.16345	351.16345	351.16345	351.16345	351.16345	351.16345	351.16345	351.16345	351.16345	351.16345	351.16345	351.16345	351.16345	351.16345	353.34354	353.34354	353.34354	353.34354	353.34354	353.34354	353.34354	353.34354	353.34354	353.34354	353.34354	353.34354	353.34354	353.34354	353.34354	353.34354	353.34354	355.43665	355.43665	355.43665	355.43665	355.43665	355.43665	355.43665	355.43665	355.43665	355.43665	355.43665	355.43665	355.43665
368.22903	368.22903	368.22903	368.22903	368.22903	368.22903	368.22903	368.22903	368.22903	368.22903	368.22903	368.22903	368.22903	368.22903	368.22903	368.22903	368.22903	368.22903	368.22903	368.22903	370.58566	370.58566	370.58566	370.58566	370.58566	370.58566	370.58566	370.58566	370.58566	370.58566	370.58566	370.58566	370.58566	370.58566	370.58566	370.58566	370.58566	372.7305	372.7305	372.7305	372.7305	372.7305	372.7305	372.7305	372.7305	372.7305	372.7305	372.7305	372.7305	372.7305
368.98871	368.98871	368.98871	368.98871	368.98871	368.98871	368.98871	368.98871	368.98871	368.98871	368.98871	368.98871	368.98871	368.98871	368.98871	368.98871	368.98871	368.98871	368.98871	368.98871	371.35645	371.35645	371.35645	371.35645	371.35645	371.35645	371.35645	371.35645	371.35645	371.35645	371.35645	371.35645	371.35645	371.35645	371.35645	371.35645	371.35645	373.49481	373.49481	373.49481	373.49481	373.49481	373.49481	373.49481	373.49481	373.49481	373.49481	373.49481	373.49481	373.49481
386.18448	386.18448	386.18448	386.18448	386.18448	386.18448	386.18448	386.18448	386.18448	386.18448	386.18448	386.18448	386.18448	386.18448	386.18448	386.18448	386.18448	386.18448	386.18448	386.18448	388.38889	388.38889	388.38889	388.38889	388.38889	388.38889	388.38889	388.38889	388.38889	388.38889	388.38889	388.38889	388.38889	388.38889	388.38889	388.38889	388.38889	390.48483	390.48483	390.48483	390.48483	390.48483	390.48483	390.48483	390.48483	390.48483	390.48483	390.48483	390.48483	390.48483
386.9505	386.9505	386.9505	386.9505	386.9505	386.9505	386.9505	386.9505	386.9505	386.9505	386.9505	386.9505	386.9505	386.9505	386.9505	386.9505	386.9505	386.9505	386.9505	386.9505	389.15836	389.15836	389.15836	389.15836	389.15836	389.15836	389.15836	389.15836	389.15836	389.15836	389.15836	389.15836	389.15836	389.15836	389.15836	389.15836	389.15836	391.25296	391.25296	391.25296	391.25296	391.25296	391.25296	391.25296	391.25296	391.25296	391.25296	391.25296	391.25296	391.25296
404.0311	404.0311	404.0311	404.0311	404.0311	404.0311	404.0311	404.0311	404.0311	404.0311	404.0311	404.0311	404.0311	404.0311	404.0311	404.0311	404.0311	404.0311	404.0311	404.0311	406.4007	406.4007	406.4007	406.4007	406.4007	406.4007	406.4007	406.4007	406.4007	406.4007	406.4007	406.4007	406.4007	406.4007	406.4007	406.4007	406.4007	408.70743	408.70743	408.70743	408.70743	408.70743	408.70743	408.70743	408.70743	408.70743	408.70743	408.70743	408.70743	408.70743
404.79535	404.79535	404.79535	404.79535	404.79535	404.79535	404.79535	404.79535	404.79535	404.79535	404.79535	404.79535	404.79535	404.79535	404.79535	404.79535	404.79535	404.79535	404.79535	404.79535	407.1702	407.1702	407.1702	407.1702	407.1702	407.1702	407.1702	407.1702	407.1702	407.1702	407.1702	407.1702	407.1702	407.1702	407.1702	407.1702	407.1702	409.47168	409.47168	409.47168	409.47168	409.47168	409.47168	409.47168	409.47168	409.47168	409.47168	409.47168	409.47168	409.47168
422.16165	422.16165	422.16165	422.16165	422.16165	422.16165	422.16165	422.16165	422.16165	422.16165	422.16165	422.16165	422.16165	422.16165	422.16165	422.16165	422.16165	422.16165	422.16165	422.16165	424.65472	424.65472	424.65472	424.65472	424.65472	424.65472	424.65472	424.65472	424.65472	424.65472	424.65472	424.65472	424.65472	424.65472	424.65472	424.65472	424.65472	426.78107	426.78107	426.78107	426.78107	426.78107	426.78107	426.78107	426.78107	426.78107	426.78107	426.78107	426.78107	426.78107
422.92752	422.92752	422.92752	422.92752	422.92752	422.92752	422.92752	422.92752	422.92752	422.92752	422.92752	422.92752	422.92752	422.92752	422.92752	422.92752	422.92752	422.92752	422.92752	422.92752	425.40158	425.40158	425.40158	425.40158	425.40158	425.40158	425.40158	425.40158	425.40158	425.40158	425.40158	425.40158	425.40158	425.40158	425.40158	425.40158	425.40158	427.5484	427.5484	427.5484	427.5484	427.5484	427.5484	427.5484	427.5484	427.5484	427.5484	427.5484	427.5484	427.5484
440.18277	440.18277	440.18277	440.18277	440.18277	440.18277	440.18277	440.18277	440.18277	440.18277	440.18277	440.18277	440.18277	440.18277	440.18277	440.18277	440.18277	440.18277	440.18277	440.18277	442.50415	442.50415	442.50415	442.50415	442.50415	442.50415	442.50415	442.50415	442.50415	442.50415	442.50415	442.50415	442.50415	442.50415	442.50415	442.50415	442.50415	444.65027	444.65027	444.65027	444.65027	444.65027	444.65027	444.65027	444.65027	444.65027	444.65027	444.65027	444.65027	444.65027
440.94116	440.94116	440.94116	440.94116	440.94116	440.94116	440.94116	440.94116	440.94116	440.94116	440.94116	440.94116	440.94116	440.94116	440.94116	440.94116	440.94116	440.94116	440.94116	440.94116	443.27444	443.27444	443.27444	443.27444	443.27444	443.27444	443.27444	443.27444	443.27444	443.27444	443.27444	443.27444	443.27444	443.27444	443.27444	443.27444	443.27444	445.41458	445.41458	445.41458	445.41458	445.41458	445.41458	445.41458	445.41458	445.41458	445.41458	445.41458	445.41458	445.41458
458.55649	458.55649	458.55649	458.55649	458.55649	458.55649	458.55649	458.55649	458.55649	458.55649	458.55649	458.55649	458.55649	458.55649	458.55649	458.55649	458.55649	458.55649	458.55649	458.55649	460.82153	460.82153	460.82153	460.82153	460.82153	460.82153	460.82153	460.82153	460.82153	460.82153	460.82153	460.82153	460.82153	460.82153	460.82153	460.82153	460.82153	463.02844	463.02844	463.02844	463.02844	463.02844	463.02844	463.02844	463.02844	463.02844	463.02844	463.02844	463.02844	463.02844
459.33081	459.33081	459.33081	459.33081	459.33081	459.33081	459.33081	459.33081	459.33081	459.33081	459.33081	459.33081	459.33081	459.33081	459.33081	459.33081	459.33081	459.33081	459.33081	459.33081	461.59079	461.59079	461.59079	461.59079	461.59079	461.59079	461.59079	461.59079	461.59079	461.59079	461.59079	461.59079	461.59079	461.59079	461.59079	461.59079	461.59079	463.79773	463.79773	463.79773	463.79773	463.79773	463.79773	463.79773	463.79773	463.79773	463.79773	463.79773	463.79773	463.79773
476.89587	476.89587	476.89587	476.89587	476.89587	476.89587	476.89587	476.89587	476.89587	476.89587	476.89587	476.89587	476.89587	476.89587	476.89587	476.89587	476.89587	476.89587	476.89587	476.89587	479.08688	479.08688	479.08688	479.08688	479.08688	479.08688	479.08688	479.08688	479.08688	479.08688	479.08688	479.08688	479.08688	479.08688	479.08688	479.08688	479.08688	481.39404	481.39404	481.39404	481.39404	481.39404	481.39404	481.39404	481.39404	481.39404	481.39404	481.39404	481.39404	481.39404
477.66229	477.66229	477.66229	477.66229	477.66229	477.66229	477.66229	477.66229	477.66229	477.66229	477.66229	477.66229	477.66229	477.66229	477.66229	477.66229	477.66229	477.66229	477.66229	477.66229	479.85757	479.85757	479.85757	479.85757	479.85757	479.85757	479.85757	479.85757	479.85757	479.85757	479.85757	479.85757	479.85757	479.85757	479.85757	479.85757	479.85757	482.18164	482.18164	482.18164	482.18164	482.18164	482.18164	482.18164	482.18164	482.18164	482.18164	482.18164	482.18164	482.18164
494.88535	494.88535	494.88535	494.88535	494.88535	494.88535	494.88535	494.88535	494.88535	494.88535	494.88535	494.88535	494.88535	494.88535	494.88535	494.88535	494.88535	494.88535	494.88535	494.88535	497.19855	497.19855	497.19855	497.19855	497.19855	497.19855	497.19855	497.19855	497.19855	497.19855	497.19855	497.19855	497.19855	497.19855	497.19855	497.19855	497.19855	499.39157	499.39157	499.39157	499.39157	499.39157	499.39157	499.39157	499.39157	499.39157	499.39157	499.39157	499.39157	499.39157
495.64328	495.64328	495.64328	495.64328	495.64328	495.64328	495.64328	495.64328	495.64328	495.64328	495.64328	495.64328	495.64328	495.64328	495.64328	495.64328	495.64328	495.64328	495.64328	495.64328	497.96539	497.96539	497.96539	497.96539	497.96539	497.96539	497.96539	497.96539	497.96539	497.96539	497.96539	497.96539	497.96539	497.96539	497.96539	497.96539	497.96539	500.15778	500.15778	500.15778	500.15778	500.15778	500.15778	500.15778	500.15778	500.15778	500.15778	500.15778	500.15778	500.15778
512.80853	512.80853	512.80853	512.80853	512.80853	512.80853	512.80853	512.80853	512.80853	512.80853	512.80853	512.80853	512.80853	512.80853	512.80853	512.80853	512.80853	512.80853	512.80853	512.80853	515.11383	515.11383	515.11383	515.11383	515.11383	515.11383	515.11383	515.11383	515.11383	515.11383	515.11383	515.11383	515.11383	515.11383	515.11383	515.11383	515.11383	517.28754	517.28754	517.28754	517.28754	517.28754	517.28754	517.28754	517.28754	517.28754	517.28754	517.28754	517.28754	517.28754
513.56006	513.56006	513.56006	513.56006	513.56006	513.56006	513.56006	513.56006	513.56006	513.56006	513.56006	513.56006	513.56006	513.56006	513.56006	513.56006	513.56006	513.56006	513.56006	513.56006	515.87567	515.87567	515.87567	515.87567	515.87567	515.87567	515.87567	515.87567	515.87567	515.87567	515.87567	515.87567	515.87567	515.87567	515.87567	515.87567	515.87567	518.05762	518.05762	518.05762	518.05762	518.05762	518.05762	518.05762	518.05762	518.05762	518.05762	518.05762	518.05762	518.05762
530.92719	530.92719	530.92719	530.92719	530.92719	530.92719	530.92719	530.92719	530.92719	530.92719	530.92719	530.92719	530.92719	530.92719	530.92719	530.92719	530.92719	530.92719	530.92719	530.92719	533.18719	533.18719	533.18719	533.18719	533.18719	533.18719	533.18719	533.18719	533.18719	533.18719	533.18719	533.18719	533.18719	533.18719	533.18719	533.18719	533.18719	535.46149	535.46149	535.46149	535.46149	535.46149	535.46149	535.46149	535.46149	535.46149	535.46149	535.46149	535.46149	535.46149
531.68164	531.68164	531.68164	531.68164	531.68164	531.68164	531.68164	531.68164	531.68164	531.68164	531.68164	531.68164	531.68164	531.68164	531.68164	531.68164	531.68164	531.68164	531.68164	531.68164	533.95831	533.95831	533.95831	533.95831	533.95831	533.95831	533.95831	533.95831	533.95831	533.95831	533.95831	533.95831	533.95831	533.95831	533.95831	533.95831	533.95831	536.22595	536.22595	536.22595	536.22595	536.22595	536.22595	536.22595	536.22595	536.22595	536.22595	536.22595	536.22595	536.22595
548.8219	548.8219	548.8219	548.8219	548.8219	548.8219	548.8219	548.8219	548.8219	548.8219	548.8219	548.8219	548.8219	548.8219	548.8219	548.8219	548.8219	548.8219	548.8219	548.8219	551.15265	551.15265	551.15265	551.15265	551.15265	551.15265	551.15265	551.15265	551.15265	551.15265	551.15265	551.15265	551.15265	551.15265	551.15265	551.15265	551.15265	553.32965	553.32965	553.32965	553.32965	553.32965	553.32965	553.32965	553.32965	553.32965	553.32965	553.32965	553.32965	553.32965
549.58948	549.58948	549.58948	549.58948	549.58948	549.58948	549.58948	549.58948	549.58948	549.58948	549.58948	549.58948	549.58948	549.58948	549.58948	549.58948	549.58948	549.58948	549.58948	549.58948	551.91663	551.91663	551.91663	551.91663	551.91663	551.91663	551.91663	551.91663	551.91663	551.91663	551.91663	551.91663	551.91663	551.91663	551.91663	551.91663	551.91663	554.08246	554.08246	554.08246	554.08246	554.08246	554.08246	554.08246	554.08246	554.08246	554.08246	554.08246	554.08246	554.08246
566.7135	566.7135	566.7135	566.7135	566.7135	566.7135	566.7135	566.7135	566.7135	566.7135	566.7135	566.7135	566.7135	566.7135	566.7135	566.7135	566.7135	566.7135	566.7135	566.7135	569.03644	569.03644	569.03644	569.03644	569.03644	569.03644	569.03644	569.03644	569.03644	569.03644	569.03644	569.03644	569.03644	569.03644	569.03644	569.03644	569.03644	571.19641	571.19641	571.19641	571.19641	571.19641	571.19641	571.19641	571.19641	571.19641	571.19641	571.19641	571.19641	571.19641
567.47192	567.47192	567.47192	567.47192	567.47192	567.47192	567.47192	567.47192	567.47192	567.47192	567.47192	567.47192	567.47192	567.47192	567.47192	567.47192	567.47192	567.47192	567.47192	567.47192	569.78625	569.78625	569.78625	569.78625	569.78625	569.78625	569.78625	569.78625	569.78625	569.78625	569.78625	569.78625	569.78625	569.78625	569.78625	569.78625	569.78625	571.96759	571.96759	571.96759	571.96759	571.96759	571.96759	571.96759	571.96759	571.96759	571.96759	571.96759	571.96759	571.96759
584.70844	584.70844	584.70844	584.70844	584.70844	584.70844	584.70844	584.70844	584.70844	584.70844	584.70844	584.70844	584.70844	584.70844	584.70844	584.70844	584.70844	584.70844	584.70844	584.70844	587.01758	587.01758	587.01758	587.01758	587.01758	587.01758	587.01758	587.01758	587.01758	587.01758	587.01758	587.01758	587.01758	587.01758	587.01758	587.01758	587.01758	589.20892	589.20892	589.20892	589.20892	589.20892	589.20892	589.20892	589.20892	589.20892	589.20892	589.20892	589.20892	589.20892
585.46106	585.46106	585.46106	585.46106	585.46106	585.46106	585.46106	585.46106	585.46106	585.46106	585.46106	585.46106	585.46106	585.46106	585.46106	585.46106	585.46106	585.46106	585.46106	585.46106	587.78381	587.78381	587.78381	587.78381	587.78381	587.78381	587.78381	587.78381	587.78381	587.78381	587.78381	587.78381	587.78381	587.78381	587.78381	587.78381	587.78381	589.98932	589.98932	589.98932	589.98932	589.98932	589.98932	589.98932	589.98932	589.98932	589.98932	589.98932	589.98932	589.98932
602.59357	602.59357	602.59357	602.59357	602.59357	602.59357	602.59357	602.59357	602.59357	602.59357	602.59357	602.59357	602.59357	602.59357	602.59357	602.59357	602.59357	602.59357	602.59357	602.59357	604.85468	604.85468	604.85468	604.85468	604.85468	604.85468	604.85468	604.85468	604.85468	604.85468	604.85468	604.85468	604.85468	604.85468	604.85468	604.85468	604.85468	607.04529	607.04529	607.04529	607.04529	607.04529	607.04529	607.04529	607.04529	607.04529	607.04529	607.04529	607.04529	607.04529
603.35327	603.35327	603.35327	603.35327	603.35327	603.35327	603.35327	603.35327	603.35327	603.35327	603.35327	603.35327	603.35327	603.35327	603.35327	603.35327	603.35327	603.35327	603.35327	603.35327	605.62152	605.62152	605.62152	605.62152	605.62152	605.62152	605.62152	605.62152	605.62152	605.62152	605.62152	605.62152	605.62152	605.62152	605.62152	605.62152	605.62152	607.81049	607.81049	607.81049	607.81049	607.81049	607.81049	607.81049	607.81049	607.81049	607.81049	607.81049	607.81049	607.81049
620.40704	620.40704	620.40704	620.40704	620.40704	620.40704	620.40704	620.40704	620.40704	620.40704	620.40704	620.40704	620.40704	620.40704	620.40704	620.40704	620.40704	620.40704	620.40704	620.40704	622.65845	622.65845	622.65845	622.65845	622.65845	622.65845	622.65845	622.65845	622.65845	622.65845	622.65845	622.65845	622.65845	622.65845	622.65845	622.65845	622.65845	624.75043	624.75043	624.75043	624.75043	624.75043	624.75043	624.75043	624.75043	624.75043	624.75043	624.75043	624.75043	624.75043
621.16821	621.16821	621.16821	621.16821	621.16821	621.16821	621.16821	621.16821	621.16821	621.16821	621.16821	621.16821	621.16821	621.16821	621.16821	621.16821	621.16821	621.16821	621.16821	621.16821	623.42389	623.42389	623.42389	623.42389	623.42389	623.42389	623.42389	623.42389	623.42389	623.42389	623.42389	623.42389	623.42389	623.42389	623.42389	623.42389	623.42389	625.50647	625.50647	625.50647	625.50647	625.50647	625.50647	625.50647	625.50647	625.50647	625.50647	625.50647	625.50647	625.50647
637.94897	637.94897	637.94897	637.94897	637.94897	637.94897	637.94897	637.94897	637.94897	637.94897	637.94897	637.94897	637.94897	637.94897	637.94897	637.94897	637.94897	637.94897	637.94897	637.94897	640.14264	640.14264	640.14264	640.14264	640.14264	640.14264	640.14264	640.14264	640.14264	640.14264	640.14264	640.14264	640.14264	640.14264	640.14264	640.14264	640.14264	642.23517	642.23517	642.23517	642.23517	642.23517	642.23517	642.23517	642.23517	642.23517	642.23517	642.23517	642.23517	642.23517
638.70178	638.70178	638.70178	638.70178	638.70178	638.70178	638.70178	638.70178	638.70178	638.70178	638.70178	638.70178	638.70178	638.70178	638.70178	638.70178	638.70178	638.70178	638.70178	638.70178	640.91058	640.91058	640.91058	640.91058	640.91058	640.91058	640.91058	640.91058	640.91058	640.91058	640.91058	640.91058	640.91058	640.91058	640.91058	640.91058	640.91058	642.98688	642.98688	642.98688	642.98688	642.98688	642.98688	642.98688	642.98688	642.98688	642.98688	642.98688	642.98688	642.98688
655.80878	655.80878	655.80878	655.80878	655.80878	655.80878	655.80878	655.80878	655.80878	655.80878	655.80878	655.80878	655.80878	655.80878	655.80878	655.80878	655.80878	655.80878	655.80878	655.80878	658.07349	658.07349	658.07349	658.07349	658.07349	658.07349	658.07349	658.07349	658.07349	658.07349	658.07349	658.07349	658.07349	658.07349	658.07349	658.07349	658.07349	660.16797	660.16797	660.16797	660.16797	660.16797	660.16797	660.16797	660.16797	660.16797	660.16797	660.16797	660.16797	660.16797
656.58472	656.58472	656.58472	656.58472	656.58472	656.58472	656.58472	656.58472	656.58472	656.58472	656.58472	656.58472	656.58472	656.58472	656.58472	656.58472	656.58472	656.58472	656.58472	656.58472	658.82239	658.82239	658.82239	658.82239	658.82239	658.82239	658.82239	658.82239	658.82239	658.82239	658.82239	658.82239	658.82239	658.82239	658.82239	658.82239	658.82239	660.9375	660.9375	660.9375	660.9375	660.9375	660.9375	660.9375	660.9375	660.9375	660.9375	660.9375	660.9375	660.9375
673.97333	673.97333	673.97333	673.97333	673.97333	673.97333	673.97333	673.97333	673.97333	673.97333	673.97333	673.97333	673.97333	673.97333	673.97333	673.97333	673.97333	673.97333	673.97333	673.97333	676.30939	676.30939	676.30939	676.30939	676.30939	676.30939	676.30939	676.30939	676.30939	676.30939	676.30939	676.30939	676.30939	676.30939	676.30939	676.30939	676.30939	678.61456	678.61456	678.61456	678.61456	678.61456	678.61456	678.61456	678.61456	678.61456	678.61456	678.61456	678.61456	678.61456
674.74347	674.74347	674.74347	674.74347	674.74347	674.74347	674.74347	674.74347	674.74347	674.74347	674.74347	674.74347	674.74347	674.74347	674.74347	674.74347	674.74347	674.74347	674.74347	674.74347	677.0816	677.0816	677.0816	677.0816	677.0816	677.0816	677.0816	677.0816	677.0816	677.0816	677.0816	677.0816	677.0816	677.0816	677.0816	677.0816	677.0816	679.38055	679.38055	679.38055	679.38055	679.38055	679.38055	679.38055	679.38055	679.38055	679.38055	679.38055	679.38055	679.38055
[truncated: 49 more columns]
