# Supplementary material for: Simultaneous readout of multiple FRET pairs using photochromism
Source: Nat Commun. 2021 Mar 31;12:2005. doi: 10.1038/s41467-021-22043-0 (PMC8012603; doi:10.1038/s41467-021-22043-0)
Supplement: Supplementary file 3 — Source Data [file 41467_2021_22043_MOESM3_ESM.zip › SourceData/Figure4/Figure4a,b/rawdata/S_DA.txt]

3292.9414	1857.3503	2173.853	3231.2539	1176.8925	1601.6637	993.14111	5212.9946	1086.6516	1135.7773	1293.3835	1333.6393	2089.6226	1851.2697	4817.374	821.77094	1046.7334	1585.3171	1575.0104	1662.6399	2130.5967	2335.208	1837.2181	1282.0768	3682.2004	1162.1195	1570.8102	1542.6987	1817.0979	1152.3915	1642.3547	1550.6967	1784.408	7039.6816	1193.3757	1641.0178	1601.5166	4710.9121	5493.9521	1207.7173	4156.7163	1047.7552	2212.6274	3013.4304	1671.7745	5117.5723	1010.5688	1184.5046	919.34387	2148.426
1801.3392	1088.3276	1213.9956	1799.3257	710.31927	1021.48	602.53864	2830.8962	653.93408	626.88904	765.73218	760.07159	1223.8397	1076.2858	2814.5098	448.4032	587.57831	950.61957	866.96515	1012.211	1259.6226	1347.5107	1065.603	748.06293	2100.7249	658.64166	900.40839	902.27728	1056.2115	655.62445	921.31061	882.17914	1035.4257	4005.5476	705.11652	1019.1502	948.37628	2642.6487	3188.8911	707.2182	2266.4082	634.35327	1308.2826	1735.5272	940.6106	3068.9944	612.81012	663.84357	554.89471	1254.8948
3306.166	1865.4048	2173.7546	3227.6702	1176.9358	1602.249	995.72015	5205.0464	1087.5962	1140.5461	1291.0759	1334.1021	2083.9973	1848.366	4822.2397	820.56787	1046.3552	1584.5781	1557.1279	1666.6724	2110.6304	2315.8201	1828.8701	1269.9094	3654.3396	1155.4744	1562.5156	1529.282	1810.1545	1149.4675	1636.1082	1549.6855	1783.5547	7023.5	1192.6516	1635.2317	1600.9314	4695.8379	5475.2329	1203.6886	4137.3154	1040.3323	2202.9055	2995.822	1658.944	5090.231	1004.5193	1173.3855	915.71423	2137.0566
1805.2993	1086.1342	1212.9471	1796.9662	710.09302	1022.3647	601.61487	2829.5576	654.06445	627.49091	763.31958	761.0885	1222.2289	1076.9594	2815.7554	446.92908	586.74164	949.52374	861.72443	1011.6102	1257.5648	1346.9062	1064.3345	745.7403	2097.1392	656.39984	901.59521	900.49365	1052.4261	655.66797	919.28442	881.85254	1032.9908	4003.968	706.40155	1019.4657	951.06018	2658.4436	3191.679	707.96497	2264.9688	635.16602	1311.4764	1739.5767	940.35669	3072.0093	609.76501	667.07495	550.74072	1260.1858
3314.3005	1872.8673	2177.491	3228.8455	1183.9277	1605.4808	997.47791	5226.9385	1087.9523	1135.0577	1299.0321	1338.9923	2120.4604	1860.9335	4844.3657	832.08496	1042.8206	1584.9722	1590.22	1676.4047	2112.5498	2315.9663	1827.177	1272.9036	3663.6094	1161.2164	1563.4086	1532.7709	1810.4667	1152.7206	1635.215	1549.871	1783.9438	7036.0962	1190.4333	1636.0308	1604.115	4724.2144	5495.8501	1211.3342	4145.519	1049.3201	2211.9163	3005.1953	1663.1162	5106.5713	1005.7711	1173.8198	916.13226	2145.7322
1808.6245	1094.4357	1217.1053	1796.047	710.8689	1021.2535	601.98956	2827.8757	654.27966	626.55835	767.52936	760.9408	1238.2874	1079.2188	2817.6262	449.06787	585.57263	948.49829	875.97485	1015.7885	1257.424	1345.9319	1064.4703	746.86145	2094.3281	658.88782	897.91083	899.39471	1050.7543	654.6073	920.14178	883.64874	1034.7919	4009.0417	705.77948	1020.5257	951.26483	2648.6628	3189.865	706.38281	2262.4749	633.60864	1307.4829	1736.0406	937.62012	3068.5991	609.56299	663.58203	553.01697	1258.3871
3309.9077	1868.0986	2177.7166	3218.7825	1180.5916	1599.3984	994.1701	5197.9517	1085.5007	1136.0078	1295.1079	1336.6235	2114.0593	1855.2942	4829.7173	826.39709	1042.0811	1581.8843	1580.0493	1671.0596	2115.2034	2317.7695	1830.8035	1275.5114	3664.3442	1160.1476	1563.0084	1533.9586	1813.3669	1153.2548	1633.0538	1551.3276	1786.0552	7042.8506	1191.2999	1639.0076	1610.2515	4708.6187	5471.3931	1202.3795	4131.417	1040.9088	2205.1389	2999.5173	1664.5122	5093.856	1000.7979	1169.4117	910.51617	2146.8696
1809.7816	1088.6913	1215.0181	1790.4055	709.61993	1016.8987	600.91833	2817.9487	652.23096	625.60358	764.46808	760.32544	1233.7255	1075.7849	2812.6589	449.52216	582.04126	947.94049	872.16595	1014.1727	1260.7252	1348.8839	1065.2971	749.05383	2096.4041	659.44946	897.59351	898.88367	1050.8152	656.92151	919.05237	885.52307	1035.3376	4010.1406	705.79419	1020.6617	955.3324	2647.3105	3184.491	706.72528	2260.5732	637.10553	1308.3306	1735.7366	940.18799	3070.7715	608.2066	660.65271	552.79553	1257.8062
3327.895	1879.3922	2180.051	3227.0662	1188.4232	1611.9055	997.97101	5250.7051	1094.8956	1140.5898	1304.4698	1341.8657	2127.3564	1864.1604	4853.1011	835.28955	1044.8834	1583.1835	1587.4193	1681.0668	2121.7773	2320.6353	1832.9425	1279.1206	3674.8279	1161.4813	1567.0936	1534.1855	1812.9072	1155.7339	1634.7954	1553.7964	1792.035	7060.0146	1192.2297	1642.4595	1614.9131	4716.6089	5486.0454	1208.1178	4138.918	1043.4851	2205.397	3002.2563	1664.5338	5103.0088	1000.2059	1170.4652	912.56238	2152.0183
1825.2981	1097.9641	1218.9768	1797.4291	719.07965	1022.1353	603.99945	2857.167	657.1463	629.16302	773.08081	764.3559	1247.2035	1084.5111	2832.822	450.30194	585.54242	951.03174	878.16479	1022.1281	1263.4191	1354.4646	1066.829	749.54742	2099.8752	659.2373	900.32428	900.5307	1052.7169	657.73022	917.44989	884.73248	1037.9064	4022.7163	707.48309	1021.996	953.74005	2646.7021	3191.3325	705.43445	2258.1104	639.86908	1307.5599	1737.3254	939.32166	3076.1565	606.00482	659.36993	550.25073	1264.3616
3322.085	1876.2095	2165.3262	3209.0913	1180.8486	1603.5801	991.35559	5202.3491	1090.8883	1134.0475	1295.3651	1334.8193	2117.0271	1852.4392	4826.48	833.82776	1036.005	1577.9147	1583.3004	1671.1611	2124.1101	2324.2356	1833.7947	1282.2006	3666.6782	1158.5026	1569.5698	1533.9491	1810.7147	1155.7806	1633.0504	1556.4998	1794.0702	7060.1704	1195.1152	1644.8656	1612.3854	4735.9814	5507.9526	1210.1245	4134.7593	1046.99	2216.7961	3009.4282	1665.955	5113.6299	996.87268	1174.1537	909.78027	2157.5425
1824.4508	1096.6705	1216.4937	1796.8531	717.51282	1023.0389	602.5271	2841.667	657.19141	627.37622	769.5459	763.58179	1249.4934	1081.8413	2826.575	455.49808	583.43958	948.71667	879.50244	1019.9828	1262.9338	1346.9609	1065.9741	747.38062	2097.0383	658.83002	897.31342	897.62152	1049.3398	656.34113	917.34747	883.76398	1037.7903	4010.7114	705.97565	1019.7332	954.80096	2648.6213	3198.4795	709.1748	2261.2571	639.61609	1312.7665	1741.1755	939.39783	3080.9607	604.41333	663.43909	552.28516	1266.7108
3347.4834	1878.7384	2182.1267	3227.5286	1194.1265	1612.912	998.3595	5249.6064	1098.0869	1141.7543	1306.2507	1343.448	2130.7161	1868.5154	4861.5693	836.65088	1046.5688	1586.4995	1594.7083	1686.7301	2123.926	2324.542	1830.1118	1277.9459	3668.7195	1158.1492	1564.163	1527.4414	1806.3058	1150.9707	1630.3502	1552.8395	1790.9585	7051.27	1189.7174	1638.4475	1617.0056	4718.5029	5498.4414	1210.5312	4139.5254	1051.9855	2208.7549	3006.2947	1668.0035	5116.0859	998.21497	1172.5469	914.36597	2161.9336
1829.6085	1095.9849	1218.2067	1795.348	718.50256	1024.8833	601.1416	2849.1479	659.99902	628.46851	770.54993	765.47778	1245.6129	1084.2748	2830.668	454.12759	585.72205	950.86792	876.526	1023.6533	1259.0355	1344.5151	1064.5922	746.46405	2086.8525	655.02124	894.8772	893.33093	1045.9976	651.48425	915.98816	882.13904	1036.6609	4000.2437	706.21179	1020.3469	954.25232	2667.1992	3205.7888	711.47815	2262.9282	642.99841	1311.8896	1744.2314	939.41687	3086.5618	605.42676	666.22632	552.19116	1272.9586
3360.2029	1881.179	2197.9282	3232.5535	1197.7533	1619.6871	1002.4292	5279.7236	1100.0819	1148.5288	1313.8123	1347.5729	2139.7656	1882.2515	4887.6284	840.75317	1049.696	1588.7645	1605.9196	1698.0461	2125.5815	2321.6909	1833.7109	1282.7452	3668.803	1152.959	1562.5559	1528.4292	1807.0348	1152.8618	1631.2961	1555.1071	1794.5221	7065.3882	1188.6221	1643.8608	1616.4081	4732.8579	5509.4116	1211.9924	4144.6089	1054.5404	2214.6125	3010.9771	1665.2655	5122.4775	994.65387	1173.6263	915.06512	2168.9094
1836.1276	1098.5608	1218.0718	1793.4657	718.50885	1025.2255	603.30579	2852.7542	657.80505	627.52551	772.41418	764.24994	1244.5629	1087.2114	2835.616	454.80463	585.20776	947.38477	878.37659	1021.8412	1261.515	1348.6632	1065.7998	747.27051	2095.1853	653.47937	896.75366	894.94678	1048.6633	653.2627	915.65027	883.72729	1039.0179	4010.2976	705.36511	1022.2146	956.64563	2647.6331	3190.3203	709.68134	2255.3274	636.92609	1306.5203	1737.1539	937.49841	3077.1387	602.38342	657.32678	550.8186	1271.0996
3353.4009	1878.2327	2180.1013	3215.3459	1192.9532	1610.7927	996.82007	5238.8325	1096.7012	1143.3783	1308.873	1344.0009	2122.1208	1873.4319	4863.4272	838.33533	1043.6487	1586.984	1593.8398	1685.6249	2114.4243	2308.8799	1826.5007	1276.6296	3650.354	1147.5884	1556.474	1517.6019	1801.5372	1145.0867	1622.7111	1547.2657	1784.783	7026.3066	1185.8534	1639.9532	1607.2871	4690.1094	5479.501	1200.6583	4120.5776	1048.8345	2202.6953	2995.0649	1661.5867	5098.2935	991.33179	1167.2821	911.30005	2159.3772
1835.1061	1094.8818	1213.401	1787.1436	717.31677	1024.286	599.27118	2832.8877	658.31781	627.58661	769.92871	763.89355	1235.9508	1084.4852	2828.8435	454.46997	584.50647	949.94189	876.95923	1018.1621	1261.2805	1347.28	1068.0912	750.73035	2091.5803	653.14539	899.63989	894.31421	1048.488	655.05835	913.78833	883.38513	1040.6044	4015.4031	706.34912	1022.4307	956.51819	2641.1633	3188.7563	704.07166	2253.0481	639.11963	1306.845	1734.4292	936.67749	3074.6433	600.97412	661.50293	549.80432	1268.0021
3362.6663	1879.7291	2175.8057	3210.9246	1195.1748	1615.2811	996.37805	5242.3687	1097.0487	1142.4966	1311.8597	1345.6337	2127.2881	1872.5985	4868.9839	834.97852	1047.2863	1590.5129	1593.7489	1687.8989	2121.8855	2321.8938	1830.1631	1282.4386	3656.1128	1156.7827	1558.8414	1524.0646	1804.1284	1149.7358	1625.913	1552.3199	1795.6108	7051.7729	1188.4082	1642.4395	1611.5394	4725.9971	5499.4087	1209.3475	4130.1299	1050.7197	2210.7148	3007.2034	1667.3909	5120.3838	991.8219	1168.4185	909.83679	2169.9849
1833.6538	1092.2563	1212.0021	1783.1133	717.87732	1026.6666	599.51984	2841.6199	657.31219	626.77991	771.47498	763.41833	1240.4236	1083.4165	2826.9346	454.07458	581.6463	949.73596	873.57312	1021.1566	1261.2766	1344.3464	1067.098	748.26062	2089.7871	654.02985	894.37292	892.12415	1044.2905	652.71179	916.74341	883.69482	1040.4268	4010.2563	702.88611	1019.5042	955.34741	2647.4919	3192.085	706.71228	2255.2969	639.87158	1307.9912	1735.1156	941.24817	3080.9749	601.82825	661.3761	546.87415	1273.7119
3348.8569	1851.1455	2170.7295	3180.5583	1197.1147	1607.9272	998.8786	5227.2524	1086.4138	1136.6665	1310.7419	1335.1965	2108.2712	1870.9746	4844.5923	831.26813	1029.7822	1571.1836	1558.364	1675.9458	2105.6804	2314.5637	1814.3196	1261.201	3644.3059	1139.5129	1545.7422	1504.2852	1777.7642	1138.2812	1606.6724	1527.2242	1761.4191	7064.4678	1174.8549	1628.2338	1585.38	4747.7871	5543.4375	1202.1355	4133.1099	1049.4233	2217.4341	3002.0591	1671.4415	5132.8735	999.53613	1173.2539	917.19727	2185.9988
1828.6503	1081.7493	1215.3353	1771.1907	721.79388	1018.4128	601.2052	2835.4382	654.42181	621.09399	774.33948	759.84747	1237.0416	1083.8665	2819.8247	451.17365	576.474	944.17334	857.33081	1020.0654	1250.7166	1342.1434	1054.0121	736.14679	2082.0579	647.28998	890.43365	885.85577	1037.0125	649.47217	905.31342	872.57941	1024.6403	4024.5586	697.11902	1012.9173	942.58282	2652.8752	3216.7085	704.3042	2253.5032	638.15747	1309.817	1732.9448	944.28137	3086.3762	606.33203	661.30359	550.50354	1285.5005
3346.6802	1852.0701	2156.6108	3175.7773	1180.7446	1609.8	986.97363	5219.6284	1101.6448	1127.4424	1286.6993	1340.2577	2115.0566	1853.9501	4849.0879	829.4585	1027.8209	1571.7305	1543.6691	1666.1375	2224.7319	2414.8999	1883.7045	1294.7455	3796.2056	1169.8849	1645.5492	1503.4598	1923.5128	1192.2725	1681.9901	1600.7286	1828.589	7264.7852	1212.0991	1680.4308	1679.8823	4990.9497	5843.709	1256.4551	4550.5615	1076.2012	2328.1018	3077.6851	1825.92	5390.5845	1101.0386	1234.416	969.31506	2394.7124
1820.8613	1076.5723	1198.1919	1759.1846	707.45312	1020.1542	593.03644	2813.6018	659.16852	614.90637	757.33624	758.93573	1228.375	1068.0012	2807.6541	448.09741	573.3053	938.53839	843.89142	1001.8506	1327.5764	1403.2045	1099.5341	760.07495	2173.1462	662.91333	949.83948	884.70166	1116.8186	680.06958	950.37891	915.75562	1064.0604	4139.3374	722.61743	1045.4347	994.6272	2800.3208	3391.8804	733.43164	2503.7559	650.97638	1373.7056	1771.7672	1032.9568	3226.9241	664.17041	695.25989	581.29767	1401.8707
3438.4539	1871.2183	2228.0474	3276.5945	1252.0249	1733.8313	1004.7203	5466.5381	1191.0879	1151.7461	1362.0645	1402.7939	2278.321	1937.1787	5101.8169	886.29596	1131.7681	1668.1653	1667.1938	1805.875	2418.7261	2646.6584	2063.4314	1379.3423	4085.8901	1213.1533	1837.3486	1531.6849	2101.844	1296.8107	1822.0132	1747.1376	1989.8342	7742.2256	1286.1663	1791.5668	1792.3374	5344.8252	6118.9443	1284.6259	4926.7158	1107.75	2479.3059	3204.4348	1963.3132	5844.5781	1143.3826	1274.3907	1029.0101	2553.2568
1890.0825	1096.2936	1247.8241	1826.4344	754.74939	1095.5226	604.88843	2979.6318	718.24103	631.43713	804.72369	799.03369	1338.3854	1125.7616	2967.5159	483.17371	630.36346	996.09644	919.94934	1090.6381	1447.2799	1540.8024	1207.5697	806.96631	2345.8911	690.72992	1060.3632	901.36426	1221.9845	738.4873	1027.924	996.88293	1154.9756	4428.0493	762.78632	1104.1323	1059.0502	3025.6631	3563.5967	750.44324	2734.3081	670.48828	1463.2467	1850.5492	1115.854	3490.9956	690.14807	719.20605	617.62634	1496.0723
3751.8252	1994.0464	2427.0127	3480.7646	1384.963	1886.4236	1074.8364	6005.5781	1269.4116	1254.1898	1482.5283	1548.7666	2512.7419	2105.49	5532.1523	974.21906	1237.2079	1754.2114	1841.7163	2004.9636	2511.4766	2761.7075	2159.0806	1432.4767	4231.2422	1238.8575	1930.4474	1554.0873	2194.7988	1353.9707	1901.3895	1826.8618	2088.5193	8063.6826	1333.9779	1854.0153	1858.2786	5508.0996	6224.4697	1296.9668	5075.5176	1125.5571	2543.1799	3258.0139	2024.9554	6085.6802	1156.0044	1286.2693	1054.5304	2626.3638
2067.5779	1163.564	1355.5221	1940.7593	823.47339	1182.6169	642.47937	3275.0227	759.01086	685.30603	864.02417	877.44336	1447.5034	1211.2461	3192.2336	526.37976	687.0459	1037.6017	1014.324	1192.8781	1497.8324	1602.5831	1259.7772	833.60559	2415.5286	698.95862	1105.1974	909.09863	1267.5287	767.63446	1068.7677	1037.374	1208.1265	4605.2007	785.80939	1139.65	1092.5897	3150.0449	3646.1682	759.53772	2831.4536	682.21307	1504.1962	1887.061	1154.1913	3639.5046	696.19397	730.14752	635.18469	1532.8539
3950.6909	2085.5933	2525.104	3584.353	1444.4189	1961.182	1159.041	6218.958	1299.3033	1334.0331	1541.895	1631.4504	2591.9204	2176.7954	5732.0918	1014.3267	1272.2821	1790.8798	1926.3214	2092.2935	2554.4939	2815.1121	2209.2571	1460.7852	4307.4136	1255.9327	1970.52	1567.2821	2239.1042	1383.8334	1942.2366	1871.6165	2151.6226	8242.8359	1364.9043	1891.1001	1891.7344	5586.3193	6289.6333	1309.7863	5136.0605	1137.9099	2572.3179	3290.4773	2066.5854	6210.5376	1160.2205	1304.1357	1074.7122	2651.1848
2194.2295	1219.7506	1416.7046	2007.6989	858.64246	1229.2369	695.30853	3409.9561	776.40918	733.00183	899.12024	926.15491	1503.4905	1258.9003	3318.4956	552.31329	708.94043	1060.5488	1064.5131	1243.6091	1520.708	1628.2179	1288.3595	848.69275	2464.8145	705.55408	1127.5822	917.41809	1291.9406	781.75415	1091.4565	1059.7292	1241.0281	4706.79	802.02893	1158.0092	1108.422	3197.6912	3687.1831	767.78833	2872.9768	691.81213	1520.351	1905.5419	1178.3656	3712.8479	700.83392	740.14642	645.74945	1554.7458
4067.8333	2122.8057	2566.1243	3638.4995	1469.8168	1999.4717	1212.0065	6315.6035	1309.4277	1377.3932	1573.5762	1669.2605	2613.0452	2214.9028	5825.2041	1030.4038	1293.627	1812.0443	1955.6626	2138.7053	2572.0525	2832.635	2231.4207	1478.2034	4346.6265	1261.4402	1988.6121	1577.5076	2253.4375	1396.8572	1962.0654	1891.8235	2189.5991	8320.1279	1386.9592	1906.9717	1906.7429	5634.4932	6339.084	1322.3557	5165.0723	1153.8782	2585.0227	3313.6101	2094.0608	6280.9956	1166.2251	1314.1631	1093.4077	2669.6584
2277.582	1246.4956	1448.3494	2046.2094	878.42664	1256.9149	728.05261	3485.2495	783.89392	761.78638	922.7926	949.63074	1530.6393	1287.5179	3385.4448	568.30493	719.75732	1078.658	1089.166	1277.6779	1539.168	1642.8307	1306.0414	859.89709	2494.6055	717.03192	1142.7916	921.07214	1306.5079	793.35364	1105.0101	1075.6327	1263.3148	4768.4365	814.33197	1166.8334	1119.7389	3223.8594	3716.6162	775.85217	2892.4409	704.79547	1529.834	1917.5443	1192.5938	3751.2925	702.11755	746.13104	654.14392	1562.562
4154.3438	2153.3823	2609.2979	3683.8357	1497.2339	2024.8328	1239.8447	6401.6328	1323.3569	1414.0298	1611.9724	1696.5962	2648.0085	2254.7253	5905.981	1050.3643	1313.866	1839.8181	1998.26	2184.5129	2604.8547	2860.6936	2257.3044	1498.1268	4408.6016	1280.2676	2011.6371	1592.3052	2283.2788	1413.3861	1979.8041	1912.4596	2219.479	8413.0059	1405.8253	1926.0858	1930.7738	5679.7759	6395.7485	1344.4608	5188.3618	1173.4597	2604.1519	3338.1387	2110.6587	6337.4194	1174.3268	1328.5264	1102.0237	2695.1045
2331.2722	1266.438	1470.8857	2074.7461	892.57611	1268.5911	741.9931	3528.3948	792.23016	778.48169	941.08478	964.07025	1542.0139	1306.2622	3430.1665	574.4278	729.74225	1089.3765	1104.8418	1301.9487	1554.5581	1657.9213	1319.7321	871.72754	2522.8506	726.75842	1150.6143	930.26892	1320.0802	800.94348	1113.5188	1084.7933	1278.145	4808.9521	826.97888	1177.1786	1133.6119	3240.7163	3729.5859	784.67285	2896.6255	708.72766	1534.8671	1924.3387	1199.7693	3774.0732	703.92554	750.39075	656.63562	1568.0187
4193.5503	2165.8027	2613.6455	3707.7473	1504.7711	2036.8265	1254.4713	6391.4824	1329.1218	1429.9265	1629.8889	1709.0591	2655.2764	2268.2715	5924.8477	1059.1447	1320.8385	1848.755	2013.8961	2202.6885	2594.3479	2851.7988	2257.75	1500.0238	4403.9238	1282.4233	2007.175	1589.8037	2276.2378	1416.7628	1984.4607	1913.0588	2232.8191	8392.9443	1422.5417	1927.4028	1928.2209	5664.7681	6389.5093	1354.2012	5180.1841	1172.4944	2598.1794	3336.355	2108.4475	6341.1221	1173.701	1330.3474	1104.9073	2685.5061
2345.103	1269.7435	1470.6305	2076.3462	892.25403	1275.9524	746.3291	3512.4487	791.17065	788.77185	948.05212	969.8241	1535.6409	1309.2628	3430.5618	575.42896	734.56885	1097.0698	1110.9227	1303.4047	1560.7953	1662.2914	1323.254	878.8573	2539.9333	730.23804	1154.4102	930.88806	1322.9923	804.00958	1119.0831	1088.6636	1289.8156	4824.3921	837.4765	1181.1316	1136.1085	3242.3909	3745.8445	793.30865	2899.0457	710.2691	1538.0747	1931.4597	1208.0356	3789.988	705.98108	755.90039	658.65802	1576.9041
4231.4668	2181.1152	2626.7141	3732.0239	1516.5748	2055.6985	1264.2615	6390.002	1333.3137	1442.5403	1647.1008	1720.582	2652.8345	2289.1218	5954.8467	1060.0448	1329.7089	1864.0455	2023.4557	2216.1504	2624.7014	2876.6812	2271.4744	1511.5393	4452.231	1300.677	2017.1541	1600.0608	2290.7759	1431.5453	1996.0559	1926.3171	2253.8279	8448.9805	1446.1116	1935.5813	1942.2549	5701.0562	6438.1919	1366.6621	5194.625	1184.0142	2616.0925	3357.676	2123.9062	6378.082	1182.1964	1350.0505	1112.954	2696.3701
2377.8914	1277.9828	1480.4225	2097.1877	902.5415	1287.5541	754.79529	3527.3384	797.18921	797.45398	960.66736	977.11145	1537.5864	1321.8384	3450.7412	579.79431	741.66467	1107.8308	1113.2062	1318.2653	1567.6967	1666.0641	1327.7007	881.40662	2561.0146	738.35132	1157.5283	934.12573	1328.6066	812.21082	1124.208	1092.9039	1299.4191	4838.563	845.48694	1181.527	1140.2072	3257.9207	3769.2	802.77704	2905.4187	718.34149	1545.7831	1943.1097	1207.739	3809.3079	710.12512	763.04742	665.67816	1581.0862
4254.4033	2192.6375	2634.9497	3751.1003	1523.228	2071.3711	1277.0298	6426.3408	1339.3815	1452.924	1661.2135	1728.1765	2651.2	2300.8425	5976.2739	1066.9241	1341.6356	1876.5735	2031.2043	2233.3223	2621.531	2876.9277	2275.6099	1513.1202	4465.5186	1307.4573	2015.4572	1599.241	2295.6924	1434.115	1997.8309	1932.9911	2265.9402	8445.7979	1457.2893	1941.0128	1943.7946	5696.3145	6435.5083	1375.0604	5193.7856	1191.1034	2614.0264	3359.5076	2130.3906	6390.7168	1185.3802	1351.1271	1118.8502	2708.5305
2401.3528	1294.1636	1492.5984	2116.5527	908.88403	1302.1224	765.12714	3559.6458	802.07336	805.1532	975.98474	985.70752	1548.4546	1336.2964	3478.2449	584.42871	747.97565	1118.6545	1130.3739	1329.8295	1576.4084	1679.7977	1332.2504	885.0722	2573.8569	748.48193	1160.861	938.19745	1330.0985	814.15283	1125.4338	1099.2762	1308.0032	4852.7852	855.93091	1187.7977	1141.986	3265.1211	3776.7993	807.68396	2910.6243	722.39966	1546.5917	1947.2076	1217.7384	3824.0212	715.30371	764.84253	670.552	1587.0811
4275.6528	2206.5923	2650.5994	3776.2676	1532.0336	2076.5059	1284.7241	6453.6948	1355.0764	1464.2505	1678.0536	1737.9042	2665.4084	2314.6389	6000.2324	1069.7866	1351.0902	1887.1287	2051.1882	2248.2173	2636.4614	2892.9482	2281.7891	1522.4835	4492.625	1320.9706	2023.0889	1606.3229	2301.2407	1443.796	2007.0149	1937.2058	2279.3569	8473.7158	1472.4309	1948.4429	1946.199	5761.1572	6499.2695	1397.9268	5222.2583	1206.8517	2636.7393	3393.4268	2144.6609	6454.5254	1196.3816	1370.7386	1133.7709	2733.8201
2411.2346	1301.0656	1498.5013	2128.3413	914.85974	1302.1799	764.4884	3576.8752	805.54822	812.14111	982.55615	990.80334	1554.6663	1342.8932	3492.3662	590.18884	753.43054	1125.4901	1142.464	1340.9362	1585.3573	1687.0422	1339.2366	893.3847	2594.3689	754.55341	1167.0189	943.73175	1336.3408	820.37585	1133.54	1105.1521	1317.9391	4882.2256	867.56793	1194.799	1148.1171	3293.1721	3798.3621	816.4151	2917.9326	733.10992	1556.158	1959.438	1223.0034	3843.6958	718.78064	772.0426	673.98578	1595.7422
4279.8076	2213.1785	2638.6917	3779.2078	1524.6892	2065.6104	1280.9392	6451.8477	1350.365	1459.4471	1676.9305	1734.4994	2625.4287	2309.804	5990.1304	1067.0387	1357.9066	1890.1443	2038.3152	2241.9858	2659.6782	2920.4143	2294.7019	1536.2979	4532.0879	1336.8352	2033.5474	1615.5662	2312.7119	1458.2214	2019.0759	1948.502	2296.1841	8531.9336	1493.7952	1957.0679	1954.0762	5752.5503	6496.25	1400.1116	5214.5913	1212.2426	2634.3481	3393.5166	2146.7603	6456.2148	1197.7566	1375.6693	1134.6575	2735.085
2425.4597	1310.0985	1499.1219	2138.1787	919.21417	1299.3464	770.81451	3604.7451	813.49493	815.05713	990.3277	993.16718	1545.0542	1348.3148	3502.2598	589.81384	758.862	1127.2104	1139.8092	1344.74	1585.2745	1692.8691	1338.9568	891.58826	2595.2422	755.73572	1163.8511	941.41248	1336.7515	823.64795	1133.3866	1104.1013	1321.4222	4877.6904	875.26343	1194.6907	1147.2999	3303.1401	3808.2886	823.06793	2923.7473	740.35388	1558.5731	1965.6465	1227.8748	3859.8855	722.19879	775.66577	678.84259	1602.1498
4303.5737	2226.4563	2663.4409	3807.5352	1542.6521	2071.3975	1291.6562	6489.6353	1365.5328	1472.4535	1702.9067	1746.934	2642.9006	2338.7341	6035.6235	1080.2313	1360.2825	1907.6626	2081.5476	2265.5244	2664.6863	2925.2358	2294.9995	1536.5511	4543.3945	1342.4998	2032.9838	1618.3369	2316.511	1462.8359	2019.9205	1949.6837	2303.1384	8531.459	1509.5973	1959.7631	1954.8246	5769.6377	6515.5312	1410.5785	5221.1885	1230.6912	2642.9768	3409.8442	2155.8752	6478.9785	1200.7407	1385.7649	1137.795	2741.9407
2434.0125	1313.9486	1511.1173	2145.1047	922.50171	1302.4684	774.3208	3602.1111	817.26678	815.84283	996.1676	996.82983	1548.5941	1356.1669	3511.2546	596.48962	760.04602	1134.6951	1156.9409	1351.0361	1591.8695	1700.8213	1343.3878	897.45935	2608.1345	762.2688	1167.5758	945.1936	1343.0748	829.99524	1138.9912	1106.9004	1330.1896	4890.374	884.34924	1198.7867	1151.2699	3302.6765	3808.8733	827.93109	2918.4355	742.065	1560.2979	1969.3103	1227.7384	3864.6135	722.0166	781.6947	678.26257	1603.459
4319.5425	2235.478	2670.3203	3815.0249	1544.4531	2075.0173	1294.5178	6532.1494	1371.7416	1471.8246	1707.2568	1748.5785	2637.7334	2342.8198	6042.5825	1081.1877	1366.6089	1910.8611	2085.0969	2276.6736	2655.9736	2924.7163	2294.2634	1537.1189	4537.6191	1346.854	2024.6088	1615.5024	2316.2119	1463.793	2024.9279	1954.7228	2308.1736	8523.3457	1523.1107	1961.9176	1950.2098	5764.5811	6514.166	1421.6411	5220.7178	1227.4011	2641.5908	3414.2927	2153.0464	6484.6221	1209.1714	1395.8464	1147.3948	2753.9619
2434.4663	1314.334	1503.5784	2149.543	918.04706	1300.9153	770.35425	3606.4658	818.14795	812.21045	995.23761	996.47272	1535.3528	1354.4265	3504.1743	592.20154	760.46759	1137.1794	1152.4839	1347.4102	1593.4536	1703.0233	1343.8293	896.35547	2612.2915	764.82776	1167.4652	944.55652	1340.3226	829.66132	1139.696	1108.569	1331.4779	4889.8877	892.22229	1198.1709	1142.0184	3303.7249	3807.4163	832.27173	2920.0557	741.31409	1558.2471	1967.9945	1231.1875	3867.0903	725.76526	783.83472	682.73145	1605.6089
4331.6133	2247.5518	2675.0022	3840.7561	1550.0232	2071.9954	1297.9722	6553.4302	1383.6541	1481.4536	1716.2725	1755.877	2633.8364	2350.8689	6057.5176	1090.3369	1372.1956	1920.3022	2098.2446	2280.3528	2664.5044	2936.1345	2299.2419	1541.0454	4555.1309	1351.6257	2028.8806	1620.8591	2317.2717	1468.0679	2024.7222	1957.7834	2316.4873	8535.1494	1539.2803	1961.9922	1950.696	5816.7788	6543.5649	1429.9999	5228.1572	1232.6985	2655.3118	3425.5002	2162.9763	6519.9717	1217.252	1408.854	1146.0352	2757.4812
2441.8965	1324.9954	1513.6799	2164.2456	923.83386	1298.8618	774.5072	3625.9482	831.84583	817.98773	999.46106	1000.3522	1536.1449	1361.3828	3518.3032	593.33148	761.4035	1141.8167	1160.5277	1356.4985	1592.9584	1706.4686	1343.7114	896.23065	2614.9587	770.71173	1165.35	944.9256	1340.7457	833.56329	1138.7218	1111.0966	1331.6506	4887.4976	898.15961	1200.0061	1144.83	3313.4031	3822.512	836.73163	2921.2163	743.82483	1565.4536	1976.2158	1233.8959	3884.1067	732.13062	789.1568	684.2226	1607.725
4342.9141	2262.5271	2685.136	3859.4888	1552.7755	2080.2336	1300.3926	6573.4648	1389.1013	1485.4705	1721.078	1760.9401	2626.1343	2359.3669	6073.3237	1093.6384	1377.8594	1930.6864	2106.6721	2286.5867	2677.0508	2953.6116	2299.594	1545.8333	4571.5825	1365.4337	2034.9691	1623.936	2321.5518	1475.5425	2033.3771	1965.3395	2324.3796	8551.6182	1547.5551	1970.4926	1951.6869	5797.6084	6543.71	1436.7415	5222.7451	1237.8425	2652.4187	3423.1709	2160.1018	6515.1611	1219.0764	1408.1857	1150.7694	2758.9209
2453.4751	1330.3008	1523.1874	2177.9438	928.67566	1306.6591	778.18604	3647.2983	830.51099	821.45544	1008.4208	1004.615	1541.6351	1367.9382	3530.2959	595.13623	766.44287	1143.8921	1171.9086	1361.4259	1599.8461	1717.8431	1344.2946	899.1438	2624.3601	775.04028	1166.8068	947.38855	1344.8701	832.5675	1141.748	1114.4153	1336.7843	4891.6099	904.97375	1202.0209	1146.0139	3324.2085	3831.498	842.71021	2921.718	744.89441	1567.9259	1979.8898	1234.144	3889.3792	732.41711	797.74347	685.76331	1616.8734
4342.5796	2258.5383	2688.5061	3856.0752	1550.8425	2075.4221	1303.0334	6585.8696	1393.4404	1486.6737	1717.694	1759.9977	2608.9009	2361.0557	6067.6265	1088.332	1379.5968	1930.3256	2101.3491	2283.7764	2673.7317	2957.9307	2298.1047	1546.452	4569.7612	1371.7118	2029.6	1624.073	2320.8142	1474.8677	2033.5382	1965.6886	2322.6011	8537.4561	1555.9132	1974.5946	1943.7594	5804.3657	6535.9692	1441.9073	5222.229	1240.3024	2649.373	3423.3516	2168.3965	6518.6357	1221.6777	1413.6227	1154.598	2761.3867
2455.2598	1335.3445	1524.2808	2180.8342	927.04755	1306.5801	777.06604	3654.8318	832.80774	824.11359	1007.7183	1004.5773	1526.6287	1368.9167	3530.5691	595.30048	767.83795	1146.9446	1167.0696	1358.8831	1598.2701	1718.8121	1345.5999	900.15674	2622.3884	776.87402	1166.3464	945.08997	1342.6498	834.54749	1145.0302	1115.3926	1337.4065	4888.6968	908.06433	1202.7468	1141.1472	3317.4348	3832.3254	844.13892	2927.1633	753.86926	1568.3818	1982.8958	1236.0842	3894.8713	733.604	801.8302	690.73779	1621.192
4360.2388	2274.2842	2703.687	3876.7358	1559.4631	2085.9639	1303.5618	6591.1577	1403.3503	1494.3467	1725.958	1767.8975	2602.9678	2366.6687	6083.6221	1089.8242	1381.1326	1940.4517	2117.3545	2288.1516	2682.7781	2971.2288	2304.3213	1552.2881	4581.8892	1385.0404	2038.3223	1625.4353	2322.6155	1480.8762	2040.3064	1970.5437	2330.9685	8560.2578	1566.6019	1975.3489	1944.3982	5807.8613	6547.3809	1449.5587	5230.8018	1247.5834	2655.1736	3430.7507	2166.8064	6532.0757	1227.3497	1417.8286	1153.8494	2765.574
2464.1309	1341.6261	1536.2249	2186.5535	929.13116	1308.9757	778.03394	3662.6201	840.38049	825.24585	1009.6331	1007.9008	1526.0135	1372.8508	3539.105	600.255	767.31281	1150.3646	1178.74	1361.1523	1603.2744	1727.2063	1347.8411	902.16663	2630.7822	782.49713	1169.7328	947.77002	1346.7509	836.90076	1145.7941	1116.6578	1340.7753	4900.8276	916.61243	1206.5905	1143.6514	3332.9917	3834.3718	847.30493	2927.2266	753.6767	1569.1101	1983.8687	1237.1315	3899.9941	737.82123	798.70526	688.70062	1618.3391
4365.6675	2278.7454	2716.2622	3891.2996	1563.1023	2082.3879	1308.4052	6675.918	1405.1117	1498.7649	1729.1655	1770.0762	2603.1672	2374.8481	6102.5283	1092.1183	1390.1508	1939.7906	2126.2415	2297.2109	2676.1177	2978.1033	2304.3137	1551.1682	4585.1196	1387.527	2035.5564	1624.0621	2330.196	1479.6553	2039.9363	1974.3711	2334.8503	8557.5537	1576.9862	1985.0791	1947.0066	5842.8364	6578.8433	1461.844	5241.292	1254.053	2671.1436	3448.2991	2175.7327	6568.7666	1235.1932	1425.9664	1159.7739	2776.613
2470.1909	1344.7166	1534.0596	2196.5996	932.42401	1311.9907	779.29614	3691.3867	840.13824	829.21075	1014.9493	1009.0773	1520.1382	1373.9019	3543.0654	597.83368	772.20068	1152.8286	1179.5308	1366.7397	1611.8882	1739.4375	1350.998	908.74176	2647.1479	791.10834	1173.6111	951.51093	1349.1609	843.43018	1148.1853	1120.9771	1347.8831	4915.5796	922.6806	1210.1479	1144.6411	3347.5303	3844.5798	856.12793	2934.2234	755.28467	1574.3757	1990.8383	1238.3533	3913.0435	743.42096	806.09766	691.24274	1628.7731
4376.2178	2285.8181	2719.2563	3902.5293	1562.7637	2087.9697	1308.428	6627.436	1414.9185	1495.969	1731.7734	1774.2378	2588.189	2375.1982	6100.0508	1090.9771	1390.4395	1949.5315	2128.2747	2291.366	2686.0283	2992.7861	2305.9744	1556.7494	4595.9702	1391.7496	2037.3276	1626.5759	2331.2917	1482.9939	2041.7856	1975.6731	2334.772	8557.2373	1586.2583	1981.7422	1946.5862	5840.3716	6565.0127	1464.5704	5239.3921	1254.7804	2665.502	3444.7292	2178.3828	6556.2427	1241.4836	1427.5487	1160.2563	2780.885
2470.3618	1348.3401	1538.1104	2200.353	932.36554	1309.9114	782.82666	3686.7351	841.31482	829.2052	1013.977	1011.9236	1515.908	1376.9775	3542.7322	597.38898	771.3952	1154.6672	1177.9097	1365.3511	1608.5188	1738.7302	1352.5667	907.07245	2644.5879	791.31665	1170.2012	950.2558	1348.4119	838.60327	1149.41	1122.1395	1345.2173	4908.521	927.71478	1211.5001	1143.6655	3347.1204	3849.5466	859.03833	2934.1677	761.22083	1575.9977	1996.4434	1244.3901	3917.4868	745.20441	810.38879	692.22626	1630.3815
[truncated: 49 more columns]
