# Supplementary material for: Simultaneous readout of multiple FRET pairs using photochromism
Source: Nat Commun. 2021 Mar 31;12:2005. doi: 10.1038/s41467-021-22043-0 (PMC8012603; doi:10.1038/s41467-021-22043-0)
Supplement: Supplementary file 3 — Source Data [file 41467_2021_22043_MOESM3_ESM.zip › SourceData/Figure4/Figure4a,b/rawdata/S_DD.txt]

3514.7483	1753.9114	2714.7805	4003.8206	1233.7102	1556.5214	1060.6077	5920.1426	1202.7037	1322.95	1434.5021	1501.4862	2223.7322	2037.7808	4726.3789	1031.1464	1270.5381	1537.3992	1860.9343	1804.3472	2141.4827	2572.4866	1809.9475	1327.1927	3723.282	1159.7311	1716.9397	2166.28	1921.1539	1315.697	1801.8047	1666.0529	1986.3009	6324.6841	1381.0509	1603.9368	1559.8116	4379.4824	5262.6514	1122.452	4248.9487	944.69427	2295.2827	3638.2642	1917.5651	5091.5435	1062.2979	1203.5905	979.23969	2214.645
1271.2428	636.03162	935.81665	1390.1196	413.12488	533.9458	366.02191	2040.4943	404.18689	446.26031	473.82001	506.82855	753.56976	684.05084	1625.1779	344.36389	426.25507	526.23743	621.78882	603.42139	780.77325	902.07709	647.5376	461.4967	1339.0619	404.28143	589.94037	719.23157	662.95648	450.11023	624.96338	574.49231	675.1745	2281.9265	465.43634	578.46124	540.47168	1660.0813	1945.7435	418.92203	1567.1962	332.41125	806.48792	1246.7817	673.93506	1754.1359	370.78052	424.25717	330.77017	765.18884
3515.6667	1751.7441	2716.571	4002.5403	1234.0066	1558.2112	1056.0995	5931.1865	1202.7668	1325.8118	1432.6974	1500.2306	2228.4395	2041.1381	4730.6362	1027.532	1269.7852	1539.9407	1851.5732	1803.3862	2103.3259	2530.6218	1786.2047	1309.6335	3689.9253	1144.6597	1698.882	2149.5093	1906.4386	1304.812	1793.2421	1658.4631	1976.9681	6289.4819	1376.6044	1596.2358	1552.3047	4361.9009	5227.5054	1116.7704	4227.7178	920.34082	2275.6223	3599.4043	1901.6683	5039.6177	1043.446	1190.1935	956.20496	2194.0471
1271.1525	635.77332	935.44775	1388.3832	413.68048	532.8399	365.22168	2041.8268	404.25055	446.63831	475.20386	506.15131	755.38147	684.75977	1625.3285	346.25412	425.57208	527.01038	620.26965	602.70056	777.15759	900.25262	645.06647	461.28412	1339.8311	408.15851	587.55731	720.2453	662.24591	449.77509	623.60187	573.08643	674.39984	2279.1006	465.03973	575.47699	539.79175	1658.4106	1942.1931	415.67657	1563.9666	333.96399	807.64453	1246.5035	673.32666	1751.691	370.23056	423.61078	330.55753	766.27356
3509.7839	1758.8447	2710.5952	3998.5916	1233.7498	1557.9718	1052.9534	5917.981	1198.9133	1322.6903	1434.3506	1500.1637	2237.1292	2038.449	4728.0308	1033.6328	1270.2399	1538.4148	1874.5273	1807.6101	2106.5222	2540.8506	1786.0095	1310.5439	3697.853	1145.5979	1702.2979	2162.9746	1906.3369	1308.7603	1791.0569	1658.3484	1974.0723	6299.4678	1374.5894	1593.3271	1556.7378	4363.2646	5233.4956	1119.7152	4229.0669	923.16199	2275.137	3604.043	1899.1171	5042.8374	1042.3678	1186.5339	959.18054	2194.4778
1270.2913	641.27814	931.22675	1388.274	414.55255	534.25317	364.41919	2034.3773	405.32373	447.01953	475.3891	506.98914	757.84607	683.41553	1625.3796	347.00946	425.71655	526.34009	627.58057	604.0022	775.7597	900.17596	644.53064	461.04846	1337.9357	406.20978	585.55255	721.3269	659.08832	448.98407	622.88995	572.6734	674.16718	2275.3362	465.11664	577.25311	539.90198	1655.4937	1939.4116	417.0477	1562.0112	334.78214	804.98633	1242.6467	671.78271	1748.9579	367.44846	423.66367	329.15472	764.44995
3491.0876	1749.7649	2701.3508	3974.3831	1227.864	1552.3987	1048.9246	5879.6553	1195.3572	1315.2195	1425.178	1491.9761	2221.0674	2028.3945	4708.3823	1029.6462	1261.1445	1534.0601	1864.0681	1794.355	2097.2571	2529.4744	1781.4662	1307.2537	3678.5156	1145.0225	1692.8304	2157.1936	1896.9954	1301.8767	1786.9713	1655.8416	1964.717	6277.7134	1371.3434	1586.7152	1554.942	4361.0137	5224.814	1116.452	4221.7104	917.01666	2268.0671	3600.0754	1904.7026	5034.9507	1036.9381	1185.0765	954.92657	2193.9834
1262.5779	635.51154	931.38092	1379.7299	412.65991	531.0556	363.67108	2028.9088	400.57825	444.93774	471.45697	504.93341	753.60168	681.43378	1617.804	345.10925	420.43091	524.84534	623.3916	602.78278	774.75323	899.05011	644.04401	458.62549	1335.9646	406.23822	584.52228	721.84503	656.34747	448.90936	620.258	571.34662	672.74414	2270.4243	463.01978	575.31042	540.90771	1653.23	1937.744	415.24942	1559.437	335.69382	804.22791	1243.6393	671.40491	1749.3994	366.69354	421.76755	326.51465	764.79919
3503.2754	1751.8014	2704.5327	3977.2939	1233.1884	1556.7777	1053.2487	5930.7637	1203.183	1317.9104	1432.8049	1493.1349	2233.2568	2036.2303	4720.0854	1032.2957	1263.813	1533.0355	1869.5209	1803.9028	2107.8425	2541.7312	1783.8226	1314.1414	3699.5918	1145.015	1698.4529	2172.0115	1901.1342	1308.1973	1787.1954	1660.2185	1970.2799	6289.7749	1375.0603	1589.9407	1559.4338	4342.0176	5224.2939	1115.9767	4216.2349	918.54175	2264.8223	3596.1018	1898.4613	5023.2891	1034.2382	1179.3794	950.6676	2190.6582
1268.9163	638.52625	935.91656	1384.6597	415.42816	532.55951	364.16321	2043.0116	403.06488	448.22504	477.52765	504.76971	758.03943	683.41229	1625.9054	348.17566	423.29126	525.02557	628.97369	606.02484	776.00256	900.29846	643.6571	461.82971	1336.1013	405.14233	585.65826	725.66479	657.95807	447.39911	621.53265	572.30035	671.79486	2273.5952	465.11755	574.85645	543.62622	1649.9584	1939.0248	413.63232	1555.5017	332.01331	803.12024	1242.0194	671.66467	1742.7202	365.81622	418.47491	327.87128	763.23688
3491.9834	1751.8468	2703.5039	3970.334	1233.9353	1557.1843	1048.545	5909.7651	1200.7146	1315.2083	1432.47	1491.9956	2228.7861	2035.7562	4713.624	1036.3055	1260.0435	1530.7085	1877.5167	1799.0303	2109.6604	2542.5269	1783.2126	1313.3506	3700.0137	1142.632	1695.6041	2177.3997	1898.7816	1308.847	1789.8136	1660.2671	1972.2808	6284.3999	1373.1353	1589.5571	1563.2059	4362.1455	5250.7646	1117.0555	4219.5571	921.30847	2275.4387	3604.9058	1901.0077	5040.2671	1034.0977	1181.051	953.88074	2197.3259
1266.7273	637.52948	929.62933	1380.0454	413.75104	532.09442	362.29282	2036.4792	402.66046	444.99115	473.6366	503.98773	757.1994	682.38519	1619.7815	349.18896	422.7019	526.05249	628.11053	602.38025	775.80164	897.34216	641.88367	460.18356	1331.5583	405.12857	583.5769	727.06909	655.87085	447.6907	620.33069	572.86096	671.20239	2269.7581	464.73318	574.19678	543.72217	1652.5459	1940.7404	415.12857	1559.7054	334.44028	804.32007	1242.7119	669.97314	1745.3044	362.33923	416.89145	328.05054	761.39685
3494.6497	1746.3254	2699.0452	3972.4143	1236.7809	1557.2698	1047.684	5910.978	1202.556	1314.6345	1434.5498	1490.3428	2231.5254	2036.7874	4716.335	1034.4822	1263.11	1535.4294	1872.8458	1806.5663	2105.3169	2535.5833	1780.4724	1316.0988	3690.9341	1143.0366	1693.6238	2178.2078	1895.3149	1305.2571	1784.5828	1657.2433	1966.4094	6276.5962	1373.1099	1587.9722	1562.2657	4327.3838	5222.7695	1114.8267	4206.7407	919.42883	2260.1497	3584.9209	1900.141	5018.9326	1031.1322	1177.9741	951.14734	2186.8721
1264.6348	634.04773	928.7149	1378.2097	414.01447	530.97308	363.1329	2034.6245	405.34241	445.06201	474.41901	503.07336	752.5683	683.24811	1619.1985	346.46683	421.57562	524.34412	624.09967	605.47192	771.28821	893.80652	641.75562	460.13431	1325.3763	403.94046	581.57544	724.75037	654.38721	446.42331	619.06458	571.30334	670.91748	2260.7917	463.39615	572.58533	542.09473	1655.068	1946.8846	417.63211	1558.7216	333.93192	805.69543	1245.0964	673.26501	1749.2643	363.74683	418.21988	326.30984	763.6012
3490.4412	1744.257	2703.9561	3969.9094	1239.8246	1559.2588	1046.2744	5926.7852	1205.3077	1318.1993	1439.239	1490.9712	2220.8279	2044.7616	4722.46	1036.4281	1264.2976	1539.4894	1879.0585	1813.3145	2107.7974	2534.2317	1779.1987	1318.7782	3696.3787	1138.1609	1696.1228	2185.4531	1892.4052	1308.2917	1785.4928	1658.4056	1965.5962	6276.9834	1374.1283	1589.4359	1563.4156	4321.9712	5221.2012	1114.1265	4202.2637	917.10712	2257.9163	3582.9956	1893.6357	5013.0552	1027.5291	1171.292	946.95819	2185.0208
1262.6532	633.00323	929.26721	1372.6194	415.33118	530.17743	360.20959	2026.4824	402.93231	443.2442	474.4519	502.99512	751.16827	682.86115	1617.5054	347.27545	423.41071	524.74573	620.63446	602.36365	773.23438	893.26758	640.58325	462.2074	1329.5104	401.10504	584.28986	726.42657	654.32556	445.71539	620.55719	571.63068	669.09753	2262.8577	462.31311	573.7204	542.40503	1649.1097	1939.2653	414.54291	1557.0415	335.63434	801.19513	1238.0311	672.13	1741.6571	362.1546	418.0365	324.62836	761.74188
3478.4136	1737.308	2685.1343	3943.2891	1235.4292	1552.4847	1045.0114	5881.0884	1200.6891	1313.339	1435.1565	1485.092	2213.7476	2036.2943	4698.6816	1032.3401	1259.8292	1531.6506	1868.0188	1799.0455	2096.3384	2523.1311	1772.1069	1312.9419	3681.2056	1137.485	1688.1652	2178.1433	1888.193	1301.677	1780.8458	1652.0966	1958.123	6252.248	1368.7448	1582.103	1557.1311	4309.7515	5203.5898	1109.8142	4194.4961	915.12872	2253.0486	3574.2839	1891.8574	4999.6416	1023.2543	1171.0784	940.81219	2178.2661
1261.6805	632.56763	922.96527	1366.6414	413.92645	530.66882	357.63672	2019.3777	403.66882	441.51715	471.92914	500.19714	746.84583	679.66235	1612.1936	346.13092	420.45178	522.33508	620.20361	601.61377	770.97046	893.49902	639.60242	461.28998	1325.6548	400.87555	582.4754	726.55695	652.41144	446.14221	616.60852	569.02667	668.21942	2260.093	464.04108	571.41797	542.05298	1644.3358	1937.6002	415.12646	1551.4049	333.84271	799.39984	1236.877	667.97156	1740.28	361.07764	421.24054	322.55182	763.74286
3474.863	1737.4702	2668.8027	3929.2366	1230.7859	1555.4592	1040.5784	5873.5308	1197.1458	1309.0686	1430.7212	1482.9487	2198.3171	2028.1133	4686.3398	1030.0862	1258.6787	1528.7246	1852.939	1791.5667	2095.7424	2525.9751	1772.0743	1311.017	3678.8801	1139.0166	1686.165	2182.0264	1884.3158	1304.0491	1777.5359	1651.3953	1958.9045	6249.9648	1369.022	1582.9369	1555.2474	4322.8027	5229.4658	1112.5369	4204.7148	916.96594	2257.6321	3584.3926	1896.6079	5015.5688	1024.803	1174.4089	939.80579	2184.1743
1259.3098	632.74585	918.58405	1363.5299	412.54944	528.74329	359.04266	2015.5286	401.41687	440.88177	471.97827	500.57025	746.43866	678.34241	1609.1766	343.46454	419.51416	521.78015	619.33264	599.31586	769.44348	892.01733	638.4563	459.08768	1324.1567	399.70255	579.05347	726.53918	650.29517	442.59549	617.73608	569.1731	668.32153	2252.6133	461.85605	572.13403	541.92505	1634.2057	1931.7839	415.58401	1552.6259	334.62515	799.77393	1234.5203	671.0957	1735.9867	359.82697	416.48691	324.20581	760.98157
3451.2036	1710.5696	2669.8701	3888.3118	1233.3947	1541.3013	1039.5883	5829.3813	1192.2175	1298.4027	1428.4448	1471.0762	2176.1738	2025.7057	4649.5728	1024.2623	1239.6193	1516.8883	1819.4296	1782.4613	2071.051	2509.7822	1747.4453	1289.5396	3632.9436	1126.9568	1670.3658	2151.125	1858.6727	1290.3931	1759.4456	1631.6869	1922.1324	6115.5869	1349.4497	1569.5454	1529.3624	4242.3394	5125.0776	1102.4835	4090.249	919.78003	2246.3723	3545.5117	1869.0106	4949.9761	998.75293	1159.3464	938.20691	2161.905
1243.0519	615.64685	912.13452	1336.0474	410.14532	523.63544	358.00763	1992.5132	397.58148	436.63525	469.36212	493.58069	733.33881	674.81732	1589.4398	341.14285	412.27478	516.03815	604.17169	594.80768	754.56073	881.6413	626.92273	451.56274	1302.8948	396.97968	572.47772	714.0943	639.89551	441.06995	609.93469	562.66357	654.81641	2213.8877	455.61005	566.77734	533.02802	1611.6361	1895.3611	408.2908	1511.2146	328.50031	791.73853	1215.037	659.69971	1712.9843	352.32306	413.77902	321.36075	750.07166
3418.1033	1698.8002	2636.4475	3845.2385	1207.7673	1521.3271	1025.6857	5743.5391	1177.8751	1285.2192	1393.239	1464.1224	2144.2532	1985.9388	4577.4971	1008.8038	1219.5754	1491.1011	1774.7964	1743.9998	1921.952	2392.6768	1656.568	1224.1	3429.4312	1081.2551	1552.3621	2113.2671	1709.6448	1224.4462	1678.7507	1547.7833	1828.2528	5838.4517	1296.5211	1510.8683	1432.1062	4029.9531	4823.0449	1052.4962	3742.9551	878.89075	2145.3845	3432.8975	1732.1753	4689.7568	909.55859	1100.0649	874.63379	1993.1575
1233.1459	616.49463	902.22107	1330.1764	402.25095	518.15063	352.72131	1967.2739	393.23709	431.30563	459.14639	492.58347	725.41553	662.86047	1572.8523	335.97476	407.60684	508.79239	589.61169	583.23389	722.3092	857.86475	609.16382	434.14273	1262.312	386.45993	547.78491	705.91309	611.69006	426.69437	591.96497	544.89929	635.11157	2149.8291	444.0845	551.41248	512.77576	1567.7695	1834.8064	397.42303	1444.8608	323.0174	770.31976	1193.0256	631.68555	1663.1036	333.26788	398.67065	307.72052	722.16675
3305.0479	1664.6918	2548.1738	3737.8357	1119.3459	1399.8759	1008.2711	5465.5308	1096.6318	1250.0671	1308.3546	1395.5621	1977.6827	1877.5502	4322.585	950.35339	1140.7532	1389.9723	1642.8074	1603.6846	1751.5051	2197.2607	1512.2937	1149.0013	3185.083	1031.7976	1393.8491	2093.5156	1566.5173	1141.0391	1560.2529	1437.1356	1695.2864	5464.2695	1232.5638	1415.1578	1349.0743	3739.7866	4578.3125	1030.7535	3465.8113	852.66925	2015.2144	3319.9285	1608.8245	4319.1641	867.5459	1077.0048	811.4549	1857.7247
1214.1885	610.39575	891.62805	1312.9467	388.33362	497.31732	355.33362	1929.2072	383.81555	426.08618	443.71844	481.42102	698.84686	644.40906	1530.9229	326.62177	394.07977	492.05219	568.99347	557.5838	693.41681	825.74036	584.00854	422.31226	1220.639	375.85956	521.78369	707.00616	588.19995	413.68958	572.69281	525.07593	613.14136	2086.0596	433.92322	534.99725	500.50903	1515.7837	1791.9839	394.12265	1398.8446	317.19611	750.19629	1174.1812	611.42529	1601.3135	325.32587	399.1987	295.12527	698.35583
3064.8411	1572.2937	2398.3733	3574.8689	1007.8842	1276.6775	957.24976	5011.4595	1044.202	1167.6617	1222.3125	1276.7106	1748.1025	1753.6252	3993.9792	884.57019	1063.7271	1333.8378	1516.0703	1457.4326	1684.5736	2097.4146	1447.0011	1115.3226	3076.7014	1010.0792	1322.8181	2088.0344	1505.2056	1101.4795	1503.1855	1383.6665	1637.7922	5235.3877	1209.0234	1359.66	1319.2245	3547.9392	4436.8965	1014.7601	3350.0073	837.25696	1941.9272	3247.7202	1540.5885	4091.2212	849.26825	1056.3923	778.50531	1792.8397
1170.3463	593.40955	863.09381	1279.5103	366.78882	473.61523	346.69156	1840.0607	373.19714	411.06781	429.97217	458.37024	655.01465	620.07324	1468.1643	312.73941	383.26727	483.21753	545.64697	531.79932	679.91412	805.66528	571.57306	416.57959	1196.1862	374.07861	509.07257	704.27637	574.80713	407.60815	561.10187	515.84418	602.98047	2036.1903	430.08752	523.97913	494.82196	1477.7695	1767.7556	391.60147	1380.6147	317.40833	736.69055	1162.3256	601.24438	1560.9866	323.26834	395.34	290.29691	687.71716
2891.4873	1496.9	2297.1252	3471.9741	946.36304	1213.3521	869.19507	4753.1572	1014.0487	1101.9161	1174.4537	1201.3248	1645.3184	1682.616	3812.0867	845.32483	1031.8439	1306.4491	1468.3097	1380.5034	1645.7518	2045.2045	1411.7562	1099.5295	3007.824	991.30292	1291.5577	2080.7415	1474.8951	1079.9712	1471.3481	1358.8647	1603.2466	5099.0771	1197.2329	1328.7961	1304.9288	3442.1116	4355.9741	1003.8544	3305.781	825.97498	1900.1991	3205.0894	1503.1335	3974.647	841.4574	1053.0406	762.60889	1748.5529
1139.0269	577.53992	840.87622	1260.384	356.32205	465.5491	329.71423	1785.1097	368.73441	396.97549	420.7338	444.85129	634.99377	607.81409	1434.1954	306.63467	374.43588	475.80759	534.51318	514.33728	675.5625	798.00677	567.3291	415.5733	1187.9955	370.84698	502.95825	705.83533	572.54932	402.71753	556.85577	514.31946	598.52173	2011.1798	429.72546	518.58185	494.04382	1449.5782	1747.8628	389.99094	1371.0961	312.49771	728.06677	1152.9277	591.40906	1539.2627	321.1658	394.35568	290.29688	679.71326
2776.7297	1454.2134	2234.0891	3401.2529	912.9389	1182.3834	800.97827	4617.1919	997.86749	1060.2694	1137.8755	1160.9298	1590.2975	1640.5985	3707.7383	818.74377	1010.4405	1285.736	1434.4519	1336.6982	1633.7103	2020.6238	1398.1724	1093.4969	2978.7437	986.48816	1277.2001	2084.4204	1460.4	1065.5962	1456.4052	1343.6217	1586.431	5042.5869	1191.1439	1315.8434	1293.3663	3378.5747	4306.4292	1004.0198	3285.4824	823.21259	1878.0664	3188.0107	1487.1599	3922.3408	836.62646	1055.001	758.85724	1732.2518
1122.2318	570.44049	833.52478	1250.0001	350.88913	458.50018	315.35278	1771.5005	364.90637	391.88379	418.80554	438.5542	621.58374	602.32056	1418.9666	304.8313	371.95428	475.40173	535.29871	510.4165	674.45551	795.28918	564.96118	418.24054	1187.0791	369.64957	503.00031	710.33136	571.04681	401.64484	556.203	513.15308	597.55023	2004.1228	429.1416	514.86963	492.90887	1446.429	1749.4766	393.22644	1372.1006	315.52869	726.73938	1156.3436	589.1532	1538.0791	322.88916	397.0954	287.51935	677.05798
2726.9504	1444.4688	2225.3096	3381.7249	904.91663	1168.8854	775.74524	4599.7847	990.18542	1049.3744	1131.207	1148.5173	1582.6895	1637.1887	3690.1218	818.08459	1000.2524	1283.036	1437.824	1332.7021	1637.8903	2016.5685	1399.3303	1103.2328	2980.9907	990.75513	1280.0031	2098.5435	1467.6864	1066.4425	1454.4563	1343.3754	1581.7737	5038.9873	1188.3889	1316.0256	1299.7401	3371.467	4316.6172	1005.4028	3291.1262	822.28699	1877.5022	3198.771	1480.9696	3912.4905	837.15759	1055.1681	756.15063	1730.1
1114.5073	571.51294	836.13208	1247.959	351.6944	457.42853	311.26044	1766.5283	363.79132	392.8631	418.32703	437.9588	625.66608	604.55664	1417.6553	303.90399	370.05475	476.14642	537.14502	513.54663	674.86877	792.97107	566.51904	419.60257	1186.5851	370.62939	502.73434	713.18726	570.61426	400.5712	554.4165	513.26257	597.56689	2002.4529	430.25009	517.67749	496.53165	1435.9229	1738.2094	392.49799	1370.0272	316.44604	722.41461	1152.0951	590.85986	1528.51	321.62122	397.50525	287.45032	674.7359
2701.3452	1443.239	2215.4622	3365.5586	900.58148	1160.4304	766.69177	4537.0918	982.27216	1038.8613	1121.9822	1143.2466	1577.054	1636.4695	3673.4241	816.13281	987.43256	1285.4443	1444.8381	1331.5073	1618.323	1994.8833	1390.2415	1094.7334	2943.936	987.30048	1267.4375	2085.3762	1457.8184	1051.9727	1442.9187	1334.4373	1566.6045	4996.3877	1176.4375	1306.865	1294.8611	3352.7898	4292.231	1009.1112	3285.542	813.92712	1867.9381	3187.187	1479.255	3894.4592	839.01257	1055.0374	752.85315	1723.5491
1100.913	568.43018	824.90198	1236.5074	346.95001	455.43307	304.3096	1731.3079	359.51102	390.048	414.79654	434.75443	617.66919	599.8374	1406.0613	302.13913	366.40631	472.67807	538.33777	509.76218	672.54492	789.04492	566.25	419.67029	1185.2495	372.37604	503.54846	712.38568	570.19238	401.22021	553.75708	512.77594	595.68951	1999.7343	430.25568	516.90454	496.83301	1435.241	1743.7184	394.20169	1369.861	317.26456	724.56274	1156.8337	587.62158	1528.999	323.99026	396.68967	288.30066	676.80933
2676.0063	1443.2539	2208.2419	3356.0947	896.1922	1166.1523	758.0116	4472.8291	978.11359	1035.387	1113.3601	1140.8728	1564.5242	1632.7493	3662.4829	814.26465	981.43097	1280.8439	1444.4186	1329.41	1620.3717	1991.3536	1391.0928	1103.3346	2939.8599	992.97595	1271.3826	2095.4226	1456.3397	1053.7393	1443.5068	1334.4635	1565.3291	4999.7817	1178.0117	1308.854	1295.7502	3358.0481	4306.1006	1009.7034	3292.3704	825.14771	1873.3048	3200.9648	1481.8021	3897.5586	844.05792	1060.0887	754.414	1728.3602
1103.7292	571.31848	828.1676	1241.2635	350.49084	458.37726	306.14087	1725.1947	360.18286	390.69733	414.63531	436.10504	616.44067	603.039	1409.655	303.79913	364.94763	477.37799	537.29443	510.37567	674.43781	787.11676	567.08484	420.59399	1181.8406	374.44928	501.841	714.39813	570.8869	400.10681	553.5415	511.21887	595.2298	2000.2091	430.83917	516.26154	494.11383	1433.0789	1741.4414	395.15387	1374.6827	320.37744	724.25348	1156.5344	588.97729	1530.6462	324.79785	398.35358	289.09094	677.36053
2664.8967	1446.704	2202.9258	3356.0115	897.69238	1169.1759	763.29089	4450.438	975.79468	1039.2571	1109.1785	1142.97	1562.7079	1634.8057	3664.812	819.94739	971.28625	1282.849	1448.6814	1332.8969	1621.9414	1989.3878	1394.0208	1107.0342	2944.7471	999.78894	1274.9208	2101.8469	1457.0796	1052.5146	1444.5264	1337.7981	1561.5973	5010.8125	1175.2961	1314.0782	1301.0779	3361.5081	4297.4502	1005.4876	3298.5947	824.04425	1874.0902	3199.6978	1480.7994	3892.593	847.07422	1060.99	755.81152	1732.2749
1110.9114	573.89355	833.42529	1249.6296	352.29248	462.24155	310.7713	1734.9387	362.10568	395.04739	416.6517	439.33389	618.82642	608.53857	1420.2787	305.85364	366.39325	478.80637	545.68066	518.92688	677.02271	791.02185	569.65137	424.69681	1184.5684	377.92172	504.03262	719.17114	574.61938	401.57999	555.85938	514.48523	597.52661	2008.8177	429.72745	520.24609	500.32248	1439.134	1752.6888	399.22641	1377.7354	321.36081	727.39001	1163.0077	592.49683	1535.0696	327.27341	400.91525	291.46747	681.02454
2662.8835	1452.7169	2210.699	3364.8022	900.43982	1171.5272	765.93823	4429.0059	974.08301	1042.4365	1109.4644	1146.8582	1563.9901	1636.6694	3672.1245	820.79736	966.95386	1284.0553	1459.3633	1336.7982	1625.8612	1986.8304	1395.0591	1112.2665	2941.6777	999.26746	1276.7433	2113.1074	1461.6549	1050.475	1445.166	1336.6515	1562.1692	5020.9185	1168.8417	1317.1871	1301.7637	3366.6667	4320.2266	1011.0604	3308.6501	837.84778	1882.1627	3214.1953	1490.8779	3900.4927	852.80847	1066.8876	764.75256	1735.3341
1110.4386	581.42572	835.64655	1256.1038	355.09045	465.9538	310.33295	1733.3337	365.32587	396.50311	418.18665	441.94928	618.63428	612.28235	1425.9866	308.84473	366.6687	479.44653	552.91998	523.98907	678.51294	789.02002	569.34863	427.31314	1190.3098	380.12637	504.41995	722.89551	575.74585	401.88791	557.27124	514.47327	600.24292	2013.6162	431.60196	520.4397	499.70151	1451.1975	1758.719	399.45148	1384.2871	319.2193	729.53113	1168.4714	597.47394	1539.3083	328.08856	406.35034	292.50159	686.65369
2655.0212	1451.1625	2199.0325	3355.7483	897.70087	1158.8702	762.41547	4398.0181	969.01276	1042.9175	1100.2015	1144.3857	1546.0042	1628.3566	3657.9585	819.13995	954.91156	1275.0927	1453.6578	1334.7981	1629.8065	1990.5901	1400.994	1121.6958	2949.8042	1005.7402	1284.3566	2119.2866	1468.3569	1051.9896	1449.3469	1341.5148	1561.9431	5042.0322	1169.5933	1319.8733	1304.489	3372.272	4333.9893	1008.341	3317.1375	832.35217	1884.7036	3225.3323	1492.3726	3907.6121	856.89697	1068.5281	764.92853	1742.8447
1113.5752	582.37146	837.45874	1260.6289	356.67691	463.14743	312.89111	1737.9218	364.87787	397.72379	420.24924	442.87851	623.56567	614.26672	1429.502	310.31955	364.87082	480.90475	551.49182	523.97449	679.29077	791.64038	571.85583	428.32681	1187.5687	381.90518	506.7803	723.15552	575.58618	404.04874	557.71814	516.43872	599.45349	2015.9972	430.85153	520.59546	501.09451	1447.3423	1766.9139	404.97821	1387.6223	325.3584	731.37476	1170.7648	597.83295	1541.8604	330.17279	408.35938	293.6922	685.92572
2663.7075	1456.5913	2220.8494	3375.585	909.06598	1165.2711	769.63263	4393.8032	972.02008	1049.1606	1110.2334	1154.0872	1557.0565	1649.4154	3686.3901	833.10809	955.96173	1287.3806	1482.5455	1352.8993	1631.1432	1987.9139	1403.3716	1124.1582	2958.865	1010.4752	1286.2877	2127.3625	1471.8767	1053.7487	1451.2385	1340.2035	1557.9492	5047.9331	1160.4344	1319.476	1304.4385	3373.0784	4340.8418	1015.1833	3319.4666	833.73047	1887.5081	3231.4263	1494.6259	3909.1633	858.86169	1070.2882	766.66614	1748.1683
1114.9854	582.0592	838.44769	1260.5376	357.26151	463.36884	314.45505	1725.4722	365.45715	398.98682	421.07922	445.18402	617.4411	617.1604	1431.8225	309.77658	363.44327	482.84094	558.21191	525.77039	679.70532	792.0025	572.04425	429.90155	1191.8016	383.25867	507.34784	726.47302	579.07422	403.96637	558.99298	517.4505	598.95428	2022.3385	431.57306	521.17712	501.20392	1446.0012	1764.1044	404.69009	1385.3042	326.72772	727.40967	1170.0199	598.76953	1539.2438	330.34769	408.12808	291.74365	689.06714
2663.8308	1457.6155	2217.2605	3381.5627	910.72992	1166.7405	774.67328	4381.6772	971.68219	1052.0269	1107.9487	1156.8296	1563.5625	1650.1077	3689.5176	832.47113	949.87286	1285.457	1488.7458	1359.0273	1621.0438	1974.3641	1399.5557	1121.0211	2943.0754	1005.8026	1280.0143	2120.7639	1465.8896	1050.0533	1447.9159	1339.571	1552.25	5036.1216	1157.1796	1317.584	1299.6681	3369.9253	4338.0151	1016.5798	3320.8228	836.45288	1886.4537	3226.4902	1492.8372	3899.0454	863.08478	1074.0356	773.36682	1749.3328
1114.7544	582.27698	837.34058	1264.9862	356.83289	463.8175	314.84314	1722.267	364.87079	401.30347	418.99438	445.79944	617.42798	615.68311	1432.7583	310.64661	363.09753	483.55475	557.80267	527.15546	679.79114	792.53516	573.11841	430.19162	1193.9368	383.34366	508.03079	727.16797	579.24744	403.20145	560.24194	517.8219	598.47559	2024.2175	433.12466	522.21289	497.15817	1451.8368	1764.6528	405.72284	1388.3573	327.25934	731.40942	1171.665	596.91748	1540.8975	333.8891	406.77643	297.66229	687.31543
2660.2991	1458.5122	2219.3525	3391.51	912.28101	1165.8243	776.10742	4354.1108	967.46484	1052.1655	1107.4177	1160.5017	1557.4384	1652.1416	3691.6201	839.31372	945.63171	1287.3629	1495.4407	1362.3171	1621.915	1974.2561	1402.5365	1125.3766	2948.8113	1011.6875	1283.3949	2124.6243	1465.135	1049.5354	1447.5299	1340.903	1550.8536	5048.0918	1152.1453	1322.9929	1299.7572	3384.0205	4350.2163	1011.3236	3326.125	837.79449	1891.0659	3236.4246	1497.9821	3904.0903	865.72095	1077.0449	772.53552	1751.9307
1117.1265	583.15588	839.15564	1266.3007	359.18759	463.02859	313.33948	1715.0144	365.65918	405.5361	419.79807	446.73764	618.06799	618.16931	1434.0106	313.57825	362.26144	483.46677	560.02393	527.69739	680.6394	791.29126	573.49268	428.17395	1193.8843	385.09326	508.71326	729.19519	579.14722	403.29218	559.90698	516.76239	598.96307	2024.4836	431.2832	521.66956	499.70941	1450.2577	1768.3942	403.46759	1388.4375	327.26239	732.83112	1173.8573	598.72815	1544.2583	333.72998	408.90259	297.10797	687.95428
2662.2119	1460.3679	2225.3997	3392.6738	917.90686	1170.7241	779.28369	4327.5674	965.4126	1057.3683	1105.1964	1163.9449	1553.4249	1654.5621	3695.1216	840.19727	946.72034	1284.9314	1503.2235	1364.3589	1629.5356	1979.4135	1405.728	1130.9006	2958.5122	1015.8553	1285.8156	2135.4187	1471.9562	1050.3527	1452.5934	1342.3887	1549.2025	5065.7446	1149.0977	1326.4269	1304.167	3380.9016	4354.8047	1011.4026	3331.8062	839.09747	1891.9572	3236.3875	1501.6571	3902.0652	869.7937	1072.6405	777.75177	1758.2759
1122.9432	586.04584	845.71106	1272.1923	361.1145	463.64917	315.64911	1719.7825	366.11182	402.60443	420.31885	449.91937	620.31403	621.6134	1439.6538	315.90601	364.72168	487.25616	567.58801	530.24432	680.14893	789.74884	572.92706	431.81329	1192.7302	386.81152	508.05023	728.76038	578.8974	404.17926	559.35516	517.59363	598.16431	2024.8087	430.43567	524.09491	499.95605	1455.3651	1772.5315	405.84424	1390.5942	326.7948	732.75909	1175.9326	602.43182	1546.4878	333.96503	412.22577	297.8924	693.72546
2667.1792	1460.0314	2222.5208	3391.6106	921.0564	1168.598	782.05511	4320.4082	963.84167	1060.1819	1103.6879	1166.0746	1550.7396	1652.8647	3697.1465	841.30908	942.81067	1282.3887	1504.7578	1373.259	1625.5094	1972.3594	1404.7343	1129.6035	2951.5649	1017.0067	1287.3289	2132.8625	1469.4565	1047.9802	1449.4609	1341.1532	1544.9889	5053.1445	1142.6276	1322.5106	1296.5315	3371.6765	4350.5298	1014.1704	3335.1404	841.28979	1888.7014	3233.2153	1502.6342	3902.0588	868.31592	1072.0624	775.78516	1757.6588
1122.3418	588.33014	844.86847	1271.5588	361.66705	465.94873	317.17792	1716.0798	364.50708	404.6861	420.20312	450.28162	615.55518	621.41553	1440.6011	312.96167	363.98639	485.80347	565.63586	529.88885	680.26758	793.54773	574.521	431.9567	1193.4252	385.96396	509.18869	730.48315	579.62659	403.59457	560.20776	518.50537	598.75952	2027.5919	431.00369	524.62756	498.16739	1455.0179	1779.4945	404.33655	1395.0646	326.94016	735.13214	1178.7094	604.38861	1548.0129	337.2507	410.83173	298.19128	693.18292
2672.7205	1462.4479	2238.0757	3399.0093	924.62402	1173.655	785.91534	4301.8213	966.1084	1060.5696	1107.915	1172.2704	1552.8678	1655.8148	3705.2549	838.36169	942.30444	1289.6418	1511.2902	1376.9023	1626.0023	1974.4518	1408.811	1135.0636	2959.1409	1021.4185	1287.7068	2139.3591	1473.3398	1049.2311	1452.5911	1345.2792	1546.4711	5066.8955	1141.9054	1322.8325	1299.1378	3366.6855	4354.7827	1014.4929	3335.7808	842.61389	1887.0181	3234.3726	1507.6115	3897.7651	873.28973	1070.4491	775.0235	1759.1477
1124.5828	590.96686	849.38068	1277.1284	363.52164	467.78198	316.16058	1713.9866	364.13913	408.66266	421.06104	452.36749	614.02075	622.28149	1444.3379	312.91922	363.6972	487.11926	569.86115	532.86694	681.88568	794.71857	575.59583	433.28992	1200.314	390.18353	510.1366	733.28198	580.94855	404.58313	562.03857	519.95178	599.67029	2033.8687	432.12073	525.38568	498.65112	1454.9663	1777.4135	407.51208	1397.1091	330.16675	735.10144	1178.3752	605.55634	1549.9347	337.82861	412.74841	298.82269	696.21954
2672.1116	1461.4629	2231.1643	3399.345	927.20087	1179.0171	788.31549	4320.8604	968.05988	1069.1023	1106.7598	1173.0186	1553.1047	1654.991	3705.3887	842.25751	945.03156	1286.3884	1515.7217	1377.166	1624.993	1972.3842	1409.9814	1133.748	2959.573	1024.3319	1288.0514	2140.2576	1474.6213	1050.5697	1450.038	1342.0221	1543.6442	5076.0391	1138.4355	1323.925	1295.7068	3377.249	4372.8457	1015.9059	3346.8931	844.26935	1897.318	3245.1079	1512.5077	3907.877	878.71191	1076.2794	777.85895	1762.4691
1128.5208	592.18152	849.29358	1281.4524	365.36176	468.40964	319.54608	1726.766	368.37778	408.16061	423.56558	454.03842	617.14929	623.28357	1448.8724	316.27402	365.68393	487.15646	573.6178	536.97363	685.65747	796.90924	577.46869	436.31958	1204.6047	392.28619	512.85773	738.33978	583.1369	408.36493	563.19531	520.40692	600.23981	2042.8702	433.22827	526.76953	498.70374	1459.6357	1786.046	408.89273	1402.7023	332.09772	738.84937	1183.5765	607.52319	1554.4716	341.08405	416.58377	299.07864	698.57935
2667.4031	1459.4834	2221.043	3394.5989	924.71967	1174.3419	787.49554	4258.4868	959.12054	1063.5432	1100.2384	1172.6511	1540.4111	1646.1239	3690.0823	835.10229	939.31439	1282.6938	1507.8589	1368.1293	1622.6226	1970.3511	1408.437	1136.2139	2959.8535	1023.3338	1288.9597	2145.1199	1473.187	1047.7676	1455.5723	1343.4917	1543.6301	5072.9424	1137.449	1325.7717	1295.3782	3382.856	4374.2954	1019.4093	3350.0659	844.1167	1895.3839	3243.314	1513.3165	3906.125	882.25146	1073.667	778.72546	1767.144
1128.2876	590.31036	850.4231	1279.6271	365.85892	469.92078	320.37042	1709.0112	366.73856	409.05182	421.92688	455.20496	610.82471	624.36865	1447.0247	313.70648	363.95959	487.82751	571.43951	536.55768	684.73267	796.46753	578.47021	435.23227	1201.8976	391.88986	512.27686	736.83899	583.70142	405.65854	564.19153	521.73926	601.49109	2042.0773	433.01285	525.42981	498.86856	1458.0908	1787.8079	410.16522	1401.3489	331.48251	738.9397	1183.5767	609.32837	1554.7134	341.31485	411.28687	299.93781	699.49628
[truncated: 49 more columns]
