# Supplementary material for: Simultaneous readout of multiple FRET pairs using photochromism
Source: Nat Commun. 2021 Mar 31;12:2005. doi: 10.1038/s41467-021-22043-0 (PMC8012603; doi:10.1038/s41467-021-22043-0)
Supplement: Supplementary file 3 — Source Data [file 41467_2021_22043_MOESM3_ESM.zip › SourceData/Figure4/Figure4c,d/figuredata/EKARev_fit_FRET_vs_rho_Donor_Xvalues.txt]

0.8781720995903015
0.87836496464841
0.8785578297065185
0.878750694764627
0.8789435598227355
0.879136424880844
0.8793292899389524
0.879522154997061
0.8797150200551694
0.879907885113278
0.8801007501713864
0.8802936152294949
0.8804864802876035
0.8806793453457119
0.8808722104038205
0.8810650754619289
0.8812579405200374
0.8814508055781459
0.8816436706362544
0.8818365356943629
0.8820294007524714
0.8822222658105798
0.8824151308686884
0.8826079959267968
0.8828008609849054
0.8829937260430138
0.8831865911011223
0.8833794561592309
0.8835723212173393
0.8837651862754479
0.8839580513335563
0.8841509163916648
0.8843437814497733
0.8845366465078818
0.8847295115659902
0.8849223766240988
0.8851152416822072
0.8853081067403158
0.8855009717984242
0.8856938368565327
0.8858867019146413
0.8860795669727497
0.8862724320308583
0.8864652970889667
0.8866581621470752
0.8868510272051837
0.8870438922632922
0.8872367573214007
0.8874296223795092
0.8876224874376176
0.8878153524957262
0.8880082175538346
0.8882010826119432
0.8883939476700516
0.8885868127281601
0.8887796777862687
0.8889725428443771
0.8891654079024857
0.8893582729605941
0.8895511380187026
0.8897440030768111
0.8899368681349196
0.8901297331930281
0.8903225982511366
0.890515463309245
0.8907083283673536
0.890901193425462
0.8910940584835706
0.891286923541679
0.8914797885997875
0.8916726536578961
0.8918655187160045
0.8920583837741131
0.8922512488322215
0.89244411389033
0.8926369789484385
0.892829844006547
0.8930227090646555
0.893215574122764
0.8934084391808724
0.893601304238981
0.8937941692970894
0.8939870343551979
0.8941798994133064
0.8943727644714149
0.8945656295295235
0.8947584945876319
0.8949513596457404
0.8951442247038489
0.8953370897619574
0.8955299548200659
0.8957228198781744
0.8959156849362828
0.8961085499943914
0.8963014150524998
0.8964942801106084
0.8966871451687168
0.8968800102268253
0.8970728752849338
0.8972657403430423
0.8974586054011509
0.8976514704592593
0.8978443355173678
0.8980372005754763
0.8982300656335848
0.8984229306916933
0.8986157957498018
0.8988086608079102
0.8990015258660188
0.8991943909241272
0.8993872559822358
0.8995801210403442
0.8997729860984527
0.8999658511565612
0.9001587162146697
0.9003515812727783
0.9005444463308867
0.9007373113889952
0.9009301764471037
0.9011230415052122
0.9013159065633207
0.9015087716214292
0.9017016366795376
0.9018945017376462
0.9020873667957546
0.9022802318538632
0.9024730969119716
0.9026659619700801
0.9028588270281886
0.9030516920862971
0.9032445571444057
0.9034374222025141
0.9036302872606226
0.9038231523187311
0.9040160173768396
0.9042088824349481
0.9044017474930566
0.904594612551165
0.9047874776092736
0.904980342667382
0.9051732077254906
0.905366072783599
0.9055589378417075
0.905751802899816
0.9059446679579245
0.9061375330160331
0.9063303980741415
0.90652326313225
0.9067161281903585
0.906908993248467
0.9071018583065754
0.907294723364684
0.9074875884227924
0.907680453480901
0.9078733185390094
0.9080661835971179
0.9082590486552264
0.9084519137133349
0.9086447787714435
0.9088376438295519
0.9090305088876603
0.9092233739457689
0.9094162390038774
0.9096091040619859
0.9098019691200944
0.9099948341782028
0.9101876992363114
0.9103805642944198
0.9105734293525284
0.9107662944106368
0.9109591594687453
0.9111520245268538
0.9113448895849623
0.9115377546430709
0.9117306197011793
0.9119234847592878
0.9121163498173963
0.9123092148755048
0.9125020799336133
0.9126949449917218
0.9128878100498302
0.9130806751079388
0.9132735401660472
0.9134664052241558
0.9136592702822642
0.9138521353403727
0.9140450003984812
0.9142378654565897
0.9144307305146983
0.9146235955728067
0.9148164606309152
0.9150093256890237
0.9152021907471322
0.9153950558052406
0.9155879208633492
0.9157807859214576
0.9159736509795662
0.9161665160376746
0.9163593810957831
0.9165522461538916
0.9167451112120001
0.9169379762701086
0.9171308413282171
0.9173237063863255
0.9175165714444341
0.9177094365025426
0.9179023015606511
0.9180951666187596
0.918288031676868
0.9184808967349766
0.918673761793085
0.9188666268511936
0.919059491909302
0.9192523569674105
0.919445222025519
0.9196380870836275
0.919830952141736
0.9200238171998445
0.9202166822579529
0.9204095473160615
0.92060241237417
0.9207952774322785
0.920988142490387
0.9211810075484954
0.921373872606604
0.9215667376647124
0.921759602722821
0.9219524677809294
0.9221453328390379
0.9223381978971464
0.9225310629552549
0.9227239280133634
0.9229167930714719
0.9231096581295803
0.9233025231876889
0.9234953882457974
0.9236882533039059
0.9238811183620144
0.9240739834201228
0.9242668484782314
0.9244597135363398
0.9246525785944484
0.9248454436525568
0.9250383087106653
0.9252311737687738
0.9254240388268823
0.9256169038849908
0.9258097689430993
0.9260026340012077
0.9261954990593163
0.9263883641174248
0.9265812291755333
0.9267740942336418
0.9269669592917502
0.9271598243498588
0.9273526894079672
0.9275455544660758
0.9277384195241842
0.9279312845822927
0.9281241496404012
0.9283170146985097
0.9285098797566183
0.9287027448147267
0.9288956098728351
0.9290884749309437
0.9292813399890522
0.9294742050471606
0.9296670701052692
0.9298599351633776
0.9300528002214862
0.9302456652795946
0.9304385303377031
0.9306313953958116
0.9308242604539201
0.9310171255120286
0.9312099905701371
0.9314028556282455
0.9315957206863541
0.9317885857444625
0.9319814508025711
0.9321743158606796
0.932367180918788
0.9325600459768966
0.932752911035005
0.9329457760931136
0.933138641151222
0.9333315062093305
0.933524371267439
0.9337172363255475
0.933910101383656
0.9341029664417645
0.9342958314998729
0.9344886965579815
0.93468156161609
0.9348744266741985
0.935067291732307
0.9352601567904154
0.935453021848524
0.9356458869066324
0.935838751964741
0.9360316170228494
0.9362244820809579
0.9364173471390664
0.9366102121971749
0.9368030772552833
0.9369959423133919
0.9371888073715003
0.9373816724296089
0.9375745374877174
0.9377674025458258
0.9379602676039344
0.9381531326620428
0.9383459977201514
0.9385388627782598
0.9387317278363683
0.9389245928944768
0.9391174579525853
0.9393103230106938
0.9395031880688023
0.9396960531269107
0.9398889181850193
0.9400817832431277
0.9402746483012363
0.9404675133593448
0.9406603784174532
0.9408532434755618
0.9410461085336702
0.9412389735917788
0.9414318386498872
0.9416247037079957
0.9418175687661042
0.9420104338242127
0.9422032988823212
0.9423961639404297
0.9425890289985381
0.9427818940566467
0.9429747591147551
0.9431676241728637
0.9433604892309722
0.9435533542890806
0.9437462193471892
0.9439390844052976
0.9441319494634062
0.9443248145215146
0.9445176795796231
0.9447105446377316
0.9449034096958401
0.9450962747539486
0.9452891398120571
0.9454820048701655
0.9456748699282741
0.9458677349863825
0.9460606000444911
0.9462534651025996
0.946446330160708
0.9466391952188166
0.946832060276925
0.9470249253350336
0.947217790393142
0.9474106554512505
0.947603520509359
0.9477963855674675
0.947989250625576
0.9481821156836845
0.9483749807417929
0.9485678457999015
0.9487607108580099
0.9489535759161185
0.949146440974227
0.9493393060323354
0.949532171090444
0.9497250361485524
0.949917901206661
0.9501107662647694
0.9503036313228779
0.9504964963809864
0.9506893614390949
0.9508822264972034
0.9510750915553119
0.9512679566134203
0.9514608216715289
0.9516536867296373
0.9518465517877459
0.9520394168458544
0.9522322819039628
0.9524251469620714
0.9526180120201798
0.9528108770782884
0.9530037421363968
0.9531966071945053
0.9533894722526138
0.9535823373107223
0.9537752023688307
0.9539680674269393
0.9541609324850477
0.9543537975431563
0.9545466626012648
0.9547395276593732
0.9549323927174818
0.9551252577755902
0.9553181228336988
0.9555109878918072
0.9557038529499157
0.9558967180080242
0.9560895830661327
0.9562824481242412
0.9564753131823497
0.9566681782404581
0.9568610432985667
0.9570539083566751
0.9572467734147836
0.9574396384728922
0.9576325035310006
0.9578253685891092
0.9580182336472176
0.9582110987053261
0.9584039637634346
0.9585968288215431
0.9587896938796516
0.9589825589377601
0.9591754239958685
0.9593682890539771
0.9595611541120855
0.9597540191701941
0.9599468842283025
0.960139749286411
0.9603326143445196
0.960525479402628
0.9607183444607366
0.960911209518845
0.9611040745769535
0.961296939635062
0.9614898046931705
0.961682669751279
0.9618755348093875
0.9620683998674959
0.9622612649256045
0.9624541299837129
0.9626469950418215
0.9628398600999299
0.9630327251580384
0.963225590216147
0.9634184552742554
0.963611320332364
0.9638041853904724
0.9639970504485809
0.9641899155066894
0.9643827805647979
0.9645756456229064
0.9647685106810149
0.9649613757391233
0.9651542407972319
0.9653471058553403
0.9655399709134489
0.9657328359715573
0.9659257010296658
0.9661185660877744
0.9663114311458828
0.9665042962039914
0.9666971612620998
0.9668900263202083
0.9670828913783168
0.9672757564364253
0.9674686214945338
0.9676614865526423
0.9678543516107507
0.9680472166688593
0.9682400817269677
0.9684329467850763
0.9686258118431847
0.9688186769012932
0.9690115419594018
0.9692044070175102
0.9693972720756188
0.9695901371337272
0.9697830021918357
0.9699758672499442
0.9701687323080527
0.9703615973661612
0.9705544624242697
0.9707473274823781
0.9709401925404867
0.9711330575985951
0.9713259226567037
0.9715187877148121
0.9717116527729206
0.9719045178310292
0.9720973828891376
0.9722902479472462
0.9724831130053546
0.9726759780634631
0.9728688431215716
0.9730617081796801
0.9732545732377886
0.9734474382958971
0.9736403033540055
0.9738331684121141
0.9740260334702225
0.9742188985283311
0.9744117635864395
0.974604628644548
0.9747974937026566
0.974990358760765
0.9751832238188735
0.975376088876982
0.9755689539350905
0.975761818993199
0.9759546840513075
0.9761475491094159
0.9763404141675245
0.9765332792256329
0.9767261442837415
0.9769190093418499
0.9771118743999584
0.977304739458067
0.9774976045161754
0.977690469574284
0.9778833346323924
0.9780761996905009
0.9782690647486094
0.9784619298067179
0.9786547948648264
0.9788476599229349
0.9790405249810433
0.9792333900391519
0.9794262550972603
0.9796191201553688
0.9798119852134773
0.9800048502715858
0.9801977153296944
0.9803905803878028
0.9805834454459113
0.9807763105040198
0.9809691755621283
0.9811620406202368
0.9813549056783453
0.9815477707364537
0.9817406357945623
0.9819335008526707
0.9821263659107793
0.9823192309688877
0.9825120960269962
0.9827049610851047
0.9828978261432132
0.9830906912013218
0.9832835562594302
0.9834764213175387
0.9836692863756472
0.9838621514337557
0.9840550164918642
0.9842478815499727
0.9844407466080811
0.9846336116661897
0.9848264767242981
0.9850193417824067
0.9852122068405151
0.9854050718986236
0.9855979369567321
0.9857908020148406
0.9859836670729492
0.9861765321310576
0.9863693971891661
0.9865622622472746
0.9867551273053831
0.9869479923634916
0.9871408574216001
0.9873337224797085
0.9875265875378171
0.9877194525959255
0.9879123176540341
0.9881051827121425
0.988298047770251
0.9884909128283595
0.988683777886468
0.9888766429445766
0.989069508002685
0.9892623730607935
0.989455238118902
0.9896481031770105
0.989840968235119
0.9900338332932275
0.9902266983513359
0.9904195634094445
0.9906124284675529
0.9908052935256615
0.9909981585837699
0.9911910236418784
0.9913838886999869
0.9915767537580954
0.991769618816204
0.9919624838743124
0.9921553489324209
0.9923482139905294
0.9925410790486379
0.9927339441067464
0.9929268091648549
0.9931196742229633
0.9933125392810719
0.9935054043391803
0.9936982693972889
0.9938911344553973
0.9940839995135058
0.9942768645716143
0.9944697296297228
0.9946625946878314
0.9948554597459398
0.9950483248040483
0.9952411898621568
0.9954340549202653
0.9956269199783738
0.9958197850364823
0.9960126500945907
0.9962055151526993
0.9963983802108077
0.9965912452689163
0.9967841103270247
0.9969769753851332
0.9971698404432418
0.9973627055013502
0.9975555705594586
0.9977484356175672
0.9979413006756757
0.9981341657337842
0.9983270307918927
0.9985198958500011
0.9987127609081097
0.9989056259662181
0.9990984910243267
0.9992913560824351
0.9994842211405436
0.9996770861986521
0.9998699512567606
1.000062816314869
1.000255681372978
1.000448546431086
1.000641411489195
1.000834276547303
1.001027141605412
1.00122000666352
1.001412871721629
1.001605736779737
1.001798601837846
1.001991466895954
1.002184331954063
1.002377197012171
1.00257006207028
1.002762927128388
1.002955792186496
1.003148657244605
1.003341522302714
1.003534387360822
1.00372725241893
1.003920117477039
1.004112982535148
1.004305847593256
1.004498712651364
1.004691577709473
1.004884442767581
1.00507730782569
1.005270172883798
1.005463037941907
1.005655903000015
1.005848768058124
1.006041633116232
1.006234498174341
1.006427363232449
1.006620228290558
1.006813093348666
1.007005958406775
1.007198823464883
1.007391688522992
1.0075845535811
1.007777418639209
1.007970283697317
1.008163148755426
1.008356013813534
1.008548878871643
1.008741743929751
1.00893460898786
1.009127474045968
1.009320339104077
1.009513204162185
1.009706069220294
1.009898934278402
1.010091799336511
1.010284664394619
1.010477529452728
1.010670394510836
1.010863259568945
1.011056124627053
1.011248989685162
1.01144185474327
1.011634719801379
1.011827584859487
1.012020449917596
1.012213314975704
1.012406180033813
1.012599045091921
1.01279191015003
1.012984775208138
1.013177640266247
1.013370505324355
1.013563370382464
1.013756235440572
1.013949100498681
1.014141965556789
1.014334830614898
1.014527695673006
1.014720560731114
1.014913425789223
1.015106290847332
1.01529915590544
1.015492020963549
1.015684886021657
1.015877751079766
1.016070616137874
1.016263481195983
1.016456346254091
1.016649211312199
1.016842076370308
1.017034941428417
1.017227806486525
1.017420671544633
1.017613536602742
1.017806401660851
1.017999266718959
1.018192131777067
1.018384996835176
1.018577861893284
1.018770726951393
1.018963592009501
1.01915645706761
1.019349322125718
1.019542187183827
1.019735052241936
1.019927917300044
1.020120782358152
1.020313647416261
1.020506512474369
1.020699377532478
1.020892242590586
1.021085107648695
1.021277972706803
1.021470837764912
1.02166370282302
1.021856567881129
1.022049432939237
1.022242297997346
1.022435163055454
1.022628028113563
1.022820893171671
1.02301375822978
1.023206623287888
1.023399488345997
1.023592353404105
1.023785218462214
1.023978083520322
1.024170948578431
1.024363813636539
1.024556678694648
1.024749543752756
1.024942408810865
1.025135273868973
1.025328138927082
1.02552100398519
1.025713869043299
1.025906734101407
1.026099599159516
1.026292464217624
1.026485329275733
1.026678194333841
1.02687105939195
1.027063924450058
1.027256789508167
1.027449654566275
1.027642519624384
1.027835384682492
1.028028249740601
1.028221114798709
1.028413979856817
1.028606844914926
1.028799709973035
1.028992575031143
1.029185440089252
1.02937830514736
1.029571170205469
1.029764035263577
1.029956900321686
1.030149765379794
1.030342630437902
1.030535495496011
1.03072836055412
1.030921225612228
1.031114090670336
1.031306955728445
1.031499820786554
1.031692685844662
1.03188555090277
1.032078415960879
1.032271281018987
1.032464146077096
1.032657011135204
1.032849876193313
1.033042741251421
1.03323560630953
1.033428471367638
1.033621336425747
1.033814201483855
1.034007066541964
1.034199931600072
1.034392796658181
1.034585661716289
1.034778526774398
1.034971391832506
1.035164256890615
1.035357121948723
1.035549987006832
1.03574285206494
1.035935717123049
1.036128582181157
1.036321447239266
1.036514312297374
1.036707177355483
1.036900042413591
1.0370929074717
1.037285772529808
1.037478637587917
1.037671502646025
1.037864367704134
1.038057232762242
1.038250097820351
1.038442962878459
1.038635827936568
1.038828692994676
1.039021558052785
1.039214423110893
1.039407288169002
1.03960015322711
1.039793018285219
1.039985883343327
1.040178748401436
1.040371613459544
1.040564478517653
1.040757343575761
1.04095020863387
1.041143073691978
1.041335938750087
1.041528803808195
1.041721668866304
1.041914533924412
1.04210739898252
1.042300264040629
1.042493129098738
1.042685994156846
1.042878859214954
1.043071724273063
1.043264589331172
1.04345745438928
1.043650319447389
1.043843184505497
1.044036049563605
1.044228914621714
1.044421779679823
1.044614644737931
1.044807509796039
1.045000374854148
1.045193239912257
1.045386104970365
1.045578970028473
1.045771835086582
1.04596470014469
1.046157565202799
1.046350430260907
1.046543295319016
1.046736160377124
1.046929025435233
1.047121890493341
1.04731475555145
1.047507620609558
1.047700485667667
1.047893350725775
1.048086215783884
1.048279080841992
1.048471945900101
1.048664810958209
1.048857676016318
1.049050541074426
1.049243406132535
1.049436271190643
1.049629136248752
1.04982200130686
1.050014866364969
1.050207731423077
1.050400596481186
1.050593461539294
1.050786326597403
1.050979191655511
1.05117205671362
1.051364921771728
1.051557786829837
1.051750651887945
1.051943516946054
1.052136382004162
1.052329247062271
1.052522112120379
1.052714977178488
1.052907842236596
1.053100707294705
1.053293572352813
1.053486437410922
1.05367930246903
1.053872167527139
1.054065032585247
1.054257897643356
1.054450762701464
1.054643627759573
1.054836492817681
1.05502935787579
1.055222222933898
1.055415087992007
1.055607953050115
1.055800818108224
1.055993683166332
1.056186548224441
1.056379413282549
1.056572278340657
1.056765143398766
1.056958008456875
1.057150873514983
1.057343738573091
1.0575366036312
1.057729468689309
1.057922333747417
1.058115198805526
1.058308063863634
1.058500928921742
1.058693793979851
1.05888665903796
1.059079524096068
1.059272389154176
1.059465254212285
1.059658119270393
1.059850984328502
1.06004384938661
1.060236714444719
1.060429579502827
1.060622444560936
1.060815309619044
1.061008174677153
1.061201039735261
1.06139390479337
1.061586769851478
1.061779634909587
1.061972499967695
1.062165365025804
1.062358230083912
1.062551095142021
1.062743960200129
1.062936825258238
1.063129690316346
1.063322555374455
1.063515420432563
1.063708285490672
1.06390115054878
1.064094015606889
1.064286880664997
1.064479745723106
1.064672610781214
1.064865475839323
1.065058340897431
1.06525120595554
1.065444071013648
1.065636936071757
1.065829801129865
1.066022666187974
1.066215531246082
1.066408396304191
1.066601261362299
1.066794126420408
1.066986991478516
1.067179856536625
1.067372721594733
1.067565586652842
1.06775845171095
1.067951316769059
1.068144181827167
1.068337046885276
1.068529911943384
1.068722777001493
1.068915642059601
1.06910850711771
1.069301372175818
1.069494237233927
1.069687102292035
1.069879967350144
1.070072832408252
1.070265697466361
1.070458562524469
1.070651427582578
1.070844292640686
