# Supplementary material for: Simultaneous readout of multiple FRET pairs using photochromism
Source: Nat Commun. 2021 Mar 31;12:2005. doi: 10.1038/s41467-021-22043-0 (PMC8012603; doi:10.1038/s41467-021-22043-0)
Supplement: Supplementary file 3 — Source Data [file 41467_2021_22043_MOESM3_ESM.zip › SourceData/Figure4/Figure4c,d/figuredata/EKARev_fit_FRET_vs_rho_Acceptor_XValues.txt]

0.891909658908844
0.8921303969842417
0.8923511350596393
0.8925718731350369
0.8927926112104345
0.8930133492858322
0.8932340873612298
0.8934548254366275
0.893675563512025
0.8938963015874227
0.8941170396628203
0.894337777738218
0.8945585158136156
0.8947792538890132
0.8949999919644108
0.8952207300398085
0.8954414681152061
0.8956622061906038
0.8958829442660013
0.896103682341399
0.8963244204167966
0.8965451584921943
0.8967658965675919
0.8969866346429896
0.8972073727183871
0.8974281107937848
0.8976488488691824
0.8978695869445801
0.8980903250199778
0.8983110630953753
0.898531801170773
0.8987525392461706
0.8989732773215683
0.8991940153969659
0.8994147534723635
0.8996354915477611
0.8998562296231588
0.9000769676985564
0.9002977057739541
0.9005184438493516
0.9007391819247493
0.9009599200001469
0.9011806580755446
0.9014013961509422
0.9016221342263399
0.9018428723017374
0.9020636103771351
0.9022843484525327
0.9025050865279304
0.902725824603328
0.9029465626787256
0.9031673007541232
0.9033880388295209
0.9036087769049185
0.9038295149803162
0.9040502530557138
0.9042709911311114
0.9044917292065091
0.9047124672819067
0.9049332053573044
0.9051539434327019
0.9053746815080996
0.9055954195834972
0.9058161576588949
0.9060368957342925
0.9062576338096902
0.9064783718850877
0.9066991099604854
0.906919848035883
0.9071405861112807
0.9073613241866783
0.9075820622620759
0.9078028003374735
0.9080235384128712
0.9082442764882688
0.9084650145636665
0.908685752639064
0.9089064907144617
0.9091272287898593
0.909347966865257
0.9095687049406547
0.9097894430160522
0.9100101810914499
0.9102309191668475
0.9104516572422452
0.9106723953176428
0.9108931333930405
0.911113871468438
0.9113346095438357
0.9115553476192333
0.911776085694631
0.9119968237700286
0.9122175618454262
0.9124382999208238
0.9126590379962215
0.9128797760716191
0.9131005141470168
0.9133212522224143
0.913541990297812
0.9137627283732096
0.9139834664486073
0.9142042045240049
0.9144249425994025
0.9146456806748001
0.9148664187501978
0.9150871568255954
0.9153078949009931
0.9155286329763908
0.9157493710517883
0.915970109127186
0.9161908472025836
0.9164115852779813
0.9166323233533789
0.9168530614287765
0.9170737995041741
0.9172945375795718
0.9175152756549694
0.9177360137303671
0.9179567518057646
0.9181774898811623
0.9183982279565599
0.9186189660319576
0.9188397041073552
0.9190604421827528
0.9192811802581504
0.9195019183335481
0.9197226564089457
0.9199433944843434
0.9201641325597409
0.9203848706351386
0.9206056087105362
0.9208263467859339
0.9210470848613315
0.9212678229367292
0.9214885610121268
0.9217092990875244
0.9219300371629221
0.9221507752383197
0.9223715133137174
0.9225922513891149
0.9228129894645126
0.9230337275399102
0.9232544656153079
0.9234752036907055
0.9236959417661031
0.9239166798415007
0.9241374179168984
0.924358155992296
0.9245788940676937
0.9247996321430912
0.9250203702184889
0.9252411082938865
0.9254618463692842
0.9256825844446818
0.9259033225200795
0.926124060595477
0.9263447986708747
0.9265655367462723
0.92678627482167
0.9270070128970676
0.9272277509724652
0.9274484890478629
0.9276692271232605
0.9278899651986581
0.9281107032740558
0.9283314413494534
0.928552179424851
0.9287729175002487
0.9289936555756463
0.929214393651044
0.9294351317264415
0.9296558698018392
0.9298766078772368
0.9300973459526345
0.9303180840280321
0.9305388221034298
0.9307595601788273
0.930980298254225
0.9312010363296226
0.9314217744050203
0.9316425124804179
0.9318632505558155
0.9320839886312131
0.9323047267066108
0.9325254647820084
0.9327462028574061
0.9329669409328036
0.9331876790082013
0.933408417083599
0.9336291551589966
0.9338498932343942
0.9340706313097918
0.9342913693851895
0.9345121074605871
0.9347328455359848
0.9349535836113824
0.9351743216867801
0.9353950597621776
0.9356157978375753
0.9358365359129729
0.9360572739883706
0.9362780120637682
0.9364987501391658
0.9367194882145634
0.9369402262899611
0.9371609643653587
0.9373817024407564
0.9376024405161539
0.9378231785915516
0.9380439166669492
0.9382646547423469
0.9384853928177445
0.9387061308931421
0.9389268689685397
0.9391476070439374
0.9393683451193351
0.9395890831947327
0.9398098212701302
0.9400305593455279
0.9402512974209256
0.9404720354963232
0.9406927735717209
0.9409135116471185
0.9411342497225161
0.9413549877979137
0.9415757258733114
0.941796463948709
0.9420172020241067
0.9422379400995042
0.9424586781749019
0.9426794162502995
0.9429001543256972
0.9431208924010948
0.9433416304764924
0.94356236855189
0.9437831066272877
0.9440038447026853
0.944224582778083
0.9444453208534805
0.9446660589288782
0.9448867970042758
0.9451075350796735
0.9453282731550712
0.9455490112304688
0.9457697493058663
0.945990487381264
0.9462112254566617
0.9464319635320593
0.946652701607457
0.9468734396828545
0.9470941777582522
0.9473149158336498
0.9475356539090475
0.9477563919844451
0.9479771300598427
0.9481978681352403
0.948418606210638
0.9486393442860356
0.9488600823614333
0.9490808204368308
0.9493015585122285
0.9495222965876261
0.9497430346630238
0.9499637727384214
0.950184510813819
0.9504052488892166
0.9506259869646143
0.9508467250400119
0.9510674631154096
0.9512882011908073
0.9515089392662048
0.9517296773416024
0.9519504154170001
0.9521711534923978
0.9523918915677954
0.952612629643193
0.9528333677185906
0.9530541057939883
0.9532748438693859
0.9534955819447836
0.9537163200201811
0.9539370580955788
0.9541577961709764
0.9543785342463741
0.9545992723217717
0.9548200103971693
0.9550407484725669
0.9552614865479646
0.9554822246233622
0.9557029626987599
0.9559237007741574
0.9561444388495551
0.9563651769249527
0.9565859150003504
0.956806653075748
0.9570273911511457
0.9572481292265433
0.9574688673019409
0.9576896053773385
0.9579103434527362
0.9581310815281339
0.9583518196035314
0.9585725576789291
0.9587932957543267
0.9590140338297244
0.959234771905122
0.9594555099805196
0.9596762480559172
0.9598969861313149
0.9601177242067125
0.9603384622821102
0.9605592003575077
0.9607799384329054
0.961000676508303
0.9612214145837007
0.9614421526590983
0.961662890734496
0.9618836288098935
0.9621043668852912
0.9623251049606888
0.9625458430360865
0.9627665811114841
0.9629873191868817
0.9632080572622794
0.963428795337677
0.9636495334130746
0.9638702714884723
0.9640910095638699
0.9643117476392675
0.9645324857146652
0.9647532237900628
0.9649739618654605
0.965194699940858
0.9654154380162557
0.9656361760916533
0.965856914167051
0.9660776522424486
0.9662983903178463
0.9665191283932438
0.9667398664686415
0.9669606045440391
0.9671813426194368
0.9674020806948344
0.967622818770232
0.9678435568456296
0.9680642949210273
0.9682850329964249
0.9685057710718226
0.9687265091472201
0.9689472472226178
0.9691679852980155
0.9693887233734131
0.9696094614488107
0.9698301995242083
0.970050937599606
0.9702716756750036
0.9704924137504013
0.9707131518257989
0.9709338899011966
0.9711546279765941
0.9713753660519918
0.9715961041273894
0.9718168422027871
0.9720375802781847
0.9722583183535823
0.9724790564289799
0.9726997945043776
0.9729205325797752
0.9731412706551729
0.9733620087305704
0.9735827468059681
0.9738034848813657
0.9740242229567634
0.974244961032161
0.9744656991075586
0.9746864371829562
0.9749071752583539
0.9751279133337516
0.9753486514091492
0.9755693894845467
0.9757901275599444
0.9760108656353421
0.9762316037107397
0.9764523417861374
0.976673079861535
0.9768938179369326
0.9771145560123302
0.9773352940877279
0.9775560321631255
0.9777767702385232
0.9779975083139207
0.9782182463893184
0.978438984464716
0.9786597225401137
0.9788804606155113
0.9791011986909089
0.9793219367663065
0.9795426748417042
0.9797634129171018
0.9799841509924995
0.980204889067897
0.9804256271432947
0.9806463652186923
0.98086710329409
0.9810878413694877
0.9813085794448853
0.9815293175202828
0.9817500555956805
0.9819707936710782
0.9821915317464758
0.9824122698218735
0.982633007897271
0.9828537459726687
0.9830744840480663
0.983295222123464
0.9835159601988616
0.9837366982742592
0.9839574363496568
0.9841781744250545
0.9843989125004521
0.9846196505758498
0.9848403886512473
0.985061126726645
0.9852818648020426
0.9855026028774403
0.9857233409528379
0.9859440790282356
0.9861648171036331
0.9863855551790308
0.9866062932544284
0.9868270313298261
0.9870477694052238
0.9872685074806213
0.9874892455560189
0.9877099836314166
0.9879307217068143
0.9881514597822119
0.9883721978576095
0.9885929359330071
0.9888136740084048
0.9890344120838024
0.9892551501592001
0.9894758882345976
0.9896966263099953
0.9899173643853929
0.9901381024607906
0.9903588405361882
0.9905795786115859
0.9908003166869834
0.9910210547623811
0.9912417928377787
0.9914625309131764
0.991683268988574
0.9919040070639716
0.9921247451393692
0.9923454832147669
0.9925662212901645
0.9927869593655622
0.9930076974409598
0.9932284355163574
0.993449173591755
0.9936699116671527
0.9938906497425504
0.9941113878179479
0.9943321258933456
0.9945528639687432
0.9947736020441409
0.9949943401195385
0.9952150781949362
0.9954358162703337
0.9956565543457314
0.995877292421129
0.9960980304965267
0.9963187685719243
0.9965395066473219
0.9967602447227195
0.9969809827981172
0.9972017208735148
0.9974224589489125
0.99764319702431
0.9978639350997077
0.9980846731751053
0.998305411250503
0.9985261493259006
0.9987468874012982
0.9989676254766959
0.9991883635520935
0.9994091016274911
0.9996298397028888
0.9998505777782865
1.000071315853684
1.000292053929082
1.000512792004479
1.000733530079877
1.000954268155275
1.001175006230672
1.00139574430607
1.001616482381467
1.001837220456865
1.002057958532263
1.00227869660766
1.002499434683058
1.002720172758456
1.002940910833853
1.003161648909251
1.003382386984649
1.003603125060046
1.003823863135444
1.004044601210841
1.004265339286239
1.004486077361637
1.004706815437034
1.004927553512432
1.00514829158783
1.005369029663227
1.005589767738625
1.005810505814023
1.00603124388942
1.006251981964818
1.006472720040215
1.006693458115613
1.006914196191011
1.007134934266408
1.007355672341806
1.007576410417204
1.007797148492601
1.008017886567999
1.008238624643397
1.008459362718794
1.008680100794192
1.008900838869589
1.009121576944987
1.009342315020385
1.009563053095782
1.00978379117118
1.010004529246578
1.010225267321975
1.010446005397373
1.010666743472771
1.010887481548168
1.011108219623566
1.011328957698963
1.011549695774361
1.011770433849759
1.011991171925156
1.012211910000554
1.012432648075952
1.012653386151349
1.012874124226747
1.013094862302144
1.013315600377542
1.01353633845294
1.013757076528337
1.013977814603735
1.014198552679133
1.01441929075453
1.014640028829928
1.014860766905325
1.015081504980723
1.015302243056121
1.015522981131518
1.015743719206916
1.015964457282314
1.016185195357711
1.016405933433109
1.016626671508507
1.016847409583904
1.017068147659302
1.017288885734699
1.017509623810097
1.017730361885495
1.017951099960892
1.01817183803629
1.018392576111688
1.018613314187085
1.018834052262483
1.01905479033788
1.019275528413278
1.019496266488676
1.019717004564073
1.019937742639471
1.020158480714869
1.020379218790266
1.020599956865664
1.020820694941061
1.021041433016459
1.021262171091857
1.021482909167254
1.021703647242652
1.02192438531805
1.022145123393447
1.022365861468845
1.022586599544243
1.02280733761964
1.023028075695038
1.023248813770435
1.023469551845833
1.023690289921231
1.023911027996628
1.024131766072026
1.024352504147424
1.024573242222821
1.024793980298219
1.025014718373616
1.025235456449014
1.025456194524412
1.025676932599809
1.025897670675207
1.026118408750605
1.026339146826002
1.0265598849014
1.026780622976798
1.027001361052195
1.027222099127593
1.02744283720299
1.027663575278388
1.027884313353786
1.028105051429183
1.028325789504581
1.028546527579979
1.028767265655376
1.028988003730774
1.029208741806172
1.029429479881569
1.029650217956967
1.029870956032364
1.030091694107762
1.03031243218316
1.030533170258557
1.030753908333955
1.030974646409353
1.03119538448475
1.031416122560148
1.031636860635545
1.031857598710943
1.032078336786341
1.032299074861738
1.032519812937136
1.032740551012534
1.032961289087931
1.033182027163329
1.033402765238727
1.033623503314124
1.033844241389522
1.034064979464919
1.034285717540317
1.034506455615715
1.034727193691112
1.03494793176651
1.035168669841908
1.035389407917305
1.035610145992703
1.035830884068101
1.036051622143498
1.036272360218896
1.036493098294293
1.036713836369691
1.036934574445089
1.037155312520486
1.037376050595884
1.037596788671282
1.037817526746679
1.038038264822077
1.038259002897475
1.038479740972872
1.03870047904827
1.038921217123667
1.039141955199065
1.039362693274463
1.03958343134986
1.039804169425258
1.040024907500656
1.040245645576053
1.040466383651451
1.040687121726849
1.040907859802246
1.041128597877644
1.041349335953041
1.041570074028439
1.041790812103837
1.042011550179234
1.042232288254632
1.04245302633003
1.042673764405427
1.042894502480825
1.043115240556223
1.04333597863162
1.043556716707018
1.043777454782415
1.043998192857813
1.044218930933211
1.044439669008608
1.044660407084006
1.044881145159404
1.045101883234801
1.045322621310199
1.045543359385596
1.045764097460994
1.045984835536392
1.046205573611789
1.046426311687187
1.046647049762585
1.046867787837982
1.04708852591338
1.047309263988777
1.047530002064175
1.047750740139573
1.04797147821497
1.048192216290368
1.048412954365766
1.048633692441163
1.048854430516561
1.049075168591959
1.049295906667356
1.049516644742754
1.049737382818151
1.049958120893549
1.050178858968947
1.050399597044344
1.050620335119742
1.05084107319514
1.051061811270537
1.051282549345935
1.051503287421332
1.05172402549673
1.051944763572128
1.052165501647525
1.052386239722923
1.052606977798321
1.052827715873718
1.053048453949116
1.053269192024513
1.053489930099911
1.053710668175309
1.053931406250706
1.054152144326104
1.054372882401502
1.054593620476899
1.054814358552297
1.055035096627695
1.055255834703092
1.05547657277849
1.055697310853887
1.055918048929285
1.056138787004683
1.05635952508008
1.056580263155478
1.056801001230876
1.057021739306273
1.057242477381671
1.057463215457068
1.057683953532466
1.057904691607864
1.058125429683261
1.058346167758659
1.058566905834057
1.058787643909454
1.059008381984852
1.059229120060249
1.059449858135647
1.059670596211045
1.059891334286442
1.06011207236184
1.060332810437238
1.060553548512635
1.060774286588033
1.060995024663431
1.061215762738828
1.061436500814226
1.061657238889623
1.061877976965021
1.062098715040419
1.062319453115816
1.062540191191214
1.062760929266612
1.062981667342009
1.063202405417407
1.063423143492805
1.063643881568202
1.0638646196436
1.064085357718997
1.064306095794395
1.064526833869793
1.06474757194519
1.064968310020588
1.065189048095986
1.065409786171383
1.065630524246781
1.065851262322179
1.066072000397576
1.066292738472974
1.066513476548371
1.066734214623769
1.066954952699167
1.067175690774564
1.067396428849962
1.06761716692536
1.067837905000757
1.068058643076155
1.068279381151553
1.06850011922695
1.068720857302348
1.068941595377745
1.069162333453143
1.069383071528541
1.069603809603938
1.069824547679336
1.070045285754734
1.070266023830131
1.070486761905529
1.070707499980927
1.070928238056324
1.071148976131722
1.071369714207119
1.071590452282517
1.071811190357915
1.072031928433312
1.07225266650871
1.072473404584108
1.072694142659505
1.072914880734903
1.073135618810301
1.073356356885698
1.073577094961096
1.073797833036493
1.074018571111891
1.074239309187289
1.074460047262686
1.074680785338084
1.074901523413482
1.075122261488879
1.075342999564277
1.075563737639674
1.075784475715072
1.07600521379047
1.076225951865867
1.076446689941265
1.076667428016663
1.07688816609206
1.077108904167458
1.077329642242856
1.077550380318253
1.077771118393651
1.077991856469048
1.078212594544446
1.078433332619844
1.078654070695241
1.078874808770639
1.079095546846037
1.079316284921434
1.079537022996832
1.07975776107223
1.079978499147627
1.080199237223025
1.080419975298422
1.08064071337382
1.080861451449218
1.081082189524615
1.081302927600013
1.081523665675411
1.081744403750808
1.081965141826206
1.082185879901604
1.082406617977001
1.082627356052399
1.082848094127796
1.083068832203194
1.083289570278592
1.083510308353989
1.083731046429387
1.083951784504785
1.084172522580182
1.08439326065558
1.084613998730977
1.084834736806375
1.085055474881773
1.08527621295717
1.085496951032568
1.085717689107966
1.085938427183363
1.086159165258761
1.086379903334158
1.086600641409556
1.086821379484954
1.087042117560351
1.087262855635749
1.087483593711147
1.087704331786544
1.087925069861942
1.08814580793734
1.088366546012737
1.088587284088135
1.088808022163532
1.08902876023893
1.089249498314328
1.089470236389725
1.089690974465123
1.089911712540521
1.090132450615918
1.090353188691316
1.090573926766713
1.090794664842111
1.091015402917509
1.091236140992906
1.091456879068304
1.091677617143702
1.091898355219099
1.092119093294497
1.092339831369894
1.092560569445292
1.09278130752069
1.093002045596087
1.093222783671485
1.093443521746883
1.09366425982228
1.093884997897678
1.094105735973076
1.094326474048473
1.094547212123871
1.094767950199268
1.094988688274666
1.095209426350064
1.095430164425461
1.095650902500859
1.095871640576257
1.096092378651654
1.096313116727052
1.096533854802449
1.096754592877847
1.096975330953245
1.097196069028642
1.09741680710404
1.097637545179438
1.097858283254835
1.098079021330233
1.098299759405631
1.098520497481028
1.098741235556426
1.098961973631823
1.099182711707221
1.099403449782619
1.099624187858016
1.099844925933414
1.100065664008812
1.100286402084209
1.100507140159607
1.100727878235005
1.100948616310402
1.1011693543858
1.101390092461197
1.101610830536595
1.101831568611993
1.10205230668739
1.102273044762788
1.102493782838186
1.102714520913583
1.102935258988981
1.103155997064379
1.103376735139776
1.103597473215174
1.103818211290571
1.104038949365969
1.104259687441367
1.104480425516764
1.104701163592162
1.10492190166756
1.105142639742957
1.105363377818355
1.105584115893752
1.10580485396915
1.106025592044548
1.106246330119945
1.106467068195343
1.106687806270741
1.106908544346138
1.107129282421536
1.107350020496934
1.107570758572331
1.107791496647729
1.108012234723126
1.108232972798524
1.108453710873922
1.108674448949319
1.108895187024717
1.109115925100115
1.109336663175512
1.10955740125091
1.109778139326308
1.109998877401705
1.110219615477103
1.1104403535525
1.110661091627898
1.110881829703296
1.111102567778693
1.111323305854091
1.111544043929489
1.111764782004886
1.111985520080284
1.112206258155682
1.112426996231079
