# Supplementary material for: Simultaneous readout of multiple FRET pairs using photochromism
Source: Nat Commun. 2021 Mar 31;12:2005. doi: 10.1038/s41467-021-22043-0 (PMC8012603; doi:10.1038/s41467-021-22043-0)
Supplement: Supplementary file 3 — Source Data [file 41467_2021_22043_MOESM3_ESM.zip › SourceData/Figure4/Figure4c,d/figuredata/EKARev_fit_FRET_vs_rho_Acceptor.txt]

cal_DA_2
4.425605776857147
4.416250147139458
4.406894517421776
4.397538887704094
4.388183257986412
4.378827628268731
4.369471998551049
4.36011636883336
4.350760739115685
4.341405109397996
4.332049479680315
4.322693849962633
4.313338220244951
4.303982590527262
4.294626960809588
4.285271331091899
4.275915701374217
4.266560071656535
4.257204441938853
4.247848812221171
4.23849318250349
4.229137552785801
4.219781923068119
4.210426293350437
4.201070663632755
4.191715033915074
4.182359404197392
4.173003774479703
4.163648144762021
4.154292515044339
4.144936885326658
4.135581255608976
4.126225625891287
4.116869996173605
4.107514366455923
4.098158736738242
4.08880310702056
4.079447477302878
4.070091847585189
4.060736217867515
4.051380588149826
4.042024958432144
4.032669328714462
4.02331369899678
4.013958069279091
4.004602439561417
3.995246809843728
3.985891180126046
3.976535550408364
3.967179920690683
3.957824290973001
3.948468661255319
3.93911303153763
3.929757401819948
3.920401772102267
3.911046142384585
3.901690512666903
3.892334882949214
3.882979253231532
3.873623623513851
3.864267993796169
3.854912364078487
3.845556734360805
3.836201104643116
3.826845474925442
3.817489845207753
3.808134215490071
3.798778585772389
3.789422956054707
3.780067326337019
3.770711696619344
3.761356066901655
3.752000437183973
3.742644807466291
3.73328917774861
3.723933548030928
3.714577918313246
3.705222288595557
3.695866658877875
3.686511029160194
3.677155399442505
3.66779976972483
3.658444140007141
3.649088510289459
3.639732880571778
3.630377250854096
3.621021621136414
3.611665991418732
3.602310361701043
3.592954731983362
3.58359910226568
3.574243472547998
3.564887842830316
3.555532213112635
3.546176583394946
3.536820953677271
3.527465323959582
3.5181096942419
3.508754064524219
3.499398434806537
3.490042805088848
3.480687175371173
3.471331545653484
3.461975915935803
3.452620286218121
3.443264656500439
3.433909026782757
3.424553397065068
3.415197767347387
3.405842137629705
3.396486507912023
3.387130878194334
3.377775248476659
3.368419618758971
3.359063989041289
3.349708359323607
3.340352729605925
3.330997099888243
3.321641470170562
3.312285840452873
3.302930210735191
3.293574581017509
3.284218951299827
3.274863321582146
3.265507691864464
3.256152062146775
3.2467964324291
3.237440802711411
3.22808517299373
3.218729543276048
3.209373913558366
3.200018283840684
3.190662654123003
3.181307024405314
3.171951394687632
3.16259576496995
3.153240135252261
3.143884505534587
3.134528875816898
3.125173246099216
3.115817616381534
3.106461986663852
3.097106356946171
3.087750727228489
3.0783950975108
3.069039467793118
3.059683838075436
3.050328208357755
3.040972578640073
3.031616948922391
3.022261319204702
3.012905689487027
3.003550059769339
2.994194430051657
2.984838800333975
2.975483170616293
2.966127540898604
2.95677191118093
2.947416281463241
2.938060651745559
2.928705022027877
2.919349392310188
2.909993762592514
2.900638132874832
2.891282503157143
2.881926873439461
2.872571243721779
2.863215614004091
2.853859984286416
2.844504354568727
2.835148724851045
2.825793095133363
2.816437465415682
2.807081835698
2.797726205980318
2.788370576262629
2.779014946544947
2.769659316827266
2.760303687109584
2.750948057391902
2.74159242767422
2.732236797956531
2.722881168238857
2.713525538521168
2.704169908803486
2.694814279085804
2.685458649368123
2.676103019650434
2.666747389932752
2.65739176021507
2.648036130497388
2.638680500779707
2.629324871062018
2.619969241344343
2.610613611626654
2.601257981908972
2.591902352191291
2.582546722473609
2.573191092755927
2.563835463038245
2.554479833320556
2.545124203602875
2.535768573885193
2.526412944167511
2.517057314449829
2.507701684732147
2.498346055014458
2.488990425296777
2.479634795579095
2.470279165861413
2.460923536143731
2.45156790642605
2.442212276708361
2.432856646990686
2.423501017272997
2.414145387555315
2.404789757837634
2.395434128119952
2.38607849840227
2.376722868684581
2.367367238966899
2.358011609249218
2.348655979531536
2.339300349813847
2.329944720096172
2.320589090378483
2.311233460660802
2.30187783094312
2.292522201225438
2.283166571507756
2.273810941790074
2.264455312072386
2.255099682354704
2.245744052637022
2.23638842291934
2.227032793201658
2.217677163483977
2.208321533766288
2.198965904048613
2.189610274330924
2.180254644613242
2.170899014895561
2.161543385177872
2.15218775546019
2.142832125742515
2.133476496024826
2.124120866307145
2.114765236589463
2.105409606871774
2.096053977154099
2.08669834743641
2.077342717718729
2.067987088001047
2.058631458283365
2.049275828565676
2.039920198848002
2.030564569130313
2.021208939412631
2.011853309694949
2.002497679977267
1.993142050259586
1.983786420541904
1.974430790824215
1.965075161106533
1.955719531388851
1.94636390167117
1.937008271953488
1.927652642235806
1.918297012518117
1.908941382800435
1.899585753082754
1.890230123365072
1.88087449364739
1.871518863929701
1.862163234212019
1.852807604494338
1.843451974776656
1.834096345058974
1.824740715341292
1.815385085623603
1.806029455905929
1.79667382618824
1.787318196470558
1.777962566752876
1.768606937035194
1.759251307317513
1.749895677599831
1.740540047882142
1.73118441816446
1.721828788446778
1.712473158729097
1.703117529011415
1.693761899293733
1.684406269576044
1.67505063985837
1.665695010140681
1.656339380422999
1.646983750705317
1.637628120987635
1.628272491269946
1.618916861552265
1.609561231834583
1.600205602116901
1.590849972399219
1.58149434268153
1.572138712963856
1.562783083246167
1.553427453528485
1.544071823810803
1.534716194093122
1.525360564375433
1.516004934657758
1.506649304940069
1.497293675222387
1.487938045504706
1.478582415787024
1.469226786069342
1.45987115635166
1.450515526633971
1.44115989691629
1.431804267198608
1.422448637480926
1.413093007763244
1.403737378045555
1.394381748327874
1.385026118610199
1.37567048889251
1.366314859174828
1.356959229457146
1.347603599739458
1.338247970021776
1.328892340304094
1.319536710586412
1.31018108086873
1.300825451151049
1.29146982143336
1.282114191715685
1.272758561997996
1.263402932280314
1.254047302562633
1.244691672844951
1.235336043127262
1.225980413409587
1.216624783691898
1.207269153974217
1.197913524256535
1.188557894538853
1.179202264821171
1.16984663510349
1.160491005385801
1.151135375668119
1.141779745950437
1.132424116232755
1.123068486515074
1.113712856797385
1.104357227079703
1.095001597362021
1.085645967644339
1.076290337926658
1.066934708208976
1.057579078491287
1.048223448773612
1.038867819055923
1.029512189338242
1.02015655962056
1.010800929902878
1.001445300185189
0.9920896704675144
0.9827340407498255
0.9733784110321437
0.964022781314462
0.9546671515967802
0.9453115218790984
0.9359558921614166
0.9266002624437277
0.9172446327260459
0.9078890030083642
0.8985333732906753
0.8891777435730006
0.8798221138553188
0.8704664841376299
0.8611108544199482
0.8517552247022664
0.8423995949845846
0.8330439652669028
0.8236883355492139
0.8143327058315322
0.8049770761138504
0.7956214463961686
0.7862658166784868
0.776910186960805
0.7675545572431162
0.7581989275254415
0.7488432978077526
0.7394876680900708
0.730132038372389
0.7207764086547073
0.7114207789370184
0.7020651492193437
0.6927095195016548
0.683353889783973
0.6739982600662913
0.6646426303486095
0.6552870006309277
0.6459313709132388
0.636575741195557
0.6272201114778753
0.6178644817601935
0.6085088520425046
0.5991532223248299
0.589797592607141
0.5804419628894593
0.5710863331717775
0.5617307034540957
0.5523750737364139
0.5430194440187321
0.5336638143010433
0.5243081845833615
0.5149525548656797
0.5055969251479979
0.4962412954303161
0.4868856657126344
0.4775300359949455
0.4681744062772708
0.4588187765595819
0.4494631468419001
0.4401075171242184
0.4307518874065366
0.4213962576888548
0.412040627971173
0.4026849982534841
0.3933293685358024
0.3839737388181206
0.3746181091004388
0.365262479382757
0.3559068496650681
0.3465512199473864
0.3371955902297046
0.3278399605120228
0.318484330794341
0.3091287010766592
0.2997730713589704
0.2904174416412886
0.2810618119236068
0.271706182205925
0.2623505524882432
0.2529949227705615
0.2436392930528726
0.2342836633351979
0.224928033617509
0.2155724038998272
0.2062167741821455
0.1968611444644637
0.1875055147467748
0.1781498850291001
0.1687942553114112
0.1594386255937295
0.1500829958760477
0.1407273661583588
0.1313717364406841
0.1220161067230023
0.1126604770053135
0.1033048472876317
0.09394921756994989
0.08459358785226101
0.07523795813458634
0.06588232841689745
0.05652669869921567
0.04717106898153389
0.03781543926385211
0.02845980954617033
0.01910417982848855
0.00974855011079967
0.0003929203931178904
-0.008962709324563889
-0.01831833904224567
-0.02767396875992745
-0.03702959847760923
-0.04638522819529811
-0.05574085791297279
-0.06509648763066167
-0.07445211734834345
-0.08380774706602523
-0.09316337678370701
-0.1025190065013959
-0.1118746362190777
-0.1212302659367595
-0.1305858956544412
-0.139941525372123
-0.1492971550898119
-0.1586527848074866
-0.1680084145251683
-0.1773640442428572
-0.186719673960539
-0.1960753036782208
-0.2054309333959026
-0.2147865631135915
-0.2241421928312732
-0.233497822548955
-0.2428534522666297
-0.2522090819843257
-0.2615647117020004
-0.2709203414196821
-0.2802759711373639
-0.2896316008550528
-0.2989872305727346
-0.3083428602904164
-0.3176984900080981
-0.327054119725787
-0.3364097494434688
-0.3457653791611435
-0.3551210088788395
-0.3644766385965141
-0.3738322683141959
-0.3831878980318777
-0.3925435277495595
-0.4018991574672484
-0.4112547871849301
-0.4206104169026119
-0.4299660466203008
-0.4393216763379826
-0.4486773060556573
-0.458032935773339
-0.4673885654910279
-0.4767441952087097
-0.4860998249263915
-0.4954554546440733
-0.5048110843617621
-0.5141667140794439
-0.5235223437971257
-0.5328779735148004
-0.5422336032324964
-0.551589232950171
-0.5609448626678528
-0.5703004923855346
-0.5796561221032235
-0.5890117518209053
-0.598367381538587
-0.6077230112562759
-0.6170786409739577
-0.6264342706916395
-0.6357899004093142
-0.6451455301269959
-0.6545011598446848
-0.6638567895623666
-0.6732124192800484
-0.6825680489977373
-0.691923678715419
-0.7012793084331008
-0.7106349381507826
-0.7199905678684715
-0.7293461975861533
-0.7387018273038279
-0.7480574570215097
-0.7574130867391986
-0.7667687164568804
-0.7761243461745622
-0.7854799758922439
-0.7948356056099328
-0.8041912353276146
-0.8135468650452964
-0.8229024947629711
-0.8322581244806599
-0.8416137541983417
-0.8509693839160235
-0.8603250136337124
-0.8696806433513942
-0.8790362730690759
-0.8883919027867577
-0.8977475325044395
-0.9071031622221284
-0.9164587919398102
-0.9258144216574848
-0.9351700513751737
-0.9445256810928555
-0.9538813108105373
-0.9632369405282191
-0.972592570245908
-0.9819481999635897
-0.9913038296812715
-1.000659459398953
-1.010015089116642
-1.019370718834317
-1.028726348551999
-1.03808197826968
-1.047437607987369
-1.056793237705051
-1.066148867422733
-1.075504497140415
-1.084860126858104
-1.094215756575785
-1.10357138629346
-1.112927016011156
-1.122282645728831
-1.131638275446512
-1.140993905164194
-1.150349534881876
-1.159705164599565
-1.169060794317247
-1.178416424034928
-1.187772053752617
-1.197127683470299
-1.206483313187974
-1.215838942905656
-1.225194572623344
-1.234550202341026
-1.243905832058708
-1.25326146177639
-1.262617091494079
-1.27197272121176
-1.281328350929442
-1.290683980647117
-1.300039610364813
-1.309395240082488
-1.318750869800169
-1.328106499517851
-1.33746212923554
-1.346817758953222
-1.356173388670904
-1.365529018388592
-1.374884648106274
-1.384240277823956
-1.393595907541631
-1.402951537259312
-1.412307166977001
-1.421662796694683
-1.431018426412365
-1.440374056130054
-1.449729685847736
-1.459085315565417
-1.468440945283099
-1.477796575000788
-1.48715220471847
-1.496507834436144
-1.505863464153826
-1.515219093871515
-1.524574723589197
-1.533930353306879
-1.54328598302456
-1.552641612742249
-1.561997242459931
-1.571352872177613
-1.580708501895288
-1.590064131612984
-1.599419761330658
-1.60877539104834
-1.618131020766029
-1.627486650483711
-1.636842280201392
-1.646197909919074
-1.655553539636756
-1.664909169354445
-1.674264799072127
-1.683620428789801
-1.692976058507497
-1.702331688225172
-1.711687317942854
-1.721042947660536
-1.730398577378224
-1.739754207095906
-1.749109836813588
-1.75846546653127
-1.767821096248959
-1.77717672596664
-1.786532355684315
-1.795887985401997
-1.805243615119686
-1.814599244837368
-1.823954874555049
-1.833310504272731
-1.84266613399042
-1.852021763708102
-1.861377393425784
-1.870733023143472
-1.880088652861154
-1.889444282578829
-1.898799912296511
-1.908155542014192
-1.917511171731881
-1.926866801449563
-1.936222431167245
-1.945578060884934
-1.954933690602616
-1.964289320320297
-1.973644950037972
-1.983000579755668
-1.992356209473343
-2.001711839191024
-2.011067468908706
-2.020423098626395
-2.029778728344077
-2.039134358061759
-2.04848998777944
-2.057845617497129
-2.067201247214811
-2.076556876932486
-2.085912506650168
-2.095268136367856
-2.104623766085538
-2.11397939580322
-2.123335025520909
-2.132690655238591
-2.142046284956272
-2.151401914673954
-2.160757544391629
-2.170113174109325
-2.179468803827
-2.188824433544681
-2.19818006326237
-2.207535692980052
-2.216891322697734
-2.226246952415416
-2.235602582133104
-2.244958211850786
-2.254313841568468
-2.263669471286143
-2.273025101003832
-2.282380730721513
-2.291736360439195
-2.301091990156877
-2.310447619874566
-2.319803249592248
-2.329158879309929
-2.338514509027611
-2.3478701387453
-2.357225768462975
-2.366581398180656
-2.375937027898345
-2.385292657616027
-2.394648287333709
-2.404003917051391
-2.413359546769072
-2.422715176486761
-2.432070806204443
-2.441426435922125
-2.450782065639814
-2.460137695357488
-2.46949332507517
-2.478848954792852
-2.488204584510541
-2.497560214228223
-2.506915843945904
-2.516271473663586
-2.525627103381275
-2.534982733098957
-2.544338362816632
-2.553693992534313
-2.563049622252002
-2.572405251969684
-2.581760881687366
-2.591116511405048
-2.600472141122737
-2.609827770840418
-2.6191834005581
-2.628539030275789
-2.637894659993471
-2.647250289711145
-2.656605919428827
-2.665961549146509
-2.675317178864198
-2.68467280858188
-2.694028438299561
-2.70338406801725
-2.712739697734932
-2.722095327452614
-2.731450957170289
-2.740806586887985
-2.750162216605659
-2.759517846323341
-2.768873476041023
-2.778229105758712
-2.787584735476393
-2.796940365194075
-2.806295994911757
-2.815651624629446
-2.825007254347128
-2.834362884064802
-2.843718513782484
-2.853074143500173
-2.862429773217855
-2.871785402935537
-2.881141032653225
-2.890496662370907
-2.899852292088589
-2.909207921806271
-2.918563551523945
-2.927919181241641
-2.937274810959316
-2.946630440676998
-2.955986070394687
-2.965341700112369
-2.97469732983005
-2.984052959547732
-2.993408589265421
-3.002764218983103
-3.012119848700785
-3.021475478418459
-3.030831108136155
-3.04018673785383
-3.049542367571512
-3.058897997289193
-3.068253627006882
-3.077609256724564
-3.086964886442246
-3.096320516159928
-3.105676145877617
-3.115031775595298
-3.124387405312973
-3.133743035030669
-3.143098664748344
-3.152454294466025
-3.161809924183707
-3.171165553901389
-3.180521183619078
-3.18987681333676
-3.199232443054441
-3.20858807277213
-3.217943702489812
-3.227299332207487
-3.236654961925169
-3.246010591642857
-3.255366221360539
-3.264721851078221
-3.274077480795903
-3.283433110513592
-3.292788740231273
-3.302144369948955
-3.31149999966663
-3.320855629384326
-3.330211259102001
-3.339566888819682
-3.348922518537364
-3.358278148255053
-3.367633777972735
-3.376989407690417
-3.386345037408105
-3.395700667125787
-3.405056296843469
-3.414411926561144
-3.423767556278825
-3.433123185996514
-3.442478815714196
-3.451834445431878
-3.461190075149567
-3.470545704867249
-3.47990133458493
-3.489256964302612
-3.498612594020301
-3.507968223737983
-3.517323853455657
-3.526679483173339
-3.536035112891028
-3.54539074260871
-3.554746372326392
-3.564102002044073
-3.573457631761762
-3.582813261479444
-3.592168891197126
-3.601524520914801
-3.610880150632489
-3.620235780350171
-3.629591410067853
-3.638947039785542
-3.648302669503224
-3.657658299220905
-3.667013928938587
-3.676369558656269
-3.685725188373958
-3.69508081809164
-3.704436447809314
-3.713792077527003
-3.723147707244685
-3.732503336962367
-3.741858966680049
-3.751214596397737
-3.760570226115419
-3.769925855833101
-3.779281485550783
-3.788637115268472
-3.797992744986146
-3.807348374703828
-3.81670400442151
-3.826059634139199
-3.835415263856881
-3.844770893574562
-3.854126523292244
-3.863482153009933
-3.872837782727615
-3.882193412445289
-3.891549042162985
-3.90090467188066
-3.910260301598342
-3.919615931316024
-3.928971561033705
-3.938327190751394
-3.947682820469076
-3.957038450186758
-3.966394079904447
-3.975749709622129
-3.985105339339803
-3.994460969057485
-4.003816598775174
-4.013172228492856
-4.022527858210537
-4.031883487928219
-4.041239117645908
-4.05059474736359
-4.059950377081272
-4.069306006798946
-4.078661636516642
-4.088017266234317
-4.097372895951999
-4.106728525669681
-4.116084155387369
-4.125439785105051
-4.134795414822733
-4.144151044540422
-4.153506674258104
-4.162862303975785
-4.17221793369346
-4.181573563411142
-4.190929193128831
-4.200284822846513
-4.209640452564194
-4.218996082281883
-4.228351711999565
-4.237707341717247
-4.247062971434929
-4.256418601152617
-4.265774230870299
-4.275129860587974
-4.284485490305656
-4.293841120023345
-4.303196749741026
-4.312552379458708
-4.32190800917639
-4.331263638894079
-4.340619268611761
-4.349974898329442
-4.359330528047117
-4.368686157764813
-4.378041787482488
-4.38739741720017
-4.396753046917858
-4.40610867663554
-4.415464306353222
-4.424819936070904
-4.434175565788586
-4.443531195506274
-4.452886825223956
-4.462242454941631
-4.471598084659327
-4.480953714377002
-4.490309344094683
-4.499664973812365
-4.509020603530054
-4.518376233247736
-4.527731862965418
-4.537087492683099
-4.546443122400788
-4.55579875211847
-4.565154381836145
-4.574510011553826
-4.583865641271515
-4.593221270989197
-4.602576900706879
-4.611932530424561
-4.62128816014225
-4.630643789859931
-4.639999419577613
-4.649355049295302
-4.658710679012984
-4.668066308730658
-4.67742193844834
-4.686777568166022
-4.696133197883711
-4.705488827601393
-4.714844457319074
-4.724200087036763
-4.733555716754445
-4.742911346472127
-4.752266976189802
-4.761622605907498
-4.770978235625172
-4.780333865342854
-4.789689495060536
-4.799045124778225
-4.808400754495906
-4.817756384213588
-4.82711201393127
-4.836467643648959
-4.845823273366641
-4.855178903084315
-4.864534532801997
-4.873890162519686
-4.883245792237368
-4.89260142195505
-4.901957051672738
-4.91131268139042
-4.920668311108102
