# Supplementary material for: Simultaneous readout of multiple FRET pairs using photochromism
Source: Nat Commun. 2021 Mar 31;12:2005. doi: 10.1038/s41467-021-22043-0 (PMC8012603; doi:10.1038/s41467-021-22043-0)
Supplement: Supplementary file 3 — Source Data [file 41467_2021_22043_MOESM3_ESM.zip › SourceData/Figure4/Figure4c,d/figuredata/EKARev_Rho_Donor.txt]

0.94634157	0.94858545	0.94013709	0.96641457	0.96946031	0.96537024	0.96517748	0.96705252	0.96536142	0.97343755	0.98031676	0.98298758	0.9787094	0.9857626	0.99714255	0.96842009	0.95951021	0.96151698	0.96315575	0.96175194	0.96135753	0.96186739	0.95929986	0.95856839	0.96651888	0.96761572	0.96589094	0.96201199	0.96237087	0.95412511	0.95945024	0.95823747	0.95242465	0.97900397	0.964302	0.96414119	0.96442562	0.92953116	0.9317022	0.92466497	0.9000299
0.96477294	0.96572411	0.96182549	0.939385	0.93425918	0.93934447	0.93937325	0.93848324	0.93986171	0.92614138	0.93107653	0.93011796	0.92677778	0.92955953	0.92164546	0.97955757	0.98300618	0.98333561	0.98705733	0.98432803	0.98613268	0.98810095	0.99651879	0.99582392	1.0052602	1.0366328	1.0427563	0.9667697	0.96349889	0.95351052	0.96112341	0.95835912	0.95280528	0.96891314	0.96457791	0.96772671	0.96335018	0.95111066	0.95597464	0.94503778	0.95332175
0.9579438	0.95616859	0.95671272	0.96090788	0.9603712	0.96319914	0.96038359	0.96159667	0.96032709	0.96130764	0.96232736	0.96938133	0.96406311	0.96583718	0.96725613	0.96591538	0.96384752	0.97039872	0.96733171	0.96937412	0.96797705	0.96407276	0.96264738	0.96338397	0.96731025	0.96520072	0.96651691	0.96346289	0.96542066	0.96021301	0.9638648	0.96309137	0.95644343	0.96916682	0.9659853	0.95514506	0.96661073	0.95914036	0.96044856	0.96363634	0.96225142
0.95735574	0.96030563	0.95299894	0.96540397	0.96880788	0.96911752	0.96162951	0.97036082	0.96234661	0.96820354	0.96921027	0.97229922	0.97098362	0.97341609	0.97866851	0.96236938	0.96673006	0.96531868	0.96395075	0.96829361	0.96347839	0.96496707	0.95866281	0.96099603	0.96523291	0.96323168	0.96240997	0.9714942	0.96459264	0.9604727	0.96461278	0.96313637	0.95937765	0.97448689	0.96897697	0.95906347	0.96146458	0.95562941	0.95487809	0.9568339	0.95800388
0.95196271	0.95291543	0.9488073	0.96325636	0.96616894	0.9643389	0.96233428	0.9660998	0.96263492	0.96596891	0.96122354	0.968292	0.96401459	0.9669143	0.98049259	0.9604733	0.96773136	0.95992672	0.96328294	0.96500134	0.96096116	0.95976114	0.95500994	0.95836771	0.96416628	0.95305765	0.95945746	0.96306944	0.96791518	0.95943671	0.96222764	0.96428341	0.95766753	0.96585578	0.96174729	0.97684008	0.96743685	0.95749187	0.96067941	0.96669614	0.96945971
0.96177268	0.96060407	0.96082807	0.96246457	0.96386367	0.96262062	0.96531683	0.96159607	0.96510154	0.9676764	0.96349704	0.9682433	0.96820974	0.96870613	0.97011459	0.96157545	0.97081035	0.96733242	0.96607149	0.96477288	0.96323091	0.96991718	0.96597397	0.96159279	0.96773398	0.96572822	0.96827483	0.96576387	0.95922124	0.95653474	0.96174103	0.96063024	0.95202881	0.97291344	0.96504074	0.96460241	0.96959859	0.9595089	0.95806718	0.95714861	0.95607889
0.95932734	0.96230811	0.95860022	0.9642083	0.97005409	0.96423918	0.96618432	0.96438593	0.96651471	0.96677357	0.96635073	0.96672475	0.9676019	0.96960658	0.97653764	0.96218932	0.96755409	0.96724713	0.96811742	0.96536398	0.95972097	0.96771502	0.9638859	0.96731049	0.97206134	0.9675613	0.97036499	0.96187478	0.96081084	0.96058124	0.95936483	0.96066642	0.9563446	0.975344	0.9704746	0.95799506	0.96505439	0.95823956	0.95875251	0.95591354	0.96953088
0.9594478	0.95915329	0.95583248	0.96419048	0.96476901	0.96497309	0.95595837	0.96392101	0.95522618	0.95939052	0.96076214	0.96401399	0.96467948	0.96446669	0.96932012	0.96480733	0.96876079	0.96987349	0.96735799	0.9695155	0.96465415	0.96955037	0.96462476	0.96532267	0.97086686	0.96668214	0.97065341	0.96497202	0.96618181	0.9646365	0.96813351	0.96929592	0.95964807	0.9831391	0.97302967	0.9682864	0.97202402	0.95346957	0.9543944	0.95371574	0.95861864
0.95424348	0.95590067	0.94931042	0.96380496	0.96828675	0.96569759	0.96584821	0.9653843	0.96586448	0.97016841	0.96847087	0.97063649	0.96682847	0.9733966	0.97654736	0.95918989	0.96923327	0.96412098	0.96658486	0.96822017	0.96004361	0.96349609	0.95990819	0.95966679	0.96833867	0.96371323	0.96305257	0.96579325	0.96701896	0.96015239	0.96265399	0.9639973	0.95986545	0.96098202	0.95517796	0.96302819	0.96893114	0.95723027	0.95674634	0.96045929	0.95699197
0.95441234	0.96236938	0.95614594	0.96399951	0.96458048	0.97292161	0.96783221	0.9721815	0.96689826	0.96972311	0.96649057	0.97009569	0.97041547	0.97502178	0.97426778	0.96112305	0.96524131	0.96699631	0.96317172	0.96634108	0.96459746	0.9634186	0.95780379	0.96026826	0.96689957	0.95717502	0.95399588	0.96068603	0.96234256	0.95990109	0.9600324	0.96047622	0.95657337	0.97158051	0.95969152	0.95777565	0.96582615	0.96073627	0.95853865	0.96996826	0.96692491
0.95668274	0.95753235	0.95523506	0.96646321	0.96939009	0.96834356	0.96734953	0.96835113	0.96715468	0.96846187	0.96953881	0.97135842	0.97214454	0.97685307	0.97133267	0.96162564	0.96135044	0.956375	0.96173358	0.95862901	0.95311487	0.96117234	0.94655204	0.9520008	0.95926487	0.93959433	0.9370988	0.96449763	0.96480101	0.95757651	0.96324456	0.96394467	0.95512509	0.95475507	0.95865792	0.97099757	0.96712095	0.9620508	0.96552652	0.97694457	0.97286952
0.94488788	0.94839573	0.93071711	0.97266006	0.97179675	0.96864879	0.97508323	0.96831524	0.97463489	0.98289376	0.98890495	0.99117243	0.98594165	0.99693805	1.0064322	0.95791876	0.96212333	0.96169627	0.96467751	0.96192515	0.95732522	0.9598403	0.95381331	0.95285183	0.960724	0.94945478	0.95042795	0.9650048	0.9633674	0.95523435	0.96251351	0.96307951	0.96131396	0.97122812	0.96050233	0.96892112	0.96560645	0.9535774	0.95172465	0.95188731	0.9613539
0.95890081	0.95605373	0.95501244	0.96790475	0.96480978	0.96308994	0.96460378	0.96442854	0.96501911	0.97042483	0.96575201	0.96574384	0.96865118	0.96823174	0.97518146	0.96528643	0.9677546	0.96110749	0.96799546	0.96456295	0.96730584	0.9613601	0.96199316	0.96228874	0.96533024	0.96151108	0.96260917	0.95870167	0.96801281	0.95983666	0.96356499	0.96307528	0.95874822	0.96707428	0.95642632	0.96492583	0.96815813	0.95499301	0.95415348	0.94595122	0.95827353
0.94301671	0.94772851	0.93471658	0.96727991	0.96464467	0.97792429	0.96678156	0.97815973	0.96736562	0.96860212	0.97666496	0.97973704	0.97968459	0.97851521	0.97876811	0.9661718	0.96542549	0.96609336	0.96819049	0.96808887	0.96883762	0.96526718	0.9693104	0.96861255	0.97646284	0.9754144	0.97918367	0.96793103	0.97007352	0.96201575	0.96648866	0.96596926	0.96275991	0.97590476	0.97332573	0.9708783	0.9772321	0.95521623	0.95334655	0.95503426	0.95802587
0.957977	0.96211314	0.9560293	0.96366292	0.96581918	0.95725024	0.9657234	0.95658058	0.96604604	0.96763474	0.9661833	0.96932411	0.96963173	0.97036284	0.97639561	0.96394455	0.97159165	0.96917272	0.96574014	0.96825904	0.96783036	0.96842611	0.96959871	0.96915829	0.97019184	0.97373551	0.97388363	0.96148676	0.96310848	0.96000147	0.9647482	0.96418434	0.9575358	0.96291429	0.96158981	0.96674877	0.9634034	0.95088857	0.95464522	0.95051461	0.9528572
0.9554857	0.95696729	0.95713198	0.96602607	0.97282034	0.96510053	0.96972525	0.96491909	0.96868449	0.96913773	0.97133976	0.97274613	0.96938747	0.97833675	0.97744673	0.9657228	0.96708107	0.96144587	0.96340162	0.96309769	0.96457493	0.96401322	0.95750809	0.96441227	0.96346492	0.9630726	0.9645195	0.96251583	0.96498042	0.95605993	0.96516514	0.96243167	0.95518613	0.96934855	0.96204907	0.97131109	0.9645347	0.96136922	0.95656931	0.96240771	0.97149611
0.96072233	0.96081555	0.95723188	0.96286511	0.96159291	0.96436679	0.96323812	0.9660008	0.96341687	0.96174628	0.96531993	0.9682197	0.96472842	0.96459955	0.97294587	0.96569729	0.96956134	0.96726155	0.96670717	0.97046608	0.96566248	0.96457362	0.96429515	0.96379316	0.96710634	0.96682048	0.9670642	0.959508	0.9662903	0.95807081	0.96322143	0.96146178	0.95669031	0.97539812	0.96906644	0.95776671	0.96417427	0.96478474	0.96715552	0.96747452	0.97306764
0.95683014	0.95983511	0.95826662	0.96394509	0.96028376	0.9661352	0.96758705	0.9686628	0.96849138	0.9642505	0.96607226	0.96240163	0.96605194	0.96909684	0.96987188	0.95706064	0.96411586	0.9553259	0.9645943	0.96348679	0.95906341	0.95838308	0.9566654	0.95818144	0.96091276	0.95565289	0.95305574	0.96401256	0.96574074	0.95914537	0.96422708	0.96383888	0.95359749	0.96597129	0.96163213	0.96259618	0.96677363	0.96159691	0.95871139	0.97039437	0.96495587
0.94828308	0.95075744	0.94233203	0.97150654	0.97160155	0.97086799	0.97423345	0.97169554	0.97459978	0.98269421	0.98433411	0.98813963	0.9839434	0.99087322	0.99255735	0.96449202	0.96230102	0.95198399	0.95923072	0.96196449	0.95225346	0.95459378	0.9423269	0.94980961	0.95249504	0.93229461	0.92789865	0.96858907	0.97068846	0.96549219	0.96826518	0.96887791	0.96907896	0.98528469	0.97683436	0.98634982	0.97735041	0.95639402	0.95994586	0.95359832	0.96237266
0.95998025	0.96238577	0.95838571	0.96688443	0.9648906	0.96428746	0.9709717	0.96397346	0.97055703	0.97136265	0.97327417	0.97874498	0.97837424	0.97958207	0.98064041	0.96110648	0.97062355	0.96632141	0.96472657	0.96470505	0.96403265	0.96090037	0.96145564	0.96128279	0.96444154	0.96180171	0.96086615	0.96089226	0.96274632	0.95389897	0.95588249	0.95633262	0.95485407	0.96382517	0.95220566	0.96163237	0.96207625	0.96606141	0.96675646	0.97297162	0.97123343
0.94793618	0.94828814	0.9389717	0.96426827	0.96572453	0.96202433	0.968557	0.96104658	0.96851259	0.96437174	0.96028423	0.96474779	0.96377569	0.96059936	0.97736353	0.96488655	0.96122414	0.95846361	0.96781123	0.96823066	0.96707976	0.9642359	0.96465409	0.96640784	0.97120982	0.96866912	0.96333718	0.97017795	0.97878683	0.97328055	0.98268527	0.98223621	0.97047788	0.9814955	0.9880389	0.98075074	0.97512692	0.96519047	0.96734172	0.97545618	0.96837264
0.96219391	0.96030301	0.95854735	0.96853733	0.9693473	0.97511166	0.97185725	0.97427094	0.97231209	0.97700286	0.9692077	0.97548997	0.9737488	0.9785893	0.98694694	0.97300857	0.97423387	0.96713567	0.96889466	0.96552718	0.96422845	0.96049941	0.96113902	0.9652552	0.9756946	0.96408904	0.96261305	0.97105342	0.97258323	0.9636209	0.97150731	0.96830821	0.95982051	0.95902479	0.97372383	0.97567344	0.9745943	0.95564246	0.95809096	0.96085346	0.96399295
0.9593547	0.95852399	0.95844251	0.96284246	0.96259415	0.96233326	0.96030086	0.96232015	0.95979559	0.96619606	0.96420264	0.9653669	0.96121365	0.96146429	0.9719919	0.97627771	0.98237783	0.98257738	0.97588736	0.97610128	0.97281474	0.97392952	0.96850705	0.97298867	0.98233259	0.98023361	0.97448695	0.97432655	0.96719581	0.97247583	0.97536445	0.97299719	0.96728772	0.99439037	0.99311632	0.98573869	0.97326046	0.95929968	0.95821762	0.96475065	0.96149814
0.95739561	0.95738643	0.95643526	0.96811974	0.96957374	0.96713549	0.96291411	0.9677515	0.96379209	0.96697283	0.96823204	0.9745295	0.96575457	0.9704693	0.97743469	0.97133815	0.97172546	0.96484482	0.9656263	0.96708512	0.96520907	0.96452147	0.96043521	0.9666509	0.97144544	0.96102238	0.96138382	0.9695375	0.96437508	0.96182436	0.96145034	0.96251833	0.95886892	0.9766379	0.97250158	0.97741723	0.97071981	0.95078188	0.95511395	0.95503509	0.95791912
0.9608103	0.95672655	0.95613319	0.96643096	0.96418118	0.96551764	0.96567816	0.9642086	0.96629083	0.9705559	0.96564835	0.97069883	0.9660598	0.97329211	0.98001713	0.96607518	0.96285421	0.96361369	0.96582687	0.96929377	0.96951443	0.9692716	0.96566796	0.96741623	0.96740294	0.97183925	0.96900648	0.96514678	0.97068322	0.96569461	0.9666357	0.96449834	0.96355361	0.96364528	0.96892148	0.97057223	0.97092688	0.9647162	0.96506488	0.97042829	0.96909118
0.96039885	0.9629693	0.95834351	0.96743959	0.96694231	0.96862322	0.96574402	0.96898496	0.96554655	0.97365195	0.97033507	0.97151303	0.96517789	0.97205859	0.97775471	0.95407766	0.95323044	0.95308751	0.95318002	0.9524253	0.94710439	0.95147598	0.94242036	0.94559526	0.95019537	0.93616152	0.93650901	0.94573981	0.94617444	0.93755013	0.94006753	0.94030774	0.92958909	0.92943197	0.93758518	0.92637557	0.93936461	0.99449861	1.0005052	1.0277327	1.0139594
0.94461137	0.94565684	0.93799156	0.96915656	0.9712587	0.96606207	0.96753913	0.96821648	0.96733791	0.97045726	0.97364438	0.9749077	0.97259265	0.97217733	0.98111629	0.96800119	0.97166276	0.97016597	0.96695465	0.97033131	0.9658094	0.96782118	0.96096534	0.96169448	0.96842343	0.95996535	0.9620434	0.97542357	0.96822983	0.96984029	0.96490586	0.96629453	0.96993017	0.97730565	0.96900183	0.98468107	0.97014958	0.95716637	0.95721382	0.95996326	0.95796341
0.9602955	0.9612118	0.95356101	0.96699649	0.96639454	0.96955389	0.96703297	0.97016615	0.96716905	0.97193033	0.9650839	0.96863711	0.96849447	0.96830124	0.97857213	0.96018064	0.96419746	0.9608627	0.96228868	0.96428043	0.95800138	0.96314836	0.95465463	0.95384443	0.95510179	0.95054847	0.94885677	0.97118592	0.97240692	0.96537662	0.96647733	0.96361369	0.96549708	0.95795143	0.98197228	0.97008026	0.97309405	0.9531709	0.9538579	0.95659554	0.9577083
0.95650536	0.95958734	0.95231676	0.96922207	0.97319603	0.97571194	0.96621746	0.97705096	0.96591127	0.97655994	0.97167456	0.9767487	0.97619754	0.97595292	0.98127925	0.97240311	0.97093469	0.97069699	0.96999985	0.97285998	0.96716142	0.96044278	0.96110487	0.96257454	0.96909982	0.96511281	0.96075237	0.95271689	0.95048475	0.94336879	0.94404697	0.94522738	0.93188465	0.95061195	0.94318253	0.95074564	0.94672686	0.95146918	0.95898336	0.95234525	0.96056104
0.95931321	0.96097106	0.96031684	0.96720958	0.96669888	0.97234756	0.97030038	0.97100067	0.96922147	0.97557747	0.96993256	0.97398466	0.97285068	0.97681659	0.97800303	0.98628336	0.99099278	0.9946633	0.98981446	0.99194258	0.98816252	0.99109602	0.98922157	0.99190456	1.0014623	1.0005741	1.0045799	0.97262919	0.97265702	0.97080213	0.96537954	0.96602547	0.95960587	0.97889346	0.97377038	0.96419179	0.97101253	0.95832771	0.95968634	0.95895159	0.96479589
0.95877212	0.95916533	0.96164334	0.96557558	0.96682978	0.96596819	0.96323436	0.96537775	0.96401244	0.97212166	0.96869123	0.96793479	0.97004551	0.97484726	0.97917581	0.96803439	0.96726453	0.9735744	0.96971786	0.97425681	0.968256	0.9728545	0.96522868	0.96902281	0.97146326	0.97167081	0.96741253	0.9650473	0.97387391	0.9672057	0.96199363	0.95898247	0.96028531	0.96437043	0.96409112	0.96299845	0.96704763	0.95324266	0.95203948	0.95275795	0.95922935
0.95899796	0.95746464	0.96079385	0.96936131	0.97171986	0.97579384	0.96892554	0.976331	0.96945262	0.97356576	0.97041667	0.97520679	0.97271115	0.97769749	0.97680974	0.96985573	0.96394163	0.96453542	0.96850073	0.96709359	0.96869588	0.97071677	0.96206421	0.97155839	0.97062016	0.96852732	0.9653253	0.97287607	0.97211629	0.96587783	0.96466577	0.96334231	0.95986634	0.97662884	0.96468925	0.96700078	0.97113246	0.96299994	0.96517563	0.97025102	0.96764821
0.96065354	0.96248114	0.96143365	0.9663679	0.96965057	0.97275364	0.96708483	0.97178406	0.96652466	0.97161174	0.96709734	0.97341269	0.96994704	0.97124773	0.97875714	0.96005261	0.96417677	0.96254635	0.96852016	0.96785051	0.9673245	0.97091413	0.96173793	0.96427739	0.96551651	0.96567339	0.96452314	0.97399306	0.9713921	0.9669922	0.96640569	0.96524292	0.95986795	0.98632753	0.97274351	0.9640941	0.96400815	0.95292062	0.95485723	0.94980949	0.95671999
0.96126908	0.95842528	0.95502931	0.96860206	0.9756279	0.97476256	0.96835929	0.97630376	0.9677518	0.97423702	0.97268009	0.97401619	0.96767372	0.97132564	0.97830945	0.97053534	0.96435046	0.96779406	0.96921015	0.96691728	0.96967298	0.96665931	0.96551073	0.97138613	0.97413713	0.97156346	0.97240323	0.97076154	0.96782106	0.96461934	0.96108866	0.95582217	0.95354056	0.98149955	0.97567683	0.9662236	0.96238542	0.96719122	0.9646917	0.96995252	0.97019774
0.96002126	0.95824635	0.96530598	0.96583951	0.96952009	0.97391534	0.96712744	0.97558594	0.9672364	0.9661687	0.96878999	0.97034842	0.96789867	0.96987146	0.97303796	0.9688949	0.96202314	0.96459335	0.9678514	0.9709878	0.96670312	0.9698655	0.96144778	0.96865851	0.96550089	0.96626461	0.9640581	0.97147238	0.97145945	0.96394694	0.96514004	0.9638918	0.96228158	0.98399311	0.97338462	0.9698593	0.96865076	0.96345854	0.9671244	0.96595377	0.96196121
0.96355587	0.96369481	0.96155864	0.96474469	0.96842253	0.97216946	0.96424109	0.97089803	0.96496809	0.97099173	0.96808064	0.9682588	0.97053707	0.97159964	0.97092295	0.96863347	0.96478015	0.9649893	0.96712452	0.96422863	0.96678424	0.96979755	0.96045512	0.96521461	0.96947241	0.95917124	0.96001637	0.96884918	0.97085994	0.96752727	0.96963155	0.96853954	0.95928484	0.98753548	0.96913457	0.98371363	0.96934295	0.95513511	0.95414621	0.94532031	0.9584223
0.96172988	0.96455258	0.96272814	0.96286982	0.96870816	0.9703272	0.96307731	0.96929282	0.96212947	0.96657801	0.96268773	0.96797413	0.9700501	0.96771353	0.96697378	0.96224535	0.96696681	0.96309227	0.96717209	0.96882612	0.96767026	0.96807784	0.96565598	0.9672367	0.97167581	0.97180754	0.97024494	0.96683544	0.97133666	0.96542692	0.96549922	0.96586907	0.96255159	0.96893013	0.9718985	0.97130501	0.97344756	0.96046525	0.9670403	0.95458281	0.96116287
0.96269143	0.96290201	0.96348518	0.96924591	0.96585447	0.96918911	0.96736622	0.97025305	0.96707433	0.97443795	0.96967256	0.97266996	0.97292775	0.97179765	0.97735864	0.96957058	0.96807659	0.97067833	0.9666453	0.96826988	0.96905345	0.96652454	0.96261448	0.97227216	0.97476983	0.96626675	0.96862179	0.96633947	0.96776348	0.96995521	0.96669412	0.96724695	0.95876217	0.98551989	0.98071522	0.97489738	0.96675307	0.9588908	0.96230918	0.97294813	0.96667004
0.96034932	0.96377641	0.96129698	0.96554029	0.97083861	0.96919626	0.96843517	0.96889859	0.96872836	0.97096002	0.96815276	0.968063	0.97177345	0.97274286	0.97311026	0.96663499	0.97157156	0.97013891	0.97275728	0.97441047	0.97277969	0.97314358	0.96886861	0.97401422	0.97308207	0.97483039	0.9757008	0.96658891	0.96259153	0.96709096	0.966465	0.96418399	0.95552993	0.97572261	0.96848184	0.97709018	0.96761727	0.96129751	0.96854919	0.96064013	0.96452057
0.9608379	0.96141517	0.96150959	0.96449018	0.96383756	0.97480392	0.96532857	0.97541577	0.96496451	0.97244805	0.96463251	0.96769321	0.96807235	0.97045404	0.97963417	0.96076548	0.96604925	0.96234924	0.9669854	0.96960914	0.96813899	0.96712816	0.96547985	0.96758282	0.9700864	0.96182203	0.96701324	0.97314614	0.96539235	0.96201378	0.96176052	0.96310431	0.95563346	0.96749443	0.96756703	0.97380823	0.97130913	0.96877241	0.9730404	0.97398484	0.97174633
0.95820564	0.95695651	0.95510989	0.964894	0.96357948	0.97168708	0.9675476	0.97147638	0.96808219	0.96870816	0.9697842	0.97420377	0.97043276	0.97183526	0.97515243	0.96642375	0.96849543	0.96332532	0.966483	0.96918857	0.96565837	0.97006434	0.96428078	0.96381974	0.97000319	0.96690702	0.96724981	0.96612799	0.96513498	0.96047461	0.95638025	0.96116292	0.95709783	0.96173674	0.9738394	0.96607143	0.97022611	0.96550804	0.9618237	0.96443802	0.96200204
0.96078402	0.96073943	0.95742136	0.96662343	0.96328014	0.9671452	0.96686268	0.9677968	0.96628463	0.97102576	0.96867198	0.97452402	0.96999693	0.96934038	0.97673088	0.96979403	0.97192317	0.96648061	0.97012722	0.97074461	0.96759045	0.97020298	0.96691734	0.9739421	0.97232527	0.97099841	0.9707703	0.97002476	0.96502692	0.96250021	0.96186763	0.9633624	0.95636398	0.98024523	0.97577	0.96941268	0.96748096	0.96146065	0.96569771	0.95947874	0.96724075
0.96304101	0.96232402	0.96201992	0.96565032	0.96307117	0.96534419	0.96627736	0.96541524	0.96658367	0.96994531	0.96592057	0.96643162	0.96538901	0.96911061	0.97012556	0.96610385	0.96545815	0.96790606	0.96874189	0.96944052	0.96870464	0.96822649	0.96298176	0.97114664	0.96857721	0.97011942	0.96722579	0.96340156	0.96866459	0.96423918	0.9560706	0.95961195	0.95586258	0.97647047	0.97865164	0.97477758	0.9715873	0.95578355	0.96517271	0.94611794	0.96208608
0.96174574	0.96029937	0.96023291	0.96725178	0.96618366	0.96816224	0.96866876	0.96970403	0.96810865	0.97677147	0.96704561	0.96919721	0.97241598	0.96861225	0.97348857	0.97140121	0.97287953	0.96699888	0.97121811	0.97133398	0.972018	0.9722355	0.97024459	0.97266126	0.97021413	0.97306955	0.9809128	0.96667898	0.96229148	0.96150297	0.95646697	0.9567762	0.95792258	0.98304307	0.97795606	0.96451712	0.96612722	0.96790516	0.96765757	0.97629607	0.97141612
0.96310967	0.96241778	0.95901901	0.96709961	0.96483314	0.97033024	0.96997464	0.97033942	0.97075886	0.9684273	0.96842974	0.97405636	0.97251636	0.97148746	0.97733736	0.96833813	0.9573155	0.96618897	0.96954513	0.96247363	0.96802878	0.96574312	0.96570092	0.96626145	0.96819758	0.96656001	0.97032642	0.96436256	0.96913517	0.96663833	0.96067208	0.96231014	0.96407044	0.98046637	0.96933931	0.96991915	0.96839434	0.96447307	0.96285647	0.96354884	0.97155553
0.9622246	0.96472394	0.96226788	0.96738183	0.96691948	0.9696945	0.96507287	0.97027832	0.96520787	0.96503866	0.96532077	0.96808314	0.96973592	0.97029006	0.97428012	0.96506947	0.96564889	0.96760648	0.97020108	0.97315872	0.96729696	0.97310203	0.96658289	0.96971625	0.97176069	0.97268617	0.97184187	0.96639556	0.96720487	0.96427852	0.96291137	0.96467829	0.95525199	0.98526382	0.96631128	0.97871137	0.96614933	0.96770144	0.97144777	0.98258412	0.97177452
0.958929	0.96508366	0.95894486	0.96576887	0.96043706	0.96754694	0.96655399	0.96831858	0.96571189	0.96964008	0.96834922	0.97292423	0.97411734	0.96624768	0.97603267	0.96525884	0.96927136	0.96873069	0.96838033	0.9685173	0.96643966	0.970667	0.96530849	0.97201401	0.97442025	0.970213	0.96743947	0.96986204	0.96589524	0.96083075	0.96131462	0.96561331	0.95924318	0.97983372	0.97513211	0.96999574	0.97075039	0.96668261	0.9597708	0.96487361	0.97081733
0.95839429	0.96218401	0.95984751	0.96654141	0.96657842	0.97197628	0.9651674	0.97159141	0.96506113	0.97418123	0.96865761	0.97072339	0.97232902	0.97190595	0.98084289	0.96296775	0.96700948	0.96608275	0.96919584	0.96683818	0.96788967	0.96192175	0.9608345	0.96545863	0.96646005	0.96298802	0.96481276	0.9631117	0.97056925	0.96512502	0.96475768	0.96769822	0.96359891	0.98202085	0.9827193	0.96538037	0.96850723	0.95701832	0.9628821	0.95914322	0.97090608
0.96132004	0.96256465	0.96059215	0.96170509	0.96488905	0.97297192	0.96226549	0.97160298	0.96269792	0.96906662	0.96111566	0.96735275	0.96401548	0.96890301	0.96633202	0.96616656	0.96506077	0.96580321	0.96858907	0.9695133	0.9679932	0.97020322	0.9650138	0.96906799	0.97126389	0.97088993	0.971587	0.96490431	0.97461671	0.96107072	0.95758778	0.95883805	0.96424431	0.97458041	0.97903079	0.97989154	0.97362715	0.96453547	0.96413791	0.96714866	0.96937621
0.96102238	0.95995134	0.95955521	0.96360308	0.96217066	0.96828413	0.96509153	0.96916664	0.96515381	0.97241741	0.96369326	0.97125119	0.97260827	0.97425157	0.97251332	0.96832597	0.96136403	0.96256375	0.96630514	0.97118723	0.96760696	0.9687627	0.96214259	0.96724951	0.97088063	0.96419215	0.96350461	0.96539408	0.96794081	0.96183324	0.95769525	0.95777297	0.96109796	0.98019665	0.97088408	0.95805925	0.96458703	0.96078885	0.9610489	0.96486229	0.96237606
0.95874095	0.96176654	0.96082097	0.96335757	0.96592635	0.96857619	0.96802437	0.96908206	0.9678582	0.97107595	0.96539372	0.96645337	0.9705801	0.96778005	0.97842956	0.96315515	0.96504605	0.96408015	0.96674854	0.96916628	0.96901357	0.96954864	0.96095896	0.96738911	0.96868688	0.96513849	0.96631974	0.96631289	0.96841884	0.96337968	0.95854294	0.96214968	0.95986992	0.97401601	0.97364646	0.96656811	0.97279322	0.96360648	0.96308798	0.96856821	0.96663696
0.96108317	0.96093535	0.96108419	0.96799767	0.96431279	0.972413	0.96938235	0.97242379	0.96918178	0.97152984	0.96891063	0.97250581	0.97107393	0.97092217	0.98507935	0.95819885	0.96212667	0.96416682	0.96556824	0.96540105	0.96605629	0.96083289	0.96166736	0.96407455	0.96676379	0.95749146	0.95916057	0.96828026	0.96862286	0.95837456	0.95912445	0.95883816	0.95850199	0.97058892	0.97577578	0.96867597	0.96828574	0.9657504	0.96341795	0.9662866	0.9692077
0.96130055	0.96424448	0.95948833	0.96447086	0.96147066	0.96468759	0.96311378	0.96592206	0.96259248	0.97066092	0.96660155	0.97023779	0.96889794	0.96905166	0.97428328	0.96478289	0.9653191	0.96057612	0.9618758	0.96839899	0.9640547	0.95728111	0.9557811	0.96267998	0.96207559	0.95448142	0.95440954	0.97131884	0.96895283	0.9653638	0.96157748	0.96318054	0.95901561	0.96088517	0.97826141	0.97217935	0.98011768	0.9629994	0.96261752	0.96148682	0.96825898
0.96137607	0.9633401	0.96189642	0.96627456	0.96385592	0.97195095	0.97115624	0.97094882	0.97014731	0.97928548	0.9674741	0.97097516	0.97630703	0.97251862	0.97758806	0.96385163	0.96369684	0.96449792	0.96592844	0.97076952	0.96538788	0.96504056	0.96084058	0.96507484	0.96968353	0.95835996	0.95953035	0.96077418	0.97528273	0.96812123	0.95900685	0.96209776	0.95863074	0.96835548	0.97925615	0.95509303	0.97004932	0.94995534	0.95132458	0.94398153	0.95346665
0.9679243	0.96932745	0.97399318	0.97048312	0.96795917	0.97193056	0.96949673	0.97164136	0.969504	0.9707846	0.97205305	0.9752667	0.97521347	0.97713256	0.97773224	0.96119809	0.97083318	0.96880215	0.96830833	0.96684307	0.96722257	0.97459507	0.96638638	0.9706251	0.97454488	0.96963948	0.9696691	0.97852373	0.97261792	0.96131247	0.96390361	0.96143025	0.95671147	0.98118752	0.97893649	0.96955931	0.97586232	0.96300876	0.96189916	0.96691406	0.97027802
0.9594714	0.96044058	0.96136659	0.9687714	0.97060591	0.97190142	0.96378791	0.97312248	0.96439278	0.97156864	0.97264165	0.97088873	0.97520339	0.9750427	0.97906578	0.96280718	0.96926153	0.96145564	0.96761435	0.9665426	0.97052473	0.96850693	0.96046323	0.96431786	0.96705884	0.96032703	0.96172422	0.97302884	0.9733091	0.9715097	0.96686101	0.9692471	0.96093023	0.98779827	0.9801622	0.96882296	0.97332442	0.9551124	0.96348864	0.95618403	0.96181387
0.96024919	0.96389067	0.96204752	0.96683848	0.961537	0.97004402	0.9684251	0.97082001	0.96880996	0.96889836	0.96748126	0.96904463	0.97331524	0.97154629	0.97647268	0.96233159	0.96440375	0.96236557	0.96538174	0.97059244	0.96339995	0.96581554	0.95992601	0.96458346	0.96722513	0.96069634	0.96349752	0.96857834	0.97168773	0.96524149	0.96213579	0.96032858	0.95909256	0.97278279	0.98823053	0.96165681	0.97435707	0.9592011	0.95886028	0.94892311	0.96419513
0.96320462	0.96058261	0.95871663	0.96812868	0.96442008	0.9710381	0.96887147	0.97263098	0.96945822	0.97728747	0.97103745	0.97429866	0.9704864	0.97486281	0.97672498	0.9725306	0.96567035	0.96651101	0.96750093	0.9688921	0.9665435	0.97285157	0.96441013	0.96745527	0.97358632	0.96692795	0.96948856	0.97019118	0.97323316	0.96260142	0.96091187	0.96375912	0.96452665	0.97328418	0.96337289	0.97433496	0.96766937	0.96437818	0.95761961	0.96163309	0.96563298
0.96512365	0.96209562	0.96049666	0.96632475	0.96389669	0.96910703	0.96447235	0.96873337	0.96477097	0.97634715	0.96463084	0.96840042	0.97073799	0.96651465	0.97171032	0.96622211	0.96848911	0.9633857	0.9696573	0.96547854	0.9657113	0.96771103	0.96203512	0.96414131	0.96656632	0.96394604	0.96445197	0.9697184	0.96847618	0.9639796	0.96405941	0.96275747	0.95682418	0.97677487	0.96509886	0.97152573	0.97168052	0.9594214	0.95949996	0.94924957	0.96158111
0.96050149	0.96262443	0.95642877	0.96372914	0.96560198	0.97581488	0.96844709	0.97636062	0.96827269	0.97379988	0.96783251	0.97201633	0.97617465	0.97697645	0.98756665	0.9614498	0.9674632	0.96379375	0.96699268	0.96923685	0.96664011	0.96713448	0.96101058	0.9640854	0.9680047	0.95949394	0.96172309	0.9696607	0.96593499	0.9625873	0.9615953	0.96110308	0.96323609	0.98661596	0.97285068	0.97479391	0.97071689	0.96709436	0.96863949	0.96600604	0.97576088
0.95534956	0.9552089	0.95430207	0.96501762	0.9632585	0.96614558	0.96526212	0.96684033	0.96521062	0.97131574	0.96568084	0.97057843	0.970357	0.96810842	0.97502011	0.96198577	0.96050996	0.96098149	0.961878	0.96489549	0.96384698	0.96444571	0.95568812	0.95799226	0.9633106	0.95042813	0.95100087	0.97321701	0.96503055	0.96923959	0.96868593	0.96512234	0.9586646	0.98369789	0.97981352	0.97017205	0.97297138	0.96233088	0.96273351	0.95316893	0.96707284
0.96106499	0.95922846	0.96201032	0.96773404	0.96297568	0.97024125	0.96620333	0.96975595	0.96645868	0.97618133	0.968086	0.97253901	0.97338653	0.97240698	0.97053593	0.97200024	0.96995413	0.96516621	0.97314143	0.97542518	0.97117931	0.9765839	0.97081548	0.97134024	0.97756886	0.97918749	0.98084009	0.97606671	0.96957105	0.96744633	0.96289372	0.96317911	0.96146548	0.97422582	0.97424287	0.97961074	0.97994846	0.9705559	0.96755141	0.97975385	0.96846634
0.96123159	0.96117538	0.95793998	0.96733791	0.96400756	0.97541225	0.97114527	0.97569513	0.971138	0.97487253	0.96806467	0.97189558	0.97140515	0.97651708	0.98098934	0.96697831	0.96689719	0.95930308	0.96882361	0.96958256	0.96757472	0.96562952	0.96705806	0.96800965	0.96684194	0.9641003	0.9666658	0.9745298	0.96818781	0.97028875	0.96405256	0.96640444	0.96223652	0.97278303	0.98117191	0.97406614	0.9702512	0.96263117	0.9608022	0.96124858	0.96644753
0.961007	0.95476818	0.95945054	0.96508932	0.96399045	0.96838778	0.97003847	0.96730024	0.97052884	0.97505885	0.97152269	0.97097623	0.97519022	0.97203875	0.98152387	0.96843547	0.96611124	0.96802241	0.96813202	0.96846271	0.97040367	0.97045249	0.96626341	0.96550632	0.97352576	0.96731192	0.9677996	0.97714996	0.97020614	0.96792108	0.96832544	0.96846342	0.96063775	0.97726136	0.9788788	0.97290939	0.97008181	0.96186435	0.96190155	0.96688867	0.96938503
0.96871144	0.96653777	0.96672022	0.9652729	0.96449596	0.97364688	0.96334583	0.97295862	0.96411806	0.97067213	0.96509612	0.96709454	0.97697324	0.97022355	0.97353131	0.96830666	0.96952963	0.96915841	0.97046953	0.97164279	0.97176856	0.97401232	0.97142416	0.97337359	0.97607297	0.98098171	0.97674781	0.95381117	0.95273644	0.9322539	0.93254441	0.92684156	0.9442662	0.96340239	0.95980203	0.94745576	0.95590091	0.96209937	0.96121222	0.95462888	0.96722656
0.95999038	0.96397936	0.96370435	0.96556401	0.96433938	0.9708485	0.97099704	0.97046429	0.97023314	0.97068095	0.97122669	0.96871597	0.97263008	0.97225928	0.97429264	0.96490204	0.96286851	0.96750557	0.97066474	0.96650553	0.96939605	0.96908402	0.96684599	0.96742779	0.97437209	0.96960866	0.97512138	0.96933246	0.9676047	0.96411484	0.96146405	0.96067613	0.95685476	0.96763581	0.97017384	0.95884359	0.97426862	0.96489424	0.9646436	0.96641916	0.96749169
0.95799202	0.95732629	0.95356935	0.96514833	0.96748024	0.9673422	0.96817547	0.96726346	0.96748877	0.9657712	0.96502262	0.96733767	0.96646106	0.97030401	0.96443075	0.96496844	0.9627291	0.96147507	0.96764421	0.96950567	0.97008485	0.96620178	0.96534526	0.9642908	0.97050613	0.96692753	0.96658969	0.96849352	0.96219176	0.96133929	0.96124768	0.95597833	0.96295285	0.97341865	0.97328734	0.96266156	0.96533895	0.96157128	0.96111715	0.9575153	0.96838766
0.95643997	0.9606384	0.95538282	0.96702766	0.96730804	0.973746	0.96552086	0.97215533	0.96562219	0.97162962	0.97120714	0.97163075	0.97307301	0.97213703	0.97618151	0.96351665	0.95765328	0.96118861	0.96278644	0.96255165	0.96243662	0.96318442	0.95851433	0.9640792	0.96700943	0.95442784	0.95314538	0.94073957	0.93982571	0.90510881	0.90347666	0.89983839	0.9346745	0.9348734	0.94225919	0.94037318	0.93955374	0.95401603	0.95206052	0.94865906	0.95468491
0.95878953	0.96094728	0.95684558	0.96207923	0.95950925	0.97237962	0.96306419	0.9736293	0.96358192	0.96950215	0.96630669	0.96516466	0.96586436	0.96772486	0.97211182	0.96410924	0.96818542	0.96118361	0.96688586	0.96427906	0.96453065	0.96185189	0.96020627	0.96379167	0.96789652	0.95426661	0.96287221	0.96495825	0.96797788	0.9615429	0.9594714	0.96198124	0.9586879	0.95459771	0.97478282	0.9652257	0.97506303	0.99809116	0.99725807	1.0102494	0.99138445
0.96040297	0.96357888	0.96280158	0.96619004	0.97047853	0.97338301	0.96531087	0.97432864	0.96494448	0.97275978	0.97066844	0.97266746	0.97178566	0.97810388	0.97783446	0.96993774	0.96953475	0.96477515	0.96774513	0.96562588	0.9687075	0.96358585	0.96850276	0.96705949	0.97645587	0.97292799	0.97162914	0.96405911	0.96879035	0.96084124	0.96109933	0.95985907	0.9572317	0.97042418	0.98094684	0.96584529	0.97010338	0.95879287	0.9533565	0.9528988	0.96413541
0.956608	0.96071935	0.95929629	0.96342522	0.96616703	0.96479392	0.96460873	0.96471334	0.96452194	0.96704572	0.96757698	0.96528488	0.9666006	0.96688235	0.96920919	0.96720928	0.96860754	0.96289802	0.96506739	0.96289748	0.96702051	0.96383446	0.96065867	0.96708125	0.96967888	0.96398062	0.96474403	0.97014344	0.970249	0.96254915	0.9623493	0.96557516	0.95532453	0.96819657	0.97745597	0.97450322	0.96873784	0.95658916	0.95007741	0.95357901	0.96286547
0.96134937	0.95824999	0.95361924	0.96883494	0.96526092	0.97130406	0.97102571	0.97244239	0.97106373	0.97265762	0.97103876	0.97523874	0.97461462	0.97679931	0.9747979	0.96458519	0.95880628	0.95878083	0.96647543	0.96752423	0.96764874	0.9672662	0.9653495	0.97016847	0.96889365	0.96373618	0.96565902	0.96632099	0.96676004	0.96584862	0.96592146	0.96442962	0.96183938	0.98510844	0.96909022	0.96642613	0.97487885	0.96204728	0.96115422	0.96068561	0.96392685
0.96310264	0.96357232	0.96327192	0.97140306	0.96809208	0.97492826	0.96990049	0.97494024	0.96964079	0.98033214	0.97250462	0.97488773	0.97571099	0.9769845	0.98068607	0.97062629	0.96561998	0.9635306	0.96884745	0.96703511	0.9664734	0.96653664	0.96364301	0.96496725	0.96521968	0.96371388	0.96688682	0.97245133	0.97623998	0.97809887	0.97500193	0.97719735	0.96871424	0.99571335	0.97453189	0.98446053	0.98058498	0.96223921	0.96425837	0.97198325	0.97558361
0.95988232	0.9622373	0.95876306	0.96869671	0.96528929	0.9754557	0.97534931	0.97546697	0.97466648	0.97487348	0.97111583	0.97500807	0.97641248	0.97992623	0.9857322	0.96688646	0.96172637	0.96014553	0.96215904	0.9658404	0.95955908	0.96175766	0.95083231	0.95832062	0.96531731	0.94851941	0.94660938	0.96809989	0.97052538	0.96070915	0.95933026	0.96073818	0.95732719	0.97403651	0.95805037	0.96777856	0.96663415	0.96654618	0.968867	0.97485292	0.97473294
0.95774186	0.95583773	0.95700777	0.96425021	0.9653374	0.97407025	0.96230638	0.97419035	0.96237165	0.96753246	0.96803081	0.97032928	0.97370541	0.96688718	0.97074461	0.96301848	0.96233135	0.95336902	0.96492565	0.96696842	0.96523261	0.96948349	0.95934409	0.96542591	0.9692139	0.9625231	0.9663716	0.96719831	0.96651012	0.96654016	0.96512961	0.96382666	0.96167898	0.97842854	0.98365104	0.97898787	0.97403443	0.96158373	0.96213275	0.95661795	0.96702421
0.9570747	0.963094	0.95915931	0.96614814	0.97209609	0.97513121	0.96783137	0.97469264	0.96831757	0.97503757	0.97017097	0.9714644	0.97131389	0.9719727	0.9775638	0.95968038	0.96078253	0.95968336	0.9672659	0.96840733	0.96646857	0.96452069	0.96104681	0.96492726	0.97030461	0.96067268	0.96229678	0.9678517	0.96855652	0.96452159	0.96125096	0.96310651	0.96066666	0.98011816	0.98371404	0.95920718	0.96798718	0.96098578	0.95830804	0.96364105	0.96584755
0.96122146	0.96492618	0.96138412	0.96584851	0.96549237	0.97112268	0.96403587	0.97081131	0.96475035	0.97175151	0.96362835	0.97041869	0.97331947	0.97127306	0.97303623	0.96901792	0.97131205	0.96486425	0.97092897	0.96921605	0.9721033	0.97029227	0.96826935	0.97252542	0.97649509	0.97544432	0.97774953	0.9734959	0.97148699	0.96519625	0.96175736	0.96430457	0.96163356	0.97304505	0.96444994	0.9692781	0.96269596	0.96717781	0.96444196	0.97767109	0.97338825
0.95767254	0.95971078	0.96195096	0.96837014	0.96944505	0.97266698	0.96983695	0.97140431	0.97044003	0.97614413	0.97591341	0.97803777	0.97533995	0.9781971	0.98346186	0.96408135	0.96834731	0.96385914	0.96898866	0.96565574	0.96748149	0.96439618	0.96521538	0.9649412	0.96743697	0.96460724	0.96746302	0.96197879	0.96990091	0.96341944	0.96321285	0.96258283	0.96093899	0.96403319	0.9695428	0.95963699	0.96396363	0.95558685	0.95653558	0.95730799	0.96349609
0.96020591	0.96003324	0.9571982	0.96862566	0.96786892	0.97268397	0.96554375	0.97303939	0.96555579	0.97574979	0.97051293	0.97428805	0.97133088	0.97909349	0.9803887	0.96164024	0.97053546	0.96173567	0.96845925	0.96732658	0.97185749	0.96664721	0.96743476	0.96673238	0.97057915	0.97042257	0.96858144	0.96775562	0.96946454	0.96305025	0.96034276	0.96286345	0.96024972	0.98904121	0.96698374	0.96573454	0.96942621	0.96076304	0.96161443	0.95986027	0.96609622
0.95709372	0.9549194	0.9543072	0.96226895	0.95140678	0.96586329	0.95672482	0.96619982	0.95741647	0.96295571	0.95692843	0.95891976	0.95716357	0.95666403	0.95885605	0.9636426	0.96235847	0.9652046	0.96734917	0.96726209	0.96775031	0.96508878	0.96463633	0.96749353	0.97167504	0.97161114	0.9697333	0.96396351	0.96648747	0.96377349	0.96127099	0.96086937	0.95744693	0.99738652	0.96688914	0.98218185	0.96548831	0.96538115	0.96452963	0.96333367	0.96825796
0.94682235	0.94793361	0.94051576	0.96729618	0.96725458	0.97378403	0.96802443	0.97402328	0.9679451	0.97749543	0.97025383	0.97474277	0.97274387	0.97569567	0.98188847	0.96535248	0.96523541	0.96918339	0.97065264	0.96708798	0.96972662	0.96985102	0.96661258	0.97161174	0.97627187	0.97164422	0.97464126	0.97127467	0.96782154	0.95770818	0.96215302	0.9623313	0.95299155	0.98169404	0.97227639	0.96625233	0.97116506	0.95987225	0.95684171	0.95357281	0.96389127
0.9629311	0.96178496	0.96676183	0.97359675	0.97566748	0.98112291	0.97265846	0.98146498	0.97297043	0.98402554	0.98236924	0.98472065	0.98971027	0.98831284	0.99007648	0.97091395	0.96984363	0.9640258	0.9718824	0.97197902	0.96790344	0.97139525	0.96687031	0.970388	0.97306603	0.9719553	0.97168624	0.97337008	0.9682219	0.96299911	0.96275532	0.96247518	0.95676702	0.99393648	0.95987403	0.9576937	0.96771663	0.95672125	0.9562822	0.94365883	0.96490782
0.96006757	0.96067047	0.95563096	0.96796227	0.96197587	0.97241014	0.97015983	0.97250789	0.96957189	0.97299355	0.97073644	0.97009927	0.97155476	0.97481155	0.97812915	0.96634048	0.9641847	0.96367264	0.970119	0.96375299	0.96746486	0.96257621	0.96278787	0.96302497	0.96629488	0.96889985	0.96486634	0.97015101	0.97395074	0.97171968	0.96818244	0.96930182	0.95993686	0.98760021	0.97533447	0.9658547	0.97456414	0.95593899	0.95843345	0.94557184	0.96326387
0.96095771	0.96198481	0.95812786	0.96828514	0.96578884	0.96436322	0.97425532	0.96555126	0.97505277	0.97420424	0.96825725	0.97205907	0.9708696	0.97536844	0.97898173	0.96659267	0.97098619	0.96535712	0.97009432	0.96524429	0.96553385	0.96714962	0.96149415	0.96739376	0.97206736	0.96227056	0.96215451	0.96832645	0.96709853	0.96212804	0.9628033	0.9648937	0.9637441	0.98583025	0.97356576	0.97790933	0.97053248	0.96247798	0.96412361	0.97217226	0.97516137
0.97171801	0.97071928	0.9749825	0.97211999	0.9688102	0.97267222	0.97600865	0.97347838	0.97585535	0.97394794	0.97219735	0.98058307	0.97751027	0.98289067	0.98588055	0.96163964	0.96165079	0.95456529	0.9628703	0.96233326	0.95959681	0.95938045	0.94805628	0.95500606	0.96026176	0.94058865	0.94135511	0.96204197	0.96887064	0.96232635	0.95759624	0.95567614	0.95918399	0.95582938	0.9724679	0.95176864	0.96294087	0.96719635	0.97330058	0.96276087	0.97199631
0.96232975	0.96229893	0.95973015	0.96355706	0.97106934	0.97003031	0.96645331	0.9708519	0.96639222	0.96936291	0.96792293	0.96983773	0.9692744	0.97440088	0.97828019	0.9671908	0.97127289	0.96467477	0.96872264	0.9709568	0.97125238	0.97064543	0.96952349	0.97027057	0.97279269	0.97485602	0.97280574	0.97257471	0.973221	0.96686465	0.96549606	0.96622205	0.96916789	0.99416208	0.97191602	0.98246318	0.97364455	0.95965445	0.95734203	0.95291299	0.96808779
0.96025407	0.95972401	0.95770252	0.96831852	0.97072953	0.97393674	0.96746808	0.97404742	0.96681339	0.97215784	0.96996975	0.97090793	0.97320002	0.97588265	0.97142315	0.96872461	0.97432804	0.96772051	0.97048432	0.97038323	0.97271329	0.96996462	0.96904314	0.97144783	0.9762972	0.97064471	0.97503442	0.96730965	0.96754944	0.95937359	0.96341169	0.96343988	0.96773124	0.9815135	0.96947312	0.97400099	0.97010076	0.96650404	0.96702552	0.96561879	0.97119451
0.96155024	0.95878267	0.96054369	0.96643227	0.95972759	0.97066647	0.97109902	0.97156805	0.97092521	0.97425473	0.9695574	0.97211093	0.9730882	0.9767592	0.97312331	0.97029454	0.96520126	0.96876353	0.96853614	0.96829027	0.96971983	0.9661293	0.96657091	0.96931505	0.97036964	0.97169572	0.97075599	0.97180367	0.96896708	0.96221423	0.95762962	0.95900267	0.95847631	0.98985952	0.96972263	0.96883017	0.97059119	0.96022093	0.95940322	0.96708816	0.96650541
0.9457733	0.94581032	0.94568664	0.98322064	0.98321664	0.98813409	0.98395199	0.98880714	0.98416758	0.99157614	0.98682338	0.98821127	0.99397635	0.98893237	1.0029922	0.9652406	0.96547294	0.96408784	0.96784598	0.96668196	0.96340907	0.96786392	0.96333313	0.9670645	0.97279501	0.96955228	0.97030574	0.97251624	0.96999484	0.96949351	0.96675444	0.96721792	0.96668988	0.98259711	0.97689301	0.97044522	0.97133356	0.96177852	0.95538718	0.95579922	0.96365219
0.96428084	0.9618727	0.96332842	0.96931756	0.96965867	0.97643465	0.97091854	0.97673631	0.97122675	0.97572893	0.97190839	0.96990913	0.97422791	0.9729774	0.98294264	0.96363741	0.96700907	0.96048522	0.96903992	0.96675104	0.96567291	0.96447879	0.96422917	0.96332467	0.9729591	0.96217173	0.96485978	0.96485162	0.96683377	0.96250194	0.96278888	0.96353573	0.96548259	0.98434448	0.96925527	0.94509262	0.97617489	0.95644462	0.95837212	0.96411109	0.96712136
0.96175092	0.95935768	0.95847058	0.96466291	0.96343565	0.96630377	0.96475363	0.96545511	0.96393996	0.96999526	0.96358281	0.96801573	0.9695133	0.96883565	0.97212982	0.96599221	0.9688881	0.9618324	0.9666447	0.96756387	0.96697778	0.96673381	0.96324456	0.96387577	0.97153789	0.96602112	0.97412187	0.96655869	0.96129769	0.96467233	0.96269792	0.96215343	0.95668608	0.97447717	0.96414828	0.98287773	0.97406459	0.9708277	0.96732044	0.98012853	0.96980494
0.95924956	0.95972782	0.95804203	0.96616006	0.97290552	0.96863508	0.96753454	0.96827906	0.9675144	0.96887362	0.96997559	0.970128	0.97337031	0.97290891	0.98155314	0.96594685	0.96851289	0.96302462	0.96946853	0.96416694	0.96654862	0.96546501	0.96180564	0.96551138	0.97221494	0.9634766	0.96290249	0.96173751	0.96619695	0.96638602	0.96245098	0.96442616	0.96037596	0.97331035	0.9567129	0.9542377	0.96129566	0.96043164	0.95816898	0.96472317	0.96850449
0.9611398	0.96379048	0.95985061	0.96499503	0.96871793	0.96491575	0.97109288	0.96481389	0.97100586	0.96747702	0.96314216	0.97041965	0.9671731	0.9708913	0.97584814	0.96576214	0.96562481	0.96532166	0.968862	0.9666903	0.96618944	0.97070152	0.96576959	0.96612167	0.97061676	0.96759725	0.96959496	0.95395356	0.9561407	0.9469291	0.94443148	0.94539446	0.95175374	0.96520734	0.9616906	0.95034128	0.95710033	0.95792884	0.95440972	0.95946544	0.95396894
0.97354889	0.97497684	0.97493553	0.96638417	0.96602964	0.96853936	0.96906126	0.97026277	0.96976048	0.96806306	0.96670264	0.97083664	0.97181696	0.97023976	0.97464144	0.96242052	0.96107376	0.96730387	0.96790177	0.96894985	0.96772242	0.96629691	0.96412754	0.96390295	0.96787924	0.96302783	0.96191037	0.96995318	0.96900147	0.97160482	0.9673351	0.97011083	0.96733147	0.97933948	0.96471649	0.97126091	0.9754014	0.95747381	0.95652723	0.94928128	0.95864683
0.96177572	0.96041602	0.9601211	0.96418411	0.97062123	0.96940958	0.96156639	0.96872908	0.96162254	0.96481991	0.95884115	0.96177936	0.96653575	0.96329111	0.97030401	0.96186256	0.96653342	0.95739108	0.96708894	0.96837872	0.96684265	0.96866095	0.96541309	0.96589667	0.96936744	0.96619147	0.96414626	0.97183454	0.97298557	0.96187425	0.96784496	0.96689171	0.96209776	0.97841752	0.96957821	0.96977854	0.97369534	0.95955861	0.96208942	0.95781642	0.96554184
0.96140248	0.96267986	0.96073812	0.96469235	0.96690226	0.96951896	0.97169161	0.96996295	0.97113836	0.96728843	0.96308064	0.9656055	0.96488285	0.96745557	0.97540063	0.96393591	0.97009343	0.96435732	0.96699709	0.96439385	0.96292144	0.96416992	0.95923913	0.96598339	0.97230363	0.96067983	0.96467274	0.96937233	0.96743244	0.96093953	0.96491772	0.96017247	0.95460057	0.97907203	0.96494246	0.96307099	0.97211534	0.97198009	0.97742546	0.98884141	0.98609233
0.95906663	0.95897073	0.95710522	0.96215248	0.96335661	0.96634179	0.96541548	0.96577001	0.96529859	0.96828729	0.96311092	0.96552706	0.96685606	0.96943146	0.97543836	0.96585506	0.96826249	0.96464485	0.96693647	0.96671581	0.96817905	0.96695369	0.96393603	0.96618342	0.97049952	0.96654803	0.9685927	0.97157258	0.97274506	0.96581072	0.9674176	0.96850604	0.96620733	0.98257262	0.97942764	0.97172803	0.97609967	0.96860057	0.96485758	0.96963531	0.96840686
0.95904231	0.96047634	0.95366871	0.96512431	0.9649865	0.96822655	0.96475446	0.96977597	0.96461374	0.96860516	0.9683938	0.97377408	0.96778399	0.97485834	0.98126769	0.96468133	0.96434194	0.96441102	0.96850353	0.96863163	0.97052914	0.97125638	0.96744025	0.97259146	0.97443736	0.97652245	0.97799659	0.96503341	0.96613973	0.95979595	0.95975071	0.96098179	0.95891029	0.96294135	0.96544653	0.98110574	0.96561146	0.96171743	0.96065682	0.95621473	0.96897811
0.96026713	0.96188676	0.9633041	0.96877843	0.96589518	0.97401518	0.9690159	0.97311759	0.96922612	0.9741984	0.97319573	0.97359973	0.97429419	0.978347	0.97612798	0.95809317	0.96322656	0.95160371	0.96267563	0.96207321	0.96230894	0.96145546	0.95928913	0.96448261	0.96182746	0.96066016	0.95964134	0.96810019	0.96814656	0.96575361	0.96950608	0.96879542	0.95800036	0.9801985	0.96377182	0.98654729	0.97420132	0.95921224	0.9589622	0.95643616	0.95786977
0.95727766	0.95845127	0.95797789	0.96407384	0.96657389	0.9677676	0.96635222	0.96854097	0.96658814	0.96903026	0.97088116	0.97146434	0.97540516	0.97209263	0.97899377	0.96620399	0.96196055	0.96280783	0.96841484	0.96756864	0.96447027	0.96384495	0.96058369	0.96182537	0.96888363	0.95745999	0.96024752	0.96000034	0.96420771	0.95994353	0.95673376	0.96048087	0.95779914	0.96646839	0.96616107	0.96750462	0.97295129	0.96610528	0.96492267	0.96771079	0.97107965
0.95132899	0.95143634	0.9471212	0.96341765	0.96173489	0.96619588	0.96282333	0.96587956	0.962605	0.96341109	0.96158016	0.96353984	0.96494967	0.96651191	0.97107267	0.96449566	0.9672727	0.96840131	0.96717948	0.96994305	0.96895903	0.97256953	0.96459401	0.96823996	0.96980703	0.96914226	0.97203118	0.96182591	0.96856552	0.9612413	0.96005225	0.95994306	0.96155751	0.97852939	0.96328264	0.96374422	0.96809644	0.95640546	0.95344609	0.95517623	0.96359426
0.96217692	0.96312791	0.96414411	0.96514648	0.96034813	0.97267449	0.96322614	0.97270799	0.96402258	0.96922743	0.96534085	0.96949953	0.96872503	0.96881658	0.97506183	0.9730432	0.97152776	0.97065574	0.9702971	0.96742183	0.96993345	0.9717207	0.96668226	0.96902859	0.97354311	0.96866953	0.97037208	0.96746886	0.96632248	0.96659589	0.96352708	0.96566212	0.95719731	0.97960567	0.97702682	0.96454269	0.97427386	0.961667	0.95724213	0.95547104	0.96303415
0.95708704	0.95847869	0.95653361	0.96559447	0.96456689	0.96775216	0.96574384	0.9672122	0.96602207	0.96845734	0.96448576	0.96857029	0.97128403	0.96784943	0.97402811	0.96027774	0.96017087	0.96651375	0.96459454	0.96480423	0.96409774	0.96221817	0.95618838	0.95915973	0.96910334	0.95603633	0.95298308	0.96335769	0.97065765	0.95608824	0.95872533	0.95922959	0.95719439	0.97658491	0.96267378	0.96558517	0.96792829	0.96076012	0.95805526	0.95447165	0.97080964
0.9616611	0.96407682	0.96187329	0.96594828	0.96891576	0.97003692	0.96823776	0.96991068	0.96801639	0.96760058	0.96680248	0.9689604	0.965904	0.96696967	0.97218627	0.96743256	0.97136104	0.96734655	0.96521652	0.97132051	0.966555	0.96656394	0.96259189	0.96660179	0.9687373	0.96350449	0.96710777	0.96197003	0.96532077	0.95610094	0.95809221	0.95976746	0.95721459	0.95856571	0.95870525	0.96249628	0.96731901	0.97135335	0.97313374	0.97542769	0.97827655
0.95422429	0.95525891	0.95352978	0.9663592	0.96817142	0.97607833	0.97009838	0.97668344	0.96975744	0.973997	0.96892208	0.97198886	0.97120273	0.97528172	0.98695338	0.96264338	0.96572578	0.95807147	0.96516305	0.9619869	0.96598005	0.96346241	0.96109736	0.96470052	0.96629655	0.96049875	0.95972389	0.97012895	0.96563411	0.96400106	0.96547383	0.96465385	0.96186107	0.98858517	0.97477657	0.97158825	0.9745394	0.96295482	0.96312231	0.96424603	0.97058976
0.95536846	0.95842522	0.95276922	0.96097076	0.96177649	0.97151226	0.96412575	0.97206348	0.96416414	0.96373934	0.9601326	0.96364403	0.96812147	0.96737212	0.96734381	0.96620089	0.96699816	0.96776134	0.96762604	0.96667325	0.96664107	0.97035581	0.96268654	0.96588147	0.96728557	0.96744674	0.96398509	0.96584499	0.96656442	0.96378815	0.96318287	0.96382183	0.96334928	0.97157991	0.9771139	0.97482312	0.97406781	0.9610939	0.95760614	0.95951444	0.96555382
0.95536065	0.95605505	0.95311421	0.96490031	0.96041048	0.96718884	0.96520966	0.96809214	0.9650504	0.96555322	0.96174455	0.96685022	0.96833652	0.96657223	0.97799677	0.96399546	0.9668715	0.96349436	0.96819335	0.96612936	0.96704859	0.96929032	0.9625892	0.96351308	0.97232383	0.96295434	0.96657556	0.9703874	0.97062284	0.96912128	0.96711427	0.96893972	0.95666867	0.97242248	0.9741078	0.97383976	0.97671598	0.95797169	0.95602679	0.95199579	0.96701819
0.95667869	0.95390052	0.95165354	0.96779644	0.96558058	0.97279233	0.96675885	0.97248214	0.96538675	0.97463828	0.96911556	0.97144216	0.97651297	0.97368228	0.97387731	0.96337312	0.96567947	0.96092415	0.96481651	0.96429378	0.96661437	0.97063875	0.96281606	0.96691829	0.97080445	0.96573865	0.96503305	0.9558475	0.95796078	0.94739938	0.94810253	0.94949287	0.95192021	0.96487242	0.95626688	0.94889945	0.95247912	0.9773196	0.97177982	1.0024625	0.98013663
0.96017277	0.96314543	0.96032512	0.96499938	0.96561009	0.96818405	0.96661854	0.96730638	0.96555245	0.96987587	0.96926153	0.96942919	0.96689677	0.97336245	0.97837526	0.96100813	0.96254623	0.96108782	0.96468431	0.96519631	0.96566826	0.96572101	0.96002042	0.96498209	0.96985978	0.96103638	0.95885414	0.96160537	0.96199363	0.95788914	0.95823902	0.95547688	0.95455009	0.98809487	0.9660632	0.96698111	0.96909469	0.96199942	0.96047634	0.9591403	0.96645081
0.96029019	0.95897549	0.95828319	0.96553689	0.9668898	0.96945494	0.97022551	0.96951509	0.96937513	0.97044057	0.96702921	0.96735805	0.97150511	0.9713307	0.9798587	0.9610824	0.96391195	0.96523935	0.96598881	0.96602738	0.96607649	0.96807635	0.96050459	0.96559125	0.96914995	0.96551841	0.96108872	0.96302021	0.96962744	0.96332085	0.96335477	0.96410298	0.96151692	0.97363329	0.96068054	0.97027218	0.97253829	0.95335215	0.95134997	0.94447291	0.95749646
0.95809215	0.95932114	0.95749569	0.96472263	0.96350408	0.97864878	0.96754676	0.97879726	0.96759897	0.969046	0.96980727	0.9681766	0.9729014	0.97332197	0.9751159	0.96261668	0.97024828	0.96520942	0.96761382	0.96811104	0.96629316	0.96756023	0.96249819	0.96729279	0.9683004	0.96664321	0.96719366	0.96860361	0.96495026	0.96092486	0.96393293	0.96518725	0.96875721	0.96451396	0.9775902	0.96574318	0.97426981	0.9565075	0.9562574	0.94880682	0.96041584
0.95866656	0.96079558	0.96135736	0.96717846	0.96346533	0.96605402	0.96454501	0.9659434	0.96507901	0.97332257	0.96660906	0.97174782	0.96767426	0.9685716	0.97193503	0.9560526	0.96370846	0.96586776	0.96747082	0.96550494	0.96817201	0.96450102	0.9606418	0.9662903	0.96623695	0.96189117	0.96319264	0.96829516	0.96226084	0.9618215	0.96230531	0.96221912	0.96117246	0.95935494	0.96658766	0.96850085	0.9708057	0.95970047	0.95891756	0.96575534	0.96269548
0.95627028	0.95637298	0.95771962	0.96829605	0.97114354	0.96949488	0.96614546	0.96908963	0.96642858	0.9727062	0.97258312	0.97462064	0.97676724	0.97391945	0.98433894	0.96291101	0.96479207	0.96132904	0.96725857	0.96636158	0.96653777	0.96366447	0.96027637	0.96359563	0.97183192	0.95861918	0.95590347	0.9681232	0.96460283	0.96684724	0.96421361	0.96559745	0.96320695	0.97090149	0.96984988	0.96962988	0.9699648	0.95505953	0.95029825	0.96019304	0.96083254
0.95674294	0.95494914	0.95673847	0.96699607	0.97036332	0.96856141	0.96724153	0.9697988	0.96645439	0.9700166	0.96969241	0.97186816	0.97594005	0.97121006	0.97555715	0.96137732	0.96415633	0.96494985	0.9641158	0.96359766	0.96376914	0.96398222	0.96196532	0.96317369	0.96623516	0.96199346	0.95906931	0.96737742	0.96918011	0.9651584	0.96588463	0.96614122	0.95990592	0.9910199	0.96377379	0.96916574	0.96646053	0.96048588	0.96276265	0.95785141	0.96775335
0.95885366	0.95740837	0.9550156	0.9649443	0.96776122	0.96835709	0.96592093	0.96834457	0.96549886	0.96642274	0.9663974	0.96617752	0.97026372	0.96761686	0.97492158	0.96745914	0.95903647	0.96179092	0.9658311	0.96876204	0.96722156	0.96788514	0.96378481	0.96238625	0.97223276	0.96615314	0.96627653	0.96805835	0.96620685	0.95972753	0.95933169	0.96181184	0.96159315	0.97319674	0.96981341	0.96574235	0.96274835	0.95533794	0.95912147	0.95296794	0.96237642
0.95819741	0.96184754	0.95992547	0.96134418	0.95706052	0.9617815	0.95944202	0.9618209	0.95938611	0.96155751	0.95803702	0.96289158	0.9629705	0.95926327	0.96225429	0.96828789	0.97032791	0.9669981	0.97144479	0.96412009	0.96748948	0.97023022	0.96600407	0.96807539	0.96973693	0.97042239	0.97155821	0.96713835	0.95919251	0.95410883	0.95704484	0.95572388	0.95289117	0.98003119	0.96168971	0.94790417	0.96386397	0.95464438	0.95036244	0.94789249	0.95698857
0.95670921	0.96092689	0.95845342	0.95875579	0.95790595	0.95988572	0.95898455	0.95983368	0.95947361	0.96262801	0.95832384	0.96063823	0.95916343	0.95941508	0.9639653	0.96428841	0.96190941	0.96808171	0.96787965	0.96772861	0.97269756	0.97143602	0.96974581	0.97484648	0.97160089	0.97895807	0.98014784	0.96913958	0.96697819	0.95563501	0.95784986	0.95877075	0.9622854	0.96451497	0.97110993	0.9687745	0.96700954	0.96267283	0.96237361	0.9613657	0.96686167
0.96129709	0.96109468	0.96029305	0.96274501	0.96267462	0.96650034	0.96945888	0.9674468	0.96938008	0.96591741	0.96329838	0.96768737	0.96525371	0.96572018	0.97611415	0.96120197	0.95994496	0.96042347	0.96629095	0.96328396	0.96676308	0.96623296	0.96237165	0.96430945	0.97047281	0.96785069	0.96618229	0.96243775	0.96147275	0.95210147	0.95443738	0.95525277	0.96353829	0.97639477	0.96253997	0.95319319	0.9669646	0.95634305	0.95513362	0.95957857	0.95855469
0.95914066	0.95846039	0.95788372	0.96520752	0.95880789	0.96613729	0.96483773	0.96650016	0.96477759	0.9669165	0.96313095	0.96304846	0.96804917	0.96801913	0.97343671	0.96090239	0.96411067	0.96966022	0.96750152	0.96989244	0.96636885	0.97120899	0.96327448	0.96481591	0.96504641	0.97235364	0.96899122	0.96371239	0.96390671	0.95334518	0.95543057	0.95449197	0.95293027	0.96848643	0.96604341	0.95735818	0.96288973	0.96364975	0.96412736	0.95939124	0.97373235
0.95793146	0.9598518	0.96034408	0.96348065	0.96466804	0.97099996	0.96640271	0.97292382	0.96717632	0.9671756	0.96678096	0.96605176	0.96489674	0.96743029	0.97123426	0.96342719	0.96476209	0.96233201	0.96417844	0.96715599	0.96441078	0.96295017	0.96248198	0.9631604	0.968126	0.96049351	0.96385235	0.96989161	0.9722662	0.9603278	0.96113855	0.96189946	0.95444149	0.96700096	0.97335845	0.96476632	0.97213167	0.96768582	0.96449298	0.96851712	0.97408253
0.95180786	0.95641887	0.9517625	0.96473408	0.96172667	0.96572483	0.96494859	0.96662879	0.96410209	0.96763355	0.9692623	0.97064203	0.96811074	0.97400832	0.97560692	0.96110493	0.96360987	0.95941037	0.96603328	0.96535748	0.96637112	0.96535349	0.96152639	0.96451366	0.96653259	0.95991242	0.96198773	0.97009593	0.96265036	0.95824844	0.96121329	0.9604792	0.95617002	0.98129928	0.9616217	0.97150606	0.96535009	0.95777476	0.96193248	0.96422356	0.96344495
0.96316683	0.96406192	0.9620856	0.96373671	0.96546525	0.95742846	0.96661013	0.9580394	0.96546698	0.96799445	0.96537	0.96658081	0.96859145	0.96896225	0.9789061	0.95973909	0.97062355	0.95536059	0.96746743	0.96815675	0.96947211	0.9703055	0.96373886	0.96060008	0.97147101	0.96909648	0.96453106	0.96571076	0.96437919	0.95809346	0.9577387	0.96127164	0.95743227	0.98175687	0.9703055	0.97512668	0.97462797	0.95865047	0.9528231	0.94987524	0.96071488
0.95963651	0.95975333	0.95870578	0.9641912	0.96047902	0.96987826	0.96388125	0.97118568	0.96278203	0.97139865	0.96696192	0.96903008	0.96591014	0.96863341	0.97135746	0.96708149	0.96492004	0.96250218	0.96533394	0.96578687	0.9662894	0.96752912	0.96294582	0.96757936	0.96698076	0.96203381	0.96219158	0.9691	0.96472222	0.96280521	0.96291012	0.96315563	0.95804417	0.9735257	0.97069544	0.96718425	0.97048306	0.95984924	0.9584685	0.96136099	0.96024537
0.95669067	0.95727789	0.95431811	0.96380043	0.96230119	0.96871376	0.96328187	0.9692291	0.96377826	0.96907586	0.96305424	0.96420962	0.96251625	0.96630275	0.97075355	0.95759523	0.96507514	0.95822376	0.96702784	0.96353638	0.96407616	0.96262479	0.96068799	0.96543294	0.96732134	0.95992506	0.9609741	0.96320784	0.96745104	0.957385	0.95757008	0.95744991	0.96194816	0.9779864	0.9628281	0.96414804	0.97026145	0.95923316	0.9601444	0.95513844	0.96512568
0.9586305	0.95816988	0.95564014	0.96406674	0.96537739	0.96727383	0.96872264	0.96692801	0.96811718	0.96752739	0.9674046	0.96998399	0.97296244	0.97450048	0.9753989	0.96458352	0.96721148	0.96283793	0.9659369	0.96442866	0.96278119	0.9626649	0.95863658	0.96188682	0.96450466	0.96048337	0.95627713	0.96591336	0.96384388	0.95554733	0.95635015	0.95603937	0.9579736	0.97204733	0.95148516	0.96463025	0.9640612	0.96426111	0.9614296	0.97762269	0.96953982
0.96008313	0.961344	0.96452338	0.96559048	0.96320754	0.96969265	0.96790808	0.96960127	0.96785438	0.96879661	0.96906048	0.97057962	0.97348523	0.97721505	0.97808236	0.96484625	0.96560156	0.95988643	0.96564257	0.96457964	0.96456134	0.96100718	0.95934826	0.95947409	0.96584725	0.95567507	0.95444441	0.96724892	0.96502489	0.96063173	0.95566976	0.95745212	0.95316517	0.9682886	0.95897579	0.96549672	0.96602017	0.96572977	0.96403027	0.97266632	0.96836144
0.96202958	0.96034771	0.95977551	0.96569991	0.9605639	0.96301472	0.96480143	0.96313626	0.96517032	0.96714342	0.96048766	0.96328306	0.96521103	0.96478844	0.96486574	0.9549073	0.96361041	0.96056294	0.96370101	0.96530968	0.96303403	0.96439093	0.96274781	0.96387011	0.96451509	0.96491015	0.9620325	0.96394479	0.95961666	0.95836467	0.95916331	0.95872033	0.95242977	0.96787578	0.95508677	0.95716572	0.96715432	0.96142977	0.95849127	0.9576695	0.97021973
0.94752401	0.94900763	0.94015175	0.96796411	0.96647811	0.97553891	0.96926957	0.97762752	0.96888018	0.97620648	0.97868329	0.98324984	0.97707307	0.97997612	0.98359424	0.96556908	0.96962887	0.96487457	0.96884888	0.9670046	0.96775365	0.9653154	0.97105157	0.97308588	0.96700734	0.97461039	0.97815382	0.96683639	0.96561146	0.95729375	0.95733649	0.96202964	0.9543916	0.96500146	0.9763754	0.96923733	0.96736383	0.95954788	0.95755404	0.96013021	0.96592575
0.95983988	0.96127367	0.96077579	0.96088392	0.95731014	0.96643877	0.9610368	0.96509045	0.96085554	0.96514297	0.95545954	0.95645314	0.95631194	0.95480633	0.9601438	0.96162575	0.95926702	0.9562701	0.96192658	0.96041518	0.96053404	0.96190858	0.95215827	0.95831126	0.96615547	0.94661129	0.94597238	0.96604764	0.96565479	0.95852524	0.95792842	0.96188003	0.96220297	0.9732306	0.98078084	0.97174644	0.9743557	0.95910555	0.96180856	0.96052474	0.96658564
0.95703965	0.95723027	0.95301872	0.96425301	0.96614528	0.97038788	0.96510142	0.97000265	0.96475309	0.96866894	0.96684927	0.96754736	0.97063619	0.97127587	0.97667593	0.95958269	0.96020424	0.95350111	0.96493936	0.9627164	0.96202296	0.9608143	0.95917493	0.96591187	0.96019286	0.96119189	0.96177477	0.96394521	0.96565324	0.95867711	0.96277332	0.9614771	0.96194547	0.97472149	0.9733972	0.96133751	0.96970534	0.95204222	0.95315003	0.94337273	0.95576674
0.96642143	0.96521789	0.97276694	0.96784604	0.96773714	0.97314721	0.97050315	0.97425783	0.97123063	0.97419095	0.97476614	0.97670394	0.98047966	0.97902542	0.98413092	0.96338826	0.96518987	0.96645206	0.96632439	0.96771842	0.97151357	0.96910673	0.96873552	0.97196686	0.97075075	0.97972727	0.97530955	0.96358871	0.96458298	0.95708299	0.9620347	0.95954502	0.96033603	0.97456652	0.96637619	0.95689267	0.97207886	0.96537989	0.96638221	0.96040756	0.97281069
0.9572317	0.95934534	0.95505482	0.96127462	0.95985329	0.96422833	0.96370941	0.9631139	0.96433067	0.97182029	0.96231472	0.96758169	0.96355712	0.97152543	0.97417057	0.96554559	0.96616936	0.9651863	0.96777308	0.96892285	0.9680534	0.97099543	0.96697122	0.96539611	0.97318316	0.96957433	0.97649431	0.96660948	0.96762896	0.96062261	0.96230787	0.96085495	0.95890492	0.98316038	0.96860528	0.96030742	0.96999478	0.96229517	0.9645592	0.97023648	0.97133386
0.95881969	0.96435231	0.96159023	0.96462327	0.96469992	0.96601266	0.96152568	0.96657687	0.96196467	0.96454835	0.96471202	0.96663254	0.96289158	0.96921033	0.96640164	0.96823537	0.9657287	0.96882725	0.96633804	0.96504879	0.96726757	0.97282785	0.96415764	0.96771681	0.96908587	0.969392	0.97053051	0.9586603	0.96479356	0.9573493	0.95607501	0.95744216	0.94713181	0.96354157	0.97034705	0.95617056	0.97208464	0.96404219	0.95895094	0.97589165	0.96755058
0.96014035	0.96219218	0.95999223	0.96309799	0.96549159	0.96620786	0.96509832	0.96578246	0.96516556	0.96872425	0.96758121	0.97137254	0.97172594	0.97542977	0.97782749	0.96052307	0.96139008	0.9589991	0.96670288	0.96160144	0.96369946	0.97042954	0.95992815	0.96511477	0.97084779	0.96442378	0.9633289	0.9665851	0.96302682	0.96217823	0.96341544	0.96103239	0.95735341	0.95632386	0.96517026	0.95874572	0.96677673	0.96377188	0.96038741	0.96971881	0.96355903
0.95946246	0.95993042	0.95485324	0.96648753	0.96317911	0.96964681	0.966097	0.96909493	0.96515685	0.97266656	0.97179359	0.97097701	0.97739798	0.9757874	0.98298085	0.95971698	0.96191931	0.96174628	0.9668929	0.96603477	0.96652633	0.96679765	0.96522301	0.96515888	0.96808076	0.97019142	0.96942103	0.96764243	0.96787852	0.96164089	0.96050715	0.9603231	0.96599418	0.97281235	0.96160191	0.98333681	0.9679082	0.95716345	0.95682454	0.95650792	0.960796
0.95900738	0.95826298	0.96056837	0.96434283	0.95961845	0.96391356	0.96328336	0.9651137	0.96265626	0.96670359	0.96709216	0.96825981	0.9698984	0.97355092	0.97606874	0.95956987	0.96158308	0.96214545	0.96616703	0.96221834	0.96521372	0.96486157	0.95985615	0.96048886	0.96632779	0.96735275	0.9613654	0.95928186	0.96530002	0.95738369	0.95486206	0.95805568	0.95446426	0.97891659	0.96127141	0.96014398	0.96683401	0.95892817	0.95691407	0.96015388	0.96477258
0.96034414	0.95895588	0.96043122	0.96282518	0.96408999	0.96797282	0.96735901	0.9686802	0.96759492	0.96995372	0.96533161	0.97000641	0.96978652	0.97287107	0.97609639	0.96001858	0.95781374	0.96037972	0.96168357	0.96436858	0.96344185	0.96200532	0.95880818	0.96216011	0.96256256	0.95724052	0.96226144	0.96897769	0.96965003	0.96532041	0.96597087	0.96702719	0.96313894	0.97819585	0.96946049	0.96880418	0.96918511	0.96139365	0.95956391	0.97071874	0.96448946
0.9491477	0.94773072	0.94497871	0.96245557	0.96292955	0.96817899	0.96200365	0.96790087	0.9620598	0.96698779	0.96378952	0.96898466	0.96731216	0.96762264	0.97096473	0.95655102	0.96077257	0.9580155	0.96147764	0.96255904	0.96332538	0.95951176	0.95793742	0.96153569	0.96789187	0.95957065	0.96036494	0.96745193	0.96120191	0.95872509	0.95727986	0.9567675	0.9514758	0.97272366	0.97264725	0.97488272	0.96682501	0.95248944	0.95316017	0.94565177	0.95928824
0.95985675	0.96160668	0.96231925	0.96788096	0.96694136	0.9666813	0.96371758	0.96657199	0.9631781	0.97209042	0.96711397	0.97171497	0.97084039	0.97361779	0.98128694	0.96795237	0.96811897	0.96189755	0.97157216	0.97066557	0.9687407	0.97131741	0.96738487	0.97111905	0.97223824	0.97367907	0.97206813	0.96035469	0.96994883	0.95973927	0.96225142	0.96166188	0.95934695	0.98180592	0.97547835	0.97697127	0.9710623	0.95372033	0.9545576	0.94290781	0.953807
0.9547798	0.95603508	0.95185709	0.96549869	0.96034783	0.96628565	0.96023786	0.9672488	0.96046597	0.96574634	0.96442437	0.96551567	0.96438611	0.96796387	0.97663784	0.96865326	0.96710265	0.96347213	0.96497607	0.96778369	0.96290916	0.9626016	0.95858872	0.96047086	0.96696901	0.96132469	0.9598121	0.94832605	0.95459062	0.94038343	0.93748915	0.93991315	0.94189662	0.95010245	0.93944627	0.92815226	0.94680774	0.96353775	0.96270186	0.97502995	0.96976596
0.94836116	0.9533928	0.94258767	0.96442151	0.96386093	0.96852076	0.96841568	0.96953619	0.96874613	0.97142589	0.96501553	0.96901774	0.96712494	0.96776271	0.97906429	0.96445036	0.96488804	0.95931268	0.96624148	0.96201032	0.9689641	0.96886176	0.96222079	0.96559179	0.96588176	0.96751845	0.97104329	0.96161813	0.96398342	0.95635635	0.95818514	0.95951074	0.9571135	0.97253513	0.9697656	0.96283299	0.96339124	0.96074778	0.96017486	0.96431136	0.96455777
0.96230429	0.9623127	0.96077001	0.96726382	0.96548724	0.9684298	0.96742475	0.97072583	0.96745151	0.97086501	0.96334213	0.96974468	0.96928304	0.96622187	0.97572595	0.96205932	0.96292591	0.96418124	0.96866649	0.96720177	0.97198963	0.96962601	0.96909124	0.96958643	0.97551501	0.9761169	0.97784215	0.9742583	0.9634679	0.95500857	0.9615643	0.9590717	0.95821208	0.97102487	0.96310234	0.96925801	0.97120678	0.95946199	0.95732641	0.96444488	0.96330404
0.95960081	0.96156812	0.96083331	0.96129662	0.96415538	0.96452409	0.9643628	0.96388316	0.96290654	0.96644121	0.96443027	0.96628273	0.96820968	0.96808732	0.97685826	0.96192706	0.96384424	0.96077383	0.96590203	0.96238559	0.96922833	0.96859258	0.96349478	0.9649505	0.97143424	0.96870071	0.96833479	0.96483004	0.96617514	0.95865107	0.95337707	0.95582002	0.96031481	0.97196233	0.95595956	0.96898723	0.97154164	0.93831486	0.93651569	0.90845007	0.94538355
0.94304919	0.94179922	0.94064003	0.96455115	0.96095645	0.96874982	0.96648431	0.97069055	0.96593642	0.96728462	0.95948935	0.96569812	0.9658891	0.9642005	0.97550011	0.95788753	0.96226126	0.96523422	0.97060657	0.96970707	0.9700051	0.97282118	0.97251725	0.97210884	0.97344589	0.9831984	0.97953463	0.94796401	0.9497081	0.94171977	0.94376087	0.94374555	0.94253671	0.95457429	0.94624704	0.94954205	0.94731027	0.9748022	0.97705287	0.97401261	1.0032811
0.95938402	0.96028125	0.9604882	0.96738505	0.96602827	0.95220625	0.96718007	0.94665521	0.96690267	0.97245574	0.97215545	0.97446877	0.96976227	0.97710073	0.98431575	0.95881015	0.95780307	0.94601732	0.95840031	0.96043956	0.95360917	0.95471174	0.93647993	0.94956654	0.95662993	0.92535836	0.92630821	0.96829021	0.96343696	0.96184731	0.96239746	0.96362025	0.95920944	0.9703635	0.97436792	0.96977413	0.96470433	0.9619472	0.95886534	0.97071558	0.97025549
0.96060425	0.95940417	0.96379161	0.96107918	0.96039748	0.96839207	0.96651191	0.9683643	0.96629739	0.96569514	0.96127039	0.96560466	0.96077567	0.96328819	0.96382189	0.97205734	0.96779555	0.96638715	0.96870482	0.96868622	0.96796942	0.96817464	0.96546745	0.96776944	0.97111624	0.96845108	0.96952361	0.96417892	0.96870494	0.95676214	0.95666343	0.95543885	0.9593147	0.98015612	0.9609071	0.95712	0.96990043	0.96404356	0.96388316	0.97782874	0.97576994
0.95830971	0.95878482	0.95777214	0.96523482	0.96330869	0.96546435	0.96354967	0.96572477	0.96337944	0.96708268	0.95921212	0.95914817	0.96317947	0.96437895	0.96475267	0.96388632	0.96425146	0.95847535	0.9649021	0.96296936	0.96700644	0.96312231	0.96272707	0.96356773	0.9662379	0.96324134	0.96368515	0.96615821	0.97057712	0.96143484	0.96587461	0.96341991	0.96744853	0.96034789	0.97090435	0.97154725	0.96778947	0.95540082	0.95494783	0.95317227	0.96011871
0.95672214	0.9584676	0.95308542	0.96417618	0.96380264	0.96292472	0.97146052	0.96224546	0.97080249	0.96820003	0.9663018	0.96673495	0.96738547	0.96917361	0.972148	0.96032631	0.96167779	0.95866305	0.96483207	0.96284986	0.96723914	0.9679839	0.9614327	0.96498525	0.96747023	0.96262586	0.96198529	0.96234065	0.9602558	0.96032989	0.95692557	0.95624012	0.95504045	0.97385556	0.95699108	0.9565556	0.963754	0.95861626	0.96163857	0.96829045	0.96667957
0.95889515	0.96164548	0.95550472	0.96359259	0.96200693	0.9707126	0.96734101	0.97090513	0.96736181	0.9722265	0.96553332	0.96688342	0.96776849	0.97100812	0.97004211	0.96526122	0.95981216	0.96673173	0.9663313	0.97074074	0.96778828	0.9708311	0.9650237	0.97241449	0.97342879	0.96846873	0.96725601	0.96533829	0.96713144	0.95857757	0.95989114	0.96359771	0.95573831	0.97578877	0.97702926	0.97290277	0.96785629	0.95892805	0.9566555	0.95995951	0.96063751
0.95999217	0.96283954	0.96052295	0.96532506	0.9627564	0.96711022	0.96741861	0.96651912	0.96740198	0.97220707	0.96521133	0.96844453	0.9711954	0.9700824	0.9778977	0.95831311	0.9603464	0.95855099	0.96720529	0.96591496	0.96495491	0.96129531	0.96185744	0.96264321	0.97092748	0.96304131	0.96464932	0.96248186	0.96830422	0.95587528	0.95804852	0.95713633	0.95485097	0.97277254	0.96350855	0.95471197	0.96852762	0.96280104	0.96466738	0.96969908	0.96898246
0.95890725	0.96226889	0.96105933	0.96670496	0.95730549	0.97039849	0.96560818	0.96899569	0.96596807	0.97356707	0.9694615	0.97037059	0.97281325	0.9742493	0.98013008	0.96626699	0.96034497	0.96395564	0.9667874	0.96781242	0.96311659	0.97161478	0.9653461	0.96489352	0.96958375	0.96839982	0.96638137	0.9644407	0.96831083	0.95791566	0.95809799	0.96080595	0.95971745	0.96958077	0.97243661	0.97261536	0.97255528	0.96059108	0.9572162	0.95918226	0.96454954
0.95902467	0.95771736	0.96109736	0.96620649	0.96618444	0.97410637	0.96775287	0.97441578	0.96848625	0.97205019	0.96718585	0.97083968	0.96882451	0.9702909	0.9732002	0.96130151	0.96062821	0.96157175	0.96410954	0.96570015	0.96607631	0.97242582	0.96293199	0.96562433	0.97105062	0.96390027	0.96584862	0.96510237	0.96338272	0.95557356	0.95695221	0.95795566	0.95688814	0.96979243	0.97293836	0.96223783	0.9637441	0.96421248	0.95977831	0.96608758	0.96665502
0.95997304	0.95967054	0.95250452	0.96326149	0.9683603	0.97173357	0.96549529	0.9720782	0.96515274	0.96801531	0.96442074	0.96486133	0.9646672	0.96628755	0.9811793	0.95620275	0.95549989	0.95775515	0.96191311	0.96050954	0.96125931	0.96583211	0.95440668	0.95751464	0.96343821	0.94990784	0.95135254	0.96558684	0.96812314	0.95831025	0.95955241	0.96058995	0.95780623	0.97628856	0.97664768	0.96911341	0.96925515	0.96590912	0.96015263	0.95956802	0.96744484
0.95720607	0.95538092	0.95726752	0.96427786	0.96364057	0.97101915	0.96633518	0.9710753	0.96546948	0.97071052	0.96943939	0.96921062	0.9746725	0.97211534	0.97709662	0.9606418	0.96278465	0.9596383	0.96438187	0.96274358	0.96893698	0.9653613	0.96216553	0.96585423	0.96595758	0.96544421	0.96329325	0.96468854	0.96208686	0.95187873	0.95693725	0.95619506	0.95046097	0.96494126	0.96558529	0.95434535	0.96838439	0.95943737	0.9607417	0.95438606	0.97185969
0.95587593	0.95834076	0.95405406	0.96096551	0.96010333	0.97254258	0.96433181	0.97368306	0.96404058	0.96718264	0.96274889	0.96543968	0.95932323	0.96612203	0.96830964	0.95905197	0.96194261	0.95868284	0.96443373	0.96447855	0.96496558	0.96469259	0.96203536	0.96331877	0.96780169	0.96005768	0.96402919	0.96380389	0.9769308	0.9673878	0.96822655	0.96790814	0.97188133	0.96083325	0.96847296	0.96429998	0.97726989	0.96010518	0.95917612	0.96232277	0.96168166
0.95722634	0.95822173	0.95665205	0.96179307	0.9562695	0.96272773	0.9580617	0.96246731	0.95724422	0.96574402	0.95707542	0.95642549	0.96131855	0.95957774	0.96638149	0.96141618	0.96263766	0.95669907	0.96507323	0.96721333	0.96668428	0.96656573	0.96074206	0.96653008	0.97010207	0.96566296	0.96486235	0.96379036	0.96350461	0.9656623	0.96197402	0.96114898	0.96154457	0.96694136	0.96206218	0.96802586	0.96991491	0.96418482	0.96114272	0.96699822	0.96317083
0.95427191	0.95516735	0.95097226	0.96285337	0.96884954	0.96400887	0.96208543	0.96454716	0.96208006	0.97244346	0.96328634	0.96750116	0.9656108	0.97055703	0.97363216	0.95976222	0.96318811	0.95708346	0.96293008	0.96506602	0.96544385	0.96434557	0.96129382	0.96690708	0.9646619	0.96151018	0.96268213	0.96316165	0.96225154	0.95398134	0.95645201	0.95772547	0.9613241	0.97528952	0.96725827	0.96911788	0.96823913	0.96024168	0.96337789	0.96807742	0.96670711
0.95648277	0.95849943	0.95697814	0.96469778	0.96395504	0.97145551	0.96656054	0.97001505	0.96614224	0.9703204	0.96519369	0.96827	0.96559179	0.97222668	0.97462708	0.96138602	0.96172786	0.95681673	0.96424121	0.96476185	0.96439528	0.96243668	0.96081001	0.96066111	0.96819425	0.96017367	0.95768189	0.96379095	0.96583867	0.95967722	0.96226048	0.95958537	0.96197379	0.98325866	0.96434516	0.96755952	0.96232319	0.95745385	0.95865422	0.95506132	0.96376801
0.95737529	0.95770907	0.95479566	0.9643169	0.96404082	0.96741825	0.96472239	0.96707493	0.9647364	0.9676947	0.96349698	0.96561021	0.96283609	0.96705323	0.97110623	0.96164674	0.95807743	0.96039742	0.96717548	0.96231848	0.96869528	0.96373618	0.96226269	0.9664309	0.96728432	0.96360052	0.96530265	0.96405917	0.96436167	0.95319945	0.95324087	0.95551997	0.95186961	0.96654415	0.96140134	0.96570092	0.96664786	0.9563055	0.95104569	0.94844085	0.95744568
0.95653415	0.95712811	0.95708644	0.96526963	0.96064603	0.97194654	0.96200347	0.96967697	0.96168357	0.97114426	0.96726447	0.97060603	0.96610993	0.97485775	0.97343487	0.96334219	0.9620986	0.96278661	0.96540111	0.96712059	0.96508706	0.96920592	0.96285969	0.96646363	0.97112572	0.96949083	0.97020805	0.96886533	0.96524137	0.95768505	0.96092427	0.9610967	0.95747578	0.97981149	0.96046609	0.9619242	0.97034746	0.95682794	0.95721447	0.96193421	0.96233821
0.95001519	0.95174676	0.94509959	0.96208239	0.95402348	0.96840256	0.96095359	0.96888924	0.96046996	0.96807706	0.96425843	0.97004354	0.97263467	0.9665432	0.96967977	0.96066892	0.96260035	0.96005875	0.9613201	0.95926398	0.96208626	0.95664883	0.96182299	0.96214366	0.9673847	0.95878655	0.96108866	0.96785593	0.9624334	0.95840096	0.96141672	0.96283507	0.95485932	0.97749621	0.96134156	0.96848994	0.96975708	0.95593005	0.95699525	0.96257472	0.96340722
0.9566856	0.95894188	0.95248502	0.96431828	0.95882899	0.96346796	0.96470088	0.96630979	0.96398246	0.96955764	0.96704578	0.96657622	0.96933317	0.97042269	0.97238153	0.9654569	0.96464902	0.96240455	0.96551621	0.96728551	0.96775472	0.96592075	0.96277857	0.96549392	0.96832496	0.9694941	0.97037274	0.96135473	0.96586072	0.95986533	0.95837611	0.95865297	0.95858997	0.98805243	0.96535349	0.97555923	0.97000164	0.95904893	0.96177942	0.97614264	0.96414959
0.95778209	0.95933926	0.95647156	0.96165627	0.96380377	0.96913749	0.96157891	0.969118	0.96184045	0.97132903	0.96184862	0.96405602	0.96308625	0.96825022	0.9758181	0.96359706	0.96186209	0.95827216	0.96217752	0.96515709	0.96153229	0.95978808	0.95682538	0.95957553	0.96570849	0.95568079	0.95574272	0.96878761	0.96810514	0.95941263	0.96391791	0.96629393	0.9611845	0.98435634	0.97519153	0.97310621	0.97389644	0.96110851	0.9565416	0.94867843	0.96611524
0.96105129	0.9589541	0.95760435	0.95955735	0.95476449	0.95963043	0.96392769	0.95993471	0.96381831	0.96811455	0.95810217	0.96470177	0.96417856	0.96621251	0.96518952	0.96511757	0.96407819	0.95964867	0.96450931	0.96137565	0.96778995	0.96388203	0.96204203	0.96440697	0.96963501	0.96472865	0.96341282	0.96424711	0.96489108	0.95323563	0.95600647	0.95475161	0.95738417	0.96836692	0.97381961	0.95850575	0.96768582	0.96365035	0.96191436	0.97129738	0.96495223
0.95710176	0.95653659	0.95799291	0.95912606	0.95503515	0.96654499	0.96052766	0.96715003	0.95912766	0.96492487	0.95940804	0.96348119	0.95958483	0.95814407	0.97385055	0.9363904	0.93566632	0.92047703	0.93775201	0.93901038	0.92729026	0.92504531	0.90441543	0.91739362	0.9210723	0.88093847	0.8781721	0.96321583	0.96618021	0.95321834	0.95378166	0.95410067	0.95484567	0.9667803	0.96775144	0.97278637	0.96516585	1.0156928	1.018968	1.0708443	1.0341377
0.95687258	0.96196896	0.9505409	0.96382338	0.96027565	0.96629	0.96503687	0.96593201	0.96504086	0.97292042	0.96404964	0.97034305	0.966133	0.97013217	0.97203428	0.96543866	0.95651019	0.96692449	0.96615154	0.96803379	0.96828258	0.96724719	0.96900851	0.97160846	0.97021008	0.97154021	0.97211033	0.96256167	0.96503335	0.95876741	0.95932573	0.96242303	0.95938545	0.95379877	0.96837455	0.95636654	0.96681774	0.95369709	0.95433372	0.95083624	0.95646936
0.95475852	0.95826298	0.95655602	0.96153581	0.96152413	0.96608835	0.96251339	0.9654302	0.96216655	0.9658494	0.96294194	0.96374732	0.96588683	0.97026664	0.96723568	0.96187323	0.96268821	0.95795959	0.96566349	0.96684366	0.96264219	0.95960748	0.96323478	0.96309936	0.96617365	0.95711744	0.95685995	0.95633942	0.96069258	0.95529306	0.95587564	0.9571014	0.95229179	0.96181989	0.97047067	0.95777464	0.96190333	0.95707667	0.95883894	0.96551484	0.96350753
0.95562911	0.95551437	0.95622629	0.96290874	0.96088994	0.96585333	0.96296066	0.96635592	0.96263772	0.96298802	0.95843357	0.96357495	0.9653762	0.96706367	0.97549123	0.96079594	0.95753324	0.95841622	0.96625578	0.96686488	0.96493131	0.96497345	0.96464086	0.96499729	0.9705593	0.96477491	0.96908128	0.9632498	0.96427494	0.95404053	0.95879304	0.95820379	0.95414764	0.96298808	0.96593845	0.9605754	0.96599048	0.95818239	0.95407712	0.9536677	0.96491772
0.96047544	0.95714432	0.95654923	0.96155888	0.96130085	0.970254	0.96095538	0.97025239	0.96150059	0.96867925	0.95961416	0.96143317	0.9651553	0.96354449	0.9675796	0.96206659	0.96263623	0.96414727	0.96643841	0.96208948	0.96647638	0.96654677	0.96320534	0.96270859	0.96915936	0.96587569	0.96412468	0.96569818	0.96951473	0.96051091	0.95925832	0.96114856	0.95514506	0.9727993	0.96745449	0.96476114	0.96879822	0.95531338	0.95855534	0.95658499	0.95931631
0.95909005	0.95783663	0.96091527	0.96394044	0.96212429	0.96587223	0.96188742	0.96616554	0.9613831	0.96722919	0.9665581	0.96693647	0.96508956	0.97157621	0.97193271	0.96304429	0.96435553	0.96179211	0.96624482	0.96595323	0.96735853	0.96884859	0.96370679	0.9658559	0.97005081	0.96302837	0.96486717	0.96508765	0.9633041	0.95757914	0.95769179	0.95824409	0.95592141	0.97078162	0.96536887	0.96698421	0.96910262	0.95515996	0.95502734	0.94841665	0.96207207
0.95622921	0.95774746	0.9537102	0.95882827	0.95045829	0.96170348	0.95626515	0.96286243	0.95676506	0.96399832	0.95709831	0.95484239	0.95983756	0.96576524	0.96143651	0.95978391	0.96203542	0.96248382	0.96666288	0.96289343	0.96426022	0.963238	0.96448219	0.9634527	0.97022617	0.96943128	0.96981037	0.96234685	0.96449256	0.9528017	0.95358306	0.95431495	0.95381373	0.96959114	0.96150506	0.96595615	0.96161485	0.96069038	0.9599191	0.97207981	0.96588528
0.95409721	0.9586674	0.95309836	0.96211982	0.95887321	0.96300489	0.96341687	0.96381187	0.96304876	0.97135448	0.96568614	0.96534276	0.96415138	0.9666757	0.97140968	0.96200776	0.96562034	0.95643377	0.96634477	0.96298182	0.96574873	0.96830261	0.96196431	0.96517324	0.96392936	0.96665668	0.96680886	0.95983112	0.96138269	0.95268899	0.95584583	0.95653456	0.95753354	0.96922612	0.96547103	0.95889497	0.96491069	0.95135117	0.95059508	0.94857508	0.96008152
0.95613509	0.95645916	0.95438105	0.96625823	0.95988315	0.96984363	0.96538764	0.96949184	0.96493763	0.96853179	0.96592444	0.96838087	0.96534908	0.97478139	0.97186655	0.95932627	0.9605934	0.95916736	0.95842642	0.95841694	0.96229202	0.96136147	0.94984299	0.95437157	0.95924127	0.94411057	0.94399095	0.96668339	0.967327	0.96371961	0.96150112	0.96103221	0.96429968	0.98139733	0.96363217	0.97853613	0.97264516	0.95806593	0.95389193	0.96032888	0.96562034
0.95620084	0.9581219	0.95370883	0.96199596	0.95999855	0.96656489	0.96541584	0.96436852	0.96569604	0.96534497	0.96162713	0.96292174	0.96819997	0.96843821	0.96950567	0.95979339	0.96267807	0.95888817	0.9647541	0.96569449	0.9684779	0.96577388	0.96054244	0.96216905	0.96471733	0.96197182	0.96409822	0.96184069	0.95961559	0.95348626	0.95597148	0.95697504	0.95230734	0.96451813	0.95848399	0.95937425	0.95917326	0.9585079	0.96245021	0.96047103	0.97306281
0.95322746	0.95281994	0.94943875	0.96125263	0.95946896	0.96314937	0.96355718	0.96341914	0.96279156	0.96625781	0.96460843	0.96381098	0.9676522	0.96855807	0.97430974	0.96417826	0.9607783	0.95407861	0.96051317	0.96087557	0.96074575	0.96433395	0.95687884	0.95984787	0.95834297	0.95379406	0.95053989	0.96328032	0.96586072	0.95740914	0.96119851	0.96111703	0.95703423	0.97536182	0.97017699	0.97408986	0.97233707	0.95017219	0.94978851	0.943515	0.96249056
0.95578951	0.95677626	0.95743716	0.96131378	0.9570201	0.96253681	0.96377563	0.96278411	0.96381545	0.96752	0.96385098	0.96210283	0.96167994	0.96601945	0.97493863	0.9597367	0.96167153	0.96350175	0.96518254	0.96621293	0.96490842	0.96414036	0.96309781	0.96864611	0.96260935	0.96812087	0.96274382	0.95805448	0.96047634	0.95543945	0.95333993	0.95245743	0.9543317	0.97852784	0.96196389	0.95881647	0.96636105	0.95916647	0.95866817	0.95089144	0.96421891
0.95564866	0.95465261	0.95488733	0.96300113	0.96097058	0.9652037	0.96553576	0.96562964	0.96538681	0.96862882	0.95913476	0.96314746	0.96235698	0.96521783	0.97660166	0.96535379	0.95922387	0.9610706	0.96504325	0.96650225	0.96831363	0.96278673	0.96380889	0.96312058	0.96932101	0.96296054	0.96654856	0.96225625	0.9664039	0.96060479	0.95759356	0.9635542	0.96078712	0.97986811	0.96280259	0.96326804	0.96072459	0.95683396	0.95492685	0.96260625	0.96157843
0.95608735	0.95589572	0.95142341	0.96310592	0.96057492	0.97126842	0.95778352	0.97142911	0.95818716	0.96999758	0.96025592	0.9619559	0.96872985	0.96601915	0.97399414	0.9608137	0.96426916	0.95556468	0.96383768	0.96498662	0.95920742	0.96098864	0.95517313	0.95711929	0.96289951	0.94950604	0.95498717	0.96508002	0.96312296	0.96137285	0.95971477	0.96252733	0.95886374	0.96927696	0.98081553	0.96891218	0.9664762	0.95193684	0.9548229	0.94768548	0.96101093
0.95267624	0.95209891	0.94693214	0.96255821	0.96008962	0.96283537	0.96012855	0.96319699	0.96055466	0.96786392	0.96076417	0.96610475	0.9658159	0.96956146	0.97072417	0.95682812	0.95545924	0.95599186	0.96316385	0.96667808	0.96368402	0.96304601	0.96022099	0.9640224	0.96626347	0.96544528	0.96622717	0.96520787	0.96751946	0.95797145	0.9628101	0.96027887	0.9530229	0.97270691	0.97433394	0.95459014	0.96466285	0.96081442	0.95451534	0.95447624	0.95978761
0.95405221	0.95463353	0.95455199	0.96202207	0.95739138	0.96637648	0.96371114	0.96543735	0.96355093	0.96813935	0.95922202	0.95950311	0.96687418	0.96647811	0.97218907	0.96212602	0.95962548	0.96207231	0.96455002	0.96425122	0.96524096	0.96584249	0.96075678	0.9643572	0.96706718	0.96481979	0.96837473	0.96287525	0.96856737	0.9602077	0.95799506	0.96166652	0.95716769	0.97342056	0.9700743	0.96877766	0.96870053	0.96391952	0.96503609	0.97663599	0.9722358
0.94971144	0.95091063	0.95199591	0.96339315	0.95757711	0.96399111	0.96439397	0.96436918	0.96453243	0.97030395	0.9672817	0.96634978	0.97248226	0.97206074	0.97664094	0.96361905	0.96138579	0.95199978	0.96366316	0.9627741	0.96144909	0.96578354	0.95727825	0.95822519	0.96518439	0.95906985	0.96091056	0.96181107	0.96178687	0.95336467	0.95295042	0.9536413	0.95777518	0.97215444	0.96236032	0.96875119	0.96555281	0.95789212	0.95562434	0.95400614	0.95700043
0.95539415	0.95855176	0.95303571	0.96162134	0.9595812	0.97007787	0.96234095	0.97090834	0.96220475	0.96286654	0.95657724	0.96143162	0.9630875	0.96472031	0.97492892	0.96040326	0.95404679	0.95998412	0.96149945	0.96004266	0.95903438	0.96085936	0.9583959	0.95700425	0.96288836	0.95469689	0.95623261	0.96278191	0.96196848	0.95051396	0.95314032	0.95249581	0.95785588	0.96984553	0.97008681	0.96721834	0.96497786	0.95759922	0.95992917	0.95583981	0.96168905
0.95527643	0.95955127	0.95141208	0.96348965	0.96085382	0.96866423	0.96635962	0.96773374	0.9660809	0.96880603	0.96436316	0.96667331	0.96931046	0.97137821	0.9747088	0.96280736	0.96255141	0.95544761	0.96336204	0.96464258	0.96357393	0.96438885	0.95676321	0.96232522	0.9647283	0.96095449	0.96127748	0.96925735	0.96648532	0.95996457	0.95971268	0.96062851	0.96237516	0.97935408	0.96810311	0.96422946	0.96828139	0.95539165	0.95347977	0.95638448	0.96128339
0.95420343	0.95626241	0.95223552	0.96195924	0.96187389	0.96674377	0.95982194	0.96692735	0.95938474	0.9676277	0.96292394	0.96454847	0.96342593	0.96896482	0.97631919	0.96217233	0.95841849	0.95933068	0.96138334	0.96070385	0.96223581	0.96270531	0.95497417	0.96244222	0.95974654	0.95673299	0.95621437	0.9675957	0.96738911	0.95521533	0.95875013	0.96221352	0.95486557	0.97117215	0.96293724	0.96599597	0.9712534	0.9586736	0.95543665	0.95291936	0.96252668
0.95464325	0.95816422	0.95416939	0.96322197	0.95866823	0.96408498	0.96292198	0.96349406	0.96358985	0.96815175	0.96129417	0.96379989	0.96743816	0.97284192	0.97759485	0.95190716	0.95731682	0.95540833	0.95963448	0.9629848	0.96063727	0.96692765	0.95891613	0.96381313	0.96560287	0.9617455	0.96197027	0.97007954	0.96128231	0.95714819	0.96030885	0.95992345	0.95991844	0.98515171	0.97038519	0.95646918	0.96475732	0.9606939	0.96294963	0.97064644	0.96972978
0.9572928	0.95829958	0.9587689	0.96039802	0.95912659	0.96713936	0.96142906	0.9655273	0.96082276	0.96773434	0.96246636	0.96593261	0.96533787	0.96522772	0.96186978	0.96914387	0.96194518	0.96540868	0.96491575	0.96694607	0.96494579	0.96544433	0.96366107	0.96769732	0.96906292	0.9653784	0.96712089	0.96398968	0.9616431	0.95598948	0.9554776	0.95555741	0.95861495	0.95719063	0.96870911	0.96321136	0.96564853	0.94931662	0.95046443	0.93694937	0.95750165
0.95462722	0.95371646	0.95218956	0.96463162	0.96028668	0.96371639	0.96396625	0.96299362	0.96386981	0.96880621	0.95992213	0.96611428	0.96802056	0.96740246	0.96663928	0.95572889	0.95594156	0.95647562	0.96192247	0.96168637	0.96295184	0.96047282	0.95716572	0.96137667	0.95826721	0.95389533	0.95137507	0.96207279	0.95736599	0.9545275	0.95884228	0.95869005	0.95871937	0.97250354	0.964697	0.9595412	0.96216118	0.95294666	0.95295382	0.94996071	0.96063799
0.95668507	0.9594959	0.95660096	0.9621101	0.95698071	0.96564263	0.96464902	0.96581513	0.96359026	0.9656406	0.96112841	0.96156973	0.96261364	0.96372229	0.96726543	0.9624359	0.96203107	0.96093428	0.96424204	0.96246994	0.96508312	0.96852714	0.96469486	0.96501696	0.9675042	0.96724868	0.97102565	0.96428925	0.95794606	0.95286208	0.95471126	0.95655829	0.96101379	0.98251843	0.96865767	0.94743937	0.96941704	0.95844483	0.96063316	0.96060359	0.96858978
0.95253193	0.95319808	0.95155865	0.96306378	0.95818627	0.96042126	0.96430457	0.95981473	0.9640969	0.96692276	0.96471679	0.96713358	0.96830809	0.97262138	0.96941978	0.95955616	0.96045387	0.95851302	0.96438217	0.96949047	0.96547174	0.9682458	0.96380728	0.96392524	0.96694529	0.96701962	0.96426773	0.96478754	0.96073425	0.9531576	0.95900255	0.95689958	0.95613301	0.9646709	0.9617793	0.96526945	0.96672994	0.95632941	0.95468926	0.9571532	0.95690185
0.95626563	0.95224577	0.95495296	0.96048582	0.95536745	0.96279222	0.95756537	0.96342295	0.95773727	0.96256065	0.95752275	0.96217585	0.95904124	0.96290904	0.96804774	0.95971984	0.96174836	0.95820105	0.96422714	0.9615581	0.96776313	0.96517259	0.96245265	0.96578002	0.96578991	0.96006685	0.96332914	0.96384865	0.96500415	0.95808899	0.95843959	0.95807499	0.95655996	0.97117299	0.96534109	0.96808285	0.96950424	0.95543975	0.95126444	0.95147681	0.9589473
0.95437676	0.95711929	0.95557499	0.96271241	0.96089888	0.96065384	0.96311337	0.96275455	0.96305686	0.96837056	0.96589851	0.96673709	0.96525949	0.96918523	0.97658193	0.96096849	0.96484768	0.95584846	0.96231896	0.96260083	0.96367109	0.963404	0.9584679	0.95964211	0.96048802	0.95671707	0.95762622	0.96721911	0.97091079	0.9635877	0.96350902	0.96484053	0.96098632	0.97824109	0.96959841	0.97560364	0.96940655	0.94516498	0.9492051	0.94350964	0.95484269
0.95552897	0.9567824	0.95186561	0.96135396	0.96251899	0.9640888	0.961402	0.96557516	0.9617455	0.96643251	0.96085489	0.9650681	0.96568096	0.96426004	0.97814786	0.96247566	0.95699483	0.96231234	0.96411961	0.96355283	0.96627891	0.96698594	0.95831335	0.96236217	0.96612769	0.95867938	0.95564389	0.96370953	0.96367931	0.9529016	0.95221299	0.9552927	0.95921618	0.98743272	0.96233231	0.96680796	0.95667922	0.95854318	0.95674741	0.95726347	0.96454519
0.95405638	0.95675516	0.95131105	0.96195692	0.96152848	0.96483302	0.96423644	0.96557271	0.96465677	0.96709985	0.96121943	0.96791083	0.96774566	0.97153258	0.97980648	0.95687354	0.96430147	0.9587698	0.96076614	0.96436715	0.96449339	0.96269971	0.96291077	0.96231377	0.96644163	0.96704203	0.96461791	0.96936792	0.95971054	0.95533919	0.95506102	0.95783913	0.9556073	0.96351504	0.96157688	0.95969915	0.96906364	0.95640671	0.95523089	0.95943701	0.96039766
0.95449305	0.95277989	0.94917083	0.95931137	0.96090281	0.96009898	0.95728868	0.95886892	0.95826226	0.96535695	0.96046793	0.9629041	0.96342844	0.96292084	0.97332948	0.96088028	0.96282262	0.96217549	0.96493489	0.96644443	0.96539599	0.96509683	0.96348751	0.96424788	0.9677639	0.9601388	0.96641171	0.96007812	0.95922142	0.95279676	0.95376486	0.95417047	0.9516356	0.95779586	0.95926291	0.96291488	0.95965999	0.95659781	0.95573038	0.9582243	0.96257144
0.95571589	0.95779622	0.95119482	0.96239161	0.96162349	0.96421897	0.96323419	0.96370029	0.96275485	0.96697658	0.96408564	0.96200055	0.96659505	0.96684533	0.96746248	0.95863837	0.95389086	0.95930398	0.96239322	0.95789909	0.96344787	0.959683	0.96111625	0.96470785	0.96431863	0.96247411	0.96641266	0.95916229	0.95693606	0.95673347	0.95806241	0.95975894	0.95937163	0.97491705	0.95771104	0.96028864	0.9638871	0.96083677	0.95744789	0.95584989	0.96738815
0.95319158	0.9528423	0.94879931	0.96151018	0.96177059	0.96889132	0.95951289	0.96920621	0.95876813	0.96381944	0.96281415	0.96027714	0.95871931	0.96932846	0.97374272	0.95949614	0.9576298	0.95999146	0.96283925	0.96302861	0.96433753	0.96590704	0.96146584	0.96455204	0.96495354	0.97151768	0.96655971	0.96433127	0.962008	0.95758837	0.96018791	0.96157938	0.96184039	0.96844339	0.96803117	0.96476871	0.97085756	0.96571666	0.9640258	0.98083156	0.96908015
0.9558621	0.95261425	0.95271766	0.96223497	0.95950878	0.96671391	0.96340251	0.96746141	0.96337032	0.96638727	0.96219784	0.96449441	0.96828187	0.96568102	0.96975136	0.95832801	0.95751071	0.9584831	0.95866197	0.9614498	0.96148676	0.96402115	0.95839167	0.9618696	0.96994311	0.96425837	0.96581846	0.95972967	0.96253288	0.95378274	0.95647979	0.95645577	0.95190358	0.98116922	0.96938252	0.95303971	0.96144074	0.95515704	0.95134795	0.95919836	0.9580912
0.95414406	0.9552356	0.95265824	0.96297324	0.96235377	0.96904743	0.96200311	0.968431	0.96257061	0.96964496	0.96708798	0.96861738	0.96851975	0.97010058	0.97697282	0.95987689	0.95465505	0.95424801	0.96322572	0.95997185	0.96216607	0.96621609	0.95847207	0.96165395	0.96753305	0.96250635	0.96230239	0.9679389	0.96360803	0.96239531	0.9642067	0.96588445	0.95698112	0.96661949	0.96906441	0.97041005	0.96569896	0.95715106	0.96004689	0.96265721	0.96250445
0.95461237	0.95966369	0.95299613	0.96218443	0.96068835	0.96472502	0.96124381	0.96511197	0.96087229	0.96826673	0.96373111	0.9673242	0.96509999	0.96571016	0.97705525	0.95707023	0.95024043	0.95809591	0.96146685	0.96229416	0.96072024	0.96255249	0.95929402	0.96724182	0.9588455	0.96101469	0.96243256	0.95335507	0.95465058	0.93980831	0.94074726	0.93949342	0.95336115	0.97160017	0.96678966	0.95547992	0.95411712	0.95205587	0.95304269	0.95091391	0.96256435
0.95506769	0.95545238	0.9548766	0.96359712	0.95671988	0.96446317	0.96372014	0.96549255	0.96314412	0.96853489	0.96651858	0.96453023	0.96554488	0.97194356	0.97976035	0.96273059	0.96032339	0.95643586	0.96272701	0.96130902	0.96683311	0.96067107	0.95981872	0.96487981	0.96422631	0.96537024	0.96694499	0.9622913	0.96440744	0.95602489	0.96026677	0.95850271	0.95945978	0.98805606	0.96795529	0.95856816	0.96815169	0.95038491	0.94599134	0.94197136	0.95646721
0.94983023	0.94970292	0.93854946	0.96346742	0.9550547	0.96670681	0.96178097	0.96685874	0.96168911	0.97318077	0.96117896	0.96543509	0.96822232	0.96198809	0.97804946	0.96857905	0.96944344	0.97684193	0.97163832	0.9714731	0.97443855	0.97328055	0.97310275	0.9756279	0.97578573	0.97305751	0.97858006	0.96172541	0.96269506	0.94658113	0.95016038	0.94833893	0.94533175	0.97120327	0.95794564	0.9493677	0.95977718	0.96086466	0.96088219	0.96602035	0.96533227
0.95984054	0.96004152	0.95754331	0.96246547	0.95937544	0.96012783	0.96195114	0.96106797	0.96294409	0.96926373	0.96444052	0.96411532	0.96446347	0.96945626	0.97651225	0.96059018	0.9614923	0.96046668	0.96298677	0.95996565	0.96054769	0.95874691	0.95370513	0.95681435	0.95827317	0.94523984	0.94052619	0.96527702	0.97031021	0.96220994	0.96236509	0.96450651	0.95695966	0.98912346	0.97308183	0.97822404	0.97943246	0.9570775	0.95391029	0.9483158	0.96065271
0.95981377	0.95947355	0.95873219	0.94985855	0.9495945	0.96177036	0.95265496	0.96136093	0.95237595	0.95329994	0.95163727	0.95060474	0.95226592	0.95302606	0.95815843	0.96477538	0.96777767	0.96427137	0.96555126	0.96949768	0.96732873	0.96548736	0.96248764	0.96749526	0.96607327	0.96389276	0.96469897	0.96305102	0.95938152	0.95496994	0.95522809	0.95792741	0.95728725	0.97346133	0.96302569	0.95916307	0.96510452	0.98469704	0.98934972	1.005129	1.0195516
0.95465499	0.95616227	0.95407844	0.96539885	0.96191293	0.97038537	0.96647996	0.96874321	0.96596295	0.97057867	0.96569473	0.96705347	0.97106594	0.96887201	0.97706461	0.96124327	0.96248758	0.96041638	0.96414542	0.96594012	0.96469814	0.96252841	0.9622854	0.96488208	0.96435481	0.96287185	0.96495092	0.96267956	0.9618541	0.95358789	0.95417988	0.95780754	0.94979298	0.97153437	0.96153986	0.96930552	0.96607208	0.95998281	0.95801902	0.95691949	0.96008235
0.95372748	0.95682031	0.95024467	0.96553493	0.96366823	0.9661141	0.968979	0.96486676	0.9683696	0.96712369	0.96953863	0.96636397	0.96917635	0.96987027	0.9752965	0.96505499	0.95856053	0.96071911	0.96506298	0.96416843	0.96418089	0.96375567	0.96149164	0.96378028	0.97055107	0.96528065	0.96621096	0.96895987	0.96319395	0.95844924	0.95429921	0.95446396	0.95851409	0.9851923	0.96263367	0.96471679	0.97103935	0.9581213	0.95816624	0.95768356	0.96541518
0.95824456	0.95736897	0.95737147	0.96415901	0.95993829	0.96312594	0.96033806	0.96471286	0.96040422	0.97121882	0.96868461	0.96712154	0.9694007	0.9722299	0.97939414	0.96710867	0.95743364	0.96292329	0.96397668	0.96655923	0.96828204	0.96999842	0.96601242	0.96724349	0.96845335	0.97033715	0.97672868	0.97166115	0.96516103	0.95490015	0.95468891	0.95607698	0.95862675	0.99275625	0.9655118	0.97239578	0.96293712	0.96094537	0.95462102	0.95199233	0.95854056
0.956397	0.95534098	0.95187187	0.96226215	0.95674491	0.96638447	0.96493012	0.96607596	0.96399343	0.97175372	0.96640331	0.96696818	0.96392643	0.97203934	0.97083646	0.9601602	0.96008575	0.96120256	0.96584529	0.96290976	0.96385849	0.96013314	0.96219492	0.96355873	0.96878201	0.96290797	0.96366203	0.96339369	0.96523011	0.9603796	0.96155232	0.96324247	0.95484775	0.97414452	0.97224855	0.96905744	0.96041256	0.95993823	0.95165801	0.96595258	0.96108109
0.95965457	0.96260554	0.95734996	0.96103525	0.96134669	0.96231139	0.9632526	0.96277863	0.96358699	0.97092474	0.96620601	0.96634018	0.9613592	0.96885735	0.97342539	0.9569729	0.95746249	0.96014744	0.96739995	0.96468687	0.96810102	0.9681313	0.96358216	0.9618203	0.96555632	0.96781975	0.96775925	0.96708393	0.95861185	0.95514482	0.95990729	0.960388	0.96367729	0.9719137	0.96754545	0.96991146	0.97148484	0.95795274	0.96204698	0.96129388	0.96181512
0.95783597	0.95687389	0.95788115	0.96178412	0.9635579	0.96205342	0.96389478	0.96310472	0.9631238	0.97393715	0.96547019	0.96538121	0.97121328	0.9689467	0.97919285	0.96108705	0.9572885	0.95648134	0.95829225	0.95765376	0.9616679	0.96395397	0.95878267	0.96246314	0.96434391	0.95995176	0.9567349	0.96424037	0.96361578	0.95248163	0.95478749	0.95350462	0.9521504	0.97069877	0.95641035	0.95746148	0.95806515	0.96569169	0.96723294	0.97813559	0.97294176
0.95518839	0.9567095	0.95472246	0.94828206	0.95279634	0.95750773	0.94863325	0.957012	0.94863242	0.95310104	0.94717926	0.94853306	0.95007634	0.95224774	0.96099275	0.9671737	0.96651953	0.96798396	0.97206235	0.97342873	0.97351134	0.97075307	0.96895707	0.97196698	0.97275954	0.97293431	0.97036463	0.96485615	0.96357769	0.95432192	0.95862728	0.95788014	0.96013778	0.96462488	0.97118944	0.95204508	0.96802557	0.96112347	0.95769078	0.96083975	0.96672064
0.95535058	0.95307916	0.95106184	0.96337783	0.96104872	0.97022462	0.96447223	0.96917319	0.9641338	0.96567667	0.96135467	0.96406847	0.96749198	0.96675557	0.97086507	0.96294427	0.95866877	0.95743835	0.9681533	0.96651554	0.96811187	0.96431082	0.96290725	0.96500385	0.96718484	0.96441996	0.96367419	0.96031636	0.96620089	0.95659465	0.95801353	0.95849007	0.96248007	0.97760189	0.97717583	0.96199203	0.97041482	0.95426428	0.955064	0.95158392	0.95816183
0.94211805	0.94398242	0.93978584	0.96887094	0.97031879	0.96968848	0.96892124	0.97048986	0.96934158	0.98103398	0.97026199	0.97375119	0.97840554	0.97398859	0.97854483	0.96487647	0.96961731	0.96897793	0.9677794	0.96573985	0.96821469	0.97018099	0.96506435	0.96857458	0.9743678	0.96899039	0.962138	0.96223837	0.97116107	0.95840365	0.95721292	0.95914954	0.96255308	0.98381621	0.96764934	0.96065849	0.96573353	0.96059692	0.95576358	0.94657081	0.96484923
0.955145	0.95440865	0.94823396	0.96503884	0.95954919	0.96712768	0.96751976	0.96897113	0.96727115	0.96887976	0.96780938	0.96619087	0.97006124	0.96936482	0.97980893	0.96084017	0.96088618	0.95489877	0.96241868	0.96351165	0.96307814	0.96231878	0.95947015	0.96351099	0.96762967	0.96661657	0.9683125	0.96363622	0.96334833	0.95824003	0.95573479	0.95656765	0.95756477	0.98441505	0.96915299	0.96350998	0.96890926	0.95588201	0.95765281	0.95270699	0.95959789
0.95065922	0.9464016	0.9426536	0.96297246	0.95670319	0.9666428	0.9654575	0.96589833	0.96518153	0.96497881	0.96246946	0.9641071	0.96396053	0.96300167	0.97438109	0.95837897	0.95882052	0.9547205	0.96250391	0.96337205	0.96313494	0.96091014	0.95866168	0.96429324	0.96425611	0.9627772	0.96451628	0.9579125	0.96922088	0.95606428	0.96164465	0.96046263	0.9529351	0.98503751	0.97368395	0.96488947	0.96380758	0.97315061	0.9732309	0.96955794	0.9755035
0.9584561	0.9575175	0.95610273	0.96107525	0.95468438	0.96583569	0.96295524	0.96630388	0.96362698	0.9660458	0.95935982	0.96139365	0.96911961	0.96513075	0.96754688	0.96559209	0.95457244	0.95074457	0.96179593	0.95750773	0.96270728	0.9592821	0.95597047	0.96045631	0.96433818	0.95565188	0.95730162	0.96457076	0.96214628	0.95231867	0.95052034	0.95437086	0.94956237	0.99093562	0.95724767	0.95966429	0.96485794	0.9525919	0.95210594	0.94852936	0.96329683
0.95418513	0.9553768	0.95176083	0.96480286	0.96470618	0.96586859	0.96663284	0.96653181	0.96658945	0.97064316	0.96274012	0.96547443	0.97023582	0.96828574	0.98371994	0.96359861	0.96024948	0.95394403	0.96102703	0.96436435	0.96441424	0.95727026	0.95775628	0.95876598	0.96253407	0.95971769	0.9608134	0.96210623	0.96340501	0.95274323	0.95535541	0.95449233	0.955109	0.96839792	0.96668971	0.97334319	0.96412092	0.95460749	0.95558101	0.95243746	0.9634831
0.95655513	0.9553895	0.95361853	0.95299268	0.9503336	0.96050334	0.94964242	0.96091932	0.94951189	0.95900178	0.9516775	0.95555836	0.95652741	0.95483345	0.96801889	0.95996636	0.95501608	0.94988751	0.95673358	0.95795512	0.95845938	0.95683587	0.95468098	0.95510006	0.96771961	0.95623416	0.95870697	0.96559203	0.96720761	0.95404363	0.95941669	0.96062434	0.9610256	0.98101521	0.96794605	0.97559774	0.9686318	0.94328755	0.94650817	0.93815386	0.95499343
0.9552002	0.95831239	0.95252681	0.98026448	0.9746787	0.98286235	0.97754496	0.98189479	0.97748244	0.98251319	0.98767912	0.99012434	0.98909253	0.98687631	0.99672258	0.96301186	0.96196496	0.95508558	0.96480638	0.96037191	0.96317697	0.96637905	0.96295416	0.9648245	0.97465694	0.96511805	0.96881896	0.96861476	0.95640659	0.95087677	0.95342654	0.95294619	0.96262014	0.9736762	0.95746255	0.96156305	0.9691602	0.95940596	0.96097475	0.96803927	0.96221399
0.95574605	0.95658273	0.95246154	0.96026844	0.95814991	0.96595186	0.95705819	0.96663702	0.95735127	0.96003729	0.96025062	0.95918185	0.95987177	0.96390456	0.96879405	0.95958799	0.96181494	0.96199208	0.96299976	0.96287179	0.96591586	0.96381325	0.96258163	0.96662426	0.96644211	0.96585763	0.96823901	0.95936304	0.96112424	0.95490026	0.95361173	0.95169526	0.95181763	0.97058451	0.97186852	0.9581247	0.96519846	0.95641518	0.95157439	0.94906765	0.95744598
0.95479143	0.95589721	0.95198601	0.96243042	0.95312458	0.96568561	0.96549773	0.96412987	0.96548581	0.96395415	0.96134979	0.96290803	0.96159267	0.96684003	0.97217268	0.95920795	0.96016359	0.96158451	0.96021062	0.96163714	0.96404481	0.96337134	0.9621833	0.96589375	0.96833318	0.96663839	0.96560246	0.96340829	0.964504	0.95607769	0.95973319	0.95939445	0.96281022	0.97249776	0.98237765	0.97308332	0.96796709	0.95691752	0.96003747	0.95608032	0.96394616
0.95198685	0.95574665	0.94863272	0.95891947	0.95096958	0.96338296	0.958368	0.96336424	0.95805228	0.96167594	0.95388091	0.95708466	0.95661134	0.95918435	0.96741408	0.95840299	0.96316034	0.95433998	0.96189088	0.96235067	0.96332431	0.96136642	0.95989794	0.95948285	0.97009587	0.95985776	0.95977873	0.96742022	0.96231937	0.95267743	0.95087659	0.95680088	0.95192754	0.98076218	0.96023977	0.94752753	0.96375591	0.95589548	0.95592815	0.95949942	0.96488911
0.95452273	0.95554709	0.95281976	0.96187049	0.96079808	0.96799242	0.96397436	0.96805972	0.96400106	0.96463495	0.95820385	0.96551722	0.96446055	0.96289986	0.97332084	0.96211678	0.96178621	0.95590472	0.96040821	0.96231234	0.96361732	0.96434307	0.95584518	0.95960057	0.96348476	0.95510042	0.95489597	0.96480387	0.96377647	0.95478934	0.95974457	0.95897305	0.96535403	0.99003804	0.96017784	0.97112477	0.96906298	0.95571542	0.95570099	0.94993192	0.96375942
0.95341122	0.95291811	0.94899052	0.96057397	0.9541564	0.9592855	0.95723772	0.95909876	0.95716202	0.96542102	0.95854992	0.9620105	0.96306187	0.96448791	0.9710449	0.96633196	0.95509881	0.96321881	0.96495533	0.96617204	0.96719915	0.96194178	0.96259898	0.96596622	0.96619308	0.96624815	0.96946436	0.9616859	0.95732778	0.9543401	0.95487237	0.95790291	0.95981264	0.9706313	0.96963972	0.96521384	0.96707714	0.96084177	0.95490468	0.96959436	0.96379912
0.95434785	0.95483762	0.95302266	0.94713694	0.94313061	0.94844496	0.94315696	0.94952798	0.94250154	0.93583393	0.92902398	0.93029934	0.93279338	0.93429446	0.92699265	0.97122252	0.97202843	0.96790344	0.9742201	0.97502208	0.98122072	0.9748891	0.99289548	0.99063736	0.9899146	1.022642	1.0292711	0.96927303	0.96754372	0.96462125	0.96326435	0.96720093	0.96536273	0.972381	0.9737491	0.96442384	0.97063529	0.95172477	0.95141101	0.95249236	0.95426106
0.95370162	0.95256764	0.95250875	0.96094233	0.95480144	0.95752114	0.95935053	0.95725662	0.95915431	0.96426255	0.95574945	0.96036261	0.95646167	0.96215373	0.9643541	0.95863479	0.95996791	0.96060759	0.96533632	0.96346003	0.96640891	0.96872532	0.9633261	0.96525848	0.96587527	0.96810138	0.96850282	0.96413636	0.96092004	0.95585036	0.95206136	0.95550317	0.95842326	0.97686845	0.97252446	0.96530902	0.96675438	0.9530127	0.95521629	0.95372093	0.95757097
0.94188488	0.93872958	0.93781626	0.96961308	0.96237111	0.96888143	0.97031826	0.96896094	0.97035676	0.97652471	0.97349167	0.97428715	0.97002745	0.97947997	0.98192877	0.95807433	0.96083665	0.95592564	0.95981061	0.95793557	0.96003699	0.96343529	0.95545799	0.95660973	0.96207303	0.95699263	0.95625949	0.957407	0.96420556	0.95426202	0.95597959	0.95744038	0.95651531	0.977171	0.96657836	0.96670407	0.96843535	0.95055234	0.95110452	0.94375491	0.95481139
0.95742697	0.95629549	0.95189977	0.96365011	0.95762521	0.96313453	0.95784485	0.963359	0.9581998	0.96952373	0.9641133	0.96682787	0.9671225	0.96779317	0.98107326	0.9615109	0.96233672	0.9542945	0.96310824	0.96017724	0.96278787	0.9616369	0.95948797	0.96025538	0.96330476	0.95942843	0.96055925	0.95959592	0.96256477	0.95633906	0.95462245	0.95667404	0.95648152	0.97132206	0.96191704	0.96149522	0.9608736	0.95652294	0.95285094	0.9635191	0.96459568
0.95245874	0.95134693	0.94939625	0.96154571	0.95270514	0.96484351	0.96112651	0.96373832	0.9609825	0.96579617	0.96194714	0.96587986	0.96271652	0.96182495	0.97913897	0.95922482	0.9573741	0.95553416	0.96099412	0.95873326	0.95942044	0.95783401	0.9536038	0.95692027	0.96477866	0.95513731	0.9534694	0.95613617	0.96193075	0.94786406	0.94887626	0.95185739	0.9492811	0.95312965	0.96303099	0.95083439	0.96267897	0.96525443	0.95990467	0.98265916	0.9686929
0.95661765	0.95780402	0.95236093	0.96089047	0.95777106	0.9641431	0.95740348	0.96293914	0.95732766	0.96144331	0.95789611	0.95937091	0.96251631	0.96276522	0.96828145	0.96351773	0.95793366	0.95236433	0.96069121	0.9590435	0.95811433	0.95675814	0.95136052	0.95588607	0.96265721	0.95328897	0.95146561	0.96519852	0.96567684	0.95678538	0.96289873	0.96195912	0.95205849	0.98109066	0.98031515	0.96225399	0.96791816	0.95148349	0.95345658	0.95270729	0.95889151
0.95453614	0.95334297	0.94992656	0.96181732	0.96313304	0.96101797	0.96100444	0.96013027	0.96003509	0.96337181	0.96212322	0.96432513	0.96473843	0.96473008	0.9655453	0.95584989	0.95110947	0.95422131	0.96376812	0.9594664	0.96386886	0.95955414	0.95742118	0.96436113	0.96150047	0.96084559	0.96080673	0.96213299	0.96184313	0.94811326	0.95468777	0.95804942	0.96159983	0.96584725	0.96684933	0.96529227	0.96803129	0.95819092	0.95596015	0.95915002	0.95613122
0.95500422	0.95570213	0.95094502	0.96075749	0.95258337	0.96657127	0.96160644	0.96769303	0.9616586	0.96547312	0.9618721	0.96338314	0.9646042	0.96550506	0.9757182	0.95761454	0.95858073	0.95727497	0.96066445	0.96062404	0.9606818	0.95891786	0.95605177	0.95988268	0.96257794	0.95671445	0.95806473	0.96284753	0.96247077	0.95554519	0.95539403	0.95803714	0.95506942	0.96559632	0.9622888	0.96439308	0.96437037	0.95369571	0.94961292	0.95073932	0.9543258
0.95799571	0.95778853	0.95910645	0.95991707	0.9571414	0.96607822	0.96181643	0.96743345	0.96160674	0.96304083	0.96177346	0.9649623	0.95968574	0.96642089	0.97440088	0.96003419	0.96260637	0.95384538	0.96120679	0.95946413	0.96567476	0.96530122	0.95917875	0.96305925	0.96701676	0.96098322	0.96330112	0.96308053	0.9644286	0.95581138	0.96276051	0.96117353	0.95465845	0.96772784	0.96751225	0.95507884	0.96808791	0.9531886	0.95348573	0.94865632	0.9575218
0.95253158	0.9528088	0.95319086	0.96031296	0.95814592	0.96394956	0.96122491	0.96362442	0.96148068	0.96717542	0.96375215	0.96448594	0.96502209	0.96841115	0.97163343	0.95440185	0.95811415	0.95643991	0.96436882	0.96456093	0.96229506	0.96533388	0.95633632	0.9636296	0.96655804	0.95841366	0.96138173	0.96585238	0.95999324	0.95142293	0.95337158	0.95536947	0.95506829	0.97757113	0.97918028	0.97438782	0.96425396	0.96000344	0.95127666	0.95255834	0.95955974
0.95356876	0.9505648	0.95012182	0.96221823	0.95361197	0.96453321	0.95909315	0.9641903	0.95968944	0.96878058	0.96198022	0.96383607	0.96376443	0.96847957	0.98103046	0.95963562	0.96140879	0.95973879	0.96447062	0.9592604	0.96427196	0.95797312	0.95964462	0.95978618	0.96871901	0.9660086	0.96693611	0.96504897	0.96390611	0.95231742	0.95038152	0.9541406	0.95521069	0.96679759	0.96866333	0.96402788	0.9569056	0.96154433	0.95945334	0.96473211	0.96555102
0.9512853	0.95183796	0.94766587	0.96132171	0.95817739	0.95927101	0.96222585	0.95830989	0.96235698	0.96408522	0.96092224	0.9635058	0.96599495	0.96295607	0.97342491	0.95287132	0.95478302	0.94470727	0.95804304	0.96054268	0.9583922	0.95645404	0.95084393	0.95542592	0.96225119	0.95141846	0.94928575	0.96943521	0.96362829	0.95910066	0.96017605	0.96165526	0.96196902	0.97950423	0.98065555	0.96701849	0.96817654	0.95853215	0.95817679	0.96254098	0.96102339
0.95572126	0.95438212	0.95585889	0.9625358	0.96010518	0.96678007	0.9606415	0.96697432	0.96021801	0.96923262	0.96517295	0.96791148	0.96375024	0.97064763	0.97540176	0.96200687	0.96098363	0.96047038	0.96415567	0.97007555	0.96581149	0.96510458	0.96688867	0.96729732	0.97229284	0.97320652	0.97833461	0.96744424	0.9666248	0.95773387	0.95710117	0.95591271	0.95302969	0.97780448	0.97386628	0.95698714	0.97130895	0.95586842	0.95604044	0.95606887	0.96231705
0.95514792	0.95681119	0.95180994	0.96250689	0.96024299	0.96589214	0.95709842	0.96565968	0.95616281	0.96648538	0.96176434	0.96665132	0.96948504	0.96401095	0.97396696	0.9675234	0.96135318	0.95486701	0.96435791	0.96450496	0.96528095	0.96581089	0.96177286	0.9636848	0.96916431	0.96524853	0.96686882	0.94198728	0.94348294	0.92824078	0.93327981	0.93403196	0.93231994	0.94199115	0.93273938	0.91797918	0.93987674	0.95299506	0.95251197	0.9491415	0.9541862
0.95430237	0.95291626	0.95405293	0.98028296	0.97457838	0.9825806	0.97962588	0.98165768	0.97997332	0.99824101	0.99221605	0.999596	1.0037408	1.0051228	1.0271566	0.95563483	0.9588449	0.94724047	0.95783365	0.95422828	0.96007037	0.9546628	0.95271248	0.95789665	0.95623296	0.9577387	0.95740974	0.97475791	0.96879679	0.96369106	0.9654029	0.96964312	0.96777433	0.97964513	0.97187763	0.97224641	0.97426724	0.96040171	0.96325588	0.96917474	0.96363717
0.95286453	0.95300186	0.95456564	0.95701104	0.95502722	0.95960927	0.95608908	0.95915228	0.95620769	0.95769501	0.95416647	0.95897037	0.96289068	0.96214104	0.96391243	0.95940912	0.95498663	0.95462787	0.96244138	0.96213061	0.96471202	0.96361685	0.95925993	0.96234334	0.96632004	0.96233958	0.96606892	0.95706713	0.96233904	0.95185822	0.95061439	0.95454592	0.9588818	0.96188515	0.95472419	0.95173913	0.95512146	0.95968652	0.95736319	0.95836002	0.96693826
0.95633447	0.95713645	0.94667697	0.95792592	0.95778513	0.95544273	0.95411545	0.9563899	0.9539147	0.96401542	0.96143174	0.96859092	0.96637535	0.9725154	0.97260737	0.95693213	0.9611854	0.95570272	0.9642719	0.96145344	0.96477336	0.96274978	0.96013361	0.96417546	0.9664197	0.9658004	0.96598548	0.96349138	0.96601748	0.95693457	0.96016723	0.9592855	0.95410413	0.97851515	0.96870178	0.97941166	0.97211283	0.9497782	0.95503056	0.94432312	0.96108019
0.9443289	0.94907308	0.9405188	0.96096295	0.9601112	0.96831262	0.96156573	0.96824443	0.95969313	0.96803695	0.96341383	0.96373039	0.96503395	0.96902066	0.97308332	0.95424801	0.95475048	0.95025647	0.95716548	0.95631385	0.95813769	0.95582563	0.94828337	0.95273131	0.95810801	0.93861407	0.93876696	0.95379597	0.96007156	0.94800997	0.94559133	0.94675887	0.94983792	0.96542633	0.9640789	0.95480096	0.96116984	0.97025955	0.96742129	0.97791868	0.97661471
0.95193732	0.95166397	0.94557112	0.96473527	0.96306151	0.96887815	0.960917	0.96889669	0.96162027	0.97376513	0.96744889	0.97139788	0.96608436	0.97361648	0.98495311	0.96125555	0.96109408	0.95540655	0.96007454	0.95894825	0.96054506	0.95916283	0.95611048	0.9593302	0.96296495	0.95632589	0.96164584	0.96712738	0.958067	0.95624244	0.9548586	0.95293474	0.95562935	0.95386159	0.95908087	0.9541434	0.9627291	0.95501018	0.95323133	0.94602662	0.95589143
0.9550398	0.95379269	0.95295846	0.95769024	0.95667797	0.96562207	0.95864159	0.96514213	0.95865607	0.96556306	0.96539605	0.96336532	0.96416563	0.9712683	0.97643936	0.9569841	0.95500499	0.95378923	0.96010125	0.9633038	0.96023315	0.96267647	0.95737785	0.9648928	0.96021318	0.96381783	0.96369976	0.96191615	0.9584797	0.95364958	0.95859522	0.95910645	0.95630711	0.97131878	0.970249	0.96617752	0.96363348	0.95677924	0.95361316	0.95439661	0.9631232
0.95595819	0.95454812	0.95738494	0.95756137	0.95528865	0.95781207	0.95862186	0.95923913	0.95885783	0.96119016	0.95701975	0.95737505	0.96359837	0.95959836	0.96775037	0.95785481	0.96241963	0.96466821	0.96423262	0.96309263	0.96523046	0.96112925	0.96237308	0.96449417	0.96715486	0.9650557	0.96487707	0.96224195	0.96000624	0.94828779	0.95412952	0.95540947	0.9531163	0.96655464	0.96575826	0.96617407	0.96204054	0.95722651	0.95624691	0.96690673	0.96406627
0.95422685	0.95228785	0.95180947	0.95914119	0.95893496	0.96294683	0.95819491	0.96220392	0.95845348	0.96739638	0.96142292	0.96382236	0.96304733	0.96708363	0.96714234	0.95963931	0.96041119	0.95456982	0.96319371	0.96087354	0.96300501	0.96301848	0.9614647	0.95860285	0.96677017	0.96550393	0.97001344	0.96406662	0.96192819	0.95585328	0.95783764	0.96196806	0.95919418	0.98399639	0.97524858	0.95698869	0.96810079	0.96248871	0.96136576	0.96934789	0.96938914
0.94835365	0.94795239	0.94952595	0.95867318	0.95418626	0.95932877	0.95522279	0.96058142	0.9551515	0.96099055	0.95846403	0.95973337	0.95941281	0.95885009	0.96211076	0.95912606	0.95639664	0.95563626	0.96161109	0.96243697	0.9613359	0.95991468	0.95975459	0.96222854	0.96437764	0.95687503	0.95732957	0.96725613	0.96151376	0.95539832	0.95910478	0.96414268	0.96106088	0.9751423	0.9629969	0.97099274	0.97317553	0.95666039	0.95398033	0.95502687	0.96391499
0.953363	0.95316553	0.94994533	0.96150297	0.96035552	0.96159822	0.96371979	0.96176177	0.96321315	0.96821523	0.96640855	0.96592033	0.96723038	0.96461117	0.97061455	0.96040511	0.95821339	0.95038491	0.96260458	0.96163607	0.96036983	0.96129417	0.9551723	0.96199036	0.96319431	0.96113855	0.95876777	0.95895022	0.96424359	0.95734984	0.96049082	0.95691127	0.95815027	0.9735325	0.97145659	0.96918648	0.96460825	0.95527059	0.95546615	0.95591831	0.9589588
0.95504224	0.95435894	0.94921935	0.96286958	0.95806873	0.96555376	0.95747882	0.96476477	0.95771456	0.96631128	0.96160251	0.96312284	0.96106529	0.96877289	0.97296995	0.96022308	0.95470953	0.95421469	0.95914263	0.95770419	0.96113104	0.96212482	0.9545598	0.95558405	0.95652586	0.954018	0.95666385	0.95553011	0.96103573	0.94764334	0.94928652	0.94775105	0.95648938	0.97350693	0.96786147	0.96587813	0.96253276	0.94904149	0.9468323	0.94239098	0.96010387
0.95522821	0.95401764	0.95444643	0.95994169	0.95669717	0.96538711	0.95794737	0.96495563	0.95817405	0.96575564	0.96185547	0.96197218	0.9661665	0.96534568	0.97012168	0.95759559	0.95846468	0.9559738	0.96235895	0.95817304	0.96180809	0.9648	0.95918894	0.96047294	0.96542072	0.95795774	0.96391106	0.96508312	0.96717161	0.96119559	0.96366739	0.96360725	0.9643181	0.9659273	0.97119266	0.97322804	0.96623963	0.95334607	0.95291811	0.94455379	0.95902336
0.95067221	0.9518953	0.94872075	0.96181118	0.9566049	0.96014327	0.96085382	0.96177918	0.96156055	0.96709234	0.95854282	0.96224797	0.96335429	0.96716404	0.97052622	0.95646071	0.96076757	0.94845653	0.96153504	0.95563966	0.96051991	0.95940059	0.95621181	0.96120816	0.96410674	0.96134084	0.96161479	0.95951921	0.96396941	0.95667255	0.95530713	0.95993567	0.96199059	0.97712213	0.95805335	0.94975507	0.963884	0.96129835	0.9558205	0.9568463	0.96308905
0.95125663	0.95131844	0.94843632	0.9609735	0.95283633	0.9641766	0.95870358	0.96496844	0.95840675	0.96565473	0.96053737	0.96055335	0.96155572	0.96390051	0.97064131	0.95676768	0.96173066	0.95304614	0.96028954	0.96545744	0.96429044	0.96502775	0.95405191	0.9612481	0.96286654	0.95488447	0.95867401	0.95857775	0.96359533	0.95619869	0.95306516	0.95455575	0.96010345	0.96869874	0.9673726	0.95453954	0.96452397	0.95395046	0.95692146	0.95442677	0.95827615
0.95579755	0.95465112	0.95485705	0.96067357	0.9555217	0.95526826	0.9590162	0.95442921	0.95904225	0.96672028	0.95987195	0.96300387	0.96304578	0.96480781	0.97670573	0.96249115	0.96131474	0.95912617	0.96416593	0.96474504	0.9628039	0.9648971	0.96108299	0.96820271	0.96677089	0.96384662	0.96885055	0.95527601	0.95510578	0.93821502	0.9410696	0.94227529	0.95832235	0.98177731	0.95524651	0.96218246	0.95392144	0.96129477	0.95676446	0.95376384	0.96132523
0.95601904	0.95338154	0.95637286	0.95543438	0.95281017	0.96437323	0.960289	0.96320993	0.95918423	0.96579129	0.95564705	0.95838606	0.95723939	0.96099174	0.96970671	0.95535851	0.96184874	0.9554463	0.96273398	0.96319908	0.96382844	0.9648146	0.96097964	0.96305901	0.96460831	0.9647665	0.96148866	0.96149695	0.95963341	0.95344549	0.95584989	0.95633918	0.95974457	0.97250229	0.95851833	0.97015697	0.96190304	0.95608383	0.95407879	0.9609248	0.95915878
0.9521178	0.95161563	0.94930255	0.95942104	0.95617038	0.96296138	0.95693374	0.96246737	0.95692968	0.96142125	0.9553017	0.95832223	0.96162045	0.96347016	0.97053015	0.9610396	0.96252078	0.95843577	0.96425295	0.96058232	0.96455562	0.96532172	0.96036327	0.96221012	0.96371728	0.96530306	0.96306878	0.96024275	0.96047544	0.9540174	0.95217907	0.95791388	0.96168822	0.9770183	0.96234185	0.96793753	0.96238607	0.94814742	0.9485321	0.94895536	0.96042401
0.95322138	0.95168072	0.94905806	0.95882756	0.95949548	0.96694618	0.95947599	0.96728373	0.95996624	0.96204692	0.95967746	0.96371639	0.96135855	0.95740288	0.96927196	0.95642883	0.95839685	0.94492871	0.95421606	0.95697409	0.95820504	0.9579798	0.95310307	0.95773309	0.9614076	0.95234698	0.95192766	0.95950413	0.96009898	0.9481557	0.95353115	0.95467871	0.95329833	0.96858382	0.95771152	0.96016574	0.96467531	0.95831919	0.95757419	0.95760494	0.96359879
0.95482749	0.95389062	0.9488008	0.96275103	0.95724732	0.96179867	0.96185893	0.96093553	0.96304137	0.96334147	0.95623738	0.96223062	0.96214968	0.9582966	0.95940334	0.95647943	0.96007955	0.95813721	0.96105945	0.96215361	0.96404243	0.95963502	0.95925099	0.96442336	0.96478462	0.96606106	0.96740407	0.9607265	0.95884413	0.95118934	0.95502025	0.955567	0.9583509	0.96538752	0.95822388	0.96290046	0.96799672	0.9471432	0.94861728	0.94326979	0.95256174
0.95693225	0.96007723	0.9555921	0.95547688	0.95398295	0.96265644	0.95665067	0.96177542	0.95610535	0.9594093	0.95402426	0.95358616	0.95352226	0.95296478	0.9659093	0.95891905	0.96068895	0.96042192	0.96095347	0.96558225	0.968009	0.96420205	0.96581656	0.96648777	0.96938181	0.97725916	0.98031348	0.95843512	0.95963579	0.95977104	0.95535505	0.95879573	0.960316	0.96417147	0.96864146	0.96519041	0.96606141	0.95211768	0.95339155	0.95564222	0.95854861
0.9503668	0.94959885	0.94700056	0.96067846	0.9575069	0.96281672	0.95712048	0.96268737	0.956366	0.96841145	0.96025586	0.96182281	0.96050495	0.96341336	0.97126269	0.95743197	0.95736992	0.9476254	0.96137667	0.96030045	0.96265817	0.9614467	0.95943433	0.96250808	0.96158677	0.96298087	0.96406013	0.96123135	0.96370625	0.95152825	0.95755374	0.95821786	0.95633537	0.95487136	0.97112429	0.95757759	0.96540058	0.95656437	0.95687771	0.95088673	0.96391755
0.95227456	0.95134401	0.94983655	0.95489138	0.95151621	0.95650446	0.95377767	0.95725751	0.95327586	0.96112245	0.95484334	0.95509267	0.96021378	0.9600268	0.96882129	0.95819926	0.96265429	0.9544614	0.96073729	0.95991057	0.95838195	0.9604497	0.95322222	0.95722491	0.96256065	0.95705312	0.95477039	0.96456093	0.95551926	0.95079929	0.94878137	0.95174706	0.95374632	0.96819907	0.95739239	0.95627856	0.9667815	0.95727599	0.95972174	0.96704906	0.96235305
0.95234501	0.95331013	0.9501453	0.96282083	0.95693934	0.95905769	0.96574235	0.95848662	0.96506083	0.96695513	0.95893437	0.96579885	0.96729219	0.96913326	0.9765479	0.96063608	0.9584378	0.95658296	0.96202809	0.96135712	0.96195042	0.95717311	0.95842075	0.96021903	0.97081172	0.95775276	0.95828742	0.96056175	0.95391983	0.94347835	0.95225936	0.94916111	0.95389283	0.96616149	0.9600268	0.95110875	0.95916724	0.95834029	0.95827883	0.95318484	0.96241796
