# Supplementary material for: Simultaneous readout of multiple FRET pairs using photochromism
Source: Nat Commun. 2021 Mar 31;12:2005. doi: 10.1038/s41467-021-22043-0 (PMC8012603; doi:10.1038/s41467-021-22043-0)
Supplement: Supplementary file 3 — Source Data [file 41467_2021_22043_MOESM3_ESM.zip › SourceData/Figure4/Figure4c,d/figuredata/EKARev_Rho_Acceptor.txt]

0.97743279	0.97662574	0.96907461	0.99212557	0.98870003	0.99838543	0.99881738	0.99635077	0.99908835	0.99819189	1.0088849	1.0122178	1.0146098	1.0190402	1.0085366	0.97851479	0.97748965	0.98519754	0.98550665	0.98286015	0.98712349	0.9879905	0.99355268	0.98798931	0.98514259	0.98961163	0.98730129	0.97969466	0.98617637	0.97902602	0.97864228	0.9780134	0.97698587	0.97555512	0.99163514	0.98551553	0.97812104	0.96239829	0.96000093	0.95378339	0.93037826
1.0028025	1.0019983	1.0148804	0.96120536	0.95984131	0.96132243	0.95774442	0.96207154	0.95708883	0.94289488	0.94553834	0.94436806	0.94688678	0.94563407	0.93552089	0.99859136	1.0074887	1.0049578	1.0057887	1.0064269	1.0099024	1.0103732	1.0237234	1.0235808	1.0220579	1.0576137	1.0687068	0.98872232	0.98940498	0.98556572	0.98171419	0.98492056	0.98816019	0.98217642	0.98116952	0.98491353	0.998465	0.98549771	0.97968262	0.98427635	0.97662938
0.98410511	0.98165768	0.99062008	0.98744088	0.98713934	0.98720479	0.97949058	0.99021053	0.97921133	0.98666674	0.98262143	0.98253274	0.98988926	0.98994446	0.98760325	0.98085678	0.98758769	0.99188673	0.98753959	0.98764491	0.99117523	0.98516947	0.98946601	0.99041253	0.99166018	0.99024677	0.99138445	0.98853105	0.99109608	0.98364556	0.98718804	0.98553669	0.98674005	0.9932276	0.97887778	0.98533481	0.98249125	0.99517763	0.99706227	1.0073512	0.98483479
0.98604608	0.98223257	0.98745465	0.99095541	0.98658729	0.99873883	0.99493515	0.99852419	0.99452096	0.99376905	0.9925648	0.99544382	0.99045092	0.9973563	0.99708009	0.98593265	0.98471504	0.98704284	0.98724157	0.98702067	0.99214172	0.98816371	0.99271119	0.98416752	0.99136358	0.98879242	0.98780167	0.98475516	0.9857046	0.99083841	0.98588616	0.98705721	0.99773175	1.0014613	0.98945808	1.0019653	0.98620164	0.99056083	0.98827803	0.99023968	0.98692912
0.98397106	0.9795149	0.97957271	0.98512501	0.98442376	0.97901976	0.9884308	0.97726029	0.98836708	0.98233026	0.98532021	0.98533565	0.98259068	0.98775727	0.98337018	0.98906112	0.9819234	0.9901433	0.98680258	0.99010092	0.98790675	0.98856038	0.99122012	0.99017346	0.99411762	0.99023366	0.99170589	0.98945326	0.99039215	0.98031783	0.98094863	0.97822946	0.98492235	0.97811806	0.98585153	0.98572963	0.98491633	0.98695976	0.99033427	0.98188609	0.98832583
0.98152322	0.98239535	0.98673218	0.98816276	0.98392469	0.98755032	0.98497963	0.98762119	0.98532957	0.98329633	0.98616862	0.98678583	0.98729467	0.98694545	0.9865334	0.9860068	0.99061078	0.98962867	0.98956245	0.98682398	0.99186951	0.98369312	0.98945487	0.99083954	0.98573357	0.99460572	0.99128091	0.97953916	0.9839974	0.97835368	0.98093474	0.97827804	0.99379086	0.98478305	0.98954034	0.98124176	0.98287278	0.98841864	0.98143733	0.98639822	0.98012906
0.98325354	0.98203683	0.98798347	0.98459566	0.98756981	0.97425205	0.98271	0.97036111	0.98294073	0.98334926	0.98231667	0.98363882	0.98098898	0.98072958	0.97908551	0.98752666	0.98775083	0.98465079	0.98763472	0.99037802	0.9891637	0.99173838	0.99341619	0.98888677	0.99534506	0.99107194	0.98748481	0.98205554	0.98996985	0.97867751	0.98038942	0.98067367	0.98453701	0.98171502	0.98710495	0.98827529	0.98203075	0.98515862	0.98402214	0.98429132	0.99308467
0.9835698	0.98534894	0.98406357	0.98945767	0.99052405	0.99224919	0.99460918	0.99200767	0.99520254	0.9900142	0.98615319	0.98754698	0.9847483	0.9919408	0.99156165	0.98550266	0.984492	0.98439538	0.98466206	0.98449039	0.98239088	0.98588455	0.98869568	0.98362696	0.98523146	0.98922056	0.98514652	0.98704231	0.99014157	0.98542684	0.98467469	0.9832328	0.99180847	0.99386775	0.98310828	0.99743366	0.99292094	0.98492265	0.98165226	0.97949535	0.98022997
0.980627	0.97850883	0.97642511	0.98974115	0.98812872	0.99776667	0.98885083	0.99819589	0.98841232	0.9847219	0.98965782	0.99327344	0.99587399	0.99539298	0.99359465	0.99165303	0.98461515	0.98884469	0.98575085	0.98392713	0.98861849	0.98855811	0.99110329	0.99005163	0.98804575	0.98994368	0.98573232	0.98949397	0.98794293	0.98266947	0.98429346	0.98481613	0.9842962	0.98771703	0.99268645	0.98639995	0.99396932	0.98265707	0.98497772	0.97855389	0.97905976
0.98321968	0.97918892	0.98587537	0.98939645	0.98677939	0.98439717	0.98525745	0.98408079	0.98563713	0.98462278	0.98665726	0.98652685	0.98378485	0.99088323	0.98980784	0.98142195	0.98452634	0.99082398	0.98703986	0.98236918	0.9839403	0.99193203	0.98419684	0.98556888	0.98291874	0.97773224	0.981758	0.98365605	0.98517185	0.98194325	0.9827714	0.98063838	0.98074961	0.98981261	0.9855783	0.98078191	0.98590082	0.99057877	0.99768925	1.0031788	0.98514217
0.98044854	0.98181039	0.98409885	0.98845607	0.98907572	0.98236132	0.9877159	0.98336083	0.98867702	0.99009717	0.98803622	0.99216318	0.99034256	0.99149096	0.99997348	0.97002012	0.97140586	0.97541875	0.97698402	0.97433919	0.96751159	0.9658373	0.95877129	0.95605779	0.96851921	0.93224478	0.92518014	0.98338747	0.98314124	0.97974175	0.97782421	0.97909206	0.9879666	0.97665185	0.9812029	0.97092986	0.9801209	0.99345165	0.99640119	1.006019	0.99756515
0.97323477	0.97285891	0.96948308	1.0062472	1.0013514	1.0049301	1.0039068	1.0065694	1.0043681	1.0083666	1.014888	1.0197587	1.0203716	1.0218801	1.0193903	0.97883022	0.98623204	0.98649776	0.9805851	0.98532534	0.9900887	0.98902369	0.98973757	0.98858929	0.98624492	0.98784459	0.98737067	0.98381263	0.99221355	0.98949593	0.98927903	0.98891795	0.98833883	0.97841126	0.99395627	0.9960683	0.99061066	0.98873907	0.98911643	0.97832227	0.9876101
0.98186177	0.98615128	0.98692375	0.99114621	0.9932946	0.98991644	0.99649453	0.98858315	0.99643004	0.99465519	0.99778354	0.99969679	0.99881613	0.99964142	1.0058857	0.978724	0.98356289	0.98646325	0.98560572	0.98658872	0.9861359	0.9877519	0.98995274	0.9864285	0.99324375	0.99467957	0.99071401	0.99042928	0.98056537	0.98236984	0.98375136	0.98573154	0.99264985	0.99976647	0.9854126	1.0117521	0.9875741	0.98382723	0.98581845	0.98905832	0.98142087
0.96402252	0.9635089	0.95035559	0.9855907	0.98892915	0.97800821	0.98368788	0.97666258	0.98296601	0.98295355	0.97852433	0.98182017	0.98368776	0.98057801	0.98461604	0.9893778	0.98745877	0.99759787	0.99354744	0.99219429	0.99524379	0.9967953	1.0029441	1.0011655	0.99587464	1.0214149	1.0245092	0.99562389	0.99685884	0.99463356	0.99551874	0.99433756	0.99920011	0.99415952	0.9917897	0.9994911	0.99438357	0.98135203	0.98148489	0.97586155	0.98452431
0.98437691	0.98633689	0.9804247	0.99150592	0.99117446	0.99465883	0.99216431	0.99399889	0.99177194	0.98918438	0.99307328	0.99221861	0.99437767	0.99832171	0.99084449	0.98587364	0.98497266	0.99296486	0.99220729	0.98991877	0.9916262	0.98719275	0.99459833	0.99237442	0.99196738	1.0024719	1.0005146	0.98148203	0.98959833	0.98773772	0.98529011	0.98584634	0.98779613	0.99197704	0.98377824	0.99367785	0.98341191	0.9905501	0.98193771	0.98153079	0.98634368
0.98164815	0.9817481	0.97829533	0.99042964	0.99071252	0.99589056	0.99767935	0.99474174	0.99838263	0.99318898	0.99391264	0.99687356	0.99804419	0.99640685	0.99587828	0.98429561	0.98410541	0.97947955	0.99088311	0.98504555	0.9903177	0.98487562	0.99323744	0.98668045	0.99602509	0.99279493	0.99268937	0.99305308	0.98458874	0.99180043	0.98401749	0.98507065	0.98395008	0.98887193	0.99091649	1.000355	0.98493785	0.98919922	0.992419	0.99568599	0.99232823
0.98804712	0.98564661	0.98795885	0.9836908	0.98438913	0.98357177	0.98022103	0.98136264	0.9802494	0.9829843	0.97853911	0.97832698	0.97998089	0.98132491	0.98622268	0.98642105	0.98459256	0.9884755	0.98679066	0.98340607	0.99732828	0.98607379	0.99498874	0.99294722	0.98909801	0.99287719	0.99521959	0.98619294	0.98876047	0.97878778	0.98129427	0.98163533	0.99433661	0.99445635	0.9889732	0.99735999	0.98458308	0.98690623	0.9919486	0.99461067	0.99507523
0.98673022	0.9847855	0.98475665	0.98492444	0.98421896	0.98553276	0.98418784	0.98542035	0.9841029	0.9848848	0.98428273	0.98599428	0.98882765	0.9906677	0.98705661	0.98486876	0.98395145	0.9826386	0.98135352	0.98315692	0.98711264	0.98805368	0.9843846	0.98502249	0.9858014	0.97925788	0.98375493	0.97695518	0.9892208	0.98481053	0.98237479	0.98652399	0.9890579	0.99060225	0.9877249	0.979083	0.98972738	0.9873541	0.99465138	1.0017475	0.98717278
0.98545218	0.98477238	0.98807836	0.99242073	0.99271077	0.98788124	0.9939298	0.98571724	0.99412316	0.99206877	0.996849	0.99385327	0.99899352	1.0016804	1.0023237	0.97656661	0.97623861	0.97829837	0.97834206	0.97514009	0.97249264	0.96863282	0.96761608	0.97051001	0.97583944	0.94104004	0.94115365	0.99199706	0.99093044	0.98767972	0.99247915	0.98771352	0.99714696	0.98891377	0.99887884	1.0031022	0.99201858	0.98540813	0.98614484	0.98555905	0.98848248
0.98868102	0.98659533	0.98959178	0.98653191	0.98756683	0.98749459	0.98839688	0.9868471	0.98854738	0.98947549	0.98986852	0.9926722	0.98983938	0.99314541	0.99690467	0.98155218	0.98034096	0.98697126	0.98461568	0.98403388	0.98695135	0.98518431	0.98382193	0.98385465	0.98175365	0.97854936	0.98237818	0.98917735	0.98408824	0.98145437	0.97805542	0.97771883	0.97934574	0.98036009	0.97771412	0.9664951	0.98295671	0.99925929	0.99784356	1.0109534	0.99940121
0.97966713	0.979303	0.96766776	0.98422015	0.98495954	0.98756963	0.98123538	0.98967481	0.98156542	0.98224425	0.98421437	0.98259759	0.98200154	0.97631884	0.98147649	0.98086375	0.97910357	0.97281659	0.98084408	0.98083377	0.97803962	0.97695524	0.96605849	0.97720701	0.97861981	0.95732868	0.96140742	0.99066114	0.99313462	0.99342722	0.99330819	0.99238336	0.99139094	1.001292	0.99308401	0.99337786	0.99858618	0.99479896	0.9878003	1.0048914	0.98466474
0.98778123	0.98940516	0.98533016	0.99238157	0.99139619	0.98746365	0.98585123	0.98932582	0.98617351	0.98957825	0.99340826	0.99393654	0.99486697	0.99384367	0.99338412	0.98079705	0.98807931	0.97664326	0.98609763	0.98919088	0.98739523	0.99027264	0.98561102	0.98852134	0.98487866	0.97907108	0.97470224	0.9862262	0.98480737	0.98863769	0.98764098	0.98948878	0.99637961	1.0078951	0.9928242	0.98612225	0.99534678	0.98950464	0.98784399	0.98861289	0.98807448
0.98554027	0.9865278	0.9809292	0.98395342	0.98124236	0.99437678	0.98750728	0.99404788	0.98737931	0.97716087	0.97895235	0.97916031	0.98263389	0.9849717	0.98229593	0.98958665	0.9866001	0.98967028	0.99109936	0.9931134	0.99784106	0.99593854	0.99841708	0.99263901	0.99360502	0.99499846	1.0006329	0.99161762	0.99467075	0.99119616	0.99407071	0.99367696	0.99173152	0.99668461	0.98968345	1.0046304	0.99490011	0.98213524	0.98473138	0.97815508	0.97491384
0.98590982	0.98612767	0.99131012	0.9889794	0.98443818	0.99453974	0.99148625	0.99253833	0.99038309	0.99209797	0.99297148	0.98826474	0.99518597	0.99049592	0.99119961	0.97666359	0.98512435	0.98821622	0.98635781	0.98868763	0.98693663	0.98510331	0.98865753	0.98743105	0.98816013	0.98186326	0.98407036	0.98795438	0.98650843	0.98371392	0.98382139	0.9807775	0.98255622	0.9958601	0.98292905	0.97803491	0.98486477	0.98241609	0.98020411	0.98180908	0.9772141
0.99191529	0.99165881	0.99159408	0.9905479	0.99023163	0.99179322	0.9906655	0.99118847	0.99026781	0.99180323	0.99093413	0.9878732	0.98803174	0.99424994	0.99158317	0.98755372	0.99053413	0.99151951	0.99366623	0.98734277	0.99100953	0.99014801	0.99484062	0.99560213	0.98869455	0.99129122	0.99311441	0.99236482	0.98691052	0.98824114	0.98810494	0.98675627	0.99390268	0.99789512	0.98763883	0.99488485	0.99528801	0.98785537	0.99503863	0.98959595	0.99262893
0.98136812	0.98001009	0.97674853	0.98887223	0.99879038	1.0001955	0.99066293	0.99911261	0.99085027	0.99125451	0.99242032	0.99385083	0.9940421	0.99727505	0.98722714	0.97063893	0.96903229	0.96691841	0.97108859	0.97212142	0.96820939	0.97043473	0.974154	0.96379584	0.96360731	0.96048909	0.95687914	0.97354788	0.97077572	0.96842146	0.96443623	0.9632867	0.95979446	0.9696632	0.96281415	0.96670288	0.96348095	0.99217004	0.99259865	0.99217594	0.99561942
0.98699605	0.98669565	0.98919106	0.98865682	0.98887932	0.9988113	0.98963434	0.99890369	0.98941624	0.98932022	0.9902367	0.99015582	0.99269277	0.99629658	0.99363714	0.99006355	0.98335421	0.97871792	0.98461235	0.98520511	0.98379588	0.98175764	0.9876669	0.98330152	0.98500711	0.98143625	0.98414588	0.98332494	0.99700564	0.98395818	0.98852384	0.98699832	0.98982006	0.98605686	0.99077767	0.97092956	0.99338132	0.98624402	0.97701883	0.98139846	0.98339349
0.98917347	0.98546427	0.99146324	0.98941261	0.98983949	0.99155062	0.98920041	0.99313682	0.98960489	0.99491739	0.98963326	0.99040151	0.99585265	0.995332	0.98697066	0.98572314	0.9848091	0.98115784	0.98063213	0.979532	0.98809999	0.97959566	0.98146462	0.98343223	0.98070937	0.9743607	0.97339618	1.0014225	0.9933666	0.98570609	0.98768532	0.98814267	0.99087077	0.99834245	0.99200797	1.0027484	0.9916901	0.9930703	0.99243551	0.99023396	0.98057806
0.98426867	0.98374236	0.98181385	0.99349129	0.9937433	0.99025315	0.99702078	0.98853093	0.99708605	0.99417418	0.99325538	0.99256396	0.99419856	0.99828488	0.99694985	1.0094609	1.0114119	1.0164857	1.0128642	1.0095541	1.0219277	1.0221533	1.0258238	1.0280722	1.0365951	1.041155	1.0412537	0.96723956	0.96483451	0.95980829	0.96083689	0.95984352	0.96346653	0.97424471	0.95789176	0.95143181	0.96153957	0.98509425	0.97884715	0.96972644	0.97879726
0.98621237	0.98543435	0.98642135	0.98881257	0.98877668	0.99251431	0.98949933	0.99185628	0.98986077	0.98826706	0.98814166	0.98950845	0.99214458	0.98747146	0.99565864	1.0151567	1.0093774	1.013373	1.0095046	1.0090256	1.0163773	1.013183	1.0134369	1.0184441	1.0249561	1.0196999	1.0179683	0.99291301	0.98722994	0.98664701	0.98745835	0.98315197	0.98754597	0.99415362	0.99013722	0.98860198	0.9874177	0.98471838	0.98996848	0.97731447	0.9890722
0.9888289	0.98694682	0.98944807	0.99278873	0.98849738	0.99298525	0.99695867	0.99317211	0.9968853	0.99297708	0.99277622	0.990381	0.9877916	0.98991358	0.98715812	0.98946965	0.98759693	0.98803252	0.98783827	0.98546827	0.99058509	0.98332131	0.98880571	0.99085683	0.98902553	0.98857099	0.99444425	0.98532122	0.98300278	0.97832292	0.98254263	0.9828468	0.9865582	0.98553509	0.98327279	0.98537374	0.99075133	0.99111968	0.99431998	0.9833433	0.98448938
0.98560792	0.98485684	0.98571694	0.98882037	0.98590779	0.99087948	0.98955733	0.99119252	0.98931986	0.98778278	0.98542935	0.99145281	0.98994595	0.99334437	0.9902302	0.98468637	0.98756015	0.98858249	0.98678964	0.98930782	0.98776525	0.98548877	0.99221486	0.99368936	0.98969078	0.99099463	0.99384308	0.98761141	0.99203652	0.98176414	0.97884881	0.97963107	0.9856075	0.98168802	0.99065202	0.97360963	0.98160839	0.99002534	0.98746312	0.99003744	0.9892658
0.9893387	0.98511845	0.98585331	0.98968673	0.98802847	0.98775566	0.99011528	0.98902804	0.99049479	0.98627543	0.98596817	0.98637533	0.98528445	0.98346186	0.99152362	0.98605138	0.99327749	0.9873088	0.98903787	0.98443311	0.99168116	0.98919731	0.9910236	0.99185324	0.98943287	0.99064565	0.99022889	0.97998983	0.98539478	0.98460871	0.98399097	0.98475021	0.99410266	0.97396207	0.98716265	0.99249977	0.98630393	0.99133724	0.98935103	0.99833167	0.98946631
0.98341423	0.9826166	0.98408675	0.98882186	0.98417991	0.98668838	0.98615301	0.98580897	0.98526663	0.98445278	0.98283881	0.9842664	0.98864079	0.99028897	0.9901545	0.98638141	0.98429716	0.9906314	0.98827904	0.99088269	0.99080878	0.99449372	0.99415302	0.98887306	0.99153715	0.99274284	0.99413717	0.98834521	0.98707616	0.9791314	0.98129433	0.98112249	0.99393564	0.99222845	0.9825871	0.9900943	0.98842651	0.99473745	0.99335504	0.99830288	0.99123341
0.98351014	0.98656201	0.9886685	0.98668694	0.98174661	0.9867959	0.98443842	0.98627591	0.98406911	0.9849807	0.98362845	0.98660392	0.98446786	0.98850274	0.98934418	0.98533708	0.98651642	0.98980349	0.98583716	0.98245639	0.98812741	0.98667783	0.98942536	0.98642397	0.99021053	0.9813481	0.98405862	0.98191845	0.98454201	0.98508441	0.98579764	0.98750252	0.99068695	0.98452008	0.98787588	0.99421346	0.99239892	0.99167705	0.98990405	1.001086	0.98958939
0.98386449	0.98464441	0.98683113	0.98576605	0.98642206	0.9844594	0.98777455	0.98514813	0.9875834	0.98667407	0.9862476	0.98724031	0.98496693	0.98643148	0.99672556	0.97916126	0.98065197	0.97416764	0.98294991	0.98348421	0.98575485	0.97893578	0.98581797	0.98131806	0.9811489	0.97882342	0.97483987	0.98578674	0.98847783	0.99285799	0.99271345	0.9912194	0.99605292	0.99610084	0.99542761	0.98305547	0.99821782	0.97863233	0.97459805	0.97155142	0.98095095
0.9848823	0.98824292	0.98661852	0.98338801	0.97855276	0.983253	0.98555267	0.98245013	0.98576039	0.97868091	0.97969311	0.97827971	0.98227108	0.9808625	0.98572755	0.98135448	0.98678458	0.9919045	0.98753196	0.98615032	0.99055481	0.99028707	0.99420619	0.98904079	0.99037105	0.98933065	0.99620742	0.9969734	0.98779392	0.99028802	0.98919779	0.98933309	0.99242181	0.99283683	0.98663318	1.0023537	0.99036098	0.98943448	0.98644704	0.99434721	0.98585004
0.98610145	0.98057121	0.98221743	0.98712307	0.98810422	0.9951309	0.99084651	0.99359983	0.99116457	0.98820335	0.98478478	0.9905228	0.98776793	0.99050623	0.98357195	0.98586321	0.98008591	0.98652232	0.98636615	0.98570728	0.98899966	0.98442465	0.99213314	0.98222768	0.98252201	0.98546481	0.98465508	0.98474753	0.98141563	0.98748034	0.9858886	0.98595095	0.990089	0.98997313	0.99286604	0.98583353	0.99343753	0.99347419	0.9973008	0.98632926	0.99271804
0.98667079	0.98711622	0.98421788	0.98734528	0.98037148	0.98544884	0.9872722	0.98525995	0.98729277	0.98681939	0.98470193	0.98763448	0.98955166	0.98576176	0.9887262	0.98113972	0.98509401	0.98836917	0.9856286	0.98562562	0.98675925	0.98324382	0.99409485	0.98273063	0.98980337	0.99344432	0.99585551	0.9895708	0.98757344	0.98105073	0.98784494	0.98607039	0.98457623	0.99195653	0.9871577	0.99010193	0.9853394	0.98736626	0.98509324	0.99252939	0.98750097
0.98704314	0.9862349	0.98716193	0.98885071	0.98911649	0.98782331	0.98892468	0.98696303	0.98899835	0.98492962	0.99104506	0.98800933	0.98918539	0.98797739	0.98675948	0.98478818	0.98074466	0.98667055	0.98556393	0.98459858	0.98560661	0.98448092	0.98990935	0.9846043	0.98927206	0.98286158	0.98409718	0.98782784	0.98590136	0.98568428	0.98094046	0.98273599	0.98213005	0.99079019	0.99402761	0.98374665	0.98624593	0.98143321	0.98773742	0.98826241	0.98538417
0.9786514	0.97954488	0.97792101	0.98771971	0.98886138	0.98753846	0.98610926	0.98779726	0.98608887	0.98813272	0.98969424	0.99169666	0.99271053	0.99448127	0.99882221	0.98632616	0.99054122	0.99487078	0.98782414	0.98727506	0.99085498	0.98618275	0.99253815	0.99011922	0.98823088	0.98638195	0.99057204	0.98791713	0.98700279	0.98261374	0.98628879	0.98329681	0.98518336	0.99128461	0.98990351	0.98889738	0.98651868	0.99028695	0.9871707	0.99363476	0.99297732
0.9827643	0.98345399	0.98382854	0.98800176	0.98415583	0.99203473	0.9931196	0.9918493	0.99266249	0.98713917	0.98738086	0.98888135	0.99081147	0.99820006	0.9940961	0.9831804	0.98305434	0.99623531	0.9843567	0.98369586	0.98636389	0.98888254	0.99060452	0.98370379	0.98454177	0.98319662	0.9817512	0.98370636	0.98810601	0.98739117	0.98512363	0.98568678	0.98371857	0.9860124	0.97576529	0.99430132	0.98818266	0.98951989	0.99003822	1.0027008	0.99180329
0.98359972	0.98256058	0.98111498	0.98504931	0.98540705	0.98743027	0.98895437	0.98674071	0.98901314	0.98778933	0.98967803	0.99273205	0.99165821	0.99313515	0.99369395	0.98489326	0.98700684	0.98868877	0.98618245	0.98487353	0.98501492	0.98700172	0.9912678	0.98403531	0.98648608	0.98579901	0.98429823	0.98944896	0.98327798	0.98154247	0.97951108	0.97955978	0.98847222	0.97523475	0.98427242	0.98980528	0.98145968	0.97986585	0.97685462	0.98028499	0.981677
0.98629701	0.98454666	0.98192394	0.98598236	0.985511	0.98414689	0.98613989	0.98356313	0.98639411	0.98296934	0.98610377	0.98778009	0.98875344	0.99655402	0.99772841	0.98493224	0.98585844	0.99227124	0.98839355	0.98818141	0.98838943	0.99434119	0.99665636	0.98945069	0.9882347	0.99395466	0.99043697	0.98370683	0.99057376	0.98067617	0.98215693	0.98194307	0.98755693	0.987239	0.97954535	0.9958387	0.99029833	0.98317039	0.98410475	0.98630536	0.98233563
0.98534358	0.98580295	0.9845835	0.99004465	0.98824167	0.99120843	0.98938626	0.99093759	0.98878849	0.98508978	0.98606867	0.98700541	0.99084675	0.98903614	0.98785859	0.98789197	0.98688579	0.9839204	0.98774797	0.98457313	0.98764747	0.98940551	0.99193197	0.98720008	0.98805797	0.98243636	0.98666513	0.99119049	0.98670679	0.98027748	0.98155093	0.97985905	0.99022657	0.98165619	0.98936576	0.97874933	0.98424405	0.98624676	0.98643208	0.98527431	0.99121284
0.98785341	0.98573881	0.98739702	0.98628581	0.98426378	0.99017566	0.98519659	0.98889422	0.98459673	0.9849391	0.98444176	0.98339349	0.98287696	0.98709947	0.98988044	0.99007767	0.98866755	0.98609656	0.98756421	0.98804152	0.98855692	0.98781323	0.99492544	0.99359584	0.99442261	0.99328029	0.99430621	0.9862923	0.98620528	0.98491657	0.98532099	0.98692125	0.98334992	0.99333405	0.98449725	0.98326242	0.98561066	0.99029499	0.98845404	0.99763966	0.99031699
0.98360974	0.98040622	0.9758274	0.98878914	0.98863238	0.98066473	0.98527294	0.98211986	0.98542815	0.98806387	0.98928213	0.98592716	0.98786306	0.99371678	0.9957304	0.98749065	0.98964077	0.98684198	0.98597187	0.98659539	0.98683715	0.98987824	0.99068534	0.97998041	0.98498416	0.97973931	0.984963	0.98643267	0.98397666	0.98443305	0.98372716	0.9830063	0.98810047	0.99095982	0.98417008	0.98345137	0.98976827	0.99248445	0.99784207	0.99946862	0.99426907
0.98343146	0.98280847	0.9857111	0.99044645	0.99053431	0.9898482	0.99645638	0.98956579	0.99614471	0.99149311	0.99292582	0.99389172	0.9922201	0.99586201	0.99539649	0.98655802	0.98425251	0.98292154	0.983733	0.98532027	0.98803222	0.98601699	0.99067563	0.98576927	0.98931706	0.98314202	0.98525226	0.99330807	0.99291128	0.99388283	0.99164319	0.99133164	0.98957533	0.98681962	0.98820966	0.98943269	0.98895055	0.97831923	0.9801209	0.97819912	0.98773962
0.98738605	0.98565763	0.98675925	0.98586142	0.98785889	0.98803872	0.98197049	0.98888451	0.98200834	0.98649359	0.98354262	0.98320431	0.98088878	0.9878906	0.99155444	0.98939258	0.98358214	0.98261648	0.98781252	0.98571008	0.98655665	0.98186952	0.99186504	0.9856599	0.98826844	0.98512805	0.98800969	0.98663086	0.98928785	0.98653769	0.983006	0.98068422	0.97998822	0.99631792	0.99278772	0.97695112	0.98583078	0.99146152	0.99056387	0.99824411	0.98602593
0.9853003	0.98785734	0.98253942	0.98513836	0.9844681	0.98717129	0.98599952	0.98714948	0.98585182	0.98659176	0.98807746	0.98585463	0.98590726	0.99185145	0.98971486	0.98686308	0.9832375	0.98595607	0.98174429	0.9841345	0.98680562	0.98459333	0.9931879	0.98531663	0.98860723	0.983082	0.98575884	0.98477662	0.98801446	0.98174614	0.98047137	0.97875351	0.98809695	0.98723358	0.98439902	0.9979561	0.98010147	0.9810459	0.98022693	0.98543286	0.98097664
0.98168021	0.98199952	0.97549665	0.99104482	0.99182832	0.98582846	0.99163723	0.98729169	0.99100983	0.99176985	0.99075121	0.99314743	0.98892426	0.99525607	0.99448156	0.98325753	0.98676533	0.98331755	0.98485845	0.99034971	0.98839355	0.9873966	0.99496526	0.98779589	0.99317539	0.99055874	0.99128109	0.98244345	0.98048753	0.98095965	0.98227203	0.98341507	0.98078251	0.99076498	0.98816586	0.98825455	0.98724186	0.98276901	0.98005921	0.9797464	0.97555721
0.98351806	0.98561168	0.98343074	0.98813212	0.99139309	0.98417139	0.98620665	0.98290235	0.98585391	0.98887968	0.98801523	0.98820561	0.99354404	0.9907015	0.99140078	0.98364371	0.98207057	0.98774701	0.98474973	0.98449069	0.98536783	0.98613161	0.98991007	0.98439878	0.98208386	0.98588079	0.97977638	0.98363245	0.98167926	0.97913462	0.97958559	0.98261607	0.98855019	0.9850589	0.98621798	0.98612273	0.98386353	0.97901416	0.98573744	0.98414749	0.98352581
0.98780644	0.98269945	0.98372728	0.98579985	0.98820817	0.98292226	0.98784667	0.98279953	0.98805302	0.98488367	0.98708349	0.98374033	0.98455107	0.98789477	0.98885411	0.97741711	0.97625959	0.9718231	0.98127955	0.97779286	0.97958225	0.98439801	0.98597443	0.9779129	0.98142493	0.96556801	0.96663028	0.98979515	0.98974305	0.98439902	0.98360598	0.98234886	0.98078293	1.003006	0.98696309	0.99385911	0.98742986	0.98774076	0.98550236	0.98675066	0.98638982
0.9832862	0.98535287	0.98005164	0.99294043	0.984092	0.99205136	0.98780972	0.99212855	0.98836535	0.98877448	0.99255818	0.99371213	0.99606627	0.99495047	0.99784839	0.98711079	0.98319018	0.98740894	0.98796332	0.98658538	0.98810893	0.98531061	0.99253595	0.98120487	0.9857868	0.98551905	0.98105139	0.99360198	0.98402911	0.98421562	0.98601949	0.98266333	0.98765039	0.99463761	0.99341196	0.99095994	0.99149185	0.97093743	0.96662176	0.96605116	0.97029728
0.99391496	0.98899603	0.99269742	0.99069822	0.98984778	0.98797691	0.98744869	0.98802918	0.98783189	0.99032247	0.99135149	0.99366045	0.99952704	0.99734271	0.99444765	0.98621047	0.98439485	0.99563426	0.98552436	0.98322868	0.99063677	0.986081	0.99223816	0.98745	0.98387378	0.98088282	0.97818035	0.9857409	0.9848907	0.98511088	0.98634535	0.98486757	0.98581016	1.0059168	0.99752712	0.9905805	0.99016255	0.98132515	0.97988695	0.97781473	0.98534119
0.98412287	0.98438454	0.98433256	0.9892537	0.98782229	0.9883492	0.99038428	0.98862725	0.99035358	0.98794377	0.98901457	0.9886508	0.99373418	0.99397743	0.99572456	0.98430043	0.98035115	0.99049884	0.98530525	0.98671228	0.98676211	0.97973502	0.98856348	0.98060566	0.99030399	0.9808898	0.97804892	0.98943794	0.98758459	0.98701978	0.99234152	0.98859197	0.98853701	0.98965675	0.99226105	0.98525417	0.98277843	0.98868024	0.98372179	0.99027115	0.97958779
0.98815084	0.98747098	0.98802233	0.98622584	0.98800725	0.98933524	0.98598742	0.98898137	0.9857415	0.98975319	0.98514408	0.98630887	0.98830795	0.98789817	0.9876864	0.97693342	0.98236203	0.97874475	0.98192316	0.9833672	0.98314899	0.97586852	0.98774821	0.97908199	0.98164576	0.97624707	0.97379148	0.98822075	0.9906677	0.98586607	0.9900974	0.98868835	0.98656029	0.99290138	0.98735631	0.99544477	0.98975396	0.98376101	0.98109663	0.97966784	0.98252803
0.98615724	0.98495871	0.9843747	0.9918167	0.98998362	0.99609762	0.99036676	0.99630111	0.99012804	0.99120271	0.9943881	0.99541879	1.0000372	1.0080905	0.99539042	0.98587167	0.98597455	0.98967487	0.98608714	0.98350215	0.98829836	0.98737764	0.99203283	0.98889029	0.9887737	0.98397106	0.98196512	0.98416436	0.98232782	0.98407543	0.9815318	0.98326105	0.98602009	0.99754453	0.99548215	0.99153227	0.99074948	0.9822709	0.98720318	0.97755957	0.97796232
0.98632491	0.98778355	0.98397058	0.98793608	0.986215	0.98541719	0.98954016	0.98582458	0.98924315	0.98544157	0.98421806	0.9872036	0.98477912	0.98630351	0.99717796	0.98215675	0.9781332	0.98575348	0.98627162	0.98455083	0.9876731	0.9827801	0.99179411	0.98698843	0.99191964	0.97983742	0.9853729	0.99063188	0.99165672	0.98593748	0.98429251	0.98431671	0.99353963	0.9905259	0.99011409	1.0081319	0.98762721	0.98410118	0.98296517	0.9864009	0.98087919
0.98441124	0.98103613	0.98498178	0.99243736	0.98829991	0.98664963	0.99002516	0.98609954	0.99008167	0.99077123	0.99268407	0.99154103	0.9901706	0.99463731	1.0001134	0.99225825	0.98238021	0.98696637	0.98413491	0.98859209	0.98362136	0.98773301	0.98961937	0.98203462	0.99010438	0.98003113	0.9765873	0.98163199	0.98829174	0.98236984	0.98274803	0.98219621	0.97866654	0.99257857	0.98204827	0.99354255	0.98490489	0.98996383	0.99011302	0.99104196	0.98985535
0.98207283	0.98213196	0.97936738	0.99010754	0.99220443	0.99334311	0.98986036	0.99287796	0.99020952	0.98742265	0.98748291	0.99006563	0.9906823	0.98922086	0.99325478	0.98016316	0.97988546	0.98156834	0.97834247	0.97850955	0.98037976	0.97704285	0.98304975	0.97551906	0.97172481	0.96282446	0.96215332	0.9913913	0.99220526	0.99187183	0.98769265	0.98882854	0.98526865	0.99852073	0.99279177	0.98824388	0.99248886	0.98568588	0.98329586	0.97600305	0.98905921
0.98741764	0.98672491	0.98448956	0.98715901	0.98586744	0.99233413	0.98694289	0.99238336	0.98648447	0.9848097	0.98349977	0.9864372	0.98613381	0.98703873	0.99304926	0.98494655	0.9841764	0.9891187	0.98690176	0.98753536	0.98936129	0.99140245	0.9932847	0.99062788	0.99375695	0.98898637	0.98920053	0.99027598	0.9847402	0.98802167	0.98365247	0.98438698	0.98747408	0.98434108	0.98977971	0.98706609	0.98803782	0.98924369	0.98991549	0.99912184	0.98684198
0.98517984	0.98461193	0.98122615	0.98960561	0.98790079	0.98735976	0.98806602	0.98525006	0.98779505	0.98890507	0.99097621	0.98896497	0.98961705	0.99690008	0.99210823	0.98125255	0.98572409	0.98687059	0.98144007	0.98583955	0.98453921	0.98631281	0.98897362	0.98102778	0.99228203	0.98125726	0.98050725	0.98626447	0.98517972	0.98679316	0.98399562	0.98539555	0.98578644	0.98661649	0.97895908	0.98981637	0.98790532	0.98590547	0.98746151	0.98597217	0.98940688
0.98263943	0.98077947	0.97734094	0.98978227	0.98473603	0.98807889	0.98786664	0.98881948	0.98799682	0.98648804	0.99056023	0.99310136	0.99120665	0.99600518	0.99992859	0.98890239	0.98271626	0.98378181	0.98682827	0.98807812	0.98981082	0.9857977	0.99585843	0.99126261	0.99264878	0.98906946	0.99131125	0.98285031	0.98677373	0.98562855	0.99184656	0.98828703	0.9959898	0.98705113	0.99109048	0.99584806	0.99491435	0.98461455	0.97978473	0.98565185	0.98661786
0.98610765	0.98583263	0.98756576	0.98760402	0.98758119	0.98306239	0.98793185	0.98380911	0.98773146	0.98557401	0.98349863	0.98929822	0.98895729	0.99021924	0.98928589	0.99081421	0.98259938	0.988711	0.98677117	0.98702377	0.98907024	0.98707807	0.99494225	0.98736262	0.98890507	0.99104524	0.99245173	0.97103536	0.96712852	0.95443159	0.94839621	0.94650215	0.97041142	0.97623461	0.97727484	0.98130906	0.97468519	0.9836241	0.98244786	0.98717457	0.9848386
0.98484755	0.98562407	0.98224491	0.98393488	0.98494297	0.98144102	0.9850018	0.98233032	0.98491168	0.98417658	0.98361832	0.98637444	0.98937023	0.98579806	0.98695189	0.98448259	0.98564118	0.98644614	0.98586088	0.98860234	0.98625869	0.98280823	0.9948324	0.98966098	0.98798233	0.98616487	0.98818731	0.98658162	0.98842424	0.98200089	0.98540324	0.98238593	0.98844963	0.98644716	0.9908914	0.99597025	0.98261559	0.98835254	0.98540092	0.99084228	0.98504657
0.98101449	0.98104244	0.98226166	0.98405272	0.98486346	0.98373324	0.98444861	0.98387033	0.98421627	0.98459733	0.98092133	0.98530102	0.98570722	0.98597801	0.98424375	0.98587543	0.987921	0.99025619	0.98801214	0.98634881	0.9909476	0.99034989	0.99325883	0.99242234	0.99063069	0.99472082	0.99266809	0.98161238	0.98426408	0.98332936	0.9795298	0.97974879	0.9768669	0.97779649	0.97498274	0.98714912	0.98723698	0.98605287	0.9864797	0.99207008	0.98371959
0.98436445	0.98179686	0.98047072	0.99083221	0.99041665	0.99020869	0.98861659	0.99115556	0.98860741	0.99228603	0.99365413	0.99974316	0.99510562	0.99812216	0.99485487	0.98452455	0.98772001	0.98567927	0.98562372	0.98644555	0.98437393	0.98616815	0.99085963	0.98163605	0.9861908	0.98489815	0.98302412	0.97055483	0.97071046	0.95471704	0.95072246	0.94893491	0.97950441	0.97941428	0.97028917	0.96881336	0.97652578	0.97677791	0.98132879	0.98115081	0.97615874
0.97793686	0.97732723	0.97592688	0.98863739	0.98705226	0.98449373	0.98290676	0.98297775	0.98258424	0.98546767	0.98443425	0.98847198	0.98878413	0.99168831	0.99249822	0.98472786	0.98175281	0.98504531	0.98229563	0.98217016	0.98600686	0.98947096	0.99278271	0.98610979	0.98456377	0.99361181	0.98756236	0.99687064	0.98982745	0.9897837	0.99141181	0.99104619	0.98840082	0.99908221	0.99403244	0.99424642	0.98831928	1.0260068	1.0253657	1.0490822	1.0171469
0.98536038	0.98472595	0.98855305	0.98879385	0.98639613	0.99033445	0.98369801	0.988491	0.9835794	0.99051756	0.9924258	0.99095172	0.99595445	0.98986578	0.99231154	0.98352486	0.98135763	0.9878639	0.98633713	0.98764151	0.98849285	0.98738337	0.99369532	0.98958445	0.98214239	0.98573804	0.98560375	0.98357254	0.98689729	0.9854238	0.9816547	0.98321354	0.99642211	0.99099231	0.99504447	0.98236865	0.98759151	0.98217523	0.98958588	0.99018949	0.98354399
0.98300368	0.98245609	0.97900838	0.98688984	0.9821592	0.99092561	0.986682	0.99053842	0.9865697	0.98511279	0.98522288	0.99043983	0.98544389	0.99148834	0.98904586	0.98392004	0.98424399	0.98564208	0.98383355	0.9841097	0.98740506	0.9854334	0.99356407	0.98984051	0.99101001	0.98686475	0.98599243	0.98892391	0.98607141	0.98906446	0.98498648	0.98516601	0.99133641	0.9903152	0.98765802	0.98787028	0.98894191	0.97513181	0.97675318	0.96712005	0.97378898
0.98698938	0.98677462	0.9855321	0.98763531	0.98425657	0.98927945	0.9883135	0.98807073	0.98828155	0.9882192	0.99028653	0.98905128	0.98999971	0.99546778	0.99474311	0.98606312	0.98795158	0.98156232	0.98781216	0.9874391	0.9900015	0.98796481	0.99583656	0.98776037	0.98855919	0.99390996	0.99888158	0.98928881	0.98991621	0.98605049	0.98164958	0.98465055	0.98464602	0.98324549	0.98698348	0.99234492	0.98393112	0.97837055	0.9802497	0.97730613	0.98078853
0.98588854	0.98738068	0.98645717	0.99352306	0.99273068	0.99760306	0.99395424	0.9979375	0.99391997	0.99666798	0.99699974	0.99997181	1.000111	1.0058087	1.0022537	0.98722696	0.99070621	0.99055022	0.98760223	0.99096048	0.98746043	0.99407953	0.99312574	0.98698831	0.98646224	0.98773092	0.98330426	0.98944378	0.99184102	0.99342233	0.99826878	0.99964517	0.99786049	0.9861055	0.99414152	0.98843879	0.99476326	0.98429143	0.98399711	0.98538852	0.98870319
0.98555613	0.98616183	0.9890964	0.99132568	0.99530739	0.9871614	0.98842877	0.98651296	0.98892373	0.99475306	0.99639416	0.99794561	0.99800104	1.0013146	0.99454743	0.97859132	0.98288572	0.97875106	0.98002559	0.98193198	0.98249644	0.97978288	0.98434991	0.97722685	0.97543645	0.96011436	0.9631303	0.98650539	0.98709202	0.98601097	0.98683983	0.98680085	0.98946619	0.98192424	0.9957186	0.98967665	0.98815882	0.98921841	0.98886967	1.0020919	0.99643636
0.98563349	0.98920959	0.98507196	0.98722357	0.98805368	0.98786032	0.99093419	0.98715454	0.99150914	0.98822379	0.99259114	0.99042994	0.98847479	0.99333507	0.99123746	0.98756206	0.98638409	0.98463416	0.98821449	0.99007809	0.98876083	0.98428047	0.99444234	0.98758525	0.98724771	0.99129796	0.99375749	0.99376875	0.99016672	0.98051661	0.98234826	0.98197347	0.99404186	0.99272203	0.99028522	0.99456799	0.98503554	0.99690104	0.99121439	0.98962021	0.99008375
0.98008007	0.97747427	0.97782761	0.99020553	0.98146468	0.98859948	0.99053931	0.98943967	0.99053204	0.98717147	0.98522377	0.98708677	0.98937088	0.99236059	0.99499893	0.98717743	0.99315727	0.98480779	0.98372066	0.98346317	0.98868424	0.99252814	0.99288845	0.98438555	0.98763597	0.98898333	0.98653173	0.99343497	0.98137981	0.98820943	0.98801023	0.98586959	0.9850446	0.98535442	0.99057883	1.0008414	0.98985636	0.98345667	0.98798019	0.97768992	0.98115742
0.98569685	0.98438829	0.98737431	0.98729521	0.98902404	0.99299788	0.98809612	0.99158931	0.98829544	0.98953509	0.98886567	0.98869646	0.98744798	0.98913115	0.99861264	0.99396276	0.98977906	0.99939239	0.9887054	0.99075133	0.99401188	0.99609852	0.99686384	0.99019307	0.99075168	0.99659956	0.99471998	0.98907089	0.98885942	0.99091756	0.99164051	0.99064118	0.98808193	0.99044508	0.99397534	0.99113292	0.99018049	0.99025667	0.98599201	0.99241829	0.98844951
0.9839741	0.98235184	0.98272538	0.99419105	0.99408799	0.9915204	0.99493378	0.99202263	0.99492925	0.99254888	0.99838287	1.0014971	1.0037684	1.0074869	1.0003657	0.99086827	0.99012977	0.98331934	0.98584044	0.98961574	0.99199843	0.98777223	0.99218863	0.98622555	0.99155784	0.98415655	0.98527503	0.98784411	0.97545272	0.98366892	0.9814387	0.98257864	0.98414427	1.0028212	0.98246145	0.97821832	0.98158538	0.98323584	0.98225135	0.98171413	0.98490781
0.98058939	0.98365754	0.98267591	0.98951429	0.98975509	0.99234903	0.98824739	0.99113333	0.98827451	0.99026835	0.99311179	0.99595916	0.99221581	0.99527889	0.99776655	0.9958905	0.9858765	0.98990232	0.98793232	0.98787707	0.9892453	0.99099356	0.99509251	0.9921509	0.99423307	0.9958747	1.0003867	0.99628645	0.98760378	0.98658729	0.9865427	0.98711056	0.99036044	0.99159867	0.98728448	0.9911173	0.99068993	0.98340142	0.98713225	0.97714025	0.98336172
0.98523068	0.98212051	0.98341405	0.98636687	0.98687315	0.98207819	0.98294586	0.98216003	0.98281419	0.98074555	0.98041749	0.98073226	0.98213655	0.98285955	0.97829854	0.98719865	0.99070823	0.98906058	0.98860371	0.98715872	0.99083722	0.9870882	0.9938519	0.98632181	0.9878695	0.98808306	0.9889555	0.98759401	0.98690099	0.97976178	0.98247212	0.98010957	0.98407841	0.99150681	0.99195427	0.98529226	0.98740464	0.98602712	0.98670101	0.98399055	0.98201591
0.978113	0.97883922	0.97177863	0.99176055	0.98951405	0.99530625	0.99099118	0.99509114	0.99108136	0.9915573	0.99479693	0.99718428	0.99764311	0.9993763	1.0001711	0.99469036	0.98903447	0.99626231	0.99195343	0.99367112	0.99317336	0.99488831	0.99908674	0.99214965	0.99866259	0.99884242	0.99694574	0.99475563	0.99437052	0.99666178	0.98984331	0.99007481	0.99149555	1.0024236	0.99407536	0.98605758	0.99890161	0.98082322	0.98445654	0.98110354	0.98072565
0.98970634	0.98774379	0.99111021	0.99450374	0.99351126	0.99487084	0.99974954	0.99473518	0.99930394	0.99856442	1.0071498	1.005475	1.0057144	1.0135517	1.0058391	0.99071449	0.99023515	0.99195921	0.98810768	0.99178058	0.99079901	0.99241257	0.99743295	0.99212396	0.9964543	0.99047649	0.99149638	0.99469101	0.98212242	0.98434335	0.98748326	0.98689282	0.98313153	0.98326796	0.99236405	0.97726989	0.98671174	0.98474228	0.98373109	0.977126	0.9847098
0.9858973	0.98087442	0.98234665	0.99220526	0.99010664	0.99011123	0.98847032	0.98976958	0.98856968	0.99050313	0.9914422	0.99288768	0.99351859	0.99324244	0.9977318	0.98319459	0.98743182	0.9871155	0.98361796	0.98435789	0.98690003	0.98696148	0.99167573	0.98435986	0.98293549	0.97520387	0.9783445	0.99188215	0.99146849	0.98792177	0.99012351	0.98870933	0.99326384	0.99257737	0.99565411	0.99904925	0.99207556	0.98101026	0.98070949	0.97181737	0.98606151
0.98820084	0.98437452	0.98962343	0.99213403	0.98993456	0.99473542	0.99147189	0.99361217	0.99204046	0.98950469	0.99253523	0.99121964	0.9962911	0.99988753	0.99730349	0.98239255	0.98263574	0.98789847	0.98657221	0.98953509	0.99032676	0.99097878	0.99162042	0.98427486	0.98173541	0.98078221	0.98234975	0.99325889	0.99220157	0.9878189	0.98891515	0.98627222	0.99428529	0.99382061	0.98814195	0.99143696	0.99836665	0.99086684	0.99199885	0.99145371	0.99306321
1.0051264	1.0026604	1.0079575	0.99629962	0.99382681	0.99610531	0.99603462	0.99724489	0.99571157	0.99837792	1.0048244	1.0040407	1.0042542	1.0111246	1.0027636	0.9871791	0.97690165	0.97785944	0.9807235	0.98381174	0.98027742	0.98443425	0.9841069	0.97154701	0.97832298	0.96428907	0.96052998	0.97966683	0.98750633	0.97950709	0.97813338	0.97641075	0.98722529	0.99794114	0.98298669	0.98482448	0.98406625	0.99919057	0.99934018	0.99235505	0.99674439
0.99033266	0.98888642	0.98802644	0.99121958	0.98468572	0.99254662	0.99106532	0.99136674	0.99143136	0.98898321	0.9947809	0.99939638	0.99607497	0.99929225	0.98792183	0.99042434	0.98776203	0.98905903	0.98832655	0.98553795	0.98770326	0.98860151	0.99385506	0.98680836	0.99095988	0.98334318	0.98580307	0.98328221	0.99052137	0.99153417	0.99202049	0.99125457	0.98318487	0.98617566	0.99818301	0.9924264	0.99246144	0.98472905	0.99314004	0.99780059	0.99117857
0.98664773	0.98366576	0.97919011	0.99147856	0.99188662	0.99080765	0.99316967	0.98931563	0.9931199	0.98719054	0.99005491	0.98998708	0.99054384	0.99870723	0.99478072	0.99127209	0.99267197	0.99333417	0.9923389	0.99009138	0.99306929	0.99442327	1.0004065	0.99268085	0.99218649	0.99538577	0.99788105	0.98913497	0.99067146	0.99049467	0.98607665	0.98777366	0.97895235	0.98868996	0.99116009	0.99725443	0.99021274	0.99359536	0.9938097	1.00369	0.99226481
0.98626262	0.98703367	0.9780274	0.99165827	0.98976415	0.99124622	0.99377853	0.99009985	0.99361271	0.98853701	0.99287426	0.99495119	0.99482113	0.99661005	0.99838924	0.99474651	0.99124962	0.99829322	0.99016875	0.99123162	0.99195278	0.99315119	0.99820465	0.99468923	0.99460471	0.99758643	0.99712282	0.98366719	0.98975533	0.98535573	0.98166096	0.98229986	0.98998195	0.9829495	0.99380809	0.98535943	0.98931265	0.98473531	0.9836064	0.97532099	0.97929132
0.97606224	0.97522032	0.96500504	1.0026735	1.0013626	1.0071265	1.000926	1.0069585	1.0010183	1.0087416	1.0066366	1.0069659	1.0055068	1.0102938	1.013075	0.9892599	0.98863804	0.98155618	0.98768181	0.98651665	0.98981369	0.98607773	0.99551606	0.98770279	0.98714471	0.98063737	0.98196936	0.99368793	0.99328047	0.99388105	0.99320221	0.9938885	0.99622494	0.99283069	0.99117571	0.99549997	0.99364042	0.98463041	0.98665005	0.98342568	0.98314989
0.98821962	0.98734438	0.98294818	0.98900312	0.99532086	0.98858565	0.99263829	0.98924536	0.99244875	0.99182683	0.9894526	0.99018103	0.99509025	0.99577469	0.99570018	0.98900479	0.98853391	0.99206245	0.98710215	0.99097031	0.988383	0.98511589	0.99371845	0.98976171	0.98731148	0.98663306	0.98865265	0.98900533	0.98540002	0.98975712	0.99057293	0.98717052	0.98521274	0.98787969	0.99376053	0.99357134	0.99028671	0.98264265	0.99075234	0.98540676	0.98534435
0.98646581	0.9855696	0.99237686	0.98926032	0.98744369	0.99630022	0.98878199	0.99927849	0.98905164	0.99067301	0.98798627	0.98952574	0.99072009	0.98992902	0.98559493	0.98686391	0.98554301	0.98557186	0.98509741	0.98228723	0.98796183	0.98457211	0.99538624	0.98523366	0.98846734	0.98512888	0.9825778	0.99379939	0.99124086	0.98258567	0.9836061	0.98440975	0.9937973	0.99180466	0.99464428	0.98245424	0.98820466	1.0067275	1.0050482	1.0173658	0.99686122
0.98426872	0.98513442	0.984981	0.98987597	0.9879396	0.98738319	0.98773372	0.9871375	0.98782074	0.99113798	0.99074036	0.99788576	0.99520802	1.001987	0.99804991	0.99230504	0.99136317	0.9890511	0.98836505	0.98644775	0.98689383	0.98939776	0.99515533	0.98835337	0.98785752	0.98659414	0.98990506	0.99347711	0.98433673	0.9819268	0.98126745	0.980573	0.98010522	0.98577654	0.9898141	0.99515504	0.99143463	0.9836809	0.98602509	0.97908956	0.98744297
0.98614573	0.98447037	0.98287809	0.98678029	0.98694605	0.98648041	0.98440236	0.98642319	0.98437655	0.98433179	0.99001759	0.989627	0.98755705	0.99690306	0.98797113	0.99090511	0.99423891	0.9900564	0.98835486	0.98481578	0.99049515	0.98664767	0.99479628	0.98605257	0.99408633	0.99015588	0.98945034	0.97775859	0.98155576	0.96881944	0.97043222	0.9672814	0.97748452	0.97354901	0.97615439	0.9802525	0.96581167	0.9802714	0.98041797	0.97687262	0.97047299
1.006163	1.0025336	1.0039188	0.99078548	0.98863769	0.99010384	0.99057782	0.98991352	0.99087292	0.98781931	0.98992234	0.98936105	0.98691177	0.99147308	0.98944932	0.99277914	0.99191093	0.98333466	0.98602265	0.98649043	0.98620498	0.98345208	0.99375206	0.98413998	0.98533136	0.97809213	0.98135877	1.0046041	0.99973238	0.99691236	0.99879652	0.99782073	0.99395245	0.99897724	1.0046374	1.0002167	0.99597299	0.98493403	0.98816854	0.97698939	0.98807591
0.98910946	0.99148142	0.98881829	0.98749399	0.98319882	0.98492247	0.98592722	0.98551446	0.98543769	0.9824276	0.98594862	0.9854821	0.9817223	0.98493564	0.98921198	0.98997968	0.99437994	0.99281865	0.98997456	0.98867083	0.98939914	0.99023247	0.99711347	0.98974502	0.99449289	0.9890967	0.99590063	0.99373436	0.99036628	0.98987144	0.9886328	0.98885316	1.0000906	0.98460549	0.9920882	0.99646825	0.99130207	0.98750418	0.9832325	0.98583823	0.98023152
0.9842937	0.98918235	0.9774605	0.99013025	0.98903847	0.99120039	0.98914641	0.9917298	0.98940474	0.98818511	0.99155736	0.99129719	0.99527454	0.99012882	0.98801905	0.99157315	0.98362952	0.98524618	0.98414004	0.98847717	0.98515725	0.98692203	0.99394888	0.97857016	0.98229557	0.97787267	0.9804492	0.984716	0.98253793	0.98451179	0.98364049	0.98156184	0.99174702	0.98536921	0.98378158	0.99209994	0.98683894	1.0061737	1.0029552	1.0127801	1.0061399
0.98633534	0.9869929	0.98329568	0.98634899	0.98337322	0.99135309	0.98729193	0.99047321	0.98686457	0.98257643	0.98260611	0.98695076	0.9864732	0.98795784	0.99808204	0.99177539	0.98735225	0.98997849	0.98817962	0.98942149	0.98661661	0.98871577	0.9967013	0.98632121	0.98845893	0.98465329	0.98683727	1.0000186	0.99343687	0.98930436	0.98983741	0.98773283	1.0021427	0.99039036	0.99836391	1.0034368	0.99148619	0.98055035	0.98389983	0.98742837	0.9845047
0.99011236	0.98923451	0.98575968	0.9872942	0.98884964	0.99084783	0.98479062	0.98820376	0.98530364	0.98583192	0.98861903	0.98889667	0.9937318	0.99957019	0.98977715	0.99307543	0.99593014	0.99799222	0.98939991	0.98557931	0.9910776	0.99289167	0.99857634	0.99228978	0.995781	0.99438208	0.99912989	0.97892559	0.98944783	0.98614895	0.9829455	0.98142827	0.98497736	0.98250461	0.9839896	0.97459346	0.98449647	0.98064518	0.98333812	0.98107088	0.97880042
0.98628736	0.98572934	0.99018818	0.99225962	0.99673575	1.0004413	0.99625766	1.0011152	0.99565578	0.99268484	0.99545813	0.99942333	0.99705589	1.005849	1.0051115	0.98789459	0.99527997	0.98928118	0.98738062	0.98913753	0.98976523	0.99373657	0.99937713	0.98764622	0.9909299	0.99040657	0.99123067	0.99151736	0.99573392	0.99128395	0.99105519	0.98963404	1.0038463	0.97813952	0.99527079	1.0100149	0.99110591	0.97999614	0.98208904	0.97727501	0.97447366
0.98561412	0.98705959	0.98319602	0.99005145	0.99028027	0.99419928	0.98999983	0.99623287	0.98912156	0.98487651	0.99023062	0.98694527	0.9865827	0.99391347	0.99151307	0.98371422	0.9876157	0.99074823	0.98534364	0.98963517	0.99283379	0.98689502	0.99572891	0.98735762	0.98758233	0.99002665	0.98689979	0.99441803	0.9918046	0.99358404	0.98986644	0.98884696	0.98804039	0.99309474	0.99045217	0.99505019	0.98674488	0.98953301	0.99106586	1.0028824	0.99719274
0.97896504	0.98240948	0.97561538	0.99133867	0.98769671	0.99535757	0.99321133	0.99585843	0.9934597	0.99103731	0.98793799	0.9910683	0.99134177	0.99476409	0.99525738	0.98859465	0.98958868	0.99325144	0.99101532	0.98751336	0.9929595	0.98908609	1.0011556	0.99514657	0.99570298	0.99571294	0.99799323	0.99252933	0.98831183	0.98067588	0.98291564	0.98461121	0.97666574	0.99021387	0.99281454	0.99047601	0.98856241	0.98606694	0.98916656	0.9957307	0.9831121
0.98809844	0.99156433	0.98723191	0.98712885	0.99442196	0.9908126	0.99533439	0.98969156	0.99483275	0.98774117	0.99062252	0.98951483	0.99339008	0.98896229	0.99053919	0.98765975	0.98862106	0.98618573	0.98939484	0.98560202	0.98837185	0.99088585	0.99594367	0.98948514	0.98354274	0.98282516	0.98892522	0.99181277	0.99336123	0.9924252	0.98920125	0.99004167	0.99902487	0.98142338	0.98231649	0.99321622	0.98637384	0.98106825	0.97890157	0.97130597	0.98215115
0.98686606	0.98742819	0.98517066	0.98788792	0.98722363	0.98105139	0.99063241	0.98167843	0.99025291	0.99120778	0.98823947	0.99027526	0.98215955	0.98739356	0.98856777	0.99463767	0.98496664	0.98002619	0.98470825	0.98382419	0.98576313	0.98253918	0.99441952	0.98300868	0.97556579	0.9741801	0.97949207	0.98916954	0.98222345	0.99006504	0.99099076	0.98752683	0.99479556	0.98600239	0.99585414	0.98969597	0.98650515	0.99036878	0.98246187	0.97490412	0.9887408
0.99024141	0.98697788	0.98764187	0.98808885	0.98587126	0.98698741	0.9853906	0.98607033	0.98515421	0.98631388	0.98531401	0.98470622	0.99156421	0.98907399	0.99847358	0.98761863	0.98869699	0.9883002	0.98817319	0.98700398	0.99293762	0.99037665	0.99952877	0.98956656	0.99462044	0.99142736	0.9925124	0.9867484	0.98478425	0.97798145	0.98183852	0.97580957	0.9857648	0.99130684	0.98072267	0.9990266	0.97772276	1.0048666	1.0055594	1.0011225	1.0106944
0.98687583	0.98476142	0.98016673	0.99237418	0.99417973	0.99207658	0.99264723	0.99134398	0.99270529	0.99354643	0.99412906	1.0002024	0.99681038	0.99796951	0.99951899	0.98634958	0.98676312	0.98505205	0.98433381	0.98623931	0.98648906	0.98195773	0.99676931	0.98406702	0.98817486	0.98503846	0.98505265	0.98512965	0.99482042	0.99430722	0.99537563	0.99314159	0.98792243	0.98725694	0.99829108	0.98768169	0.99198169	0.98612106	0.98956251	0.98864412	0.98572946
0.98263395	0.98520476	0.98131168	0.98395747	0.98337752	0.98479903	0.98467815	0.98527789	0.98380452	0.98379034	0.98282331	0.98517948	0.97845972	0.98675185	0.98294419	0.98506439	0.98503107	0.98769772	0.98384207	0.98514313	0.98614579	0.98559999	0.99483865	0.98548442	0.98446995	0.97905749	0.9816764	0.98632473	0.99716091	0.98910969	0.98758072	0.98742378	0.98323494	0.99538165	0.9818787	0.99618888	0.99153644	0.97740573	0.9813292	0.97568095	0.97902161
0.98107964	0.98397195	0.98073184	0.98874849	0.98391396	0.98111707	0.9888705	0.98018718	0.98856866	0.98974198	0.9798941	0.98430598	0.98735523	0.98610246	0.9881655	0.98511487	0.9849596	0.98419702	0.98371583	0.98538423	0.98679924	0.98643774	0.99586564	0.98672158	0.98893726	0.98243272	0.98132867	0.98523319	0.98428613	0.99257416	0.99441963	0.99148905	1.0034963	0.98701066	0.99274522	0.99926245	0.99321038	0.99149859	0.98637009	0.98898232	0.99470353
0.98118782	0.98159492	0.9789353	0.99590713	0.99240696	0.99358505	0.99071348	0.99449712	0.99102116	0.99352717	0.99541241	0.99663556	0.99792403	1.0002189	1.0021641	0.99205446	0.99123734	0.99084884	0.9866088	0.99008852	0.9868722	0.98346013	0.99558711	0.98392552	0.98889661	0.98558712	0.98334306	0.96994555	0.9817639	0.97013509	0.9699139	0.96814579	0.9734233	0.97155344	0.98379785	0.97254765	0.97838581	0.99611044	0.99779207	1.0124044	0.99595559
0.99080169	0.99023068	0.99444234	0.99403989	0.98868036	0.98921764	0.99414462	0.99068969	0.99474102	0.99126595	0.99531198	0.999089	0.99286312	1.0047036	0.99836791	0.98858356	0.98509198	0.99096012	0.99348444	0.98836714	0.99246955	0.98636806	0.99967253	0.98246622	0.98320603	0.99182159	0.99025691	0.99159074	0.99189717	0.98405933	0.98344737	0.98359537	0.97962791	0.98529792	0.98849821	0.98198348	0.98847353	0.98769999	0.98975253	0.99661726	0.98746407
0.9876675	0.98210245	0.99221849	0.99409199	0.9904927	0.98948163	0.98680091	0.99036688	0.98669058	0.98966986	0.99826092	0.99775505	0.99508458	1.0013647	0.99093831	0.99310815	0.98890328	0.98371941	0.98454851	0.98917162	0.98605829	0.97869897	0.99641287	0.9824	0.98859221	0.9759866	0.98081064	0.99899095	0.99560958	0.99008185	0.98846149	0.98748219	0.99475515	0.99502194	1.0031204	0.99262518	0.99398583	0.98425996	0.98129237	0.97510535	0.97409552
0.98453635	0.98338306	0.98079628	0.9912681	0.99024689	0.98598403	0.98879772	0.986251	0.98876506	0.98490334	0.98794144	0.99504554	0.98111212	0.9946624	0.9895435	0.99460512	0.9903335	0.99173081	0.99240404	0.9916178	0.98958844	0.99581581	1.0005047	0.9925735	0.99563885	0.99267411	0.9953081	0.98693377	0.99242383	0.98415637	0.98396111	0.98455292	0.98512352	0.99304354	0.98404002	0.97491831	0.98342472	0.97766906	0.97938049	0.9636817	0.97692454
0.9900831	0.99337947	0.9891904	0.9899767	0.99453652	0.99333209	0.98995662	0.99305987	0.9897604	0.98562592	0.98812008	0.9932788	0.99188083	0.99620181	0.98933589	0.98773068	0.98427987	0.98215604	0.98593217	0.98651624	0.98395234	0.98784387	0.99523252	0.98248607	0.9876129	0.97706592	0.97647959	0.99316674	1.0025564	0.99202871	0.99609077	0.99460924	0.99146932	0.99816406	0.99693984	0.99326658	0.99336839	0.9922815	0.99002296	0.98969054	0.9894312
0.98081636	0.98133522	0.97715765	0.99239445	0.98256248	0.99610013	0.99459743	0.99722862	0.99434292	0.98990643	0.99211526	0.9948948	0.99543828	1.0007654	0.9948113	0.98680753	0.99036425	0.98715812	0.9851805	0.98411185	0.9851265	0.98805016	0.99406779	0.98313701	0.98966283	0.98208928	0.98150855	0.99427402	0.98970276	0.9888941	0.99033964	0.98985308	0.98056191	0.98959535	0.99105334	0.99309796	0.99239665	0.98796618	0.98627561	0.97003645	0.98317236
0.98545671	0.98488182	0.98169822	0.98822176	0.98501062	0.98827809	0.99006236	0.98948002	0.98976666	0.98977262	0.98657376	0.99387127	0.99344957	1.0000896	0.99304962	0.98884439	0.9886412	0.98536658	0.98769855	0.98774701	0.99441218	0.98823512	0.99743563	0.98568094	0.98962879	0.99006206	0.98908496	0.99748147	0.9965201	0.99440873	0.99267632	0.99595374	0.99238753	0.99621743	0.99663651	1.0000799	0.99283189	0.98086292	0.98495495	0.98384929	0.98538244
0.98248816	0.98450828	0.98012578	0.98813701	0.98260003	0.9921791	0.9873969	0.99205405	0.98761803	0.98666805	0.99064308	0.99422139	0.99301761	0.99974126	0.99383372	0.99362844	0.99835706	0.98813528	0.98933071	0.99024701	0.98961395	0.99366242	1.0001367	0.99101037	0.9943732	0.9935208	0.99259216	0.99312305	0.99060082	0.99245971	0.99115705	0.98685181	0.98970133	0.99343914	0.99377829	1.0006551	0.98917097	0.98804158	0.98915184	0.99000818	0.98223126
0.99521434	0.99545479	0.99483931	0.98138684	0.98691678	0.98199677	0.98485613	0.98114455	0.98449695	0.97925156	0.97885066	0.98200899	0.98292983	0.9826737	0.98989052	0.99441385	0.9922815	0.99785751	0.98838049	0.99370641	0.99074084	0.98896068	1.0021005	0.99323446	0.99115598	0.99838567	0.99565256	0.98462933	0.99899256	0.98570555	0.98321766	0.98380595	0.99449217	0.98532152	0.98050821	0.98444462	0.98546565	0.98295158	0.98015267	0.97187084	0.98244923
0.98824567	0.98986524	0.98473811	0.98408353	0.98283124	0.9872092	0.98591977	0.98881668	0.98503524	0.98323399	0.98720968	0.98471892	0.98549485	0.99018615	0.98218346	0.99740195	0.99741983	0.99860644	0.99280673	0.99535984	0.99334419	0.99963307	1.0027574	0.99236345	1.0042541	1.0001433	1.0018364	0.9810257	0.99376374	0.98761702	0.98544896	0.98359782	0.97263026	0.98698705	0.97757268	0.97895855	0.98699939	0.98773229	0.98622578	0.98539793	0.98991668
0.98813111	0.98577589	0.98564637	0.98789781	0.99260241	0.98991138	0.98405105	0.98973656	0.98420596	0.98689491	0.98926336	0.98868054	0.98874569	0.98814285	0.98258758	0.98956555	0.98806423	0.99688286	0.98801172	0.99218035	0.99238205	0.9848159	1.0003835	0.98712999	0.98896301	0.9917928	0.99138772	0.99413991	0.99219179	0.99295568	0.9914732	0.99039888	0.98703396	0.98915327	0.98932761	1.0008574	0.99918383	0.98552775	0.98604518	0.98446918	0.98154694
0.98886842	0.98591512	0.98384744	0.98873317	0.99125642	0.98936737	0.98420292	0.98917139	0.9843275	0.9814567	0.98868835	0.9920823	0.98292184	0.99173671	0.98395872	0.99318403	0.98749787	0.99241561	0.99029076	0.98726255	0.99111271	0.98873526	0.99822378	0.98782283	0.99593806	0.98747295	0.99078733	0.98772907	0.99054652	0.98448867	0.98099458	0.98406345	0.98536569	0.99140906	0.98531657	0.99390662	0.98830104	0.99308109	0.99285942	0.99608678	0.99221867
0.98686028	0.98800939	0.98337537	0.99026388	0.98625249	0.99332356	0.98800153	0.99197054	0.98698997	0.98918283	0.98668665	0.99286413	0.99010265	0.99179161	0.99131042	0.98789197	0.98768586	0.98028177	0.98643798	0.98530489	0.98616678	0.98590982	0.99578726	0.98839974	0.98412514	0.97908169	0.9797917	0.98912418	0.98944092	0.98806137	0.98997366	0.98836243	0.9858188	0.99353933	0.98522019	0.99049854	0.98050821	0.9899959	0.99673861	0.99858946	0.99728268
0.98320651	0.98398691	0.98084766	0.98241347	0.98225272	0.98621821	0.98385167	0.98509938	0.98439282	0.98182178	0.98325992	0.98847735	0.9897033	0.98629749	0.99096537	0.98770797	0.98447746	0.98485225	0.98599261	0.98431903	0.98529279	0.98536682	0.99642277	0.98259568	0.98270118	0.9777199	0.97980583	0.99214941	0.98934567	0.98617947	0.98605955	0.98443782	0.9908371	0.99249566	0.99052233	0.9959622	0.99102491	0.98571736	0.98300755	0.98215234	0.98523623
0.99383646	0.9924646	0.99450964	0.99008346	0.98436552	0.99385679	0.98794693	0.99519813	0.98811615	0.9928757	0.98759544	0.9906534	0.99156815	0.99195951	0.99059075	0.98761326	0.9895454	0.99654382	0.99200696	0.99397302	0.99170399	0.99431384	1.0037938	0.99542588	0.99369687	0.99363726	0.99639887	0.99000591	0.98425567	0.98419261	0.98653007	0.98482221	0.98755813	0.97603929	0.99569875	0.97648972	0.98355711	0.98168552	0.9854418	0.98582685	0.97718245
0.9883852	0.98666263	0.98962212	0.99078017	0.99186945	0.99494421	0.99297869	0.99560887	0.99282002	0.99204767	0.99404776	0.99340433	1.0018562	0.99496716	0.99987221	0.98614269	0.99401641	0.98867983	0.98649055	0.98757118	0.98935354	0.98522258	0.99692917	0.98244673	0.98436046	0.97836214	0.97556114	0.98905951	0.99060041	0.98583722	0.98935992	0.98777109	0.99319434	0.9831574	0.99375135	0.99983746	0.99073213	0.9868831	0.98670083	0.98910314	0.98113775
0.98655266	0.98980427	0.98791981	0.99007004	0.99053657	0.98559904	0.98811615	0.98618162	0.98822743	0.98479372	0.99086624	0.98956388	0.9946847	0.99831003	0.99130285	0.99230999	0.98286706	0.99565023	0.98464364	0.98986435	0.98867649	0.98564303	0.99881434	0.98760229	0.99321216	0.98623252	0.9837085	0.98500156	0.99255109	0.98865819	0.98862296	0.99020523	0.98357189	0.98360121	0.9891817	0.99412483	0.98599184	0.97890705	0.98024768	0.98148733	0.97867846
0.98880458	0.98868936	0.9866311	0.99249816	0.99415064	0.99873799	0.98995256	0.99989682	0.98964924	0.99493062	0.9963153	0.99959666	0.99831313	1.0045158	1.0008358	0.98979753	0.9896183	0.98960459	0.98922253	0.99192739	0.99290407	0.99729902	0.99970776	0.98857576	0.99178588	0.98687607	0.98485255	0.98596072	0.9864977	0.98018813	0.98272538	0.97956795	0.98473626	0.98466372	0.98963439	0.99437124	0.98634309	0.9920066	0.99586987	0.9954856	0.98894006
0.99127221	0.98695493	0.98830646	0.98827851	0.98757178	0.98234344	0.99184024	0.98240203	0.99140459	0.98865038	0.98963016	0.99346608	0.99090844	0.99500656	0.99031663	0.98452312	0.98671138	0.99182302	0.98332644	0.98441994	0.98856121	0.98868126	0.99825716	0.98677766	0.98454326	0.98045099	0.98688895	0.99122655	0.98875546	0.98775882	0.98807669	0.98752975	0.98971188	0.98464566	0.99664086	0.9998523	0.98975831	0.99049449	0.99604374	0.99449587	0.98306698
0.98907179	0.993375	0.99288255	0.99041212	0.99230075	0.99587137	0.99370706	0.99530739	0.99295586	0.9935056	0.99107367	0.99707472	0.99132413	0.99847353	0.9978891	0.99482954	0.9886049	0.98949856	0.99089479	0.99273181	0.99038321	0.98251575	0.99964648	0.98934215	0.99202317	0.99283153	0.98990422	0.98680699	0.99058354	0.98650551	0.97961491	0.97937679	0.98736054	0.98636258	0.9950884	0.98793012	0.98440385	0.99186653	0.98986399	0.99504226	0.98689014
0.97536677	0.97114784	0.96443522	0.98308462	0.98233414	0.98597682	0.98779607	0.98486763	0.98835278	0.98041934	0.97872311	0.97940093	0.97777414	0.98477083	0.98183042	0.98799038	0.99408084	0.99162459	0.98895329	0.99527735	0.99461031	0.99480528	0.9997704	0.9903096	0.99586564	0.99728787	0.99738431	1.0076975	0.99075174	0.98680198	0.98947835	0.98483253	0.99893028	1.0004759	0.99598795	0.99508274	0.99418598	0.99763817	0.99282235	0.99714547	0.98802561
0.98891139	0.98649406	0.98861462	0.99256963	0.99341053	0.99150085	0.99114162	0.99067193	0.99100369	0.99203032	1.0013375	1.0029149	1.0059648	1.0107107	1.0066324	0.98559618	0.9913016	0.99836737	0.9890635	0.99036306	0.99139464	0.99640554	1.0038661	0.98912323	0.98822021	0.99209607	0.98841769	0.99426365	0.99335808	0.99082935	0.98647141	0.98493356	0.9930743	0.98562706	0.97993571	0.98555315	0.98307884	0.99134958	0.98873734	0.99752718	0.98388869
0.98676592	0.98476928	0.98714155	0.98811549	0.98938763	0.98734289	0.99112898	0.98794454	0.99088651	0.988846	0.98832738	0.99083996	0.99183452	0.99170583	0.99008411	0.9893719	0.99046612	0.9899345	0.98481232	0.983006	0.98870683	0.98634636	0.99971247	0.98895741	0.99205816	0.98151457	0.98311371	0.99392742	1.0007219	0.99399441	0.99218339	0.99116325	0.98958981	0.98467535	0.99045628	0.9905774	0.9901095	0.95950001	0.95904869	0.94191283	0.95160753
0.99705625	0.99908066	1.0033029	1.0091501	1.0124027	1.0114934	1.0121905	1.0147209	1.0122458	1.0214223	1.0308806	1.0359331	1.0396125	1.0432839	1.0488176	0.98918384	0.99202186	0.98507911	0.98959559	0.99040055	0.99259478	0.99481535	1.002399	0.99252188	0.99048346	1.0000522	1.0003151	0.99169374	0.98793006	0.99022955	0.98558939	0.98647094	0.98581731	0.98834568	0.98944724	0.99335903	0.9838528	0.99695551	0.99347472	1.0074587	0.9932763
0.98329788	0.98426187	0.9845342	0.9894132	0.98936385	0.991804	0.98645794	0.99194211	0.98642105	0.98620194	0.9926008	0.9922381	0.99365807	0.99527794	0.99105251	0.99288964	0.99556828	0.99357271	0.9893713	0.98850733	0.98853105	0.98951417	1.0007199	0.99129295	0.99273807	0.99500257	0.99667031	0.9892031	0.98136449	0.98725212	0.98705101	0.98734939	0.98510009	0.9810704	0.98727798	0.98648775	0.9834035	0.98817533	0.99255604	0.99288422	0.99161768
0.98913544	0.98819536	0.9824636	0.98688126	0.98598492	0.99460429	0.98952818	0.99283892	0.98898524	0.98497182	0.99280286	0.99047035	0.99353105	0.99381971	0.98996377	0.98602992	0.9906714	0.99073136	0.98777264	0.98866612	0.99193329	0.98861551	1.0037838	0.98835534	0.98976707	0.995857	0.99660766	0.99226803	0.99571222	0.98261631	0.9840318	0.98461527	0.9980737	0.99061245	0.98404038	0.98724008	0.98976892	0.98612511	0.98699749	0.98934203	0.9869079
0.99090248	0.98678631	0.99360365	0.99383581	0.9889704	0.99694002	0.98974937	0.99744874	0.98901433	0.99638456	0.99861068	1.0038439	1.0032598	1.0108089	1.0012413	0.98326856	0.98624474	0.98997945	0.98516816	0.98865372	0.98841214	0.99004877	1.0011654	0.98339677	0.98601341	0.97957468	0.98780626	0.98877215	0.98434436	0.98883927	0.98584116	0.98690325	0.98911864	0.99800664	0.97997713	1.0007591	0.98718137	0.98875433	0.98815215	0.98382336	0.98529059
0.9866541	0.98838168	0.98807579	0.98892927	0.99125308	0.9914735	0.99557948	0.99258298	0.99625129	0.98638588	0.9907704	0.99602479	0.99345708	0.99647152	0.99265182	0.98950201	0.98971009	0.99147588	0.9869594	0.9871859	0.99069482	0.9846493	1.0003617	0.99381471	0.98850745	0.992504	0.99185067	0.98625487	0.9891811	0.99368495	0.99164426	0.99046034	0.98992747	0.98716408	0.99706435	0.99331093	0.99484348	0.99075502	0.98715353	0.98984766	0.98352873
0.98743874	0.98425871	0.98602462	0.99494094	0.99124491	0.99965292	0.99418926	0.99911433	0.9951697	0.98865533	0.99774724	1.0022956	0.99905056	1.0036099	0.99850887	0.98797363	0.99320889	0.98334819	0.98504102	0.98605353	0.98292643	0.99085146	1.0002505	0.98680365	0.98663014	0.98344952	0.98563117	0.98789304	0.98526114	0.97865444	0.98137391	0.9801057	0.98273814	0.9836005	0.9913559	0.97459859	0.98463488	0.99676543	0.99498659	1.0056818	0.98638636
0.98566359	0.98808247	0.98601705	0.9890095	0.98741925	0.99190462	0.98216671	0.99165243	0.98264939	0.98627043	0.99010909	0.99238902	0.98832959	0.9997009	0.98586154	0.98300582	0.98313504	0.98221886	0.98259646	0.98362082	0.98151535	0.98184723	0.99725193	0.97754073	0.97527307	0.97316605	0.96943319	0.99062955	0.99053884	0.99185562	0.99200362	0.99138194	0.99418509	1.0073148	0.99204594	1.0027577	0.99453199	1.0010312	1.0008262	0.999928	0.99900055
0.98714733	0.98710412	0.98681384	0.98776376	0.99322248	0.99354225	0.99039507	0.99391884	0.98984724	0.99050623	0.99015498	0.98777616	0.99221164	0.99751133	0.99145657	0.98731279	0.99093878	0.99226856	0.98757386	0.99351388	0.98627824	0.99040091	1.0021173	0.99146283	0.99170268	0.98900694	0.99102986	0.99236858	0.99132109	0.98096895	0.98574007	0.98512292	0.99173588	0.98911434	0.98618382	0.9963932	0.99107021	0.98308772	0.98099327	0.98704517	0.97712064
0.98429877	0.98043162	0.98143792	0.98992604	0.99167889	0.99723774	0.99667758	0.99799591	0.99661219	0.99521571	0.99618441	0.99736565	1.0047032	1.0031884	1.0007262	0.99442798	0.99469787	0.99615991	0.99174482	0.99132979	0.99265957	0.99444991	1.0030426	0.99191672	0.99433845	0.99527919	0.99821824	0.98595506	0.98618668	0.98702997	0.9862088	0.98858023	0.98353612	0.99383569	0.97620839	0.98707652	0.98605663	0.9826287	0.98299569	0.98527658	0.97429127
0.98093784	0.98125297	0.9783172	0.98825371	0.98730648	0.99402875	0.99241793	0.99382257	0.99341649	0.99168909	0.99288177	0.99422997	0.99634939	0.99481255	0.989582	0.9858253	0.98679096	0.98858404	0.98608905	0.98224926	0.98934066	0.98596919	0.99844295	0.984173	0.98481244	0.97612011	0.97742677	0.98494333	0.9833312	0.97728413	0.97825468	0.97813767	0.97426075	0.98073304	0.98697484	0.97733289	0.97889316	0.98853111	0.98633265	0.98154086	0.98629397
0.97864652	0.97881597	0.97210062	0.98994029	0.99131793	0.99523586	0.98935497	0.99445462	0.98910195	0.99013042	0.98913795	0.99246514	0.99439508	0.99607712	0.99781996	0.98842865	0.98539174	0.99073225	0.98773557	0.98443252	0.98966295	0.98589188	1.0035504	0.99120325	0.99399608	0.99204111	0.99322474	0.99346852	0.99264312	0.9886862	0.98718053	0.9875617	0.9868744	1.001158	0.98581809	0.9999218	0.99349874	0.98749781	0.99341208	1.0043303	0.98815304
0.98633957	0.98687261	0.98604417	0.98675776	0.98720336	0.98854166	0.98607522	0.98707616	0.98593748	0.98535609	0.98588383	0.98716748	0.99066609	0.98496568	0.98924172	0.99520308	0.99053711	0.99075729	0.98880416	0.9923709	0.99431324	0.9925822	1.0053316	0.99305874	0.99479699	1.0072075	1.0009551	0.98325825	0.98929793	0.9875561	0.98479742	0.9833445	0.98998529	0.98995608	0.99251664	0.9813267	0.98676753	0.9960897	0.99482346	0.99914402	0.99117923
0.98581833	0.9869048	0.98530722	0.99310601	0.99343306	1.0027636	0.99526519	1.0038538	0.99629849	0.99122989	0.99885982	0.99738997	1.0051248	1.001834	0.99643451	0.99381465	0.99070746	0.99652702	0.98913491	0.99444085	0.99378932	0.99163485	1.0033073	0.99366587	0.99417216	0.98811275	0.98791611	0.9846676	0.98672062	0.97877276	0.98187244	0.98011345	0.98564488	0.99161965	0.99289221	0.98564911	0.98408192	0.97382528	0.97150856	0.96008497	0.96985877
1.0038053	1.0009868	1.011577	0.99006718	0.98635209	0.98788619	0.98650533	0.98908585	0.98723513	0.98657429	0.98763865	0.98818457	0.99125791	0.99711603	0.99752438	0.99234939	0.99345899	0.99426609	0.99048847	0.98986089	0.99858665	0.99278408	1.0056449	0.99493426	0.99793071	1.0049969	1.004823	0.9766624	0.97885156	0.97598612	0.97203755	0.97088784	0.97453517	0.96288061	0.96721399	0.9709298	0.97647768	1.0082971	1.0106068	1.0178852	1.0197058
0.98790038	0.98630917	0.99017268	0.98932439	0.99183178	0.99778187	0.9905057	1.0006001	0.99067408	0.99211895	0.98980558	0.99471337	0.99653	0.99132043	0.99552721	0.9876647	0.99528855	0.99926829	0.98674566	0.98674124	0.99264801	0.99252915	1.0076871	0.98891801	0.98873585	0.99189985	0.98832166	0.98456579	0.99296361	0.98744971	0.98685539	0.99017358	0.98557854	0.99456227	0.98022062	0.98714709	0.98816866	0.98323983	0.98499572	0.98875087	0.98525065
0.99094737	0.98531586	0.99000305	0.9865554	0.98741829	0.99322182	0.98554218	0.99136341	0.98588705	0.98642212	0.98590785	0.98879492	0.99153596	0.99454588	0.98401374	0.98716593	0.98693198	0.98782343	0.986938	0.99152988	0.99029106	0.9899351	1.0006196	0.99197453	0.9941951	0.98398954	0.98844397	0.98531562	0.98229408	0.98423696	0.98590142	0.98351401	0.98897743	0.9805994	0.9962976	0.98432219	0.98452193	0.99156535	0.99865991	0.99347293	0.99609274
0.98466033	0.98991889	0.98764467	0.98333865	0.9810012	0.98504692	0.99136615	0.98535413	0.99078125	0.98595351	0.98183757	0.98532945	0.98459625	0.98508853	0.98842752	0.99106908	0.98513448	0.9971565	0.98953068	0.99681091	0.98672223	0.98380291	0.99847007	0.9870131	0.99204504	0.98399836	0.98761857	0.98952782	0.99174714	0.99638778	0.9944827	0.99554956	0.99859422	1.0022098	0.99456275	1.0026611	1.0003605	0.98459899	0.98437744	0.97184783	0.98373616
0.98504573	0.98415989	0.98083162	0.99214548	0.99588436	0.99563229	0.99203515	0.99373758	0.99187058	0.99056149	0.99289984	0.99443305	0.99492121	0.99584043	0.99710155	0.99237543	0.9876492	0.99317235	0.98934102	0.99411196	0.99019831	0.99541473	1.0037956	0.99079168	0.99021488	0.99648082	0.99333292	0.98847091	0.98891646	0.97969365	0.98056388	0.98100537	0.98820299	0.98977113	0.98029035	0.97958785	0.98805392	0.98932183	0.98786938	0.99229366	0.98799849
0.98971534	0.98082644	0.99453127	0.9930166	0.98828918	0.98750269	0.99257743	0.98696965	0.99134022	0.98961198	0.99114019	0.99319679	0.99183607	0.99597859	0.98691308	0.98953539	0.99747825	0.98760641	0.98849231	0.98851877	0.99124992	0.98684025	1.0052134	0.98582286	0.99312901	0.99476695	0.99915993	0.98956311	0.98678207	0.9914977	0.98886639	0.9879297	0.98774481	0.98370856	0.98258764	0.97895074	0.9852556	0.99826837	0.99647462	0.99466944	0.98833281
0.9897871	0.98972577	0.98941964	0.99348402	1.0003147	1.0003856	0.99047637	1.0013138	0.99115622	0.99255067	0.99724358	1.0029174	1.0008502	1.0059416	0.99703616	0.98977524	0.99099731	0.98993719	0.98771137	0.98434418	0.99138856	0.98595625	1.0019307	0.98660344	0.98921287	0.98743731	0.9858582	0.99402392	0.98609656	0.98729444	0.98590463	0.98870349	0.9845829	0.99165076	0.9915899	1.0007175	0.98746824	0.99829841	0.99381626	1.0015913	0.99289972
0.9873361	0.98212838	0.98593479	0.9868446	0.99603629	0.98763835	0.98592764	0.98825425	0.98596758	0.98600447	0.98740745	0.9901734	0.9938302	0.99610668	0.99504423	0.9867183	0.98842651	0.98888147	0.98870927	0.98754537	0.98907644	0.98876917	1.0000882	0.9887023	0.984532	0.97707641	0.98218858	0.99399608	0.98247099	0.98569906	0.98983932	0.98754483	0.9891206	0.97568619	0.98120606	0.98101419	0.98503566	0.98923135	0.98805213	0.99306631	0.99044937
0.98649895	0.9835856	0.98010856	0.99282062	0.99371248	0.98814791	0.99272847	0.99125952	0.9925006	0.990798	0.99253422	0.99503744	0.99404985	0.99774456	0.99482536	0.98771942	0.99242425	0.99155176	0.98783362	0.98651475	0.98575956	0.98437166	1.0004219	0.98517793	0.98253971	0.98524493	0.99030703	0.98506647	0.98413569	0.98388779	0.98058385	0.98026901	0.98551536	1.0012804	0.9870739	0.99610299	0.98750478	0.99025136	0.99282259	0.99861068	0.98837465
0.98589224	0.98540568	0.98750067	0.98811287	0.98429149	0.98596442	0.99210823	0.98489058	0.99227208	0.98653173	0.98681545	0.99020046	0.9824267	0.99476296	0.98293996	0.98805994	0.98570198	0.99102986	0.98436284	0.98595977	0.9901008	0.98894089	1.0020006	0.98360467	0.98246872	0.97847223	0.97642732	0.9871347	0.98639953	0.98618066	0.98678309	0.98477203	0.99797934	0.99098825	0.98603308	0.99701101	0.98754597	0.98625249	0.98809212	0.98135692	0.98634177
0.9824903	0.9844889	0.98269188	0.99274987	0.98736519	0.98927009	0.99360335	0.99031031	0.9932304	0.99025977	0.99093163	0.99862987	0.99432141	1.0019469	0.99818832	0.98852211	0.9855563	0.98568821	0.98712438	0.99127007	0.98371202	0.98641205	1.0004548	0.98518854	0.98171264	0.98446894	0.99111015	0.99191999	0.9928211	0.98472154	0.98365724	0.98084015	0.98529851	0.98334199	0.99191612	0.98593742	0.98206604	0.98766619	0.98739481	0.99155033	0.9874199
0.98600286	0.9868142	0.98117453	0.99080455	0.99031442	0.98497891	0.98558652	0.98475218	0.98546612	0.98753959	0.9881745	0.99022526	0.99667102	0.9935286	0.99078196	0.98160356	0.98629171	0.9932096	0.98399878	0.98782635	0.98268914	0.97879153	0.9989329	0.98297453	0.98717564	0.98171419	0.97806811	0.99178594	0.98980463	0.98890013	0.98720419	0.98928213	0.99007291	1.0002587	0.99540949	0.99725157	0.98577309	0.98942631	0.98642218	0.98741657	0.97974193
0.98860931	0.98653179	0.98958224	0.98790324	0.98381525	0.9865225	0.98923385	0.98737907	0.98864526	0.98685867	0.98891997	0.98543787	0.98984772	0.98924673	0.98597229	0.98462963	0.98638666	0.98736906	0.98658007	0.98907578	0.99077165	0.98664242	1.002557	0.98731512	0.9849543	0.98130143	0.98512566	0.98661792	0.98333865	0.9894104	0.99148011	0.9921906	0.98886049	0.98833066	0.99390161	0.99467909	0.98725432	0.99227637	0.99576432	0.9923684	0.98792291
0.98328322	0.9837302	0.98387748	0.99107969	0.98772371	0.98812979	0.99362779	0.98900169	0.99421871	0.98477817	0.99086744	0.98829561	0.98768276	0.99190664	0.99533224	0.98534179	0.99168634	0.98850048	0.98583525	0.98868936	0.98901528	0.98535192	1.001646	0.98527461	0.98734701	0.98127854	0.98418486	0.99231786	0.98537809	0.9873023	0.98307228	0.98436451	0.99032485	0.98544014	0.99804938	0.9782238	0.99096739	0.98850447	0.98842973	0.99465322	0.98678273
0.98338491	0.98676747	0.98216701	0.99258173	0.98831874	0.99135309	0.99521077	0.99265963	0.99488872	0.99355578	0.99516517	0.99767977	0.99704444	0.99950987	1.0000232	0.98789787	0.99450618	0.99432504	0.98937261	0.98882109	0.98617631	0.99090809	1.0019504	0.99048519	0.98522413	0.98706037	0.98492837	0.9879697	0.99240339	0.9879902	0.98328292	0.98779768	0.99143159	0.98870271	0.99101895	1.0031483	0.99375272	0.98012817	0.97742695	0.97546661	0.97817659
0.98788232	0.98742133	0.98684269	0.98933887	0.99194682	0.99180245	0.9921822	0.99104792	0.99336398	0.99028915	0.99075466	0.99242949	0.99868453	1.0023071	0.9982428	0.98753899	0.98874182	0.99149436	0.98593503	0.9857471	0.99359471	0.99250877	1.005038	0.98760045	0.98724461	0.99201173	0.99100363	0.99020135	0.98631835	0.98483115	0.98409015	0.98112851	0.98584181	0.99356014	0.99236828	1.0023444	0.98439729	0.98118836	0.98106962	0.97964609	0.97905886
0.98659968	0.98918062	0.9877122	0.99155796	0.98965383	0.99350494	0.9944607	0.99432743	0.99556047	0.9893353	0.9959079	0.9955616	0.99541253	1.0007987	0.99574232	0.98679006	0.98698103	0.98876399	0.98890907	0.98969537	0.99119753	0.99394935	1.0048651	0.9942776	0.99178594	1.0011369	0.99927527	0.99255514	0.98634446	0.99313563	0.98783028	0.9889195	0.98975134	0.99842274	0.98766655	0.98473787	0.99184465	0.99128211	0.98851436	0.99822336	0.9834097
0.98416066	0.9874742	0.9869684	0.99089915	0.99542636	0.99259913	0.99091667	0.99387223	0.99147564	0.99065876	0.99591959	0.99433106	0.99696565	1.0059201	0.99589038	0.98561198	0.98351443	0.98743075	0.98349118	0.98705006	0.98541868	0.99212301	0.99773347	0.9831599	0.98058361	0.97863239	0.97965562	0.99140996	0.9872539	0.98831111	0.99148947	0.99019176	0.99383253	0.98341674	0.99867809	0.99923295	0.99008322	0.98363793	0.98306012	0.98242873	0.98369926
0.9836607	0.98683381	0.98715132	0.99179763	0.99967784	1.0005836	0.99161351	0.99817055	0.99098027	0.99226779	0.99415171	1.0012652	0.99478269	1.000185	0.99680179	0.99062061	0.98812628	0.992405	0.99427152	0.98880833	0.99340147	0.99619538	1.0038404	0.99445957	0.98885494	0.99829757	0.99544084	0.99069577	0.99215877	0.98794067	0.98963934	0.98816234	0.99307805	0.97149163	0.98891908	0.99577582	0.99529189	0.99309766	0.99444419	0.99189627	0.99211365
0.99193364	0.99047506	0.99532026	0.98814434	0.98625821	0.98981154	0.98905724	0.98847401	0.98903465	0.9889971	0.99305999	0.99451405	0.99352062	0.99691927	0.99282032	0.98922276	0.98219925	0.99258602	0.98404551	0.9850384	0.98708439	0.98914069	0.99963009	0.97981149	0.98211712	0.97461939	0.97619081	0.99026871	0.99164468	0.99308568	0.99067074	0.98972261	0.99662375	0.9904331	0.98961604	0.99084431	0.9901976	0.98763919	0.98722899	0.99830371	0.98601747
0.98587859	0.98886979	0.98520297	0.98741257	0.98833674	0.99127632	0.99133879	0.99090374	0.9919154	0.98357469	0.9886241	0.99057275	0.98774493	0.98811269	0.99500865	0.98964775	0.98698753	0.98891437	0.989775	0.98940039	0.98981249	0.99154943	1.003509	0.99090582	0.98830968	0.98825377	0.99065608	0.98135316	0.9878332	0.98430717	0.98319966	0.98490721	0.988132	0.9906885	0.98172331	0.98621023	0.98494017	0.98865408	0.99280685	0.99802506	0.98811167
0.98864043	0.98907405	0.98257369	0.98907602	0.98962551	0.98350805	0.98313129	0.98452801	0.98353416	0.98598021	0.98914021	0.9880411	0.99263251	0.99222243	0.98691154	0.96648234	0.95599186	0.94989157	0.95567477	0.95685852	0.94876009	0.9520731	0.97790557	0.93735826	0.93595159	0.89403594	0.89190966	1.0020579	0.98829877	0.98631698	0.98794162	0.98426312	0.99237752	0.98949677	1.0003173	0.99001235	0.98705637	1.0461129	1.0559163	1.112427	1.0542479
0.98440099	0.98085153	0.99355543	0.99221826	0.98705214	0.98863882	0.99417788	0.98868656	0.99473691	0.99362272	0.99788731	0.9965682	1.0028633	1.0058142	0.99623215	0.98967105	0.98458368	0.98814964	0.98552334	0.98551095	0.98855817	0.98769295	0.99809676	0.98665762	0.98826998	0.98101717	0.97860229	0.9929024	0.98763567	0.98925143	0.98923707	0.98652303	0.98041826	0.9923389	0.97906941	0.96438986	0.98418212	0.99112391	0.98456854	0.98073339	0.99015707
0.98893631	0.98526549	0.99141455	0.98868632	0.98704433	0.98908699	0.98581588	0.99102658	0.98648614	0.98949814	0.98924381	0.99154407	0.99296921	0.99431604	0.99718845	0.98757517	0.9856413	0.99246299	0.98575139	0.98712057	0.98941851	0.99342012	1.0021882	0.98656166	0.98631269	0.99216944	0.99442399	0.99347025	0.99163085	0.9902041	0.98805112	0.98763371	0.98466665	0.98675561	0.99308115	0.98299229	0.98976159	0.98413551	0.98783857	0.98357147	0.98410445
0.98979837	0.98250514	0.98101372	0.98671281	0.98759747	0.99045962	0.99000186	0.98992729	0.99039036	0.98572987	0.99206775	0.99104023	0.98846984	0.9884724	0.98649102	0.98552167	0.98338038	0.98956436	0.98314732	0.98522544	0.98685271	0.98956305	1.000006	0.98460358	0.97955561	0.98232704	0.98397714	0.98132038	0.98465502	0.98266959	0.98773885	0.98977518	0.99988914	0.99571037	0.98682874	0.99584645	0.98554945	0.98876894	0.98186207	0.99160141	0.98563719
0.99070901	0.98757237	0.99211866	0.98916823	0.99331856	0.98041195	0.98788154	0.97838724	0.98660535	0.9878599	0.98473424	0.98747522	0.99157929	0.9912231	1.0007234	0.98767167	0.99289328	0.98913378	0.98657668	0.99148536	0.98893088	0.98502302	1.0015527	0.98970324	0.98905975	0.98404562	0.98952115	0.99074036	0.98879892	0.9895367	0.99119049	0.99050885	0.98514277	0.99558026	0.9945116	0.99861318	0.99327314	0.99050939	0.98548764	0.98452759	0.97892612
0.98900789	0.99214959	0.98905206	0.98958737	0.99356776	0.98766828	0.98736167	0.98699814	0.98775172	0.98763609	0.98771173	0.99152976	0.9951812	1.0010688	0.99033159	0.98680615	0.99089634	0.99246585	0.98774362	0.99055308	0.98899865	0.99074286	1.0043846	0.98700172	0.98566878	0.98478717	0.98899251	0.991126	0.99184877	0.98845047	0.98709708	0.98972774	0.9905743	0.9993633	0.98533177	0.9958753	0.9858216	0.98920554	0.98862463	0.98987442	0.98888898
0.98664123	0.98710907	0.98471743	0.98586184	0.9854762	0.98662007	0.98209715	0.98720568	0.98313981	0.98122579	0.97564423	0.97934479	0.98282313	0.97930783	0.98609304	0.99073273	0.98222834	0.99805671	0.98954409	0.99301404	0.99048662	0.99664241	1.0031314	0.99084437	0.99534279	0.99304157	0.98650044	0.99123287	0.98805678	0.9819805	0.98223388	0.98104393	0.98784095	0.96584404	0.98674423	0.97624922	0.97945422	0.98897493	0.98995376	0.98531294	0.98696214
0.98809522	0.98625803	0.98675162	0.99409741	0.98879945	1.0016882	0.99296975	1.0020041	0.99314886	0.98800993	0.98872256	0.99254596	0.99658155	1.0025362	0.99526513	0.99102259	0.99407887	1.00536	0.98789752	0.99357688	0.99571383	0.98812902	1.0082856	0.9990899	0.99873775	0.99927485	0.99994284	0.98759222	0.99441379	0.98774993	0.98968822	0.98713022	0.9928152	0.99439967	1.0026425	0.98952156	0.98919803	0.98883396	0.99079847	0.98345834	0.98407292
0.98439902	0.98406523	0.98299044	0.98921716	0.99208951	0.99367177	0.98983175	0.99489152	0.99044406	0.98845679	0.99324483	0.9951973	0.99665064	0.99641806	0.99233466	0.98234749	0.98536634	0.98381317	0.98327219	0.98326099	0.98193449	0.98755801	0.99955171	0.97694719	0.9826479	0.96707648	0.96780604	0.99469066	0.99284482	0.99729186	0.99927539	0.994865	0.99586952	0.99440056	1.0019585	1.004396	0.9949075	0.99457264	0.98867702	0.99298942	0.99490047
0.98664093	0.98675179	0.98305166	0.99029589	0.9853462	0.99036437	0.98619831	0.99189991	0.98525822	0.9876582	0.99129641	0.99564075	0.99359477	0.99704999	0.99763638	0.9855836	0.9898383	0.99081939	0.98767543	0.98928785	0.98594362	0.98947954	1.0045186	0.98579556	0.9852007	0.98578221	0.98417181	0.99467909	0.99522895	0.98706096	0.98773432	0.98681092	0.98442817	0.99309009	0.99245149	0.98319948	0.98634887	0.99226427	0.98986524	0.99193859	0.99614775
0.98594493	0.98467237	0.9787119	0.990183	0.99279475	0.99257827	0.98567039	0.99261767	0.98663437	0.99074835	0.99123037	0.99566239	0.99349684	0.9946183	0.99255985	0.98127812	0.98263621	0.98643595	0.98463887	0.98689371	0.98659915	0.98626733	1.0004178	0.98020291	0.98562241	0.97578025	0.97607952	0.99462974	0.98902041	0.98924208	0.99141586	0.99095863	0.9979583	0.99369043	0.97982419	1.0084333	0.98517007	0.98690444	0.98469925	0.97352201	0.98424417
0.98814857	0.98483247	0.98391235	0.98969972	0.99588537	0.98539364	0.98744005	0.9848066	0.98773909	0.99188811	0.98830235	0.99539024	0.99428821	0.99785125	1.0024596	0.98479581	0.988074	0.98213571	0.98734987	0.990179	0.98905575	0.98892576	1.0017916	0.98507077	0.99001074	0.98792756	0.99013907	0.99333513	0.98678678	0.98930323	0.9878906	0.98844475	0.98279512	1.0003175	1.004384	0.98834044	0.99033725	0.99069333	0.98744518	0.99413514	0.98962355
0.98659426	0.98833591	0.97851813	0.98548454	0.98884058	0.98224181	0.98587865	0.98193467	0.98472232	0.9852742	0.98655456	0.9869321	0.98810571	0.98692167	0.98623562	0.98797983	0.99167448	0.98471415	0.98686695	0.98912305	0.98843229	0.98891783	1.00354	0.98890716	0.99019557	0.98778087	0.98823452	0.98996872	0.98753512	0.99111766	0.9930293	0.98896927	0.99057221	0.99096459	0.99018949	0.98572028	0.99287736	0.98345935	0.98635691	0.9800694	0.98108506
0.98408496	0.9833256	0.98080856	0.9896816	0.98544693	0.98029619	0.99403012	0.98005068	0.99457169	0.9899891	0.99225777	0.99396425	0.99086183	1.0027696	0.99565017	0.98802555	0.98202765	0.99103045	0.98739117	0.98178846	0.98930585	0.99242222	1.0024533	0.98662364	0.9872328	0.98104566	0.97825503	0.99635023	0.99281663	0.98700851	0.98967052	0.98602384	0.98751175	0.98904324	0.98670715	0.99580002	0.99527669	0.98946977	0.9849084	0.98492748	0.98443311
0.98631918	0.98577368	0.98202235	0.98762661	0.98849231	0.99411595	0.98675716	0.99352795	0.98642814	0.98697203	0.99399281	0.99055344	0.99154425	0.99609709	0.99024224	0.99000663	0.9889558	0.99136895	0.98836589	0.98908418	0.99017698	0.98447961	1.0060259	0.99263746	0.99031186	0.992984	0.99296176	0.9888888	0.99448276	0.99304223	0.99262565	0.99365318	0.99595582	0.98906893	0.99093038	1.0038408	0.99919218	0.99165475	0.98850971	0.9925999	0.98824197
0.98560065	0.98681593	0.98434305	0.99056172	0.99170774	0.9888649	0.98970217	0.98718172	0.98977667	0.99210805	0.9923588	0.99763787	0.99611932	1.0029756	0.99703193	0.98678488	0.99086308	0.994802	0.99233133	0.9910062	0.99181271	0.99310577	1.0049195	0.98656523	0.99355018	0.98980749	0.98960859	0.99347961	0.98540974	0.9909097	0.9956457	0.98999822	0.99615622	1.0048877	0.98975593	0.98064309	0.99878615	0.99882549	1.0012128	1.0017146	0.99100119
0.9842363	0.9830212	0.97494251	0.9882974	0.99288917	0.99036497	0.99346739	0.99061716	0.99305105	0.99521506	0.99553561	0.99851298	0.99648464	1.0055925	1.0007279	0.98505503	0.98645651	0.99601936	0.98251498	0.98638576	0.98876446	0.98221231	1.0036746	0.98409581	0.9852584	0.98545301	0.98395157	0.99257857	0.98619324	0.98609686	0.98476303	0.98159808	0.99095714	0.99986947	0.99380678	0.97566926	0.98914737	0.98543704	0.9931764	0.98514003	0.98067284
0.989528	0.98909998	0.99131769	0.98718166	0.9896692	0.98851228	0.98782063	0.98739117	0.98912102	0.98708445	0.99089098	0.99248743	0.98616648	0.99463564	0.98650306	0.98965824	0.99459362	0.98151731	0.98601973	0.98653561	0.98867023	0.98813432	1.0004423	0.98812509	0.98354858	0.97639388	0.97739923	0.9837929	0.99204206	0.98333287	0.98387426	0.98347241	0.98223376	0.99856931	0.98362011	0.98999959	0.98562348	0.99614346	0.99630296	1.00287	0.98853552
0.98533553	0.98491257	0.98967445	0.99014109	0.98882055	0.98766446	0.98928219	0.98795408	0.99023604	0.99078256	0.99192572	0.99659598	0.99228495	0.99696678	0.99711055	0.97820812	0.98793113	0.98567122	0.98775434	0.98543167	0.98716706	0.98545885	1.0025234	0.98640501	0.98206711	0.97863501	0.98399335	0.98448819	0.99336547	0.9865644	0.98956358	0.98933363	0.99104542	0.98909849	0.99985099	0.99003673	0.98147875	0.98759484	0.98031974	0.97594506	0.98042858
0.98383576	0.98227417	0.97960675	0.99116224	0.98959881	0.99101102	0.99495912	0.99261224	0.9956404	0.9888503	0.99312532	0.99677771	0.99798518	1.0004243	0.99076372	0.99012434	0.99417478	0.99033785	0.98791128	0.99204665	0.98919678	0.98826408	1.0050552	0.98800004	0.99049664	0.98532635	0.99217236	0.98753661	0.99410784	0.99081635	0.99102503	0.98900735	0.99825484	0.99378753	0.98962629	0.98879874	0.98854178	0.98366129	0.98498166	0.98217189	0.98103791
0.9850933	0.98557776	0.98792213	0.98785329	0.99137414	0.98934019	0.9858284	0.99102348	0.98541772	0.98921305	0.98928833	0.99567598	0.9934268	0.99155748	1.0002049	0.99391896	0.98566467	0.98999292	0.99009973	0.98909616	0.98752916	0.99153519	1.0067832	0.98877496	0.99480385	0.98937464	0.99346209	0.99405217	0.99051172	0.99413973	0.99171758	0.99185306	0.99498492	0.99367571	0.99596822	1.0005893	0.99419516	0.99424505	0.99037558	0.99293751	0.98772097
0.99013001	0.98843199	0.99221462	0.98643386	0.98341179	0.98819149	0.98921067	0.98912454	0.99051195	0.98848444	0.98535776	0.9890244	0.98824161	0.99392349	0.99453014	0.9867478	0.98955965	0.99420708	0.98808235	0.9849174	0.99245918	0.98928964	1.0076638	0.99044305	0.98873591	0.99154365	0.99574924	0.99377465	0.98556381	0.99088246	0.99086696	0.98685181	0.98138595	0.99141997	0.99979967	0.99924791	0.98594803	0.98744094	0.98067039	0.97310156	0.9824425
0.98930186	0.98663324	0.98304361	0.98980129	0.99369216	0.99022007	0.99009854	0.99041045	0.99040151	0.98812497	0.99271309	0.99651587	0.99354666	0.99408734	1.0033249	0.98609447	0.99405313	0.99177599	0.98790252	0.9917258	0.98934448	0.98917758	1.0052714	0.98443472	0.98535442	0.98546952	0.98479819	0.9879058	0.98752594	0.98234463	0.97998589	0.98289579	0.98240137	0.98469704	0.98237616	0.99090511	0.9850173	0.98293555	0.98420364	0.98052055	0.98138773
0.99061567	0.98759383	0.9897331	0.98718709	0.99351144	0.98875839	0.98755121	0.98957402	0.98864263	0.98770314	0.99321949	0.99121088	0.99050015	0.99411601	0.9916653	0.98798668	0.98803782	0.98176354	0.98825592	0.98572248	0.99037802	0.98707724	1.0059479	0.99438936	0.99019635	0.99791723	0.99405771	0.99305826	0.99338281	0.99225217	0.99366295	0.99159259	0.98949182	0.99035788	1.0035909	1.0026549	0.98652959	1.0040821	1.005311	1.0285467	0.99969918
0.98671895	0.98568928	0.98642176	0.99318337	0.99337596	0.99889368	0.98654109	0.9969362	0.98726499	0.99204499	0.9945066	0.99560308	1.0001477	1.0015776	0.99903846	0.9944576	0.9887256	0.99532199	0.98949754	0.98292905	0.99135417	0.98692471	1.0007539	0.99059898	0.98683131	0.98554409	0.98930675	0.99256903	0.99127287	0.99512744	0.98784357	0.98579055	0.9985252	0.98880118	0.99333429	1.0100493	0.99469244	0.98822165	0.99597824	0.99545377	0.99270064
0.98481834	0.98983234	0.98904514	0.98579293	0.98761046	0.97717005	0.9892379	0.9765116	0.98896092	0.98314375	0.9859131	0.98609132	0.9892745	0.99034452	0.9899922	0.98220956	0.99142849	0.98659283	0.98256344	0.98814988	0.98453784	0.98840439	1.0039468	0.98503274	0.9896192	0.98903996	0.98771304	0.99890077	0.98506349	0.99128258	0.98660499	0.98547721	0.99185491	0.98985142	1.0028484	0.99081248	0.99221277	0.98660117	0.99025762	0.97521967	0.98410624
0.99039221	0.98510474	0.98446214	0.98974031	0.99394786	0.99123758	0.99052531	0.98827749	0.99023116	0.99264449	0.99015254	0.99761099	1.0005889	1.0056733	0.99560225	0.9882502	0.98534626	0.99136919	0.985888	0.98908162	0.98950303	0.98901749	1.0047125	0.98842371	0.98934323	0.98711461	0.98361135	0.99530828	0.98699611	0.99894053	0.9967829	0.99439567	0.99083036	0.98646885	0.9919464	0.99277806	0.99283463	0.99347878	0.98940152	0.99663973	0.98583633
0.98904634	0.98774719	0.9854368	0.99143118	0.99145788	0.98459077	0.99094778	0.9846859	0.9904809	0.99128473	0.9982596	0.996171	0.99442101	0.99250704	0.99561048	0.98461074	0.98920631	0.98959315	0.98390031	0.98644024	0.9868775	0.98853534	1.0059437	0.98812711	0.98385537	0.98697984	0.98716611	0.98784447	0.99009901	0.98873854	0.98615086	0.98131907	0.98830616	0.97156423	0.98497003	0.98588598	0.99457824	0.99183011	0.9901672	0.98791516	0.98994786
0.98704255	0.98763782	0.98718596	0.99219716	0.99229771	0.99556875	0.98950344	0.99364024	0.99048573	0.99160945	0.99325472	0.99681389	0.99466985	1.0015912	0.99607563	0.98955387	0.98364598	0.98642081	0.99070746	0.9861024	0.98720264	0.99525899	1.0017272	0.98898536	0.9861812	0.98446703	0.98511386	0.98864311	0.99065399	0.99049497	0.99338895	0.99168068	0.98989457	1.0090998	0.99685961	1.0063132	0.99362141	0.98570794	0.98873878	0.9911322	0.98770446
0.9921546	0.98866522	0.99135011	0.99145603	0.98543471	0.99016631	0.98851824	0.99015224	0.98900342	0.98832291	0.98992771	0.99008894	0.9872219	1.0002251	0.9873789	0.98715347	0.98956388	0.98502398	0.98529774	0.98514789	0.99277252	0.99401861	1.0053086	0.99080437	0.98258036	0.98623818	0.99243397	0.98079872	0.99227256	0.98878163	0.98585755	0.98878247	0.99470246	0.98537332	0.98677492	0.99012983	0.98678267	0.98717648	0.99245679	0.99621099	0.98969066
0.98726809	0.98847836	0.991014	0.99325562	0.99697435	0.99550831	0.99418896	0.99641472	0.99407774	0.99103934	0.99716759	1.0018904	1.0040777	0.99962616	0.99492353	0.98880047	0.99609423	0.98749566	0.98729467	0.99421459	0.99003732	0.98713219	1.0038403	0.98357457	0.99191099	0.98189324	0.98356473	0.99362749	0.9922055	0.99118102	0.98735774	0.9857769	0.97625738	0.99457741	0.99622732	0.98389351	0.99507344	0.98621559	0.9800297	0.98294795	0.99190885
0.9842838	0.98180228	0.9756	0.98945081	0.99310631	0.98379672	0.98927814	0.98375618	0.99047345	0.98754811	0.99099624	0.98976821	0.99236989	0.98888963	0.99426562	0.98486423	0.98347276	0.98233759	0.98578137	0.98704648	0.99108672	0.99002653	1.0035967	0.99178344	0.9960072	0.99072427	0.9915278	0.99116141	0.99730307	0.99198139	0.99311739	0.99344069	0.99293774	1.0014538	0.99813974	0.99989277	0.98846608	1.0031269	1.0017231	1.0040133	0.99414217
0.98558784	0.9883092	0.98813409	0.99045789	0.98460281	0.98174495	0.98801345	0.98140007	0.98817313	0.98727554	0.99281371	0.99428976	0.99025232	0.99593455	0.99632919	0.99331272	0.99262244	0.98136508	0.98919415	0.98868996	0.99459958	0.99310982	1.0026908	0.98736542	0.98707807	0.98678195	0.98971641	0.99414492	0.99168444	0.9881562	0.98678517	0.98988378	0.99016619	0.97985512	0.98926967	0.99934453	0.99486822	0.97131616	0.96554476	0.94187844	0.96515197
0.98380929	0.97887123	0.97952694	0.99015963	0.98804665	0.98357922	0.99156481	0.98314714	0.99161905	0.99408734	0.99453259	0.99476439	0.9909476	1.0006405	1.0020847	0.98716408	0.98345101	0.98885947	0.98633254	0.98681313	0.9875201	0.99046278	1.0029888	0.98967552	0.98497319	0.98162729	0.98130447	0.98948354	0.99179405	0.99183953	0.99453974	0.99233961	0.98942453	0.99591368	0.9974789	0.99364072	0.9939726	0.99505734	1.0002965	1.0091368	0.99700737
0.98581523	0.98160207	0.98562676	0.99076492	0.98346645	0.98796469	0.99028772	0.98831671	0.990345	0.99154103	0.99273336	0.9915098	0.99951661	1.0032688	0.98601669	0.98038495	0.98573536	0.97428823	0.97923332	0.97739589	0.98310578	0.97693163	0.9981389	0.97702783	0.97930789	0.97412908	0.97508824	0.98469174	0.97880107	0.97731853	0.97520775	0.9735043	0.98102921	0.98686731	0.97572541	0.9967609	0.98761916	0.98289466	0.983491	0.98181379	0.98602915
0.99070871	0.98752642	0.98666942	0.99425888	0.99457282	0.99448544	0.99275792	0.99370444	0.99333996	0.99138165	0.99557036	0.99874139	0.99814218	0.99749225	0.99970895	0.98923868	0.9820919	0.98143232	0.98360109	0.98875165	0.9874779	0.98593688	1.002616	0.98638999	0.99417382	0.98566538	0.98272288	0.99074423	0.98647797	0.98991078	0.98250568	0.98367232	0.98587734	0.97419894	0.98565197	0.98573172	0.98423737	0.98230588	0.98665816	0.97224247	0.98213744
0.98155457	0.98088866	0.97962767	0.99266875	0.98817724	0.98882747	0.99156553	0.98910367	0.99132729	0.98810327	0.99598289	0.99619043	0.9927817	1.0015191	0.99061567	1.0024383	0.99912018	1.0054973	1.0006175	0.99733591	0.99973005	1.0002987	1.0060879	0.99694115	0.995763	0.99866527	0.993047	0.98966002	0.99308032	0.98816812	0.98272294	0.98383683	0.99379116	1.002001	0.98793727	0.99884528	0.99326134	0.99156326	0.98965842	0.9826113	0.98302788
0.98692667	0.98540199	0.98589826	0.98417842	0.98315996	0.98257709	0.97909713	0.98222828	0.97910041	0.98642761	0.9806239	0.98543882	0.98790532	0.98280603	0.9866181	0.98991251	0.99082059	0.9893114	0.98712248	0.98814213	0.99020213	0.99171674	1.0005181	0.98203093	0.98595798	0.96311879	0.96546561	0.99331909	0.99400324	0.99962699	0.99762321	0.99422932	1.0020458	1.0015179	0.99051374	0.99427015	0.99441165	0.98060942	0.98914349	0.98531616	0.98392224
0.99102986	0.98552316	0.98916841	0.98037541	0.97691923	0.98252267	0.97470289	0.98206347	0.97483701	0.97955066	0.97471124	0.98501998	0.98309171	0.98290062	0.98178291	0.99167222	0.99681121	1.0057571	0.99480683	0.99740881	0.99829048	1.0002331	1.0065098	0.99788225	0.99605364	0.99331164	0.99113584	0.96997416	0.96860212	0.96752292	0.96216446	0.95807314	0.95235777	0.97314429	0.96187639	0.93411535	0.95266753	1.0251375	1.0249032	1.0551642	1.0529531
0.98485702	0.9868319	0.98317784	0.98967153	0.99234492	0.98385847	0.99138373	0.9848848	0.9906773	0.98960966	0.99218488	0.99900866	0.99812764	0.99913317	0.99295759	0.99541801	0.99146992	0.99884528	0.98692322	0.98883742	0.99614805	0.99994421	1.0069474	0.99464744	0.99773192	0.99603939	0.99480879	0.98500043	0.9911443	0.99827123	0.99437463	0.99138111	0.99323368	1.0010325	0.99951899	1.0071287	0.99106121	0.9880814	0.99159235	1.0028291	0.99293548
0.98897159	0.9857558	0.98998982	0.99391204	0.99286735	0.9896825	0.99028534	0.99026382	0.99069059	0.99265909	0.99091548	0.99825501	0.99639201	0.99959439	0.99460292	0.98481512	0.98876411	0.99171603	0.9873867	0.98675239	0.9902963	0.99329907	1.002411	0.9879846	0.98286808	0.98604667	0.98512316	0.98526943	0.9880147	0.9895069	0.98740566	0.98783594	0.99404955	0.98913354	0.99852079	0.98960978	0.98837936	0.9976517	0.99227047	1.014809	0.99699396
0.98615485	0.98282164	0.98179919	0.99235338	0.99610978	0.99266762	0.99519068	0.99117476	0.99471676	0.99468642	0.99777985	1.0008014	1.0019375	1.0008552	1.0038596	0.98848784	0.9875344	0.99355084	0.99069291	0.99276423	0.99338394	0.98447001	1.005213	0.98933476	0.98893529	0.98615509	0.99069303	0.98741049	0.98838586	0.99144155	0.98959702	0.98792088	0.98708987	0.98537475	0.98399872	1.0071952	0.99097818	0.99076104	0.99561077	0.9960143	0.98411703
0.98567152	0.98584396	0.98689455	0.99183118	0.99695075	0.98767143	0.99055755	0.98821402	0.99088562	0.98670501	0.99355483	0.99516553	0.99533212	0.9953323	1.0001287	0.98519081	0.98928928	0.9919157	0.98895818	0.98706806	0.98694509	0.99100256	1.0017599	0.98669457	0.98843884	0.98724109	0.99191046	0.98188239	0.99683905	0.98972142	0.98800945	0.98900914	0.99972677	0.99225736	0.99991351	0.99558944	0.99103516	0.99563986	1.001946	0.99734402	0.99758571
0.98571897	0.98683065	0.98565108	0.99213493	0.99786156	0.99420244	0.98585504	0.99409336	0.98635393	0.98637301	0.99025512	0.99426073	0.99186879	0.99996632	0.99143302	0.98376852	0.98345649	0.98507828	0.98389381	0.98851883	0.98927218	0.98074114	1.0026215	0.98987442	0.99419218	0.98699349	0.98685145	0.99023801	0.99112743	0.99254811	0.9881857	0.98838681	0.98339796	1.0013371	0.99021178	0.98084486	0.99303001	0.99506706	0.99464458	1.0003631	0.98610598
0.9903636	0.99057686	0.985704	0.99060422	0.98772675	0.98646468	0.98959529	0.98574203	0.99011612	0.99100024	0.99670935	0.99132234	0.99828076	0.99931157	0.99982631	0.98862255	0.98826182	0.99207336	0.9871946	0.98768222	0.98945373	0.98649335	1.0036032	0.98824137	0.98544019	0.98794502	0.98755014	0.98175013	0.99111682	0.99229747	0.98868239	0.98538756	0.99588823	0.98594189	0.99532408	0.99882925	0.98782653	1.0010254	1.0049633	1.0162457	0.99742842
0.9894647	0.99036866	0.98554683	0.98255414	0.97885615	0.97989601	0.98075807	0.98056585	0.98115838	0.97762281	0.98162967	0.98132473	0.99044502	0.98410547	0.98856652	0.99554002	0.99293476	1.0029382	0.9947381	0.99605232	0.99953395	0.99748158	1.0055964	0.99901694	1.0037993	0.99997324	0.99815947	0.97974896	0.98853266	0.98316795	0.98641431	0.9868049	0.98724526	0.98791295	0.98333168	0.99672168	0.97837079	0.99382502	0.99144673	0.99792624	0.98733407
0.9944188	0.99501443	0.99741697	0.98985553	0.98945135	0.97763491	0.99150801	0.97952962	0.99115348	0.99034369	0.99347579	0.994838	0.99112111	0.99563086	0.98866558	0.99038804	0.98748219	0.99911696	0.98895556	0.98763627	0.99448448	0.9950608	1.0042702	0.99157554	0.99286443	0.99877399	0.99844646	0.99364108	0.98898864	0.98948157	0.99237424	0.99077755	0.99868441	1.0012901	0.99429798	0.99899393	0.99269074	0.98567194	0.98657119	0.98297042	0.98507452
0.97081023	0.97013944	0.96919918	0.98547095	0.98371255	0.98153472	0.98446548	0.98220348	0.98460716	0.98070717	0.98859829	0.98985898	0.98528016	0.99273711	0.99456483	0.994057	0.98798132	0.99710494	0.99308753	0.98918545	0.99334884	0.98620218	1.0046366	0.98659062	0.99523091	0.98488426	0.99155968	0.99302924	0.98585534	0.99122196	0.99198365	0.99068058	0.98733813	0.99116349	0.98552501	0.99256271	0.9872303	0.98742795	0.99131221	0.99629802	0.98451382
0.98743916	0.984065	0.98577094	0.98495072	0.99146926	0.99092776	0.99050671	0.98822087	0.99152833	0.98781031	0.98292577	0.99419528	0.99323976	0.99556077	0.99788451	0.98933399	0.99277991	0.9937126	0.98957103	0.98818511	0.99468434	0.99126238	1.0063604	0.99023032	0.99468064	0.9970035	0.99387395	0.98529047	0.98995239	0.98824489	0.98277885	0.98018926	0.98478091	0.98420978	0.99819082	0.99521261	0.98394233	0.9878391	0.9873234	0.9853757	0.98144919
0.97624171	0.98249006	0.97995526	0.99219948	0.9950372	0.99333477	0.99192077	0.99173176	0.99256855	0.99248445	0.99477416	0.99729902	0.99905467	1.002316	0.99662989	0.98786104	0.98708993	0.97899312	0.98580313	0.98797625	0.98819768	0.98716575	1.002556	0.98687887	0.98730004	0.97899711	0.98336262	0.99504548	0.98848784	0.99272418	0.9842146	0.98711503	0.99859709	0.99005491	0.99077195	1.0033149	0.9928816	1.0045127	0.99804819	1.0148817	0.99586797
0.9924857	0.99522483	0.99700624	0.9889093	0.98729771	0.98834699	0.99028921	0.98592108	0.98985308	0.98804516	0.99236864	0.99201	0.9911803	1.0017343	0.99307418	0.99039644	0.98482877	0.99325454	0.98847747	0.99142629	0.99144435	0.98718154	1.0081969	0.99589294	0.99141604	0.99686313	0.997877	0.99164057	0.98458296	0.99209321	0.99057353	0.98914999	1.0014906	0.98054278	0.99529344	0.99158293	0.99669832	0.99579871	0.99280453	0.99439025	0.98289841
0.9856655	0.98744988	0.98459315	0.99436539	0.99346626	0.99165112	0.990686	0.9904862	0.99086863	0.9966681	0.99821031	1.0004013	0.99479103	1.003082	0.99560213	0.98482031	0.98047304	0.97967398	0.98670357	0.98330343	0.9862138	0.98445469	1.0028402	0.98896682	0.98751682	0.98491025	0.98486364	0.99443007	0.99550152	0.9958775	0.98861963	0.98737091	0.99415159	0.98310918	0.99110723	0.9878009	0.99314749	0.99198043	0.99163276	0.99254727	0.98804575
1.0000621	1.0008726	1.0174567	0.98105639	0.97765881	0.98480678	0.984586	0.98626983	0.98426211	0.97893083	0.97836173	0.97922069	0.97857225	0.9897815	0.98472697	0.9766829	0.97938281	0.9818176	0.98466742	0.98200631	0.98136622	0.98528105	1.0016919	0.9822675	0.97572982	0.98143339	0.97982645	0.99307394	0.99283278	0.99530655	0.99079514	0.9894976	0.98916429	0.99185431	0.99994433	0.99018973	0.99092853	0.98753673	0.98424321	0.98028916	0.97730279
0.98915213	0.98853493	0.98750198	0.98660272	0.98729682	0.98612458	0.98573583	0.9870289	0.98660243	0.99169344	0.99160767	0.99477732	0.99447113	1.0038215	1.0008373	0.99948746	0.99111044	0.99375319	0.9922452	0.99655074	0.99645847	0.9928748	1.0082541	0.9962095	0.99555361	1.0051601	1.0008453	0.98325461	0.98990494	0.98599404	0.98248184	0.98402047	0.98771071	0.98260999	0.99131048	0.9893409	0.98615497	0.98921025	0.99556071	0.98194665	0.9874965
0.9842062	0.98246527	0.98289895	0.98922837	0.98944229	0.98167157	0.98693502	0.98027098	0.98685056	0.98290485	0.98506385	0.98884302	0.99207258	0.99224705	0.99389398	0.990264	0.99633896	0.99806029	0.98963439	0.99326134	0.99490899	1.0026423	1.0058717	0.99067712	0.99137425	0.99968028	1.0006865	0.98789567	0.99346161	0.99428135	0.99085355	0.99118286	0.99483317	0.98614377	0.98806983	0.98862207	0.99143851	0.98612928	0.98835629	0.9795264	0.97999614
0.98852175	0.98357093	0.98804146	0.98952115	0.99129587	0.99107504	0.98816937	0.99244368	0.98806489	0.98581481	0.98664761	0.98774874	0.99395359	0.9944827	0.99326283	0.98640299	0.99043614	0.98860675	0.98749125	0.99105722	0.99314564	0.9917469	1.0045959	0.98700649	0.9906587	0.98536795	0.98378098	0.9921295	0.99191165	0.99521053	0.99269426	0.99274462	0.99260497	1.0001863	0.99121356	1.0031393	0.99668568	0.99180597	0.99425679	0.99435556	0.99575377
0.9856683	0.9868784	0.99151546	0.98910755	0.99550337	0.98824483	0.98639524	0.98799539	0.98598439	0.99001098	0.99234784	0.99200642	0.9921996	0.99502391	0.99579418	0.98973471	0.98608416	0.9901315	0.9896878	0.98599416	0.99297446	0.98768467	1.00535	0.99252772	0.98480183	0.98627061	0.99111015	0.99228597	0.99002892	0.99681276	0.99419874	0.98985696	0.98826051	0.9936617	0.97956282	0.99810755	0.9928751	0.98931873	0.98843825	0.99172926	0.98551667
0.98524576	0.98370272	0.9850198	0.98837554	0.98301613	0.99120599	0.98919767	0.99082792	0.98894346	0.98786926	0.99062294	0.98935664	0.98754746	0.99438947	0.98551762	0.98736268	0.98054594	0.99272871	0.99116087	0.986359	0.98759884	0.98663861	1.0036546	0.9868179	0.98433745	0.97696197	0.9782443	0.99742991	0.99020016	0.99496567	0.99138319	0.99447024	0.99366927	0.99879003	1.0057385	0.99498361	0.99549353	0.98357141	0.98665792	0.98341149	0.98632795
0.9825511	0.98681611	0.98692769	0.98675096	0.99110144	0.98896706	0.98920286	0.98995632	0.98938423	0.98492682	0.98759395	0.98897558	0.98595113	0.98895538	0.98961854	0.98643351	0.99165291	0.98221511	0.98736089	0.98968321	0.99130982	0.98171568	1.0032389	0.98895591	0.99284428	0.99228442	0.9909448	0.99258918	0.99556816	0.98971647	0.991588	0.98555696	0.99847966	0.98695034	1.0052375	0.9976601	0.98995036	0.99289721	0.99667913	0.9913398	0.98901731
0.9890492	0.98574805	0.98731339	0.97233421	0.96966827	0.97041011	0.97508889	0.9702577	0.97595602	0.95858938	0.96117222	0.95614791	0.95617539	0.94603097	0.9485715	0.9953922	0.99281698	1.0033029	1.0012857	0.99763906	1.0005499	1.0042534	1.0122577	1.0143278	1.0104334	1.048951	1.0512102	0.99483347	0.99442798	0.99673128	1.0007294	0.99546099	0.98874182	0.99262714	0.99986172	0.98811221	0.99936134	0.99089903	0.9836635	0.97935516	0.98220795
0.98810244	0.98656988	0.9867354	0.98911607	0.99384516	0.99949741	0.99652195	0.99999714	0.99685115	0.99194866	0.99128211	0.99585074	0.99968874	1.0014799	1.0025564	0.98789018	0.99134576	0.99055368	0.99007541	0.99065721	0.9925186	0.98560613	1.0034324	0.98529762	0.99282324	0.98800105	0.99012268	0.98907769	0.99506873	0.98895448	0.98603404	0.98851925	0.97969347	0.9875198	1.003722	0.99279433	0.994371	0.99053037	0.98784161	0.98551184	0.98600239
0.97009695	0.97104341	0.97181118	1.0060918	1.0130873	1.0080419	1.0043895	1.0069872	1.0048407	1.0042591	1.0113029	1.0150272	1.0157053	1.0191706	1.0105492	0.98523539	0.9817937	0.98154187	0.98359931	0.98367167	0.98466319	0.98809576	0.99948984	0.98314083	0.98818946	0.98111838	0.98119724	0.99863958	0.98221564	0.99352384	0.98555583	0.98542774	0.99333036	0.98840171	0.98264146	0.99679136	0.98376083	0.98295373	0.98192352	0.98477978	0.98090291
0.98819345	0.98508531	0.98475283	0.99515074	1.0031291	0.98995459	1.000029	0.99039066	0.99959284	0.99443012	0.99793363	1.0035832	1.00386	1.0038861	1.002269	0.98604	0.98553514	0.99279833	0.98837608	0.98455471	0.99466866	0.99164182	1.0033473	0.98585838	0.98560941	0.98431587	0.98877633	0.98718321	0.98551494	0.98593062	0.9879663	0.98399758	0.99060726	0.98702884	0.99125767	0.98877645	0.99388355	0.99004847	0.99090165	0.9916603	0.98777121
0.98736608	0.98543543	0.99015397	0.99290407	0.998932	0.99468082	0.99211258	0.99471182	0.99313456	0.99169654	0.99715203	0.99169648	0.99421388	1.0000105	0.98837137	0.98654193	0.98272091	0.9834168	0.98488045	0.98927182	0.98832136	0.98754609	1.0024906	0.9843989	0.97985566	0.98027283	0.98068547	0.98907888	0.98965752	0.9840275	0.98652107	0.98147947	0.99024433	1.0053548	0.98236239	0.99462181	0.97412837	1.0017153	0.99720269	1.0117025	0.99831617
0.98834234	0.98849869	0.98759538	0.98347348	0.98969936	0.98453248	0.98717564	0.98426378	0.9876402	0.98193687	0.98414725	0.98619688	0.98229522	0.98934031	0.98310453	0.98506117	0.98136461	0.98108786	0.98788309	0.98758614	0.98752087	0.99396032	0.99937868	0.98272383	0.97947192	0.9796617	0.97998852	0.98574483	0.98271149	0.98426676	0.98497283	0.98521221	0.97931731	0.98796529	0.97694707	0.98748583	0.98724192	0.99211413	0.99041605	0.97982538	0.9865939
0.98970938	0.98973244	0.9883098	0.99475884	0.99176371	0.99176031	0.99467242	0.99075174	0.99581409	0.99462903	1.0000955	1.0036136	0.99983698	1.0002908	1.0083035	0.98976666	0.98878843	0.98582685	0.98618555	0.98977113	0.98706186	0.99516147	1.0028123	0.98858744	0.99145001	0.99061781	0.99051553	0.98430252	0.98438644	0.99138498	0.9910304	0.98730189	0.98623896	0.99398476	0.99964184	1.0003003	0.98286796	0.99483216	0.98921973	0.99480152	0.98694921
0.98910999	0.99139214	0.99550897	0.99073219	0.99686933	0.98312372	0.98926061	0.9833293	0.99014503	0.98692006	0.9879778	0.98934376	0.9899624	0.9946835	0.999457	0.99097526	0.98134643	0.98683411	0.9882794	0.99056089	0.99065888	0.98638612	1.0014092	0.98552907	0.980084	0.98039144	0.9803558	0.99508506	0.99506539	0.99495256	0.99078012	0.99095106	0.99226207	0.9959361	1.0017474	1.0055097	0.98746216	0.98368591	0.98496795	0.98306412	0.9824627
0.99038672	0.9915545	0.99382401	0.99164295	0.98981392	0.98251194	0.98703414	0.98198599	0.98723406	0.98363698	0.98847944	0.98980731	0.98734778	0.99307865	0.99141639	0.9843775	0.99001741	0.99322075	0.98813736	0.98950607	0.98832762	0.98578715	1.0060353	0.98658174	0.98591787	0.98546487	0.98859394	0.99390143	0.98777306	0.99899638	0.99317229	0.99225664	1.0002341	1.0017914	0.9970181	1.006351	0.99641299	0.99375653	0.98742795	0.98772222	0.98193026
0.98718494	0.98630482	0.98873425	0.99228144	0.99084169	0.988617	0.99253833	0.98888922	0.99248636	0.99250293	0.99604982	0.99654019	0.99623686	0.99680078	0.99974531	0.99834806	0.9910993	0.99694347	0.98868006	0.98916721	0.99602926	0.99222028	1.0077891	0.99282187	0.9911676	0.98789644	0.99078685	0.99051851	0.98941338	0.9911986	0.98432446	0.98597842	0.98819721	0.98920214	0.97879434	0.97406262	0.99799126	0.99464893	0.99188298	1.003893	0.99259037
0.9857145	0.98552048	0.98706692	0.99055523	0.99321961	0.98861468	0.99363953	0.98977	0.99346846	0.98893517	0.98994893	0.99439538	1.0002323	0.98860627	0.99207455	0.98850787	0.98601806	0.9823088	0.98500991	0.98855615	0.99029469	0.99270111	1.0051579	0.99052274	0.98629445	0.98567575	0.99199885	0.98158777	0.97995073	0.98411566	0.98241675	0.97653508	0.97841102	0.9924624	0.986965	0.98574352	0.97820812	0.98935419	0.98783451	1.0017612	0.98682457
0.99000138	0.98411566	0.98781782	0.99094963	0.99649811	0.99581176	0.99665207	0.99462432	0.99617505	0.9929117	0.995188	0.99341887	0.99798262	1.003107	1.0014806	0.99822509	0.98687357	0.9868136	0.98892403	0.98519474	0.98746532	0.98324865	1.002453	0.9832778	0.98911929	0.97346067	0.97849888	0.99610347	0.99448347	0.99476314	0.99664843	0.99642467	1.0000435	0.99249578	0.99600285	1.0050044	1.0011448	0.99144822	0.99224997	1.0013722	0.98544669
0.99093992	0.99267334	0.99171066	0.99006009	0.9920876	0.98758584	0.98955536	0.98798507	0.9901759	0.98967588	0.98775041	0.98828399	0.99443156	1.0012897	0.98780733	0.99181682	0.99039203	0.98459226	0.98847276	0.98432744	0.9900884	0.9890722	1.0026708	0.98866969	0.98665702	0.98923695	0.98828346	0.99337697	0.99629623	0.99824369	0.9986816	0.99820906	1.0017366	0.99450237	0.99067444	1.0050887	0.99486601	0.98210168	0.98247415	0.98126084	0.98594546
0.99150425	0.98569429	0.98827904	0.99317747	0.99029589	0.98747867	0.99313182	0.98622543	0.99356467	0.98993695	0.99423665	0.99673885	0.99396485	1.0030539	0.99881774	0.98740363	0.99044806	0.99203402	0.99153364	0.98855746	0.98774254	0.99424511	1.0056143	0.98700714	0.98612159	0.99101073	0.99133217	0.97776669	0.96854889	0.96802074	0.96338344	0.96283019	0.96347165	0.96607053	0.95323789	0.95271713	0.95743358	0.98528439	0.98265517	0.98279321	0.97608471
0.98983443	0.98821163	0.98607975	1.0109209	1.0124577	1.0018514	1.0149986	1.0019146	1.0144442	1.0263625	1.0304081	1.0312448	1.0326054	1.0360273	1.0412327	0.98792237	0.97789311	0.98494083	0.98258603	0.98803002	0.98251003	0.98452556	1.0014875	0.97775853	0.98515183	0.97598422	0.98074543	1.0027642	0.99879444	1.0005467	0.99838084	0.99813306	0.99987704	1.0038561	0.99937373	1.0017612	1.0024773	0.99477881	0.99126154	0.99592531	0.98763448
0.98943573	0.98863214	0.98620659	0.98621613	0.9858709	0.98587245	0.98768461	0.9866125	0.98737407	0.98305905	0.98417193	0.98780161	0.99363959	0.99167186	0.98851466	0.99042314	0.98862052	0.99614459	0.9893682	0.9904204	0.99542886	0.99024284	1.0045297	0.99200791	0.98542863	0.99359322	0.99458319	0.98797667	0.99031454	0.98029357	0.9836002	0.97803307	0.98623329	0.9737125	0.98725575	0.9836297	0.98800123	0.99011362	0.98740274	1.0045496	0.9931165
0.98797327	0.99005193	0.98614389	0.99048221	0.99108088	0.99662638	0.99071455	0.99517894	0.99228042	0.99022239	0.99894178	0.99619651	1.0026789	1.0028586	0.9921025	0.99443978	0.99203771	0.99488026	0.98847651	0.993577	0.99163646	0.9869625	1.0029982	0.9856748	0.98756737	0.98493671	0.98592317	0.98814344	0.99118143	0.9942432	0.99032485	0.98968464	0.99116701	0.99423069	0.99376369	0.97907919	0.98978806	0.99199212	0.98970562	0.99415648	0.99113876
0.98507351	0.98393798	0.98811352	0.99340886	0.98783243	0.98991513	0.98817474	0.99090219	0.98952198	0.99267441	0.99031556	0.99283105	0.99737322	1.0006019	0.99671459	0.98656082	0.98452061	0.99061757	0.98313594	0.98868561	0.98699713	0.98845589	1.0025899	0.98237395	0.98763031	0.98055035	0.97704196	0.9870255	0.97672015	0.97925597	0.98217529	0.97734207	0.98446733	0.98178196	0.98335284	0.98446965	0.98331183	1.0093535	1.0142525	1.0301148	1.0077435
0.9855864	0.9865967	0.98573136	0.99232334	0.99497324	0.99332428	0.99391961	0.99267685	0.9935655	0.99878383	0.99611735	1.0024571	1.0004772	1.004187	1.0052722	0.98521084	0.99217701	0.98700863	0.98717278	0.99076027	0.99115068	0.99035674	1.0040925	0.98931086	0.98972487	0.98879653	0.98873639	0.98465669	0.98997891	0.98503172	0.9837029	0.9800123	0.99891114	0.98748803	0.99737906	0.984837	0.98767596	0.9895159	0.9754653	0.9821294	0.976695
0.99009055	0.98987126	0.9828878	0.99199343	0.99377829	0.98769861	0.9956854	0.9884243	0.99479961	0.99252242	0.99695241	0.99553585	1.0026562	0.99890798	0.9954201	0.99027193	0.98470223	0.98582977	0.98919231	0.98986542	0.99182332	0.99043715	1.0045626	0.98923087	0.98683035	0.98642498	0.98940349	0.99380589	0.99795651	0.99374539	0.99292088	0.99011606	1.0002117	0.99803853	1.0060259	0.9966774	0.9918552	0.98672694	0.99599999	1.0025986	0.98762292
0.9962796	0.99444455	1.0007129	0.98656982	0.98643744	0.98698652	0.98587364	0.9884479	0.98525685	0.98408508	0.9875136	0.98642135	0.98648667	0.98294735	0.99579197	0.99076962	0.98884726	0.99305427	0.99129826	0.99153715	0.9938494	0.99419093	1.0042084	0.98921698	0.99087566	0.99567002	0.99290836	0.98451215	0.98870164	0.98726118	0.98221749	0.98265857	0.98817414	0.98875475	0.99611646	0.98025948	0.98189664	0.99271524	0.99103045	0.99755818	0.99361634
0.98141611	0.98771334	0.98656869	0.99533564	0.99578446	0.99883461	0.99254835	0.99880224	0.99219888	0.98931748	1.0020987	1.0034865	0.9962815	1.0086906	1.0066028	0.98938262	0.98870289	0.99204755	0.99072653	0.99317539	0.99383527	0.99360484	1.0078217	0.99549389	0.99374276	0.99708813	0.99919903	0.99272376	0.99588132	0.99281687	0.99733728	0.99360913	0.99446154	0.99366844	1.0033207	1.0125533	0.9924891	0.99189794	0.99166942	1.0019759	0.99550068
0.98661011	0.98471403	0.98137701	0.98494077	0.98704636	0.98075163	0.98233879	0.97984773	0.98229539	0.98103106	0.98596251	0.98293597	0.98774976	0.99156022	0.9827171	0.98970973	0.99046427	0.99063164	0.99126017	0.98808992	0.99018508	0.98999101	1.0037049	0.98562372	0.98849577	0.98784852	0.9887507	0.99625111	0.99881399	0.99963117	0.9987334	1.000955	0.9996202	1.0037483	1.0002779	1.0035487	0.99651355	0.98792839	0.99405372	0.99372303	0.99042392
0.98439854	0.98497725	0.98291188	0.99090999	0.99898696	1.0045033	0.99118805	1.00239	0.99194086	0.9965809	0.99835479	0.99758005	0.99686837	1.001703	1.0061476	0.98168617	0.98664808	0.99281245	0.98681992	0.982979	0.98880625	0.98980099	1.0047228	0.98544425	0.98711956	0.98059547	0.98718935	0.99852365	0.993218	0.99801189	0.99328125	0.9955706	0.99115461	0.98910761	1.0033156	0.9923026	0.99388492	0.98411041	0.9915309	0.99297613	0.99035096
0.98831511	0.9905445	0.98861659	0.99208713	0.98840958	0.98318279	0.99130189	0.98684496	0.99200201	0.99111801	1.0013824	1.00097	1.0060854	1.0085912	0.99589735	0.97985715	0.9956646	0.98746234	0.98459816	0.98727834	0.98823857	0.98038572	1.0025953	0.9833743	0.98264283	0.97971874	0.97877192	0.9953016	0.98614442	0.98370129	0.98537421	0.9840343	0.99467242	1.0018995	0.98434776	0.98096067	0.99135697	0.98164928	0.98572469	0.98192716	0.98681402
0.98857176	0.99300563	0.99248749	0.99450397	0.9965871	0.98719323	1.0014433	0.98620629	0.99957162	0.99548841	1.0014803	1.0023601	1.0022216	1.014002	1.002244	0.98540407	0.9925226	0.98456943	0.9878701	0.99126422	0.98823178	0.98319995	1.0030109	0.98713177	0.98768288	0.98705196	0.97968423	0.99752921	0.99493748	0.99360085	0.99173713	0.98992676	0.98573333	0.99823987	1.0011725	0.98931873	0.99332643	0.99118751	0.99091172	0.98684406	0.99363643
0.98602933	0.98305768	0.98506576	0.9888466	0.9956792	0.99635839	0.98769093	0.99343443	0.98785698	0.99241632	0.99262965	0.99313945	0.99504513	0.99538302	1.0015346	0.98849875	0.98819417	0.98718601	0.98567617	0.98877275	0.97952825	0.98724806	1.0009203	0.98462713	0.98650283	0.98248047	0.98811954	0.99710304	0.99228585	0.98878658	0.98940861	0.98865038	0.97692758	0.98194754	1.0152237	1.0006589	0.98780978	0.99046206	0.99300581	0.98880112	0.99082476
0.98413992	0.984927	0.9829818	0.98993236	0.99832493	0.99434441	0.9919216	0.99476653	0.99228048	0.98971474	0.99488431	0.99664396	0.99685758	0.99711287	1.0022483	0.990426	0.98694789	0.99140412	0.9877429	0.98650193	0.98955804	0.99536484	1.0069797	0.99680054	0.98795998	0.98771745	0.98908973	0.99565077	0.99349087	0.99073559	0.99141186	0.98850214	0.99680054	0.9891181	0.9919616	0.99643624	0.99022961	0.98638141	0.99041766	0.9884156	0.98377997
0.98877412	0.9892236	0.98593694	0.98814416	0.99424219	0.98758727	0.99007601	0.98850977	0.99011004	0.98201334	0.99342006	0.99277365	0.98837721	0.99677706	0.99058539	0.99074858	0.99676991	0.99089646	0.98843271	0.99390548	0.99423164	0.98824853	1.0063642	0.98749763	0.99701124	0.99700809	0.9919396	0.9816696	0.98325914	0.9748652	0.97460365	0.97116363	0.98289973	0.98480117	0.98654616	0.99611318	0.99423599	0.98415852	0.99161458	0.99546134	0.98948669
0.9915176	0.98853797	0.98609066	0.98738146	0.98650318	0.98439884	0.9838829	0.98692584	0.98400998	0.9848696	0.98764896	0.98729223	0.98910755	0.99123132	0.9851954	0.99705398	0.98734152	0.99942446	0.99265599	0.98844659	0.99153018	0.99741179	1.0047042	0.99070752	0.98988152	0.99275273	0.99607521	0.99609411	0.99464744	0.98983502	0.9887712	0.98812652	0.99951339	0.99237639	0.9948042	0.98629385	0.98675936	0.97981685	0.97803664	0.97606033	0.98647982
0.99254203	0.99018961	0.99166274	0.98894292	0.98485768	0.98843259	0.993325	0.98866719	0.99313259	0.98692811	0.98863405	0.99189669	0.98629981	0.99164522	0.99686605	0.98870325	0.98728937	0.98916459	0.98669142	0.98629093	0.98644626	0.98415458	1.0026913	0.98554343	0.99343497	0.9832139	0.9859286	0.995583	0.9828797	0.9886415	0.99121779	0.98704046	0.98326081	0.98623735	0.99827147	0.99440753	0.99136955	0.99039334	0.9904952	1.0026935	0.98567784
0.98739827	0.98944521	0.98080337	0.99189228	0.9922455	0.98393351	0.99157125	0.98393178	0.99172723	0.98946416	0.990852	0.99591732	0.99624836	1.0010486	0.99025911	0.98288953	0.98672754	0.98780626	0.99072701	0.99112445	0.9874348	0.98994392	1.0040784	0.98456991	0.98955315	0.98878473	0.98903716	0.98225033	0.98549724	0.98653758	0.98415452	0.9809956	0.98909771	0.99129111	0.99050105	1.0221776	0.98756534	0.99003327	0.99441254	1.0020176	0.9945789
0.99048871	0.99186814	0.99130315	0.98991972	0.99376643	0.99917722	0.98331821	1.001721	0.98227763	0.98660201	0.99685019	0.99404812	0.99218547	1.002847	0.99390799	0.98752344	0.99430847	0.99350935	0.99273348	0.99376488	0.9976691	0.99458545	1.0052776	0.98951757	0.9928835	0.98798198	0.98966485	0.99379647	0.99578357	0.99920565	0.99644554	0.99680001	0.9947142	0.9902463	0.99847215	1.0021535	0.99830395	0.97348511	0.97390461	0.97203523	0.97554415
0.9962889	0.99276066	0.99230689	0.98901373	0.98870939	0.9796316	0.98398185	0.97996557	0.98377407	0.98388743	0.9891333	0.98952967	0.98779905	0.99628943	0.98998821	0.99273676	0.99233872	1.0003955	0.99726164	0.98979372	0.99678499	0.99877548	1.011245	1.0049473	1.0041879	1.0170844	1.0220716	0.98753089	0.9916538	0.98650014	0.99002486	0.98898947	0.99791384	0.99511164	0.99015695	0.98636848	0.98569536	0.98933005	0.99109042	0.99685198	0.99359071
0.98294556	0.98256183	0.98053682	0.9877094	0.98971158	0.99339402	0.98912102	0.99208146	0.98933589	0.98492557	0.99350297	0.99334943	0.99433613	0.98776966	1.0025071	0.9797014	0.98882216	0.98398757	0.98583788	0.98714924	0.98850769	0.98619467	1.0029314	0.9855212	0.98962569	0.98744249	0.98974299	0.99001151	0.9907639	1.0015755	0.99135244	0.99464548	0.99959928	1.0014403	0.99859977	0.99047518	0.99188727	0.98739421	0.984981	0.9857614	0.99211955
0.99389851	0.9900645	0.98921531	0.9840641	0.98572707	0.98250502	0.99228239	0.9799121	0.99294406	0.98192072	0.98634273	0.98980629	0.98238164	0.99246556	0.98370546	0.99171835	0.98450893	0.98425257	0.98726434	0.98518014	0.98931646	0.98735064	1.0017215	0.9880724	0.98622954	0.9843694	0.98034072	0.98488379	0.99418616	0.99022484	0.98815626	0.98428291	0.98470944	0.99698442	0.98188102	0.99084538	0.99022794	0.9954716	0.99346834	0.9880296	0.99394971
0.98737371	0.98542619	0.98689687	0.99212384	0.9878903	0.99847245	0.98751479	0.99882549	0.98805177	0.98698723	1.0022688	0.99966902	0.99711311	1.0066025	0.99268043	0.99219108	0.98493975	0.9779824	0.98591095	0.98960358	0.98906523	0.98788291	1.0013443	0.98557037	0.98946315	0.98281491	0.99056792	0.98892552	0.98648578	0.99250865	0.98588991	0.98707771	0.9934302	0.99083662	0.99047136	0.98527747	0.98503911	0.98752004	0.99036056	0.99408996	0.99364126
