# Supplementary material for: Simultaneous readout of multiple FRET pairs using photochromism
Source: Nat Commun. 2021 Mar 31;12:2005. doi: 10.1038/s41467-021-22043-0 (PMC8012603; doi:10.1038/s41467-021-22043-0)
Supplement: Supplementary file 3 — Source Data [file 41467_2021_22043_MOESM3_ESM.zip › SourceData/Figure4/Figure4c,d/figuredata/EKARev_fit_FRET_vs_rho_Donor.txt]

cal_DD_2
-1.245171757298916
-1.241689691864496
-1.238207626430075
-1.234725560995654
-1.231243495561234
-1.227761430126813
-1.224279364692393
-1.220797299257972
-1.217315233823552
-1.213833168389129
-1.210351102954711
-1.20686903752029
-1.20338697208587
-1.199904906651449
-1.196422841217027
-1.192940775782608
-1.189458710348188
-1.185976644913767
-1.182494579479346
-1.179012514044924
-1.175530448610505
-1.172048383176085
-1.168566317741664
-1.165084252307244
-1.161602186872821
-1.158120121438403
-1.154638056003982
-1.15115599056956
-1.147673925135141
-1.144191859700719
-1.1407097942663
-1.13722772883188
-1.133745663397457
-1.130263597963038
-1.126781532528618
-1.123299467094197
-1.119817401659777
-1.116335336225355
-1.112853270790936
-1.109371205356515
-1.105889139922095
-1.102407074487674
-1.098925009053254
-1.095442943618831
-1.091960878184413
-1.08847881274999
-1.084996747315571
-1.081514681881149
-1.07803261644673
-1.074550551012312
-1.071068485577889
-1.067586420143467
-1.064104354709048
-1.060622289274626
-1.057140223840207
-1.053658158405785
-1.050176092971366
-1.046694027536944
-1.043211962102525
-1.039729896668103
-1.036247831233684
-1.032765765799262
-1.029283700364839
-1.025801634930421
-1.022319569496002
-1.01883750406158
-1.015355438627161
-1.011873373192739
-1.00839130775832
-1.004909242323897
-1.001427176889479
-0.9979451114550564
-0.9944630460206341
-0.9909809805862153
-0.9874989151517966
-0.9840168497173742
-0.9805347842829555
-0.9770527188485332
-0.9735706534141144
-0.9700885879796921
-0.9666065225452698
-0.963124457110851
-0.9596423916764323
-0.95616032624201
-0.9526782608075912
-0.9491961953731689
-0.9457141299387501
-0.9422320645043278
-0.9387499990699091
-0.9352679336354868
-0.9317858682010645
-0.9283038027666457
-0.9248217373322269
-0.9213396718978046
-0.9178576064633859
-0.9143755410289636
-0.9108934755945448
-0.9074114101601225
-0.9039293447257002
-0.9004472792912814
-0.8969652138568591
-0.8934831484224404
-0.8900010829880216
-0.8865190175535993
-0.8830369521191805
-0.8795548866847582
-0.8760728212503395
-0.8725907558159172
-0.8691086903814949
-0.8656266249470761
-0.8621445595126538
-0.858662494078235
-0.8551804286438163
-0.851698363209394
-0.8482162977749752
-0.8447342323405529
-0.8412521669061306
-0.8377701014717118
-0.8342880360372895
-0.8308059706028708
-0.8273239051684484
-0.8238418397340297
-0.8203597742996109
-0.8168777088651886
-0.8133956434307699
-0.8099135779963476
-0.8064315125619252
-0.8029494471275065
-0.7994673816930842
-0.7959853162586654
-0.7925032508242431
-0.7890211853898244
-0.7855391199554056
-0.7820570545209833
-0.778574989086561
-0.7750929236521422
-0.7716108582177199
-0.7681287927833012
-0.7646467273488788
-0.7611646619144601
-0.7576825964800378
-0.754200531045619
-0.7507184656112003
-0.7472364001767779
-0.7437543347423556
-0.7402722693079369
-0.7367902038735146
-0.7333081384390958
-0.7298260730046735
-0.7263440075702547
-0.722861942135836
-0.7193798767014137
-0.7158978112669914
-0.7124157458325726
-0.7089336803981503
-0.7054516149637315
-0.7019695495293092
-0.6984874840948905
-0.6950054186604682
-0.6915233532260494
-0.6880412877916307
-0.6845592223572083
-0.681077156922786
-0.6775950914883673
-0.674113026053945
-0.6706309606195262
-0.6671488951851039
-0.6636668297506851
-0.6601847643162628
-0.6567026988818441
-0.6532206334474218
-0.649738568013003
-0.6462565025785807
-0.6427744371441584
-0.6392923717097396
-0.6358103062753209
-0.6323282408408986
-0.6288461754064798
-0.6253641099720575
-0.6218820445376387
-0.6183999791032164
-0.6149179136687977
-0.6114358482343754
-0.607953782799953
-0.6044717173655343
-0.6009896519311155
-0.5975075864966932
-0.5940255210622745
-0.5905434556278522
-0.5870613901934334
-0.5835793247590111
-0.5800972593245888
-0.57661519389017
-0.5731331284557513
-0.569651063021329
-0.5661689975869102
-0.5626869321524879
-0.5592048667180691
-0.5557228012836468
-0.5522407358492281
-0.5487586704148057
-0.5452766049803834
-0.5417945395459647
-0.5383124741115459
-0.5348304086771236
-0.5313483432427049
-0.5278662778082825
-0.5243842123738638
-0.5209021469394415
-0.5174200815050192
-0.5139380160706004
-0.5104559506361781
-0.5069738852017593
-0.5034918197673406
-0.5000097543329183
-0.4965276888984995
-0.4930456234640772
-0.4895635580296585
-0.4860814925952361
-0.4825994271608138
-0.4791173617263951
-0.4756352962919728
-0.472153230857554
-0.4686711654231352
-0.4651890999887129
-0.4617070345542942
-0.4582249691198719
-0.4547429036854496
-0.4512608382510308
-0.4477787728166085
-0.4442967073821897
-0.4408146419477674
-0.4373325765133487
-0.4338505110789299
-0.4303684456445076
-0.4268863802100888
-0.4234043147756665
-0.4199222493412442
-0.4164401839068255
-0.4129581184724032
-0.4094760530379844
-0.4059939876035621
-0.4025119221691433
-0.3990298567347246
-0.3955477913003023
-0.39206572586588
-0.3885836604314612
-0.3851015949970389
-0.3816195295626201
-0.3781374641281978
-0.3746553986937791
-0.3711733332593568
-0.367691267824938
-0.3642092023905192
-0.3607271369560969
-0.3572450715216746
-0.3537630060872559
-0.3502809406528336
-0.3467988752184148
-0.3433168097839925
-0.3398347443495737
-0.3363526789151514
-0.3328706134807327
-0.3293885480463103
-0.3259064826118916
-0.3224244171774693
-0.3189423517430505
-0.3154602863086282
-0.3119782208742095
-0.3084961554397871
-0.3050140900053684
-0.3015320245709496
-0.2980499591365273
-0.294567893702105
-0.2910858282676863
-0.2876037628332639
-0.2841216973988452
-0.2806396319644229
-0.2771575665300041
-0.2736755010955818
-0.2701934356611631
-0.2667113702267407
-0.263229304792322
-0.2597472393578997
-0.2562651739234774
-0.2527831084890586
-0.2493010430546398
-0.2458189776202175
-0.2423369121857988
-0.2388548467513765
-0.2353727813169577
-0.2318907158825354
-0.2284086504481166
-0.2249265850136943
-0.221444519579272
-0.2179624541448533
-0.2144803887104345
-0.2109983232760122
-0.2075162578415934
-0.2040341924071711
-0.2005521269727524
-0.1970700615383301
-0.1935879961039078
-0.190105930669489
-0.1866238652350702
-0.1831417998006479
-0.1796597343662292
-0.1761776689318069
-0.1726956034973881
-0.1692135380629658
-0.165731472628547
-0.1622494071941247
-0.1587673417597024
-0.1552852763252837
-0.1518032108908649
-0.1483211454564426
-0.1448390800220238
-0.1413570145876015
-0.1378749491531828
-0.1343928837187605
-0.1309108182843381
-0.1274287528499194
-0.1239466874154971
-0.1204646219810783
-0.1169825565466596
-0.1135004911122373
-0.1100184256778185
-0.1065363602433962
-0.1030542948089774
-0.09957222937455512
-0.09609016394013281
-0.09260809850571405
-0.08912603307129174
-0.08564396763687299
-0.08216190220245423
-0.07867983676803192
-0.07519777133361316
-0.07171570589919085
-0.06823364046476854
-0.06475157503034978
-0.06126950959592747
-0.05778744416150872
-0.05430537872708641
-0.05082331329266765
-0.04734124785824889
-0.04385918242382658
-0.04037711698940782
-0.03689505155498551
-0.0334129861205632
-0.02993092068614445
-0.02644885525172214
-0.02296678981730338
-0.01948472438288107
-0.01600265894846231
-0.01252059351404355
-0.009038528079621244
-0.005556462645198934
-0.002074397210780177
0.001407668223642133
0.004889733658060891
0.008371799092483201
0.01185386452690196
0.01533592996132427
0.01881799539574303
0.02230006083016178
0.02578212626458409
0.0292641916990064
0.03274625713342516
0.03622832256784747
0.03971038800226623
0.04319245343668854
0.0466745188711073
0.05015658430552961
0.05363864973994836
0.05712071517437067
0.06060278060878943
0.06408484604321174
0.06756691147763405
0.07104897691205281
0.07453104234647157
0.07801310778089388
0.08149517321531263
0.08497723864973494
0.0884593040841537
0.09194136951857601
0.09542343495299477
0.09890550038741708
0.1023875658218394
0.1058696312562581
0.1093516966906769
0.1128337621250992
0.116315827559518
0.1197978929939403
0.123279958428359
0.1267620238627813
0.1302440892972037
0.1337261547316224
0.1372082201660412
0.1406902856004635
0.1441723510348822
0.1476544164693046
0.1511364819037233
0.1546185473381456
0.1581006127725644
0.1615826782069867
0.165064743641409
0.1685468090758278
0.1720288745102465
0.1755109399446688
0.1789930053790876
0.1824750708135099
0.1859571362479286
0.189439201682351
0.1929212671167733
0.196403332551192
0.1998853979856108
0.2033674634200331
0.2068495288544518
0.2103315942888742
0.2138136597232929
0.2172957251577152
0.220777790592134
0.2242598560265563
0.2277419214609786
0.2312239868953974
0.2347060523298161
0.2381881177642384
0.2416701831986572
0.2451522486330795
0.2486343140674983
0.2521163795019206
0.2555984449363429
0.2590805103707616
0.2625625758051839
0.2660446412396027
0.2695267066740215
0.2730087721084438
0.2764908375428625
0.2799729029772848
0.2834549684117036
0.2869370338461259
0.2904190992805482
0.293901164714967
0.2973832301493893
0.300865295583808
0.3043473610182268
0.3078294264526491
0.3113114918870679
0.3147935573214902
0.3182756227559125
0.3217576881903312
0.3252397536247535
0.3287218190591723
0.3322038844935946
0.3356859499280134
0.3391680153624321
0.3426500807968544
0.3461321462312732
0.3496142116656955
0.3530962771001178
0.3565783425345366
0.3600604079689589
0.3635424734033776
0.3670245388378
0.3705066042722187
0.3739886697066375
0.3774707351410598
0.3809528005754821
0.3844348660099008
0.3879169314443232
0.3913989968787419
0.3948810623131642
0.398363127747583
0.4018451931820053
0.405327258616424
0.4088093240508428
0.4122913894852651
0.4157734549196874
0.4192555203541062
0.4227375857885285
0.4262196512229472
0.4297017166573696
0.4331837820917883
0.4366658475262106
0.4401479129606294
0.4436299783950517
0.4471120438294705
0.4505941092638928
0.4540761746983151
0.4575582401327338
0.4610403055671526
0.4645223710015749
0.4680044364359937
0.471486501870416
0.4749685673048347
0.478450632739257
0.4819326981736758
0.4854147636080981
0.4888968290425204
0.4923788944769392
0.4958609599113579
0.4993430253457802
0.502825090780199
0.5063071562146213
0.5097892216490401
0.5132712870834624
0.5167533525178847
0.5202354179523034
0.5237174833867222
0.5271995488211445
0.5306816142555633
0.5341636796899856
0.5376457451244043
0.5411278105588266
0.5446098759932454
0.5480919414276677
0.55157400686209
0.5550560722965088
0.5585381377309275
0.5620202031653498
0.5655022685997686
0.5689843340341909
0.5724663994686097
0.575948464903032
0.5794305303374543
0.582912595771873
0.5863946612062918
0.5898767266407141
0.5933587920751329
0.5968408575095552
0.6003229229439739
0.6038049883783962
0.607287053812815
0.6107691192472373
0.6142511846816596
0.6177332501160784
0.6212153155504971
0.6246973809849194
0.6281794464193382
0.6316615118537605
0.6351435772881793
0.6386256427226016
0.6421077081570239
0.6455897735914427
0.649071839025865
0.6525539044602837
0.6560359698947025
0.6595180353291248
0.6630001007635435
0.6664821661979659
0.6699642316323846
0.6734462970668069
0.6769283625012292
0.680410427935648
0.6838924933700703
0.6873745588044891
0.6908566242389078
0.6943386896733301
0.6978207551077489
0.7013028205421712
0.7047848859765935
0.7082669514110123
0.7117490168454346
0.7152310822798533
0.7187131477142756
0.7221952131486944
0.7256772785831132
0.7291593440175355
0.7326414094519542
0.7361234748863765
0.7396055403207988
0.7430876057552176
0.7465696711896399
0.7500517366240587
0.753533802058481
0.7570158674928997
0.7604979329273185
0.7639799983617408
0.7674620637961631
0.7709441292305819
0.7744261946650042
0.7779082600994229
0.7813903255338452
0.784872390968264
0.7883544564026863
0.7918365218371051
0.7953185872715238
0.7988006527059461
0.8022827181403684
0.8057647835747872
0.8092468490092095
0.8127289144436283
0.8162109798780506
0.8196930453124693
0.8231751107468916
0.8266571761813104
0.8301392416157327
0.8336213070501515
0.8371033724845738
0.8405854379189961
0.8440675033534148
0.8475495687878336
0.8510316342222559
0.8545136996566747
0.857995765091097
0.8614778305255157
0.8649598959599381
0.8684419613943568
0.8719240268287791
0.8754060922632014
0.8788881576976202
0.8823702231320389
0.8858522885664613
0.88933435400088
0.8928164194353023
0.8962984848697211
0.8997805503041434
0.9032626157385657
0.9067446811729845
0.9102267466074032
0.9137088120418255
0.9171908774762443
0.9206729429106666
0.9241550083450853
0.9276370737795077
0.9311191392139264
0.9346012046483487
0.938083270082771
0.9415653355171898
0.9450474009516086
0.9485294663860309
0.9520115318204496
0.9554935972548719
0.9589756626892942
0.962457728123713
0.9659397935581353
0.9694218589925541
0.9729039244269728
0.9763859898613916
0.9798680552958174
0.9833501207302362
0.986832186164655
0.9903142515990773
0.9937963170334996
0.9972783824679183
1.000760447902341
1.004242513336759
1.007724578771178
1.011206644205597
1.014688709640023
1.018170775074442
1.02165284050886
1.025134905943283
1.028616971377705
1.032099036812124
1.035581102246546
1.039063167680965
1.042545233115383
1.046027298549806
1.049509363984228
1.052991429418647
1.056473494853066
1.059955560287488
1.063437625721907
1.066919691156329
1.070401756590751
1.07388382202517
1.077365887459589
1.080847952894011
1.084330018328433
1.087812083762852
1.091294149197275
1.094776214631693
1.098258280066112
1.101740345500538
1.105222410934957
1.108704476369375
1.112186541803794
1.115668607238216
1.119150672672639
1.122632738107058
1.12611480354148
1.129596868975899
1.133078934410317
1.136560999844743
1.140043065279162
1.143525130713581
1.147007196148
1.150489261582422
1.153971327016844
1.157453392451263
1.160935457885685
1.164417523320104
1.167899588754523
1.171381654188949
1.174863719623367
1.178345785057786
1.181827850492205
1.185309915926627
1.188791981361049
1.192274046795468
1.195756112229891
1.199238177664309
1.202720243098728
1.206202308533154
1.209684373967573
1.213166439401991
1.216648504836414
1.220130570270832
1.223612635705251
1.227094701139677
1.230576766574096
1.234058832008515
1.237540897442933
1.241022962877359
1.244505028311778
1.247987093746197
1.251469159180619
1.254951224615038
1.258433290049457
1.261915355483882
1.265397420918301
1.26887948635272
1.272361551787139
1.275843617221565
1.279325682655983
1.282807748090402
1.286289813524824
1.289771878959243
1.293253944393662
1.296736009828088
1.300218075262507
1.303700140696925
1.307182206131348
1.31066427156577
1.314146337000189
1.317628402434607
1.32111046786903
1.324592533303449
1.328074598737867
1.331556664172293
1.335038729606712
1.338520795041131
1.342002860475553
1.345484925909975
1.348966991344394
1.352449056778816
1.355931122213235
1.359413187647654
1.362895253082073
1.366377318516498
1.369859383950917
1.373341449385336
1.376823514819758
1.380305580254181
1.383787645688599
1.387269711123022
1.39075177655744
1.394233841991859
1.397715907426278
1.401197972860704
1.404680038295123
1.408162103729541
1.411644169163964
1.415126234598386
1.418608300032805
1.422090365467227
1.425572430901646
1.429054496336065
1.432536561770487
1.436018627204909
1.439500692639328
1.442982758073747
1.446464823508169
1.449946888942591
1.45342895437701
1.456911019811432
1.460393085245851
1.46387515068027
1.467357216114692
1.470839281549114
1.474321346983533
1.477803412417956
1.481285477852374
1.484767543286793
1.488249608721219
1.491731674155638
1.495213739590056
1.498695805024475
1.502177870458898
1.50565993589332
1.509142001327739
1.512624066762161
1.51610613219658
1.519588197630998
1.523070263065424
1.526552328499843
1.530034393934262
1.533516459368681
1.536998524803103
1.540480590237525
1.543962655671944
1.547444721106366
1.550926786540785
1.554408851975204
1.55789091740963
1.561372982844048
1.564855048278467
1.568337113712886
1.571819179147308
1.57530124458173
1.578783310016149
1.582265375450572
1.58574744088499
1.589229506319409
1.592711571753835
1.596193637188254
1.599675702622672
1.603157768057095
1.606639833491514
1.610121898925932
1.613603964360358
1.617086029794777
1.620568095229196
1.624050160663614
1.62753222609804
1.631014291532459
1.634496356966878
1.6379784224013
1.641460487835719
1.644942553270138
1.648424618704563
1.651906684138982
1.655388749573401
1.65887081500782
1.662352880442246
1.665834945876664
1.669317011311083
1.672799076745505
1.676281142179924
1.679763207614343
1.683245273048769
1.686727338483188
1.690209403917606
1.693691469352029
1.697173534786451
1.70065560022087
1.704137665655288
1.707619731089711
1.71110179652413
1.714583861958548
1.718065927392974
1.721547992827393
1.725030058261812
1.728512123696234
1.731994189130656
1.735476254565075
1.738958319999497
1.742440385433916
1.745922450868335
1.749404516302754
1.752886581737179
1.756368647171598
1.759850712606017
1.763332778040439
1.766814843474862
1.77029690890928
1.773778974343703
1.777261039778121
1.78074310521254
1.784225170646959
1.787707236081385
1.791189301515804
1.794671366950222
1.798153432384645
1.801635497819067
1.805117563253486
1.808599628687908
1.812081694122327
1.815563759556746
1.819045824991168
1.82252789042559
1.826009955860009
1.829492021294428
1.83297408672885
1.836456152163272
1.839938217597691
1.843420283032113
1.846902348466532
1.850384413900951
1.853866479335373
1.857348544769795
1.860830610204214
1.864312675638637
1.867794741073055
1.871276806507474
1.8747588719419
1.878240937376319
1.881723002810737
1.885205068245156
1.888687133679579
1.892169199114001
1.89565126454842
1.899133329982842
1.902615395417261
1.906097460851679
1.909579526286105
1.913061591720524
1.916543657154943
1.920025722589362
1.923507788023784
1.926989853458206
1.930471918892625
1.933953984327047
1.937436049761466
1.940918115195885
1.944400180630311
1.947882246064729
1.951364311499148
1.954846376933567
1.958328442367989
1.961810507802412
1.96529257323683
1.968774638671253
1.972256704105671
1.97573876954009
1.979220834974516
1.982702900408935
1.986184965843353
1.989667031277776
1.993149096712195
1.996631162146617
2.000113227581039
2.003595293015458
2.007077358449877
2.010559423884295
2.014041489318721
2.01752355475314
2.021005620187559
2.024487685621981
2.0279697510564
2.031451816490819
2.034933881925244
2.038415947359663
2.041898012794082
2.045380078228501
2.048862143662927
2.052344209097345
2.055826274531764
2.059308339966186
2.062790405400605
2.066272470835024
2.06975453626945
2.073236601703869
2.076718667138287
2.08020073257271
2.083682798007132
2.087164863441551
2.090646928875969
2.094128994310392
2.097611059744811
2.101093125179229
2.104575190613655
2.108057256048074
2.111539321482493
2.115021386916915
2.118503452351337
2.121985517785756
2.125467583220178
2.128949648654597
2.132431714089016
2.135913779523435
2.139395844957861
2.142877910392279
2.146359975826698
2.14984204126112
2.153324106695543
2.156806172129961
2.160288237564384
2.163770302998802
2.167252368433221
2.17073443386764
2.174216499302066
2.177698564736485
2.181180630170903
2.184662695605326
2.188144761039748
2.191626826474167
2.195108891908589
2.198590957343008
2.202073022777427
2.205555088211849
2.209037153646271
2.21251921908069
2.216001284515109
2.219483349949531
2.222965415383953
2.226447480818372
2.229929546252794
2.233411611687213
