# Supplementary material for: Simultaneous readout of multiple FRET pairs using photochromism
Source: Nat Commun. 2021 Mar 31;12:2005. doi: 10.1038/s41467-021-22043-0 (PMC8012603; doi:10.1038/s41467-021-22043-0)
Supplement: Supplementary file 3 — Source Data [file 41467_2021_22043_MOESM3_ESM.zip › SourceData/Figure4/Figure4c,d/rawdata/S_AA.txt]

1842.3832	1365.8987	2122.8066	2418.061	1382.7889	750.75305	1133.4811	649.83289	1166.5553	988.99146	3061.6187	1596.9396	1553.8987	1509.3708	958.91223	672.02808	771.90723	917.69202	1944.6599	1149.2153	3575.0903	981.95349	6537.5757	2588.5076	880.81311	1430.1484	2479.6909	642.43512	600.93011	1500.478	3338.772	4730.3398	1267.4612	306.61377	322.758	242.58197	746.89044	1660.8582	1355.4048	1258.759	2101.3547
1841.9863	1364.6084	2122.04	2417.0542	1382.6659	750.64771	1133.5103	649.80566	1166.5782	988.88245	3060.0249	1596.3651	1554.3956	1511.7733	958.75317	671.50952	771.46948	917.60571	1944.6576	1148.874	3574.5093	981.58398	6537.9888	2587.563	880.54663	1431.4642	2478.9717	642.97644	601.18774	1499.9231	3336.9568	4730.2012	1266.9033	306.67508	322.7374	243.14297	747.53442	1660.8096	1354.5535	1260.9751	2101.1533
1841.6228	1363.3054	2121.2485	2416.0593	1382.5652	750.56494	1133.5535	649.802	1166.6344	988.80249	3058.4631	1595.7795	1554.8842	1514.2103	958.56873	670.99133	771.0592	917.57776	1944.6365	1148.5133	3573.9285	981.22241	6538.4033	2586.5786	880.28113	1432.7933	2478.2207	643.56409	601.44702	1499.3872	3335.1562	4730.0215	1266.4084	306.72537	322.73038	243.70914	748.19495	1660.7618	1353.7203	1263.2257	2100.9885
1841.2412	1362.0056	2120.4917	2415.0542	1382.4307	750.45416	1133.5903	649.7674	1166.6597	988.68854	3056.8857	1595.1953	1555.3857	1516.6353	958.43365	670.46259	770.6098	917.46979	1944.6235	1148.2034	3573.3613	980.83881	6538.8071	2585.616	880.00421	1434.0806	2477.4927	644.11859	601.71576	1498.8445	3333.3606	4729.8901	1265.8894	306.78662	322.71777	244.26428	748.83881	1660.7081	1352.8484	1265.4674	2100.8057
1840.8389	1360.7178	2119.6936	2414.0664	1382.3591	750.33362	1133.6516	649.72314	1166.7228	988.60938	3055.2981	1594.626	1555.8616	1519.0469	958.31287	669.93298	770.15308	917.41406	1944.6025	1147.8445	3572.7461	980.45325	6539.2139	2584.6001	879.72986	1435.3816	2476.7527	644.66577	601.95447	1498.2852	3331.5249	4729.7197	1265.3517	306.87228	322.69791	244.83078	749.47827	1660.6631	1352.0098	1267.6809	2100.6184
1840.4617	1359.4177	2118.9307	2413.052	1382.2301	750.25244	1133.6866	649.72571	1166.7568	988.51172	3053.7263	1594.0583	1556.3561	1521.4501	958.14294	669.42419	769.74036	917.34705	1944.6071	1147.4946	3572.1714	980.0824	6539.6016	2583.6609	879.47815	1436.7142	2476.0305	645.2605	602.22546	1497.741	3329.7234	4729.5664	1264.8364	306.91434	322.67337	245.40958	750.13281	1660.5831	1351.1517	1269.9166	2100.4287
1840.0847	1358.1168	2118.1411	2412.0334	1382.1362	750.17719	1133.7207	649.72699	1166.7942	988.40839	3052.1279	1593.4692	1556.8406	1523.8604	957.96783	668.88861	769.30206	917.27509	1944.5752	1147.1575	3571.594	979.74396	6540.021	2582.6675	879.19073	1438.0229	2475.3152	645.80066	602.48804	1497.2036	3327.9133	4729.4268	1264.3021	306.99689	322.6731	245.98096	750.78442	1660.5444	1350.3306	1272.1313	2100.2515
1839.6934	1356.8176	2117.3726	2411.0547	1381.9969	750.07202	1133.7771	649.71375	1166.8403	988.31763	3050.5718	1592.9086	1557.3618	1526.2737	957.80688	668.38281	768.85828	917.22815	1944.5654	1146.8036	3571.0181	979.35205	6540.4404	2581.7239	878.91785	1439.3258	2474.5627	646.37427	602.74341	1496.6438	3326.1094	4729.2432	1263.801	307.04941	322.65421	246.52237	751.42163	1660.4797	1349.4569	1274.3597	2100.0593
1839.3309	1355.52	2116.5952	2410.0388	1381.8953	749.97107	1133.8054	649.69495	1166.873	988.21155	3049.0017	1592.3169	1557.8473	1528.6973	957.67578	667.86084	768.4248	917.13879	1944.5581	1146.4827	3570.4226	978.9978	6540.8735	2580.7429	878.67358	1440.6324	2473.8264	646.93018	603.02148	1496.1075	3324.3018	4729.1182	1263.2864	307.10312	322.65536	247.11026	752.06396	1660.4216	1348.6082	1276.6011	2099.8586
1838.9421	1354.238	2115.8196	2409.0278	1381.77	749.8678	1133.8452	649.65869	1166.9078	988.11182	3047.4011	1591.7311	1558.3405	1531.1093	957.51196	667.3186	767.9762	917.07214	1944.5394	1146.1335	3569.8198	978.61755	6541.2646	2579.7727	878.37549	1441.9496	2473.0938	647.47882	603.27582	1495.5593	3322.4998	4728.9639	1262.7388	307.18756	322.62543	247.67859	752.71954	1660.3977	1347.7502	1278.807	2099.6687
1838.551	1352.9294	2115.0481	2408.0295	1381.6458	749.76074	1133.9183	649.64905	1166.9852	988.0365	3045.8237	1591.171	1558.8037	1533.5681	957.36658	666.81055	767.56628	917.01074	1944.5197	1145.7854	3569.2603	978.27441	6541.6807	2578.8052	878.11572	1443.274	2472.3687	648.04187	603.53613	1495.0167	3320.6733	4728.8047	1262.2141	307.22028	322.61334	248.23102	753.34778	1660.3406	1346.9402	1281.0618	2099.5137
1838.1743	1351.6245	2114.2637	2407.0361	1381.5927	749.68542	1133.9445	649.63806	1167.0067	987.9314	3044.2512	1590.592	1559.3165	1535.9415	957.20203	666.27972	767.11932	916.91351	1944.5142	1145.4385	3568.6521	977.88202	6542.0811	2577.8201	877.86505	1444.5776	2471.6414	648.59772	603.79962	1494.467	3318.8667	4728.6558	1261.7036	307.29059	322.61151	248.79602	754.00006	1660.2955	1346.0769	1283.2849	2099.3413
1837.7822	1350.3403	2113.4663	2406.0256	1381.4434	749.55304	1133.969	649.59186	1167.0303	987.84564	3042.6785	1590.0085	1559.7993	1538.3784	957.05023	665.77344	766.68237	916.86682	1944.504	1145.0905	3568.1035	977.49829	6542.4897	2576.8521	877.5907	1445.9098	2470.9143	649.17346	604.05176	1493.9	3317.0562	4728.4619	1261.1891	307.34283	322.56567	249.36676	754.64661	1660.2549	1345.2214	1285.5049	2099.1584
1837.3987	1349.0424	2112.7151	2405.0286	1381.3394	749.46698	1134.0168	649.58405	1167.0764	987.7442	3041.1052	1589.4272	1560.2942	1540.8042	956.8847	665.25342	766.27539	916.78662	1944.4778	1144.7585	3567.5002	977.12756	6542.8984	2575.8838	877.32593	1447.1953	2470.177	649.745	604.30505	1493.354	3315.2603	4728.332	1260.6639	307.4202	322.56223	249.93436	755.31421	1660.1893	1344.379	1287.7463	2098.9595
1837.0336	1347.7404	2111.9346	2404.02	1381.2382	749.35327	1134.0647	649.55481	1167.1268	987.64392	3039.5286	1588.8533	1560.8009	1543.2434	956.75122	664.72009	765.82336	916.70703	1944.4706	1144.4001	3566.8923	976.75623	6543.3057	2574.9075	877.04773	1448.5245	2469.4348	650.33521	604.57214	1492.8198	3313.4465	4728.1802	1260.127	307.48648	322.55679	250.49893	755.94751	1660.1417	1343.5305	1289.931	2098.7578
1836.6384	1346.4429	2111.1614	2402.9976	1381.1056	749.26648	1134.0973	649.52722	1167.1573	987.54517	3037.9326	1588.2665	1561.2701	1545.6023	956.59546	664.20361	765.38513	916.6637	1944.4832	1144.0598	3566.3538	976.37402	6543.7075	2573.9426	876.76892	1449.8354	2468.7122	650.84717	604.84241	1492.2621	3311.6184	4728.0234	1259.588	307.52682	322.52573	251.07718	756.59595	1660.071	1342.6538	1292.2111	2098.5867
1836.2615	1345.1536	2110.3643	2402.0225	1380.9745	749.18115	1134.1367	649.53394	1167.1937	987.44238	3036.3599	1587.704	1561.749	1548.0507	956.43506	663.65161	764.95569	916.55762	1944.4353	1143.6952	3565.7507	976.00305	6544.1123	2572.9573	876.50903	1451.1422	2467.9705	651.41608	605.08856	1491.719	3309.8083	4727.8677	1259.0681	307.61951	322.51764	251.62286	757.23175	1660.0377	1341.8081	1294.3878	2098.4126
1835.8828	1343.8459	2109.6033	2401.0061	1380.9231	749.05933	1134.1862	649.48462	1167.2437	987.34521	3034.7842	1587.1211	1562.2727	1550.465	956.26465	663.15369	764.51282	916.49768	1944.4408	1143.3881	3565.165	975.65747	6544.543	2572.0073	876.22778	1452.4501	2467.2388	651.98572	605.35413	1491.1865	3308.0173	4727.7334	1258.5559	307.68341	322.50385	252.19611	757.89355	1659.9858	1340.9785	1296.665	2098.21
1835.4954	1342.5417	2108.8215	2400.0078	1380.7839	748.98309	1134.2476	649.49335	1167.3059	987.26459	3033.197	1586.5417	1562.7512	1552.8755	956.09161	662.63586	764.10291	916.45435	1944.3998	1143.0314	3564.5825	975.28809	6544.9458	2571.0269	875.98474	1453.7766	2466.5435	652.54968	605.60217	1490.6195	3306.2	4727.5615	1258.0161	307.72299	322.48959	252.7493	758.52539	1659.922	1340.1379	1298.8737	2098.0391
1835.113	1341.2546	2108.0334	2398.9951	1380.658	748.8595	1134.2596	649.45593	1167.3165	987.15845	3031.6069	1585.9625	1563.2395	1555.2917	955.96411	662.09937	763.66309	916.37927	1944.4078	1142.7056	3564	974.89465	6545.3604	2570.0728	875.69287	1455.0764	2465.7715	653.10925	605.86707	1490.0863	3304.3972	4727.417	1257.5111	307.77322	322.47299	253.32803	759.17578	1659.9111	1339.2686	1301.1144	2097.8423
1834.7288	1339.9725	2107.2605	2397.9973	1380.5599	748.7771	1134.3221	649.45935	1167.3711	987.07336	3030.0676	1585.3894	1563.7349	1557.7091	955.81897	661.5907	763.21179	916.30005	1944.3912	1142.3517	3563.4221	974.54321	6545.7637	2569.0754	875.43152	1456.3761	2465.0139	653.66864	606.12518	1489.5234	3302.5688	4727.252	1256.9761	307.86255	322.45483	253.88306	759.80951	1659.8418	1338.4255	1303.3477	2097.6592
1834.3499	1338.6594	2106.4983	2397.0024	1380.4094	748.68933	1134.3759	649.44849	1167.4189	986.96704	3028.4814	1584.8251	1564.2407	1560.1256	955.62207	661.06836	762.76892	916.25452	1944.3691	1142.017	3562.8418	974.15784	6546.1519	2568.1228	875.16846	1457.6875	2464.3264	654.26514	606.40454	1488.9802	3300.7744	4727.1001	1256.4381	307.91278	322.44769	254.45093	760.49585	1659.7717	1337.579	1305.5448	2097.4856
1833.9756	1337.3723	2105.7039	2395.9797	1380.2977	748.56909	1134.408	649.40759	1167.4651	986.8877	3026.9004	1584.2292	1564.7416	1562.5579	955.50415	660.55176	762.35547	916.16638	1944.3621	1141.6501	3562.2683	973.79028	6546.5947	2567.1309	874.8999	1459.0127	2463.5811	654.80933	606.64294	1488.4457	3298.9561	4726.9575	1255.9244	307.95898	322.42883	255.01843	761.12927	1659.7429	1336.7461	1307.8064	2097.2827
1833.5978	1336.0736	2104.9429	2395.0049	1380.2278	748.47858	1134.4602	649.39679	1167.5125	986.78119	3025.3223	1583.6675	1565.2168	1564.9756	955.35773	660.01746	761.90198	916.11755	1944.3524	1141.3234	3561.6809	973.44519	6546.9995	2566.1763	874.62268	1460.3438	2462.8684	655.36353	606.92957	1487.8989	3297.1606	4726.8032	1255.3929	308.04321	322.43262	255.59686	761.77075	1659.676	1335.9004	1310.0411	2097.1365
1833.2091	1334.7788	2104.1455	2394.0073	1380.1227	748.38062	1134.4968	649.37903	1167.547	986.68909	3023.7339	1583.0848	1565.7119	1567.3767	955.20813	659.50598	761.46851	916.02515	1944.3367	1140.9866	3561.073	973.06067	6547.416	2565.2151	874.35791	1461.6362	2462.1025	655.92725	607.18518	1487.3586	3295.3457	4726.6514	1254.8759	308.09991	322.41693	256.14392	762.41357	1659.6094	1335.042	1312.2498	2096.9138
1832.8219	1333.4799	2103.3706	2392.9705	1379.9827	748.2926	1134.542	649.36023	1167.5862	986.58606	3022.1797	1582.5087	1566.1991	1569.8003	955.03394	658.98022	761.04187	915.9707	1944.3126	1140.6394	3560.5103	972.68298	6547.7798	2564.229	874.08313	1462.9546	2461.3962	656.50092	607.4361	1486.7957	3293.5325	4726.4907	1254.3406	308.14624	322.38446	256.71289	763.07404	1659.5739	1334.186	1314.5017	2096.7539
1832.4432	1332.1793	2102.5942	2391.9753	1379.8641	748.16138	1134.5736	649.3125	1167.6245	986.49048	3020.5708	1581.9225	1566.6899	1572.2111	954.87708	658.45233	760.58234	915.88531	1944.3057	1140.28	3559.9062	972.30853	6548.2178	2563.2483	873.80695	1464.2676	2460.6533	657.05005	607.70471	1486.2561	3291.7114	4726.3281	1253.8163	308.22858	322.34473	257.26422	763.70544	1659.506	1333.3407	1316.6901	2096.5649
1832.0654	1330.8826	2101.8196	2390.9795	1379.762	748.09692	1134.5831	649.32837	1167.6331	986.38684	3019.0088	1581.332	1567.1835	1574.636	954.71277	657.9303	760.1709	915.78992	1944.2985	1139.9489	3559.3066	971.93469	6548.6294	2562.2771	873.5304	1465.5601	2459.9087	657.58545	607.95068	1485.712	3289.9316	4726.1777	1253.3114	308.30051	322.37381	257.83475	764.36755	1659.4751	1332.4949	1318.9349	2096.3855
1831.6808	1329.5972	2101.0425	2389.9714	1379.6571	747.99683	1134.6604	649.32031	1167.7086	986.28845	3017.4331	1580.7706	1567.6738	1577.0453	954.56506	657.39014	759.72559	915.74634	1944.2773	1139.601	3558.7437	971.55774	6549.0327	2561.3018	873.26318	1466.8618	2459.2029	658.16541	608.20764	1485.1541	3288.103	4726.0303	1252.7699	308.35663	322.34674	258.40619	765.01196	1659.4268	1331.655	1321.1975	2096.1855
1831.282	1328.2953	2100.2754	2388.9543	1379.5015	747.88214	1134.6777	649.26605	1167.7278	986.19696	3015.8303	1580.1848	1568.1621	1579.4954	954.40729	656.90308	759.29187	915.66516	1944.267	1139.2513	3558.1467	971.1853	6549.4424	2560.3481	873.01318	1468.1932	2458.4368	658.69281	608.47845	1484.6135	3286.2971	4725.8706	1252.2522	308.41681	322.32751	258.96252	765.63849	1659.363	1330.7922	1323.3793	2096.0012
1830.9008	1327.0172	2099.4863	2387.9746	1379.4275	747.79602	1134.748	649.27515	1167.7958	986.11462	3014.2903	1579.62	1568.6735	1581.8915	954.25842	656.36023	758.87903	915.61267	1944.2473	1138.9027	3557.5789	970.83093	6549.8677	2559.3655	872.74292	1469.5181	2457.73	659.29517	608.72058	1484.0754	3284.4883	4725.7227	1251.7449	308.47403	322.32205	259.53647	766.2782	1659.3267	1329.969	1325.6375	2095.8291
1830.5356	1325.7068	2098.719	2386.9653	1379.2971	747.68939	1134.7754	649.24213	1167.822	986.01105	3012.6855	1579.0396	1569.1633	1584.3066	954.08893	655.85242	758.44666	915.55884	1944.2476	1138.5753	3556.9717	970.4353	6550.2744	2558.4009	872.4751	1470.8198	2456.9978	659.84583	608.99634	1483.5365	3282.6843	4725.5767	1251.2148	308.51633	322.30258	260.10342	766.94092	1659.2711	1329.0958	1327.8652	2095.647
1830.1409	1324.4036	2097.9324	2385.9353	1379.2029	747.59167	1134.8392	649.21094	1167.8911	985.91797	3011.0916	1578.4502	1569.6379	1586.7146	953.9353	655.32745	758.01654	915.47638	1944.2236	1138.2312	3556.406	970.08295	6550.6606	2557.4375	872.17096	1472.1465	2456.2678	660.42975	609.26459	1482.9788	3280.8672	4725.4146	1250.6824	308.59253	322.28772	260.66235	767.57867	1659.2224	1328.2568	1330.0884	2095.4609
1829.761	1323.1035	2097.1868	2384.9646	1379.099	747.49255	1134.8876	649.21008	1167.9313	985.823	3009.543	1577.8785	1570.137	1589.1346	953.80554	654.80347	757.56543	915.41833	1944.2291	1137.8917	3555.8381	969.71008	6551.0928	2556.4932	871.95068	1473.4486	2455.5352	660.98145	609.51978	1482.4351	3279.0513	4725.2441	1250.1478	308.65744	322.28378	261.22348	768.20703	1659.1633	1327.3975	1332.3138	2095.2625
1829.3804	1321.7979	2096.3738	2383.9424	1378.9673	747.41772	1134.9304	649.21362	1167.9669	985.7301	3007.9492	1577.3239	1570.625	1591.5519	953.61841	654.26709	757.13635	915.34888	1944.2094	1137.5265	3555.2498	969.30933	6551.502	2555.5007	871.65564	1474.7748	2454.832	661.53308	609.78308	1481.885	3277.2554	4725.0947	1249.6371	308.72406	322.25995	261.82111	768.89331	1659.1202	1326.5664	1334.5385	2095.0872
1828.9824	1320.5099	2095.6138	2382.9622	1378.8435	747.29602	1134.9497	649.16785	1167.988	985.63049	3006.3896	1576.7375	1571.1254	1593.9535	953.47095	653.7793	756.69238	915.25806	1944.219	1137.1858	3554.6848	968.96655	6551.9038	2554.5286	871.40613	1476.0845	2454.0708	662.11481	610.02106	1481.3335	3275.457	4724.9443	1249.0984	308.79059	322.22955	262.34961	769.51337	1659.0491	1325.7109	1336.7667	2094.9026
1828.6047	1319.2188	2094.8108	2381.9517	1378.7428	747.20886	1134.9794	649.17004	1168.0173	985.53442	3004.8191	1576.1594	1571.6123	1596.3732	953.32788	653.24353	756.26184	915.19067	1944.1697	1136.8434	3554.0688	968.60132	6552.2852	2553.5469	871.10815	1477.3787	2453.3364	662.66699	610.29077	1480.7703	3273.6245	4724.792	1248.559	308.83215	322.2135	262.93158	770.17822	1659.0198	1324.8455	1338.9978	2094.7214
1828.2354	1317.9194	2094.0581	2380.9624	1378.6316	747.09143	1135.011	649.12927	1168.048	985.43481	3003.2251	1575.5641	1572.1262	1598.8225	953.16895	652.69989	755.83014	915.14166	1944.1519	1136.5159	3553.4534	968.2132	6552.7188	2552.573	870.84515	1478.6902	2452.5864	663.2149	610.55573	1480.2571	3271.821	4724.6377	1248.0618	308.9021	322.2254	263.48987	770.81952	1658.9536	1324.0004	1341.2107	2094.5186
1827.8545	1316.6387	2093.2832	2379.9468	1378.5211	747.04016	1135.0905	649.14038	1168.1285	985.34033	3001.6626	1574.9972	1572.6215	1601.226	953.03271	652.16675	755.38599	915.05286	1944.1294	1136.158	3552.8977	967.8512	6553.1328	2551.5979	870.58679	1480.017	2451.8735	663.78589	610.83142	1479.7023	3270.0203	4724.4858	1247.5206	308.9986	322.21271	264.06317	771.47864	1658.8984	1323.1716	1343.4539	2094.3652
1827.6042	1315.5806	2092.8125	2379.3093	1378.5123	747.05261	1135.3285	649.18481	1168.3728	985.26636	2999.9797	1574.4822	1572.7874	1602.6027	952.82043	651.82434	755.11621	915.09546	1944.4204	1135.8599	3552.0444	967.58276	6552.8623	2550.9341	870.49072	1481.4684	2450.8848	664.44482	611.22363	1479.311	3268.9619	4724.4746	1246.9259	309.02194	322.21262	264.5831	772.05469	1658.8213	1322.4297	1345.3931	2094.2217
1827.7158	1315.14	2093.2542	2379.6489	1378.8289	747.54047	1136.1755	649.5235	1169.2515	985.2558	2998.062	1574.1663	1572.1926	1601.2947	952.46771	651.86023	755.2135	915.32227	1945.4327	1135.5326	3550.4456	967.58948	6550.6826	2551.0803	870.87695	1483.3551	2449.2576	665.27771	611.91785	1479.2927	3270.0742	4724.7944	1246.0464	308.96637	322.23706	265.04828	772.49915	1658.6313	1322.2107	1346.2126	2094.1758
1827.8313	1314.7	2093.6399	2380.0078	1379.0927	748.01147	1136.9795	649.84705	1170.0781	985.22729	2996.1414	1573.8364	1571.5837	1599.9517	952.16846	651.87451	755.34143	915.55432	1946.4518	1135.2136	3548.8701	967.62073	6548.522	2551.1995	871.27637	1485.2435	2447.5901	666.1286	612.64044	1479.2759	3271.1975	4725.1206	1245.0869	308.93378	322.28735	265.51013	772.89923	1658.4436	1321.9744	1347.0378	2094.1367
1827.9417	1314.2378	2094.0691	2380.3374	1379.3896	748.49243	1137.8024	650.19849	1170.9297	985.21729	2994.2312	1573.5005	1570.9833	1598.6187	951.84387	651.92413	755.44037	915.83417	1947.4856	1134.9341	3547.262	967.63202	6546.3667	2551.3267	871.67242	1487.1331	2445.9883	666.96942	613.36456	1479.2888	3272.3091	4725.4731	1244.2163	308.90338	322.32178	265.97113	773.32697	1658.238	1321.7407	1347.845	2094.124
1828.0592	1313.8188	2094.48	2380.6748	1379.686	748.94873	1138.6317	650.4978	1171.7762	985.18945	2992.3281	1573.1888	1570.3866	1597.2828	951.51282	651.95483	755.54407	916.05664	1948.4867	1134.6152	3545.6548	967.65039	6544.1836	2551.4521	872.0614	1489.0195	2444.3208	667.82904	614.08051	1479.2825	3273.4358	4725.813	1243.3123	308.88739	322.36096	266.40216	773.76593	1658.0673	1321.4941	1348.6788	2094.124
1828.1882	1313.3704	2094.8928	2381.0093	1379.9768	749.41681	1139.459	650.82465	1172.6377	985.18304	2990.3906	1572.8457	1569.7581	1595.9346	951.16656	651.98389	755.65564	916.32532	1949.5078	1134.3151	3544.0703	967.66711	6542.0166	2551.5718	872.45679	1490.9009	2442.6812	668.66479	614.79956	1479.2922	3274.5354	4726.1196	1242.4034	308.86032	322.40189	266.85843	774.19165	1657.8728	1321.2759	1349.5261	2094.0779
1828.3032	1312.9337	2095.2891	2381.3584	1380.2625	749.90778	1140.2852	651.18134	1173.4785	985.16486	2988.4807	1572.5198	1569.1804	1594.5793	950.85236	652.03235	755.76831	916.56165	1950.5436	1134.0198	3542.4976	967.70947	6539.8477	2551.7256	872.87219	1492.7681	2441.0322	669.5097	615.50775	1479.2825	3275.647	4726.4727	1241.4824	308.8277	322.44788	267.32825	774.62103	1657.6926	1321.0215	1350.3209	2094.0754
1828.4111	1312.5266	2095.7324	2381.7036	1380.5537	750.38068	1141.1128	651.48602	1174.3459	985.14203	2986.5627	1572.1968	1568.5742	1593.2778	950.51239	652.05774	755.89392	916.8252	1951.5664	1133.7134	3540.8765	967.7196	6537.687	2551.8257	873.25989	1494.6803	2439.4023	670.36304	616.23267	1479.2598	3276.7444	4726.8042	1240.5907	308.81271	322.50888	267.75699	775.03076	1657.5377	1320.7791	1351.1565	2094.0527
1828.5258	1312.0663	2096.1294	2382.0283	1380.8435	750.84131	1141.9192	651.83813	1175.173	985.12939	2984.6519	1571.8558	1567.9392	1591.9319	950.19348	652.08679	755.98242	917.06665	1952.5714	1133.3972	3539.2927	967.74219	6535.5288	2551.9653	873.63855	1496.5514	2437.7466	671.20325	616.94617	1479.2563	3277.8757	4727.1221	1239.6636	308.7662	322.52921	268.22372	775.45984	1657.3331	1320.5565	1351.9739	2094.0149
1828.646	1311.6353	2096.5527	2382.3706	1381.1448	751.32434	1142.7577	652.15564	1176.047	985.10742	2982.7124	1571.5327	1567.3375	1590.6035	949.87805	652.12915	756.10962	917.32214	1953.6045	1133.0944	3537.6921	967.76611	6533.3491	2552.0942	874.06189	1498.4397	2436.1196	672.07312	617.67957	1479.2526	3278.981	4727.478	1238.8174	308.74667	322.5881	268.68759	775.90735	1657.1335	1320.3188	1352.8024	2094.0042
1828.7659	1311.2083	2096.9724	2382.7319	1381.4193	751.81934	1143.5929	652.51013	1176.9027	985.0929	2980.814	1571.2175	1566.7728	1589.2789	949.55115	652.19299	756.21948	917.56958	1954.6348	1132.7903	3536.1099	967.76318	6531.1865	2552.2256	874.43921	1500.3346	2434.4624	672.92029	618.40869	1479.2623	3280.1023	4727.812	1237.9061	308.69827	322.62302	269.14859	776.31226	1656.9363	1320.0759	1353.6074	2093.9998
1828.8816	1310.7805	2097.3904	2383.0513	1381.6923	752.27576	1144.415	652.81689	1177.7579	985.08765	2978.8975	1570.8882	1566.1477	1587.925	949.21265	652.19067	756.33911	917.79443	1955.6407	1132.4777	3534.5125	967.79065	6529.0342	2552.3625	874.82251	1502.202	2432.8337	673.78931	619.12634	1479.2612	3281.2114	4728.1304	1236.9768	308.69839	322.66861	269.59598	776.74768	1656.7722	1319.853	1354.4514	2093.9626
1829.0017	1310.3411	2097.7979	2383.4116	1381.9897	752.74402	1145.257	653.15906	1178.6293	985.06531	2976.9941	1570.5715	1565.5406	1586.589	948.88269	652.22961	756.4469	918.04504	1956.6708	1132.1797	3532.915	967.79395	6526.8784	2552.499	875.20325	1504.0919	2431.1982	674.6319	619.84357	1479.2639	3282.3323	4728.4771	1236.1191	308.65503	322.70404	270.05139	777.16974	1656.5876	1319.6296	1355.2812	2093.9543
1829.1106	1309.9084	2098.2078	2383.75	1382.2958	753.22986	1146.0616	653.48645	1179.4491	985.04578	2975.0774	1570.2219	1564.9504	1585.2778	948.53345	652.26971	756.56342	918.30621	1957.6877	1131.8765	3531.3171	967.81427	6524.7012	2552.623	875.60089	1505.9846	2429.5283	675.48022	620.56042	1479.2512	3283.4351	4728.7935	1235.179	308.63705	322.75467	270.48801	777.60718	1656.3845	1319.3905	1356.0999	2093.9331
1829.236	1309.4686	2098.6265	2384.084	1382.59	753.70142	1146.8713	653.83142	1180.2913	985.02747	2973.1562	1569.9055	1564.3198	1583.9147	948.24573	652.30157	756.68927	918.56024	1958.7029	1131.5872	3529.7019	967.83807	6522.5352	2552.7471	876.02032	1507.8625	2427.9043	676.34241	621.29089	1479.2452	3284.531	4729.1245	1234.2896	308.59076	322.78613	270.95477	778.04492	1656.197	1319.1404	1356.8955	2093.9089
1829.3508	1309.0237	2099.04	2384.4336	1382.8746	754.16748	1147.7091	654.14709	1181.1508	985.01233	2971.2402	1569.5767	1563.7209	1582.604	947.91406	652.3446	756.78992	918.7793	1959.7159	1131.2648	3528.1396	967.87683	6520.3774	2552.8745	876.38916	1509.7336	2426.2676	677.20422	622.0022	1479.2452	3285.6858	4729.4702	1233.3876	308.56454	322.81906	271.40787	778.45044	1656.0183	1318.8961	1357.7314	2093.9065
1829.4712	1308.5864	2099.4348	2384.7605	1383.153	754.64661	1148.5647	654.48218	1182.0242	984.99988	2969.3054	1569.2345	1563.118	1581.2548	947.59924	652.37878	756.89417	919.06726	1960.7545	1130.9686	3526.5605	967.87415	6518.2051	2552.9961	876.81763	1511.639	2424.6328	678.05164	622.71289	1479.229	3286.7859	4729.8105	1232.4738	308.51456	322.88431	271.84909	778.8783	1655.8241	1318.663	1358.5736	2093.8582
1829.5779	1308.1694	2099.8472	2385.1121	1383.4453	755.11615	1149.3757	654.80865	1182.8708	984.98297	2967.4241	1568.9165	1562.5078	1579.9233	947.2547	652.40338	757.00775	919.29877	1961.7788	1130.6455	3524.937	967.90765	6516.0474	2553.1396	877.20782	1513.5154	2422.9783	678.90051	623.4281	1479.2424	3287.9009	4730.1455	1231.5823	308.50616	322.90729	272.32245	779.31543	1655.6543	1318.4169	1359.3669	2093.8494
1829.6991	1307.726	2100.2915	2385.4453	1383.7511	755.5647	1150.1892	655.11609	1183.7131	984.95117	2965.4961	1568.5886	1561.9109	1578.5723	946.92383	652.43494	757.1051	919.52234	1962.7814	1130.3693	3523.3313	967.9104	6513.8701	2553.2732	877.58093	1515.3971	2421.3408	679.72498	624.16699	1479.2288	3289.0122	4730.4678	1230.6832	308.48529	322.94818	272.77826	779.73218	1655.4561	1318.2096	1360.207	2093.8174
1829.8015	1307.2852	2100.6956	2385.7847	1384.0249	756.03284	1151.0372	655.44104	1184.5864	984.93982	2963.573	1568.2596	1561.3185	1577.2574	946.58484	652.48071	757.23621	919.79907	1963.7894	1130.0707	3521.7717	967.95447	6511.7139	2553.3813	877.98047	1517.2853	2419.7039	680.59277	624.8728	1479.2227	3290.1116	4730.8042	1229.7955	308.45718	322.9924	273.23685	780.16467	1655.2659	1317.9634	1361.0071	2093.8096
1829.9257	1306.8506	2101.0889	2386.1455	1384.311	756.51782	1151.8319	655.78894	1185.4066	984.94043	2961.6641	1567.9399	1560.7203	1575.9058	946.27686	652.51184	757.34082	920.04102	1964.8074	1129.7397	3520.1506	967.95056	6509.5483	2553.511	878.3717	1519.1823	2418.0515	681.44922	625.58948	1479.212	3291.2229	4731.1318	1228.8617	308.41348	323.02347	273.68393	780.57263	1655.0844	1317.7299	1361.8223	2093.7959
1830.0608	1306.4514	2101.5269	2386.4824	1384.5939	756.99744	1152.6774	656.12219	1186.2792	984.92407	2959.7173	1567.6028	1560.0977	1574.5654	945.96008	652.5293	757.45862	920.28345	1965.8624	1129.4757	3518.5522	967.97339	6507.3975	2553.6497	878.77637	1521.0465	2416.3923	682.32202	626.36292	1479.2609	3292.3408	4731.5112	1227.9962	308.36771	323.09744	274.13193	781.04138	1654.9025	1317.5167	1362.6731	2093.79
1830.1738	1305.9767	2101.959	2386.8147	1384.8933	757.49176	1153.49	656.45831	1187.1223	984.88593	2957.8052	1567.2783	1559.5	1573.2424	945.61017	652.57288	757.56689	920.5293	1966.8807	1129.1393	3516.9731	967.99377	6505.2188	2553.7793	879.16492	1522.9349	2414.7974	683.15857	627.03516	1479.2317	3293.4736	4731.8081	1227.0925	308.35764	323.14456	274.57736	781.46057	1654.6958	1317.2623	1363.5365	2093.7595
1830.2798	1305.5547	2102.3594	2387.1685	1385.1865	757.96655	1154.3008	656.79346	1187.9561	984.89563	2955.9019	1566.9539	1558.9154	1571.9106	945.31689	652.59424	757.67627	920.76941	1967.879	1128.8375	3515.3376	967.99451	6503.0469	2553.9001	879.55103	1524.8392	2413.123	684.01746	627.75415	1479.2054	3294.5718	4732.1333	1226.1437	308.33035	323.16757	275.03671	781.88232	1654.5333	1317.0238	1364.3169	2093.7361
1830.3953	1305.0923	2102.7627	2387.5056	1385.4885	758.45697	1155.1584	657.1358	1188.8425	984.86957	2953.9917	1566.6265	1558.2888	1570.5923	944.97809	652.65216	757.77972	921.01984	1968.9082	1128.5417	3513.7708	968.03741	6500.8857	2554.0417	879.96259	1526.7261	2411.5029	684.84741	628.48242	1479.2125	3295.6729	4732.4746	1225.2385	308.2868	323.22015	275.46948	782.28333	1654.3413	1316.7627	1365.1489	2093.698
1830.5121	1304.6625	2103.1919	2387.8516	1385.787	758.89368	1155.9694	657.44641	1189.684	984.84424	2952.0811	1566.3048	1557.6704	1569.2343	944.62537	652.68542	757.90637	921.23914	1969.9207	1128.2148	3512.179	968.06763	6498.7275	2554.1658	880.34729	1528.5978	2409.8501	685.70654	629.19104	1479.2148	3296.7979	4732.8223	1224.3744	308.27371	323.28061	275.95554	782.72595	1654.141	1316.5662	1365.9703	2093.6904
1830.6272	1304.241	2103.6169	2388.2014	1386.0532	759.36926	1156.8026	657.77429	1190.5483	984.8418	2950.1536	1565.978	1557.0939	1567.8877	944.29822	652.70715	758.00659	921.5083	1970.9431	1127.9032	3510.5764	968.06201	6496.5596	2554.2839	880.76453	1530.483	2408.1973	686.54169	629.90363	1479.2253	3297.9114	4733.146	1223.467	308.2533	323.28552	276.40607	783.13324	1653.9629	1316.3257	1366.8164	2093.6909
1830.74	1303.8081	2104.0115	2388.5344	1386.3733	759.86731	1157.6178	658.11609	1191.3823	984.8335	2948.2507	1565.6512	1556.4886	1566.5537	943.99512	652.75317	758.11987	921.78198	1971.9691	1127.5989	3508.9822	968.09143	6494.3999	2554.4033	881.1366	1532.3696	2406.5581	687.40631	630.63702	1479.1978	3299.0112	4733.4819	1222.5537	308.22803	323.3476	276.84778	783.58429	1653.7854	1316.0771	1367.6218	2093.6453
1830.8645	1303.3596	2104.4194	2388.8745	1386.6348	760.31604	1158.4652	658.42249	1192.2528	984.80347	2946.3359	1565.3092	1555.8916	1565.2339	943.65466	652.78992	758.24158	921.99414	1972.9833	1127.3032	3507.4026	968.09753	6492.2192	2554.5327	881.51135	1534.2546	2404.9185	688.28693	631.35968	1479.2009	3300.1404	4733.812	1221.6377	308.20929	323.39038	277.31702	783.99457	1653.5811	1315.8542	1368.4414	2093.6404
1830.9907	1302.9421	2104.8523	2389.2231	1386.9247	760.78101	1159.2749	658.74475	1193.0983	984.77869	2944.428	1564.9968	1555.2756	1563.8868	943.35254	652.8233	758.35602	922.25177	1974.0054	1126.999	3505.7922	968.10883	6490.0557	2554.676	881.91595	1536.136	2403.28	689.13184	632.09119	1479.1942	3301.2527	4734.1357	1220.761	308.1553	323.43021	277.77628	784.42188	1653.4103	1315.6124	1369.2515	2093.6118
1831.09	1302.4938	2105.2495	2389.573	1387.2195	761.26404	1160.0925	659.08313	1193.9314	984.77832	2942.5029	1564.6691	1554.6674	1562.5479	943.03906	652.8385	758.43616	922.52039	1975.0421	1126.7083	3504.1743	968.13013	6487.8887	2554.8096	882.31458	1538.0286	2401.6108	689.95325	632.79614	1479.1899	3302.3418	4734.4766	1219.8397	308.12134	323.47516	278.20026	784.85815	1653.2129	1315.363	1370.0876	2093.5762
1831.2054	1302.0544	2105.6685	2389.9048	1387.5037	761.76044	1160.9246	659.45306	1194.7883	984.74786	2940.564	1564.3228	1554.0691	1561.2119	942.68317	652.89807	758.57385	922.75464	1976.0714	1126.3853	3502.6111	968.15466	6485.7544	2554.9397	882.71667	1539.9089	2400.0132	690.83557	633.51697	1479.2004	3303.4875	4734.8237	1218.9454	308.08237	323.50937	278.69363	785.28967	1653.0234	1315.1346	1370.9164	2093.5706
1831.3208	1301.6282	2106.0825	2390.2402	1387.7958	762.20801	1161.7404	659.75024	1195.6414	984.73596	2938.6633	1564.0083	1553.4653	1559.8793	942.34998	652.92175	758.66772	922.98914	1977.0659	1126.0902	3500.9976	968.17456	6483.5898	2555.0671	883.08301	1541.8032	2398.3796	691.68225	634.23364	1479.191	3304.5815	4735.1392	1218.0482	308.08099	323.54279	279.12701	785.6969	1652.8395	1314.9088	1371.7319	2093.5308
1831.4469	1301.1876	2106.5112	2390.5825	1388.0752	762.68384	1162.5846	660.08838	1196.5083	984.71704	2936.7268	1563.6862	1552.8652	1558.5472	942.01819	652.96631	758.80627	923.23938	1978.1035	1125.7797	3499.4448	968.18774	6481.4111	2555.1926	883.48047	1543.6665	2396.7021	692.50977	634.94263	1479.1831	3305.7085	4735.4805	1217.1252	308.03876	323.59387	279.56787	786.11584	1652.6488	1314.679	1372.5469	2093.5176
1831.5629	1300.7672	2106.915	2390.9382	1388.3796	763.1745	1163.4065	660.40875	1197.3618	984.70013	2934.8413	1563.3494	1552.2302	1557.2292	941.69855	652.9967	758.92908	923.50085	1979.1234	1125.4883	3497.7876	968.2113	6479.2544	2555.3169	883.9082	1545.5681	2395.0566	693.39038	635.69067	1479.1847	3306.812	4735.8169	1216.2428	307.99838	323.63571	280.03452	786.56909	1652.4767	1314.4209	1373.3867	2093.5132
1831.6743	1300.3114	2107.3176	2391.262	1388.6616	763.6402	1164.2383	660.76727	1198.2166	984.68475	2932.9238	1563.0361	1551.6401	1555.8811	941.40363	653.01575	759.01794	923.72827	1980.1125	1125.1738	3496.2336	968.21106	6477.0845	2555.4443	884.27539	1547.442	2393.4419	694.23016	636.40643	1479.1912	3307.9373	4736.168	1215.3633	307.97565	323.66821	280.47974	786.99091	1652.2808	1314.2021	1374.1927	2093.4829
1831.8113	1299.8965	2107.7556	2391.6121	1388.9402	764.10663	1165.0547	661.07941	1199.0647	984.65533	2930.9707	1562.7063	1551.0513	1554.5481	941.04535	653.06091	759.1377	923.99573	1981.1631	1124.8578	3494.6384	968.24133	6474.9224	2555.5466	884.70068	1549.3441	2391.7976	695.0769	637.11743	1479.1744	3309.0256	4736.4683	1214.4375	307.95013	323.72241	280.94623	787.40552	1652.0876	1313.9741	1375.0435	2093.4453
1831.915	1299.4651	2108.178	2391.9561	1389.2544	764.56348	1165.8622	661.39734	1199.9022	984.65466	2929.082	1562.3746	1550.4371	1553.2316	940.73401	653.10034	759.23706	924.2323	1982.193	1124.5758	3493.0452	968.27197	6472.7588	2555.697	885.08618	1551.2153	2390.1565	695.92761	637.8335	1479.1871	3310.1567	4736.8252	1213.5591	307.92371	323.76801	281.3855	787.85706	1651.8914	1313.7324	1375.8357	2093.4617
1832.0363	1299.0222	2108.5801	2392.292	1389.5425	765.04846	1166.6897	661.73865	1200.7544	984.64001	2927.1792	1562.0436	1549.8113	1551.8826	940.38171	653.14807	759.3656	924.51147	1983.2122	1124.2555	3491.4277	968.26562	6470.5762	2555.8376	885.47595	1553.1133	2388.4932	696.78217	638.55573	1479.1814	3311.2935	4737.1626	1212.6421	307.89526	323.81769	281.86499	788.26764	1651.7396	1313.5112	1376.6603	2093.4246
1832.1425	1298.5797	2108.9785	2392.6379	1389.8503	765.53851	1167.5513	662.06354	1201.6353	984.60956	2925.2659	1561.7253	1549.2351	1550.5371	940.07672	653.1676	759.45703	924.72864	1984.199	1123.9431	3489.8503	968.29663	6468.4224	2555.9651	885.85327	1554.9786	2386.8413	697.62073	639.26672	1479.1721	3312.3723	4737.4814	1211.7395	307.86276	323.85013	282.31015	788.69788	1651.5347	1313.281	1377.5183	2093.3958
1832.2589	1298.1416	2109.4023	2392.9668	1390.1111	765.99536	1168.3573	662.3938	1202.4663	984.58984	2923.3291	1561.3771	1548.6208	1549.2124	939.74622	653.21387	759.58044	924.95544	1985.2245	1123.6561	3488.2673	968.2948	6466.2456	2556.1089	886.26086	1556.8497	2385.2261	698.48315	639.98279	1479.167	3313.4949	4737.8228	1210.8557	307.83371	323.8848	282.76389	789.13538	1651.3562	1313.0144	1378.3147	2093.3997
1832.3466	1297.6935	2109.8145	2393.3237	1390.4202	766.47778	1169.1825	662.73499	1203.3192	984.58057	2921.4028	1561.0784	1548.0115	1547.8466	939.43884	653.23053	759.685	925.23285	1986.2532	1123.3447	3486.6812	968.35126	6464.0747	2556.239	886.6734	1558.7725	2383.613	699.31726	640.70557	1479.1632	3314.5859	4738.1343	1209.9221	307.79434	323.94064	283.20847	789.54529	1651.1768	1312.7865	1379.1487	2093.365
1832.4889	1297.2628	2110.2354	2393.6741	1390.6758	766.98407	1170.0098	663.0838	1204.1741	984.56012	2919.4893	1560.7544	1547.4285	1546.5481	939.09747	653.27319	759.77686	925.4552	1987.2557	1123.0206	3485.0706	968.35803	6461.9258	2556.3452	887.03333	1560.6495	2381.9219	700.19006	641.40491	1479.1362	3315.7207	4738.4683	1209.0154	307.76706	323.96439	283.67245	789.96436	1650.9673	1312.5422	1379.9573	2093.3135
1831.8948	1297.0222	2109.6165	2393.2029	1390.9961	767.21716	1170.1328	663.2699	1204.2948	984.56995	2918.49	1560.0858	1546.4575	1544.9977	938.44019	653.38135	759.54602	925.54956	1987.748	1122.8047	3484.1892	968.24854	6459.6426	2556.1663	887.39429	1561.8615	2380.7295	700.63879	642.17871	1478.741	3315.4309	4738.7168	1208.3505	307.66409	323.95566	283.86197	790.22559	1651.1567	1312.166	1379.9075	2092.4202
1830.8396	1296.8682	2108.3291	2392.2112	1391.264	767.32959	1169.79	663.3916	1203.9231	984.52612	2918.0259	1559.2015	1545.2521	1543.2404	937.53149	653.5047	759.03265	925.5058	1987.8838	1122.6147	3483.7795	968.04987	6457.3071	2555.781	887.66913	1562.6494	2379.7959	700.85181	642.91956	1478.0768	3314.2952	4738.915	1207.8982	307.59396	323.89859	283.88504	790.2926	1651.5796	1311.707	1379.3196	2091.0024
1829.7761	1296.7141	2107.0303	2391.2297	1391.5605	767.43353	1169.4734	663.49115	1203.5864	984.51764	2917.5771	1558.3372	1544.0608	1541.5376	936.63129	653.67529	758.52905	925.48047	1988.0294	1122.4064	3483.3828	967.8374	6454.9609	2555.3828	887.97803	1563.4611	2378.8535	701.11603	643.68243	1477.4141	3313.2141	4739.127	1207.4094	307.51343	323.83533	283.91339	790.44171	1651.9866	1311.2301	1378.729	2089.5552
1828.7206	1296.5657	2105.7461	2390.2581	1391.8744	767.58154	1169.1501	663.65442	1203.2341	984.52637	2917.1299	1557.4713	1542.9009	1539.8336	935.71289	653.81274	758.04199	925.43616	1988.1725	1122.2057	3482.939	967.63452	6452.6025	2554.9937	888.2821	1564.2504	2377.9072	701.35803	644.42529	1476.7604	3312.0906	4739.3184	1206.9253	307.41492	323.78687	283.98065	790.54993	1652.3608	1310.7518	1378.1233	2088.1206
1827.6528	1296.418	2104.4536	2389.2883	1392.1689	767.70563	1168.7981	663.7818	1202.8569	984.50665	2916.6553	1556.5967	1541.6951	1538.0952	934.77411	653.96643	757.5238	925.43262	1988.3005	1122.0286	3482.5583	967.42273	6450.2515	2554.6035	888.5658	1565.0527	2376.9758	701.57861	645.17432	1476.0909	3310.9639	4739.5054	1206.4341	307.31274	323.75201	283.99091	790.66382	1652.7917	1310.2776	1377.551	2086.6716
1826.6025	1296.2736	2103.1182	2388.3279	1392.448	767.83307	1168.4888	663.92365	1202.5305	984.5058	2916.2422	1555.7375	1540.5105	1536.4021	933.91095	654.11646	757.0127	925.37512	1988.441	1121.8185	3482.1367	967.25781	6447.9092	2554.2397	888.88452	1565.8494	2376.0303	701.83276	645.9303	1475.4187	3309.8516	4739.7051	1205.9331	307.19897	323.68286	284.01282	790.76672	1653.199	1309.8113	1376.9939	2085.2461
1825.5361	1296.1306	2101.8235	2387.3477	1392.749	767.98804	1168.1337	664.0697	1202.1364	984.47986	2915.7476	1554.8695	1539.2941	1534.6594	932.95728	654.25195	756.52148	925.36328	1988.5782	1121.6003	3481.7524	967.03149	6445.5684	2553.8257	889.16528	1566.6691	2375.1023	702.0965	646.69061	1474.7622	3308.738	4739.894	1205.429	307.11365	323.64008	284.05463	790.88654	1653.6282	1309.3386	1376.3794	2083.8101
1824.4758	1295.9725	2100.5305	2386.3677	1393.0441	768.11462	1167.8282	664.19104	1201.8058	984.47266	2915.3135	1554.0032	1538.1219	1532.9556	932.07617	654.4007	756.00568	925.3222	1988.7192	1121.4177	3481.3157	966.83319	6443.2129	2553.4414	889.46857	1567.4675	2374.1448	702.31323	647.44397	1474.1029	3307.6367	4740.0962	1204.9711	307.03168	323.57843	284.09338	791.04163	1654.0212	1308.8644	1375.8011	2082.3669
1823.4001	1295.8259	2099.2263	2385.3992	1393.356	768.23004	1167.5181	664.32281	1201.4675	984.45367	2914.8513	1553.1282	1536.9285	1531.2476	931.16315	654.55835	755.52234	925.30151	1988.8828	1121.2205	3480.9302	966.62292	6440.8623	2553.0654	889.77356	1568.2616	2373.219	702.5376	648.18872	1473.4375	3306.5154	4740.2754	1204.4784	306.93216	323.50906	284.1149	791.10571	1654.4331	1308.4105	1375.1963	2080.9436
1822.3533	1295.6755	2097.9192	2384.4111	1393.6465	768.34747	1167.1648	664.45197	1201.0959	984.4516	2914.4082	1552.2578	1535.7424	1529.5625	930.25555	654.71362	755.02319	925.26343	1989.0137	1121.0302	3480.5115	966.4657	6438.5146	2552.6667	890.06104	1569.0698	2372.3057	702.77551	648.90527	1472.7794	3305.4011	4740.4736	1203.9292	306.78299	323.47012	284.13773	791.23645	1654.8445	1307.9358	1374.6333	2079.488
1821.2931	1295.5236	2096.6216	2383.4353	1393.9325	768.49133	1166.8398	664.58862	1200.7391	984.43726	2913.9497	1551.3727	1534.5428	1527.7859	929.34351	654.86182	754.48828	925.21436	1989.167	1120.8243	3480.1028	966.2334	6436.1646	2552.2747	890.37024	1569.879	2371.3555	703.02368	649.67969	1472.119	3304.2905	4740.6699	1203.4773	306.73291	323.41541	284.18982	791.36792	1655.223	1307.4502	1374.0358	2078.0508
1820.2323	1295.3752	2095.3301	2382.4641	1394.2129	768.5899	1166.4785	664.6983	1200.3552	984.41241	2913.4924	1550.512	1533.3418	1526.0759	928.4455	655.01782	753.98474	925.2002	1989.2853	1120.6531	3479.7014	966.05664	6433.8169	2551.8894	890.66614	1570.6582	2370.4104	703.26196	650.4314	1471.4443	3303.1699	4740.8696	1202.9429	306.63516	323.34677	284.21164	791.45923	1655.6357	1306.9606	1373.459	2076.627
1819.1726	1295.2151	2094.03	2381.4963	1394.51	768.74042	1166.1738	664.84039	1200.03	984.40411	2913.0425	1549.6277	1532.1565	1524.3718	927.53192	655.16632	753.46857	925.17291	1989.4551	1120.4387	3479.2976	965.85248	6431.4878	2551.4963	890.97357	1571.48	2369.467	703.52209	651.18005	1470.7823	3302.071	4741.0605	1202.4912	306.5361	323.29288	284.22812	791.58374	1656.0591	1306.4927	1372.833	2075.1917
1818.104	1295.0776	2092.7351	2380.5027	1394.8097	768.88062	1165.8439	664.98462	1199.6815	984.39307	2912.5967	1548.7799	1530.95	1522.6421	926.64001	655.30054	752.97266	925.13684	1989.5724	1120.2355	3478.9077	965.64478	6429.1201	2551.1157	891.26868	1572.2776	2368.5259	703.72308	651.91254	1470.123	3300.9502	4741.249	1202.0037	306.47003	323.2464	284.28052	791.71539	1656.4666	1306.0128	1372.2762	2073.7505
1817.0405	1294.9172	2091.3958	2379.5273	1395.1061	769.00427	1165.5261	665.12744	1199.332	984.37634	2912.1416	1547.8944	1529.7826	1520.9639	925.72339	655.44885	752.4624	925.09155	1989.7128	1120.0616	3478.4719	965.46289	6426.7954	2550.7397	891.57031	1573.0789	2367.5996	703.99121	652.69104	1469.4581	3299.8452	4741.4292	1201.488	306.36124	323.19571	284.29221	791.8208	1656.8877	1305.563	1371.6957	2072.3137
1815.9829	1294.7803	2090.1206	2378.5593	1395.4209	769.12476	1165.2025	665.2417	1198.9718	984.37866	2911.6938	1547.0408	1528.5767	1519.2404	924.84265	655.6073	751.98877	925.06177	1989.8502	1119.86	3478.0234	965.26074	6424.4541	2550.3579	891.8551	1573.8763	2366.6426	704.21381	653.44	1468.7979	3298.7126	4741.6206	1200.9995	306.25372	323.12445	284.35229	791.9361	1657.2922	1305.0801	1371.1315	2070.8601
1814.9293	1294.6367	2088.8413	2377.6013	1395.7032	769.25146	1164.8671	665.38428	1198.6285	984.37085	2911.239	1546.1625	1527.3873	1517.5267	923.92078	655.77026	751.47046	925.01062	1989.9962	1119.662	3477.6643	965.05725	6422.0835	2549.9639	892.1543	1574.679	2365.7124	704.45795	654.1944	1468.1191	3297.6165	4741.8413	1200.5205	306.14331	323.07086	284.36749	792.05499	1657.6792	1304.6117	1370.5243	2069.4326
1813.8651	1294.4861	2087.5249	2376.6157	1396.012	769.38104	1164.5112	665.50946	1198.2388	984.35492	2910.8049	1545.2986	1526.2014	1515.8159	923.02496	655.90808	750.95215	924.9707	1990.1105	1119.4613	3477.2361	964.85498	6419.7427	2549.5649	892.47437	1575.473	2364.782	704.72552	654.94635	1467.4744	3296.5115	4742.0327	1200.0249	306.08417	323.02679	284.41052	792.19025	1658.1024	1304.15	1369.9244	2067.9961
1812.8	1294.3369	2086.2178	2375.6448	1396.307	769.52307	1164.2006	665.65881	1197.9028	984.34656	2910.3481	1544.4158	1525.0104	1514.085	922.14856	656.04285	750.44885	924.96179	1990.2726	1119.2842	3476.8284	964.67322	6417.4028	2549.1731	892.75977	1576.2836	2363.8418	704.95374	655.67273	1466.8188	3295.3813	4742.2158	1199.5236	305.99222	322.94662	284.44064	792.2843	1658.5164	1303.6787	1369.3467	2066.5769
1811.7278	1294.1738	2084.9426	2374.6377	1396.5605	769.62061	1163.8605	665.74878	1197.537	984.31567	2909.8628	1543.5443	1523.8071	1512.371	921.17566	656.18896	749.95801	924.9314	1990.3972	1119.0624	3476.4231	964.45129	6415.0508	2548.7961	893.04236	1577.0864	2362.8999	705.20068	656.42114	1466.1482	3294.2622	4742.4277	1199.0389	305.86343	322.89627	284.46457	792.38892	1658.9098	1303.1804	1368.7574	2065.1404
1810.6748	1294.0549	2083.6404	2373.6687	1396.8835	769.76257	1163.5491	665.89929	1197.2045	984.31506	2909.4246	1542.6783	1522.6051	1510.6555	920.2865	656.35278	749.42944	924.92407	1990.5328	1118.8647	3476.0054	964.25671	6412.7036	2548.3843	893.3324	1577.8956	2361.958	705.43298	657.17834	1465.4796	3293.157	4742.5845	1198.5077	305.75342	322.84949	284.49927	792.49463	1659.3285	1302.7034	1368.2067	2063.699
1809.6116	1293.8997	2082.353	2372.7029	1397.1902	769.89893	1163.2073	666.04443	1196.832	984.30835	2909.0015	1541.8319	1521.4341	1508.9565	919.41357	656.49988	748.9458	924.85913	1990.6877	1118.6759	3475.5903	964.08057	6410.3525	2548.0291	893.6709	1578.6949	2361.043	705.65283	657.92078	1464.8308	3292.0327	4742.7939	1198.0536	305.6778	322.79932	284.53766	792.60828	1659.725	1302.2426	1367.5754	2062.2456
1808.547	1293.7269	2081.0449	2371.7583	1397.4788	770.02112	1162.8737	666.17114	1196.4778	984.302	2908.5322	1540.9519	1520.2238	1507.213	918.48169	656.65619	748.43829	924.83661	1990.824	1118.4722	3475.1782	963.86432	6408.0059	2547.6355	893.94794	1579.4961	2360.1084	705.90717	658.67633	1464.1597	3290.9343	4742.9858	1197.5706	305.57733	322.74683	284.55878	792.73297	1660.1387	1301.7603	1366.9631	2060.8206
1807.5037	1293.606	2079.7419	2370.7695	1397.7632	770.16077	1162.5391	666.31519	1196.1172	984.28967	2908.0723	1540.0822	1519.0549	1505.5184	917.58972	656.80603	747.92529	924.81299	1990.9684	1118.2957	3474.7656	963.65906	6405.6494	2547.2197	894.25134	1580.3092	2359.1536	706.11578	659.42706	1463.5022	3289.8247	4743.1934	1197.0576	305.49005	322.70898	284.60181	792.85541	1660.5457	1301.3047	1366.4105	2059.3687
1806.4221	1293.4363	2078.4402	2369.7869	1398.0435	770.26562	1162.218	666.42297	1195.7695	984.27783	2907.6096	1539.2151	1517.8541	1503.8037	916.67932	656.95374	747.41248	924.75964	1991.1078	1118.0653	3474.3638	963.47729	6403.2964	2546.8394	894.54492	1581.0945	2358.2109	706.37988	660.1781	1462.8319	3288.7051	4743.3613	1196.5514	305.40219	322.62619	284.62723	792.97168	1660.9648	1300.84	1365.821	2057.9373
1805.3652	1293.2932	2077.1531	2368.8076	1398.3553	770.40979	1161.8882	666.58081	1195.4088	984.26282	2907.1733	1538.3513	1516.6401	1502.0942	915.76758	657.09106	746.93579	924.73584	1991.2452	1117.8818	3473.9548	963.25439	6400.9438	2546.4531	894.85559	1581.8944	2357.2717	706.61816	660.93811	1462.1899	3287.5732	4743.5649	1196.1003	305.31085	322.56879	284.68146	793.09534	1661.3962	1300.3469	1365.2339	2056.5251
1804.3121	1293.139	2075.8564	2367.8218	1398.6763	770.50604	1161.554	666.6795	1195.054	984.26031	2906.7002	1537.4709	1515.4827	1500.3752	914.86664	657.22656	746.42859	924.72632	1991.3944	1117.7072	3473.5444	963.0769	6398.6025	2546.0588	895.15186	1582.7045	2356.3306	706.83716	661.65942	1461.5039	3286.4836	4743.7642	1195.5864	305.19675	322.51566	284.70206	793.20813	1661.7611	1299.8827	1364.6476	2055.0625
1803.2385	1292.991	2074.5273	2366.8635	1398.9617	770.66656	1161.2192	666.83954	1194.6934	984.24005	2906.2549	1536.5928	1514.2866	1498.6636	913.96649	657.39099	745.92761	924.68054	1991.5264	1117.4907	3473.147	962.86292	6396.2676	2545.6646	895.44312	1583.5022	2355.3896	707.07465	662.41046	1460.8403	3285.3625	4743.9399	1195.0786	305.10583	322.45239	284.74854	793.31708	1662.1813	1299.4169	1364.087	2053.6309
1802.1873	1292.8501	2073.2559	2365.8853	1399.1973	770.77814	1160.9006	666.95685	1194.3511	984.2132	2905.8123	1535.7297	1513.0876	1496.9541	913.05792	657.53528	745.41406	924.64917	1991.672	1117.3018	3472.6963	962.67224	6393.9263	2545.2991	895.73694	1584.3083	2354.4658	707.31628	663.16223	1460.1914	3284.2507	4744.1436	1194.6061	304.99881	322.42142	284.76169	793.43811	1662.5861	1298.9396	1363.4758	2052.198
1801.1296	1292.7098	2071.9492	2364.9114	1399.5443	770.91406	1160.574	667.09436	1193.9988	984.22192	2905.3623	1534.8873	1511.9084	1495.2144	912.17249	657.6709	744.90674	924.59717	1991.8082	1117.0931	3472.3	962.47546	6391.5752	2544.8828	896.05798	1585.1088	2353.5198	707.56079	663.90356	1459.5129	3283.1299	4744.3555	1194.1014	304.91513	322.35056	284.82004	793.5531	1662.9948	1298.4482	1362.8958	2050.7476
1800.0776	1292.5564	2070.6382	2363.9314	1399.8176	771.04706	1160.2505	667.2431	1193.6453	984.19843	2904.9287	1534.0007	1510.7134	1493.5037	911.26483	657.83325	744.40076	924.55823	1991.9492	1116.913	3471.906	962.27576	6389.2261	2544.5132	896.31726	1585.9257	2352.5923	707.79919	664.67029	1458.8621	3282.0239	4744.5234	1193.6118	304.80405	322.30173	284.83328	793.65015	1663.375	1297.9827	1362.3059	2049.3198
1799.002	1292.3936	2069.3259	2362.9448	1400.1279	771.16089	1159.9055	667.35999	1193.2841	984.18396	2904.4448	1533.1309	1509.5411	1491.7942	910.35388	657.9873	743.90222	924.54541	1992.0862	1116.7141	3471.52	962.06836	6386.8867	2544.1277	896.63733	1586.7192	2351.6523	708.01196	665.39819	1458.1981	3280.9214	4744.7197	1193.1198	304.72278	322.24023	284.87103	793.77161	1663.8008	1297.5203	1361.7253	2047.8938
1797.9446	1292.2625	2068.052	2361.9944	1400.3939	771.28833	1159.5936	667.47644	1192.9307	984.18323	2903.9915	1532.2524	1508.3356	1490.0577	909.43408	658.12842	743.40747	924.50671	1992.2332	1116.5232	3471.0757	961.85242	6384.52	2543.7441	896.93359	1587.5095	2350.6995	708.29187	666.16223	1457.5151	3279.8079	4744.9268	1192.6125	304.60553	322.19513	284.89697	793.88416	1664.209	1297.0227	1361.1309	2046.4424
1796.8804	1292.1182	2066.7441	2360.9917	1400.7124	771.44128	1159.2329	667.63684	1192.5486	984.15942	2903.5366	1531.3999	1507.1422	1488.3446	908.51416	658.2771	742.88879	924.46387	1992.3656	1116.3151	3470.6875	961.67859	6382.1763	2543.3425	897.25598	1588.3148	2349.7788	708.52563	666.92029	1456.8608	3278.6948	4745.1201	1192.1523	304.53131	322.13312	284.92786	793.99731	1664.6097	1296.5609	1360.5663	2045.0106
1795.8247	1291.9572	2065.4365	2360.0256	1401.0106	771.52734	1158.9159	667.74365	1192.2169	984.14856	2903.085	1530.5237	1505.9507	1486.6376	907.63159	658.43542	742.37695	924.45361	1992.5176	1116.141	3470.2896	961.4978	6379.8306	2542.9595	897.53687	1589.1204	2348.8381	708.75439	667.66211	1456.1827	3277.5806	4745.3223	1191.6476	304.41141	322.08182	284.95328	794.10364	1665.0521	1296.1112	1359.9718	2043.5702
1794.7383	1291.8105	2064.1245	2359.0579	1401.332	771.67877	1158.5999	667.89423	1191.8774	984.14423	2902.6316	1529.6709	1504.7678	1484.8982	906.7243	658.58643	741.87244	924.41528	1992.6334	1115.9379	3469.8411	961.29114	6377.479	2542.5693	897.81738	1589.9062	2347.8767	709.00098	668.40613	1455.5248	3276.468	4745.499	1191.1649	304.34122	322.01932	284.99759	794.2345	1665.4404	1295.645	1359.3853	2042.1384
1793.6992	1291.661	2062.8647	2358.0852	1401.5933	771.80347	1158.2706	668.0155	1191.5032	984.13708	2902.187	1528.7899	1503.5563	1483.2219	905.8125	658.72949	741.3877	924.39783	1992.7992	1115.7372	3469.4304	961.08801	6375.1201	2542.1985	898.13562	1590.7227	2346.9536	709.22839	669.18066	1454.8665	3275.3594	4745.6929	1190.6591	304.22946	321.95602	285.03616	794.35107	1665.8508	1295.1458	1358.7725	2040.7139
1792.6292	1291.5039	2061.5225	2357.093	1401.8945	771.92133	1157.9263	668.13531	1191.1499	984.11444	2901.7327	1527.9092	1502.3662	1481.489	904.90045	658.87036	740.88708	924.35803	1992.917	1115.5428	3469.0652	960.87427	6372.7998	2541.8142	898.40527	1591.5193	2346.0161	709.4834	669.92017	1454.2188	3274.2463	4745.8896	1190.1688	304.14536	321.91788	285.02603	794.45325	1666.2651	1294.6837	1358.2098	2039.2734
1791.5535	1291.3516	2060.2397	2356.1323	1402.1722	771.995	1157.6019	668.23193	1190.7944	984.08594	2901.292	1527.0319	1501.1929	1479.7909	903.99243	659.02466	740.36487	924.30994	1993.0677	1115.3297	3468.6035	960.6875	6370.4482	2541.4121	898.73254	1592.3162	2345.0708	709.72339	670.68506	1453.5376	3273.1284	4746.0815	1189.6699	304.04251	321.8519	285.09152	794.59229	1666.6708	1294.2191	1357.6172	2037.8285
1790.6216	1291.1718	2059.1545	2355.7412	1401.8596	772.03961	1156.7109	668.26154	1189.8533	984.03119	2900.0481	1526.3843	1500.6033	1478.2793	903.18756	659.0885	740.15955	923.93311	1992.6187	1115.1338	3468.4761	960.58521	6369.2012	2540.9414	899.00537	1592.2175	2345.3132	710.00104	671.04315	1452.7634	3271.0864	4745.5537	1189.2139	303.95862	321.77466	285.13068	794.62567	1666.494	1293.874	1356.8385	2036.9891
1789.6931	1290.9667	2058.0891	2355.3682	1401.4885	772.06567	1155.7786	668.28674	1188.8563	983.96216	2898.7705	1525.7697	1500.1072	1476.835	902.36621	659.14124	739.97314	923.53406	1992.1149	1114.9076	3468.3418	960.51526	6368.0762	2540.4465	899.30457	1592.0226	2345.6589	710.24646	671.39014	1451.9531	3268.937	4744.9487	1188.7551	303.90952	321.69791	285.14841	794.6106	1666.2692	1293.5784	1355.9839	2036.2487
1788.7552	1290.7654	2057.0078	2355.0288	1401.0938	772.08704	1154.8335	668.29492	1187.8463	983.87585	2897.459	1525.1265	1499.6031	1475.3632	901.54492	659.19855	739.76178	923.09967	1991.595	1114.6968	3468.2185	960.42755	6366.9277	2539.9492	899.55829	1591.8147	2346.0017	710.54041	671.73682	1451.1576	3266.7905	4744.3564	1188.3087	303.85544	321.62082	285.1528	794.6377	1666.031	1293.233	1355.1416	2035.5081
1787.7744	1290.543	2055.9397	2354.678	1400.7195	772.0592	1153.896	668.26648	1186.8568	983.81555	2896.196	1524.4955	1499.0988	1473.9102	900.75195	659.24109	739.58704	922.71753	1991.0854	1114.4669	3468.0603	960.3363	6365.7852	2539.4502	899.84436	1591.6205	2346.3054	710.81317	672.09003	1450.3665	3264.6685	4743.7563	1187.8201	303.79358	321.57281	285.19537	794.65875	1665.7972	1292.9127	1354.3153	2034.7274
1786.8616	1290.3623	2054.8372	2354.3408	1400.3511	772.09229	1152.981	668.28333	1185.8766	983.7373	2894.9121	1523.8661	1498.609	1472.4574	899.9408	659.30591	739.41467	922.28137	1990.604	1114.264	3467.9468	960.28174	6364.6943	2538.9529	900.12842	1591.4286	2346.6624	711.11353	672.42505	1449.5601	3262.5264	4743.165	1187.3925	303.70502	321.47406	285.22406	794.69873	1665.5555	1292.6046	1353.4813	2033.9496
1785.9177	1290.1472	2053.7676	2353.9973	1399.985	772.06421	1152.0337	668.27112	1184.875	983.66638	2893.6028	1523.2299	1498.1212	1470.9983	899.10547	659.35901	739.21448	921.88977	1990.1031	1114.0363	3467.792	960.19275	6363.5493	2538.4832	900.4198	1591.2344	2347.0024	711.36279	672.76843	1448.748	3260.3992	4742.5469	1186.9642	303.64542	321.42404	285.2222	794.71252	1665.3457	1292.2976	1352.7	2033.1809
1784.9832	1289.9531	2052.7239	2353.6567	1399.5916	772.08276	1151.092	668.24805	1183.8654	983.57629	2892.3174	1522.611	1497.5881	1469.5452	898.29028	659.40594	739.00763	921.47662	1989.5679	1113.821	3467.6714	960.09442	6362.4243	2537.9617	900.69904	1591.0239	2347.3274	711.65863	673.11908	1447.9531	3258.2524	4741.9565	1186.5061	303.61041	321.33942	285.27344	794.7038	1665.0966	1291.97	1351.8486	2032.4235
1784.0461	1289.7329	2051.6414	2353.2961	1399.1857	772.11035	1150.1465	668.27258	1182.8571	983.50964	2891.0061	1521.9869	1497.1094	1468.0748	897.46826	659.44995	738.83704	921.05505	1989.0879	1113.6053	3467.5278	960.02917	6361.2715	2537.4702	900.96912	1590.8545	2347.6748	711.94312	673.43689	1447.1576	3256.1167	4741.3618	1186.0563	303.51236	321.25784	285.29153	794.74036	1664.8595	1291.6377	1350.9739	2031.651
1783.1116	1289.5402	2050.5615	2352.9417	1398.8018	772.09912	1149.2151	668.2616	1181.8698	983.43542	2889.7124	1521.3351	1496.5718	1466.6124	896.65015	659.49634	738.61401	920.62854	1988.5748	1113.3676	3467.3923	959.9259	6360.1499	2536.9756	901.25769	1590.6544	2347.9958	712.19366	673.80511	1446.3508	3253.9749	4740.7603	1185.5767	303.44031	321.17175	285.31305	794.77448	1664.6354	1291.3226	1350.201	2030.9039
1782.157	1289.328	2049.498	2352.5967	1398.4531	772.11963	1148.2954	668.29602	1180.8837	983.36267	2888.416	1520.713	1496.0859	1465.1442	895.84326	659.58484	738.44873	920.23877	1988.076	1113.1581	3467.2617	959.87952	6359.0161	2536.5095	901.55664	1590.4347	2348.3574	712.5155	674.14331	1445.5594	3251.8521	4740.1616	1185.1193	303.37726	321.11469	285.34943	794.771	1664.4041	1291.0024	1349.363	2030.1055
1781.2264	1289.1216	2048.4146	2352.2561	1398.0558	772.10999	1147.353	668.25781	1179.8754	983.27832	2887.1213	1520.0802	1495.5739	1463.6945	895.02808	659.62256	738.23547	919.82507	1987.5557	1112.9366	3467.1128	959.78589	6357.8828	2535.9839	901.83313	1590.2358	2348.6926	712.77704	674.47601	1444.7595	3249.7034	4739.5586	1184.6621	303.32123	321.01697	285.36469	794.78339	1664.1697	1290.6813	1348.5171	2029.3464
1780.272	1288.9116	2047.3606	2351.9194	1397.7156	772.10413	1146.4226	668.25916	1178.8912	983.20569	2885.844	1519.438	1495.0619	1462.2451	894.20386	659.68604	738.09363	919.42578	1987.0562	1112.7225	3466.989	959.71338	6356.7505	2535.5273	902.12451	1590.0582	2349.0493	713.05005	674.8269	1443.9645	3247.5828	4738.9604	1184.2028	303.24564	320.94955	285.38333	794.80188	1663.9485	1290.364	1347.712	2028.5798
1779.3306	1288.6978	2046.2664	2351.5491	1397.2798	772.11639	1145.4729	668.25726	1177.884	983.13348	2884.53	1518.7991	1494.575	1460.7668	893.37823	659.73792	737.85815	919.00903	1986.5433	1112.5012	3466.832	959.60608	6355.6123	2534.9932	902.37207	1589.8352	2349.3638	713.31494	675.16492	1443.1439	3245.4131	4738.3657	1183.743	303.1973	320.87601	285.43149	794.82434	1663.6996	1290.0496	1346.8921	2027.8334
1778.3932	1288.516	2045.2152	2351.2251	1396.9141	772.11926	1144.5333	668.26672	1176.8795	983.05908	2883.2229	1518.1641	1494.0753	1459.3124	892.58337	659.77417	737.6781	918.57825	1986.0393	1112.2874	3466.7332	959.52869	6354.4736	2534.5261	902.66577	1589.6393	2349.7212	713.58704	675.50623	1442.3611	3243.2883	4737.7603	1183.2471	303.10526	320.80765	285.45413	794.83972	1663.4574	1289.7324	1346.0293	2027.0446
1777.4534	1288.3123	2044.1318	2350.8811	1396.5317	772.10736	1143.6047	668.24823	1175.8948	982.98566	2881.9702	1517.5457	1493.5845	1457.8745	891.75665	659.84497	737.4873	918.16858	1985.5555	1112.0579	3466.584	959.4696	6353.3408	2534.0571	902.95349	1589.4659	2350.0493	713.84821	675.85675	1441.553	3241.1758	4737.1777	1182.8635	303.05719	320.74884	285.46924	794.90167	1663.24	1289.4148	1345.2478	2026.2844
1776.5151	1288.1147	2043.0632	2350.5237	1396.1803	772.11426	1142.657	668.24121	1174.8812	982.90723	2880.6489	1516.9037	1493.0599	1456.3916	890.93872	659.89807	737.31091	917.75696	1985.01	1111.8569	3466.4521	959.38074	6352.2344	2533.5198	903.23401	1589.2366	2350.3684	714.13367	676.177	1440.751	3239.0122	4736.5747	1182.4164	302.98605	320.64444	285.48715	794.88538	1662.9977	1289.0981	1344.4205	2025.5333
1775.5815	1287.9095	2041.9751	2350.1704	1395.8153	772.10486	1141.7317	668.2229	1173.897	982.82007	2879.373	1516.291	1492.51	1454.9252	890.15161	659.96967	737.12653	917.35406	1984.5305	1111.6406	3466.3181	959.31012	6351.1069	2533.0403	903.54669	1589.0671	2350.7429	714.45569	676.54407	1439.9443	3236.8904	4735.9868	1181.934	302.91415	320.56998	285.50742	794.90686	1662.7747	1288.7642	1343.5703	2024.7825
1774.6304	1287.7109	2040.9109	2349.8264	1395.4005	772.14734	1140.7819	668.27588	1172.8937	982.74963	2878.074	1515.6511	1492.0559	1453.4862	889.33496	660.01648	736.94421	916.93506	1984.0399	1111.4073	3466.1777	959.22778	6349.9541	2532.5674	903.7793	1588.8798	2351.0854	714.72119	676.89282	1439.1415	3234.7498	4735.3906	1181.4983	302.84976	320.51468	285.55954	794.94885	1662.5548	1288.4619	1342.7566	2024.0013
1773.7	1287.4976	2039.8374	2349.4761	1395.0143	772.12061	1139.8555	668.24023	1171.9062	982.6759	2876.772	1515.0154	1491.5154	1452.0123	888.50452	660.05316	736.74811	916.52887	1983.502	1111.199	3466.051	959.12775	6348.8364	2532.0303	904.07733	1588.6519	2351.4075	714.99951	677.23669	1438.3478	3232.6211	4734.7671	1181.0215	302.77121	320.41519	285.57663	794.96875	1662.3097	1288.1439	1341.9187	2023.234
1772.7566	1287.293	2038.7739	2349.1411	1394.6638	772.16772	1138.9338	668.25354	1170.9149	982.60718	2875.4756	1514.3901	1491.0469	1450.5374	887.69702	660.11377	736.5481	916.13464	1983.0215	1110.9718	3465.9202	959.06372	6347.6978	2531.5662	904.36133	1588.4728	2351.7573	715.27637	677.55249	1437.5419	3230.4556	4734.1919	1180.5492	302.70724	320.36441	285.5939	794.95898	1662.0801	1287.8016	1341.0963	2022.4805
1771.8246	1287.0818	2037.7076	2348.7834	1394.2839	772.12109	1137.9794	668.20447	1169.8984	982.52173	2874.178	1513.7576	1490.5127	1449.0822	886.87183	660.15405	736.34814	915.72888	1982.5055	1110.76	3465.7698	958.96667	6346.5732	2531.0593	904.64062	1588.2638	2352.061	715.55267	677.90314	1436.75	3228.3354	4733.5762	1180.1128	302.63049	320.27026	285.62109	794.98883	1661.8186	1287.4735	1340.2605	2021.7019
1770.8818	1286.8828	2036.6252	2348.4351	1393.8834	772.16724	1137.059	668.26086	1168.9244	982.45789	2872.8999	1513.1206	1490.0291	1447.6284	886.04773	660.21765	736.15161	915.29724	1981.9857	1110.5361	3465.6396	958.88403	6345.4336	2530.5718	904.89783	1588.0614	2352.3933	715.81628	678.25488	1435.9421	3226.2048	4732.9888	1179.6514	302.57162	320.20889	285.67056	795.02673	1661.6097	1287.1913	1339.4598	2020.944
1769.9326	1286.6748	2035.5371	2348.0942	1393.4897	772.15265	1136.1077	668.24884	1167.9136	982.38312	2871.5854	1512.4873	1489.5071	1446.187	885.23944	660.26306	735.96985	914.88416	1981.5004	1110.3195	3465.5176	958.79822	6344.2871	2530.084	905.19141	1587.8756	2352.748	716.10986	678.61987	1435.1301	3224.0627	4732.394	1179.1699	302.517	320.13339	285.67593	795.00085	1661.3696	1286.8674	1338.6128	2020.1956
1768.9956	1286.4739	2034.4844	2347.7483	1393.1361	772.15503	1135.1653	668.22693	1166.9041	982.30176	2870.3135	1511.8567	1489.0043	1444.7009	884.41821	660.33325	735.79175	914.48572	1980.9814	1110.1086	3465.3823	958.72949	6343.1855	2529.5579	905.47144	1587.6729	2353.085	716.38226	678.93927	1434.3423	3221.9331	4731.7852	1178.7261	302.42621	320.04785	285.69275	795.01471	1661.1448	1286.5336	1337.7693	2019.4153
1768.0577	1286.2834	2033.3983	2347.4023	1392.7471	772.15808	1134.2424	668.22131	1165.9266	982.21301	2869.0337	1511.2313	1488.4885	1443.2614	883.62537	660.39783	735.60657	914.07092	1980.4844	1109.8939	3465.2507	958.64453	6342.04	2529.0874	905.77405	1587.4927	2353.4231	716.66669	679.28876	1433.5459	3219.7991	4731.2129	1178.3354	302.39282	319.9743	285.71527	795.06976	1660.9135	1286.2241	1336.9741	2018.6466
1767.1252	1286.0841	2032.3438	2347.0537	1392.3899	772.17432	1133.3145	668.24048	1164.9341	982.14575	2867.7166	1510.5936	1488.017	1441.7991	882.82349	660.43799	735.41602	913.65308	1979.9952	1109.6746	3465.1309	958.58569	6340.9458	2528.6191	906.03894	1587.2905	2353.7817	716.94275	679.63916	1432.7594	3217.6636	4730.6025	1177.8423	302.29352	319.9151	285.74628	795.09497	1660.6799	1285.8997	1336.141	2017.8672
1766.1831	1285.8652	2031.2488	2346.7261	1391.9851	772.17444	1132.3649	668.22815	1163.9269	982.07812	2866.415	1509.9688	1487.5016	1440.3325	881.97205	660.50269	735.22815	913.22131	1979.4857	1109.4521	3464.9529	958.48547	6339.7759	2528.1089	906.31641	1587.0745	2354.1089	717.20752	679.95703	1431.9344	3215.5112	4729.9844	1177.3969	302.24869	319.83731	285.78574	795.12012	1660.4224	1285.5859	1335.302	2017.1301
1765.2161	1285.6521	2030.1863	2346.3594	1391.5829	772.17505	1131.428	668.23486	1162.9382	982.00256	2865.1467	1509.3311	1486.9922	1438.8595	881.1759	660.55176	735.05603	912.81592	1978.9624	1109.2125	3464.8506	958.4104	6338.6592	2527.6338	906.60071	1586.8903	2354.449	717.49719	680.31897	1431.1594	3213.3938	4729.3887	1176.9263	302.18399	319.77963	285.80338	795.13342	1660.2136	1285.2621	1334.4736	2016.3691
1764.2966	1285.4617	2029.1035	2346.0161	1391.2148	772.16699	1130.4674	668.20203	1161.9111	981.92126	2863.8252	1508.697	1486.4768	1437.4087	880.36414	660.60596	734.83948	912.40588	1978.4723	1109.0189	3464.6902	958.32861	6337.5308	2527.1208	906.87354	1586.696	2354.7922	717.75201	680.65643	1430.324	3211.2449	4728.7998	1176.4802	302.11151	319.67511	285.82806	795.14948	1659.986	1284.936	1333.6486	2015.5895
1763.3435	1285.2533	2028.0505	2345.6689	1390.8549	772.16919	1129.5554	668.21704	1160.9319	981.85266	2862.5588	1508.0677	1485.9974	1435.9432	879.55334	660.66876	734.66681	912.01373	1977.9666	1108.8093	3464.5845	958.25043	6336.3931	2526.6309	907.1618	1586.5068	2355.1489	718.04797	680.9939	1429.5477	3209.1111	4728.1841	1176.0176	302.02628	319.61246	285.84225	795.1394	1659.7373	1284.6252	1332.8467	2014.814
1762.4099	1285.0499	2026.9592	2345.332	1390.4537	772.15137	1128.6227	668.198	1159.9423	981.77307	2861.2539	1507.4087	1485.4722	1434.5039	878.72034	660.71899	734.48132	911.60132	1977.46	1108.5834	3464.4255	958.16077	6335.249	2526.126	907.45325	1586.2905	2355.4714	718.30444	681.35449	1428.7311	3206.9829	4727.5947	1175.5096	301.97302	319.52612	285.88	795.18127	1659.5217	1284.3025	1332.017	2014.0574
1761.4641	1284.8533	2025.8955	2344.9702	1390.0901	772.18054	1127.6956	668.2262	1158.9529	981.6991	2859.9534	1506.7932	1484.9852	1433.0206	877.92505	660.76465	734.29456	911.16638	1976.9427	1108.3646	3464.2871	958.08508	6334.1191	2525.6562	907.73999	1586.1138	2355.8149	718.60315	681.67444	1427.9485	3204.8496	4727.0151	1175.0966	301.88403	319.43622	285.89868	795.18286	1659.2788	1283.979	1331.1494	2013.303
1760.54	1284.6493	2024.8262	2344.6199	1389.6943	772.20337	1126.7412	668.20654	1157.9344	981.61023	2858.6624	1506.1652	1484.4515	1431.5558	877.09155	660.80933	734.0675	910.77271	1976.427	1108.1586	3464.2036	958.0011	6332.9873	2525.1492	908.01392	1585.8955	2356.1562	718.87958	682.01385	1427.1504	3202.6914	4726.4028	1174.6479	301.84827	319.37335	285.93811	795.20221	1659.0426	1283.6724	1330.3362	2012.5355
1759.5996	1284.4556	2023.7388	2344.2778	1389.3358	772.20056	1125.8085	668.21436	1156.9469	981.54382	2857.3745	1505.5449	1483.9681	1430.1072	876.2699	660.89056	733.88934	910.37567	1975.9294	1107.9387	3464.0444	957.91888	6331.8726	2524.6665	908.31207	1585.7041	2356.4902	719.15845	682.35095	1426.3398	3200.564	4725.7974	1174.1899	301.79639	319.315	285.95801	795.2262	1658.8145	1283.3522	1329.5222	2011.7534
1758.6527	1284.2416	2022.6852	2343.9238	1388.95	772.20459	1124.8766	668.21045	1155.9532	981.47998	2856.0771	1504.9188	1483.4708	1428.6489	875.46802	660.93176	733.7135	909.94751	1975.436	1107.7041	3463.9167	957.84155	6330.7441	2524.1846	908.58838	1585.5144	2356.8467	719.42755	682.69867	1425.5354	3198.426	4725.2095	1173.7356	301.68964	319.22498	285.97754	795.22443	1658.5801	1283.0344	1328.6819	2011.0042
1757.7014	1284.0347	2021.5928	2343.5969	1388.5657	772.18207	1123.9346	668.18219	1154.9529	981.39606	2854.7834	1504.2651	1482.9497	1427.2124	874.65521	660.98035	733.52649	909.53687	1974.9247	1107.4789	3463.7605	957.74646	6329.6167	2523.6672	908.86475	1585.3187	2357.1633	719.71045	683.08411	1424.7367	3196.2922	4724.6172	1173.2817	301.65601	319.16351	285.99872	795.28528	1658.3477	1282.7164	1327.8771	2010.2249
1756.7625	1283.8333	2020.5522	2343.251	1388.1841	772.18854	1122.9878	668.1795	1153.9399	981.32135	2853.4927	1503.6538	1482.4609	1425.7209	873.83087	661.03119	733.31073	909.12433	1974.426	1107.2559	3463.6208	957.66949	6328.4741	2523.1799	909.13873	1585.1248	2357.4961	719.9989	683.40332	1423.9434	3194.1443	4724.0029	1172.8387	301.56549	319.09009	286.0351	795.31299	1658.0986	1282.3782	1327.0303	2009.4824
1755.816	1283.6321	2019.4462	2342.9048	1387.8015	772.20709	1122.0608	668.20013	1152.9465	981.24847	2852.2026	1503.0127	1481.959	1424.2773	873.01776	661.0882	733.13055	908.71002	1973.9219	1107.033	3463.4995	957.61395	6327.3267	2522.6677	909.41632	1584.9062	2357.8494	720.26062	683.7489	1423.1364	3192.0056	4723.4053	1172.3395	301.52341	318.99673	286.03568	795.29224	1657.8743	1282.0682	1326.2047	2008.718
1755.1096	1283.4353	2018.6609	2342.6272	1387.4846	772.33502	1121.1211	668.3017	1151.9612	981.23334	2851.2483	1502.491	1481.5642	1423.2	872.37616	661.25934	733.00128	908.45172	1973.6104	1106.9238	3463.7954	957.57281	6326.6851	2522.3918	909.7403	1584.5378	2358.6638	720.62793	684.16455	1422.4825	3190.3936	4722.7407	1171.9674	301.46249	318.94864	286.1077	795.37244	1657.7097	1281.912	1325.4185	2008.2178
1755.387	1283.188	2019.2083	2342.6829	1387.1575	772.99414	1120.0131	668.87439	1150.853	981.44312	2852.2632	1502.5464	1481.8491	1424.1847	872.68103	661.86127	733.00092	908.98126	1974.2322	1107.2932	3466.1309	957.83685	6328.4443	2523.0356	910.25861	1583.1953	2361.8689	721.11633	684.81067	1422.5653	3191.8994	4721.5142	1171.6912	301.60941	319.01163	286.22592	795.69897	1657.9158	1282.4951	1325.0117	2009.2046
1755.6619	1282.9462	2019.7427	2342.7749	1386.8585	773.73901	1118.9463	669.53894	1149.7828	981.66663	2853.2671	1502.6045	1482.137	1425.1526	873.00146	662.5321	733.03564	909.48181	1974.8003	1107.6823	3468.4736	958.10095	6330.231	2523.656	910.74695	1581.8469	2365.0815	721.68585	685.5141	1422.6643	3193.4231	4720.2749	1171.4246	301.75647	319.11261	286.34064	796.04755	1658.1279	1283.0929	1324.6538	2010.1816
1755.9529	1282.7134	2020.2935	2342.8516	1386.5251	774.4093	1117.8562	670.1189	1148.6941	981.89844	2854.2578	1502.6505	1482.4014	1426.1292	873.28271	663.17126	733.05518	909.99951	1975.4323	1108.0328	3470.7981	958.35156	6331.9678	2524.2988	911.24976	1580.5038	2368.2874	722.23895	686.22406	1422.7534	3194.9578	4719.0449	1171.1665	301.90881	319.18652	286.41968	796.41742	1658.344	1283.7086	1324.2473	2011.168
1756.2401	1282.481	2020.8436	2342.9375	1386.2339	775.15784	1116.7845	670.77148	1147.624	982.11731	2855.2812	1502.708	1482.7103	1427.1091	873.60083	663.815	733.08405	910.53082	1976.0364	1108.4253	3473.1465	958.617	6333.7524	2524.9426	911.7785	1579.1594	2371.4739	722.79865	686.91571	1422.8589	3196.4702	4717.8345	1170.9116	302.04047	319.28064	286.54773	796.73102	1658.5244	1284.314	1323.8412	2012.1292
1756.5369	1282.2157	2021.3711	2343.0024	1385.928	775.82776	1115.7201	671.36279	1146.5511	982.34888	2856.2654	1502.7639	1483.0159	1428.1116	873.9054	664.44122	733.10736	911.04083	1976.666	1108.7961	3475.4744	958.88495	6335.5308	2525.5759	912.25287	1577.8083	2374.7004	723.33911	687.59851	1422.9542	3197.9995	4716.6089	1170.6289	302.19717	319.33249	286.67081	797.09924	1658.7505	1284.9174	1323.4578	2013.1228
1756.8179	1281.9873	2021.9204	2343.0977	1385.631	776.55054	1114.6292	671.98901	1145.4592	982.57263	2857.2725	1502.8177	1483.2704	1429.1012	874.20728	665.08435	733.12317	911.55579	1977.2563	1109.1613	3477.8596	959.19629	6337.2793	2526.2351	912.76184	1576.4969	2377.9348	723.89325	688.28192	1423.0288	3199.4976	4715.3916	1170.3733	302.31207	319.40546	286.75629	797.42157	1658.9366	1285.5254	1323.0475	2014.0983
1757.1097	1281.7357	2022.4669	2343.1763	1385.2892	777.25171	1113.5402	672.60889	1144.3663	982.79248	2858.2634	1502.8679	1483.5382	1430.0806	874.49939	665.74475	733.14453	912.073	1977.8783	1109.5217	3480.1772	959.42822	6339.0576	2526.8525	913.26685	1575.1279	2381.1436	724.43542	688.9657	1423.1262	3201.0273	4714.1592	1170.1288	302.44598	319.4931	286.87018	797.75659	1659.1475	1286.1196	1322.6353	2015.0676
1757.3865	1281.5042	2023.0183	2343.2468	1384.9961	777.92603	1112.4761	673.18945	1143.3074	983.02856	2859.2651	1502.9391	1483.8419	1431.0521	874.83545	666.37549	733.17456	912.61133	1978.5026	1109.9205	3482.5444	959.69189	6340.8354	2527.5161	913.80664	1573.8036	2384.3486	724.99683	689.67456	1423.2188	3202.531	4712.9404	1169.8854	302.63724	319.56931	286.98935	798.08411	1659.3584	1286.7473	1322.2277	2016.071
1757.6919	1281.2783	2023.5447	2343.333	1384.6973	778.63611	1111.377	673.81531	1142.1954	983.24377	2860.2622	1502.9834	1484.1051	1432.0249	875.1062	667.01697	733.20386	913.10754	1979.0909	1110.2694	3484.8931	959.93433	6342.5806	2528.1724	914.26868	1572.4456	2387.5386	725.54376	690.37177	1423.3132	3204.0615	4711.6968	1169.5991	302.75574	319.66083	287.08624	798.45465	1659.5627	1287.3489	1321.8286	2017.0518
1757.9692	1281.0305	2024.093	2343.3972	1384.4158	779.34424	1110.3115	674.43457	1141.1364	983.47754	2861.2612	1503.0392	1484.4093	1433.0166	875.44287	667.67188	733.21985	913.64075	1979.7262	1110.6608	3487.2585	960.20203	6344.3687	2528.8232	914.7937	1571.1138	2390.7502	726.12952	691.07776	1423.4216	3205.5815	4710.4976	1169.3527	302.89584	319.72861	287.20248	798.78198	1659.7545	1287.9293	1321.4213	2018.0304
1758.2434	1280.7762	2024.6379	2343.4895	1384.1088	780.04565	1109.2404	675.05298	1140.058	983.72119	2862.3091	1503.1063	1484.6862	1434.0129	875.73621	668.30615	733.27197	914.18152	1980.3462	1111.007	3489.5879	960.49182	6346.1157	2529.447	915.31152	1569.7954	2393.9834	726.67603	691.77527	1423.5284	3207.0955	4709.2788	1169.1039	303.05698	319.80502	287.33499	799.1228	1659.9684	1288.558	1321.0464	2019.0128
1758.5332	1280.5618	2025.1775	2343.5767	1383.803	780.75507	1108.176	675.67108	1138.9927	983.9549	2863.2952	1503.1516	1484.9971	1434.9934	876.04279	668.93903	733.28119	914.68146	1980.9539	1111.3809	3491.9189	960.72797	6347.9004	2530.0859	915.82562	1568.4463	2397.1758	727.21326	692.45154	1423.6316	3208.6274	4708.064	1168.8339	303.20468	319.8876	287.43216	799.47095	1660.1785	1289.1484	1320.6501	2019.9878
1758.8445	1280.2996	2025.7146	2343.6353	1383.5173	781.44824	1107.0814	676.26868	1137.8918	984.16077	2864.2917	1503.186	1485.2766	1435.9834	876.33887	669.60022	733.31885	915.22888	1981.5516	1111.7677	3494.2876	961.01428	6349.6714	2530.7461	916.31934	1567.0974	2400.4067	727.76306	693.14465	1423.7124	3210.1409	4706.8228	1168.5671	303.3367	319.96353	287.55106	799.8009	1660.3861	1289.7654	1320.1978	2020.9691
1759.1105	1280.0713	2026.274	2343.7302	1383.2252	782.15845	1105.9995	676.89575	1136.8038	984.38782	2865.2832	1503.2692	1485.5454	1436.9598	876.65442	670.23352	733.32129	915.73193	1982.1741	1112.1348	3496.6355	961.28516	6351.4453	2531.4109	916.83179	1565.791	2403.6162	728.28491	693.8252	1423.7961	3211.655	4705.5942	1168.3064	303.46695	320.03885	287.66159	800.14832	1660.593	1290.3513	1319.8245	2021.9524
1759.3928	1279.8206	2026.8245	2343.825	1382.9041	782.85651	1104.9246	677.50421	1135.7305	984.6225	2866.3025	1503.3176	1485.8418	1437.9595	876.96649	670.88428	733.34692	916.2428	1982.7867	1112.5176	3498.9814	961.54724	6353.2168	2532.0327	917.33508	1564.4351	2406.8308	728.85864	694.51733	1423.9016	3213.1831	4704.3779	1168.0621	303.61444	320.10773	287.7785	800.49048	1660.7853	1290.9827	1319.4221	2022.9501
1759.697	1279.5928	2027.3533	2343.8945	1382.6121	783.57172	1103.8489	678.13068	1134.6514	984.84821	2867.28	1503.3794	1486.1218	1438.9236	877.24677	671.50208	733.37988	916.75378	1983.3911	1112.8674	3501.2983	961.80701	6354.9702	2532.6917	917.84363	1563.0602	2410.0107	729.42413	695.21808	1423.9951	3214.6885	4703.145	1167.7944	303.75409	320.20898	287.86084	800.82819	1661.0044	1291.5701	1319.0149	2023.9312
1759.9818	1279.3558	2027.9044	2343.9756	1382.2673	784.2323	1102.7737	678.70654	1133.578	985.08447	2868.2869	1503.4193	1486.411	1439.8864	877.56555	672.15735	733.41492	917.26892	1983.9886	1113.2539	3503.6797	962.08105	6356.7563	2533.2949	918.33765	1561.7362	2413.229	729.95337	695.91846	1424.0834	3216.2136	4701.9331	1167.5405	303.8978	320.26883	287.98251	801.1936	1661.22	1292.1832	1318.6353	2024.9204
1760.261	1279.1201	2028.429	2344.0579	1381.9982	784.97266	1101.6903	679.35815	1132.4937	985.31274	2869.312	1503.4871	1486.6852	1440.8878	877.90979	672.78967	733.42114	917.82043	1984.6141	1113.6123	3506.0137	962.33911	6358.499	2533.9487	918.83386	1560.3877	2416.4268	730.52814	696.60699	1424.1963	3217.7319	4700.7026	1167.252	304.06024	320.3399	288.08997	801.51654	1661.3961	1292.7651	1318.2148	2025.8907
1760.5468	1278.8646	2028.9877	2344.1372	1381.7021	785.65948	1100.6135	679.96136	1131.4114	985.53473	2870.2852	1503.5359	1486.9758	1441.8772	878.20575	673.45203	733.46082	918.34399	1985.2344	1113.9945	3508.3726	962.61243	6360.2891	2534.6199	919.33813	1559.0582	2419.6655	731.07556	697.31934	1424.2805	3219.2598	4699.4771	1167.0171	304.19626	320.4393	288.22464	801.85229	1661.598	1293.3922	1317.8037	2026.858
1760.8442	1278.6465	2029.5283	2344.2075	1381.3806	786.39886	1099.5322	680.60431	1130.3347	985.77545	2871.2957	1503.6047	1487.2434	1442.8596	878.51471	674.07098	733.47125	918.85187	1985.8354	1114.3545	3510.7083	962.85675	6362.0361	2535.2441	919.82733	1557.7139	2422.8662	731.61749	698.00153	1424.3887	3220.7798	4698.2578	1166.7637	304.32117	320.52258	288.31976	802.17999	1661.8196	1294.0125	1317.4333	2027.8403
1761.1326	1278.4014	2030.0811	2344.3047	1381.1333	787.08722	1098.4783	681.20245	1129.2754	985.99506	2872.3169	1503.6589	1487.5684	1443.853	878.79706	674.7309	733.51154	919.36151	1986.4688	1114.7585	3513.0679	963.12518	6363.8242	2535.9155	920.37518	1556.3689	2426.0972	732.18042	698.70386	1424.4912	3222.2837	4697.0386	1166.5005	304.49225	320.58789	288.44775	802.53894	1662.0099	1294.6245	1317.0131	2028.8361
1761.42	1278.1682	2030.6178	2344.3792	1380.7961	787.7713	1097.3772	681.8111	1128.1692	986.20868	2873.2891	1503.6924	1487.8149	1444.8186	879.10004	675.39642	733.51007	919.89691	1987.0718	1115.1187	3515.4302	963.40582	6365.5859	2536.553	920.87811	1555.0244	2429.27	732.74121	699.37451	1424.5841	3223.7915	4695.8022	1166.2177	304.60309	320.6604	288.52374	802.90295	1662.2253	1295.2065	1316.6185	2029.7952
1761.7147	1277.9327	2031.1656	2344.447	1380.4716	788.48975	1096.2968	682.4303	1127.0923	986.44226	2874.2905	1503.7737	1488.0967	1445.822	879.42603	676.01648	733.54224	920.41919	1987.6655	1115.4955	3517.7395	963.65637	6367.3701	2537.1758	921.36804	1553.6821	2432.4956	733.271	700.0863	1424.6804	3225.3311	4694.5991	1165.9656	304.77087	320.73126	288.6416	803.24475	1662.442	1295.8057	1316.1826	2030.8007
1761.9973	1277.6814	2031.7302	2344.5254	1380.1826	789.19043	1095.2188	683.05139	1126.0065	986.67615	2875.3174	1503.8179	1488.4011	1446.7921	879.73889	676.66626	733.58252	920.96118	1988.2937	1115.8561	3520.1064	963.93298	6369.1436	2537.8411	921.87585	1552.3497	2435.7024	733.83209	700.77399	1424.7537	3226.8381	4693.3555	1165.6838	304.9046	320.8103	288.75	803.57428	1662.6456	1296.4292	1315.828	2031.7855
1762.3	1277.4492	2032.2278	2344.6255	1379.8872	789.8689	1094.144	683.65295	1124.9269	986.9082	2876.3254	1503.8782	1488.6873	1447.7816	880.04285	677.2981	733.61096	921.47009	1988.9183	1116.2222	3522.4517	964.18018	6370.896	2538.4607	922.3999	1551.0219	2438.9197	734.38574	701.45435	1424.8629	3228.3779	4692.1323	1165.4167	305.04007	320.89505	288.88577	803.91541	1662.8387	1297.0367	1315.4224	2032.7677
1762.5674	1277.2014	2032.7942	2344.6846	1379.5813	790.62201	1093.0588	684.30157	1123.8464	987.12848	2877.3093	1503.9343	1488.9922	1448.7656	880.3443	677.92883	733.6405	921.979	1989.5135	1116.5906	3524.7776	964.44324	6372.6567	2539.1018	922.88281	1549.6656	2442.1345	734.9126	702.14905	1424.9712	3229.8982	4690.9136	1165.1742	305.19229	320.97543	288.98154	804.26489	1663.0504	1297.6438	1314.9993	2033.7428
1762.8564	1276.9778	2033.3296	2344.7722	1379.2805	791.29291	1091.9832	684.89752	1122.7668	987.35358	2878.2998	1503.9824	1489.2578	1449.7476	880.64081	678.58282	733.64227	922.49884	1990.1201	1116.9656	3527.1377	964.71759	6374.4253	2539.7693	923.40192	1548.3132	2445.3486	735.4538	702.83124	1425.0481	3231.4216	4689.709	1164.9285	305.33154	321.05609	289.09131	804.57733	1663.2458	1298.2375	1314.5779	2034.7285
1763.1544	1276.7341	2033.8798	2344.8638	1378.9338	792.00195	1090.8904	685.50598	1121.6722	987.58362	2879.2993	1504.0342	1489.5361	1450.7231	880.94568	679.20514	733.65326	922.99786	1990.7476	1117.3154	3529.4724	964.96796	6376.1846	2540.3757	923.88861	1546.979	2448.5288	736.03351	703.54071	1425.1575	3232.9402	4688.459	1164.6506	305.48657	321.13831	289.19366	804.94635	1663.4591	1298.8351	1314.2145	2035.7333
1763.425	1276.4905	2034.428	2344.9214	1378.6875	792.72858	1089.8418	686.14935	1120.6228	987.80817	2880.3289	1504.0811	1489.8191	1451.6914	881.2713	679.86969	733.69501	923.51166	1991.3577	1117.6914	3531.8335	965.23224	6377.9736	2541.0425	924.40118	1545.644	2451.7583	736.57324	704.24817	1425.2622	3234.4504	4687.2471	1164.3972	305.63599	321.21729	289.31293	805.28247	1663.6721	1299.4277	1313.8257	2036.6985
1763.736	1276.2388	2034.962	2345.0081	1378.3677	793.39099	1088.7451	686.72791	1119.5187	988.03259	2881.3196	1504.1553	1490.113	1452.6946	881.55457	680.52063	733.72961	924.05469	1991.9719	1118.066	3534.1809	965.51428	6379.7593	2541.7	924.90784	1544.3076	2454.9763	737.14099	704.9209	1425.3325	3235.97	4686.0146	1164.1216	305.76239	321.26379	289.42004	805.62915	1663.8948	1300.0659	1313.4192	2037.6724
1764.0093	1276.0061	2035.5059	2345.0967	1378.0602	794.0791	1087.6584	687.32349	1118.4335	988.25781	2882.3101	1504.2152	1490.3783	1453.6615	881.87231	681.13245	733.73303	924.55444	1992.5632	1118.4426	3536.5225	965.76794	6381.5112	2542.3196	925.40442	1542.9534	2458.1543	737.70496	705.63025	1425.4438	3237.478	4684.7983	1163.8942	305.91229	321.35687	289.52936	805.97522	1664.0918	1300.6732	1312.9688	2038.6611
1764.286	1275.7604	2036.0504	2345.1948	1377.7905	794.80334	1086.6068	687.96765	1117.3712	988.48621	2883.343	1504.2678	1490.6921	1454.6548	882.16296	681.79266	733.77631	925.08368	1993.2039	1118.8137	3538.8679	966.03534	6383.2568	2542.9524	925.93146	1541.624	2461.3782	738.22021	706.28613	1425.5422	3238.9998	4683.5737	1163.6068	306.035	321.44522	289.65799	806.28796	1664.2874	1301.2651	1312.6152	2039.6467
1764.5869	1275.5137	2036.5923	2345.2688	1377.4766	795.53522	1085.5347	688.60101	1116.2976	988.71075	2884.363	1504.3276	1490.98	1455.647	882.46613	682.43103	733.78784	925.61902	1993.8184	1119.1997	3541.2275	966.31799	6385.0576	2543.6287	926.45654	1540.2858	2464.6111	738.78406	707.01343	1425.6331	3240.521	4682.3716	1163.3733	306.17349	321.52493	289.79691	806.64355	1664.4948	1301.8622	1312.1709	2040.6178
1764.871	1275.3024	2037.1459	2345.3342	1377.188	796.23401	1084.4489	689.21973	1115.2111	988.96521	2885.3433	1504.374	1491.2576	1456.646	882.78613	683.07727	733.8446	926.12756	1994.4331	1119.5717	3543.5713	966.57361	6386.8135	2544.2798	926.94128	1538.9403	2467.8164	739.33331	707.7182	1425.7451	3242.0569	4681.1406	1163.1096	306.34015	321.61255	289.86761	806.98236	1664.6941	1302.4717	1311.8018	2041.6094
1765.1531	1275.0493	2037.6848	2345.4238	1376.8529	796.90454	1083.3696	689.80042	1114.1313	989.18054	2886.3257	1504.4362	1491.5479	1457.6005	883.10242	683.73145	733.85938	926.66748	1995.0374	1119.9238	3545.9241	966.85803	6388.5811	2544.9114	927.44775	1537.6174	2471.0127	739.92285	708.40454	1425.8196	3243.5845	4679.9126	1162.8215	306.46954	321.67786	290.00262	807.33276	1664.895	1303.0913	1311.3835	2042.5867
1765.4496	1274.8071	2038.223	2345.4941	1376.5593	797.61572	1082.286	690.41565	1113.0494	989.40259	2887.3413	1504.4874	1491.8296	1458.6057	883.39001	684.35461	733.87708	927.15405	1995.6591	1120.3064	3548.2544	967.09717	6390.3535	2545.5457	927.96509	1536.2544	2474.2266	740.44556	709.10864	1425.937	3245.082	4678.6919	1162.5818	306.62344	321.75815	290.09109	807.6637	1665.1123	1303.6881	1310.9769	2043.5742
1765.7214	1274.562	2038.7683	2345.5781	1376.228	798.33411	1081.2095	691.04749	1111.9756	989.63171	2888.3357	1504.5472	1492.1052	1459.5833	883.68286	684.9986	733.92694	927.71014	1996.2549	1120.6936	3550.615	967.35309	6392.1108	2546.1934	928.46991	1534.9414	2477.4514	741.01233	709.77991	1426.0276	3246.6042	4677.4697	1162.3384	306.77145	321.83261	290.21896	808.01404	1665.3206	1304.2863	1310.6162	2044.5325
1766.0105	1274.3523	2039.3142	2345.6667	1375.9285	799.03906	1080.1287	691.66199	1110.8801	989.85352	2889.3267	1504.5933	1492.3905	1460.5565	883.99524	685.63159	733.91064	928.20276	1996.8607	1121.0553	3552.9587	967.61218	6393.8774	2546.8621	928.96204	1533.5671	2480.6353	741.54407	710.46265	1426.1196	3248.1133	4676.2197	1162.0646	306.91315	321.91711	290.31085	808.35974	1665.5295	1304.8958	1310.1606	2045.5596
1766.3135	1274.0936	2039.8457	2345.7344	1375.6409	799.75189	1079.051	692.29291	1109.8052	990.08124	2890.3418	1504.6541	1492.6704	1461.5498	884.32684	686.30176	733.95374	928.7301	1997.4794	1121.4301	3555.2949	967.89014	6395.6567	2547.479	929.47607	1532.2297	2483.8501	742.1087	711.15656	1426.2031	3249.6335	4675.0112	1161.8154	307.04333	321.98511	290.44562	808.70563	1665.7128	1305.4835	1309.8245	2046.5099
1766.6045	1273.8596	2040.4019	2345.7952	1375.3218	800.43665	1077.9666	692.88574	1108.7179	990.31543	2891.3562	1504.7136	1492.9465	1462.5178	884.62585	686.94031	733.97974	929.2627	1998.0817	1121.7886	3557.6379	968.15271	6397.4253	2548.1348	929.98096	1530.8965	2487.0593	742.65173	711.84521	1426.2955	3251.1526	4673.7954	1161.5312	307.18521	322.06644	290.52475	809.06274	1665.9049	1306.1083	1309.3889	2047.5089
1766.8708	1273.6307	2040.9456	2345.9124	1375.053	801.16223	1076.9032	693.52209	1107.6459	990.53784	2892.3481	1504.7545	1493.2556	1463.5201	884.90869	687.5697	734.01404	929.76636	1998.6914	1122.1704	3560.0042	968.41223	6399.1631	2548.7671	930.46912	1529.5476	2490.2761	743.20581	712.53723	1426.4102	3252.6653	4672.5791	1161.2845	307.34308	322.13605	290.63336	809.39392	1666.1528	1306.7157	1308.9738	2048.488
1767.1699	1273.3706	2041.4897	2345.9629	1374.7228	801.85767	1075.8059	694.13745	1106.5518	990.75073	2893.3433	1504.8199	1493.52	1464.4891	885.22168	688.19678	733.99487	930.27563	1999.3042	1122.5197	3562.3315	968.67688	6400.9521	2549.3906	930.97778	1528.2264	2493.5002	743.75208	713.23315	1426.5	3254.208	4671.3423	1160.9766	307.45947	322.20093	290.76727	809.71484	1666.3467	1307.3121	1308.5608	2049.47
1766.8324	1272.9824	2041.8185	2345.9214	1374.3011	802.34924	1075.3916	694.5575	1106.1262	990.83057	2893.2375	1504.5457	1493.4227	1464.8781	885.16504	688.58545	733.93933	930.5249	1999.6592	1122.4629	3564.2583	968.77551	6401.4858	2549.7646	931.29004	1527.6279	2495.0896	744.06409	713.72693	1426.2179	3254.3535	4669.4741	1160.9847	307.48654	322.22208	290.82962	809.94458	1666.2339	1307.5448	1308.3931	2049.9949
1766.011	1272.4583	2041.9727	2345.7935	1373.7699	802.6709	1075.426	694.84729	1106.1516	990.77795	2892.3064	1504.0321	1493.0887	1464.8192	884.85107	688.73291	733.80029	930.59082	1999.765	1122.0435	3565.7827	968.73352	6401.0229	2549.9153	931.45227	1527.66	2495.3879	744.08069	714.03516	1425.5857	3253.3521	4667.0264	1161.1499	307.36893	322.13834	290.83139	810.05005	1665.839	1307.3988	1308.4702	2050.0996
1765.1647	1271.929	2042.1219	2345.6653	1373.2024	803.00586	1075.4862	695.14038	1106.1877	990.73657	2891.3855	1503.4995	1492.7244	1464.7494	884.50598	688.90387	733.63239	930.6131	1999.8723	1121.603	3567.3372	968.70258	6400.5425	2550.0413	931.56793	1527.6929	2495.7168	744.16583	714.33453	1424.9902	3252.3564	4664.5962	1161.3074	307.25183	322.05182	290.87689	810.19476	1665.4436	1307.2374	1308.5165	2050.1963
1764.3335	1271.4072	2042.2903	2345.5378	1372.6893	803.36365	1075.5321	695.43335	1106.2119	990.6936	2890.4788	1502.9879	1492.3805	1464.699	884.19348	689.02771	733.45215	930.6228	1999.9696	1121.1989	3568.8765	968.63611	6400.0942	2550.1636	931.71399	1527.702	2496.0261	744.2511	714.65625	1424.3881	3251.3835	4662.1973	1161.4691	307.15909	322.00162	290.87845	810.31702	1665.062	1307.1313	1308.5464	2050.3264
1763.5007	1270.8921	2042.4421	2345.4165	1372.1919	803.67401	1075.5762	695.7049	1106.2507	990.6391	2889.5334	1502.4817	1492.0183	1464.6238	883.85651	689.20312	733.32019	930.68811	2000.0693	1120.7668	3570.4207	968.62012	6399.6343	2550.3013	931.85742	1527.7261	2496.3318	744.29517	714.96143	1423.7468	3250.4019	4659.7549	1161.6339	307.0347	321.92606	290.88846	810.41357	1664.6682	1306.9932	1308.604	2050.4324
1762.6721	1270.3606	2042.6074	2345.2805	1371.6343	803.99951	1075.6222	695.9856	1106.2755	990.59839	2888.5981	1501.9578	1491.6543	1464.5833	883.52295	689.34265	733.16199	930.68604	2000.1823	1120.3522	3571.957	968.5481	6399.1646	2550.4468	931.99866	1527.7244	2496.6465	744.35864	715.2583	1423.1498	3249.4092	4657.3281	1161.7781	306.92453	321.86002	290.89951	810.578	1664.2947	1306.8647	1308.6572	2050.54
1761.8442	1269.8188	2042.7571	2345.1255	1371.0886	804.3197	1075.657	696.28467	1106.295	990.54187	2887.6938	1501.4358	1491.3129	1464.4932	883.20312	689.48267	733.02368	930.71667	2000.3131	1119.9161	3573.5146	968.51489	6398.708	2550.5635	932.16028	1527.7594	2496.9343	744.44495	715.56433	1422.5322	3248.439	4654.9116	1161.9562	306.79721	321.76297	290.91849	810.71057	1663.8792	1306.71	1308.7148	2050.6455
1761.0134	1269.3062	2042.9255	2345.0125	1370.5879	804.69012	1075.7107	696.59406	1106.3328	990.48932	2886.7776	1500.9019	1490.9434	1464.4321	882.8808	689.65894	732.85107	930.77576	2000.4039	1119.4966	3575.0701	968.4751	6398.2178	2550.6982	932.28882	1527.7948	2497.2595	744.47644	715.89783	1421.9138	3247.4468	4652.4922	1162.1025	306.67642	321.71097	290.93875	810.82166	1663.512	1306.5796	1308.7694	2050.7756
1760.1946	1268.7971	2043.0786	2344.8711	1370.0327	805.02252	1075.7507	696.87506	1106.363	990.43988	2885.8396	1500.3857	1490.5813	1464.3784	882.53131	689.79846	732.67932	930.80127	2000.5215	1119.0609	3576.6316	968.42126	6397.7739	2550.8542	932.44495	1527.8002	2497.5662	744.56958	716.22473	1421.3174	3246.4775	4650.0635	1162.2815	306.56232	321.64392	290.96008	810.93811	1663.108	1306.446	1308.8181	2050.8792
1759.3569	1268.2773	2043.2358	2344.7363	1369.4846	805.34222	1075.7852	697.16827	1106.3811	990.40057	2884.9329	1499.887	1490.2317	1464.3154	882.19891	689.95447	732.52612	930.79688	2000.6189	1118.6274	3578.1389	968.3761	6397.29	2550.9622	932.57971	1527.8167	2497.8831	744.62225	716.51703	1420.7061	3245.4927	4647.6392	1162.4221	306.48663	321.54706	290.98187	811.0578	1662.7258	1306.3145	1308.8457	2051.0083
1758.527	1267.7157	2043.403	2344.5981	1368.9766	805.68341	1075.8271	697.45123	1106.4092	990.33209	2883.9978	1499.3491	1489.8796	1464.2229	881.86383	690.10217	732.35205	930.86145	2000.7434	1118.2074	3579.6978	968.34741	6396.8623	2551.1113	932.72266	1527.8447	2498.1885	744.69702	716.81299	1420.0826	3244.4941	4645.2212	1162.5853	306.36124	321.47989	290.9675	811.18848	1662.3516	1306.194	1308.9095	2051.125
1757.6816	1267.2205	2043.5513	2344.4678	1368.425	806.00195	1075.8481	697.73608	1106.4144	990.28943	2883.085	1498.8204	1489.5261	1464.173	881.56299	690.27368	732.20447	930.89026	2000.8502	1117.7906	3581.2341	968.30359	6396.3994	2551.2107	932.8717	1527.8643	2498.5098	744.76117	717.12799	1419.5007	3243.5139	4642.8066	1162.7561	306.26227	321.41553	290.98352	811.31793	1661.9668	1306.0521	1308.942	2051.2173
1756.8561	1266.6798	2043.7111	2344.3335	1367.9255	806.37378	1075.9039	698.05164	1106.4512	990.23816	2882.1377	1498.2902	1489.1809	1464.0974	881.19958	690.42529	732.05408	930.92834	2000.9305	1117.3674	3582.7764	968.2666	6395.917	2551.3684	933.0238	1527.8907	2498.7966	744.82562	717.43768	1418.853	3242.5215	4640.3696	1162.8784	306.13593	321.33069	291	811.45367	1661.5856	1305.9214	1308.9908	2051.3472
1756.0212	1266.1672	2043.8831	2344.2002	1367.3828	806.6925	1075.9592	698.32898	1106.4962	990.17896	2881.231	1497.7812	1488.813	1464.0383	880.89172	690.58215	731.8844	930.94324	2001.0376	1116.9205	3584.3257	968.22302	6395.4678	2551.5239	933.15247	1527.9084	2499.1194	744.88525	717.74072	1418.2426	3241.5327	4637.9502	1163.0627	306.02859	321.26285	291.02084	811.56531	1661.2053	1305.7893	1309.0701	2051.4641
1755.1954	1265.6631	2044.0128	2344.0767	1366.7805	807.01331	1076.0073	698.61218	1106.5228	990.14612	2880.3286	1497.2845	1488.4437	1463.9946	880.56079	690.71295	731.73309	930.961	2001.1482	1116.5186	3585.9058	968.16193	6394.9937	2551.6558	933.29926	1527.9434	2499.4507	744.92456	718.05615	1417.6256	3240.5488	4635.5239	1163.2275	305.91055	321.17606	291.01956	811.70337	1660.7885	1305.6213	1309.1113	2051.5671
1754.3804	1265.1245	2044.1887	2343.9409	1366.3115	807.33557	1076.0411	698.89246	1106.5381	990.09216	2879.3867	1496.7531	1488.088	1463.9172	880.23242	690.89374	731.59064	931.00323	2001.2695	1116.0869	3587.4395	968.13422	6394.543	2551.7686	933.46552	1527.9585	2499.7544	745.01691	718.36139	1417.0449	3239.5896	4633.104	1163.3691	305.8042	321.10095	291.04657	811.82404	1660.4073	1305.5111	1309.1393	2051.677
1753.5396	1264.5945	2044.3494	2343.8135	1365.7582	807.69385	1076.1066	699.18823	1106.5851	990.04224	2878.4497	1496.2526	1487.7336	1463.8817	879.89502	691.02258	731.42676	931.04224	2001.365	1115.6666	3588.967	968.08655	6394.0713	2551.8904	933.57446	1527.9889	2500.0691	745.0498	718.66882	1416.4092	3238.5857	4630.6787	1163.551	305.69455	321.03598	291.08218	811.96875	1660.035	1305.369	1309.1849	2051.7969
1752.7133	1264.0642	2044.525	2343.678	1365.2327	808.03442	1076.1487	699.4928	1106.6151	989.99158	2877.5386	1495.7278	1487.3865	1463.8016	879.56458	691.17426	731.26215	931.07281	2001.4797	1115.2349	3590.4929	968.03839	6393.6167	2552.0337	933.72626	1528.0007	2500.356	745.16309	718.98682	1415.8147	3237.6094	4628.2651	1163.6815	305.59747	320.979	291.0755	812.07861	1659.6497	1305.2319	1309.2356	2051.9155
1751.8899	1263.5544	2044.6833	2343.5305	1364.6833	808.32465	1076.1829	699.7464	1106.6331	989.95294	2876.6118	1495.2041	1487.0037	1463.7371	879.25726	691.34833	731.10345	931.10358	2001.594	1114.8079	3592.0654	968.01801	6393.147	2552.1909	933.88385	1528.0217	2500.6682	745.1897	719.30017	1415.1956	3236.6299	4625.8389	1163.8359	305.49066	320.88867	291.10248	812.21631	1659.2653	1305.1014	1309.2909	2052.0237
1751.0354	1263.0049	2044.8225	2343.4111	1364.1522	808.68347	1076.2205	700.06116	1106.652	989.89734	2875.6902	1494.6954	1486.6652	1463.6697	878.89172	691.47675	730.93976	931.12006	2001.6831	1114.3865	3593.6091	967.96796	6392.6777	2552.2969	934.02496	1528.0515	2500.9912	745.25232	719.60486	1414.5702	3235.6343	4623.3965	1164.0176	305.34061	320.8093	291.11624	812.34082	1658.8411	1304.9709	1309.3262	2052.1492
1750.2279	1262.4989	2044.9896	2343.2859	1363.6266	809.01562	1076.2654	700.34924	1106.6788	989.84546	2874.7598	1494.1768	1486.317	1463.5922	878.56848	691.62445	730.77399	931.17633	2001.7837	1113.9663	3595.1616	967.90753	6392.2251	2552.4326	934.15656	1528.0762	2501.3196	745.35138	719.91486	1413.9851	3234.658	4620.9985	1164.1567	305.24005	320.74512	291.11816	812.47052	1658.4752	1304.8322	1309.3562	2052.2527
1749.3826	1261.9839	2045.1558	2343.1523	1363.0946	809.35193	1076.329	700.63989	1106.7345	989.79187	2873.8271	1493.6516	1485.9557	1463.5344	878.26428	691.79633	730.63116	931.18854	2001.9116	1113.543	3596.708	967.87677	6391.7764	2552.5767	934.30634	1528.093	2501.6086	745.38184	720.23071	1413.3702	3233.6956	4618.5483	1164.3243	305.12375	320.66922	291.13663	812.58984	1658.083	1304.6902	1309.4213	2052.3733
1748.5774	1261.4695	2045.314	2343.02	1362.5718	809.68225	1076.3434	700.92896	1106.7307	989.75732	2872.9058	1493.1322	1485.6024	1463.4603	877.92065	691.92859	730.46289	931.21045	2002.0309	1113.1031	3598.2422	967.84412	6391.3032	2552.6987	934.46436	1528.0997	2501.9385	745.47681	720.55664	1412.7512	3232.7017	4616.1445	1164.4924	305.03906	320.60089	291.16705	812.67688	1657.7107	1304.5557	1309.4927	2052.4849
1747.7238	1260.9296	2045.4667	2342.8848	1362.0513	810.02368	1076.4016	701.21094	1106.7776	989.70215	2872.0066	1492.61	1485.2599	1463.4248	877.60291	692.10535	730.30334	931.25171	2002.1075	1112.6831	3599.7625	967.77197	6390.8291	2552.8196	934.58679	1528.1221	2502.1995	745.51843	720.84387	1412.1443	3231.6938	4613.7168	1164.6337	304.90738	320.53336	291.17532	812.85132	1657.3394	1304.4362	1309.5414	2052.5918
1746.9072	1260.3877	2045.6184	2342.7375	1361.4846	810.34863	1076.4377	701.50452	1106.7867	989.64734	2871.0735	1492.0935	1484.8855	1463.326	877.26343	692.271	730.15747	931.29846	2002.2395	1112.26	3601.3176	967.73547	6390.3711	2552.97	934.73438	1528.1475	2502.5544	745.57745	721.13507	1411.55	3230.7356	4611.2944	1164.8162	304.80597	320.44385	291.19702	812.97809	1656.9482	1304.304	1309.5453	2052.7017
1746.083	1259.8804	2045.7822	2342.6113	1360.9673	810.67139	1076.495	701.78394	1106.8347	989.60925	2870.1506	1491.5771	1484.5427	1463.3098	876.94702	692.40198	730.01929	931.30737	2002.3481	1111.8456	3602.8833	967.70508	6389.918	2553.1038	934.90503	1528.1788	2502.8682	745.62622	721.46094	1410.9304	3229.7549	4608.8765	1165	304.67404	320.38235	291.21457	813.08789	1656.5378	1304.1543	1309.6128	2052.8232
1745.2551	1259.3579	2045.9448	2342.4941	1360.4512	811.00208	1076.547	702.05981	1106.8687	989.53418	2869.2231	1491.0601	1484.1877	1463.2445	876.6106	692.57904	729.84662	931.33722	2002.4485	1111.4016	3604.4067	967.664	6389.4487	2553.2373	935.02057	1528.2029	2503.1667	745.72839	721.74243	1410.3086	3228.7466	4606.4453	1165.1351	304.56131	320.2905	291.21237	813.2135	1656.1637	1304.0284	1309.6853	2052.9309
1744.4268	1258.8416	2046.1023	2342.3638	1359.8831	811.36493	1076.5757	702.38324	1106.8784	989.51715	2868.3101	1490.5405	1483.8206	1463.1638	876.289	692.72638	729.66315	931.3725	2002.5469	1110.9932	3605.9697	967.61224	6388.9863	2553.3569	935.18927	1528.2087	2503.4824	745.77325	722.08917	1409.7056	3227.7854	4604.0078	1165.2634	304.45093	320.2395	291.21362	813.33698	1655.7719	1303.8881	1309.7031	2053.0637
1743.5883	1258.3134	2046.2509	2342.2273	1359.3359	811.69659	1076.6201	702.67877	1106.907	989.46149	2867.3669	1490.0103	1483.4644	1463.1067	875.94061	692.87689	729.51898	931.4057	2002.6558	1110.5635	3607.4966	967.55951	6388.5093	2553.5171	935.31842	1528.2283	2503.8042	745.82874	722.37354	1409.0957	3226.7917	4601.6069	1165.4547	304.35291	320.16943	291.27264	813.45117	1655.3828	1303.7633	1309.7407	2053.1438
1742.7566	1257.7787	2046.4175	2342.1023	1358.8373	812.01685	1076.6748	702.94409	1106.947	989.39417	2866.4365	1489.5033	1483.0923	1463.0334	875.63745	693.01398	729.36188	931.47552	2002.7678	1110.1467	3609.0564	967.53522	6388.0552	2553.6365	935.46198	1528.2681	2504.0942	745.88904	722.71143	1408.4792	3225.8018	4599.1685	1165.5956	304.26224	320.0845	291.25327	813.59229	1654.991	1303.6165	1309.7832	2053.2683
1741.9194	1257.2698	2046.5808	2341.9668	1358.3008	812.36816	1076.7144	703.24207	1106.9725	989.34839	2865.5222	1488.9961	1482.752	1462.9714	875.30066	693.14417	729.21436	931.47327	2002.856	1109.6962	3610.6108	967.49683	6387.5957	2553.7852	935.59692	1528.291	2504.3857	745.96289	723.00769	1407.8661	3224.8203	4596.7412	1165.7596	304.10727	320.00925	291.26682	813.71802	1654.5939	1303.4653	1309.8386	2053.3887
1741.0953	1256.739	2046.7186	2341.8228	1357.7437	812.72467	1076.7473	703.55939	1106.9888	989.30914	2864.6221	1488.459	1482.4197	1462.905	874.95331	693.30701	729.0448	931.5033	2002.9817	1109.3007	3612.1655	967.44507	6387.1108	2553.926	935.77258	1528.3007	2504.7256	746.02466	723.32581	1407.2542	3223.8455	4594.3271	1165.9071	304.02274	319.93912	291.28415	813.81775	1654.2153	1303.3511	1309.8845	2053.5112
1740.2689	1256.2244	2046.9032	2341.7034	1357.2035	813.05261	1076.7885	703.85425	1107.016	989.25842	2863.6726	1487.9437	1482.0326	1462.8531	874.64404	693.47174	728.88544	931.53949	2003.0837	1108.8599	3613.6772	967.39386	6386.6724	2554.031	935.87274	1528.3242	2505.0247	746.12	723.64685	1406.6636	3222.886	4591.9102	1166.067	303.91208	319.87442	291.31076	813.98206	1653.8469	1303.2197	1309.9204	2053.6313
1739.4342	1255.6871	2047.0646	2341.5642	1356.6736	813.38013	1076.8499	704.13281	1107.0557	989.1969	2862.752	1487.4135	1481.6892	1462.7528	874.28308	693.6156	728.72961	931.57532	2003.183	1108.4286	3615.2246	967.375	6386.209	2554.1758	936.0426	1528.3489	2505.333	746.17145	723.95038	1406.0398	3221.8689	4589.4785	1166.2202	303.80786	319.78357	291.32507	814.0943	1653.434	1303.0844	1309.9829	2053.7385
1738.606	1255.163	2047.2004	2341.4268	1356.1227	813.68616	1076.8784	704.40076	1107.0741	989.15161	2861.8306	1486.9041	1481.3341	1462.7091	873.97876	693.77734	728.57507	931.61499	2003.2963	1108.0227	3616.7771	967.30786	6385.7412	2554.3125	936.18286	1528.3621	2505.6572	746.22229	724.24634	1405.4196	3220.9089	4587.0645	1166.3932	303.70505	319.71487	291.35318	814.20605	1653.0637	1302.9607	1310.0415	2053.8542
1737.7695	1254.6221	2047.3611	2341.2925	1355.6321	814.04962	1076.9409	704.71283	1107.1135	989.09515	2860.8979	1486.3843	1480.9795	1462.6514	873.61761	693.93329	728.41571	931.65106	2003.4158	1107.5974	3618.3215	967.2702	6385.2666	2554.4382	936.33441	1528.3855	2505.9563	746.28088	724.53955	1404.8057	3219.9016	4584.6279	1166.5726	303.54932	319.64069	291.3363	814.3512	1652.6691	1302.8087	1310.0778	2053.958
1736.9581	1254.1416	2047.5236	2341.1677	1355.0658	814.39453	1076.967	704.99609	1107.1337	989.06519	2859.9817	1485.8781	1480.6349	1462.5917	873.31714	694.06238	728.24451	931.66272	2003.5083	1107.1615	3619.8735	967.20581	6384.793	2554.5608	936.4679	1528.3948	2506.2634	746.34814	724.89185	1404.2222	3218.925	4582.2197	1166.6953	303.47604	319.6033	291.38333	814.46191	1652.2764	1302.6738	1310.1079	2054.0625
1736.1223	1253.595	2047.6797	2341.0227	1354.5646	814.70093	1077.0348	705.27454	1107.1838	989.0022	2859.0449	1485.356	1480.2618	1462.5248	872.99792	694.25281	728.11023	931.68835	2003.6189	1106.7272	3621.4102	967.20276	6384.3604	2554.7163	936.61865	1528.442	2506.5808	746.42206	725.16278	1403.5947	3217.9592	4579.7881	1166.8623	303.33167	319.48767	291.40405	814.59198	1651.9055	1302.5505	1310.1824	2054.1726
1735.281	1253.0564	2047.8486	2340.8818	1354.0159	815.05951	1077.0718	705.5882	1107.1992	988.96344	2858.1204	1484.8303	1479.8904	1462.4531	872.63263	694.38513	727.9364	931.71143	2003.7113	1106.2871	3622.9536	967.14136	6383.8745	2554.8345	936.76672	1528.4379	2506.918	746.48682	725.47839	1402.9506	3216.9397	4577.3394	1167.028	303.20511	319.40927	291.3992	814.71643	1651.4966	1302.3959	1310.208	2054.2844
1734.6589	1252.4943	2047.5056	2340.5247	1352.8282	815.07471	1077.2059	705.59802	1107.3075	988.9259	2857.1917	1484.2611	1479.5297	1461.7435	872.50769	694.26892	727.62512	931.4248	2003.4374	1105.9943	3623.52	967.12781	6384.1289	2554.769	936.92773	1528.7019	2507.0811	746.64221	725.50232	1402.3522	3214.978	4576.1436	1167.3328	303.20889	319.38394	291.44766	814.52747	1651.1688	1302.0808	1310.573	2054.2854
1734.0936	1251.8994	2047.017	2340.0835	1351.5265	815.0448	1077.3445	705.58325	1107.4093	988.90393	2856.2263	1483.6838	1479.2206	1460.8943	872.40625	694.0965	727.30841	931.06378	2003.1084	1105.6975	3623.9729	967.18597	6384.5405	2554.7004	937.13458	1529.0374	2507.2637	746.83008	725.47192	1401.7129	3212.7969	4575.1445	1167.6344	303.15189	319.34097	291.52267	814.26831	1650.8319	1301.7198	1310.9893	2054.2173
1733.5264	1251.2957	2046.5359	2339.6514	1350.1796	815.01453	1077.5085	705.5658	1107.5387	988.84839	2855.2781	1483.106	1478.855	1460.0505	872.29688	693.91626	726.95422	930.68909	2002.7433	1105.4165	3624.3594	967.16052	6384.9399	2554.6113	937.28967	1529.3463	2507.3735	746.98572	725.42578	1401.0758	3210.595	4574.1353	1167.9728	303.07901	319.28915	291.60129	814.00269	1650.4758	1301.3588	1311.371	2054.1763
1732.9529	1250.7002	2046.0564	2339.228	1348.8989	814.97791	1077.6611	705.51746	1107.6478	988.82166	2854.3037	1482.5186	1478.4912	1459.1898	872.19751	693.74963	726.62463	930.32886	2002.3812	1105.1072	3624.7288	967.17847	6385.3589	2554.5122	937.4718	1529.6862	2507.543	747.14417	725.38647	1400.4517	3208.4045	4573.1567	1168.2965	303.04056	319.26505	291.64407	813.75842	1650.1455	1301.009	1311.7668	2054.1257
1732.3528	1250.113	2045.5906	2338.7896	1347.5969	814.92566	1077.842	705.49121	1107.8008	988.80005	2853.3574	1481.9586	1478.1382	1458.3438	872.08899	693.57068	726.28503	929.97852	2002.0228	1104.8076	3625.165	967.18921	6385.7578	2554.416	937.66272	1530.0033	2507.707	747.31494	725.37134	1399.819	3206.2268	4572.1777	1168.5869	302.99384	319.22949	291.73669	813.47559	1649.7817	1300.6458	1312.1838	2054.0474
1731.7722	1249.501	2045.1211	2338.375	1346.2749	814.92969	1077.9857	705.479	1107.9037	988.74988	2852.4106	1481.3734	1477.8051	1457.5134	871.98108	693.39758	725.95825	929.62109	2001.6669	1104.5038	3625.541	967.18665	6386.1519	2554.334	937.84509	1530.3242	2507.8545	747.49255	725.33301	1399.1776	3204.0386	4571.1826	1168.9285	302.96262	319.19876	291.78275	813.23889	1649.4526	1300.2864	1312.5759	2054.0029
1731.2129	1248.9227	2044.6404	2337.928	1344.9653	814.88953	1078.152	705.4646	1108.0342	988.73547	2851.4456	1480.7919	1477.4536	1456.6587	871.88367	693.22644	725.6228	929.25195	2001.3334	1104.2123	3625.8972	967.21667	6386.5786	2554.2573	938.02246	1530.6481	2508.0396	747.65466	725.28113	1398.549	3201.8354	4570.1851	1169.2218	302.89499	319.1691	291.82394	812.98291	1649.1033	1299.9236	1312.978	2053.9604
1730.632	1248.3271	2044.151	2337.4988	1343.6364	814.84485	1078.2938	705.43237	1108.1526	988.70105	2850.4895	1480.2216	1477.1075	1455.8048	871.76013	693.0603	725.31433	928.8822	2000.9697	1103.9186	3626.3472	967.21851	6386.9785	2554.1465	938.20789	1530.9695	2508.1799	747.80945	725.24622	1397.9098	3199.6484	4569.1987	1169.5298	302.85208	319.12338	291.90677	812.72021	1648.7778	1299.5742	1313.4058	2053.9021
1730.0503	1247.7332	2043.678	2337.0613	1342.3506	814.82703	1078.4552	705.41821	1108.2694	988.66797	2849.5039	1479.641	1476.738	1454.9845	871.65735	692.87927	724.96741	928.505	2000.5948	1103.6372	3626.7056	967.26587	6387.4023	2554.0691	938.36902	1531.283	2508.3364	747.96338	725.20239	1397.2861	3197.4614	4568.1982	1169.8793	302.8027	319.1124	291.98062	812.45984	1648.4359	1299.2008	1313.7834	2053.8657
1729.4672	1247.129	2043.2106	2336.6338	1341.0607	814.78931	1078.6334	705.37646	1108.4088	988.63428	2848.5723	1479.0826	1476.3999	1454.1112	871.57385	692.69873	724.63892	928.15808	2000.2732	1103.3179	3627.1174	967.23157	6387.811	2553.9868	938.57727	1531.6199	2508.4961	748.13245	725.1803	1396.6282	3195.2627	4567.1875	1170.1697	302.75388	319.05148	292.04617	812.18408	1648.0769	1298.8412	1314.172	2053.8311
1728.8875	1246.526	2042.7493	2336.2107	1339.738	814.76227	1078.7668	705.35345	1108.5122	988.59576	2847.6301	1478.4905	1476.0532	1453.262	871.46796	692.52002	724.29785	927.78992	1999.9073	1103.0259	3627.5154	967.24097	6388.1978	2553.8884	938.77246	1531.9374	2508.6458	748.33154	725.1582	1396.0046	3193.0867	4566.2065	1170.5118	302.73514	319.01151	292.09146	811.94092	1647.7263	1298.4985	1314.5887	2053.7734
1728.3203	1245.9355	2042.2429	2335.7927	1338.4316	814.75128	1078.9497	705.35211	1108.6619	988.58209	2846.6506	1477.9326	1475.7222	1452.4226	871.3653	692.36255	723.96472	927.42615	1999.5496	1102.7554	3627.9075	967.23206	6388.6279	2553.8066	938.93042	1532.2639	2508.8105	748.5	725.11816	1395.3645	3190.8848	4565.2178	1170.8214	302.6463	318.98816	292.18445	811.67981	1647.3813	1298.1111	1314.9648	2053.7041
1727.7463	1245.3342	2041.7932	2335.3557	1337.134	814.71698	1079.1016	705.32526	1108.7732	988.54181	2845.7207	1477.342	1475.3596	1451.5608	871.23615	692.19214	723.62415	927.05969	1999.1892	1102.4263	3628.2983	967.27344	6389.0225	2553.7224	939.10535	1532.5922	2508.9636	748.67615	725.06543	1394.7444	3188.6721	4564.2007	1171.1426	302.60342	318.94479	292.23172	811.41565	1647.0403	1297.7623	1315.3904	2053.6643
1727.166	1244.7639	2041.2896	2334.9045	1335.8169	814.67151	1079.2396	705.29419	1108.879	988.49451	2844.7471	1476.7572	1474.9882	1450.7208	871.14417	692.00452	723.297	926.70239	1998.8315	1102.1559	3628.708	967.27185	6389.4087	2553.6104	939.29187	1532.9064	2509.1262	748.84772	725.03839	1394.1006	3186.5073	4563.2129	1171.4827	302.56372	318.90076	292.32184	811.15033	1646.7209	1297.3914	1315.8047	2053.6006
1726.5723	1244.1572	2040.8313	2334.4939	1334.5103	814.67157	1079.4036	705.28619	1109.0081	988.47284	2843.7949	1476.1948	1474.6555	1449.8804	871.04205	691.82971	722.94482	926.35962	1998.4651	1101.8618	3629.1064	967.28125	6389.8257	2553.5515	939.47815	1533.21	2509.2759	749.00293	725.01196	1393.4795	3184.3027	4562.2393	1171.8009	302.52371	318.87735	292.36935	810.88794	1646.3766	1297.0293	1316.2113	2053.5684
1726.0049	1243.5608	2040.3384	2334.0613	1333.191	814.6084	1079.5726	705.24194	1109.1417	988.42761	2842.832	1475.6141	1474.2976	1449.0358	870.94324	691.67114	722.6167	925.97607	1998.1366	1101.5807	3629.481	967.30347	6390.2534	2553.4465	939.67334	1533.531	2509.4287	749.16846	724.96692	1392.8428	3182.1372	4561.2471	1172.094	302.46512	318.83963	292.47452	810.65735	1646.0066	1296.6736	1316.5856	2053.4958
1725.4434	1242.9663	2039.8682	2333.6226	1331.8596	814.59406	1079.73	705.23444	1109.262	988.3941	2841.8923	1475.0396	1473.9551	1448.1785	870.83417	691.48096	722.29224	925.60742	1997.7789	1101.2863	3629.9082	967.31274	6390.6514	2553.3564	939.84631	1533.8745	2509.5898	749.33667	724.9386	1392.2092	3179.9397	4560.2573	1172.4338	302.42819	318.78909	292.49747	810.3905	1645.6643	1296.3169	1317.0291	2053.4631
1724.8501	1242.3667	2039.374	2333.1941	1330.553	814.56335	1079.8875	705.20361	1109.3802	988.3689	2840.9133	1474.4486	1473.5977	1447.3337	870.72119	691.31818	721.96417	925.24042	1997.4199	1100.9822	3630.2842	967.35004	6391.0718	2553.2715	940.00543	1534.1682	2509.7542	749.51233	724.87659	1391.5635	3177.7478	4559.2456	1172.7275	302.39548	318.76474	292.58896	810.11646	1645.3242	1295.9453	1317.3682	2053.4055
1724.2861	1241.7783	2038.9211	2332.7566	1329.2485	814.5199	1080.046	705.16479	1109.502	988.33447	2839.958	1473.8738	1473.2587	1446.4868	870.65588	691.14966	721.6123	924.87915	1997.0635	1100.6846	3630.6792	967.34595	6391.4683	2553.1799	940.19202	1534.5199	2509.9153	749.69019	724.84717	1390.9467	3175.5569	4558.2524	1173.0643	302.34317	318.73849	292.64474	809.85669	1644.99	1295.6044	1317.8151	2053.3452
1723.6907	1241.1716	2038.4514	2332.3218	1327.9584	814.49719	1080.1897	705.17017	1109.6304	988.30054	2839.0122	1473.3076	1472.8828	1445.6361	870.49316	690.9353	721.27771	924.51843	1996.6957	1100.3599	3631.0723	967.32874	6391.8579	2553.103	940.39587	1534.8199	2510.062	749.84631	724.82349	1390.2986	3173.3765	4557.2793	1173.3578	302.26331	318.67676	292.71021	809.59656	1644.655	1295.2371	1318.2266	2053.2942
1723.1128	1240.5891	2037.9766	2331.896	1326.6151	814.45776	1080.3501	705.13477	1109.7506	988.25879	2838.0508	1472.7142	1472.5468	1444.7848	870.42578	690.75153	720.93512	924.15326	1996.353	1100.0605	3631.4561	967.3476	6392.2495	2552.9849	940.5777	1535.1399	2510.2043	750.02209	724.78333	1389.6801	3171.1794	4556.293	1173.6974	302.20731	318.64938	292.77444	809.35229	1644.3146	1294.8876	1318.6254	2053.2446
1722.5438	1239.9768	2037.4811	2331.4614	1325.3145	814.43335	1080.5145	705.11121	1109.8793	988.23572	2837.1084	1472.1365	1472.1907	1443.9519	870.29456	690.61481	720.60175	923.78778	1995.9858	1099.7825	3631.8665	967.36859	6392.6826	2552.9209	940.75299	1535.4734	2510.3704	750.19287	724.74072	1389.0336	3168.9819	4555.2886	1174.0193	302.15991	318.62335	292.84961	809.07617	1643.9795	1294.5059	1318.9734	2053.1973
1721.9658	1239.3965	2037.0161	2331.0415	1324.0155	814.41284	1080.6576	705.09619	1109.9817	988.20435	2836.1514	1471.5648	1471.8562	1443.0914	870.21423	690.42328	720.26202	923.42133	1995.6409	1099.4792	3632.2642	967.37384	6393.0732	2552.8066	940.9173	1535.7781	2510.5171	750.3645	724.6936	1388.3904	3166.7993	4554.2954	1174.3374	302.14194	318.57932	292.89243	808.82202	1643.6409	1294.1636	1319.4022	2053.1599
1721.4038	1238.7786	2036.5293	2330.5996	1322.6896	814.33411	1080.8214	705.04248	1110.114	988.15759	2835.1973	1470.9813	1471.4935	1442.234	870.10828	690.25891	719.92993	923.03418	1995.2946	1099.1963	3632.6514	967.39758	6393.4839	2552.7119	941.11719	1536.1332	2510.6743	750.53125	724.67322	1387.7598	3164.6326	4553.3096	1174.6355	302.07913	318.5264	292.97696	808.56799	1643.2662	1293.799	1319.8169	2053.0886
1720.809	1238.2061	2036.0724	2330.1816	1321.3748	814.36285	1080.9968	705.05573	1110.252	988.13727	2834.2214	1470.4199	1471.1594	1441.3965	869.99567	690.07507	719.59302	922.67944	1994.9476	1098.8945	3633.0437	967.40833	6393.9136	2552.6392	941.27832	1536.4335	2510.875	750.69458	724.63477	1387.1437	3162.4226	4552.313	1174.9827	302.03897	318.51431	293.0358	808.33105	1642.9246	1293.4429	1320.2454	2053.0474
1720.2427	1237.6119	2035.5669	2329.7283	1320.0684	814.29541	1081.1224	705.00562	1110.3448	988.08789	2833.2678	1469.8452	1470.77	1440.5497	869.90723	689.90356	719.26025	922.32556	1994.5831	1098.6108	3633.4404	967.42725	6394.314	2552.5449	941.47961	1536.7526	2510.9951	750.86816	724.60095	1386.4963	3160.2483	4551.3369	1175.2937	301.98337	318.4744	293.11728	808.04858	1642.5869	1293.0695	1320.6273	2052.9919
1719.6615	1237.0133	2035.1129	2329.2961	1318.7788	814.28259	1081.2717	704.99915	1110.4547	988.05603	2832.3218	1469.2461	1470.4167	1439.7023	869.77942	689.74207	718.9231	921.94971	1994.2203	1098.321	3633.8523	967.45422	6394.7266	2552.4705	941.64062	1537.0703	2511.1348	751.0376	724.55688	1385.879	3158.0457	4550.3223	1175.6403	301.9451	318.43448	293.15817	807.78821	1642.2642	1292.7079	1321.0182	2052.9451
1719.0813	1236.4125	2034.6282	2328.8738	1317.4492	814.25232	1081.4508	704.97913	1110.6003	988.04993	2831.3669	1468.6858	1470.0812	1438.8713	869.65735	689.56042	718.59827	921.58142	1993.8676	1098.0162	3634.2327	967.43298	6395.1045	2552.3823	941.83691	1537.3899	2511.3123	751.21057	724.5127	1385.2413	3155.8511	4549.333	1175.9523	301.89044	318.41675	293.24939	807.52527	1641.9165	1292.3438	1321.4336	2052.8621
1718.5011	1235.8171	2034.1356	2328.4639	1316.146	814.23639	1081.6042	704.96588	1110.7231	988.01154	2830.3962	1468.1121	1469.7478	1438.0007	869.56244	689.38507	718.25922	921.24457	1993.4998	1097.73	3634.645	967.45111	6395.5254	2552.2979	942.01788	1537.7188	2511.481	751.39746	724.47925	1384.603	3153.679	4548.3516	1176.2549	301.83984	318.36444	293.30988	807.27014	1641.5779	1291.9746	1321.8057	2052.8276
1717.9319	1235.2285	2033.6716	2328.0159	1314.8379	814.18878	1081.7761	704.91364	1110.854	987.97882	2829.448	1467.5371	1469.3892	1437.1531	869.47968	689.19897	717.92261	920.88318	1993.1708	1097.4235	3635.0337	967.42664	6395.9346	2552.2012	942.21582	1538.0587	2511.6406	751.53003	724.47058	1383.9664	3151.4705	4547.3521	1176.5426	301.80875	318.31192	293.37546	807.00439	1641.2051	1291.6384	1322.2031	2052.7976
1717.3464	1234.6328	2033.2004	2327.5972	1313.5431	814.1814	1081.9318	704.90637	1110.9672	987.93359	2828.5029	1466.9561	1469.0436	1436.3163	869.37463	689.02826	717.57477	920.52106	1992.8206	1097.1384	3635.4092	967.46625	6396.3511	2552.1262	942.37457	1538.3491	2511.7834	751.71484	724.4071	1383.3279	3149.2769	4546.3379	1176.8923	301.74194	318.30115	293.46521	806.7301	1640.8765	1291.2667	1322.6365	2052.7344
1716.7739	1234.0259	2032.7146	2327.1636	1312.2172	814.1333	1082.0664	704.87708	1111.0791	987.9032	2827.5454	1466.3785	1468.6984	1435.474	869.26465	688.862	717.25311	920.1347	1992.4287	1096.8406	3635.8494	967.44965	6396.7446	2552.0149	942.56818	1538.687	2511.9204	751.89111	724.38464	1382.6895	3147.0898	4545.3594	1177.2341	301.71759	318.25354	293.51868	806.49646	1640.5342	1290.9025	1323.0404	2052.6787
1716.1975	1233.4491	2032.2261	2326.7241	1310.9146	814.08258	1082.2527	704.85175	1111.2292	987.87811	2826.5903	1465.7961	1468.3391	1434.6238	869.164	688.68884	716.93213	919.77332	1992.1022	1096.5641	3636.2046	967.49255	6397.1655	2551.9163	942.74316	1538.9972	2512.1162	752.04584	724.34503	1382.0696	3144.9045	4544.3745	1177.4985	301.64752	318.21429	293.56842	806.23053	1640.197	1290.5414	1323.4286	2052.6299
1715.6172	1232.8396	2031.7729	2326.292	1309.6089	814.09705	1082.4062	704.84277	1111.353	987.85107	2825.6489	1465.2361	1468.0006	1433.7648	869.03943	688.51892	716.57666	919.39624	1991.7469	1096.2411	3636.6091	967.50281	6397.562	2551.8352	942.92041	1539.3445	2512.2725	752.20935	724.302	1381.4349	3142.7256	4543.3706	1177.834	301.60321	318.18274	293.62134	805.97498	1639.8478	1290.1757	1323.8186	2052.5955
1715.0381	1232.2639	2031.302	2325.8672	1308.2714	814.0282	1082.5607	704.80115	1111.4692	987.80261	2824.6646	1464.6332	1467.6594	1432.9351	868.95178	688.31873	716.26672	919.05359	1991.3927	1095.9563	3637.0071	967.50842	6397.9712	2551.7488	943.11475	1539.6381	2512.4172	752.39276	724.29144	1380.823	3140.5322	4542.3838	1178.1521	301.58405	318.15594	293.69574	805.72516	1639.5137	1289.8303	1324.2441	2052.5269
1714.4492	1231.6621	2030.8308	2325.4436	1306.9863	814.01111	1082.7238	704.77637	1111.5901	987.78479	2823.7173	1464.0663	1467.3042	1432.0734	868.83032	688.15033	715.92609	918.67926	1991.0225	1095.6304	3637.3953	967.50604	6398.3569	2551.6545	943.28815	1539.9675	2512.5842	752.58405	724.24689	1380.1685	3138.3342	4541.4043	1178.5193	301.4964	318.12366	293.75293	805.48236	1639.1747	1289.4827	1324.6263	2052.4739
1713.8933	1231.0527	2030.3337	2324.998	1305.6647	813.98035	1082.8927	704.7605	1111.7244	987.73425	2822.7417	1463.4976	1466.948	1431.2345	868.73499	687.99817	715.5675	918.31055	1990.6895	1095.3505	3637.7712	967.53101	6398.7832	2551.5537	943.4502	1540.2789	2512.7075	752.69739	724.18042	1379.5332	3136.1333	4540.3965	1178.833	301.43597	318.07129	293.8299	805.21521	1638.8108	1289.1135	1325.0479	2052.4121
1713.2942	1230.4697	2029.8645	2324.5759	1304.3488	813.95557	1083.0162	704.74426	1111.8152	987.71692	2821.8035	1462.916	1466.5917	1430.3812	868.63208	687.8205	715.25348	917.96698	1990.324	1095.0586	3638.2244	967.55902	6399.1953	2551.4941	943.67303	1540.6262	2512.9072	752.90869	724.18127	1378.8962	3133.9583	4539.3994	1179.1146	301.41562	318.03146	293.89957	804.94226	1638.4955	1288.7533	1325.4369	2052.3496
1712.7617	1229.8993	2029.353	2324.0674	1303.099	813.9397	1083.1938	704.73132	1111.9607	987.66479	2820.8508	1462.3643	1466.1853	1429.5637	868.52148	687.62073	714.92993	917.61462	1989.9768	1094.7792	3638.4517	967.56482	6399.5596	2551.373	943.87122	1540.8734	2513.0664	753.0636	724.11963	1378.2723	3131.9302	4538.3647	1179.3737	301.37112	318.00571	293.95834	804.69958	1638.1359	1288.3726	1325.85	2052.3364
1712.3164	1229.5535	2028.4661	2323.0708	1302.2284	813.95923	1083.2761	704.76758	1112.0203	987.50842	2819.9636	1461.9664	1465.6339	1429.0017	868.31104	687.23914	714.80579	917.53918	1989.6833	1094.4532	3637.6118	967.52625	6399.5625	2551.0791	944.36975	1540.7794	2513.4556	753.06152	724.22498	1377.7019	3131.0542	4536.7485	1179.1619	301.30896	317.9906	293.96924	804.75598	1637.7136	1288.0411	1326.2433	2052.1768
1711.8824	1229.1528	2027.5443	2322.0808	1301.337	814.01855	1083.3859	704.81152	1112.1061	987.33521	2819.092	1461.5845	1465.0482	1428.4353	868.08801	686.90247	714.65112	917.46204	1989.3636	1094.1578	3636.7656	967.52344	6399.6074	2550.7764	944.91113	1540.666	2513.8433	753.08026	724.32025	1377.1123	3130.2458	4535.187	1178.8894	301.29938	317.98212	293.96454	804.78412	1637.3108	1287.6857	1326.6238	2052.0935
1711.4377	1228.7815	2026.686	2321.0598	1300.4934	814.07428	1083.5007	704.8609	1112.1938	987.17535	2818.1948	1461.1917	1464.4663	1427.8828	867.85797	686.50293	714.48901	917.38831	1989.051	1093.8319	3635.8813	967.47998	6399.6104	2550.4739	945.38208	1540.5465	2514.1741	753.09558	724.40002	1376.5565	3129.4246	4533.5879	1178.6685	301.21793	317.98276	293.97794	804.81323	1636.8735	1287.3638	1327.0228	2051.9604
1710.9946	1228.4148	2025.8074	2320.0662	1299.647	814.10767	1083.5911	704.90344	1112.2626	987.01306	2817.3096	1460.8066	1463.8765	1427.3254	867.6571	686.15515	714.33167	917.32874	1988.7463	1093.5398	3635.0681	967.46216	6399.6255	2550.1729	945.91858	1540.4252	2514.5588	753.10779	724.50012	1375.9742	3128.5815	4532.0049	1178.4539	301.18213	317.97601	293.98315	804.84412	1636.4735	1287.0046	1327.4191	2051.8381
1710.5685	1228.0465	2024.91	2319.0625	1298.7209	814.14655	1083.6846	704.94159	1112.3315	986.85162	2816.4258	1460.4216	1463.2993	1426.78	867.44489	685.77747	714.19983	917.21216	1988.4397	1093.2238	3634.2019	967.43225	6399.6211	2549.885	946.3877	1540.3269	2514.929	753.13086	724.56873	1375.3951	3127.7422	4530.438	1178.2295	301.14761	317.98239	293.98746	804.87537	1636.0342	1286.6558	1327.8008	2051.7292
1710.1339	1227.6816	2024.0211	2318.061	1297.8635	814.20581	1083.7954	704.99353	1112.4291	986.69373	2815.5425	1460.0337	1462.7079	1426.2139	867.26379	685.42236	714.08582	917.17371	1988.1465	1092.9185	3633.3606	967.44202	6399.6465	2549.5933	946.92444	1540.2227	2515.3113	753.16547	724.66864	1374.8276	3126.9211	4528.8491	1177.9675	301.0885	317.96747	294.00006	804.90228	1635.6448	1286.3184	1328.2104	2051.6252
1709.6992	1227.3209	2023.1296	2317.0684	1296.967	814.22717	1083.8887	705.01184	1112.5044	986.53113	2814.6724	1459.6481	1462.1584	1425.6484	867.0343	685.03967	713.90161	917.08203	1987.8053	1092.6064	3632.4902	967.39612	6399.666	2549.2495	947.41748	1540.0962	2515.6904	753.13574	724.78101	1374.2311	3126.085	4527.231	1177.7339	301.03339	317.94904	294.00806	804.97998	1635.2014	1285.9816	1328.614	2051.4988
1709.2732	1226.9558	2022.2537	2316.0735	1296.1407	814.29858	1084.0112	705.08997	1112.5999	986.38013	2813.7727	1459.2629	1461.5687	1425.0883	866.82605	684.68347	713.74646	917.01257	1987.4995	1092.2844	3631.6306	967.39685	6399.6729	2548.9722	947.92761	1539.9869	2516.0605	753.19934	724.84009	1373.6881	3125.2744	4525.6509	1177.5208	301.0162	317.96652	294.01913	804.99121	1634.7793	1285.6204	1329.0054	2051.3726
1708.8352	1226.5786	2021.363	2315.0747	1295.2649	814.3562	1084.1008	705.14282	1112.6658	986.21545	2812.8865	1458.8704	1461.0145	1424.5422	866.60632	684.31732	713.60028	916.91779	1987.2104	1091.9966	3630.8013	967.38861	6399.7192	2548.6711	948.43805	1539.8857	2516.4399	753.19788	724.92798	1373.0952	3124.4341	4524.0767	1177.2412	300.97205	317.96161	294.02448	805.00793	1634.3621	1285.272	1329.377	2051.2874
1708.4006	1226.2041	2020.4766	2314.073	1294.3857	814.39081	1084.2278	705.18073	1112.7681	986.05182	2812.0161	1458.4912	1460.4124	1423.9934	866.41364	683.95422	713.45703	916.87415	1986.9041	1091.6891	3629.9397	967.37219	6399.7129	2548.3967	948.94714	1539.7598	2516.8137	753.21497	725.02014	1372.5276	3123.5969	4522.4868	1177.048	300.91684	317.9213	294.03519	805.06274	1633.9564	1284.9456	1329.788	2051.1514
1707.957	1225.8591	2019.6008	2313.073	1293.5093	814.41522	1084.2939	705.19659	1112.824	985.88739	2811.1338	1458.094	1459.8074	1423.4265	866.20001	683.59985	713.32629	916.8053	1986.6078	1091.3885	3629.0981	967.35864	6399.7363	2548.1028	949.44922	1539.6414	2517.199	753.22284	725.11871	1371.9551	3122.7742	4520.8936	1176.7996	300.88141	317.9527	294.01862	805.09039	1633.552	1284.5745	1330.1562	2051.0305
1707.5298	1225.4926	2018.6929	2312.0613	1292.5945	814.44849	1084.3954	705.24036	1112.9055	985.71777	2810.2488	1457.6998	1459.2212	1422.858	865.97144	683.203	713.13293	916.69714	1986.2919	1091.0706	3628.2495	967.31885	6399.751	2547.79	949.97791	1539.533	2517.5757	753.22186	725.19574	1371.384	3121.9421	4519.3154	1176.5786	300.83856	317.94812	294.00629	805.11517	1633.124	1284.2374	1330.5706	2050.9277
1707.1052	1225.1243	2017.8147	2311.0596	1291.7795	814.50293	1084.4998	705.29639	1112.9812	985.56787	2809.3638	1457.3268	1458.6534	1422.3119	865.78357	682.83997	713.01294	916.61816	1985.9659	1090.7679	3627.3936	967.31567	6399.7729	2547.4888	950.45166	1539.4202	2517.949	753.2442	725.28571	1370.8015	3121.1135	4517.73	1176.3186	300.81134	317.92267	294.02368	805.13263	1632.7056	1283.8907	1330.9481	2050.7966
1706.6558	1224.7583	2016.9363	2310.0547	1290.9028	814.53802	1084.6074	705.33099	1113.0637	985.40778	2808.46	1456.9346	1458.0845	1421.7527	865.54816	682.49774	712.87799	916.55975	1985.6826	1090.4634	3626.5503	967.27191	6399.7812	2547.198	950.96808	1539.3037	2518.2944	753.27161	725.38672	1370.23	3120.2888	4516.1367	1176.113	300.72653	317.93954	294.03085	805.18103	1632.2931	1283.5543	1331.3712	2050.6726
1706.2283	1224.3829	2016.0559	2309.0513	1290.0245	814.57581	1084.7257	705.37354	1113.1636	985.24402	2807.5862	1456.5476	1457.4945	1421.1914	865.35986	682.12836	712.71808	916.46832	1985.3682	1090.136	3625.6804	967.27069	6399.8198	2546.916	951.49811	1539.1982	2518.667	753.28223	725.45789	1369.6738	3119.458	4514.5664	1175.8267	300.70547	317.93552	294.04092	805.19409	1631.8635	1283.1932	1331.7515	2050.5764
1705.7976	1224.0012	2015.1338	2308.0625	1289.1469	814.66223	1084.8179	705.44031	1113.2374	985.09741	2806.7139	1456.1549	1456.9182	1420.6572	865.14819	681.74451	712.58545	916.40503	1985.0702	1089.8513	3624.8513	967.25659	6399.835	2546.6116	952.00098	1539.0786	2519.0674	753.29138	725.55078	1369.0807	3118.6238	4512.9844	1175.6014	300.66718	317.9173	294.04431	805.24011	1631.4558	1282.8596	1332.1184	2050.4646
1705.3655	1223.6375	2014.2556	2307.0598	1288.278	814.68555	1084.9193	705.474	1113.3254	984.93994	2805.8164	1455.7748	1456.327	1420.0826	864.93347	681.37549	712.40625	916.30713	1984.7596	1089.5231	3623.9817	967.2417	6399.8418	2546.2898	952.49487	1538.959	2519.4272	753.31714	725.63745	1368.5084	3117.8081	4511.3926	1175.3651	300.61176	317.91724	294.0553	805.28101	1631.0197	1282.51	1332.5138	2050.3347
1704.9199	1223.2783	2013.3594	2306.0469	1287.394	814.71106	1085.0051	705.49963	1113.3844	984.74854	2804.9414	1455.3721	1455.7413	1419.5131	864.71814	680.99854	712.26965	916.25586	1984.4423	1089.1974	3623.1367	967.20862	6399.8501	2545.9885	953.02576	1538.8419	2519.8064	753.33972	725.73767	1367.9304	3116.9619	4509.8198	1175.1403	300.57852	317.90128	294.06339	805.31177	1630.6265	1282.1802	1332.9424	2050.219
1704.4808	1222.8923	2012.5021	2305.0579	1286.5576	814.76532	1085.1355	705.55988	1113.4846	984.59882	2804.075	1454.9856	1455.1826	1418.9778	864.4931	680.64819	712.12683	916.16626	1984.1495	1088.9169	3622.3257	967.19958	6399.8511	2545.6963	953.52808	1538.7362	2520.1655	753.36304	725.81519	1367.3615	3116.1177	4508.2222	1174.9043	300.51172	317.87476	294.07892	805.34863	1630.2008	1281.8143	1333.3208	2050.0962
1704.0585	1222.5403	2011.6061	2304.0432	1285.6732	814.81897	1085.2103	705.60181	1113.5443	984.44299	2803.1619	1454.6013	1454.5846	1418.3894	864.28589	680.28296	711.98267	916.11292	1983.8325	1088.6049	3621.4392	967.17676	6399.9077	2545.4246	954.0304	1538.621	2520.5637	753.34955	725.9035	1366.7905	3115.2998	4506.6255	1174.6389	300.47772	317.89581	294.07971	805.36957	1629.8027	1281.4851	1333.7017	2049.9934
1703.6243	1222.1749	2010.7234	2303.0557	1284.8171	814.85089	1085.3318	705.63446	1113.6377	984.27838	2802.2791	1454.2175	1454.0115	1417.8347	864.07233	679.92175	711.84143	916.05359	1983.55	1088.3195	3620.5852	967.17334	6399.9121	2545.1116	954.56262	1538.5082	2520.9465	753.39502	725.96448	1366.209	3114.48	4505.0503	1174.4089	300.42896	317.88788	294.09259	805.39661	1629.3751	1281.1647	1334.0861	2049.8865
1703.1804	1221.8135	2009.8372	2302.0508	1283.9324	814.9411	1085.438	705.72137	1113.728	984.11908	2801.4163	1453.8499	1453.436	1417.2891	863.8725	679.51868	711.68396	915.93176	1983.2374	1087.9888	3619.7095	967.14014	6399.9409	2544.8169	955.02051	1538.4095	2521.2993	753.38977	726.12048	1365.6508	3113.6436	4503.4487	1174.1942	300.38925	317.87033	294.08505	805.43762	1628.9354	1280.7683	1334.4944	2049.7554
1702.7477	1221.4463	2008.9323	2301.0535	1283.0564	814.95276	1085.5355	705.73718	1113.7896	983.96033	2800.5244	1453.4486	1452.8519	1416.717	863.67114	679.1571	711.55115	915.87634	1982.9185	1087.6729	3618.8625	967.12573	6399.9766	2544.5129	955.55859	1538.2816	2521.6836	753.43665	726.20923	1365.0671	3112.8164	4501.8789	1173.9441	300.35913	317.88538	294.10663	805.47046	1628.5441	1280.4395	1334.8762	2049.6416
1702.3147	1221.0724	2008.0681	2300.0571	1282.2097	815.0163	1085.6484	705.79694	1113.887	983.80096	2799.656	1453.0574	1452.2954	1416.1755	863.45807	678.79907	711.4093	915.78943	1982.6003	1087.3799	3618.0327	967.10132	6399.9795	2544.2163	956.06653	1538.1788	2522.032	753.45898	726.27319	1364.494	3111.9795	4500.2832	1173.7578	300.29813	317.86923	294.1044	805.50818	1628.0935	1280.0858	1335.278	2049.5271
1701.8883	1220.7139	2007.1852	2299.0554	1281.3208	815.04968	1085.7234	705.8324	1113.9442	983.62708	2798.7532	1452.6592	1451.6815	1415.6245	863.23621	678.42566	711.25391	915.71301	1982.311	1087.0851	3617.165	967.07568	6399.9868	2543.9268	956.59509	1538.0688	2522.4402	753.47314	726.35364	1363.9209	3111.1389	4498.6978	1173.4763	300.26501	317.86255	294.12061	805.54004	1627.6952	1279.7456	1335.6538	2049.4277
1701.4426	1220.3367	2006.2891	2298.0601	1280.4413	815.06445	1085.8414	705.85242	1114.0365	983.46533	2797.8645	1452.2782	1451.0959	1415.0391	863.01917	678.07446	711.11279	915.64563	1982.0076	1086.7617	3616.3193	967.05725	6400	2543.6182	957.07458	1537.9425	2522.8049	753.46448	726.4574	1363.3489	3110.3315	4497.1177	1173.2549	300.22458	317.85623	294.13058	805.57715	1627.2664	1279.3989	1336.0614	2049.293
1701.0093	1219.9719	2005.3799	2297.0654	1279.5768	815.13379	1085.9495	705.90759	1114.1289	983.30579	2797.0039	1451.8862	1450.5485	1414.4941	862.82141	677.69879	710.96381	915.58673	1981.6929	1086.4453	3615.4548	967.04889	6400.0264	2543.2969	957.60138	1537.8232	2523.1714	753.48016	726.54401	1362.7725	3109.4946	4495.5229	1173.0291	300.1933	317.85107	294.12323	805.6153	1626.8458	1279.0459	1336.4298	2049.1699
1700.571	1219.6096	2004.5049	2296.0417	1278.6597	815.19312	1086.0363	705.9707	1114.1953	983.15076	2796.1187	1451.5016	1449.9385	1413.9338	862.62024	677.32727	710.79089	915.47986	1981.3778	1086.1331	3614.5906	967.03198	6400.0444	2543.0259	958.10901	1537.7352	2523.5552	753.49963	726.62732	1362.2043	3108.644	4493.9395	1172.7668	300.14557	317.83716	294.133	805.64783	1626.4513	1278.7009	1336.8256	2049.0718
1700.1409	1219.2466	2003.6282	2295.0454	1277.8032	815.20496	1086.1427	705.98157	1114.285	982.98499	2795.2085	1451.1071	1449.3557	1413.3837	862.37317	676.97064	710.65338	915.43011	1981.0854	1085.8228	3613.7554	967.02277	6400.0654	2542.7051	958.61224	1537.6047	2523.9487	753.50745	726.74365	1361.6185	3107.8425	4492.3589	1172.5175	300.08731	317.84756	294.13962	805.67163	1626.0287	1278.3467	1337.2417	2048.9502
1699.7146	1218.88	2002.7319	2294.0508	1276.9517	815.26782	1086.2406	706.04504	1114.3519	982.83289	2794.3325	1450.7297	1448.7799	1412.8353	862.17993	676.59644	710.5199	915.33704	1980.7646	1085.5347	3612.9155	966.98853	6400.0732	2542.4338	959.11768	1537.4982	2524.3127	753.53174	726.81079	1361.0453	3106.9888	4490.7715	1172.3123	300.00546	317.82834	294.15421	805.68909	1625.6147	1278.0315	1337.6304	2048.845
1699.2764	1218.5049	2001.8359	2293.0388	1276.0739	815.27991	1086.3541	706.07068	1114.4396	982.6665	2793.428	1450.3464	1448.1929	1412.2609	861.9718	676.21289	710.35034	915.23547	1980.468	1085.2073	3612.0618	966.97766	6400.0898	2542.1487	959.62134	1537.3734	2524.6599	753.54938	726.89081	1360.4668	3106.157	4489.1943	1172.0742	300.00336	317.81464	294.14636	805.73676	1625.1759	1277.6865	1338.0288	2048.7241
1698.8347	1218.1639	2000.9658	2292.0442	1275.1892	815.35498	1086.4435	706.1283	1114.5182	982.50269	2792.5566	1449.9452	1447.609	1411.6921	861.74377	675.86688	710.21527	915.18573	1980.1636	1084.9016	3611.2026	966.93646	6400.1221	2541.8596	960.14532	1537.2786	2525.0393	753.57159	726.97272	1359.894	3105.345	4487.6006	1171.854	299.94714	317.84088	294.16467	805.75653	1624.7565	1277.327	1338.4159	2048.6267
1698.3951	1217.7854	2000.0802	2291.0347	1274.3389	815.38208	1086.5487	706.16199	1114.6034	982.34094	2791.6711	1449.5499	1447.0282	1411.14	861.52747	675.51038	710.06372	915.11975	1979.8638	1084.6058	3610.3621	966.9353	6400.1406	2541.5452	960.65564	1537.163	2525.4216	753.58923	727.06677	1359.351	3104.512	4486.0083	1171.5953	299.90732	317.81693	294.1622	805.79114	1624.3597	1276.9756	1338.8176	2048.4871
1697.9653	1217.4154	1999.186	2290.043	1273.4727	815.43878	1086.6455	706.21136	1114.6726	982.17694	2790.7898	1449.1736	1446.4539	1410.5767	861.33661	675.12732	709.91956	915.07288	1979.5525	1084.3008	3609.4956	966.90845	6400.1572	2541.2537	961.14795	1537.03	2525.7959	753.60803	727.1626	1358.7458	3103.6743	4484.4341	1171.3457	299.87057	317.8107	294.1871	805.84302	1623.9459	1276.6324	1339.1815	2048.3877
1697.5222	1217.0425	1998.2996	2289.0283	1272.6062	815.47766	1086.7611	706.26721	1114.761	982.01831	2789.916	1448.7821	1445.8564	1410.0236	861.13599	674.74951	709.77026	914.97314	1979.2401	1083.9927	3608.6738	966.9231	6400.165	2540.9756	961.6626	1536.9216	2526.1748	753.63934	727.24811	1358.1799	3102.8506	4482.8472	1171.1379	299.82941	317.81085	294.17926	805.86371	1623.5288	1276.2947	1339.5781	2048.2534
1697.0967	1216.6663	1997.4055	2288.0566	1271.7318	815.51929	1086.8574	706.30396	1114.8359	981.85742	2789.0256	1448.4125	1445.2535	1409.4546	860.9082	674.39868	709.63318	914.86633	1978.9319	1083.692	3607.7834	966.90039	6400.1763	2540.6467	962.17297	1536.7994	2526.5454	753.62292	727.34741	1357.6049	3102.0073	4481.2515	1170.8866	299.77048	317.80417	294.16672	805.91248	1623.1006	1275.9476	1339.9836	2048.1257
1696.6599	1216.3044	1996.553	2287.0361	1270.8369	815.55981	1086.9564	706.3446	1114.9247	981.69897	2788.1655	1448.0042	1444.6796	1408.8895	860.70544	674.04639	709.4751	914.81128	1978.6281	1083.3571	3606.9541	966.88037	6400.1973	2540.3435	962.67822	1536.7108	2526.9114	753.62134	727.42773	1357.0483	3101.1855	4479.6646	1170.6561	299.69705	317.78433	294.17654	805.92798	1622.676	1275.6022	1340.3901	2048.0178
1696.2119	1215.9413	1995.6353	2286.0337	1269.9568	815.58929	1087.0679	706.3703	1115.0132	981.52594	2787.2632	1447.6208	1444.1157	1408.3452	860.50641	673.6698	709.33289	914.75012	1978.3159	1083.0443	3606.0645	966.87195	6400.2222	2540.0447	963.20337	1536.59	2527.3186	753.63507	727.52277	1356.4524	3100.3538	4478.0811	1170.3865	299.67047	317.8009	294.20026	805.96588	1622.2677	1275.2518	1340.7672	2047.9031
1695.791	1215.5767	1994.7563	2285.043	1269.0934	815.66406	1087.1477	706.43774	1115.0648	981.3678	2786.4028	1447.24	1443.5605	1407.8165	860.27893	673.3075	709.19434	914.66211	1978.0079	1082.7522	3605.2544	966.81494	6400.2397	2539.7397	963.69006	1536.4708	2527.6633	753.66937	727.61029	1355.8691	3099.5217	4476.4937	1170.1963	299.6145	317.78357	294.20251	805.98529	1621.8464	1274.9087	1341.1896	2047.7819
1695.354	1215.1975	1993.8877	2284.0361	1268.2444	815.70319	1087.272	706.48859	1115.1567	981.22272	2785.4895	1446.8503	1442.9792	1407.2585	860.06659	672.91846	709.04626	914.59583	1977.6975	1082.4487	3604.3875	966.79932	6400.2197	2539.4885	964.2002	1536.3424	2528.0481	753.72498	727.68909	1355.3158	3098.6868	4474.9038	1169.9626	299.5751	317.77438	294.2189	806.02161	1621.4202	1274.5657	1341.5364	2047.6475
1694.9191	1214.8367	1992.9677	2283.0398	1267.3286	815.75305	1087.3735	706.51624	1115.2512	981.04309	2784.6021	1446.4708	1442.392	1406.6813	859.85315	672.54858	708.88513	914.4895	1977.3959	1082.1223	3603.5476	966.78711	6400.2676	2539.1672	964.70251	1536.246	2528.4109	753.68823	727.78162	1354.7488	3097.8938	4473.3296	1169.6932	299.53995	317.79745	294.21579	806.06274	1621.0045	1274.2251	1341.9559	2047.5465
1694.4705	1214.4763	1992.094	2282.0254	1266.4564	815.78625	1087.4625	706.56384	1115.3146	980.88745	2783.7124	1446.0604	1441.8009	1406.1061	859.65503	672.17798	708.72351	914.42249	1977.0836	1081.8076	3602.6743	966.76086	6400.2822	2538.8484	965.2157	1536.125	2528.7871	753.73694	727.86768	1354.1445	3097.0281	4471.7275	1169.48	299.47733	317.75931	294.21402	806.10376	1620.5933	1273.8757	1342.3469	2047.4333
1693.9368	1214.0522	1991.0334	2280.9668	1265.6671	815.74426	1087.6241	706.52148	1115.4869	980.80444	2782.8254	1445.6929	1441.2893	1405.4297	859.40112	671.875	708.52844	914.20923	1976.9465	1081.5803	3601.939	966.82764	6399.5859	2538.4841	965.46277	1536.2142	2529.0969	753.75476	728.03638	1353.6602	3096.0759	4469.9409	1169.2781	299.44308	317.75052	294.26999	806.15662	1620.1327	1273.4608	1342.2799	2047.3055
1693.2626	1213.5975	1989.8038	2279.8237	1264.8287	815.66162	1087.8505	706.42749	1115.7389	980.7616	2781.9258	1445.3257	1440.8196	1404.6334	859.04968	671.60681	708.29443	913.88623	1976.9115	1081.4142	3601.2747	966.90491	6398.3721	2538.073	965.41748	1536.4246	2529.3665	753.78149	728.17456	1353.2097	3094.9644	4467.9805	1169.1476	299.38947	317.73718	294.29895	806.20935	1619.5886	1272.9691	1341.8138	2047.0818
1692.5947	1213.1459	1988.6152	2278.7188	1264.0278	815.54712	1088.0511	706.30725	1115.976	980.71741	2781.0396	1444.9669	1440.3634	1403.8464	858.74414	671.33533	708.02405	913.53699	1976.8868	1081.2151	3600.6096	966.98218	6397.1719	2537.6809	965.41626	1536.6559	2529.6562	753.81586	728.35187	1352.7612	3093.8774	4466.0249	1168.9675	299.39014	317.69922	294.35895	806.24908	1619.0664	1272.4692	1341.3602	2046.8679
1691.9412	1212.6906	1987.3882	2277.5791	1263.1821	815.45215	1088.2405	706.21802	1116.1991	980.68665	2780.1287	1444.5806	1439.8755	1403.0569	858.43567	671.02991	707.79199	913.18091	1976.8755	1081.0068	3599.9563	967.07654	6395.9385	2537.2505	965.38123	1536.876	2529.8894	753.86829	728.49817	1352.314	3092.7708	4464.0488	1168.7955	299.32355	317.67542	294.38855	806.2926	1618.5332	1271.9927	1340.9233	2046.6614
1691.2804	1212.2338	1986.1642	2276.4604	1262.3662	815.36145	1088.4525	706.1134	1116.4424	980.64563	2779.2437	1444.2401	1439.407	1402.27	858.09656	670.76721	707.53601	912.83606	1976.8719	1080.8347	3599.2664	967.18445	6394.6943	2536.8455	965.38513	1537.0731	2530.166	753.89471	728.70258	1351.874	3091.6782	4462.1006	1168.6746	299.28271	317.68219	294.44708	806.32806	1618.0081	1271.5048	1340.455	2046.4736
1690.613	1211.7759	1984.9685	2275.3579	1261.558	815.2478	1088.6526	706.00305	1116.6731	980.62585	2778.3484	1443.8911	1438.9639	1401.5046	857.76672	670.45801	707.31189	912.51941	1976.8107	1080.6666	3598.5564	967.26453	6393.4609	2536.416	965.37061	1537.304	2530.4355	753.95062	728.86896	1351.4309	3090.5923	4460.1387	1168.5144	299.23462	317.65472	294.48547	806.3576	1617.4645	1271.0111	1340.0327	2046.2559
1689.9496	1211.3276	1983.7487	2274.2173	1260.7361	815.14014	1088.8754	705.88501	1116.9254	980.59253	2777.4365	1443.5265	1438.4768	1400.7139	857.46143	670.19263	707.06519	912.18103	1976.8093	1080.4601	3597.9558	967.33911	6392.2441	2536.0139	965.35632	1537.5084	2530.7029	753.99347	729.04608	1350.9802	3089.4912	4458.1733	1168.3264	299.17126	317.63977	294.55182	806.42072	1616.9318	1270.5243	1339.5797	2046.0387
1689.2904	1210.8796	1982.5319	2273.095	1259.9282	815.06885	1089.0652	705.80237	1117.1394	980.53333	2776.5269	1443.1388	1438.0054	1399.913	857.13928	669.90674	706.80884	911.85889	1976.7793	1080.2898	3597.2664	967.45215	6391.0371	2535.6033	965.34656	1537.7509	2530.9507	754.02075	729.19299	1350.5349	3088.4216	4456.209	1168.2029	299.14792	317.61008	294.59354	806.46216	1616.4166	1270.0088	1339.1417	2045.8495
1688.6295	1210.4233	1981.3339	2271.9604	1259.0894	814.9679	1089.26	705.69568	1117.3705	980.5116	2775.626	1442.7804	1437.5326	1399.1589	856.80505	669.62299	706.55524	911.50702	1976.7434	1080.0996	3596.5891	967.51141	6389.7832	2535.1877	965.34064	1537.9629	2531.2283	754.06903	729.3786	1350.095	3087.3157	4454.2495	1168.0085	299.08813	317.58838	294.64539	806.51215	1615.8854	1269.5343	1338.7009	2045.6598
1687.9772	1209.9614	1980.1161	2270.8367	1258.2798	814.84198	1089.4868	705.57477	1117.6277	980.45856	2774.7202	1442.4226	1437.0803	1398.377	856.48676	669.35443	706.31171	911.1806	1976.7129	1079.917	3595.9062	967.60565	6388.5635	2534.7715	965.30756	1538.1833	2531.5105	754.10309	729.55573	1349.6289	3086.248	4452.2886	1167.864	299.05731	317.56763	294.7019	806.55121	1615.3624	1269.0518	1338.3054	2045.4493
1687.313	1209.5186	1978.905	2269.7124	1257.4694	814.75037	1089.6958	705.48792	1117.8647	980.43347	2773.835	1442.05	1436.6187	1397.5763	856.17688	669.10199	706.06366	910.8399	1976.6992	1079.7317	3595.262	967.70758	6387.3354	2534.3809	965.29791	1538.4072	2531.7539	754.15454	729.74854	1349.1979	3085.1318	4450.3403	1167.7233	299.00113	317.55106	294.7424	806.61267	1614.8298	1268.5682	1337.8037	2045.2306
1686.6553	1209.0581	1977.7124	2268.6013	1256.6484	814.65466	1089.8885	705.38086	1118.0978	980.39697	2772.9348	1441.6887	1436.1431	1396.7714	855.84619	668.78479	705.81934	910.49133	1976.6641	1079.5586	3594.5767	967.7843	6386.126	2533.9458	965.28088	1538.6311	2532.021	754.18994	729.92493	1348.7676	3084.0469	4448.3701	1167.5548	298.96783	317.52435	294.8053	806.66528	1614.2963	1268.0719	1337.3263	2045.03
1685.9823	1208.6093	1976.4752	2267.4736	1255.8175	814.5531	1090.1014	705.26404	1118.3325	980.34143	2772.0188	1441.308	1435.678	1395.9913	855.51855	668.5376	705.55591	910.15137	1976.681	1079.3643	3593.9233	967.87256	6384.8926	2533.54	965.271	1538.8345	2532.2729	754.22375	730.06287	1348.3033	3082.9443	4446.4326	1167.3901	298.92151	317.50867	294.84912	806.68323	1613.7603	1267.5613	1336.9022	2044.8203
1685.3115	1208.1509	1975.2756	2266.345	1254.9988	814.453	1090.2972	705.16418	1118.5634	980.31226	2771.1355	1440.9391	1435.1838	1395.2056	855.21802	668.23853	705.32104	909.80286	1976.6343	1079.1978	3593.2437	967.97791	6383.686	2533.1296	965.25183	1539.0607	2532.5596	754.23401	730.23999	1347.864	3081.856	4444.4639	1167.2239	298.87531	317.49493	294.89862	806.73669	1613.231	1267.0918	1336.4397	2044.6089
1684.662	1207.7074	1974.0634	2265.2166	1254.1934	814.35565	1090.5208	705.06573	1118.8218	980.284	2770.2358	1440.5764	1434.7246	1394.447	854.88849	667.93823	705.08289	909.47815	1976.6036	1078.9795	3592.5923	968.06335	6382.417	2532.7046	965.2345	1539.2681	2532.8193	754.29364	730.41864	1347.4075	3080.7617	4442.4937	1167.0701	298.80017	317.46198	294.93896	806.77667	1612.7214	1266.6104	1336.043	2044.4065
1684.0015	1207.2562	1972.8616	2264.0999	1253.3701	814.27698	1090.7092	704.98743	1119.0361	980.25696	2769.3247	1440.2354	1434.2795	1393.6373	854.56921	667.66858	704.81812	909.16077	1976.5901	1078.8057	3591.9041	968.14893	6381.1831	2532.2917	965.24084	1539.4961	2533.074	754.33484	730.60889	1346.9645	3079.6787	4440.5513	1166.9132	298.78854	317.4567	294.97488	806.83508	1612.1953	1266.1095	1335.5713	2044.2085
1683.3352	1206.7888	1971.6428	2262.9763	1252.5367	814.15088	1090.9208	704.8551	1119.2769	980.2207	2768.4402	1439.876	1433.7993	1392.8569	854.25378	667.3855	704.59998	908.79736	1976.5696	1078.6422	3591.2349	968.2489	6380	2531.8855	965.22009	1539.7266	2533.3494	754.37292	730.77307	1346.5304	3078.5825	4438.5859	1166.7883	298.73917	317.43283	295.0209	806.88074	1611.6664	1265.6222	1335.1317	2044.012
1682.6843	1206.3439	1970.4316	2261.8442	1251.7346	814.0506	1091.1162	704.76019	1119.5032	980.16388	2767.5361	1439.4883	1433.3384	1392.0505	853.93781	667.11755	704.3269	908.46082	1976.5559	1078.4421	3590.5769	968.33838	6378.7559	2531.4607	965.18555	1539.9359	2533.6028	754.41467	730.92761	1346.0883	3077.4958	4436.6138	1166.592	298.70065	317.40756	295.07217	806.92883	1611.1261	1265.1354	1334.6589	2043.7832
1682.0015	1205.8894	1969.2034	2260.7305	1250.9021	813.95587	1091.3296	704.65387	1119.7512	980.13666	2766.6365	1439.1277	1432.8582	1391.2671	853.62384	666.82336	704.07715	908.13403	1976.5127	1078.2567	3589.9087	968.41248	6377.5225	2531.0527	965.18201	1540.1305	2533.8604	754.45056	731.1178	1345.6255	3076.3916	4434.6494	1166.4402	298.6337	317.39999	295.13852	806.98767	1610.6121	1264.632	1334.235	2043.5747
1681.3484	1205.439	1967.988	2259.5869	1250.0732	813.87415	1091.5302	704.55444	1119.986	980.09546	2765.7173	1438.7675	1432.3888	1390.5201	853.27332	666.53998	703.82819	907.79315	1976.5034	1078.0881	3589.2458	968.50116	6376.3096	2530.6375	965.17426	1540.3726	2534.1299	754.49121	731.29053	1345.1777	3075.2979	4432.6919	1166.3003	298.59506	317.36862	295.18692	807.01147	1610.0695	1264.151	1333.7864	2043.3854
1680.7008	1204.9955	1966.7838	2258.4624	1249.2678	813.7547	1091.7434	704.42584	1120.2334	980.06427	2764.8484	1438.3928	1431.9136	1389.7356	852.97113	666.27869	703.61682	907.46619	1976.5038	1077.8877	3588.5901	968.60388	6375.0747	2530.231	965.1853	1540.6028	2534.4119	754.55072	731.46869	1344.7446	3074.2285	4430.7476	1166.1328	298.56274	317.34973	295.24683	807.07819	1609.5507	1263.6716	1333.3638	2043.2026
1680.0282	1204.5319	1965.5812	2257.3567	1248.4629	813.65326	1091.9495	704.33502	1120.4695	980.03729	2763.9355	1438.0447	1431.4753	1388.967	852.66144	665.97119	703.35999	907.11877	1976.451	1077.6936	3587.9053	968.67505	6373.8335	2529.8076	965.17004	1540.8304	2534.6904	754.57196	731.64117	1344.2998	3073.1311	4428.7959	1165.9888	298.52124	317.34277	295.28967	807.11505	1609.0181	1263.1818	1332.8922	2043.0128
1679.3704	1204.0964	1964.3657	2256.2405	1247.6232	813.54932	1092.1362	704.23108	1120.6858	979.995	2763.0574	1437.6663	1430.9653	1388.1445	852.31519	665.7002	703.08716	906.77283	1976.4324	1077.5211	3587.2341	968.78284	6372.6279	2529.3943	965.12671	1541.0374	2534.9131	754.61896	731.82562	1343.8501	3072.0442	4426.8032	1165.8135	298.4566	317.33948	295.32306	807.16229	1608.4836	1262.6985	1332.4595	2042.7991
1678.6969	1203.6118	1963.1447	2255.1108	1246.8142	813.42651	1092.3478	704.09814	1120.9266	979.93127	2762.1216	1437.2849	1430.5227	1387.366	852.01379	665.42603	702.83325	906.46313	1976.4106	1077.3403	3586.5676	968.88708	6371.4165	2528.9719	965.12268	1541.2413	2535.1663	754.6308	731.99481	1343.4192	3070.9338	4424.8608	1165.717	298.43243	317.27435	295.39282	807.20465	1607.9506	1262.1929	1331.9878	2042.5872
1678.0361	1203.173	1961.95	2253.9863	1246.0001	813.36597	1092.5471	704.0354	1121.1642	979.90527	2761.2461	1436.9336	1430.0516	1386.5776	851.67505	665.12549	702.60315	906.10388	1976.3795	1077.1503	3585.8828	968.94226	6370.1616	2528.5381	965.11951	1541.4781	2535.4355	754.70166	732.18262	1342.9722	3069.8496	4422.9004	1165.5221	298.39584	317.27347	295.41965	807.23987	1607.4137	1261.7092	1331.589	2042.3716
1677.3892	1202.7148	1960.7061	2252.8481	1245.1548	813.25183	1092.7544	703.91565	1121.4037	979.88306	2760.3315	1436.588	1429.5762	1385.799	851.38062	664.85034	702.35205	905.76392	1976.3485	1076.9532	3585.2039	969.05066	6368.9448	2528.1436	965.0907	1541.673	2535.7085	754.71948	732.32898	1342.536	3068.7314	4420.9438	1165.3387	298.32581	317.25806	295.46936	807.2948	1606.8933	1261.2274	1331.1195	2042.1597
1676.72	1202.2808	1959.5442	2251.7334	1244.3602	813.14575	1092.9708	703.81323	1121.6439	979.84888	2759.4314	1436.2119	1429.1394	1385.0074	851.05444	664.58032	702.11926	905.4353	1976.3375	1076.7689	3584.5601	969.1377	6367.7368	2527.7368	965.09692	1541.9137	2535.9902	754.76941	732.52295	1342.0696	3067.6738	4418.9883	1165.2139	298.31567	317.22229	295.5097	807.34058	1606.3796	1260.72	1330.6831	2041.9646
1676.0701	1201.8184	1958.3025	2250.6096	1243.5592	813.05737	1093.1682	703.71191	1121.8787	979.81165	2758.5522	1435.8435	1428.6487	1384.2323	850.71289	664.29663	701.85718	905.10815	1976.2964	1076.5854	3583.886	969.22717	6366.4917	2527.3164	965.07141	1542.1144	2536.2605	754.80798	732.67896	1341.6221	3066.5645	4417.0239	1165.0355	298.2789	317.19907	295.57565	807.3833	1605.8363	1260.2257	1330.2249	2041.7635
1675.4143	1201.3662	1957.1084	2249.4827	1242.7145	812.9657	1093.3907	703.59875	1122.1232	979.75708	2757.6204	1435.4839	1428.1792	1383.4257	850.39624	664.02454	701.61438	904.77893	1976.2875	1076.4094	3583.208	969.31238	6365.2915	2526.9111	965.06555	1542.3453	2536.522	754.82544	732.84705	1341.1826	3065.4719	4415.0669	1164.874	298.21579	317.1926	295.60849	807.42297	1605.3098	1259.7385	1329.7854	2041.5571
1674.7217	1200.9126	1955.8784	2248.365	1241.892	812.85938	1093.5643	703.51697	1122.3309	979.73071	2756.7302	1435.1217	1427.7291	1382.6554	850.07349	663.73975	701.36804	904.4375	1976.2761	1076.2134	3582.5659	969.40369	6364.0361	2526.499	965.05347	1542.5747	2536.7871	754.88379	733.03809	1340.7462	3064.3779	4413.1177	1164.7584	298.16626	317.17151	295.66803	807.49072	1604.7969	1259.2592	1329.2889	2041.3535
1674.0652	1200.4429	1954.6855	2247.2417	1241.0817	812.74609	1093.7964	703.38293	1122.597	979.70691	2755.8293	1434.7458	1427.23	1381.8722	849.77991	663.47607	701.12878	904.07385	1976.251	1076.0304	3581.8545	969.50464	6362.8091	2526.0977	965.04016	1542.7772	2537.0354	754.91858	733.18762	1340.2914	3063.2961	4411.1548	1164.5658	298.13327	317.13919	295.71286	807.53796	1604.2688	1258.7681	1328.9048	2041.1504
1673.4209	1199.9924	1953.4578	2246.0977	1240.2603	812.65881	1094.005	703.29163	1122.8307	979.66333	2754.9309	1434.3728	1426.7605	1381.0791	849.45837	663.20374	700.86707	903.74731	1976.2157	1075.837	3581.2061	969.58899	6361.5918	2525.6724	964.99841	1543.0054	2537.3228	754.95911	733.37708	1339.8389	3062.2012	4409.186	1164.3931	298.07181	317.11893	295.75449	807.57642	1603.7444	1258.2875	1328.4323	2040.9567
1672.7544	1199.541	1952.2493	2244.9827	1239.457	812.56573	1094.2087	703.19818	1123.0674	979.60858	2754.0342	1434.0085	1426.2837	1380.2693	849.11017	662.89966	700.61877	903.40283	1976.2188	1075.6625	3580.5486	969.67419	6360.3672	2525.2625	965.01501	1543.228	2537.5903	755.01123	733.54126	1339.384	3061.0918	4407.2241	1164.2445	298.03049	317.12393	295.80716	807.63013	1603.192	1257.7848	1328.0122	2040.7379
1672.0911	1199.0991	1951.0186	2243.8677	1238.6222	812.4469	1094.4222	703.07324	1123.3112	979.58215	2753.1423	1433.6394	1425.8402	1379.5134	848.82532	662.67255	700.37872	903.06671	1976.1758	1075.4805	3579.8928	969.7514	6359.1494	2524.8625	965.00775	1543.4612	2537.8647	755.04578	733.73682	1338.9484	3060.0242	4405.2847	1164.1196	298.00906	317.0806	295.8746	807.68884	1602.6963	1257.2979	1327.5496	2040.5367
1671.4266	1198.66	1949.8217	2242.7295	1237.8247	812.36865	1094.6066	703.00012	1123.5227	979.54895	2752.2351	1433.2915	1425.3793	1378.7137	848.47656	662.34027	700.1181	902.71686	1976.1497	1075.3022	3579.2163	969.84479	6357.9072	2524.4385	964.97675	1543.6746	2538.1382	755.0871	733.89032	1338.5208	3058.9314	4403.2954	1163.9412	297.94873	317.08197	295.90912	807.70026	1602.149	1256.8209	1327.1401	2040.3442
1670.7576	1198.1812	1948.6062	2241.6021	1236.9712	812.2348	1094.8352	702.85504	1123.7871	979.52362	2751.3423	1432.9231	1424.8994	1377.9465	848.15155	662.08142	699.90076	902.42126	1976.1384	1075.1412	3578.5344	969.95935	6356.6802	2524.0247	964.9801	1543.902	2538.3872	755.12921	734.06866	1338.0818	3057.8237	4401.374	1163.8252	297.89136	317.04553	295.97552	807.74347	1601.6222	1256.3187	1326.6521	2040.1039
1670.1014	1197.7377	1947.4042	2240.479	1236.1447	812.16626	1095.0117	702.77991	1123.9984	979.46765	2750.4246	1432.5538	1424.416	1377.1432	847.84888	661.78857	699.64136	902.04895	1976.095	1074.9355	3577.8591	970.04309	6355.4609	2523.6096	964.94556	1544.104	2538.6433	755.17017	734.229	1337.6252	3056.7456	4399.3994	1163.6414	297.83908	317.02878	296.00754	807.81506	1601.0952	1255.8322	1326.2316	2039.9156
1669.4371	1197.2753	1946.1971	2239.3525	1235.3586	812.04504	1095.201	702.64856	1124.2225	979.44312	2749.5217	1432.2012	1423.9489	1376.3568	847.53821	661.50323	699.37872	901.70966	1976.0837	1074.7241	3577.2236	970.11151	6354.2246	2523.1819	964.95758	1544.3062	2538.906	755.19305	734.42035	1337.1689	3055.6438	4397.4282	1163.4734	297.79462	317.01428	296.04388	807.84821	1600.5624	1255.3516	1325.7521	2039.7169
1668.7733	1196.8176	1944.9723	2238.26	1234.5397	811.97107	1095.434	702.57129	1124.4821	979.40063	2748.6191	1431.8212	1423.4822	1375.5883	847.19421	661.23718	699.14575	901.38696	1976.0587	1074.571	3576.5527	970.21997	6353.0059	2522.7939	964.91699	1544.541	2539.1694	755.24231	734.59302	1336.7152	3054.5449	4395.4712	1163.3245	297.7619	316.98846	296.10468	807.90576	1600.0358	1254.8516	1325.3198	2039.5208
1668.5222	1196.2856	1944.2917	2237.666	1234.1041	812.02502	1095.4524	702.62891	1124.5201	979.42175	2748.0103	1431.4995	1423.2649	1374.954	847.05713	661.03906	699.02197	901.27832	1976.0494	1074.2985	3575.937	970.15967	6352.5981	2522.644	965.19568	1544.7738	2539.5857	755.50098	734.80188	1336.2754	3052.8799	4394.4395	1163.451	297.70837	316.98096	296.10846	807.93372	1599.8083	1254.7249	1325.3984	2039.3239
1668.313	1195.7642	1943.6892	2237.2021	1233.7489	812.17871	1095.4768	702.78247	1124.5746	979.44775	2747.439	1431.1855	1423.0541	1374.3895	846.91309	660.8302	698.8844	901.17322	1975.9825	1074.0315	3575.2561	970.09753	6352.2964	2522.5017	965.47498	1544.9891	2539.9849	755.79144	735.05377	1335.8196	3051.0894	4393.562	1163.7039	297.6825	316.94031	296.07019	807.96527	1599.6138	1254.6554	1325.5555	2039.095
1668.0928	1195.2249	1943.0754	2236.7214	1233.4432	812.26941	1095.4839	702.88293	1124.6079	979.48108	2746.8311	1430.8669	1422.8345	1373.8187	846.79578	660.66858	698.78247	901.09387	1975.9794	1073.7855	3574.6531	970.04211	6352.0049	2522.4482	965.7948	1545.2037	2540.3911	756.06702	735.26624	1335.3824	3049.314	4392.6841	1163.9302	297.62613	316.92612	296.03708	807.96362	1599.4358	1254.5682	1325.7197	2038.9156
1667.8962	1194.6692	1942.4934	2236.2493	1233.0692	812.39758	1095.474	702.99707	1124.6252	979.4978	2746.2432	1430.5226	1422.6429	1373.2443	846.62061	660.4364	698.66467	900.995	1975.9458	1073.5139	3573.9944	969.97925	6351.7334	2522.3364	966.06897	1545.4238	2540.804	756.32947	735.49365	1334.9396	3047.5154	4391.8179	1164.1675	297.57803	316.87143	296.0018	807.98401	1599.2911	1254.5216	1325.9032	2038.7032
1667.7028	1194.1354	1941.9012	2235.8027	1232.7473	812.50647	1095.4913	703.10669	1124.6724	979.53833	2745.6624	1430.2025	1422.4503	1372.6324	846.52307	660.28027	698.54712	900.89624	1975.9045	1073.2667	3573.3623	969.89465	6351.4482	2522.2249	966.38745	1545.6321	2541.22	756.65125	735.73828	1334.4667	3045.7285	4390.9614	1164.3749	297.55475	316.85236	295.98578	808.01221	1599.1128	1254.4451	1326.0774	2038.4915
1667.5063	1193.6139	1941.2825	2235.3291	1232.3911	812.6131	1095.4978	703.2149	1124.6924	979.5683	2745.0952	1429.8979	1422.2615	1372.0659	846.37152	660.09106	698.45447	900.82007	1975.8762	1073.0037	3572.7258	969.84827	6351.1733	2522.1519	966.67065	1545.8552	2541.6487	756.91547	735.94672	1334.0339	3043.9329	4390.0747	1164.5774	297.48541	316.8526	295.97321	808.02667	1598.9353	1254.3779	1326.2245	2038.2972
1667.3097	1193.0585	1940.6827	2234.8474	1232.0371	812.71802	1095.4879	703.32092	1124.7202	979.59937	2744.5083	1429.5601	1422.0276	1371.4725	846.23206	659.88892	698.33545	900.73596	1975.8452	1072.7643	3572.0825	969.77881	6350.874	2522.0461	966.96667	1546.0746	2542.0662	757.22571	736.18323	1333.5748	3042.1433	4389.2109	1164.8024	297.44077	316.82388	295.95871	808.02649	1598.7744	1254.3102	1326.3866	2038.0963
1667.0917	1192.5277	1940.0948	2234.3748	1231.7222	812.8429	1095.5201	703.45288	1124.7743	979.63171	2743.9509	1429.2468	1421.8433	1370.9115	846.11023	659.72528	698.19867	900.64825	1975.8171	1072.4844	3571.4143	969.73004	6350.6001	2521.9458	967.29449	1546.3093	2542.481	757.5083	736.41406	1333.1438	3040.3716	4388.3311	1165.0179	297.40988	316.77628	295.94217	808.06128	1598.5878	1254.236	1326.5695	2037.8862
1666.8977	1191.9865	1939.4968	2233.8975	1231.3516	812.97205	1095.5106	703.58459	1124.796	979.65649	2743.3306	1428.9211	1421.6423	1370.3463	845.9812	659.50671	698.099	900.55322	1975.7838	1072.2139	3570.8049	969.64941	6350.313	2521.8379	967.58484	1546.5201	2542.8857	757.7926	736.64221	1332.6827	3038.5647	4387.4482	1165.2402	297.33139	316.75949	295.91214	808.08972	1598.3973	1254.149	1326.7274	2037.7029
1666.6731	1191.4413	1938.9094	2233.426	1231.0125	813.08112	1095.5112	703.68365	1124.8237	979.69794	2742.7698	1428.5945	1421.4492	1369.7673	845.82831	659.31519	697.95691	900.44946	1975.7682	1071.9438	3570.1147	969.58838	6350.0493	2521.7388	967.87817	1546.7234	2543.2954	758.08661	736.8775	1332.2356	3036.7864	4386.6006	1165.4924	297.29791	316.75568	295.86328	808.12494	1598.2596	1254.1053	1326.8914	2037.4852
1666.4825	1190.9139	1938.3229	2232.9668	1230.6707	813.18982	1095.5233	703.79456	1124.8519	979.70496	2742.1401	1428.2627	1421.2306	1369.1646	845.69324	659.12653	697.84003	900.37299	1975.7214	1071.6846	3569.5139	969.52106	6349.7598	2521.6462	968.16913	1546.9465	2543.7107	758.35919	737.10443	1331.7786	3035.0164	4385.7271	1165.7332	297.22797	316.71661	295.86566	808.1629	1598.0649	1254.0259	1327.0713	2037.2944
1666.2773	1190.3668	1937.709	2232.4966	1230.3036	813.31372	1095.5194	703.92004	1124.8761	979.74414	2741.5999	1427.9425	1421.0475	1368.5792	845.57812	658.94385	697.73279	900.27759	1975.6781	1071.4371	3568.8589	969.45203	6349.4702	2521.5361	968.50281	1547.1581	2544.116	758.65869	737.32544	1331.3175	3033.229	4384.8271	1165.9015	297.20322	316.69254	295.83371	808.16101	1597.9108	1253.9611	1327.2452	2037.0592
1666.0837	1189.837	1937.1111	2232.03	1229.9553	813.42212	1095.5317	704.03174	1124.916	979.77283	2741.0127	1427.6266	1420.8472	1368.0157	845.44617	658.75964	697.63867	900.19397	1975.6626	1071.1599	3568.2297	969.3877	6349.1919	2521.4221	968.78601	1547.3726	2544.5344	758.96741	737.58142	1330.8787	3031.4277	4383.9702	1166.1503	297.16269	316.67374	295.8085	808.19275	1597.6984	1253.8755	1327.4222	2036.8615
1665.8635	1189.2764	1936.4993	2231.5496	1229.6423	813.53375	1095.5408	704.1424	1124.9517	979.80902	2740.4258	1427.3049	1420.6541	1367.4177	845.30048	658.57788	697.52271	900.11609	1975.6334	1070.9128	3567.6062	969.32947	6348.8882	2521.3577	969.09998	1547.6151	2544.9492	759.24152	737.80243	1330.4421	3029.6477	4383.0977	1166.3511	297.09979	316.64862	295.80151	808.22137	1597.5327	1253.814	1327.6033	2036.6622
1665.6857	1188.7502	1935.9183	2231.0894	1229.2727	813.63788	1095.5417	704.25018	1124.9734	979.83307	2739.834	1426.9756	1420.4385	1366.8479	845.17548	658.38977	697.41138	900.02393	1975.5962	1070.6526	3566.9766	969.25928	6348.626	2521.2583	969.37805	1547.8302	2545.3604	759.52191	738.01068	1329.9727	3027.874	4382.2412	1166.5647	297.05316	316.61749	295.77307	808.22723	1597.3612	1253.7432	1327.7388	2036.4626
1665.4843	1188.2061	1935.3151	2230.6135	1228.9473	813.7652	1095.5491	704.3725	1125.0117	979.85699	2739.2546	1426.6582	1420.2554	1366.2864	845.04999	658.17847	697.30237	899.94043	1975.5747	1070.3784	3566.3296	969.19531	6348.3086	2521.1392	969.67932	1548.0454	2545.7881	759.80963	738.26984	1329.5315	3026.0728	4381.3589	1166.7954	297.00134	316.59387	295.7428	808.24823	1597.1936	1253.686	1327.9187	2036.2471
1665.272	1187.6803	1934.7444	2230.1345	1228.5869	813.87653	1095.5476	704.47882	1125.0361	979.88312	2738.6626	1426.3369	1420.0417	1365.6816	844.90009	657.98376	697.1814	899.8645	1975.5345	1070.1255	3565.6721	969.1239	6348.0601	2521.0242	969.97388	1548.2505	2546.1936	760.07953	738.48529	1329.0737	3024.2925	4380.4814	1167.0354	296.97113	316.55304	295.69598	808.28412	1597.0273	1253.6077	1328.0896	2036.0442
1665.0725	1187.1298	1934.123	2229.687	1228.2389	813.99377	1095.5653	704.60413	1125.0774	979.91809	2738.0964	1426.0151	1419.8339	1365.1084	844.7793	657.81647	697.05804	899.74396	1975.5071	1069.8579	3565.0339	969.05695	6347.7544	2520.9363	970.27728	1548.4712	2546.6206	760.39404	738.69934	1328.6301	3022.5083	4379.6294	1167.288	296.92731	316.55774	295.703	808.29541	1596.8379	1253.5315	1328.2632	2035.8529
1664.8621	1186.5945	1933.5232	2229.1892	1227.8925	814.10193	1095.5604	704.70728	1125.1084	979.93445	2737.4954	1425.6824	1419.6334	1364.522	844.63879	657.62329	696.95251	899.68616	1975.4904	1069.604	3564.3945	968.98425	6347.4976	2520.8447	970.60071	1548.6943	2547.042	760.66919	738.94128	1328.1967	3020.7185	4378.7485	1167.4989	296.85544	316.50778	295.66464	808.34534	1596.6685	1253.4856	1328.3965	2035.6421
1664.6877	1186.0679	1932.9424	2228.7251	1227.58	814.22046	1095.5684	704.83667	1125.1338	979.99585	2736.917	1425.3807	1419.4384	1363.9606	844.50085	657.43909	696.84204	899.57361	1975.437	1069.3464	3563.7732	968.93665	6347.1973	2520.751	970.88306	1548.9147	2547.4468	760.97278	739.17603	1327.7483	3018.9197	4377.8652	1167.7003	296.82968	316.5004	295.66403	808.32202	1596.4895	1253.3995	1328.5801	2035.4686
1664.4746	1185.5312	1932.3376	2228.2314	1227.2356	814.33075	1095.5667	704.94171	1125.168	980.01678	2736.3188	1425.0532	1419.2361	1363.3687	844.36212	657.24597	696.73657	899.51599	1975.4196	1069.0927	3563.1335	968.86414	6346.9399	2520.6631	971.20496	1549.1368	2547.8677	761.25281	739.41882	1327.2919	3017.1362	4376.9795	1167.9092	296.74979	316.44913	295.62784	808.36572	1596.3232	1253.3311	1328.7401	2035.2633
1664.2755	1184.9799	1931.7228	2227.7847	1226.8927	814.44458	1095.5822	705.06226	1125.208	980.04419	2735.7593	1424.7333	1419.0391	1362.7924	844.22437	657.07867	696.61322	899.39532	1975.3921	1068.825	3562.4954	968.79718	6346.6284	2520.5752	971.50836	1549.3586	2548.2949	761.56433	739.64258	1326.8558	3015.356	4376.1128	1168.1578	296.72256	316.44858	295.62674	808.39453	1596.1167	1253.2632	1328.9386	2035.059
1664.0616	1184.4568	1931.1449	2227.313	1226.5314	814.55933	1095.5817	705.17334	1125.2328	980.07983	2735.1677	1424.4041	1418.8293	1362.1868	844.08252	656.88391	696.49365	899.31934	1975.3529	1068.572	3561.8359	968.72559	6346.3838	2520.46	971.80286	1549.5635	2548.7036	761.83502	739.86017	1326.3972	3013.561	4375.252	1168.3811	296.6861	316.40967	295.58356	808.40985	1595.9702	1253.1899	1329.0544	2034.8418
1663.8611	1183.9099	1930.5479	2226.8469	1226.2039	814.6825	1095.5798	705.29382	1125.2614	980.10034	2734.5815	1424.0938	1418.6415	1361.6226	843.96423	656.67261	696.3833	899.23584	1975.3304	1068.2979	3561.1909	968.66162	6346.0654	2520.3394	972.10425	1549.7788	2549.1284	762.12268	740.10583	1325.9448	3011.7849	4374.3618	1168.6262	296.63248	316.3942	295.54892	808.44788	1595.7931	1253.1274	1329.2452	2034.6403
1663.6826	1183.3831	1929.9644	2226.3794	1225.8363	814.79517	1095.59	705.40723	1125.2926	980.1283	2734.0024	1423.7668	1418.4144	1361.0581	843.83911	656.48456	696.27191	899.14374	1975.2932	1068.0376	3560.561	968.59149	6345.8057	2520.2378	972.38239	1549.9939	2549.5393	762.38696	740.3103	1325.4858	3009.998	4373.5093	1168.8287	296.58783	316.35925	295.52502	808.45532	1595.6285	1253.0594	1329.3866	2034.4413
1663.4624	1182.8248	1929.3525	2225.8916	1225.519	814.89374	1095.5972	705.50641	1125.3262	980.16705	2733.4185	1423.4404	1418.2261	1360.4749	843.69354	656.30286	696.15601	899.0675	1975.264	1067.7905	3559.9377	968.5332	6345.5068	2520.1736	972.69617	1550.2365	2549.9541	762.66919	740.52075	1325.0493	3008.2141	4372.6294	1169.0353	296.52847	316.32889	295.52237	808.46838	1595.4608	1252.9861	1329.5649	2034.2384
1663.2717	1182.2964	1928.7517	2225.4341	1225.1602	814.99994	1095.6084	705.61627	1125.365	980.1922	2732.8257	1423.1233	1418.0259	1359.8992	843.55975	656.11853	696.06323	898.98218	1975.2495	1067.5133	3559.3086	968.46887	6345.2212	2520.0632	972.98096	1550.4508	2550.3728	762.97491	740.78888	1324.5984	3006.4321	4371.772	1169.28	296.47986	316.31122	295.49329	808.51764	1595.2648	1252.9119	1329.7614	2034.0425
1663.0662	1181.7468	1928.144	2224.9719	1224.7932	815.12183	1095.6088	705.74011	1125.3937	980.23157	2732.2725	1422.7965	1417.8445	1359.3181	843.43762	655.93591	695.95459	898.88855	1975.2046	1067.266	3558.6558	968.40002	6344.9341	2519.9497	973.31311	1550.6626	2550.7795	763.27802	741.02631	1324.1526	3004.6299	4370.8848	1169.4587	296.46729	316.29071	295.45996	808.51862	1595.0969	1252.8557	1329.9006	2033.8164
1662.8755	1181.2188	1927.5579	2224.5029	1224.4598	815.23682	1095.6104	705.85645	1125.4099	980.23999	2731.6599	1422.4685	1417.6306	1358.7139	843.31311	655.74719	695.83765	898.81042	1975.1584	1067.0066	3558.0505	968.33252	6344.6421	2519.8569	973.60413	1550.8856	2551.1934	763.55176	741.2522	1323.687	3002.8521	4370.0073	1169.707	296.39465	316.25696	295.46289	808.54297	1594.9153	1252.7551	1330.1173	2033.6075
1662.6482	1180.6763	1926.9631	2224.0283	1224.1229	815.34814	1095.6161	705.95752	1125.4442	980.28296	2731.0962	1422.1473	1417.4392	1358.1335	843.146	655.55566	695.69556	898.70654	1975.1438	1066.7378	3557.3604	968.27148	6344.3794	2519.7598	973.89734	1551.0889	2551.6016	763.85211	741.47369	1323.25	3001.0623	4369.1665	1169.9402	296.36115	316.24933	295.40948	808.58209	1594.7704	1252.7222	1330.2706	2033.41
1662.4542	1180.1317	1926.3715	2223.5596	1223.7606	815.47485	1095.6127	706.08716	1125.4711	980.30896	2730.48	1421.8107	1417.2332	1357.5602	843.0238	655.33716	695.59595	898.61157	1975.1116	1066.4661	3556.7488	968.18958	6344.0928	2519.6484	974.18787	1551.2987	2552.0049	764.12793	741.71033	1322.7863	2999.2659	4368.2729	1170.1815	296.272	316.22598	295.39389	808.59656	1594.5895	1252.6429	1330.4678	2033.2164
1662.2368	1179.6018	1925.7832	2223.0842	1223.4353	815.60242	1095.6359	706.22314	1125.5168	980.33521	2729.9187	1421.5112	1417.0361	1357.0009	842.90601	655.17358	695.45911	898.52393	1975.0814	1066.1862	3556.0891	968.14209	6343.8179	2519.5496	974.5155	1551.5344	2552.4224	764.4101	741.93939	1322.3623	2997.4897	4367.4072	1170.3853	296.24432	316.17694	295.37128	808.64508	1594.3896	1252.5574	1330.6309	2032.9996
1662.0396	1179.0497	1925.1812	2222.6055	1223.0707	815.71375	1095.631	706.33484	1125.5499	980.36414	2729.3259	1421.168	1416.8218	1356.4181	842.76831	654.97131	695.34009	898.4397	1975.0511	1065.9468	3555.4436	968.07263	6343.5186	2519.4473	974.81165	1551.7538	2552.8411	764.72498	742.17908	1321.8914	2995.7156	4366.5264	1170.6108	296.20016	316.16531	295.3602	808.63989	1594.2214	1252.4951	1330.7651	2032.8049
1661.8459	1178.5239	1924.5635	2222.1235	1222.7313	815.80945	1095.6312	706.43164	1125.5635	980.39905	2728.77	1420.8633	1416.6248	1355.8447	842.61304	654.7821	695.24756	898.36365	1975.0248	1065.6837	3554.8096	968.02637	6343.2471	2519.3711	975.09473	1551.9769	2553.2686	765.00568	742.38507	1321.468	2993.9143	4365.6558	1170.8164	296.13641	316.15338	295.34076	808.64606	1594.0558	1252.4337	1330.9286	2032.625
1661.6492	1177.9919	1923.9741	2221.6797	1222.4137	815.92053	1095.6517	706.54309	1125.6138	980.44312	2728.1807	1420.5459	1416.4255	1355.2303	842.51184	654.62598	695.13269	898.2666	1974.9808	1065.439	3554.1731	967.94165	6342.9609	2519.2595	975.40881	1552.1862	2553.6848	765.30396	742.62524	1321.0027	2992.1321	4364.7832	1171.0505	296.11737	316.13092	295.33405	808.68787	1593.8767	1252.3541	1331.0934	2032.4062
1661.4531	1177.4338	1923.3894	2221.2026	1222.0398	816.05103	1095.6471	706.65918	1125.6366	980.45898	2727.5903	1420.2112	1416.2291	1354.6599	842.33691	654.3938	695.01221	898.16589	1974.9465	1065.1649	3553.5144	967.87878	6342.688	2519.1475	975.68738	1552.4052	2554.0977	765.56165	742.84265	1320.5439	2990.3301	4363.9141	1171.2555	296.06876	316.07883	295.28964	808.70337	1593.733	1252.2955	1331.2517	2032.181
1661.2343	1176.8993	1922.7743	2220.7251	1221.717	816.1416	1095.6561	706.75964	1125.672	980.48914	2726.9836	1419.885	1416.0292	1354.0944	842.21936	654.23218	694.91028	898.08667	1974.9414	1064.9202	3552.916	967.82336	6342.3994	2519.0942	976.00732	1552.6199	2554.5039	765.85254	743.07947	1320.106	2988.5408	4363.0371	1171.4951	296.00784	316.06772	295.26407	808.71057	1593.5588	1252.2166	1331.4513	2032.0187
1661.0225	1176.3774	1922.1709	2220.2703	1221.3745	816.29083	1095.6702	706.90936	1125.7156	980.51459	2726.418	1419.5662	1415.8101	1353.5259	842.08783	654.02332	694.77271	897.98328	1974.8772	1064.652	3552.2324	967.76135	6342.0933	2518.95	976.28662	1552.8352	2554.9043	766.14355	743.30176	1319.6544	2986.7749	4362.168	1171.7378	295.99097	316.03284	295.23566	808.72644	1593.3578	1252.1501	1331.6287	2031.7957
1660.8293	1175.894	1921.6104	2219.8833	1221.0159	816.39746	1095.7084	707.01257	1125.7742	980.53772	2725.8147	1419.2527	1415.6042	1352.9344	841.97595	653.8595	694.67944	897.92871	1974.8794	1064.3964	3551.6106	967.71045	6341.6011	2518.8987	976.60205	1553.0295	2555.3279	766.43506	743.52649	1319.2272	2985.0466	4361.3711	1171.9044	295.92398	316.02042	295.21902	808.76538	1593.1644	1252.0443	1331.7451	2031.5828
1660.4348	1175.7017	1921.2703	2219.874	1220.6879	816.53418	1095.8613	707.12939	1125.9528	980.55518	2725.2795	1419.0225	1415.3698	1352.3038	841.99084	653.65955	694.56494	897.96924	1974.9465	1064.2549	3551.0415	967.81689	6339.7383	2519.0237	976.98035	1553.0225	2555.7666	766.35339	743.6864	1318.924	2983.7056	4361.0151	1171.6919	295.92697	315.99521	295.26761	808.80664	1592.8495	1251.7448	1331.6257	2031.2756
1660.0859	1175.5347	1920.9653	2219.9199	1220.3481	816.70239	1096.0402	707.25891	1126.1569	980.5741	2724.6833	1418.7925	1415.1301	1351.679	841.9657	653.50745	694.46997	898.03894	1975.0068	1064.1265	3550.4216	967.92883	6337.9092	2519.1536	977.31677	1553.0286	2556.2107	766.29968	743.89258	1318.6217	2982.3335	4360.6953	1171.4585	295.9751	315.95471	295.33545	808.84863	1592.4982	1251.4877	1331.5187	2030.9414
1659.7107	1175.3813	1920.6304	2219.9333	1219.9937	816.78772	1096.1797	707.34424	1126.327	980.58191	2724.1079	1418.5686	1414.8959	1351.0868	841.95593	653.35083	694.37134	898.10876	1975.0542	1063.9928	3549.8125	968.04419	6336.0693	2519.2556	977.70679	1553.0337	2556.6484	766.22534	744.05298	1318.326	2980.9717	4360.3359	1171.2335	295.97192	315.95349	295.35461	808.91895	1592.1487	1251.1625	1331.4117	2030.598
1659.3398	1175.2302	1920.3008	2219.958	1219.6802	816.96771	1096.3625	707.50287	1126.5417	980.60553	2723.5396	1418.3279	1414.6587	1350.4441	841.97113	653.18616	694.24866	898.16052	1975.1237	1063.8434	3549.2041	968.15894	6334.2393	2519.4009	978.06726	1553.0319	2557.0703	766.14172	744.21436	1318.0399	2979.6108	4360.0186	1171.0343	295.98672	315.96365	295.40768	808.97607	1591.8018	1250.8829	1331.3146	2030.2953
1658.9735	1175.048	1919.9772	2219.9558	1219.3413	817.06708	1096.5132	707.57953	1126.718	980.59808	2722.9646	1418.1035	1414.4285	1349.8364	841.96039	653.01904	694.13989	898.21179	1975.179	1063.7054	3548.5701	968.24353	6332.4072	2519.4966	978.39856	1553.0244	2557.468	766.10864	744.37195	1317.7443	2978.2847	4359.6646	1170.8379	296.00897	315.89954	295.45508	809.00476	1591.4469	1250.5988	1331.2002	2029.9764
1658.6113	1174.8798	1919.6443	2219.9951	1219.041	817.21222	1096.6663	707.68378	1126.8899	980.62775	2722.3831	1417.8877	1414.1775	1349.2151	841.95282	652.83972	694.05884	898.25623	1975.248	1063.5671	3547.9827	968.37329	6330.5659	2519.6414	978.80005	1553.0397	2557.9153	766.05536	744.56317	1317.4546	2976.9404	4359.3213	1170.6255	296.01611	315.91443	295.51807	809.05902	1591.116	1250.2808	1331.0859	2029.6553
1658.2427	1174.7249	1919.3083	2220.0193	1218.6934	817.37012	1096.8405	707.81787	1127.1001	980.64392	2721.8123	1417.6625	1413.9324	1348.5969	841.95203	652.67456	693.95557	898.3114	1975.321	1063.4574	3547.3679	968.50464	6328.7134	2519.7424	979.12329	1553.0309	2558.3496	765.98303	744.7356	1317.1335	2975.5603	4358.9995	1170.3907	296.02472	315.86237	295.56732	809.13086	1590.7766	1250.0079	1330.9675	2029.3333
1657.8635	1174.543	1918.9946	2220.0225	1218.3647	817.52142	1097.0051	707.95465	1127.2844	980.65143	2721.2356	1417.4204	1413.6951	1347.9834	841.98553	652.48895	693.83466	898.34979	1975.3667	1063.2783	3546.7207	968.58954	6326.9092	2519.8533	979.492	1553.022	2558.7578	765.95538	744.91339	1316.8582	2974.2275	4358.6523	1170.186	296.01093	315.86938	295.58643	809.16559	1590.4392	1249.7144	1330.8638	2029.0135
1657.502	1174.3776	1918.676	2220.0522	1218.0028	817.65393	1097.1667	708.06055	1127.474	980.66113	2720.6614	1417.1865	1413.4646	1347.3807	841.974	652.36469	693.75238	898.41766	1975.4338	1063.1609	3546.1292	968.71698	6325.0684	2520.0129	979.86945	1553.02	2559.2175	765.87402	745.09302	1316.5598	2972.873	4358.3037	1169.9688	296.04559	315.83612	295.66315	809.22778	1590.1042	1249.4214	1330.7937	2028.6899
1657.1331	1174.215	1918.325	2220.0789	1217.7014	817.81128	1097.3207	708.18604	1127.6578	980.67139	2720.073	1416.9598	1413.1918	1346.7405	841.95935	652.18091	693.65991	898.46448	1975.4967	1063.0144	3545.4976	968.82446	6323.2266	2520.1196	980.21497	1553.0366	2559.6106	765.84033	745.26941	1316.2573	2971.5227	4357.9697	1169.7842	296.06168	315.81711	295.70786	809.27942	1589.7614	1249.1266	1330.6588	2028.358
1656.7812	1174.0566	1918.0007	2220.0933	1217.3809	817.91815	1097.4983	708.27533	1127.8599	980.69366	2719.4932	1416.7305	1412.9893	1346.0986	841.94293	652.00745	693.51636	898.53259	1975.5249	1062.8613	3544.9058	968.90759	6321.3828	2520.2358	980.59363	1553.0221	2560.0481	765.77533	745.40228	1315.9609	2970.1653	4357.6377	1169.5527	296.07355	315.82648	295.7276	809.32904	1589.4084	1248.8367	1330.5474	2028.0393
1656.4081	1173.8767	1917.6705	2220.1162	1217.0435	818.07147	1097.6692	708.41217	1128.0642	980.70905	2718.947	1416.5005	1412.731	1345.4993	841.96393	651.83466	693.42279	898.58063	1975.5881	1062.7515	3544.2908	969.01007	6319.5522	2520.3528	980.9726	1553.0417	2560.4866	765.70544	745.59656	1315.6732	2968.8193	4357.2891	1169.3685	296.09543	315.78519	295.78568	809.37402	1589.0645	1248.53	1330.4509	2027.7273
1656.0474	1173.7065	1917.3372	2220.1494	1216.7147	818.23364	1097.8278	708.53455	1128.2411	980.724	2718.3538	1416.2732	1412.4805	1344.8829	841.93933	651.6712	693.33868	898.6546	1975.6826	1062.6038	3543.6648	969.14508	6317.7148	2520.51	981.3205	1553.0317	2560.9009	765.68329	745.7536	1315.3867	2967.4712	4356.9595	1169.1538	296.11725	315.77264	295.84363	809.44171	1588.7028	1248.2335	1330.3506	2027.4203
1655.6653	1173.5428	1917.0242	2220.1521	1216.3729	818.37354	1097.9764	708.66174	1128.4197	980.73474	2717.7976	1416.0466	1412.2498	1344.2633	841.9585	651.49084	693.19653	898.70154	1975.7396	1062.4607	3543.0522	969.22559	6315.8892	2520.603	981.68005	1553.0266	2561.3386	765.60461	745.94458	1315.0891	2966.114	4356.6318	1168.9362	296.12738	315.75049	295.89551	809.46643	1588.397	1247.957	1330.24	2027.0796
1655.3171	1173.3787	1916.6826	2220.1968	1216.0452	818.50616	1098.168	708.77667	1128.6296	980.73969	2717.2063	1415.813	1411.9971	1343.655	841.93207	651.32159	693.09491	898.72931	1975.7893	1062.3223	3542.4358	969.35016	6314.0488	2520.7241	982.02008	1553.0352	2561.762	765.54724	746.09619	1314.7891	2964.7646	4356.2837	1168.7234	296.1442	315.73746	295.931	809.52173	1588.0421	1247.6696	1330.1636	2026.7529
1654.9424	1173.2032	1916.3567	2220.2195	1215.7078	818.62646	1098.3046	708.85706	1128.8009	980.75989	2716.626	1415.5706	1411.7709	1343.0304	841.95569	651.17542	693.02209	898.81458	1975.8635	1062.1959	3541.8206	969.48401	6312.2109	2520.8696	982.38855	1553.0295	2562.1931	765.50616	746.28619	1314.4985	2963.4348	4355.9521	1168.5098	296.1543	315.72333	295.9942	809.58759	1587.701	1247.365	1330.037	2026.4304
1654.5808	1173.0437	1916.0168	2220.2393	1215.3856	818.7887	1098.4725	709.00012	1128.9895	980.78479	2716.0396	1415.3566	1411.5198	1342.3999	841.94324	651.00391	692.90723	898.85815	1975.9232	1062.0345	3541.1875	969.57361	6310.3823	2520.9766	982.74731	1553.0299	2562.6216	765.42548	746.4389	1314.188	2962.0659	4355.603	1168.2971	296.16113	315.69177	296.04102	809.61859	1587.363	1247.0815	1329.9053	2026.1223
1654.2202	1172.8838	1915.6902	2220.2419	1215.0581	818.90601	1098.6426	709.0968	1129.1932	980.78369	2715.5024	1415.1093	1411.2814	1341.7812	841.93555	650.8407	692.7937	898.92151	1975.9747	1061.887	3540.5984	969.67969	6308.543	2521.0986	983.12927	1553.0531	2563.043	765.37958	746.63141	1313.8872	2960.7073	4355.2646	1168.0981	296.20197	315.69055	296.09723	809.67462	1586.9969	1246.7729	1329.7897	2025.796
1653.8352	1172.7102	1915.3645	2220.2681	1214.7173	819.05353	1098.8037	709.23468	1129.3792	980.78949	2714.9023	1414.8843	1411.0293	1341.1741	841.91119	650.6604	692.69702	898.96094	1976.037	1061.7467	3539.9858	969.80762	6306.7061	2521.2122	983.45984	1553.0258	2563.4756	765.31335	746.78857	1313.6064	2959.3457	4354.9297	1167.8538	296.19507	315.66858	296.13	809.71436	1586.6821	1246.4874	1329.7057	2025.4912
1653.4822	1172.5459	1915.0471	2220.303	1214.375	819.19946	1098.973	709.35242	1129.5734	980.81104	2714.3499	1414.6595	1410.8008	1340.5516	841.91443	650.4906	692.57312	899.03906	1976.0874	1061.6267	3539.3752	969.89941	6304.8638	2521.3486	983.83972	1553.0074	2563.9202	765.27515	746.97778	1313.3102	2958.0007	4354.585	1167.6716	296.20004	315.63455	296.16995	809.77405	1586.3232	1246.1754	1329.5782	2025.1467
1653.1143	1172.3826	1914.6963	2220.3328	1214.058	819.34741	1099.1471	709.47363	1129.7694	980.83044	2713.7615	1414.4377	1410.5623	1339.9329	841.94434	650.336	692.47223	899.09027	1976.145	1061.4609	3538.7551	970.00275	6303.043	2521.4792	984.21588	1553.0347	2564.3286	765.21875	747.11182	1313.0137	2956.6611	4354.2505	1167.4541	296.2233	315.62784	296.21652	809.81897	1586.0026	1245.8988	1329.4812	2024.8662
1652.7456	1172.2157	1914.3738	2220.3433	1213.7294	819.47461	1099.3037	709.57324	1129.9656	980.85095	2713.1785	1414.1921	1410.333	1339.3099	841.9198	650.18518	692.4165	899.13025	1976.2432	1061.345	3538.1462	970.14807	6301.1943	2521.5811	984.55664	1553.0524	2564.7773	765.14038	747.31641	1312.7078	2955.3198	4353.9058	1167.2639	296.24118	315.5798	296.27695	809.86938	1585.6418	1245.6066	1329.3695	2024.5166
1652.395	1172.0603	1914.0381	2220.3474	1213.3999	819.625	1099.4729	709.69458	1130.1566	980.85583	2712.6338	1413.9801	1410.0878	1338.6853	841.93164	650.01196	692.30859	899.19543	1976.2815	1061.1857	3537.5303	970.23767	6299.3682	2521.7117	984.92578	1553.045	2565.1946	765.08264	747.50342	1312.4214	2953.9558	4353.5796	1167.0298	296.25815	315.5665	296.32431	809.9563	1585.3081	1245.3115	1329.2563	2024.1792
1651.9949	1171.876	1913.7358	2220.3867	1213.0441	819.77246	1099.6287	709.83398	1130.335	980.86646	2712.0312	1413.7407	1409.8513	1338.0773	841.95886	649.83862	692.18286	899.22449	1976.3423	1061.0646	3536.9138	970.35217	6297.5264	2521.8394	985.27087	1553.0405	2565.6172	765.03027	747.6532	1312.1232	2952.6033	4353.2437	1166.8225	296.27527	315.54089	296.37793	809.9856	1584.9877	1245.0179	1329.1649	2023.861
1651.6522	1171.7207	1913.3737	2220.4097	1212.7249	819.88513	1099.7871	709.92273	1130.5244	980.87756	2711.4485	1413.5046	1409.6012	1337.4651	841.92041	649.67029	692.07568	899.29114	1976.3979	1060.9187	3536.3115	970.46851	6295.6953	2521.9434	985.66418	1553.049	2566.0635	764.97632	747.80713	1311.8268	2951.269	4352.8936	1166.5977	296.28455	315.52838	296.41431	810.05164	1584.6239	1244.7257	1329.0447	2023.5612
1651.2737	1171.5397	1913.0481	2220.4258	1212.4048	820.0365	1099.9645	710.0564	1130.7303	980.89954	2710.8892	1413.2732	1409.3782	1336.8481	841.92249	649.49554	691.96942	899.32135	1976.4634	1060.7661	3535.697	970.55695	6293.8438	2522.0669	985.99969	1553.0264	2566.4695	764.89941	747.99365	1311.5262	2949.9146	4352.5474	1166.4386	296.29477	315.50882	296.48276	810.09009	1584.2784	1244.4509	1328.927	2023.226
1650.8977	1171.3831	1912.7114	2220.4548	1212.0625	820.18909	1100.116	710.16077	1130.9073	980.92163	2710.3127	1413.0544	1409.1415	1336.231	841.90601	649.33691	691.87927	899.38953	1976.5381	1060.6372	3535.0945	970.69836	6292.0093	2522.1987	986.36169	1553.0396	2566.9128	764.84009	748.16223	1311.241	2948.5635	4352.2046	1166.1876	296.27512	315.51047	296.54471	810.15881	1583.9453	1244.1533	1328.8289	2022.9099
1650.5386	1171.222	1912.3804	2220.4753	1211.7145	820.33154	1100.2742	710.2821	1131.0905	980.90881	2709.7266	1412.8163	1408.8625	1335.5898	841.90857	649.15613	691.78674	899.44043	1976.5953	1060.5228	3534.4648	970.80859	6290.1758	2522.3325	986.70837	1553.0189	2567.3481	764.80469	748.3269	1310.9447	2947.2012	4351.873	1165.9426	296.32147	315.46277	296.58118	810.21936	1583.5786	1243.8569	1328.7168	2022.5725
1650.1846	1171.052	1912.0674	2220.4988	1211.382	820.49402	1100.4395	710.42029	1131.2827	980.92725	2709.136	1412.5873	1408.6375	1334.9788	841.89905	648.99548	691.65466	899.50366	1976.6423	1060.3759	3533.865	970.91687	6288.3579	2522.4368	987.0708	1553.0323	2567.7593	764.73364	748.50195	1310.6403	2945.8601	4351.543	1165.7611	296.31375	315.44833	296.6246	810.24841	1583.2631	1243.5568	1328.6086	2022.2682
1649.8088	1170.8928	1911.7551	2220.5125	1211.0712	820.57605	1100.6133	710.49744	1131.485	980.93921	2708.5681	1412.3619	1408.4048	1334.3617	841.89783	648.82007	691.54614	899.54907	1976.7246	1060.2217	3533.2224	971.01001	6286.5181	2522.5615	987.44202	1553.0245	2568.1885	764.70795	748.66364	1310.3535	2944.5342	4351.1914	1165.543	296.36017	315.43121	296.65759	810.28278	1582.9181	1243.2609	1328.516	2021.9474
1649.4441	1170.7268	1911.417	2220.5354	1210.7365	820.72766	1100.769	710.61768	1131.6643	980.96619	2707.9998	1412.1312	1408.1814	1333.7507	841.92859	648.66626	691.46582	899.61987	1976.7677	1060.0818	3532.6282	971.1283	6284.6836	2522.6626	987.83093	1553.0428	2568.6277	764.65112	748.85742	1310.0624	2943.1738	4350.8584	1165.3551	296.36758	315.42075	296.70908	810.33557	1582.5728	1242.9647	1328.3806	2021.6366
1649.0745	1170.5554	1911.0837	2220.5547	1210.4128	820.87103	1100.9343	710.7381	1131.8525	980.96588	2707.4097	1411.9089	1407.9268	1333.1101	841.89825	648.4964	691.33356	899.69452	1976.8271	1059.9592	3532.0178	971.22137	6282.8599	2522.8118	988.15912	1553.0352	2569.0356	764.57556	749.01794	1309.7697	2941.8179	4350.5195	1165.1086	296.37201	315.40997	296.75842	810.42444	1582.2272	1242.6846	1328.3121	2021.319
1648.7009	1170.3887	1910.751	2220.5674	1210.0814	821.03027	1101.0986	710.87146	1132.0513	980.98328	2706.8625	1411.6743	1407.6793	1332.4885	841.90735	648.32501	691.22504	899.70111	1976.8882	1059.7898	3531.4114	971.32806	6280.9873	2522.9221	988.51874	1553.0356	2569.4734	764.51605	749.17767	1309.4746	2940.4802	4350.1958	1164.9163	296.37659	315.39594	296.8125	810.45416	1581.8831	1242.3864	1328.2054	2020.9794
1648.3494	1170.2299	1910.4243	2220.624	1209.7375	821.1792	1101.2714	710.99683	1132.2535	981.00378	2706.2522	1411.4308	1407.421	1331.8596	841.89429	648.1792	691.13916	899.7876	1976.974	1059.675	3530.791	971.45447	6279.1636	2523.0723	988.88806	1553.0352	2569.9097	764.44385	749.36023	1309.1594	2939.0972	4349.835	1164.7054	296.40964	315.35751	296.85129	810.49426	1581.5498	1242.0876	1328.0381	2020.644
1647.9763	1170.0607	1910.1011	2220.6294	1209.4054	821.30054	1101.4338	711.10266	1132.4375	981.01672	2705.6975	1411.2108	1407.1985	1331.2621	841.87549	647.987	691.01996	899.82965	1976.9998	1059.5024	3530.1501	971.56183	6277.3174	2523.1621	989.26007	1553.0232	2570.3438	764.40674	749.52393	1308.8855	2937.7427	4349.4946	1164.5244	296.42111	315.32883	296.90805	810.53662	1581.2126	1241.7997	1327.9597	2020.3378
1647.6162	1169.897	1909.7532	2220.6362	1209.0549	821.43573	1101.5886	711.21686	1132.6245	981.03058	2705.1497	1410.9741	1406.9473	1330.6411	841.89154	647.82666	690.94238	899.8905	1977.0801	1059.3812	3529.5645	971.69092	6275.4912	2523.2903	989.625	1553.0397	2570.7729	764.34033	749.70483	1308.5656	2936.3984	4349.1543	1164.2711	296.44208	315.29828	296.93774	810.58606	1580.8662	1241.5099	1327.8474	2020.0347
1647.2471	1169.7039	1909.4399	2220.6772	1208.7498	821.57825	1101.7755	711.34143	1132.8314	981.03613	2704.5762	1410.7509	1406.7089	1330.0231	841.91052	647.65515	690.82263	899.93799	1977.134	1059.2487	3528.9556	971.77026	6273.6548	2523.4014	989.97998	1553.0194	2571.1836	764.30359	749.88623	1308.2802	2935.0569	4348.8335	1164.0963	296.44687	315.30838	296.98782	810.66016	1580.5327	1241.2278	1327.7454	2019.6967
1646.874	1169.548	1909.1128	2220.697	1208.3718	821.74237	1101.9077	711.45343	1132.9895	981.05756	2703.9612	1410.5332	1406.4619	1329.4102	841.89386	647.48083	690.72363	899.97742	1977.1964	1059.1115	3528.3296	971.91248	6271.8208	2523.5361	990.32275	1553.0245	2571.6111	764.23535	750.05615	1307.9834	2933.7119	4348.4844	1163.8754	296.45834	315.26767	297.06808	810.70032	1580.1963	1240.927	1327.6392	2019.3635
1646.5056	1169.3887	1908.7864	2220.7371	1208.0897	821.87793	1102.1066	711.57202	1133.2197	981.07434	2703.3984	1410.2899	1406.2574	1328.797	841.88354	647.32678	690.59961	900.04492	1977.2617	1058.9742	3527.6946	971.99719	6269.9712	2523.6531	990.69348	1553.0394	2572.0342	764.17322	750.22192	1307.7024	2932.353	4348.1465	1163.6204	296.46872	315.27377	297.10025	810.76648	1579.8364	1240.6204	1327.5278	2019.0537
1646.1234	1169.2284	1908.4474	2220.7363	1207.7563	821.99823	1102.229	711.67743	1133.3745	981.07648	2702.8086	1410.054	1406.0039	1328.1802	841.89081	647.15027	690.49487	900.09302	1977.3125	1058.8223	3527.0989	972.11865	6268.1377	2523.7805	991.06409	1553.0236	2572.4673	764.14496	750.37958	1307.3877	2931.0122	4347.7891	1163.4402	296.495	315.24371	297.13782	810.78119	1579.4966	1240.3287	1327.3906	2018.7332
1645.7808	1169.0437	1908.1118	2220.7668	1207.3789	822.14526	1102.3962	711.7981	1133.5603	981.10181	2702.2473	1409.8459	1405.7617	1327.5588	841.87549	646.99854	690.41907	900.14429	1977.3763	1058.7001	3526.4946	972.24011	6266.3218	2523.9165	991.43408	1553.0333	2572.917	764.06396	750.57703	1307.0919	2929.655	4347.4741	1163.2314	296.51004	315.23764	297.16745	810.85059	1579.1665	1240.0255	1327.342	2018.4187
1645.4076	1168.8751	1907.7863	2220.7751	1207.0732	822.29187	1102.5834	711.92151	1133.7786	981.11194	2701.6685	1409.5969	1405.5212	1326.9446	841.86584	646.82581	690.31274	900.20471	1977.4539	1058.5685	3525.9043	972.349	6264.4541	2524.0266	991.77368	1553.0376	2573.3313	763.97974	750.74915	1306.8005	2928.3015	4347.1504	1163.0164	296.50522	315.21506	297.24625	810.89917	1578.8157	1239.7422	1327.2029	2018.0972
1644.9768	1168.5345	1907.3547	2220.5593	1206.7161	822.44635	1102.573	712.05511	1133.772	981.11481	2701.0181	1409.2463	1405.1943	1326.3218	841.78571	646.71246	690.14288	900.09247	1977.3718	1058.4106	3525.2148	972.39679	6263.417	2523.8013	992.03851	1552.8447	2573.5464	764.02429	750.90613	1306.4669	2927.0159	4346.2979	1162.8619	296.51569	315.17413	297.28217	810.90088	1578.5453	1239.4318	1326.9318	2017.8739
1644.4781	1167.9326	1906.7855	2220.082	1206.2609	822.57104	1102.3333	712.16724	1133.5276	981.11304	2700.2732	1408.7452	1404.8246	1325.677	841.5979	646.7301	689.94543	899.80688	1977.2318	1058.2427	3524.5029	972.41638	6263.2109	2523.2024	992.19763	1552.4313	2573.4978	764.17371	751.09985	1306.0728	2925.771	4344.916	1162.7206	296.50345	315.155	297.35953	810.88428	1578.3323	1239.1057	1326.4966	2017.7729
1643.9636	1167.3357	1906.2332	2219.5991	1205.8197	822.72534	1102.1106	712.29248	1133.3015	981.12366	2699.4753	1408.2139	1404.4146	1325.035	841.42639	646.71533	689.74976	899.505	1977.0309	1058.0797	3523.8062	972.44043	6263.019	2522.5957	992.35437	1552.0067	2573.481	764.31909	751.27808	1305.6792	2924.5244	4343.543	1162.5802	296.48752	315.09653	297.43497	810.87842	1578.1294	1238.7869	1326.0344	2017.686
1643.4497	1166.7742	1905.6389	2219.1074	1205.3481	822.86353	1101.9154	712.41943	1133.1071	981.11584	2698.7424	1407.7197	1404.049	1324.382	841.26379	646.6861	689.56476	899.23199	1976.8721	1057.9375	3523.0642	972.4201	6262.7969	2521.9939	992.4903	1551.5869	2573.4182	764.45221	751.45831	1305.2817	2923.3076	4342.168	1162.4299	296.4823	315.08044	297.51947	810.85883	1577.9131	1238.4778	1325.5824	2017.5962
1642.9541	1166.1885	1905.0742	2218.6382	1204.8972	823.0033	1101.6738	712.53796	1132.8518	981.12744	2697.9556	1407.2089	1403.6495	1323.7408	841.05896	646.67554	689.36169	898.953	1976.6871	1057.7567	3522.3557	972.41772	6262.5728	2521.365	992.68213	1551.173	2573.3711	764.56531	751.64087	1304.8877	2922.0688	4340.7773	1162.2915	296.45901	315.04935	297.56113	810.82227	1577.7437	1238.1466	1325.1489	2017.4879
1642.4462	1165.6161	1904.5074	2218.1455	1204.446	823.14502	1101.4457	712.64539	1132.6082	981.1239	2697.2324	1406.6979	1403.2688	1323.0891	840.87622	646.65381	689.15967	898.63318	1976.5034	1057.5846	3521.6499	972.42981	6262.3657	2520.7808	992.79285	1550.749	2573.3435	764.71997	751.85962	1304.5175	2920.833	4339.4131	1162.1656	296.44968	315.04794	297.66525	810.81091	1577.5322	1237.8114	1324.6782	2017.4015
1641.9396	1165.0212	1903.9545	2217.6675	1204.0145	823.29175	1101.2582	712.78052	1132.4176	981.12122	2696.4663	1406.186	1402.8943	1322.4579	840.69397	646.62463	688.96484	898.3429	1976.3466	1057.4197	3520.9526	972.43555	6262.1724	2520.1648	992.9563	1550.3396	2573.313	764.84882	752.05719	1304.1165	2919.5996	4338.041	1162.03	296.43903	314.9715	297.7182	810.80975	1577.33	1237.5112	1324.1884	2017.3011
1641.4385	1164.4443	1903.3879	2217.2102	1203.5674	823.4353	1101.0214	712.89526	1132.1737	981.12708	2695.6946	1405.7026	1402.4954	1321.8434	840.52881	646.62592	688.74847	898.06366	1976.1526	1057.2612	3520.2268	972.4173	6261.9634	2519.5691	993.12103	1549.9285	2573.2556	764.98828	752.21472	1303.7235	2918.3555	4336.6548	1161.8661	296.40118	314.94122	297.78473	810.77368	1577.1162	1237.1897	1323.75	2017.2046
1640.9304	1163.847	1902.8376	2216.7139	1203.0936	823.56689	1100.8199	713.02405	1131.9695	981.12769	2694.9287	1405.1774	1402.12	1321.1636	840.33752	646.60962	688.5509	897.76819	1975.9904	1057.1171	3519.5054	972.46277	6261.7363	2518.9619	993.255	1549.522	2573.2322	765.12415	752.39575	1303.3325	2917.1313	4335.2612	1161.7815	296.40079	314.9238	297.86832	810.73901	1576.9294	1236.8602	1323.3258	2017.1183
1640.4314	1163.2803	1902.2478	2216.239	1202.6591	823.72778	1100.5977	713.16357	1131.7457	981.13098	2694.1904	1404.6851	1401.723	1320.5403	840.16357	646.57104	688.34631	897.45483	1975.8087	1056.9518	3518.7822	972.42981	6261.5454	2518.3633	993.39856	1549.0784	2573.1597	765.2522	752.56946	1302.9546	2915.8984	4333.877	1161.6252	296.39703	314.88507	297.91943	810.68774	1576.7437	1236.5222	1322.8652	2017.0253
1639.9027	1162.6969	1901.6971	2215.7537	1202.1899	823.86877	1100.358	713.27124	1131.5098	981.14526	2693.4116	1404.1782	1401.3596	1319.9026	839.98242	646.56415	688.14764	897.18939	1975.6418	1056.7549	3518.0588	972.44122	6261.2988	2517.7708	993.56146	1548.6792	2573.1484	765.39331	752.73816	1302.5581	2914.6431	4332.5039	1161.5031	296.35321	314.84186	298.01007	810.68567	1576.5137	1236.197	1322.4099	2016.9292
1639.4165	1162.1188	1901.1348	2215.2725	1201.766	823.97925	1100.1458	713.37927	1131.2849	981.14038	2692.6587	1403.663	1400.9556	1319.2506	839.76221	646.56146	687.9549	896.89423	1975.46	1056.5984	3517.3682	972.4682	6261.1045	2517.1587	993.67694	1548.251	2573.0933	765.53357	752.9342	1302.177	2913.4185	4331.1113	1161.3585	296.35019	314.79263	298.06149	810.67725	1576.3077	1235.876	1321.9646	2016.8258
1638.9033	1161.5217	1900.5608	2214.7756	1201.2944	824.15045	1099.9124	713.52936	1131.0391	981.14679	2691.9011	1403.1589	1400.5972	1318.6211	839.60187	646.54395	687.73218	896.62732	1975.2722	1056.4287	3516.657	972.46692	6260.8892	2516.5403	993.86157	1547.8379	2573.073	765.65991	753.14783	1301.775	2912.1953	4329.7417	1161.2231	296.3494	314.76773	298.13193	810.62817	1576.1218	1235.5668	1321.5011	2016.7262
1638.4044	1160.948	1899.985	2214.2983	1200.8776	824.28577	1099.6873	713.64404	1130.8063	981.15332	2691.1299	1402.6581	1400.1912	1317.9948	839.42566	646.53894	687.55054	896.34131	1975.0985	1056.2646	3515.9165	972.47595	6260.688	2515.9639	994.02734	1547.4183	2573.0078	765.78699	753.30066	1301.385	2910.9495	4328.3423	1161.1133	296.31003	314.73734	298.18332	810.60535	1575.9181	1235.2275	1321.0618	2016.6255
1637.9017	1160.3556	1899.4408	2213.8284	1200.4119	824.42773	1099.4802	713.76147	1130.6069	981.15076	2690.3877	1402.1611	1399.808	1317.3307	839.25977	646.5127	687.32642	896.02966	1974.9319	1056.1088	3515.2073	972.4856	6260.4878	2515.3301	994.15723	1547.0101	2572.9692	765.9314	753.45984	1300.9966	2909.7251	4326.9805	1160.9767	296.31436	314.72031	298.27109	810.57642	1575.7268	1234.9225	1320.613	2016.5339
1637.3934	1159.7795	1898.8522	2213.3513	1199.9402	824.57935	1099.2858	713.88916	1130.3964	981.14734	2689.6172	1401.6415	1399.4121	1316.7058	839.07568	646.51349	687.14313	895.72101	1974.7539	1055.9468	3514.4939	972.49579	6260.2637	2514.7415	994.30499	1546.5742	2572.9253	766.05518	753.66699	1300.6284	2908.4995	4325.6104	1160.8398	296.31509	314.66263	298.34586	810.58411	1575.5078	1234.5764	1320.1487	2016.4509
1636.8884	1159.2126	1898.291	2212.8416	1199.5037	824.70526	1099.0562	713.99432	1130.1631	981.14594	2688.865	1401.1267	1399.0459	1316.0537	838.86554	646.47888	686.93835	895.43787	1974.5637	1055.7721	3513.7966	972.4751	6260.0518	2514.1223	994.45837	1546.1631	2572.8877	766.20605	753.87073	1300.2285	2907.2539	4324.2139	1160.6949	296.30045	314.64804	298.41257	810.55542	1575.3126	1234.2609	1319.6965	2016.3434
1636.3799	1158.6198	1897.7419	2212.3826	1199.0685	824.87671	1098.8312	714.13647	1129.9344	981.14783	2688.1018	1400.6377	1398.6505	1315.4175	838.70837	646.48145	686.73999	895.16223	1974.3998	1055.6129	3513.0652	972.48425	6259.853	2513.5247	994.63147	1545.7385	2572.8569	766.33167	754.03345	1299.8247	2906.0117	4322.8398	1160.58	296.25983	314.5954	298.47308	810.51624	1575.1113	1233.9435	1319.2473	2016.2384
1635.8636	1158.0287	1897.1459	2211.906	1198.6023	825.02917	1098.6215	714.26819	1129.7142	981.15613	2687.3694	1400.1263	1398.2725	1314.7861	838.52332	646.46771	686.54474	894.87054	1974.2278	1055.4441	3512.3447	972.48944	6259.6372	2512.9287	994.77167	1545.323	2572.8066	766.48419	754.23615	1299.4395	2904.7795	4321.48	1160.4124	296.26575	314.57434	298.54895	810.49664	1574.8955	1233.6102	1318.8044	2016.1729
1635.3711	1157.4434	1896.5906	2211.4092	1198.1577	825.14282	1098.3807	714.38208	1129.4644	981.15417	2686.5845	1399.6022	1397.8765	1314.1279	838.3407	646.43396	686.35193	894.59521	1974.048	1055.3109	3511.6472	972.50122	6259.4487	2512.3154	994.91919	1544.9138	2572.7612	766.58276	754.42053	1299.0485	2903.5698	4320.0874	1160.2838	296.23471	314.52603	298.61325	810.47412	1574.7217	1233.2863	1318.33	2016.0687
1634.8685	1156.8639	1896.0143	2210.9128	1197.6938	825.29761	1098.1838	714.51831	1129.2583	981.15894	2685.8293	1399.1104	1397.5094	1313.4998	838.18347	646.41534	686.13202	894.29523	1973.8735	1055.1353	3510.905	972.5246	6259.2407	2511.709	995.04938	1544.4917	2572.7183	766.71283	754.58636	1298.6687	2902.325	4318.7021	1160.1604	296.23334	314.50189	298.67987	810.43817	1574.5189	1232.9675	1317.8832	2015.9575
1634.3594	1156.3005	1895.4744	2210.4453	1197.2473	825.43311	1097.9475	714.63135	1129.0248	981.16553	2685.0881	1398.6062	1397.1298	1312.8308	837.98596	646.40027	685.95081	894.00708	1973.6874	1054.9674	3510.2686	972.52307	6259.0127	2511.1062	995.22021	1544.0912	2572.7092	766.86475	754.78369	1298.2712	2901.0715	4317.3169	1159.9944	296.24759	314.46445	298.76559	810.42554	1574.3102	1232.6296	1317.4436	2015.8514
1633.8553	1155.6986	1894.8893	2209.989	1196.8148	825.60498	1097.7366	714.76672	1128.8031	981.16467	2684.3176	1398.1029	1396.7111	1312.236	837.8009	646.38489	685.75061	893.71143	1973.5103	1054.7997	3509.5024	972.51794	6258.811	2510.499	995.37976	1543.6537	2572.6436	766.98376	754.95471	1297.8667	2899.8452	4315.936	1159.8392	296.20282	314.41766	298.80371	810.39673	1574.1086	1232.3236	1316.9833	2015.7576
1633.3512	1155.129	1894.3334	2209.4741	1196.3729	825.73645	1097.5121	714.88782	1128.5784	981.17676	2683.5605	1397.5992	1396.3502	1311.5614	837.63464	646.3548	685.56451	893.42303	1973.3318	1054.636	3508.8066	972.539	6258.6089	2509.9043	995.5235	1543.2451	2572.6111	767.11096	755.13904	1297.4752	2898.6152	4314.563	1159.724	296.19077	314.38107	298.88834	810.38159	1573.9055	1231.9874	1316.4966	2015.6445
1632.8446	1154.5458	1893.7621	2209.0205	1195.9193	825.89551	1097.2937	715.02039	1128.3408	981.15479	2682.8025	1397.0706	1395.9557	1310.9342	837.4231	646.35138	685.33966	893.1369	1973.1472	1054.4707	3508.0723	972.51923	6258.3647	2509.3296	995.67474	1542.8196	2572.5544	767.25928	755.34302	1297.0972	2897.3672	4313.1743	1159.6211	296.17407	314.34717	298.98083	810.35437	1573.7019	1231.656	1316.0801	2015.5681
1632.3453	1153.9666	1893.2113	2208.5247	1195.4752	826.01819	1097.0703	715.11694	1128.1226	981.15991	2682.054	1396.5818	1395.5752	1310.281	837.26404	646.32605	685.14746	892.81567	1973.0068	1054.3197	3507.3945	972.53845	6258.1738	2508.6931	995.81274	1542.4189	2572.5522	767.42401	755.49615	1296.7034	2896.1274	4311.813	1159.4883	296.1712	314.32611	299.03381	810.33759	1573.5054	1231.3497	1315.5846	2015.4749
1631.8352	1153.3743	1892.6042	2208.0552	1195.0093	826.15997	1096.8484	715.25836	1127.8962	981.17401	2681.2832	1396.0667	1395.2041	1309.6272	837.06488	646.33057	684.93652	892.54602	1972.819	1054.1349	3506.6467	972.53638	6257.9644	2508.1194	995.96863	1541.9976	2572.4849	767.54572	755.68854	1296.3198	2894.8958	4310.4185	1159.3572	296.15247	314.28705	299.10431	810.32391	1573.2961	1231.0339	1315.1687	2015.3932
1631.332	1152.7889	1892.0486	2207.5596	1194.5612	826.3313	1096.6545	715.39685	1127.6868	981.17529	2680.522	1395.5702	1394.7993	1309.0238	836.88806	646.31201	684.73462	892.26013	1972.6271	1053.9817	3505.9385	972.56787	6257.7568	2507.4834	996.13074	1541.572	2572.4629	767.67462	755.88861	1295.9241	2893.6826	4309.0376	1159.2144	296.14484	314.25537	299.1731	810.29315	1573.1075	1230.709	1314.705	2015.2937
1630.828	1152.1974	1891.4984	2207.0769	1194.1381	826.46021	1096.4263	715.50732	1127.4509	981.16357	2679.7749	1395.0502	1394.4054	1308.3745	836.72205	646.30634	684.53571	891.94977	1972.4614	1053.8284	3505.2217	972.55878	6257.5615	2506.8787	996.28973	1541.158	2572.4099	767.8064	756.07019	1295.5422	2892.4404	4307.6646	1159.0706	296.12717	314.22665	299.24081	810.26111	1572.9104	1230.384	1314.2473	2015.1868
1630.3223	1151.6145	1890.9429	2206.6021	1193.6549	826.59546	1096.2158	715.61646	1127.2417	981.17053	2679.0142	1394.5636	1394.0342	1307.726	836.53357	646.29712	684.33667	891.67554	1972.2885	1053.6132	3504.5264	972.57922	6257.3257	2506.2773	996.43494	1540.7343	2572.3584	767.96179	756.25439	1295.1528	2891.2043	4306.2842	1158.9388	296.08191	314.18445	299.30493	810.2511	1572.676	1230.0449	1313.8193	2015.0916
1629.8156	1151.041	1890.359	2206.1118	1193.2172	826.73108	1095.9758	715.75293	1127.0072	981.18225	2678.2432	1394.0471	1393.6705	1307.0883	836.3479	646.27417	684.13904	891.37805	1972.1119	1053.4854	3503.8108	972.57935	6257.127	2505.6702	996.56348	1540.34	2572.3201	768.07745	756.43268	1294.7556	2889.9746	4304.9023	1158.7815	296.10468	314.14038	299.36652	810.21442	1572.5127	1229.7307	1313.3455	2015.002
1629.2988	1150.4573	1889.8066	2205.6262	1192.7751	826.88452	1095.7606	715.87183	1126.7825	981.18164	2677.4766	1393.5365	1393.2502	1306.4475	836.17395	646.25122	683.92407	891.10547	1971.9266	1053.3263	3503.0872	972.57336	6256.9316	2505.0828	996.72314	1539.912	2572.3245	768.20819	756.59235	1294.3628	2888.739	4303.5239	1158.6831	296.06024	314.11035	299.46912	810.17889	1572.3005	1229.428	1312.8981	2014.8811
1628.7944	1149.8802	1889.2339	2205.1545	1192.3093	827.01105	1095.5417	715.98846	1126.5508	981.18304	2676.7212	1393.0391	1392.8735	1305.8264	835.97992	646.22742	683.72034	890.81995	1971.7579	1053.1552	3502.3804	972.57434	6256.7075	2504.4365	996.87622	1539.4843	2572.2344	768.32544	756.80725	1293.9672	2887.5027	4302.1484	1158.5112	296.04831	314.07523	299.51932	810.16772	1572.0815	1229.0789	1312.4644	2014.7876
1628.299	1149.2889	1888.6942	2204.6755	1191.8481	827.16229	1095.3279	716.1286	1126.3411	981.19122	2675.9595	1392.5217	1392.5046	1305.1533	835.79205	646.21808	683.50848	890.51337	1971.5742	1052.9968	3501.6838	972.57831	6256.4849	2503.8728	997.01923	1539.0681	2572.2122	768.47791	756.97839	1293.577	2886.2646	4300.7637	1158.3976	296.05786	314.03003	299.60699	810.14294	1571.8898	1228.7515	1312.0122	2014.6952
1627.7795	1148.7207	1888.1228	2204.1992	1191.4028	827.30353	1095.1167	716.22174	1126.1067	981.18549	2675.196	1392.0149	1392.1257	1304.5234	835.62067	646.19043	683.31616	890.21033	1971.4028	1052.8323	3500.915	972.58777	6256.2695	2503.2688	997.16956	1538.6616	2572.1619	768.62012	757.16296	1293.2122	2885.0244	4299.3818	1158.2725	296.02866	314.01291	299.67612	810.14075	1571.665	1228.4253	1311.5686	2014.6091
1627.2964	1148.1306	1887.5439	2203.71	1191.0098	827.46332	1094.8909	716.37091	1125.8752	981.18915	2674.4392	1391.5164	1391.7283	1303.8987	835.41071	646.19324	683.12891	889.91516	1971.22	1052.6598	3500.2288	972.59546	6256.0674	2502.625	997.34241	1538.2297	2572.1421	768.71783	757.3443	1292.8213	2883.7874	4297.9976	1158.1011	296.01489	313.96716	299.72382	810.09161	1571.4891	1228.1047	1311.1003	2014.5122
1626.7864	1147.5519	1886.9573	2203.238	1190.501	827.61139	1094.6699	716.49725	1125.6528	981.18915	2673.6812	1391.0107	1391.343	1303.2595	835.25861	646.17468	682.92139	889.66516	1971.0509	1052.5095	3499.501	972.59399	6255.8501	2502.0532	997.47974	1537.8116	2572.0691	768.85986	757.53394	1292.4038	2882.5701	4296.6187	1157.9958	295.98361	313.94766	299.78549	810.07361	1571.2898	1227.7981	1310.656	2014.4036
1626.2776	1146.9697	1886.4077	2202.7449	1190.059	827.73853	1094.4452	716.60986	1125.4218	981.19116	2672.9336	1390.5066	1390.949	1302.6124	835.07825	646.15088	682.70569	889.35571	1970.8564	1052.335	3498.7883	972.62561	6255.6431	2501.4341	997.62549	1537.3973	2572.0603	769.01178	757.73004	1292.0234	2881.3308	4295.2378	1157.8501	295.98572	313.90314	299.86279	810.0611	1571.0847	1227.4658	1310.1904	2014.3159
1625.7644	1146.3799	1885.8535	2202.2612	1189.6416	827.86029	1094.2322	716.71454	1125.2046	981.20026	2672.1677	1389.9998	1390.562	1301.9602	834.89093	646.14661	682.52917	889.08142	1970.6736	1052.1827	3498.1113	972.61938	6255.4463	2500.843	997.80701	1536.9893	2572.0247	769.16101	757.90613	1291.6273	2880.0925	4293.8574	1157.7201	295.98209	313.86307	299.94424	810.02856	1570.8785	1227.1458	1309.745	2014.2329
1625.2943	1146.0259	1885.3759	2201.7539	1189.3058	827.95349	1094.2238	716.80054	1125.1831	981.16785	2671.5579	1389.6526	1390.1202	1301.3553	834.73145	645.97852	682.42114	889.06445	1970.6082	1051.9662	3497.7275	972.66345	6253.8105	2500.4973	998.16858	1536.9906	2572.4189	769.25879	758.11084	1291.3633	2878.741	4293.1494	1157.5771	295.95859	313.84641	299.95438	810.02588	1570.656	1226.8799	1309.4951	2013.9307
1624.8572	1145.7366	1884.9517	2201.2546	1189.0167	827.97437	1094.2704	716.81616	1125.2217	981.13184	2670.9656	1389.3162	1389.6816	1300.7598	834.57739	645.70007	682.34558	889.16125	1970.5189	1051.7561	3497.4863	972.70898	6251.6992	2500.1787	998.62012	1537.0635	2572.9309	769.34937	758.30554	1291.141	2877.3022	4292.6392	1157.4602	295.9136	313.82321	299.97116	809.97571	1570.3977	1226.6143	1309.304	2013.5613
1624.3806	1145.4529	1884.5034	2200.7444	1188.7788	828.04572	1094.344	716.87909	1125.2805	981.10236	2670.4067	1389.0203	1389.2229	1300.1714	834.37799	645.48071	682.28833	889.27905	1970.4542	1051.512	3497.2307	972.77283	6249.6108	2499.8914	999.07751	1537.1732	2573.4858	769.46106	758.49426	1290.8788	2875.8618	4292.1362	1157.3119	295.87088	313.78073	299.96146	809.96167	1570.1814	1226.3523	1309.1047	2013.2012
1623.9323	1145.1754	1884.1031	2200.2434	1188.4531	828.10773	1094.4011	716.93732	1125.3315	981.07513	2669.8064	1388.7034	1388.7678	1299.5764	834.20294	645.24207	682.19189	889.35962	1970.3757	1051.2794	3496.9893	972.81567	6247.4785	2499.6143	999.54126	1537.2574	2574.0002	769.5697	758.71765	1290.6738	2874.4309	4291.6367	1157.1625	295.83792	313.76712	299.98489	809.94092	1569.9609	1226.0995	1308.9032	2012.8367
1623.4766	1144.894	1883.6523	2199.7319	1188.2092	828.11371	1094.4438	716.93903	1125.3618	981.01886	2669.2073	1388.3948	1388.3145	1299.0034	834.03339	645.00568	682.10846	889.44598	1970.3186	1051.0544	3496.7463	972.85919	6245.4194	2499.3181	1000.0169	1537.3787	2574.5574	769.66174	758.93604	1290.4353	2873.0059	4291.1382	1157.0137	295.8291	313.71912	299.98761	809.93225	1569.6904	1225.8533	1308.6992	2012.4553
1623.0264	1144.6055	1883.2148	2199.2217	1187.9415	828.19812	1094.5155	717.01599	1125.4283	980.99231	2668.6548	1388.0735	1387.8605	1298.4055	833.88904	644.77991	682.04553	889.54382	1970.2532	1050.8486	3496.4563	972.91064	6243.2886	2499.0251	1000.4701	1537.4674	2575.1013	769.78326	759.14581	1290.2192	2871.5801	4290.6147	1156.8691	295.77783	313.724	299.98877	809.90192	1569.4705	1225.6073	1308.5244	2012.0911
1622.5658	1144.3174	1882.7633	2198.7156	1187.6633	828.24548	1094.5696	717.06201	1125.4703	980.9635	2668.0762	1387.7771	1387.3937	1297.8093	833.70959	644.54639	681.97046	889.66711	1970.1696	1050.6136	3496.2207	972.97461	6241.2202	2498.7698	1000.9354	1537.599	2575.6387	769.88403	759.36877	1289.9889	2870.1694	4290.1235	1156.7371	295.76901	313.68802	300.0264	809.86987	1569.2407	1225.3296	1308.3223	2011.7229
1622.105	1144.0518	1882.3223	2198.2224	1187.3916	828.25354	1094.6287	717.0791	1125.5209	980.91028	2667.4832	1387.4622	1386.9537	1297.2076	833.54211	644.30035	681.89996	889.76642	1970.1238	1050.3936	3495.9771	973.02679	6239.1304	2498.4553	1001.3969	1537.6995	2576.1609	769.97394	759.54742	1289.7441	2868.7253	4289.624	1156.6282	295.71692	313.65863	300.02429	809.84479	1568.9915	1225.1053	1308.1632	2011.3433
1621.6443	1143.751	1881.9163	2197.6936	1187.0869	828.34821	1094.6816	717.14874	1125.5586	980.88446	2666.9006	1387.1453	1386.4941	1296.6345	833.37445	644.05786	681.80444	889.87585	1970.0392	1050.1689	3495.7039	973.07886	6237.0059	2498.1738	1001.864	1537.7847	2576.7	770.05383	759.76111	1289.5272	2867.2883	4289.123	1156.4717	295.68326	313.64804	300.01785	809.81421	1568.7671	1224.8193	1307.9495	2010.9805
1621.1801	1143.4656	1881.4965	2197.1943	1186.8202	828.37231	1094.7563	717.17114	1125.624	980.8667	2666.3191	1386.8241	1386.0403	1296.0254	833.18359	643.82385	681.74988	889.95081	1969.9402	1049.9324	3495.48	973.13013	6234.8901	2497.8889	1002.3121	1537.8926	2577.2285	770.1543	759.98511	1289.2775	2865.8774	4288.6089	1156.3237	295.66479	313.62848	300.03693	809.82739	1568.5394	1224.5804	1307.7659	2010.6451
1620.7213	1143.1781	1881.0465	2196.6885	1186.5531	828.39819	1094.793	717.20752	1125.6481	980.8208	2665.7581	1386.4948	1385.5712	1295.4547	833.04883	643.59387	681.68335	890.04663	1969.8892	1049.7153	3495.2085	973.19031	6232.8052	2497.6042	1002.7832	1538.0004	2577.7874	770.25916	760.1626	1289.0587	2864.4316	4288.1304	1156.1593	295.63602	313.61209	300.04996	809.78638	1568.2979	1224.3242	1307.583	2010.2664
1620.2773	1142.897	1880.6064	2196.1765	1186.2596	828.49341	1094.8374	717.27832	1125.6832	980.78687	2665.166	1386.2009	1385.1361	1294.8638	832.86072	643.35706	681.61047	890.1615	1969.8232	1049.4856	3494.9609	973.20996	6230.7178	2497.3281	1003.2306	1538.1188	2578.3027	770.35443	760.39471	1288.8281	2863.0085	4287.6216	1156.0447	295.60571	313.57465	300.05353	809.7514	1568.0481	1224.082	1307.3835	2009.9087
1619.8101	1142.6277	1880.1782	2195.657	1185.9834	828.48584	1094.9275	717.27832	1125.7659	980.74011	2664.5708	1385.8948	1384.649	1294.26	832.71313	643.11279	681.51917	890.24719	1969.7462	1049.275	3494.7114	973.26477	6228.6108	2497.0229	1003.6832	1538.2278	2578.8418	770.47253	760.6012	1288.5955	2861.5894	4287.1138	1155.8848	295.59268	313.53452	300.04941	809.74451	1567.822	1223.8287	1307.1929	2009.547
1619.3533	1142.3276	1879.7554	2195.1733	1185.7269	828.5752	1094.9589	717.35095	1125.7845	980.70789	2664.0129	1385.566	1384.1968	1293.6754	832.53369	642.86914	681.45459	890.34302	1969.663	1049.0438	3494.438	973.32263	6226.522	2496.731	1004.1571	1538.334	2579.376	770.5647	760.79358	1288.3458	2860.1592	4286.6196	1155.7501	295.54617	313.5137	300.04324	809.69849	1567.5942	1223.5798	1307.0168	2009.1995
1618.8931	1142.0569	1879.3022	2194.6704	1185.4417	828.62402	1095.0289	717.3927	1125.8354	980.68555	2663.4287	1385.2623	1383.7626	1293.0914	832.37732	642.63416	681.38354	890.45789	1969.5986	1048.8213	3494.2126	973.38269	6224.4155	2496.4568	1004.6277	1538.4327	2579.9187	770.65601	761.01855	1288.1383	2858.7222	4286.1094	1155.6014	295.48346	313.50952	300.06738	809.67834	1567.3412	1223.3217	1306.8165	2008.8279
1618.4453	1141.7657	1878.8586	2194.1548	1185.1658	828.69568	1095.0789	717.46545	1125.8893	980.63818	2662.8486	1384.9464	1383.309	1292.5114	832.19629	642.38379	681.28833	890.55774	1969.5187	1048.5984	3493.9185	973.41553	6222.3228	2496.1692	1005.0667	1538.531	2580.4595	770.78046	761.22467	1287.9031	2857.2976	4285.6016	1155.4541	295.45459	313.46344	300.06012	809.66827	1567.1165	1223.0452	1306.6304	2008.4553
1617.9717	1141.4788	1878.4595	2193.6328	1184.8757	828.711	1095.1577	717.49725	1125.946	980.62091	2662.2529	1384.6367	1382.8452	1291.9143	832.00909	642.16418	681.24243	890.65601	1969.4666	1048.3817	3493.6973	973.50854	6220.2104	2495.8782	1005.5315	1538.6458	2581.0054	770.86285	761.42084	1287.676	2855.8621	4285.1226	1155.355	295.44977	313.4585	300.08466	809.64435	1566.8876	1222.792	1306.4609	2008.083
1617.5334	1141.1923	1878.0127	2193.156	1184.6077	828.74261	1095.2029	717.50848	1125.9844	980.57391	2661.6917	1384.3264	1382.3708	1291.3208	831.86298	641.91162	681.15063	890.74475	1969.3876	1048.1444	3493.4536	973.52869	6218.1064	2495.5742	1005.9812	1538.7552	2581.5073	770.96375	761.63245	1287.4421	2854.4517	4284.6162	1155.1846	295.40427	313.41623	300.08878	809.61145	1566.646	1222.5529	1306.2356	2007.7167
1617.0688	1140.9153	1877.5842	2192.6287	1184.3226	828.8092	1095.2689	717.57507	1126.0398	980.5553	2661.0933	1384.0039	1381.9451	1290.7142	831.69604	641.66687	681.08728	890.85046	1969.3149	1047.9264	3493.1748	973.5835	6215.9995	2495.2905	1006.4312	1538.8507	2582.051	771.08301	761.83264	1287.2012	2853.0181	4284.1006	1155.0311	295.3652	313.40335	300.08408	809.59521	1566.4092	1222.2876	1306.0635	2007.354
1616.6116	1140.6411	1877.1069	2192.1152	1184.0835	828.85083	1095.3079	717.59631	1126.0781	980.50012	2660.5044	1383.7045	1381.4758	1290.1392	831.53601	641.46912	680.99695	890.93616	1969.2269	1047.6985	3492.9165	973.61877	6213.9136	2495.0205	1006.9263	1538.9679	2582.6108	771.17285	762.07166	1286.9707	2851.5825	4283.6045	1154.9194	295.3219	313.36981	300.11755	809.56177	1566.1755	1222.0575	1305.8461	2006.9801
1616.1456	1140.3419	1876.7096	2191.6221	1183.8021	828.89062	1095.3733	717.64124	1126.1373	980.47107	2659.9204	1383.3766	1381.0095	1289.554	831.36096	641.2262	680.90076	891.04883	1969.1823	1047.4702	3492.6943	973.69226	6211.8276	2494.7278	1007.3763	1539.0629	2583.1465	771.28003	762.25671	1286.7418	2850.1577	4283.0942	1154.7908	295.31415	313.34637	300.1131	809.53589	1565.9404	1221.78	1305.6549	2006.6064
1615.703	1140.0685	1876.2531	2191.1096	1183.5177	828.95776	1095.4066	717.69873	1126.1547	980.44092	2659.3604	1383.0674	1380.5642	1288.9458	831.19067	640.96588	680.83673	891.14069	1969.0967	1047.2529	3492.4055	973.70807	6209.7222	2494.4341	1007.8204	1539.1628	2583.6602	771.35291	762.47009	1286.5221	2848.7485	4282.5957	1154.6243	295.25049	313.32458	300.1181	809.5238	1565.7039	1221.531	1305.4856	2006.2693
1615.2271	1139.7816	1875.8311	2190.5979	1183.2467	828.98633	1095.4771	717.72473	1126.2083	980.40833	2658.771	1382.7583	1380.1146	1288.3733	831.03369	640.74738	680.76874	891.24567	1969.0261	1047.0054	3492.1699	973.77655	6207.6201	2494.1462	1008.274	1539.2603	2584.1987	771.45447	762.6698	1286.2806	2847.312	4282.1064	1154.4912	295.20782	313.30176	300.14783	809.51636	1565.4568	1221.2861	1305.2932	2005.8933
1614.7759	1139.5098	1875.3911	2190.0969	1182.9832	829.04437	1095.532	717.78021	1126.2617	980.36481	2658.1855	1382.4456	1379.6594	1287.7776	830.85077	640.48663	680.69659	891.32733	1968.9565	1046.7756	3491.9146	973.83502	6205.5278	2493.8684	1008.7502	1539.3762	2584.7437	771.59241	762.88721	1286.0331	2845.8875	4281.5996	1154.3306	295.20578	313.2457	300.1329	809.46448	1565.2244	1221.0405	1305.1074	2005.5439
1614.313	1139.2227	1874.9238	2189.5864	1182.6953	829.14722	1095.6119	717.86975	1126.3271	980.34888	2657.6191	1382.1404	1379.2235	1287.2043	830.68445	640.26514	680.61694	891.4314	1968.8909	1046.577	3491.6516	973.87695	6203.4248	2493.583	1009.1909	1539.4965	2585.2803	771.67957	763.09131	1285.8157	2844.4497	4281.104	1154.2184	295.17679	313.22592	300.12759	809.46619	1564.9802	1220.7708	1304.9155	2005.1726
1613.8613	1138.9368	1874.5146	2189.0896	1182.4324	829.17767	1095.6338	717.89398	1126.3328	980.30463	2657.0457	1381.8274	1378.7593	1286.6045	830.49274	640.01416	680.54089	891.53564	1968.8179	1046.3239	3491.395	973.93164	6201.3164	2493.27	1009.6487	1539.5864	2585.7983	771.74316	763.28687	1285.5731	2843.0151	4280.606	1154.0671	295.11047	313.22986	300.15491	809.41663	1564.7588	1220.4985	1304.7188	2004.8162
1613.4077	1138.6448	1874.085	2188.5642	1182.1313	829.18604	1095.7175	717.89331	1126.4066	980.26843	2656.457	1381.5094	1378.2855	1286.0231	830.34839	639.7832	680.47485	891.65222	1968.7484	1046.1198	3491.1753	973.99646	6199.2134	2492.9976	1010.1172	1539.6896	2586.3618	771.87952	763.49402	1285.3384	2841.6086	4280.0972	1153.9121	295.10989	313.19376	300.1442	809.40454	1564.5186	1220.2457	1304.5109	2004.4436
1612.9491	1138.3651	1873.651	2188.0459	1181.8646	829.24316	1095.7784	717.9397	1126.4537	980.24268	2655.8635	1381.1989	1377.8251	1285.4181	830.1925	639.55725	680.38171	891.7417	1968.6692	1045.894	3490.907	974.03027	6197.1201	2492.7046	1010.6079	1539.7915	2586.875	771.9809	763.7337	1285.1233	2840.1697	4279.5879	1153.8066	295.06128	313.16571	300.17261	809.37445	1564.2721	1220.009	1304.339	2004.0951
1612.4868	1138.0792	1873.2214	2187.5559	1181.5876	829.2984	1095.821	718.00751	1126.4937	980.19684	2655.3022	1380.8833	1377.3818	1284.853	830.01947	639.31195	680.30902	891.84967	1968.6079	1045.6621	3490.6465	974.0816	6195.0312	2492.4148	1011.0526	1539.8933	2587.405	772.06909	763.922	1284.8937	2838.728	4279.0913	1153.656	295.05585	313.13959	300.16339	809.3396	1564.0439	1219.7502	1304.1477	2003.7043
1612.0288	1137.7933	1872.7827	2187.0498	1181.3077	829.33301	1095.8766	718.04651	1126.5392	980.17761	2654.7246	1380.5718	1376.9209	1284.238	829.82104	639.07202	680.24976	891.91602	1968.5166	1045.4182	3490.4021	974.13098	6192.9302	2492.1389	1011.4908	1539.996	2587.9358	772.15289	764.12823	1284.6619	2837.3176	4278.5845	1153.4885	295.01642	313.11536	300.18042	809.35504	1563.7982	1219.5092	1303.9424	2003.3416
1611.5654	1137.5129	1872.3572	2186.5503	1181.0266	829.38391	1095.9412	718.07263	1126.5911	980.14185	2654.1267	1380.244	1376.4779	1283.6611	829.65149	638.8205	680.17828	892.03143	1968.4617	1045.2285	3490.1567	974.19586	6190.8071	2491.8474	1011.9832	1540.1294	2588.4963	772.29968	764.32947	1284.423	2835.8762	4278.0874	1153.3275	294.98532	313.11807	300.17813	809.31995	1563.5811	1219.2467	1303.7672	2002.9987
1611.1279	1137.2102	1871.9529	2186.0405	1180.74	829.41376	1095.9919	718.10138	1126.6353	980.10284	2653.5645	1379.9395	1376.0139	1283.0601	829.51312	638.60168	680.10352	892.14453	1968.3871	1044.9955	3489.9189	974.23132	6188.7148	2491.5239	1012.439	1540.2072	2589.0156	772.396	764.55542	1284.1925	2834.4619	4277.5928	1153.23	294.92584	313.08356	300.1944	809.28357	1563.3403	1219.001	1303.5792	2002.6287
1610.6565	1136.9529	1871.4854	2185.5376	1180.4987	829.48596	1096.0643	718.17651	1126.7003	980.06311	2652.9819	1379.6302	1375.5739	1282.4567	829.32178	638.35999	680.01013	892.24597	1968.3119	1044.7679	3489.6597	974.29382	6186.6294	2491.2925	1012.8937	1540.3246	2589.5571	772.49548	764.76367	1283.9611	2833.02	4277.0928	1153.1082	294.93518	313.05566	300.20941	809.25586	1563.1034	1218.7322	1303.3961	2002.2466
1610.2056	1136.666	1871.0625	2185.0291	1180.2432	829.55237	1096.1021	718.22925	1126.7286	980.02698	2652.3938	1379.3169	1375.0868	1281.8597	829.16858	638.12488	679.94666	892.32727	1968.2385	1044.5293	3489.3811	974.34595	6184.5259	2490.9668	1013.3672	1540.4368	2590.1021	772.61243	764.96375	1283.7274	2831.6152	4276.5845	1152.9459	294.89578	313.01553	300.21585	809.245	1562.8831	1218.4955	1303.186	2001.896
1609.7385	1136.3717	1870.6084	2184.5105	1179.9314	829.57385	1096.1597	718.25867	1126.7679	979.98804	2651.8271	1379.0006	1374.6254	1281.2855	828.99146	637.89355	679.87939	892.43542	1968.1675	1044.3051	3489.1304	974.39038	6182.4292	2490.7068	1013.8041	1540.5204	2590.6304	772.69714	765.17944	1283.4979	2830.1787	4276.0908	1152.7946	294.84457	313.00772	300.20737	809.24231	1562.6165	1218.2201	1303.0083	2001.5385
1609.2896	1136.0859	1870.1814	2184.0039	1179.6534	829.62158	1096.2242	718.29919	1126.8284	979.96692	2651.2217	1378.6829	1374.203	1280.7003	828.83923	637.66199	679.80652	892.50122	1968.0978	1044.0825	3488.8735	974.43323	6180.3364	2490.4077	1014.2557	1540.6417	2591.1611	772.79272	765.38928	1283.2722	2828.7588	4275.5801	1152.658	294.82349	312.96118	300.23505	809.21143	1562.3953	1217.9963	1302.823	2001.1724
1608.8201	1135.8167	1869.7593	2183.4961	1179.3878	829.67749	1096.2915	718.34656	1126.8829	979.92505	2650.6304	1378.3997	1373.7371	1280.095	828.65564	637.41516	679.72217	892.63586	1968.0308	1043.8755	3488.6575	974.49231	6178.2344	2490.1216	1014.7317	1540.7549	2591.7131	772.87854	765.59888	1283.0483	2827.311	4275.0845	1152.5648	294.81067	312.95142	300.23834	809.16638	1562.1658	1217.7202	1302.6144	2000.8025
1608.3894	1135.5201	1869.3196	2182.9841	1179.0935	829.71039	1096.3538	718.36908	1126.9355	979.89484	2650.0706	1378.0645	1373.2898	1279.5127	828.50983	637.18182	679.65851	892.73053	1967.9453	1043.6311	3488.3796	974.54279	6176.1157	2489.8271	1015.2111	1540.8367	2592.2341	772.98767	765.79431	1282.7999	2825.8796	4274.5542	1152.3782	294.7438	312.90866	300.25345	809.15002	1561.927	1217.4766	1302.4102	2000.429
1607.9146	1135.2393	1868.8826	2182.4812	1178.8275	829.76379	1096.4009	718.42371	1126.9672	979.85669	2649.4878	1377.7537	1372.8268	1278.9218	828.3241	636.93518	679.57495	892.82483	1967.8823	1043.4159	3488.1328	974.59851	6174.0259	2489.5442	1015.6497	1540.9565	2592.7795	773.09296	766.00177	1282.5757	2824.4651	4274.0767	1152.2373	294.72766	312.90094	300.24976	809.12787	1561.6886	1217.2104	1302.2444	2000.0713
