# Supplementary material for: Simultaneous readout of multiple FRET pairs using photochromism
Source: Nat Commun. 2021 Mar 31;12:2005. doi: 10.1038/s41467-021-22043-0 (PMC8012603; doi:10.1038/s41467-021-22043-0)
Supplement: Supplementary file 3 — Source Data [file 41467_2021_22043_MOESM3_ESM.zip › SourceData/Figure4/Figure4c,d/rawdata/time.txt]

8.5813684	8.5813684	8.5813684	10.745256	10.745256	10.745256	10.745256	10.745256	10.745256	10.745256	10.745256	10.745256	10.745256	10.745256	10.745256	13.010631	13.010631	13.010631	13.010631	13.010631	13.010631	13.010631	13.010631	13.010631	13.010631	13.010631	13.010631	13.010631	13.010631	13.010631	13.010631	13.010631	13.010631	13.010631	13.010631	13.010631	13.010631	17.829346	17.829346	17.829346	17.829346
9.332099	9.332099	9.332099	11.507164	11.507164	11.507164	11.507164	11.507164	11.507164	11.507164	11.507164	11.507164	11.507164	11.507164	11.507164	13.766756	13.766756	13.766756	13.766756	13.766756	13.766756	13.766756	13.766756	13.766756	13.766756	13.766756	13.766756	13.766756	13.766756	13.766756	13.766756	13.766756	13.766756	13.766756	13.766756	13.766756	13.766756	18.593121	18.593121	18.593121	18.593121
22.277607	22.277607	22.277607	24.626057	24.626057	24.626057	24.626057	24.626057	24.626057	24.626057	24.626057	24.626057	24.626057	24.626057	24.626057	26.820333	26.820333	26.820333	26.820333	26.820333	26.820333	26.820333	26.820333	26.820333	26.820333	26.820333	26.820333	26.820333	26.820333	26.820333	26.820333	26.820333	26.820333	26.820333	26.820333	26.820333	26.820333	31.520063	31.520063	31.520063	31.520063
23.048023	23.048023	23.048023	25.374969	25.374969	25.374969	25.374969	25.374969	25.374969	25.374969	25.374969	25.374969	25.374969	25.374969	25.374969	27.582127	27.582127	27.582127	27.582127	27.582127	27.582127	27.582127	27.582127	27.582127	27.582127	27.582127	27.582127	27.582127	27.582127	27.582127	27.582127	27.582127	27.582127	27.582127	27.582127	27.582127	27.582127	32.27354	32.27354	32.27354	32.27354
37.307274	37.307274	37.307274	39.586571	39.586571	39.586571	39.586571	39.586571	39.586571	39.586571	39.586571	39.586571	39.586571	39.586571	39.586571	41.901665	41.901665	41.901665	41.901665	41.901665	41.901665	41.901665	41.901665	41.901665	41.901665	41.901665	41.901665	41.901665	41.901665	41.901665	41.901665	41.901665	41.901665	41.901665	41.901665	41.901665	41.901665	46.537357	46.537357	46.537357	46.537357
38.062927	38.062927	38.062927	40.351795	40.351795	40.351795	40.351795	40.351795	40.351795	40.351795	40.351795	40.351795	40.351795	40.351795	40.351795	42.654819	42.654819	42.654819	42.654819	42.654819	42.654819	42.654819	42.654819	42.654819	42.654819	42.654819	42.654819	42.654819	42.654819	42.654819	42.654819	42.654819	42.654819	42.654819	42.654819	42.654819	42.654819	47.293892	47.293892	47.293892	47.293892
52.235855	52.235855	52.235855	54.413525	54.413525	54.413525	54.413525	54.413525	54.413525	54.413525	54.413525	54.413525	54.413525	54.413525	54.413525	56.621468	56.621468	56.621468	56.621468	56.621468	56.621468	56.621468	56.621468	56.621468	56.621468	56.621468	56.621468	56.621468	56.621468	56.621468	56.621468	56.621468	56.621468	56.621468	56.621468	56.621468	56.621468	61.321308	61.321308	61.321308	61.321308
52.986908	52.986908	52.986908	55.183945	55.183945	55.183945	55.183945	55.183945	55.183945	55.183945	55.183945	55.183945	55.183945	55.183945	55.183945	57.389256	57.389256	57.389256	57.389256	57.389256	57.389256	57.389256	57.389256	57.389256	57.389256	57.389256	57.389256	57.389256	57.389256	57.389256	57.389256	57.389256	57.389256	57.389256	57.389256	57.389256	57.389256	62.076633	62.076633	62.076633	62.076633
67.401802	67.401802	67.401802	69.5131	69.5131	69.5131	69.5131	69.5131	69.5131	69.5131	69.5131	69.5131	69.5131	69.5131	69.5131	71.788429	71.788429	71.788429	71.788429	71.788429	71.788429	71.788429	71.788429	71.788429	71.788429	71.788429	71.788429	71.788429	71.788429	71.788429	71.788429	71.788429	71.788429	71.788429	71.788429	71.788429	71.788429	76.363518	76.363518	76.363518	76.363518
68.151787	68.151787	68.151787	70.284607	70.284607	70.284607	70.284607	70.284607	70.284607	70.284607	70.284607	70.284607	70.284607	70.284607	70.284607	72.550255	72.550255	72.550255	72.550255	72.550255	72.550255	72.550255	72.550255	72.550255	72.550255	72.550255	72.550255	72.550255	72.550255	72.550255	72.550255	72.550255	72.550255	72.550255	72.550255	72.550255	72.550255	77.145546	77.145546	77.145546	77.145546
82.422653	82.422653	82.422653	84.680199	84.680199	84.680199	84.680199	84.680199	84.680199	84.680199	84.680199	84.680199	84.680199	84.680199	84.680199	86.948349	86.948349	86.948349	86.948349	86.948349	86.948349	86.948349	86.948349	86.948349	86.948349	86.948349	86.948349	86.948349	86.948349	86.948349	86.948349	86.948349	86.948349	86.948349	86.948349	86.948349	86.948349	91.621613	91.621613	91.621613	91.621613
83.193428	83.193428	83.193428	85.447296	85.447296	85.447296	85.447296	85.447296	85.447296	85.447296	85.447296	85.447296	85.447296	85.447296	85.447296	87.718063	87.718063	87.718063	87.718063	87.718063	87.718063	87.718063	87.718063	87.718063	87.718063	87.718063	87.718063	87.718063	87.718063	87.718063	87.718063	87.718063	87.718063	87.718063	87.718063	87.718063	87.718063	92.387627	92.387627	92.387627	92.387627
97.364868	97.364868	97.364868	99.605652	99.605652	99.605652	99.605652	99.605652	99.605652	99.605652	99.605652	99.605652	99.605652	99.605652	99.605652	101.94134	101.94134	101.94134	101.94134	101.94134	101.94134	101.94134	101.94134	101.94134	101.94134	101.94134	101.94134	101.94134	101.94134	101.94134	101.94134	101.94134	101.94134	101.94134	101.94134	101.94134	101.94134	106.54661	106.54661	106.54661	106.54661
98.144547	98.144547	98.144547	100.38599	100.38599	100.38599	100.38599	100.38599	100.38599	100.38599	100.38599	100.38599	100.38599	100.38599	100.38599	102.7048	102.7048	102.7048	102.7048	102.7048	102.7048	102.7048	102.7048	102.7048	102.7048	102.7048	102.7048	102.7048	102.7048	102.7048	102.7048	102.7048	102.7048	102.7048	102.7048	102.7048	102.7048	107.32878	107.32878	107.32878	107.32878
112.36912	112.36912	112.36912	114.55779	114.55779	114.55779	114.55779	114.55779	114.55779	114.55779	114.55779	114.55779	114.55779	114.55779	114.55779	116.78299	116.78299	116.78299	116.78299	116.78299	116.78299	116.78299	116.78299	116.78299	116.78299	116.78299	116.78299	116.78299	116.78299	116.78299	116.78299	116.78299	116.78299	116.78299	116.78299	116.78299	116.78299	121.63303	121.63303	121.63303	121.63303
113.13831	113.13831	113.13831	115.30811	115.30811	115.30811	115.30811	115.30811	115.30811	115.30811	115.30811	115.30811	115.30811	115.30811	115.30811	117.55029	117.55029	117.55029	117.55029	117.55029	117.55029	117.55029	117.55029	117.55029	117.55029	117.55029	117.55029	117.55029	117.55029	117.55029	117.55029	117.55029	117.55029	117.55029	117.55029	117.55029	117.55029	122.39674	122.39674	122.39674	122.39674
127.46863	127.46863	127.46863	129.88474	129.88474	129.88474	129.88474	129.88474	129.88474	129.88474	129.88474	129.88474	129.88474	129.88474	129.88474	132.3028	132.3028	132.3028	132.3028	132.3028	132.3028	132.3028	132.3028	132.3028	132.3028	132.3028	132.3028	132.3028	132.3028	132.3028	132.3028	132.3028	132.3028	132.3028	132.3028	132.3028	132.3028	137.01683	137.01683	137.01683	137.01683
128.23965	128.23965	128.23965	130.65018	130.65018	130.65018	130.65018	130.65018	130.65018	130.65018	130.65018	130.65018	130.65018	130.65018	130.65018	133.06392	133.06392	133.06392	133.06392	133.06392	133.06392	133.06392	133.06392	133.06392	133.06392	133.06392	133.06392	133.06392	133.06392	133.06392	133.06392	133.06392	133.06392	133.06392	133.06392	133.06392	133.06392	137.76768	137.76768	137.76768	137.76768
142.24895	142.24895	142.24895	144.48279	144.48279	144.48279	144.48279	144.48279	144.48279	144.48279	144.48279	144.48279	144.48279	144.48279	144.48279	146.66447	146.66447	146.66447	146.66447	146.66447	146.66447	146.66447	146.66447	146.66447	146.66447	146.66447	146.66447	146.66447	146.66447	146.66447	146.66447	146.66447	146.66447	146.66447	146.66447	146.66447	146.66447	151.25569	151.25569	151.25569	151.25569
143.0166	143.0166	143.0166	145.24033	145.24033	145.24033	145.24033	145.24033	145.24033	145.24033	145.24033	145.24033	145.24033	145.24033	145.24033	147.43695	147.43695	147.43695	147.43695	147.43695	147.43695	147.43695	147.43695	147.43695	147.43695	147.43695	147.43695	147.43695	147.43695	147.43695	147.43695	147.43695	147.43695	147.43695	147.43695	147.43695	147.43695	152.0204	152.0204	152.0204	152.0204
157.52563	157.52563	157.52563	159.76768	159.76768	159.76768	159.76768	159.76768	159.76768	159.76768	159.76768	159.76768	159.76768	159.76768	159.76768	162.0042	162.0042	162.0042	162.0042	162.0042	162.0042	162.0042	162.0042	162.0042	162.0042	162.0042	162.0042	162.0042	162.0042	162.0042	162.0042	162.0042	162.0042	162.0042	162.0042	162.0042	162.0042	166.56647	166.56647	166.56647	166.56647
158.2883	158.2883	158.2883	160.53113	160.53113	160.53113	160.53113	160.53113	160.53113	160.53113	160.53113	160.53113	160.53113	160.53113	160.53113	162.75706	162.75706	162.75706	162.75706	162.75706	162.75706	162.75706	162.75706	162.75706	162.75706	162.75706	162.75706	162.75706	162.75706	162.75706	162.75706	162.75706	162.75706	162.75706	162.75706	162.75706	162.75706	167.33118	167.33118	167.33118	167.33118
172.24278	172.24278	172.24278	174.78596	174.78596	174.78596	174.78596	174.78596	174.78596	174.78596	174.78596	174.78596	174.78596	174.78596	174.78596	177.05954	177.05954	177.05954	177.05954	177.05954	177.05954	177.05954	177.05954	177.05954	177.05954	177.05954	177.05954	177.05954	177.05954	177.05954	177.05954	177.05954	177.05954	177.05954	177.05954	177.05954	177.05954	181.61713	181.61713	181.61713	181.61713
173.01154	173.01154	173.01154	175.55765	175.55765	175.55765	175.55765	175.55765	175.55765	175.55765	175.55765	175.55765	175.55765	175.55765	175.55765	177.8248	177.8248	177.8248	177.8248	177.8248	177.8248	177.8248	177.8248	177.8248	177.8248	177.8248	177.8248	177.8248	177.8248	177.8248	177.8248	177.8248	177.8248	177.8248	177.8248	177.8248	177.8248	182.384	182.384	182.384	182.384
187.37708	187.37708	187.37708	189.60213	189.60213	189.60213	189.60213	189.60213	189.60213	189.60213	189.60213	189.60213	189.60213	189.60213	189.60213	191.85735	191.85735	191.85735	191.85735	191.85735	191.85735	191.85735	191.85735	191.85735	191.85735	191.85735	191.85735	191.85735	191.85735	191.85735	191.85735	191.85735	191.85735	191.85735	191.85735	191.85735	191.85735	196.70378	196.70378	196.70378	196.70378
188.13936	188.13936	188.13936	190.36749	190.36749	190.36749	190.36749	190.36749	190.36749	190.36749	190.36749	190.36749	190.36749	190.36749	190.36749	192.62233	192.62233	192.62233	192.62233	192.62233	192.62233	192.62233	192.62233	192.62233	192.62233	192.62233	192.62233	192.62233	192.62233	192.62233	192.62233	192.62233	192.62233	192.62233	192.62233	192.62233	192.62233	197.46585	197.46585	197.46585	197.46585
202.366	202.366	202.366	204.57307	204.57307	204.57307	204.57307	204.57307	204.57307	204.57307	204.57307	204.57307	204.57307	204.57307	204.57307	206.89186	206.89186	206.89186	206.89186	206.89186	206.89186	206.89186	206.89186	206.89186	206.89186	206.89186	206.89186	206.89186	206.89186	206.89186	206.89186	206.89186	206.89186	206.89186	206.89186	206.89186	206.89186	211.43341	211.43341	211.43341	211.43341
203.13782	203.13782	203.13782	205.34068	205.34068	205.34068	205.34068	205.34068	205.34068	205.34068	205.34068	205.34068	205.34068	205.34068	205.34068	207.65607	207.65607	207.65607	207.65607	207.65607	207.65607	207.65607	207.65607	207.65607	207.65607	207.65607	207.65607	207.65607	207.65607	207.65607	207.65607	207.65607	207.65607	207.65607	207.65607	207.65607	207.65607	212.20416	212.20416	212.20416	212.20416
217.3687	217.3687	217.3687	219.62569	219.62569	219.62569	219.62569	219.62569	219.62569	219.62569	219.62569	219.62569	219.62569	219.62569	219.62569	221.85016	221.85016	221.85016	221.85016	221.85016	221.85016	221.85016	221.85016	221.85016	221.85016	221.85016	221.85016	221.85016	221.85016	221.85016	221.85016	221.85016	221.85016	221.85016	221.85016	221.85016	221.85016	226.56737	226.56737	226.56737	226.56737
218.1386	218.1386	218.1386	220.3914	220.3914	220.3914	220.3914	220.3914	220.3914	220.3914	220.3914	220.3914	220.3914	220.3914	220.3914	222.61685	222.61685	222.61685	222.61685	222.61685	222.61685	222.61685	222.61685	222.61685	222.61685	222.61685	222.61685	222.61685	222.61685	222.61685	222.61685	222.61685	222.61685	222.61685	222.61685	222.61685	222.61685	227.33458	227.33458	227.33458	227.33458
232.36015	232.36015	232.36015	234.66077	234.66077	234.66077	234.66077	234.66077	234.66077	234.66077	234.66077	234.66077	234.66077	234.66077	234.66077	236.99489	236.99489	236.99489	236.99489	236.99489	236.99489	236.99489	236.99489	236.99489	236.99489	236.99489	236.99489	236.99489	236.99489	236.99489	236.99489	236.99489	236.99489	236.99489	236.99489	236.99489	236.99489	241.6368	241.6368	241.6368	241.6368
233.12743	233.12743	233.12743	235.43036	235.43036	235.43036	235.43036	235.43036	235.43036	235.43036	235.43036	235.43036	235.43036	235.43036	235.43036	237.76752	237.76752	237.76752	237.76752	237.76752	237.76752	237.76752	237.76752	237.76752	237.76752	237.76752	237.76752	237.76752	237.76752	237.76752	237.76752	237.76752	237.76752	237.76752	237.76752	237.76752	237.76752	242.40247	242.40247	242.40247	242.40247
247.30081	247.30081	247.30081	249.65172	249.65172	249.65172	249.65172	249.65172	249.65172	249.65172	249.65172	249.65172	249.65172	249.65172	249.65172	251.90482	251.90482	251.90482	251.90482	251.90482	251.90482	251.90482	251.90482	251.90482	251.90482	251.90482	251.90482	251.90482	251.90482	251.90482	251.90482	251.90482	251.90482	251.90482	251.90482	251.90482	251.90482	256.38477	256.38477	256.38477	256.38477
248.063	248.063	248.063	250.41805	250.41805	250.41805	250.41805	250.41805	250.41805	250.41805	250.41805	250.41805	250.41805	250.41805	250.41805	252.6712	252.6712	252.6712	252.6712	252.6712	252.6712	252.6712	252.6712	252.6712	252.6712	252.6712	252.6712	252.6712	252.6712	252.6712	252.6712	252.6712	252.6712	252.6712	252.6712	252.6712	252.6712	257.15118	257.15118	257.15118	257.15118
262.42984	262.42984	262.42984	264.65485	264.65485	264.65485	264.65485	264.65485	264.65485	264.65485	264.65485	264.65485	264.65485	264.65485	264.65485	266.87781	266.87781	266.87781	266.87781	266.87781	266.87781	266.87781	266.87781	266.87781	266.87781	266.87781	266.87781	266.87781	266.87781	266.87781	266.87781	266.87781	266.87781	266.87781	266.87781	266.87781	266.87781	272.18973	272.18973	272.18973	272.18973
263.19785	263.19785	263.19785	265.42413	265.42413	265.42413	265.42413	265.42413	265.42413	265.42413	265.42413	265.42413	265.42413	265.42413	265.42413	267.64355	267.64355	267.64355	267.64355	267.64355	267.64355	267.64355	267.64355	267.64355	267.64355	267.64355	267.64355	267.64355	267.64355	267.64355	267.64355	267.64355	267.64355	267.64355	267.64355	267.64355	267.64355	272.95367	272.95367	272.95367	272.95367
277.46753	277.46753	277.46753	279.86609	279.86609	279.86609	279.86609	279.86609	279.86609	279.86609	279.86609	279.86609	279.86609	279.86609	279.86609	282.10757	282.10757	282.10757	282.10757	282.10757	282.10757	282.10757	282.10757	282.10757	282.10757	282.10757	282.10757	282.10757	282.10757	282.10757	282.10757	282.10757	282.10757	282.10757	282.10757	282.10757	282.10757	287.09955	287.09955	287.09955	287.09955
278.21884	278.21884	278.21884	280.61902	280.61902	280.61902	280.61902	280.61902	280.61902	280.61902	280.61902	280.61902	280.61902	280.61902	280.61902	282.87674	282.87674	282.87674	282.87674	282.87674	282.87674	282.87674	282.87674	282.87674	282.87674	282.87674	282.87674	282.87674	282.87674	282.87674	282.87674	282.87674	282.87674	282.87674	282.87674	282.87674	282.87674	287.86292	287.86292	287.86292	287.86292
292.36188	292.36188	292.36188	294.53683	294.53683	294.53683	294.53683	294.53683	294.53683	294.53683	294.53683	294.53683	294.53683	294.53683	294.53683	296.77505	296.77505	296.77505	296.77505	296.77505	296.77505	296.77505	296.77505	296.77505	296.77505	296.77505	296.77505	296.77505	296.77505	296.77505	296.77505	296.77505	296.77505	296.77505	296.77505	296.77505	296.77505	301.63812	301.63812	301.63812	301.63812
293.12277	293.12277	293.12277	295.30231	295.30231	295.30231	295.30231	295.30231	295.30231	295.30231	295.30231	295.30231	295.30231	295.30231	295.30231	297.52478	297.52478	297.52478	297.52478	297.52478	297.52478	297.52478	297.52478	297.52478	297.52478	297.52478	297.52478	297.52478	297.52478	297.52478	297.52478	297.52478	297.52478	297.52478	297.52478	297.52478	297.52478	302.40381	302.40381	302.40381	302.40381
342.46909	342.46909	342.46909	344.65146	344.65146	344.65146	344.65146	344.65146	344.65146	344.65146	344.65146	344.65146	344.65146	344.65146	344.65146	346.957	346.957	346.957	346.957	346.957	346.957	346.957	346.957	346.957	346.957	346.957	346.957	346.957	346.957	346.957	346.957	346.957	346.957	346.957	346.957	346.957	346.957	352.04431	352.04431	352.04431	352.04431
343.22961	343.22961	343.22961	345.40689	345.40689	345.40689	345.40689	345.40689	345.40689	345.40689	345.40689	345.40689	345.40689	345.40689	345.40689	347.73639	347.73639	347.73639	347.73639	347.73639	347.73639	347.73639	347.73639	347.73639	347.73639	347.73639	347.73639	347.73639	347.73639	347.73639	347.73639	347.73639	347.73639	347.73639	347.73639	347.73639	347.73639	352.80588	352.80588	352.80588	352.80588
356.45929	356.45929	356.45929	358.87207	358.87207	358.87207	358.87207	358.87207	358.87207	358.87207	358.87207	358.87207	358.87207	358.87207	358.87207	361.12769	361.12769	361.12769	361.12769	361.12769	361.12769	361.12769	361.12769	361.12769	361.12769	361.12769	361.12769	361.12769	361.12769	361.12769	361.12769	361.12769	361.12769	361.12769	361.12769	361.12769	361.12769	365.78531	365.78531	365.78531	365.78531
357.22635	357.22635	357.22635	359.62668	359.62668	359.62668	359.62668	359.62668	359.62668	359.62668	359.62668	359.62668	359.62668	359.62668	359.62668	361.90051	361.90051	361.90051	361.90051	361.90051	361.90051	361.90051	361.90051	361.90051	361.90051	361.90051	361.90051	361.90051	361.90051	361.90051	361.90051	361.90051	361.90051	361.90051	361.90051	361.90051	361.90051	366.54724	366.54724	366.54724	366.54724
371.44647	371.44647	371.44647	373.71857	373.71857	373.71857	373.71857	373.71857	373.71857	373.71857	373.71857	373.71857	373.71857	373.71857	373.71857	375.95956	375.95956	375.95956	375.95956	375.95956	375.95956	375.95956	375.95956	375.95956	375.95956	375.95956	375.95956	375.95956	375.95956	375.95956	375.95956	375.95956	375.95956	375.95956	375.95956	375.95956	375.95956	380.63879	380.63879	380.63879	380.63879
372.23087	372.23087	372.23087	374.48312	374.48312	374.48312	374.48312	374.48312	374.48312	374.48312	374.48312	374.48312	374.48312	374.48312	374.48312	376.72168	376.72168	376.72168	376.72168	376.72168	376.72168	376.72168	376.72168	376.72168	376.72168	376.72168	376.72168	376.72168	376.72168	376.72168	376.72168	376.72168	376.72168	376.72168	376.72168	376.72168	376.72168	381.39893	381.39893	381.39893	381.39893
386.50165	386.50165	386.50165	388.6113	388.6113	388.6113	388.6113	388.6113	388.6113	388.6113	388.6113	388.6113	388.6113	388.6113	388.6113	390.7403	390.7403	390.7403	390.7403	390.7403	390.7403	390.7403	390.7403	390.7403	390.7403	390.7403	390.7403	390.7403	390.7403	390.7403	390.7403	390.7403	390.7403	390.7403	390.7403	390.7403	390.7403	395.45874	395.45874	395.45874	395.45874
387.26514	387.26514	387.26514	389.37848	389.37848	389.37848	389.37848	389.37848	389.37848	389.37848	389.37848	389.37848	389.37848	389.37848	389.37848	391.50925	391.50925	391.50925	391.50925	391.50925	391.50925	391.50925	391.50925	391.50925	391.50925	391.50925	391.50925	391.50925	391.50925	391.50925	391.50925	391.50925	391.50925	391.50925	391.50925	391.50925	391.50925	396.22708	396.22708	396.22708	396.22708
401.50488	401.50488	401.50488	403.69473	403.69473	403.69473	403.69473	403.69473	403.69473	403.69473	403.69473	403.69473	403.69473	403.69473	403.69473	405.9848	405.9848	405.9848	405.9848	405.9848	405.9848	405.9848	405.9848	405.9848	405.9848	405.9848	405.9848	405.9848	405.9848	405.9848	405.9848	405.9848	405.9848	405.9848	405.9848	405.9848	405.9848	410.75302	410.75302	410.75302	410.75302
402.27396	402.27396	402.27396	404.46573	404.46573	404.46573	404.46573	404.46573	404.46573	404.46573	404.46573	404.46573	404.46573	404.46573	404.46573	406.75195	406.75195	406.75195	406.75195	406.75195	406.75195	406.75195	406.75195	406.75195	406.75195	406.75195	406.75195	406.75195	406.75195	406.75195	406.75195	406.75195	406.75195	406.75195	406.75195	406.75195	406.75195	411.51779	411.51779	411.51779	411.51779
416.49899	416.49899	416.49899	418.81262	418.81262	418.81262	418.81262	418.81262	418.81262	418.81262	418.81262	418.81262	418.81262	418.81262	418.81262	421.08615	421.08615	421.08615	421.08615	421.08615	421.08615	421.08615	421.08615	421.08615	421.08615	421.08615	421.08615	421.08615	421.08615	421.08615	421.08615	421.08615	421.08615	421.08615	421.08615	421.08615	421.08615	425.84702	425.84702	425.84702	425.84702
417.25897	417.25897	417.25897	419.58145	419.58145	419.58145	419.58145	419.58145	419.58145	419.58145	419.58145	419.58145	419.58145	419.58145	419.58145	421.84845	421.84845	421.84845	421.84845	421.84845	421.84845	421.84845	421.84845	421.84845	421.84845	421.84845	421.84845	421.84845	421.84845	421.84845	421.84845	421.84845	421.84845	421.84845	421.84845	421.84845	421.84845	426.60535	426.60535	426.60535	426.60535
431.38675	431.38675	431.38675	433.68848	433.68848	433.68848	433.68848	433.68848	433.68848	433.68848	433.68848	433.68848	433.68848	433.68848	433.68848	435.83572	435.83572	435.83572	435.83572	435.83572	435.83572	435.83572	435.83572	435.83572	435.83572	435.83572	435.83572	435.83572	435.83572	435.83572	435.83572	435.83572	435.83572	435.83572	435.83572	435.83572	435.83572	440.4097	440.4097	440.4097	440.4097
432.14911	432.14911	432.14911	434.45367	434.45367	434.45367	434.45367	434.45367	434.45367	434.45367	434.45367	434.45367	434.45367	434.45367	434.45367	436.60428	436.60428	436.60428	436.60428	436.60428	436.60428	436.60428	436.60428	436.60428	436.60428	436.60428	436.60428	436.60428	436.60428	436.60428	436.60428	436.60428	436.60428	436.60428	436.60428	436.60428	436.60428	441.17413	441.17413	441.17413	441.17413
446.63171	446.63171	446.63171	448.98154	448.98154	448.98154	448.98154	448.98154	448.98154	448.98154	448.98154	448.98154	448.98154	448.98154	448.98154	451.17191	451.17191	451.17191	451.17191	451.17191	451.17191	451.17191	451.17191	451.17191	451.17191	451.17191	451.17191	451.17191	451.17191	451.17191	451.17191	451.17191	451.17191	451.17191	451.17191	451.17191	451.17191	456.5029	456.5029	456.5029	456.5029
447.39853	447.39853	447.39853	449.74634	449.74634	449.74634	449.74634	449.74634	449.74634	449.74634	449.74634	449.74634	449.74634	449.74634	449.74634	451.93985	451.93985	451.93985	451.93985	451.93985	451.93985	451.93985	451.93985	451.93985	451.93985	451.93985	451.93985	451.93985	451.93985	451.93985	451.93985	451.93985	451.93985	451.93985	451.93985	451.93985	451.93985	457.26785	457.26785	457.26785	457.26785
461.46252	461.46252	461.46252	464.21136	464.21136	464.21136	464.21136	464.21136	464.21136	464.21136	464.21136	464.21136	464.21136	464.21136	464.21136	466.35577	466.35577	466.35577	466.35577	466.35577	466.35577	466.35577	466.35577	466.35577	466.35577	466.35577	466.35577	466.35577	466.35577	466.35577	466.35577	466.35577	466.35577	466.35577	466.35577	466.35577	466.35577	471.10672	471.10672	471.10672	471.10672
462.2258	462.2258	462.2258	464.97528	464.97528	464.97528	464.97528	464.97528	464.97528	464.97528	464.97528	464.97528	464.97528	464.97528	464.97528	467.12323	467.12323	467.12323	467.12323	467.12323	467.12323	467.12323	467.12323	467.12323	467.12323	467.12323	467.12323	467.12323	467.12323	467.12323	467.12323	467.12323	467.12323	467.12323	467.12323	467.12323	467.12323	471.88867	471.88867	471.88867	471.88867
476.33688	476.33688	476.33688	478.56155	478.56155	478.56155	478.56155	478.56155	478.56155	478.56155	478.56155	478.56155	478.56155	478.56155	478.56155	480.87888	480.87888	480.87888	480.87888	480.87888	480.87888	480.87888	480.87888	480.87888	480.87888	480.87888	480.87888	480.87888	480.87888	480.87888	480.87888	480.87888	480.87888	480.87888	480.87888	480.87888	480.87888	485.72476	485.72476	485.72476	485.72476
477.10455	477.10455	477.10455	479.32468	479.32468	479.32468	479.32468	479.32468	479.32468	479.32468	479.32468	479.32468	479.32468	479.32468	479.32468	481.64456	481.64456	481.64456	481.64456	481.64456	481.64456	481.64456	481.64456	481.64456	481.64456	481.64456	481.64456	481.64456	481.64456	481.64456	481.64456	481.64456	481.64456	481.64456	481.64456	481.64456	481.64456	486.47568	486.47568	486.47568	486.47568
491.3898	491.3898	491.3898	493.80597	493.80597	493.80597	493.80597	493.80597	493.80597	493.80597	493.80597	493.80597	493.80597	493.80597	493.80597	496.12381	496.12381	496.12381	496.12381	496.12381	496.12381	496.12381	496.12381	496.12381	496.12381	496.12381	496.12381	496.12381	496.12381	496.12381	496.12381	496.12381	496.12381	496.12381	496.12381	496.12381	496.12381	500.9068	500.9068	500.9068	500.9068
492.17203	492.17203	492.17203	494.57187	494.57187	494.57187	494.57187	494.57187	494.57187	494.57187	494.57187	494.57187	494.57187	494.57187	494.57187	496.89478	496.89478	496.89478	496.89478	496.89478	496.89478	496.89478	496.89478	496.89478	496.89478	496.89478	496.89478	496.89478	496.89478	496.89478	496.89478	496.89478	496.89478	496.89478	496.89478	496.89478	496.89478	501.67288	501.67288	501.67288	501.67288
506.40695	506.40695	506.40695	508.76111	508.76111	508.76111	508.76111	508.76111	508.76111	508.76111	508.76111	508.76111	508.76111	508.76111	508.76111	511.01645	511.01645	511.01645	511.01645	511.01645	511.01645	511.01645	511.01645	511.01645	511.01645	511.01645	511.01645	511.01645	511.01645	511.01645	511.01645	511.01645	511.01645	511.01645	511.01645	511.01645	511.01645	515.6059	515.6059	515.6059	515.6059
507.16034	507.16034	507.16034	509.52692	509.52692	509.52692	509.52692	509.52692	509.52692	509.52692	509.52692	509.52692	509.52692	509.52692	509.52692	511.7818	511.7818	511.7818	511.7818	511.7818	511.7818	511.7818	511.7818	511.7818	511.7818	511.7818	511.7818	511.7818	511.7818	511.7818	511.7818	511.7818	511.7818	511.7818	511.7818	511.7818	511.7818	516.37787	516.37787	516.37787	516.37787
521.44611	521.44611	521.44611	523.63794	523.63794	523.63794	523.63794	523.63794	523.63794	523.63794	523.63794	523.63794	523.63794	523.63794	523.63794	525.9729	525.9729	525.9729	525.9729	525.9729	525.9729	525.9729	525.9729	525.9729	525.9729	525.9729	525.9729	525.9729	525.9729	525.9729	525.9729	525.9729	525.9729	525.9729	525.9729	525.9729	525.9729	530.72284	530.72284	530.72284	530.72284
522.21399	522.21399	522.21399	524.40405	524.40405	524.40405	524.40405	524.40405	524.40405	524.40405	524.40405	524.40405	524.40405	524.40405	524.40405	526.74017	526.74017	526.74017	526.74017	526.74017	526.74017	526.74017	526.74017	526.74017	526.74017	526.74017	526.74017	526.74017	526.74017	526.74017	526.74017	526.74017	526.74017	526.74017	526.74017	526.74017	526.74017	531.48859	531.48859	531.48859	531.48859
536.56317	536.56317	536.56317	538.80151	538.80151	538.80151	538.80151	538.80151	538.80151	538.80151	538.80151	538.80151	538.80151	538.80151	538.80151	541.07397	541.07397	541.07397	541.07397	541.07397	541.07397	541.07397	541.07397	541.07397	541.07397	541.07397	541.07397	541.07397	541.07397	541.07397	541.07397	541.07397	541.07397	541.07397	541.07397	541.07397	541.07397	545.75806	545.75806	545.75806	545.75806
537.32922	537.32922	537.32922	539.56622	539.56622	539.56622	539.56622	539.56622	539.56622	539.56622	539.56622	539.56622	539.56622	539.56622	539.56622	541.85223	541.85223	541.85223	541.85223	541.85223	541.85223	541.85223	541.85223	541.85223	541.85223	541.85223	541.85223	541.85223	541.85223	541.85223	541.85223	541.85223	541.85223	541.85223	541.85223	541.85223	541.85223	546.5274	546.5274	546.5274	546.5274
551.34119	551.34119	551.34119	553.53363	553.53363	553.53363	553.53363	553.53363	553.53363	553.53363	553.53363	553.53363	553.53363	553.53363	553.53363	555.78973	555.78973	555.78973	555.78973	555.78973	555.78973	555.78973	555.78973	555.78973	555.78973	555.78973	555.78973	555.78973	555.78973	555.78973	555.78973	555.78973	555.78973	555.78973	555.78973	555.78973	555.78973	560.74945	560.74945	560.74945	560.74945
552.09735	552.09735	552.09735	554.2868	554.2868	554.2868	554.2868	554.2868	554.2868	554.2868	554.2868	554.2868	554.2868	554.2868	554.2868	556.55609	556.55609	556.55609	556.55609	556.55609	556.55609	556.55609	556.55609	556.55609	556.55609	556.55609	556.55609	556.55609	556.55609	556.55609	556.55609	556.55609	556.55609	556.55609	556.55609	556.55609	556.55609	561.51483	561.51483	561.51483	561.51483
566.39868	566.39868	566.39868	568.71753	568.71753	568.71753	568.71753	568.71753	568.71753	568.71753	568.71753	568.71753	568.71753	568.71753	568.71753	570.97308	570.97308	570.97308	570.97308	570.97308	570.97308	570.97308	570.97308	570.97308	570.97308	570.97308	570.97308	570.97308	570.97308	570.97308	570.97308	570.97308	570.97308	570.97308	570.97308	570.97308	570.97308	575.64008	575.64008	575.64008	575.64008
567.16467	567.16467	567.16467	569.48346	569.48346	569.48346	569.48346	569.48346	569.48346	569.48346	569.48346	569.48346	569.48346	569.48346	569.48346	571.74054	571.74054	571.74054	571.74054	571.74054	571.74054	571.74054	571.74054	571.74054	571.74054	571.74054	571.74054	571.74054	571.74054	571.74054	571.74054	571.74054	571.74054	571.74054	571.74054	571.74054	571.74054	576.41132	576.41132	576.41132	576.41132
581.44995	581.44995	581.44995	583.75085	583.75085	583.75085	583.75085	583.75085	583.75085	583.75085	583.75085	583.75085	583.75085	583.75085	583.75085	586.00665	586.00665	586.00665	586.00665	586.00665	586.00665	586.00665	586.00665	586.00665	586.00665	586.00665	586.00665	586.00665	586.00665	586.00665	586.00665	586.00665	586.00665	586.00665	586.00665	586.00665	586.00665	591.01013	591.01013	591.01013	591.01013
582.21472	582.21472	582.21472	584.52155	584.52155	584.52155	584.52155	584.52155	584.52155	584.52155	584.52155	584.52155	584.52155	584.52155	584.52155	586.77032	586.77032	586.77032	586.77032	586.77032	586.77032	586.77032	586.77032	586.77032	586.77032	586.77032	586.77032	586.77032	586.77032	586.77032	586.77032	586.77032	586.77032	586.77032	586.77032	586.77032	586.77032	591.76575	591.76575	591.76575	591.76575
596.3407	596.3407	596.3407	598.63043	598.63043	598.63043	598.63043	598.63043	598.63043	598.63043	598.63043	598.63043	598.63043	598.63043	598.63043	600.88348	600.88348	600.88348	600.88348	600.88348	600.88348	600.88348	600.88348	600.88348	600.88348	600.88348	600.88348	600.88348	600.88348	600.88348	600.88348	600.88348	600.88348	600.88348	600.88348	600.88348	600.88348	605.5238	605.5238	605.5238	605.5238
597.10895	597.10895	597.10895	599.39636	599.39636	599.39636	599.39636	599.39636	599.39636	599.39636	599.39636	599.39636	599.39636	599.39636	599.39636	601.65326	601.65326	601.65326	601.65326	601.65326	601.65326	601.65326	601.65326	601.65326	601.65326	601.65326	601.65326	601.65326	601.65326	601.65326	601.65326	601.65326	601.65326	601.65326	601.65326	601.65326	601.65326	606.29022	606.29022	606.29022	606.29022
611.39557	611.39557	611.39557	613.69904	613.69904	613.69904	613.69904	613.69904	613.69904	613.69904	613.69904	613.69904	613.69904	613.69904	613.69904	615.85651	615.85651	615.85651	615.85651	615.85651	615.85651	615.85651	615.85651	615.85651	615.85651	615.85651	615.85651	615.85651	615.85651	615.85651	615.85651	615.85651	615.85651	615.85651	615.85651	615.85651	615.85651	620.51074	620.51074	620.51074	620.51074
612.16168	612.16168	612.16168	614.4646	614.4646	614.4646	614.4646	614.4646	614.4646	614.4646	614.4646	614.4646	614.4646	614.4646	614.4646	616.62292	616.62292	616.62292	616.62292	616.62292	616.62292	616.62292	616.62292	616.62292	616.62292	616.62292	616.62292	616.62292	616.62292	616.62292	616.62292	616.62292	616.62292	616.62292	616.62292	616.62292	616.62292	621.26001	621.26001	621.26001	621.26001
626.38385	626.38385	626.38385	628.90814	628.90814	628.90814	628.90814	628.90814	628.90814	628.90814	628.90814	628.90814	628.90814	628.90814	628.90814	631.30835	631.30835	631.30835	631.30835	631.30835	631.30835	631.30835	631.30835	631.30835	631.30835	631.30835	631.30835	631.30835	631.30835	631.30835	631.30835	631.30835	631.30835	631.30835	631.30835	631.30835	631.30835	636.18738	636.18738	636.18738	636.18738
627.14935	627.14935	627.14935	629.66016	629.66016	629.66016	629.66016	629.66016	629.66016	629.66016	629.66016	629.66016	629.66016	629.66016	629.66016	632.05756	632.05756	632.05756	632.05756	632.05756	632.05756	632.05756	632.05756	632.05756	632.05756	632.05756	632.05756	632.05756	632.05756	632.05756	632.05756	632.05756	632.05756	632.05756	632.05756	632.05756	632.05756	636.95508	636.95508	636.95508	636.95508
646.29742	646.29742	646.29742	648.56921	648.56921	648.56921	648.56921	648.56921	648.56921	648.56921	648.56921	648.56921	648.56921	648.56921	648.56921	650.76056	650.76056	650.76056	650.76056	650.76056	650.76056	650.76056	650.76056	650.76056	650.76056	650.76056	650.76056	650.76056	650.76056	650.76056	650.76056	650.76056	650.76056	650.76056	650.76056	650.76056	650.76056	655.43329	655.43329	655.43329	655.43329
647.04614	647.04614	647.04614	649.336	649.336	649.336	649.336	649.336	649.336	649.336	649.336	649.336	649.336	649.336	649.336	651.53125	651.53125	651.53125	651.53125	651.53125	651.53125	651.53125	651.53125	651.53125	651.53125	651.53125	651.53125	651.53125	651.53125	651.53125	651.53125	651.53125	651.53125	651.53125	651.53125	651.53125	651.53125	656.2002	656.2002	656.2002	656.2002
660.22876	660.22876	660.22876	662.53497	662.53497	662.53497	662.53497	662.53497	662.53497	662.53497	662.53497	662.53497	662.53497	662.53497	662.53497	664.78876	664.78876	664.78876	664.78876	664.78876	664.78876	664.78876	664.78876	664.78876	664.78876	664.78876	664.78876	664.78876	664.78876	664.78876	664.78876	664.78876	664.78876	664.78876	664.78876	664.78876	664.78876	669.58881	669.58881	669.58881	669.58881
661.0033	661.0033	661.0033	663.29865	663.29865	663.29865	663.29865	663.29865	663.29865	663.29865	663.29865	663.29865	663.29865	663.29865	663.29865	665.57568	665.57568	665.57568	665.57568	665.57568	665.57568	665.57568	665.57568	665.57568	665.57568	665.57568	665.57568	665.57568	665.57568	665.57568	665.57568	665.57568	665.57568	665.57568	665.57568	665.57568	665.57568	670.35559	670.35559	670.35559	670.35559
675.28259	675.28259	675.28259	677.52338	677.52338	677.52338	677.52338	677.52338	677.52338	677.52338	677.52338	677.52338	677.52338	677.52338	677.52338	679.7478	679.7478	679.7478	679.7478	679.7478	679.7478	679.7478	679.7478	679.7478	679.7478	679.7478	679.7478	679.7478	679.7478	679.7478	679.7478	679.7478	679.7478	679.7478	679.7478	679.7478	679.7478	684.5625	684.5625	684.5625	684.5625
676.03479	676.03479	676.03479	678.29077	678.29077	678.29077	678.29077	678.29077	678.29077	678.29077	678.29077	678.29077	678.29077	678.29077	678.29077	680.51477	680.51477	680.51477	680.51477	680.51477	680.51477	680.51477	680.51477	680.51477	680.51477	680.51477	680.51477	680.51477	680.51477	680.51477	680.51477	680.51477	680.51477	680.51477	680.51477	680.51477	680.51477	685.33466	685.33466	685.33466	685.33466
690.17816	690.17816	690.17816	692.43024	692.43024	692.43024	692.43024	692.43024	692.43024	692.43024	692.43024	692.43024	692.43024	692.43024	692.43024	694.81848	694.81848	694.81848	694.81848	694.81848	694.81848	694.81848	694.81848	694.81848	694.81848	694.81848	694.81848	694.81848	694.81848	694.81848	694.81848	694.81848	694.81848	694.81848	694.81848	694.81848	694.81848	699.5188	699.5188	699.5188	699.5188
690.94281	690.94281	690.94281	693.20093	693.20093	693.20093	693.20093	693.20093	693.20093	693.20093	693.20093	693.20093	693.20093	693.20093	693.20093	695.58258	695.58258	695.58258	695.58258	695.58258	695.58258	695.58258	695.58258	695.58258	695.58258	695.58258	695.58258	695.58258	695.58258	695.58258	695.58258	695.58258	695.58258	695.58258	695.58258	695.58258	695.58258	700.28601	700.28601	700.28601	700.28601
705.1629	705.1629	705.1629	707.42181	707.42181	707.42181	707.42181	707.42181	707.42181	707.42181	707.42181	707.42181	707.42181	707.42181	707.42181	709.67847	709.67847	709.67847	709.67847	709.67847	709.67847	709.67847	709.67847	709.67847	709.67847	709.67847	709.67847	709.67847	709.67847	709.67847	709.67847	709.67847	709.67847	709.67847	709.67847	709.67847	709.67847	714.28046	714.28046	714.28046	714.28046
705.93323	705.93323	705.93323	708.18127	708.18127	708.18127	708.18127	708.18127	708.18127	708.18127	708.18127	708.18127	708.18127	708.18127	708.18127	710.43848	710.43848	710.43848	710.43848	710.43848	710.43848	710.43848	710.43848	710.43848	710.43848	710.43848	710.43848	710.43848	710.43848	710.43848	710.43848	710.43848	710.43848	710.43848	710.43848	710.43848	710.43848	715.03479	715.03479	715.03479	715.03479
720.29736	720.29736	720.29736	722.48694	722.48694	722.48694	722.48694	722.48694	722.48694	722.48694	722.48694	722.48694	722.48694	722.48694	722.48694	724.72949	724.72949	724.72949	724.72949	724.72949	724.72949	724.72949	724.72949	724.72949	724.72949	724.72949	724.72949	724.72949	724.72949	724.72949	724.72949	724.72949	724.72949	724.72949	724.72949	724.72949	724.72949	729.33679	729.33679	729.33679	729.33679
721.05829	721.05829	721.05829	723.23926	723.23926	723.23926	723.23926	723.23926	723.23926	723.23926	723.23926	723.23926	723.23926	723.23926	723.23926	725.49084	725.49084	725.49084	725.49084	725.49084	725.49084	725.49084	725.49084	725.49084	725.49084	725.49084	725.49084	725.49084	725.49084	725.49084	725.49084	725.49084	725.49084	725.49084	725.49084	725.49084	725.49084	730.10339	730.10339	730.10339	730.10339
735.28778	735.28778	735.28778	737.5401	737.5401	737.5401	737.5401	737.5401	737.5401	737.5401	737.5401	737.5401	737.5401	737.5401	737.5401	739.92395	739.92395	739.92395	739.92395	739.92395	739.92395	739.92395	739.92395	739.92395	739.92395	739.92395	739.92395	739.92395	739.92395	739.92395	739.92395	739.92395	739.92395	739.92395	739.92395	739.92395	739.92395	744.58105	744.58105	744.58105	744.58105
736.05444	736.05444	736.05444	738.31018	738.31018	738.31018	738.31018	738.31018	738.31018	738.31018	738.31018	738.31018	738.31018	738.31018	738.31018	740.69073	740.69073	740.69073	740.69073	740.69073	740.69073	740.69073	740.69073	740.69073	740.69073	740.69073	740.69073	740.69073	740.69073	740.69073	740.69073	740.69073	740.69073	740.69073	740.69073	740.69073	740.69073	745.36377	745.36377	745.36377	745.36377
750.16412	750.16412	750.16412	752.53113	752.53113	752.53113	752.53113	752.53113	752.53113	752.53113	752.53113	752.53113	752.53113	752.53113	752.53113	754.67267	754.67267	754.67267	754.67267	754.67267	754.67267	754.67267	754.67267	754.67267	754.67267	754.67267	754.67267	754.67267	754.67267	754.67267	754.67267	754.67267	754.67267	754.67267	754.67267	754.67267	754.67267	759.82477	759.82477	759.82477	759.82477
750.92865	750.92865	750.92865	753.29675	753.29675	753.29675	753.29675	753.29675	753.29675	753.29675	753.29675	753.29675	753.29675	753.29675	753.29675	755.44128	755.44128	755.44128	755.44128	755.44128	755.44128	755.44128	755.44128	755.44128	755.44128	755.44128	755.44128	755.44128	755.44128	755.44128	755.44128	755.44128	755.44128	755.44128	755.44128	755.44128	755.44128	760.58728	760.58728	760.58728	760.58728
765.18311	765.18311	765.18311	767.43829	767.43829	767.43829	767.43829	767.43829	767.43829	767.43829	767.43829	767.43829	767.43829	767.43829	767.43829	769.69769	769.69769	769.69769	769.69769	769.69769	769.69769	769.69769	769.69769	769.69769	769.69769	769.69769	769.69769	769.69769	769.69769	769.69769	769.69769	769.69769	769.69769	769.69769	769.69769	769.69769	769.69769	774.30066	774.30066	774.30066	774.30066
765.95404	765.95404	765.95404	768.20404	768.20404	768.20404	768.20404	768.20404	768.20404	768.20404	768.20404	768.20404	768.20404	768.20404	768.20404	770.46002	770.46002	770.46002	770.46002	770.46002	770.46002	770.46002	770.46002	770.46002	770.46002	770.46002	770.46002	770.46002	770.46002	770.46002	770.46002	770.46002	770.46002	770.46002	770.46002	770.46002	770.46002	775.05609	775.05609	775.05609	775.05609
780.2226	780.2226	780.2226	782.44305	782.44305	782.44305	782.44305	782.44305	782.44305	782.44305	782.44305	782.44305	782.44305	782.44305	782.44305	784.74829	784.74829	784.74829	784.74829	784.74829	784.74829	784.74829	784.74829	784.74829	784.74829	784.74829	784.74829	784.74829	784.74829	784.74829	784.74829	784.74829	784.74829	784.74829	784.74829	784.74829	784.74829	789.37158	789.37158	789.37158	789.37158
780.9859	780.9859	780.9859	783.19659	783.19659	783.19659	783.19659	783.19659	783.19659	783.19659	783.19659	783.19659	783.19659	783.19659	783.19659	785.51605	785.51605	785.51605	785.51605	785.51605	785.51605	785.51605	785.51605	785.51605	785.51605	785.51605	785.51605	785.51605	785.51605	785.51605	785.51605	785.51605	785.51605	785.51605	785.51605	785.51605	785.51605	790.13879	790.13879	790.13879	790.13879
795.22388	795.22388	795.22388	797.57239	797.57239	797.57239	797.57239	797.57239	797.57239	797.57239	797.57239	797.57239	797.57239	797.57239	797.57239	799.83148	799.83148	799.83148	799.83148	799.83148	799.83148	799.83148	799.83148	799.83148	799.83148	799.83148	799.83148	799.83148	799.83148	799.83148	799.83148	799.83148	799.83148	799.83148	799.83148	799.83148	799.83148	804.58344	804.58344	804.58344	804.58344
795.99457	795.99457	795.99457	798.33057	798.33057	798.33057	798.33057	798.33057	798.33057	798.33057	798.33057	798.33057	798.33057	798.33057	798.33057	800.59869	800.59869	800.59869	800.59869	800.59869	800.59869	800.59869	800.59869	800.59869	800.59869	800.59869	800.59869	800.59869	800.59869	800.59869	800.59869	800.59869	800.59869	800.59869	800.59869	800.59869	800.59869	805.34943	805.34943	805.34943	805.34943
810.18195	810.18195	810.18195	812.37347	812.37347	812.37347	812.37347	812.37347	812.37347	812.37347	812.37347	812.37347	812.37347	812.37347	812.37347	814.70734	814.70734	814.70734	814.70734	814.70734	814.70734	814.70734	814.70734	814.70734	814.70734	814.70734	814.70734	814.70734	814.70734	814.70734	814.70734	814.70734	814.70734	814.70734	814.70734	814.70734	814.70734	819.20453	819.20453	819.20453	819.20453
810.94867	810.94867	810.94867	813.14307	813.14307	813.14307	813.14307	813.14307	813.14307	813.14307	813.14307	813.14307	813.14307	813.14307	813.14307	815.4776	815.4776	815.4776	815.4776	815.4776	815.4776	815.4776	815.4776	815.4776	815.4776	815.4776	815.4776	815.4776	815.4776	815.4776	815.4776	815.4776	815.4776	815.4776	815.4776	815.4776	815.4776	819.96887	819.96887	819.96887	819.96887
825.23352	825.23352	825.23352	827.54047	827.54047	827.54047	827.54047	827.54047	827.54047	827.54047	827.54047	827.54047	827.54047	827.54047	827.54047	829.74213	829.74213	829.74213	829.74213	829.74213	829.74213	829.74213	829.74213	829.74213	829.74213	829.74213	829.74213	829.74213	829.74213	829.74213	829.74213	829.74213	829.74213	829.74213	829.74213	829.74213	829.74213	834.57806	834.57806	834.57806	834.57806
826.01654	826.01654	826.01654	828.30304	828.30304	828.30304	828.30304	828.30304	828.30304	828.30304	828.30304	828.30304	828.30304	828.30304	828.30304	830.51434	830.51434	830.51434	830.51434	830.51434	830.51434	830.51434	830.51434	830.51434	830.51434	830.51434	830.51434	830.51434	830.51434	830.51434	830.51434	830.51434	830.51434	830.51434	830.51434	830.51434	830.51434	835.34277	835.34277	835.34277	835.34277
840.17395	840.17395	840.17395	842.57605	842.57605	842.57605	842.57605	842.57605	842.57605	842.57605	842.57605	842.57605	842.57605	842.57605	842.57605	844.95874	844.95874	844.95874	844.95874	844.95874	844.95874	844.95874	844.95874	844.95874	844.95874	844.95874	844.95874	844.95874	844.95874	844.95874	844.95874	844.95874	844.95874	844.95874	844.95874	844.95874	844.95874	849.74164	849.74164	849.74164	849.74164
840.93988	840.93988	840.93988	843.35559	843.35559	843.35559	843.35559	843.35559	843.35559	843.35559	843.35559	843.35559	843.35559	843.35559	843.35559	845.72473	845.72473	845.72473	845.72473	845.72473	845.72473	845.72473	845.72473	845.72473	845.72473	845.72473	845.72473	845.72473	845.72473	845.72473	845.72473	845.72473	845.72473	845.72473	845.72473	845.72473	845.72473	850.50891	850.50891	850.50891	850.50891
855.16541	855.16541	855.16541	857.41901	857.41901	857.41901	857.41901	857.41901	857.41901	857.41901	857.41901	857.41901	857.41901	857.41901	857.41901	859.75269	859.75269	859.75269	859.75269	859.75269	859.75269	859.75269	859.75269	859.75269	859.75269	859.75269	859.75269	859.75269	859.75269	859.75269	859.75269	859.75269	859.75269	859.75269	859.75269	859.75269	859.75269	864.41064	864.41064	864.41064	864.41064
855.93195	855.93195	855.93195	858.1875	858.1875	858.1875	858.1875	858.1875	858.1875	858.1875	858.1875	858.1875	858.1875	858.1875	858.1875	860.50671	860.50671	860.50671	860.50671	860.50671	860.50671	860.50671	860.50671	860.50671	860.50671	860.50671	860.50671	860.50671	860.50671	860.50671	860.50671	860.50671	860.50671	860.50671	860.50671	860.50671	860.50671	865.17627	865.17627	865.17627	865.17627
870.34338	870.34338	870.34338	872.63385	872.63385	872.63385	872.63385	872.63385	872.63385	872.63385	872.63385	872.63385	872.63385	872.63385	872.63385	874.95276	874.95276	874.95276	874.95276	874.95276	874.95276	874.95276	874.95276	874.95276	874.95276	874.95276	874.95276	874.95276	874.95276	874.95276	874.95276	874.95276	874.95276	874.95276	874.95276	874.95276	874.95276	879.87793	879.87793	879.87793	879.87793
871.11157	871.11157	871.11157	873.40051	873.40051	873.40051	873.40051	873.40051	873.40051	873.40051	873.40051	873.40051	873.40051	873.40051	873.40051	875.7193	875.7193	875.7193	875.7193	875.7193	875.7193	875.7193	875.7193	875.7193	875.7193	875.7193	875.7193	875.7193	875.7193	875.7193	875.7193	875.7193	875.7193	875.7193	875.7193	875.7193	875.7193	880.64484	880.64484	880.64484	880.64484
885.33575	885.33575	885.33575	887.60413	887.60413	887.60413	887.60413	887.60413	887.60413	887.60413	887.60413	887.60413	887.60413	887.60413	887.60413	889.82703	889.82703	889.82703	889.82703	889.82703	889.82703	889.82703	889.82703	889.82703	889.82703	889.82703	889.82703	889.82703	889.82703	889.82703	889.82703	889.82703	889.82703	889.82703	889.82703	889.82703	889.82703	894.66046	894.66046	894.66046	894.66046
886.10095	886.10095	886.10095	888.37354	888.37354	888.37354	888.37354	888.37354	888.37354	888.37354	888.37354	888.37354	888.37354	888.37354	888.37354	890.60114	890.60114	890.60114	890.60114	890.60114	890.60114	890.60114	890.60114	890.60114	890.60114	890.60114	890.60114	890.60114	890.60114	890.60114	890.60114	890.60114	890.60114	890.60114	890.60114	890.60114	890.60114	895.42688	895.42688	895.42688	895.42688
900.28931	900.28931	900.28931	902.40009	902.40009	902.40009	902.40009	902.40009	902.40009	902.40009	902.40009	902.40009	902.40009	902.40009	902.40009	904.70374	904.70374	904.70374	904.70374	904.70374	904.70374	904.70374	904.70374	904.70374	904.70374	904.70374	904.70374	904.70374	904.70374	904.70374	904.70374	904.70374	904.70374	904.70374	904.70374	904.70374	904.70374	909.29382	909.29382	909.29382	909.29382
901.04095	901.04095	901.04095	903.16663	903.16663	903.16663	903.16663	903.16663	903.16663	903.16663	903.16663	903.16663	903.16663	903.16663	903.16663	905.4585	905.4585	905.4585	905.4585	905.4585	905.4585	905.4585	905.4585	905.4585	905.4585	905.4585	905.4585	905.4585	905.4585	905.4585	905.4585	905.4585	905.4585	905.4585	905.4585	905.4585	905.4585	910.08063	910.08063	910.08063	910.08063
915.21106	915.21106	915.21106	917.42108	917.42108	917.42108	917.42108	917.42108	917.42108	917.42108	917.42108	917.42108	917.42108	917.42108	917.42108	919.61072	919.61072	919.61072	919.61072	919.61072	919.61072	919.61072	919.61072	919.61072	919.61072	919.61072	919.61072	919.61072	919.61072	919.61072	919.61072	919.61072	919.61072	919.61072	919.61072	919.61072	919.61072	924.33313	924.33313	924.33313	924.33313
915.98138	915.98138	915.98138	918.17291	918.17291	918.17291	918.17291	918.17291	918.17291	918.17291	918.17291	918.17291	918.17291	918.17291	918.17291	920.36462	920.36462	920.36462	920.36462	920.36462	920.36462	920.36462	920.36462	920.36462	920.36462	920.36462	920.36462	920.36462	920.36462	920.36462	920.36462	920.36462	920.36462	920.36462	920.36462	920.36462	920.36462	925.0979	925.0979	925.0979	925.0979
930.18652	930.18652	930.18652	932.37836	932.37836	932.37836	932.37836	932.37836	932.37836	932.37836	932.37836	932.37836	932.37836	932.37836	932.37836	934.69971	934.69971	934.69971	934.69971	934.69971	934.69971	934.69971	934.69971	934.69971	934.69971	934.69971	934.69971	934.69971	934.69971	934.69971	934.69971	934.69971	934.69971	934.69971	934.69971	934.69971	934.69971	939.41858	939.41858	939.41858	939.41858
930.95593	930.95593	930.95593	933.14478	933.14478	933.14478	933.14478	933.14478	933.14478	933.14478	933.14478	933.14478	933.14478	933.14478	933.14478	935.46362	935.46362	935.46362	935.46362	935.46362	935.46362	935.46362	935.46362	935.46362	935.46362	935.46362	935.46362	935.46362	935.46362	935.46362	935.46362	935.46362	935.46362	935.46362	935.46362	935.46362	935.46362	940.18481	940.18481	940.18481	940.18481
949.91522	949.91522	949.91522	952.13568	952.13568	952.13568	952.13568	952.13568	952.13568	952.13568	952.13568	952.13568	952.13568	952.13568	952.13568	954.40472	954.40472	954.40472	954.40472	954.40472	954.40472	954.40472	954.40472	954.40472	954.40472	954.40472	954.40472	954.40472	954.40472	954.40472	954.40472	954.40472	954.40472	954.40472	954.40472	954.40472	954.40472	959.07745	959.07745	959.07745	959.07745
950.67389	950.67389	950.67389	952.914	952.914	952.914	952.914	952.914	952.914	952.914	952.914	952.914	952.914	952.914	952.914	955.17291	955.17291	955.17291	955.17291	955.17291	955.17291	955.17291	955.17291	955.17291	955.17291	955.17291	955.17291	955.17291	955.17291	955.17291	955.17291	955.17291	955.17291	955.17291	955.17291	955.17291	955.17291	959.8399	959.8399	959.8399	959.8399
963.71381	963.71381	963.71381	965.95483	965.95483	965.95483	965.95483	965.95483	965.95483	965.95483	965.95483	965.95483	965.95483	965.95483	965.95483	968.17755	968.17755	968.17755	968.17755	968.17755	968.17755	968.17755	968.17755	968.17755	968.17755	968.17755	968.17755	968.17755	968.17755	968.17755	968.17755	968.17755	968.17755	968.17755	968.17755	968.17755	968.17755	972.8205	972.8205	972.8205	972.8205
964.48462	964.48462	964.48462	966.72345	966.72345	966.72345	966.72345	966.72345	966.72345	966.72345	966.72345	966.72345	966.72345	966.72345	966.72345	968.9447	968.9447	968.9447	968.9447	968.9447	968.9447	968.9447	968.9447	968.9447	968.9447	968.9447	968.9447	968.9447	968.9447	968.9447	968.9447	968.9447	968.9447	968.9447	968.9447	968.9447	968.9447	973.60034	973.60034	973.60034	973.60034
978.76971	978.76971	978.76971	981.0238	981.0238	981.0238	981.0238	981.0238	981.0238	981.0238	981.0238	981.0238	981.0238	981.0238	981.0238	983.42273	983.42273	983.42273	983.42273	983.42273	983.42273	983.42273	983.42273	983.42273	983.42273	983.42273	983.42273	983.42273	983.42273	983.42273	983.42273	983.42273	983.42273	983.42273	983.42273	983.42273	983.42273	988.04724	988.04724	988.04724	988.04724
979.53735	979.53735	979.53735	981.79248	981.79248	981.79248	981.79248	981.79248	981.79248	981.79248	981.79248	981.79248	981.79248	981.79248	981.79248	984.19269	984.19269	984.19269	984.19269	984.19269	984.19269	984.19269	984.19269	984.19269	984.19269	984.19269	984.19269	984.19269	984.19269	984.19269	984.19269	984.19269	984.19269	984.19269	984.19269	984.19269	984.19269	988.81378	988.81378	988.81378	988.81378
993.88403	993.88403	993.88403	996.08972	996.08972	996.08972	996.08972	996.08972	996.08972	996.08972	996.08972	996.08972	996.08972	996.08972	996.08972	998.33124	998.33124	998.33124	998.33124	998.33124	998.33124	998.33124	998.33124	998.33124	998.33124	998.33124	998.33124	998.33124	998.33124	998.33124	998.33124	998.33124	998.33124	998.33124	998.33124	998.33124	998.33124	1002.9548	1002.9548	1002.9548	1002.9548
994.63208	994.63208	994.63208	996.85803	996.85803	996.85803	996.85803	996.85803	996.85803	996.85803	996.85803	996.85803	996.85803	996.85803	996.85803	999.10248	999.10248	999.10248	999.10248	999.10248	999.10248	999.10248	999.10248	999.10248	999.10248	999.10248	999.10248	999.10248	999.10248	999.10248	999.10248	999.10248	999.10248	999.10248	999.10248	999.10248	999.10248	1003.7215	1003.7215	1003.7215	1003.7215
1008.7307	1008.7307	1008.7307	1010.9517	1010.9517	1010.9517	1010.9517	1010.9517	1010.9517	1010.9517	1010.9517	1010.9517	1010.9517	1010.9517	1010.9517	1013.097	1013.097	1013.097	1013.097	1013.097	1013.097	1013.097	1013.097	1013.097	1013.097	1013.097	1013.097	1013.097	1013.097	1013.097	1013.097	1013.097	1013.097	1013.097	1013.097	1013.097	1013.097	1017.7028	1017.7028	1017.7028	1017.7028
1009.5157	1009.5157	1009.5157	1011.7047	1011.7047	1011.7047	1011.7047	1011.7047	1011.7047	1011.7047	1011.7047	1011.7047	1011.7047	1011.7047	1011.7047	1013.8834	1013.8834	1013.8834	1013.8834	1013.8834	1013.8834	1013.8834	1013.8834	1013.8834	1013.8834	1013.8834	1013.8834	1013.8834	1013.8834	1013.8834	1013.8834	1013.8834	1013.8834	1013.8834	1013.8834	1013.8834	1013.8834	1018.4717	1018.4717	1018.4717	1018.4717
1023.7195	1023.7195	1023.7195	1025.9579	1025.9579	1025.9579	1025.9579	1025.9579	1025.9579	1025.9579	1025.9579	1025.9579	1025.9579	1025.9579	1025.9579	1028.1028	1028.1028	1028.1028	1028.1028	1028.1028	1028.1028	1028.1028	1028.1028	1028.1028	1028.1028	1028.1028	1028.1028	1028.1028	1028.1028	1028.1028	1028.1028	1028.1028	1028.1028	1028.1028	1028.1028	1028.1028	1028.1028	1033.0908	1033.0908	1033.0908	1033.0908
1024.4885	1024.4885	1024.4885	1026.7257	1026.7257	1026.7257	1026.7257	1026.7257	1026.7257	1026.7257	1026.7257	1026.7257	1026.7257	1026.7257	1026.7257	1028.8647	1028.8647	1028.8647	1028.8647	1028.8647	1028.8647	1028.8647	1028.8647	1028.8647	1028.8647	1028.8647	1028.8647	1028.8647	1028.8647	1028.8647	1028.8647	1028.8647	1028.8647	1028.8647	1028.8647	1028.8647	1028.8647	1033.8641	1033.8641	1033.8641	1033.8641
1038.8173	1038.8173	1038.8173	1041.4414	1041.4414	1041.4414	1041.4414	1041.4414	1041.4414	1041.4414	1041.4414	1041.4414	1041.4414	1041.4414	1041.4414	1043.7168	1043.7168	1043.7168	1043.7168	1043.7168	1043.7168	1043.7168	1043.7168	1043.7168	1043.7168	1043.7168	1043.7168	1043.7168	1043.7168	1043.7168	1043.7168	1043.7168	1043.7168	1043.7168	1043.7168	1043.7168	1043.7168	1048.4331	1048.4331	1048.4331	1048.4331
1039.5701	1039.5701	1039.5701	1042.2048	1042.2048	1042.2048	1042.2048	1042.2048	1042.2048	1042.2048	1042.2048	1042.2048	1042.2048	1042.2048	1042.2048	1044.481	1044.481	1044.481	1044.481	1044.481	1044.481	1044.481	1044.481	1044.481	1044.481	1044.481	1044.481	1044.481	1044.481	1044.481	1044.481	1044.481	1044.481	1044.481	1044.481	1044.481	1044.481	1049.1978	1049.1978	1049.1978	1049.1978
1053.7135	1053.7135	1053.7135	1055.9498	1055.9498	1055.9498	1055.9498	1055.9498	1055.9498	1055.9498	1055.9498	1055.9498	1055.9498	1055.9498	1055.9498	1058.3331	1058.3331	1058.3331	1058.3331	1058.3331	1058.3331	1058.3331	1058.3331	1058.3331	1058.3331	1058.3331	1058.3331	1058.3331	1058.3331	1058.3331	1058.3331	1058.3331	1058.3331	1058.3331	1058.3331	1058.3331	1058.3331	1063.0856	1063.0856	1063.0856	1063.0856
1054.4808	1054.4808	1054.4808	1056.7177	1056.7177	1056.7177	1056.7177	1056.7177	1056.7177	1056.7177	1056.7177	1056.7177	1056.7177	1056.7177	1056.7177	1059.098	1059.098	1059.098	1059.098	1059.098	1059.098	1059.098	1059.098	1059.098	1059.098	1059.098	1059.098	1059.098	1059.098	1059.098	1059.098	1059.098	1059.098	1059.098	1059.098	1059.098	1059.098	1063.8523	1063.8523	1063.8523	1063.8523
1068.8276	1068.8276	1068.8276	1071.01	1071.01	1071.01	1071.01	1071.01	1071.01	1071.01	1071.01	1071.01	1071.01	1071.01	1071.01	1073.29	1073.29	1073.29	1073.29	1073.29	1073.29	1073.29	1073.29	1073.29	1073.29	1073.29	1073.29	1073.29	1073.29	1073.29	1073.29	1073.29	1073.29	1073.29	1073.29	1073.29	1073.29	1077.9749	1077.9749	1077.9749	1077.9749
1069.5807	1069.5807	1069.5807	1071.7732	1071.7732	1071.7732	1071.7732	1071.7732	1071.7732	1071.7732	1071.7732	1071.7732	1071.7732	1071.7732	1071.7732	1074.0776	1074.0776	1074.0776	1074.0776	1074.0776	1074.0776	1074.0776	1074.0776	1074.0776	1074.0776	1074.0776	1074.0776	1074.0776	1074.0776	1074.0776	1074.0776	1074.0776	1074.0776	1074.0776	1074.0776	1074.0776	1074.0776	1078.7271	1078.7271	1078.7271	1078.7271
1083.8813	1083.8813	1083.8813	1086.0916	1086.0916	1086.0916	1086.0916	1086.0916	1086.0916	1086.0916	1086.0916	1086.0916	1086.0916	1086.0916	1086.0916	1088.4247	1088.4247	1088.4247	1088.4247	1088.4247	1088.4247	1088.4247	1088.4247	1088.4247	1088.4247	1088.4247	1088.4247	1088.4247	1088.4247	1088.4247	1088.4247	1088.4247	1088.4247	1088.4247	1088.4247	1088.4247	1088.4247	1093.1705	1093.1705	1093.1705	1093.1705
1084.6514	1084.6514	1084.6514	1086.8557	1086.8557	1086.8557	1086.8557	1086.8557	1086.8557	1086.8557	1086.8557	1086.8557	1086.8557	1086.8557	1086.8557	1089.2075	1089.2075	1089.2075	1089.2075	1089.2075	1089.2075	1089.2075	1089.2075	1089.2075	1089.2075	1089.2075	1089.2075	1089.2075	1089.2075	1089.2075	1089.2075	1089.2075	1089.2075	1089.2075	1089.2075	1089.2075	1089.2075	1093.9254	1093.9254	1093.9254	1093.9254
1098.8683	1098.8683	1098.8683	1101.0916	1101.0916	1101.0916	1101.0916	1101.0916	1101.0916	1101.0916	1101.0916	1101.0916	1101.0916	1101.0916	1101.0916	1103.4122	1103.4122	1103.4122	1103.4122	1103.4122	1103.4122	1103.4122	1103.4122	1103.4122	1103.4122	1103.4122	1103.4122	1103.4122	1103.4122	1103.4122	1103.4122	1103.4122	1103.4122	1103.4122	1103.4122	1103.4122	1103.4122	1108.083	1108.083	1108.083	1108.083
1099.6342	1099.6342	1099.6342	1101.8636	1101.8636	1101.8636	1101.8636	1101.8636	1101.8636	1101.8636	1101.8636	1101.8636	1101.8636	1101.8636	1101.8636	1104.1658	1104.1658	1104.1658	1104.1658	1104.1658	1104.1658	1104.1658	1104.1658	1104.1658	1104.1658	1104.1658	1104.1658	1104.1658	1104.1658	1104.1658	1104.1658	1104.1658	1104.1658	1104.1658	1104.1658	1104.1658	1104.1658	1108.8503	1108.8503	1108.8503	1108.8503
1113.9365	1113.9365	1113.9365	1116.1281	1116.1281	1116.1281	1116.1281	1116.1281	1116.1281	1116.1281	1116.1281	1116.1281	1116.1281	1116.1281	1116.1281	1118.5458	1118.5458	1118.5458	1118.5458	1118.5458	1118.5458	1118.5458	1118.5458	1118.5458	1118.5458	1118.5458	1118.5458	1118.5458	1118.5458	1118.5458	1118.5458	1118.5458	1118.5458	1118.5458	1118.5458	1118.5458	1118.5458	1123.3274	1123.3274	1123.3274	1123.3274
1114.689	1114.689	1114.689	1116.8772	1116.8772	1116.8772	1116.8772	1116.8772	1116.8772	1116.8772	1116.8772	1116.8772	1116.8772	1116.8772	1116.8772	1119.3137	1119.3137	1119.3137	1119.3137	1119.3137	1119.3137	1119.3137	1119.3137	1119.3137	1119.3137	1119.3137	1119.3137	1119.3137	1119.3137	1119.3137	1119.3137	1119.3137	1119.3137	1119.3137	1119.3137	1119.3137	1119.3137	1124.0985	1124.0985	1124.0985	1124.0985
1128.8309	1128.8309	1128.8309	1131.0538	1131.0538	1131.0538	1131.0538	1131.0538	1131.0538	1131.0538	1131.0538	1131.0538	1131.0538	1131.0538	1131.0538	1133.3578	1133.3578	1133.3578	1133.3578	1133.3578	1133.3578	1133.3578	1133.3578	1133.3578	1133.3578	1133.3578	1133.3578	1133.3578	1133.3578	1133.3578	1133.3578	1133.3578	1133.3578	1133.3578	1133.3578	1133.3578	1133.3578	1138.1428	1138.1428	1138.1428	1138.1428
1129.5959	1129.5959	1129.5959	1131.8174	1131.8174	1131.8174	1131.8174	1131.8174	1131.8174	1131.8174	1131.8174	1131.8174	1131.8174	1131.8174	1131.8174	1134.1218	1134.1218	1134.1218	1134.1218	1134.1218	1134.1218	1134.1218	1134.1218	1134.1218	1134.1218	1134.1218	1134.1218	1134.1218	1134.1218	1134.1218	1134.1218	1134.1218	1134.1218	1134.1218	1134.1218	1134.1218	1134.1218	1138.9043	1138.9043	1138.9043	1138.9043
1143.9017	1143.9017	1143.9017	1146.1525	1146.1525	1146.1525	1146.1525	1146.1525	1146.1525	1146.1525	1146.1525	1146.1525	1146.1525	1146.1525	1146.1525	1148.4586	1148.4586	1148.4586	1148.4586	1148.4586	1148.4586	1148.4586	1148.4586	1148.4586	1148.4586	1148.4586	1148.4586	1148.4586	1148.4586	1148.4586	1148.4586	1148.4586	1148.4586	1148.4586	1148.4586	1148.4586	1148.4586	1153.0831	1153.0831	1153.0831	1153.0831
1144.6654	1144.6654	1144.6654	1146.9056	1146.9056	1146.9056	1146.9056	1146.9056	1146.9056	1146.9056	1146.9056	1146.9056	1146.9056	1146.9056	1146.9056	1149.2238	1149.2238	1149.2238	1149.2238	1149.2238	1149.2238	1149.2238	1149.2238	1149.2238	1149.2238	1149.2238	1149.2238	1149.2238	1149.2238	1149.2238	1149.2238	1149.2238	1149.2238	1149.2238	1149.2238	1149.2238	1149.2238	1153.8666	1153.8666	1153.8666	1153.8666
1158.9524	1158.9524	1158.9524	1161.1425	1161.1425	1161.1425	1161.1425	1161.1425	1161.1425	1161.1425	1161.1425	1161.1425	1161.1425	1161.1425	1161.1425	1163.4623	1163.4623	1163.4623	1163.4623	1163.4623	1163.4623	1163.4623	1163.4623	1163.4623	1163.4623	1163.4623	1163.4623	1163.4623	1163.4623	1163.4623	1163.4623	1163.4623	1163.4623	1163.4623	1163.4623	1163.4623	1163.4623	1168.0341	1168.0341	1168.0341	1168.0341
1159.7145	1159.7145	1159.7145	1161.9138	1161.9138	1161.9138	1161.9138	1161.9138	1161.9138	1161.9138	1161.9138	1161.9138	1161.9138	1161.9138	1161.9138	1164.2271	1164.2271	1164.2271	1164.2271	1164.2271	1164.2271	1164.2271	1164.2271	1164.2271	1164.2271	1164.2271	1164.2271	1164.2271	1164.2271	1164.2271	1164.2271	1164.2271	1164.2271	1164.2271	1164.2271	1164.2271	1164.2271	1168.7909	1168.7909	1168.7909	1168.7909
1173.734	1173.734	1173.734	1176.3109	1176.3109	1176.3109	1176.3109	1176.3109	1176.3109	1176.3109	1176.3109	1176.3109	1176.3109	1176.3109	1176.3109	1178.6277	1178.6277	1178.6277	1178.6277	1178.6277	1178.6277	1178.6277	1178.6277	1178.6277	1178.6277	1178.6277	1178.6277	1178.6277	1178.6277	1178.6277	1178.6277	1178.6277	1178.6277	1178.6277	1178.6277	1178.6277	1178.6277	1183.3607	1183.3607	1183.3607	1183.3607
1174.5005	1174.5005	1174.5005	1177.0721	1177.0721	1177.0721	1177.0721	1177.0721	1177.0721	1177.0721	1177.0721	1177.0721	1177.0721	1177.0721	1177.0721	1179.3956	1179.3956	1179.3956	1179.3956	1179.3956	1179.3956	1179.3956	1179.3956	1179.3956	1179.3956	1179.3956	1179.3956	1179.3956	1179.3956	1179.3956	1179.3956	1179.3956	1179.3956	1179.3956	1179.3956	1179.3956	1179.3956	1184.1169	1184.1169	1184.1169	1184.1169
1188.8795	1188.8795	1188.8795	1191.1685	1191.1685	1191.1685	1191.1685	1191.1685	1191.1685	1191.1685	1191.1685	1191.1685	1191.1685	1191.1685	1191.1685	1193.4718	1193.4718	1193.4718	1193.4718	1193.4718	1193.4718	1193.4718	1193.4718	1193.4718	1193.4718	1193.4718	1193.4718	1193.4718	1193.4718	1193.4718	1193.4718	1193.4718	1193.4718	1193.4718	1193.4718	1193.4718	1193.4718	1198.0161	1198.0161	1198.0161	1198.0161
1189.6353	1189.6353	1189.6353	1191.9357	1191.9357	1191.9357	1191.9357	1191.9357	1191.9357	1191.9357	1191.9357	1191.9357	1191.9357	1191.9357	1191.9357	1194.2429	1194.2429	1194.2429	1194.2429	1194.2429	1194.2429	1194.2429	1194.2429	1194.2429	1194.2429	1194.2429	1194.2429	1194.2429	1194.2429	1194.2429	1194.2429	1194.2429	1194.2429	1194.2429	1194.2429	1194.2429	1194.2429	1198.7811	1198.7811	1198.7811	1198.7811
1203.7897	1203.7897	1203.7897	1206.0112	1206.0112	1206.0112	1206.0112	1206.0112	1206.0112	1206.0112	1206.0112	1206.0112	1206.0112	1206.0112	1206.0112	1208.2521	1208.2521	1208.2521	1208.2521	1208.2521	1208.2521	1208.2521	1208.2521	1208.2521	1208.2521	1208.2521	1208.2521	1208.2521	1208.2521	1208.2521	1208.2521	1208.2521	1208.2521	1208.2521	1208.2521	1208.2521	1208.2521	1213.2124	1213.2124	1213.2124	1213.2124
1204.5405	1204.5405	1204.5405	1206.7617	1206.7617	1206.7617	1206.7617	1206.7617	1206.7617	1206.7617	1206.7617	1206.7617	1206.7617	1206.7617	1206.7617	1209.0179	1209.0179	1209.0179	1209.0179	1209.0179	1209.0179	1209.0179	1209.0179	1209.0179	1209.0179	1209.0179	1209.0179	1209.0179	1209.0179	1209.0179	1209.0179	1209.0179	1209.0179	1209.0179	1209.0179	1209.0179	1209.0179	1213.9779	1213.9779	1213.9779	1213.9779
1218.875	1218.875	1218.875	1221.084	1221.084	1221.084	1221.084	1221.084	1221.084	1221.084	1221.084	1221.084	1221.084	1221.084	1221.084	1223.5121	1223.5121	1223.5121	1223.5121	1223.5121	1223.5121	1223.5121	1223.5121	1223.5121	1223.5121	1223.5121	1223.5121	1223.5121	1223.5121	1223.5121	1223.5121	1223.5121	1223.5121	1223.5121	1223.5121	1223.5121	1223.5121	1228.1046	1228.1046	1228.1046	1228.1046
1219.6448	1219.6448	1219.6448	1221.8507	1221.8507	1221.8507	1221.8507	1221.8507	1221.8507	1221.8507	1221.8507	1221.8507	1221.8507	1221.8507	1221.8507	1224.2791	1224.2791	1224.2791	1224.2791	1224.2791	1224.2791	1224.2791	1224.2791	1224.2791	1224.2791	1224.2791	1224.2791	1224.2791	1224.2791	1224.2791	1224.2791	1224.2791	1224.2791	1224.2791	1224.2791	1224.2791	1224.2791	1228.873	1228.873	1228.873	1228.873
1233.8135	1233.8135	1233.8135	1236.103	1236.103	1236.103	1236.103	1236.103	1236.103	1236.103	1236.103	1236.103	1236.103	1236.103	1236.103	1238.4376	1238.4376	1238.4376	1238.4376	1238.4376	1238.4376	1238.4376	1238.4376	1238.4376	1238.4376	1238.4376	1238.4376	1238.4376	1238.4376	1238.4376	1238.4376	1238.4376	1238.4376	1238.4376	1238.4376	1238.4376	1238.4376	1243.1108	1243.1108	1243.1108	1243.1108
1234.5619	1234.5619	1234.5619	1236.8682	1236.8682	1236.8682	1236.8682	1236.8682	1236.8682	1236.8682	1236.8682	1236.8682	1236.8682	1236.8682	1236.8682	1239.2064	1239.2064	1239.2064	1239.2064	1239.2064	1239.2064	1239.2064	1239.2064	1239.2064	1239.2064	1239.2064	1239.2064	1239.2064	1239.2064	1239.2064	1239.2064	1239.2064	1239.2064	1239.2064	1239.2064	1239.2064	1239.2064	1243.8735	1243.8735	1243.8735	1243.8735
1283.884	1283.884	1283.884	1286.1578	1286.1578	1286.1578	1286.1578	1286.1578	1286.1578	1286.1578	1286.1578	1286.1578	1286.1578	1286.1578	1286.1578	1288.4763	1288.4763	1288.4763	1288.4763	1288.4763	1288.4763	1288.4763	1288.4763	1288.4763	1288.4763	1288.4763	1288.4763	1288.4763	1288.4763	1288.4763	1288.4763	1288.4763	1288.4763	1288.4763	1288.4763	1288.4763	1288.4763	1293.2748	1293.2748	1293.2748	1293.2748
1284.6521	1284.6521	1284.6521	1286.9192	1286.9192	1286.9192	1286.9192	1286.9192	1286.9192	1286.9192	1286.9192	1286.9192	1286.9192	1286.9192	1286.9192	1289.2474	1289.2474	1289.2474	1289.2474	1289.2474	1289.2474	1289.2474	1289.2474	1289.2474	1289.2474	1289.2474	1289.2474	1289.2474	1289.2474	1289.2474	1289.2474	1289.2474	1289.2474	1289.2474	1289.2474	1289.2474	1289.2474	1294.04	1294.04	1294.04	1294.04
1297.6414	1297.6414	1297.6414	1299.9314	1299.9314	1299.9314	1299.9314	1299.9314	1299.9314	1299.9314	1299.9314	1299.9314	1299.9314	1299.9314	1299.9314	1302.2487	1302.2487	1302.2487	1302.2487	1302.2487	1302.2487	1302.2487	1302.2487	1302.2487	1302.2487	1302.2487	1302.2487	1302.2487	1302.2487	1302.2487	1302.2487	1302.2487	1302.2487	1302.2487	1302.2487	1302.2487	1302.2487	1306.9014	1306.9014	1306.9014	1306.9014
1298.406	1298.406	1298.406	1300.6956	1300.6956	1300.6956	1300.6956	1300.6956	1300.6956	1300.6956	1300.6956	1300.6956	1300.6956	1300.6956	1300.6956	1303.0193	1303.0193	1303.0193	1303.0193	1303.0193	1303.0193	1303.0193	1303.0193	1303.0193	1303.0193	1303.0193	1303.0193	1303.0193	1303.0193	1303.0193	1303.0193	1303.0193	1303.0193	1303.0193	1303.0193	1303.0193	1303.0193	1307.6724	1307.6724	1307.6724	1307.6724
1312.7579	1312.7579	1312.7579	1314.9672	1314.9672	1314.9672	1314.9672	1314.9672	1314.9672	1314.9672	1314.9672	1314.9672	1314.9672	1314.9672	1314.9672	1317.2072	1317.2072	1317.2072	1317.2072	1317.2072	1317.2072	1317.2072	1317.2072	1317.2072	1317.2072	1317.2072	1317.2072	1317.2072	1317.2072	1317.2072	1317.2072	1317.2072	1317.2072	1317.2072	1317.2072	1317.2072	1317.2072	1321.9419	1321.9419	1321.9419	1321.9419
1313.5245	1313.5245	1313.5245	1315.73	1315.73	1315.73	1315.73	1315.73	1315.73	1315.73	1315.73	1315.73	1315.73	1315.73	1315.73	1317.986	1317.986	1317.986	1317.986	1317.986	1317.986	1317.986	1317.986	1317.986	1317.986	1317.986	1317.986	1317.986	1317.986	1317.986	1317.986	1317.986	1317.986	1317.986	1317.986	1317.986	1317.986	1322.7039	1322.7039	1322.7039	1322.7039
1327.8092	1327.8092	1327.8092	1330.1781	1330.1781	1330.1781	1330.1781	1330.1781	1330.1781	1330.1781	1330.1781	1330.1781	1330.1781	1330.1781	1330.1781	1332.4514	1332.4514	1332.4514	1332.4514	1332.4514	1332.4514	1332.4514	1332.4514	1332.4514	1332.4514	1332.4514	1332.4514	1332.4514	1332.4514	1332.4514	1332.4514	1332.4514	1332.4514	1332.4514	1332.4514	1332.4514	1332.4514	1337.0425	1337.0425	1337.0425	1337.0425
1328.5771	1328.5771	1328.5771	1330.9497	1330.9497	1330.9497	1330.9497	1330.9497	1330.9497	1330.9497	1330.9497	1330.9497	1330.9497	1330.9497	1330.9497	1333.2122	1333.2122	1333.2122	1333.2122	1333.2122	1333.2122	1333.2122	1333.2122	1333.2122	1333.2122	1333.2122	1333.2122	1333.2122	1333.2122	1333.2122	1333.2122	1333.2122	1333.2122	1333.2122	1333.2122	1333.2122	1333.2122	1337.8058	1337.8058	1337.8058	1337.8058
1342.5911	1342.5911	1342.5911	1344.8939	1344.8939	1344.8939	1344.8939	1344.8939	1344.8939	1344.8939	1344.8939	1344.8939	1344.8939	1344.8939	1344.8939	1347.3108	1347.3108	1347.3108	1347.3108	1347.3108	1347.3108	1347.3108	1347.3108	1347.3108	1347.3108	1347.3108	1347.3108	1347.3108	1347.3108	1347.3108	1347.3108	1347.3108	1347.3108	1347.3108	1347.3108	1347.3108	1347.3108	1352.0447	1352.0447	1352.0447	1352.0447
1343.3588	1343.3588	1343.3588	1345.658	1345.658	1345.658	1345.658	1345.658	1345.658	1345.658	1345.658	1345.658	1345.658	1345.658	1345.658	1348.0829	1348.0829	1348.0829	1348.0829	1348.0829	1348.0829	1348.0829	1348.0829	1348.0829	1348.0829	1348.0829	1348.0829	1348.0829	1348.0829	1348.0829	1348.0829	1348.0829	1348.0829	1348.0829	1348.0829	1348.0829	1348.0829	1352.8087	1352.8087	1352.8087	1352.8087
1357.741	1357.741	1357.741	1359.9928	1359.9928	1359.9928	1359.9928	1359.9928	1359.9928	1359.9928	1359.9928	1359.9928	1359.9928	1359.9928	1359.9928	1362.3346	1362.3346	1362.3346	1362.3346	1362.3346	1362.3346	1362.3346	1362.3346	1362.3346	1362.3346	1362.3346	1362.3346	1362.3346	1362.3346	1362.3346	1362.3346	1362.3346	1362.3346	1362.3346	1362.3346	1362.3346	1362.3346	1366.9694	1366.9694	1366.9694	1366.9694
1358.5074	1358.5074	1358.5074	1360.744	1360.744	1360.744	1360.744	1360.744	1360.744	1360.744	1360.744	1360.744	1360.744	1360.744	1360.744	1363.1003	1363.1003	1363.1003	1363.1003	1363.1003	1363.1003	1363.1003	1363.1003	1363.1003	1363.1003	1363.1003	1363.1003	1363.1003	1363.1003	1363.1003	1363.1003	1363.1003	1363.1003	1363.1003	1363.1003	1363.1003	1363.1003	1367.7344	1367.7344	1367.7344	1367.7344
1372.8108	1372.8108	1372.8108	1375.0002	1375.0002	1375.0002	1375.0002	1375.0002	1375.0002	1375.0002	1375.0002	1375.0002	1375.0002	1375.0002	1375.0002	1377.2529	1377.2529	1377.2529	1377.2529	1377.2529	1377.2529	1377.2529	1377.2529	1377.2529	1377.2529	1377.2529	1377.2529	1377.2529	1377.2529	1377.2529	1377.2529	1377.2529	1377.2529	1377.2529	1377.2529	1377.2529	1377.2529	1381.7988	1381.7988	1381.7988	1381.7988
1373.5762	1373.5762	1373.5762	1375.7672	1375.7672	1375.7672	1375.7672	1375.7672	1375.7672	1375.7672	1375.7672	1375.7672	1375.7672	1375.7672	1375.7672	1378.0062	1378.0062	1378.0062	1378.0062	1378.0062	1378.0062	1378.0062	1378.0062	1378.0062	1378.0062	1378.0062	1378.0062	1378.0062	1378.0062	1378.0062	1378.0062	1378.0062	1378.0062	1378.0062	1378.0062	1378.0062	1378.0062	1382.5699	1382.5699	1382.5699	1382.5699
1387.7017	1387.7017	1387.7017	1389.8276	1389.8276	1389.8276	1389.8276	1389.8276	1389.8276	1389.8276	1389.8276	1389.8276	1389.8276	1389.8276	1389.8276	1392.0839	1392.0839	1392.0839	1392.0839	1392.0839	1392.0839	1392.0839	1392.0839	1392.0839	1392.0839	1392.0839	1392.0839	1392.0839	1392.0839	1392.0839	1392.0839	1392.0839	1392.0839	1392.0839	1392.0839	1392.0839	1392.0839	1396.7251	1396.7251	1396.7251	1396.7251
1388.4674	1388.4674	1388.4674	1390.5919	1390.5919	1390.5919	1390.5919	1390.5919	1390.5919	1390.5919	1390.5919	1390.5919	1390.5919	1390.5919	1390.5919	1392.847	1392.847	1392.847	1392.847	1392.847	1392.847	1392.847	1392.847	1392.847	1392.847	1392.847	1392.847	1392.847	1392.847	1392.847	1392.847	1392.847	1392.847	1392.847	1392.847	1392.847	1392.847	1397.4874	1397.4874	1397.4874	1397.4874
1402.7042	1402.7042	1402.7042	1404.979	1404.979	1404.979	1404.979	1404.979	1404.979	1404.979	1404.979	1404.979	1404.979	1404.979	1404.979	1407.2489	1407.2489	1407.2489	1407.2489	1407.2489	1407.2489	1407.2489	1407.2489	1407.2489	1407.2489	1407.2489	1407.2489	1407.2489	1407.2489	1407.2489	1407.2489	1407.2489	1407.2489	1407.2489	1407.2489	1407.2489	1407.2489	1411.8418	1411.8418	1411.8418	1411.8418
1403.475	1403.475	1403.475	1405.7443	1405.7443	1405.7443	1405.7443	1405.7443	1405.7443	1405.7443	1405.7443	1405.7443	1405.7443	1405.7443	1405.7443	1408.0134	1408.0134	1408.0134	1408.0134	1408.0134	1408.0134	1408.0134	1408.0134	1408.0134	1408.0134	1408.0134	1408.0134	1408.0134	1408.0134	1408.0134	1408.0134	1408.0134	1408.0134	1408.0134	1408.0134	1408.0134	1408.0134	1412.6083	1412.6083	1412.6083	1412.6083
1417.7894	1417.7894	1417.7894	1420.0608	1420.0608	1420.0608	1420.0608	1420.0608	1420.0608	1420.0608	1420.0608	1420.0608	1420.0608	1420.0608	1420.0608	1422.3186	1422.3186	1422.3186	1422.3186	1422.3186	1422.3186	1422.3186	1422.3186	1422.3186	1422.3186	1422.3186	1422.3186	1422.3186	1422.3186	1422.3186	1422.3186	1422.3186	1422.3186	1422.3186	1422.3186	1422.3186	1422.3186	1426.9094	1426.9094	1426.9094	1426.9094
1418.5377	1418.5377	1418.5377	1420.8268	1420.8268	1420.8268	1420.8268	1420.8268	1420.8268	1420.8268	1420.8268	1420.8268	1420.8268	1420.8268	1420.8268	1423.0844	1423.0844	1423.0844	1423.0844	1423.0844	1423.0844	1423.0844	1423.0844	1423.0844	1423.0844	1423.0844	1423.0844	1423.0844	1423.0844	1423.0844	1423.0844	1423.0844	1423.0844	1423.0844	1423.0844	1423.0844	1423.0844	1427.6757	1427.6757	1427.6757	1427.6757
1432.6416	1432.6416	1432.6416	1434.8608	1434.8608	1434.8608	1434.8608	1434.8608	1434.8608	1434.8608	1434.8608	1434.8608	1434.8608	1434.8608	1434.8608	1437.1122	1437.1122	1437.1122	1437.1122	1437.1122	1437.1122	1437.1122	1437.1122	1437.1122	1437.1122	1437.1122	1437.1122	1437.1122	1437.1122	1437.1122	1437.1122	1437.1122	1437.1122	1437.1122	1437.1122	1437.1122	1437.1122	1441.8347	1441.8347	1441.8347	1441.8347
1433.4039	1433.4039	1433.4039	1435.6215	1435.6215	1435.6215	1435.6215	1435.6215	1435.6215	1435.6215	1435.6215	1435.6215	1435.6215	1435.6215	1435.6215	1437.8684	1437.8684	1437.8684	1437.8684	1437.8684	1437.8684	1437.8684	1437.8684	1437.8684	1437.8684	1437.8684	1437.8684	1437.8684	1437.8684	1437.8684	1437.8684	1437.8684	1437.8684	1437.8684	1437.8684	1437.8684	1437.8684	1442.5979	1442.5979	1442.5979	1442.5979
1447.7018	1447.7018	1447.7018	1449.989	1449.989	1449.989	1449.989	1449.989	1449.989	1449.989	1449.989	1449.989	1449.989	1449.989	1449.989	1452.2794	1452.2794	1452.2794	1452.2794	1452.2794	1452.2794	1452.2794	1452.2794	1452.2794	1452.2794	1452.2794	1452.2794	1452.2794	1452.2794	1452.2794	1452.2794	1452.2794	1452.2794	1452.2794	1452.2794	1452.2794	1452.2794	1456.9026	1456.9026	1456.9026	1456.9026
1448.4626	1448.4626	1448.4626	1450.738	1450.738	1450.738	1450.738	1450.738	1450.738	1450.738	1450.738	1450.738	1450.738	1450.738	1450.738	1453.0447	1453.0447	1453.0447	1453.0447	1453.0447	1453.0447	1453.0447	1453.0447	1453.0447	1453.0447	1453.0447	1453.0447	1453.0447	1453.0447	1453.0447	1453.0447	1453.0447	1453.0447	1453.0447	1453.0447	1453.0447	1453.0447	1457.6692	1457.6692	1457.6692	1457.6692
1462.5798	1462.5798	1462.5798	1464.8212	1464.8212	1464.8212	1464.8212	1464.8212	1464.8212	1464.8212	1464.8212	1464.8212	1464.8212	1464.8212	1464.8212	1467.0607	1467.0607	1467.0607	1467.0607	1467.0607	1467.0607	1467.0607	1467.0607	1467.0607	1467.0607	1467.0607	1467.0607	1467.0607	1467.0607	1467.0607	1467.0607	1467.0607	1467.0607	1467.0607	1467.0607	1467.0607	1467.0607	1471.8287	1471.8287	1471.8287	1471.8287
1463.3511	1463.3511	1463.3511	1465.5867	1465.5867	1465.5867	1465.5867	1465.5867	1465.5867	1465.5867	1465.5867	1465.5867	1465.5867	1465.5867	1465.5867	1467.8276	1467.8276	1467.8276	1467.8276	1467.8276	1467.8276	1467.8276	1467.8276	1467.8276	1467.8276	1467.8276	1467.8276	1467.8276	1467.8276	1467.8276	1467.8276	1467.8276	1467.8276	1467.8276	1467.8276	1467.8276	1467.8276	1472.609	1472.609	1472.609	1472.609
1477.6996	1477.6996	1477.6996	1479.9857	1479.9857	1479.9857	1479.9857	1479.9857	1479.9857	1479.9857	1479.9857	1479.9857	1479.9857	1479.9857	1479.9857	1482.3046	1482.3046	1482.3046	1482.3046	1482.3046	1482.3046	1482.3046	1482.3046	1482.3046	1482.3046	1482.3046	1482.3046	1482.3046	1482.3046	1482.3046	1482.3046	1482.3046	1482.3046	1482.3046	1482.3046	1482.3046	1482.3046	1486.9738	1486.9738	1486.9738	1486.9738
1478.4618	1478.4618	1478.4618	1480.7489	1480.7489	1480.7489	1480.7489	1480.7489	1480.7489	1480.7489	1480.7489	1480.7489	1480.7489	1480.7489	1480.7489	1483.0692	1483.0692	1483.0692	1483.0692	1483.0692	1483.0692	1483.0692	1483.0692	1483.0692	1483.0692	1483.0692	1483.0692	1483.0692	1483.0692	1483.0692	1483.0692	1483.0692	1483.0692	1483.0692	1483.0692	1483.0692	1483.0692	1487.7423	1487.7423	1487.7423	1487.7423
1492.814	1492.814	1492.814	1495.037	1495.037	1495.037	1495.037	1495.037	1495.037	1495.037	1495.037	1495.037	1495.037	1495.037	1495.037	1497.2948	1497.2948	1497.2948	1497.2948	1497.2948	1497.2948	1497.2948	1497.2948	1497.2948	1497.2948	1497.2948	1497.2948	1497.2948	1497.2948	1497.2948	1497.2948	1497.2948	1497.2948	1497.2948	1497.2948	1497.2948	1497.2948	1502.1077	1502.1077	1502.1077	1502.1077
1493.582	1493.582	1493.582	1495.7994	1495.7994	1495.7994	1495.7994	1495.7994	1495.7994	1495.7994	1495.7994	1495.7994	1495.7994	1495.7994	1495.7994	1498.0558	1498.0558	1498.0558	1498.0558	1498.0558	1498.0558	1498.0558	1498.0558	1498.0558	1498.0558	1498.0558	1498.0558	1498.0558	1498.0558	1498.0558	1498.0558	1498.0558	1498.0558	1498.0558	1498.0558	1498.0558	1498.0558	1502.8789	1502.8789	1502.8789	1502.8789
1507.5966	1507.5966	1507.5966	1509.8972	1509.8972	1509.8972	1509.8972	1509.8972	1509.8972	1509.8972	1509.8972	1509.8972	1509.8972	1509.8972	1509.8972	1512.1716	1512.1716	1512.1716	1512.1716	1512.1716	1512.1716	1512.1716	1512.1716	1512.1716	1512.1716	1512.1716	1512.1716	1512.1716	1512.1716	1512.1716	1512.1716	1512.1716	1512.1716	1512.1716	1512.1716	1512.1716	1512.1716	1516.9667	1516.9667	1516.9667	1516.9667
1508.3624	1508.3624	1508.3624	1510.6714	1510.6714	1510.6714	1510.6714	1510.6714	1510.6714	1510.6714	1510.6714	1510.6714	1510.6714	1510.6714	1510.6714	1512.9333	1512.9333	1512.9333	1512.9333	1512.9333	1512.9333	1512.9333	1512.9333	1512.9333	1512.9333	1512.9333	1512.9333	1512.9333	1512.9333	1512.9333	1512.9333	1512.9333	1512.9333	1512.9333	1512.9333	1512.9333	1512.9333	1517.7184	1517.7184	1517.7184	1517.7184
1522.6322	1522.6322	1522.6322	1524.7742	1524.7742	1524.7742	1524.7742	1524.7742	1524.7742	1524.7742	1524.7742	1524.7742	1524.7742	1524.7742	1524.7742	1527.0292	1527.0292	1527.0292	1527.0292	1527.0292	1527.0292	1527.0292	1527.0292	1527.0292	1527.0292	1527.0292	1527.0292	1527.0292	1527.0292	1527.0292	1527.0292	1527.0292	1527.0292	1527.0292	1527.0292	1527.0292	1527.0292	1531.703	1531.703	1531.703	1531.703
1523.4041	1523.4041	1523.4041	1525.5269	1525.5269	1525.5269	1525.5269	1525.5269	1525.5269	1525.5269	1525.5269	1525.5269	1525.5269	1525.5269	1525.5269	1527.7975	1527.7975	1527.7975	1527.7975	1527.7975	1527.7975	1527.7975	1527.7975	1527.7975	1527.7975	1527.7975	1527.7975	1527.7975	1527.7975	1527.7975	1527.7975	1527.7975	1527.7975	1527.7975	1527.7975	1527.7975	1527.7975	1532.4839	1532.4839	1532.4839	1532.4839
1537.6998	1537.6998	1537.6998	1539.939	1539.939	1539.939	1539.939	1539.939	1539.939	1539.939	1539.939	1539.939	1539.939	1539.939	1539.939	1542.2407	1542.2407	1542.2407	1542.2407	1542.2407	1542.2407	1542.2407	1542.2407	1542.2407	1542.2407	1542.2407	1542.2407	1542.2407	1542.2407	1542.2407	1542.2407	1542.2407	1542.2407	1542.2407	1542.2407	1542.2407	1542.2407	1546.848	1546.848	1546.848	1546.848
1538.4707	1538.4707	1538.4707	1540.7029	1540.7029	1540.7029	1540.7029	1540.7029	1540.7029	1540.7029	1540.7029	1540.7029	1540.7029	1540.7029	1540.7029	1542.9952	1542.9952	1542.9952	1542.9952	1542.9952	1542.9952	1542.9952	1542.9952	1542.9952	1542.9952	1542.9952	1542.9952	1542.9952	1542.9952	1542.9952	1542.9952	1542.9952	1542.9952	1542.9952	1542.9952	1542.9952	1542.9952	1547.6193	1547.6193	1547.6193	1547.6193
1552.7047	1552.7047	1552.7047	1554.9469	1554.9469	1554.9469	1554.9469	1554.9469	1554.9469	1554.9469	1554.9469	1554.9469	1554.9469	1554.9469	1554.9469	1557.3589	1557.3589	1557.3589	1557.3589	1557.3589	1557.3589	1557.3589	1557.3589	1557.3589	1557.3589	1557.3589	1557.3589	1557.3589	1557.3589	1557.3589	1557.3589	1557.3589	1557.3589	1557.3589	1557.3589	1557.3589	1557.3589	1562.1442	1562.1442	1562.1442	1562.1442
1553.4694	1553.4694	1553.4694	1555.709	1555.709	1555.709	1555.709	1555.709	1555.709	1555.709	1555.709	1555.709	1555.709	1555.709	1555.709	1558.124	1558.124	1558.124	1558.124	1558.124	1558.124	1558.124	1558.124	1558.124	1558.124	1558.124	1558.124	1558.124	1558.124	1558.124	1558.124	1558.124	1558.124	1558.124	1558.124	1558.124	1558.124	1562.9142	1562.9142	1562.9142	1562.9142
1567.884	1567.884	1567.884	1570.1246	1570.1246	1570.1246	1570.1246	1570.1246	1570.1246	1570.1246	1570.1246	1570.1246	1570.1246	1570.1246	1570.1246	1572.3813	1572.3813	1572.3813	1572.3813	1572.3813	1572.3813	1572.3813	1572.3813	1572.3813	1572.3813	1572.3813	1572.3813	1572.3813	1572.3813	1572.3813	1572.3813	1572.3813	1572.3813	1572.3813	1572.3813	1572.3813	1572.3813	1577.2097	1577.2097	1577.2097	1577.2097
1568.6538	1568.6538	1568.6538	1570.8917	1570.8917	1570.8917	1570.8917	1570.8917	1570.8917	1570.8917	1570.8917	1570.8917	1570.8917	1570.8917	1570.8917	1573.1478	1573.1478	1573.1478	1573.1478	1573.1478	1573.1478	1573.1478	1573.1478	1573.1478	1573.1478	1573.1478	1573.1478	1573.1478	1573.1478	1573.1478	1573.1478	1573.1478	1573.1478	1573.1478	1573.1478	1573.1478	1573.1478	1577.979	1577.979	1577.979	1577.979
1587.7932	1587.7932	1587.7932	1590.0409	1590.0409	1590.0409	1590.0409	1590.0409	1590.0409	1590.0409	1590.0409	1590.0409	1590.0409	1590.0409	1590.0409	1592.3763	1592.3763	1592.3763	1592.3763	1592.3763	1592.3763	1592.3763	1592.3763	1592.3763	1592.3763	1592.3763	1592.3763	1592.3763	1592.3763	1592.3763	1592.3763	1592.3763	1592.3763	1592.3763	1592.3763	1592.3763	1592.3763	1597.1108	1597.1108	1597.1108	1597.1108
1588.5546	1588.5546	1588.5546	1590.819	1590.819	1590.819	1590.819	1590.819	1590.819	1590.819	1590.819	1590.819	1590.819	1590.819	1590.819	1593.1425	1593.1425	1593.1425	1593.1425	1593.1425	1593.1425	1593.1425	1593.1425	1593.1425	1593.1425	1593.1425	1593.1425	1593.1425	1593.1425	1593.1425	1593.1425	1593.1425	1593.1425	1593.1425	1593.1425	1593.1425	1593.1425	1597.8784	1597.8784	1597.8784	1597.8784
1601.6708	1601.6708	1601.6708	1603.7802	1603.7802	1603.7802	1603.7802	1603.7802	1603.7802	1603.7802	1603.7802	1603.7802	1603.7802	1603.7802	1603.7802	1605.9093	1605.9093	1605.9093	1605.9093	1605.9093	1605.9093	1605.9093	1605.9093	1605.9093	1605.9093	1605.9093	1605.9093	1605.9093	1605.9093	1605.9093	1605.9093	1605.9093	1605.9093	1605.9093	1605.9093	1605.9093	1605.9093	1610.6591	1610.6591	1610.6591	1610.6591
1602.4348	1602.4348	1602.4348	1604.5293	1604.5293	1604.5293	1604.5293	1604.5293	1604.5293	1604.5293	1604.5293	1604.5293	1604.5293	1604.5293	1604.5293	1606.675	1606.675	1606.675	1606.675	1606.675	1606.675	1606.675	1606.675	1606.675	1606.675	1606.675	1606.675	1606.675	1606.675	1606.675	1606.675	1606.675	1606.675	1606.675	1606.675	1606.675	1606.675	1611.4275	1611.4275	1611.4275	1611.4275
1616.7217	1616.7217	1616.7217	1618.9612	1618.9612	1618.9612	1618.9612	1618.9612	1618.9612	1618.9612	1618.9612	1618.9612	1618.9612	1618.9612	1618.9612	1621.2185	1621.2185	1621.2185	1621.2185	1621.2185	1621.2185	1621.2185	1621.2185	1621.2185	1621.2185	1621.2185	1621.2185	1621.2185	1621.2185	1621.2185	1621.2185	1621.2185	1621.2185	1621.2185	1621.2185	1621.2185	1621.2185	1625.8553	1625.8553	1625.8553	1625.8553
1617.4911	1617.4911	1617.4911	1619.7299	1619.7299	1619.7299	1619.7299	1619.7299	1619.7299	1619.7299	1619.7299	1619.7299	1619.7299	1619.7299	1619.7299	1621.9823	1621.9823	1621.9823	1621.9823	1621.9823	1621.9823	1621.9823	1621.9823	1621.9823	1621.9823	1621.9823	1621.9823	1621.9823	1621.9823	1621.9823	1621.9823	1621.9823	1621.9823	1621.9823	1621.9823	1621.9823	1621.9823	1626.6229	1626.6229	1626.6229	1626.6229
1631.6482	1631.6482	1631.6482	1633.7767	1633.7767	1633.7767	1633.7767	1633.7767	1633.7767	1633.7767	1633.7767	1633.7767	1633.7767	1633.7767	1633.7767	1636.0099	1636.0099	1636.0099	1636.0099	1636.0099	1636.0099	1636.0099	1636.0099	1636.0099	1636.0099	1636.0099	1636.0099	1636.0099	1636.0099	1636.0099	1636.0099	1636.0099	1636.0099	1636.0099	1636.0099	1636.0099	1636.0099	1640.6698	1640.6698	1640.6698	1640.6698
1632.4198	1632.4198	1632.4198	1634.538	1634.538	1634.538	1634.538	1634.538	1634.538	1634.538	1634.538	1634.538	1634.538	1634.538	1634.538	1636.7656	1636.7656	1636.7656	1636.7656	1636.7656	1636.7656	1636.7656	1636.7656	1636.7656	1636.7656	1636.7656	1636.7656	1636.7656	1636.7656	1636.7656	1636.7656	1636.7656	1636.7656	1636.7656	1636.7656	1636.7656	1636.7656	1641.4358	1641.4358	1641.4358	1641.4358
1646.7795	1646.7795	1646.7795	1649.0647	1649.0647	1649.0647	1649.0647	1649.0647	1649.0647	1649.0647	1649.0647	1649.0647	1649.0647	1649.0647	1649.0647	1651.3544	1651.3544	1651.3544	1651.3544	1651.3544	1651.3544	1651.3544	1651.3544	1651.3544	1651.3544	1651.3544	1651.3544	1651.3544	1651.3544	1651.3544	1651.3544	1651.3544	1651.3544	1651.3544	1651.3544	1651.3544	1651.3544	1655.9625	1655.9625	1655.9625	1655.9625
1647.5428	1647.5428	1647.5428	1649.817	1649.817	1649.817	1649.817	1649.817	1649.817	1649.817	1649.817	1649.817	1649.817	1649.817	1649.817	1652.1233	1652.1233	1652.1233	1652.1233	1652.1233	1652.1233	1652.1233	1652.1233	1652.1233	1652.1233	1652.1233	1652.1233	1652.1233	1652.1233	1652.1233	1652.1233	1652.1233	1652.1233	1652.1233	1652.1233	1652.1233	1652.1233	1656.7286	1656.7286	1656.7286	1656.7286
1661.8301	1661.8301	1661.8301	1663.9888	1663.9888	1663.9888	1663.9888	1663.9888	1663.9888	1663.9888	1663.9888	1663.9888	1663.9888	1663.9888	1663.9888	1666.2469	1666.2469	1666.2469	1666.2469	1666.2469	1666.2469	1666.2469	1666.2469	1666.2469	1666.2469	1666.2469	1666.2469	1666.2469	1666.2469	1666.2469	1666.2469	1666.2469	1666.2469	1666.2469	1666.2469	1666.2469	1666.2469	1670.981	1670.981	1670.981	1670.981
1662.5991	1662.5991	1662.5991	1664.7628	1664.7628	1664.7628	1664.7628	1664.7628	1664.7628	1664.7628	1664.7628	1664.7628	1664.7628	1664.7628	1664.7628	1667.0165	1667.0165	1667.0165	1667.0165	1667.0165	1667.0165	1667.0165	1667.0165	1667.0165	1667.0165	1667.0165	1667.0165	1667.0165	1667.0165	1667.0165	1667.0165	1667.0165	1667.0165	1667.0165	1667.0165	1667.0165	1667.0165	1671.7467	1671.7467	1671.7467	1671.7467
1676.5974	1676.5974	1676.5974	1678.9647	1678.9647	1678.9647	1678.9647	1678.9647	1678.9647	1678.9647	1678.9647	1678.9647	1678.9647	1678.9647	1678.9647	1681.2816	1681.2816	1681.2816	1681.2816	1681.2816	1681.2816	1681.2816	1681.2816	1681.2816	1681.2816	1681.2816	1681.2816	1681.2816	1681.2816	1681.2816	1681.2816	1681.2816	1681.2816	1681.2816	1681.2816	1681.2816	1681.2816	1686.0046	1686.0046	1686.0046	1686.0046
1677.3643	1677.3643	1677.3643	1679.7312	1679.7312	1679.7312	1679.7312	1679.7312	1679.7312	1679.7312	1679.7312	1679.7312	1679.7312	1679.7312	1679.7312	1682.0356	1682.0356	1682.0356	1682.0356	1682.0356	1682.0356	1682.0356	1682.0356	1682.0356	1682.0356	1682.0356	1682.0356	1682.0356	1682.0356	1682.0356	1682.0356	1682.0356	1682.0356	1682.0356	1682.0356	1682.0356	1682.0356	1686.7709	1686.7709	1686.7709	1686.7709
1691.6658	1691.6658	1691.6658	1693.9048	1693.9048	1693.9048	1693.9048	1693.9048	1693.9048	1693.9048	1693.9048	1693.9048	1693.9048	1693.9048	1693.9048	1696.2058	1696.2058	1696.2058	1696.2058	1696.2058	1696.2058	1696.2058	1696.2058	1696.2058	1696.2058	1696.2058	1696.2058	1696.2058	1696.2058	1696.2058	1696.2058	1696.2058	1696.2058	1696.2058	1696.2058	1696.2058	1696.2058	1701.3105	1701.3105	1701.3105	1701.3105
1692.4352	1692.4352	1692.4352	1694.6681	1694.6681	1694.6681	1694.6681	1694.6681	1694.6681	1694.6681	1694.6681	1694.6681	1694.6681	1694.6681	1694.6681	1696.9799	1696.9799	1696.9799	1696.9799	1696.9799	1696.9799	1696.9799	1696.9799	1696.9799	1696.9799	1696.9799	1696.9799	1696.9799	1696.9799	1696.9799	1696.9799	1696.9799	1696.9799	1696.9799	1696.9799	1696.9799	1696.9799	1702.084	1702.084	1702.084	1702.084
1706.766	1706.766	1706.766	1708.947	1708.947	1708.947	1708.947	1708.947	1708.947	1708.947	1708.947	1708.947	1708.947	1708.947	1708.947	1711.2787	1711.2787	1711.2787	1711.2787	1711.2787	1711.2787	1711.2787	1711.2787	1711.2787	1711.2787	1711.2787	1711.2787	1711.2787	1711.2787	1711.2787	1711.2787	1711.2787	1711.2787	1711.2787	1711.2787	1711.2787	1711.2787	1715.9655	1715.9655	1715.9655	1715.9655
1707.532	1707.532	1707.532	1709.7111	1709.7111	1709.7111	1709.7111	1709.7111	1709.7111	1709.7111	1709.7111	1709.7111	1709.7111	1709.7111	1709.7111	1712.0447	1712.0447	1712.0447	1712.0447	1712.0447	1712.0447	1712.0447	1712.0447	1712.0447	1712.0447	1712.0447	1712.0447	1712.0447	1712.0447	1712.0447	1712.0447	1712.0447	1712.0447	1712.0447	1712.0447	1712.0447	1712.0447	1716.7303	1716.7303	1716.7303	1716.7303
1721.6587	1721.6587	1721.6587	1723.8986	1723.8986	1723.8986	1723.8986	1723.8986	1723.8986	1723.8986	1723.8986	1723.8986	1723.8986	1723.8986	1723.8986	1726.1725	1726.1725	1726.1725	1726.1725	1726.1725	1726.1725	1726.1725	1726.1725	1726.1725	1726.1725	1726.1725	1726.1725	1726.1725	1726.1725	1726.1725	1726.1725	1726.1725	1726.1725	1726.1725	1726.1725	1726.1725	1726.1725	1730.889	1730.889	1730.889	1730.889
1722.4283	1722.4283	1722.4283	1724.6665	1724.6665	1724.6665	1724.6665	1724.6665	1724.6665	1724.6665	1724.6665	1724.6665	1724.6665	1724.6665	1724.6665	1726.9347	1726.9347	1726.9347	1726.9347	1726.9347	1726.9347	1726.9347	1726.9347	1726.9347	1726.9347	1726.9347	1726.9347	1726.9347	1726.9347	1726.9347	1726.9347	1726.9347	1726.9347	1726.9347	1726.9347	1726.9347	1726.9347	1731.6549	1731.6549	1731.6549	1731.6549
1736.6147	1736.6147	1736.6147	1738.806	1738.806	1738.806	1738.806	1738.806	1738.806	1738.806	1738.806	1738.806	1738.806	1738.806	1738.806	1741.1396	1741.1396	1741.1396	1741.1396	1741.1396	1741.1396	1741.1396	1741.1396	1741.1396	1741.1396	1741.1396	1741.1396	1741.1396	1741.1396	1741.1396	1741.1396	1741.1396	1741.1396	1741.1396	1741.1396	1741.1396	1741.1396	1745.8456	1745.8456	1745.8456	1745.8456
1737.3882	1737.3882	1737.3882	1739.5773	1739.5773	1739.5773	1739.5773	1739.5773	1739.5773	1739.5773	1739.5773	1739.5773	1739.5773	1739.5773	1739.5773	1741.9106	1741.9106	1741.9106	1741.9106	1741.9106	1741.9106	1741.9106	1741.9106	1741.9106	1741.9106	1741.9106	1741.9106	1741.9106	1741.9106	1741.9106	1741.9106	1741.9106	1741.9106	1741.9106	1741.9106	1741.9106	1741.9106	1746.6146	1746.6146	1746.6146	1746.6146
1751.7156	1751.7156	1751.7156	1753.8291	1753.8291	1753.8291	1753.8291	1753.8291	1753.8291	1753.8291	1753.8291	1753.8291	1753.8291	1753.8291	1753.8291	1756.0981	1756.0981	1756.0981	1756.0981	1756.0981	1756.0981	1756.0981	1756.0981	1756.0981	1756.0981	1756.0981	1756.0981	1756.0981	1756.0981	1756.0981	1756.0981	1756.0981	1756.0981	1756.0981	1756.0981	1756.0981	1756.0981	1760.9165	1760.9165	1760.9165	1760.9165
1752.4812	1752.4812	1752.4812	1754.5973	1754.5973	1754.5973	1754.5973	1754.5973	1754.5973	1754.5973	1754.5973	1754.5973	1754.5973	1754.5973	1754.5973	1756.8669	1756.8669	1756.8669	1756.8669	1756.8669	1756.8669	1756.8669	1756.8669	1756.8669	1756.8669	1756.8669	1756.8669	1756.8669	1756.8669	1756.8669	1756.8669	1756.8669	1756.8669	1756.8669	1756.8669	1756.8669	1756.8669	1761.6814	1761.6814	1761.6814	1761.6814
1766.673	1766.673	1766.673	1768.8496	1768.8496	1768.8496	1768.8496	1768.8496	1768.8496	1768.8496	1768.8496	1768.8496	1768.8496	1768.8496	1768.8496	1771.1205	1771.1205	1771.1205	1771.1205	1771.1205	1771.1205	1771.1205	1771.1205	1771.1205	1771.1205	1771.1205	1771.1205	1771.1205	1771.1205	1771.1205	1771.1205	1771.1205	1771.1205	1771.1205	1771.1205	1771.1205	1771.1205	1775.8896	1775.8896	1775.8896	1775.8896
1767.4396	1767.4396	1767.4396	1769.6127	1769.6127	1769.6127	1769.6127	1769.6127	1769.6127	1769.6127	1769.6127	1769.6127	1769.6127	1769.6127	1769.6127	1771.8878	1771.8878	1771.8878	1771.8878	1771.8878	1771.8878	1771.8878	1771.8878	1771.8878	1771.8878	1771.8878	1771.8878	1771.8878	1771.8878	1771.8878	1771.8878	1771.8878	1771.8878	1771.8878	1771.8878	1771.8878	1771.8878	1776.6538	1776.6538	1776.6538	1776.6538
1781.7749	1781.7749	1781.7749	1783.9824	1783.9824	1783.9824	1783.9824	1783.9824	1783.9824	1783.9824	1783.9824	1783.9824	1783.9824	1783.9824	1783.9824	1786.251	1786.251	1786.251	1786.251	1786.251	1786.251	1786.251	1786.251	1786.251	1786.251	1786.251	1786.251	1786.251	1786.251	1786.251	1786.251	1786.251	1786.251	1786.251	1786.251	1786.251	1786.251	1790.8756	1790.8756	1790.8756	1790.8756
1782.5389	1782.5389	1782.5389	1784.7466	1784.7466	1784.7466	1784.7466	1784.7466	1784.7466	1784.7466	1784.7466	1784.7466	1784.7466	1784.7466	1784.7466	1787.0198	1787.0198	1787.0198	1787.0198	1787.0198	1787.0198	1787.0198	1787.0198	1787.0198	1787.0198	1787.0198	1787.0198	1787.0198	1787.0198	1787.0198	1787.0198	1787.0198	1787.0198	1787.0198	1787.0198	1787.0198	1787.0198	1791.6409	1791.6409	1791.6409	1791.6409
1796.667	1796.667	1796.667	1798.8584	1798.8584	1798.8584	1798.8584	1798.8584	1798.8584	1798.8584	1798.8584	1798.8584	1798.8584	1798.8584	1798.8584	1801.2759	1801.2759	1801.2759	1801.2759	1801.2759	1801.2759	1801.2759	1801.2759	1801.2759	1801.2759	1801.2759	1801.2759	1801.2759	1801.2759	1801.2759	1801.2759	1801.2759	1801.2759	1801.2759	1801.2759	1801.2759	1801.2759	1805.9519	1805.9519	1805.9519	1805.9519
1797.4309	1797.4309	1797.4309	1799.6215	1799.6215	1799.6215	1799.6215	1799.6215	1799.6215	1799.6215	1799.6215	1799.6215	1799.6215	1799.6215	1799.6215	1802.0369	1802.0369	1802.0369	1802.0369	1802.0369	1802.0369	1802.0369	1802.0369	1802.0369	1802.0369	1802.0369	1802.0369	1802.0369	1802.0369	1802.0369	1802.0369	1802.0369	1802.0369	1802.0369	1802.0369	1802.0369	1802.0369	1806.708	1806.708	1806.708	1806.708
1811.7183	1811.7183	1811.7183	1813.8628	1813.8628	1813.8628	1813.8628	1813.8628	1813.8628	1813.8628	1813.8628	1813.8628	1813.8628	1813.8628	1813.8628	1816.1025	1816.1025	1816.1025	1816.1025	1816.1025	1816.1025	1816.1025	1816.1025	1816.1025	1816.1025	1816.1025	1816.1025	1816.1025	1816.1025	1816.1025	1816.1025	1816.1025	1816.1025	1816.1025	1816.1025	1816.1025	1816.1025	1820.7737	1820.7737	1820.7737	1820.7737
1812.4866	1812.4866	1812.4866	1814.6284	1814.6284	1814.6284	1814.6284	1814.6284	1814.6284	1814.6284	1814.6284	1814.6284	1814.6284	1814.6284	1814.6284	1816.8687	1816.8687	1816.8687	1816.8687	1816.8687	1816.8687	1816.8687	1816.8687	1816.8687	1816.8687	1816.8687	1816.8687	1816.8687	1816.8687	1816.8687	1816.8687	1816.8687	1816.8687	1816.8687	1816.8687	1816.8687	1816.8687	1821.5402	1821.5402	1821.5402	1821.5402
1826.9005	1826.9005	1826.9005	1829.3793	1829.3793	1829.3793	1829.3793	1829.3793	1829.3793	1829.3793	1829.3793	1829.3793	1829.3793	1829.3793	1829.3793	1831.7617	1831.7617	1831.7617	1831.7617	1831.7617	1831.7617	1831.7617	1831.7617	1831.7617	1831.7617	1831.7617	1831.7617	1831.7617	1831.7617	1831.7617	1831.7617	1831.7617	1831.7617	1831.7617	1831.7617	1831.7617	1831.7617	1836.7687	1836.7687	1836.7687	1836.7687
1827.6647	1827.6647	1827.6647	1830.1432	1830.1432	1830.1432	1830.1432	1830.1432	1830.1432	1830.1432	1830.1432	1830.1432	1830.1432	1830.1432	1830.1432	1832.5299	1832.5299	1832.5299	1832.5299	1832.5299	1832.5299	1832.5299	1832.5299	1832.5299	1832.5299	1832.5299	1832.5299	1832.5299	1832.5299	1832.5299	1832.5299	1832.5299	1832.5299	1832.5299	1832.5299	1832.5299	1832.5299	1837.5214	1837.5214	1837.5214	1837.5214
1841.6157	1841.6157	1841.6157	1843.9996	1843.9996	1843.9996	1843.9996	1843.9996	1843.9996	1843.9996	1843.9996	1843.9996	1843.9996	1843.9996	1843.9996	1846.3197	1846.3197	1846.3197	1846.3197	1846.3197	1846.3197	1846.3197	1846.3197	1846.3197	1846.3197	1846.3197	1846.3197	1846.3197	1846.3197	1846.3197	1846.3197	1846.3197	1846.3197	1846.3197	1846.3197	1846.3197	1846.3197	1850.9578	1850.9578	1850.9578	1850.9578
1842.3854	1842.3854	1842.3854	1844.7649	1844.7649	1844.7649	1844.7649	1844.7649	1844.7649	1844.7649	1844.7649	1844.7649	1844.7649	1844.7649	1844.7649	1847.0886	1847.0886	1847.0886	1847.0886	1847.0886	1847.0886	1847.0886	1847.0886	1847.0886	1847.0886	1847.0886	1847.0886	1847.0886	1847.0886	1847.0886	1847.0886	1847.0886	1847.0886	1847.0886	1847.0886	1847.0886	1847.0886	1851.7247	1851.7247	1851.7247	1851.7247
1856.6537	1856.6537	1856.6537	1858.7809	1858.7809	1858.7809	1858.7809	1858.7809	1858.7809	1858.7809	1858.7809	1858.7809	1858.7809	1858.7809	1858.7809	1861.1006	1861.1006	1861.1006	1861.1006	1861.1006	1861.1006	1861.1006	1861.1006	1861.1006	1861.1006	1861.1006	1861.1006	1861.1006	1861.1006	1861.1006	1861.1006	1861.1006	1861.1006	1861.1006	1861.1006	1861.1006	1861.1006	1865.6909	1865.6909	1865.6909	1865.6909
1857.4227	1857.4227	1857.4227	1859.5479	1859.5479	1859.5479	1859.5479	1859.5479	1859.5479	1859.5479	1859.5479	1859.5479	1859.5479	1859.5479	1859.5479	1861.8636	1861.8636	1861.8636	1861.8636	1861.8636	1861.8636	1861.8636	1861.8636	1861.8636	1861.8636	1861.8636	1861.8636	1861.8636	1861.8636	1861.8636	1861.8636	1861.8636	1861.8636	1861.8636	1861.8636	1861.8636	1861.8636	1866.457	1866.457	1866.457	1866.457
1871.8346	1871.8346	1871.8346	1874.0106	1874.0106	1874.0106	1874.0106	1874.0106	1874.0106	1874.0106	1874.0106	1874.0106	1874.0106	1874.0106	1874.0106	1876.2789	1876.2789	1876.2789	1876.2789	1876.2789	1876.2789	1876.2789	1876.2789	1876.2789	1876.2789	1876.2789	1876.2789	1876.2789	1876.2789	1876.2789	1876.2789	1876.2789	1876.2789	1876.2789	1876.2789	1876.2789	1876.2789	1880.9841	1880.9841	1880.9841	1880.9841
1872.6003	1872.6003	1872.6003	1874.7889	1874.7889	1874.7889	1874.7889	1874.7889	1874.7889	1874.7889	1874.7889	1874.7889	1874.7889	1874.7889	1874.7889	1877.0465	1877.0465	1877.0465	1877.0465	1877.0465	1877.0465	1877.0465	1877.0465	1877.0465	1877.0465	1877.0465	1877.0465	1877.0465	1877.0465	1877.0465	1877.0465	1877.0465	1877.0465	1877.0465	1877.0465	1877.0465	1877.0465	1881.7526	1881.7526	1881.7526	1881.7526
1891.4166	1891.4166	1891.4166	1893.6536	1893.6536	1893.6536	1893.6536	1893.6536	1893.6536	1893.6536	1893.6536	1893.6536	1893.6536	1893.6536	1893.6536	1895.8619	1895.8619	1895.8619	1895.8619	1895.8619	1895.8619	1895.8619	1895.8619	1895.8619	1895.8619	1895.8619	1895.8619	1895.8619	1895.8619	1895.8619	1895.8619	1895.8619	1895.8619	1895.8619	1895.8619	1895.8619	1895.8619	1900.451	1900.451	1900.451	1900.451
1892.1837	1892.1837	1892.1837	1894.4171	1894.4171	1894.4171	1894.4171	1894.4171	1894.4171	1894.4171	1894.4171	1894.4171	1894.4171	1894.4171	1894.4171	1896.6229	1896.6229	1896.6229	1896.6229	1896.6229	1896.6229	1896.6229	1896.6229	1896.6229	1896.6229	1896.6229	1896.6229	1896.6229	1896.6229	1896.6229	1896.6229	1896.6229	1896.6229	1896.6229	1896.6229	1896.6229	1896.6229	1901.2186	1901.2186	1901.2186	1901.2186
1905.1697	1905.1697	1905.1697	1907.474	1907.474	1907.474	1907.474	1907.474	1907.474	1907.474	1907.474	1907.474	1907.474	1907.474	1907.474	1909.7288	1909.7288	1909.7288	1909.7288	1909.7288	1909.7288	1909.7288	1909.7288	1909.7288	1909.7288	1909.7288	1909.7288	1909.7288	1909.7288	1909.7288	1909.7288	1909.7288	1909.7288	1909.7288	1909.7288	1909.7288	1909.7288	1914.4802	1914.4802	1914.4802	1914.4802
1905.9407	1905.9407	1905.9407	1908.2239	1908.2239	1908.2239	1908.2239	1908.2239	1908.2239	1908.2239	1908.2239	1908.2239	1908.2239	1908.2239	1908.2239	1910.4983	1910.4983	1910.4983	1910.4983	1910.4983	1910.4983	1910.4983	1910.4983	1910.4983	1910.4983	1910.4983	1910.4983	1910.4983	1910.4983	1910.4983	1910.4983	1910.4983	1910.4983	1910.4983	1910.4983	1910.4983	1910.4983	1915.25	1915.25	1915.25	1915.25
1920.2719	1920.2719	1920.2719	1922.5116	1922.5116	1922.5116	1922.5116	1922.5116	1922.5116	1922.5116	1922.5116	1922.5116	1922.5116	1922.5116	1922.5116	1924.7188	1924.7188	1924.7188	1924.7188	1924.7188	1924.7188	1924.7188	1924.7188	1924.7188	1924.7188	1924.7188	1924.7188	1924.7188	1924.7188	1924.7188	1924.7188	1924.7188	1924.7188	1924.7188	1924.7188	1924.7188	1924.7188	1929.4208	1929.4208	1929.4208	1929.4208
1921.041	1921.041	1921.041	1923.2732	1923.2732	1923.2732	1923.2732	1923.2732	1923.2732	1923.2732	1923.2732	1923.2732	1923.2732	1923.2732	1923.2732	1925.4847	1925.4847	1925.4847	1925.4847	1925.4847	1925.4847	1925.4847	1925.4847	1925.4847	1925.4847	1925.4847	1925.4847	1925.4847	1925.4847	1925.4847	1925.4847	1925.4847	1925.4847	1925.4847	1925.4847	1925.4847	1925.4847	1930.1881	1930.1881	1930.1881	1930.1881
1935.3387	1935.3387	1935.3387	1937.931	1937.931	1937.931	1937.931	1937.931	1937.931	1937.931	1937.931	1937.931	1937.931	1937.931	1937.931	1940.365	1940.365	1940.365	1940.365	1940.365	1940.365	1940.365	1940.365	1940.365	1940.365	1940.365	1940.365	1940.365	1940.365	1940.365	1940.365	1940.365	1940.365	1940.365	1940.365	1940.365	1940.365	1945.0825	1945.0825	1945.0825	1945.0825
1936.11	1936.11	1936.11	1938.7002	1938.7002	1938.7002	1938.7002	1938.7002	1938.7002	1938.7002	1938.7002	1938.7002	1938.7002	1938.7002	1938.7002	1941.1299	1941.1299	1941.1299	1941.1299	1941.1299	1941.1299	1941.1299	1941.1299	1941.1299	1941.1299	1941.1299	1941.1299	1941.1299	1941.1299	1941.1299	1941.1299	1941.1299	1941.1299	1941.1299	1941.1299	1941.1299	1941.1299	1945.8483	1945.8483	1945.8483	1945.8483
1950.2141	1950.2141	1950.2141	1952.5205	1952.5205	1952.5205	1952.5205	1952.5205	1952.5205	1952.5205	1952.5205	1952.5205	1952.5205	1952.5205	1952.5205	1954.7897	1954.7897	1954.7897	1954.7897	1954.7897	1954.7897	1954.7897	1954.7897	1954.7897	1954.7897	1954.7897	1954.7897	1954.7897	1954.7897	1954.7897	1954.7897	1954.7897	1954.7897	1954.7897	1954.7897	1954.7897	1954.7897	1959.3987	1959.3987	1959.3987	1959.3987
1950.9838	1950.9838	1950.9838	1953.2867	1953.2867	1953.2867	1953.2867	1953.2867	1953.2867	1953.2867	1953.2867	1953.2867	1953.2867	1953.2867	1953.2867	1955.5601	1955.5601	1955.5601	1955.5601	1955.5601	1955.5601	1955.5601	1955.5601	1955.5601	1955.5601	1955.5601	1955.5601	1955.5601	1955.5601	1955.5601	1955.5601	1955.5601	1955.5601	1955.5601	1955.5601	1955.5601	1955.5601	1960.1647	1960.1647	1960.1647	1960.1647
1965.1716	1965.1716	1965.1716	1967.4303	1967.4303	1967.4303	1967.4303	1967.4303	1967.4303	1967.4303	1967.4303	1967.4303	1967.4303	1967.4303	1967.4303	1969.5883	1969.5883	1969.5883	1969.5883	1969.5883	1969.5883	1969.5883	1969.5883	1969.5883	1969.5883	1969.5883	1969.5883	1969.5883	1969.5883	1969.5883	1969.5883	1969.5883	1969.5883	1969.5883	1969.5883	1969.5883	1969.5883	1974.2271	1974.2271	1974.2271	1974.2271
1965.9415	1965.9415	1965.9415	1968.1971	1968.1971	1968.1971	1968.1971	1968.1971	1968.1971	1968.1971	1968.1971	1968.1971	1968.1971	1968.1971	1968.1971	1970.3558	1970.3558	1970.3558	1970.3558	1970.3558	1970.3558	1970.3558	1970.3558	1970.3558	1970.3558	1970.3558	1970.3558	1970.3558	1970.3558	1970.3558	1970.3558	1970.3558	1970.3558	1970.3558	1970.3558	1970.3558	1970.3558	1974.991	1974.991	1974.991	1974.991
1980.207	1980.207	1980.207	1982.4486	1982.4486	1982.4486	1982.4486	1982.4486	1982.4486	1982.4486	1982.4486	1982.4486	1982.4486	1982.4486	1982.4486	1984.7596	1984.7596	1984.7596	1984.7596	1984.7596	1984.7596	1984.7596	1984.7596	1984.7596	1984.7596	1984.7596	1984.7596	1984.7596	1984.7596	1984.7596	1984.7596	1984.7596	1984.7596	1984.7596	1984.7596	1984.7596	1984.7596	1989.2635	1989.2635	1989.2635	1989.2635
1980.9613	1980.9613	1980.9613	1983.2152	1983.2152	1983.2152	1983.2152	1983.2152	1983.2152	1983.2152	1983.2152	1983.2152	1983.2152	1983.2152	1983.2152	1985.5166	1985.5166	1985.5166	1985.5166	1985.5166	1985.5166	1985.5166	1985.5166	1985.5166	1985.5166	1985.5166	1985.5166	1985.5166	1985.5166	1985.5166	1985.5166	1985.5166	1985.5166	1985.5166	1985.5166	1985.5166	1985.5166	1990.0529	1990.0529	1990.0529	1990.0529
1995.2782	1995.2782	1995.2782	1997.454	1997.454	1997.454	1997.454	1997.454	1997.454	1997.454	1997.454	1997.454	1997.454	1997.454	1997.454	1999.7075	1999.7075	1999.7075	1999.7075	1999.7075	1999.7075	1999.7075	1999.7075	1999.7075	1999.7075	1999.7075	1999.7075	1999.7075	1999.7075	1999.7075	1999.7075	1999.7075	1999.7075	1999.7075	1999.7075	1999.7075	1999.7075	2004.652	2004.652	2004.652	2004.652
1996.048	1996.048	1996.048	1998.2169	1998.2169	1998.2169	1998.2169	1998.2169	1998.2169	1998.2169	1998.2169	1998.2169	1998.2169	1998.2169	1998.2169	2000.4589	2000.4589	2000.4589	2000.4589	2000.4589	2000.4589	2000.4589	2000.4589	2000.4589	2000.4589	2000.4589	2000.4589	2000.4589	2000.4589	2000.4589	2000.4589	2000.4589	2000.4589	2000.4589	2000.4589	2000.4589	2000.4589	2005.423	2005.423	2005.423	2005.423
2010.1558	2010.1558	2010.1558	2012.332	2012.332	2012.332	2012.332	2012.332	2012.332	2012.332	2012.332	2012.332	2012.332	2012.332	2012.332	2014.6035	2014.6035	2014.6035	2014.6035	2014.6035	2014.6035	2014.6035	2014.6035	2014.6035	2014.6035	2014.6035	2014.6035	2014.6035	2014.6035	2014.6035	2014.6035	2014.6035	2014.6035	2014.6035	2014.6035	2014.6035	2014.6035	2019.5308	2019.5308	2019.5308	2019.5308
2010.9189	2010.9189	2010.9189	2013.0939	2013.0939	2013.0939	2013.0939	2013.0939	2013.0939	2013.0939	2013.0939	2013.0939	2013.0939	2013.0939	2013.0939	2015.369	2015.369	2015.369	2015.369	2015.369	2015.369	2015.369	2015.369	2015.369	2015.369	2015.369	2015.369	2015.369	2015.369	2015.369	2015.369	2015.369	2015.369	2015.369	2015.369	2015.369	2015.369	2020.2992	2020.2992	2020.2992	2020.2992
2025.2076	2025.2076	2025.2076	2027.4313	2027.4313	2027.4313	2027.4313	2027.4313	2027.4313	2027.4313	2027.4313	2027.4313	2027.4313	2027.4313	2027.4313	2029.8158	2029.8158	2029.8158	2029.8158	2029.8158	2029.8158	2029.8158	2029.8158	2029.8158	2029.8158	2029.8158	2029.8158	2029.8158	2029.8158	2029.8158	2029.8158	2029.8158	2029.8158	2029.8158	2029.8158	2029.8158	2029.8158	2034.5145	2034.5145	2034.5145	2034.5145
2025.9753	2025.9753	2025.9753	2028.2153	2028.2153	2028.2153	2028.2153	2028.2153	2028.2153	2028.2153	2028.2153	2028.2153	2028.2153	2028.2153	2028.2153	2030.5825	2030.5825	2030.5825	2030.5825	2030.5825	2030.5825	2030.5825	2030.5825	2030.5825	2030.5825	2030.5825	2030.5825	2030.5825	2030.5825	2030.5825	2030.5825	2030.5825	2030.5825	2030.5825	2030.5825	2030.5825	2030.5825	2035.2688	2035.2688	2035.2688	2035.2688
2040.2747	2040.2747	2040.2747	2042.5165	2042.5165	2042.5165	2042.5165	2042.5165	2042.5165	2042.5165	2042.5165	2042.5165	2042.5165	2042.5165	2042.5165	2044.7893	2044.7893	2044.7893	2044.7893	2044.7893	2044.7893	2044.7893	2044.7893	2044.7893	2044.7893	2044.7893	2044.7893	2044.7893	2044.7893	2044.7893	2044.7893	2044.7893	2044.7893	2044.7893	2044.7893	2044.7893	2044.7893	2049.4902	2049.4902	2049.4902	2049.4902
2041.0421	2041.0421	2041.0421	2043.2953	2043.2953	2043.2953	2043.2953	2043.2953	2043.2953	2043.2953	2043.2953	2043.2953	2043.2953	2043.2953	2043.2953	2045.5529	2045.5529	2045.5529	2045.5529	2045.5529	2045.5529	2045.5529	2045.5529	2045.5529	2045.5529	2045.5529	2045.5529	2045.5529	2045.5529	2045.5529	2045.5529	2045.5529	2045.5529	2045.5529	2045.5529	2045.5529	2045.5529	2050.2551	2050.2551	2050.2551	2050.2551
2055.2012	2055.2012	2055.2012	2057.55	2057.55	2057.55	2057.55	2057.55	2057.55	2057.55	2057.55	2057.55	2057.55	2057.55	2057.55	2059.7747	2059.7747	2059.7747	2059.7747	2059.7747	2059.7747	2059.7747	2059.7747	2059.7747	2059.7747	2059.7747	2059.7747	2059.7747	2059.7747	2059.7747	2059.7747	2059.7747	2059.7747	2059.7747	2059.7747	2059.7747	2059.7747	2064.6245	2064.6245	2064.6245	2064.6245
2055.9683	2055.9683	2055.9683	2058.3206	2058.3206	2058.3206	2058.3206	2058.3206	2058.3206	2058.3206	2058.3206	2058.3206	2058.3206	2058.3206	2058.3206	2060.5461	2060.5461	2060.5461	2060.5461	2060.5461	2060.5461	2060.5461	2060.5461	2060.5461	2060.5461	2060.5461	2060.5461	2060.5461	2060.5461	2060.5461	2060.5461	2060.5461	2060.5461	2060.5461	2060.5461	2060.5461	2060.5461	2065.3899	2065.3899	2065.3899	2065.3899
2070.2693	2070.2693	2070.2693	2072.4905	2072.4905	2072.4905	2072.4905	2072.4905	2072.4905	2072.4905	2072.4905	2072.4905	2072.4905	2072.4905	2072.4905	2074.6826	2074.6826	2074.6826	2074.6826	2074.6826	2074.6826	2074.6826	2074.6826	2074.6826	2074.6826	2074.6826	2074.6826	2074.6826	2074.6826	2074.6826	2074.6826	2074.6826	2074.6826	2074.6826	2074.6826	2074.6826	2074.6826	2079.3394	2079.3394	2079.3394	2079.3394
2071.0562	2071.0562	2071.0562	2073.2571	2073.2571	2073.2571	2073.2571	2073.2571	2073.2571	2073.2571	2073.2571	2073.2571	2073.2571	2073.2571	2073.2571	2075.4539	2075.4539	2075.4539	2075.4539	2075.4539	2075.4539	2075.4539	2075.4539	2075.4539	2075.4539	2075.4539	2075.4539	2075.4539	2075.4539	2075.4539	2075.4539	2075.4539	2075.4539	2075.4539	2075.4539	2075.4539	2075.4539	2080.1079	2080.1079	2080.1079	2080.1079
2085.1482	2085.1482	2085.1482	2087.45	2087.45	2087.45	2087.45	2087.45	2087.45	2087.45	2087.45	2087.45	2087.45	2087.45	2087.45	2089.7048	2089.7048	2089.7048	2089.7048	2089.7048	2089.7048	2089.7048	2089.7048	2089.7048	2089.7048	2089.7048	2089.7048	2089.7048	2089.7048	2089.7048	2089.7048	2089.7048	2089.7048	2089.7048	2089.7048	2089.7048	2089.7048	2094.9211	2094.9211	2094.9211	2094.9211
2085.9153	2085.9153	2085.9153	2088.2129	2088.2129	2088.2129	2088.2129	2088.2129	2088.2129	2088.2129	2088.2129	2088.2129	2088.2129	2088.2129	2088.2129	2090.4727	2090.4727	2090.4727	2090.4727	2090.4727	2090.4727	2090.4727	2090.4727	2090.4727	2090.4727	2090.4727	2090.4727	2090.4727	2090.4727	2090.4727	2090.4727	2090.4727	2090.4727	2090.4727	2090.4727	2090.4727	2090.4727	2095.6885	2095.6885	2095.6885	2095.6885
2100.3259	2100.3259	2100.3259	2102.5002	2102.5002	2102.5002	2102.5002	2102.5002	2102.5002	2102.5002	2102.5002	2102.5002	2102.5002	2102.5002	2102.5002	2104.8066	2104.8066	2104.8066	2104.8066	2104.8066	2104.8066	2104.8066	2104.8066	2104.8066	2104.8066	2104.8066	2104.8066	2104.8066	2104.8066	2104.8066	2104.8066	2104.8066	2104.8066	2104.8066	2104.8066	2104.8066	2104.8066	2109.5105	2109.5105	2109.5105	2109.5105
2101.0947	2101.0947	2101.0947	2103.2668	2103.2668	2103.2668	2103.2668	2103.2668	2103.2668	2103.2668	2103.2668	2103.2668	2103.2668	2103.2668	2103.2668	2105.573	2105.573	2105.573	2105.573	2105.573	2105.573	2105.573	2105.573	2105.573	2105.573	2105.573	2105.573	2105.573	2105.573	2105.573	2105.573	2105.573	2105.573	2105.573	2105.573	2105.573	2105.573	2110.2742	2110.2742	2110.2742	2110.2742
2115.2671	2115.2671	2115.2671	2117.5706	2117.5706	2117.5706	2117.5706	2117.5706	2117.5706	2117.5706	2117.5706	2117.5706	2117.5706	2117.5706	2117.5706	2119.8904	2119.8904	2119.8904	2119.8904	2119.8904	2119.8904	2119.8904	2119.8904	2119.8904	2119.8904	2119.8904	2119.8904	2119.8904	2119.8904	2119.8904	2119.8904	2119.8904	2119.8904	2119.8904	2119.8904	2119.8904	2119.8904	2124.5779	2124.5779	2124.5779	2124.5779
2116.0332	2116.0332	2116.0332	2118.3384	2118.3384	2118.3384	2118.3384	2118.3384	2118.3384	2118.3384	2118.3384	2118.3384	2118.3384	2118.3384	2118.3384	2120.6562	2120.6562	2120.6562	2120.6562	2120.6562	2120.6562	2120.6562	2120.6562	2120.6562	2120.6562	2120.6562	2120.6562	2120.6562	2120.6562	2120.6562	2120.6562	2120.6562	2120.6562	2120.6562	2120.6562	2120.6562	2120.6562	2125.3486	2125.3486	2125.3486	2125.3486
2130.271	2130.271	2130.271	2132.3845	2132.3845	2132.3845	2132.3845	2132.3845	2132.3845	2132.3845	2132.3845	2132.3845	2132.3845	2132.3845	2132.3845	2134.7515	2134.7515	2134.7515	2134.7515	2134.7515	2134.7515	2134.7515	2134.7515	2134.7515	2134.7515	2134.7515	2134.7515	2134.7515	2134.7515	2134.7515	2134.7515	2134.7515	2134.7515	2134.7515	2134.7515	2134.7515	2134.7515	2139.5024	2139.5024	2139.5024	2139.5024
2131.0222	2131.0222	2131.0222	2133.1499	2133.1499	2133.1499	2133.1499	2133.1499	2133.1499	2133.1499	2133.1499	2133.1499	2133.1499	2133.1499	2133.1499	2135.5198	2135.5198	2135.5198	2135.5198	2135.5198	2135.5198	2135.5198	2135.5198	2135.5198	2135.5198	2135.5198	2135.5198	2135.5198	2135.5198	2135.5198	2135.5198	2135.5198	2135.5198	2135.5198	2135.5198	2135.5198	2135.5198	2140.27	2140.27	2140.27	2140.27
2145.1499	2145.1499	2145.1499	2147.4192	2147.4192	2147.4192	2147.4192	2147.4192	2147.4192	2147.4192	2147.4192	2147.4192	2147.4192	2147.4192	2147.4192	2149.7578	2149.7578	2149.7578	2149.7578	2149.7578	2149.7578	2149.7578	2149.7578	2149.7578	2149.7578	2149.7578	2149.7578	2149.7578	2149.7578	2149.7578	2149.7578	2149.7578	2149.7578	2149.7578	2149.7578	2149.7578	2149.7578	2154.4932	2154.4932	2154.4932	2154.4932
2145.9146	2145.9146	2145.9146	2148.1887	2148.1887	2148.1887	2148.1887	2148.1887	2148.1887	2148.1887	2148.1887	2148.1887	2148.1887	2148.1887	2148.1887	2150.5242	2150.5242	2150.5242	2150.5242	2150.5242	2150.5242	2150.5242	2150.5242	2150.5242	2150.5242	2150.5242	2150.5242	2150.5242	2150.5242	2150.5242	2150.5242	2150.5242	2150.5242	2150.5242	2150.5242	2150.5242	2150.5242	2155.2727	2155.2727	2155.2727	2155.2727
2160.1521	2160.1521	2160.1521	2162.3442	2162.3442	2162.3442	2162.3442	2162.3442	2162.3442	2162.3442	2162.3442	2162.3442	2162.3442	2162.3442	2162.3442	2164.6172	2164.6172	2164.6172	2164.6172	2164.6172	2164.6172	2164.6172	2164.6172	2164.6172	2164.6172	2164.6172	2164.6172	2164.6172	2164.6172	2164.6172	2164.6172	2164.6172	2164.6172	2164.6172	2164.6172	2164.6172	2164.6172	2169.2859	2169.2859	2169.2859	2169.2859
2160.9248	2160.9248	2160.9248	2163.1152	2163.1152	2163.1152	2163.1152	2163.1152	2163.1152	2163.1152	2163.1152	2163.1152	2163.1152	2163.1152	2163.1152	2165.3831	2165.3831	2165.3831	2165.3831	2165.3831	2165.3831	2165.3831	2165.3831	2165.3831	2165.3831	2165.3831	2165.3831	2165.3831	2165.3831	2165.3831	2165.3831	2165.3831	2165.3831	2165.3831	2165.3831	2165.3831	2165.3831	2170.0547	2170.0547	2170.0547	2170.0547
2175.2053	2175.2053	2175.2053	2177.5894	2177.5894	2177.5894	2177.5894	2177.5894	2177.5894	2177.5894	2177.5894	2177.5894	2177.5894	2177.5894	2177.5894	2179.7971	2179.7971	2179.7971	2179.7971	2179.7971	2179.7971	2179.7971	2179.7971	2179.7971	2179.7971	2179.7971	2179.7971	2179.7971	2179.7971	2179.7971	2179.7971	2179.7971	2179.7971	2179.7971	2179.7971	2179.7971	2179.7971	2184.4624	2184.4624	2184.4624	2184.4624
2175.9558	2175.9558	2175.9558	2178.356	2178.356	2178.356	2178.356	2178.356	2178.356	2178.356	2178.356	2178.356	2178.356	2178.356	2178.356	2180.5618	2180.5618	2180.5618	2180.5618	2180.5618	2180.5618	2180.5618	2180.5618	2180.5618	2180.5618	2180.5618	2180.5618	2180.5618	2180.5618	2180.5618	2180.5618	2180.5618	2180.5618	2180.5618	2180.5618	2180.5618	2180.5618	2185.2183	2185.2183	2185.2183	2185.2183
2225.1497	2225.1497	2225.1497	2227.3391	2227.3391	2227.3391	2227.3391	2227.3391	2227.3391	2227.3391	2227.3391	2227.3391	2227.3391	2227.3391	2227.3391	2229.4819	2229.4819	2229.4819	2229.4819	2229.4819	2229.4819	2229.4819	2229.4819	2229.4819	2229.4819	2229.4819	2229.4819	2229.4819	2229.4819	2229.4819	2229.4819	2229.4819	2229.4819	2229.4819	2229.4819	2229.4819	2229.4819	2234.3315	2234.3315	2234.3315	2234.3315
2225.9153	2225.9153	2225.9153	2228.1018	2228.1018	2228.1018	2228.1018	2228.1018	2228.1018	2228.1018	2228.1018	2228.1018	2228.1018	2228.1018	2228.1018	2230.251	2230.251	2230.251	2230.251	2230.251	2230.251	2230.251	2230.251	2230.251	2230.251	2230.251	2230.251	2230.251	2230.251	2230.251	2230.251	2230.251	2230.251	2230.251	2230.251	2230.251	2230.251	2235.0955	2235.0955	2235.0955	2235.0955
2238.7781	2238.7781	2238.7781	2241.0625	2241.0625	2241.0625	2241.0625	2241.0625	2241.0625	2241.0625	2241.0625	2241.0625	2241.0625	2241.0625	2241.0625	2243.3347	2243.3347	2243.3347	2243.3347	2243.3347	2243.3347	2243.3347	2243.3347	2243.3347	2243.3347	2243.3347	2243.3347	2243.3347	2243.3347	2243.3347	2243.3347	2243.3347	2243.3347	2243.3347	2243.3347	2243.3347	2243.3347	2248.002	2248.002	2248.002	2248.002
2239.5398	2239.5398	2239.5398	2241.8323	2241.8323	2241.8323	2241.8323	2241.8323	2241.8323	2241.8323	2241.8323	2241.8323	2241.8323	2241.8323	2241.8323	2244.104	2244.104	2244.104	2244.104	2244.104	2244.104	2244.104	2244.104	2244.104	2244.104	2244.104	2244.104	2244.104	2244.104	2244.104	2244.104	2244.104	2244.104	2244.104	2244.104	2244.104	2244.104	2248.7742	2248.7742	2248.7742	2248.7742
2253.8914	2253.8914	2253.8914	2256.1506	2256.1506	2256.1506	2256.1506	2256.1506	2256.1506	2256.1506	2256.1506	2256.1506	2256.1506	2256.1506	2256.1506	2258.4653	2258.4653	2258.4653	2258.4653	2258.4653	2258.4653	2258.4653	2258.4653	2258.4653	2258.4653	2258.4653	2258.4653	2258.4653	2258.4653	2258.4653	2258.4653	2258.4653	2258.4653	2258.4653	2258.4653	2258.4653	2258.4653	2263.2493	2263.2493	2263.2493	2263.2493
2254.6604	2254.6604	2254.6604	2256.9177	2256.9177	2256.9177	2256.9177	2256.9177	2256.9177	2256.9177	2256.9177	2256.9177	2256.9177	2256.9177	2256.9177	2259.2205	2259.2205	2259.2205	2259.2205	2259.2205	2259.2205	2259.2205	2259.2205	2259.2205	2259.2205	2259.2205	2259.2205	2259.2205	2259.2205	2259.2205	2259.2205	2259.2205	2259.2205	2259.2205	2259.2205	2259.2205	2259.2205	2264.0186	2264.0186	2264.0186	2264.0186
2268.8828	2268.8828	2268.8828	2271.0728	2271.0728	2271.0728	2271.0728	2271.0728	2271.0728	2271.0728	2271.0728	2271.0728	2271.0728	2271.0728	2271.0728	2273.3752	2273.3752	2273.3752	2273.3752	2273.3752	2273.3752	2273.3752	2273.3752	2273.3752	2273.3752	2273.3752	2273.3752	2273.3752	2273.3752	2273.3752	2273.3752	2273.3752	2273.3752	2273.3752	2273.3752	2273.3752	2273.3752	2278.0986	2278.0986	2278.0986	2278.0986
2269.6443	2269.6443	2269.6443	2271.8396	2271.8396	2271.8396	2271.8396	2271.8396	2271.8396	2271.8396	2271.8396	2271.8396	2271.8396	2271.8396	2271.8396	2274.126	2274.126	2274.126	2274.126	2274.126	2274.126	2274.126	2274.126	2274.126	2274.126	2274.126	2274.126	2274.126	2274.126	2274.126	2274.126	2274.126	2274.126	2274.126	2274.126	2274.126	2274.126	2278.8618	2278.8618	2278.8618	2278.8618
2283.9346	2283.9346	2283.9346	2286.1914	2286.1914	2286.1914	2286.1914	2286.1914	2286.1914	2286.1914	2286.1914	2286.1914	2286.1914	2286.1914	2286.1914	2288.4463	2288.4463	2288.4463	2288.4463	2288.4463	2288.4463	2288.4463	2288.4463	2288.4463	2288.4463	2288.4463	2288.4463	2288.4463	2288.4463	2288.4463	2288.4463	2288.4463	2288.4463	2288.4463	2288.4463	2288.4463	2288.4463	2293.0544	2293.0544	2293.0544	2293.0544
2284.717	2284.717	2284.717	2286.957	2286.957	2286.957	2286.957	2286.957	2286.957	2286.957	2286.957	2286.957	2286.957	2286.957	2286.957	2289.2297	2289.2297	2289.2297	2289.2297	2289.2297	2289.2297	2289.2297	2289.2297	2289.2297	2289.2297	2289.2297	2289.2297	2289.2297	2289.2297	2289.2297	2289.2297	2289.2297	2289.2297	2289.2297	2289.2297	2289.2297	2289.2297	2293.824	2293.824	2293.824	2293.824
2298.9822	2298.9822	2298.9822	2301.2085	2301.2085	2301.2085	2301.2085	2301.2085	2301.2085	2301.2085	2301.2085	2301.2085	2301.2085	2301.2085	2301.2085	2303.4656	2303.4656	2303.4656	2303.4656	2303.4656	2303.4656	2303.4656	2303.4656	2303.4656	2303.4656	2303.4656	2303.4656	2303.4656	2303.4656	2303.4656	2303.4656	2303.4656	2303.4656	2303.4656	2303.4656	2303.4656	2303.4656	2308.3608	2308.3608	2308.3608	2308.3608
2299.7415	2299.7415	2299.7415	2301.9775	2301.9775	2301.9775	2301.9775	2301.9775	2301.9775	2301.9775	2301.9775	2301.9775	2301.9775	2301.9775	2301.9775	2304.2341	2304.2341	2304.2341	2304.2341	2304.2341	2304.2341	2304.2341	2304.2341	2304.2341	2304.2341	2304.2341	2304.2341	2304.2341	2304.2341	2304.2341	2304.2341	2304.2341	2304.2341	2304.2341	2304.2341	2304.2341	2304.2341	2309.1296	2309.1296	2309.1296	2309.1296
2313.8157	2313.8157	2313.8157	2316.1165	2316.1165	2316.1165	2316.1165	2316.1165	2316.1165	2316.1165	2316.1165	2316.1165	2316.1165	2316.1165	2316.1165	2318.3743	2318.3743	2318.3743	2318.3743	2318.3743	2318.3743	2318.3743	2318.3743	2318.3743	2318.3743	2318.3743	2318.3743	2318.3743	2318.3743	2318.3743	2318.3743	2318.3743	2318.3743	2318.3743	2318.3743	2318.3743	2318.3743	2323.5093	2323.5093	2323.5093	2323.5093
2314.5798	2314.5798	2314.5798	2316.8726	2316.8726	2316.8726	2316.8726	2316.8726	2316.8726	2316.8726	2316.8726	2316.8726	2316.8726	2316.8726	2316.8726	2319.157	2319.157	2319.157	2319.157	2319.157	2319.157	2319.157	2319.157	2319.157	2319.157	2319.157	2319.157	2319.157	2319.157	2319.157	2319.157	2319.157	2319.157	2319.157	2319.157	2319.157	2319.157	2324.2742	2324.2742	2324.2742	2324.2742
2328.9973	2328.9973	2328.9973	2331.2444	2331.2444	2331.2444	2331.2444	2331.2444	2331.2444	2331.2444	2331.2444	2331.2444	2331.2444	2331.2444	2331.2444	2333.5579	2333.5579	2333.5579	2333.5579	2333.5579	2333.5579	2333.5579	2333.5579	2333.5579	2333.5579	2333.5579	2333.5579	2333.5579	2333.5579	2333.5579	2333.5579	2333.5579	2333.5579	2333.5579	2333.5579	2333.5579	2333.5579	2338.3076	2338.3076	2338.3076	2338.3076
2329.7605	2329.7605	2329.7605	2332.0034	2332.0034	2332.0034	2332.0034	2332.0034	2332.0034	2332.0034	2332.0034	2332.0034	2332.0034	2332.0034	2332.0034	2334.3184	2334.3184	2334.3184	2334.3184	2334.3184	2334.3184	2334.3184	2334.3184	2334.3184	2334.3184	2334.3184	2334.3184	2334.3184	2334.3184	2334.3184	2334.3184	2334.3184	2334.3184	2334.3184	2334.3184	2334.3184	2334.3184	2339.0742	2339.0742	2339.0742	2339.0742
2343.9836	2343.9836	2343.9836	2346.2422	2346.2422	2346.2422	2346.2422	2346.2422	2346.2422	2346.2422	2346.2422	2346.2422	2346.2422	2346.2422	2346.2422	2348.3818	2348.3818	2348.3818	2348.3818	2348.3818	2348.3818	2348.3818	2348.3818	2348.3818	2348.3818	2348.3818	2348.3818	2348.3818	2348.3818	2348.3818	2348.3818	2348.3818	2348.3818	2348.3818	2348.3818	2348.3818	2348.3818	2353.1663	2353.1663	2353.1663	2353.1663
2344.7571	2344.7571	2344.7571	2347.0073	2347.0073	2347.0073	2347.0073	2347.0073	2347.0073	2347.0073	2347.0073	2347.0073	2347.0073	2347.0073	2347.0073	2349.1501	2349.1501	2349.1501	2349.1501	2349.1501	2349.1501	2349.1501	2349.1501	2349.1501	2349.1501	2349.1501	2349.1501	2349.1501	2349.1501	2349.1501	2349.1501	2349.1501	2349.1501	2349.1501	2349.1501	2349.1501	2349.1501	2353.9336	2353.9336	2353.9336	2353.9336
2359.1028	2359.1028	2359.1028	2361.3403	2361.3403	2361.3403	2361.3403	2361.3403	2361.3403	2361.3403	2361.3403	2361.3403	2361.3403	2361.3403	2361.3403	2363.6277	2363.6277	2363.6277	2363.6277	2363.6277	2363.6277	2363.6277	2363.6277	2363.6277	2363.6277	2363.6277	2363.6277	2363.6277	2363.6277	2363.6277	2363.6277	2363.6277	2363.6277	2363.6277	2363.6277	2363.6277	2363.6277	2368.5388	2368.5388	2368.5388	2368.5388
2359.8691	2359.8691	2359.8691	2362.1094	2362.1094	2362.1094	2362.1094	2362.1094	2362.1094	2362.1094	2362.1094	2362.1094	2362.1094	2362.1094	2362.1094	2364.3977	2364.3977	2364.3977	2364.3977	2364.3977	2364.3977	2364.3977	2364.3977	2364.3977	2364.3977	2364.3977	2364.3977	2364.3977	2364.3977	2364.3977	2364.3977	2364.3977	2364.3977	2364.3977	2364.3977	2364.3977	2364.3977	2369.3093	2369.3093	2369.3093	2369.3093
2373.8164	2373.8164	2373.8164	2376.074	2376.074	2376.074	2376.074	2376.074	2376.074	2376.074	2376.074	2376.074	2376.074	2376.074	2376.074	2378.3137	2378.3137	2378.3137	2378.3137	2378.3137	2378.3137	2378.3137	2378.3137	2378.3137	2378.3137	2378.3137	2378.3137	2378.3137	2378.3137	2378.3137	2378.3137	2378.3137	2378.3137	2378.3137	2378.3137	2378.3137	2378.3137	2382.9666	2382.9666	2382.9666	2382.9666
2374.5859	2374.5859	2374.5859	2376.8379	2376.8379	2376.8379	2376.8379	2376.8379	2376.8379	2376.8379	2376.8379	2376.8379	2376.8379	2376.8379	2376.8379	2379.0952	2379.0952	2379.0952	2379.0952	2379.0952	2379.0952	2379.0952	2379.0952	2379.0952	2379.0952	2379.0952	2379.0952	2379.0952	2379.0952	2379.0952	2379.0952	2379.0952	2379.0952	2379.0952	2379.0952	2379.0952	2379.0952	2383.7322	2383.7322	2383.7322	2383.7322
2388.7588	2388.7588	2388.7588	2390.9497	2390.9497	2390.9497	2390.9497	2390.9497	2390.9497	2390.9497	2390.9497	2390.9497	2390.9497	2390.9497	2390.9497	2393.2549	2393.2549	2393.2549	2393.2549	2393.2549	2393.2549	2393.2549	2393.2549	2393.2549	2393.2549	2393.2549	2393.2549	2393.2549	2393.2549	2393.2549	2393.2549	2393.2549	2393.2549	2393.2549	2393.2549	2393.2549	2393.2549	2397.9912	2397.9912	2397.9912	2397.9912
2389.5249	2389.5249	2389.5249	2391.717	2391.717	2391.717	2391.717	2391.717	2391.717	2391.717	2391.717	2391.717	2391.717	2391.717	2391.717	2394.0198	2394.0198	2394.0198	2394.0198	2394.0198	2394.0198	2394.0198	2394.0198	2394.0198	2394.0198	2394.0198	2394.0198	2394.0198	2394.0198	2394.0198	2394.0198	2394.0198	2394.0198	2394.0198	2394.0198	2394.0198	2394.0198	2398.7622	2398.7622	2398.7622	2398.7622
2403.8757	2403.8757	2403.8757	2406.1797	2406.1797	2406.1797	2406.1797	2406.1797	2406.1797	2406.1797	2406.1797	2406.1797	2406.1797	2406.1797	2406.1797	2408.4351	2408.4351	2408.4351	2408.4351	2408.4351	2408.4351	2408.4351	2408.4351	2408.4351	2408.4351	2408.4351	2408.4351	2408.4351	2408.4351	2408.4351	2408.4351	2408.4351	2408.4351	2408.4351	2408.4351	2408.4351	2408.4351	2413.2185	2413.2185	2413.2185	2413.2185
2404.6418	2404.6418	2404.6418	2406.9492	2406.9492	2406.9492	2406.9492	2406.9492	2406.9492	2406.9492	2406.9492	2406.9492	2406.9492	2406.9492	2406.9492	2409.1997	2409.1997	2409.1997	2409.1997	2409.1997	2409.1997	2409.1997	2409.1997	2409.1997	2409.1997	2409.1997	2409.1997	2409.1997	2409.1997	2409.1997	2409.1997	2409.1997	2409.1997	2409.1997	2409.1997	2409.1997	2409.1997	2413.9849	2413.9849	2413.9849	2413.9849
2418.8347	2418.8347	2418.8347	2421.0427	2421.0427	2421.0427	2421.0427	2421.0427	2421.0427	2421.0427	2421.0427	2421.0427	2421.0427	2421.0427	2421.0427	2423.3599	2423.3599	2423.3599	2423.3599	2423.3599	2423.3599	2423.3599	2423.3599	2423.3599	2423.3599	2423.3599	2423.3599	2423.3599	2423.3599	2423.3599	2423.3599	2423.3599	2423.3599	2423.3599	2423.3599	2423.3599	2423.3599	2428.4138	2428.4138	2428.4138	2428.4138
2419.6035	2419.6035	2419.6035	2421.8081	2421.8081	2421.8081	2421.8081	2421.8081	2421.8081	2421.8081	2421.8081	2421.8081	2421.8081	2421.8081	2421.8081	2424.1252	2424.1252	2424.1252	2424.1252	2424.1252	2424.1252	2424.1252	2424.1252	2424.1252	2424.1252	2424.1252	2424.1252	2424.1252	2424.1252	2424.1252	2424.1252	2424.1252	2424.1252	2424.1252	2424.1252	2424.1252	2424.1252	2429.1863	2429.1863	2429.1863	2429.1863
2433.7585	2433.7585	2433.7585	2435.9812	2435.9812	2435.9812	2435.9812	2435.9812	2435.9812	2435.9812	2435.9812	2435.9812	2435.9812	2435.9812	2435.9812	2438.2339	2438.2339	2438.2339	2438.2339	2438.2339	2438.2339	2438.2339	2438.2339	2438.2339	2438.2339	2438.2339	2438.2339	2438.2339	2438.2339	2438.2339	2438.2339	2438.2339	2438.2339	2438.2339	2438.2339	2438.2339	2438.2339	2442.8259	2442.8259	2442.8259	2442.8259
2434.5198	2434.5198	2434.5198	2436.7485	2436.7485	2436.7485	2436.7485	2436.7485	2436.7485	2436.7485	2436.7485	2436.7485	2436.7485	2436.7485	2436.7485	2439.0015	2439.0015	2439.0015	2439.0015	2439.0015	2439.0015	2439.0015	2439.0015	2439.0015	2439.0015	2439.0015	2439.0015	2439.0015	2439.0015	2439.0015	2439.0015	2439.0015	2439.0015	2439.0015	2439.0015	2439.0015	2439.0015	2443.5947	2443.5947	2443.5947	2443.5947
2448.9858	2448.9858	2448.9858	2451.5293	2451.5293	2451.5293	2451.5293	2451.5293	2451.5293	2451.5293	2451.5293	2451.5293	2451.5293	2451.5293	2451.5293	2453.7983	2453.7983	2453.7983	2453.7983	2453.7983	2453.7983	2453.7983	2453.7983	2453.7983	2453.7983	2453.7983	2453.7983	2453.7983	2453.7983	2453.7983	2453.7983	2453.7983	2453.7983	2453.7983	2453.7983	2453.7983	2453.7983	2458.7595	2458.7595	2458.7595	2458.7595
2449.752	2449.752	2449.752	2452.2913	2452.2913	2452.2913	2452.2913	2452.2913	2452.2913	2452.2913	2452.2913	2452.2913	2452.2913	2452.2913	2452.2913	2454.5693	2454.5693	2454.5693	2454.5693	2454.5693	2454.5693	2454.5693	2454.5693	2454.5693	2454.5693	2454.5693	2454.5693	2454.5693	2454.5693	2454.5693	2454.5693	2454.5693	2454.5693	2454.5693	2454.5693	2454.5693	2454.5693	2459.5305	2459.5305	2459.5305	2459.5305
2463.9426	2463.9426	2463.9426	2466.2939	2466.2939	2466.2939	2466.2939	2466.2939	2466.2939	2466.2939	2466.2939	2466.2939	2466.2939	2466.2939	2466.2939	2468.5474	2468.5474	2468.5474	2468.5474	2468.5474	2468.5474	2468.5474	2468.5474	2468.5474	2468.5474	2468.5474	2468.5474	2468.5474	2468.5474	2468.5474	2468.5474	2468.5474	2468.5474	2468.5474	2468.5474	2468.5474	2468.5474	2473.3147	2473.3147	2473.3147	2473.3147
2464.7078	2464.7078	2464.7078	2467.0598	2467.0598	2467.0598	2467.0598	2467.0598	2467.0598	2467.0598	2467.0598	2467.0598	2467.0598	2467.0598	2467.0598	2469.3008	2469.3008	2469.3008	2469.3008	2469.3008	2469.3008	2469.3008	2469.3008	2469.3008	2469.3008	2469.3008	2469.3008	2469.3008	2469.3008	2469.3008	2469.3008	2469.3008	2469.3008	2469.3008	2469.3008	2469.3008	2469.3008	2474.0857	2474.0857	2474.0857	2474.0857
2478.8206	2478.8206	2478.8206	2481.0427	2481.0427	2481.0427	2481.0427	2481.0427	2481.0427	2481.0427	2481.0427	2481.0427	2481.0427	2481.0427	2481.0427	2483.3413	2483.3413	2483.3413	2483.3413	2483.3413	2483.3413	2483.3413	2483.3413	2483.3413	2483.3413	2483.3413	2483.3413	2483.3413	2483.3413	2483.3413	2483.3413	2483.3413	2483.3413	2483.3413	2483.3413	2483.3413	2483.3413	2488.2227	2488.2227	2488.2227	2488.2227
2479.5828	2479.5828	2479.5828	2481.8105	2481.8105	2481.8105	2481.8105	2481.8105	2481.8105	2481.8105	2481.8105	2481.8105	2481.8105	2481.8105	2481.8105	2484.0977	2484.0977	2484.0977	2484.0977	2484.0977	2484.0977	2484.0977	2484.0977	2484.0977	2484.0977	2484.0977	2484.0977	2484.0977	2484.0977	2484.0977	2484.0977	2484.0977	2484.0977	2484.0977	2484.0977	2484.0977	2484.0977	2488.991	2488.991	2488.991	2488.991
2493.8206	2493.8206	2493.8206	2496.0627	2496.0627	2496.0627	2496.0627	2496.0627	2496.0627	2496.0627	2496.0627	2496.0627	2496.0627	2496.0627	2496.0627	2498.3845	2498.3845	2498.3845	2498.3845	2498.3845	2498.3845	2498.3845	2498.3845	2498.3845	2498.3845	2498.3845	2498.3845	2498.3845	2498.3845	2498.3845	2498.3845	2498.3845	2498.3845	2498.3845	2498.3845	2498.3845	2498.3845	2503.1189	2503.1189	2503.1189	2503.1189
2494.5913	2494.5913	2494.5913	2496.8313	2496.8313	2496.8313	2496.8313	2496.8313	2496.8313	2496.8313	2496.8313	2496.8313	2496.8313	2496.8313	2496.8313	2499.1538	2499.1538	2499.1538	2499.1538	2499.1538	2499.1538	2499.1538	2499.1538	2499.1538	2499.1538	2499.1538	2499.1538	2499.1538	2499.1538	2499.1538	2499.1538	2499.1538	2499.1538	2499.1538	2499.1538	2499.1538	2499.1538	2503.8833	2503.8833	2503.8833	2503.8833
2508.9385	2508.9385	2508.9385	2511.1301	2511.1301	2511.1301	2511.1301	2511.1301	2511.1301	2511.1301	2511.1301	2511.1301	2511.1301	2511.1301	2511.1301	2513.321	2513.321	2513.321	2513.321	2513.321	2513.321	2513.321	2513.321	2513.321	2513.321	2513.321	2513.321	2513.321	2513.321	2513.321	2513.321	2513.321	2513.321	2513.321	2513.321	2513.321	2513.321	2518.0723	2518.0723	2518.0723	2518.0723
2509.7092	2509.7092	2509.7092	2511.8977	2511.8977	2511.8977	2511.8977	2511.8977	2511.8977	2511.8977	2511.8977	2511.8977	2511.8977	2511.8977	2511.8977	2514.0891	2514.0891	2514.0891	2514.0891	2514.0891	2514.0891	2514.0891	2514.0891	2514.0891	2514.0891	2514.0891	2514.0891	2514.0891	2514.0891	2514.0891	2514.0891	2514.0891	2514.0891	2514.0891	2514.0891	2514.0891	2514.0891	2518.8418	2518.8418	2518.8418	2518.8418
2528.4312	2528.4312	2528.4312	2530.6643	2530.6643	2530.6643	2530.6643	2530.6643	2530.6643	2530.6643	2530.6643	2530.6643	2530.6643	2530.6643	2530.6643	2532.7925	2532.7925	2532.7925	2532.7925	2532.7925	2532.7925	2532.7925	2532.7925	2532.7925	2532.7925	2532.7925	2532.7925	2532.7925	2532.7925	2532.7925	2532.7925	2532.7925	2532.7925	2532.7925	2532.7925	2532.7925	2532.7925	2537.5271	2537.5271	2537.5271	2537.5271
2529.1885	2529.1885	2529.1885	2531.429	2531.429	2531.429	2531.429	2531.429	2531.429	2531.429	2531.429	2531.429	2531.429	2531.429	2531.429	2533.5574	2533.5574	2533.5574	2533.5574	2533.5574	2533.5574	2533.5574	2533.5574	2533.5574	2533.5574	2533.5574	2533.5574	2533.5574	2533.5574	2533.5574	2533.5574	2533.5574	2533.5574	2533.5574	2533.5574	2533.5574	2533.5574	2538.2927	2538.2927	2538.2927	2538.2927
2542.3894	2542.3894	2542.3894	2544.5815	2544.5815	2544.5815	2544.5815	2544.5815	2544.5815	2544.5815	2544.5815	2544.5815	2544.5815	2544.5815	2544.5815	2546.8521	2546.8521	2546.8521	2546.8521	2546.8521	2546.8521	2546.8521	2546.8521	2546.8521	2546.8521	2546.8521	2546.8521	2546.8521	2546.8521	2546.8521	2546.8521	2546.8521	2546.8521	2546.8521	2546.8521	2546.8521	2546.8521	2551.6821	2551.6821	2551.6821	2551.6821
2543.1584	2543.1584	2543.1584	2545.3491	2545.3491	2545.3491	2545.3491	2545.3491	2545.3491	2545.3491	2545.3491	2545.3491	2545.3491	2545.3491	2545.3491	2547.6167	2547.6167	2547.6167	2547.6167	2547.6167	2547.6167	2547.6167	2547.6167	2547.6167	2547.6167	2547.6167	2547.6167	2547.6167	2547.6167	2547.6167	2547.6167	2547.6167	2547.6167	2547.6167	2547.6167	2547.6167	2547.6167	2552.468	2552.468	2552.468	2552.468
2557.2034	2557.2034	2557.2034	2559.3945	2559.3945	2559.3945	2559.3945	2559.3945	2559.3945	2559.3945	2559.3945	2559.3945	2559.3945	2559.3945	2559.3945	2561.6648	2561.6648	2561.6648	2561.6648	2561.6648	2561.6648	2561.6648	2561.6648	2561.6648	2561.6648	2561.6648	2561.6648	2561.6648	2561.6648	2561.6648	2561.6648	2561.6648	2561.6648	2561.6648	2561.6648	2561.6648	2561.6648	2566.304	2566.304	2566.304	2566.304
2557.9692	2557.9692	2557.9692	2560.1602	2560.1602	2560.1602	2560.1602	2560.1602	2560.1602	2560.1602	2560.1602	2560.1602	2560.1602	2560.1602	2560.1602	2562.4307	2562.4307	2562.4307	2562.4307	2562.4307	2562.4307	2562.4307	2562.4307	2562.4307	2562.4307	2562.4307	2562.4307	2562.4307	2562.4307	2562.4307	2562.4307	2562.4307	2562.4307	2562.4307	2562.4307	2562.4307	2562.4307	2567.0715	2567.0715	2567.0715	2567.0715
2572.1575	2572.1575	2572.1575	2574.335	2574.335	2574.335	2574.335	2574.335	2574.335	2574.335	2574.335	2574.335	2574.335	2574.335	2574.335	2576.7295	2576.7295	2576.7295	2576.7295	2576.7295	2576.7295	2576.7295	2576.7295	2576.7295	2576.7295	2576.7295	2576.7295	2576.7295	2576.7295	2576.7295	2576.7295	2576.7295	2576.7295	2576.7295	2576.7295	2576.7295	2576.7295	2581.3867	2581.3867	2581.3867	2581.3867
2572.9268	2572.9268	2572.9268	2575.1172	2575.1172	2575.1172	2575.1172	2575.1172	2575.1172	2575.1172	2575.1172	2575.1172	2575.1172	2575.1172	2575.1172	2577.4844	2577.4844	2577.4844	2577.4844	2577.4844	2577.4844	2577.4844	2577.4844	2577.4844	2577.4844	2577.4844	2577.4844	2577.4844	2577.4844	2577.4844	2577.4844	2577.4844	2577.4844	2577.4844	2577.4844	2577.4844	2577.4844	2582.1536	2582.1536	2582.1536	2582.1536
2587.1958	2587.1958	2587.1958	2589.4387	2589.4387	2589.4387	2589.4387	2589.4387	2589.4387	2589.4387	2589.4387	2589.4387	2589.4387	2589.4387	2589.4387	2591.7229	2591.7229	2591.7229	2591.7229	2591.7229	2591.7229	2591.7229	2591.7229	2591.7229	2591.7229	2591.7229	2591.7229	2591.7229	2591.7229	2591.7229	2591.7229	2591.7229	2591.7229	2591.7229	2591.7229	2591.7229	2591.7229	2596.4236	2596.4236	2596.4236	2596.4236
2587.9626	2587.9626	2587.9626	2590.2012	2590.2012	2590.2012	2590.2012	2590.2012	2590.2012	2590.2012	2590.2012	2590.2012	2590.2012	2590.2012	2590.2012	2592.4832	2592.4832	2592.4832	2592.4832	2592.4832	2592.4832	2592.4832	2592.4832	2592.4832	2592.4832	2592.4832	2592.4832	2592.4832	2592.4832	2592.4832	2592.4832	2592.4832	2592.4832	2592.4832	2592.4832	2592.4832	2592.4832	2597.1931	2597.1931	2597.1931	2597.1931
2602.1494	2602.1494	2602.1494	2604.3743	2604.3743	2604.3743	2604.3743	2604.3743	2604.3743	2604.3743	2604.3743	2604.3743	2604.3743	2604.3743	2604.3743	2606.7114	2606.7114	2606.7114	2606.7114	2606.7114	2606.7114	2606.7114	2606.7114	2606.7114	2606.7114	2606.7114	2606.7114	2606.7114	2606.7114	2606.7114	2606.7114	2606.7114	2606.7114	2606.7114	2606.7114	2606.7114	2606.7114	2611.2534	2611.2534	2611.2534	2611.2534
2602.8999	2602.8999	2602.8999	2605.1438	2605.1438	2605.1438	2605.1438	2605.1438	2605.1438	2605.1438	2605.1438	2605.1438	2605.1438	2605.1438	2605.1438	2607.4775	2607.4775	2607.4775	2607.4775	2607.4775	2607.4775	2607.4775	2607.4775	2607.4775	2607.4775	2607.4775	2607.4775	2607.4775	2607.4775	2607.4775	2607.4775	2607.4775	2607.4775	2607.4775	2607.4775	2607.4775	2607.4775	2612.0386	2612.0386	2612.0386	2612.0386
2617.2063	2617.2063	2617.2063	2619.4312	2619.4312	2619.4312	2619.4312	2619.4312	2619.4312	2619.4312	2619.4312	2619.4312	2619.4312	2619.4312	2619.4312	2621.6384	2621.6384	2621.6384	2621.6384	2621.6384	2621.6384	2621.6384	2621.6384	2621.6384	2621.6384	2621.6384	2621.6384	2621.6384	2621.6384	2621.6384	2621.6384	2621.6384	2621.6384	2621.6384	2621.6384	2621.6384	2621.6384	2626.686	2626.686	2626.686	2626.686
2617.9673	2617.9673	2617.9673	2620.1926	2620.1926	2620.1926	2620.1926	2620.1926	2620.1926	2620.1926	2620.1926	2620.1926	2620.1926	2620.1926	2620.1926	2622.3979	2622.3979	2622.3979	2622.3979	2622.3979	2622.3979	2622.3979	2622.3979	2622.3979	2622.3979	2622.3979	2622.3979	2622.3979	2622.3979	2622.3979	2622.3979	2622.3979	2622.3979	2622.3979	2622.3979	2622.3979	2622.3979	2627.4421	2627.4421	2627.4421	2627.4421
2632.2573	2632.2573	2632.2573	2634.4812	2634.4812	2634.4812	2634.4812	2634.4812	2634.4812	2634.4812	2634.4812	2634.4812	2634.4812	2634.4812	2634.4812	2636.6387	2636.6387	2636.6387	2636.6387	2636.6387	2636.6387	2636.6387	2636.6387	2636.6387	2636.6387	2636.6387	2636.6387	2636.6387	2636.6387	2636.6387	2636.6387	2636.6387	2636.6387	2636.6387	2636.6387	2636.6387	2636.6387	2641.3755	2641.3755	2641.3755	2641.3755
2633.0208	2633.0208	2633.0208	2635.25	2635.25	2635.25	2635.25	2635.25	2635.25	2635.25	2635.25	2635.25	2635.25	2635.25	2635.25	2637.4109	2637.4109	2637.4109	2637.4109	2637.4109	2637.4109	2637.4109	2637.4109	2637.4109	2637.4109	2637.4109	2637.4109	2637.4109	2637.4109	2637.4109	2637.4109	2637.4109	2637.4109	2637.4109	2637.4109	2637.4109	2637.4109	2642.1462	2642.1462	2642.1462	2642.1462
2647.1506	2647.1506	2647.1506	2649.3557	2649.3557	2649.3557	2649.3557	2649.3557	2649.3557	2649.3557	2649.3557	2649.3557	2649.3557	2649.3557	2649.3557	2651.4993	2651.4993	2651.4993	2651.4993	2651.4993	2651.4993	2651.4993	2651.4993	2651.4993	2651.4993	2651.4993	2651.4993	2651.4993	2651.4993	2651.4993	2651.4993	2651.4993	2651.4993	2651.4993	2651.4993	2651.4993	2651.4993	2656.2361	2656.2361	2656.2361	2656.2361
2647.9351	2647.9351	2647.9351	2650.1255	2650.1255	2650.1255	2650.1255	2650.1255	2650.1255	2650.1255	2650.1255	2650.1255	2650.1255	2650.1255	2650.1255	2652.2483	2652.2483	2652.2483	2652.2483	2652.2483	2652.2483	2652.2483	2652.2483	2652.2483	2652.2483	2652.2483	2652.2483	2652.2483	2652.2483	2652.2483	2652.2483	2652.2483	2652.2483	2652.2483	2652.2483	2652.2483	2652.2483	2657.0042	2657.0042	2657.0042	2657.0042
2662.1558	2662.1558	2662.1558	2664.3918	2664.3918	2664.3918	2664.3918	2664.3918	2664.3918	2664.3918	2664.3918	2664.3918	2664.3918	2664.3918	2664.3918	2666.7134	2666.7134	2666.7134	2666.7134	2666.7134	2666.7134	2666.7134	2666.7134	2666.7134	2666.7134	2666.7134	2666.7134	2666.7134	2666.7134	2666.7134	2666.7134	2666.7134	2666.7134	2666.7134	2666.7134	2666.7134	2666.7134	2671.2881	2671.2881	2671.2881	2671.2881
2662.9209	2662.9209	2662.9209	2665.1609	2665.1609	2665.1609	2665.1609	2665.1609	2665.1609	2665.1609	2665.1609	2665.1609	2665.1609	2665.1609	2665.1609	2667.4988	2667.4988	2667.4988	2667.4988	2667.4988	2667.4988	2667.4988	2667.4988	2667.4988	2667.4988	2667.4988	2667.4988	2667.4988	2667.4988	2667.4988	2667.4988	2667.4988	2667.4988	2667.4988	2667.4988	2667.4988	2667.4988	2672.0535	2672.0535	2672.0535	2672.0535
2677.366	2677.366	2677.366	2679.7336	2679.7336	2679.7336	2679.7336	2679.7336	2679.7336	2679.7336	2679.7336	2679.7336	2679.7336	2679.7336	2679.7336	2681.9412	2681.9412	2681.9412	2681.9412	2681.9412	2681.9412	2681.9412	2681.9412	2681.9412	2681.9412	2681.9412	2681.9412	2681.9412	2681.9412	2681.9412	2681.9412	2681.9412	2681.9412	2681.9412	2681.9412	2681.9412	2681.9412	2686.6616	2686.6616	2686.6616	2686.6616
2678.1445	2678.1445	2678.1445	2680.499	2680.499	2680.499	2680.499	2680.499	2680.499	2680.499	2680.499	2680.499	2680.499	2680.499	2680.499	2682.708	2682.708	2682.708	2682.708	2682.708	2682.708	2682.708	2682.708	2682.708	2682.708	2682.708	2682.708	2682.708	2682.708	2682.708	2682.708	2682.708	2682.708	2682.708	2682.708	2682.708	2682.708	2687.4321	2687.4321	2687.4321	2687.4321
2692.3699	2692.3699	2692.3699	2694.6279	2694.6279	2694.6279	2694.6279	2694.6279	2694.6279	2694.6279	2694.6279	2694.6279	2694.6279	2694.6279	2694.6279	2696.8831	2696.8831	2696.8831	2696.8831	2696.8831	2696.8831	2696.8831	2696.8831	2696.8831	2696.8831	2696.8831	2696.8831	2696.8831	2696.8831	2696.8831	2696.8831	2696.8831	2696.8831	2696.8831	2696.8831	2696.8831	2696.8831	2701.6797	2701.6797	2701.6797	2701.6797
2693.1394	2693.1394	2693.1394	2695.3955	2695.3955	2695.3955	2695.3955	2695.3955	2695.3955	2695.3955	2695.3955	2695.3955	2695.3955	2695.3955	2695.3955	2697.6487	2697.6487	2697.6487	2697.6487	2697.6487	2697.6487	2697.6487	2697.6487	2697.6487	2697.6487	2697.6487	2697.6487	2697.6487	2697.6487	2697.6487	2697.6487	2697.6487	2697.6487	2697.6487	2697.6487	2697.6487	2697.6487	2702.4316	2702.4316	2702.4316	2702.4316
2707.1536	2707.1536	2707.1536	2709.3428	2709.3428	2709.3428	2709.3428	2709.3428	2709.3428	2709.3428	2709.3428	2709.3428	2709.3428	2709.3428	2709.3428	2711.6597	2711.6597	2711.6597	2711.6597	2711.6597	2711.6597	2711.6597	2711.6597	2711.6597	2711.6597	2711.6597	2711.6597	2711.6597	2711.6597	2711.6597	2711.6597	2711.6597	2711.6597	2711.6597	2711.6597	2711.6597	2711.6597	2716.2856	2716.2856	2716.2856	2716.2856
2707.9214	2707.9214	2707.9214	2710.123	2710.123	2710.123	2710.123	2710.123	2710.123	2710.123	2710.123	2710.123	2710.123	2710.123	2710.123	2712.4116	2712.4116	2712.4116	2712.4116	2712.4116	2712.4116	2712.4116	2712.4116	2712.4116	2712.4116	2712.4116	2712.4116	2712.4116	2712.4116	2712.4116	2712.4116	2712.4116	2712.4116	2712.4116	2712.4116	2712.4116	2712.4116	2717.0508	2717.0508	2717.0508	2717.0508
2722.2676	2722.2676	2722.2676	2724.6687	2724.6687	2724.6687	2724.6687	2724.6687	2724.6687	2724.6687	2724.6687	2724.6687	2724.6687	2724.6687	2724.6687	2726.8997	2726.8997	2726.8997	2726.8997	2726.8997	2726.8997	2726.8997	2726.8997	2726.8997	2726.8997	2726.8997	2726.8997	2726.8997	2726.8997	2726.8997	2726.8997	2726.8997	2726.8997	2726.8997	2726.8997	2726.8997	2726.8997	2731.6917	2731.6917	2731.6917	2731.6917
2723.033	2723.033	2723.033	2725.438	2725.438	2725.438	2725.438	2725.438	2725.438	2725.438	2725.438	2725.438	2725.438	2725.438	2725.438	2727.6584	2727.6584	2727.6584	2727.6584	2727.6584	2727.6584	2727.6584	2727.6584	2727.6584	2727.6584	2727.6584	2727.6584	2727.6584	2727.6584	2727.6584	2727.6584	2727.6584	2727.6584	2727.6584	2727.6584	2727.6584	2727.6584	2732.4583	2732.4583	2732.4583	2732.4583
2737.3367	2737.3367	2737.3367	2739.561	2739.561	2739.561	2739.561	2739.561	2739.561	2739.561	2739.561	2739.561	2739.561	2739.561	2739.561	2741.7693	2741.7693	2741.7693	2741.7693	2741.7693	2741.7693	2741.7693	2741.7693	2741.7693	2741.7693	2741.7693	2741.7693	2741.7693	2741.7693	2741.7693	2741.7693	2741.7693	2741.7693	2741.7693	2741.7693	2741.7693	2741.7693	2746.375	2746.375	2746.375	2746.375
2738.1028	2738.1028	2738.1028	2740.3252	2740.3252	2740.3252	2740.3252	2740.3252	2740.3252	2740.3252	2740.3252	2740.3252	2740.3252	2740.3252	2740.3252	2742.5352	2742.5352	2742.5352	2742.5352	2742.5352	2742.5352	2742.5352	2742.5352	2742.5352	2742.5352	2742.5352	2742.5352	2742.5352	2742.5352	2742.5352	2742.5352	2742.5352	2742.5352	2742.5352	2742.5352	2742.5352	2742.5352	2747.1411	2747.1411	2747.1411	2747.1411
2752.2446	2752.2446	2752.2446	2754.4688	2754.4688	2754.4688	2754.4688	2754.4688	2754.4688	2754.4688	2754.4688	2754.4688	2754.4688	2754.4688	2754.4688	2756.885	2756.885	2756.885	2756.885	2756.885	2756.885	2756.885	2756.885	2756.885	2756.885	2756.885	2756.885	2756.885	2756.885	2756.885	2756.885	2756.885	2756.885	2756.885	2756.885	2756.885	2756.885	2761.6526	2761.6526	2761.6526	2761.6526
2753.0117	2753.0117	2753.0117	2755.2539	2755.2539	2755.2539	2755.2539	2755.2539	2755.2539	2755.2539	2755.2539	2755.2539	2755.2539	2755.2539	2755.2539	2757.6511	2757.6511	2757.6511	2757.6511	2757.6511	2757.6511	2757.6511	2757.6511	2757.6511	2757.6511	2757.6511	2757.6511	2757.6511	2757.6511	2757.6511	2757.6511	2757.6511	2757.6511	2757.6511	2757.6511	2757.6511	2757.6511	2762.4219	2762.4219	2762.4219	2762.4219
2767.2183	2767.2183	2767.2183	2769.5693	2769.5693	2769.5693	2769.5693	2769.5693	2769.5693	2769.5693	2769.5693	2769.5693	2769.5693	2769.5693	2769.5693	2771.8433	2771.8433	2771.8433	2771.8433	2771.8433	2771.8433	2771.8433	2771.8433	2771.8433	2771.8433	2771.8433	2771.8433	2771.8433	2771.8433	2771.8433	2771.8433	2771.8433	2771.8433	2771.8433	2771.8433	2771.8433	2771.8433	2776.5913	2776.5913	2776.5913	2776.5913
2767.9927	2767.9927	2767.9927	2770.3425	2770.3425	2770.3425	2770.3425	2770.3425	2770.3425	2770.3425	2770.3425	2770.3425	2770.3425	2770.3425	2770.3425	2772.6069	2772.6069	2772.6069	2772.6069	2772.6069	2772.6069	2772.6069	2772.6069	2772.6069	2772.6069	2772.6069	2772.6069	2772.6069	2772.6069	2772.6069	2772.6069	2772.6069	2772.6069	2772.6069	2772.6069	2772.6069	2772.6069	2777.3435	2777.3435	2777.3435	2777.3435
2782.3691	2782.3691	2782.3691	2784.6213	2784.6213	2784.6213	2784.6213	2784.6213	2784.6213	2784.6213	2784.6213	2784.6213	2784.6213	2784.6213	2784.6213	2786.7664	2786.7664	2786.7664	2786.7664	2786.7664	2786.7664	2786.7664	2786.7664	2786.7664	2786.7664	2786.7664	2786.7664	2786.7664	2786.7664	2786.7664	2786.7664	2786.7664	2786.7664	2786.7664	2786.7664	2786.7664	2786.7664	2791.6436	2791.6436	2791.6436	2791.6436
2783.1362	2783.1362	2783.1362	2785.3855	2785.3855	2785.3855	2785.3855	2785.3855	2785.3855	2785.3855	2785.3855	2785.3855	2785.3855	2785.3855	2785.3855	2787.5344	2787.5344	2787.5344	2787.5344	2787.5344	2787.5344	2787.5344	2787.5344	2787.5344	2787.5344	2787.5344	2787.5344	2787.5344	2787.5344	2787.5344	2787.5344	2787.5344	2787.5344	2787.5344	2787.5344	2787.5344	2787.5344	2792.4099	2792.4099	2792.4099	2792.4099
2797.439	2797.439	2797.439	2799.6287	2799.6287	2799.6287	2799.6287	2799.6287	2799.6287	2799.6287	2799.6287	2799.6287	2799.6287	2799.6287	2799.6287	2801.9133	2801.9133	2801.9133	2801.9133	2801.9133	2801.9133	2801.9133	2801.9133	2801.9133	2801.9133	2801.9133	2801.9133	2801.9133	2801.9133	2801.9133	2801.9133	2801.9133	2801.9133	2801.9133	2801.9133	2801.9133	2801.9133	2806.5696	2806.5696	2806.5696	2806.5696
2798.2017	2798.2017	2798.2017	2800.3921	2800.3921	2800.3921	2800.3921	2800.3921	2800.3921	2800.3921	2800.3921	2800.3921	2800.3921	2800.3921	2800.3921	2802.687	2802.687	2802.687	2802.687	2802.687	2802.687	2802.687	2802.687	2802.687	2802.687	2802.687	2802.687	2802.687	2802.687	2802.687	2802.687	2802.687	2802.687	2802.687	2802.687	2802.687	2802.687	2807.3359	2807.3359	2807.3359	2807.3359
2812.1506	2812.1506	2812.1506	2814.3936	2814.3936	2814.3936	2814.3936	2814.3936	2814.3936	2814.3936	2814.3936	2814.3936	2814.3936	2814.3936	2814.3936	2816.8203	2816.8203	2816.8203	2816.8203	2816.8203	2816.8203	2816.8203	2816.8203	2816.8203	2816.8203	2816.8203	2816.8203	2816.8203	2816.8203	2816.8203	2816.8203	2816.8203	2816.8203	2816.8203	2816.8203	2816.8203	2816.8203	2821.3848	2821.3848	2821.3848	2821.3848
2812.9231	2812.9231	2812.9231	2815.1592	2815.1592	2815.1592	2815.1592	2815.1592	2815.1592	2815.1592	2815.1592	2815.1592	2815.1592	2815.1592	2815.1592	2817.5732	2817.5732	2817.5732	2817.5732	2817.5732	2817.5732	2817.5732	2817.5732	2817.5732	2817.5732	2817.5732	2817.5732	2817.5732	2817.5732	2817.5732	2817.5732	2817.5732	2817.5732	2817.5732	2817.5732	2817.5732	2817.5732	2822.1484	2822.1484	2822.1484	2822.1484
2831.9827	2831.9827	2831.9827	2834.1458	2834.1458	2834.1458	2834.1458	2834.1458	2834.1458	2834.1458	2834.1458	2834.1458	2834.1458	2834.1458	2834.1458	2836.3696	2836.3696	2836.3696	2836.3696	2836.3696	2836.3696	2836.3696	2836.3696	2836.3696	2836.3696	2836.3696	2836.3696	2836.3696	2836.3696	2836.3696	2836.3696	2836.3696	2836.3696	2836.3696	2836.3696	2836.3696	2836.3696	2840.9795	2840.9795	2840.9795	2840.9795
2832.7358	2832.7358	2832.7358	2834.8928	2834.8928	2834.8928	2834.8928	2834.8928	2834.8928	2834.8928	2834.8928	2834.8928	2834.8928	2834.8928	2834.8928	2837.1396	2837.1396	2837.1396	2837.1396	2837.1396	2837.1396	2837.1396	2837.1396	2837.1396	2837.1396	2837.1396	2837.1396	2837.1396	2837.1396	2837.1396	2837.1396	2837.1396	2837.1396	2837.1396	2837.1396	2837.1396	2837.1396	2841.7429	2841.7429	2841.7429	2841.7429
2845.8223	2845.8223	2845.8223	2848.2239	2848.2239	2848.2239	2848.2239	2848.2239	2848.2239	2848.2239	2848.2239	2848.2239	2848.2239	2848.2239	2848.2239	2850.5457	2850.5457	2850.5457	2850.5457	2850.5457	2850.5457	2850.5457	2850.5457	2850.5457	2850.5457	2850.5457	2850.5457	2850.5457	2850.5457	2850.5457	2850.5457	2850.5457	2850.5457	2850.5457	2850.5457	2850.5457	2850.5457	2855.3247	2855.3247	2855.3247	2855.3247
2846.5789	2846.5789	2846.5789	2848.9939	2848.9939	2848.9939	2848.9939	2848.9939	2848.9939	2848.9939	2848.9939	2848.9939	2848.9939	2848.9939	2848.9939	2851.3086	2851.3086	2851.3086	2851.3086	2851.3086	2851.3086	2851.3086	2851.3086	2851.3086	2851.3086	2851.3086	2851.3086	2851.3086	2851.3086	2851.3086	2851.3086	2851.3086	2851.3086	2851.3086	2851.3086	2851.3086	2851.3086	2856.0947	2856.0947	2856.0947	2856.0947
2860.8618	2860.8618	2860.8618	2863.0703	2863.0703	2863.0703	2863.0703	2863.0703	2863.0703	2863.0703	2863.0703	2863.0703	2863.0703	2863.0703	2863.0703	2865.3569	2865.3569	2865.3569	2865.3569	2865.3569	2865.3569	2865.3569	2865.3569	2865.3569	2865.3569	2865.3569	2865.3569	2865.3569	2865.3569	2865.3569	2865.3569	2865.3569	2865.3569	2865.3569	2865.3569	2865.3569	2865.3569	2870.0125	2870.0125	2870.0125	2870.0125
2861.6436	2861.6436	2861.6436	2863.8374	2863.8374	2863.8374	2863.8374	2863.8374	2863.8374	2863.8374	2863.8374	2863.8374	2863.8374	2863.8374	2863.8374	2866.1287	2866.1287	2866.1287	2866.1287	2866.1287	2866.1287	2866.1287	2866.1287	2866.1287	2866.1287	2866.1287	2866.1287	2866.1287	2866.1287	2866.1287	2866.1287	2866.1287	2866.1287	2866.1287	2866.1287	2866.1287	2866.1287	2870.7754	2870.7754	2870.7754	2870.7754
2875.771	2875.771	2875.771	2877.9136	2877.9136	2877.9136	2877.9136	2877.9136	2877.9136	2877.9136	2877.9136	2877.9136	2877.9136	2877.9136	2877.9136	2880.1875	2880.1875	2880.1875	2880.1875	2880.1875	2880.1875	2880.1875	2880.1875	2880.1875	2880.1875	2880.1875	2880.1875	2880.1875	2880.1875	2880.1875	2880.1875	2880.1875	2880.1875	2880.1875	2880.1875	2880.1875	2880.1875	2884.8877	2884.8877	2884.8877	2884.8877
2876.5388	2876.5388	2876.5388	2878.6833	2878.6833	2878.6833	2878.6833	2878.6833	2878.6833	2878.6833	2878.6833	2878.6833	2878.6833	2878.6833	2878.6833	2880.95	2880.95	2880.95	2880.95	2880.95	2880.95	2880.95	2880.95	2880.95	2880.95	2880.95	2880.95	2880.95	2880.95	2880.95	2880.95	2880.95	2880.95	2880.95	2880.95	2880.95	2880.95	2885.6543	2885.6543	2885.6543	2885.6543
2890.9995	2890.9995	2890.9995	2893.2393	2893.2393	2893.2393	2893.2393	2893.2393	2893.2393	2893.2393	2893.2393	2893.2393	2893.2393	2893.2393	2893.2393	2895.5576	2895.5576	2895.5576	2895.5576	2895.5576	2895.5576	2895.5576	2895.5576	2895.5576	2895.5576	2895.5576	2895.5576	2895.5576	2895.5576	2895.5576	2895.5576	2895.5576	2895.5576	2895.5576	2895.5576	2895.5576	2895.5576	2900.1821	2900.1821	2900.1821	2900.1821
2891.7659	2891.7659	2891.7659	2894.0024	2894.0024	2894.0024	2894.0024	2894.0024	2894.0024	2894.0024	2894.0024	2894.0024	2894.0024	2894.0024	2894.0024	2896.3267	2896.3267	2896.3267	2896.3267	2896.3267	2896.3267	2896.3267	2896.3267	2896.3267	2896.3267	2896.3267	2896.3267	2896.3267	2896.3267	2896.3267	2896.3267	2896.3267	2896.3267	2896.3267	2896.3267	2896.3267	2896.3267	2900.9458	2900.9458	2900.9458	2900.9458
2905.8567	2905.8567	2905.8567	2908.0984	2908.0984	2908.0984	2908.0984	2908.0984	2908.0984	2908.0984	2908.0984	2908.0984	2908.0984	2908.0984	2908.0984	2910.5811	2910.5811	2910.5811	2910.5811	2910.5811	2910.5811	2910.5811	2910.5811	2910.5811	2910.5811	2910.5811	2910.5811	2910.5811	2910.5811	2910.5811	2910.5811	2910.5811	2910.5811	2910.5811	2910.5811	2910.5811	2910.5811	2915.3428	2915.3428	2915.3428	2915.3428
2906.627	2906.627	2906.627	2908.8662	2908.8662	2908.8662	2908.8662	2908.8662	2908.8662	2908.8662	2908.8662	2908.8662	2908.8662	2908.8662	2908.8662	2911.3474	2911.3474	2911.3474	2911.3474	2911.3474	2911.3474	2911.3474	2911.3474	2911.3474	2911.3474	2911.3474	2911.3474	2911.3474	2911.3474	2911.3474	2911.3474	2911.3474	2911.3474	2911.3474	2911.3474	2911.3474	2911.3474	2916.0989	2916.0989	2916.0989	2916.0989
2921.0576	2921.0576	2921.0576	2923.2471	2923.2471	2923.2471	2923.2471	2923.2471	2923.2471	2923.2471	2923.2471	2923.2471	2923.2471	2923.2471	2923.2471	2925.5066	2925.5066	2925.5066	2925.5066	2925.5066	2925.5066	2925.5066	2925.5066	2925.5066	2925.5066	2925.5066	2925.5066	2925.5066	2925.5066	2925.5066	2925.5066	2925.5066	2925.5066	2925.5066	2925.5066	2925.5066	2925.5066	2930.5256	2930.5256	2930.5256	2930.5256
2921.821	2921.821	2921.821	2924.011	2924.011	2924.011	2924.011	2924.011	2924.011	2924.011	2924.011	2924.011	2924.011	2924.011	2924.011	2926.2698	2926.2698	2926.2698	2926.2698	2926.2698	2926.2698	2926.2698	2926.2698	2926.2698	2926.2698	2926.2698	2926.2698	2926.2698	2926.2698	2926.2698	2926.2698	2926.2698	2926.2698	2926.2698	2926.2698	2926.2698	2926.2698	2931.2947	2931.2947	2931.2947	2931.2947
2935.9822	2935.9822	2935.9822	2938.2478	2938.2478	2938.2478	2938.2478	2938.2478	2938.2478	2938.2478	2938.2478	2938.2478	2938.2478	2938.2478	2938.2478	2940.5679	2940.5679	2940.5679	2940.5679	2940.5679	2940.5679	2940.5679	2940.5679	2940.5679	2940.5679	2940.5679	2940.5679	2940.5679	2940.5679	2940.5679	2940.5679	2940.5679	2940.5679	2940.5679	2940.5679	2940.5679	2940.5679	2945.3083	2945.3083	2945.3083	2945.3083
2936.7791	2936.7791	2936.7791	2939.022	2939.022	2939.022	2939.022	2939.022	2939.022	2939.022	2939.022	2939.022	2939.022	2939.022	2939.022	2941.3235	2941.3235	2941.3235	2941.3235	2941.3235	2941.3235	2941.3235	2941.3235	2941.3235	2941.3235	2941.3235	2941.3235	2941.3235	2941.3235	2941.3235	2941.3235	2941.3235	2941.3235	2941.3235	2941.3235	2941.3235	2941.3235	2946.0874	2946.0874	2946.0874	2946.0874
2950.8247	2950.8247	2950.8247	2953.0151	2953.0151	2953.0151	2953.0151	2953.0151	2953.0151	2953.0151	2953.0151	2953.0151	2953.0151	2953.0151	2953.0151	2955.2231	2955.2231	2955.2231	2955.2231	2955.2231	2955.2231	2955.2231	2955.2231	2955.2231	2955.2231	2955.2231	2955.2231	2955.2231	2955.2231	2955.2231	2955.2231	2955.2231	2955.2231	2955.2231	2955.2231	2955.2231	2955.2231	2960.0615	2960.0615	2960.0615	2960.0615
2951.593	2951.593	2951.593	2953.7825	2953.7825	2953.7825	2953.7825	2953.7825	2953.7825	2953.7825	2953.7825	2953.7825	2953.7825	2953.7825	2953.7825	2955.9927	2955.9927	2955.9927	2955.9927	2955.9927	2955.9927	2955.9927	2955.9927	2955.9927	2955.9927	2955.9927	2955.9927	2955.9927	2955.9927	2955.9927	2955.9927	2955.9927	2955.9927	2955.9927	2955.9927	2955.9927	2955.9927	2960.8181	2960.8181	2960.8181	2960.8181
2966.085	2966.085	2966.085	2968.3098	2968.3098	2968.3098	2968.3098	2968.3098	2968.3098	2968.3098	2968.3098	2968.3098	2968.3098	2968.3098	2968.3098	2970.5012	2970.5012	2970.5012	2970.5012	2970.5012	2970.5012	2970.5012	2970.5012	2970.5012	2970.5012	2970.5012	2970.5012	2970.5012	2970.5012	2970.5012	2970.5012	2970.5012	2970.5012	2970.5012	2970.5012	2970.5012	2970.5012	2975.186	2975.186	2975.186	2975.186
2966.8579	2966.8579	2966.8579	2969.0767	2969.0767	2969.0767	2969.0767	2969.0767	2969.0767	2969.0767	2969.0767	2969.0767	2969.0767	2969.0767	2969.0767	2971.2886	2971.2886	2971.2886	2971.2886	2971.2886	2971.2886	2971.2886	2971.2886	2971.2886	2971.2886	2971.2886	2971.2886	2971.2886	2971.2886	2971.2886	2971.2886	2971.2886	2971.2886	2971.2886	2971.2886	2971.2886	2971.2886	2975.9353	2975.9353	2975.9353	2975.9353
2980.7578	2980.7578	2980.7578	2982.9917	2982.9917	2982.9917	2982.9917	2982.9917	2982.9917	2982.9917	2982.9917	2982.9917	2982.9917	2982.9917	2982.9917	2985.2815	2985.2815	2985.2815	2985.2815	2985.2815	2985.2815	2985.2815	2985.2815	2985.2815	2985.2815	2985.2815	2985.2815	2985.2815	2985.2815	2985.2815	2985.2815	2985.2815	2985.2815	2985.2815	2985.2815	2985.2815	2985.2815	2990.1003	2990.1003	2990.1003	2990.1003
2981.519	2981.519	2981.519	2983.7422	2983.7422	2983.7422	2983.7422	2983.7422	2983.7422	2983.7422	2983.7422	2983.7422	2983.7422	2983.7422	2983.7422	2986.0479	2986.0479	2986.0479	2986.0479	2986.0479	2986.0479	2986.0479	2986.0479	2986.0479	2986.0479	2986.0479	2986.0479	2986.0479	2986.0479	2986.0479	2986.0479	2986.0479	2986.0479	2986.0479	2986.0479	2986.0479	2986.0479	2990.863	2990.863	2990.863	2990.863
2995.8848	2995.8848	2995.8848	2998.175	2998.175	2998.175	2998.175	2998.175	2998.175	2998.175	2998.175	2998.175	2998.175	2998.175	2998.175	3000.4473	3000.4473	3000.4473	3000.4473	3000.4473	3000.4473	3000.4473	3000.4473	3000.4473	3000.4473	3000.4473	3000.4473	3000.4473	3000.4473	3000.4473	3000.4473	3000.4473	3000.4473	3000.4473	3000.4473	3000.4473	3000.4473	3005.1826	3005.1826	3005.1826	3005.1826
2996.6528	2996.6528	2996.6528	2998.9468	2998.9468	2998.9468	2998.9468	2998.9468	2998.9468	2998.9468	2998.9468	2998.9468	2998.9468	2998.9468	2998.9468	3001.2185	3001.2185	3001.2185	3001.2185	3001.2185	3001.2185	3001.2185	3001.2185	3001.2185	3001.2185	3001.2185	3001.2185	3001.2185	3001.2185	3001.2185	3001.2185	3001.2185	3001.2185	3001.2185	3001.2185	3001.2185	3001.2185	3005.9685	3005.9685	3005.9685	3005.9685
3011.104	3011.104	3011.104	3013.3254	3013.3254	3013.3254	3013.3254	3013.3254	3013.3254	3013.3254	3013.3254	3013.3254	3013.3254	3013.3254	3013.3254	3015.6606	3015.6606	3015.6606	3015.6606	3015.6606	3015.6606	3015.6606	3015.6606	3015.6606	3015.6606	3015.6606	3015.6606	3015.6606	3015.6606	3015.6606	3015.6606	3015.6606	3015.6606	3015.6606	3015.6606	3015.6606	3015.6606	3020.377	3020.377	3020.377	3020.377
3011.8652	3011.8652	3011.8652	3014.0911	3014.0911	3014.0911	3014.0911	3014.0911	3014.0911	3014.0911	3014.0911	3014.0911	3014.0911	3014.0911	3014.0911	3016.4246	3016.4246	3016.4246	3016.4246	3016.4246	3016.4246	3016.4246	3016.4246	3016.4246	3016.4246	3016.4246	3016.4246	3016.4246	3016.4246	3016.4246	3016.4246	3016.4246	3016.4246	3016.4246	3016.4246	3016.4246	3016.4246	3021.1458	3021.1458	3021.1458	3021.1458
3025.979	3025.979	3025.979	3028.1692	3028.1692	3028.1692	3028.1692	3028.1692	3028.1692	3028.1692	3028.1692	3028.1692	3028.1692	3028.1692	3028.1692	3030.6008	3030.6008	3030.6008	3030.6008	3030.6008	3030.6008	3030.6008	3030.6008	3030.6008	3030.6008	3030.6008	3030.6008	3030.6008	3030.6008	3030.6008	3030.6008	3030.6008	3030.6008	3030.6008	3030.6008	3030.6008	3030.6008	3035.3044	3035.3044	3035.3044	3035.3044
3026.7415	3026.7415	3026.7415	3028.9336	3028.9336	3028.9336	3028.9336	3028.9336	3028.9336	3028.9336	3028.9336	3028.9336	3028.9336	3028.9336	3028.9336	3031.3655	3031.3655	3031.3655	3031.3655	3031.3655	3031.3655	3031.3655	3031.3655	3031.3655	3031.3655	3031.3655	3031.3655	3031.3655	3031.3655	3031.3655	3031.3655	3031.3655	3031.3655	3031.3655	3031.3655	3031.3655	3031.3655	3036.0715	3036.0715	3036.0715	3036.0715
3040.9363	3040.9363	3040.9363	3043.1748	3043.1748	3043.1748	3043.1748	3043.1748	3043.1748	3043.1748	3043.1748	3043.1748	3043.1748	3043.1748	3043.1748	3045.4937	3045.4937	3045.4937	3045.4937	3045.4937	3045.4937	3045.4937	3045.4937	3045.4937	3045.4937	3045.4937	3045.4937	3045.4937	3045.4937	3045.4937	3045.4937	3045.4937	3045.4937	3045.4937	3045.4937	3045.4937	3045.4937	3050.1018	3050.1018	3050.1018	3050.1018
3041.6992	3041.6992	3041.6992	3043.9407	3043.9407	3043.9407	3043.9407	3043.9407	3043.9407	3043.9407	3043.9407	3043.9407	3043.9407	3043.9407	3043.9407	3046.2546	3046.2546	3046.2546	3046.2546	3046.2546	3046.2546	3046.2546	3046.2546	3046.2546	3046.2546	3046.2546	3046.2546	3046.2546	3046.2546	3046.2546	3046.2546	3046.2546	3046.2546	3046.2546	3046.2546	3046.2546	3046.2546	3050.8657	3050.8657	3050.8657	3050.8657
3055.8259	3055.8259	3055.8259	3058.2607	3058.2607	3058.2607	3058.2607	3058.2607	3058.2607	3058.2607	3058.2607	3058.2607	3058.2607	3058.2607	3058.2607	3060.5791	3060.5791	3060.5791	3060.5791	3060.5791	3060.5791	3060.5791	3060.5791	3060.5791	3060.5791	3060.5791	3060.5791	3060.5791	3060.5791	3060.5791	3060.5791	3060.5791	3060.5791	3060.5791	3060.5791	3060.5791	3060.5791	3065.4714	3065.4714	3065.4714	3065.4714
3056.5911	3056.5911	3056.5911	3059.0256	3059.0256	3059.0256	3059.0256	3059.0256	3059.0256	3059.0256	3059.0256	3059.0256	3059.0256	3059.0256	3059.0256	3061.3452	3061.3452	3061.3452	3061.3452	3061.3452	3061.3452	3061.3452	3061.3452	3061.3452	3061.3452	3061.3452	3061.3452	3061.3452	3061.3452	3061.3452	3061.3452	3061.3452	3061.3452	3061.3452	3061.3452	3061.3452	3061.3452	3066.2358	3066.2358	3066.2358	3066.2358
3070.769	3070.769	3070.769	3072.96	3072.96	3072.96	3072.96	3072.96	3072.96	3072.96	3072.96	3072.96	3072.96	3072.96	3072.96	3075.2156	3075.2156	3075.2156	3075.2156	3075.2156	3075.2156	3075.2156	3075.2156	3075.2156	3075.2156	3075.2156	3075.2156	3075.2156	3075.2156	3075.2156	3075.2156	3075.2156	3075.2156	3075.2156	3075.2156	3075.2156	3075.2156	3079.8101	3079.8101	3079.8101	3079.8101
3071.5344	3071.5344	3071.5344	3073.7256	3073.7256	3073.7256	3073.7256	3073.7256	3073.7256	3073.7256	3073.7256	3073.7256	3073.7256	3073.7256	3073.7256	3075.9768	3075.9768	3075.9768	3075.9768	3075.9768	3075.9768	3075.9768	3075.9768	3075.9768	3075.9768	3075.9768	3075.9768	3075.9768	3075.9768	3075.9768	3075.9768	3075.9768	3075.9768	3075.9768	3075.9768	3075.9768	3075.9768	3080.5684	3080.5684	3080.5684	3080.5684
3085.9214	3085.9214	3085.9214	3088.072	3088.072	3088.072	3088.072	3088.072	3088.072	3088.072	3088.072	3088.072	3088.072	3088.072	3088.072	3090.3594	3090.3594	3090.3594	3090.3594	3090.3594	3090.3594	3090.3594	3090.3594	3090.3594	3090.3594	3090.3594	3090.3594	3090.3594	3090.3594	3090.3594	3090.3594	3090.3594	3090.3594	3090.3594	3090.3594	3090.3594	3090.3594	3094.9861	3094.9861	3094.9861	3094.9861
3086.6816	3086.6816	3086.6816	3088.8223	3088.8223	3088.8223	3088.8223	3088.8223	3088.8223	3088.8223	3088.8223	3088.8223	3088.8223	3088.8223	3088.8223	3091.1108	3091.1108	3091.1108	3091.1108	3091.1108	3091.1108	3091.1108	3091.1108	3091.1108	3091.1108	3091.1108	3091.1108	3091.1108	3091.1108	3091.1108	3091.1108	3091.1108	3091.1108	3091.1108	3091.1108	3091.1108	3091.1108	3095.7527	3095.7527	3095.7527	3095.7527
3100.9807	3100.9807	3100.9807	3103.3337	3103.3337	3103.3337	3103.3337	3103.3337	3103.3337	3103.3337	3103.3337	3103.3337	3103.3337	3103.3337	3103.3337	3105.5615	3105.5615	3105.5615	3105.5615	3105.5615	3105.5615	3105.5615	3105.5615	3105.5615	3105.5615	3105.5615	3105.5615	3105.5615	3105.5615	3105.5615	3105.5615	3105.5615	3105.5615	3105.5615	3105.5615	3105.5615	3105.5615	3110.3105	3110.3105	3110.3105	3110.3105
3101.7495	3101.7495	3101.7495	3104.0857	3104.0857	3104.0857	3104.0857	3104.0857	3104.0857	3104.0857	3104.0857	3104.0857	3104.0857	3104.0857	3104.0857	3106.3206	3106.3206	3106.3206	3106.3206	3106.3206	3106.3206	3106.3206	3106.3206	3106.3206	3106.3206	3106.3206	3106.3206	3106.3206	3106.3206	3106.3206	3106.3206	3106.3206	3106.3206	3106.3206	3106.3206	3106.3206	3106.3206	3111.0715	3111.0715	3111.0715	3111.0715
3115.874	3115.874	3115.874	3118.1021	3118.1021	3118.1021	3118.1021	3118.1021	3118.1021	3118.1021	3118.1021	3118.1021	3118.1021	3118.1021	3118.1021	3120.3079	3120.3079	3120.3079	3120.3079	3120.3079	3120.3079	3120.3079	3120.3079	3120.3079	3120.3079	3120.3079	3120.3079	3120.3079	3120.3079	3120.3079	3120.3079	3120.3079	3120.3079	3120.3079	3120.3079	3120.3079	3120.3079	3124.9785	3124.9785	3124.9785	3124.9785
3116.624	3116.624	3116.624	3118.8633	3118.8633	3118.8633	3118.8633	3118.8633	3118.8633	3118.8633	3118.8633	3118.8633	3118.8633	3118.8633	3118.8633	3121.0706	3121.0706	3121.0706	3121.0706	3121.0706	3121.0706	3121.0706	3121.0706	3121.0706	3121.0706	3121.0706	3121.0706	3121.0706	3121.0706	3121.0706	3121.0706	3121.0706	3121.0706	3121.0706	3121.0706	3121.0706	3121.0706	3125.7434	3125.7434	3125.7434	3125.7434
3165.6567	3165.6567	3165.6567	3167.8267	3167.8267	3167.8267	3167.8267	3167.8267	3167.8267	3167.8267	3167.8267	3167.8267	3167.8267	3167.8267	3167.8267	3169.9949	3169.9949	3169.9949	3169.9949	3169.9949	3169.9949	3169.9949	3169.9949	3169.9949	3169.9949	3169.9949	3169.9949	3169.9949	3169.9949	3169.9949	3169.9949	3169.9949	3169.9949	3169.9949	3169.9949	3169.9949	3169.9949	3174.6257	3174.6257	3174.6257	3174.6257
3166.4219	3166.4219	3166.4219	3168.5798	3168.5798	3168.5798	3168.5798	3168.5798	3168.5798	3168.5798	3168.5798	3168.5798	3168.5798	3168.5798	3168.5798	3170.7605	3170.7605	3170.7605	3170.7605	3170.7605	3170.7605	3170.7605	3170.7605	3170.7605	3170.7605	3170.7605	3170.7605	3170.7605	3170.7605	3170.7605	3170.7605	3170.7605	3170.7605	3170.7605	3170.7605	3170.7605	3170.7605	3175.3831	3175.3831	3175.3831	3175.3831
3179.5688	3179.5688	3179.5688	3181.8484	3181.8484	3181.8484	3181.8484	3181.8484	3181.8484	3181.8484	3181.8484	3181.8484	3181.8484	3181.8484	3181.8484	3184.1313	3184.1313	3184.1313	3184.1313	3184.1313	3184.1313	3184.1313	3184.1313	3184.1313	3184.1313	3184.1313	3184.1313	3184.1313	3184.1313	3184.1313	3184.1313	3184.1313	3184.1313	3184.1313	3184.1313	3184.1313	3184.1313	3188.6594	3188.6594	3188.6594	3188.6594
3180.3218	3180.3218	3180.3218	3182.6328	3182.6328	3182.6328	3182.6328	3182.6328	3182.6328	3182.6328	3182.6328	3182.6328	3182.6328	3182.6328	3182.6328	3184.9006	3184.9006	3184.9006	3184.9006	3184.9006	3184.9006	3184.9006	3184.9006	3184.9006	3184.9006	3184.9006	3184.9006	3184.9006	3184.9006	3184.9006	3184.9006	3184.9006	3184.9006	3184.9006	3184.9006	3184.9006	3184.9006	3189.4136	3189.4136	3189.4136	3189.4136
3194.6746	3194.6746	3194.6746	3196.9658	3196.9658	3196.9658	3196.9658	3196.9658	3196.9658	3196.9658	3196.9658	3196.9658	3196.9658	3196.9658	3196.9658	3199.3445	3199.3445	3199.3445	3199.3445	3199.3445	3199.3445	3199.3445	3199.3445	3199.3445	3199.3445	3199.3445	3199.3445	3199.3445	3199.3445	3199.3445	3199.3445	3199.3445	3199.3445	3199.3445	3199.3445	3199.3445	3199.3445	3204.1936	3204.1936	3204.1936	3204.1936
3195.4417	3195.4417	3195.4417	3197.7324	3197.7324	3197.7324	3197.7324	3197.7324	3197.7324	3197.7324	3197.7324	3197.7324	3197.7324	3197.7324	3197.7324	3200.0964	3200.0964	3200.0964	3200.0964	3200.0964	3200.0964	3200.0964	3200.0964	3200.0964	3200.0964	3200.0964	3200.0964	3200.0964	3200.0964	3200.0964	3200.0964	3200.0964	3200.0964	3200.0964	3200.0964	3200.0964	3200.0964	3204.9583	3204.9583	3204.9583	3204.9583
3209.5676	3209.5676	3209.5676	3211.7773	3211.7773	3211.7773	3211.7773	3211.7773	3211.7773	3211.7773	3211.7773	3211.7773	3211.7773	3211.7773	3211.7773	3214.2227	3214.2227	3214.2227	3214.2227	3214.2227	3214.2227	3214.2227	3214.2227	3214.2227	3214.2227	3214.2227	3214.2227	3214.2227	3214.2227	3214.2227	3214.2227	3214.2227	3214.2227	3214.2227	3214.2227	3214.2227	3214.2227	3219.0195	3219.0195	3219.0195	3219.0195
3210.3391	3210.3391	3210.3391	3212.5439	3212.5439	3212.5439	3212.5439	3212.5439	3212.5439	3212.5439	3212.5439	3212.5439	3212.5439	3212.5439	3212.5439	3214.989	3214.989	3214.989	3214.989	3214.989	3214.989	3214.989	3214.989	3214.989	3214.989	3214.989	3214.989	3214.989	3214.989	3214.989	3214.989	3214.989	3214.989	3214.989	3214.989	3214.989	3214.989	3219.8127	3219.8127	3219.8127	3219.8127
3224.6191	3224.6191	3224.6191	3226.8428	3226.8428	3226.8428	3226.8428	3226.8428	3226.8428	3226.8428	3226.8428	3226.8428	3226.8428	3226.8428	3226.8428	3229.0974	3229.0974	3229.0974	3229.0974	3229.0974	3229.0974	3229.0974	3229.0974	3229.0974	3229.0974	3229.0974	3229.0974	3229.0974	3229.0974	3229.0974	3229.0974	3229.0974	3229.0974	3229.0974	3229.0974	3229.0974	3229.0974	3233.7048	3233.7048	3233.7048	3233.7048
3225.386	3225.386	3225.386	3227.6104	3227.6104	3227.6104	3227.6104	3227.6104	3227.6104	3227.6104	3227.6104	3227.6104	3227.6104	3227.6104	3227.6104	3229.8521	3229.8521	3229.8521	3229.8521	3229.8521	3229.8521	3229.8521	3229.8521	3229.8521	3229.8521	3229.8521	3229.8521	3229.8521	3229.8521	3229.8521	3229.8521	3229.8521	3229.8521	3229.8521	3229.8521	3229.8521	3229.8521	3234.4614	3234.4614	3234.4614	3234.4614
3239.7185	3239.7185	3239.7185	3241.8828	3241.8828	3241.8828	3241.8828	3241.8828	3241.8828	3241.8828	3241.8828	3241.8828	3241.8828	3241.8828	3241.8828	3244.0908	3244.0908	3244.0908	3244.0908	3244.0908	3244.0908	3244.0908	3244.0908	3244.0908	3244.0908	3244.0908	3244.0908	3244.0908	3244.0908	3244.0908	3244.0908	3244.0908	3244.0908	3244.0908	3244.0908	3244.0908	3244.0908	3248.6929	3248.6929	3248.6929	3248.6929
3240.47	3240.47	3240.47	3242.6445	3242.6445	3242.6445	3242.6445	3242.6445	3242.6445	3242.6445	3242.6445	3242.6445	3242.6445	3242.6445	3242.6445	3244.8525	3244.8525	3244.8525	3244.8525	3244.8525	3244.8525	3244.8525	3244.8525	3244.8525	3244.8525	3244.8525	3244.8525	3244.8525	3244.8525	3244.8525	3244.8525	3244.8525	3244.8525	3244.8525	3244.8525	3244.8525	3244.8525	3249.4475	3249.4475	3249.4475	3249.4475
3254.5664	3254.5664	3254.5664	3256.8076	3256.8076	3256.8076	3256.8076	3256.8076	3256.8076	3256.8076	3256.8076	3256.8076	3256.8076	3256.8076	3256.8076	3259.0583	3259.0583	3259.0583	3259.0583	3259.0583	3259.0583	3259.0583	3259.0583	3259.0583	3259.0583	3259.0583	3259.0583	3259.0583	3259.0583	3259.0583	3259.0583	3259.0583	3259.0583	3259.0583	3259.0583	3259.0583	3259.0583	3263.6992	3263.6992	3263.6992	3263.6992
3255.3328	3255.3328	3255.3328	3257.5737	3257.5737	3257.5737	3257.5737	3257.5737	3257.5737	3257.5737	3257.5737	3257.5737	3257.5737	3257.5737	3257.5737	3259.8132	3259.8132	3259.8132	3259.8132	3259.8132	3259.8132	3259.8132	3259.8132	3259.8132	3259.8132	3259.8132	3259.8132	3259.8132	3259.8132	3259.8132	3259.8132	3259.8132	3259.8132	3259.8132	3259.8132	3259.8132	3259.8132	3264.4636	3264.4636	3264.4636	3264.4636
3269.5691	3269.5691	3269.5691	3271.7498	3271.7498	3271.7498	3271.7498	3271.7498	3271.7498	3271.7498	3271.7498	3271.7498	3271.7498	3271.7498	3271.7498	3273.9514	3273.9514	3273.9514	3273.9514	3273.9514	3273.9514	3273.9514	3273.9514	3273.9514	3273.9514	3273.9514	3273.9514	3273.9514	3273.9514	3273.9514	3273.9514	3273.9514	3273.9514	3273.9514	3273.9514	3273.9514	3273.9514	3278.627	3278.627	3278.627	3278.627
3270.3369	3270.3369	3270.3369	3272.5146	3272.5146	3272.5146	3272.5146	3272.5146	3272.5146	3272.5146	3272.5146	3272.5146	3272.5146	3272.5146	3272.5146	3274.7046	3274.7046	3274.7046	3274.7046	3274.7046	3274.7046	3274.7046	3274.7046	3274.7046	3274.7046	3274.7046	3274.7046	3274.7046	3274.7046	3274.7046	3274.7046	3274.7046	3274.7046	3274.7046	3274.7046	3274.7046	3274.7046	3279.3916	3279.3916	3279.3916	3279.3916
3284.5598	3284.5598	3284.5598	3286.8013	3286.8013	3286.8013	3286.8013	3286.8013	3286.8013	3286.8013	3286.8013	3286.8013	3286.8013	3286.8013	3286.8013	3288.9587	3288.9587	3288.9587	3288.9587	3288.9587	3288.9587	3288.9587	3288.9587	3288.9587	3288.9587	3288.9587	3288.9587	3288.9587	3288.9587	3288.9587	3288.9587	3288.9587	3288.9587	3288.9587	3288.9587	3288.9587	3288.9587	3293.6282	3293.6282	3293.6282	3293.6282
3285.325	3285.325	3285.325	3287.5684	3287.5684	3287.5684	3287.5684	3287.5684	3287.5684	3287.5684	3287.5684	3287.5684	3287.5684	3287.5684	3287.5684	3289.7244	3289.7244	3289.7244	3289.7244	3289.7244	3289.7244	3289.7244	3289.7244	3289.7244	3289.7244	3289.7244	3289.7244	3289.7244	3289.7244	3289.7244	3289.7244	3289.7244	3289.7244	3289.7244	3289.7244	3289.7244	3289.7244	3294.3787	3294.3787	3294.3787	3294.3787
3299.6274	3299.6274	3299.6274	3301.9304	3301.9304	3301.9304	3301.9304	3301.9304	3301.9304	3301.9304	3301.9304	3301.9304	3301.9304	3301.9304	3301.9304	3304.3613	3304.3613	3304.3613	3304.3613	3304.3613	3304.3613	3304.3613	3304.3613	3304.3613	3304.3613	3304.3613	3304.3613	3304.3613	3304.3613	3304.3613	3304.3613	3304.3613	3304.3613	3304.3613	3304.3613	3304.3613	3304.3613	3309.0029	3309.0029	3309.0029	3309.0029
3300.3992	3300.3992	3300.3992	3302.6843	3302.6843	3302.6843	3302.6843	3302.6843	3302.6843	3302.6843	3302.6843	3302.6843	3302.6843	3302.6843	3302.6843	3305.1333	3305.1333	3305.1333	3305.1333	3305.1333	3305.1333	3305.1333	3305.1333	3305.1333	3305.1333	3305.1333	3305.1333	3305.1333	3305.1333	3305.1333	3305.1333	3305.1333	3305.1333	3305.1333	3305.1333	3305.1333	3305.1333	3309.7676	3309.7676	3309.7676	3309.7676
3314.5676	3314.5676	3314.5676	3316.8113	3316.8113	3316.8113	3316.8113	3316.8113	3316.8113	3316.8113	3316.8113	3316.8113	3316.8113	3316.8113	3316.8113	3319.0764	3319.0764	3319.0764	3319.0764	3319.0764	3319.0764	3319.0764	3319.0764	3319.0764	3319.0764	3319.0764	3319.0764	3319.0764	3319.0764	3319.0764	3319.0764	3319.0764	3319.0764	3319.0764	3319.0764	3319.0764	3319.0764	3323.7332	3323.7332	3323.7332	3323.7332
3315.3369	3315.3369	3315.3369	3317.5757	3317.5757	3317.5757	3317.5757	3317.5757	3317.5757	3317.5757	3317.5757	3317.5757	3317.5757	3317.5757	3317.5757	3319.8325	3319.8325	3319.8325	3319.8325	3319.8325	3319.8325	3319.8325	3319.8325	3319.8325	3319.8325	3319.8325	3319.8325	3319.8325	3319.8325	3319.8325	3319.8325	3319.8325	3319.8325	3319.8325	3319.8325	3319.8325	3319.8325	3324.501	3324.501	3324.501	3324.501
3329.4602	3329.4602	3329.4602	3331.7017	3331.7017	3331.7017	3331.7017	3331.7017	3331.7017	3331.7017	3331.7017	3331.7017	3331.7017	3331.7017	3331.7017	3333.9724	3333.9724	3333.9724	3333.9724	3333.9724	3333.9724	3333.9724	3333.9724	3333.9724	3333.9724	3333.9724	3333.9724	3333.9724	3333.9724	3333.9724	3333.9724	3333.9724	3333.9724	3333.9724	3333.9724	3333.9724	3333.9724	3338.5159	3338.5159	3338.5159	3338.5159
3330.2305	3330.2305	3330.2305	3332.4695	3332.4695	3332.4695	3332.4695	3332.4695	3332.4695	3332.4695	3332.4695	3332.4695	3332.4695	3332.4695	3332.4695	3334.7258	3334.7258	3334.7258	3334.7258	3334.7258	3334.7258	3334.7258	3334.7258	3334.7258	3334.7258	3334.7258	3334.7258	3334.7258	3334.7258	3334.7258	3334.7258	3334.7258	3334.7258	3334.7258	3334.7258	3334.7258	3334.7258	3339.2822	3339.2822	3339.2822	3339.2822
3344.5781	3344.5781	3344.5781	3346.8225	3346.8225	3346.8225	3346.8225	3346.8225	3346.8225	3346.8225	3346.8225	3346.8225	3346.8225	3346.8225	3346.8225	3349.1533	3349.1533	3349.1533	3349.1533	3349.1533	3349.1533	3349.1533	3349.1533	3349.1533	3349.1533	3349.1533	3349.1533	3349.1533	3349.1533	3349.1533	3349.1533	3349.1533	3349.1533	3349.1533	3349.1533	3349.1533	3349.1533	3353.8547	3353.8547	3353.8547	3353.8547
3345.3447	3345.3447	3345.3447	3347.5854	3347.5854	3347.5854	3347.5854	3347.5854	3347.5854	3347.5854	3347.5854	3347.5854	3347.5854	3347.5854	3347.5854	3349.9138	3349.9138	3349.9138	3349.9138	3349.9138	3349.9138	3349.9138	3349.9138	3349.9138	3349.9138	3349.9138	3349.9138	3349.9138	3349.9138	3349.9138	3349.9138	3349.9138	3349.9138	3349.9138	3349.9138	3349.9138	3349.9138	3354.6267	3354.6267	3354.6267	3354.6267
3359.5688	3359.5688	3359.5688	3361.8857	3361.8857	3361.8857	3361.8857	3361.8857	3361.8857	3361.8857	3361.8857	3361.8857	3361.8857	3361.8857	3361.8857	3364.1602	3364.1602	3364.1602	3364.1602	3364.1602	3364.1602	3364.1602	3364.1602	3364.1602	3364.1602	3364.1602	3364.1602	3364.1602	3364.1602	3364.1602	3364.1602	3364.1602	3364.1602	3364.1602	3364.1602	3364.1602	3364.1602	3368.7783	3368.7783	3368.7783	3368.7783
3360.333	3360.333	3360.333	3362.6575	3362.6575	3362.6575	3362.6575	3362.6575	3362.6575	3362.6575	3362.6575	3362.6575	3362.6575	3362.6575	3362.6575	3364.9275	3364.9275	3364.9275	3364.9275	3364.9275	3364.9275	3364.9275	3364.9275	3364.9275	3364.9275	3364.9275	3364.9275	3364.9275	3364.9275	3364.9275	3364.9275	3364.9275	3364.9275	3364.9275	3364.9275	3364.9275	3364.9275	3369.5505	3369.5505	3369.5505	3369.5505
3374.7966	3374.7966	3374.7966	3377.0049	3377.0049	3377.0049	3377.0049	3377.0049	3377.0049	3377.0049	3377.0049	3377.0049	3377.0049	3377.0049	3377.0049	3379.3867	3379.3867	3379.3867	3379.3867	3379.3867	3379.3867	3379.3867	3379.3867	3379.3867	3379.3867	3379.3867	3379.3867	3379.3867	3379.3867	3379.3867	3379.3867	3379.3867	3379.3867	3379.3867	3379.3867	3379.3867	3379.3867	3384.1824	3384.1824	3384.1824	3384.1824
3375.5605	3375.5605	3375.5605	3377.7649	3377.7649	3377.7649	3377.7649	3377.7649	3377.7649	3377.7649	3377.7649	3377.7649	3377.7649	3377.7649	3377.7649	3380.1531	3380.1531	3380.1531	3380.1531	3380.1531	3380.1531	3380.1531	3380.1531	3380.1531	3380.1531	3380.1531	3380.1531	3380.1531	3380.1531	3380.1531	3380.1531	3380.1531	3380.1531	3380.1531	3380.1531	3380.1531	3380.1531	3384.9531	3384.9531	3384.9531	3384.9531
3389.5759	3389.5759	3389.5759	3391.863	3391.863	3391.863	3391.863	3391.863	3391.863	3391.863	3391.863	3391.863	3391.863	3391.863	3391.863	3394.1157	3394.1157	3394.1157	3394.1157	3394.1157	3394.1157	3394.1157	3394.1157	3394.1157	3394.1157	3394.1157	3394.1157	3394.1157	3394.1157	3394.1157	3394.1157	3394.1157	3394.1157	3394.1157	3394.1157	3394.1157	3394.1157	3398.7444	3398.7444	3398.7444	3398.7444
3390.3416	3390.3416	3390.3416	3392.6345	3392.6345	3392.6345	3392.6345	3392.6345	3392.6345	3392.6345	3392.6345	3392.6345	3392.6345	3392.6345	3392.6345	3394.8652	3394.8652	3394.8652	3394.8652	3394.8652	3394.8652	3394.8652	3394.8652	3394.8652	3394.8652	3394.8652	3394.8652	3394.8652	3394.8652	3394.8652	3394.8652	3394.8652	3394.8652	3394.8652	3394.8652	3394.8652	3394.8652	3399.5095	3399.5095	3399.5095	3399.5095
3404.5645	3404.5645	3404.5645	3406.8047	3406.8047	3406.8047	3406.8047	3406.8047	3406.8047	3406.8047	3406.8047	3406.8047	3406.8047	3406.8047	3406.8047	3409.1716	3409.1716	3409.1716	3409.1716	3409.1716	3409.1716	3409.1716	3409.1716	3409.1716	3409.1716	3409.1716	3409.1716	3409.1716	3409.1716	3409.1716	3409.1716	3409.1716	3409.1716	3409.1716	3409.1716	3409.1716	3409.1716	3413.8301	3413.8301	3413.8301	3413.8301
3405.3374	3405.3374	3405.3374	3407.5686	3407.5686	3407.5686	3407.5686	3407.5686	3407.5686	3407.5686	3407.5686	3407.5686	3407.5686	3407.5686	3407.5686	3409.9331	3409.9331	3409.9331	3409.9331	3409.9331	3409.9331	3409.9331	3409.9331	3409.9331	3409.9331	3409.9331	3409.9331	3409.9331	3409.9331	3409.9331	3409.9331	3409.9331	3409.9331	3409.9331	3409.9331	3409.9331	3409.9331	3414.594	3414.594	3414.594	3414.594
3419.748	3419.748	3419.748	3422.1199	3422.1199	3422.1199	3422.1199	3422.1199	3422.1199	3422.1199	3422.1199	3422.1199	3422.1199	3422.1199	3422.1199	3424.3042	3424.3042	3424.3042	3424.3042	3424.3042	3424.3042	3424.3042	3424.3042	3424.3042	3424.3042	3424.3042	3424.3042	3424.3042	3424.3042	3424.3042	3424.3042	3424.3042	3424.3042	3424.3042	3424.3042	3424.3042	3424.3042	3429.0574	3429.0574	3429.0574	3429.0574
3420.51	3420.51	3420.51	3422.8762	3422.8762	3422.8762	3422.8762	3422.8762	3422.8762	3422.8762	3422.8762	3422.8762	3422.8762	3422.8762	3422.8762	3425.0708	3425.0708	3425.0708	3425.0708	3425.0708	3425.0708	3425.0708	3425.0708	3425.0708	3425.0708	3425.0708	3425.0708	3425.0708	3425.0708	3425.0708	3425.0708	3425.0708	3425.0708	3425.0708	3425.0708	3425.0708	3425.0708	3429.8191	3429.8191	3429.8191	3429.8191
3434.5576	3434.5576	3434.5576	3436.8799	3436.8799	3436.8799	3436.8799	3436.8799	3436.8799	3436.8799	3436.8799	3436.8799	3436.8799	3436.8799	3436.8799	3439.0205	3439.0205	3439.0205	3439.0205	3439.0205	3439.0205	3439.0205	3439.0205	3439.0205	3439.0205	3439.0205	3439.0205	3439.0205	3439.0205	3439.0205	3439.0205	3439.0205	3439.0205	3439.0205	3439.0205	3439.0205	3439.0205	3443.6895	3443.6895	3443.6895	3443.6895
3435.3435	3435.3435	3435.3435	3437.6509	3437.6509	3437.6509	3437.6509	3437.6509	3437.6509	3437.6509	3437.6509	3437.6509	3437.6509	3437.6509	3437.6509	3439.7849	3439.7849	3439.7849	3439.7849	3439.7849	3439.7849	3439.7849	3439.7849	3439.7849	3439.7849	3439.7849	3439.7849	3439.7849	3439.7849	3439.7849	3439.7849	3439.7849	3439.7849	3439.7849	3439.7849	3439.7849	3439.7849	3444.4597	3444.4597	3444.4597	3444.4597
3449.6248	3449.6248	3449.6248	3451.9478	3451.9478	3451.9478	3451.9478	3451.9478	3451.9478	3451.9478	3451.9478	3451.9478	3451.9478	3451.9478	3451.9478	3454.2524	3454.2524	3454.2524	3454.2524	3454.2524	3454.2524	3454.2524	3454.2524	3454.2524	3454.2524	3454.2524	3454.2524	3454.2524	3454.2524	3454.2524	3454.2524	3454.2524	3454.2524	3454.2524	3454.2524	3454.2524	3454.2524	3459.1921	3459.1921	3459.1921	3459.1921
3450.3931	3450.3931	3450.3931	3452.728	3452.728	3452.728	3452.728	3452.728	3452.728	3452.728	3452.728	3452.728	3452.728	3452.728	3452.728	3455.0161	3455.0161	3455.0161	3455.0161	3455.0161	3455.0161	3455.0161	3455.0161	3455.0161	3455.0161	3455.0161	3455.0161	3455.0161	3455.0161	3455.0161	3455.0161	3455.0161	3455.0161	3455.0161	3455.0161	3455.0161	3455.0161	3459.9609	3459.9609	3459.9609	3459.9609
3470.0295	3470.0295	3470.0295	3472.1682	3472.1682	3472.1682	3472.1682	3472.1682	3472.1682	3472.1682	3472.1682	3472.1682	3472.1682	3472.1682	3472.1682	3474.3101	3474.3101	3474.3101	3474.3101	3474.3101	3474.3101	3474.3101	3474.3101	3474.3101	3474.3101	3474.3101	3474.3101	3474.3101	3474.3101	3474.3101	3474.3101	3474.3101	3474.3101	3474.3101	3474.3101	3474.3101	3474.3101	3478.9182	3478.9182	3478.9182	3478.9182
3470.7915	3470.7915	3470.7915	3472.929	3472.929	3472.929	3472.929	3472.929	3472.929	3472.929	3472.929	3472.929	3472.929	3472.929	3472.929	3475.0762	3475.0762	3475.0762	3475.0762	3475.0762	3475.0762	3475.0762	3475.0762	3475.0762	3475.0762	3475.0762	3475.0762	3475.0762	3475.0762	3475.0762	3475.0762	3475.0762	3475.0762	3475.0762	3475.0762	3475.0762	3475.0762	3479.6851	3479.6851	3479.6851	3479.6851
3483.7629	3483.7629	3483.7629	3486.0984	3486.0984	3486.0984	3486.0984	3486.0984	3486.0984	3486.0984	3486.0984	3486.0984	3486.0984	3486.0984	3486.0984	3488.4199	3488.4199	3488.4199	3488.4199	3488.4199	3488.4199	3488.4199	3488.4199	3488.4199	3488.4199	3488.4199	3488.4199	3488.4199	3488.4199	3488.4199	3488.4199	3488.4199	3488.4199	3488.4199	3488.4199	3488.4199	3488.4199	3493.3306	3493.3306	3493.3306	3493.3306
3484.5295	3484.5295	3484.5295	3486.866	3486.866	3486.866	3486.866	3486.866	3486.866	3486.866	3486.866	3486.866	3486.866	3486.866	3486.866	3489.1858	3489.1858	3489.1858	3489.1858	3489.1858	3489.1858	3489.1858	3489.1858	3489.1858	3489.1858	3489.1858	3489.1858	3489.1858	3489.1858	3489.1858	3489.1858	3489.1858	3489.1858	3489.1858	3489.1858	3489.1858	3489.1858	3494.0974	3494.0974	3494.0974	3494.0974
3498.8787	3498.8787	3498.8787	3501.072	3501.072	3501.072	3501.072	3501.072	3501.072	3501.072	3501.072	3501.072	3501.072	3501.072	3501.072	3503.3726	3503.3726	3503.3726	3503.3726	3503.3726	3503.3726	3503.3726	3503.3726	3503.3726	3503.3726	3503.3726	3503.3726	3503.3726	3503.3726	3503.3726	3503.3726	3503.3726	3503.3726	3503.3726	3503.3726	3503.3726	3503.3726	3508.2217	3508.2217	3508.2217	3508.2217
3499.6594	3499.6594	3499.6594	3501.8381	3501.8381	3501.8381	3501.8381	3501.8381	3501.8381	3501.8381	3501.8381	3501.8381	3501.8381	3501.8381	3501.8381	3504.1248	3504.1248	3504.1248	3504.1248	3504.1248	3504.1248	3504.1248	3504.1248	3504.1248	3504.1248	3504.1248	3504.1248	3504.1248	3504.1248	3504.1248	3504.1248	3504.1248	3504.1248	3504.1248	3504.1248	3504.1248	3504.1248	3508.9968	3508.9968	3508.9968	3508.9968
3513.98	3513.98	3513.98	3516.2998	3516.2998	3516.2998	3516.2998	3516.2998	3516.2998	3516.2998	3516.2998	3516.2998	3516.2998	3516.2998	3516.2998	3518.5232	3518.5232	3518.5232	3518.5232	3518.5232	3518.5232	3518.5232	3518.5232	3518.5232	3518.5232	3518.5232	3518.5232	3518.5232	3518.5232	3518.5232	3518.5232	3518.5232	3518.5232	3518.5232	3518.5232	3518.5232	3518.5232	3523.145	3523.145	3523.145	3523.145
3514.75	3514.75	3514.75	3517.0691	3517.0691	3517.0691	3517.0691	3517.0691	3517.0691	3517.0691	3517.0691	3517.0691	3517.0691	3517.0691	3517.0691	3519.2917	3519.2917	3519.2917	3519.2917	3519.2917	3519.2917	3519.2917	3519.2917	3519.2917	3519.2917	3519.2917	3519.2917	3519.2917	3519.2917	3519.2917	3519.2917	3519.2917	3519.2917	3519.2917	3519.2917	3519.2917	3519.2917	3523.8914	3523.8914	3523.8914	3523.8914
3529.2263	3529.2263	3529.2263	3531.4626	3531.4626	3531.4626	3531.4626	3531.4626	3531.4626	3531.4626	3531.4626	3531.4626	3531.4626	3531.4626	3531.4626	3533.751	3533.751	3533.751	3533.751	3533.751	3533.751	3533.751	3533.751	3533.751	3533.751	3533.751	3533.751	3533.751	3533.751	3533.751	3533.751	3533.751	3533.751	3533.751	3533.751	3533.751	3533.751	3538.678	3538.678	3538.678	3538.678
3529.9919	3529.9919	3529.9919	3532.2136	3532.2136	3532.2136	3532.2136	3532.2136	3532.2136	3532.2136	3532.2136	3532.2136	3532.2136	3532.2136	3532.2136	3534.5193	3534.5193	3534.5193	3534.5193	3534.5193	3534.5193	3534.5193	3534.5193	3534.5193	3534.5193	3534.5193	3534.5193	3534.5193	3534.5193	3534.5193	3534.5193	3534.5193	3534.5193	3534.5193	3534.5193	3534.5193	3534.5193	3539.447	3539.447	3539.447	3539.447
3543.9409	3543.9409	3543.9409	3546.2307	3546.2307	3546.2307	3546.2307	3546.2307	3546.2307	3546.2307	3546.2307	3546.2307	3546.2307	3546.2307	3546.2307	3548.6133	3548.6133	3548.6133	3548.6133	3548.6133	3548.6133	3548.6133	3548.6133	3548.6133	3548.6133	3548.6133	3548.6133	3548.6133	3548.6133	3548.6133	3548.6133	3548.6133	3548.6133	3548.6133	3548.6133	3548.6133	3548.6133	3553.4106	3553.4106	3553.4106	3553.4106
3544.7065	3544.7065	3544.7065	3546.9917	3546.9917	3546.9917	3546.9917	3546.9917	3546.9917	3546.9917	3546.9917	3546.9917	3546.9917	3546.9917	3546.9917	3549.3911	3549.3911	3549.3911	3549.3911	3549.3911	3549.3911	3549.3911	3549.3911	3549.3911	3549.3911	3549.3911	3549.3911	3549.3911	3549.3911	3549.3911	3549.3911	3549.3911	3549.3911	3549.3911	3549.3911	3549.3911	3549.3911	3554.1797	3554.1797	3554.1797	3554.1797
3558.9917	3558.9917	3558.9917	3561.2349	3561.2349	3561.2349	3561.2349	3561.2349	3561.2349	3561.2349	3561.2349	3561.2349	3561.2349	3561.2349	3561.2349	3563.6648	3563.6648	3563.6648	3563.6648	3563.6648	3563.6648	3563.6648	3563.6648	3563.6648	3563.6648	3563.6648	3563.6648	3563.6648	3563.6648	3563.6648	3563.6648	3563.6648	3563.6648	3563.6648	3563.6648	3563.6648	3563.6648	3568.3997	3568.3997	3568.3997	3568.3997
3559.7617	3559.7617	3559.7617	3562.0066	3562.0066	3562.0066	3562.0066	3562.0066	3562.0066	3562.0066	3562.0066	3562.0066	3562.0066	3562.0066	3562.0066	3564.4319	3564.4319	3564.4319	3564.4319	3564.4319	3564.4319	3564.4319	3564.4319	3564.4319	3564.4319	3564.4319	3564.4319	3564.4319	3564.4319	3564.4319	3564.4319	3564.4319	3564.4319	3564.4319	3564.4319	3564.4319	3564.4319	3569.1638	3569.1638	3569.1638	3569.1638
3573.8242	3573.8242	3573.8242	3576.0632	3576.0632	3576.0632	3576.0632	3576.0632	3576.0632	3576.0632	3576.0632	3576.0632	3576.0632	3576.0632	3576.0632	3578.2883	3578.2883	3578.2883	3578.2883	3578.2883	3578.2883	3578.2883	3578.2883	3578.2883	3578.2883	3578.2883	3578.2883	3578.2883	3578.2883	3578.2883	3578.2883	3578.2883	3578.2883	3578.2883	3578.2883	3578.2883	3578.2883	3582.8311	3582.8311	3582.8311	3582.8311
3574.5891	3574.5891	3574.5891	3576.8279	3576.8279	3576.8279	3576.8279	3576.8279	3576.8279	3576.8279	3576.8279	3576.8279	3576.8279	3576.8279	3576.8279	3579.054	3579.054	3579.054	3579.054	3579.054	3579.054	3579.054	3579.054	3579.054	3579.054	3579.054	3579.054	3579.054	3579.054	3579.054	3579.054	3579.054	3579.054	3579.054	3579.054	3579.054	3579.054	3583.5977	3583.5977	3583.5977	3583.5977
3588.8892	3588.8892	3588.8892	3591.3083	3591.3083	3591.3083	3591.3083	3591.3083	3591.3083	3591.3083	3591.3083	3591.3083	3591.3083	3591.3083	3591.3083	3593.5144	3593.5144	3593.5144	3593.5144	3593.5144	3593.5144	3593.5144	3593.5144	3593.5144	3593.5144	3593.5144	3593.5144	3593.5144	3593.5144	3593.5144	3593.5144	3593.5144	3593.5144	3593.5144	3593.5144	3593.5144	3593.5144	3598.1528	3598.1528	3598.1528	3598.1528
3589.6448	3589.6448	3589.6448	3592.0703	3592.0703	3592.0703	3592.0703	3592.0703	3592.0703	3592.0703	3592.0703	3592.0703	3592.0703	3592.0703	3592.0703	3594.2756	3594.2756	3594.2756	3594.2756	3594.2756	3594.2756	3594.2756	3594.2756	3594.2756	3594.2756	3594.2756	3594.2756	3594.2756	3594.2756	3594.2756	3594.2756	3594.2756	3594.2756	3594.2756	3594.2756	3594.2756	3594.2756	3598.9058	3598.9058	3598.9058	3598.9058
3603.8828	3603.8828	3603.8828	3606.0564	3606.0564	3606.0564	3606.0564	3606.0564	3606.0564	3606.0564	3606.0564	3606.0564	3606.0564	3606.0564	3606.0564	3608.374	3608.374	3608.374	3608.374	3608.374	3608.374	3608.374	3608.374	3608.374	3608.374	3608.374	3608.374	3608.374	3608.374	3608.374	3608.374	3608.374	3608.374	3608.374	3608.374	3608.374	3608.374	3613.104	3613.104	3613.104	3613.104
3604.6472	3604.6472	3604.6472	3606.8228	3606.8228	3606.8228	3606.8228	3606.8228	3606.8228	3606.8228	3606.8228	3606.8228	3606.8228	3606.8228	3606.8228	3609.1409	3609.1409	3609.1409	3609.1409	3609.1409	3609.1409	3609.1409	3609.1409	3609.1409	3609.1409	3609.1409	3609.1409	3609.1409	3609.1409	3609.1409	3609.1409	3609.1409	3609.1409	3609.1409	3609.1409	3609.1409	3609.1409	3613.8611	3613.8611	3613.8611	3613.8611
3618.885	3618.885	3618.885	3621.0747	3621.0747	3621.0747	3621.0747	3621.0747	3621.0747	3621.0747	3621.0747	3621.0747	3621.0747	3621.0747	3621.0747	3623.2993	3623.2993	3623.2993	3623.2993	3623.2993	3623.2993	3623.2993	3623.2993	3623.2993	3623.2993	3623.2993	3623.2993	3623.2993	3623.2993	3623.2993	3623.2993	3623.2993	3623.2993	3623.2993	3623.2993	3623.2993	3623.2993	3628.0498	3628.0498	3628.0498	3628.0498
3619.6526	3619.6526	3619.6526	3621.844	3621.844	3621.844	3621.844	3621.844	3621.844	3621.844	3621.844	3621.844	3621.844	3621.844	3621.844	3624.0671	3624.0671	3624.0671	3624.0671	3624.0671	3624.0671	3624.0671	3624.0671	3624.0671	3624.0671	3624.0671	3624.0671	3624.0671	3624.0671	3624.0671	3624.0671	3624.0671	3624.0671	3624.0671	3624.0671	3624.0671	3624.0671	3628.8201	3628.8201	3628.8201	3628.8201
3634.0015	3634.0015	3634.0015	3636.2097	3636.2097	3636.2097	3636.2097	3636.2097	3636.2097	3636.2097	3636.2097	3636.2097	3636.2097	3636.2097	3636.2097	3638.3657	3638.3657	3638.3657	3638.3657	3638.3657	3638.3657	3638.3657	3638.3657	3638.3657	3638.3657	3638.3657	3638.3657	3638.3657	3638.3657	3638.3657	3638.3657	3638.3657	3638.3657	3638.3657	3638.3657	3638.3657	3638.3657	3643.4255	3643.4255	3643.4255	3643.4255
3634.7859	3634.7859	3634.7859	3636.9749	3636.9749	3636.9749	3636.9749	3636.9749	3636.9749	3636.9749	3636.9749	3636.9749	3636.9749	3636.9749	3636.9749	3639.1377	3639.1377	3639.1377	3639.1377	3639.1377	3639.1377	3639.1377	3639.1377	3639.1377	3639.1377	3639.1377	3639.1377	3639.1377	3639.1377	3639.1377	3639.1377	3639.1377	3639.1377	3639.1377	3639.1377	3639.1377	3639.1377	3644.1914	3644.1914	3644.1914	3644.1914
3648.8149	3648.8149	3648.8149	3650.9414	3650.9414	3650.9414	3650.9414	3650.9414	3650.9414	3650.9414	3650.9414	3650.9414	3650.9414	3650.9414	3650.9414	3653.1487	3653.1487	3653.1487	3653.1487	3653.1487	3653.1487	3653.1487	3653.1487	3653.1487	3653.1487	3653.1487	3653.1487	3653.1487	3653.1487	3653.1487	3653.1487	3653.1487	3653.1487	3653.1487	3653.1487	3653.1487	3653.1487	3657.8672	3657.8672	3657.8672	3657.8672
3649.5789	3649.5789	3649.5789	3651.7129	3651.7129	3651.7129	3651.7129	3651.7129	3651.7129	3651.7129	3651.7129	3651.7129	3651.7129	3651.7129	3651.7129	3653.9177	3653.9177	3653.9177	3653.9177	3653.9177	3653.9177	3653.9177	3653.9177	3653.9177	3653.9177	3653.9177	3653.9177	3653.9177	3653.9177	3653.9177	3653.9177	3653.9177	3653.9177	3653.9177	3653.9177	3653.9177	3653.9177	3658.6367	3658.6367	3658.6367	3658.6367
3663.7705	3663.7705	3663.7705	3666.0088	3666.0088	3666.0088	3666.0088	3666.0088	3666.0088	3666.0088	3666.0088	3666.0088	3666.0088	3666.0088	3666.0088	3668.217	3668.217	3668.217	3668.217	3668.217	3668.217	3668.217	3668.217	3668.217	3668.217	3668.217	3668.217	3668.217	3668.217	3668.217	3668.217	3668.217	3668.217	3668.217	3668.217	3668.217	3668.217	3672.7922	3672.7922	3672.7922	3672.7922
3664.5234	3664.5234	3664.5234	3666.7773	3666.7773	3666.7773	3666.7773	3666.7773	3666.7773	3666.7773	3666.7773	3666.7773	3666.7773	3666.7773	3666.7773	3668.9883	3668.9883	3668.9883	3668.9883	3668.9883	3668.9883	3668.9883	3668.9883	3668.9883	3668.9883	3668.9883	3668.9883	3668.9883	3668.9883	3668.9883	3668.9883	3668.9883	3668.9883	3668.9883	3668.9883	3668.9883	3668.9883	3673.5649	3673.5649	3673.5649	3673.5649
3678.8694	3678.8694	3678.8694	3681.0659	3681.0659	3681.0659	3681.0659	3681.0659	3681.0659	3681.0659	3681.0659	3681.0659	3681.0659	3681.0659	3681.0659	3683.2839	3683.2839	3683.2839	3683.2839	3683.2839	3683.2839	3683.2839	3683.2839	3683.2839	3683.2839	3683.2839	3683.2839	3683.2839	3683.2839	3683.2839	3683.2839	3683.2839	3683.2839	3683.2839	3683.2839	3683.2839	3683.2839	3688.02	3688.02	3688.02	3688.02
3679.623	3679.623	3679.623	3681.8325	3681.8325	3681.8325	3681.8325	3681.8325	3681.8325	3681.8325	3681.8325	3681.8325	3681.8325	3681.8325	3681.8325	3684.0671	3684.0671	3684.0671	3684.0671	3684.0671	3684.0671	3684.0671	3684.0671	3684.0671	3684.0671	3684.0671	3684.0671	3684.0671	3684.0671	3684.0671	3684.0671	3684.0671	3684.0671	3684.0671	3684.0671	3684.0671	3684.0671	3688.7744	3688.7744	3688.7744	3688.7744
3693.8757	3693.8757	3693.8757	3696.179	3696.179	3696.179	3696.179	3696.179	3696.179	3696.179	3696.179	3696.179	3696.179	3696.179	3696.179	3698.4038	3698.4038	3698.4038	3698.4038	3698.4038	3698.4038	3698.4038	3698.4038	3698.4038	3698.4038	3698.4038	3698.4038	3698.4038	3698.4038	3698.4038	3698.4038	3698.4038	3698.4038	3698.4038	3698.4038	3698.4038	3698.4038	3703.0764	3703.0764	3703.0764	3703.0764
3694.6443	3694.6443	3694.6443	3696.9482	3696.9482	3696.9482	3696.9482	3696.9482	3696.9482	3696.9482	3696.9482	3696.9482	3696.9482	3696.9482	3696.9482	3699.1699	3699.1699	3699.1699	3699.1699	3699.1699	3699.1699	3699.1699	3699.1699	3699.1699	3699.1699	3699.1699	3699.1699	3699.1699	3699.1699	3699.1699	3699.1699	3699.1699	3699.1699	3699.1699	3699.1699	3699.1699	3699.1699	3703.8398	3703.8398	3703.8398	3703.8398
3708.8345	3708.8345	3708.8345	3711.0886	3711.0886	3711.0886	3711.0886	3711.0886	3711.0886	3711.0886	3711.0886	3711.0886	3711.0886	3711.0886	3711.0886	3713.4563	3713.4563	3713.4563	3713.4563	3713.4563	3713.4563	3713.4563	3713.4563	3713.4563	3713.4563	3713.4563	3713.4563	3713.4563	3713.4563	3713.4563	3713.4563	3713.4563	3713.4563	3713.4563	3713.4563	3713.4563	3713.4563	3718.3213	3718.3213	3718.3213	3718.3213
3709.5999	3709.5999	3709.5999	3711.8574	3711.8574	3711.8574	3711.8574	3711.8574	3711.8574	3711.8574	3711.8574	3711.8574	3711.8574	3711.8574	3711.8574	3714.2224	3714.2224	3714.2224	3714.2224	3714.2224	3714.2224	3714.2224	3714.2224	3714.2224	3714.2224	3714.2224	3714.2224	3714.2224	3714.2224	3714.2224	3714.2224	3714.2224	3714.2224	3714.2224	3714.2224	3714.2224	3714.2224	3719.1018	3719.1018	3719.1018	3719.1018
3723.8862	3723.8862	3723.8862	3726.1711	3726.1711	3726.1711	3726.1711	3726.1711	3726.1711	3726.1711	3726.1711	3726.1711	3726.1711	3726.1711	3726.1711	3728.3677	3728.3677	3728.3677	3728.3677	3728.3677	3728.3677	3728.3677	3728.3677	3728.3677	3728.3677	3728.3677	3728.3677	3728.3677	3728.3677	3728.3677	3728.3677	3728.3677	3728.3677	3728.3677	3728.3677	3728.3677	3728.3677	3732.8774	3732.8774	3732.8774	3732.8774
3724.6475	3724.6475	3724.6475	3726.9238	3726.9238	3726.9238	3726.9238	3726.9238	3726.9238	3726.9238	3726.9238	3726.9238	3726.9238	3726.9238	3726.9238	3729.1331	3729.1331	3729.1331	3729.1331	3729.1331	3729.1331	3729.1331	3729.1331	3729.1331	3729.1331	3729.1331	3729.1331	3729.1331	3729.1331	3729.1331	3729.1331	3729.1331	3729.1331	3729.1331	3729.1331	3729.1331	3729.1331	3733.6414	3733.6414	3733.6414	3733.6414
3738.8115	3738.8115	3738.8115	3741.1599	3741.1599	3741.1599	3741.1599	3741.1599	3741.1599	3741.1599	3741.1599	3741.1599	3741.1599	3741.1599	3741.1599	3743.4358	3743.4358	3743.4358	3743.4358	3743.4358	3743.4358	3743.4358	3743.4358	3743.4358	3743.4358	3743.4358	3743.4358	3743.4358	3743.4358	3743.4358	3743.4358	3743.4358	3743.4358	3743.4358	3743.4358	3743.4358	3743.4358	3748.043	3748.043	3748.043	3748.043
3739.5747	3739.5747	3739.5747	3741.9336	3741.9336	3741.9336	3741.9336	3741.9336	3741.9336	3741.9336	3741.9336	3741.9336	3741.9336	3741.9336	3741.9336	3744.1953	3744.1953	3744.1953	3744.1953	3744.1953	3744.1953	3744.1953	3744.1953	3744.1953	3744.1953	3744.1953	3744.1953	3744.1953	3744.1953	3744.1953	3744.1953	3744.1953	3744.1953	3744.1953	3744.1953	3744.1953	3744.1953	3748.8086	3748.8086	3748.8086	3748.8086
3753.8948	3753.8948	3753.8948	3756.1196	3756.1196	3756.1196	3756.1196	3756.1196	3756.1196	3756.1196	3756.1196	3756.1196	3756.1196	3756.1196	3756.1196	3758.3105	3758.3105	3758.3105	3758.3105	3758.3105	3758.3105	3758.3105	3758.3105	3758.3105	3758.3105	3758.3105	3758.3105	3758.3105	3758.3105	3758.3105	3758.3105	3758.3105	3758.3105	3758.3105	3758.3105	3758.3105	3758.3105	3762.9956	3762.9956	3762.9956	3762.9956
3754.658	3754.658	3754.658	3756.8806	3756.8806	3756.8806	3756.8806	3756.8806	3756.8806	3756.8806	3756.8806	3756.8806	3756.8806	3756.8806	3756.8806	3759.0713	3759.0713	3759.0713	3759.0713	3759.0713	3759.0713	3759.0713	3759.0713	3759.0713	3759.0713	3759.0713	3759.0713	3759.0713	3759.0713	3759.0713	3759.0713	3759.0713	3759.0713	3759.0713	3759.0713	3759.0713	3759.0713	3763.7493	3763.7493	3763.7493	3763.7493
3773.4644	3773.4644	3773.4644	3775.6824	3775.6824	3775.6824	3775.6824	3775.6824	3775.6824	3775.6824	3775.6824	3775.6824	3775.6824	3775.6824	3775.6824	3777.9868	3777.9868	3777.9868	3777.9868	3777.9868	3777.9868	3777.9868	3777.9868	3777.9868	3777.9868	3777.9868	3777.9868	3777.9868	3777.9868	3777.9868	3777.9868	3777.9868	3777.9868	3777.9868	3777.9868	3777.9868	3777.9868	3782.6387	3782.6387	3782.6387	3782.6387
3774.2229	3774.2229	3774.2229	3776.4319	3776.4319	3776.4319	3776.4319	3776.4319	3776.4319	3776.4319	3776.4319	3776.4319	3776.4319	3776.4319	3776.4319	3778.7522	3778.7522	3778.7522	3778.7522	3778.7522	3778.7522	3778.7522	3778.7522	3778.7522	3778.7522	3778.7522	3778.7522	3778.7522	3778.7522	3778.7522	3778.7522	3778.7522	3778.7522	3778.7522	3778.7522	3778.7522	3778.7522	3783.407	3783.407	3783.407	3783.407
3787.4377	3787.4377	3787.4377	3789.7563	3789.7563	3789.7563	3789.7563	3789.7563	3789.7563	3789.7563	3789.7563	3789.7563	3789.7563	3789.7563	3789.7563	3792.0139	3792.0139	3792.0139	3792.0139	3792.0139	3792.0139	3792.0139	3792.0139	3792.0139	3792.0139	3792.0139	3792.0139	3792.0139	3792.0139	3792.0139	3792.0139	3792.0139	3792.0139	3792.0139	3792.0139	3792.0139	3792.0139	3796.6218	3796.6218	3796.6218	3796.6218
3788.2095	3788.2095	3788.2095	3790.5081	3790.5081	3790.5081	3790.5081	3790.5081	3790.5081	3790.5081	3790.5081	3790.5081	3790.5081	3790.5081	3790.5081	3792.7815	3792.7815	3792.7815	3792.7815	3792.7815	3792.7815	3792.7815	3792.7815	3792.7815	3792.7815	3792.7815	3792.7815	3792.7815	3792.7815	3792.7815	3792.7815	3792.7815	3792.7815	3792.7815	3792.7815	3792.7815	3792.7815	3797.3882	3797.3882	3797.3882	3797.3882
3802.4622	3802.4622	3802.4622	3804.7651	3804.7651	3804.7651	3804.7651	3804.7651	3804.7651	3804.7651	3804.7651	3804.7651	3804.7651	3804.7651	3804.7651	3806.9719	3806.9719	3806.9719	3806.9719	3806.9719	3806.9719	3806.9719	3806.9719	3806.9719	3806.9719	3806.9719	3806.9719	3806.9719	3806.9719	3806.9719	3806.9719	3806.9719	3806.9719	3806.9719	3806.9719	3806.9719	3806.9719	3811.6562	3811.6562	3811.6562	3811.6562
3803.2271	3803.2271	3803.2271	3805.5325	3805.5325	3805.5325	3805.5325	3805.5325	3805.5325	3805.5325	3805.5325	3805.5325	3805.5325	3805.5325	3805.5325	3807.7368	3807.7368	3807.7368	3807.7368	3807.7368	3807.7368	3807.7368	3807.7368	3807.7368	3807.7368	3807.7368	3807.7368	3807.7368	3807.7368	3807.7368	3807.7368	3807.7368	3807.7368	3807.7368	3807.7368	3807.7368	3807.7368	3812.428	3812.428	3812.428	3812.428
3817.2275	3817.2275	3817.2275	3819.4189	3819.4189	3819.4189	3819.4189	3819.4189	3819.4189	3819.4189	3819.4189	3819.4189	3819.4189	3819.4189	3819.4189	3821.6267	3821.6267	3821.6267	3821.6267	3821.6267	3821.6267	3821.6267	3821.6267	3821.6267	3821.6267	3821.6267	3821.6267	3821.6267	3821.6267	3821.6267	3821.6267	3821.6267	3821.6267	3821.6267	3821.6267	3821.6267	3821.6267	3826.5833	3826.5833	3826.5833	3826.5833
3817.9939	3817.9939	3817.9939	3820.1846	3820.1846	3820.1846	3820.1846	3820.1846	3820.1846	3820.1846	3820.1846	3820.1846	3820.1846	3820.1846	3820.1846	3822.3884	3822.3884	3822.3884	3822.3884	3822.3884	3822.3884	3822.3884	3822.3884	3822.3884	3822.3884	3822.3884	3822.3884	3822.3884	3822.3884	3822.3884	3822.3884	3822.3884	3822.3884	3822.3884	3822.3884	3822.3884	3822.3884	3827.354	3827.354	3827.354	3827.354
3832.3391	3832.3391	3832.3391	3834.5813	3834.5813	3834.5813	3834.5813	3834.5813	3834.5813	3834.5813	3834.5813	3834.5813	3834.5813	3834.5813	3834.5813	3836.8374	3836.8374	3836.8374	3836.8374	3836.8374	3836.8374	3836.8374	3836.8374	3836.8374	3836.8374	3836.8374	3836.8374	3836.8374	3836.8374	3836.8374	3836.8374	3836.8374	3836.8374	3836.8374	3836.8374	3836.8374	3836.8374	3841.4961	3841.4961	3841.4961	3841.4961
3833.1089	3833.1089	3833.1089	3835.3501	3835.3501	3835.3501	3835.3501	3835.3501	3835.3501	3835.3501	3835.3501	3835.3501	3835.3501	3835.3501	3835.3501	3837.6028	3837.6028	3837.6028	3837.6028	3837.6028	3837.6028	3837.6028	3837.6028	3837.6028	3837.6028	3837.6028	3837.6028	3837.6028	3837.6028	3837.6028	3837.6028	3837.6028	3837.6028	3837.6028	3837.6028	3837.6028	3837.6028	3842.2632	3842.2632	3842.2632	3842.2632
3847.2815	3847.2815	3847.2815	3849.3967	3849.3967	3849.3967	3849.3967	3849.3967	3849.3967	3849.3967	3849.3967	3849.3967	3849.3967	3849.3967	3849.3967	3851.6797	3851.6797	3851.6797	3851.6797	3851.6797	3851.6797	3851.6797	3851.6797	3851.6797	3851.6797	3851.6797	3851.6797	3851.6797	3851.6797	3851.6797	3851.6797	3851.6797	3851.6797	3851.6797	3851.6797	3851.6797	3851.6797	3856.3528	3856.3528	3856.3528	3856.3528
3848.0486	3848.0486	3848.0486	3850.1558	3850.1558	3850.1558	3850.1558	3850.1558	3850.1558	3850.1558	3850.1558	3850.1558	3850.1558	3850.1558	3850.1558	3852.4512	3852.4512	3852.4512	3852.4512	3852.4512	3852.4512	3852.4512	3852.4512	3852.4512	3852.4512	3852.4512	3852.4512	3852.4512	3852.4512	3852.4512	3852.4512	3852.4512	3852.4512	3852.4512	3852.4512	3852.4512	3852.4512	3857.1218	3857.1218	3857.1218	3857.1218
3862.3987	3862.3987	3862.3987	3864.689	3864.689	3864.689	3864.689	3864.689	3864.689	3864.689	3864.689	3864.689	3864.689	3864.689	3864.689	3866.9077	3866.9077	3866.9077	3866.9077	3866.9077	3866.9077	3866.9077	3866.9077	3866.9077	3866.9077	3866.9077	3866.9077	3866.9077	3866.9077	3866.9077	3866.9077	3866.9077	3866.9077	3866.9077	3866.9077	3866.9077	3866.9077	3871.5603	3871.5603	3871.5603	3871.5603
3863.166	3863.166	3863.166	3865.4529	3865.4529	3865.4529	3865.4529	3865.4529	3865.4529	3865.4529	3865.4529	3865.4529	3865.4529	3865.4529	3865.4529	3867.6614	3867.6614	3867.6614	3867.6614	3867.6614	3867.6614	3867.6614	3867.6614	3867.6614	3867.6614	3867.6614	3867.6614	3867.6614	3867.6614	3867.6614	3867.6614	3867.6614	3867.6614	3867.6614	3867.6614	3867.6614	3867.6614	3872.332	3872.332	3872.332	3872.332
3877.2917	3877.2917	3877.2917	3879.481	3879.481	3879.481	3879.481	3879.481	3879.481	3879.481	3879.481	3879.481	3879.481	3879.481	3879.481	3881.7373	3881.7373	3881.7373	3881.7373	3881.7373	3881.7373	3881.7373	3881.7373	3881.7373	3881.7373	3881.7373	3881.7373	3881.7373	3881.7373	3881.7373	3881.7373	3881.7373	3881.7373	3881.7373	3881.7373	3881.7373	3881.7373	3886.6003	3886.6003	3886.6003	3886.6003
3878.0574	3878.0574	3878.0574	3880.2524	3880.2524	3880.2524	3880.2524	3880.2524	3880.2524	3880.2524	3880.2524	3880.2524	3880.2524	3880.2524	3880.2524	3882.5039	3882.5039	3882.5039	3882.5039	3882.5039	3882.5039	3882.5039	3882.5039	3882.5039	3882.5039	3882.5039	3882.5039	3882.5039	3882.5039	3882.5039	3882.5039	3882.5039	3882.5039	3882.5039	3882.5039	3882.5039	3882.5039	3887.3711	3887.3711	3887.3711	3887.3711
3892.3423	3892.3423	3892.3423	3894.592	3894.592	3894.592	3894.592	3894.592	3894.592	3894.592	3894.592	3894.592	3894.592	3894.592	3894.592	3897.0312	3897.0312	3897.0312	3897.0312	3897.0312	3897.0312	3897.0312	3897.0312	3897.0312	3897.0312	3897.0312	3897.0312	3897.0312	3897.0312	3897.0312	3897.0312	3897.0312	3897.0312	3897.0312	3897.0312	3897.0312	3897.0312	3901.7014	3901.7014	3901.7014	3901.7014
3893.0967	3893.0967	3893.0967	3895.3521	3895.3521	3895.3521	3895.3521	3895.3521	3895.3521	3895.3521	3895.3521	3895.3521	3895.3521	3895.3521	3895.3521	3897.7983	3897.7983	3897.7983	3897.7983	3897.7983	3897.7983	3897.7983	3897.7983	3897.7983	3897.7983	3897.7983	3897.7983	3897.7983	3897.7983	3897.7983	3897.7983	3897.7983	3897.7983	3897.7983	3897.7983	3897.7983	3897.7983	3902.4719	3902.4719	3902.4719	3902.4719
3907.2839	3907.2839	3907.2839	3909.5732	3909.5732	3909.5732	3909.5732	3909.5732	3909.5732	3909.5732	3909.5732	3909.5732	3909.5732	3909.5732	3909.5732	3911.7808	3911.7808	3911.7808	3911.7808	3911.7808	3911.7808	3911.7808	3911.7808	3911.7808	3911.7808	3911.7808	3911.7808	3911.7808	3911.7808	3911.7808	3911.7808	3911.7808	3911.7808	3911.7808	3911.7808	3911.7808	3911.7808	3916.7693	3916.7693	3916.7693	3916.7693
3908.0686	3908.0686	3908.0686	3910.3384	3910.3384	3910.3384	3910.3384	3910.3384	3910.3384	3910.3384	3910.3384	3910.3384	3910.3384	3910.3384	3910.3384	3912.5476	3912.5476	3912.5476	3912.5476	3912.5476	3912.5476	3912.5476	3912.5476	3912.5476	3912.5476	3912.5476	3912.5476	3912.5476	3912.5476	3912.5476	3912.5476	3912.5476	3912.5476	3912.5476	3912.5476	3912.5476	3912.5476	3917.5403	3917.5403	3917.5403	3917.5403
3922.291	3922.291	3922.291	3924.5471	3924.5471	3924.5471	3924.5471	3924.5471	3924.5471	3924.5471	3924.5471	3924.5471	3924.5471	3924.5471	3924.5471	3926.7688	3926.7688	3926.7688	3926.7688	3926.7688	3926.7688	3926.7688	3926.7688	3926.7688	3926.7688	3926.7688	3926.7688	3926.7688	3926.7688	3926.7688	3926.7688	3926.7688	3926.7688	3926.7688	3926.7688	3926.7688	3926.7688	3931.4722	3931.4722	3931.4722	3931.4722
3923.074	3923.074	3923.074	3925.3118	3925.3118	3925.3118	3925.3118	3925.3118	3925.3118	3925.3118	3925.3118	3925.3118	3925.3118	3925.3118	3925.3118	3927.5215	3927.5215	3927.5215	3927.5215	3927.5215	3927.5215	3927.5215	3927.5215	3927.5215	3927.5215	3927.5215	3927.5215	3927.5215	3927.5215	3927.5215	3927.5215	3927.5215	3927.5215	3927.5215	3927.5215	3927.5215	3927.5215	3932.2361	3932.2361	3932.2361	3932.2361
3937.2917	3937.2917	3937.2917	3939.709	3939.709	3939.709	3939.709	3939.709	3939.709	3939.709	3939.709	3939.709	3939.709	3939.709	3939.709	3941.9175	3941.9175	3941.9175	3941.9175	3941.9175	3941.9175	3941.9175	3941.9175	3941.9175	3941.9175	3941.9175	3941.9175	3941.9175	3941.9175	3941.9175	3941.9175	3941.9175	3941.9175	3941.9175	3941.9175	3941.9175	3941.9175	3946.9253	3946.9253	3946.9253	3946.9253
3938.0591	3938.0591	3938.0591	3940.4761	3940.4761	3940.4761	3940.4761	3940.4761	3940.4761	3940.4761	3940.4761	3940.4761	3940.4761	3940.4761	3940.4761	3942.6858	3942.6858	3942.6858	3942.6858	3942.6858	3942.6858	3942.6858	3942.6858	3942.6858	3942.6858	3942.6858	3942.6858	3942.6858	3942.6858	3942.6858	3942.6858	3942.6858	3942.6858	3942.6858	3942.6858	3942.6858	3942.6858	3947.7095	3947.7095	3947.7095	3947.7095
3952.2839	3952.2839	3952.2839	3954.5071	3954.5071	3954.5071	3954.5071	3954.5071	3954.5071	3954.5071	3954.5071	3954.5071	3954.5071	3954.5071	3954.5071	3956.7136	3956.7136	3956.7136	3956.7136	3956.7136	3956.7136	3956.7136	3956.7136	3956.7136	3956.7136	3956.7136	3956.7136	3956.7136	3956.7136	3956.7136	3956.7136	3956.7136	3956.7136	3956.7136	3956.7136	3956.7136	3956.7136	3961.4312	3961.4312	3961.4312	3961.4312
3953.0466	3953.0466	3953.0466	3955.2676	3955.2676	3955.2676	3955.2676	3955.2676	3955.2676	3955.2676	3955.2676	3955.2676	3955.2676	3955.2676	3955.2676	3957.4753	3957.4753	3957.4753	3957.4753	3957.4753	3957.4753	3957.4753	3957.4753	3957.4753	3957.4753	3957.4753	3957.4753	3957.4753	3957.4753	3957.4753	3957.4753	3957.4753	3957.4753	3957.4753	3957.4753	3957.4753	3957.4753	3962.2002	3962.2002	3962.2002	3962.2002
3967.2729	3967.2729	3967.2729	3969.4492	3969.4492	3969.4492	3969.4492	3969.4492	3969.4492	3969.4492	3969.4492	3969.4492	3969.4492	3969.4492	3969.4492	3971.7664	3971.7664	3971.7664	3971.7664	3971.7664	3971.7664	3971.7664	3971.7664	3971.7664	3971.7664	3971.7664	3971.7664	3971.7664	3971.7664	3971.7664	3971.7664	3971.7664	3971.7664	3971.7664	3971.7664	3971.7664	3971.7664	3976.3992	3976.3992	3976.3992	3976.3992
3968.0366	3968.0366	3968.0366	3970.2122	3970.2122	3970.2122	3970.2122	3970.2122	3970.2122	3970.2122	3970.2122	3970.2122	3970.2122	3970.2122	3970.2122	3972.5334	3972.5334	3972.5334	3972.5334	3972.5334	3972.5334	3972.5334	3972.5334	3972.5334	3972.5334	3972.5334	3972.5334	3972.5334	3972.5334	3972.5334	3972.5334	3972.5334	3972.5334	3972.5334	3972.5334	3972.5334	3972.5334	3977.157	3977.157	3977.157	3977.157
3982.3862	3982.3862	3982.3862	3984.6282	3984.6282	3984.6282	3984.6282	3984.6282	3984.6282	3984.6282	3984.6282	3984.6282	3984.6282	3984.6282	3984.6282	3987.0601	3987.0601	3987.0601	3987.0601	3987.0601	3987.0601	3987.0601	3987.0601	3987.0601	3987.0601	3987.0601	3987.0601	3987.0601	3987.0601	3987.0601	3987.0601	3987.0601	3987.0601	3987.0601	3987.0601	3987.0601	3987.0601	3991.8062	3991.8062	3991.8062	3991.8062
3983.1545	3983.1545	3983.1545	3985.3928	3985.3928	3985.3928	3985.3928	3985.3928	3985.3928	3985.3928	3985.3928	3985.3928	3985.3928	3985.3928	3985.3928	3987.8259	3987.8259	3987.8259	3987.8259	3987.8259	3987.8259	3987.8259	3987.8259	3987.8259	3987.8259	3987.8259	3987.8259	3987.8259	3987.8259	3987.8259	3987.8259	3987.8259	3987.8259	3987.8259	3987.8259	3987.8259	3987.8259	3992.5608	3992.5608	3992.5608	3992.5608
3997.4109	3997.4109	3997.4109	3999.6494	3999.6494	3999.6494	3999.6494	3999.6494	3999.6494	3999.6494	3999.6494	3999.6494	3999.6494	3999.6494	3999.6494	4001.9177	4001.9177	4001.9177	4001.9177	4001.9177	4001.9177	4001.9177	4001.9177	4001.9177	4001.9177	4001.9177	4001.9177	4001.9177	4001.9177	4001.9177	4001.9177	4001.9177	4001.9177	4001.9177	4001.9177	4001.9177	4001.9177	4006.7024	4006.7024	4006.7024	4006.7024
3998.1755	3998.1755	3998.1755	4000.4309	4000.4309	4000.4309	4000.4309	4000.4309	4000.4309	4000.4309	4000.4309	4000.4309	4000.4309	4000.4309	4000.4309	4002.6873	4002.6873	4002.6873	4002.6873	4002.6873	4002.6873	4002.6873	4002.6873	4002.6873	4002.6873	4002.6873	4002.6873	4002.6873	4002.6873	4002.6873	4002.6873	4002.6873	4002.6873	4002.6873	4002.6873	4002.6873	4002.6873	4007.4705	4007.4705	4007.4705	4007.4705
4012.3508	4012.3508	4012.3508	4015.1047	4015.1047	4015.1047	4015.1047	4015.1047	4015.1047	4015.1047	4015.1047	4015.1047	4015.1047	4015.1047	4015.1047	4017.3057	4017.3057	4017.3057	4017.3057	4017.3057	4017.3057	4017.3057	4017.3057	4017.3057	4017.3057	4017.3057	4017.3057	4017.3057	4017.3057	4017.3057	4017.3057	4017.3057	4017.3057	4017.3057	4017.3057	4017.3057	4017.3057	4021.979	4021.979	4021.979	4021.979
4013.1287	4013.1287	4013.1287	4015.8689	4015.8689	4015.8689	4015.8689	4015.8689	4015.8689	4015.8689	4015.8689	4015.8689	4015.8689	4015.8689	4015.8689	4018.0762	4018.0762	4018.0762	4018.0762	4018.0762	4018.0762	4018.0762	4018.0762	4018.0762	4018.0762	4018.0762	4018.0762	4018.0762	4018.0762	4018.0762	4018.0762	4018.0762	4018.0762	4018.0762	4018.0762	4018.0762	4018.0762	4022.7439	4022.7439	4022.7439	4022.7439
4027.4026	4027.4026	4027.4026	4029.594	4029.594	4029.594	4029.594	4029.594	4029.594	4029.594	4029.594	4029.594	4029.594	4029.594	4029.594	4031.8521	4031.8521	4031.8521	4031.8521	4031.8521	4031.8521	4031.8521	4031.8521	4031.8521	4031.8521	4031.8521	4031.8521	4031.8521	4031.8521	4031.8521	4031.8521	4031.8521	4031.8521	4031.8521	4031.8521	4031.8521	4031.8521	4036.343	4036.343	4036.343	4036.343
4028.1633	4028.1633	4028.1633	4030.3628	4030.3628	4030.3628	4030.3628	4030.3628	4030.3628	4030.3628	4030.3628	4030.3628	4030.3628	4030.3628	4030.3628	4032.6157	4032.6157	4032.6157	4032.6157	4032.6157	4032.6157	4032.6157	4032.6157	4032.6157	4032.6157	4032.6157	4032.6157	4032.6157	4032.6157	4032.6157	4032.6157	4032.6157	4032.6157	4032.6157	4032.6157	4032.6157	4032.6157	4037.1138	4037.1138	4037.1138	4037.1138
4042.293	4042.293	4042.293	4044.6448	4044.6448	4044.6448	4044.6448	4044.6448	4044.6448	4044.6448	4044.6448	4044.6448	4044.6448	4044.6448	4044.6448	4046.8689	4046.8689	4046.8689	4046.8689	4046.8689	4046.8689	4046.8689	4046.8689	4046.8689	4046.8689	4046.8689	4046.8689	4046.8689	4046.8689	4046.8689	4046.8689	4046.8689	4046.8689	4046.8689	4046.8689	4046.8689	4046.8689	4051.6028	4051.6028	4051.6028	4051.6028
4043.0615	4043.0615	4043.0615	4045.416	4045.416	4045.416	4045.416	4045.416	4045.416	4045.416	4045.416	4045.416	4045.416	4045.416	4045.416	4047.6406	4047.6406	4047.6406	4047.6406	4047.6406	4047.6406	4047.6406	4047.6406	4047.6406	4047.6406	4047.6406	4047.6406	4047.6406	4047.6406	4047.6406	4047.6406	4047.6406	4047.6406	4047.6406	4047.6406	4047.6406	4047.6406	4052.3743	4052.3743	4052.3743	4052.3743
4057.3457	4057.3457	4057.3457	4059.4771	4059.4771	4059.4771	4059.4771	4059.4771	4059.4771	4059.4771	4059.4771	4059.4771	4059.4771	4059.4771	4059.4771	4061.6885	4061.6885	4061.6885	4061.6885	4061.6885	4061.6885	4061.6885	4061.6885	4061.6885	4061.6885	4061.6885	4061.6885	4061.6885	4061.6885	4061.6885	4061.6885	4061.6885	4061.6885	4061.6885	4061.6885	4061.6885	4061.6885	4066.7864	4066.7864	4066.7864	4066.7864
4058.1157	4058.1157	4058.1157	4060.24	4060.24	4060.24	4060.24	4060.24	4060.24	4060.24	4060.24	4060.24	4060.24	4060.24	4060.24	4062.4463	4062.4463	4062.4463	4062.4463	4062.4463	4062.4463	4062.4463	4062.4463	4062.4463	4062.4463	4062.4463	4062.4463	4062.4463	4062.4463	4062.4463	4062.4463	4062.4463	4062.4463	4062.4463	4062.4463	4062.4463	4062.4463	4067.5515	4067.5515	4067.5515	4067.5515
