# Supplementary material for: Simultaneous readout of multiple FRET pairs using photochromism
Source: Nat Commun. 2021 Mar 31;12:2005. doi: 10.1038/s41467-021-22043-0 (PMC8012603; doi:10.1038/s41467-021-22043-0)
Supplement: Supplementary file 3 — Source Data [file 41467_2021_22043_MOESM3_ESM.zip › SourceData/Figure4/Figure4c,d/rawdata/S_DA.txt]

3929.624	3068.7715	3035.6162	5343.3887	2939.3833	1540.0358	1884.6815	1332.0868	1938.9713	1839.9799	4847.041	2579.4644	2363.6753	2209.4414	1710.826	1397.6713	1794.701	1882.1307	3920.3804	2401.481	6080.0073	1857.7089	9403.585	4275.5146	1789.6644	1833.8092	3253.584	1405.9393	1428.2269	2391.9448	5514.8164	6897.896	2235.6201	610.13892	620.37744	455.99817	1422.6222	2330.9253	1869.4362	1387.3802	3691.4976
3815.1902	2980.6799	2924.0842	5268.8184	2896.5269	1521.9044	1867.2501	1315.4142	1921.4808	1826.2867	4856.0112	2592.8926	2374.4072	2229.7983	1720.6871	1365.4976	1748.5781	1844.1218	3844.7039	2349.7085	5959.4038	1823.0713	9267.1992	4192.6689	1754.0664	1805.8064	3197.5369	1371.1394	1399.2354	2332.2307	5385.2388	6732.0479	2171.7158	596.38531	611.70502	447.2674	1388.1086	2228.1396	1785.9048	1319.0305	3422.5266
3846.8389	2998.835	2963.3311	5337.4307	2937.8579	1546.1069	1890.1389	1337.209	1944.979	1848.6575	4919.9448	2625.0701	2400.0315	2248.8757	1727.1621	1364.5369	1743.1597	1825.4517	3820.2327	2338.1331	5922.3442	1798.1504	9073.5059	4112.0557	1718.1023	1694.8242	2969.4268	1398.6539	1417.837	2352.5669	5407.8794	6778.7612	2211.771	606.73694	620.91504	447.28577	1394.9718	2297.1492	1832.4309	1366.6506	3627.5593
3821.4912	2979.938	2961.2007	5110.5835	2810.4758	1478.7371	1806.7007	1279.2601	1858.4558	1741.593	4652.5474	2479.9241	2268.6436	2125.7502	1617.1567	1356.1033	1745.8418	1823.8215	3823.5569	2339.5742	5935.2871	1804.6125	9213.0439	4171.6489	1745.1824	1775.0811	3136.821	1374.2346	1392.5535	2304.5925	5295.1045	6651.0103	2165.1663	594.92194	607.54681	438.97028	1380.1025	2244.26	1786.3403	1333.5991	3527.698
3866.7798	3015.4307	2977.0581	5299.9795	2925.6353	1544.2134	1869.0874	1334.7998	1922.3599	1832.1919	4871.186	2595.0576	2374.4766	2220.7847	1710.2427	1385.2305	1769.4275	1850.2739	3879.8721	2377.0105	5985.2495	1827.0801	9239.0273	4193.585	1769.9028	1785.5295	3099.8398	1411.3534	1401.9928	2342.1445	5354.542	6744.4038	2198.6431	602.22278	617.36169	442.29944	1398.2054	2277.8394	1811.6321	1365.9045	3601.6311
3783.5247	2945.1326	2923.3362	5201.2075	2874.1909	1514.0044	1824.4333	1310.6394	1876.0264	1798.3518	4769.4829	2545.2485	2336.533	2186.3582	1683.2341	1354.7441	1738.8004	1825.7709	3814.5894	2338.3267	5894.0317	1790.7094	9087.5879	4124.7275	1742.5543	1757.9515	3055.5796	1385.0903	1379.3286	2294.4949	5267.6987	6626.1797	2152.4771	595.51703	603.22931	432.72101	1369.2991	2244.6831	1788.8514	1359.8033	3530.9243
3861.5063	3013.6484	2980.2412	5276.5479	2919.7859	1531.1858	1846.0696	1322.6753	1898.4355	1828.7864	4857.1201	2589.8682	2374.751	2217.7302	1701.6409	1384.6116	1782.3867	1862.0696	3892.0212	2385.2234	6038.6021	1819.1321	9216.5156	4218.4722	1773.0325	1797.8203	3136.6633	1417.5049	1397.8018	2339.9229	5359.2686	6755.8535	2205.8774	604.26898	615.5766	438.44574	1401.6973	2292.8403	1828.473	1406.6049	3626.4302
3783.0781	2947.4556	2917.23	5197.1519	2872.1096	1515.3096	1822.3555	1309.314	1873.8337	1807.1892	4797.6665	2566.0242	2341.9114	2198.7292	1690.6465	1357.7659	1748.9707	1828.6733	3822.3945	2344.6843	5941.9707	1786.9993	9076.5801	4129.0337	1744.1289	1767.3564	3080.9829	1391.1866	1369.9274	2304.5586	5267.8018	6645.1274	2177.4775	601.93262	606.61707	434.35571	1374.3456	2250.3794	1792.2238	1382.2648	3556.8042
3859.9355	3018.0503	3019.5996	5279.4199	2914.2285	1548.811	1851.7019	1339.3833	1904.501	1841.1968	4869.1934	2599.0706	2379.2876	2223.9346	1713.5322	1385.5043	1785.7443	1859.7196	3884.3867	2383.019	6106.3716	1818.2733	9219.8291	4172.9976	1779.9142	1797.4762	3110.2905	1411.9814	1397.1079	2336.9385	5315.1553	6732.6504	2194.7917	611.40784	614.33997	438.71106	1396.2258	2286.9604	1811.8108	1400.0874	3605.9565
3770.6318	2940.6719	2936.6992	5175.5127	2860.3501	1510.896	1819.8706	1305.8264	1871.8132	1803.4695	4775.6963	2553.843	2329.3896	2186.8037	1685.6306	1360.9861	1749.0884	1827.7656	3813.0183	2345.6726	5987.4502	1783.925	9062.5684	4097.9761	1753.4265	1763.8186	3060.644	1386.3494	1374.9033	2283.366	5202.1973	6579.2656	2146.7583	597.25244	602.78406	431.84766	1369.9062	2240.551	1781.1909	1371.8342	3550.2427
3860.2603	3004.3042	3023.0869	5274.9624	2909.5073	1549.4095	1852.3978	1339.0233	1904.0695	1838.704	4872.4795	2601.3408	2380.0312	2223.2661	1711.3094	1389.2827	1787.7361	1867.5574	3891.8857	2389.1733	6069.3535	1826.7405	9289.4092	4172.4185	1784.3198	1811.5422	3139.1775	1426.7817	1415.3459	2351.2217	5319.7803	6790.1074	2211.1238	614.54535	620.68756	441.10895	1407.4688	2276.9214	1806.7543	1407.9996	3631.3955
3773.6772	2938.8464	2964.2751	5181.3633	2853.2351	1519.1545	1817.4622	1312.5579	1868.5193	1803.0139	4784.3804	2558.8386	2340.3201	2185.9639	1683.8936	1362.1013	1763.5823	1838.3914	3830.6033	2346.0947	5970.7891	1791.5103	9145.0146	4103.0967	1750.1614	1788.9192	3095.467	1392.934	1383.2321	2292.4468	5206.1465	6630.9355	2172.145	604.25879	611.12756	431.41919	1379.7826	2234.0144	1764.3164	1380.2307	3542.6289
3858.895	2997.4448	3004.333	5285.229	2915.0537	1563.2477	1856.6803	1351.5353	1908.3988	1842.2299	4878.5498	2617.3135	2385.1479	2232.5303	1715.3622	1388.4615	1788.8981	1868.3246	3896.0244	2383.8203	6090.5142	1825.1578	9274.7939	4196.7388	1780.1945	1826.5131	3144.647	1431.2252	1412.4664	2350.6929	5299.6133	6811.644	2224.7666	616.77747	620.50415	441.27441	1412.3593	2303.4902	1824.1469	1449.9047	3642.7417
3774.6875	2932.4619	2946.4448	5180.4395	2870.2502	1520.124	1819.1094	1310.9407	1870.2385	1806.1472	4780.0439	2567.7083	2334.7	2186.2922	1680.5986	1362.9739	1759.6963	1832.6536	3831.3831	2347.1177	5974.5322	1798.6057	9150.4717	4128.124	1759.4722	1800.3582	3094.5786	1397.9263	1386.6199	2294.5605	5181.9053	6664.1318	2174.6792	605.30127	610.62683	432.91992	1382.0498	2254.4788	1784.7412	1418.7319	3598.6345
3870.6812	2997.71	3029.2866	5268.1836	2916.3481	1557.4836	1856.686	1346.4922	1908.4314	1843.9111	4896.8364	2619.9185	2387.8557	2231.7659	1709.3938	1394.6598	1798.236	1874.8688	3906.6143	2393.6562	6105.9565	1831.2623	9283.2363	4238.8594	1790.9786	1836.3146	3165.7798	1437.4055	1422.5317	2351.9392	5287.353	6847.73	2218.6035	616.30011	622.10687	437.83453	1417.772	2308.7112	1828.604	1464.6094	3677.9253
3787.1541	2937.752	2960.8416	5181.603	2874.7949	1532.8888	1829.7365	1324.6254	1881.1478	1813.3419	4805.1138	2576.1543	2341.6489	2199.2305	1688.0846	1368.0647	1765.124	1840.0291	3832.9568	2349.4097	5972.2612	1798.429	9130.1934	4152.4224	1757.8604	1807.3491	3110.6697	1409.8881	1398.9838	2309.231	5195.394	6723.2974	2181.3867	611.40991	610.74426	433.43054	1400.4772	2256.0476	1784.0791	1427.6733	3590.4512
3869.1914	3000.6782	3024.7041	5275.3955	2917.437	1550.6489	1852.7622	1339.1846	1904.8613	1845.9451	4870.0176	2604.1301	2374.4365	2217.3386	1707.0876	1385.0525	1799.6611	1876.8313	3908.6555	2389.4089	6051.8242	1824.9958	9300.6992	4223.3296	1788.6362	1839.0046	3175.3921	1446.7219	1429.4402	2349.1624	5252.207	6824.7529	2206.1975	616.72278	619.1272	440.3446	1414.7341	2306.303	1824.7917	1454.0635	3677.6096
3772.6069	2923.417	2935.7451	5189.2422	2872.6904	1531.9429	1822.9771	1323.3162	1873.6609	1813.0432	4799.4297	2575.1641	2347.6646	2195.324	1690.8755	1362.4924	1766.88	1844.9159	3837.1123	2343.4912	5935.0078	1792.3585	9151.6914	4148.4297	1757.3636	1809.4117	3115.0986	1421.6758	1404.0679	2299.5256	5154.0347	6702.0161	2158.3523	606.26569	609.57355	432.02887	1397.2407	2252.7979	1785.4832	1419.0859	3585.7041
3864.3975	2989.9341	3022.0444	5256.6934	2930.353	1563.592	1847.813	1350.9116	1899.874	1845.9895	4880.5664	2617.7532	2388.8762	2228.7451	1709.3264	1391.095	1809.8416	1871.2034	3908.2649	2384.416	5998.8081	1816.6189	9339.0273	4224.8047	1787.5271	1831.261	3155.8328	1445.0061	1438.9824	2340.4966	5196.2139	6804.6841	2203.6021	615.71594	617.76489	441.33826	1415.2627	2283.3872	1802.5327	1422.3486	3637.231
3775.1953	2918.9175	2957.553	5169.7861	2880.1665	1534.8472	1814.4121	1325.5192	1865.5933	1812.75	4797.1816	2575.4851	2344.5674	2200.8572	1687.4849	1359.2507	1775.1173	1843.3605	3836.9673	2334.8262	5873.4111	1788.118	9140.6904	4138.1211	1749.611	1783.9454	3080.2109	1412.2294	1408.7484	2289.6851	5090.6304	6656.5898	2148.5933	607.54834	605.71729	430.72156	1388.8615	2244.2971	1779.4836	1414.3491	3570.5342
3863.7512	2981.3274	3021.7913	5245.3828	2923.0728	1567.2838	1831.4462	1353.1649	1882.3341	1838.4813	4865.0449	2606.042	2379.3027	2220.5264	1705.0802	1391.4053	1806.4771	1887.7749	3899.3918	2382.1838	5745.6802	1826.981	9311.374	4186.917	1764.095	1822.0483	3134.5464	1444.9812	1423.3804	2334.677	5185.6992	6804.4219	2190.5125	620.84387	619.40393	441.66956	1410.2344	2280.0281	1797.2063	1422.04	3624.2522
3769.1611	2912.7974	2953.0249	5158.4502	2880.8889	1534.2039	1801.2314	1325.5037	1852.4316	1812.0312	4790.1084	2575.3748	2346.8115	2194.7241	1695.0481	1348.6597	1752.8872	1834.3127	3799.3135	2314.6121	5545.585	1765.4688	8926.2969	4009.4712	1706.2241	1712.1311	2927.9766	1413.7195	1392.6748	2279.0903	5064.0283	6652.8589	2145.3682	604.38593	605.23029	429.63287	1378.8752	2246.073	1776.1887	1419.3313	3594.6499
3850.3218	2964.7285	2992.1812	5174.8335	2886.3362	1550.2148	1806.5066	1338.3	1856.9551	1809.3621	4730.9365	2532.8601	2312.4712	2160.6492	1660.1138	1388.7119	1802.1519	1893.7698	3905.0171	2380.7744	5544.4956	1815.8149	9208.3115	4163.2661	1767.7134	1814.0564	3108.6074	1443.165	1424.3345	2307.1042	5113.2402	6731.1973	2183.354	614.9458	613.72253	441.92993	1408.7925	2266.6492	1785.1533	1439.8303	3613.0969
3725.1868	2871.1165	2875.1675	5161.583	2872.4724	1540.1196	1800.3259	1330.9106	1850.9736	1812.9329	4768.9819	2564.4009	2335.9385	2190.5955	1686.0593	1353.2483	1768.605	1857.3342	3817.5505	2333.5789	5438.2217	1782.0007	9037.7773	4077.4202	1730.5779	1775.426	3042.7234	1412.5482	1401.4142	2266.9736	5036.5	6629.1323	2142.6875	601.47339	605.57617	437.19275	1386.8605	2220.5457	1749.0747	1401.7622	3548.303
3849.6689	2955.6995	2975.46	5220.5117	2897.7998	1563.1599	1823.9202	1354.9023	1875.217	1828.0178	4787.5425	2574.2271	2344.9106	2205.1626	1672.3562	1385.0331	1797.1034	1889.7391	3893.7031	2375.7905	5528.2827	1814.2218	9193.2031	4190.1724	1768.8949	1815.1373	3115.9888	1450.6628	1434.8867	2325.1379	5148.5625	6756.3442	2185.9297	612.12811	618.25726	443.4494	1418.9446	2286.1367	1800.6252	1462.3179	3647.3889
3761.3252	2896.0015	2913.1646	5145.6514	2862.1926	1535.2007	1803.6025	1330.1338	1854.4302	1808.4155	4742.6816	2554.8359	2324.0547	2186.2903	1671.0073	1352.1864	1762.3932	1853.0795	3823.3799	2332.3418	5425.2979	1779.6847	9043.5752	4108.8916	1742.2137	1790.4979	3066.8306	1423.2434	1402.8379	2275.2915	5050.9878	6637.9609	2149.8796	608.01337	605.69379	442.91791	1394.9517	2233.3125	1761.541	1431.4834	3563.4587
3849.6091	2949.2292	2981.1101	5190.5498	2888.5767	1556.2593	1829.6501	1348.7776	1881.333	1818.384	4763.3691	2554.8904	2321.4395	2190.6724	1659.0249	1371.2825	1793.881	1864.7516	3859.835	2350.5454	5428.6553	1791.9225	9027.1123	4118.3413	1745.9935	1746.715	2977.1089	1439.7139	1425.114	2287.0203	5061.0454	6657.1304	2161.2986	609.42316	613.6817	446.9632	1408.3635	2271.3848	1786.6111	1445.897	3596.6711
3697.6599	2835.6475	2830.6909	5095.1797	2843.6262	1523.6335	1794.0867	1319.4297	1844.0933	1783.0134	4665.4399	2510.1528	2283.8147	2150.2529	1632.9966	1349.2384	1763.4414	1845.2415	3811.7856	2318.8398	5361.3628	1770.5208	8976.7129	4085.7769	1728.6235	1759.8589	3009.106	1421.3855	1409.4133	2259.0686	5012.332	6586.3286	2137.3262	603.83844	606.38788	443.42828	1394.4717	2215.459	1742.3171	1406.625	3521.479
3839.0898	2928.6841	2968.1646	5224.2031	2922.0244	1579.9969	1853.2255	1368.9032	1906.0936	1838.5941	4827.5059	2596.0781	2374.4746	2227.0801	1693.9056	1381.6934	1807.7126	1887.981	3892.7263	2362.7473	5457.9448	1814.5605	9208.7793	4215.0547	1766.4028	1812.717	3100.6111	1461.1992	1450.1633	2324.1768	5163.5981	6756.7798	2192.2656	614.63672	623.68323	460.03809	1430.7651	2283.7839	1799.0486	1466.6433	3613.4194
3756.8716	2873.9868	2894.2476	5144.9175	2882.0723	1553.8414	1827.5592	1345.4371	1879.3278	1810.5431	4766.7046	2564.5107	2346.9287	2207.4004	1674.2423	1355.3096	1776.2231	1863.7317	3838.1501	2327.1704	5376.1074	1782.9336	9105.6748	4157.8691	1740.9536	1803.2034	3080.7576	1426.3702	1424.2518	2283.2842	5072.6436	6640.1162	2148.1216	606.40186	611.00049	454.07031	1400.6786	2238.1401	1755.5936	1430.3268	3537.9932
3844.8706	2930.3062	2963.8909	5218.4873	2918.2039	1565.7058	1857.5815	1353.1802	1910.394	1832.9993	4821.4092	2592.6968	2369.3582	2248.3723	1688.8872	1377.8427	1807.6017	1898.8414	3891.2847	2368.3745	5503.5322	1818.327	9204.3799	4206.6475	1755.3099	1822.6779	3088.6035	1454.1677	1441.1504	2294.5515	5125.6172	6664.4844	2181.0183	612.7511	615.99536	458.57117	1419.4487	2278.3647	1791.5334	1460.4741	3594.875
3752.7312	2862.3479	2886.8633	5138.4688	2881.562	1544.7791	1840.697	1334.0657	1893.448	1810.8835	4769.188	2571.7981	2347.5081	2230.4158	1675.8948	1350.6475	1773.1206	1852.915	3830.7839	2321.5535	5410.998	1781.5627	9064.875	4128.1372	1730.8181	1796.3899	3045.2788	1430.7766	1411.4417	2258.7769	5030.7803	6543.335	2130.196	603.90643	606.69305	455.25409	1391.4929	2237.708	1761.5195	1442.2915	3551.1206
3837.1633	2920.9739	2966.3848	5238.1924	2934.2678	1579.0452	1884.9541	1363.9375	1939.1255	1847.7676	4863.1973	2614.0583	2393.2449	2296.3225	1700.4329	1376.9973	1810.4683	1882.8191	3896.3657	2369.9397	5802.356	1813.0408	9188.2109	4202.5933	1753.9739	1821.627	3096.3694	1454.7124	1453.6011	2315.7139	5161.606	6690.415	2173.2849	611.57172	622.7431	464.04974	1423.3938	2292.1499	1796.7441	1484.8765	3604.1284
3767.4395	2864.0352	2908.0137	5128.9756	2876.6836	1545.0675	1842.0219	1333.3707	1895.0807	1808.847	4750.7144	2555.2119	2339.1064	2246.5542	1673.6522	1351.833	1777.6171	1851.8468	3827.9434	2324.7935	5732.2881	1778.1068	9075.0439	4140.8115	1723.8065	1797.2738	3060.123	1423.5691	1428.1895	2259.1111	5053.604	6550.4253	2138.406	606.03119	613.46637	458.09076	1394.8606	2250.0603	1771.2029	1467.3225	3568.5745
3848.3589	2924.1021	2996.25	5240.2871	2919.9263	1576.9641	1894.1396	1363.312	1947.7385	1849.6228	4862.7964	2613.4553	2393.4189	2310.4966	1706.1157	1379.5276	1817.4072	1907.293	3914.5347	2367.8721	5929.2061	1813.3289	9291.625	4230.291	1762.9492	1847.8599	3134.0447	1457.3901	1457.917	2313.031	5172.333	6664.4233	2172.8975	614.35309	621.20856	465.88739	1417.2395	2275.9634	1778.4552	1456.9569	3571.3604
3771.0889	2864.5933	2931.9146	5136.9604	2861.4365	1545.9203	1858.244	1337.4614	1911.1454	1814.2611	4771.0405	2565.9971	2354.394	2277.5146	1679.2145	1349.7374	1781.3143	1862.3236	3828.8037	2318.1353	5807.2095	1777.5892	9092.7236	4139.3999	1725.4391	1801.1981	3062.1685	1419.5864	1432.604	2267.0044	5069.1641	6551.9761	2128.4756	605.86139	610.33466	454.70685	1394.729	2232.7229	1752.176	1447.6018	3509.2783
3807.4526	2890.6172	2932.314	5161.041	2840.0159	1554.0161	1861.781	1351.6262	1915.0549	1803.7043	4713.3701	2533.7729	2327.2976	2249.4917	1647.2678	1373.4551	1806.2158	1884.7727	3890.7273	2352.9819	5958.7676	1807.5598	9217.9492	4191.1982	1742.3579	1819.6609	3072.3374	1428.3601	1438.1733	2270.5276	5069.4248	6530.687	2132.9841	607.10046	608.95105	457.50232	1390.3313	2254.6035	1758.9993	1440.9717	3531.6223
3719.3269	2825.5249	2862.5601	5096.2544	2807.7454	1528.0242	1842.0872	1327.5076	1895.2219	1786.2358	4685.9956	2516.0518	2316.0679	2246.7898	1647.52	1338.5215	1759.4265	1833.0791	3792.1328	2289.4783	5768.3369	1746.7258	8883.0967	4051.2119	1689.7112	1717.0603	2895.489	1407.1111	1416.9707	2233.2019	5010.4331	6432.5879	2110.1367	600.2818	605.30048	456.88495	1374.3772	2205.616	1723.8459	1410.3035	3471.3059
3804.9312	2876.6255	2914.5337	5194.0269	2856.7051	1565.6067	1873.1802	1361.4282	1926.7932	1820.4658	4766.8223	2561.22	2355.3364	2298.9443	1667.3242	1370.2527	1800.6299	1880.1252	3890.7529	2350.3828	5993.0322	1806.6704	9310.21	4168.0967	1737.3538	1825.9988	3062.2095	1438.3608	1455.7153	2285.76	5136.9624	6592.0894	2155.718	613.83612	619.31268	473.99628	1413.1877	2242.041	1754.3542	1427.7161	3521.0374
3736.7578	2823.5481	2861.4084	5101.3262	2809.2859	1535.9072	1844.7188	1334.9553	1897.5139	1794.6438	4703.6045	2536.0181	2326.0156	2276.1658	1656.7949	1338.9907	1762.7859	1846.8411	3814.5955	2303.1843	5878.0713	1768.946	9118.7861	4078.884	1697.8611	1782.1025	2995.5063	1410.8804	1424.2053	2232.0706	5009.7534	6428.4873	2098.6758	600.3772	602.6803	458.44971	1382.4731	2219.3762	1735.9209	1427.8374	3495.3689
3946.7432	2965.2124	3034.8037	5268.7583	2914.6875	1591.9996	1851.3629	1384.3636	1904.9166	1825.9115	4861.8833	2601.605	2402.2588	2272.8516	1673.6361	1354.3059	1811.8643	1902.4675	3953.1465	2374.2141	5979.9268	1835.4558	9252.9795	4183.8779	1742.1045	1864.4424	3021.5779	1440.7576	1466.9905	2265.363	5179.418	6490.9932	2173.0186	602.16296	607.50964	482.93823	1412.0671	2274.3105	1773.9528	1407.5697	3589.9897
3838.4341	2884.7705	2919.2285	5162.2783	2860.8274	1560.5923	1812.9062	1358.5376	1865.7563	1787.5947	4763.0723	2549.1365	2350.2954	2213.2827	1642.95	1324.2205	1768.0631	1846.2301	3868.019	2323.022	5836.0127	1788.5433	8957.6406	4081.606	1702.7211	1796.9196	2915.7622	1418.8638	1451.1414	2241.4812	5136.6816	6432.3984	2142.3997	600.65833	602.875	478.38586	1401.2668	2244.2117	1744.0972	1403.5173	3524.4897
3894.3838	2913.3994	2952.4214	5233.292	2894.7764	1593.3286	1840.5237	1382.6018	1893.0132	1820.9136	4832.0342	2575.8613	2386.5803	2240.1533	1659.4121	1364.4265	1802.2488	1915.7961	3939.1731	2354.248	5958.4355	1820.907	9154.7295	4181.1465	1746.3923	1874.3347	3017.9155	1458.7258	1482.657	2283.0645	5214.8281	6532.6035	2162.3987	608.2041	614.16443	486.06628	1409.1941	2275.0671	1770.2805	1420.637	3597.3289
3823.8823	2863.8594	2890.3306	5163.0093	2857.3047	1568.3018	1809.6926	1362.1985	1861.936	1797.6025	4775.2817	2551.0042	2361.8032	2218.207	1646.8052	1336.8289	1776.0576	1868.5847	3870.0564	2315.6206	5845.2422	1788.5078	8974.7676	4108.8208	1716.3496	1831.0522	2938.1633	1432.8003	1455.7222	2246.2825	5138.5044	6441.8442	2132.3403	607.00787	607.42426	478.42572	1395.1375	2230.8867	1735.9774	1396.1212	3536.4531
3897.0415	2902.6594	2961.1836	5227.5874	2907.5591	1597.9935	1831.4833	1388.4877	1884.9572	1824.4293	4825.2856	2574.7363	2387.4932	2266.9932	1662.9462	1358.4274	1809.8629	1904.8707	3922.9253	2340.002	5902.7803	1814.8981	9074.4424	4140.7798	1730.3282	1847.8029	2961.4453	1458.9561	1485.0864	2277.8838	5201.2505	6470.3945	2141.1587	609.36871	615.09857	484.30316	1406.6948	2270.9521	1768.7412	1428.6514	3603.9495
3817.6182	2846.1279	2890.3389	5119.0562	2843.9983	1573.8728	1797.4937	1367.2717	1849.5627	1780.3359	4713.748	2516.7751	2335.2876	2221.1445	1631.592	1340.3473	1784.8983	1882.7155	3874.8271	2314.4082	5845.4331	1796.5402	8991.4707	4089.3408	1713.723	1832.2853	2942.8335	1439.5922	1465.4025	2249.8081	5153.8481	6406.1836	2109.3296	607.17517	609.55347	484.09827	1391.6769	2218.5125	1730.9045	1395.5725	3507.3667
3887.99	2893.3489	2962.4182	5224.144	2942.0972	1608.8625	1840.2236	1403.4402	1893.7346	1828.0352	4849.043	2585.0251	2393.0259	2283.6843	1669.552	1382.1567	1826.051	1936.3721	3972.2766	2371.6946	5975.1426	1844.8188	9164.8594	4171.5659	1746.1641	1883.4688	3016.2178	1481.3499	1502.5125	2295.053	5227.9033	6460.5879	2147.9143	612.29706	627.36578	517.18866	1411.5649	2266.613	1766.7556	1432.314	3587.572
3807.7793	2835.335	2909.7729	5141.0645	2889.2412	1587.2362	1812.34	1383.0548	1864.0353	1803.6439	4789.9053	2548.9829	2363.7158	2251.4043	1650.849	1349.5339	1794.3787	1903.0081	3900.2007	2332.918	5861.7812	1807.9888	9002.1016	4098.0708	1717.3394	1841.7671	2953.9739	1456.002	1473.2822	2249.1306	5126.1772	6322.145	2097.8989	607.55646	615.76495	506.38141	1385.9639	2209.2026	1722.3132	1398.9995	3494.1985
3867.4119	2872.489	2956.3669	5197.9966	2964.6763	1630.8342	1836.2251	1423.4758	1889.6265	1835.0066	4875.146	2591.2893	2395.9277	2286.2268	1677.76	1389.2375	1821.4717	1938.625	4000.1794	2372.9153	5942.8076	1856.1741	9117.7324	4147.6445	1745.5918	1876.6233	2958.97	1510.7729	1519.4001	2309.2932	5204.5713	6395.9131	2106.4551	617.86603	619.35114	529.61688	1398.5759	2251.7874	1751.4463	1419.5642	3544.9795
3807.2783	2825.8677	2904.2856	5118.7212	2921.1855	1605.5927	1808.7538	1400.3673	1861.1288	1811.8505	4806.3481	2552.4648	2355.4238	2261.4971	1660.4323	1365.3013	1793.4019	1909.3481	3948.8176	2333.4185	5853.5107	1828.0647	9006.0879	4097.8862	1715.2131	1852.2207	2921.5042	1487.3291	1493.2302	2272.7727	5125.0728	6289.1602	2075.6721	612.46832	609.54242	523.8443	1382.9963	2211.5781	1729.051	1399.2944	3500.5879
3876.9102	2883.2666	2988.1611	5164.5059	2988.7334	1666.1964	1840.9821	1452.5304	1893.9991	1858.829	4896.1201	2590.9028	2397.3184	2300.3354	1674.6105	1415.7928	1838.5626	1949.7245	4068.6064	2397.2495	5941.8911	1885.4161	9127.6045	4173.249	1755.4769	1881.8807	2945.4497	1520.3181	1516.1262	2284.4287	5078.6196	6238.9087	2065.0789	608.81573	607.39044	523.26373	1352.699	2178.051	1697.7747	1356.8608	3323.6187
3787.7534	2816.8042	2908.6191	5081.1616	2966.2024	1651.791	1813.6306	1439.1208	1866.0046	1836.2407	4837.9937	2564.0352	2366.2698	2279.8408	1651.2297	1370.4922	1777.5068	1881.627	3939.4583	2321.8352	5726.0859	1822.9246	8835.2627	4010.6101	1687.489	1801.8984	2813.2407	1469.4921	1463.1031	2202.3154	4885.7578	5998.6602	1968.8859	586.60767	582.6886	501.59766	1297.1936	2163.6907	1689.7307	1359.2812	3323.9216
3828.5337	2845.8984	2954.77	5069.1245	2971.3269	1685.3049	1834.7471	1466.1238	1887.6465	1860.3359	4862.7217	2573.886	2407.8813	2334.3611	1661.3022	1431.9348	1820.312	1929.2544	4085.0752	2402.7485	5922.7993	1887.9722	9034.3555	4155.0186	1728.2952	1879.7158	2927.4648	1567.4192	1532.615	2332.3325	5056.0825	6238.0347	2057.1536	624.37799	612.67999	534.95905	1355.9678	2200.0356	1719.541	1376.4709	3378.0664
3740.4092	2782.6709	2883.8994	4988.9277	2929.6135	1668.5032	1807.2842	1452.5205	1859.0085	1834.134	4801.2266	2542.1433	2379.5178	2312.6079	1647.2493	1411.0532	1786.5964	1886.1462	4008.7666	2360.2729	5800.5645	1848.4324	8869.9941	4065.751	1694.9094	1837.6477	2868.1274	1539.0098	1515.9761	2290.7102	4978.6963	6137.3008	2025.562	615.1239	604.48181	522.00647	1338.8765	2153.7832	1673.7705	1345.9131	3304.9958
3839.5864	2872.1719	3001.0283	5074.127	2977.7175	1720.0654	1880.9268	1495.1116	1935.1433	1904.7654	4901.4004	2588.936	2460.0808	2390.6816	1679.9495	1460.7385	1836.8291	1935.3398	4169.2983	2447.3459	5959.4912	1921.9233	9033.1904	4225.1191	1763.9277	1922.2324	2945.467	1603.5815	1548.3311	2375.0022	5046.5464	6245.1494	2047.1553	642.84283	618.99127	534.40387	1360.0867	2184.2971	1709.5176	1358.3728	3371.6343
3772.7732	2816.6106	2947.4297	4993.7036	2935.325	1696.3005	1852.2285	1476.3772	1906.2263	1886.7639	4828.894	2554.2544	2434.5332	2365.157	1656.5706	1432.5334	1801.8682	1891.0852	4075.4231	2390.8469	5839.6191	1876.6665	8817.167	4126.6216	1717.9514	1865.8169	2855.0916	1592.5238	1529.6354	2333.8125	4967.7534	6146.1782	2014.517	637.40527	613.0332	531.64429	1342.5306	2145.1804	1679.5154	1334.6741	3291.8645
3884.4985	2891.2664	3056.1074	5054.2275	2964.8381	1740.0151	1916.7625	1511.2673	1971.7944	1932.0012	4886.46	2577.8596	2510.0132	2429.5012	1672.3428	1485.6985	1851.1248	1924.5317	4205.9302	2471.3525	6065.3564	1931.4155	9067.876	4324.0986	1779.5173	1934.6677	2954.1567	1690.0873	1598.6759	2465.7954	5152.6211	6408.7881	2112.085	675.81299	649.979	562.62964	1406.8546	2191.4126	1719.6702	1368.498	3362.0471
3800.1982	2830.9697	2981.7534	4991.3784	2935.4128	1717.3569	1898.2251	1490.3	1952.6658	1914.7258	4834.0435	2551.6975	2486.1187	2413.3823	1662.5264	1487.3613	1855.4004	1933.3506	4218.3672	2473.2788	6095.2695	1942.1255	9139.9951	4367.1641	1805.8555	1973.1279	3006.4341	1630.5469	1538.4685	2364.9739	4946.8545	6151.7832	2020.0095	656.64587	622.05261	536.57935	1350.0862	2140.0317	1676.7825	1325.0791	3280.6008
3938.8149	2920.5703	3139.6396	5086.501	2982.7212	1762.9055	1975.1582	1529.3352	2032.5645	1971.6628	4935.2314	2604.1284	2572.0029	2482.5188	1690.1829	1501.9556	1863.1387	1921.3145	4249.8745	2501.0178	6204.6094	1951.8687	9147.0508	4441.502	1809.7305	1988.3623	3019.5574	1705.7515	1606.7009	2490.5034	5143.3174	6455.6826	2112.8928	691.9104	656.18982	557.07458	1416.572	2244.417	1760.5425	1407.491	3552.2131
3862.0081	2864.4192	3080.3445	5004.1235	2938.0828	1741.2949	1947.5208	1509.384	2004.1785	1944.9512	4862.0474	2570.3958	2542.1416	2447.5195	1677.5618	1514.5989	1872.6743	1937.0718	4270.4795	2512.9712	6251.3838	1965.6631	9207.083	4490.2695	1840.4199	2015.9297	3059.4663	1685.2266	1580.6926	2451.8579	5060.7334	6332.9062	2070.9202	686.42786	647.93799	547.80945	1393.4265	2195.6572	1729.6859	1372.0099	3495.0513
4081.8159	3012.0171	3315.6772	5212.8521	3057.9731	1809.4171	2069.252	1564.4154	2129.4683	2049.9102	5041.3643	2671.8281	2674.8716	2562.5034	1760.8878	1547.0251	1909.7988	1966.8601	4359.9204	2563.802	6457.4077	2005.6091	9353.3994	4675.8145	1887.7632	2071.396	3116.7625	1723.4072	1613.6594	2512.4033	5131.5459	6461.0801	2108.4666	703.57202	667.96375	557.05188	1426.7769	2243.5586	1761.6769	1410.7216	3554.085
4009.8647	2956.3857	3261.8999	5140.729	3011.6221	1784.9434	2048.7097	1543.2607	2108.5659	2028.1636	4982.5752	2635.6697	2633.9319	2529.8416	1736.8093	1524.5164	1878.8462	1937.5549	4292.4766	2521.7905	6360.7983	1968.6279	9202.7363	4611.6724	1858.6245	2041.646	3080.3008	1690.1934	1583.3643	2456.01	5027.0146	6327.7075	2065.6589	691.62543	654.89606	546.36884	1405.1672	2200.7473	1732.2322	1378.4033	3480.7324
4121.8447	3023.9678	3385.3916	5215.7617	3056.373	1806.7416	2099.9277	1557.6732	2161.0269	2051.1514	5023.9175	2656.3042	2680.3994	2550.522	1742.7347	1553.1145	1909.7014	1967.8	4355.4316	2563.124	6530.1709	2006.1892	9472.6338	4730.6367	1899.2756	2077.6099	3140.1372	1727.2556	1615.2085	2509.2095	5098.8574	6465.5303	2114.4548	706.8075	667.927	552.05261	1436.0959	2242.1086	1768.5833	1389.9819	3524.0476
4040.2192	2962.4434	3321.5356	5134.3794	3006.9297	1784.113	2070.3816	1538.7395	2130.478	2021.8428	4939.7983	2626.3188	2645.2332	2525.9478	1722.1653	1525.5916	1877.4216	1934.8518	4283.5645	2524.2612	6421.9087	1971.2397	9336.29	4678.8208	1870.5598	2049.9727	3101.0151	1700.3157	1594.1953	2458.8528	4983.8521	6322.7275	2070.0283	693.90326	658.70685	537.38409	1407.1599	2204.1602	1737.51	1370.4172	3470.218
4136.8569	3017.6436	3430.8623	5222.6353	3036.8132	1812.7451	2139.2959	1561.1541	2200.8879	2057.0894	5016.0166	2659.5325	2691.2949	2560.1445	1741.3667	1552.9834	1904.0598	1976.0571	4350.1406	2561.5535	6643.6997	2003.3462	9543.9805	4793.5493	1912.8379	2088.4497	3167.1882	1723.7471	1616.8372	2508.3372	5055.9565	6474.6431	2091.6453	705.7049	671.44977	549.12469	1445.5938	2250.7642	1781.3405	1394.496	3525.2129
4068.1401	2960.165	3367.4575	5140.4805	2991.3218	1784.6525	2109.4009	1537.9884	2170.4956	2024.5917	4930.686	2618.5542	2645.3018	2513.6182	1723.1486	1523.9126	1880.0886	1940.2522	4285.6147	2514.0264	6550.0669	1973.8369	9399.0742	4727.5132	1881.0874	2058.9202	3119.658	1688.0835	1588.0613	2463.9246	4962.8696	6358.3145	2059.1653	689.38263	661.44135	541.54108	1418.3882	2208.0269	1747.4668	1374.6147	3462.6326
4165.6157	3028.4023	3459.5132	5256.2593	3043.0676	1821.1367	2176.1077	1570.8601	2239.8997	2059.8064	5009.8618	2660.7771	2691.0879	2566.623	1738.561	1556.1362	1922.8457	1985.7656	4368.6846	2562.6274	6755.4932	2000.2588	9645.3828	4854.5234	1942.6641	2104.9053	3220.9048	1720.8201	1624.3848	2520.6294	5050.2896	6516.3784	2097.4053	701.68146	672.72589	552.53339	1463.3337	2250.8281	1793.2681	1395.2456	3544.5293
4079.2	2962.4919	3386.6272	5173.603	2992.1348	1792.4685	2139.9026	1545.781	2200.8728	2025.3901	4918.6274	2615.9355	2650.4536	2532.7229	1718.4263	1530.7903	1885.8521	1957.0288	4302.0933	2526.6863	6661.0669	1976.1624	9529.7578	4785.0825	1917.968	2081.0901	3187.4812	1693.928	1595.7668	2464.4338	4941.8345	6369.8618	2060.7488	695.37762	660.71539	544.23004	1437.3992	2222.3633	1768.8422	1382.8927	3497.5962
4195.7622	3031.6763	3493.6738	5296.5552	3053.7432	1822.6212	2191.1313	1571.5948	2254.9702	2066.9663	5029.6084	2661.4556	2702.9131	2540.6812	1740.7211	1563.7129	1920.3413	1996.6584	4384.3364	2570.0461	6859.2407	2011.5784	9719.4404	4900.8491	1980.5078	2131.2832	3266.7898	1721.5535	1631.1475	2518.7368	5027.3267	6537.3955	2090.4595	705.5285	672.08295	547.20697	1476.6802	2275.7124	1819.1951	1411.9556	3552.2083
4108.0029	2974.5049	3439.4854	5201.811	2993.3474	1793.6462	2151.3235	1546.7156	2213.427	2030.1296	4937.002	2619.2317	2653.967	2503.0425	1717.7402	1536.4976	1885.6541	1965.0649	4308.3643	2520.4238	6746.1904	1977.8418	9562.4316	4819.2837	1949.127	2087.5757	3203.9202	1687.147	1601.186	2473.6414	4940.1035	6431.5103	2054.8748	695.0274	662.51849	541.04376	1457.0833	2240.2046	1791.5088	1400.4062	3494.0984
4199.418	3031.8423	3507.771	5330.2378	3050.54	1828.3179	2190.2205	1575.6863	2253.554	2064.0977	5026.9067	2658.9575	2702.3628	2544.4624	1733.0562	1562.4016	1925.3076	1987.0813	4393.1592	2574.2214	6901.5034	2015.2256	9794.3154	4929.0464	2010.9368	2152.0076	3293.6006	1728.4795	1627.8696	2512.6904	4999.1958	6551.0542	2076.1531	698.78558	671.76373	547.92303	1487.5876	2308.814	1857.5433	1435.8695	3578.8286
4115.9951	2973.8289	3445.9646	5230.2397	3000.3591	1795.4424	2154.5854	1547.6135	2216.8982	2031.8455	4943.3608	2616.9126	2655.8931	2503.884	1719.1299	1527.8593	1883.184	1933.7338	4306.939	2522.6807	6776.7314	1970.3595	9609.7412	4824.9771	1968.6454	2100.6597	3205.939	1697.4993	1602.1184	2484.1741	4942.3706	6468.8887	2046.2158	695.32111	665.55817	539.24017	1474.2341	2248.1038	1804.2412	1389.1897	3495.7766
4198.2393	3025.6233	3509.4939	5343.3315	3042.75	1816.1183	2183.3633	1567.402	2246.4585	2055.5947	4988.3354	2636.5752	2676.2544	2550.6104	1722.2333	1557.5261	1910.4492	1969.6575	4363.3774	2556.7764	6854.5005	1995.4929	9707.3105	4889.2231	1994.9771	2105.6553	3238.7048	1722.761	1632.3416	2511.0825	4987.2217	6578.3696	2071.0413	699.48444	670.2796	546.13995	1510.4844	2326.3184	1882.6345	1433.5559	3624.6272
4116.4062	2976.3828	3448.0337	5231.8555	2974.6875	1781.1069	2143.7539	1535.895	2205.6218	2009.2212	4875.8291	2577.2656	2624.6931	2497.519	1692.8049	1523.6107	1878.317	1940.6449	4292.6064	2513.1689	6755.686	1966.2682	9594.1318	4815.9292	1967.0746	2076.9956	3208.8062	1704.5208	1605.9648	2476.7449	4913.52	6483.4639	2038.2617	692.26312	659.92487	543.30316	1490.3992	2285.2236	1850.0325	1411.4033	3555.6531
4210.7334	3041.604	3539.5259	5396.4653	3052.4194	1822.4462	2190.0332	1572.4691	2253.356	2066.6753	5018.3999	2653.7954	2695.2202	2597.0425	1741.9042	1566.5996	1921.5354	1990.2068	4402.3022	2569.7014	6928.6763	2016.8093	9903.0039	4973.2979	2031.6594	2164.1223	3348.6157	1733.5442	1640.4021	2518.311	5001.561	6617.9434	2077.4033	700.85126	667.79889	547.7077	1526.0513	2364.5459	1911.4525	1442.7491	3686.3623
4133.3472	2973.645	3466.6436	5306.8286	3004.5271	1801.9958	2160.8621	1553.5776	2223.7407	2038.1472	4931.1011	2620.616	2655.772	2563.3267	1712.7346	1540.1564	1880.0004	1956.9786	4326.5854	2524.6904	6823.5396	1978.1207	9766.6279	4879.0796	1993.7416	2126.0483	3289.1313	1700.0898	1605.071	2480.5569	4916.6519	6507.8398	2039.0232	693.67926	661.74835	538.94501	1506.5647	2328.4985	1890.7644	1419.9624	3639.3784
4203.8745	3046.4111	3543.0879	5427.4438	3055.8586	1833.5842	2194.0908	1583.0981	2257.823	2071.301	5026.3687	2654.042	2690.4966	2588.7512	1735.334	1568.5374	1926.3293	1982.6926	4394.2119	2566.1189	6948.6714	2012.5742	9930.4805	4963.1436	2028.6423	2145.709	3333.7156	1738.9177	1637.7705	2520.8076	4991.1094	6633.2832	2088.8931	698.50226	671.04474	550.32452	1550.7009	2405.7954	1950.4688	1465.7556	3765.8125
4126.1709	2993.7812	3473.7178	5333.4507	2992.9766	1800.5404	2159.4731	1554.2433	2222.3657	2039.1466	4937.0874	2612.749	2653.9731	2546.7407	1711.5844	1535.5139	1893.3345	1951.9033	4321.9697	2524.4885	6838.2471	1975.5286	9821.9043	4872.7607	2000.2759	2124.1252	3306.1614	1711.3798	1607.0492	2469.4268	4913.3887	6519.7446	2040.9279	691.47388	660.52002	543.48401	1522.5219	2361.2646	1915.8802	1443.8448	3702.3872
4205.2134	3053.438	3549.459	5467.1997	3044.5098	1829.0864	2201.823	1580.7705	2265.4622	2078.4106	5025.4873	2654.1355	2700.8926	2594.9773	1746.2998	1563.9321	1924.4458	1974.064	4405.3799	2562.8337	6991.7427	2010.7959	9991.9004	4951.9282	2039.1724	2187.0488	3339.3459	1732.5693	1644.6394	2526.5891	4997.2319	6664.4487	2090.8528	695.73999	669.14709	553.83191	1564.426	2456.2283	1980.5754	1498.7922	3846.1689
4129.127	2997.1577	3487.8091	5377.229	2997.8364	1801.7545	2168.3945	1556.4442	2231.0186	2043.7284	4956.1523	2613.3315	2661.3462	2555.7251	1722.0114	1533.3706	1882.9497	1937.2375	4327.2876	2516.603	6867.2344	1972.5718	9845.7471	4861.8872	2008.3975	2142.3611	3277.592	1705.9088	1613.2313	2481.6157	4889.4287	6532.6987	2039.6014	687.26062	662.04004	544.01123	1538.4808	2405.9023	1951.3466	1477.5419	3781.9316
4230.5083	3076.0776	3578.4409	5500.1655	3038.6763	1837.629	2241.937	1587.4559	2306.7134	2080.8711	5048.3828	2661.6797	2689.0098	2590.6562	1741.5184	1566.365	1917.5356	1982.9038	4418.8145	2569.2161	7011.7793	2018.8096	10112.839	4995.5181	2063.8694	2203.5522	3371.1104	1741.3091	1654.6506	2531.8472	5025.7324	6721.7466	2099.4795	698.6806	672.63885	555.04218	1588.4258	2504.4207	2012.6738	1545.9114	3949.4814
4125.3228	3001.1143	3487.2256	5405.897	2991.3203	1808.3964	2204.1562	1562.411	2268.0557	2049.7822	4978.9463	2631.5146	2657.8936	2564.5083	1731.5985	1539.408	1891.2681	1957.8904	4347.3882	2527.6709	6908.9819	1984.3513	9981.5645	4920.9097	2031.1912	2166.4922	3324.4321	1711.4364	1624.1771	2480.1196	4931.6211	6589.1323	2053.0679	689.87012	664.16479	546.16187	1562.025	2466.5601	1977.2667	1526.1073	3898.3037
4211.7852	3072.2925	3557.5918	5486.8589	3040.4888	1830.7612	2248.7717	1582.1995	2314.425	2081.3293	5034.3677	2646.2012	2684.6074	2570.5557	1730.1277	1562.955	1909.83	1988.0424	4420.9814	2566.6226	7033.7314	2015.0931	10118.594	4986.3125	2067.7861	2205.7646	3386.2339	1739.4988	1647.5464	2525.4714	5019.9766	6737.0303	2087.6973	700.51294	676.52551	552.1936	1597.8804	2560.5967	2032.9739	1585.856	4013.5911
4122.125	3008.8584	3483.8599	5396.1055	2982.1335	1805.2295	2222.1985	1560.2153	2286.0117	2049.5693	4955.5063	2610.8064	2649.5454	2549.9976	1714.6184	1533.4702	1874.2615	1966.3958	4341.5454	2519.2664	6911.4756	1984.5911	9978.5039	4898.9492	2030.8706	2165.5493	3320.7249	1706.2085	1618.3699	2483.8887	4927.0361	6618.8887	2039.1389	690.55499	660.9101	545.90485	1572.2107	2518.4016	2003.1929	1573.6394	3962.72
4212.5903	3080.313	3575.5459	5506.4229	3044.7712	1841.3123	2265.5015	1591.1692	2330.554	2086.9165	5053.3911	2654.6506	2688.8972	2589.3882	1736.8208	1568.4629	1910.5383	2003.3093	4429.2153	2569.0061	7054.9502	2021.6631	10142.51	5009.1763	2072.2004	2217.8696	3396.6985	1742.2537	1657.9954	2542.2625	5042.1211	6810.3921	2089.0623	702.31915	675.08295	550.62103	1613.9177	2590.7793	2039.6035	1619.5432	4048.031
4127.5796	3015.7012	3497.7886	5402.4854	2989.0701	1808.8591	2231.3962	1562.4065	2295.7136	2055.7078	4979.9712	2622.3481	2652.8147	2559.052	1718.5247	1539.6907	1877.9893	1971.5046	4354.3018	2523.074	6927.2852	1987.3872	9998.2598	4919.6475	2036.0825	2181.0911	3334.5688	1712.9194	1624.8181	2489.9663	4922.1782	6655.2295	2046.6948	685.80231	664.26703	543.31696	1581.7876	2527.4114	1990.2524	1577.7903	3962.2075
4216.5146	3072.2188	3565.4004	5497.6416	3049.697	1840.0496	2262.4836	1589.9053	2327.4534	2089.0068	5053.9995	2653.6648	2683.9211	2605.7363	1727.978	1565.562	1904.2356	1999.5408	4426.5938	2558.9473	7045.0986	2017.3508	10150.264	4992.7559	2072.3875	2217.1401	3379.6765	1754.7402	1659.5503	2550.5806	5057.5723	6845.8052	2082.6028	702.58282	680.41937	552.1535	1624.5718	2629.7383	2057.74	1671.0854	4099.1987
4138.6338	3010.9519	3488.6218	5399.7012	2996.0188	1804.6587	2224.759	1559.3118	2288.8174	2052.6982	4968.3652	2613.1274	2646.1912	2581.3718	1716.1377	1538.6082	1873.1309	1972.3391	4361.314	2520.48	6940.0674	1995.6033	10061.392	4925.0615	2039.6963	2194.6702	3342.6553	1719.6676	1631.6815	2495.123	4947.5024	6698.2095	2040.3654	693.57166	666.95703	545.79529	1600.5219	2579.1111	2019.8074	1646.3914	4021.8198
4224.6782	3082.7656	3583.2759	5511.2603	3049.074	1842.6902	2270.0764	1592.2336	2335.9338	2101.9353	5107.2944	2679.478	2706.8945	2631.5972	1741.2842	1567.1138	1909.6799	2011.1919	4440.7153	2575.3518	7092.2808	2022.7363	10223.5	5034.6733	2083.5852	2253.0105	3432.4373	1750.738	1666.6848	2557.3857	5087.3091	6879.1577	2077.2708	704.25677	677.49615	558.96674	1640.7219	2653.416	2066.6758	1712.0829	4100.8047
4144.9287	3025.6133	3512.2109	5429.0024	3000.8433	1817.4414	2238.3301	1570.1387	2302.5906	2065.5229	5021.9941	2639.626	2672.9807	2594.2795	1717.6846	1542.6298	1873.6261	1971.5624	4371.4922	2524.7285	6976.0337	1990.5968	10088.854	4951.1665	2049.3706	2208.4419	3377.6812	1723.7959	1637.458	2503.4028	4978.5869	6727.3853	2042.4202	691.77179	668.08978	546.50446	1610.1887	2606.0713	2029.8763	1680.8925	4051.1768
4225.627	3093.5518	3578.168	5533.647	3052.0305	1846.3521	2269.4277	1596.2861	2335.4768	2104.1667	5110.3169	2680.1306	2706.1455	2627.3362	1736.0356	1564.0106	1912.3522	2002.5529	4442.208	2566.6064	7073.4058	2029.6876	10186.362	5006.5723	2073.291	2244.7349	3404.6558	1764.1289	1673.3323	2558.3955	5092.8105	6877.5537	2097.6733	706.95813	679.85254	561.96521	1651.8733	2672.8555	2075.0593	1728.4302	4117.7817
4152.8135	3037.489	3516.885	5436.3818	2995.8193	1819.3752	2228.3015	1571.7913	2292.1724	2066.1243	5015.5195	2629.823	2654.8711	2585.7014	1714.1211	1541.0457	1882.2026	1966.8896	4372.9854	2528.8035	6960.873	1998.8503	10076.085	4950.7788	2050.4265	2220.666	3370.0554	1731.9285	1642.4824	2512.25	5000.4209	6764.9111	2047.7217	701.6098	667.50507	552.42841	1621.9099	2634.8733	2045.0039	1719.113	4065.3345
4230.6509	3104.0137	3593.7222	5544.1162	3052.0635	1854.1571	2279.9282	1600.6854	2345.708	2104.4331	5113.0889	2688.8228	2699.7773	2631.3975	1735.5492	1568.5061	1911.134	1998.7581	4450.8022	2569.2646	7081.3975	2030.2927	10218.995	5044.9917	2079.6821	2272.144	3418.9194	1759.9056	1683.4835	2567.0063	5118.1636	6935.0205	2110.5718	705.32837	682.53796	560.59326	1649.4576	2690.7734	2083.7759	1756.4633	4133.4473
4141.416	3035.6821	3499.2451	5454.6143	3001.9819	1813.6453	2239.4446	1567.6812	2303.9226	2073.2698	5039.6562	2646.0591	2660.9575	2599.8816	1721.8811	1542.47	1883.8577	1964.7395	4374.416	2526.0168	6958.4707	2001.175	10073.932	4940.6006	2044.3025	2224.6411	3358.063	1729.478	1649.3062	2518.1174	5017.7026	6802.5703	2069.323	698.08557	671.08813	549.97168	1626.2314	2656.1079	2062.3867	1742.6499	4092.49
4228.751	3098.6018	3571.4314	5528.5347	3045.6729	1853.186	2260.7949	1601.7986	2325.7446	2099.085	5103.0947	2668.8452	2686.7998	2636.9946	1730.6794	1568.6461	1910.0189	2003.8583	4451.3315	2572.3086	7035.3467	2027.4586	10084.124	5014.2109	2085.6587	2259.8838	3433.0713	1756.6677	1676.6938	2540.6172	5086.5962	6886.54	2097.9741	709.04932	681.51404	556.84656	1656.3843	2701.2622	2081.885	1762.8569	4124.0728
4138.4834	3034.0112	3503.9922	5446.916	3003.8044	1826.8047	2238.8301	1578.5488	2302.5554	2075.2944	5043.8662	2640.8804	2655.6938	2612.8284	1718.1995	1540.748	1874.1138	1962.8975	4368.3462	2525.644	6921.6523	1988.4458	9931.2441	4924.9136	2052.3218	2214.542	3370.7739	1731.6522	1655.0636	2512.4307	5020.0352	6800.354	2061.5908	699.61279	673.15979	548.02942	1631.2802	2633.3591	2035.3438	1720.3428	4062.791
4213.2749	3092.2271	3561.687	5530.7671	3054.5046	1850.085	2260.6045	1598.6206	2324.6812	2105.7043	5118.3511	2677.7715	2691.5422	2628.3281	1729.0713	1565.0215	1906.6301	2000.3777	4442.6528	2563.6702	7038.1758	2028.916	10004.018	5003.7764	2083.2742	2257.2146	3399.0957	1766.9092	1678.6147	2542.9304	5084.1426	6904.4395	2096.6689	700.7818	678.29108	557.44098	1651.3052	2687.9673	2066.8027	1727.6962	4117.9883
4138.3125	3034.5979	3497.7556	5424.4473	3005.2798	1821.8362	2212.9062	1574.6208	2275.8967	2071.749	5015.5781	2626.731	2633.3354	2587.2869	1706.7241	1541.5636	1869.0555	1958.8781	4372.6382	2519.4214	6917.2119	1988.0934	9869.7617	4918.0601	2050.9951	2219.0205	3349.0625	1734.3572	1654.6853	2498.625	4977.9951	6751.8042	2047.6116	696.07892	671.87628	545.64642	1624.4668	2650.1699	2036.7244	1713.55	4050.241
4212.0005	3087.6821	3554.9199	5516.936	3057.7114	1848.807	2234.9307	1599.004	2298.8682	2097.2783	5085.6802	2662.6685	2676.7559	2610.1812	1723.338	1568.7683	1903.7588	2002.5342	4456.3926	2562.5051	7080.2383	2027.6492	9996.0273	5017.3721	2086.2185	2266.5503	3412.2834	1768.803	1683.9336	2537.9517	5067.5801	6892.2559	2091.4465	701.09271	680.47198	556.47101	1657.2559	2694.3601	2070.8218	1722.7759	4118.2344
4130.3389	3033.4277	3479.3882	5410.4731	2998.9353	1817.2493	2195.7666	1572.0618	2258.355	2064.9138	5003.168	2619.2085	2633.554	2579.9368	1700.7415	1542.9998	1864.2222	1964.1511	4363.979	2516.2556	6959.1387	1989.9968	9864.6885	4928.2026	2054.2048	2221.5647	3350.6411	1734.1348	1655.3674	2484.9292	4952.5029	6728.7109	2051.7686	691.81531	668.64453	550.04333	1620.0522	2634.2163	2023.9119	1692.1902	4029.2666
4207.6523	3085.9561	3546.228	5495.4736	3036.7998	1845.4578	2223.0325	1595.9595	2287.2603	2093.3909	5042.6558	2646.7061	2655.1438	2598.1274	1713.2158	1566.124	1896.1641	1988.6416	4445.353	2545.6514	7067.8198	2022.8975	9971.2109	4996.5874	2085.0974	2244.4844	3375.2329	1771.4146	1694.718	2535.7515	5066.3613	6878.3774	2107.1904	699.14655	676.53436	557.31024	1652.7942	2698.4651	2069.1084	1727.3711	4130.4053
4112.728	3019.4824	3453.5449	5412.4824	2997.5208	1812.3416	2194.7695	1569.1892	2257.0295	2068.8889	4972.624	2615.1758	2617.0493	2570.7185	1698.8752	1534.4607	1863.26	1947.5352	4363.8047	2510.1321	6957.2734	1989.7673	9850.2803	4917.0581	2058.6145	2212.3223	3329.5952	1734.2124	1657.4182	2482.0144	4958.9277	6744.6895	2056.416	691.26691	667.06622	548.20978	1627.3235	2643.2585	2022.8806	1691.093	4027.4399
4202.2876	3077.9707	3527.4927	5500.2275	3044.6394	1849.8589	2230.1484	1600.5073	2294.0256	2094.0898	5051.9893	2655.5129	2654.1572	2597.9883	1709.9016	1571.7437	1905.1833	1994.0432	4458.0723	2556.5498	7068.4531	2025.4453	9960.3135	5019.8608	2098.4043	2256.1978	3388.3633	1769.6377	1694.0552	2535.0303	5055.7046	6887.6187	2087.2385	700.7597	676.00079	551.67938	1654.679	2695.3535	2047.3489	1710.075	4074.9893
4115.3071	3019.3857	3455.9272	5411.647	3003.2671	1816.3168	2193.3604	1570.0714	2255.4844	2065.1069	4975.2451	2617.4673	2625.2451	2563.8018	1693.8295	1538.8003	1864.2527	1959.0872	4374.8213	2507.7646	6937.6387	1986.0527	9804.9482	4923.8398	2054.3755	2212.5603	3309.4685	1734.8413	1658.2222	2475.4075	4939.0225	6745.2354	2046.6111	689.27399	665.80743	542.11151	1623.4189	2634.2927	2010.1375	1678.7166	4000.137
4186.7676	3083.4531	3510.2295	5502.9824	3047.6831	1850.5631	2227.7271	1601.4596	2291.458	2090.9678	5026.4111	2640.4727	2647.9824	2585.8638	1700.025	1567.7197	1894.1091	1991.6807	4433.6997	2548.3333	6983.0146	2016.9851	9870.7129	4962.0757	2070.1882	2223.6909	3344.103	1767.0212	1683.0312	2502.1125	5010.7188	6820.3594	2077.3274	694.44836	668.76147	546.37061	1639.0676	2673.6541	2037.0825	1694.9021	4028.9565
4113.5063	3020.2612	3438.5952	5400.5098	2997.176	1811.7197	2190.8428	1568.229	2253.6216	2055.2986	4944.1655	2592.7117	2600.5425	2545.5435	1677.23	1529.6799	1846.4707	1932.6184	4335.98	2488.8918	6821.708	1973.5237	9676.4922	4842.0254	2023.3181	2147.2419	3231.5115	1741.3335	1656.918	2456.5249	4912.5161	6683.7983	2026.7307	692.14606	659.38068	540.3587	1616.77	2627.9783	1999.3594	1665.2507	3963.0212
4176.1758	3067.178	3477.3835	5476.8159	3049.5107	1843.463	2203.0645	1595.6219	2265.1304	2081.1685	5015.7681	2623.0762	2628.8296	2562.2383	1685.7936	1569.7618	1890.3273	1982.0641	4444.0308	2538.8335	7025.4189	2022.8934	9841.2979	4981.6929	2077.5293	2236.7104	3332.8765	1773.2361	1696.2876	2521.2925	5060.3325	6893.8433	2074.4268	698.10077	670.34344	552.90448	1647.8037	2702.1062	2059.5339	1715.4949	4079.0981
4089.2866	3009.7427	3398.8608	5405.2759	2990.9829	1820.0316	2170.1411	1575.0375	2231.7393	2055.228	4954.8604	2595.2974	2607.959	2537.2808	1675.6473	1542.7745	1851.8939	1946.9415	4371.936	2497.3169	6907.8818	1984.5365	9704.6807	4875.7314	2040.8778	2193.3237	3258.6025	1747.3445	1666.2656	2476.2695	4967.6025	6755.8999	2032.9719	691.84918	664.35626	543.40411	1626.4426	2615.6663	1988.3296	1653.885	3950.9666
4145.2041	3051.9126	3452.4492	5481.9688	3049.0576	1850.47	2191.1299	1601.2427	2252.6655	2085.845	5028.7695	2627.3198	2631.2542	2535.2646	1695.4553	1574.1719	1882.5447	1973.7397	4448.2568	2550.3818	7061.2578	2018.2844	9912.4688	4959.957	2089.009	2248.1787	3357.7095	1772.311	1703.5869	2521.845	5069.1108	6890.0503	2076.3257	694.87128	671.9765	553.2691	1651.7368	2719.8445	2066.6873	1733.7717	4086.9927
4097.3799	3006.9658	3415.1538	5406.978	3006.2664	1821.6538	2157.0364	1576.2729	2218.2524	2058.9829	4967.9492	2601.6938	2616.387	2517.5215	1680.9849	1545.1488	1848.8483	1952.308	4370.3101	2500.1538	6958.8481	1985.8295	9784.8711	4883.1025	2051.8857	2202.751	3283.3477	1744.7847	1673.2007	2475.2986	4982.2979	6762.5366	2031.1799	696.29303	668.04022	545.54352	1630.9204	2660.9648	2019.7108	1694.3365	4018.3447
4179.0977	3084.4072	3500.7139	5500.4746	3060.5789	1855.3711	2175.604	1603.3853	2237.4502	2095.5159	5042.6855	2639.1548	2642.573	2538.6753	1694.9541	1578.7444	1880.8723	1985.2913	4458.6694	2548.1509	7043.8521	2025.5173	9947.7529	4993.6196	2100.4414	2267.2246	3379.679	1776.837	1706.8124	2512.2227	5061.5137	6864.7749	2090.0884	699.77234	674.78979	553.35852	1662.7186	2721.3831	2062.4114	1744.2004	4112.708
4092.8677	3022.4834	3432.1411	5417.2881	3014.564	1826.9163	2143.948	1579.6252	2205.1206	2065.0383	4973.5815	2601.3079	2616.4368	2513.5781	1682.5227	1547.9182	1840.8728	1952.9016	4379.1621	2504.3052	6927.9634	1980.811	9780.583	4884.3887	2068.6648	2216.7534	3298.6843	1751.3428	1679.8479	2474.2576	5000.1841	6766.9062	2050.9189	692.65509	668.29303	543.44342	1631.9084	2671.7271	2021.8907	1715.9203	4018.9731
4178.7344	3087.4717	3509.9346	5525.2744	3077.3052	1860.5223	2183.1475	1608.4745	2245.5596	2099.9009	5074.3418	2652.7173	2655.0342	2551.916	1707.1244	1590.9736	1886.158	1999.3018	4472.603	2549.2908	7019.5303	2036.395	9947.7227	5004.0566	2116.3835	2275.9553	3396.9517	1773.7083	1705.146	2511.6328	5066.4849	6870.7593	2085.1206	700.87561	673.1239	548.25476	1651.9778	2714.9087	2057.8606	1737.1416	4062.3779
4105.5918	3034.8638	3451.1572	5427.0708	3025.769	1832.3862	2146.3379	1584.0874	2207.4617	2071.1895	4984.9004	2609.0425	2617.1824	2513.5178	1683.4199	1550.9786	1846.9225	1950.6	4379.4995	2501.4902	6873.9155	1984.5233	9773.5254	4889.2271	2071.5513	2217.9526	3306.4902	1744.6508	1681.0287	2468.5308	4992.0239	6761.5776	2042.2799	694.08386	665.12341	541.38281	1630.1031	2658.4099	2011.4717	1693.2456	3980.752
4164.582	3074.1831	3488.0967	5483.9751	3058.6133	1850.8475	2186.0605	1599.0499	2248.1958	2090.437	5003.7812	2624.6826	2620.3242	2517.2612	1690.005	1583.1228	1871.0696	1977.04	4453.6338	2541.4753	7010.6406	2023.3816	9930.9219	4984.2725	2107.2539	2266.488	3368.02	1777.8247	1719.1589	2510.5991	5059.0469	6876.8247	2091.1064	691.82953	673.10382	549.10431	1656.2439	2718.0918	2050.6953	1728.9025	4063.7852
4088.3188	3013.8638	3417.957	5410.252	3013.7134	1832.1401	2156.4709	1583.7869	2217.6365	2067.4775	4953.248	2601.9092	2603.7207	2517.6721	1676.3906	1557.2964	1837.647	1946.1152	4376.6387	2493.0901	6896.2041	1991.8291	9797.5322	4908.8711	2076.564	2224.3054	3302.3848	1744.4033	1685.7605	2462.8828	4951.3945	6744.376	2050.6667	687.76611	666.16772	542.42285	1632.9722	2661.8564	2012.8801	1687.28	3969.1084
4165.9102	3074.9092	3485.1372	5498.041	3071.5254	1856.8748	2177.9492	1606.2029	2240.0618	2097.3169	5031.6465	2632.6416	2635.302	2527.0779	1684.9885	1589.7565	1882.7543	1978.0428	4456.0952	2546.2749	7007.9883	2022.0883	9890.6846	4984.2686	2098.7217	2254.7817	3356.4746	1773.9963	1717.1116	2507.8762	5085.9478	6871.9551	2083.6082	699.41888	671.86676	547.18292	1661.2107	2712.2847	2045.4146	1716.4243	4045.2275
4091.8816	3022.0154	3415.3103	5406.3721	3017.4067	1823.2339	2145.1306	1577.4307	2205.9529	2064.6597	4936.5483	2590.687	2589.49	2483.2883	1671.9832	1557.2976	1839.2842	1940.1055	4381.7871	2497.8047	6889.0259	1981.4004	9750.9521	4898.3647	2069.0281	2204.7378	3295.5818	1748.4729	1692.4631	2464.3547	4991.2666	6743.6104	2048.9402	691.6723	662.37604	546.56036	1635.6484	2656.6387	2002.2983	1681.2871	3956.7981
4160.2915	3070.1685	3482.8218	5472.1025	3059.981	1848.8792	2170.0391	1599.5427	2231.0569	2083.187	4993.0605	2614.9197	2615.5979	2490.1663	1667.6345	1582.3228	1868.4072	1980.2708	4452.8159	2535.9624	7022.1143	2016.7458	9854.2256	4964.2651	2091.9167	2253.5464	3348.6218	1776.1506	1722.696	2505.9263	5079.9209	6876.2354	2088.0449	699.19324	671.97522	549.01196	1658.8875	2712.855	2048.7822	1711.5745	4030.2717
4076.2136	3002.2698	3412.5442	5395.1875	3011.8882	1820.1377	2139.9209	1574.2908	2200.1016	2058.2681	4933.1172	2583.5642	2583.4573	2467.731	1663.667	1560.3654	1830.7572	1944.1586	4368.9106	2497.311	6884.2275	1982.933	9697.0762	4860.5928	2060.4038	2201.6157	3264.8892	1739.3534	1692.7838	2455.0249	4977.0474	6734.8257	2036.7968	693.62317	659.32861	543.16736	1629.7286	2673.2815	2020.249	1688.4077	3980.6038
4184.9478	3094.0342	3506.9985	5497.8008	3067.4553	1860.6272	2216.2573	1610.7117	2278.5515	2101.22	5052.4829	2629.3848	2636.5527	2507.8584	1684.2668	1595.2545	1871.6488	1991.504	4470.1338	2557.5381	7041.7544	2021.3636	9885.6523	4980.2969	2115.4102	2276.6489	3377.1875	1776.0115	1727.3572	2488.7793	5052.4395	6853.6592	2087.1965	696.7041	670.6604	549.79285	1652.8022	2714.2131	2045.4343	1711.2847	4003.3638
4088.355	3023.1699	3420.2627	5413.063	3026.6904	1835.826	2183.6548	1589.0304	2245.5928	2069.7041	4970.1426	2594.2075	2601.8813	2470.5684	1667.4462	1558.8654	1827.6569	1946.1656	4361.7539	2497.1816	6882.5088	1970.8903	9669.9082	4845.9131	2053.6646	2191.7222	3250.1621	1753.0006	1701.4686	2459.1279	4975.519	6751.5127	2042.2189	694.21326	664.41846	541.25073	1633.6315	2663.2646	2004.2228	1665.1388	3944.9414
4141.0186	3065.4111	3471.3682	5467.6143	3058.0015	1851.387	2212.0867	1601.875	2275.1238	2085.9583	5013.6807	2614.8618	2617.187	2493.2759	1668.46	1588.8234	1872.4271	1987.2413	4446.0996	2536.4131	6993.397	2006.7094	9792.5459	4956.3086	2085.9819	2238.3262	3322.5693	1780.2028	1734.455	2494.9834	5057.3877	6883.6475	2074.0635	703.61499	672.97827	552.50305	1662.442	2720.0327	2049.1152	1695.4742	4042.5615
4066.959	3008.3301	3404.2202	5375.2832	3002.6685	1827.3162	2175.1934	1580.9092	2236.5178	2052.4028	4919.7393	2573.9541	2575.8254	2454.6873	1650.0176	1561.6183	1838.2643	1954.6434	4377.2778	2499.2954	6892.2139	1982.9664	9683.2314	4891.751	2064.9902	2210.5635	3283.2607	1757.0837	1701.8057	2457.178	4959.5439	6755.8608	2034.0554	692.05054	664.47083	544.73254	1640.478	2680.9897	2019.7859	1687.1313	3977.9014
4156.9136	3079.439	3486.7036	5473.7983	3060.0864	1869.2008	2221.8374	1619.3165	2284.7251	2094.438	5021.061	2624.5864	2623.5479	2494.2437	1678.3346	1597.2605	1868.2217	1984.074	4469.813	2546.7932	7051.2183	2023.2236	9846.248	4991.4961	2102.9946	2283.5042	3359.7324	1788.095	1746.6025	2489.7708	5064.1006	6887.6855	2074.5994	702.52216	676.58514	553.05475	1664.7617	2728.8901	2053.8286	1703.87	4037.751
4075.8826	3018.5457	3407.9036	5390.4507	3009.9548	1840.8997	2188.8713	1592.5159	2250.3594	2066.7871	4954.5752	2588.0623	2587.6157	2475.5857	1662.0793	1563.7802	1835.0338	1945.3824	4378.3701	2503.0312	6918.9082	1986.5221	9697.8066	4887.6641	2073.9429	2235.0117	3288.8574	1759.1078	1713.5792	2451.0444	4968.5479	6769.209	2032.724	692.11292	663.29443	545.61072	1638.9225	2678.3281	2017.7822	1672.9377	3979.4697
4148.8481	3089.6011	3476.1929	5454.0264	3059.3057	1871.6292	2214.6665	1620.283	2275.9495	2095.0046	5000.0229	2614.1797	2612.803	2515.5024	1661.1062	1600.0404	1862.6351	1983.1786	4454.9385	2545.4927	7035.8257	2021.338	9778.7725	4950.9062	2095.8188	2261.9971	3337.0615	1787.2678	1748.0125	2488.0818	5052.4087	6873.0732	2064.991	706.34564	672.10663	555.25226	1663.771	2727.4658	2055.1621	1704.1398	4040.3081
4060.0347	3015.3916	3388.9033	5368.6782	3001.9253	1840.8743	2180.9622	1594.0613	2241.7561	2063.5479	4935.8765	2585.2393	2582.136	2492.5254	1654.9358	1576.1631	1825.0466	1944.6189	4380.8447	2505.2844	6934.8623	1986.3604	9677.6309	4882.4009	2070.9595	2228.1089	3293.1304	1755.2341	1717.8381	2446.0859	4990.6245	6772.187	2036.0918	696.58771	664.85126	549.99176	1646.313	2673.896	2008.1957	1674.8104	3975.6426
4146.7588	3071.1431	3443.5352	5458.1621	3055.0322	1871.2426	2207.6821	1618.6085	2268.7109	2099.8174	5017.5498	2619.7378	2615.6587	2529.1934	1674.4567	1607.0671	1873.6177	1984.4805	4458.7627	2555.249	7066.8364	2025.2524	9763.043	4964.6699	2112.6819	2264.9526	3353.7576	1783.9709	1755.9424	2486.5479	5082.4766	6892.3574	2073.1958	705.24011	672.75269	554.83838	1666.1108	2666.8616	2009.3984	1650.1423	3948.1096
4075.6152	3016.7412	3388.0083	5364.4351	3004.511	1836.3706	2171.0891	1589.0178	2231.1289	2065.0642	4920.3545	2581.2349	2581.675	2494.5017	1652.2102	1585.3097	1837.0092	1953.3134	4386.6836	2514.7158	6964.0449	1993.8046	9666.5459	4890.2378	2083.4136	2241.0747	3318.9062	1726.3738	1693.521	2369.3616	4821.2212	6523.1641	1999.7546	687.87653	655.96637	540.46161	1618.8379	2612.771	1967.101	1619.2721	3878.0337
4085.6255	3016.145	3395.3403	5367.6108	3010.6838	1844.7993	2170.5007	1596.2937	2231.3938	2065.7661	4908.6665	2569.3372	2565.7402	2448.8372	1641.4387	1589.7478	1847.1655	1940.0066	4399.9204	2512.6956	6981.3325	1996.197	9625.4131	4886.2168	2080.1755	2227.0715	3303.5842	1757.515	1727.3824	2411.8359	4924.8159	6653.5649	2043.391	693.62598	665.75745	543.25574	1640.9991	2678.2021	2015.8438	1667.2527	3982.4939
4003.8079	2960.5696	3325.2981	5261.7168	2954.8618	1807.0153	2133.312	1564.4481	2192.6543	2029.3993	4820.3369	2527.0093	2530.7935	2408.6201	1617.0367	1559.5577	1812.5594	1905.6937	4326.0601	2472.8076	6861.8647	1956.7833	9520.0195	4814.9648	2049.1206	2190.3232	3258.0903	1727.0258	1698.2555	2362.8599	4834.5649	6517.1475	2002.5062	682.70935	657.35962	536.27173	1610.7404	2634.5674	1979.1858	1644.5349	3912.6226
4098.7695	3030.3372	3423.0027	5376.9111	3011.9153	1845.1482	2172.1958	1597.6177	2232.6443	2075.2351	4934.127	2579.0713	2579.9331	2451.7944	1650.27	1588.2399	1838.6022	1943.4381	4401.3892	2510.0093	7000.5264	1988.6996	9643.1445	4881.9751	2077.4951	2236.0464	3297.2183	1766.9067	1731.7285	2408.7832	4937.2793	6652.1714	2049.4883	694.60736	669.58258	545.51215	1641.7063	2667.4878	2005.5298	1649.928	3974.9065
4003.3418	2959.8037	3345.0293	5270.7358	2957.7974	1808.6436	2132.802	1566.147	2191.4441	2037.4463	4829.1704	2533.7683	2534.4827	2410.7568	1619.1436	1559.7673	1807.198	1911.2505	4331.5737	2467.7424	6905.0869	1958.5562	9523.3613	4817.2837	2048.2502	2211.2791	3256.2161	1729.7401	1695.0175	2361.0298	4825.2046	6496.9121	1996.588	679.40796	653.41406	535.62708	1613.5538	2617.6138	1969.024	1625.6495	3901.8491
4082.967	3017.7097	3409.0754	5351.2969	3001.9385	1836.9882	2154.6255	1590.4398	2214.856	2061.3257	4884.1162	2551.0786	2562.7744	2424.5352	1636.0697	1584.4849	1834.7795	1935.6531	4390.4287	2498.4365	7023.8359	1987.0146	9583.9766	4865.9175	2067.5835	2221.4219	3257.1401	1746.6318	1711.8591	2351.0125	4803.0127	6477.1167	2010.03	681.40997	661.75909	536.55096	1616.7803	2558.3896	1925.2362	1558.1779	3830.1182
3996.4363	2951.3342	3328.2595	5274.0474	2960.4175	1812.053	2121.0022	1569.269	2180.3179	2038.176	4832.1841	2535.5425	2538.7629	2406.0442	1621.9978	1553.9607	1801.1553	1897.1855	4308.3682	2452.5801	6882.3296	1949.5146	9433.8271	4762.8213	2030.2183	2175.2129	3184.7205	1683.6726	1649.0056	2228.72	4537.2778	6108.7002	1945.0796	663.44147	639.53656	516.9848	1566.9563	2489.4919	1879.428	1520.583	3727.9229
3983.0732	2953.022	3322.3726	5196.0244	2918.7114	1794.7354	2079.8049	1554.3823	2138.0042	2006.2603	4738.2285	2474.9106	2475.1523	2333.4951	1578.3535	1538.2375	1775.0222	1852.4656	4277.8062	2441.2913	6815.0259	1926.2007	9367.0977	4700.749	2006.3596	2127.7288	3136.6885	1705.5303	1674.1355	2252.8159	4597.0093	6161.9014	1969.0764	666.89105	640.3515	523.23175	1583.3418	2557.1057	1921.9248	1551.9792	3808.0781
3882.1694	2878.6069	3233.8662	5106.7393	2866.3689	1762.5742	2037.5745	1525.3735	2094.3101	1972.5269	4651.146	2436.1641	2436.8069	2302.7017	1560.7444	1509.0762	1738.7285	1814.9585	4191.3076	2389.9202	6689.2954	1893.7212	9237.3975	4616.3818	1968.3386	2096.5242	3083.9326	1686.2344	1647.7085	2219.269	4531.6743	6076.8311	1930.6917	661.89923	634.38763	516.70331	1561.0286	2602.9275	1955.5781	1608.6917	3851.1147
4067.9783	3018.9861	3386.783	5347.396	3002.3477	1837.7412	2104.4756	1592.1997	2162.5205	2063.7339	4872.7686	2551.543	2550.5769	2418.1584	1630.8342	1584.8433	1834.6709	1940.1741	4392.1606	2500.1484	7002.1455	1988.0432	9574.251	4859.2178	2075.0955	2230.8843	3272.7434	1774.6421	1736.5015	2400.2861	4923.9771	6656.3462	2023.7468	688.25787	660.1109	547.12494	1638.4426	2668.4426	2002.3748	1654.5583	3942.7344
3988.3623	2961.0762	3331.7744	5261.2192	2953.6455	1812.7251	2063.929	1568.8662	2120.4905	2038.2092	4815.8657	2520.1113	2527.4851	2388.6289	1614.2134	1555.3035	1797.1013	1906.3396	4317.1123	2458.1731	6892.1665	1952.3958	9464.6943	4787.6572	2036.6912	2195.0066	3219.1826	1737.7124	1706.0022	2356.2058	4819.7646	6522.8599	1993.9373	680.25677	655.22845	535.78192	1612.5579	2609.498	1966.8938	1626.4363	3866.5476
4073.457	3025.1348	3393.9058	5348.1743	2998.583	1842.2607	2071.5535	1594.7957	2127.9895	2065.6958	4888.1172	2553.1765	2556.7617	2403.7913	1627.001	1579.1487	1825.4128	1934.8586	4390.6182	2493.343	7017.5708	1987.1802	9534.8477	4851.6182	2066.7969	2217.7048	3257.2449	1767.3436	1734.0411	2392.9678	4885.8564	6632.1196	2023.8771	688.62292	665.05505	544.11511	1633.9066	2662.1917	2003.6807	1639.3647	3916.0754
3983.1963	2960.0864	3312.6372	5251.1675	2937.7722	1813.8979	2035.8552	1569.8008	2091.1011	2029.3931	4802.1274	2516.8181	2511.2751	2371.1211	1603.6902	1549.2385	1791.5852	1897.1821	4304.9297	2443.5034	6899.1201	1948.9641	9408.2539	4781.0635	2037.8362	2179.3931	3199.9744	1739.9575	1703.2998	2356.3413	4795.6367	6515.9082	1986.1294	680.00256	655.95703	536.0979	1609.1631	2588.7637	1948.3613	1585.0869	3810.5171
4049.6426	3008.9624	3367.145	5341.0962	2989.5383	1841.4443	2062.4868	1595.0881	2118.4316	2054.7742	4856.3965	2540.4304	2537.0212	2387.5327	1613.4282	1580.5487	1820.0297	1937.755	4378.8574	2483.9292	6999.1567	1985.0844	9491.6201	4835.665	2064.8828	2200.5391	3212.1509	1761.1559	1730.1168	2386.8677	4875.1846	6628.4277	2019.9569	686.15466	660.79919	545.22156	1634.1578	2655.8892	1995.6747	1633.4191	3883.6284
3976.0239	2952.2583	3298.3794	5254.0137	2933.0405	1814.0806	2032.21	1570.5054	2087.2927	2025.7158	4792.4854	2506.9443	2504.6438	2367.2449	1598.9487	1552.2711	1787.338	1892.4835	4307.5508	2442.9233	6894.8667	1952.1849	9390.9443	4761.1875	2031.9767	2173.3286	3185.7344	1732.5525	1702.2913	2346.377	4776.5342	6508.2754	1977.3296	675.34546	650.36584	537.83118	1605.8152	2592.0632	1950.4519	1593.5425	3800.3809
4055.7761	3003.0564	3360.4368	5312.9688	2972.4124	1826.7195	2066.7944	1583.2527	2123.9995	2039.5637	4826.333	2516.7588	2524.749	2376.3999	1605.1863	1581.0198	1811.7332	1920.2632	4371.7534	2480.4709	6982.1646	1972.5271	9467.5273	4825.0483	2072.4194	2199.7507	3228.1123	1761.8489	1726.9214	2376.6399	4844.8833	6579.5542	2003.6672	690.21857	660.78595	542.08051	1629.7632	2665.8201	2008.0444	1645.7129	3913.1294
3980.4006	2951.2834	3301.0164	5251.9902	2936.8245	1811.8774	2044.5095	1570.7959	2100.9165	2026.8152	4787.9561	2503.46	2511.6013	2373.79	1601.6616	1556.1389	1785.6042	1889.7625	4302.1636	2445.613	6863.5615	1947.9094	9344.998	4742.5205	2034.3965	2162.9324	3166.7317	1736.2195	1705.9243	2355.001	4814.8618	6549.1406	1982.6133	682.00458	654.64545	535.62262	1616.4192	2612.9314	1969.2485	1618.8782	3861.384
4081.2791	3027.8635	3378.3875	5360.2358	2978.8965	1836.6946	2088.9963	1591.5933	2147.7927	2057.6643	4847.5669	2526.2559	2534.5752	2389.3875	1615.8713	1594.4023	1826.6335	1942.0098	4395.6382	2494.5901	7006.3335	1994.2871	9494.7344	4862.395	2088.5994	2225.554	3281.3059	1763.2947	1731.7778	2386.2214	4867.501	6640.3672	1999.429	688.56287	657.38757	542.54578	1633.3484	2641.4883	1983.0217	1601.5449	3856.5972
4001.3884	2972.0476	3321.7693	5286.7021	2947.1929	1808.5907	2060.3545	1566.5265	2118.8149	2039.6666	4805.3945	2509.2256	2517.8999	2380.6807	1604.6481	1557.7437	1788.1614	1893.4717	4294.627	2442.3931	6850.8994	1946.9614	9285.2031	4737.5361	2034.1758	2137.3958	3157.3491	1732.0046	1702.3853	2343.3308	4781.3462	6525.7974	1960.7627	675.85907	649.961	534.38202	1606.9297	2601.002	1953.6865	1595.3164	3827.4673
4071.0439	3017.8496	3383.2275	5377.9658	2980.2493	1835.6062	2095.3237	1589.7937	2153.6604	2063.8271	4855.5771	2542.2322	2548.2566	2401.0854	1606.2932	1591.8286	1823.4856	1938.9185	4379.3193	2491.7659	6973.7998	1992.8792	9423.6377	4814.71	2074.4141	2200.114	3230.2021	1771.9515	1745.6278	2397.5723	4860.9614	6695.3013	2009.0709	684.97131	660.06921	543.40857	1642.006	2648.7942	1993.2712	1630.1296	3901.3647
3989.6323	2964.791	3315.4072	5282.6284	2932.3774	1807.7792	2064.6919	1564.9615	2123.1069	2032.6285	4796.7119	2508.6631	2512.4414	2371.585	1586.3785	1564.5659	1790.0203	1894.9685	4307.7383	2455.0759	6859.5625	1955.7439	9300.6641	4734.915	2039.6018	2168.2136	3192.3293	1749.0132	1717.7285	2347.229	4764.3145	6559.8687	1978.8745	678.74164	653.12897	538.5545	1614.5234	2619.3652	1964.0693	1603.042	3847.3865
4086.9976	3028.8872	3387.1333	5366.3882	3000.9763	1837.7698	2096.3232	1590.7878	2154.3853	2067.095	4877.7007	2549.915	2554.2263	2395.9307	1616.0579	1594.1292	1818.8108	1943.634	4389.9648	2504.502	6992.2607	1993.3591	9444.7988	4845.168	2090.167	2219.6794	3276.0254	1778.0403	1747.8699	2385.0249	4849.7876	6667.1216	2015.5881	689.77521	659.56635	547.16119	1643.1458	2666.9436	2001.592	1642.7917	3928.3208
3987.9893	2954.0952	3302.9219	5285.1387	2942.1355	1811.3682	2067.5388	1568.7043	2125.0032	2037.126	4794.4307	2510.5872	2518.6138	2367.5603	1602.7388	1565.1699	1793.8413	1902.946	4305.9316	2456.3613	6879.3516	1965.24	9314.5645	4752.9712	2056.2573	2182.9333	3217.8398	1754.9441	1710.4072	2347.78	4769.8374	6550.3818	1972.8718	679.58075	652.78241	542.04108	1619.0742	2611.6958	1965.9576	1604.1525	3846.5522
4066.7285	3037.8159	3385.8003	5380.2935	2991.9563	1837.2698	2102.2913	1590.5212	2160.179	2065.0386	4876.5498	2548.542	2553.6204	2382.4587	1606.2734	1584.7976	1822.2681	1926.3572	4370.1392	2490.2129	6990.25	1984.3074	9409.2451	4818.1987	2094.6521	2206.3337	3254.271	1790.7454	1746.4453	2385.9268	4858.9688	6706.2583	2014.0098	687.08392	661.74823	550.66815	1644.3459	2665.2842	2001.9594	1636.6818	3930.0176
3988.7061	2979.5288	3326.6709	5287.2002	2946.1067	1814.6006	2067.9004	1569.2097	2125.48	2037.5132	4799.5083	2511.644	2515.5146	2348.3538	1595.8625	1567.2234	1797.0093	1908.1953	4306.0396	2456.0166	6913.3486	1964.1282	9321.3672	4754.9663	2068.5535	2189.0044	3226.4419	1764.7052	1719.3658	2353.7388	4792.3647	6613.8838	1975.8151	679.04736	654.2168	543.1001	1618.6178	2626.6514	1966.1791	1620.0446	3875.5537
4082.8755	3036.8398	3385.6714	5368.3447	2995.8574	1842.6625	2110.27	1595.6967	2168.022	2074.1592	4883.7036	2555.2993	2558.3472	2368.6509	1611.9086	1600.7137	1838.9127	1956.5719	4402.688	2511.7837	7052.9917	2007.9127	9540.1309	4886.1812	2122.2827	2272.6616	3375.4346	1798.4712	1767.0461	2413.7583	4946.1367	6806.3574	2025.1243	688.85474	669.56384	559.3894	1669.2031	2704.5601	2016.1378	1668.4796	3962.1587
3996.1238	2970.5154	3315.6116	5305.1211	2963.6514	1818.7719	2088.9736	1575.0646	2146.3984	2053.0044	4853.1265	2546.3003	2551.5049	2369.3975	1606.9486	1577.5989	1812.6877	1915.7114	4326.9258	2473.1597	6957.293	1972.8015	9412.3135	4799.748	2092.05	2229.281	3316.2456	1765.2747	1722.6626	2367.2654	4842.4717	6669.8154	1981.1655	686.72375	656.72852	545.27856	1633.23	2644.6411	1971.1699	1631.6396	3889.012
4071.7197	3054.8696	3391.334	5383.541	3003.2363	1842.2375	2107.6138	1595.4939	2166.3611	2073.0117	4871.229	2546.2148	2555.0835	2364.8276	1607.6038	1590.4468	1835.4954	1933.8611	4383.4375	2505.5017	7006.9844	1997.6626	9448.6572	4857.3496	2109.5811	2219.6111	3283.9941	1796.5632	1758.3062	2391.7571	4881.0996	6755.6206	2019.8015	687.96124	665.38202	552.91315	1654.9302	2682.4583	1996.7922	1655.7859	3968.2512
3977.4326	2991.3252	3317.5015	5302.562	2960.2822	1819.4177	2074.0288	1574.5393	2131.8818	2048.1125	4816.5117	2524.9268	2524.6709	2345.5635	1598.5496	1572.4722	1804.4048	1901.2092	4314.2026	2464.7214	6905.7681	1968.3557	9346.2021	4794.2607	2085.1619	2198.4756	3262.4451	1776.7129	1728.4949	2350.6824	4794.353	6642.9492	1983.6375	682.1684	654.73016	544.79877	1632.2148	2626.5334	1961.4575	1614.7881	3892.377
4063.3948	3053.9587	3383.6179	5379.3477	3004.6025	1842.7412	2103.9128	1594.4866	2161.72	2072.9292	4876.6846	2546.9629	2554.2727	2361.8831	1608.8108	1593.7578	1827.114	1924.3662	4360.8262	2491.9065	6942.0303	1988.5068	9390.6709	4841.6992	2094.1018	2180.4248	3228.0273	1792.2888	1753.0728	2380.4221	4861.8447	6722.2876	2010.4414	685.24969	660.03925	549.85809	1642.916	2648.7681	1970.7583	1612.1133	3908.7842
3980.1965	2983.4954	3309.6008	5277.9663	2944.8594	1803.4392	2058.27	1560.7209	2114.9167	2027.9451	4762.6641	2489.0823	2497.3279	2309.7146	1569.4746	1566.198	1799.4043	1892.5073	4293.063	2450.04	6842.6484	1953.1216	9275.001	4759.1733	2061.1633	2148.3574	3181.6558	1759.8444	1721.0848	2327.7671	4761.8208	6572.9521	1964.5819	680.26282	651.82019	541.78711	1614.9935	2601.3862	1936.5929	1581.2823	3831.7583
3943.9077	2934.4663	3268.9756	5079.6797	2815.196	1744.1526	1889.1692	1509.9795	1942.2622	1929.2336	4577.104	2387.2068	2404.9902	2209.6194	1494.739	1483.1265	1720.1196	1818.9822	4099.5098	2341.8918	6453.6396	1892.116	9052.6758	4533.8027	1953.8623	2065.0151	3057.9841	1664.9369	1641.1005	2243.0571	4665.3823	6389.0859	1981.2933	643.75818	622.71594	519.71704	1551.2777	2591.5747	1929.6375	1554.2834	3810.72
3830.6758	2853.1606	3158.1592	5006.6895	2772.3833	1725.6959	1862.7057	1493.8895	1915.1398	1908.0038	4528.2725	2368.3374	2385.0894	2195.3623	1488.8788	1465.1199	1691.7842	1798.6392	4046.4851	2311.6301	6370.7891	1869.7415	8972.0908	4477.2666	1938.8896	2048.6765	3033.2178	1645.4237	1619.0157	2217.0859	4592.9492	6291.9722	1941.4156	643.01343	616.33472	510.12329	1538.7758	2531.5593	1889.0188	1517.7427	3728.0637
3893.2607	2882.4639	3197.623	5084.1177	2802.335	1742.1823	1869.4318	1508.3807	1921.6349	1924.4674	4573.3828	2399.8271	2420.187	2199.1748	1499.1998	1484.709	1710.8096	1823.7827	4126.1113	2351.6296	6448.8447	1898.1628	9167.5518	4556.3994	1963.479	2110.1021	3116.0542	1669.3552	1655.3401	2271.199	4718.6768	6460.9937	1992.4248	655.59979	631.47186	533.83771	1569.6831	2606.0713	1944.4059	1592.7133	3786.2974
3829.1218	2830.6833	3152.6946	5029.248	2773.3723	1726.9124	1856.8542	1495.1758	1908.2507	1915.8274	4577.4604	2400.4849	2423.7903	2213.3071	1502.1238	1464.5577	1686.109	1795.5824	4062.9321	2321.3032	6352.7158	1873.4469	9076.3379	4498.1865	1943.8348	2081.6938	3076.9858	1650.762	1620.082	2227.478	4638.1074	6348.3867	1944.3818	646.31793	622.51056	519.60211	1542.3845	2550.5405	1902.1246	1547.0531	3716.0181
3884.9219	2883.8262	3201.2114	5061.7124	2793.7007	1737.6217	1878.5514	1504.0858	1931.2211	1914.7101	4574.7896	2396.957	2419.9658	2196.5415	1488.8629	1486.5312	1703.5652	1806.8047	4110.459	2344.1006	6388.1641	1883.8896	9118.1602	4504.873	1948.5317	2072.5796	3078.833	1660.0366	1630.7317	2245.3513	4688.8896	6380.3096	1952.9307	652.65314	620.50262	522.80182	1549.3506	2570.3623	1916.9292	1535.8018	3732.0266
3807.6226	2817.0955	3127.9902	4991.4678	2749.0288	1712.5291	1849.918	1482.0657	1901.6465	1890.2102	4515.9141	2368.1741	2392.3176	2172.6667	1479.0881	1456.7725	1673.2839	1772.8401	4032.7495	2296.802	6275.5957	1847.8782	8982.832	4414.7568	1907.6599	2021.7422	3007.6082	1636.8845	1608.8015	2212.1533	4623.3936	6286.9517	1920.0425	647.49237	615.2403	517.70294	1530.9075	2508.5608	1872.2734	1486.9468	3665.1687
3864.8958	2856.6382	3165.5481	5031.6812	2778.6765	1729.0784	1874.1191	1497.019	1927.0588	1898.6487	4521.5752	2360.856	2384.4287	2170.0811	1468.2996	1487.2051	1703.9797	1804.1655	4102.5942	2337.1013	6382.188	1871.467	9051.333	4477.4531	1954.9802	2029.0715	3039.0295	1653.5563	1632.2218	2243.3574	4680.9238	6361.2866	1938.9357	650.68323	620.33789	520.03137	1542.7086	2535.1824	1888.2087	1487.3652	3708.6594
3795.1292	2798.5354	3111.1194	4961.9087	2736.3655	1705.4485	1851.3281	1475.9573	1904.7571	1873.4392	4464.0938	2330.792	2361.2922	2156.6311	1458.4463	1456.6472	1670.7656	1772.1069	4033.6035	2299.2854	6281.0879	1843.1191	8914.0117	4392.5146	1915.6287	1983.6367	2975.074	1631.074	1607.6321	2205.3696	4605.9985	6251.1294	1909.8669	645.98016	611.42255	513.95319	1529.45	2495.4995	1861.5552	1469.2278	3670.6042
3789.8179	2787.8198	3085.7783	5005.6694	2769.4102	1725.3525	1865.6887	1492.2058	1919.4121	1882.5823	4491.2588	2335.0242	2357.114	2166.2146	1453.5029	1480.4023	1708.5415	1810.1802	4104.0483	2334.9292	6396.8828	1871.1917	9010.6787	4476.4146	1954.2202	2028.3406	3037.762	1669.254	1636.7135	2253.0068	4707.4644	6396.4204	1942.5048	653.64136	621.63782	526.57129	1557.192	2529.8989	1882.7969	1505.1213	3694.1152
3776.5752	2773.2305	3084.4292	4955.7017	2736.9707	1707.4834	1849.7571	1478.2424	1902.5168	1869.6033	4477.0044	2330.9609	2351.0916	2173.4888	1451.6848	1453.2471	1664.3582	1760.387	4010.8018	2286.1384	6241.9727	1830.6123	8797.8936	4338.0947	1903.8608	1949.4148	2913.5491	1628.4183	1607.9149	2201.458	4590.6348	6228.1396	1902.0529	647.56995	610.19299	514.36096	1525.3744	2507.5435	1869.895	1484.3333	3663.6638
3846.7737	2821.6226	3151.0696	5030.002	2805.1714	1732.1337	1873.9364	1499.076	1926.5497	1889.4083	4536.647	2351.3901	2377.2583	2208.1504	1462.9081	1486.3331	1706.1237	1809.5228	4101.291	2335.9912	6419.2837	1874.0663	8995.0166	4481.1162	1954.0756	2015.4471	3036.2725	1657.8635	1633.127	2236.4763	4676.7959	6341.3281	1934.7463	651.77234	615.63635	522.20154	1543.0803	2541.2139	1892.9088	1510.9012	3714.5
3784.3188	2773.4351	3094.4585	4950.7329	2755.4458	1708.7656	1847.1619	1478.0283	1899.489	1861.5659	4485.7964	2333.6267	2352.9106	2193.0061	1443.1021	1464.4961	1679.1929	1778.4243	4036.0283	2295.1479	6316.3018	1844.5327	8889.9766	4407.2095	1927.2109	1980.1287	2987.3521	1626.2888	1609.7344	2206.8464	4615.041	6255.7627	1895.6338	644.08051	611.03668	517.09406	1524.7285	2488.8381	1864.429	1492.0679	3665.6252
3836.5664	2837.9399	3155.0566	5023.9512	2776.8115	1733.4604	1876.738	1500.1011	1930.2576	1888.4724	4548.7524	2361.0986	2378.2834	2209.1802	1454.259	1486.0057	1698.1127	1811.7394	4098.1934	2337.8423	6418.8804	1868.0406	8967.1836	4473.001	1956.5558	1993.7279	3039.0586	1672.2886	1637.9741	2247.6809	4704.1943	6363.0073	1950.1155	651.80127	618.16589	521.09827	1552.6377	2546.8496	1902.7806	1523.9208	3726.5908
3762.3101	2777.1519	3077.4814	4952.0713	2741.6702	1710.0046	1853.1487	1478.3538	1905.6165	1859.3242	4484.9883	2328.3855	2347.1929	2193.9578	1439.3015	1465.6399	1678.511	1787.3997	4046.4028	2304.0173	6341.5747	1845.5476	8901.3105	4418.8296	1933.207	1972.8601	3016.6428	1644.4065	1611.7964	2212.5369	4620.041	6257.5449	1904.6689	643.97668	610.0752	516.52661	1530.3518	2514.1963	1879.5544	1515.6174	3683.0298
3838.1255	2831.1536	3166.2109	5033.208	2786.3687	1738.8295	1880.3839	1504.7963	1933.6718	1891.1251	4561.0122	2366.0464	2384.0698	2235.6504	1457.3121	1485.3815	1703.7997	1803.8754	4101.3022	2341.2515	6430.582	1866.2028	8997.5918	4494.001	1963.1971	1992.3556	3087.1924	1677.0933	1638.0193	2242.9546	4696.876	6350.9224	1944.0691	652.78943	615.06689	526.98889	1552.061	2542.1399	1899.6516	1535.5476	3747.0244
3764.0569	2776.5789	3087.9231	4959.291	2739.6392	1714.1544	1859.1639	1482.6835	1911.5428	1864.6481	4505.6055	2342.1187	2359.8481	2217.5503	1446.6107	1469.2854	1678.5771	1786.1003	4041.1926	2307.9736	6343.0059	1840.1138	8912.3115	4443.4316	1939.585	1974.8999	3059.5698	1645.1869	1611.578	2200.9443	4591.978	6214.8413	1906.3661	642.96899	608.1842	517.37573	1529.0021	2490.0811	1859.5433	1497.9894	3663.686
3814.0483	2821.7949	3145.4766	4950.3271	2740.054	1703.7432	1851.3662	1474.4507	1904.5076	1847.228	4481.2852	2319.7236	2341.5442	2189.1216	1427.7803	1488.1663	1695.8948	1812.9314	4097.3184	2337.2739	6449.2363	1865.9324	8973.8223	4482.0664	1961.9915	1976.051	3086.7036	1662.4163	1630.7092	2226.0291	4656.7168	6284.3389	1932.6499	648.2738	613.12207	521.70825	1548.0161	2524.9109	1889.8496	1518.9399	3731.9409
3697.8755	2734.7759	3027.9609	4937.2651	2732.0647	1706.1523	1845.4583	1476.6711	1898.6516	1855.5564	4488.4248	2324.6396	2347.1074	2198.5923	1442.0344	1464.3953	1667.7639	1772.4441	4029.4568	2295.394	6341.2114	1831.9363	8865.4238	4407.4341	1930.002	1935.2485	3027.0383	1642.1519	1608.5793	2201.4973	4600.4409	6212.5581	1907.7224	642.70331	606.07587	515.99921	1529.9326	2474.033	1852.0847	1486.2515	3657.3145
3809.2295	2821.0979	3149.126	5022.3828	2775.5786	1731.7214	1871.5205	1497.6907	1925.4121	1882.1682	4570.8623	2361.6135	2380.8782	2234.9395	1459.0767	1492.3323	1701.5505	1820.6091	4101.1719	2334.3213	6447.6235	1867.959	8982.249	4502.4121	1972.8447	1976.1636	3099.3872	1672.8218	1641.9707	2235.9783	4669.2129	6318.2856	1937.9736	649.38055	611.55438	523.93964	1547.3862	2539.3223	1888.6157	1529.572	3727.6709
3743.5088	2769.4824	3084.1138	4943.3491	2746.6768	1706.9078	1848.8663	1477.0209	1901.9867	1860.9283	4506.9453	2328.6226	2357.8096	2213.4106	1448.8951	1467.6244	1673.8387	1790.8785	4032.7466	2299.731	6337.2334	1830.9608	8864.3799	4429.6191	1940.9916	1939.6437	3049.3789	1643.4801	1609.7262	2201.2607	4599.9248	6210.9043	1898.941	641.49304	604.60461	513.87695	1527.6385	2481.2554	1857.4707	1501.6357	3661.8694
3813.8069	2818.1885	3144.6599	5017.7686	2777.2114	1728.6769	1860.705	1494.0834	1913.8773	1874.691	4575.2002	2355.769	2379.918	2245.2632	1466.5162	1492.8213	1696.5994	1820.7207	4095.8347	2331.5664	6450.0791	1860.2073	8931.6035	4476.0977	1956.5352	1950.3496	3089.2383	1664.5281	1628.2891	2214.8799	4654.8164	6242.6543	1918.3914	646.56458	606.96228	517.29602	1540.8022	2498.6121	1867.5381	1492.8184	3690.6326
3740.9067	2761.3076	3096.563	4933.4751	2728.4697	1707.7051	1830.3591	1478.5552	1882.6479	1849.562	4497.5381	2320.7278	2346.9089	2212.3135	1442.1384	1466.7178	1666.1731	1783.8428	4019.3616	2283.489	6340.2305	1823.8601	8822.6709	4390.2573	1925.6687	1914.2788	3033.6797	1641.436	1599.6104	2170.134	4562.6182	6122.5127	1884.5757	639.57074	599.77435	508.79132	1518.0862	2491.4399	1859.1409	1503.6086	3658.7783
3808.103	2822.8628	3155.3081	5005.9736	2779.3162	1740.322	1863.1782	1505.1812	1916.6335	1875.3232	4567.7275	2350.3687	2374.7488	2242.6758	1455.8105	1499.2505	1695.9268	1826.6787	4096.0928	2337.9175	6478.8696	1864.6042	8952.2842	4489.5913	1960.6077	1956.1416	3111.8113	1663.4819	1637.6367	2225.9568	4697.8438	6284.3813	1927.1309	644.85162	608.47162	513.21735	1546.094	2515.748	1884.5579	1507.9329	3688.7891
3727.0044	2765.301	3090.5728	4925.9556	2737.7234	1710.0662	1832.6511	1478.6172	1885.3352	1850.3379	4505.8691	2330.3098	2351.4456	2230.5247	1447.6289	1478.7814	1672.3441	1794.5096	4031.8804	2294.4336	6363.0859	1833.4994	8838.0977	4415.0811	1929.2396	1920.6285	3062.752	1637.556	1603.9872	2180.7466	4596.6973	6149.3804	1879.0458	634.71899	598.07458	505.22009	1521.7057	2462.5024	1847.3022	1474.1304	3630.4866
3801.9629	2811.6099	3151.3862	4995.3804	2770.5835	1732.2194	1860.3964	1498.0597	1913.8805	1871.3729	4553.7974	2347.3164	2372.0303	2243.4297	1451.7845	1497.7817	1685.8477	1823.4595	4085.5522	2326.061	6444.48	1853.4031	8899.9844	4479.5898	1952.7271	1925.9619	3098.1663	1667.4697	1631.3396	2217.2942	4701.8066	6268.9834	1916.5691	645.7597	605.62152	513.4433	1548.1252	2470.0461	1852.7163	1469.5554	3578.6025
3727.8486	2755.7778	3083.5498	4903.394	2724.4163	1699.2219	1827.095	1469.417	1879.5461	1836.6433	4482.5068	2313.9106	2332.5752	2222.3359	1431.3342	1475.8174	1664.6213	1793.8354	4020.9246	2281.6843	6344.2656	1821.833	8793.1406	4398.835	1928.7449	1897.6011	3053.5449	1620.4343	1589.8264	2141.9478	4545.6973	6049.4199	1860.4585	628.56079	590.00183	499.77893	1494.5715	2410.501	1807.2341	1432.6365	3466.6941
3711.4531	2752.583	3072.2471	4983.9639	2767.9856	1729.6052	1860.0325	1496.3159	1912.6367	1862.1265	4545.167	2337.3752	2364.9563	2240.3113	1450.5037	1500.547	1684.2238	1827.3502	4083.7349	2316.5469	6482.4829	1857.2318	8875.5654	4473.6987	1954.4625	1923.2841	3089.9604	1662.1409	1629.4075	2193.6404	4656.436	6176.1597	1905.7678	641.0788	598.01996	506.82452	1535.4014	2496.3118	1870.7136	1487.6277	3676.4885
3702.6982	2740.6309	3062.0405	4907.7134	2723.4929	1702.5991	1833.936	1473.5134	1886.5146	1832.5281	4477.5762	2303.8958	2327.2717	2210.5725	1431.1978	1479.3047	1658.2822	1790.406	4011.4397	2276.3716	6365.6924	1819.324	8759.0215	4384.5898	1917.511	1877.2068	3022.6477	1652.5469	1613.6006	2175.0952	4619.1753	6126.3877	1878.8455	638.25897	595.23517	503.00482	1521.5876	2443.6335	1835.6445	1446.8103	3612.3499
3780.7656	2804.0527	3133.936	4997.7725	2768.7009	1742.0933	1869.2698	1506.6887	1923.4802	1873.5288	4564.0957	2349.5789	2365.7883	2251.2839	1449.3462	1503.5941	1686.4613	1830.2172	4078.2061	2312.7134	6477.6328	1846.4716	8837.2471	4460.1021	1941.5194	1895.1266	3065.9312	1673.4014	1631.2913	2194.4155	4696.4282	6194.2686	1896.1785	647.08636	602.77179	509.48651	1541.5354	2505.0459	1880.8324	1498.743	3694.7734
3715.5146	2759.8872	3079.5166	4907.1045	2716.3721	1709.353	1833.5955	1478.6738	1886.1313	1835.0911	4475.0415	2304.5564	2316.5378	2207.405	1428.3491	1479.1382	1665.8164	1799.8225	4016.6174	2275.7395	6373.3369	1818.4075	8744.0898	4390.8809	1917.4822	1865.2556	3031.0737	1652.7009	1607.5684	2160.0713	4625.5303	6100.7812	1873.3621	636.91125	595.21912	504.15527	1522.0032	2457.8149	1841.7686	1469.5801	3614.4751
3793.8245	2798.2993	3156.6326	4992.0107	2769.9094	1742.2576	1866.574	1505.522	1919.3142	1868.1599	4573.3369	2345.1628	2363.7375	2253.5493	1459.6738	1505.9189	1690.5234	1833.3115	4094.6047	2318.9854	6517.29	1853.2224	8861.3555	4502.0303	1955.449	1920.3157	3108.6741	1679.9265	1640.7642	2197.0095	4697.9102	6215.1436	1911.8118	644.73474	601.60205	509.27466	1543.3662	2493.4136	1873.1077	1487.2429	3682.0234
3715.1836	2751.2766	3077.4531	4911.0728	2726.7112	1716.9614	1839.6826	1484.3831	1891.7571	1838.6631	4506.6807	2311.854	2335.6475	2219.9827	1439.0342	1483.8501	1658.4072	1797.0659	4015.8079	2279.2368	6386.7715	1818.5938	8734.8516	4397.1992	1916.9836	1872.9443	3041.1707	1647.9191	1605.7806	2153.7339	4607.2778	6080.1787	1874.3986	635.05408	589.8208	501.50793	1518.3988	2485.8469	1866.5657	1496.29	3688.0234
3811.7764	2822.6514	3187.397	5040.8052	2794.4731	1756.9359	1880.2589	1519.734	1934.5668	1894.6007	4638.147	2378.499	2394.8755	2281.7915	1469.5861	1517.8057	1695.05	1848.8738	4105.9375	2327.9548	6591.0391	1870.3186	8906.9561	4535.1641	1968.127	1956.012	3181.5117	1667.3792	1637.8708	2194.8274	4705.5156	6196.0122	1891.2563	643.55499	598.91437	509.16681	1545.3398	2513.6973	1889.5377	1506.1844	3715.3892
3735.9263	2768.2188	3117.519	4942.667	2737.2729	1729.9503	1847.9012	1495.2521	1900.6405	1857.3954	4541.5142	2337.5005	2353.0327	2245.5601	1459.2548	1496.5142	1666.5513	1818.4275	4038.5549	2290.9453	6474.9575	1839.0974	8806.4482	4454.188	1936.4421	1919.4058	3129.1221	1653.4843	1617.2089	2161.4634	4638.0811	6099.707	1873.3644	636.8175	595.44092	506.47461	1526.8771	2460.4019	1852.452	1482.6608	3648.563
3788.1201	2807.6538	3174.9688	5015.1914	2779.636	1757.1436	1880.0981	1521.0017	1933.3706	1878.7468	4603.9395	2360.8125	2377.0952	2255.2012	1469.8577	1517.9521	1690.1477	1843.7239	4095.7302	2323.0322	6590.6958	1863.4421	8847.9072	4505.7075	1950.1245	1926.9658	3120.7036	1690.3118	1652.4673	2203.3069	4750.4829	6252.3477	1915.8777	653.40448	606.6076	520.86908	1558.8853	2519.0098	1889.5887	1510.7277	3723.3369
3722.7549	2759.0415	3108.1699	4924.7866	2734.6147	1730.5571	1844.1423	1495.9807	1897.0276	1846.4329	4533.1909	2327.9175	2347.9949	2240.3091	1452.8782	1497.5818	1670.3591	1823.1372	4033.658	2281.0654	6498.8008	1839.77	8767.3086	4451.2422	1930.417	1908.3853	3102.5886	1649.4469	1624.0038	2161.8062	4651.0942	6116.9614	1872.943	640.32251	594.87512	509.27563	1528.538	2461.2463	1849.7722	1475.8479	3641.2114
3778.573	2802.8547	3155.5911	4997.9902	2773.2686	1750.1235	1875.1516	1514.1672	1928.3794	1872.5969	4566.3389	2344.843	2359.9585	2235.6252	1456.7297	1527.2128	1686.6198	1851.6942	4110.3706	2321.0894	6624.9502	1867.6268	8850.8086	4515.6133	1959.9008	1931.9506	3134.4492	1685.0906	1647.3604	2180.3311	4686.3833	6155.4614	1894.3545	648.9549	602.31671	510.34137	1554.1553	2520.9714	1892.8911	1515.939	3745.8792
3704.4226	2748.3062	3106.3127	4929.7964	2744.6255	1737.7885	1856.3314	1503.7926	1908.2992	1852.0253	4523.2163	2329.3833	2340.2612	2232.3994	1453.9293	1498.6348	1665.5356	1813.5571	4036.3643	2280.8982	6511.7788	1839.8921	8756.501	4437.3638	1926.5999	1900.481	3085.395	1659.9125	1626.681	2150.1157	4625.4287	6068.394	1873.3109	635.68347	595.30847	511.96301	1534.4557	2460.4629	1850.5983	1477.0988	3642.5864
3786.4204	2808.8987	3178.3374	5003.8252	2771.2642	1763.1053	1875.4366	1523.2384	1929.6866	1881.6239	4594.2793	2357.9004	2377.4946	2252.3789	1467.7538	1528.25	1692.1028	1853.3296	4108.5747	2317.9124	6632.9966	1869.9153	8859.29	4516.9062	1953.8892	1924.1714	3150.0984	1683.9954	1653.3328	2169.3374	4686.8604	6162.3369	1907.8337	645.24982	598.42535	516.40399	1551.8394	2502.7271	1880.7382	1492.3209	3686.2466
3707.5115	2754.4968	3109.1731	4921.6299	2730.2739	1740.2253	1847.1731	1505.8748	1899.5232	1848.1501	4531.5742	2320.5312	2341.136	2227.2146	1451.8562	1498.1235	1661.2737	1822.8142	4034.4766	2281.9058	6537.4028	1834.7979	8746.0215	4434.7441	1920.3503	1890.7856	3092.0706	1657.9939	1626.3958	2139.8381	4608.6904	6060.3999	1867.9888	638.01849	589.70453	510.22565	1526.9722	2463.2078	1853.012	1483.9119	3656.4329
3812.9126	2818.0579	3209.1646	5012.9341	2779.7725	1763.1798	1874.808	1524.6127	1927.7506	1881.1603	4596.8525	2361.3647	2378.0361	2259.5518	1463.599	1535.1604	1691.4783	1860.7708	4111.4224	2316.5959	6657.8203	1873.7798	8860.3076	4528.2373	1952.8245	1923.5447	3150.0811	1689.7996	1660.127	2183.7488	4711.2036	6187.1943	1920.3462	648.65973	602.19122	519.86749	1560.1348	2509.3843	1883.3458	1490.7189	3722.3618
3709.8518	2749.2708	3113.9324	4934.1665	2730.3159	1740.8484	1849.1729	1505.6821	1901.6255	1853.7964	4516.5767	2326.3691	2343.3638	2232.4543	1448.9387	1509.571	1665.2571	1836.1487	4052.4978	2278.5933	6570.5889	1845.9207	8788.4072	4477.6704	1930.3311	1903.1921	3124.7998	1662.4634	1631.5508	2134.7585	4612.7944	6065.4907	1868.9695	641.33148	594.06268	511.50983	1535.156	2457.5464	1847.7173	1470.6904	3647.9541
3783.9126	2797.2065	3174.0649	5023.2905	2778.9363	1774.9443	1885.9709	1535.3418	1940.1597	1897.1167	4603.0664	2371.769	2391.2556	2285.0029	1477.085	1535.635	1696.7197	1856.8896	4119.0566	2317.1594	6699.125	1870.6584	8891.2061	4553.458	1966.8755	1943.9104	3207.8113	1696.8394	1669.6323	2173.9043	4703.0396	6182.3872	1920.6113	652.95367	604.60968	522.92523	1568.0295	2524.6128	1901.109	1526.4589	3773.8887
3716.2378	2755.1401	3118.561	4932.1982	2741.8779	1750.3154	1863.3696	1512.895	1916.5969	1867.4097	4535.2241	2337.3262	2361.9858	2249.8074	1458.6714	1512.1498	1671.0714	1824.5909	4058.4214	2274.4448	6592.2749	1844.5929	8792.0752	4485.4741	1930.3925	1906.3585	3160.708	1671.3774	1645.166	2145.7356	4629.1836	6092.0586	1893.1699	641.18018	593.75671	515.56384	1542.9873	2467.3193	1853.5731	1480.8282	3695.2002
3801.0957	2814.6499	3207.3145	5030.9722	2791.1089	1790.2345	1897.9664	1548.9889	1951.9698	1903.2301	4626.9731	2380.0117	2410.5557	2298.6294	1488.3878	1538.0947	1702.7422	1873.177	4134.1328	2316.4077	6748.9204	1888.4568	8922.2246	4591.2681	1975.1125	1967.9006	3228.376	1701.7385	1675.0447	2176.2222	4708.7417	6176.9551	1913.5728	651.1123	602.06543	525.41272	1570.1851	2517.5227	1894.4446	1512.9585	3754.178
3724.8726	2760.7891	3140.708	4942.9702	2742.313	1751.1732	1870.0675	1515.6075	1922.8778	1877.8815	4550.0732	2346.1294	2363.7695	2260.1606	1467.3607	1517.427	1667.7478	1830.6824	4053.7715	2269.2737	6618.6743	1846.6304	8789.6807	4490.7798	1925.4834	1912.2288	3146.5916	1671.1967	1640.6412	2139.1465	4635.7178	6066.895	1881.2557	641.35962	595.12695	516.96045	1542.7245	2475.5791	1852.0503	1471.0305	3700.2368
3786.021	2796.6399	3185.73	5011.7271	2786.71	1786.3049	1893.6255	1544.7732	1947.9709	1900.449	4597.9683	2370.6699	2384.6233	2286.418	1469.7651	1542.0548	1689.3182	1859.338	4120.5674	2302.7559	6738.6426	1875.6554	8862.9004	4563.9712	1955.9535	1942.2421	3182.7173	1697.3914	1676.7917	2170.7664	4697.0664	6158.9097	1919.8225	651.85376	604.37024	520.13416	1570.001	2492.7244	1873.1436	1490.158	3733.0254
3723.4514	2746.1189	3129.1272	4925.1602	2738.1509	1755.614	1859.908	1517.2222	1912.8555	1868.0322	4514.6221	2327.9255	2350.7019	2250.2903	1458.7029	1516.329	1663.7653	1827.9164	4051.1631	2264.833	6645.7661	1846.1949	8776.1699	4493.3389	1931.2396	1913.4576	3141.1768	1663.4844	1642.4006	2115.2231	4593.043	5999.1855	1876.7004	642.74707	590.29956	514.58679	1532.7375	2482.3777	1867.7312	1482.7092	3745.459
3794.4858	2804.2246	3198.0718	5006.5933	2769.2671	1789.2612	1892.3164	1547.3987	1945.9739	1903.6306	4609.1421	2366.1582	2392.2249	2289.7339	1474.0876	1550.1309	1694.8528	1881.553	4143.8716	2309.2966	6798.7212	1896.0427	8918.0234	4615.8525	1976.6421	1978.7078	3240.2261	1702.2992	1685.1078	2161.1636	4693.8335	6139.0088	1926.7225	652.32776	600.32959	526.87659	1569.3531	2522.937	1892.6221	1504.3154	3807.938
3715.6514	2743.0117	3118.0879	4935.4058	2736.9275	1767.7349	1869.1655	1528.282	1922.0889	1883.8726	4556.4751	2350.8672	2369.9985	2272.2954	1469.1169	1521.0105	1664.4512	1840.7839	4062.7734	2264.3184	6674.3833	1853.9314	8810.5137	4524.5972	1941.906	1939.4556	3175.7729	1670.5815	1661.7219	2134.5842	4642.625	6061.0474	1888.8364	644.54364	596.10944	518.49396	1550.5078	2475.0923	1861.7878	1480.0984	3744.5732
3811.4019	2817.6006	3217.5903	5014.9712	2783.3342	1794.3872	1894.6833	1553.0454	1949.2048	1913.6257	4617.9238	2369.5093	2405.1152	2292.7634	1484.7778	1543.9465	1693.6433	1866.6729	4123.0732	2297.2568	6776.4355	1879.6458	8882.9922	4581.8208	1969.6797	1946.6267	3205.0222	1702.38	1681.7511	2152.1333	4688.8521	6124.1582	1932.7941	650.01892	600.53345	523.58191	1568.6451	2519.9297	1887.6379	1497.2979	3780.8257
3722.064	2759.1987	3139.1377	4907.4492	2725.1665	1761.6578	1858.1469	1525.4642	1910.4227	1875.8405	4518.9233	2324.5708	2350.4268	2253.1094	1455.5748	1514.8623	1661.7698	1834.6145	4043.4375	2253.616	6652.1948	1846.0996	8768.416	4497.0752	1930.7869	1903.5198	3137.231	1669.8958	1661.3872	2117.6648	4609.4121	6020.7422	1890.1638	644.47888	589.57019	518.7439	1549.1692	2456.1304	1843.6672	1458.4097	3695.2356
3803.5234	2800.613	3199.3467	4999.981	2765.9075	1792.354	1890.8977	1550.8657	1944.5015	1904.6326	4606.2158	2365.7288	2385.2346	2286.156	1483.2615	1543.3337	1689.8284	1866.8196	4115.3354	2291.4971	6773.1113	1878.8389	8864.4365	4593.769	1962.4607	1957.0293	3207.9397	1699.8752	1693.1624	2135.8406	4641.3369	6069.126	1915.8938	648.69623	599.43903	519.01801	1565.8989	2501.1497	1877.0876	1482.2729	3761.5479
3710.2134	2738.4834	3120.3438	4914.5029	2708.196	1753.0393	1860.4866	1516.2754	1912.7295	1876.0383	4499.6904	2321.1917	2345.7766	2245.1177	1463.259	1513.4792	1657.8569	1828.1504	4036.0142	2247.9771	6652.6011	1845.8013	8755.792	4510.084	1932.3599	1915.9404	3141.3083	1668.4617	1660.6721	2109.4651	4589.2544	5990.8662	1893.4209	639.03571	592.7558	515.12628	1549.3083	2459.4648	1839.0354	1454.387	3720.936
3793.0452	2796.3552	3206.5212	4965.6387	2751.5686	1783.9243	1888.0315	1544.4709	1941.1387	1896.739	4564.4468	2344.689	2367.5486	2263.8259	1469.8657	1542.248	1685.1118	1867.542	4115.5376	2285.8235	6779.9453	1880.9438	8871.8818	4590.8149	1959.9255	1956.9001	3205.0881	1708.929	1695.5593	2145.6423	4675.3389	6088.9966	1932.2234	659.08173	598.26862	523.60565	1569.8625	2456.4832	1840.2847	1417.5	3715.3535
3701.5322	2728.0845	3122.1763	4908.8687	2714.1575	1762.5608	1860.8208	1526.7917	1912.9355	1877.3005	4516.5654	2323.3835	2350.4631	2249.1018	1463.2004	1519.7883	1660.1643	1835.8503	4041.187	2248.6663	6658.9209	1844.8096	8761.9336	4502.0815	1928.948	1921.3784	3141.7153	1652.723	1653.6686	2074.5083	4521.8979	5884.3774	1870.8241	640.44299	585.28833	506.75574	1527.4061	2435.6311	1824.5991	1430.1707	3688.9788
3770.9824	2779.6118	3174.9702	4979.376	2756.9224	1794.9792	1894.0334	1551.854	1948.0535	1904.3171	4573.3711	2346.3484	2373.9421	2265.6777	1471.1584	1547.7454	1691.7168	1865.708	4101.5518	2280.0508	6759.626	1881.4517	8862.6416	4588.6504	1960.2056	1954.5117	3189.0315	1704.2871	1697.6643	2140.2134	4682.9487	6098.9395	1930.2473	656.50378	603.45129	527.63916	1572.4031	2512.7056	1882.8197	1491.5553	3778.8662
3708.7168	2735.0908	3132.2441	4912.3096	2712.105	1765.9207	1871.2407	1527.8713	1924.9319	1879.6758	4525.2939	2327.9126	2342.8579	2257.6665	1462.0686	1520.4856	1657.9905	1834.2131	4047.1521	2240.7671	6662.7192	1846.3943	8770.8662	4493.0107	1921.2837	1924.9175	3136.019	1675.5251	1669.0354	2095.3362	4584.6919	5968.0859	1877.8838	647.60187	593.7724	516.55719	1547.5413	2467.0845	1851.0638	1473.6864	3717.5752
3778.1494	2787.0588	3180.9058	4979.1704	2750.3215	1788.0913	1904.1675	1546.1396	1958.103	1910.0249	4575.7134	2349.4934	2379.5935	2266.4133	1477.1484	1545.0691	1687.5234	1872.7771	4112.8789	2279.3462	6794.6025	1885.6438	8891.8721	4602.8145	1959.9946	1961.0767	3214.6665	1702.3209	1702.0924	2137.6675	4681.7095	6098.8306	1920.2826	654.03894	599.09216	525.14526	1571.2125	2511.5166	1888.8782	1495.1245	3798.8311
3707.5796	2723.5059	3131.6128	4913.02	2710	1760.0687	1873.0228	1522.8524	1925.5238	1883.3456	4534.6113	2327.6328	2354.8159	2251.9834	1460.7538	1522.8364	1659.0039	1834.2893	4033.7825	2241.8416	6668.6216	1842.0254	8781.6152	4507.4814	1927.6606	1912.6309	3142.5029	1682.6353	1681.5139	2104.5518	4605.3818	5996.2998	1890.4246	648.54535	594.99384	518.36713	1553.7446	2454.3523	1841.8022	1450.313	3692.6482
3793.5864	2784.9607	3202.2622	4991.3418	2751.8813	1790.0809	1907.7372	1548.0573	1961.8556	1913.6254	4594.8096	2353.5742	2386.272	2274.5664	1476.4398	1547.7496	1685.3881	1879.6796	4107.8677	2277.292	6812.0825	1880.9213	8885.1787	4592.3301	1952.9625	1966.1615	3194.5151	1716.9172	1713.551	2152.2014	4704.2207	6132.7739	1929.1328	652.40051	604.00317	532.28613	1578.8384	2528.7129	1897.91	1514.1437	3822.9497
3712.2769	2724.2114	3126.7534	4914.2695	2708.7388	1762.4714	1877.9673	1524.5227	1931.2163	1879.6416	4523.2588	2327.6667	2339.1726	2250.8699	1456.9644	1527.6727	1661.2963	1851.1495	4053.2544	2244.8755	6702.4458	1858.7675	8803.6963	4531.7544	1929.2782	1940.2782	3158.9385	1686.2091	1686.806	2108.6372	4613.0757	6018.4883	1892.1256	644.85718	593.97876	518.37085	1550.3849	2462.0151	1850.4602	1458.5432	3726.363
3782.0518	2786.3213	3211.9111	5029.417	2765.1152	1800.0596	1920.2776	1556.6443	1974.5105	1929.175	4637.5347	2378.6953	2405.248	2305.6699	1489.0896	1559.4697	1694.8318	1899.157	4132.0879	2290.4795	6850.8599	1893.9497	8940.1113	4639.0518	1973.4944	1994.0176	3258.4355	1713.7788	1710.1875	2137.094	4698.0117	6072.3687	1917.3655	655.91034	602.66339	526.90082	1576.4678	2533.1885	1903.6732	1511.7894	3819.085
3716.1973	2746.2258	3157.8472	4950.6738	2730.271	1774.7926	1890.5553	1534.4542	1943.9193	1897.7394	4562.3887	2351.626	2372.5503	2281.3359	1468.118	1529.1077	1660.5667	1858.4475	4058.1519	2248.291	6717.8838	1859.9341	8821.9629	4544.0166	1937.9492	1944.375	3177.2598	1690.0273	1693.3142	2106.0488	4645.5117	5997.7529	1883.3572	650.33728	596.71692	520.07654	1557.5679	2493.3662	1871.0795	1488.8834	3759.5571
3809.4863	2801.7896	3234.9946	5024.7793	2771.02	1801.0117	1918.5691	1557.644	1972.7188	1926.1907	4632.8813	2374.3325	2394.6033	2292.2688	1483.011	1560.3173	1690.1603	1895.0741	4128.0938	2288.0078	6866.3062	1901.0287	8935.6953	4634.5439	1963.6239	1991.7821	3245.0991	1719.3411	1721.3772	2137.0034	4709.8232	6096.2798	1937.4648	659.79791	606.04413	528.79254	1582.521	2536.0784	1904.4849	1523.4353	3820.0476
3716.1616	2734.5278	3150.6411	4955.9316	2717.5559	1780.8582	1895.896	1541.2156	1949.1763	1900.5989	4577.4165	2351.6406	2373.3328	2278.2966	1472.1672	1531.546	1663.6715	1858.4615	4051.8037	2242.5908	6735.4194	1866.671	8809.7217	4538.5903	1934.0692	1947.3383	3169.52	1696.7056	1691.2463	2103.7854	4640.0518	6005.7754	1891.3835	651.13501	597.97205	522.04053	1562.1541	2485.7275	1862.7959	1478.1228	3741.417
3793.0271	2807.4141	3237.324	5042.0522	2773.4009	1804.8678	1922.7484	1559.7018	1977.8058	1923.8712	4644.2646	2380.1846	2403.4355	2299.125	1487.6947	1558.7917	1693.2915	1896.2651	4129.2988	2287.6716	6855.7354	1894.1377	8924.5801	4628.8262	1967.7244	1982.376	3240.5444	1714.8416	1719.6899	2123.2729	4693.5112	6056.0073	1924.2285	653.06903	602.99481	525.03571	1574.9097	2541.6326	1902.3943	1521.2378	3828.7371
3712.8577	2746.0779	3162.3621	4956.7441	2724.2124	1774.7097	1894.3904	1535.4458	1947.8462	1896.9722	4567.3882	2354.1472	2378.3196	2282.385	1471.9263	1531.7241	1664.4089	1859.2512	4057.1392	2246.2747	6762.9185	1860.2805	8822.6377	4540.7432	1934.8342	1950.4387	3184.1714	1695.4751	1699.7109	2097.5439	4633.4761	5992.4653	1890.3914	650.12396	596.47931	520.72638	1553.6589	2482.6196	1865.0963	1489.2943	3761.7949
3805.1545	2806.8928	3241.3586	5046.7275	2774.4561	1801.4403	1916.9603	1556.6378	1970.7421	1928.8734	4635.48	2376.9443	2397.5933	2302.9971	1485.182	1556.0994	1691.7676	1898.7793	4131.6255	2279.3306	6888.5708	1894.1199	8912.5039	4623.9922	1965.498	2000.76	3240.7498	1725.5391	1730.0593	2135.0259	4706.2935	6097.0352	1930.4578	656.56537	608.22064	529.70966	1586.0806	2532.1086	1898.1084	1515.8799	3830.7327
3718.8628	2746.5703	3161.3877	4958.2222	2718.7466	1775.9269	1884.4513	1534.4537	1937.4235	1896.0214	4568.3491	2348.2842	2368.3882	2283.5166	1470.0497	1536.6536	1672.1965	1863.5464	4065.9194	2245.0938	6779.5049	1869.207	8830.9395	4552.25	1942.2681	1975.2805	3197.8491	1701.4709	1701.686	2103.5356	4634.1289	5988.418	1894.3616	650.18707	601.30939	525.13995	1559.2136	2482.1265	1864.5081	1488.4902	3750.5203
3788.3738	2786.8904	3224.4695	5065.4521	2767.8252	1816.3772	1922.7219	1569.8811	1976.8513	1934.7134	4662.5278	2386.0393	2412.5249	2315.1311	1483.4404	1554.8698	1686.7152	1884.4708	4123.0063	2267.3521	6859.9854	1889.0426	8859.3789	4598.1885	1954.9535	1972.4755	3206.8818	1725.5085	1728.2371	2133.8516	4707.1963	6083.248	1924.646	656.84509	608.7345	530.4259	1578.0977	2511.7747	1884.8628	1494.4849	3762.5425
3735.4873	2751.5176	3181.584	4948.2422	2713.6494	1774.8589	1883.6785	1533.1094	1936.1707	1889.2202	4547.1821	2334.998	2361.9485	2263.7087	1459.7798	1536.6575	1664.9155	1864.5461	4060.4009	2235.7625	6757.1138	1859.5125	8795.2969	4540.5356	1926.2607	1955.9597	3175.2634	1691.2468	1705.687	2089.4204	4606.0864	5953.439	1888.926	647.05023	594.86542	517.41742	1547.7239	2453.0994	1835.7822	1447.3787	3680.1067
3773.093	2783.1172	3215.7244	5028.7876	2752.4194	1808.1388	1913.5194	1561.3209	1967.7606	1918.5609	4596.2417	2364.478	2388.2246	2284.0264	1476.9244	1545.1096	1679.5547	1869.916	4107.3853	2264.8003	6814.2764	1875.3616	8832.6982	4566.8975	1939.5635	1954.1587	3163.9182	1726.9331	1722.999	2121.158	4688.7021	6028.1772	1929.252	655.39899	607.45905	529.70233	1574.0874	2519.9448	1888.5017	1499.2229	3794.907
3700.6665	2736.1904	3149.353	4918.1304	2691.1406	1772.2175	1875.9236	1531.9519	1928.0903	1879.5117	4509.8628	2317.1501	2340.1716	2245.1118	1445.8813	1528.6836	1660.2273	1851.6423	4054.2358	2238.0894	6733.625	1860.0654	8781.3271	4514.4556	1928.821	1944.2434	3152.6055	1689.5596	1698.7236	2080.6289	4596.2188	5902.8413	1873.2822	644.75714	593.65814	517.74274	1546.7439	2474.5203	1852.9062	1470.5068	3740.5635
3792.8542	2784.3516	3227.8801	5037.0571	2758.5244	1810.3247	1923.3149	1563.8315	1976.4463	1926.5449	4635.4268	2376.2686	2399.6436	2301.6995	1488.1494	1554.8896	1694.9944	1890.5493	4133.064	2274.9961	6872.3047	1897.9302	8880.3691	4617.4434	1966.717	1999.9253	3242.5774	1721.1168	1738.2001	2122.4731	4671.6362	6033.3306	1926.0111	655.19336	610.17883	529.5321	1576.496	2526.4336	1890.6768	1511.5583	3840.031
3724.1929	2729.5139	3164.7627	4944.7559	2719.4314	1780.9656	1887.7632	1538.6924	1940.0864	1893.8528	4560.4277	2339.2595	2360.3474	2262.978	1461.4995	1528.5801	1663.5806	1865.8323	4063.9558	2240.5022	6775.4434	1860.8574	8797.1904	4535.4863	1935.4211	1973.0227	3196.9487	1695.3672	1709.0105	2088.0093	4595.6396	5931.5649	1888.0391	646.97943	600.25739	523.25299	1562.4058	2472.9194	1851.2145	1481.0231	3754.6221
3788.0835	2785.9438	3238.6182	5029.6582	2760.4231	1816.3977	1920.4873	1567.9316	1974.249	1936.2344	4629.6108	2381.8989	2405.0698	2305.2634	1484.7861	1555.6565	1697.6006	1897.0625	4138.1421	2281.9004	6888.0332	1894.4231	8895.2578	4626.1362	1962.7485	2002.2207	3246.3499	1730.3132	1741.7544	2143.8435	4730.9697	6084.5132	1931.7334	656.26599	610.69556	530.16406	1579.9951	2513.4167	1882.9614	1497.2473	3784.6528
3719.3662	2729.5056	3169.3921	4943.687	2716.0671	1786.1287	1883.0911	1541.7375	1935.9458	1896.1013	4552.6191	2347.8735	2357.6738	2273.4702	1458.709	1533.2285	1667.2275	1871.4587	4076.844	2243.6973	6784.2705	1865.0027	8800.9443	4546.8145	1937.3403	1971.6392	3201.6057	1697.7939	1711.9448	2097.0596	4620.1289	5953.9043	1885.0432	648.28516	599.51917	521.93604	1552.2976	2477.6902	1856.6675	1478.4248	3742.2629
3791.2158	2782.4214	3233.8608	5029.9058	2759.8589	1819.2736	1910.9655	1571.3871	1964.6051	1930.6876	4637.0054	2376.8384	2402.6719	2310.3569	1483.723	1553.9312	1694.6775	1899.3298	4142.4443	2285.1912	6913.2002	1895.4934	8874.8604	4627.9473	1968.4622	2001.5303	3266.4424	1728.5963	1742.3837	2124.583	4670.5952	6017.2402	1930.0494	658.06238	612.02307	526.84265	1583.0988	2521.3433	1889.5399	1503.2784	3831.5801
3715.9143	2731.113	3165.5461	4946.7734	2709.6196	1796.2891	1879.5852	1550.9465	1931.2957	1901.6819	4557.4014	2345.8723	2365.3435	2278.25	1464.6177	1526.6627	1664.9181	1854.3156	4066.4692	2242.1846	6782.2407	1858.0851	8764.2969	4548.5566	1929.5048	1953.7238	3192.9185	1700.844	1715.7429	2087.0195	4596.7417	5916.2227	1884.8315	651.00922	601.80243	518.52557	1550.5098	2483.0278	1868.3193	1490.3494	3803.303
3827.1216	2806.7271	3265.3647	5046.7437	2771.0645	1832.4615	1916.8219	1583.4647	1969.5028	1940.3871	4648.3428	2384.5859	2410.9463	2310.874	1486.016	1560.9158	1705.8423	1906.304	4168.1558	2297.1187	6940.7939	1905.8655	8897.9941	4654.0601	1982.187	2023.4185	3296.626	1739.9476	1762.4305	2145.8647	4703.0518	6071.2373	1931.7513	657.61096	614.96472	531.87195	1589.973	2529.5276	1898.6045	1525.8657	3852.8894
3735.3206	2744.6018	3183.7141	4937.9272	2710.7083	1797.7954	1879.0759	1552.718	1931.0671	1900.9639	4559.9805	2348.7644	2374.7356	2273.8918	1468.0359	1532.4214	1671.5281	1865.3784	4092.2732	2251.2739	6808.7007	1868.8484	8788.3535	4556.9058	1940.1389	1972.9417	3220.8376	1715.6221	1730.2146	2104.1174	4615.7295	5950.9087	1893.5229	651.65961	605.43695	526.40033	1566.1367	2477.0972	1858.3582	1494.3618	3781.5706
3789.2883	2780.6235	3234.4973	5035.2178	2768.3638	1833.0854	1919.0952	1583.9968	1972.0173	1937.3789	4655.0303	2389.6851	2413.9922	2312.6768	1492.0459	1559.2319	1697.1318	1902.1284	4161.627	2288.426	6927.29	1899.7083	8869.9482	4630.5913	1978.7607	2016.2544	3275.2224	1740.5237	1769.6768	2149.761	4708.1748	6056.8716	1938.8647	665.91052	613.75317	533.71143	1595.2383	2532.781	1892.1477	1520.3911	3883.5415
3737.6548	2741.02	3192.4756	4951.5986	2714.6592	1803.5548	1887.6368	1560.1713	1939.381	1913.8485	4576.4102	2355.1045	2381.1221	2281.5928	1474.7716	1530.1086	1672.0469	1874.0422	4105.0225	2259.6262	6831.4111	1876.8643	8809.7031	4570.8584	1954.0498	1992.3049	3238.9446	1711.4365	1732.335	2104.9016	4618.5645	5939.5479	1897.4631	651.30774	607.73145	521.66528	1566.7542	2474.1021	1850.7268	1487.3926	3786.3733
3801.1707	2795.0071	3243.8733	5036.2896	2766.7422	1823.1644	1917.9677	1575.4686	1970.8961	1942.599	4636.1069	2385.1968	2403.2554	2309.3452	1485.5846	1559.8879	1702.3401	1905.6755	4177.1313	2301.1191	6953.9751	1906.2527	8882.0332	4657.0859	1992.8892	2022.6787	3308.0889	1746.2715	1773.0635	2156.7666	4721.0513	6068.438	1935.3186	667.52032	617.94598	532.88885	1595.4248	2541.4341	1904.7402	1546.3652	3898.5535
3731.3813	2740.7295	3187.9595	4955.644	2724.614	1801.4771	1892.0515	1558.0095	1943.5166	1919.2886	4580.5327	2356.7046	2385.9363	2282.8293	1475.4761	1531.9738	1680.1534	1871.3077	4101.8618	2260.6221	6840.6064	1870.2238	8778.8057	4562.8647	1953.1034	1974.1591	3222.6123	1717.7642	1743.2114	2116.6306	4646.0723	5965.9336	1900.9854	655.70618	611.1062	528.18921	1573.2622	2492.1538	1867.3765	1520.5476	3812.0066
3801.6692	2796.8943	3256.3425	5041.0786	2768.8494	1834.8845	1927.1589	1586.269	1978.9561	1951.6943	4664.1885	2397.2834	2423.8298	2311.3076	1496.1953	1562.5391	1712.2083	1910.3721	4188.8564	2304.385	6973.3667	1914.8643	8902.9941	4661.9253	1991.8806	2047.1851	3306.4197	1751.1122	1772.952	2160.4399	4706.1807	6077.0464	1946.0045	663.13367	622.80945	534.5957	1599.3751	2556.6548	1910.9873	1562.4421	3909.8667
3724.0884	2747.0132	3192.917	4957.3477	2725.1641	1800.9484	1894.2584	1557.7843	1945.5524	1916.9252	4593.5586	2359.4116	2392.3921	2288.5732	1476.7577	1537.6912	1676.4512	1882.533	4109.646	2266.1082	6852.2104	1876.5698	8805.4688	4581.9722	1963.9294	2007.9434	3238.3721	1714.7827	1746.856	2121.79	4623.2812	5976.6553	1902.4387	652.12305	612.77234	527.38818	1571.7883	2492.9561	1865.9692	1525.9917	3819.9243
3804.0762	2793.9473	3261.9966	5041.6597	2769.7021	1830.0488	1923.9136	1581.5352	1976.6213	1947.3801	4654.7349	2391.2883	2421.6724	2306.7883	1496.3945	1565.692	1708.4857	1911.1552	4184.5435	2312.0562	6985.6973	1909.4403	8916.8418	4677.1167	1998.7933	2053.731	3327.71	1746.1333	1780.2874	2170.7732	4738.0674	6084.7739	1938.342	667.78912	621.01166	534.38934	1600.9106	2521.9475	1886.1362	1528.4834	3866.9104
3734.3262	2742.561	3196.6094	4966.6016	2735.2959	1811.5685	1896.0677	1566.6193	1947.2985	1926.4745	4606.8525	2373.6104	2402.5825	2298.7236	1488.6593	1540.7585	1681.8679	1878.0032	4117.8555	2277.4919	6881.8389	1886.2021	8819.1348	4595.918	1967.2043	2015.4995	3257.8987	1712.3704	1745.0747	2118.1418	4633.5361	5937.2349	1893.844	656.5921	609.60968	527.33685	1571.2075	2484.564	1862.2256	1515.5879	3810.8416
3803.208	2793.6348	3253.7144	5024.2241	2758.7993	1837.4229	1919.0344	1588.2859	1971.3738	1951.9512	4653.5747	2390.8145	2418.127	2300.5872	1495.6775	1568.3955	1711.7395	1905.2131	4183.3789	2324.6831	6980.2578	1908.188	8903.4043	4665.4648	2002.1079	2048.3169	3326.9602	1749.2961	1778.2192	2153.4336	4673.4268	6044.6465	1936.0508	663.30499	621.08221	530.3692	1597.7676	2529.6035	1893.5693	1554.5186	3882.2573
3741.4668	2741.0112	3199.3208	4937.0718	2710.0879	1799.8947	1893.4193	1555.8617	1944.4142	1922.5731	4585.6387	2363.1841	2387.0088	2279.2729	1477.7531	1537.6641	1680.9163	1873.4551	4098.9531	2278.1157	6859.4111	1873.0632	8799.0527	4575.7759	1961.7183	1998.877	3260.2903	1722.2981	1746.2812	2115.2776	4587.166	5933.5322	1894.4683	651.74829	613.89624	525.44824	1572.719	2490.5586	1871.0575	1538.5177	3808.1465
3800.8726	2789.1526	3257.4814	5017.0244	2746.3789	1829.9714	1917.4141	1582.1687	1969.8711	1942.1897	4634.7783	2380.8105	2407.1172	2292.9141	1488.7905	1558.9185	1707.0801	1894.9956	4174.5835	2306.3555	6982.0879	1911.1646	8883.0059	4639.6816	1994.9075	2037.2925	3283.1477	1753.302	1773.4197	2153.0176	4684.1743	6051.4194	1932.0237	662.96198	619.24945	532.52863	1595.499	2506.1443	1881.7166	1525.4722	3851.4453
3735.2266	2748.5825	3209.5713	4937.3872	2705.3813	1805.7966	1892.9482	1560.7078	1943.8518	1919.1511	4562.2715	2355.1396	2371.8726	2269.6555	1474.2483	1535.8491	1677.7322	1860.7183	4110.7275	2273.7373	6866.9067	1869.8701	8795.1309	4563.8062	1963.7166	2009.8735	3230.2122	1719.3987	1740.7637	2111.8252	4573.4746	5907.5649	1887.2273	652.26251	610.8338	522.08417	1564.9565	2466.8569	1848.8271	1504.7168	3790.3494
3796.1897	2789.334	3244.1252	5010.9038	2740.635	1831.9255	1910.1689	1583.6174	1961.6836	1943.6799	4603.5039	2363.0798	2396.5623	2271.0972	1480.8438	1558.3861	1701.9445	1882.7733	4159.6621	2301.1978	6922.646	1894.7811	8805.3457	4610.8491	1981.3011	2000.0533	3220.8662	1735.975	1767.9135	2149.4429	4641.145	6015.1748	1923.5765	661.83447	618.8855	530.11133	1587.8766	2497.0259	1873.9495	1529.0183	3859.7727
3680.1646	2697.1323	3116.8755	4909.5967	2684.2292	1802.0481	1879.886	1557.522	1931.1702	1905.8132	4511.4707	2319.488	2346.134	2235.8982	1456.1091	1531.9763	1681.8977	1853.7217	4095.5676	2273.7842	6837.1206	1869.9814	8738.3281	4549.1943	1956.8406	1984.001	3198.084	1727.8135	1738.7927	2108.2886	4561.854	5899.6719	1893.9043	658.16656	613.86066	524.0484	1568.4233	2466.1738	1844.3973	1511.236	3798.2837
3780.4546	2779.4795	3233.7178	5003.8149	2726.6257	1828.4126	1914.8396	1581.7324	1966.8967	1942.4927	4601.1265	2361.9419	2392.2065	2277.0693	1482.6765	1559.0249	1701.9902	1885.2373	4160.9834	2310.6223	6955.9482	1896.9009	8811.8516	4627.3198	1993.5093	2016.7839	3257.1221	1746.7546	1767.0752	2148.0205	4630.2339	6003.3203	1924.9172	664.88068	627.22662	532.51056	1593.2205	2486.3992	1864.5037	1510.2266	3848.239
3712.5928	2726.1909	3177.4385	4925.186	2685.9058	1800.6337	1885.2594	1556.2103	1936.2198	1916.5951	4557.0015	2342.3589	2376.0386	2267.084	1475.7804	1528.4387	1674.1304	1860.0581	4090.1194	2271.269	6841.0103	1872.2468	8724.3848	4544.5166	1958.3574	1979.3904	3188.2966	1722.6682	1741.0476	2113.6555	4541.8687	5888.2129	1893.2681	654.37494	615.39056	523.31488	1564.155	2445.0054	1832.0594	1493.2311	3775.7534
3778.6943	2776.4104	3227.4326	4990.2441	2713.905	1828.6335	1912.4456	1579.6846	1963.9277	1937.8259	4573.1299	2349.5227	2378.8484	2265.522	1470.8201	1555.1489	1700.7786	1878.1182	4161.5049	2307.542	6941.1753	1899.6716	8786.3896	4606.2451	1988.3975	2007.2642	3213.8875	1747.0083	1760.9141	2140.4189	4595.8418	5971.7925	1928.4126	665.72638	624.85126	532.37274	1585.8567	2484.0032	1858.3208	1501.8105	3837.3135
3702.5322	2717.0098	3161.8511	4901.2305	2671.3518	1797.8027	1884.7126	1553.5088	1934.9307	1908.9128	4499.8452	2316.3833	2348.0916	2235.9866	1452.5068	1527.9747	1672.3202	1840.8917	4081.2119	2257.9663	6816.7617	1861.6398	8691.7734	4532.103	1954.9181	1963.0609	3147.2139	1721.4963	1743.4871	2111.104	4531.7842	5882.6919	1892.4751	654.88098	616.88379	523.55212	1562.887	2385.1118	1784.6788	1422.8053	3664.8657
3713.0464	2728.6816	3130.769	4894.6538	2661.6177	1788.2146	1877.6772	1544.6096	1927.4275	1881.7449	4400.3154	2254.377	2285.2727	2163.209	1401.5447	1554.7776	1702.7195	1879.2495	4151.4268	2313.3491	6920.1382	1887.6843	8739.9375	4587.9219	1991.0818	1975.9827	3192.4573	1748.2302	1770.012	2148.6143	4601.168	5989.4814	1922.2261	659.14685	624.31384	529.50403	1590.3569	2479.0845	1862.6174	1506.8525	3822.1047
3673.7571	2703.26	3117.2463	4881.6968	2664.3228	1788.3379	1880.5586	1548.5105	1930.7688	1900.5825	4467.9062	2297.8335	2335.8289	2214.0378	1443.9692	1528.8862	1678.3037	1842.8303	4086.8562	2278.5962	6832.2314	1864.9724	8683.3711	4532.3779	1961.7183	1966.3201	3174.095	1719.8844	1737.0587	2112.7271	4514.8521	5877.8726	1880.9115	650.28516	614.94629	521.0791	1561.3268	2451.2124	1838.3782	1499.9133	3781.5491
3771.1841	2772.6787	3216.5981	4976.4551	2703.4583	1823.9858	1926.636	1577.4282	1978.366	1935.636	4553.7178	2340.7461	2374.6697	2258.0889	1473.0312	1552.8571	1698.6891	1870.5277	4152.1523	2317.396	6933.4019	1890.1288	8744.123	4596.375	1991.7596	1984.027	3206.4458	1754.5681	1773.3713	2147.8601	4589.5635	5980.9473	1921.5288	665.98236	626.17902	526.65338	1596.666	2490.4185	1864.7614	1521.8256	3837.3867
3686.1626	2713.8457	3146.9614	4887.9961	2656.98	1795.528	1891.6869	1552.4418	1942.7123	1904.3429	4489.3657	2310.041	2342.751	2234.269	1454.8287	1531.928	1679.0176	1844.2512	4088.3723	2280.2983	6819.6924	1861.6479	8673.2588	4529.2656	1966.7527	1962.5535	3180.9612	1724.8354	1734.3245	2109.2214	4508.4556	5874.9038	1878.376	654.17603	616.09387	516.2887	1566.1973	2445.7874	1838.4099	1503.679	3790.761
3777.2283	2780.4622	3232.1731	4998.4697	2720.999	1831.1683	1925.1803	1584.5172	1977.2152	1953.4462	4586.7842	2358.7466	2393.4077	2275.6699	1481.568	1563.0676	1705.5542	1877.3689	4170.208	2326.1904	6954.9922	1901.4868	8761.0859	4622.9834	2007.2642	2002.4241	3240.4639	1756.7286	1770.7506	2160.5229	4616.9722	6003.0273	1914.5919	662.66345	628.87317	532.1012	1594.3046	2490.7119	1868.6775	1520.6926	3856.2917
3709.0454	2732.6694	3162.7495	4905.6885	2670.8252	1806.9819	1893.4299	1561.9536	1944.0425	1917.0625	4525.2979	2324.3604	2360.6721	2248.0928	1459.4207	1535.4292	1679.7646	1849.3691	4100.0391	2286.9016	6855.5747	1872.6873	8701.2656	4548.7334	1975.7764	1981.8872	3209.8853	1726.3694	1746.8872	2112.9587	4518.96	5880.4346	1879.4048	653.72516	617.49506	521.30621	1571.8218	2443.8518	1832.5911	1501.0093	3793.0217
3766.3203	2769.6978	3210.6177	4988.0845	2714.2734	1833.7802	1926.5612	1586.0707	1979.0824	1945.764	4574.0615	2351.4756	2387.0625	2262.6597	1481.5389	1568.6409	1712.866	1881.3091	4183.7827	2325.9683	6990.7471	1908.5828	8818.1904	4661.5864	2022.8406	2044.3694	3284.2012	1758.7292	1779.3381	2152.2317	4587.5459	5976.564	1919.9658	662.24017	633.76862	532.69794	1598.6299	2495.4419	1881.4238	1550.083	3882.4417
3704.252	2717.7979	3165.1689	4916.873	2670.4736	1812.4684	1896.7054	1567.9701	1947.4078	1927.5377	4534.3291	2341.7969	2375.6685	2264.8452	1475.1808	1534.8564	1679.6877	1847.0525	4105.9937	2284.5574	6867.2627	1880.2498	8732.6709	4567.5693	1987.0981	1998.2507	3227.7793	1728.4255	1741.1873	2116.7456	4503.5957	5868.9863	1880.6609	656.34711	619.7149	527.16217	1571.0754	2452.6621	1847.2723	1521.9359	3810.873
3769.1685	2783.8958	3230.6514	5005.9785	2720.1992	1837.8313	1921.686	1588.8862	1972.2019	1959.9631	4596.646	2362.811	2396.9153	2278.5493	1490.1592	1565.7007	1709.5239	1875.8643	4178.1699	2334.0195	6979.6025	1911.8894	8790.0547	4641.1196	2026.4741	2027.7463	3268.1267	1770.7991	1780.1516	2161.0432	4600.2681	6003.1577	1929.2693	665.58057	631.97559	530.77319	1606.1296	2499.4094	1882.2808	1555.2017	3896.5544
3695.155	2733.3005	3168.4866	4922.5581	2679.2124	1811.593	1900.2549	1567.1299	1950.6772	1928.8965	4536.1426	2339.9734	2372.6655	2258.814	1476.4946	1538.5614	1680.8224	1845.026	4106.0063	2292.8115	6872.5127	1874.6395	8712.3311	4581.2539	1992.4484	2002.6962	3225.8374	1737.9131	1750.2581	2132.5979	4531.8379	5909.0142	1896.1748	655.82025	625.41534	526.03473	1587.624	2455.415	1845.0536	1528.39	3817.354
3771.1702	2782.5588	3228.1516	4994.4834	2704.2063	1835.3518	1931.9424	1587.1306	1981.6821	1960.4546	4589.0874	2356.1184	2396.8093	2266.665	1492.1951	1564.9919	1708.856	1878.3149	4179.3022	2332.8062	7006.5547	1908.2224	8786.2334	4645.7104	2029.4038	2036.6887	3274.9226	1766.4978	1776.8809	2162.6892	4586.2944	6000.9712	1929.4927	663.69659	630.03595	535.60248	1605.3213	2477.8618	1866.1552	1524.6993	3873.4243
3698.731	2722.7468	3165.9565	4928.6855	2661.0376	1816.2319	1907.2693	1570.5432	1957.4185	1930.1448	4546.0176	2342.1055	2377.3003	2256.7158	1482.3005	1536.1074	1684.2317	1837.4177	4100.686	2287.4741	6859.6772	1877.9094	8695.333	4557.6445	1991.7461	1997.5452	3212.2251	1731.2136	1741.0901	2109.0872	4479.0752	5860.5986	1880.6807	652.78827	620.81537	520.72955	1574.8459	2445.3335	1839.0897	1515.9061	3806.0454
3768.8486	2771.9839	3220.9351	5004.2261	2701.3086	1842.2903	1938.0579	1593.3022	1988.9097	1964.6433	4593.4336	2360.6958	2397.9714	2271.2766	1491.0327	1562.2408	1712.1581	1873.0333	4196.8662	2335.1011	6999.0518	1910.141	8778.8105	4651.5879	2039.7828	2037.1581	3299.3452	1770.3804	1775.2336	2157.158	4579.5742	5994.3296	1921.219	657.30859	633.08325	532.44885	1599.645	2490.6697	1874.4385	1553.5828	3866.552
3693.0596	2720.3589	3158.7534	4916.1196	2653.8103	1815.6763	1898.7002	1570.3206	1949.3	1932.21	4523.8057	2331.3086	2360.6829	2254.8821	1467.7932	1528.0743	1673.7157	1829.8615	4106.1382	2287.1382	6842.2935	1866.7762	8668.2363	4535.3418	1984.33	1978.7699	3200.5264	1743.3818	1747.9854	2127.8274	4518.3984	5913.5	1891.5342	658.70367	625.26691	529.0705	1581.3345	2466.6792	1855.9368	1542.6196	3835.0149
3777.2207	2783.5059	3229.2798	5006.939	2701.7937	1842.4485	1935.783	1592.4023	1987.4727	1965.261	4599.4229	2369.5649	2399.4895	2281.5615	1497.1538	1561.3513	1707.6345	1859.8831	4179.2051	2322.4355	7001.2822	1903.8792	8772.6055	4631.7148	2027.2158	2038.0283	3285.949	1769.2819	1774.7523	2163.7402	4575.9312	6007.4058	1938.5404	661.81763	633.51697	531.56702	1608.9039	2490.1865	1877.3158	1556.3153	3862.2021
3694.4673	2722.0479	3156.4907	4914.0469	2664.6619	1818.0063	1905.2581	1571.5344	1955.3838	1937.717	4528.1392	2331.8455	2367.1177	2258.6707	1477.9749	1530.6442	1679.9779	1828.2772	4103.3467	2289.5728	6866.8013	1870.2428	8687.9541	4560.0684	1997.4611	2002.6901	3234.3096	1743.5437	1743.845	2114.3406	4485.4814	5886.0879	1898.3245	653.13983	623.39166	526.74286	1585.666	2430.543	1830.6576	1522.5192	3764.2666
3761.9858	2773.9976	3225.4868	4984.8149	2683.8076	1834.6268	1933.0858	1586.6176	1984.4716	1953.7325	4563.2573	2347.3662	2382.8818	2259.71	1480.2721	1561.8549	1704.1046	1854.3341	4177.9785	2331.8369	6992.2227	1901.4928	8782.4297	4651.6074	2035.849	2038.16	3308.7837	1779.9697	1786.6858	2165.7507	4573.7402	5997.1592	1942.1926	666.09436	637.75952	536.21606	1615.5879	2500.9248	1881.401	1567.6539	3920.9136
3682.2983	2709.1741	3154.4648	4907.04	2646.5159	1814.0168	1911.9639	1569.5393	1962.4175	1935.2341	4515.2939	2327.2209	2373.3286	2249.1003	1474.5605	1543.473	1684.1871	1829.6134	4124.8315	2300.2798	6898.4688	1879.3529	8725.3486	4592.3423	2012.0604	2018.5944	3282.5259	1742.7666	1754.3279	2126.1521	4489.9917	5897.0957	1897.052	660.84186	623.23981	528.24713	1588.2136	2441.1045	1837.8645	1530.7793	3808.687
3773.4683	2782.8169	3236.7188	5006.9004	2687.0007	1837.7659	1941.2368	1589.8398	1990.5234	1962.1082	4579.9033	2357.2903	2392.6956	2264.2263	1497.2454	1567.8137	1708.2053	1859.3125	4185.9824	2341.363	6999.6538	1910.2832	8791.1172	4655.9521	2041.7188	2032.9175	3309.5396	1768.8445	1774.6309	2154.9705	4545.3975	5975.0371	1934.9802	663.28027	632.68408	532.70178	1607.3411	2471.1484	1858.6753	1531.2878	3846.3748
3679.7266	2715.5342	3150.1777	4919.8496	2637.0491	1812.9756	1912.5315	1568.5981	1962.5842	1935.7874	4518.3188	2328.4504	2365.4612	2237.4866	1478.0627	1540.066	1678.2777	1826.0272	4109.2349	2293.125	6879.021	1872.5721	8686.9072	4559.167	2001.848	1980.7838	3226.52	1724.4204	1730.9114	2091.2312	4411.1021	5802.4116	1868.0476	647.71039	618.47333	514.35406	1562.4902	2428.2458	1823.7251	1503.147	3783.2715
3875.0444	2855.0923	3325.9277	5083.7095	2727.7791	1886.9128	1896.1987	1635.4614	1943.5007	1983.968	4659.3433	2385.5283	2428.2151	2274.9041	1507.0137	1569.564	1743.3313	1887.0984	4245.7393	2387.8835	7126.6875	1951.469	8876.3145	4707.4971	2069.7979	2043.0781	3299.8667	1762.0571	1774.5017	2173.4058	4629.0605	6064.8589	1972.092	661.55231	638.56232	536.78143	1620.0652	2527.5681	1894.0889	1566.2654	3925.4192
3765.5156	2778.8535	3214.8076	4999.5225	2687.0881	1864.2283	1867.7966	1615.4006	1914.1914	1957.7009	4585.0713	2355.4507	2399.0269	2250.1265	1497.5889	1543.1931	1710.0095	1853.8215	4173.9346	2338.6396	7016.5791	1916.0452	8808.2852	4638.5137	2041.5571	2015.8569	3261.6545	1734.7753	1746.7323	2134.6079	4543.0991	5956.0791	1928.6302	659.23193	627.78809	531.4447	1598.0436	2479.9585	1866.1691	1557.8551	3862.2222
3833.9858	2804.4238	3271.8965	5085.5288	2711.3594	1884.1542	1909.4425	1631.7667	1957.1564	1989.1915	4665.9141	2387.0767	2428.7412	2290.1523	1521.3016	1564.6406	1728.0984	1880.8689	4228.168	2358.8135	7095.9336	1947.5105	8878.7529	4694.3218	2068.5288	2046.9443	3301.2598	1776.4277	1779.4023	2178.9041	4637.418	6083.2153	1971.8159	667.20929	638.74774	543.77692	1627.9014	2523.0718	1896.6565	1569.3523	3932.6514
3760.1133	2751.8164	3208.895	4994.2246	2664.0039	1852.9907	1875.9778	1604.2119	1922.6682	1955.5518	4578.8867	2348.4028	2394.4626	2246.832	1501.2292	1544.9529	1700.5061	1850.2891	4162.3076	2326.3638	7014.3691	1921.4121	8837.4902	4636.1553	2047.0518	2044.9983	3285.7576	1743.3477	1747.3044	2137.533	4547.1001	5955.7031	1932.8484	658.7522	630.18201	532.43335	1601.2212	2489.2271	1869.2317	1555.6069	3877.217
3826.2969	2806.1968	3269.7715	5075.8276	2698.8447	1875.5068	1910.6289	1624.6606	1956.3677	1984.252	4635.6089	2374.2773	2407.7532	2265.0432	1516.0078	1567.5284	1732.3546	1881.5914	4236.3237	2357.8633	7102.606	1943.9327	8892.3506	4706.7661	2077.3599	2076.6187	3350.2212	1778.7854	1783.8494	2180.9609	4646.5503	6098.1909	1972.198	667.55475	637.67072	541.10822	1624.3982	2518.2786	1887.0959	1555.2158	3923.2307
3748.4219	2753.0605	3205.1455	4998.2192	2662.5723	1860.2494	1888.0763	1612.3466	1933.9879	1957.4713	4592.1831	2350.7847	2396.9131	2249.1914	1504.173	1546.0513	1705.2104	1856.3267	4168.3267	2325.6438	7012.9424	1916.0115	8825.5322	4644.9131	2052.4839	2043.8662	3296.9246	1742.4071	1750.0873	2127.6416	4537.5664	5951.8882	1929.3412	660.05481	628.29211	531.34961	1594.8011	2432.7568	1819.9353	1479.6963	3791.3218
3779.8672	2764.5342	3194.9941	5060.083	2692.9355	1876.2451	1923.0193	1623.8826	1969.4812	1973.8022	4613.917	2360.0625	2396.783	2258.9456	1503.3452	1567.7021	1729.7922	1868.8604	4213.2354	2341.3289	7072.939	1940.344	8859.125	4669.1162	2066.4006	2046.1011	3286.5916	1775.3964	1776.6964	2167.2617	4630.2192	6060.4253	1968.9445	673.42346	637.66943	537.91528	1617.5074	2487.5022	1864.0054	1549.5039	3818.2822
3733.9492	2725.5061	3174.2432	4976.7998	2641.1074	1844.4922	1889.4114	1598.6145	1935.8069	1940.6191	4528.9404	2321.105	2361.6912	2233.5493	1492.2739	1542.858	1705.2064	1843.1989	4154.4507	2306.3179	7007.8936	1916.2584	8827.8135	4620.1426	2047.944	2044.5499	3281.0605	1720.7966	1724.9731	2101.6274	4479.4165	5859.2964	1901.3281	648.61578	614.92755	520.05487	1569.6604	2484.6707	1866.3315	1559.1555	3876.6133
3794.561	2787.9893	3241.042	5060.6279	2676.123	1872.2495	1931.2031	1621.7432	1976.7339	1977.5957	4625.6787	2367.5891	2404.6047	2274.5625	1513.4365	1562.2549	1724.6528	1874.2595	4215.8091	2343.2783	7090.8286	1937.3743	8892.834	4699.4722	2081.1938	2071.2715	3338.9993	1761.7178	1771.1282	2148.1255	4596.5107	6009.5386	1963.7363	670.45587	635.03998	530.14117	1613.5728	2526.4587	1893.8235	1569.6836	3949.5337
3722.5723	2733.0688	3187.4785	4978.7676	2638.2666	1843.9816	1903.1947	1597.6735	1948.1525	1954.569	4561.603	2344.2412	2380.3682	2247.6494	1503.1422	1532.6292	1700.3625	1844.4363	4133.1597	2297.5088	6965.0532	1903.0181	8787.4004	4604.1621	2039.8218	2021.5837	3252.4209	1727.3203	1743.3823	2110.3772	4514.3911	5918.2271	1920.3328	664.27203	622.3089	521.24628	1586.0288	2472.5833	1854.6135	1547.0486	3882.1443
3772.0474	2781.9976	3219.8599	5027.9526	2657.8079	1855.4089	1937.8792	1608.198	1983.802	1970.9146	4581.6235	2345.1555	2387.3921	2245.3591	1506.9351	1551.8617	1710.6769	1857.6263	4182.6641	2323.8242	7034.8911	1925.7103	8831.6943	4644.1147	2064.7651	2026.2382	3269.1138	1758.741	1767.3943	2136.9697	4572.8594	5990.3477	1953.7563	665.38928	626.76929	529.48364	1604.4553	2496.0513	1868.606	1544.0366	3895.2598
3709.6167	2724.582	3168.8296	4928.415	2608.1504	1830.4469	1902.6639	1584.557	1948.12	1936.7767	4493.46	2307.2505	2349.646	2215.459	1477.11	1527.0422	1680.9233	1824.7764	4111.7686	2291.1023	6926.9062	1895.5842	8754.7158	4580.75	2039.811	1988.5144	3219.2527	1723.2061	1730.1929	2092.0762	4482.0664	5860.3389	1914.7834	653.01013	619.73511	517.75647	1575.0635	2458.1155	1849.561	1529.3335	3864.5417
3768.0049	2754.344	3193.2012	5009.3657	2634.77	1855.408	1934.728	1607.0693	1981.2678	1959.033	4542.415	2324.5115	2363.6763	2233.8091	1493.1155	1542.271	1708.7749	1841.3691	4165.8369	2310.5513	6990.6304	1917.6541	8780.5293	4616.6353	2065.3271	1990.7905	3213.1233	1755.7347	1754.4845	2114.9492	4541.1963	5949.2935	1939.1686	659.57031	627.02307	524.09937	1593.9437	2518.4253	1884.7437	1573.1868	3920.5859
3686.9087	2705.8662	3132.6074	4904.873	2575.4565	1818.6418	1906.0417	1575.6885	1950.979	1924.9626	4439.7725	2277.5833	2316.4834	2190.437	1468.5305	1518.645	1675.3096	1815.8918	4098.7646	2282.6257	6864.6133	1877.0505	8685.4541	4532.9258	2034.4846	1951.1875	3157.7197	1726.1484	1729.3635	2090.8196	4488.0269	5880.7334	1916.9907	656.15833	620.51501	520.99805	1581.5027	2462.5605	1842.9297	1525.8501	3841.0361
3754.2451	2771.6257	3201.8462	4994.6958	2616.7869	1857.3403	1940.6609	1609.9126	1987.3477	1959.3748	4532.1948	2323.0166	2359.8096	2227.9355	1490.9688	1547.4668	1711.9761	1837.2651	4167.311	2314.8315	7014.4053	1920.3518	8811.4502	4645.8921	2071.2415	2013.5774	3264.4436	1763.3553	1769.3712	2124.582	4566.7959	6010.2734	1950.578	663.49048	628.38611	530.26489	1597.8314	2511.8511	1881.7744	1562.6904	3905.5679
3672.9009	2711.4771	3122.228	4918.8848	2585.3105	1832.3789	1916.501	1585.9329	1962.0459	1932.3613	4472.2334	2295.0024	2331.7554	2203.5334	1478.1487	1523.6904	1680.1768	1806.9558	4099.4722	2282.3772	6904.5107	1897.0986	8742.832	4575.2544	2038.3799	1989.9114	3219.1746	1730.2949	1735.1965	2074.7808	4459.25	5870.3877	1907.9038	655.2312	613.38501	516.76221	1569.9683	2466.1462	1847.7383	1542.9385	3843.9961
3749.8267	2758.0908	3182.9907	4982.1572	2610.8516	1849.6238	1949.4673	1601.7026	1996.9287	1954.4653	4527.9756	2314.8826	2360.7019	2228.6387	1496.6484	1540.8164	1702.6753	1843.4993	4149.0654	2308.8904	7028.7007	1926.0127	8809.8164	4649.0186	2064.6255	2007.5674	3270.3647	1757.3014	1767.9918	2113.8555	4562.1777	5997.4946	1952.6332	664.5321	625.29797	525.94128	1599.8317	2497.8904	1863.2192	1552.7952	3908.7761
3682.8394	2694.031	3135.6382	4908.5732	2564.2861	1818.7327	1923.9634	1574.4675	1969.061	1927.8398	4461.6152	2284.9954	2327.8818	2205.4944	1472.2324	1516.0117	1681.9163	1810.772	4080.6128	2272.6201	6924.7441	1893.2664	8758.1748	4571.0859	2039.4475	1984.7292	3242.3677	1727.1814	1735.0847	2080.967	4484.356	5896.8408	1909.8003	653.31512	614.20294	514.63519	1570.4868	2467.3828	1837.6492	1532.4797	3843.1206
3742.0093	2743.3943	3179.3828	4980.4653	2588.5093	1848.5698	1958.1965	1601.2183	2004.7288	1953.489	4507.9385	2303.0422	2347.6533	2221.8093	1487.6084	1533.6792	1693.583	1837.7957	4136.083	2295.1414	7025.3291	1925.7488	8828.0195	4664.3047	2070.4294	2022.6841	3290.4648	1753.7576	1762.6758	2101.8923	4539.0508	5968.8823	1956.2878	661.99957	621.33673	520.08344	1590.1233	2493.1956	1861.8464	1542.1646	3892.9553
3676.3289	2697.5024	3124.9202	4910.7754	2564.2471	1831.6599	1929.6814	1587.2737	1976.4646	1931.0671	4460.1816	2289.4314	2331.2771	2212.8977	1476.6909	1506.5345	1665.4767	1803.4193	4066.4282	2249.4829	6916.2231	1886.5931	8749.2207	4577.0366	2038.2836	1986.8241	3230.4253	1727.4285	1729.7009	2061.5364	4450.1924	5862.875	1909.0681	654.6062	612.49524	513.79639	1563.645	2465.4458	1836.9421	1532.7676	3847.5566
3738.2925	2736.373	3174.5513	4984.2598	2586.5518	1858.4451	1972.0276	1610.364	2019.7588	1957.2065	4507.896	2309.7024	2342.0583	2223.8447	1483.0974	1524.7673	1688.1614	1834.3196	4129.1646	2285.0994	7007.2671	1916.825	8815.0059	4649.5073	2071.1636	2020.8613	3283.1265	1749.6534	1767.9786	2098.3794	4569.3794	5998.6313	1948.3202	663.3551	623.08362	523.94019	1590.0104	2511.8611	1877.8879	1567.9299	3912.8225
3665.2075	2675.6489	3112.9497	4894.0498	2550.801	1827.3716	1936.1323	1583.4543	1983.2183	1925.9236	4434.4248	2277.0039	2315.6521	2202.7427	1470.936	1497.5262	1657.0607	1801.6376	4061.9941	2245.7842	6884.0098	1887.0883	8733.7852	4571.8638	2031.6918	1973.6681	3216.4321	1724.2568	1730.7161	2056.623	4492.5059	5892.2935	1909.7144	647.27655	610.75189	513.34454	1562.4346	2467.1792	1841.7582	1545.275	3856.3989
3745.1577	2726.9443	3176.8906	4968.2354	2570.877	1855.511	1967.4883	1606.4817	2014.2222	1952.8721	4496.9141	2297.9346	2343.7366	2221.2388	1490.376	1524.6096	1680.8767	1828.9961	4123.9585	2275.4092	7016.4917	1919.7988	8823.416	4654.9023	2072.6414	2022.2363	3280.4915	1751.125	1764.4031	2097.3984	4585.7422	6009.23	1945.6172	654.74396	619.23444	522.83551	1585.7498	2507.6797	1865.5219	1560.495	3908.2729
3669.8782	2665.9438	3102.5149	4897.6895	2537.0662	1827.0522	1942.085	1585.3293	1988.2319	1927.8572	4436.8418	2273.2488	2315.1643	2200.1848	1475.46	1496.4884	1654.6295	1798.3156	4051.4741	2233.2754	6883.2783	1884.8207	8738.1641	4566.6597	2031.2858	1983.7916	3231.4141	1715.7422	1726.4446	2051.8406	4477.644	5868.5103	1901.052	652.09607	609.70044	516.03992	1557.4219	2467.2251	1836.7797	1546.2953	3847.5986
3734.6904	2732.2178	3162.2046	4973.4863	2568.5198	1850.875	1969.0862	1605.146	2015.5935	1957.1819	4487.5186	2299.9609	2346.4363	2220.6606	1492.7336	1518.0359	1675.2156	1815.033	4114.4585	2268.0171	6974.6519	1912.7224	8790.8711	4655.1953	2071.4067	2013.0139	3290.061	1741.1885	1761.2156	2077.7161	4543.7764	5970.7285	1936.9902	651.94012	615.3559	518.25446	1579.1504	2505.4668	1867.4563	1561.9956	3933.5596
3658.9644	2675.884	3097.0923	4882.873	2519.4585	1818.4634	1941.6331	1576.0459	1987.5298	1924.2422	4406.6514	2264.1055	2296.772	2192.7317	1468.0959	1488.3976	1638.9176	1781.808	4029.8335	2221.873	6852.8442	1880.066	8694.5811	4552.2686	2025.3488	1958.3927	3198.0977	1708.5693	1728.4683	2037.0957	4458.9985	5853.0244	1907.9512	644.73383	605.91547	512.78949	1553.1648	2459.4946	1832.9453	1527.1843	3867.2249
3732.9028	2717.6455	3162.8525	4952.5576	2552.8374	1846.7516	1961.1149	1599.8531	2008.8405	1951.2408	4463.5	2278.5205	2321.0498	2206.8477	1478.576	1510.6489	1666.6843	1812.8774	4096.4033	2251.9846	6939.5049	1912.8196	8786.7695	4646.7886	2067.4905	2012.4321	3273.9768	1738.7224	1749.9839	2069.741	4524.8584	5957.6758	1941.574	651.3808	613.16119	519.36298	1578.4106	2483.5222	1849.5713	1538.9746	3897.8259
3645.6279	2656.7773	3091.252	4879.1348	2506.1885	1818.0938	1936.1682	1576.1675	1982.3235	1924.8323	4401.2881	2258.5378	2296.6079	2193.126	1468.5381	1483.3069	1633.5718	1774.2827	4022.5017	2215.5273	6803.5234	1876.6426	8699.7412	4558.8921	2021.9551	1973.7844	3224.4363	1711.1304	1721.4761	2023.8713	4427.7441	5817.7808	1892.5916	639.01617	604.82355	507.87787	1546.0688	2435.9153	1814.8276	1513.1775	3838.7512
3723.9866	2706.6716	3156.9651	4945.0415	2534.168	1845.9628	1952.2494	1599.8207	1999.3851	1944.5304	4443.6372	2275.8994	2314.5889	2198.2432	1480.4874	1502.5889	1658.4951	1792.9492	4075.959	2235.6531	6898.0981	1904.5139	8759.1602	4621.7734	2051.2061	1996.8145	3267.1047	1728.4978	1741.4253	2047.9456	4478.8428	5902.6934	1928.9033	642.27606	608.48944	512.58087	1565.6938	2486.969	1850.1147	1547.2649	3919.9854
3644.6646	2652.437	3079.519	4860.666	2490.4736	1812.869	1915.5135	1571.4301	1961.4403	1912.8114	4365.6191	2240.7012	2284.2964	2168.5762	1459.6129	1467.4629	1626.0068	1762.9641	3993.5342	2195.2969	6750.5449	1858.4951	8663.6367	4524.2837	2014.5225	1952.0315	3189.6372	1700.3754	1717.5905	2016.0927	4405.6284	5814.7002	1899.5514	638.14636	602.11316	506.47461	1541.181	2442.5818	1813.3176	1520.0032	3829.969
3705.9385	2714.1919	3142.7734	4941.873	2533.9082	1838.6996	1947.5629	1593.7855	1994.7247	1940.0165	4439.0962	2277.5171	2316.6611	2199.4805	1478.4384	1493.2965	1651.3868	1792.6085	4055.79	2227.7456	6845.001	1894.9393	8742.8076	4605.8115	2044.9857	1984.9913	3261.6719	1726.3853	1741.6682	2042.8523	4484.1353	5910.9712	1935.0056	642.58545	606.58362	514.34009	1562.293	2481.0615	1842.0344	1538.5547	3874.4207
3634.8428	2659.1914	3085.6665	4848.9824	2476.2412	1802.2915	1912.8237	1563.0232	1957.8967	1906.7688	4356.8252	2229.5332	2276.9519	2159.5408	1451.874	1462.4192	1619.3828	1754.6528	3981.7068	2191.0422	6738.5532	1859.9663	8665.0059	4526.209	2006.814	1942.8076	3200.5024	1692.4685	1703.2727	2010.9214	4417.5474	5825.2871	1897.5369	633.11053	598.69232	507.90021	1536.4653	2444.1543	1817.6982	1518.2102	3809.9795
3700.7346	2703.2197	3142.9739	4911.5073	2513.699	1836.4307	1931.8804	1590.6968	1979.2278	1930.5369	4410.8721	2260.9888	2304.6882	2179.4688	1457.8091	1488.2505	1641.1865	1784.1384	4055.5474	2212.5798	6834.52	1892.1787	8742.2373	4593.8608	2040.8015	1987.0867	3249.7117	1712.0005	1730.9919	2031.6108	4477.9624	5908.4185	1923.9995	640.67279	603.33636	512.1441	1550.2815	2465.2778	1833.1221	1522.9353	3855.9951
3613.259	2640.9373	3069.0974	4831.0562	2471.6641	1802.7061	1905.2	1562.6521	1952.6819	1897.3926	4341.9907	2224.1831	2264.4939	2150.2722	1443.7297	1457.5457	1615.5813	1747.7466	3977.1091	2174.1284	6717.7764	1854.4224	8660.6172	4508.4614	2002.6191	1942.686	3184.9749	1684.3102	1694.379	1990.9655	4379.3848	5786.0498	1888.3558	630.68018	597.94763	500.30945	1527.9188	2419.7271	1801.0786	1505.4778	3791.4817
3696.031	2686.3005	3140.7654	4914.791	2498.9065	1828.1807	1936.8127	1585.929	1984.9863	1925.1453	4401.3535	2251.2134	2293.7065	2175.9929	1457.7422	1484.7273	1635.0249	1781.8584	4045.8865	2215.9163	6846.1396	1890.4292	8754.0693	4600.2842	2039.9878	1986.5996	3270.072	1717.2363	1726.8782	2030.5339	4499.7578	5920.4106	1922.228	635.88464	603.31628	509.12903	1553.5781	2474.9143	1841.834	1540.2292	3874.1521
3611.0684	2632.3977	3068.0962	4841.8135	2454.6934	1802.4425	1914.3258	1564.3138	1961.2738	1903.4364	4347.4756	2229.2524	2267.9053	2158.7588	1448.7767	1457.3113	1611.884	1751.8904	3978.8137	2177.4248	6714.1221	1858.5242	8672.5342	4523.8213	2001.0469	1949.1062	3202.377	1684.932	1700.0709	1993.6136	4407.4756	5814.3184	1888.2965	628.44531	594.47314	505.46033	1531.7435	2413.4917	1793.7936	1497.8429	3782.3066
3681.1763	2679.8691	3117.5078	4908.7549	2488.6108	1828.6553	1934.4155	1584.6685	1981.7332	1921.0552	4383.1182	2245.082	2277.8892	2164.583	1452.6243	1476.0651	1636.1737	1775.8058	4039.7515	2203.7427	6800.396	1886.6046	8725.7393	4578.3008	2031.7592	1973.0814	3235.7661	1702.9768	1723.3132	2019.1785	4483.7417	5915.8989	1931.0237	638.58478	601.13629	506.20551	1548.8066	2453.9551	1821.6165	1516.0437	3844.8943
3608.7585	2626.7041	3053.4636	4824.5366	2450.6606	1801.2573	1906.9714	1559.9692	1955.2358	1893.6714	4314.2949	2213.6375	2252.9636	2148.2305	1440.6113	1448.5	1604.9646	1744.6509	3966.2393	2159.3113	6710.9165	1857.4617	8665.6074	4499.8545	1995.0671	1943.9985	3188.1145	1673.4897	1688.9863	1974.7261	4384.6211	5776.9551	1883.9001	631.68427	592.4726	501.97723	1518.7537	2394.0205	1774.718	1475.9988	3751.0715
3660.0264	2667.8979	3087.0796	4881.4756	2464.4814	1812.8508	1925.396	1571.9211	1972.5933	1907.1436	4349.0952	2222.6433	2261.877	2147.5144	1438.9307	1466.0364	1622.2654	1763.4924	4014.6924	2195.8792	6760.4766	1872.0793	8695.3359	4539.5508	2012.9529	1930.2422	3190.5627	1696.5142	1716.5508	1994.5398	4446.2441	5854.1807	1922.2727	631.92236	599.0127	508.61401	1535.1028	2439.428	1817.1621	1513.6926	3830.9304
3583.8486	2617.6458	3027.2251	4806.2559	2420.6895	1790.1078	1899.7338	1552.0048	1947.618	1880.1154	4300.2456	2199.0474	2234.2061	2133.8276	1425.3187	1438.5305	1591.0706	1730.741	3947.9829	2160.3975	6653.6372	1847.8909	8635.8096	4482.5615	1984.8245	1916.3545	3165.0813	1672.1843	1682.8359	1964.0149	4367.585	5755.6294	1883.4116	628.9389	588.2132	497.96771	1514.6289	2396.2705	1782.333	1497.3545	3753.5815
3677.7651	2668.2104	3100.7456	4872.1367	2450.1729	1805.8932	1931.4537	1564.2462	1979.0563	1905.0614	4338.9331	2224.4609	2259.3062	2143.8682	1448.4125	1463.9873	1621.5354	1745.585	4022.3735	2198.7927	6791.0498	1878.7937	8728.4941	4556.5498	2018.5747	1945.9946	3239.8516	1696.1184	1710.8093	1987.3311	4422.6279	5839.8198	1924.0337	632.55743	593.61774	501.4361	1531.116	2453.8423	1819.3721	1530.449	3831.1338
3588.4761	2610.896	3029.165	4790.4224	2411.4541	1780.2286	1900.4135	1543.5475	1947.7572	1878.5673	4286.5464	2198.6123	2237.9531	2132.3535	1433.5612	1434.3181	1586.731	1710.0691	3936.165	2154.4407	6651.9175	1845.2942	8625.5	4459.4741	1973.3352	1897.6299	3164.0359	1670.014	1676.6757	1950.7333	4355.9531	5749.1089	1888.3268	621.9104	587.65027	496.60181	1508.5953	2397.5679	1777.7799	1498.2584	3755.4429
3655.0503	2656.5791	3081.0977	4851.5332	2432.8625	1797.6519	1921.7695	1558.7068	1969.6907	1899.5796	4328.25	2215.4858	2256.1458	2143.7236	1438.0022	1450.2809	1610.6383	1733.8634	3992.3604	2179.4009	6739.0737	1869.328	8716.3809	4529.687	2005.912	1936.8217	3206.7881	1693.6843	1697.728	1977.0972	4401.4429	5821.7397	1916.0432	631.58691	592.05786	497.59998	1522.0537	2433.2405	1809.0317	1513.8745	3814.6401
3571.7185	2603.4451	3016.3596	4776.125	2404.4744	1778.7827	1893.626	1541.2239	1939.6089	1875.9868	4273.9404	2198.0613	2229.5034	2126.384	1425.0747	1427.7249	1581.9888	1705.1973	3940.8328	2142.9404	6647.3345	1846.0686	8650.2588	4472.1421	1972.2349	1919.2046	3173.0811	1663.3774	1670.9656	1940.864	4326.1929	5717.1982	1881.9832	616.23346	582.55524	492.68549	1505.0959	2394.4453	1783.5137	1496.5417	3763.2156
3656.1797	2650.9956	3071.2881	4866.6021	2442.0894	1805.6318	1920.0359	1564.7551	1967.6438	1909.6497	4358.7876	2235.1782	2271.1338	2160.9243	1444.9182	1448.2134	1612.0059	1730.262	4008.8022	2181.7896	6768.0801	1876.8831	8762.21	4558.6777	2013.833	1967.1802	3247.8779	1690.3895	1698.0948	1966.3749	4391.2803	5814.2578	1919.8058	627.39233	593.51794	502.33118	1524.7325	2434.2678	1811.5247	1521.3391	3823.8555
3594.4297	2604.8018	3026.6445	4775.2388	2395.0083	1777.0095	1886.9355	1538.5703	1933.811	1882.1658	4294.833	2205.9114	2238.4932	2137.4995	1429.1377	1423.5387	1575.5468	1699.618	3925.251	2138.4487	6635.5747	1841.42	8657.2031	4447.9155	1969.5726	1911.3947	3159.7944	1663.5233	1671.92	1936.8578	4325.1279	5726.6758	1891.4293	620.99683	585.65857	495.39392	1504.0092	2388.1938	1774.7775	1499.4396	3756.8726
3647.6753	2647.0874	3076.3726	4849.0264	2424.1965	1800.2666	1905.5608	1559.4736	1952.4402	1903.561	4341.6362	2221.1741	2258.0708	2153.5359	1439.2529	1444.4333	1602.7104	1723.7847	3987.5696	2171.0613	6728.834	1866.2148	8730.9854	4524.7393	1998.6306	1951.3816	3207.9082	1693.4644	1697.7739	1961.6135	4381.4648	5801.5298	1917.6057	625.29919	593.58167	499.28052	1519.3506	2420.4634	1796.5574	1501.4255	3803.0283
3574.2217	2597.8022	3011.666	4752.7192	2374.5437	1768.292	1876.8237	1531.5471	1923.7014	1867.3179	4260.583	2186.5366	2217.5867	2116.5071	1421.9211	1420.7991	1572.6663	1689.937	3922.5645	2131.8723	6621.231	1836.1008	8661.2383	4454.8501	1965.1072	1918.23	3158.2256	1654.4305	1665.7279	1917.3588	4284.5801	5678.9746	1876.9508	617.27637	582.20142	488.69861	1490.7111	2377.9553	1769.2993	1488.3892	3741.2063
3640.2908	2642.8481	3066.3269	4830.8604	2420.1663	1793.9446	1902.2881	1553.1023	1950.2275	1901.1848	4327.5435	2220.7539	2256.5671	2147.4397	1436.3088	1440.0859	1599.6213	1724.0242	3983.9553	2167.3914	6717.9258	1864.6299	8743.6611	4518.4697	1996.5676	1948.7615	3216.6843	1624.1732	1642.6554	1876.1093	4193.8052	5532.6758	1842.7814	599.72754	563.15552	469.9967	1448.4132	2259.481	1669.2573	1324.8083	3510.9128
3569.8103	2592.2239	2996.616	4739.6509	2372.8206	1756.6113	1861.187	1522.0938	1907.9312	1866.8909	4249.6089	2181.5681	2220.5107	2111.3264	1413.9976	1382.5476	1523.3335	1626.2505	3797.5396	2067.5291	6350.4595	1765.074	8390.7559	4227.8799	1865.8472	1751.8828	2885.22	1607.7065	1612.8179	1836.3306	4112.6509	5412.7515	1806.8428	591.28302	558.93329	463.22162	1422.2358	2336.9524	1738.5	1444.4932	3674.9978
3621.2671	2622.5825	3024.5581	4788.5498	2397.9932	1784.5614	1877.0443	1546.6454	1923.7203	1879.9711	4265.3628	2187.6577	2224.0459	2109.8652	1419.0475	1432.4673	1593.0911	1708.1189	3973.927	2154.7407	6697.103	1858.4958	8740.3301	4509.7212	1986.8875	1949.5955	3219.592	1672.4194	1687.4385	1931.0627	4352.1387	5720.1816	1912.71	621.21368	588.37054	501.21674	1506.1406	2385.2278	1778.1165	1480.7991	3741.2693
3540.479	2561.3872	2972.0605	4714.5015	2350.46	1753.3098	1852.8589	1519.4446	1899.6497	1859.824	4218.7114	2165.5381	2207.4756	2100.21	1405.5332	1409.1282	1557.1921	1677.6311	3899.2336	2114.2976	6585.4136	1825.6548	8656.3809	4435.3525	1953.8262	1910.6892	3150.8921	1645.3611	1655.4062	1896.5564	4277.3594	5616.1733	1864.3726	612.32336	575.20703	483.22998	1476.5735	2340.3008	1737.8027	1443.2603	3678.7939
3614.7671	2621.7339	3015.0806	4796.1064	2396.3831	1780.7959	1889.7632	1542.082	1937.0518	1888.5371	4297.8726	2203.5112	2239.8909	2125.7981	1429.4763	1434.6566	1593.6119	1696.5314	3969.7148	2160.2085	6700.0444	1855.8356	8749.2588	4509.7881	1982.2943	1934.5153	3211.2983	1673.3096	1683.2266	1934.7036	4352.292	5740.0684	1911.1975	622.76001	584.30957	499.31299	1505.5989	2398.0955	1782.6841	1482.4695	3758.0962
3543.1128	2565.8027	2963.1318	4707.54	2349.6475	1749.9504	1853.3599	1517.0063	1900.4543	1859.6465	4224.7183	2169.9485	2208.4854	2100.1958	1415.1238	1407.8533	1561.5886	1665.9041	3895.1665	2121.2617	6581.0107	1825.7883	8674.9824	4425.1411	1944.3135	1902.6113	3164.2417	1643.5293	1653.1997	1899.6113	4270.3301	5632.6279	1863.3423	612.08447	577.28784	487.58142	1479.7056	2344.3921	1748.2899	1453.3092	3684.6753
3608.98	2618.9763	3017.9595	4781.3926	2384.9578	1777.6326	1886.6147	1540.6667	1933.9346	1888.2175	4279.7407	2198.4573	2238.0264	2123.7795	1425.9709	1429.8807	1590.9515	1697.7584	3961.8306	2157.3047	6688.1748	1854.5897	8757.9648	4505.2769	1976.121	1926.5355	3211.2144	1667.4956	1679.2805	1935.3455	4348.5117	5741.5327	1893.5227	615.34564	582.72406	494.68658	1501.8667	2383.4883	1778.5625	1472.4915	3722.8821
3540.3008	2556.1387	2944.6206	4688.5957	2338.8408	1748.3672	1855.8372	1514.9934	1902.7324	1852.9724	4209.8159	2164.1338	2199.6492	2088.1782	1403.9985	1400.7305	1554.2024	1664.2966	3880.8816	2115.6904	6562.5464	1822.8008	8674.54	4416.876	1932.2834	1886.3123	3151.7834	1628.416	1643.7268	1889.7893	4268.7109	5644.0366	1864.5806	609.1297	572.51483	487.54657	1473.4014	2337.9644	1734.9294	1446.5391	3655.4075
3594.415	2603.2539	2991.2993	4761.1992	2369.2368	1779.7874	1888.7771	1542.0083	1937.3618	1883.075	4274.6592	2194.3743	2224.3416	2114.0962	1417.0571	1428.8345	1583.3901	1691.6843	3953.3418	2152.5249	6673.9253	1850.0435	8764.4883	4493.9116	1964.4629	1920.1384	3206.7622	1666.6245	1671.9878	1916.5222	4331.4336	5712.9404	1898.4216	616.4682	579.42267	491.9953	1493.2737	2379.0872	1770.5757	1466.3577	3732.0146
3532.9463	2550.8955	2940.978	4674.6777	2332.6394	1741.1216	1854.2358	1506.4595	1900.5042	1853.231	4185.0679	2153.5745	2190.5598	2080.3079	1406.3662	1402.3119	1559.2223	1660.9515	3882.0986	2116.9077	6560.5371	1813.713	8686.5117	4418.6201	1932.1044	1882.7377	3155.2466	1638.925	1643.812	1883.3428	4262.5498	5622.6738	1853.0869	611.32648	572.57257	486.34442	1473.8528	2334.3154	1733.4547	1434.8842	3641.5322
3587.9941	2605.2617	2993.5947	4777.9668	2367.7983	1777.0673	1890.4337	1540.3588	1937.7174	1893.8473	4285.0635	2200.8042	2234.7056	2117.1055	1434.816	1428.5566	1583.0098	1692.9148	3961.4795	2145.9578	6677.3887	1853.6978	8772.959	4504.9863	1968.9453	1944.3503	3215.0933	1670.1079	1673.8501	1922.5166	4335.5547	5727.8125	1897.6843	611.54651	583.52588	489.07996	1496.8611	2388.9338	1776.5449	1472.239	3731.5598
3521.0474	2561.3848	2940.5181	4695.7554	2332.1113	1744.4857	1855.6161	1511.5885	1902.285	1862.8817	4211.6157	2169.0327	2206.0024	2101.6846	1415.2372	1401.5247	1557.4158	1664.3467	3893.0261	2111.4819	6565.7778	1825.4209	8711.9766	4424.8955	1932.6643	1905.885	3162.8088	1642.3951	1645.4989	1886.3004	4252.7319	5630.1963	1859.056	607.96741	572.56885	482.90576	1469.9928	2341.8315	1741.173	1442.433	3670.0898
3595.0479	2622.478	3008.877	4772.5586	2372.3369	1777.1605	1893.6339	1539.4923	1940.8729	1897.932	4292.4258	2207.2476	2238.9912	2130.3774	1431.2975	1422.5793	1580.9187	1682.0881	3945.5322	2144.9595	6663.8267	1845.3669	8721.583	4477.6758	1950.8904	1912.2903	3194.864	1663.5925	1665.4331	1920.9221	4360.1357	5754.3242	1897.3677	618.53357	581.20044	494.84314	1497.8228	2377.7178	1770.863	1464.802	3706.2373
3519.3857	2569.2876	2940.9854	4671.4941	2315.8652	1741.0854	1849.1228	1509.3669	1896.8728	1856.7227	4173.3301	2150.2542	2188.7083	2081.0471	1403.7493	1398.224	1545.0822	1659.9427	3882.665	2112.0547	6552.8525	1821.1312	8655.457	4406.9292	1927.1473	1888.0546	3141.6655	1634.6793	1633.7692	1874.0023	4257.9448	5616.6704	1854.2645	598.84473	570.29688	482.27478	1461.4379	2334.186	1739.5236	1440.1	3643.1777
3577.1685	2609.9971	2982.6138	4736.2681	2356.438	1759.4257	1882.5756	1523.9476	1930.6869	1885.9159	4252.3042	2184.0957	2215.2109	2094.9824	1419.2545	1417.491	1574.0676	1678.5757	3944.9038	2134.5803	6628.2446	1846.1738	8665.7334	4461.7446	1951.6921	1921.2004	3183.8076	1664.3497	1657.8192	1904.734	4338.9028	5699.0605	1888.2924	612.74548	573.37573	490.86877	1485.0516	2366.3674	1760.8713	1457.9541	3699.0171
3503.2959	2556.1943	2918.7646	4666.4521	2311.1814	1741.5576	1855.7886	1509.1553	1903.2603	1857.3604	4181.2354	2153.0923	2188.1543	2078.6462	1404.5293	1394.3097	1552.5109	1660.8055	3877.2051	2102.6206	6543.2925	1814.5385	8622.2383	4418.272	1928.3605	1903.2096	3156.748	1630.2432	1631.2639	1865.3718	4261.6855	5589.3916	1853.4336	606.64258	569.48584	481.48633	1460.022	2316.3599	1725.968	1422.4487	3623.47
3572.269	2594.2524	2966.4365	4735.6309	2348.511	1757.1392	1882.1755	1522.8569	1930.0317	1884.3872	4232.5713	2175.813	2212.4224	2094.0974	1418.9192	1420.3008	1575.6616	1687.3589	3950.2498	2138.5566	6657.3896	1847.427	8654.6836	4476.9775	1945.1643	1930.5347	3191.9333	1658.6036	1654.0507	1893.9601	4305.7832	5674.3271	1879.8978	605.4259	568.14026	481.8252	1471.3558	2365.4937	1763.9841	1449.9922	3682.2776
3491.5007	2535.3264	2896.4773	4656.0293	2309.219	1733.8491	1852.3337	1503.718	1900.0042	1855.2471	4174.8818	2150.5344	2186.2456	2074.3291	1401.502	1387.6265	1542.5811	1648.2903	3861.6055	2089.1768	6505.4292	1811.2441	8532.6719	4353.1313	1899.0125	1860.2249	3078.0037	1635.786	1629.0841	1872.3475	4263.2681	5601.127	1852.9305	600.75476	563.74817	480.05066	1455.2672	2328.8726	1728.2576	1428.1731	3640.335
3575.365	2593.7471	2974.594	4738.043	2348.2068	1761.6184	1886.8591	1526.6074	1935.6875	1883.2434	4226.7041	2173.8345	2209.2214	2094.4978	1418.9836	1421.136	1572.9321	1688.3032	3938.8762	2137.4553	6644.5044	1841.4612	8629.1729	4475.4785	1953.5847	1910.7039	3206.4875	1656.4597	1650.0232	1895.8604	4307.7192	5693.2837	1897.667	607.99689	573.52399	489.4162	1480.3762	2348.1157	1749.0828	1439.4392	3630.5154
3499.9575	2540.7478	2904.0342	4655.9624	2298.522	1732.767	1852.2238	1502.1132	1899.0507	1851.6473	4158.5337	2146.0029	2180.3364	2071.7812	1405.8937	1391.7505	1545.5198	1656.4954	3868.9673	2101.1057	6522.2915	1810.1221	8560.8047	4387.8584	1913.7676	1873.5791	3143.4568	1631.0626	1623.4374	1856.1761	4225.3398	5583.1001	1849.6703	600.77466	564.56494	478.15466	1450.1991	2308.5378	1719.2214	1416.8196	3598.4624
3550.9658	2586.5417	2953.9707	4716.9932	2332.1328	1751.5814	1885.9489	1517.726	1934.3932	1872.7279	4204.6055	2159.0444	2196.2998	2076.1816	1403.7557	1415.1968	1566.1653	1684.3987	3925.3481	2127.1975	6598.3188	1834.1631	8591.3857	4447.5117	1933.5247	1897.936	3153.2222	1648.2966	1647.9277	1883.0007	4296.0674	5656.8672	1872.45	608.45123	570.63885	479.71136	1473.0198	2356.6689	1756.314	1451.281	3649.3501
3471.4124	2526.2512	2871.8606	4633.8906	2293.7607	1723.563	1849.7114	1493.6001	1898.0989	1845.8875	4140.0269	2131.9451	2167.1194	2050.4299	1387.5881	1383.4281	1530.3868	1645.2948	3843.062	2084.6479	6464.606	1798.296	8491.7207	4340.7271	1890.7679	1844.58	3063.3301	1623.6724	1618.2849	1848.1882	4230.1724	5568.9785	1843.271	602.74506	558.38373	478.46808	1447.2046	2303.0425	1714.1343	1404.708	3577.1411
3540.9797	2576.9219	2941.3699	4723.6953	2333.563	1752.6057	1884.998	1518.6116	1933.1453	1872.376	4212.915	2163.96	2198.3901	2074.2117	1404.7708	1417.1648	1570.5911	1690.6345	3925.3894	2128.3359	6607.6406	1834.4583	8603.0391	4460.1382	1933.3911	1901.311	3164.0173	1650.3284	1648.2395	1884.1033	4305.8535	5684.668	1885.9465	606.2298	568.0246	489.83575	1474.5715	2342.3086	1747.2209	1429.9114	3635.8594
3469.4038	2519.8516	2876.2046	4638.9932	2298.2966	1715.9878	1851.1414	1486.4177	1898.835	1847.6084	4139.1533	2135.4163	2166.6084	2051.2693	1398.4634	1387.0103	1540.832	1651.9658	3855.2339	2093.6692	6492.417	1801.6116	8525.7969	4378.1416	1898.5605	1870.1663	3113.2632	1621.5616	1613.3417	1848.3329	4221.0254	5574.543	1837.567	603.97913	564.30029	480.0968	1451.3612	2300.8384	1712.7505	1405.7515	3579.3594
3548.9297	2574.4673	2948.1826	4723.7412	2331.6008	1753.1694	1881.7996	1518.3696	1931.323	1882.0049	4206.8643	2167.1731	2195.2043	2074.5073	1408.8042	1413.804	1564.2756	1686.6414	3922.0837	2131.0713	6578.5879	1832.3054	8584.9248	4447.5381	1933.6926	1890.3967	3152.9011	1643.7041	1644.9604	1877.2219	4280.0566	5659.1177	1880.1938	609.47052	569.61212	484.17047	1473.9185	2342.3223	1745.3949	1418.8199	3657.7515
3473.356	2522.0691	2870.2397	4628.0405	2288.1213	1714.3904	1846.8584	1484.6731	1893.8616	1848.6289	4122.8599	2126.9761	2154.9709	2036.3672	1387.1985	1388.9524	1537.2463	1649.481	3850.5271	2095.0979	6467.8193	1798.7437	8519.2822	4370.875	1903.1663	1856.655	3101.3918	1613.6804	1614.104	1846.3977	4215.2842	5566.8525	1844.9363	602.98413	560.40649	474.38757	1450.9321	2288.356	1707.8298	1386.5422	3576.2786
3536.938	2571.6489	2936.9526	4711.8218	2333.3181	1743.4456	1877.3108	1510.7368	1925.688	1874.2983	4190.9795	2154.7366	2185.0742	2056.0334	1405.6714	1408.1161	1556.3488	1670.7836	3903.9033	2123.5508	6560.2417	1826.1971	8567.2246	4418.2808	1925.7684	1874.9769	3135.3555	1630.7296	1636.1715	1864.3241	4271.6216	5627.1963	1874.4381	608.37097	565.04224	484.2688	1460.7162	2328.3784	1741.8125	1418.5359	3618.3293
3455.989	2511.4688	2860.9792	4629.6191	2284.3862	1705.8853	1848.9966	1478.0195	1897.5518	1848.0034	4124.3691	2124.1204	2152.8389	2039.7676	1392.3604	1381.6838	1521.7031	1637.5784	3832.7876	2076.4619	6435.9009	1795.8726	8475.0225	4328.165	1887.7991	1826.4634	3054.0396	1608.9688	1609.0862	1828.9932	4199.4287	5522.7632	1834.4973	599.81403	557.11383	478.41339	1442.4976	2280.3088	1702.6492	1384.8159	3545.8594
3525.5732	2565.6384	2918.5913	4702.7412	2317.9517	1734.7662	1879.0104	1502.8363	1928.08	1868.64	4170.8677	2150.7246	2178.7871	2050.6392	1398.8549	1401.6761	1551.7675	1667.6781	3901.4722	2115.1079	6541.9546	1828.1649	8547.2861	4401.1299	1917.8195	1868.8573	3111.5098	1644.5513	1637.4089	1859.322	4257.3584	5614.1133	1860.4666	606.85114	566.79608	483.98578	1461.1243	2326.1309	1737.6381	1409.0782	3609.2734
3446.8022	2507.1543	2841.8174	4613.5767	2273.6318	1708.3625	1842.5803	1479.563	1890.4746	1837.4761	4109.9771	2117.7239	2145.8562	2027.636	1379.2776	1375.6379	1520.3655	1635.1362	3832.3027	2079.4067	6430.1504	1789.5945	8486.7832	4337.3584	1885.7942	1843.0044	3070.1411	1614.9471	1614.4374	1829.7135	4197.1289	5535.8237	1826.4821	598.70386	559.58228	478.47656	1446.0392	2287.3806	1702.4312	1385.0576	3545.7427
3520.5376	2557.3667	2910.9661	4687.0098	2311.7969	1732.4072	1876.8264	1501.4248	1925.6238	1862.6804	4160.4326	2142.7505	2170.645	2038.092	1395.6494	1401.613	1550.6028	1667.4666	3897.2903	2108.5837	6542.208	1818.2317	8554.2217	4405.7935	1914.1211	1883.5964	3102.7153	1637.9659	1635.5858	1857.5526	4250.3154	5631.4141	1863.2697	602.59399	566.39258	486.6991	1456.1432	2324.5669	1732.021	1419.3821	3609.7651
3441.4573	2502.6431	2844.8938	4606.5615	2270.6338	1702.1497	1845.9275	1473.134	1893.9282	1838.6182	4093.3032	2116.0752	2144.928	2022.4187	1383.1829	1374.5735	1523.147	1641.8359	3840.1887	2074.1643	6440.209	1791.4487	8489.1064	4324.1533	1886.5684	1853.3298	3056.2825	1611.9386	1603.8146	1826.4564	4193.9614	5540.9165	1832.1505	601.91479	558.10352	476.1123	1442.3607	2298.6094	1716.2236	1411.9907	3563.675
3546.0432	2575.1477	2940.738	4710.7754	2317.2002	1735.6826	1884.9082	1503.3823	1934.7358	1870.5652	4181.207	2161.51	2183.5864	2051.9954	1403.8086	1399.7844	1548.2361	1683.7415	3926.6514	2119.752	6590.8335	1837.0784	8583.7656	4442.7383	1934.2419	1906.6487	3167.8813	1647.1074	1643.0068	1871.3506	4303.4336	5692.4248	1877.1465	604.76489	566.54883	490.69165	1466.8013	2343.0522	1746.8141	1436.3995	3635.7573
3458.6777	2510.7104	2853.6045	4624.7246	2277.8413	1705.668	1858.9651	1477.812	1907.6265	1851.5237	4131.749	2139.9268	2161.7156	2043	1396.4138	1371.6899	1517.0237	1653.6804	3841.8635	2077.7532	6467.5508	1797.0806	8502.7207	4345.7871	1895.0676	1867.623	3102.5103	1619.5485	1608.2062	1830.5367	4208.8027	5557.3145	1840.2733	601.5946	558.70886	478.45422	1442.1635	2292.6584	1717.1865	1404.9702	3549.7261
3529.8501	2555.2104	2910.1616	4703.4551	2315.6074	1732.8013	1882.7981	1502.7202	1930.7034	1879.1655	4198.5034	2167.7883	2196.1787	2056.8274	1408.2439	1399.0674	1546.6558	1678.2366	3913.9038	2114.4985	6563.1348	1828.2012	8576.918	4409.4907	1924.968	1903.1445	3152.8025	1640.6133	1634.2268	1861.3938	4279.0503	5650.061	1868.7996	603.96918	563.62067	486.87543	1464.9524	2321.1985	1735.7834	1414.8296	3603.2764
3461.1492	2507.1851	2856.2422	4611.6104	2272.782	1704.0171	1848.6189	1477.0664	1897.2722	1845.866	4123.6333	2134.5598	2153.5354	2028.8787	1386.3691	1374.187	1520.4995	1637.4395	3836.5288	2071.1802	6435.2671	1792.6379	8481.0029	4323.8306	1882.4839	1850.7844	3070.2764	1604.39	1605.6552	1815.9865	4182.5693	5521.5376	1822.3922	599.90271	552.97827	478.97131	1436.6962	2286.9321	1711.9827	1400.4246	3542.0977
3517.2715	2551.4058	2892.9175	4681.1836	2308.1995	1725.3472	1869.4094	1494.0125	1917.7058	1867.7651	4163.6328	2144.9858	2167.7039	2039.3787	1393.0332	1398.1217	1546.8116	1673.2594	3897.5688	2111.1079	6540.3794	1823.4589	8567.0303	4397.269	1929.1678	1888.4838	3143.3799	1645.1869	1631.1539	1851.6332	4254.4302	5614.0347	1859.2701	604.70959	558.65515	485.82593	1461.6198	2336.3003	1749.7827	1438.7957	3612.6902
3438.7346	2496.8608	2834.8484	4601.4956	2265.0322	1694.9802	1839.3096	1467.5618	1887.917	1842.1594	4101.1567	2120.9907	2138.072	2018.6699	1381.5461	1363.2571	1517.687	1634.5447	3827.0149	2069.1558	6415.3701	1786.7834	8478.6387	4312.8413	1885.9021	1842.4385	3078.8472	1613.0422	1606.4402	1815.1785	4181.9893	5519.9468	1825.7329	597.35614	554.034	477.48492	1430.717	2287.5967	1704.6152	1399.8562	3530.1165
3521.5698	2548.7048	2899.7227	4683.2881	2302.9583	1724.5674	1866.6108	1492.5217	1915.72	1872.7405	4162.2939	2152.8201	2169.7476	2035.6428	1393.8337	1392.4675	1539.3884	1666.2114	3893.7683	2107.0515	6540.8916	1820.7612	8571.2998	4397.2437	1921.6809	1890.802	3136.637	1640.7368	1633.384	1844.0615	4254.542	5596.7729	1855.3601	605.93347	562.75037	487.17664	1455.4172	2331.8542	1740.688	1428.4758	3618.3181
3438.2913	2487.3684	2822.9214	4604.6216	2261.7283	1696.8582	1840.4197	1470.1538	1889.4866	1843.9875	4101.4663	2127.8269	2144.5486	2018.1045	1376.7654	1368.793	1514.864	1634.5627	3821.5647	2071.8545	6421.7563	1786.4644	8492.5234	4317.7891	1885.7744	1850.6758	3085.0386	1610.9539	1609.8572	1810.4602	4185.2529	5503.7974	1825.1206	599.81097	553.42877	478.73383	1432.6848	2279.5662	1701.9197	1394.1392	3538.2261
3513.2041	2557.981	2889.6226	4696.6108	2308.6711	1727.0928	1872.2952	1495.6375	1921.4824	1870.5129	4180.9707	2155.6316	2173.1394	2044.168	1389.1155	1396.6423	1545.4167	1679.4585	3903.614	2112.1912	6562.3906	1819.0977	8593.2607	4399.7988	1920.0186	1901.6262	3150.4048	1640.781	1640.4868	1847.9368	4258.1045	5604.3369	1858.7188	604.04303	560.7005	487.42023	1452.5369	2334.4536	1744.7205	1430.2881	3610.8987
3433.4341	2503.4307	2830.3643	4609.1274	2267.8706	1696.0634	1836.0131	1470.1097	1884.045	1842.4847	4107.3457	2128.5098	2143.8628	2017.0883	1381.5824	1372.5249	1511.5562	1645.1355	3835.2512	2074.2395	6432.5903	1790.9631	8533.1699	4324.1089	1892.9009	1868.8491	3106.0176	1619.1353	1609.8809	1819.2146	4192.2202	5518.8467	1827.8972	599.46259	554.90424	481.19781	1432.5881	2299.207	1715.6058	1412.5179	3554.105
3515.1953	2551.062	2894.3933	4708.6279	2320.23	1726.8248	1868.6395	1496.4283	1917.2682	1878.423	4196.4854	2169.4268	2187.7153	2050.1733	1407.2408	1394.2732	1542.9634	1676.5496	3899.2595	2107.1416	6551.1655	1822.6433	8586.1201	4392.3384	1926.553	1911.2705	3149.1748	1641.762	1644.1174	1852.4814	4289.3511	5644.9844	1865.9045	613.19879	560.71637	492.05182	1462.6858	2354.9978	1758.0295	1455.5386	3625.2246
3449.8267	2501.6069	2846.8481	4612.6011	2267.4709	1696.1934	1835.9343	1470.0471	1885.0791	1849.1008	4112.9995	2133.802	2149.5698	2021.626	1388.6211	1370.0284	1515.2662	1652.1715	3831.1118	2065.9487	6451.0283	1791.014	8542.2793	4326.2451	1894.0543	1882.8893	3113.769	1616.5967	1608.5896	1819.1128	4215.4233	5533.6792	1819.0215	604.3299	556.15631	486.38678	1435.0193	2301.3833	1711.446	1405.5925	3544.2087
3506.689	2549.2573	2897.3408	4678.083	2298.4182	1717.2134	1863.2363	1488.0828	1911.7908	1873.0874	4161.6865	2152.8345	2167.011	2033.241	1388.6177	1390.3042	1533.4434	1673.5022	3893.1313	2104.3491	6528.3467	1817.8687	8573.0762	4390.7544	1920.6956	1892.3167	3147.6165	1640.6448	1637.803	1846.2917	4255.6465	5612.0732	1858.0691	608.46594	560.02734	490.06567	1456.0229	2328.0608	1736.7854	1420.0483	3576.4895
3436.8652	2493.4834	2827.0093	4598.7905	2262.3284	1687.0369	1832.9978	1461.7937	1881.0933	1843.8196	4096.2036	2128.3281	2138.2798	2006.458	1380.1943	1360.3835	1507.7444	1641.8188	3821.4634	2069.4131	6411.3594	1783.4395	8500.457	4299.5342	1877.6182	1850.8862	3076.6174	1608.4374	1602.0487	1802.004	4154.3013	5490.6807	1812.5704	598.25293	548.1731	481.25842	1426.1471	2270.8027	1695.9835	1383.1815	3496.5137
3487.29	2540.2278	2867.0442	4678.3325	2294.2244	1712.0183	1860.6543	1481.3398	1909.3303	1861.584	4141.8574	2146.0071	2161.6509	2016.5488	1387.2708	1386.9045	1537.1809	1677.5464	3889.6025	2106.5476	6492.5044	1813.001	8562.3564	4353.6699	1907.9094	1877.0452	3110.6714	1631.5923	1630.6152	1830.2312	4206.8701	5570.5542	1852.0872	605.47473	557.06934	489.55408	1450.4619	2294.1372	1713.2698	1383.7446	3534.5869
3422.9658	2490.3965	2813.522	4587.4824	2255.6484	1681.4244	1827.5499	1455.7218	1876.2189	1830.5641	4079.3657	2111.3574	2125.3989	1987.8495	1367.9725	1361.4176	1508.066	1637.67	3821.4146	2063.8008	6384.5698	1780.6647	8512.0938	4296.562	1876.516	1857.847	3075.3701	1605.9801	1601.2223	1797.2491	4141.4307	5479.9355	1816.0472	599.05334	553.93604	482.65198	1425.0934	2272.2625	1699.8801	1393.5503	3507.9495
3489.7942	2531.6624	2860.7227	4667.0015	2298.9834	1714.6138	1861.1079	1486.073	1910.5779	1863.9792	4136.5029	2144.4114	2154.8274	2012.2639	1377.1091	1384.877	1539.2656	1685.9507	3896.2747	2111.4539	6491.8472	1822.1365	8603.4287	4374.8452	1917.3848	1886.428	3154.7932	1635.6082	1632.8713	1829.5833	4245.1509	5606.0557	1844.5886	611.63757	559.56018	489.42969	1452.5996	2319.8567	1731.4199	1418.5767	3566.0891
3412.0488	2474.1934	2796.9248	4596.1846	2260.9963	1692.251	1826.5281	1464.5754	1875.8958	1839.259	4081.6099	2119.2634	2135.73	1998.4343	1365.6992	1364.3899	1510.0698	1659.0366	3831.4312	2068.9941	6388.7222	1789.3032	8521.7441	4305.042	1881.3955	1851.9653	3103.5166	1609.696	1602.8279	1800.1028	4166.8921	5493.3101	1815.3	602.40167	551.52338	487.53839	1433.9622	2272.8735	1704.6467	1397.918	3511.7939
3497.4092	2538.6267	2871.5076	4677.1318	2298.4922	1722.1357	1861.6204	1492.0779	1911.9558	1865.0298	4157.5068	2153.3909	2161.3865	2020.7058	1381.5603	1386.561	1528.4158	1684.9014	3886.4446	2102.8745	6471.832	1812.1294	8589.3242	4359.6938	1904.1875	1867.1328	3129.1094	1634.7307	1632.0581	1824.6414	4215.2266	5597.918	1851.0391	609.61279	555.00867	491.03748	1448.4404	2327.7705	1737.8802	1432.1903	3572.6255
3418.7627	2487.3638	2815.1399	4579.6885	2249.8674	1677.0298	1827.0417	1452.6592	1876.1694	1826.481	4070.5049	2111.5986	2121.092	1986.4788	1360.9829	1354.5916	1502.6882	1648.613	3803.1353	2062.9348	6344.9473	1779.481	8522.1777	4275.8716	1871.1108	1833.6545	3074.2175	1614.9651	1598.0542	1793.1992	4133.3047	5485.7178	1814.677	601.63434	551.09283	483.48883	1428.6389	2277.6746	1702.9321	1390.7463	3498.189
3487.8423	2526.5513	2867.0032	4662.9302	2291.2349	1714.7473	1853.9336	1486.6433	1903.3904	1857.1345	4139.2632	2136.5608	2154.7637	2004.448	1373.5125	1384.791	1537.542	1692.4958	3886.8657	2101.1948	6464.0063	1810.5959	8592.9873	4371.644	1908.3022	1884.7976	3143.8083	1636.186	1640.0862	1825.7393	4211.3496	5592.7827	1848.4468	612.28668	558.54608	491.99896	1453.157	2330.3647	1744.3834	1436.8141	3579.3687
3420.4976	2470.969	2802.5801	4580.9834	2255.9248	1684.0911	1823.8435	1458.249	1872.0833	1833.874	4073.7612	2114.0618	2134.3223	1993.8477	1361.2837	1359.0206	1506.902	1659.9222	3810.333	2063.1943	6350.0176	1777.6891	8519.8242	4290.2827	1871.547	1846.9249	3075.4429	1614.3193	1611.095	1806.1392	4163.9204	5523.6899	1813.7346	603.4743	551.0849	486.16132	1433.8313	2283.2253	1707.2466	1411.4983	3505.6199
3485.4951	2523.918	2864.3052	4661.0811	2288.1934	1711.6334	1851.5143	1482.4967	1901.1398	1854.0289	4125.6729	2143.249	2156.186	2019.9645	1375.0792	1378.8552	1530.8728	1693.0503	3884.5662	2100.7593	6464.8423	1813.0103	8568.2637	4370.1494	1910.7908	1885.0471	3147.0461	1644.6011	1641.3838	1830.0876	4213.4282	5612.8892	1851.075	612.92731	560.28241	495.40338	1451.0754	2320.5488	1733.9045	1430.1746	3554.9275
3416.1052	2472.5522	2798.6619	4582.5059	2250.3071	1675.593	1821.1157	1452.0647	1869.4993	1828.1631	4076.5168	2117.6536	2127.3184	1989.3833	1363.3735	1350.316	1500.6854	1662.0455	3804.6855	2059.7104	6344.8965	1781.4867	8501.3887	4291.1353	1870.8202	1847.9735	3084.3613	1613.0242	1611.6191	1792.8521	4123.6416	5480.6748	1812.4365	598.09552	549.06903	486.05963	1428.1936	2280.4663	1701.6516	1402.5881	3500.2166
3472.7534	2528.3896	2850.2734	4642.2153	2277.0459	1701.9188	1847.5079	1475.2418	1895.6454	1848.8434	4110.2393	2128.043	2143.0381	2003.0729	1359.4552	1378.234	1525.2155	1697.3344	3869.2793	2096.6021	6460.9912	1808.2494	8565.2256	4373.4365	1905.1503	1882.5531	3137.7324	1648.0596	1646.5437	1828.8271	4191.2471	5599.3457	1850.2883	606.15271	556.02246	492.94714	1451.0522	2329.6963	1736.5514	1437.0577	3572.3457
3397.4805	2476.7476	2787.7139	4567.0649	2239.8711	1678.3992	1816.7581	1453.3928	1865.5449	1823.7354	4048.1204	2105.1196	2115.937	1988.5979	1348.8389	1352.1547	1492.8114	1660.9752	3804.0288	2055.6484	6339.0786	1782.2633	8486.3652	4296.9058	1868.3051	1846.8514	3078.3848	1620.1978	1615.02	1794.9116	4125.4604	5510.1938	1811.0769	606.32111	549.27264	489.04889	1432.3677	2278.9048	1701.894	1413.1169	3508.1726
3471.0137	2529.1157	2856.7676	4651.0645	2287.3635	1707.7458	1859.2212	1479.1392	1908.6387	1856.1392	4131.645	2140.884	2159.3369	2009.2678	1378.2319	1385.0415	1523.9124	1703.9844	3880.1143	2097.04	6466.2993	1810.7688	8571.5918	4386.0928	1907.9958	1907.356	3155.4138	1664.264	1641.6207	1830.2709	4202.9546	5624.8027	1852.6803	615.24792	561.21436	499.25354	1463.0072	2324.8706	1733.5896	1427.2773	3570.0938
3408.0298	2476.3555	2800.0166	4569.835	2239.3953	1675.6636	1823.5601	1450.7705	1873.1375	1825.7896	4059.2983	2105.343	2118.9155	1987.938	1357.0066	1358.1543	1496.8037	1667.8188	3804.8176	2056.0576	6369.1743	1784.5688	8513.3252	4316.8682	1867.509	1869.7061	3112.3694	1622.9144	1611.6652	1792.9908	4114.1475	5519.1748	1816.1112	603.59949	550.23328	490.64001	1433.6979	2276.4109	1703.333	1407.5771	3512.8008
3473.6543	2527.6367	2851.8438	4634.313	2278.7891	1707.4487	1856.9851	1478.9468	1907.5332	1853.9697	4120.2837	2133.7842	2144.155	2007.5461	1371.509	1383.9026	1525.3457	1700.5339	3875.1287	2094.0449	6458.3047	1813.1943	8576.5566	4386.6387	1905.1538	1904.5618	3167.2229	1659.5774	1640.5613	1824.1421	4175.6143	5615.7476	1853.9922	610.66107	556.38251	500.25726	1445.6448	2325.291	1740.332	1438.1995	3553.5852
3400.5068	2478.1821	2796.1514	4562.9897	2248.5396	1683.4191	1831.3846	1458.7516	1880.8368	1827.9266	4071.7856	2114.4795	2129.2651	1987.7218	1355.3575	1357.6794	1500.6802	1665.5681	3802.4563	2060.2117	6345.9893	1775.9204	8504.5098	4296.5591	1873.8157	1862.8242	3105.4617	1631.4031	1609.2649	1791.822	4096.0776	5506.4785	1802.0547	605.33795	548.85199	489.24677	1426.2581	2278.3154	1696.947	1405.3108	3506.1287
3480.8408	2522.3657	2863.666	4620.8984	2262.6672	1695.2402	1849.6042	1469.4255	1899.1416	1840.2646	4089.842	2117.947	2136.6504	1990.688	1358.4104	1379.9238	1521.7263	1684.9836	3858.7341	2086.2493	6403.7197	1796.7854	8530.5	4326.7876	1881.8381	1857.6826	3093.988	1650.9773	1627.218	1802.405	4134.7036	5532.1211	1835.6895	611.83459	552.98682	494.86194	1444.4492	2285.407	1710.8079	1399.9619	3534.4097
3398.0837	2458.1545	2777.064	4536.9644	2226.9888	1661.1855	1816.0942	1440.02	1865.855	1808.4382	4023.5911	2080.7427	2100.7654	1958.7512	1343.9846	1350.4993	1486.2124	1645.2102	3782.9319	2045.9666	6298.3936	1766.583	8459.2197	4261.6968	1856.0852	1832.2163	3050.1111	1623.137	1604.1377	1771.8184	4074.2834	5455.7749	1803.9138	609.0108	547.69342	489.79034	1421.6287	2267.1479	1695.1334	1396.226	3494.1943
3461.6814	2504.866	2832.3083	4622.9175	2282.802	1705.1062	1853.6055	1478.3672	1903.9182	1847.5342	4107.8066	2128.6816	2146.5962	2001.4741	1364.5212	1375.6272	1520.1819	1693.0542	3868.8787	2090.5391	6430.4971	1807.0754	8566.7705	4374.8213	1900.3379	1894.4119	3155.1528	1644.4944	1641.6411	1813.5173	4166.6323	5571.2134	1845.1453	617.72662	558.01691	500.90033	1452.4185	2309.1084	1728.1342	1426.9491	3565.0767
3384.9863	2451.7883	2772.7639	4542.9478	2232.6843	1667.4668	1820.4001	1445.7585	1869.9995	1816.3198	4045.4839	2100.1458	2113.6003	1976.2737	1350.5227	1353.6624	1493.8511	1651.2363	3797.4062	2051.4243	6333.5308	1779.2598	8482.2617	4292.8218	1866.707	1859.7878	3105.8984	1617.4233	1612.9502	1776.2578	4083.9539	5473.8003	1803.7585	606.02008	549.50787	493.85089	1431.8398	2236.5713	1665.9153	1358.4849	3442.0083
3456.697	2517.5107	2844.4739	4609.5327	2266.0269	1698.7328	1841.7416	1472.4806	1892.0839	1832.1605	4075.5132	2113.481	2134.3599	1982.6837	1348.6796	1376.7028	1520.6542	1686.7877	3857.7305	2086.1626	6433.6206	1800.2706	8544.1182	4348.3052	1900.0153	1891.7343	3145.7622	1640.8821	1640.1536	1809.0415	4152.3091	5556.0518	1844.9448	617.31812	555.08813	501.97815	1450.3352	2299.3101	1715.3619	1412.1532	3522.7188
3374.2458	2450.1396	2768.7991	4529.9077	2223.2432	1664.4524	1812.3679	1442.0774	1862.2678	1811.4524	4023.7356	2088.1372	2102.6318	1966.208	1342.5798	1349.6027	1483.7638	1650.8781	3783.6895	2043.6471	6308.7998	1770.7052	8461.7021	4273.2632	1862.4213	1849.9877	3076.3794	1613.2833	1612.2277	1780.567	4099.7969	5481.0459	1806.027	611.65796	549.70374	495.64221	1430.6022	2263.3096	1696.1271	1405.9506	3484.0908
3450.4302	2521.4541	2837.6772	4602.7554	2270.5925	1695.6099	1841.3755	1468.9653	1891.3865	1831.0908	4077.4868	2113.3899	2129.4685	1979.5569	1355.4395	1373.1948	1515.178	1682.012	3849.9648	2078.6592	6414.9897	1800.4346	8527.9229	4341.8164	1895.8633	1883.8044	3127.9058	1636.1393	1634.1041	1798.7865	4131.9531	5514.9058	1830.1393	612.14221	555.80896	497.34961	1440.5529	2279.073	1700.9177	1405.0583	3515.0054
3373.1821	2461.7109	2773.6641	4523.918	2219.7788	1663.7836	1809.9862	1441.9127	1859.0182	1806.4696	4016.9097	2082.7354	2107.397	1963.7867	1334.5363	1338.7584	1478.6705	1632.6373	3755.6855	2024.8529	6269.4497	1753.2311	8421.1738	4236.4839	1846.3177	1832.3761	3046.1895	1596.1034	1588.1439	1742.256	4001.3389	5334.4531	1780.1542	602.82397	541.81299	489.86975	1410.1696	2222.3232	1660.1357	1370.0771	3449.4617
3410.415	2472.6904	2792.186	4545.6113	2235.009	1674.8896	1819.7859	1452.0361	1869.2749	1815.4443	4017.0544	2080.9915	2101.9099	1960.8638	1331.4573	1359.037	1503.8495	1658.3866	3823.4209	2062.8984	6370.9341	1786.7374	8497.5195	4315.0278	1881.88	1858.1586	3111.6997	1624.8091	1628.1328	1775.106	4083.1733	5444.4912	1826.7256	614.77606	553.45697	497.33392	1439.2827	2282.4751	1704.4978	1415.8762	3530.3032
3345.6296	2420.9854	2732.5725	4480.1299	2198.3462	1650.2236	1792.9734	1430.4255	1842.1548	1790.9431	3967.9785	2059.1067	2078.5237	1941.6748	1324.2322	1335.2356	1468.5244	1616.3833	3742.4548	2024.2312	6256.145	1749.1631	8417.2793	4234.811	1853.4768	1823.4756	3049.7783	1595.9205	1595.4315	1741.8114	3994.2495	5329.2666	1785.8781	601.17651	543.46277	486.75745	1411.4305	2223.6675	1663.5864	1368.6311	3449.5889
3555.7949	2543.1777	2914.751	4657.0039	2300.8865	1720.4358	1845.9834	1491.0513	1896.4973	1846.0657	4132.1177	2139.6829	2162.5552	2003.1731	1371.9829	1371.4907	1526.4705	1675.7715	3880.0786	2085.4985	6488.6938	1824.3101	8575.6328	4409.5073	1924.6609	1933.1174	3169.6333	1662.3552	1656.3569	1841.4087	4246.8379	5647.6826	1869.1968	620.22852	554.90454	507.89246	1457.8123	2336.509	1746.8606	1424.3638	3591.3513
3461.2314	2474.5962	2825.7856	4585.0112	2252.585	1690.1884	1816.3683	1465.171	1865.7169	1818.8859	4076.688	2114.2393	2132.7822	1983.079	1355.4889	1362.0181	1511.781	1669.5071	3851.894	2064.1897	6437.6064	1809.6729	8544.9404	4371.6533	1904.7979	1917.3777	3137.731	1631.4797	1629.0752	1799.9607	4144.002	5514.4536	1826.6814	618.03839	544.3222	500.09198	1434.9014	2297.2954	1715.8524	1395.6058	3519.1304
3546.0156	2542.8584	2894.5757	4690.0366	2303.9016	1726.2896	1869.2268	1496.9927	1919.9575	1850.637	4163.0571	2152.304	2171.157	2017.2439	1381.6997	1372.99	1525.1106	1674.9346	3878.293	2079.5322	6478.7925	1818.665	8540.6475	4401.938	1920.032	1928.4792	3137.5955	1644.6458	1653.4216	1808.925	4157.7715	5559.7783	1842.0242	613.04852	545.53436	498.98004	1433.7954	2313.3899	1719.707	1403.199	3517.1853
3474.5664	2489.3743	2833.5464	4589.6963	2250.8489	1685.4119	1823.7383	1461.6584	1873.7537	1819.4065	4068.9568	2110.5598	2131.9534	1977.0559	1360.759	1348.8276	1498.4929	1642.8284	3805.502	2038.7278	6360.6987	1785.9248	8432.5801	4297.5752	1877.6143	1853.7749	3018.064	1619.8315	1631.3645	1789.5649	4111.875	5489.8652	1816.6746	612.58752	538.20947	494.01245	1420.261	2255.7466	1685.1248	1370.6172	3444.7864
3503.9199	2530.4048	2866.9983	4674.0244	2296.7324	1713.3994	1859.5999	1486.7478	1910.8315	1840.8186	4135.0176	2134.8728	2153.426	1991.3171	1367.6609	1366.2949	1511.2673	1659.467	3850.769	2053.6719	6415.8667	1799.717	8480.374	4323.7271	1898.0012	1877.3479	3057.8872	1633.291	1638.6619	1794.6182	4141.6416	5546.7065	1846.9236	615.67194	545.133	502.21136	1432.5894	2224.8782	1657.6875	1314.594	3324.4695
3442.7964	2476.981	2813.644	4545.0068	2227.9578	1673.6506	1804.1003	1451.6321	1853.8247	1793.7869	4010.7913	2084.9424	2100.2766	1942.1526	1335.896	1345.3862	1493.6248	1646.7412	3801.1982	2031.5059	6345.3604	1780.7683	8427.0215	4279.7153	1872.8149	1850.8389	3012.3662	1583.0001	1584.6466	1734.3131	3988.8682	5332.1968	1767.6434	599.96899	525.71973	474.7052	1373.619	2250.4417	1679.1211	1361.9451	3463.7983
3487.2671	2502.905	2847.6479	4636.8428	2271.9868	1705.1858	1849.2927	1479.1353	1900.5474	1825.0916	4090.8477	2114.3164	2132.3535	1972.4146	1355.0264	1377.9225	1520.7206	1667.0367	3871.5742	2070.6006	6446.2578	1807.6544	8479.5752	4342.79	1904.0294	1885.4213	3069.4336	1638.8989	1645.4485	1794.4189	4130.8735	5550.8823	1839.7537	611.37067	545.3548	496.24274	1435.4143	2300.989	1715.304	1392.5491	3524.9771
3406.8833	2449.8901	2779.7183	4558.3682	2234.9497	1671.7336	1821.6611	1450.3074	1870.9819	1798.968	4030.908	2093.9597	2111.9973	1953.3999	1340.5093	1358.9957	1495.2096	1644.9039	3799.5874	2034.5607	6361.3472	1786.6107	8427.752	4286.0229	1879.662	1861.5382	3031.292	1604.0374	1615.9131	1769.0676	4067.4978	5461.0317	1800.0801	608.72162	539.72736	494.18536	1413.2798	2256.5808	1685.5183	1378.7217	3474.2925
3482.269	2501.3984	2846.4067	4627.0098	2268.5742	1702.4038	1853.5339	1476.5876	1905.0303	1823.7117	4084.4961	2116.3022	2131.3184	1971.3054	1355.2051	1379.0198	1522.2507	1667.5681	3861.5627	2083.2878	6443.2368	1802.8416	8475.1895	4350.1685	1906.9944	1868.3484	3095.6199	1637.1423	1647.9092	1801.8899	4150.3545	5564.6362	1835.947	616.21515	546.73212	501.63617	1439.1418	2289.73	1711.2847	1384.8469	3514.7178
3410.4954	2447.0386	2787.8772	4561.7783	2233.5371	1672.9423	1825.7599	1450.9884	1876.6759	1799.9789	4025.5015	2094.3853	2107.3262	1953.3632	1341.5206	1351.6646	1492.2666	1638.1064	3791.8999	2043.0957	6333.2837	1774.9189	8396.3115	4272.5728	1868.5532	1833.8213	3038.2827	1605.8428	1615.834	1768.7898	4067.2832	5456.6606	1802.8125	609.41034	540.87177	493.13861	1416.3889	2258.2727	1682.3262	1381.7383	3478.644
3467.1479	2499.3057	2833.5869	4616.4575	2263.4443	1695.0739	1847.871	1470.2643	1898.9315	1813.7499	4049.8989	2099.6929	2114.2583	1958.7028	1333.4757	1374.2709	1525.9276	1668.7946	3870.3999	2075.4795	6423.707	1814.9464	8478.1025	4356.7485	1907.6425	1881.9957	3098.1904	1640.0684	1651.3362	1803.9265	4156.2471	5575.7983	1839.5625	616.45758	553.2735	497.71014	1442.2773	2290.9617	1710.8164	1400.95	3545.5632
3393.6938	2440.4202	2765.9797	4544.6499	2230.5872	1667.2271	1821.6611	1445.4807	1871.4272	1794.4922	4008.5083	2081.8621	2098.136	1943.7617	1329.7058	1351.1831	1494.1292	1642.4023	3808.1211	2045.0708	6334.7432	1780.199	8425.4512	4287.0474	1875.1575	1849.9695	3060.6431	1612.3523	1620.666	1771.219	4079.6707	5470.1758	1798.9937	608.69409	542.29602	496.09668	1418.6494	2251.2661	1683.7487	1379.1295	3471.2295
3465.4995	2493.0615	2837.4448	4612.9746	2258.999	1692.7964	1850.1389	1467.8396	1901.6721	1813.2698	4039.2671	2097.9958	2112.4912	1953.0908	1335.4253	1372.5986	1522.9348	1660.3792	3861.8103	2079.8228	6416.8306	1810.0703	8476.6348	4352.7627	1908.4395	1878.0129	3093.5698	1639.6647	1639.984	1795.8497	4134.7822	5549.1934	1830.8331	617.49353	547.80212	496.73096	1442.5179	2295.1497	1715.6479	1414.1768	3539.3445
3389.0859	2437.9214	2774.75	4537.0898	2225.292	1661.4495	1820.6375	1441.0154	1871.2532	1784.0066	3984.176	2072.3062	2083.9758	1931.1873	1325.27	1343.8131	1494.2501	1631.5179	3797.1016	2039.3973	6292.9741	1777.4669	8396.3555	4271.1294	1875.5619	1843.6071	3048.2275	1601.8745	1618.2808	1764.0393	4061.3679	5458.1289	1801.5264	610.8988	543.84998	490.83789	1417.9597	2261.8794	1693.9889	1398.848	3501.0195
3462.2266	2489.1484	2834.4019	4629.4043	2260.6436	1699.0753	1863.0643	1473.4813	1913.6903	1818.6451	4072.3965	2110.771	2133.9453	1962.8346	1345.4528	1378.7709	1523.6886	1659.3639	3872.1431	2079.6436	6405.0425	1813.6395	8484.1621	4361.5034	1916.1322	1892.7167	3138.0405	1638.7858	1650.1488	1797.4352	4136.5586	5565.3179	1840.6791	612.89392	549.29077	499.5304	1440.5863	2284.9597	1703.4961	1399.6904	3537.0344
3389.2241	2440.8301	2773.8413	4552.4028	2231.3252	1672.3497	1826.6483	1450.4301	1877.0895	1788.4662	4007.8408	2083.2153	2098.8052	1944.7164	1328.2582	1347.3384	1487.8474	1622.751	3795.6274	2042.2463	6299.0537	1773.5693	8411.1338	4286.9004	1888.0542	1860.2366	3084.7952	1611.6665	1618.7898	1766.2185	4061.7605	5467.5244	1799.3884	610.33643	541.00049	488.96228	1422.4263	2249.6047	1679.1895	1385.4387	3470.6196
3453.6489	2481.5366	2830.4224	4626.8452	2266.2344	1699.7583	1859.2439	1473.3335	1910.6072	1812.8613	4062.8318	2111.5427	2119.7314	1963.9109	1332.4963	1369.4358	1519.249	1652.8376	3861.1428	2080.2258	6410.9131	1806.8389	8491.1582	4371.2803	1918.2214	1887.6794	3145.5947	1637.5649	1641.6101	1788.2537	4119.7915	5552.8877	1830.177	616.32843	549.42474	498.29755	1443.0862	2273.5261	1695.74	1389.4937	3528.0923
3389.6694	2435.5132	2770.5215	4546.3701	2223.5508	1664.655	1827.8569	1442.7202	1878.5891	1790.0183	4014.6995	2079.3884	2099.6565	1945.05	1324.9819	1344.2251	1488.2263	1621.5767	3783.8003	2037.2803	6293.0601	1771.2053	8411.834	4292.4683	1878.8105	1852.3235	3084.6433	1600.1521	1613.0947	1755.5291	4041.3687	5434.7827	1794.8909	606.36157	541.47522	491.73669	1414.4885	2252.144	1685.2385	1395.6416	3499.344
3459.8423	2492.2905	2842.4077	4627.0195	2265.6082	1700.665	1859.4468	1474.2493	1911.4045	1817.1582	4073.7192	2112.1689	2125.7097	1962.3862	1339.5212	1360.9126	1509.8376	1631.4651	3834.8235	2054.6245	6339.7617	1796.5422	8439.0635	4326.7832	1902.9854	1876.1858	3095.6135	1644.0598	1649.1609	1799.0288	4122.0283	5565.1733	1836.7717	613.30414	551.95734	495.79218	1445.2129	2285.5469	1713.3964	1401.4952	3549.7573
3391.0181	2445.7285	2779.4136	4503.564	2202.5828	1656.0215	1809.1855	1435.936	1860.2397	1767.9495	3964.2144	2056.228	2081.668	1914.7937	1315.3469	1344.515	1487.7985	1617.6171	3792.0361	2033.1171	6287.0601	1777.474	8395.6572	4291.1909	1891.004	1862.2574	3068.2427	1604.6884	1617.8197	1756.4545	4041.2407	5458.0464	1797.4052	603.62036	541.5614	487.69263	1411.5355	2250.4854	1683.2849	1384.7991	3490.229
3433.7949	2476.3916	2809.4102	4615.9702	2258.665	1694.0522	1856.3884	1466.9321	1907.728	1807.46	4047.0647	2096.4592	2119.417	1950.929	1331.5537	1368.4111	1517.1965	1635.4521	3852.3113	2061.4875	6368.7803	1800.2427	8456.0713	4351.5303	1912.2202	1881.9321	3100.3364	1640.7429	1642.853	1790.7344	4102.6992	5559.0537	1819.3987	607.60089	548.50323	492.92487	1437.2212	2294.8228	1720.6189	1417.2314	3552.1758
3376.8447	2435.0806	2765.7183	4535.604	2216.8838	1654.0121	1827.6718	1433.5175	1877.579	1780.2008	3985.7368	2068.5483	2087.2896	1926.3131	1311.0936	1345.5251	1486.0525	1611.9775	3790.1641	2024.3416	6284.7749	1774.7122	8390.7383	4285.7759	1883.5891	1862.1013	3068.1362	1613.6484	1613.4578	1756.7329	4037.9995	5467.7056	1793.8494	605.67468	543.12097	487.07422	1418.3274	2243.0688	1683.7212	1383.3901	3479.8044
3452.8948	2483.9155	2824.6194	4614.0864	2257.7493	1691.5227	1857.6357	1465.1738	1909.0049	1808.5125	4047.2158	2096.1868	2118.1223	1950.3735	1324.9062	1361.1074	1513.5896	1627.6562	3831.0776	2059.5972	6343.4648	1798.5142	8439.9512	4344.9937	1905.7415	1881.6013	3105.8167	1638.3689	1642.4963	1788.3369	4087.4612	5548.1177	1823.4629	607.85431	550.28241	494.44733	1436.0129	2279.6997	1702.0078	1400.7249	3534.4534
3328.3989	2394.8457	2720.0688	4528.0244	2213.9705	1655.4807	1822.5984	1434.9436	1873.3992	1775.6548	3983.4089	2067.1335	2084.8171	1926.4509	1312.5747	1342.4375	1487.978	1608.4417	3779.5637	2024.1038	6255.3311	1766.1802	8382.291	4269.0527	1884.4905	1847.3572	3058.2712	1611.6726	1612.5378	1757.3201	4021.1338	5457.4512	1785.9797	601.92035	540.24139	486.34479	1410.043	2235.156	1670.9885	1377.2573	3466.6541
3438.1331	2480.7776	2815.2317	4612.5591	2250.3423	1682.2581	1849.0938	1459.2742	1899.467	1797.2529	4036.1477	2086.4646	2109.8628	1939.7998	1320.0276	1363.3848	1508.7471	1634.2795	3841.9275	2054.801	6350.3564	1796.0193	8439.4893	4347.2529	1907.8628	1869.697	3094.5464	1641.9412	1638.2153	1783.1699	4085.4333	5555.1465	1824.4849	605.73285	548.90045	492.52814	1434.1191	2272.7473	1698.5498	1394.9568	3520.219
3365.1301	2422.2957	2748.0974	4519.6675	2210.6167	1654.9546	1820.8547	1433.9656	1871.6116	1768.3198	3954.6765	2059.0269	2082.3425	1916.793	1311.0452	1338.8159	1484.012	1603.9829	3775.4734	2016.6504	6257.5649	1765.0806	8377.4482	4275.8525	1881.7551	1848.9651	3056.8496	1607.8397	1608.3915	1748.7228	3992.2422	5421.5425	1781.0233	596.65991	543.85315	485.69324	1406.3527	2225.7922	1664.1775	1364.2405	3440.6431
3431.8936	2466.8596	2805.6948	4549.3174	2225.6414	1667.4236	1829.0273	1446.5959	1879.2102	1776.728	3978.4792	2058.4727	2084.4839	1914.7864	1304.7029	1350.458	1495.7266	1609.4094	3808.8057	2039.4382	6297.2827	1783.4941	8424.2461	4299.2344	1897.6404	1859.5676	3074.6624	1617.0479	1617.3743	1746.3105	4014.8354	5417.6997	1791.6079	602.29767	542.0976	483.63007	1419.4775	2250.6719	1688.5366	1379.8574	3485.6807
3329.0469	2400.4326	2723.7251	4476.4854	2189.4746	1642.6443	1801.6982	1423.282	1851.7803	1752.207	3922.6262	2034.2808	2061.2771	1896.5537	1292.7615	1323.8677	1464.6804	1564.8474	3733.3071	2001.2097	6179.2104	1747.3745	8340.8076	4219.8687	1860.8835	1815.5378	3012.9807	1590.5728	1589.5327	1716.5422	3933.2844	5318.0581	1760.2051	596.04718	534.98969	479.586	1398.3965	2239.416	1673.5383	1381.4753	3455.498
3422.3843	2479.7344	2794.0518	4612.5259	2254.2102	1685.8762	1850.4355	1461.9836	1901.7	1800.1162	4032.0212	2093.5247	2116.3245	1935.8232	1322.1812	1362.3914	1514.8843	1635.5923	3846.3379	2061.6431	6378.5522	1807.6763	8474.5977	4351.2739	1922.0427	1885.4478	3119.0266	1634.0129	1639.8098	1781.2424	4090.6436	5556.2031	1815.4802	608.38208	548.60852	491.99939	1432.0881	2271.2483	1699.2761	1396.084	3539.4407
3364.3936	2441.8923	2753.9102	4526.2119	2204.9868	1655.1024	1819.5187	1433.2614	1869.7301	1770.17	3965.5273	2060.1382	2085.3252	1917.8427	1304.5638	1340.5857	1479.2419	1602.4741	3776.2048	2023.9258	6271.4316	1770.1394	8413.7686	4292.5566	1889.8301	1858.6841	3080.3455	1607.1953	1603.7612	1748.1328	4013.2981	5452.9248	1784.4919	598.29633	540.76532	483.44305	1414.7668	2233.46	1668.0389	1371.6239	3466.1577
3434.6072	2473.1956	2816.8071	4589.0352	2234.822	1679.3604	1842.342	1456.2329	1893.4082	1788.1519	3999.3459	2075.1028	2104.5015	1925.9875	1311.7224	1365.3796	1514.6829	1631.4045	3844.0059	2057.0747	6345.208	1801.771	8446.0859	4333.8335	1915.1562	1874.3259	3114.2959	1627.7052	1631.0717	1773.35	4070.0562	5543.3691	1811.2059	606.34973	547.98621	491.39404	1432.6532	2264.377	1689.853	1381.9407	3513.7334
3356.6362	2421.1709	2750.3276	4524.5146	2201.6724	1652.1716	1813.8982	1431.9001	1864.3726	1771.2041	3952.22	2055.6663	2079.2266	1911.5388	1302.1333	1337.666	1477.321	1586.4021	3768.5432	2012.8772	6220.6299	1760.0806	8360.751	4253.3018	1877.2732	1835.4607	3051.8743	1602.6221	1607.0557	1744.9963	3992.8313	5433.937	1776.2727	594.93878	539.94049	483.66766	1411.72	2222.5571	1659.2656	1357.6709	3453.9124
3385.6248	2439.2217	2738.8557	4575.4375	2233.876	1668.0502	1836.4906	1445.8951	1887.2477	1785.1478	3994.1553	2068.1567	2094.981	1915.7152	1303.8292	1347.2678	1492.1267	1592.272	3793.5254	2028.98	6261.4639	1775.3669	8368.9307	4282.7378	1900.1318	1842.7664	3067.8938	1601.7153	1602.9927	1722.6794	3934.2449	5356.3105	1778.3118	593.62518	537.09161	479.80621	1408.2627	2218.2166	1659.1721	1349.8762	3465.6355
3343.0576	2409.4854	2732.9587	4455.2612	2168.3164	1630.9667	1791.9921	1415.2653	1841.0397	1740.9786	3883.3794	2014.5624	2039.7145	1877.6022	1279.3453	1311.1469	1451.8881	1548.2999	3709.3721	1979.8011	6107.7769	1734.9979	8271.5996	4179.7104	1851.6412	1798.7147	2994.6001	1577.3467	1578.7209	1695.1072	3869.4688	5266.5601	1742.5166	587.82245	532.6142	473.32623	1387.4167	2163.5334	1617.02	1310.499	3373.4062
3350.1497	2426.5947	2739.8784	4572.2217	2223.2424	1672.2307	1836.4192	1449.7502	1887.0298	1777.2266	3965.9304	2052.4841	2077.9197	1899.1333	1291.3354	1348.6548	1502.9666	1610.4258	3815.4885	2047.5542	6308.6362	1785.05	8394.9131	4300.7695	1904.3813	1842.3215	3088.5417	1628.7264	1628.443	1764.8229	4043.1089	5513.7324	1805.1625	601.86023	546.67932	486.27356	1425.8165	2256.8806	1683.093	1382.0847	3513.7153
3282.7463	2379.2815	2680.8884	4505.5562	2188.1545	1648.4573	1807.6819	1429.5242	1858.5576	1759.3521	3930.5129	2039.8718	2063.9702	1896.3723	1290.9255	1334.2908	1477.1165	1580.4548	3758.7942	2018.6453	6223.5664	1758.3223	8351.6104	4248.6587	1883.7	1830.698	3065.4189	1595.3135	1595.0027	1724.3801	3947.6611	5390.2676	1768.3848	590.9021	537.40735	477.3584	1400.3882	2214.4219	1659.4647	1354.3727	3451.4272
3416.23	2465.0156	2795.856	4580.5625	2229.6807	1672.4683	1842.5042	1450.3872	1893.8945	1785.2625	3988.2219	2061.2427	2085.7371	1915.7761	1298.8196	1350.6987	1496.8433	1598.2578	3806.3333	2045.8672	6280.6328	1777.0786	8361.5156	4287.8433	1898.2544	1824.3982	3058.3706	1622.1899	1623.157	1752.7236	4017.2979	5480.8066	1797.7971	603.05084	545.20282	484.74506	1425.5947	2254.1501	1683.1902	1380.1433	3505.229
3336.8359	2405.7642	2727.2305	4494.603	2186.3875	1634.917	1804.5503	1416.8547	1854.9255	1746.4763	3904.563	2022.7803	2050.6763	1885.8071	1282.5803	1326.6632	1476.1183	1576.3661	3741.1655	2014.2084	6194.9644	1760.024	8304.9766	4222.2539	1867.6603	1806.9052	3034.6968	1588.9912	1595.9053	1723.8618	3945.1199	5382.6045	1761.5115	593.34424	536.81201	475.1322	1403.5747	2205.4646	1647.2954	1343.3601	3420.5945
3402.4761	2450.1226	2775.1147	4566.9639	2222.8145	1661.9794	1834.5197	1441.0004	1885.3766	1778.6576	3972.9702	2058.5537	2084.4536	1911.9618	1297.3986	1350.969	1494.7732	1594.4866	3804.9893	2044.7979	6272.625	1781.2542	8363.9785	4284.3467	1899.28	1837.0371	3071.4443	1616.6162	1618.2263	1750.1106	3996.1812	5461.5015	1786.929	592.57239	542.54358	478.87695	1413.9905	2243.5186	1673.2607	1361.1133	3470.0317
3332.1826	2392.5015	2715.876	4485.0669	2178.7971	1634.3042	1802.5596	1417.5076	1852.3918	1745.3303	3894.9194	2020.8396	2052.9646	1886.4475	1281.8071	1323.2915	1467.5442	1563.1023	3731.3987	2009.5056	6176.2695	1751.6353	8299.6553	4207.4561	1869.0127	1802.9744	3011.4211	1589.988	1591.322	1722.9604	3935.5698	5380.0591	1755.6243	589.55865	536.81891	475.97284	1398.1555	2203.4065	1647.9678	1340.0686	3430.1729
3414.9966	2458.9502	2793.9604	4572.6113	2223.3027	1674.1475	1836.5439	1451.1228	1887.7737	1782.8982	3982.498	2065.2373	2092.8281	1921.022	1298.2852	1347.774	1498.1459	1601.5668	3810.3472	2050.3647	6304.3599	1787.6981	8412.5566	4308.0469	1907.2338	1853.0148	3112.8394	1626.2438	1624.059	1752.0773	4004.0542	5491.5527	1797.5118	595.08228	549.72473	485.97974	1423.903	2262.4241	1688.8904	1380.189	3499.2078
3335.0391	2406.4463	2737.7295	4484.5142	2183.8147	1642.1121	1798.7341	1423.1157	1848.229	1753.7271	3910.3203	2029.6763	2055.7639	1891.5337	1283.1755	1322.8716	1467.9436	1567.6616	3744.0876	2008.6753	6205.6211	1752.2493	8346.1387	4239.0352	1870.8577	1816.3372	3062.2712	1601.6912	1593.9929	1724.8674	3938.1487	5395.2842	1754.3767	590.04272	536.39648	477.6427	1402.6526	2217.7253	1655.0134	1357.907	3434.4924
3398.4131	2452.7148	2783.3276	4549.8872	2220.7437	1661.991	1826.2744	1440.7942	1876.7529	1773.0649	3958.582	2048.8293	2075.292	1901.1917	1295.9512	1346.2605	1493.6372	1583.5779	3797.6746	2046.49	6276.7939	1779.2732	8404.6797	4296.1631	1904.9944	1844.7812	3094.3474	1614.4917	1619.9448	1743.6604	3979.9575	5435.292	1789.5371	591.16803	542.88312	480.12421	1415.2195	2247.95	1677.6987	1375.4932	3481.0625
3320.4958	2395.0042	2719.0332	4463.9463	2170.1899	1635.7542	1794.8804	1417.7329	1844.1814	1742.6733	3887.3618	2014.8413	2037.1584	1873.4065	1274.0901	1320.6477	1457.5037	1553.3203	3733.8379	2005.3621	6157.542	1744.4753	8320.166	4211.0864	1864.1208	1794.7791	3013.9668	1594.0529	1590.9225	1715.6581	3916.1113	5359.7676	1760.9132	589.49377	539.43506	474.43799	1398.6666	2195.2283	1642.1018	1342.4177	3417.7642
3393.2476	2435.5674	2773.7563	4542.709	2218.4143	1663.6484	1825.2083	1441.9956	1875.2783	1772.2444	3946.5449	2044.5625	2072.9807	1895.3691	1287.4409	1342.3936	1489.4041	1584.1948	3799.8499	2038.7083	6233.1865	1779.8738	8389.0869	4275.4863	1896.8066	1827.7996	3066.7271	1616.2556	1617.5027	1745.7285	3978.7041	5452.9102	1787.5386	594.6059	539.45807	479.61761	1416.676	2236.8901	1669.4175	1360.9634	3464.7896
3308.3057	2381.3931	2710.0146	4450.3477	2174.8953	1630.3511	1790.3521	1413.9333	1839.6436	1738.5964	3868.207	2008.1804	2031.9502	1862.0803	1268.4807	1317.5641	1461.1586	1547.6166	3731.0884	2004.5211	6136.374	1738.1793	8318.9375	4204.3623	1867.9073	1801.8693	3024.3984	1589.2368	1590.4563	1711.5947	3910.54	5343.1099	1760.3906	585.37207	537.12	473.86658	1394.1409	2201.1104	1644.2263	1342.3447	3408.438
3365.2217	2439.3643	2752.7256	4533.0249	2208.8589	1654.4824	1816.2227	1435.4121	1866.3464	1766.8965	3934.0571	2037.957	2064.3945	1890.2214	1282.8015	1327.7781	1474.4873	1557.7737	3745.8501	2016.8892	6140.9717	1748.3818	8241.9316	4150.8589	1849.498	1717.0815	2882.187	1615.1418	1613.2244	1731.0964	3938.4963	5404.5806	1786.0615	590.40985	540.18903	478.1994	1407.0283	2227.8621	1668.905	1355.2925	3462.7729
3296.2861	2384.7102	2693.3062	4380.0073	2127.7588	1596.2821	1757.4218	1385.2838	1806.6249	1687.9818	3755.6299	1940.0077	1965.9735	1788.7306	1213.6189	1313.0413	1455.1633	1544.2202	3722.6909	1998.783	6108.1167	1739.3757	8291.375	4180.0205	1855.7542	1781.2021	3000.4014	1594.3457	1590.5981	1710.103	3903.5264	5344.1514	1752.3804	583.97571	536.48767	469.47485	1394.8279	2183.2439	1628.1946	1320.1812	3381.9626
3370.9351	2437.6279	2750.8037	4532.3521	2215.1921	1654.2659	1815.887	1433.8606	1865.759	1762.7092	3938.4878	2036.3928	2056.5366	1880.5234	1279.0383	1344.6433	1486.3506	1583.281	3794.8542	2038.8569	6237.6123	1781.9868	8385.8721	4278.0498	1894.8003	1835.917	3072.4944	1621.752	1621.1331	1748.8347	3982.8633	5467.3081	1799.3569	592.2381	543.27081	479.48273	1413.4456	2238.7932	1670.1677	1368.51	3463.3757
3299.1436	2382.7935	2689.9944	4447.7485	2176.1997	1631.04	1790.9968	1414.0557	1840.4661	1737.3604	3866.5896	2008.3064	2029.6907	1860.9624	1268.6982	1318.2354	1460.021	1553.3579	3733.4719	2004.261	6144.0308	1748.4221	8318.3008	4195.5874	1865.6899	1805.7522	3027.6008	1592.264	1595.4777	1714.5128	3896.7617	5364.6396	1751.5021	583.99854	540.80896	472.26025	1394.9391	2194.3584	1635.7257	1338.8636	3394.4819
3363.5527	2432.9307	2747.5537	4450.8066	2172.4563	1630.344	1796.2324	1413.802	1845.3589	1733.084	3860.6829	1996.2061	2024.1057	1841.2354	1265.0696	1340.799	1487.4957	1579.5846	3786.2056	2035.3234	6221.2256	1773.0338	8375.1611	4270.7061	1891.1071	1834.7089	3061.8296	1610.7449	1616.9126	1724.6838	3935.3533	5403.6807	1788.0115	590.11011	544.90356	478.67444	1412.0305	2224.7483	1659.8577	1358.9341	3435.1216
3240.3257	2343.4272	2648.8076	4428.5117	2165.9243	1622.1683	1786.5118	1405.8019	1835.9218	1728.2863	3859.6025	2001.2889	2026.4601	1852.1478	1267.6644	1311.8312	1452.3041	1538.5988	3702.7139	1988.2321	6084.5166	1739.4637	8267.6309	4172.1616	1854.2716	1790.8104	2989.3955	1587.9216	1580.0796	1695.1316	3853.0803	5293.7764	1753.428	582.34247	533.75238	472.92584	1384.3525	2168.3113	1617.4243	1325.2405	3352.2688
3335.3086	2414.7134	2730.0513	4489.8589	2187.1619	1640.0347	1805.4854	1422.3618	1855.1394	1744.718	3892.7646	2013.3628	2036.8323	1859.9917	1276.8125	1336.9238	1481.5225	1571.4507	3778.938	2029.7986	6197.231	1765.5825	8360.5557	4264.9785	1892.5015	1836.1606	3063.9961	1615.5267	1617.3077	1724.9569	3946.0581	5408.3301	1782.4523	587.34106	542.00916	479.26111	1410.004	2230.8735	1664.1172	1367.5134	3444.9031
3268.0679	2360.5151	2665.6829	4427.3169	2163.427	1610.1719	1784.1096	1396.9546	1832.821	1724.9136	3847.6238	1999.3242	2022.0925	1846.635	1272.1567	1310.0714	1450.7069	1540.5306	3711.1768	1985.2982	6105.8018	1735.0944	8283.5283	4178.5254	1853.3549	1797.2399	3010.1875	1581.9462	1582.9677	1688.0387	3868.4941	5292.0259	1745.0472	578.33386	533.44714	470.29199	1388.7555	2188.2039	1631.8462	1346.7988	3386.4224
3357.7886	2409.8809	2742.8193	4518.3638	2205.1482	1647.0103	1816.8914	1428.9434	1866.7175	1758.6189	3924.6035	2036.9866	2067.3511	1880.1379	1285.4705	1335.3286	1482.3794	1575.6238	3784.7427	2033.2148	6212.3989	1771.2231	8347.8711	4260.0508	1897.8174	1829.9685	3083.5171	1620.8954	1615.9677	1728.7345	3945.7769	5410.3857	1778.5328	588.09888	542.849	477.39697	1416.6049	2206.3047	1647.8081	1332.6436	3426.271
3283.3091	2352.9541	2685.7031	4445.8828	2172.0334	1622.8245	1787.6282	1407.4741	1837.8257	1733.6826	3874.6819	2006.5425	2037.1135	1858.6389	1268.2615	1308.0792	1446.599	1536.2706	3705.7642	1994.0028	6089.0591	1733.9376	8252.0117	4165.5381	1852.5778	1784.2897	3007.2544	1587.4329	1585.5051	1685.4368	3858.5754	5278.4302	1736.115	585.06378	531.13971	468.64252	1377.5129	2186.1631	1625.8848	1336.3223	3396.9299
3355.7749	2415.5483	2753.009	4541.9155	2206.603	1651.8835	1821.657	1433.4934	1870.7231	1761.761	3946.6404	2040.1882	2068.5027	1883.3887	1291.4792	1337.826	1483.1771	1578.3373	3781.5459	2035.3856	6216.4795	1767.5114	8346.0967	4264.6621	1898.8058	1820.7782	3085.5464	1618.1663	1623.9929	1735.2341	3955.4368	5442.9819	1803.8728	585.78131	545.6839	481.53595	1414.5564	2227.2385	1659.4102	1365.5134	3450.9041
3287.5957	2367.8713	2693.5222	4440.1611	2163.7661	1616.7825	1784.5217	1402.2319	1833.1047	1722.8809	3858.8176	1998.6487	2022.3784	1849.7063	1265.843	1310.8385	1446.3385	1534.9957	3709.9243	1994.1149	6087.3926	1736.8893	8228.3525	4164.105	1851.8019	1773.6847	3006.23	1585.8514	1588.2863	1696.4279	3878.1348	5337.5249	1751.4452	578.3092	534.29211	472.22009	1389.8556	2184.1716	1626.9705	1330.6121	3384.8044
3346.002	2412.9688	2744.5562	4523.8145	2196.8005	1647.3413	1817.2527	1429.0381	1866.9165	1760.071	3921.0247	2028.6384	2057.75	1878.7864	1280.5027	1336.5725	1481.3811	1572.1758	3780.6357	2030.0107	6208.0786	1766.6748	8337.7471	4265.0532	1894.252	1828.7637	3076.3232	1621.3914	1620.9141	1729.366	3937.448	5423.8975	1785.7905	585.14325	540.30267	477.85138	1422.0813	2222.8936	1656.7515	1359.2849	3453.8179
3278.9424	2364.1372	2684.54	4457.0356	2160.6387	1618.0692	1790.9594	1402.3312	1840.7697	1737.649	3878.7773	2013.0902	2036.2281	1859.2406	1275.4003	1310.906	1448.6626	1534.4641	3707.8921	1991.9143	6088.292	1738.8992	8252.5889	4191.1084	1860.8936	1798.0569	3025.9897	1586.0039	1584.9585	1694.2498	3868.1086	5321.0449	1747.0125	578.5744	535.51544	472.92963	1393.2087	2188.1372	1624.2819	1339.7885	3386.1685
3340.25	2407.7288	2733.2708	4521.2886	2196.1194	1652.4285	1815.8623	1432.6582	1865.7432	1762.0603	3928.978	2031.4167	2059.3997	1875.8608	1281.3606	1337.2118	1482.7072	1566.4586	3777.6035	2033.4745	6203.4375	1768.9943	8336.3887	4266.6934	1900.7465	1830.3461	3088.4961	1614.6677	1616.0107	1719.6333	3923.0605	5396.8853	1787.158	583.40417	541.30713	473.87244	1417.6343	2224.3396	1659.7173	1354.8469	3457.0894
3272.375	2363.2827	2686.8979	4441.2188	2160.0146	1617.166	1783.4578	1402.79	1833.5552	1731.0615	3855.7517	1996.4688	2024.7891	1850.1428	1272.4639	1313.29	1446.1116	1531.4329	3706.9639	1997.0637	6091.8657	1731.0493	8240.5801	4178.7378	1854.3569	1785.594	3015.1462	1590.8921	1591.3008	1692.3013	3853.9458	5307.6958	1750.3706	577.6546	536.64642	470.36395	1391.676	2170.9351	1619.6726	1322.3264	3377.0054
3322.0813	2405.2244	2722.1021	4509.6079	2195.2283	1641.3149	1808.7886	1423.8499	1858.3438	1752.7861	3903.9219	2021.8508	2043.5149	1860.8757	1272.1436	1333.4055	1471.4734	1562.5964	3764.6042	2027.2822	6172.2139	1764.218	8289.0029	4235.6836	1888.071	1797.2988	3044.0833	1608.9553	1614.0232	1712.0996	3902.4026	5372.4268	1772.9404	579.03839	538.43195	475.93536	1404.1074	2215.2712	1653.0024	1342.5903	3439.6958
3260.2334	2362.5059	2679.3452	4431.3701	2152.3286	1605.3713	1773.9272	1392.8313	1822.6555	1716.8542	3832.2239	1988.5852	2002.7478	1833.9736	1255.9985	1304.5482	1445.2482	1531.9296	3694.4771	1988.8917	6061.6064	1729.3151	8226.0146	4155.1348	1851.6512	1761.3527	2992.4624	1584.1816	1583.0225	1689.3892	3847.3074	5292.4355	1744.0796	576.16412	532.81635	471.34296	1388.1399	2175.7922	1617.5737	1313.4441	3361.3115
3330.8667	2405.0239	2727.2959	4500.0898	2190.9319	1640.114	1806.062	1421.9719	1855.7576	1749.2617	3893.0098	2012.8767	2035.1416	1857.7854	1265.6294	1327.387	1473.7266	1558.6555	3757.5002	2022.3918	6153.8765	1759.1553	8296.6084	4213.1157	1888.2527	1803.9128	3044.325	1615.2383	1616.7327	1724.9084	3940.1726	5411.709	1784.4592	582.48102	543.36188	478.49921	1406.8154	2198.9854	1643.9302	1328.7278	3420.2522
3256.5271	2350.4912	2670.9099	4424.2529	2150.2544	1609.2885	1777.4335	1395.3405	1826.3927	1726.0309	3842.7661	1988.278	2009.2882	1836.443	1255.5646	1308.9592	1446.4688	1532.8496	3692.0857	1986.7222	6067.2217	1731.385	8235.6719	4150.937	1857.7798	1769.2739	2995.5181	1588.3284	1585.0178	1691.311	3851.7722	5300.6011	1743.5129	575.18011	532.55597	466.91815	1390.7891	2165.532	1612.3137	1314.8428	3369.6169
3330.2388	2399.6323	2721.9434	4506.3726	2193.2249	1641.7561	1804.3555	1422.5029	1854.3386	1749.6519	3897.2952	2015.3672	2034.1079	1858.9934	1274.1265	1329.7578	1473.5923	1566.4316	3771.9932	2024.4424	6169.8555	1759.8145	8304.0615	4231.5684	1893.8994	1811.0244	3051.0576	1614.0938	1622.2957	1725.5659	3932.0408	5416.9873	1791.7678	582.04688	542.13135	476.78223	1416.4189	2208.811	1646.4272	1337.6252	3417.8938
3253.6997	2342.3823	2660.2617	4428.0088	2152.8191	1611.252	1775.9878	1396.9417	1825.2871	1722.7603	3829.7212	1987.5537	2012.6562	1828.0627	1260.8577	1304.4983	1442.9883	1528.4839	3697.167	1984.6802	6064.2949	1728.4724	8237.1279	4158.2764	1858.8408	1777.5234	3009.0171	1577.5205	1582.8811	1684.5779	3835.6519	5269.7646	1740.7324	574.94806	532.91412	467.29205	1378.822	2168.8872	1614.4481	1326.3502	3358.3687
3317.1433	2397.8462	2720.5117	4490.5396	2182.408	1633.0271	1790.2666	1416.3662	1840.3926	1742.762	3876.8545	2009.9946	2027.564	1844.8274	1264.2288	1324.02	1470.6895	1551.6587	3754.3528	2016.4993	6138.832	1758.2686	8284.0869	4208.3276	1883.3271	1803.5466	3032.7966	1600.8041	1606.3065	1707.7347	3866.0288	5335.9878	1766.8458	574.07483	534.39319	469.70825	1395.0106	2193.9038	1632.8695	1323.0546	3405.0503
3247.9355	2339.3477	2658.2073	4412.3931	2149.8008	1607.1649	1767.1805	1392.4647	1816.1566	1718.7743	3821.481	1980.8199	2004.6678	1827.8346	1256.2975	1305.0071	1437.9658	1510.2693	3683.0171	1973.3281	6011.5044	1715.6843	8182.2534	4110.0649	1847.9243	1748.8445	2950.2402	1581.5924	1581.776	1682.0782	3817.8276	5272.146	1742.6769	568.52185	530.27185	466.49036	1383.5465	2155.1506	1605.1038	1310.8181	3338.7231
3309.6128	2376.4766	2706.7236	4492.959	2181.1465	1629.4382	1797.8311	1411.5986	1847.2458	1736.1216	3879.9617	2011.053	2029.4832	1836.6909	1271.1057	1326.4004	1465.4409	1549.8945	3746.4329	2015.6885	6141.9946	1752.1868	8270.1816	4201.4697	1881.5598	1794.5764	3026.615	1602.5353	1606.2189	1706.7653	3888.7031	5345.855	1766.6266	572.00769	538.90063	472.74426	1401.0927	2215.356	1648.4752	1344.6276	3417.2676
3246.9531	2333.5801	2657.9487	4413.7207	2143.7378	1599.2816	1765.5128	1385.8993	1814.5555	1710.4857	3810.6641	1977.6261	2000.5941	1821.933	1252.3114	1305.0425	1438.9277	1514.7996	3680.429	1977.1545	6038.9229	1720.9377	8207.3857	4132.1777	1849.2593	1769.0046	2986.4412	1579.5161	1585.0784	1684.1609	3842.1829	5280.2446	1738.1904	567.11969	531.84064	468.08197	1385.0269	2161.3184	1609.1599	1312.7136	3352.9419
3316.2485	2390.8989	2720.0483	4494.7695	2186.0449	1634.759	1791.021	1418.8301	1840.4578	1744.2446	3886.3357	2005.6611	2027.9749	1841.6118	1263.106	1329.1646	1465.9595	1546.4849	3745.4155	2009.3564	6151.3457	1752.7878	8262.6289	4214.4868	1888.2532	1804.8333	3017.05	1600.1024	1612.2635	1714.0074	3906.4976	5364.2949	1774.7416	576.60229	540.15515	476.81592	1405.4105	2139.5125	1586.9097	1263.2498	3236.615
3254.1768	2338.4673	2661.833	4424.626	2146.1335	1603.9355	1761.1675	1390.8633	1809.7891	1717.656	3829.4229	1982.6082	2001.8923	1825.1284	1253.082	1305.9019	1439.6689	1515.4065	3687.3923	1973.0933	6037.9668	1727.6592	8203.0684	4136.125	1853.3545	1777.1643	2974.0354	1548.3441	1550.8722	1643.7997	3743.7339	5142.2671	1694.2401	555.32324	513.51733	450.69702	1342.111	2089.96	1547.7485	1232.3528	3147.376
3243.1685	2341.8916	2620.5215	4405.7417	2143.7505	1604.7079	1754.6608	1392.3595	1803.1329	1684.755	3753.2642	1937.5897	1958.316	1768.7401	1208.0922	1324.9532	1471.9218	1546.7489	3753.2368	2012.795	6159.7422	1757.5504	8290.3965	4216.5015	1893.8976	1798.9	3038.0732	1593.1863	1603.197	1701.3479	3873.1809	5305.2554	1768.3005	570.38092	537.22809	472.34833	1397.4739	2208.4207	1653.031	1354.0217	3452.8525
3178.0288	2291.7715	2562.4927	4411.2061	2144.3267	1597.5684	1761.6934	1385.8074	1809.8826	1714.9258	3818.2397	1976.5537	2000.9915	1811.2913	1249.8167	1297.7976	1432.4294	1505.0522	3665.759	1969.5188	6015.8311	1715.3813	8187.3125	4105.3604	1849.9866	1750.3818	2966.2854	1583.5026	1585.734	1684.2914	3834.4097	5258.291	1747.7125	569.71497	533.08411	468.90796	1389.6476	2175.2458	1626.3328	1339.3232	3393.0645
3321.8032	2385.2656	2718.8108	4501.3032	2190.9468	1637.3148	1796.4218	1419.9518	1845.9772	1750.9928	3909.8301	2021.024	2032.8068	1848.4454	1274.2953	1323.4252	1465.9989	1543.0082	3748.3618	2010.3988	6133.0527	1750.6456	8279.1387	4209.3848	1893.7614	1803.3141	3044.8286	1608.8967	1611.968	1719.7891	3899.3022	5378.0435	1774.9641	579.72656	541.86096	478.68091	1411.1638	2202.5247	1637.1719	1334.4646	3414.1482
3252.7883	2334.9343	2659.1594	4403.127	2141.1729	1601.4594	1759.4816	1389.3026	1807.6993	1712.0704	3818.5791	1981.7152	2002.2047	1817.6798	1252.036	1299.9182	1435.0991	1515.7244	3682.8376	1975.1394	6048.7661	1719.8535	8207.1934	4143.5488	1856.2576	1777.2073	3007.2383	1574.9336	1582.4543	1674.4495	3806.8843	5237.6841	1734.5891	563.9079	530.81525	466.71027	1382.1038	2162.4712	1603.8455	1323.2341	3370.9026
3306.9165	2380.0752	2704.4658	4482.1235	2181.106	1630.9927	1795.5703	1414.844	1844.1418	1740.634	3867.2229	1999.8872	2016.4192	1826.3252	1264.1135	1318.8706	1458.2537	1532.1367	3734.9065	2005.7341	6124.4644	1746.9888	8251.292	4190.5264	1888.5134	1792.1245	3036.8093	1600.1633	1605.0732	1699.6458	3867.3623	5310.5562	1769.3242	574.32788	536.51648	475.10193	1403.4307	2204.7627	1642.3932	1341.8781	3425.1084
3238.4375	2334.9265	2638.6919	4397.9873	2140.6357	1603.939	1761.2207	1390.5444	1810.6282	1713.333	3821.812	1977.2966	1999.7048	1814.4238	1248.0337	1298.0356	1433.5176	1504.3057	3669.2734	1974.1577	6025.5708	1712.189	8173.4619	4109.3828	1853.6877	1757.9983	2982.0413	1569.8545	1578.5017	1672.4233	3802.5959	5219.6621	1730.9949	569.39984	529.88788	465.84491	1382.9595	2160.7427	1610.2822	1316.5862	3372.1099
3316.7568	2389.5962	2719.0283	4460.3574	2176.8088	1625.7063	1796.8533	1408.8625	1845.5261	1739.2964	3878.2549	2001.5815	2017.2673	1821.4648	1262.3113	1323.7455	1460.9694	1527.9354	3741.2324	2005.5594	6128.1118	1751.2469	8252.3096	4199.4292	1893.3251	1802.6844	3033.9141	1587.9966	1603.052	1696.7932	3850.6152	5295.4512	1760.876	568.71448	537.56921	471.64758	1398.8682	2167.7812	1612.993	1299.5695	3347.1475
3229.8003	2328.9897	2651.3594	4389.1865	2133.4878	1598.8053	1763.3375	1386.3859	1811.723	1716.7111	3813.481	1971.817	1992.9999	1805.0575	1250.2567	1294.8843	1426.2205	1493.5273	3654.739	1964.5513	5998.6777	1714.2339	8144.1514	4095.6887	1853.5347	1749.781	2940.0879	1551.9082	1558.8682	1649.0601	3750.592	5144.521	1713.2095	557.04388	526.49652	460.52875	1368.177	2161.3884	1612.3047	1316.5188	3346.7717
3289.8169	2377.2778	2690.6475	4456.6147	2169.0886	1622.2654	1789.8008	1406.7256	1839.4465	1725.3872	3859.6543	1986.9446	2007.3079	1813.5037	1250.5181	1324.8479	1457.5964	1539.0635	3742.4155	2007.2102	6132.0107	1756.4338	8248.4756	4189.5801	1892.1592	1799.4644	3027.7598	1600.4558	1612.1665	1705.5769	3879.0679	5335.5303	1762.2588	577.94055	537.70227	473.68164	1405.3391	2187.8157	1634.1694	1327.6992	3400.186
3212.2515	2322.939	2623.6836	4387.4478	2137.8237	1599.1665	1762.8171	1386.134	1811.6572	1712.759	3814.1433	1974.1157	1987.697	1803.7446	1249.6877	1297.3577	1432.9629	1503.7615	3669.0339	1970.4351	6023.2603	1723.281	8166.9121	4113.0425	1857.8457	1765.0498	2975.439	1568.355	1580.0762	1667.9468	3791.5764	5201.292	1732.7576	567.20245	531.03363	462.53558	1379.1733	2144.0669	1586.5898	1293.323	3308.8552
3278.439	2372.2529	2689.0098	4459.3667	2167.2178	1622.4287	1790.3604	1407.1511	1839.2871	1729.6985	3844.5288	1989.5955	1993.5618	1810.3711	1253.0139	1316.9509	1461.7515	1536.7241	3733.5183	2007.042	6118.144	1742.6743	8229.71	4179.4932	1891.9124	1793.3977	3032.7278	1591.3647	1603.9199	1698.3535	3848.5354	5310.4116	1756.0039	568.37531	534.38129	472.97443	1400.5134	2197.073	1626.334	1316.0713	3397.1772
3213.7266	2324.6553	2622.9771	4379.7197	2130.0063	1591.8831	1764.259	1381.0854	1811.406	1705.9631	3798.8787	1963.3474	1975.5854	1793.3743	1241.1199	1292.465	1427.2642	1499.5596	3665.4021	1971.7729	6011.4883	1711.7332	8154.0498	4109.377	1852.4749	1760.0667	2983.2976	1566.144	1580.2058	1668.9512	3789.0801	5220.8438	1728.2893	564.27802	532.45978	467.14532	1378.6702	2150.5276	1600.2949	1301.9893	3337.8511
3279.5229	2366.2559	2666.2681	4467.6104	2183.6367	1631.2405	1796.6211	1412.6724	1846.76	1740.9531	3863.6685	2000.822	2010.707	1823.5588	1256.3169	1312.8196	1454.5159	1521.4866	3717.397	2001.375	6090.0024	1740.0022	8192.2422	4152.6875	1883.1013	1769.7986	2998.0176	1592.936	1605.5388	1704.1123	3865.1504	5328.9648	1767.7529	572.78021	536.94196	474.60944	1398.5769	2185.7112	1621.3323	1307.3081	3371.3181
3228.9563	2326.3096	2634.3618	4371.853	2134.998	1595.6562	1758.8606	1383.7874	1807.3225	1704.9636	3785.0352	1959.1907	1971.729	1781.7866	1241.6648	1289.144	1427.4033	1496.8708	3659.0381	1968.2349	6001.1235	1712.3486	8126.5854	4082.4019	1852.8044	1747.9124	2956.9167	1558.4253	1573.3433	1664.9641	3773.3569	5207.584	1725.7769	564.13855	530.76172	463.82202	1366.9377	2147.9265	1591.5388	1293.6963	3327.467
3286.9185	2368.9851	2681.7781	4444.1572	2166.0178	1617.6538	1792.5378	1403.8665	1841.7781	1729.7646	3835.45	1978.7605	1995.7646	1799.7097	1247.614	1315.1141	1460.8365	1527.3319	3732.4126	2005.4254	6127.7622	1744.328	8214.5059	4171.061	1887.2924	1793.6625	3008.2798	1594.769	1610.5061	1712.9304	3861.5378	5354.1431	1761.9075	572.66156	537.64447	470.96417	1404.323	2209.9355	1645.075	1337.9077	3410.5837
3202.5562	2316.9829	2621.2893	4376.2661	2133.0723	1597.0082	1762.4152	1385.5875	1810.5333	1702.9545	3798.1338	1963.0062	1969.101	1791.444	1241.6605	1290.8511	1432.542	1496.3452	3671.3562	1972.9922	6034.0996	1717.0332	8165.3389	4111.0801	1860.073	1773.3762	2983.4905	1569.4575	1586.4216	1683.4138	3812.4358	5280.1064	1730.1797	568.13898	535.44318	468.45282	1384.7747	2174.0125	1617.918	1328.5366	3374.9084
3303.3735	2379.3086	2703.9956	4462.5483	2185.5129	1631.0637	1806.6328	1414.6726	1855.8574	1747.3367	3868.1355	2004.0579	2010.9041	1820.5732	1256.9966	1317.2394	1457.2596	1521.3802	3720.3579	2004.205	6108.3101	1745.6827	8220.3994	4175.7485	1895.151	1795.2782	3023.6646	1585.7507	1600.3496	1699.821	3840.0298	5310.0259	1758.9739	566.70422	534.55713	469.91028	1395.198	2205.3127	1635.7524	1331.6045	3403.782
3224.0522	2319.3203	2632.2173	4363.5908	2136.9851	1589.9211	1762.7354	1378.7717	1810.6592	1707.4062	3787.0935	1959.147	1971.0022	1788.1641	1229.5902	1293.0596	1428.9019	1489.8379	3659.125	1966.1797	5997.4912	1712.7158	8145.7251	4092.5161	1860.1516	1760.0674	2967.9956	1565.7585	1579.0847	1677.6086	3795.8982	5265.4619	1733.6809	565.48517	529.51544	466.80255	1381.4873	2160.1177	1607.7122	1310.1331	3351.6208
3282.8003	2377.1465	2686.6313	4452.0991	2168.8037	1623.4054	1796.5294	1408.8929	1845.2291	1731.1149	3850.3628	1991.847	2003.6388	1806.8927	1251.101	1317.8958	1459.3647	1528.6968	3738.5752	2011.1143	6148.4629	1744.1003	8236.7656	4181.7383	1903.7383	1808.9492	3043.7856	1587.9586	1610.7257	1706.1027	3862.2847	5339.4473	1760.3126	570.77063	537.00928	474.78149	1401.528	2205.6777	1636.3011	1331.9135	3412.6626
3204.0767	2321.2534	2618.2825	4374.418	2141.2124	1607.6387	1767.5996	1393.4517	1816.1377	1713.3555	3809.1418	1969.5417	1980.061	1789.3257	1245.9792	1287.0859	1428.1742	1496.1434	3666.9761	1965.8158	6029.7593	1711.6305	8156.0093	4097.5366	1866.1903	1767.1471	2985.6704	1566.0532	1585.2246	1683.0715	3805.3745	5265.729	1724.5371	563.1153	534.28619	468.03864	1381.9368	2154.2063	1606.2998	1310.2092	3356.1174
3283.0667	2375.0928	2686.6384	4449.8125	2186.3794	1634.2491	1798.9569	1414.6952	1847.994	1739.5746	3859.335	1995.6107	2005.8058	1807.8099	1256.1876	1320.4957	1454.9503	1534.0673	3745.8833	2011.3351	6153.4941	1754.0956	8258.2891	4206.7251	1908.2523	1832.7611	3076.6641	1585.4558	1607.4956	1708.0249	3849.2573	5336.7153	1761.5049	561.07458	537.57361	473.49585	1398.9719	2186.6917	1626.9688	1320.8552	3383.1143
3214.3777	2328.8291	2627.46	4377.4048	2142.2383	1598.8313	1766.9644	1386.8992	1816.0874	1714.3132	3820.1299	1976.0571	1990.1201	1800.2188	1243.4651	1287.9297	1430.7043	1498.5378	3664.9524	1969.261	6033.854	1711.5901	8164.5752	4108.8818	1861.2383	1785.8076	2999.3667	1558.5872	1573.1807	1664.5232	3760.8074	5209.3931	1728.2422	558.88544	527.38312	462.89349	1376.2441	2128.1799	1587.0649	1285.2314	3319.5823
3263.8457	2360.9224	2664.0615	4432.6479	2169.7114	1623.2701	1781.1676	1408.7472	1830.2042	1732.15	3842.5923	1987.9706	1998.7899	1797.0065	1248.3136	1311.9502	1453.0283	1522.1436	3727.0115	1999.3362	6141.5488	1746.3752	8235.5137	4184.2832	1902.2705	1826.5605	3060.3391	1585.7722	1606.6675	1701.5115	3839.875	5320.0698	1756.3259	563.25647	536.35864	473.94006	1401.8118	2189.459	1628.2864	1326.8477	3391.5544
3196.2727	2318.5076	2616.0212	4363.4209	2136.2903	1592.0386	1761.353	1380.5938	1807.7253	1711.998	3803.916	1969.5422	1981.3499	1793.4973	1239.7876	1283.4653	1427.6306	1485.1235	3657.949	1962.8894	6023.4009	1708.572	8155.3696	4102.9497	1866.8098	1790.2625	2991.0229	1565.9557	1584.4979	1675.6122	3782.4995	5235.6025	1719.1998	558.65735	532.84595	466.90222	1382.3483	2146.8259	1596.5857	1295.9453	3343.125
3283.2944	2361.1138	2675.5269	4441.7944	2174.3826	1621.7227	1783.2468	1407.0964	1831.7024	1729.9155	3845.1846	1984.8281	1995.7742	1798.0054	1248.0388	1308.3552	1448.8953	1512.7322	3723.0256	1999.5774	6142.5889	1738.3259	8216.4531	4174.8857	1901.6428	1810.0098	3040.124	1577.8772	1600.9785	1692.2156	3818.658	5287.5156	1751.2043	562.26257	529.16235	470.58813	1396.4763	2180.0698	1620.7708	1316.9609	3384.093
3205.3477	2301.7144	2610.0505	4358.7021	2139.637	1597.002	1748.9998	1383.8501	1797.0889	1706.6807	3781.0293	1954.7739	1967.6396	1774.7651	1239.1235	1282.2645	1420.4688	1474.3362	3647.7349	1958.3982	5988.0986	1702.1257	8118.5791	4087.6885	1864.0417	1770.5276	2986.321	1554.8853	1574.5181	1659.0559	3747.2766	5194.1147	1703.9209	552.10138	528.89594	463.49237	1371.0918	2141.8376	1592.7295	1292.2786	3332.5403
3266.4653	2360.7036	2669.8662	4426.2002	2160.5242	1618.4622	1778.7944	1403.3142	1827.0884	1729.4563	3836.897	1982.9771	1994.5149	1802.1113	1249.0349	1305.2083	1445.4504	1510.7336	3718.0608	1996.7712	6116.2563	1729.6497	8190.2778	4143.5664	1895.4561	1803.2593	3034.1321	1580.4871	1599.7871	1696.4624	3816.4365	5295.9937	1748.8547	565.97992	532.84869	472.50897	1398.677	2183.4414	1625.4375	1317.2185	3395.7305
3185.4919	2303.8193	2600.8335	4345.3765	2127.064	1593.9569	1748.4615	1382.7982	1796.1835	1702.3981	3780.77	1956.5699	1967.6232	1779.0819	1240.8038	1280.9167	1416.3401	1478.6245	3646.73	1958.6372	6008.3696	1705.4944	8118.8228	4090.3701	1858.9351	1766.6802	2980.0032	1555.5474	1574.311	1665.113	3747.9326	5194.6289	1720.1804	557.85895	525.47675	464.9024	1375.7563	2134.7253	1595.1821	1291.439	3323.1658
3268.1587	2350.4956	2673.998	4451.4312	2169.6277	1630.7051	1786.5923	1414.5361	1834.908	1742.5635	3859.7759	1993.6868	2005.8682	1805.6282	1260.9749	1307.5054	1447.8479	1522.0518	3726.1748	1997.886	6141.8926	1746.3875	8191.7856	4183.8477	1902.4431	1806.4619	3061.7603	1591.2708	1614.0686	1711.4978	3847.4211	5356.7388	1763.9197	567.08893	538.03265	475.36102	1401.6528	2183.5249	1623.9906	1319.5262	3395.3711
3201.4004	2302.7878	2614.947	4364.5396	2132.1582	1594.3418	1754.1111	1383.408	1801.5962	1706.3979	3798.8579	1963.5103	1968.9746	1782.6125	1245.0771	1285.5931	1427.7201	1492.4196	3660.4209	1968.8077	6048.7988	1714.1967	8133.4893	4112.5171	1879.0543	1785.0516	3021.0142	1550.3861	1573.5819	1653.6625	3723.1714	5175.5439	1719.9269	558.57617	526.88586	468.70325	1378.1185	2136.5591	1594.9503	1299.2252	3338.9648
3263.168	2348.7515	2672.8032	4444.4121	2170.6851	1625.3209	1788.2365	1409.2972	1837.4503	1739.9735	3857.8823	1998.6647	2002.7052	1807.797	1264.0167	1302.324	1448.8911	1506.9312	3714.9893	1993.5513	6111.5317	1734.7029	8157.6152	4170.7886	1901.99	1804.5745	3052.7847	1581.7169	1607.4486	1694.6849	3819.957	5304.5166	1751.0021	565.88599	534.5282	471.99219	1406.9823	2194.1365	1632.5342	1333.8765	3408.835
3202.5242	2299.1116	2615.1587	4348.376	2120.646	1590.7229	1749.1931	1380.9792	1796.8948	1706.9104	3777.9495	1958.6919	1963.2322	1776.3718	1241.1506	1283.2988	1420.1416	1483.2693	3658.4424	1956.593	6010.457	1712.6006	8090.8242	4102.6011	1868.7283	1778.7537	3014.5134	1558.6575	1581.0234	1660.9521	3747.3433	5204.0264	1724.6826	559.53534	526.89996	463.60956	1379.6345	2137.5164	1587.9988	1299.678	3343.156
3263.1572	2347.2729	2670.8892	4442.8179	2174.3691	1626.1705	1784.8859	1409.9012	1834.3917	1744.5555	3863.8022	1995.6539	2006.5133	1808.9327	1255.1261	1305.6379	1451.9736	1517.3025	3721.7302	1990.8013	6124.127	1744.9927	8174.2988	4171.6465	1901.7708	1817.3931	3053.0479	1576.6085	1612.576	1699.0184	3823.1211	5320.8848	1767.076	566.24951	537.33301	475.79333	1407.4669	2188.8804	1632.2864	1320.928	3417.8494
3200.8748	2298.9246	2617.2026	4356.6724	2124.209	1594.8499	1755.1223	1382.7297	1803.5669	1711.9875	3785.822	1961.6052	1966.113	1779.3337	1242.3499	1281.4019	1423.4463	1485.833	3651.7437	1949.5613	6004.4893	1708.5544	8095.3823	4088.1812	1872.2292	1780.5647	2995.7471	1552.5051	1574.5952	1664.2007	3752.926	5218.3213	1725.55	557.82446	531.46777	469.46289	1384.5925	2141.5889	1597.9309	1304.874	3351.1191
3262.083	2350.0886	2675.8923	4432.8174	2166.2202	1632.3091	1786.8374	1415.1682	1835.4792	1739.6311	3842.1179	1981.4902	1994.8242	1796.3652	1259.5181	1309.1572	1444.3154	1516.5686	3715.3115	1982.207	6113.502	1740.5166	8179.9023	4160.0635	1900.989	1818.1917	3049.0308	1570.9802	1597.4492	1681.3115	3771.6394	5260.9019	1751.9067	562.39813	534.11102	464.53717	1396.4854	2165.0759	1608.8394	1307.8997	3372.6604
3189.8984	2300.6006	2603.375	4354.5137	2128.7366	1598.4949	1756.3296	1386.0168	1804.5718	1710.4988	3774.8762	1955.884	1967.0115	1774.1128	1240.7791	1278.095	1413.542	1476.7493	3645.0657	1945.1562	5985.8872	1706.4431	8091.3623	4068.9421	1865.4421	1781.2546	2989.1687	1533.2292	1562.2283	1641.8044	3686.1526	5134.0908	1711.0942	555.19122	524.82965	465.2486	1371.1714	2124.5549	1583.2346	1294.6404	3330.489
3240.426	2334.7439	2654.7695	4411.2383	2156.3447	1613.8152	1785.3413	1398.9231	1833.9673	1729.9932	3814.9907	1971.8901	1980.8315	1779.2771	1252.7188	1302.1621	1438.9673	1501.5554	3703.1414	1974.9163	6056.124	1729.5256	8161.5654	4140.7334	1895.2573	1797.7034	3025.7451	1579.5491	1599.0635	1686.5903	3782.5188	5261.1436	1748.6794	563.31805	533.41522	469.01117	1396.6868	2186.5383	1626.9431	1324.1487	3403.1526
3176.8418	2290.8086	2600.4668	4332.8833	2119.5686	1592.9482	1746.4897	1382.6465	1793.4275	1698.1042	3758.9458	1943.1929	1948.5686	1759.5984	1233.6433	1275.2953	1416.1195	1474.0924	3645.1943	1944.4352	5979.7607	1701.5243	8094.1904	4071.3335	1865.8239	1767.1737	2979.8198	1553.8862	1573.3745	1661.9207	3728.9622	5190.5742	1716.7471	555.29803	527.11871	464.28912	1382.5913	2115.4724	1575.6973	1280.5337	3306.0771
3239.3154	2326.9419	2656.4956	4422.3618	2160.8291	1627.0746	1793.0897	1410.7057	1842.121	1735.5372	3843.3374	1985.9198	1994.6573	1794.0836	1255.8483	1295.9099	1431.0811	1492.8689	3679.2478	1968.0752	6025.1855	1716.0073	8090.8281	4099.126	1874.8176	1743.5391	2943.0295	1573.9006	1596.9604	1681.2759	3760.9866	5240.9062	1745.3667	557.56079	530.89014	469.03149	1392.9653	2162.8105	1606.9529	1294.6096	3352.0227
3190.0225	2288.7271	2609.1338	4331.3262	2114.8235	1586.6777	1752.1147	1375.5691	1799.4812	1698.5525	3765.4875	1946.3069	1951.499	1764.0464	1235.7412	1274.6045	1406.7393	1472.832	3632.5979	1934.6672	5953.3003	1695.2124	8069.9028	4074.5671	1861.8057	1751.5039	2970.3315	1540.8772	1567.637	1647.3494	3692.0242	5147.7734	1717.9402	551.49408	523.05157	460.00739	1366.5659	2117.2515	1576.0287	1276.5743	3303.5762
3237.5854	2339.2312	2653.0066	4390.9922	2143.5977	1617.438	1784.7773	1403.4124	1833.1597	1721.4197	3792.6926	1957.9111	1972.0908	1765.0601	1236.1748	1298.6641	1431.6392	1502.1299	3695.4846	1970.7026	6031.5547	1724.427	8124.1504	4131.3086	1890.0808	1776.7866	2992.5305	1568.5522	1592.1472	1660.1392	3709.1814	5176.5259	1730.2314	553.5517	526.67474	464.59113	1381.1382	2142.7356	1596.9883	1285.4453	3324.2673
3153.6738	2277.9067	2579.0896	4303.9473	2101.6816	1591.2771	1750.2397	1379.5193	1797.522	1689.8735	3733.3523	1928.2849	1941.7419	1731.8008	1228.3643	1265.4354	1402.5758	1460.6959	3620.9473	1930.7731	5917.9292	1688.4845	8045.209	4048.896	1854.9491	1744.4672	2944.6421	1539.5322	1564.1672	1638.3943	3646.5876	5103.1387	1702.0283	549.08447	522.24207	455.76404	1360.3203	2097.9436	1561.8018	1257.0083	3277.1709
3228.7622	2325.7803	2636.0234	4407.8691	2155.1028	1620.825	1784.7354	1406.1465	1833.0605	1729.9934	3815.6055	1970.0391	1983.7778	1769.9497	1250.2734	1296.3805	1434.1261	1497.809	3694.4248	1972.9249	6054.0962	1729.2086	8138.2588	4138.2178	1899.9686	1782.2074	3035.2373	1569.6754	1592.2506	1675.6378	3750.9092	5232.2808	1750.3038	555.33765	532.05396	466.51245	1387.3014	2140.666	1590.8826	1286.6216	3330.9846
3169.9521	2277.4854	2579.3203	4302.2876	2103.5168	1580.2131	1752.0583	1369.0032	1800.0063	1691.5225	3732.3984	1931.9368	1938.0679	1739.9338	1226.0968	1273.8988	1403.3914	1460.3137	3622.8271	1930.1975	5935.1704	1693.9119	8038.147	4056.5732	1861.2085	1743.3892	2960.6802	1537.114	1563.3247	1641.3855	3670.9016	5113.501	1705.5215	550.55969	519.6366	457.56836	1365.4387	2107.1367	1565.4966	1265.5435	3286.7463
3230.5527	2332.4849	2637.012	4395.6431	2151.3931	1613.278	1785.5704	1398.4174	1834.5394	1727.0121	3790.9751	1955.5983	1968.9388	1761.2255	1237.3623	1297.8203	1440.4521	1507.6133	3702.0703	1980.3005	6063.1494	1734.0576	8154.106	4152.0791	1901.1616	1787.0017	3031.7886	1576.1622	1603.6315	1681.0682	3774.6128	5256.8452	1746.7706	560.01526	531.797	469.65222	1400.9359	2160.0928	1606.7266	1299.5459	3347.147
3158.1382	2278.2878	2576.592	4323.8389	2106.4036	1590.1943	1753.5239	1378.4397	1801.8845	1697.1816	3751.321	1936.1018	1946.0249	1751.6931	1223.3667	1276.603	1408.1199	1465.314	3628.1919	1943.9495	5949.6475	1697.4055	8064.1431	4066.75	1871.1792	1746.6558	2980.3162	1545.5027	1565.988	1645.3904	3691.8469	5143.5396	1710.5962	552.3924	522.862	458.23981	1371.031	2116.209	1577.3235	1278.3552	3301.9741
