# Supplementary material for: Simultaneous readout of multiple FRET pairs using photochromism
Source: Nat Commun. 2021 Mar 31;12:2005. doi: 10.1038/s41467-021-22043-0 (PMC8012603; doi:10.1038/s41467-021-22043-0)
Supplement: Supplementary file 3 — Source Data [file 41467_2021_22043_MOESM3_ESM.zip › SourceData/Figure4/Figure4c,d/rawdata/S_DD.txt]

2287.5356	1649.4128	1986.4302	3176.0901	1385.0076	1136.2372	1085.6913	978.92346	1117.6191	1013.2052	2601.5762	1309.684	1431.24	1364.9858	816.85413	834.11255	982.25989	1156.1195	2308.9688	1415.271	4330.1494	1227.6823	5561.8643	2792.6726	1315.5519	1144.1324	1980.3325	1024.7434	1010.6458	1208.3333	2325.3103	2958.571	1484.5918	279.96332	326.74286	282.19922	884.30438	1548.7416	1185.6541	839.66553	2084.6958
2164.79	1564.609	1867.5167	3069.4197	1342.7098	1096.8895	1047.8848	946.67041	1078.9064	986.29199	2550.3687	1287.4031	1400.7681	1345.552	814.52002	807.77136	942.4884	1111.6285	2223.8965	1361.1396	4162.8218	1180.8676	5335.4956	2676.9678	1271.5057	1107.0806	1912.7853	985.81543	972.61609	1152.9011	2231.0195	2835.0137	1413.9618	274.08521	315.0788	272.0799	852.84583	1439.6035	1104.6765	776.4093	1876.2886
2227.2283	1607.2686	1929.4419	3170.46	1390.5073	1133.3999	1083.8582	978.26361	1115.4219	1013.5457	2625.6501	1324.5452	1447.2651	1383.1238	824.82257	819.72778	948.15686	1124.7872	2245.1436	1380.8821	4217.7363	1190.2802	5272.6846	2674.2817	1254.1703	1051.0807	1791.4563	1022.4377	1004.1414	1197.8444	2290.2695	2926.7832	1472.5114	278.89136	327.55463	275.77979	875.17126	1521.7805	1157.2979	835.74213	2040.5164
2148.7695	1552.178	1855.7864	2978.2825	1299.0942	1064.653	1018.1473	918.08398	1048.3423	938.68665	2444.6812	1231.9833	1341.2932	1285.6959	760.19397	802.97058	932.04407	1106.0433	2216.0854	1359.241	4159.2476	1176.1169	5254.3291	2663.1138	1260.7676	1089.5847	1868.0524	988.46185	967.48907	1142.1572	2201.2317	2804.9094	1403.0166	270.2215	315.95197	266.87946	843.09637	1447.3817	1106.3474	789.80786	1945.2687
2246.2603	1621.0466	1945.7305	3153.2598	1386.1276	1130.9181	1077.7183	976.02649	1109.3862	1006.4342	2604.7266	1305.1562	1434.3558	1369.1981	816.54749	828.65826	960.70392	1133.3979	2281.2312	1394.2051	4258.8198	1206.5952	5419.3853	2733.9438	1300.1233	1111.9077	1878.0684	1032.9084	996.32239	1193.0133	2279.499	2917.5078	1464.7662	280.96613	327.15411	276.73859	870.0813	1517.2429	1155.5576	840.61395	2029.9321
2151.791	1549.9939	1861.5051	3029.9922	1331.197	1089.2993	1035.0229	938.54382	1065.3737	967.49292	2506.5996	1265.1941	1382.8096	1322.4225	789.81055	800.41376	925.97211	1099.8479	2206.7073	1351.5063	4122.4399	1163.2456	5216.957	2633.8376	1257.6226	1073.2141	1815.1848	995.16895	961.87024	1145.5469	2197.1289	2809.8267	1400.9661	272.30304	316.02606	264.3255	841.02991	1455.2489	1109.8536	810.04614	1953.3051
2246.7839	1621.3108	1948.9099	3145.4309	1386.5769	1127.6602	1068.3098	972.54706	1098.4915	1006.6492	2594.9763	1307.9343	1431.1689	1370.6882	813.32562	834.46063	966.91022	1145.6433	2295.0503	1402.8394	4313.3965	1203.1165	5424.1157	2737.8044	1305.0645	1123.0581	1909.3809	1032.4753	990.08978	1195.1516	2276.8748	2925.2351	1467.0969	280.66547	326.48254	275.13165	876.86456	1525.3955	1162.7783	860.67926	2053.8398
2150.9714	1556.9539	1857.3091	3036.6116	1343.3267	1092.8352	1027.3182	943.72156	1057.1295	974.64136	2515.0776	1271.7035	1389.6416	1334.25	795.9762	803.05939	934.74115	1105.9109	2212.3154	1358.3604	4155.8643	1160.9678	5199.8979	2631.0193	1259.6912	1081.7651	1837.6072	1003.0438	955.03333	1147.9105	2196.3025	2817.4004	1407.5	273.50482	316.35406	263.86871	843.07422	1457.7128	1110.3115	823.5271	1967.5865
2257.03	1629.2896	1970.6865	3142.1238	1385.8855	1132.6372	1069.6804	975.68915	1100.5024	1008.4805	2602.0098	1311.7896	1440.3494	1372.6853	812.56073	836.07715	959.6106	1144.1655	2294.8384	1409.3065	4359.1431	1209.5132	5397.9233	2728.9341	1312.0233	1129.8557	1906.926	1035.7595	994.26691	1193.4167	2270.1924	2917.9565	1466.8511	282.91479	327.68689	271.1355	879.85516	1514.9481	1150.1516	850.35376	2025.5226
2148.6084	1552.5752	1869.8018	3026.6707	1338.9995	1092.2461	1029.3901	942.6131	1059.3821	974.16083	2501.113	1270.1953	1388.5178	1327.269	796.70978	803.02979	928.64526	1098.3151	2210.5786	1359.9827	4188.9673	1160.8438	5155.0703	2615.3223	1265.0087	1076.8176	1829.6144	997.50836	962.36603	1145.0078	2184.4419	2813.7371	1404.7556	273.25488	315.15198	264.85602	851.20428	1450.5505	1104.927	822.03369	1963.6626
2244.311	1619.1749	1969.7028	3141.7251	1390.6006	1135.6942	1067.7399	978.26636	1098.2865	1008.6085	2600.4343	1306.1688	1435.1968	1372.9932	818.33777	840.14459	967.32526	1146.709	2299.7483	1411.6223	4328.041	1209.47	5412.1704	2716.1523	1313.5649	1134.5149	1906.5933	1043.2991	1004.8881	1206.9856	2277.6523	2959.3218	1481.3091	282.75543	330.91821	277.23584	885.29193	1519.9604	1152.6272	861.42218	2055.4382
2158.5171	1555.386	1892.5457	3023.7991	1340.3494	1093.2427	1030.7073	940.69708	1059.958	976.00665	2505.5107	1264.6892	1389.5715	1330.0269	793.88141	807.86243	939.08936	1109.2488	2221.7212	1361.8949	4168.9028	1173.0857	5228.0156	2611.8325	1271.1814	1095.6331	1846.1063	1007.5806	963.91003	1154.5237	2190.5117	2842.814	1410.2489	275.09656	319.34955	267.42236	858.37781	1458.4155	1104.2943	824.50903	1965.1611
2251.3716	1621.4263	1965.0918	3150.9355	1396.7808	1140.095	1071.1143	980.69952	1101.605	1011.6403	2603.7773	1312.8181	1443.9377	1374.9705	815.54865	840.77649	965.23877	1148.2244	2301.719	1411.994	4349.7959	1213.4774	5450.9756	2730.3242	1310.7146	1141.0344	1909.6987	1042.7771	1005.2011	1202.6218	2276.8154	2974.2856	1484.9907	287.06055	328.07416	277.55103	891.04474	1528.5675	1161.2599	892.72815	2056.9126
2159.8022	1560.3116	1883.7374	3038.1582	1354.9529	1099.3242	1034.8938	945.77283	1064.7174	978.0271	2516.1621	1269.1338	1397.1569	1333.1804	796.41394	808.98615	933.92072	1110.6167	2228.3342	1363.0881	4174.5903	1174.3003	5254.1187	2641.0713	1274.095	1104.0208	1853.1047	1003.021	965.80811	1155.2159	2184.2966	2857.2964	1420.1628	279.98279	318.38763	265.89252	859.90662	1464.7339	1113.3608	853.37091	1994.2402
2261.3135	1625.4181	1978.3441	3154.2698	1406.4431	1143.0906	1081.4207	985.18207	1113.2124	1021.0443	2622.4446	1321.156	1449.2178	1389.082	821.76752	838.49432	963.9173	1149.2061	2300.7996	1409.1597	4349.5947	1213.4668	5493.585	2751.5518	1315.3354	1147.6145	1919.2773	1055.707	1008.3469	1208.5283	2277.6768	2994.3167	1482.2581	289.27521	329.76691	277.93719	895.36481	1540.4907	1166.2363	903.05005	2081.5476
2169.6123	1559.0251	1890.9656	3041.3169	1356.8927	1103.0516	1033.7931	949.6377	1063.3696	979.5802	2519.5454	1273.6129	1398.0306	1339.7234	796.55579	808.98547	933.8053	1114.5845	2225.6968	1366.2021	4195.8545	1176.5172	5299.248	2656.1353	1277.0156	1109.3784	1862.9531	1018.7277	974.2464	1165.7905	2205.0952	2902.3789	1422.446	284.39777	320.87299	269.1228	870.3161	1468.811	1113.0494	861.25305	1995.4104
2269.2825	1635.8508	1980.2104	3157.6118	1409.6146	1143.2239	1076.2639	984.30579	1107.1743	1014.0366	2607.6387	1310.4265	1448.6095	1380.5155	820.31177	843.68542	963.75256	1155.1753	2313.0522	1412.8729	4327.5928	1219.647	5505.0928	2769.957	1318.1581	1151.8359	1935.4398	1063.6785	1012.0104	1211.411	2277.3389	3005.0776	1474.0947	290.87354	333.89978	277.76331	901.90198	1533.8999	1166.2844	894.4101	2079.0244
2165.448	1563.7109	1879.8345	3043.322	1364.9111	1104.0085	1039.5076	950.23334	1069.3804	983.78632	2525.4221	1271.9478	1400.5569	1343.7891	801.0733	809.25452	934.10107	1113.7288	2235.7612	1367.972	4154.6777	1175.1251	5284.3838	2658.2358	1276.4235	1110.0396	1863.9303	1027.2935	978.63324	1163.1392	2192.2893	2896.8867	1414.9326	279.52423	318.93372	267.4939	873.88092	1468.2954	1115.8384	859.04449	1989.6096
2264.4988	1622.0007	1978.6416	3151.0486	1422.0312	1142.1189	1070.2629	983.90009	1101.6958	1016.4527	2615.437	1315.4905	1452.4548	1384.9558	824.51849	841.91656	970.13202	1149.7439	2310.9802	1416.1614	4274.292	1218.4734	5515.0908	2760.1387	1315.3984	1147.177	1927.5505	1065.7863	1024.271	1208.5105	2259.1543	3009.3677	1473.2809	289.07574	331.27722	277.21582	899.22437	1527.1016	1161.9805	884.11749	2058.8728
2161.2656	1560.9639	1891.8701	3037.6094	1371.6636	1111.1921	1035.835	956.52948	1065.2278	985.67767	2527.7952	1276.1516	1409.4846	1350.3621	803.30182	809.18542	936.4115	1111.7981	2225.8708	1368.4949	4122.9712	1173.8999	5282.375	2650.4736	1271.8582	1098.0492	1838.8752	1023.886	985.69958	1160.0505	2168.8613	2890.426	1409.3013	280.86035	317.92395	265.51056	868.49438	1467.1418	1113.8032	857.56592	1990.7754
2263.8945	1628.6383	1978.9938	3144.8594	1420.4989	1146.0126	1065.6948	987.49927	1096.9172	1013.6324	2599.9492	1308.1079	1448.8817	1378.4978	828.80371	840.30157	964.48541	1163.5051	2311.1179	1415.658	4125.6162	1219.0391	5496.2817	2733.1777	1303.2185	1145.8921	1914.176	1059.0795	1007.2761	1208.8206	2256.6086	3012.458	1467.6343	292.08972	331.1944	277.11456	898.1593	1524.4148	1152.6492	876.50977	2050.8069
2165.8289	1559.4739	1890.4043	3039.3909	1377.0176	1109.7339	1030.8994	956.24603	1060.8887	981.66437	2520.7517	1270.6416	1408.5225	1346.5898	805.04413	808.05554	927.2085	1112.7472	2222.6797	1357.0908	3932.186	1171.7067	5202.5166	2601.9873	1250.1317	1076.6737	1793.7721	1021.4796	971.82104	1157.5382	2173.666	2903.8428	1401.7743	278.87415	317.50214	269.07758	868.62866	1466.5645	1112.9133	856.30145	1995.1675
2263.7175	1620.1313	1968.5486	3117.9917	1415.5247	1139.2319	1057.3691	980.50299	1088.0559	1003.0236	2540.5537	1275.9114	1417.7292	1350.9294	804.27509	843.67163	961.82874	1161.3683	2308.7007	1414.4347	3981.8311	1217.0731	5487.2837	2743.1538	1305.767	1146.5382	1911.8593	1059.7406	1017.7772	1209.5658	2248.6885	3012.4961	1464.0337	288.30402	329.69421	276.95215	903.00635	1519.5924	1147.4424	892.96899	2050.4995
2138.9592	1536.5256	1832.1619	3032.7461	1375.6023	1103.5156	1031.0229	949.43597	1060.4573	985.86566	2512.3662	1264.6482	1397.7983	1346.793	809.4483	808.16888	925.39789	1116.8835	2227.1516	1360.5803	3811.9072	1168.1958	5233.8442	2613.8191	1254.4817	1088.5862	1817.0845	1022.6548	980.49341	1155.4188	2164.3931	2901.2732	1407.396	280.00897	316.67206	268.34479	871.94873	1449.049	1092.0492	850.00586	1971.2557
2260.9644	1620.4399	1944.4861	3140.4265	1428.3257	1148.7229	1069.5889	989.59247	1100.0989	1016.9208	2584.0767	1304.3962	1445.5432	1393.2771	822.92377	837.96405	960.92743	1156.238	2308.2341	1414.1208	3947.7168	1215.2463	5439.5293	2741.6465	1304.4814	1140.7498	1900.9438	1067.1677	1018.0968	1206.6747	2251.708	3017.0142	1464.455	290.12421	329.53003	279.59546	904.34082	1530.2144	1154.6626	911.09198	2061.8264
2168.0405	1549.2277	1857.0084	3039.6338	1378.0626	1106.3235	1031.7295	954.39124	1061.6165	986.84521	2495.5771	1259.7126	1400.2272	1349.0151	802.5	808.87531	929.94196	1111.269	2234.3601	1364.0085	3818.6494	1168.2893	5232.79	2638.2556	1259.2554	1096.8435	1829.866	1023.0955	985.53076	1158.2106	2169.667	2905.6118	1404.0436	280.57166	315.1712	269.78888	875.54492	1461.344	1101.7253	861.84857	1975.7937
2267.5198	1613.363	1946.3684	3110.9656	1420.5452	1127.6011	1066.0605	973.61542	1096.2637	1002.864	2514.3901	1265.0579	1404.7007	1348.3486	797.38739	833.65631	956.85944	1151.8557	2290.8438	1404.0369	3886.7019	1203.2595	5315.6387	2703.8906	1287.8616	1100.1592	1831.4192	1063.4575	1016.8681	1198.7075	2241.5803	3001.9688	1456.6199	288.58368	325.32898	281.05768	899.1297	1517.7715	1150.6699	888.60065	2044.8486
2138.3091	1529.0302	1819.3029	3009.1746	1370.3213	1102.7085	1030.6477	952.35138	1060.4878	971.37616	2455.7168	1239.4241	1376.1636	1319.3796	780.45734	805.4552	923.77649	1112.8002	2217.9731	1359.2324	3765.583	1161.4669	5152.5039	2619.0225	1257.549	1073.1111	1793.2958	1029.3535	986.43683	1153.1755	2166.4619	2899.8096	1402.3752	281.63019	316.65106	272.8728	878.65839	1449.7999	1096.9872	848.64404	1959.0179
2260.2529	1608.8962	1937.3818	3150.241	1442.9026	1152.302	1083.7983	994.88763	1114.7803	1019.0292	2593.6895	1303.8809	1455.364	1401.012	826.06891	840.95483	964.89905	1161.1635	2316.9165	1414.8796	3907.6567	1217.2692	5422.9326	2758.8486	1305.184	1140.5061	1899.5267	1076.6895	1032.4805	1215.5288	2278.1353	3045.0115	1484.5063	291.40948	331.19946	289.85785	914.4389	1538.2629	1158.4478	912.51117	2056.5852
2165.2703	1547.9402	1852.1938	3035.7705	1393.583	1103.0414	1046.6494	951.69019	1076.9291	986.0481	2505.9795	1263.8832	1411.1671	1359.49	806.57007	810.63385	937.48785	1125.3679	2237.5393	1369.97	3781.9487	1178.8352	5258.0684	2673.761	1266.2788	1110.5513	1849.918	1035.2227	994.39069	1166.9094	2197.8269	2935.9524	1421.468	280.60236	318.47803	280.21973	880.97357	1462.7167	1105.9066	867.35522	1959.632
2266.2842	1610.8521	1932.5315	3147.4919	1438.1133	1143.6299	1093.605	984.96881	1126.2336	1018.8914	2589.0723	1305.4153	1459.9619	1408.2305	827.7287	838.01935	966.8161	1166.4563	2321.6543	1418.2681	3942.95	1220.2429	5446.3354	2757.7429	1304.1697	1149.0828	1899.075	1076.1372	1027.8032	1207.3391	2271.5078	3017.7188	1471.1775	289.45209	329.72833	289.16516	909.79791	1525.8757	1152.5183	906.98297	2030.4065
2165.4021	1541.5327	1849.6877	3040.5593	1399.0259	1103.7178	1060.4963	950.41522	1090.9651	987.44611	2514.8689	1269.8376	1415.2688	1377.7236	809.06073	809.29437	934.98956	1121.4846	2236.6855	1365.9307	3803.2708	1176.3303	5214.9102	2659.6011	1256.5217	1106.6501	1831.6948	1035.7991	991.81	1154.2886	2192.3801	2904.3481	1405.2483	280.57996	317.21484	280.86932	877.53168	1466.9299	1102.4636	872.88739	1972.532
2266.2466	1609.332	1945.2466	3153.1946	1453.9321	1147.3918	1107.4325	985.18945	1139.5983	1025.5349	2597.5107	1308.7411	1470.5034	1436.3013	834.71338	839.10425	962.97034	1158.6083	2314.4905	1412.0779	4169.9634	1218.0272	5464.8179	2764.5518	1296.4221	1147.3937	1906.5427	1072.9331	1036.7349	1215.1045	2293.0737	3043.0496	1468.9126	290.80762	330.69061	292.18591	914.06	1533.0173	1158.0073	920.47552	2035.7239
2177.2336	1546.2712	1862.052	3036.1011	1398.0908	1106.5066	1066.7212	951.69379	1097.9082	986.30438	2507.429	1267.1489	1418.6365	1385.4556	812.13092	810.32068	933.65881	1120.6772	2237.4346	1370.3737	4026.7771	1174.877	5269.6973	2664.4561	1253.7781	1109.3237	1843.7493	1029.4879	1001.7869	1164.1561	2208.7378	2925.7759	1405.2944	283.6532	320.46118	279.84595	881.31311	1479.0317	1119.9731	890.53662	1980.897
2276.6968	1612.9333	1957.8003	3157.5525	1449.7378	1141.3579	1110.344	982.63239	1142.1023	1025.1377	2601.5405	1312.4954	1472.917	1450.9387	836.57233	843.99725	971.89142	1171.2817	2324.936	1420.6191	4253.5835	1219.7957	5504.1431	2773.1362	1309.7759	1162.2893	1929.269	1067.1825	1042.3147	1214.2328	2309.3315	3042.7166	1474.4351	291.44086	332.24567	294.04376	913.18311	1529.843	1152.1116	902.98419	2029.8054
2178.4121	1548.15	1876.0946	3043.7073	1392.1597	1102.7061	1074.3545	951.83942	1106.1162	988.48956	2513.2761	1263.1477	1422.9143	1406.1001	811.36798	807.75653	937.01593	1118.9558	2242.6201	1368.7478	4079.4563	1169.0315	5265.623	2657.1677	1258.5803	1110.7451	1838.7009	1028.7773	1006.6058	1164.6257	2226.72	2932.6885	1406.0176	281.5235	319.49811	283.04541	882.84137	1471.0923	1104.5425	876.25079	1958.6726
2264.9885	1606.7227	1937.0803	3116.5945	1416.9868	1126.9882	1098.1738	974.14246	1130.2699	999.32642	2532.2634	1273.4733	1439.1699	1422.938	813.81812	833.16602	960.88892	1155.6332	2309.5664	1409.9312	4262.7681	1210.1157	5423.0908	2739.9004	1288.0414	1131.2437	1870.7274	1058.1516	1027.9292	1193.8389	2276.0337	2989.4934	1447.8899	287.08551	324.5744	285.80145	898.63226	1518.3834	1139.0192	895.00891	2009.202
2147.8503	1527.6035	1825.3728	3027.792	1376.7466	1094.1567	1069.8777	946.56989	1101.5608	982.03229	2492.5933	1258.3694	1416.0618	1409.9512	807.76117	803.58197	924.66437	1100.1443	2215.407	1356.3037	4059.2356	1155.1689	5110.3242	2602.3838	1226.853	1054.6523	1735.8455	1024.9141	997.79901	1152.6421	2203.8042	2896.4541	1403.1196	282.86096	317.05542	281.90021	878.27863	1452.1729	1093.3967	853.479	1933.6011
2252.24	1590.9053	1901.4797	3137.3027	1429.4718	1134.332	1102.33	981.00366	1134.8243	1011.1451	2553.3252	1288.3798	1454.4293	1449.1971	825.97327	832.93945	956.41272	1151.2823	2312.9365	1411.189	4291.6387	1212.2849	5469.2046	2739.458	1288.8409	1144.0511	1877.4745	1068.8616	1044.0181	1209.999	2314.1475	3033.5752	1461.5845	289.7829	331.21991	294.81482	912.41156	1514.6694	1138.2253	892.62164	2000.8513
2162.106	1531.0646	1822.351	3033.4092	1379.2839	1093.8221	1070.3312	945.6615	1101.4117	982.1886	2485.0854	1260.9952	1422.9762	1419.6075	809.98279	800.54352	928.31671	1112.5088	2231.3513	1361.3811	4137.2798	1164.885	5258.3975	2633.3938	1243.0117	1100.3503	1804.0017	1027.0608	1005.1246	1154.2168	2212.053	2901.1069	1395.5999	279.30005	315.38947	283.50348	877.80951	1463.2637	1100.3867	868.49554	1943.2937
2385.2471	1669.6143	2012.8699	3237.6274	1500.4774	1173.8766	1113.4277	1017.5771	1145.9078	1018.182	2646.9785	1320.6488	1501.6949	1424.2067	821.38696	807.39032	1002.8386	1166.7224	2416.9272	1479.5747	4395.2383	1281.8203	5588.8345	2807.8555	1297.7236	1158.2749	1862.2456	1063.0306	1040.4766	1177.4044	2325.8535	3000.2402	1467.3008	269.34338	311.96057	297.16272	908.67761	1537.041	1140.9062	838.10956	1995.4683
2261.062	1583.2754	1890.0278	3121.9414	1449.0479	1129.2979	1078.4182	977.93903	1109.8262	981.90594	2541.8518	1274.093	1447.2971	1368.092	802.79364	779.04004	963.95264	1118.261	2339.1294	1432.5696	4250.5459	1235.9772	5391.292	2713.5334	1260.3619	1121.9851	1793.9705	1031.3289	1018.4047	1145.9448	2285.582	2946.9446	1423.9829	264.35931	308.22919	291.44257	886.07599	1483.5374	1103.6462	817.53912	1932.3569
2341.3706	1638.209	1946.1926	3221.3594	1488.2626	1163.5557	1102.968	1007.2876	1134.8624	1014.4377	2625.3037	1311.5692	1496.4967	1405.631	823.00354	810.61426	966.11572	1158.4779	2375.0571	1446.3677	4357.5391	1249.8979	5588.1152	2790.9861	1294.1333	1168.968	1856.5793	1073.0388	1054.2729	1191.6941	2365.7312	3045.7681	1471.1824	280.2641	320.14642	297.88788	906.7298	1548.7163	1149.5896	854.02307	2024.1748
2252.8525	1573.177	1865.5178	3120.0068	1442.6433	1134.5967	1071.9275	981.37103	1103.4404	991.10858	2544.4646	1279.4226	1457.2119	1375.5354	812.2608	788.73462	941.22266	1120.4053	2301.1802	1396.5073	4201.6631	1200.5262	5370.9556	2694.0139	1262.6788	1126.9893	1787.1675	1041.978	1025.3682	1148.3413	2298.3252	2949.2422	1412.071	268.78021	311.73419	290.6413	883.69366	1480.019	1101.4114	820.591	1951.2903
2339.3601	1628.3542	1949.0193	3214.5361	1486.0369	1159.5386	1104.0317	1003.6732	1136.7083	1014.7586	2595.6719	1303.1763	1490.8521	1422.2932	823.94122	826.16479	979.2627	1157.6653	2350.9658	1431.8499	4301.3242	1231.5345	5526.5947	2768.9272	1296.7188	1162.3691	1836.4556	1071.2019	1054.4711	1185.7296	2369.3618	3030.5605	1466.9323	282.6745	321.39917	298.80127	911.21045	1544.5095	1151.4536	869.9306	2027.9297
2244.2761	1560.8167	1868.0229	3095.0918	1430.4504	1115.8625	1060.2026	965.85492	1091.0076	980.45575	2502.7537	1258.0432	1433.0273	1367.4841	800.8642	806.56628	962.00598	1137.4957	2294.2778	1397.6305	4184.3916	1199.4279	5352.5459	2694.1348	1273.8091	1139.3933	1789.6019	1043.7004	1019.88	1153.0934	2310.9912	2948.7268	1418.9456	281.08881	319.18677	294.53998	886.84509	1481.6475	1103.3431	839.26611	1949.8506
2339.3665	1627.9341	1963.6956	3214.6262	1481.4651	1155.3071	1105.6936	1002.3317	1137.1155	1016.1706	2595.0598	1303.0752	1495.1321	1421.3633	832.84967	846.22717	1002.5715	1186.9185	2371.4023	1454.6324	4358.3989	1248.4578	5568.4863	2782.4517	1313.6647	1192.6764	1880.3824	1085.3984	1060.8584	1191.459	2401.0979	3047.6477	1469.4412	288.47235	329.64618	315.86285	917.82062	1539.0771	1144.4668	871.40436	2023.1277
2239.6992	1558.562	1878.1477	3112.1431	1436.3896	1117.3385	1064.688	970.00806	1095.9429	982.60938	2512.6201	1269.8853	1443.9307	1379.3894	814.05615	821.97272	974.2243	1145.1921	2289.8884	1406.7534	4206.7661	1204.1643	5348.1704	2689.6594	1276.1536	1146.1887	1807.7693	1052.3345	1023.0654	1145.9742	2308.5364	2933.4167	1409.0015	281.73303	320.58142	308.7298	890.94666	1463.3267	1093.0962	832.22174	1937.9927
2323.6978	1616.2294	1949.4738	3201.8057	1453.8906	1134.8325	1094.0034	986.24335	1125.833	999.68622	2553.1567	1285.7651	1478.9639	1404.8484	817.90887	827.34576	993.91461	1163.7007	2340.4553	1433.4143	4307.8179	1228.95	5530.0889	2758.3203	1304.9973	1169.4216	1837.3003	1094.0482	1051.0186	1172.8363	2395.709	3031.6709	1459.4836	289.00543	325.01562	317.98584	918.29248	1528.5282	1138.8082	868.09863	2003.3112
2232.6328	1546.2896	1863.9565	3094.3242	1401.814	1095.7008	1056.4552	950.94434	1087.8821	970.25134	2465.4517	1248.0907	1428.7676	1367.3279	801.5647	799.2782	956.99487	1121.3579	2260.4746	1389.3995	4176.4917	1191.1863	5340.2295	2668.4438	1262.4583	1136.4899	1780.3558	1055.9171	1020.2061	1132.6017	2315.7778	2924.0415	1406.2908	278.49872	314.91461	308.62823	891.59485	1474.5959	1099.0238	842.42749	1941.3911
2309.7449	1593.1538	1937.9348	3173.0454	1428.8661	1113.3302	1081.1003	965.15381	1113.1138	972.69336	2488.5044	1265.214	1454.9218	1371.4933	796.94177	812.31464	975.28314	1146.2947	2296.8521	1415.5344	4285.3066	1206.9275	5483.8047	2721.5366	1300.0476	1150.1553	1814.7202	1068.2893	1025.5408	1129.5725	2347.6987	2962.4185	1423.0385	276.41986	313.21893	306.19196	887.06006	1446.6841	1074.2659	796.43829	1810.5066
2218.2764	1534.1582	1857.2073	3069.7297	1381.6311	1078.3975	1044.0662	935.21954	1074.7632	947.06476	2414.6831	1229.1719	1404.2583	1333.1719	779.21356	775.01123	929.66956	1092.5192	2189.3135	1348.1908	4058.6328	1148.3625	5168.0493	2573.4722	1235.2992	1076.7311	1699.5018	1010.3237	970.34045	1059.0309	2206.9954	2785.585	1322.8411	256.91345	293.66943	283.64874	833.27283	1438.7253	1074.8086	818.5257	1835.7803
2287.9714	1570.1401	1917.9163	3105.4668	1383.2224	1085.8197	1046.7104	938.97046	1077.5583	932.04993	2400.9255	1236.5291	1403.5754	1338.4688	771.48755	788.29889	954.51227	1121.8154	2233.3101	1372.3076	4212.3818	1173.1309	5418.8257	2662.2803	1267.4963	1126.3372	1789.7446	1050.2296	1018.433	1109.6765	2342.7908	2968.2307	1414.7314	264.99316	311.46906	305.75073	889.07898	1494.2355	1113.292	839.2417	1914.4498
2161.2439	1484.8137	1798.9893	3009.6836	1343.4668	1048.9692	1012.7333	909.12665	1042.363	904.51459	2337.6477	1205.5017	1365.1072	1301.229	756.91901	763.07428	927.46405	1088.3472	2159.5095	1331.593	4068.3579	1135.3809	5207.3037	2560.3003	1227.4731	1081.2446	1721.812	1024.4187	986.07721	1076.209	2260.5725	2868.1851	1372.1907	258.97931	301.81409	301.06696	862.53961	1430.2319	1065.6584	805.64117	1833.9729
2245.6118	1538.4935	1872.6715	3107.7422	1378.1233	1073.374	1042.9387	928.26941	1073.5525	913.5199	2384.0645	1236.6259	1386.6394	1318.495	763.67346	772.29688	949.29358	1120.2114	2209.7334	1357.0208	4192.1475	1160.4047	5369.207	2634.4951	1272.1779	1119.0918	1776.1735	1049.4473	1011.9831	1095.5845	2335.4438	2966.5903	1406.0244	260.43964	302.6347	305.95148	889.0152	1498.311	1113.7051	838.25604	1910.2056
2156.4509	1478.8181	1785.7065	3005.1758	1331.8108	1040.694	1008.5562	900.57556	1038.3068	887.87769	2300.8223	1197.8417	1342.9526	1276.7003	747.30957	741.54449	915.30646	1076.3694	2126.4014	1308.5486	4016.083	1117.6418	5125.7383	2512.8984	1215.0593	1063.751	1685.3342	1019.2084	984.05939	1057.6516	2257.1536	2858.647	1357.5125	249.48853	297.17889	296.79749	865.0954	1428.1465	1062.3164	801.87201	1829.4197
2236.8054	1515.3904	1827.3408	3094.0854	1364.0304	1060.9398	1024.2195	915.92761	1054.875	890.86658	2346.4189	1223.4707	1346.4237	1288.776	755.3313	756.80829	940.86395	1113.5615	2179.9353	1335.2036	4138.6304	1154.9019	5334.5405	2587.0759	1256.1985	1099.6489	1757.8262	1062.2065	1037.9076	1109.542	2405.2627	3042.6045	1456.7605	257.2934	310.90002	321.19739	916.07068	1498.6199	1112.3142	847.78448	1905.9453
2139.5164	1454.1494	1740.2073	2998.856	1327.469	1035.1716	989.61877	894.90796	1018.9156	869.98462	2279.9556	1195.0234	1314.3755	1257.7847	741.19092	735.92273	913.51746	1080.9308	2114.5369	1298.9662	4002.7236	1109.2172	5127.0527	2490.2534	1217.3817	1061.2853	1688.8357	1011.9821	986.51532	1046.7073	2270.6809	2875.9531	1357.5327	244.58618	293.23547	305.37701	867.26874	1425.8906	1066.6908	807.38354	1830.7769
2215.9639	1505.8273	1783.5704	3105.5815	1374.3998	1065.9384	1015.0753	920.76038	1045.214	888.23157	2351.4995	1230.7887	1335.7073	1282.188	763.74817	753.3338	937.12189	1111.0212	2179.4087	1333.3711	4127.3716	1149.2126	5300.5645	2552.8206	1248.7883	1095.9771	1748.9036	1056.9358	1039.1543	1106.564	2406.4871	3060.4541	1456.9358	251.71625	305.73602	319.12036	920.76373	1531.2777	1139.6353	871.38293	2023.3795
2125.8035	1447.0564	1712.7927	3003.7483	1328.6307	1036.4625	984.92798	894.05896	1013.0438	866.5387	2280.7959	1198.7693	1299.4437	1252.4625	746.948	743.00061	928.68103	1105.092	2157.2102	1322.6276	4078.5139	1138.9801	5243.4326	2532.1543	1250.6145	1096.6063	1756.9133	1028.0066	1010.7407	1074.2546	2323.1733	2956.4766	1398.0841	246.40338	297.71667	307.69324	894.07312	1467.4658	1093.6924	835.61407	1952.1482
2250.377	1540.325	1802.6465	3174.7534	1406.4045	1089.3984	1036.4719	938.40106	1066.4048	917.67706	2404.0159	1265.8379	1358.9429	1307.1169	789.01447	767.49744	962.06372	1135.0831	2222.2085	1351.2285	4155.1655	1170.7646	5354.8247	2588.5688	1277.7441	1127.5332	1790.5497	1057.1289	1043.0876	1099.8433	2411.0503	3061.9399	1452.376	249.13019	302.82959	317.20148	921.90765	1529.8053	1135.3402	870.04004	2023.7933
2157.5986	1477.4263	1733.5029	3065.4644	1359.7538	1052.3242	998.36536	905.9115	1028.0275	892.09375	2328.749	1225.2485	1318.2365	1274.2394	772.58386	742.96393	930.57013	1105.0879	2154.9153	1316.4436	4023.2639	1138.9836	5168.6304	2508.3823	1241.2815	1095.5911	1732.2002	1020.1794	1015.8359	1063.7747	2319.415	2936.3467	1394.6953	240.25378	291.95532	305.46454	891.52863	1458.2756	1080.8887	828.93756	1941.282
2232.366	1535.2466	1771.6716	3153.6924	1402.0332	1087.5061	1028.052	933.5827	1057.7585	912.69562	2384.2375	1258.6343	1343.1018	1295.4263	786.47076	761.66675	955.30078	1144.3068	2217.4683	1354.2117	4059.2432	1167.9358	5325.981	2537.7163	1258.9379	1111.6023	1762.6539	1045.748	1042.6406	1093.6899	2390.0254	3037.4646	1449.2654	245.41071	301.14191	312.97742	909.5672	1516.6877	1124.448	861.49554	2009.5205
2140.8345	1469.9443	1702.2112	3057.0674	1362.3835	1061.1818	996.10583	911.48572	1025.4468	888.56921	2313.7039	1227.4287	1306.4501	1266.535	768.2323	738.70685	920.85419	1103.7244	2147.6196	1309.6494	3932.1721	1133.7349	5123.9355	2465.5396	1221.9504	1076.6172	1701.5344	1017.3832	1013.5679	1056.3708	2305.5757	2926.1182	1391.1011	239.67517	290.50836	302.64941	883.31024	1460.5702	1085.2898	835.86694	1944.5089
2205.8535	1522.0148	1744.0511	3143.7573	1402.0115	1090.8845	1031.2104	937.64508	1061.8101	911.93744	2384.1873	1257.1528	1338.7344	1295.7117	788.0799	762.06226	956.49988	1146.3588	2216.5273	1346.325	4020.2212	1160.7047	5272.5771	2510.5479	1245.3491	1107.1232	1738.7777	1042.9512	1046.021	1092.5593	2374.1699	3032.0432	1444.9309	241.11401	297.92828	311.56323	909.77557	1528.0193	1123.887	876.73505	2010.5662
2119.061	1464.9105	1676.7894	3038.0261	1359.4612	1061.1619	997.26801	911.18854	1026.2656	886.04913	2305.7412	1223.7285	1298.5015	1258.457	771.33881	731.61987	922.23499	1103.4235	2146.7515	1303.0413	3888.8584	1126.9446	5070.8374	2420.8645	1202.4052	1069.1194	1677.0913	1015.8272	1016.0965	1056.4963	2294.4114	2926.6582	1386.9429	237.81738	289.8078	300.37628	877.03107	1456.0811	1073.1516	832.73126	1923.5488
2190.594	1524.3589	1738.9861	3132.8418	1394.951	1094.5209	1038.3749	939.70752	1069.5731	913.66699	2373.5684	1255.9686	1337.0175	1301.3717	786.58423	758.21838	955.18311	1148.6743	2222.3728	1348.7028	3988.0862	1164.7213	5221.0254	2488.9668	1236.8285	1106.2064	1729.4507	1046.0826	1052.5299	1096.0938	2388.5237	3055.8801	1449.1904	241.5351	297.60535	314.31909	909.42712	1509.9806	1109.9254	864.94556	2002.7982
2105.7502	1460.9841	1660.7827	3034.4771	1360.9531	1066.8979	1005.52	917.44	1035.0813	890.12823	2308.7227	1223.3337	1293.7966	1264.0557	769.52277	735.87775	921.13129	1111.6802	2153.9463	1304.084	3867.1394	1125.8887	5040.9561	2417.7478	1204.8406	1074.7498	1681.7234	1015.4968	1018.6606	1057.3132	2295.583	2920.8779	1381.8618	237.06659	290.36664	303.70251	875.21942	1460.4399	1070.7358	838.95612	1943.1104
2189.5916	1525.1172	1735.0344	3134.6245	1405.1587	1102.0176	1044.7844	946.25812	1075.5012	920.29681	2389.519	1264.6909	1339.1155	1289.6809	789.33295	759.57605	955.0426	1152.3925	2220.9346	1345.8093	3957.8965	1165.5026	5180.6382	2481.1265	1242.6198	1106.4602	1720.9857	1049.9089	1054.6082	1096.3252	2376.6982	3038.8262	1438.4414	240.20355	297.83112	312.83539	903.57239	1512.3048	1110.3392	882.21814	2008.3929
2102.0544	1461.438	1674.8391	3027.5442	1362.3296	1073.2719	1010.4397	923.15613	1040.2639	889.16199	2314.9421	1227.1908	1296.1281	1250.8247	768.0509	735.94934	918.77307	1111.5901	2149.5347	1306.7644	3826.1108	1130.3807	4980.9131	2403.3643	1199.7505	1069.1333	1659.1302	1019.9575	1024.509	1056.7993	2293.8467	2929.0996	1384.1857	236.35864	289.90424	303.40631	875.24609	1457.043	1073.8362	852.18195	1931.9961
2184.0798	1524.5737	1736.0703	3121.8984	1411.9547	1102.5281	1048.0995	949.03918	1078.4	919.62598	2394.1768	1264.6566	1339.9435	1290.481	786.82495	756.91364	952.54181	1147.5325	2224.4497	1342.3911	3926.7822	1161.6106	5130.5342	2479.6431	1240.5334	1117.7979	1713.6946	1051.4052	1053.6218	1092.8004	2363.728	3026.8428	1433.3025	239.00372	297.48895	310.60254	897.39258	1508.7832	1098.4146	890.7085	1993.5271
2104.4829	1469.2238	1669.3334	3011.835	1367.3688	1071.8441	1010.6206	921.42029	1040.6216	892.94922	2317.7561	1224.5149	1300.4648	1253.8308	763.94641	733.17188	918.99341	1107.3566	2151.3198	1294.3719	3796.3511	1126.5271	4927.6479	2393.3877	1202.663	1072.1595	1645.1748	1018.653	1022.9193	1057.3142	2291.9453	2931.6169	1374.9453	236.02466	288.30682	305.54395	869.88116	1441.0918	1048.0481	842.00482	1910.6409
2174.5813	1523.2175	1729.8411	3100.5596	1405.5471	1091.0581	1041.0747	939.14532	1071.7544	914.3443	2377.9404	1248.77	1325.5464	1291.0398	782.12274	759.42975	949.09625	1143.7546	2214.502	1336.8105	3871.6094	1156.2554	5043.4111	2459.6191	1220.8845	1091.1772	1683.7358	1052.6014	1056.4244	1090.5123	2361.9907	3025.9358	1428.312	241.75305	296.02234	314.64532	890.89429	1499.5239	1084.8843	892.69135	1991.3611
2091.3599	1469.2234	1665.3667	2985.4353	1361.5649	1058.6833	1002.6354	910.30682	1031.1665	883.7851	2289.2141	1208.7771	1285.8464	1249.3567	756.29218	730.75775	917.74457	1101.5413	2141.8044	1295.137	3746.4412	1119.3452	4870.2002	2379.0339	1186.304	1060.4143	1633.6362	1017.6924	1026.1438	1052.8099	2280.5002	2922.6577	1374.824	234.24182	287.70367	305.61658	867.23889	1440.2406	1049.1268	852.14783	1914.0223
2178.8164	1529.3071	1745.3625	3098.0015	1419.0955	1100.911	1041.6091	946.54395	1072.2917	917.9104	2396.3245	1263.9427	1334.722	1324.0443	791.00122	763.45563	950.22504	1153.5935	2233.6943	1346.2454	3892.0891	1168.8074	5109.728	2483.2087	1227.4875	1123.3108	1723.8484	1055.062	1063.6716	1097.1864	2370.1062	3031.1316	1436.6924	241.0744	298.39075	315.16388	894.92102	1492.2971	1079.2186	894.46631	1979.9382
2097.5278	1472.5729	1681.631	3002.7253	1370.6396	1066.991	1007.6175	918.38715	1036.9858	894.44672	2323.6501	1229.3992	1298.5881	1286.7031	773.09186	740.22412	919.89062	1119.7682	2159.1902	1303.5288	3771.6423	1129.681	4918.6982	2414.3547	1196.5178	1085.4178	1669.7571	1019.548	1029.3826	1064.2217	2291.1677	2931.8528	1377.4463	237.58362	292.63635	307.25244	865.16766	1430.95	1038.542	870.26935	1913.947
2182.0825	1531.2382	1747.2196	3097.8984	1412.6084	1102.2478	1043.8357	950.11688	1074.3347	923.25165	2399.5227	1261.9526	1335.1794	1321.865	794.56122	767.72382	955.30438	1153.4612	2227.4971	1343.5332	3897.2561	1165.5496	5053.2158	2485.6987	1227.781	1115.8962	1720.2539	1058.1503	1070.7065	1094.254	2359.8755	3021.1831	1436.6805	242.70361	296.75812	314.70789	892.20837	1480.3689	1072.1106	901.25787	1965.3367
2095.5615	1475.7712	1679.5969	2991.1458	1371.4148	1068.2944	1010.8872	920.56689	1040.7385	896.44043	2323.1045	1221.6497	1297.4919	1285.8347	773.19568	742.1087	928.14655	1119.0176	2166.814	1309.1528	3791.1716	1134.2471	4895.9023	2421.106	1194.7317	1087.8096	1678.4531	1022.7963	1030.6531	1058.2432	2280.7371	2912.9763	1372.7913	236.8114	287.40485	307.49799	863.31622	1423.075	1038.3918	865.78448	1895.6077
2179.2761	1534.2085	1747.8967	3099.854	1420.0734	1104.1195	1051.0474	951.36401	1082.3018	923.58411	2412.0913	1267.6812	1347.7662	1329.5746	794.69153	770.05737	958.34265	1152.0872	2237.9707	1344.0822	3917.1787	1169.1436	5032.7124	2483.168	1227.3505	1138.1472	1711.851	1055.2218	1067.3263	1098.4661	2356.5901	3020.8298	1434.5886	240.42615	297.61652	317.01636	885.71472	1461.2429	1057.1729	892.95477	1934.8555
2093.9312	1475.0114	1680.6195	2989.7788	1368.7201	1076.3	1014.6061	927.97546	1044.3828	898.13757	2326.7817	1226.7264	1304.7352	1290.291	778.50696	739.84454	925.80621	1108.7102	2164.085	1303.2344	3792.3735	1130.7117	4858.9824	2402.6707	1190.636	1094.6951	1655.3826	1026.885	1030.3887	1056.7395	2266.4753	2909.3743	1370.9409	232.61096	287.96393	308.71313	860.3028	1415.6118	1028.6719	869.72443	1880.1887
2188.8474	1544.5515	1764.7146	3097.8977	1420.5205	1102.3188	1070.479	950.75909	1101.2014	926.7724	2419.031	1269.6443	1345.0205	1322.1296	799.22101	769.97833	956.64215	1157.7751	2247.1838	1349.2134	3940.6279	1167.3345	5091.1567	2515.4673	1236.7078	1144.6208	1732.844	1067.0347	1074.6694	1105.2559	2377.123	3042.8477	1441.7263	240.66949	298.24438	321.13788	890.41327	1452.6351	1056.3627	890.73352	1914.4984
2097.366	1478.0686	1685.4963	2989.1428	1368.7844	1071.109	1035.7394	923.64001	1066.0535	897.77197	2345.938	1236.8922	1305.252	1284.8922	779.3623	744.12537	926.50354	1115.3141	2171.865	1307.6422	3805.3003	1132.3895	4909.3047	2424.457	1199.6105	1106.7419	1676.093	1030.8921	1037.201	1061.5702	2273.4336	2924.6724	1379.8732	231.46069	290.44214	310.24213	863.90222	1402.5309	1016.0347	859.05725	1841.7513
2179.3184	1544.0513	1756.6714	3084.2468	1415.6526	1106.9504	1076.5085	954.35309	1108.219	924.13788	2414.02	1263.4688	1337.7537	1322.7869	789.47076	766.19086	949.89471	1160.7881	2242.2576	1345.9321	3938.3757	1167.0608	5111.9131	2495.7729	1237.6875	1142.6912	1727.1265	1063.3687	1074.8188	1103.6394	2362.9287	3041.2351	1435.2764	240.59351	298.91577	316.27112	888.75812	1453.767	1055.4794	885.1438	1894.6862
2093.8542	1483.4309	1681.8748	2981.3052	1363.67	1070.5818	1040.8359	923.61987	1070.855	897.36169	2338.3936	1231.2806	1297.6169	1282.2307	771.10046	743.0473	923.22467	1121.8792	2175.2751	1306.5564	3810.7349	1132.2859	4942.7974	2430.7383	1203.4348	1109.5513	1676.6431	1031.4939	1037.2291	1062.2532	2272.8247	2929.8115	1372.6466	235.84064	291.67303	306.59723	859.85657	1397.7397	1019.274	849.27667	1832.6177
2179.4106	1545.9191	1756.1093	3079.49	1421.0752	1109.0613	1085.7146	955.81873	1116.9458	924.55151	2427.8774	1272.3406	1343.6306	1332.7896	792.27722	770.32214	957.07666	1167.0981	2249.0027	1349.9064	3959.1743	1171.1772	5141.7495	2512.2751	1242.3607	1151.3031	1734.3486	1070.8998	1075.7859	1105.4624	2367.8232	3063.0586	1433.1593	239.97949	297.77118	314.78699	888.48364	1440.3293	1045.7095	869.75732	1863.9001
2098.8618	1487.675	1689.4121	2973.7104	1368.5966	1070.6259	1049.1014	922.76196	1079.6216	896.7644	2345.1367	1229.6301	1297.1262	1291.6205	768.6084	744.21118	924.01746	1129.6414	2178.7031	1308.6539	3835.2705	1133.9648	4951.4111	2439.7876	1203.3223	1116.9015	1677.5067	1031.7065	1042.0757	1065.9302	2263.8062	2939.3477	1369.9033	234.33289	291.41425	306.84729	863.23944	1376.6431	1009.2902	822.89301	1793.2324
2182.1641	1549.5002	1756.3398	3067.23	1421.1755	1109.7251	1084.1552	956.17859	1116.2859	925.00781	2425.4573	1271.7894	1335.025	1341.7198	789.83643	768.03278	953.20612	1173.6145	2249.1191	1346.7065	3960.8364	1169.9966	5125.3838	2507.6582	1240.1465	1150.5703	1719.9463	1069.8047	1086.7573	1112.1367	2374.812	3080.3652	1428.0837	241.90289	299.51477	317.81775	893.06915	1433.7062	1051.0359	865.84448	1856.1591
2098.687	1487.9841	1686.4954	2966.7837	1373.1166	1074.3939	1050.1873	927.21021	1080.686	903.52124	2345.5278	1232.6147	1298.1997	1299.6063	768.89673	746.06799	927.35474	1134.8839	2184.3853	1308.1018	3850.0044	1137.5122	4972.876	2439.1021	1203.2076	1119.585	1687.1173	1034.1577	1045.7773	1069.3228	2271.4292	2947.2202	1367.9937	237.80096	292.91229	306.54065	862.81842	1387.6917	1017.0428	845.32056	1803.1028
2184.6182	1548.6719	1763.4622	3078.7932	1428.6528	1110.3508	1086.9319	957.0191	1118.3513	934.42511	2452.2922	1281.0598	1354.5964	1353.6909	792.64313	769.11566	962.22247	1178.1873	2258.4062	1358.1064	3992.3586	1178.7192	5185.3579	2535.0627	1249.7351	1174.1062	1756.9333	1079.1189	1084.8389	1115.0322	2378.8374	3091.5195	1427.4053	242.99866	301.94379	321.23688	892.87201	1439.6239	1059.213	871.01465	1850.7855
2104.0269	1490.4694	1691.1937	2977.4998	1378.4116	1077.407	1054.2964	928.63336	1085.6494	904.92279	2374.8728	1247.8245	1317.3672	1315.0938	774.67975	744.76404	921.15051	1138.3516	2189.6267	1307.1416	3864.718	1138.34	5007.5049	2449.5334	1209.9905	1134.8441	1704.7988	1040.6619	1051.3555	1077.8329	2285.2827	2975.0005	1376.1193	238.25201	292.68597	311.57379	864.65222	1388.4785	1019.8701	839.26514	1798.1409
2192.1628	1561.0168	1772.0105	3091.8403	1428.4216	1116.4875	1091.3459	961.47559	1122.8654	937.3252	2463.0803	1289.5331	1349.8403	1352.3708	793.36072	772.25354	960.32581	1172.2532	2258.0115	1348.9534	3979.3809	1175.6848	5176.46	2525.156	1242.4857	1169.9458	1746.1387	1077.5995	1094.2731	1120.5372	2377.2188	3094.8447	1438.4851	243.5368	301.84467	318.46094	898.65759	1442.5566	1058.4567	870.69287	1854.7095
2109.353	1505.9503	1705.1488	2990.9902	1381.1687	1082.6519	1053.2284	932.89893	1083.7985	904.55505	2377.6626	1248.3752	1308.9886	1312.192	772.95557	745.27832	927.33752	1134.2798	2190.7251	1312.7457	3849.2429	1144.0613	5003.4775	2448.6848	1207.3988	1137.9901	1696.9707	1041.3873	1058.3862	1080.51	2289.051	2985.5295	1374.1157	239.948	291.6759	311.68134	868.23743	1395.9641	1028.2354	855.52899	1802.3594
2196.8569	1559.4113	1769.4274	3094.8511	1435.5309	1117.5244	1092.5076	963.16992	1124.943	932.67578	2469.1743	1285.6985	1350.2371	1367.0099	793.53857	776.4422	959.62238	1174.5955	2267.3257	1355.6487	3998.6362	1180.8352	5220.0928	2529.5005	1243.698	1181.2617	1755.0999	1081.6678	1095.3875	1125.0625	2383.7124	3103.9929	1444.9202	242.66931	303.0661	321.51581	897.42883	1451.3693	1071.0354	887.50256	1859.6552
2106.6299	1504.9623	1696.7833	2988.9109	1378.7371	1081.2573	1055.9675	932.65533	1086.3708	904.3598	2391.0229	1250.8872	1315.2893	1320.8701	774.51959	749.46771	930.13446	1137.8667	2195.6335	1312.9692	3864.4407	1146.1978	5039	2458.71	1211.8845	1146.0754	1697.9529	1049.0686	1058.0295	1080.9946	2291.4976	2997.2568	1386.0298	237.77557	295.52948	311.86896	871.17938	1403.0134	1027.9485	856.32782	1805.3855
2197.7378	1562.3785	1773.965	3085.3577	1430.0835	1114.0911	1090.7368	959.6272	1122.2175	931.11804	2466.9312	1287.1193	1349.5341	1362.8291	793.55957	777.80908	961.63416	1175.6267	2264.0532	1356.2875	3974.2471	1185.0431	5155.2578	2524.417	1253.8894	1178.2764	1755.1864	1084.2415	1095.4517	1115.9629	2364.5811	3084.7769	1440.6206	242.32898	301.61353	320.56696	895.599	1449.6071	1064.1014	877.05493	1855.5819
2106.2993	1503.2957	1702.7358	2982.126	1382.2878	1082.8701	1052.7437	932.36554	1083.0085	907.0777	2389.6116	1249.4368	1312.1912	1324.5417	778.35724	749.00507	929.90936	1135.7527	2194.311	1311.3105	3846.6326	1139.9187	4953.3496	2437.2202	1211.834	1134.666	1693.4263	1044.2456	1063.2117	1077.0437	2281.2478	2985.1331	1388.1804	237.97211	296.40143	309.46906	867.3941	1387.3005	1024.6042	841.22131	1801.5957
2192.4585	1559.2037	1766.4388	3093.9326	1437.2056	1114.2844	1088.6406	961.81128	1119.7175	935.1283	2472.1753	1288.7269	1350.5698	1364.6982	796.53345	775.82574	958.966	1179.7979	2267.6589	1351.6125	3973.3787	1177.0942	5131.1987	2522.9316	1248.0476	1177.9404	1742.6746	1084.187	1090.8828	1120.3896	2364.4663	3100.4626	1429.8347	243.66644	302.66058	317.87494	892.42877	1441.4568	1059.5143	864.99402	1852.2654
2107.6543	1500.8344	1696.8273	2975.4507	1386.7439	1084.1675	1047.5613	934.49872	1077.9497	906.2016	2376.0464	1246.6536	1301.9702	1322.2603	769.71576	749.5769	925.46045	1139.4525	2196.4297	1310.4064	3846.2036	1142.0206	4951.6777	2444.8923	1212.1836	1143.6505	1693.1599	1046.1367	1063.1926	1076.7737	2264.1841	2972.8416	1378.71	237.47253	296.31403	311.48297	868.89288	1390.3362	1021.5179	836.57782	1795.542
2187.7539	1562.9598	1758.6012	3085.4146	1439.6924	1114.3491	1078.3364	961.45941	1109.522	934.28082	2470.9377	1287.4255	1345.0781	1358.321	793.46381	775.16113	961.44263	1176.0852	2267.4851	1351.7192	3996.584	1185.1115	5167.9946	2530.498	1248.3583	1182.7385	1746.4236	1085.9445	1096.2646	1113.225	2346.1772	3087.0312	1425.3519	240.86597	301.43909	319.43933	892.59009	1440.874	1054.8901	859.54828	1845.6179
2102.4805	1500.3654	1687.475	2973.115	1385.2297	1079.0066	1040.6934	931.81439	1070.8594	908.51093	2381.2261	1250.4136	1308.2341	1323.3464	771.65411	750.60864	924.29639	1132.057	2191.0825	1312.7725	3867.1226	1148.0918	4972.3477	2447.623	1212.0068	1140.3872	1682.6871	1048.3644	1061.1193	1070.7368	2246.9229	2956.675	1369.9028	236.09601	292.66241	306.04181	860.98083	1384.3757	1013.801	829.3457	1776.1785
2185.3767	1557.8833	1747.7869	3079.0244	1436.6987	1112.834	1070.0212	960.13617	1101.2456	929.65619	2444.7175	1281.2451	1331.1189	1354.4739	785.8244	776.44379	959.54791	1172.1987	2269.8552	1349.9863	3993.9849	1177.7202	5161.7568	2522.9258	1253.3074	1174.5273	1733.7388	1087.0483	1102.0168	1108.0234	2342.6689	3078.5991	1427.2778	240.63165	301.57526	317.41058	890.73578	1442.1018	1054.7126	853.49908	1845.5154
2095.2102	1498.3201	1679.3103	2966.2014	1387.7451	1077.8645	1035.8066	930.45074	1065.8496	902.76678	2360.115	1238.2637	1291.9575	1310.8328	768.87384	747.83582	926.00793	1130.0935	2194.3792	1308.3612	3870.2256	1141.8571	4960.2363	2440.6509	1214.0624	1133.5815	1675.3459	1050.4288	1067.2139	1067.4473	2245.5488	2962.0732	1370.0011	234.37909	293.62769	306.79895	866.50171	1389.6187	1015.7811	826.67206	1783.9434
2185.8647	1557.7487	1751.7572	3077.5422	1441.9277	1112.3503	1075.2109	959.78912	1106.2222	931.78253	2447.9287	1283.0659	1339.6472	1355.9045	780.57404	778.8703	963.07294	1176.312	2273.4192	1353.4136	3998.6165	1187.9695	5151.0957	2535.7087	1253.8574	1181.6506	1738.7437	1086.9148	1107.8169	1114.932	2336.9678	3095.645	1430.7037	241.03741	300.1991	315.3429	894.07312	1439.3552	1047.8718	847.18372	1824.9253
2100.7979	1496.8958	1683.5862	2979.0537	1390.4694	1081.6639	1042.2905	933.32178	1072.1304	905.25452	2371.8242	1247.7891	1300.8965	1316.4778	768.92737	746.31262	926.59814	1134.161	2195.1414	1306.5869	3862.8887	1141.4402	4953.6406	2444.6123	1212.184	1131.4204	1667.7344	1052.4381	1073.0568	1068.5225	2241.4429	2968.2227	1371.3324	233.94824	292.927	305.46509	865.71826	1390.0579	1009.5385	818.62225	1768.7317
2183.738	1557.5605	1745.4812	3080.8293	1446.6575	1118.8779	1077.2009	965.65289	1108.5078	928.77008	2444.9702	1277.7632	1332.9587	1348.5889	781.29657	779.07178	956.91736	1174.1748	2265.1982	1347.49	3953.5981	1183.2098	5088.6855	2506.7705	1243.676	1160.2859	1710.5746	1082.0396	1099.5586	1097.0623	2306.6328	3051.4919	1413.9448	242.45319	295.28186	311.42975	880.13556	1441.0659	1043.7277	843.57104	1806.9983
2099.2285	1501.8691	1674.7688	2971.3701	1390.9187	1079.3677	1037.467	932.74542	1067.0413	901.52081	2363.312	1239.7341	1291.501	1306.8523	761.20416	751.63513	923.73059	1127.8843	2178.8394	1304.908	3811.4849	1132.6644	4863.6694	2413.2178	1196.5104	1107.4713	1632.5887	1051.0054	1065.4204	1059.0642	2218.0061	2939.1377	1355.9951	232.96967	288.86285	302.76556	862.63641	1387.7456	1004.7105	811.08246	1749.6423
2173.71	1556.4707	1727.4377	3076.0818	1443.8203	1114.0621	1065.3103	962.8551	1096.7996	923.78748	2439.5442	1274.0682	1326.0989	1338.2162	778.57629	779.50275	960.77411	1177.2529	2270.604	1345.9341	3991.2532	1178.717	5086.0181	2520.8767	1245.7771	1171.8101	1714.2773	1089.5424	1105.53	1105.1917	2332.98	3087.77	1416.8644	241.22021	299.00787	316.30194	891.4585	1450.2305	1051.1321	857.54974	1830.9451
2089.7527	1499.4106	1661.6162	2972.3396	1391.6348	1082.8137	1034.5828	934.883	1064.0571	904.65167	2360.1958	1237.0886	1294.6797	1301.4402	761.12689	751.32501	925.89496	1135.458	2193.241	1306.5918	3853.1074	1137.5098	4886.8525	2432.8347	1208.0095	1123.0159	1644.9011	1046.8042	1078.2043	1069.9595	2237.3438	2970.7366	1358.2498	233.58691	292.8053	302.09778	864.75873	1377.6542	999.96777	809.51111	1745.7451
2161.1323	1546.0557	1714.2217	3074.717	1445.0884	1114.3721	1063.2153	961.18793	1093.8967	929.42487	2442.6243	1275.8872	1329.3474	1323.4517	779.81781	784.24414	953.97327	1172.5466	2275.1733	1352.4886	4017.3262	1177.7465	5101.5864	2513.6538	1252.6736	1176.2129	1719.0936	1084.21	1109.9138	1111.3237	2331.0642	3092.9922	1417.8992	240.70813	300.71173	315.65533	892.20746	1460.0929	1055.8695	861.13892	1834.618
2091.8125	1498.6342	1669.6403	2983.9609	1398.7865	1083.0923	1030.7838	933.92993	1060.5372	902.27136	2374.3604	1244.3303	1296.3975	1293.1877	762.453	753.81396	926.14893	1135.9657	2203.0693	1307.6443	3885.6484	1147.8259	4930.1035	2439.8154	1220.7866	1140.5024	1666.952	1060.9252	1079.5221	1068.3293	2246.9211	2973.6963	1356.5204	236.17981	294.37769	306.04657	870.67163	1406.0823	1015.64	832.64734	1780.0896
2186.0405	1567.567	1746.1727	3083.0198	1449.7158	1121.8442	1058.1133	967.02838	1088.0027	930.71368	2451.0581	1280.6042	1337.3542	1324.762	784.14789	785.01416	956.80322	1180.5302	2278.3271	1351.6719	3988.5454	1185.4445	5124.4541	2525.6494	1261.0236	1187.0397	1732.7825	1088.0662	1112.6545	1102.7261	2333.1829	3075.5803	1425.6101	238.77338	298.54517	316.05054	894.92548	1473.4512	1060.6714	878.66754	1852.5364
2097.4434	1505.5549	1678.7122	2986.7415	1407.1028	1090.322	1019.7968	941.03705	1049.262	904.25226	2384.0012	1243.3242	1304.1924	1291.6995	767.73236	755.81726	927.39258	1135.0273	2204.542	1306.4485	3870.9819	1148.1112	4921.8496	2435.5288	1219.484	1139.9463	1666.4589	1058.7197	1082.9568	1071.3091	2255.8635	2980.9973	1369.9119	235.85992	292.62268	306.19702	871.0528	1407.3115	1021.9448	840.16785	1781.7952
2189.1086	1567.8931	1749.4346	3101.5654	1469.8118	1126.5637	1058.73	971.54962	1089.1711	936.30963	2470.1565	1292.1423	1343.2058	1332.582	788.71869	787.4873	958.65002	1187.6332	2283.9663	1348.7549	3995.4648	1191.745	5127.2598	2535.3867	1265.495	1192.4908	1735.6708	1093.3102	1116.1367	1108.0612	2335.623	3093.6382	1419.1758	239.61554	296.64264	317.67169	892.85925	1469.2043	1059.597	874.17322	1829.427
2102.0898	1511.2775	1683.0392	2998.7129	1413.2784	1092.8164	1025.3007	943.19983	1055.1998	907.18884	2389.8301	1252.1436	1307.3627	1294.6652	770.16223	757.82391	924.5257	1142.9373	2204.8994	1309.0913	3849.2307	1151.0059	4921.79	2445.592	1224.0186	1145.6216	1672.3145	1058.9565	1084.5364	1069.5466	2247.1865	2970.9092	1361.121	233.09387	293.15131	305.49115	869.96375	1409.2625	1016.0055	829.52319	1763.9246
2178.0286	1563.7041	1738.7661	3083.6145	1462.1292	1121.2334	1064.6541	966.78351	1094.8481	929.57281	2450.8828	1281.324	1335.5623	1331.241	784.65118	786.01068	958.12933	1178.1394	2282.4583	1348.9626	3986.3899	1181.6873	5095.8833	2534.0361	1265.5422	1184.4597	1725.2991	1092.7874	1117.9021	1107.8374	2328.6301	3088.8254	1420.9675	238.68457	299.16229	315.12762	897.1203	1468.6208	1061.2659	870.54065	1832.0713
2097.8872	1502.067	1666.984	2985.3357	1410.1067	1088.7604	1031.5129	940.32361	1061.4095	908.45984	2379.8989	1248.3922	1296.145	1297.7773	766.38843	764.41943	925.23706	1138.6847	2208.2805	1306.9993	3853.0193	1149.6063	4914.5215	2451.5667	1232.1146	1145.2872	1672.6577	1060.2126	1087.9794	1066.4059	2237.6084	2976.8838	1370.561	232.30792	288.20483	307.03986	868.11584	1416.3059	1016.289	837.14069	1769.1084
2179.3811	1565.7583	1738.6973	3094.8672	1465.9055	1124.4238	1065.5176	970.30646	1095.6377	930.98053	2458.5122	1283.9114	1335.2393	1328.2659	786.77936	789.30603	956.20312	1178.389	2275.7354	1352.7935	3990.6101	1185.4437	5086.1572	2534.4795	1266.723	1178.2902	1722.6909	1092.1494	1125.0789	1109.9496	2333.5908	3095.543	1422.0475	242.68048	300.84821	315.12286	896.45056	1467.3555	1058.7356	870.71356	1831.6274
2103.3723	1506.4092	1670.0129	2990.6467	1412.9814	1089.687	1027.6622	939.96826	1057.0394	908.96021	2371.5566	1243.3403	1296.1675	1283.7885	764.52161	762.64496	926.07233	1135.2432	2206.6833	1306.093	3853.7773	1147.167	4893.062	2443.5964	1224.3718	1135.8081	1661.4526	1059.0774	1089.6121	1069.9688	2249.7202	2980.2571	1360.6494	237.04419	290.34827	306.14996	871.06354	1407.8123	1015.8568	826.52448	1761.2583
2182.1382	1566.0374	1745.7598	3086.5271	1464.4492	1120.8258	1058.5293	967.66394	1088.8223	925.89905	2442.3333	1273.2397	1325.1658	1308.1686	769.52185	790.71838	955.33093	1181.912	2282.6318	1350.0272	3998.8806	1182.5795	5096.8594	2522.4546	1263.5265	1180.9099	1719.3145	1094.0994	1128.8732	1109.8878	2338.3516	3099.125	1418.6539	238.95966	299.67084	315.25037	893.9624	1463.8076	1054.5901	855.46283	1808.9734
2095.947	1507.5059	1669.6948	2974.5762	1414.0751	1093.7185	1025.1296	944.78894	1054.2769	901.64038	2363.7695	1237.6099	1293.5933	1278.0499	759.9541	760.23602	924.2475	1139.1194	2207.2883	1308.4961	3865.4785	1143.7134	4898.1357	2431.8616	1223.0996	1133.0759	1653.5044	1060.9052	1090.4181	1068.3639	2248.5479	2978.5786	1366.4987	235.76141	291.53497	307.30414	867.78442	1415.6401	1021.5176	826.38226	1765.1255
2199.5242	1580.2688	1759.196	3097.6924	1473.5363	1132.243	1085.5504	977.39685	1116.4633	934.28577	2468.6538	1283.8973	1340.6484	1319.6271	782.03027	793.50519	960.12982	1190.9639	2290.5676	1359.0706	4014.7366	1183.9294	5121.2559	2531.6304	1273.4675	1190.9792	1731.3208	1095.2695	1137.5168	1107.3801	2325.311	3096.4526	1426.3359	240.43579	299.38782	318.54041	897.43927	1474.6377	1061.9961	861.30798	1815.8203
2101.3145	1509.4868	1678.8044	2989.3276	1419.3964	1093.9116	1047.8407	944.98669	1077.6222	907.48645	2383.9316	1246.123	1300.9076	1277.5421	762.49524	763.3407	922.21423	1144.4943	2203.2466	1311.3611	3869.5918	1141.8357	4894.3232	2425.2822	1226.7448	1131.9402	1646.4875	1065.9349	1097.7385	1073.3167	2252.4961	2988.4556	1367.3778	236.51617	293.34424	309.039	873.18274	1419.0894	1022.4193	820.97198	1756.0305
2178.6687	1565.6538	1735.9561	3078.019	1462.0615	1128.5984	1081.9526	975.92767	1113.1177	925.81232	2450.8599	1275.9319	1326.2864	1308.2517	781.59344	788.18695	951.57831	1186.4412	2274.1558	1350.8389	3988.7615	1174.0659	5056.2207	2522.9338	1258.3477	1176.8318	1707.106	1093.9119	1136.5566	1108.5056	2327.9954	3105.4202	1416.4631	239.39343	298.90167	317.35889	892.0354	1472.0413	1057.7095	846.85376	1823.4985
2093.8423	1501.8197	1670.0077	2978.7039	1407.9297	1095.0127	1045.3862	946.41168	1075.7822	903.76068	2372.6431	1240.8936	1290.9893	1272.1531	758.56451	766.11792	922.9873	1145.1129	2213.0752	1317.6422	3873.8025	1146.5739	4908.6572	2450.6272	1230.1215	1152.339	1674.3979	1067.731	1101.9724	1072.4197	2241.6121	2991.0759	1361.8804	233.22327	291.20282	310.88818	874.14874	1428.6984	1023.3883	829.70825	1765.9969
2185.554	1572.0977	1747.469	3086.3347	1471.2979	1126.5959	1088.5835	972.60559	1119.4045	932.68994	2458.9421	1280.6361	1333.4346	1312.6711	779.44958	797.01947	955.54987	1192.7146	2289.2986	1355.6113	4020.0364	1187.7847	5082.5693	2542.2693	1267.574	1201.4023	1719.103	1102.3521	1144.4807	1107.8071	2329.9253	3103.563	1418.8135	241.77704	299.67963	318.2464	899.50421	1475.499	1061.4352	852.0011	1823.7827
2100.8235	1511.0615	1673.9705	2985.5286	1418.3423	1098.8955	1057.1727	948.96655	1087.0963	909.25378	2380.415	1244.6445	1295.3052	1281.8458	764.63171	770.70056	923.91846	1144.1748	2217.9265	1314.3771	3889.6855	1146.96	4915.1396	2460.9412	1225.5437	1158.2723	1661.7981	1074.2749	1108.0723	1074.8928	2246.1704	2999.2971	1365.2341	235.19659	294.03723	309.99304	872.74506	1420.3613	1019.8292	818.98486	1762.5903
2178.6392	1582.2816	1739.6327	3084.7024	1466.8423	1132.41	1086.6595	979.28906	1117.1455	931.07703	2445.0818	1280.0657	1331.3513	1328.2717	773.19067	797.69147	953.83783	1185.9807	2290.0103	1355.5659	4023.4907	1182.9221	5081.7207	2534.114	1262.8032	1190.7808	1722.3733	1099.4119	1146.7468	1108.0986	2331.5735	3108.1548	1417.6021	243.50281	301.26331	319.55688	901.26947	1480.2532	1065.1689	854.48431	1829.6738
2093.6875	1510.7122	1669.0916	2977.0134	1414.022	1096.6121	1054.1016	947.26654	1084.2219	907.85492	2375.4524	1242.9133	1298.3208	1291.1316	758.90509	772.5127	921.51343	1148.0559	2217.0322	1312.8151	3904.4102	1147.9697	4910.2808	2446.7031	1229.3715	1151.8564	1666.9122	1074.2903	1112.5808	1072.552	2257.7219	3010.1343	1361.802	237.96588	294.90027	310.8999	874.30511	1423.8027	1024.5876	826.19122	1773.6584
2178.9685	1567.1304	1730.6667	3086.6218	1472.8535	1133.9333	1089.0026	979.74927	1119.2881	938.29456	2463.4048	1290.0869	1330.9375	1338.8463	783.72864	804.5686	959.98633	1188.675	2289.4211	1361.7484	4036.0559	1185.9221	5084.5723	2527.292	1272.233	1183.0322	1719.3945	1107.5676	1150.0193	1115.6731	2338.4263	3121.0508	1416.958	244.42822	302.42029	319.42596	901.32086	1451.5234	1038.6753	831.20978	1787.5605
2110.7917	1514.6907	1673.0706	2979.4324	1420.5613	1104.0507	1049.0861	953.25549	1079.1259	910.77637	2377.4224	1247.636	1300.2903	1298.9802	762.98438	779.06915	930.73517	1152.0144	2221.8135	1323.1331	3922.1123	1155.1028	4939.2764	2459.9993	1241.7922	1160.533	1679.4148	1056.4104	1095.6653	1040.0906	2180.6863	2892.7195	1337.9856	235.48273	290.26361	302.64197	861.57343	1396.5098	998.38739	793.49689	1728.9761
2156.8718	1545.3728	1706.4578	3033.8279	1450.9822	1119.0273	1064.7979	966.46307	1095.2959	922.15985	2405.5823	1257.731	1310.3074	1296.9045	765.82196	796.30841	953.72272	1159.5479	2257.5183	1346.4243	3993.77	1168.6548	5004.6548	2495.5376	1253.8223	1167.3057	1690.5457	1088.8695	1137.3055	1076.5382	2277.2329	3017.0674	1402.1249	243.22076	300.69025	314.96796	888.22998	1457.0569	1041.6458	838.46381	1801.0574
2070.5762	1489.7075	1644.5208	2929.355	1399.2393	1086.406	1033.9155	937.91791	1062.6924	895.12299	2336.3657	1218.384	1274.4443	1260.9275	746.1347	768.35962	918.30957	1121.869	2191.2935	1301.3265	3871.5449	1132.5247	4838.7305	2414.2524	1221.6895	1131.8297	1648.4872	1055.4766	1100.4622	1037.9065	2189.4775	2898.4246	1341.6299	235.34912	291.7218	302.005	865.37457	1405.9058	1004.8169	810.3075	1742.5081
2161.095	1556.907	1724.1362	3040.6052	1451.8828	1125.3511	1068.2285	971.97565	1098.9441	927.26703	2425.2573	1267.5054	1319.2737	1300.4758	775.18829	794.47729	951.15332	1166.8834	2265.8252	1342.7881	4016.1104	1170.1315	5028.1299	2502.3218	1260.0194	1180.4832	1696.4403	1091.6694	1138.7329	1074.354	2271.0969	3013.1353	1400.2104	242.11896	299.0766	315.64398	893.31354	1455.5216	1042.365	839.33887	1797.0992
2070.3118	1490.468	1644.0835	2934.635	1404.668	1088.5996	1034.2327	940.15656	1063.2161	895.52777	2340.4282	1226.1057	1275.0266	1261.8569	747.61542	766.64551	915.703	1121.9293	2192.5127	1301.8407	3895.9678	1130.5831	4853.8813	2412.9658	1222.8566	1141.4417	1639.7617	1057.2748	1095.6794	1032.8187	2183.0867	2880.4919	1348.3367	235.68311	291.08746	303.85834	862.35034	1399.5878	1001.8348	803.67981	1740.2887
2163.8257	1549.4153	1720.1323	3031.7588	1447.9019	1114.134	1062.4801	964.08081	1092.563	922.06763	2401.6868	1258.39	1313.0293	1289.0402	768.94751	796.9472	948.67938	1168.7634	2267.5154	1342.865	4032.4519	1174.449	5023.4092	2487.9897	1252.3025	1175.5957	1685.259	1090.5768	1135.3652	1069.4399	2258.9558	2996.8687	1388.3418	243.77576	298.01312	311.82513	885.05078	1394.1147	995.55634	782.8736	1733.8125
2069.5693	1488.4279	1643.3849	2931.7947	1400.5671	1084.8835	1025.8467	937.23633	1055.0031	895.9082	2332.5354	1222.6904	1277.6733	1253.1237	750.63232	767.87189	908.50592	1123.4021	2183.1331	1292.5769	3880.9792	1131.2109	4815.0098	2398.6191	1210.9883	1122.0212	1606.2969	1025.9487	1067.0454	967.95953	2040.9138	2696.6975	1297.6477	227.89948	280.8056	293.23199	831.5528	1330.0078	947.8299	742.68011	1655.2446
2095.373	1506.1636	1664.0532	2947.7244	1411.0576	1086.4473	1024.7842	938.60223	1053.3616	894.41779	2322.7825	1215.9666	1267.7837	1238.2009	742.59406	771.86017	918.07452	1111.1882	2198.541	1304.7173	3902.8767	1138.0598	4865.271	2405.0527	1210.7905	1126.2097	1610.7925	1060.5183	1102.9297	1005.1862	2118.8623	2791.7979	1351.6906	235.51929	287.75171	302.27002	853.0072	1393.0669	999.08301	783.47974	1729.3384
2009.0217	1447.3438	1592.2419	2835.9443	1353.9229	1056.4392	986.93292	913.85065	1015.0002	867.13995	2244.5203	1173.6079	1224.5071	1198.2378	721.88446	744.15753	888.86639	1068.0559	2125.7383	1258.1116	3764.4441	1094.645	4671.6636	2317.9697	1171.9199	1074.7043	1550.9873	1023.3559	1067.6116	966.5296	2032.9878	2685.6572	1295.8494	224.82617	280.49542	291.75879	831.73578	1390.4077	996.34357	791.50995	1714.4392
2152.9314	1547.342	1707.6465	3039.0308	1453.6555	1123.2371	1036.7815	970.79486	1066.522	922.44794	2412.4429	1256.9155	1312.4878	1285.2224	770.1778	792.12024	950.76392	1171.5198	2266.1851	1344.2754	4016.916	1177.1055	5017.1826	2487.5371	1252.6588	1171.7332	1680.368	1095.5415	1139.7524	1076.2288	2270.5071	3021.417	1393.917	239.20575	297.27008	317.24976	890.7442	1458.072	1047.427	837.91974	1786.0417
2067.6816	1490.9861	1644.1248	2936.2812	1410.7415	1093.3398	1000.8165	945.87323	1029.1345	897.32025	2341.6821	1222.5608	1275.4568	1257.0811	753.10638	768.30731	921.79865	1130.2532	2193.0896	1298.0671	3891.2168	1134.2422	4859.1553	2405.5964	1223.166	1140.012	1632.6946	1056.1667	1104.1812	1034.085	2182.1829	2900.1345	1334.3015	232.13104	291.60614	306.41418	864.11395	1397.989	998.57135	798.4527	1721.9861
2160.0591	1556.8176	1714.929	3037.5273	1453.689	1124.4685	1028.0315	971.0946	1056.1329	923.08606	2412.1123	1262.0895	1312.4543	1286.8557	765.56055	795.45709	945.12823	1169.417	2266.2407	1342.8655	4019.7222	1174.7595	5007.2319	2488.355	1252.4868	1170.2007	1677.3181	1094.1873	1138.7405	1073.1384	2261.7773	3013.0388	1401.1746	240.76367	297.77087	314.63196	890.6535	1454.9846	1044.3772	826.69147	1773.6387
2066.3298	1495.6648	1645.125	2926.4304	1404.5063	1084.8804	991.64813	936.82794	1018.6634	892.66644	2333.9043	1218.2759	1268.6191	1244.238	741.98834	769.37347	915.45831	1126.0293	2187.075	1293.0417	3887.1538	1132.2737	4810.2407	2406.4414	1214.51	1128.0508	1618.1826	1061.5186	1104.8618	1032.9485	2176.6199	2909.3154	1338.5764	233.10657	291.05792	306.60986	862.80975	1391.8225	992.2392	788.31561	1707.7754
2148.7446	1551.7631	1707.6132	3028.2153	1452.3623	1119.0969	1020.1642	967.48944	1048.5859	918.2132	2399.5073	1252.3015	1306.832	1272.7092	761.94916	795.32202	950.24097	1169.4974	2265.8062	1336.4971	4022.2598	1168.0143	4973.6484	2482.1128	1252.7107	1164.4873	1657.12	1092.1477	1141.3193	1074.4977	2254.7817	3016.1182	1396.4318	237.06512	298.23914	315.62842	883.3855	1451.4042	1037.0854	825.57581	1757.3073
2065.6943	1486.9769	1628.4127	2933.8408	1401.9086	1086.9834	990.60571	940.82776	1018.2438	893.10706	2330.0146	1221.293	1273.6576	1243.1815	742.74646	767.15582	911.09698	1121.2917	2189.8459	1293.0933	3892.1345	1129.7808	4801.3091	2408.0676	1213.7434	1122.2585	1600.2129	1055.3652	1103.382	1037.8021	2177.9421	2908.8337	1343.1431	233.53485	289.02063	305.03156	861.19385	1396.3195	996.79907	793.11877	1693.9156
2146.7996	1548.1599	1700.3027	3019.54	1445.1176	1118.1835	1027.8143	965.81323	1057.2179	914.02234	2394.0439	1250.0396	1303.6562	1274.6064	757.71594	794.04633	944.96466	1161.1899	2259.2578	1335.2639	4014.0601	1166.8843	4982.1699	2485.7241	1257.9297	1165.7625	1660.1892	1095.106	1144.012	1067.446	2249.0908	2989.9888	1387.103	237.73895	297.4046	313.21448	878.46881	1468.2424	1048.1306	828.31384	1768.3367
2067.5884	1491.764	1637.8539	2933.1904	1399.0068	1090.1487	996.87762	941.61017	1025.1216	896.04547	2328.2188	1218.6482	1271.9917	1245.2708	743.08148	770.72223	912.47675	1118.842	2188.8762	1291.2471	3879.4822	1127.8364	4801.0332	2398.6423	1214.1785	1123.4614	1605.2151	1064.9373	1116.8302	1044.0677	2192.8679	2921.8091	1343.7064	236.71985	289.83026	308.34729	861.41333	1412.8004	1010.6687	805.10718	1725.1603
2170.0142	1559.8256	1718.0665	3055.5376	1454.5088	1121.676	1035.0803	970.16644	1065.0874	923.39423	2410.9456	1254.781	1307.4329	1281.479	758.69037	802.4798	950.89594	1173.5728	2280.7871	1347.5671	4032.2871	1180.1985	5025.3848	2497.8469	1264.3191	1170.4478	1684.293	1098.1575	1142.2776	1075.7183	2260.4058	3024.27	1392.8171	241.31281	299.68585	311.1593	887.35089	1446.2393	1031.2236	805.51288	1758.7383
2082.9583	1500.9224	1647.2188	2959.8892	1404.0217	1094.1453	1009.5649	946.3653	1038.105	900.19257	2341.3074	1223.4216	1276.5938	1255.7549	747.86554	775.90686	914.50171	1126.8007	2194.48	1301.5348	3869.2178	1135.0649	4778.2983	2393.7383	1220.4691	1110.1924	1594.3676	1063.1261	1108.6094	1033.4524	2168.4756	2905.5317	1333.3817	235.04749	287.11414	301.1333	857.74365	1397.8571	999.11853	785.25659	1714.3002
2165.6106	1559.8379	1716.9707	3066.6689	1456.3202	1118.8058	1045.0748	967.07104	1074.6802	925.48633	2412.0889	1258.0559	1307.1232	1288.3647	758.73523	804.2688	951.88611	1181.7869	2274.9541	1344.3132	4021.0674	1175.693	5020.6147	2482.915	1259.8105	1168.051	1670.3365	1108.4205	1151.0624	1079.2399	2253.9102	3044.7666	1389.2129	242.72937	297.17627	314.80328	887.85278	1463.7537	1046.8362	827.49823	1777.2629
2074.0959	1490.9519	1643.1543	2957.0361	1405.8403	1089.7954	1005.6822	942.11127	1034.2417	895.43805	2334.9763	1220.7285	1272.7529	1245.7034	736.53815	774.5257	916.02985	1126.679	2195.1616	1299.9084	3881.2654	1139.8149	4816.4971	2397.0706	1221.0259	1124.2761	1614.1658	1072.0625	1112.5134	1043.1287	2175.3154	2934.6272	1335.9768	237.49335	292.31775	308.1886	864.79919	1407.5217	1007.1954	791.59967	1718.6562
2174.9556	1562.7754	1721.5576	3063.3403	1462.5068	1118.7883	1040.8628	966.76495	1070.1519	922.79498	2419.2876	1262.1948	1317.2993	1286.927	763.86102	811.39972	956.66425	1184.9741	2277.0706	1349.7617	4039.542	1184.3877	5044.2324	2500.6758	1266.2827	1178.9883	1696.4263	1109.3831	1155.1072	1078.3	2263.3181	3049.3069	1394.7427	240.68597	299.15393	317.97437	894.36322	1467.7019	1050.1643	826.87897	1783.7153
2081.595	1505.0996	1651.248	2959.6406	1421.6971	1090.9655	1007.3796	942.29871	1036.2468	899.75977	2347.1226	1226.1774	1279.5111	1250.8579	746.7229	778.68439	919.1463	1137.2	2202.5327	1307.1191	3904.0903	1142.3665	4847.7437	2412.9702	1228.6799	1132.6218	1632.4656	1073.7183	1118.7866	1040.0437	2175.6167	2936.8074	1339.8828	235.9007	294.28192	305.0033	865.73212	1410.4407	1006.3809	796.81451	1722.7971
2167.6318	1571.6818	1725.2216	3073.1843	1466.7402	1126.2369	1050.1801	973.36169	1078.9536	928.28467	2434.0183	1267.5974	1325.1086	1282.811	765.29102	802.70013	949.10834	1172.7737	2266.4976	1345.4753	4032.8967	1181.2222	5016.1733	2480.532	1268.1919	1164.2263	1672.98	1113.1838	1153.5012	1086.2771	2266.6724	3071.4897	1399.6023	240.33942	300.85394	320.58752	897.84735	1470.8384	1050.1362	832.49768	1789.386
2083.5742	1516.5569	1658.6006	2968.2305	1416.1265	1093.7142	1012.4113	944.95056	1040.9209	902.06201	2345.489	1230.1002	1289.754	1245.9598	744.65588	777.83081	921.88037	1131.5674	2200.6082	1304.0563	3920.3921	1146.1307	4857.0068	2412.3804	1238.3832	1135.6379	1635.7554	1083.6799	1120.6115	1048.4706	2179.9888	2961.8516	1345.9045	233.86108	290.15857	310.73846	864.354	1422.5623	1012.7954	813.90894	1741.7673
2176.7092	1574.8013	1715.0334	3076.6479	1476.0574	1126.5792	1051.4036	974.08752	1080.881	932.49768	2438.4373	1272.3701	1329.5089	1281.9949	765.85522	809.3136	959.83826	1186.7019	2284.6807	1358.2206	4081.0288	1193.9899	5131.1465	2523.439	1294.1182	1201.738	1736.5746	1126.3145	1165.2842	1096.1472	2297.2568	3112.5791	1402.1039	244.21814	302.84509	326.90375	905.20703	1492.9231	1058.2968	846.53064	1813.696
2084.5747	1511.3538	1649.7781	2979.334	1430.9565	1095.7864	1019.69	946.23285	1048.9302	910.25214	2379.7036	1244.426	1296.7231	1254.0437	753.18939	780.24414	929.45679	1143.8135	2213.8296	1311.5735	3948.3198	1151.4792	4952.6616	2434.9702	1251.9778	1159.2052	1680.0717	1083.4906	1130.2102	1056.0496	2212.7473	2996.1152	1347.3363	235.43439	293.62128	313.70892	872.58667	1426.6177	1012.2985	810.39056	1747.489
2169.1743	1582.1743	1726.9033	3071.9956	1476.3258	1127.9912	1053.027	973.76697	1082.6504	930.32239	2423.2861	1268.5229	1325.7269	1268.6567	764.04663	814.41241	959.35309	1183.5649	2282.8091	1358.624	4048.979	1190.1599	5085.7969	2519.2385	1288.9131	1179.946	1703.9092	1124.4919	1167.3799	1095.1721	2285.2632	3105.2778	1405.9817	239.6568	303.72565	324.61951	901.49139	1485.8414	1050.3566	840.19666	1809.2433
2082.854	1518.9399	1652.9888	2975.6138	1428.8899	1097.179	1016.7436	947.51361	1045.3594	907.7619	2351.8306	1235.9067	1287.7195	1242.1335	749.06268	783.17175	931.08618	1138.2766	2210.8076	1314.2332	3935.0305	1150.4647	4920.1768	2435.4294	1250.9922	1145.0463	1650.3748	1088.2334	1131.7334	1054.7058	2194.636	2989.9585	1350.0935	237.03046	293.69775	313.49628	873.92938	1427.5415	1010.038	806.47137	1747.9031
2175.3442	1587.4327	1731.5145	3083.6692	1483.1091	1126.7605	1051.6763	973.00165	1081.3831	931.36285	2434.0286	1271.6804	1327.5798	1274.144	765.76385	810.72705	957.49658	1175.282	2272.2754	1349.5831	4019.6519	1184.2759	5033.3027	2494.0942	1274.9078	1147.0247	1660.4203	1122.405	1161.8821	1086.2407	2272.9995	3088.1218	1401.7988	236.12958	300.20923	315.14508	895.07965	1461.2605	1035.8435	814.48102	1781.2192
2082.0083	1515.8704	1652.3967	2967.3191	1411.04	1088.2966	1006.1648	940.11401	1035.334	896.86121	2329.1912	1219.4395	1270.7111	1218.9277	734.25732	781.2511	921.45496	1134.3876	2198.0837	1305.4006	3890.0193	1142.9314	4855.3066	2413.02	1238.7961	1114.4619	1610.1648	1081.9575	1122.9445	1046.89	2184.9685	2967.2817	1342.1479	235.51245	290.26904	309.52979	864.18896	1410.6733	999.10175	784.617	1724.6797
2342.1765	1687.2573	1851.679	3219.0532	1574.2203	1184.5247	1072.626	1025.3121	1103.1338	980.84705	2580.5894	1334.3134	1397.1227	1313.568	798.70361	856.2204	1028.5159	1225.1697	2423.7053	1449.1763	4203.4775	1257.0388	5357.7056	2664.8369	1332.4041	1225.2761	1758.0454	1137.3726	1192.9443	1159.3806	2445.6472	3283.7412	1483.9287	258.0376	315.75861	331.58209	937.41547	1536.2322	1093.1516	833.55585	1863.7498
2217.625	1599.408	1741.5332	3113.7778	1522.6719	1153.4712	1038.3281	998.67792	1067.7729	958.7735	2503.8267	1300.6123	1359.0425	1281.6426	784.23785	826.5545	992.75995	1187.4141	2352.5759	1401.481	4076.2241	1219.1404	5178.8257	2589.1868	1300.7886	1190.5325	1713.4636	1104.7012	1154.5573	1110.3483	2353.0869	3160.0469	1414.1715	253.31396	307.00464	320.39197	910.38513	1474.5867	1045.973	794.8562	1796.4521
2303.0586	1651.0754	1794.7224	3214.021	1554.4562	1178.7081	1057.2958	1019.4086	1086.7448	989.1488	2563.7119	1338.1586	1400.0226	1305.2073	808.40527	847.1687	1017.4001	1220.6355	2424.178	1436.554	4182.7158	1253.7791	5413.0854	2670.4829	1329.3358	1244.8258	1791.2161	1135.7102	1192.2507	1160.0955	2470.4321	3313.9316	1479.6144	260.96906	321.89722	336.32288	943.84998	1556.3462	1110.0186	869.15125	1870.5615
2217.6868	1587.9795	1735.0691	3129.1604	1516.6323	1156.4575	1028.3877	1000.5138	1057.3705	973.34766	2518.5117	1317.7124	1385.6167	1289.9531	800.38306	822.52789	986.71906	1176.7241	2356.0159	1396.3003	4048.4651	1217.915	5233.7515	2591.4045	1293.5315	1209.915	1740.5	1105.4663	1154.3633	1117.1709	2378.4216	3189.5769	1415.6462	259.38666	308.98077	322.0943	913.37933	1488.9895	1061.491	820.18225	1804.9194
2306.0117	1650.4741	1812.0618	3204.2461	1555.1741	1176.8494	1059.9846	1018.2521	1090.5378	988.75867	2560.8481	1338.3154	1403.8293	1304.1741	804.82373	841.6684	1003.0496	1209.646	2410.9297	1433.1772	4125.4521	1242.9163	5347.0088	2642.1182	1320.4548	1218.6843	1769.5298	1130.5642	1178.7307	1146.8701	2441.0259	3253.9495	1464.2759	264.14423	317.74933	332.64337	928.54034	1534.6339	1091.9988	840.12769	1853.015
2213.927	1585.5618	1731.6624	3101.5894	1496.0399	1144.3802	1028.3545	990.25818	1057.3549	962.05579	2485.9087	1298.2988	1363.8971	1271.324	787.22156	813.33826	967.12512	1165.7028	2338.8887	1381.2289	3991.23	1196.4016	5148.0352	2544.4258	1275.9487	1180.7831	1707.3597	1096.818	1148.0256	1114.4363	2363.3584	3154.0591	1405.6124	260.8689	309.91187	321.28516	904.92212	1467.0164	1046.6082	794.40106	1784.9424
2295.47	1642.5667	1794.2781	3199.0869	1548.8846	1176.1741	1058.1582	1017.0747	1088.7827	986.20874	2546.1621	1324.8292	1393.0375	1293.3682	800.94788	845.00012	1001.8517	1202.3499	2401.5522	1427.0831	4126.2671	1234.6692	5292.3276	2619.1479	1321.6556	1200.6802	1749.5031	1134.4907	1182.6638	1149.5684	2437.9136	3249.865	1452.5781	264.6781	317.84247	331.36456	932.55609	1515.1033	1079.4299	804.57068	1839.0349
2205.8496	1580.1241	1719.1478	3097.6284	1495.8955	1134.259	1030.9163	982.03778	1061.6206	960.76874	2465.3398	1287.8123	1352.4578	1261.5105	784.11334	816.77094	972.78412	1160.697	2329.7322	1377.4839	3984.0505	1194.1099	5088.542	2533.7473	1284.7383	1155.3792	1683.2922	1098.5574	1143.7524	1106.032	2347.2312	3135.7742	1399.9136	260.92767	309.44055	324.04449	905.07599	1458.2535	1040.7039	782.18127	1793.3558
2266.1357	1613.114	1758.0964	3182.3933	1538.9636	1170.8528	1054.3009	1011.8019	1084.9376	985.15186	2527.9763	1309.0182	1375.3984	1292.7815	793.53723	847.97852	1001.3522	1205.0709	2402.3149	1422.1044	4128.1831	1232.9503	5272.7715	2621.3384	1322.4851	1202.9127	1745.4781	1138.5928	1186.0466	1151.0557	2440.5801	3259.835	1452.4948	271.49957	321.26941	336.12939	936.65796	1522.6863	1079.1761	824.75146	1845.2065
2202.0449	1565.8809	1714.1133	3093.6682	1490.9636	1138.856	1029.0068	984.96722	1058.7422	959.48663	2457.6919	1283.6011	1344.4661	1270.6628	782.33295	815.44977	962.95111	1150.3188	2313.1177	1368.5383	3961.3914	1182.8684	4998.8843	2503.394	1269.9319	1131.446	1643.1147	1095.374	1149.1257	1107.6912	2337.0903	3115.3464	1393.2097	259.50726	312.42419	319.91742	901.94623	1472.7366	1050.3628	794.03845	1793.5339
2295.3018	1632.6394	1797.2686	3199.2498	1548.4692	1174.8286	1056.0178	1015.5768	1086.2075	987.11224	2550.0808	1324.1895	1388.626	1318.2004	796.43939	851.35388	1003.4858	1205.9647	2399.8044	1421.2979	4134.9561	1231.9076	5268.8994	2619.4438	1320.8622	1185.9425	1746.2334	1140.1445	1188.5532	1149.6479	2436.9875	3243.8499	1446.9377	263.77734	321.55597	329.75067	930.82489	1531.1243	1093.2761	836.01178	1854.5801
2208.8372	1571.0872	1724.8928	3082.6597	1503.671	1139.6194	1020.5919	985.97473	1049.7025	956.87	2468.2817	1284.2489	1345.9596	1284.4557	779.14087	823.42163	974.65857	1163.3638	2324.7449	1380.0188	4016.0859	1195.7455	5108.3218	2541.5693	1284.925	1156.1232	1698.7458	1108.8757	1156.725	1111.554	2352.9019	3134.2793	1402.3256	262.23743	312.52539	323.9679	906.2926	1469.3502	1046.6392	796.64648	1795.3964
2291.7163	1640.9778	1793.9802	3194.6802	1542.3448	1172.8518	1057.7936	1014.3882	1089.2448	988.51501	2545.6035	1320.95	1377.2604	1319.5554	800.82568	849.41211	998.8363	1201.3069	2393.9873	1425.3763	4149.3364	1230.3086	5271.3677	2618.4937	1322.9093	1179.9006	1751.4064	1151.5188	1195.7805	1158.3552	2445.1555	3258.0271	1450.2144	268.3446	320.20074	330.82281	936.0993	1531.4821	1093.7903	838.16321	1852.8409
2200.6299	1574.8857	1718.0994	3093.468	1497.1997	1142.2834	1023.3815	988.06219	1053.0964	960.99261	2469.1584	1282.5208	1340.3499	1287.7312	777.94061	822.84644	973.19421	1162.5293	2323.3271	1383.1613	4036.1147	1193.3558	5108.1826	2543.73	1291.5526	1145.2643	1707.6815	1113.8752	1156.9768	1111.2954	2355.6914	3138.9133	1403.4177	263.38385	310.42603	322.22174	908.11066	1480.1836	1057.7231	809.34613	1799.469
2292.1118	1643.569	1800.9044	3199.0088	1553.2644	1181.2974	1060.438	1021.2115	1090.9607	991.97723	2557.5405	1328.8108	1388.3337	1331.9805	803.20197	847.80542	1001.6826	1201.6647	2399.1909	1428.0011	4163.1982	1232.8927	5301.918	2637.9575	1332.7709	1185.127	1783.5155	1156.3477	1195.9487	1158.3477	2457.6113	3257.3408	1463.8792	268.17462	324.49615	335.23517	936.13531	1535.6302	1095.9984	832.28357	1867.7238
2203.9807	1575.8254	1729.8474	3091.6252	1490.7107	1146.6458	1029.7903	992.17645	1059.2412	966.43854	2479.6824	1291.7515	1350.9712	1301.0242	781.61456	822.62097	966.82532	1164.1289	2323.7031	1382.7196	4037.136	1191.1338	5124.6797	2557.012	1293.2804	1151.5828	1731.3584	1123.7429	1158.835	1114.5786	2353.4814	3123.7986	1403.0935	265.4552	314.67126	324.78595	908.60468	1474.5443	1051.5044	804.8916	1805.1652
2288.5842	1638.7817	1798.0405	3142.9272	1509.9159	1159.3169	1039.66	1001.1565	1069.8234	968.32117	2499.5312	1295.2241	1350.4574	1302.0339	779.50281	849.82739	996.57715	1199.0148	2388.2466	1428.7648	4159.9404	1226.6061	5266.3916	2618.3252	1327.0098	1166.293	1772.1088	1157.1462	1197.2094	1151.3936	2426.928	3224.9221	1454.5701	269.17297	320.99573	332.76428	937.2124	1525.5508	1090.5076	832.24554	1862.4734
2164.4819	1549.9767	1700.3829	3090.1909	1484.5745	1145.5605	1022.9756	989.95068	1052.8855	960.16418	2466.5959	1279.9551	1342.3228	1287.6235	781.83521	820.2879	962.16827	1155.9556	2311.4548	1381.1611	4007.7244	1187.1877	5073.2896	2532.0894	1290.9084	1130.782	1719.4873	1125.3435	1161.2869	1116.2686	2346.2434	3119.2024	1406.1182	264.48859	313.57849	322.9295	910.34589	1467.2419	1041.8569	795.45966	1794.7766
2282.6511	1636.6802	1799.4373	3191.5818	1533.5601	1179.1831	1050.0347	1019.8912	1080.7336	988.91278	2556.1152	1325.4941	1385.0359	1336.0933	805.539	854.27661	1000.3561	1210.8768	2392.4678	1430.7738	4172.4014	1228.9849	5297.8535	2643.604	1333.1133	1173.2943	1791.6761	1163.9268	1200.0903	1160.4905	2438.7158	3246.6885	1457.2416	268.0661	324.73657	338.35498	932.88257	1535.6798	1098.3922	838.63171	1860.3993
2201.1167	1574.278	1733.4491	3093.6562	1487.0298	1151.3953	1019.4981	996.16473	1049.6375	964.91083	2484.3098	1285.6089	1349.3406	1299.9885	791.79865	823.21289	967.35339	1163.0293	2318.3967	1383.202	4029.175	1185.3298	5108.3447	2546.6489	1297.0647	1128.9106	1728.7163	1123.0166	1160.2878	1116.9744	2347.9685	3128.3003	1406.9414	263.86938	314.75262	319.77679	910.65656	1468.7927	1052.6685	808.53412	1799.2319
2282.7715	1638.1804	1806.5291	3187.4714	1544.1921	1185.5117	1049.8174	1024.9465	1081.0149	988.4953	2560.6104	1322.1606	1384.1851	1341.9268	804.31488	849.46625	994.82513	1202.3767	2381.3069	1421.363	4160.3521	1222.8972	5247.3511	2625.6707	1324.0098	1152.2375	1768.667	1160.8191	1200.3174	1151.7251	2427.9729	3211.1196	1450.7092	268.72321	321.36481	325.81378	930.28546	1517.7737	1087.3303	818.88812	1848.2666
2195.4575	1571.601	1731.505	3074.8354	1487.7297	1145.5645	1012.8151	989.53986	1042.0334	958.83575	2467.3601	1279.8723	1341.9858	1300.1064	781.8985	820.57776	963.87427	1156.4849	2301.8777	1375.2595	4022.968	1182.2161	5054.4824	2530.8203	1286.3257	1113.0858	1722.8972	1121.9998	1153.8623	1111.0374	2337.4045	3089.5898	1387.8733	261.86462	309.84332	320.23511	906.15814	1473.4967	1051.7969	802.6156	1792.4581
2283.1919	1637.4478	1807.6948	3184.4126	1537.6255	1189.1282	1050.2314	1028.1445	1080.9856	990.67291	2560.0906	1321.9731	1381.0732	1344.2517	800.35455	859.72986	997.45886	1210.4004	2385.1643	1426.3433	4179.9971	1232.1415	5288.6616	2631.2546	1328.9541	1157.5413	1800.7036	1170.9558	1202.8514	1158.5764	2446.7749	3230.7725	1452.6215	268.81653	326.11218	329.43591	937.43103	1528.3936	1093.3936	826.6098	1839.3857
2190.1509	1571.5042	1731.8477	3076.6523	1495.9644	1151.8313	1016.1352	995.53082	1045.8691	959.83685	2483.2253	1282.4832	1344.2957	1307.8345	785.59052	830.45337	966.05176	1165.6454	2312.3418	1375.233	4040.1704	1189.5895	5086.6646	2540.5063	1292.0291	1115.2639	1733.902	1126.1521	1162.1914	1119.6321	2354.9009	3115.8416	1395.0627	261.64191	311.99573	314.36017	901.14838	1467.9175	1047.6558	797.44965	1781.4534
2276.5017	1626.5796	1800.6296	3175.3809	1537.5095	1183.7925	1052.1823	1024.3434	1083.0873	985.57275	2551.656	1316.7955	1380.9707	1344.8799	800.47021	854.2821	993.4884	1199.3394	2372.8384	1417.2366	4167.2598	1214.8748	5251.4775	2613.8752	1321.6864	1139.1055	1778.4775	1163.6792	1197.9829	1159.8577	2452.7664	3228.8193	1439.6255	268.3042	321.24957	326.77496	931.79327	1504.3186	1080.5039	811.36371	1780.6289
2188.0364	1567.6819	1728.3354	3064.2268	1489.4131	1142.26	1021.7667	988.30072	1051.6841	953.51898	2457.6074	1277.8442	1335.6377	1305.7322	781.13739	825.03333	959.33704	1157.7483	2298.9529	1370.0288	4026.3623	1179.2808	5071.7173	2525.3215	1282.851	1102.1953	1724.4028	1110.0959	1145.4402	1098.303	2316.4697	3052.5078	1370.1689	258.96918	308.94269	310.54773	891.81964	1441.0302	1031.2434	778.47546	1698.6647
2231.8679	1605.1716	1766.5571	3170.7419	1534.8999	1186.2036	1050.1741	1025.2322	1080.4524	981.24908	2541.6411	1313.2632	1373.614	1342.1934	797.8028	859.51245	996.95825	1199.7843	2372.917	1414.9009	4182.0049	1220.7946	5244.1104	2617.1665	1321.3647	1138.1033	1785.9946	1165.7834	1197.8547	1149.948	2436.6602	3197.1543	1437.6331	268.05182	323.09955	323.44098	924.93195	1525.6741	1093.4685	822.7594	1846.7593
2172.8325	1565.0051	1722.2793	3064.1548	1482.7588	1148.8849	1017.683	994.74463	1047.78	949.91101	2457.0112	1274.964	1334.9014	1302.2494	777.57166	827.2124	958.15039	1160.556	2296.7505	1370.968	4047.0198	1179.65	5055.9912	2522.6946	1278.9215	1096.0251	1717.9668	1130.7554	1160.723	1117.295	2357.0669	3101.594	1390.6677	262.51373	311.69946	314.14557	902.17993	1460.793	1045.9324	781.03009	1770.3899
2267.2139	1635.6547	1800.8151	3177.3735	1532.5712	1187.234	1054.8325	1027.1827	1085.7496	983.54761	2553.2095	1316.1504	1373.6742	1347.7462	798.41931	858.29364	990.35382	1207.6035	2367.9395	1416.9802	4180.584	1214.0823	5232.5854	2611.2039	1317.6589	1118.4229	1770.7151	1166.9885	1199.0973	1153.9032	2444.3645	3202.814	1438.2512	268.07166	321.8078	325.14282	927.56091	1536.1051	1100.175	829.12073	1844.8314
2180.5513	1570.9089	1729.0005	3063.573	1487.5461	1150.916	1014.2915	995.06177	1044.0813	948.94629	2448.1223	1265.8463	1327.7052	1298.272	774.70947	825.56055	957.21008	1156.1488	2290.0081	1372.1735	4041.9668	1176.0341	5051.6064	2522.1531	1277.2957	1080.6106	1707.2283	1134.1198	1166.7043	1109.9098	2365.7659	3096.7742	1383.7383	262.28601	312.01782	315.31653	903.16174	1473.9829	1058.4668	794.14545	1781.262
2272.8792	1626.7402	1804.3518	3181.6384	1540.1855	1178.9786	1051.3829	1019.5546	1081.9196	981.6167	2556.9756	1317.24	1383.2161	1349.9861	799.47131	863.1109	993.28717	1209.8237	2372.2957	1419.0078	4204.6865	1222.4934	5276.3311	2622.686	1319.2273	1130.1831	1789.0742	1165.4358	1202.6692	1158.0845	2444.8679	3215.2817	1446.4556	267.51306	322.81415	326.84833	929.36139	1528.5839	1096.0385	820.21936	1835.3817
2185.1516	1566.03	1733.5095	3069.3022	1489.2089	1143.0421	1021.62	988.93018	1050.6936	949.50647	2462.5737	1271.9342	1334.6415	1306.0515	779.80481	831.98358	963.58136	1166.7024	2294.0029	1368.4824	4048.7827	1178.6914	5061.2632	2533.4712	1282.6895	1085.7441	1725.8711	1129.7412	1163.5012	1112.8491	2359.0964	3087.2251	1380.7874	261.91455	311.49707	314.77814	903.44647	1485.7531	1071.2959	811.06689	1809.8558
2287.9021	1644.6233	1826.5386	3201.3958	1546.1567	1194.8253	1059.4301	1033.379	1089.9633	990.22412	2573.5796	1325.7006	1394.8418	1363.1165	811.11267	866.58459	997.04358	1212.0383	2383.6392	1426.5907	4241.4111	1228.8818	5334.3271	2658.4844	1337.4432	1159.5038	1837.079	1170.1011	1202.1104	1157.8679	2449.0552	3209.6138	1435.6947	263.14191	321.24768	326.60266	932.58105	1526.6733	1102.9194	829.81134	1851.2388
2194.2505	1577.1456	1748.1896	3080.231	1489.5004	1154.6096	1022.7902	998.00647	1052.14	958.82141	2478.6426	1279.9998	1348.6112	1321.448	791.19043	836.99512	965.3999	1169.1865	2304.8276	1379.1078	4106.4453	1188.2719	5141.9502	2568.5835	1297.988	1120.7161	1779.3813	1136.8381	1169.3469	1118.2812	2369.259	3108.5303	1387.1787	258.55603	314.63885	317.36896	910.29205	1478.7367	1064.1602	804.61438	1792.7523
2274.7903	1633.9004	1820.8533	3186.3992	1549.835	1189.9053	1057.6311	1027.7026	1088.4888	983.99042	2559.0107	1315.875	1391.3809	1357.1643	807.19366	871.65186	995.73413	1213.7985	2373.8494	1421.7935	4227.7939	1225.6528	5283.1914	2629.0481	1330.0431	1130.8489	1795.4202	1174.7158	1209.9109	1171.7444	2469.0479	3241.7327	1450.115	267.98969	326.58917	327.0058	941.00897	1541.27	1108.866	835.7323	1847.4038
2181.6201	1569.3226	1736.4908	3075.2712	1495.5698	1152.0979	1020.3543	996.6413	1049.9712	953.09821	2478.1301	1281.365	1346.5562	1323.043	792.07306	840.86627	960.22821	1170.6006	2299.0815	1377.1941	4103.1973	1190.4231	5111.1719	2556.9897	1296.0437	1104.2993	1755.9148	1133.64	1168.943	1124.6355	2369.6704	3115.2461	1390.5302	258.05835	315.30438	320.82727	908.64905	1482.2662	1065.2396	799.13953	1790.0939
2268.0447	1632.5098	1804.1602	3177.0127	1544.7931	1184.1438	1057.4817	1024.5479	1087.9161	981.34912	2544.7075	1309.14	1382.5636	1345.8352	807.18896	877.46863	1000.4124	1221.6915	2381.9949	1427.9934	4269.5264	1229.4305	5307.9307	2639.2747	1343.0171	1142.2562	1813.3191	1175.9617	1210.2407	1162.3538	2440.8042	3197.3159	1446.6306	266.24396	326.57379	325.46686	933.81757	1538.6765	1110.4856	836.72858	1863.5452
2177.9287	1570.2896	1737.9548	3077.8213	1492.1082	1153.374	1024.7166	997.00555	1054.4368	956.02875	2476.4985	1274.5784	1347.0237	1316.6938	787.91974	840.69672	963.62372	1162.5662	2293.0884	1373.8342	4108.6035	1182.0427	5091.8403	2545.5344	1291.7507	1097.3201	1740.136	1138.4487	1171.6904	1122.5474	2366.3745	3097.5449	1385.8727	260.97192	314.74261	321.08844	909.72632	1475.9174	1064.9137	800.27747	1785.0336
2269.3381	1637.7961	1816.4385	3185.3643	1542.6146	1187.7087	1055.13	1027.0763	1085.1661	982.34656	2552.9331	1316.1558	1382.3375	1357.5311	802.8302	872.87506	1000.929	1216.9817	2372.5774	1422.1069	4267.9092	1229.9219	5307.0942	2643.1599	1334.5278	1139.7935	1816.678	1180.8696	1211.2332	1168.1753	2451.9224	3214.8391	1447.8115	268.43427	325.68427	326.20496	932.9826	1533.189	1106.749	831.93274	1836.3162
2172.3867	1569.7478	1740.1079	3070.9263	1491.051	1149.426	1019.6273	994.76544	1048.9087	951.92352	2478.5947	1278.5984	1348.3391	1319.646	785.96576	843.37537	962.85425	1171.7195	2297.6392	1375.9861	4116.2715	1185.454	5097.9082	2542.2583	1293.0022	1091.3066	1744.4606	1133.6353	1167.8804	1121.3823	2345.8369	3087.7915	1386.7126	259.43323	314.66345	315.6048	907.74664	1481.2219	1067.9272	805.07031	1783.2092
2291.9456	1647.387	1839.0654	3188.0654	1551.2727	1191.0201	1060.0276	1029.6906	1090.5243	983.60242	2566.9358	1319.4354	1389.4917	1359.3396	804.33533	881.99835	1000.0324	1220.9319	2381.5312	1424.522	4275.3652	1224.21	5312.5762	2644.8416	1338.0317	1131.7329	1814.1858	1188.1824	1214.7782	1170.7909	2461.0322	3238.8999	1457.0868	263.43561	325.67383	329.25439	941.45557	1542.4386	1113.1844	832.60046	1842.326
2180.3943	1567.3838	1741.8179	3071.4385	1491.9131	1150.7588	1020.6193	994.55707	1049.7441	947.61346	2468.3145	1271.3286	1340.7896	1313.8179	781.06805	850.68359	967.30408	1182.3521	2303.3682	1381.7052	4142.6538	1190.6293	5124.479	2560.8413	1297.6326	1096.8102	1763.4452	1142.8246	1176.5923	1125.4126	2362.7195	3109.1594	1401.0728	257.77948	313.71594	317.31702	911.4198	1475.1967	1061.3613	795.28015	1775.2548
2265.1965	1632.0078	1814.9646	3189.0649	1556.1948	1193.38	1060.9464	1032.4779	1090.5134	985.09534	2570.7593	1320.4874	1391.7537	1369.2222	806.90979	879.55542	997.6925	1217.1729	2379.1338	1430.9548	4293.4038	1229.2712	5339.0244	2653.8074	1348.2842	1142.4908	1844.1697	1191.3008	1222.8125	1172.4255	2455.9846	3239.2227	1462.8262	266.24756	325.33051	333.09515	942.58575	1547.897	1117.9189	840.87738	1867.9714
2179.5198	1571.8323	1749.8875	3077.9148	1494.4888	1160.7703	1021.9313	1004.2995	1051.2795	954.78143	2481.6589	1280.2119	1348.2266	1326.5251	786.78693	855.8454	969.28595	1181.4558	2308.4666	1384.3369	4164.3159	1194.5083	5161.1401	2571.6152	1312.6128	1106.696	1789.5308	1152.5464	1181.6312	1133.2617	2366.4077	3127.9946	1400.2133	260.81763	317.85663	321.28448	918.33667	1488.5614	1070.1191	803.43396	1798.9203
2281.4858	1646.74	1836.5417	3192.7725	1559.3733	1198.8	1064.9065	1037.6074	1095.2864	992.32672	2585.4783	1332.6099	1403.2136	1380.5969	817.38654	887.09052	1006.4525	1222.8313	2392.4836	1431.8591	4329.397	1234.6248	5373.3711	2677.7341	1348.3044	1155.6375	1861.5508	1192.3121	1220.527	1178.0072	2467.2197	3247.1826	1455.028	267.85779	327.99805	329.65698	945.44971	1548.9888	1117.1204	844.33038	1858.092
2183.5806	1578.3652	1756.7139	3082.9233	1504.1199	1160.1414	1028.4269	1003.5865	1058.0708	961.02612	2493.657	1290.7263	1362.9189	1336.21	796.15747	851.85327	966.36633	1181.8833	2307.7766	1381.4637	4173.9619	1187.9784	5137.9551	2568.3748	1306.6464	1104.8314	1774.0264	1148.623	1184.7139	1126.2788	2365.386	3114.7937	1392.7446	261.58588	315.75513	318.31189	915.1275	1488.2067	1070.2631	805.8894	1803.8536
2271.0898	1632.7587	1827.0677	3188.6606	1554.4011	1197.4451	1058.947	1035.7893	1089.3711	987.1629	2568.6267	1320.5779	1394.3635	1372.5327	807.95697	884.66534	998.70673	1222.2339	2390.4031	1428.7673	4328.3481	1233.3628	5337.8428	2663.5044	1352.8889	1146.3303	1837.9009	1192.137	1222.6842	1177.5399	2458.6978	3230.5952	1456.1652	268.76849	328.09753	330.48157	940.57007	1536.7189	1107.7737	832.09155	1858.6761
2184.0188	1574.1047	1757.4077	3080.0813	1506.0837	1161.5659	1025.3125	1004.6231	1054.5291	955.17938	2483.3547	1279.5876	1346.8213	1327.1975	785.48468	855.85406	970.1048	1182.3237	2307.2566	1387.791	4183.5864	1192.124	5138.1641	2574.5481	1310.594	1104.4944	1777.4482	1146.8	1180.2825	1125.847	2355.6592	3100.6201	1393.8625	257.63226	314.54883	318.08728	909.8313	1492.697	1078.012	811.64514	1818.2993
2279.7974	1643.4579	1843.4689	3183.6296	1553.499	1194.1289	1059.4302	1032.2534	1089.4702	987.32904	2570.2097	1323.7534	1397.9009	1372.7151	809.43451	895.80103	1009.5466	1239.0557	2399.7544	1443.1483	4349.3716	1241.7286	5387.4976	2678.6841	1357.8549	1158.1814	1859.8475	1192.6418	1228.6992	1180.3555	2460.8596	3243.4944	1464.8599	268.23816	328.47333	333.29022	945.01788	1552.0874	1119.3995	841.78088	1881.3269
2175.438	1569.9277	1757.8025	3076.5298	1504.0533	1165.5634	1027.7515	1008.1848	1056.5219	961.65552	2490.333	1286.6736	1357.6451	1338.7839	798.87415	862.33691	974.94519	1187.1039	2316.1543	1388.2898	4201.4062	1196.3589	5177.9097	2584.1279	1312.0905	1112.4318	1784.9401	1157.0164	1186.4739	1137.8639	2375.8955	3128.8494	1408.9917	265.17627	320.18811	323.82086	920.95715	1494.5901	1078.1187	811.6839	1825.9966
2281.103	1648.3894	1848.1475	3192.043	1556.8468	1202.1678	1060.9612	1040.0509	1091.9569	993.61218	2575.6235	1326.1508	1395.0387	1377.5988	816.66162	892.40582	1003.8411	1222.7788	2387.0532	1434.7769	4329.187	1229.0798	5330.4639	2666.1846	1352.9941	1136.2502	1839.9937	1189.0007	1231.2256	1177.033	2453.5042	3228.4109	1459.4719	267.29297	326.78992	329.36877	940.18542	1544.709	1119.3748	833.73468	1872.1025
2179.2939	1579.858	1760.858	3067.46	1497.3386	1167.9208	1022.9	1010.9955	1052.8257	957.58313	2472.9402	1277.9373	1350.5669	1332.6506	789.99255	862.24329	970.71252	1183.358	2309.7749	1386.9604	4184.77	1192.6448	5131.5659	2575.2183	1308.7317	1099.2616	1773.7264	1148.3904	1190.0588	1134.4104	2363.1731	3111.6128	1405.9812	259.69647	319.31097	321.07629	915.80438	1484.6104	1071.9202	799.98047	1807.6157
2276.3049	1639.5234	1837.123	3179.4158	1556.5933	1200.5441	1063.2266	1038.1403	1094.2904	991.02258	2573.9482	1324.382	1395.3418	1377.1445	810.6969	893.57068	1005.9774	1223.8884	2389.021	1436.9581	4337.2646	1230.9592	5337.2388	2676.0156	1352.5256	1148.4219	1844.8712	1189.6863	1227.1326	1168.6458	2432.356	3201.2424	1463.4216	264.80115	327.20007	330.78607	941.5025	1547.8818	1116.8914	836.86456	1873.4824
2174.6921	1567.4746	1750.988	3067.8193	1494.9685	1161.1528	1026.2366	1005.0154	1056.0454	956.88507	2475.4807	1280.479	1351.1604	1331.1096	792.85895	861.39807	972.65088	1179.2096	2313.0342	1388.2875	4194.3457	1193.1569	5137.5684	2578.376	1315.0929	1105.8778	1783.2074	1154.4565	1191.0829	1132.5594	2352.3662	3101.811	1400.0096	257.4986	318.72815	322.13263	919.58057	1482.827	1067.7781	796.69153	1811.6915
2271.1704	1640.6671	1843.4413	3167.1035	1553.451	1198.7821	1061.7397	1037.391	1093.3762	982.71545	2550.8379	1310.8154	1383.6686	1362.1423	810.12756	894.0567	1006.675	1229.6667	2395.8574	1436.6223	4334.2334	1229.502	5345.5068	2667.6426	1350.8257	1142.1116	1843.9705	1197.3279	1231.2312	1176.1355	2449.019	3216.4883	1456.7312	267.37415	328.71075	329.90027	945.71368	1508.5537	1088.9927	789.56238	1834.676
2172.7803	1565.0332	1754.3174	3065.1116	1499.9822	1166.166	1026.4463	1008.8442	1055.5309	957.79211	2472.0566	1273.3813	1351.1703	1326.2938	788.96484	861.31018	972.12537	1181.6165	2311.5627	1385.3259	4189.5322	1193.4022	5146.7397	2579.3923	1311.3876	1102.9813	1779.4924	1144.4629	1179.4712	1114.27	2321.9211	3054.0327	1386.6919	257.98193	314.33521	313.04218	900.77252	1474.3391	1058.2611	791.50671	1798.2332
2263.0339	1630.5376	1830.8301	3178.8494	1559.4446	1200.6699	1067.0223	1039.9004	1097.9734	987.16162	2549.3931	1315.0375	1390.8472	1365.2876	809.77527	897.68079	1012.0018	1233.4181	2396.8047	1440.2113	4340.3516	1236.9558	5346.3613	2678.3862	1353.376	1149.3286	1850.5367	1196.2917	1232.9668	1179.3127	2456.6536	3231.6858	1464.417	264.70087	328.99329	333.7193	944.22797	1548.9229	1121.3955	842.99139	1869.8098
2172.9036	1570.4448	1758.1921	3067.5876	1505.8154	1162.4695	1031.4036	1005.9023	1060.1509	957.42426	2471.0286	1274.8357	1344.8057	1328.9197	792.2641	862.67853	974.09857	1185.4231	2312.1599	1390.0867	4191.3398	1194.5542	5132.6162	2584.5947	1312.585	1104.5466	1774.3948	1150.3606	1186.1062	1129.6509	2354.0613	3087.801	1397.8594	261.54956	317.82831	322.70026	915.04633	1490.0629	1077.0739	808.547	1807.0792
2266.0229	1635.0426	1834.6676	3177.2039	1555.4382	1200.5864	1068.1323	1038.7468	1099.1907	986.36627	2557.9822	1321.3628	1391.1814	1372.6667	810.88715	897.76501	1008.8102	1226.1381	2392.5518	1439.0034	4338.3608	1234.917	5344.8555	2667.1594	1353.8081	1142.6886	1847.3994	1195.0421	1232.7935	1179.7023	2460.6362	3232.5796	1462.0176	264.96295	328.86328	332.25256	945.57336	1556.6444	1126.5966	843.73279	1879.494
2176.0396	1567.9658	1758.1311	3067.7075	1503.9374	1163.9144	1036.3292	1007.0807	1065.5281	957.20984	2473.6436	1278.231	1351.5398	1333.3134	794.55481	862.82617	972.40417	1183.5167	2311.1782	1390.1167	4191.1885	1195.4939	5133.7583	2575.3857	1312.0431	1103.2869	1775.5148	1150.8497	1195.3503	1136.4318	2370.4656	3116.5396	1405.7546	257.97675	315.93256	322.37543	919.60632	1484.0303	1071.7876	796.88275	1799.6089
2275.2798	1634.3229	1834.5978	3186.1414	1565.2573	1197.2858	1076.4991	1036.1807	1107.2361	988.48059	2562.9841	1323.5958	1392.634	1375.6975	811.90369	901.57477	1006.4665	1235.145	2395.3047	1440.3318	4354.6885	1237.3228	5362.3032	2672.5327	1357.6318	1152.6365	1845.6819	1202.0847	1242.5944	1193.4882	2471.0415	3252.375	1463.2394	267.26392	328.0788	336.35718	947.33936	1563.0409	1132.016	859.22913	1891.9435
2179.9277	1567.8405	1756.6195	3073.7427	1508.1318	1171.7223	1041.5632	1014.2108	1071.3605	957.88318	2485.6006	1281.4745	1354.8956	1338.9966	791.7002	867.87091	976.5224	1192.1736	2317.73	1394.4011	4207.9058	1197.1843	5161.207	2585.1216	1314.5955	1114.1882	1785.1318	1164.3436	1199.0417	1146.8524	2381.9182	3139.1509	1417.5237	257.77979	320.72662	324.83466	922.96411	1495.0603	1082.4987	815.24243	1817.0525
2273.5493	1639.1985	1845.3193	3202.7332	1565.4553	1207.802	1079.7007	1045.0405	1110.5139	991.38043	2587.1804	1330.6838	1410.4612	1389.677	820.74017	909.01074	1013.4983	1240.1188	2403.3921	1446.377	4369.5254	1240.9208	5405.3486	2686.1738	1366.8467	1163.864	1872.2625	1201.7207	1246.3096	1188.2534	2487.8708	3243.7231	1466.5771	270.75409	328.90009	334.01447	949.31635	1571.9578	1139.626	863.11053	1900.9373
2179.5757	1574.9347	1774.0114	3097.6145	1508.262	1166.802	1041.4199	1009.45	1071.7336	964.93292	2500.792	1293.0891	1364.8669	1346.0017	797.70612	869.06207	976.71686	1197.7908	2325.2117	1396.4841	4230.4521	1196.8694	5192.604	2595.6238	1320.6978	1119.5105	1803.3494	1163.6204	1199.2749	1142.8877	2394.0913	3121.1724	1409.6335	259.74927	317.91077	323.49329	921.60175	1508.6086	1092.8074	833.55359	1830.0237
2280.8328	1647.0129	1855.198	3201.1616	1557.2135	1206.3315	1079.1155	1043.6263	1109.9711	988.79004	2573.418	1324.7527	1401.5072	1384.5468	812.26221	908.40564	1014.0111	1242.2477	2403.0703	1447.5038	4388.7388	1248.7844	5404.9351	2694.8936	1366.613	1167.5151	1880.6644	1203.7891	1249.8647	1187.1875	2487.4773	3247.8745	1467.7275	267.74207	329.02399	335.21381	952.07904	1576.5978	1146.8584	869.22144	1898.4669
2181.0925	1575.1587	1776.7595	3099.6721	1512.2778	1169.5322	1042.5825	1011.3675	1072.7078	961.80219	2502.8628	1291.1313	1368.9463	1348.437	799.54132	874.71381	978.30988	1194.2087	2324.3904	1398.812	4241.8818	1203.4092	5190.2314	2596.7876	1328.1182	1119.2024	1797.7336	1165.4161	1205.623	1147.829	2398.4595	3136.1394	1413.7253	259.95117	319.10388	325.03333	923.48315	1505.7448	1089.8575	834.62036	1824.1088
2277.3611	1650.3611	1857.5889	3215.8447	1561.4769	1205.6235	1077.3162	1042.0696	1108.8966	992.01086	2578.7739	1332.3624	1402.0824	1395.8827	817.5531	907.03912	1017.5635	1239.5085	2406.645	1448.0942	4403.7935	1247.604	5413.6323	2694.519	1370.8528	1167.0649	1885.1372	1205.3618	1243.4471	1187.1599	2482.0566	3247.3989	1472.9303	264.27698	332.47833	335.08057	952.98779	1577.8088	1139.7899	869.67981	1889.2021
2178.8491	1576.0109	1777.2267	3109.7092	1515.2	1167.7205	1042.0249	1010.5978	1071.698	962.26703	2500.6174	1294.8806	1368.3484	1355.6953	797.56976	872.00684	981.09033	1196.0636	2320.2844	1395.3802	4244.2402	1202.6681	5207.7266	2595.2898	1324.5662	1122.7089	1807.9773	1166.0398	1205.1243	1145.7974	2397.3804	3137.446	1413.8745	261.90375	320.4339	324.7486	921.02509	1515.4631	1097.3472	833.02405	1828.2817
2279.7461	1646.3099	1861.6278	3223.6909	1563.5289	1208.8738	1076.4038	1044.9281	1107.4667	994.22314	2587.6304	1335.8564	1408.8451	1401.871	816.12146	908.65198	1022.9198	1248.387	2408.4441	1446.1575	4404.168	1248.4987	5413.3057	2701.7913	1367.1871	1175.0789	1880.0522	1208.2125	1251.7985	1192.5574	2491.7178	3258.1321	1476.2512	265.75732	329.97083	334.01147	953.7478	1575.728	1142.491	871.22943	1895.4519
2185.9429	1576.1909	1777.8835	3110.6821	1513.1227	1170.6215	1039.7209	1011.8505	1069.2578	960.83984	2500.6792	1290.6744	1366.9513	1356.474	795.65442	879.08368	981.0174	1200.6873	2326.1501	1400.9824	4259.8062	1208.4033	5217.2617	2600.1667	1329.2241	1135.3062	1816.6504	1169.6202	1209.4962	1144.5302	2390.3838	3133.71	1419.5531	258.63416	320.01013	322.56903	918.21912	1505.3528	1095.7876	830.25372	1824.1382
2283.8926	1645.3533	1862.9319	3239.895	1570.407	1214.4238	1083.1838	1050.082	1114.4312	995.38556	2597.6135	1338.0974	1418.2825	1407.3406	820.09393	904.72052	1011.6617	1241.7139	2395.0916	1446.7109	4387.8823	1238.3823	5362.8721	2676.5886	1361.1201	1156.4731	1857.2021	1210.4188	1251.2306	1196.738	2495.1626	3264.6511	1475.2017	266.00049	331.40515	339.39075	951.58765	1567.5432	1138.4375	869.43427	1871.8123
2188.4199	1582.579	1788.2758	3114.6543	1502.9745	1168.0104	1039.2521	1009.9908	1069.1698	957.12048	2488.6099	1288.4427	1365.7642	1350.0101	789.13892	876.02991	981.64355	1200.735	2326.6992	1394.8031	4245.23	1201.516	5180.5562	2591.1396	1319.9285	1122.2675	1804.38	1170.6425	1200.171	1141.8184	2387.9824	3120.105	1405.7067	260.68878	318.70892	321.7099	917.20105	1496.4463	1081.9282	824.13019	1791.303
2268.0991	1640.7313	1850.6696	3227.1892	1556.98	1208.4854	1075.9875	1045.4797	1106.6941	986.4726	2568.9497	1326.6677	1404.1665	1387.2466	817.37494	906.56348	1016.8137	1232.4686	2393.3809	1437.0587	4365.4326	1236.0594	5331.2002	2654.6934	1357.198	1143.4797	1832.9655	1207.4358	1245.6069	1187.0465	2489.1099	3237.5	1466.5919	264.93024	327.1109	333.97479	946.59644	1567.9417	1134.6465	866.05963	1875.5142
2169.9114	1576.6228	1773.7805	3094.0864	1491.4404	1160.0078	1031.8555	1003.4866	1061.8438	949.60614	2461.8857	1274.4478	1346.8252	1330.9453	787.92108	874.18866	978.0827	1193.1304	2316.5046	1390.6829	4246.2456	1200.7527	5169.9092	2587.9185	1318.6548	1119.4187	1796.5771	1170.1738	1204.4747	1134.3832	2384.1936	3104.0203	1411.28	255.52917	317.66064	323.54626	915.3678	1509.4148	1091.9539	832.60004	1813.3628
2273.8054	1636.6787	1853.7722	3233.7515	1562.297	1215.1759	1076.9604	1050.9872	1107.4904	991.41553	2587.0518	1331.7474	1411.1595	1396.7938	818.19775	908.53491	1019.219	1248.4777	2408.3855	1444.2522	4406.7188	1245.5735	5405.1431	2695.1631	1369.9877	1168.0569	1878.9453	1209.6265	1256.6023	1191.2893	2494.9509	3252.0361	1472.0605	266.19922	332.57147	335.16193	951.90521	1574.7987	1146.3868	870.49097	1900.1154
2185.8025	1573.0032	1780.1646	3113.2781	1503.9836	1174.4679	1044.0688	1016.7742	1073.5791	957.62549	2492.1028	1288.7152	1362.127	1348.912	798.65442	873.28552	978.39417	1199.0673	2327.2012	1391.225	4260.2529	1203.5142	5201.7563	2598.9712	1329.5358	1130.5046	1815.4037	1164.1902	1208.1888	1134.2283	2381.2744	3106.5166	1418.3867	259.91553	320.11334	319.47406	920.45862	1506.0479	1094.9526	835.3045	1821.3645
2274.7515	1640.1333	1855.7742	3231.2883	1567.0745	1215.3252	1077.7319	1051.2202	1108.3755	991.89154	2586.7966	1335.9983	1411.3867	1400.1147	820.31439	908.16034	1022.5721	1247.8418	2411.0034	1440.1294	4418.1455	1245.2258	5422.8521	2702.251	1374.3179	1167.9446	1876.1338	1210.3013	1256.4358	1196.3558	2509.8105	3277.6887	1478.7942	268.83594	330.00598	337.02039	953.854	1572.7192	1140.5574	874.61591	1873.8149
2181.8066	1572.0028	1777.6158	3118.8638	1502.5233	1174.171	1039.8364	1016.0045	1069.3358	959.07629	2491.4238	1286.6311	1366.2917	1355.3379	798.52417	872.65344	985.87268	1209.9825	2332.6494	1396.7706	4269.5581	1209.3745	5223.6948	2607.1748	1326.2805	1135.6552	1817.9572	1166.3823	1211.0869	1140.54	2397.9497	3128.5276	1409.1877	260.36395	318.80011	322.64923	918.45624	1515.5505	1099.6426	839.09882	1824.5942
2278.5669	1639.9636	1857.9856	3238.1165	1556.5454	1217.2241	1074.8423	1052.1948	1104.9797	993.70526	2581.6511	1333.1992	1414.6675	1401.1726	822.97821	906.33215	1015.1946	1247.1968	2409.1733	1444.2794	4431.0298	1250.9554	5420.4702	2705.9346	1370.6204	1170.7083	1883.8007	1209.6912	1252.5688	1185.8232	2489.9639	3246.3066	1481.1024	267.65076	328.36139	332.19891	947.12354	1569.5985	1142.3176	870.98096	1891.8925
2182.7109	1574.1221	1784.3054	3119.8625	1501.5496	1181.9246	1038.7305	1023.7054	1068.7102	961.08746	2495.8911	1287.9395	1365.0081	1355.5369	799.30463	873.18506	979.42126	1200.2174	2322.873	1396.8435	4273.333	1204.6078	5217.105	2606.249	1326.9332	1124.4576	1815.7057	1173.2693	1217.8303	1138.7791	2393.2002	3122.6206	1413.6256	258.81854	319.61334	320.49432	920.72876	1518.8782	1101.7573	843.56	1842.8594
2303.8782	1652.2927	1882.729	3251.3979	1561.5067	1224.119	1076.3147	1057.5933	1107.2628	997.53235	2592.3574	1334.8048	1419.5443	1404.7123	826.34717	908.36688	1019.358	1257.022	2418.823	1447.6853	4454.2656	1254.1697	5466.4961	2711.6438	1383.5173	1180.1609	1910.1277	1216.4629	1267.7156	1190.8142	2496.106	3264.6685	1485.4071	264.60852	329.49615	335.53784	953.1687	1587.2656	1148.5037	882.54962	1908.6553
2192.8494	1580.2839	1791.9109	3136.7344	1501.7427	1182.1621	1038.5884	1022.3001	1067.5144	965.24579	2512.6743	1295.6177	1374.2761	1368.2014	806.19	873.03589	982.26343	1205.9999	2336.6636	1397.5338	4304.4736	1210.717	5256.1802	2615.4175	1337.2146	1132.8511	1837.5194	1180.0857	1220.3668	1141.0958	2399.2903	3135.6462	1420.3018	259.66016	316.85065	325.97705	920.14148	1520.2429	1104.783	850.97516	1838.8843
2273.8516	1637.4576	1860.6864	3250.0996	1562.222	1226.6288	1075.9705	1060.8564	1106.9563	997.77002	2605.8545	1342.5803	1422.3932	1405.8854	824.30627	909.81079	1015.0867	1260.1276	2416.418	1442.9698	4439.6846	1248.5122	5439.7788	2715.0024	1375.99	1176.3086	1897.5089	1220.527	1271.7849	1188.6259	2505.623	3259.1299	1483.077	263.92523	329.48413	334.83411	950.89087	1579.3926	1148.4519	883.8642	1914.0544
2190.0984	1578.6106	1790.1396	3132.2402	1508.2711	1174.4093	1040.0439	1016.3423	1068.7297	965.83582	2515.6138	1297.7124	1377.7179	1362.2499	806.91846	873.18097	985.26703	1203.8762	2337.8057	1397.021	4304.1504	1211.4382	5242.5264	2608.0315	1336.7344	1139.9565	1830.2063	1178.676	1226.4829	1138.8147	2399.7322	3132.9092	1419.9458	259.11041	319.70026	326.50568	926.76483	1514.0854	1094.2715	839.56073	1838.8606
2285.1777	1646.5256	1873.4163	3252.7415	1562.481	1223.1243	1082.093	1057.5608	1112.8154	996.97003	2600.4939	1336.5103	1422.1152	1405.3247	828.22052	904.57672	1014.7996	1256.3743	2420.5134	1447.1338	4463.3564	1250.0837	5461.541	2714.2307	1384.0986	1180.3655	1918.9365	1221.1334	1275.787	1189.9001	2515.3481	3268.2085	1489.2742	266.26306	327.81818	337.3866	952.69714	1591.7179	1157.5979	895.85913	1923.4567
2192.9399	1580.2584	1796.0551	3136.2646	1500.7302	1186.2816	1043.0092	1027.0879	1071.3987	968.45532	2514.5786	1295.1187	1373.6355	1361.2445	804.49817	874.79938	979.2005	1209.2629	2336.6038	1397.6228	4312.894	1209.4924	5259.168	2626.2336	1338.3967	1135.5515	1846.3845	1183.4004	1230.78	1145.6421	2422.0542	3147.7935	1426.7904	259.21393	318.21161	326.315	924.57642	1527.8092	1109.5211	861.24402	1846.9904
2290.7979	1652.9264	1878.507	3258.3909	1570.6069	1224.1826	1083.0103	1058.7639	1112.4821	998.75964	2614.2371	1346.7632	1428.8418	1412.5586	831.17798	915.49097	1021.3503	1265.7709	2422.7939	1447.9288	4484.5176	1261.3546	5481.0752	2718.7793	1387.2366	1194.3386	1914.9777	1223.8928	1273.4382	1193.0634	2513.5129	3288.8708	1491.5503	265.48297	329.01813	336.94519	952.97937	1599.3707	1161.1123	903.22693	1924.2528
2191.585	1582.3099	1792.6932	3140.4385	1511.397	1185.8826	1043.2441	1026.1848	1072.186	967.87384	2517.6521	1298.562	1375.2834	1364.9592	806.86896	876.6698	985.67981	1212.8917	2342.9092	1395.1321	4323.4165	1214.2112	5265.603	2624.7991	1341.9036	1146.4756	1840.2439	1178.8632	1231.9891	1142.2209	2406.8647	3148.9292	1434.7941	259.63873	316.7879	324.86505	924.63916	1534.1694	1114.8354	862.70679	1857.1458
2291.5496	1649.0156	1879.4531	3261.4858	1560.8625	1231.3193	1078.3246	1065.8372	1108.2061	1001.9255	2609.2527	1343.9489	1429.1763	1407.4019	833.31665	911.11456	1019.9995	1264.2441	2424.1528	1451.408	4497.2402	1261.2615	5526.4131	2736.6724	1392.6775	1201.5403	1934.7412	1224.924	1276.9329	1191.5409	2526.8604	3283.8174	1488.5516	267.05756	330.43866	337.53503	953.53857	1588.2749	1148.9941	883.18274	1910.7476
2196.7493	1580.0371	1796.0808	3144.29	1506.8214	1191.0229	1044.5974	1030.5878	1072.8733	969.39038	2524.2031	1303.6089	1390.5348	1371.5138	812.81616	878.84607	986.55518	1217.2622	2341.5786	1399.7794	4329.8584	1214.1721	5297.8218	2632.3691	1343.2439	1154.0594	1850.1488	1183.1704	1230.7639	1138.5737	2416.5632	3139.4587	1425.9932	259.59259	314.40747	325.5965	919.26953	1531.5117	1104.677	863.41949	1852.5459
2290.1052	1649.8596	1870.9951	3248.7893	1559.5591	1227.3801	1079.408	1062.5535	1109.8704	1000.4549	2608.9033	1343.7107	1426.8328	1400.8308	831.90155	908.93848	1015.7155	1260.0297	2419.8157	1444.6946	4483.1572	1258.0193	5506.5479	2735.3623	1389.8816	1193.8729	1933.9736	1224.0554	1279.8381	1179.8772	2507.5481	3271.9495	1492.04	267.12231	328.89105	336.22198	952.0766	1589.3546	1152.7773	895.42859	1917.7179
2198.6914	1586.0826	1804.6185	3137	1502.1791	1190.1815	1044.7677	1030.2532	1074.1929	969.2373	2528.1851	1304.1782	1389.0006	1368.913	813.66821	876.9859	980.77643	1209.4854	2336.677	1393.5229	4324.2803	1208.9656	5282.6973	2624.5093	1342.4133	1140.9546	1845.8704	1183.9663	1235.0757	1133.4275	2396.3879	3132.7349	1422.1606	258.65149	315.39856	324.62122	919.72522	1534.8871	1111.3123	870.95325	1857.0441
2283.9595	1647.7891	1879.4609	3249.8306	1556.9414	1228.457	1078.5276	1063.1272	1108.4275	999.20477	2614.2698	1344.3486	1422.8291	1406.1624	834.2337	915.46405	1017.9824	1260.1421	2419.1562	1443.3723	4489.019	1257.731	5484.7778	2723.7937	1388.7183	1189.2117	1908.2224	1226.5083	1278.9573	1181.0806	2502.5291	3269.855	1491.9683	266.19006	328.94385	338.53809	952.17798	1580.9115	1145.7645	884.71265	1898.4767
2197.2366	1582.4504	1803.8606	3138.3611	1495.5417	1183.0222	1040.5649	1023.9363	1069.8213	966.37433	2510.9739	1294.9883	1373.3303	1356.6492	804.92352	874.18329	980.93842	1210.4458	2331.3433	1393.3013	4323.0781	1212.9443	5280.458	2625.3833	1339.4397	1147.4824	1835.772	1182.2863	1227.3087	1131.9059	2400.334	3134.8765	1420.995	257.63892	314.16992	324.03705	920.90308	1519.9354	1098.2053	847.26233	1841.9396
2283.9229	1640.4137	1871.4506	3220.8452	1534.54	1215.9039	1067.3167	1051.6893	1096.749	984.22009	2533.1987	1298.8591	1384.3984	1359.3065	808.80054	903.44696	1009.3168	1248.2888	2405.9421	1434.7358	4451.3276	1248.2227	5404.1626	2687.6841	1375.8645	1162.6963	1860.7087	1221.5173	1272.7224	1175.1108	2488.2781	3246.4272	1484.6211	266.08771	323.82629	332.07721	946.85736	1582.0198	1147.4324	889.85107	1909.7573
2164.0718	1556.7651	1759.4475	3117.6626	1483.0994	1186.1616	1034.5176	1028.1604	1062.6184	960.80206	2479.1992	1277.103	1352.6584	1332.0879	795.53156	872.34045	978.66272	1204.4421	2330.9944	1387.3961	4307.7886	1204.9286	5247.7207	2615.3474	1330.4711	1133.1759	1820.0593	1181.0074	1228.9553	1124.9263	2382.1194	3123.1592	1416.9099	256.77502	316.17603	321.86163	915.95557	1518.0237	1098.7285	854.37292	1844.6838
2276.7754	1639.7523	1859.1805	3241.605	1549.8036	1228.3727	1074.807	1063.3444	1105.0121	991.86536	2584.7505	1331.3687	1415.702	1394.2433	826.69031	904.64038	1014.6335	1256.4735	2413.4287	1440.4432	4493.7339	1255.067	5484.2695	2723.2368	1380.459	1188.2311	1908.5138	1224.641	1269.3633	1170.4452	2486.6362	3246.2417	1477.9869	265.15002	321.52515	332.38031	942.021	1570.9866	1137.8936	877.09326	1897.6172
2185.3398	1576.2507	1786.2556	3114.8062	1483.6427	1187.147	1032.9291	1026.2235	1061.757	957.29187	2469.6245	1273.3917	1353.8528	1331.2323	793.74158	869.92548	973.3045	1201.5281	2321.5413	1383.4236	4316.3843	1207.2598	5221.8926	2609.7085	1333.738	1124.793	1805.4014	1183.0615	1225.7667	1121.9012	2382.0195	3122.4951	1422.1234	258.05212	315.3457	322.98938	917.86353	1506.7419	1094.4358	842.46979	1834.2095
2273.1838	1638.1433	1860.1572	3236.387	1540.0696	1223.4482	1074.0911	1058.7356	1104.4087	990.95184	2563.5178	1319.7268	1404.1589	1382.2607	814.29315	908.26501	1014.6731	1255.874	2406.6499	1431.9454	4476.1343	1250.9739	5421.96	2695.2329	1378.8007	1167.972	1858.5773	1221.0413	1265.749	1161.8787	2460.9785	3228.948	1474.2488	263.49506	321.80048	332.67871	940.52795	1570.5552	1136.0076	870.50806	1899.6956
2175.5271	1568.0803	1772.7646	3120.6958	1487.9309	1187.2194	1036.6068	1026.9763	1065.4817	959.9043	2478.5354	1276.8982	1362.9275	1342.5565	795.30054	871.55536	974.2934	1197.4773	2322.2712	1378.5574	4306.144	1201.9536	5200.6079	2603.3574	1323.9146	1122.6453	1787.5327	1177.0168	1222.2747	1113.8665	2369.3645	3104.5596	1418.147	256.83429	313.23969	319.81653	912.03497	1495.2349	1082.7856	821.21356	1815.6658
2239.0337	1614.9894	1804.4872	3203.1155	1520.541	1210.1115	1068.4744	1047.1361	1097.9999	975.5575	2521.6431	1294.285	1373.0679	1350.9769	800.16541	904.87909	1009.1349	1242.6973	2396.2302	1424.7004	4448.6294	1243.6377	5378.1021	2679.48	1366.8958	1146.8201	1838.0161	1225.4178	1270.6896	1163.0033	2462.7102	3240.2673	1471.7009	263.75928	321.2511	333.59583	936.93506	1567.7559	1133.2795	872.15472	1888.4895
2163.8501	1558.8167	1755.3455	3100.1226	1471.484	1177.6166	1036.9578	1020.1805	1066.4111	950.37927	2458.0122	1264.1333	1346.2651	1322.6407	787.46753	871.74988	974.00684	1201.0073	2315.5356	1378.7089	4321.9038	1205.2177	5209.9585	2604.3657	1326.915	1123.5709	1792.6346	1180.7988	1225.6855	1113.0907	2369.2126	3109.1824	1413.3274	257.05096	310.4494	319.21539	910.77478	1513.48	1095.1812	837.62396	1837.1428
2270.2271	1633.0344	1857.1589	3232.3486	1533.244	1223.8159	1081.8176	1060.6619	1110.8909	984.29712	2567.7173	1315.4043	1404.712	1378.5736	817.05225	902.06116	1006.5763	1242.3164	2396.043	1422.1826	4464.2827	1244.0676	5413.8096	2693.8247	1368.8508	1156.9612	1847.8723	1224.0986	1273.2227	1159.155	2459.8635	3239.134	1481.8567	262.32251	321.30286	331.8009	938.80487	1572.5234	1139.5479	872.47821	1898.8713
2173.1333	1566.6439	1773.6886	3107.1748	1471.6893	1180.038	1042.5579	1021.5382	1071.2661	956.55994	2470.9521	1272.7611	1353.5203	1339.3193	795.94824	870.9812	972.52319	1199.0668	2318.8259	1377.9852	4321.6641	1207.984	5234.998	2600.6079	1332.1426	1121.7599	1804.4368	1183.2253	1232.0071	1113.5105	2367.146	3112.3379	1420.9597	257.90509	311.21564	318.63086	910.6358	1513.2317	1099.1614	846.51019	1844.438
2274.1411	1635.2278	1855.6938	3232.9951	1539.3203	1228.1545	1083.1975	1062.8181	1112.9724	992.09467	2578.1575	1323.8162	1412.063	1385.4863	822.53619	902.93121	1003.9273	1241.2483	2397.4949	1425.4885	4467.6748	1244.8743	5443.3887	2697.4897	1373.0847	1161.2161	1867.8704	1230.7969	1276.5938	1164.4368	2479.9846	3254.5364	1484.4214	263.60089	321.44513	336.04584	939.07294	1568.5081	1140.579	871.87415	1902.4058
2180.4912	1576.9357	1784.4171	3118.6223	1484.9822	1186.4128	1041.5222	1027.2954	1070.6401	956.92328	2487.1794	1279.6438	1359.6636	1342.8276	794.90033	874.24994	969.52142	1202.5552	2316.7905	1375.666	4321.437	1211.0483	5248.2847	2610.4062	1330.637	1125.6736	1812.8252	1179.9161	1231.6494	1114.7727	2371.0513	3116.0303	1405.9427	253.99042	311.91333	321.31714	912.8584	1512.1079	1093.7593	850.85468	1840.6738
2268.6404	1633.906	1853.7585	3242.2344	1540.3427	1235.585	1084.6989	1070.1908	1114.5455	993.81689	2584.0728	1326.637	1408.9645	1388.3287	821.28442	908.28448	1012.8337	1252.0591	2405.8052	1429.0938	4502.0713	1250.6711	5490.3965	2715.4265	1378.8638	1183.7109	1892.0203	1225.1997	1275.9552	1156.6125	2468.498	3236.168	1478.6053	264.43213	321.20734	335.60669	941.88733	1575.5614	1145.3795	885.79688	1914.6378
2178.2131	1572.1316	1779.5938	3122.5894	1487.1879	1193.8319	1046.8411	1033.5715	1075.7209	962.7345	2500.3003	1288.6587	1369.1273	1354.2172	803.07446	872.42822	973.72827	1200.7235	2325.6987	1374.2186	4338.6436	1213.6882	5270.3862	2620.6982	1338.6669	1141.599	1822.6378	1184.2598	1228.7791	1112.8674	2378.1892	3110.0623	1415.5479	252.88275	310.01978	321.76147	910.59473	1518.4818	1100.0081	858.97388	1844.8666
2271.9539	1642.5776	1864.6709	3239.926	1544.8484	1228.3682	1084.5583	1063.6616	1114.8848	993.5285	2583.8931	1328.0662	1407.8042	1394.7036	823.30914	912.00299	1012.3395	1249.3557	2401.6736	1427.147	4488.979	1252.1133	5469.0376	2719.4128	1379.7183	1177.573	1880.981	1227.7184	1275.8125	1159.7999	2478.3945	3248.3821	1479.9641	265.34283	321.81738	331.88599	938.25854	1585.6809	1151.6414	885.64545	1926.8313
2179.8545	1576.7603	1780.4871	3131.3481	1487.9657	1191.0833	1047.7886	1030.7891	1076.0387	966.37195	2511.0107	1289.5217	1375.985	1360.9342	809.29712	875.26477	973.78894	1201.5632	2322.1611	1378.6736	4338.7163	1210.5402	5278.8408	2624.6655	1335.6787	1142.4712	1823.4625	1187.9924	1234.8315	1115.311	2380.5156	3119.4963	1429.6367	258.12878	309.46021	326.35571	908.14813	1517.7559	1101.9187	847.12689	1851.2917
2275.1682	1639.0757	1858.9893	3242.2053	1544.4287	1233.1567	1085.5648	1067.4437	1115.9882	996.26562	2584.408	1330.9963	1416.0864	1388.4749	826.39001	911.61401	1014.2365	1248.3893	2402.4766	1428.4147	4502.3369	1259.1521	5480.6201	2725.2632	1383.8976	1184.8062	1890.1832	1233.7585	1271.8826	1156.1357	2464.7688	3232.0869	1479.677	260.40814	320.41223	333.07465	939.21906	1573.8787	1145.6788	875.87427	1920.7168
2181.9031	1570.6655	1785.6863	3126.5974	1482.0623	1188.6565	1045.7065	1030.2046	1074.313	963.09357	2499.3606	1288.7502	1373.46	1351.751	806.61346	874.75732	975.27258	1201.1321	2321.1936	1374.4468	4345.7173	1214.9075	5260.6069	2617.585	1337.2987	1146.1255	1817.1567	1183.5222	1227.7483	1106.8655	2353.5142	3096.5193	1412.2988	254.91785	308.00311	319.79962	908.06891	1509.2366	1096.3162	840.97406	1853.0549
2271.9941	1635.1239	1855.2809	3239.0557	1534.3971	1229.082	1084.3726	1064.146	1113.9852	994.2406	2584.499	1327.3337	1410.0233	1390.8763	823.50647	908.4585	1010.3055	1250.1884	2404.8381	1420.3296	4497.479	1254.0724	5465.5908	2708.5232	1379.3318	1178.5581	1881.094	1223.8303	1269.073	1150.853	2456.0312	3225.0464	1474.3137	260.45032	319.42242	334.54065	937.29407	1583.1509	1148.731	888.46576	1922.9836
2181.8962	1568.0117	1781.8696	3118.6443	1479.2969	1189.718	1048.9775	1030.8171	1077.8865	964.36737	2494.8987	1287.5222	1367.4216	1353.1433	803.82172	872.13702	967.68451	1200.6555	2312.6934	1369.7212	4333.0596	1206.4243	5240.4531	2606.033	1327.6931	1128.1636	1810.1042	1185.8643	1230.5566	1110.9419	2372.4546	3118.7075	1419.969	254.77142	309.66742	324.10437	908.41144	1522.0312	1102.2808	862.45038	1854.6975
2277.7803	1638.4293	1868.9659	3239.103	1538.4922	1226.2729	1089.1072	1062.3335	1118.2188	994.07513	2590.4854	1328.4951	1414.5361	1392.9937	827.49554	909.55524	1010.4042	1244.4365	2405.6067	1421.5571	4506.2266	1255.6448	5492.2573	2726.8254	1373.5371	1185.4209	1897.0046	1225.8391	1275.2538	1154.8685	2464.5386	3241.644	1490.3583	261.45245	318.26379	334.30359	939.36377	1577.1677	1145.792	885.34424	1903.999
2161.95	1552.7898	1766.1331	3117.4927	1481.4596	1187.2517	1047.7251	1028.2335	1075.7933	961.25854	2496.6826	1287.2914	1368.298	1347.8922	803.46899	870.03601	970.76868	1192.1895	2312.937	1368.3326	4340.9624	1204.8059	5261.2388	2621.9399	1329.4354	1137.4951	1821.8168	1185.9404	1225.7764	1107.2014	2359.2532	3101.4998	1418.0398	254.32098	309.55841	325.9068	908.20038	1502.2356	1092.1233	837.22736	1826.4839
2265.429	1630.3169	1851.895	3224.5781	1531.7841	1228.3344	1089.0575	1063.6598	1119.5509	990.32922	2582.5317	1326.4584	1408.6681	1390.8505	822.32959	903.56201	1005.6108	1245.0016	2392.1155	1412.7805	4492.9639	1248.0785	5468.5513	2715.1907	1380.3745	1179.6799	1895.8687	1234.3518	1271.5139	1154.6987	2462.6094	3242.8848	1489.8723	262.50336	319.7782	336.10114	943.85028	1580.2888	1147.0461	887.09833	1940.5452
2174.4873	1567.7236	1782.1143	3121.0078	1481.1454	1187.4078	1049.5438	1028.1038	1078.3269	962.68958	2497.6025	1288.9395	1367.5919	1354.1567	806.94128	874.60498	973.5509	1197.564	2324.1128	1371.3374	4352.5171	1212.2804	5290.1938	2636.7734	1342.0529	1148.6296	1842.9135	1185.4155	1233.3035	1108.2097	2369.6494	3118.5586	1429.3044	257.72736	311.93671	328.36115	916.53741	1507.1536	1094.9216	836.45197	1850.9055
2277.7339	1639.3093	1863.5483	3235.0781	1534.5168	1227.3303	1096.9282	1062.1553	1125.8723	993.90594	2585.0593	1328.9402	1414.8882	1388.2402	823.72125	898.38477	1000.8623	1239.4146	2396.4663	1414.3483	4496.9678	1249.848	5469.6304	2724.4277	1376.3857	1173.391	1892.475	1231.548	1270.772	1152.1995	2456.9204	3227.6611	1485.2238	261.70312	319.6875	336.22217	934.97876	1562.7549	1135.5518	863.95233	1901.0012
2174.7344	1567.2372	1773.8317	3123.4636	1473.6699	1185.9517	1053.312	1027.3684	1081.3621	959.86102	2493.0942	1283.1125	1364.4985	1343.7664	804.47736	870.22333	967.93658	1194.1414	2312.5327	1368.7832	4330.1714	1203.1057	5243.126	2616.7334	1330.9224	1128.0098	1816.4204	1167.9091	1213.067	1083.5093	2303.3362	3033.7212	1398.9272	248.64478	300.32922	312.06537	885.24512	1505.7733	1093.1978	842.37939	1843.5262
2389.6663	1715.8186	1927.803	3292.0767	1565.1875	1255.6475	1066.7058	1087.9958	1093.5707	972.96472	2629.22	1336.9634	1426.7446	1375.4956	800.58325	890.72601	1031.5737	1260.2332	2452.6565	1459.5264	4614.3916	1294.2144	5603.9751	2769.0884	1391.8552	1182.1433	1888.8015	1216.012	1267.4954	1156.8387	2508.8047	3295.8584	1527.8386	253.76233	321.6106	340.01965	950.17224	1603.6184	1164.4104	871.99237	1928.9141
2266.2666	1635.8491	1817.1233	3174.9495	1508.623	1216.1206	1033.0146	1054.8513	1059.3923	945.16315	2537.238	1295.5413	1379.8403	1331.1533	783.82245	859.06104	995.35315	1208.9576	2369.8584	1404.0795	4471.1797	1253.9148	5392.2612	2673.8091	1344.3676	1143.7455	1834.108	1169.3391	1221.8445	1106.3501	2403.8994	3162.4116	1462.3149	246.79279	311.8869	327.38214	915.38763	1540.6729	1118.0376	840.87213	1860.5491
2356.8748	1683.8335	1891.6348	3289.75	1561.1219	1244.2633	1071.5845	1074.8834	1099.4818	975.91003	2646.1182	1349.921	1438.275	1394.816	813.75195	896.30243	1026.1387	1257.6191	2449.6655	1443.5149	4607.3521	1282.7874	5596.8838	2771.4714	1390.4006	1192.9048	1900.968	1217.3745	1275.7327	1163.9854	2509.7786	3294.4805	1527.1428	258.409	325.64581	343.06317	949.74628	1597.7245	1158.0029	861.50403	1925.5096
2268.0308	1620.3744	1817.4259	3182.0562	1507.2433	1204.9817	1036.6774	1043.4171	1063.6953	947.47693	2549.1172	1309.0787	1394.0956	1347.7018	793.9989	862.29608	988.09552	1212.5728	2372.9089	1396.1702	4478.2983	1243.824	5423.8911	2687.1812	1356.3567	1164.4146	1858.8467	1186.0372	1229.1274	1111.616	2413.3135	3159.6431	1463.3267	250.92157	313.63025	332.51672	922.40002	1532.9559	1108.5868	830.87317	1854.8512
2360.668	1687.7716	1894.1537	3301.9949	1570.8813	1259.0803	1081.0029	1090.6099	1109.46	982.41583	2653.6646	1350.0225	1442.843	1389.0356	817.39618	908.70544	1036.8676	1268.2668	2469.835	1462.4263	4626.4219	1288.5471	5628.4189	2788.1064	1400.5076	1212.7673	1932.1423	1231.8386	1280.0598	1169.8328	2535.1531	3320.6404	1523.7656	260.66193	326.89252	345.29327	953.82123	1599.1117	1158.5081	866.15393	1929.2369
2265.2988	1622.9073	1819.9659	3174.1965	1514.5737	1214.4133	1042.479	1051.2205	1068.3063	949.44714	2559.2744	1304.5034	1396.9746	1344.7078	798.48022	874.10834	999.37885	1218.5176	2385.6187	1407.418	4484.0591	1248.0771	5422.9521	2690.3848	1360.501	1174.8086	1870.9607	1188.5149	1236.762	1121.4614	2416.9568	3173.9346	1463.2947	253.35358	312.49603	334.58478	926.67706	1500.4702	1084.9609	786.8576	1823.8689
2335.9702	1673.3961	1856.4225	3286.8665	1571.5686	1246.4299	1086.0259	1077.1462	1113.8335	986.5636	2650.1455	1350.9126	1441.4219	1391.4846	815.48145	921.56476	1047.2876	1268.2671	2463.3979	1458.7302	4621.4043	1285.9924	5585.0874	2773.0806	1402.981	1200.9126	1902.4487	1238.6826	1281.6417	1169.8013	2525.2786	3308.7173	1522.0479	265.52612	326.97705	342.75293	954.59192	1568.9426	1138.5176	853.35986	1863.6411
2202.9348	1576.0032	1746.2253	3170.3508	1510.209	1207.4788	1049.627	1045.5757	1075.8923	954.28778	2542.7864	1304.5737	1392.2537	1341.6702	795.50226	882.75537	1007.7643	1224.1748	2390.9902	1414.541	4482.7856	1251.0406	5431.5938	2695.7361	1365.7261	1180.7354	1863.5144	1174.2266	1217.1855	1101.625	2383.259	3122.5872	1434.5859	253.46442	309.40106	325.45831	904.29474	1529.4087	1112.3918	831.18329	1869.7559
2346.2056	1682.4689	1893.7577	3278.1194	1565.615	1269.4272	1093.7251	1103.6143	1121.2349	993.16205	2657.5149	1360.1155	1453.364	1398.5295	826.836	921.08942	1047.1675	1274.9431	2467.4336	1459.0537	4649.0386	1297.1726	5646.6309	2784.886	1412.6199	1221.7524	1941.2219	1224.5715	1274.2905	1158.2937	2504.1362	3276.9495	1513.4966	265.28528	323.51263	337.14496	954.95441	1591.2302	1156.3236	859.95789	1928.9424
2250.9121	1615.6433	1818.9319	3171.2036	1512.4283	1208.7566	1057.8291	1044.7422	1084.125	965.80615	2583.5176	1325.39	1409.4176	1366.5043	813.86768	883.1499	1002.9802	1206.1183	2364.7891	1401.3329	4433.3657	1238.4259	5287.9565	2644.4346	1351.3545	1130.5588	1798.1698	1185.7406	1227.6986	1114.1017	2409.9744	3157.7349	1451.7603	257.42316	315.22034	326.95447	921.24866	1530.6794	1108.7587	834.77454	1871.5669
2337.3269	1684.0747	1886.6475	3266.1174	1564.374	1240.9323	1097.9269	1073.0262	1125.882	999.22803	2654.856	1357.4851	1448.6921	1399.52	836.82141	904.62012	1034.073	1259.1133	2458.2419	1452.0354	4599.665	1281.6725	5557.8643	2764.8022	1400.198	1185.5282	1891.3447	1218.2395	1261.4697	1153.7737	2495.2661	3269.0454	1502.0035	266.61639	325.00476	340.11304	945.54944	1576.0337	1141.9272	842.35614	1908.4177
2245.2461	1615.7083	1818.335	3138.9976	1502.4209	1201.709	1061.1594	1039.0803	1087.9368	964.94965	2552.0344	1310.7939	1391.8682	1348.1411	806.54681	879.34265	1000.7712	1216.7909	2381.3108	1406.5667	4452.335	1240.8828	5365.937	2675.6912	1359.755	1148.1261	1833.7034	1174.6008	1221.9919	1103.887	2387.1299	3123.373	1440.894	261.32568	312.29938	325.52899	917.08881	1519.3651	1100.6844	823.68005	1862.1766
2337.5325	1675.4976	1876.6892	3258.98	1564.0957	1245.45	1106.6799	1077.1597	1134.6393	999.41711	2646.9712	1357.3135	1442.2781	1394.3081	833.14612	913.37036	1038.6658	1261.6014	2466.1221	1468.6322	4580.457	1278.562	5503.6895	2745.2944	1404.2465	1169.8521	1867.5482	1221.7273	1265.2842	1153.1194	2476.2974	3255.7505	1498.0847	272.69629	329.42499	338.11688	949.67755	1594.3363	1160.2867	871.68408	1926.4344
2240.0801	1606.4417	1797.4407	3145.6809	1506.707	1202.4375	1066.3411	1040.2397	1093.0881	966.51898	2539.0068	1301.8647	1389.1726	1344.6414	803.77997	880.38519	1001.535	1209.2139	2379.5664	1414.2478	4429.3315	1231.4116	5298.5508	2645.2771	1356.8362	1126.8499	1799.7285	1180.3818	1228.0559	1108.6492	2391.7927	3136.6548	1449.3198	261.8833	319.84015	328.49652	919.08795	1523.2302	1108.0133	830.86511	1849.6057
2329.4309	1681.7283	1889.2383	3259.9333	1569.6279	1253.0627	1108.1704	1084.6394	1136.688	1004.6155	2657.5923	1362.7891	1448.4863	1399.3284	832.79999	925.60516	1056.2913	1268.425	2477.8083	1480.4119	4626.4927	1292.4329	5599.8687	2783.7092	1421.113	1203.2769	1915.8318	1239.2	1277.4375	1153.4524	2494.4097	3282.2346	1509.7202	265.72394	331.16071	339.00751	954.51886	1596.1614	1155.7019	870.14655	1915.2192
2228.6182	1611.8821	1800.6055	3143.1501	1512.8115	1206.6051	1076.5438	1043.6893	1103.4995	972.66882	2568.0361	1317.4558	1401.2446	1356.1921	809.60486	888.883	1015.8118	1215.9922	2390.6689	1425.4143	4474.9248	1251.0542	5383.897	2686.2383	1374.8845	1158.3054	1843.002	1192.5325	1226.6667	1107.6948	2386.9644	3138.6045	1441.8439	258.77673	316.91785	324.27954	919.92139	1530.1062	1111.3676	842.55457	1851.4033
2327.7166	1674.2266	1888.6753	3261.1438	1577.241	1247.3912	1117.7896	1079.8961	1146.3492	1003.3693	2663.1099	1365.2908	1452.0471	1401.292	838.28967	917.68512	1051.3032	1255.8145	2466.6475	1470.488	4621.7041	1289.4495	5582.7573	2770.5574	1413.9929	1188.3906	1902.9834	1235.231	1273.0773	1158.7694	2499.2417	3283.0166	1511.6669	263.7182	325.15271	336.66028	950.60974	1599.3055	1161.2462	877.42761	1928.4418
2232.0361	1610.0125	1804.6382	3142.4141	1517.3168	1210.8584	1081.2837	1048.4767	1108.9344	975.5022	2571.3213	1320.077	1405.2455	1360.6659	813.17627	885.80585	1009.0536	1214.0356	2383.5986	1427.4626	4472.8311	1251.8376	5387.4932	2694.1301	1376.4214	1150.9192	1840.6721	1192.4158	1231.233	1110.7704	2399	3163.5073	1444.7579	257.33325	317.68372	327.53772	920.05359	1533.6189	1110.9126	842.29498	1852.5334
2330.3984	1676.1018	1883.8257	3266.9883	1581.5287	1259.0966	1126.2439	1092.0995	1155.2402	1005.0607	2676.8071	1372.1566	1460.3563	1408.3429	839.00037	917.39587	1047.6102	1274.4122	2465.5498	1472.7828	4651.2354	1300.2036	5621.46	2798.8472	1418.0712	1207.3695	1920.8529	1230.2065	1269.3455	1161.7456	2494.925	3281.9546	1509.0598	266.57819	329.43976	343.60443	950.65741	1592.6758	1155.8757	871.75739	1911.6492
2237.1643	1613.8171	1809.4578	3153.7056	1522.6268	1217.6852	1089.5493	1055.535	1117.5817	977.12708	2583.6846	1328.8575	1418.2914	1366.2086	820.45654	879.15247	1006.0687	1221.5891	2384.6929	1422.583	4488.2324	1249.8796	5407.043	2694.2913	1376.8442	1162.7467	1852.9495	1184.0515	1229.1125	1110.4839	2390.2593	3141.2781	1440.9272	259.31995	317.41803	328.04327	920.73798	1533.4299	1115.0356	845.34235	1852.3545
2333.0229	1674.7168	1884.6538	3259.2949	1593.3674	1259.0289	1134.5131	1091.9414	1163.1384	1005.5061	2673.0781	1369.9497	1449.6091	1409.7307	833.29553	914.17499	1048.8882	1269.7971	2471.6921	1469.3142	4639.0752	1289.6895	5615.8604	2796.1548	1426.7134	1203.2424	1919.3499	1236.0624	1271.1436	1169.3816	2514.8672	3301.332	1511.4637	263.77002	330.48132	341.83069	952.28003	1608.0487	1172.4188	895.85889	1930.3685
2237.1526	1611.5278	1811.2642	3150.7766	1525.3394	1221.7598	1095.4951	1058.0865	1123.5546	978.92761	2591.4463	1329.3589	1410.199	1373.4292	816.73804	883.3371	1007.2945	1224.0281	2389.6008	1422.0205	4467.9702	1253.0813	5421.249	2697.9917	1383.3181	1165.2197	1854.824	1192.1089	1230.8621	1120.1689	2409.4893	3171.9395	1450.5781	255.74634	321.37213	332.46979	926.14496	1544.6772	1122.2583	859.29193	1861.936
2337.3789	1675.7804	1890.1781	3259.0449	1588.7281	1261.4486	1134.1851	1093.2139	1162.9779	1007.615	2677.2974	1374.0248	1456.9147	1414.4606	840.02014	918.96326	1051.2054	1270.1997	2478.04	1474.1039	4640.8994	1292.3226	5633.5703	2799.2939	1427.0175	1212.0753	1923.4559	1235.5127	1276.4624	1169.3716	2520.9204	3294.5308	1502.5232	260.23956	326.60394	342.57098	954.34174	1604.8083	1169.8774	897.32605	1930.5105
2241.604	1604.924	1816.6451	3148.9104	1535.0044	1228.7852	1097.6108	1065.2449	1126.3281	979.45233	2589.4441	1333.9578	1411.4946	1372.4382	817.50775	883.40076	1009.8176	1221.3882	2389.1021	1423.5424	4483.4629	1256.6879	5424.7451	2703.0664	1385.7062	1168.3197	1857.7672	1192.3962	1229.7218	1117.4205	2412.4004	3156.0144	1437.7466	252.37836	317.7655	329.63477	919.74121	1547.3762	1122.823	866.89557	1866.1377
2332.7339	1684.0784	1905.3826	3269.5342	1589.9529	1268.033	1143.5693	1099.3401	1172.7163	1014.3484	2690.0977	1381.4885	1464.2983	1419.9529	841.9754	918.36859	1052.3237	1270.7024	2477.0654	1477.6292	4644.4517	1295.2268	5632.895	2805.5903	1434.8513	1215.6355	1936.1433	1236.0891	1275.6711	1173.3936	2514.1763	3295.8794	1501.8275	258.7829	327.03186	341.7948	953.60596	1606.1169	1172.8413	898.41388	1939.708
2239.3616	1616.1604	1814.8855	3149.4163	1539.6472	1232.1902	1104.1108	1068.6445	1131.8503	981.90485	2594.386	1332.9448	1412.5605	1372.0828	826.12885	878.14655	1005.4952	1217.0217	2382.7217	1419.2769	4464.5225	1250.9717	5376.0728	2686.3938	1382.3906	1154.7417	1841.9548	1193.5514	1235.0067	1124.4751	2412.4839	3165.9885	1438.4597	252.64679	319.3949	331.23792	924.28748	1551.363	1126.1067	862.08923	1876.5605
2339.8037	1682.6268	1895.5385	3267.9863	1597.6259	1268.4276	1144.3159	1098.4365	1173.1858	1016.3788	2679.0537	1377.5582	1457.0516	1411.6322	846.13428	917.50085	1050.7059	1274.9193	2478.8928	1478.5632	4633.541	1300.4861	5642.2173	2809.0449	1439.9551	1222.9747	1944.3975	1237.5331	1276.2847	1179.6729	2509.4634	3304.2139	1512.9172	259.97443	328.82996	346.38647	954.13586	1597.7166	1161.9438	894.49115	1929.1743
2239.6743	1607.5496	1814.5374	3151.2468	1539.5371	1231.6675	1105.7927	1066.6646	1132.675	986.60956	2597.1802	1335.144	1420.1482	1372.2693	826.75494	881.38965	1011.6035	1223.4614	2390.5994	1423.4773	4489.6094	1255.439	5428.7471	2713.1279	1390.9355	1180.7139	1873.0249	1193.834	1227.8967	1122.9055	2401.3989	3159.4729	1437.9688	250.86005	317.51337	330.57233	923.97028	1532.9089	1116.3279	853.68988	1874.8867
2334.0986	1682.0984	1904.811	3264.7017	1600.0074	1262.8582	1139.5205	1092.6182	1168.1837	1017.4343	2686.4502	1376.8234	1467.0497	1416.1652	847.91418	917.6369	1047.6555	1270.4094	2475.532	1471.8623	4609.5835	1296.0251	5604.9795	2798.616	1432.7175	1217.1111	1930.9287	1237.6765	1262.8174	1170.4299	2483.5271	3273.324	1485.1094	258.46802	329.4328	345.36444	948.01617	1605.2651	1169.3125	902.6546	1943.9133
2231.1086	1612.0234	1817.2927	3137.2656	1536.1725	1228.1833	1098.8759	1063.8638	1126.1765	984.0448	2586.377	1329.2399	1407.3749	1368.1884	821.04346	880.06146	1007.7845	1217.9197	2387.4866	1419.5796	4448.0894	1250.2659	5392.1885	2695.9592	1386.5864	1168.4968	1861.4717	1192.8774	1233.6852	1132.2596	2404.6169	3168.2769	1443.3501	248.34467	319.04675	333.03491	926.46765	1541.2234	1121.5767	868.64508	1869.4258
2334.7495	1686.4514	1906.2578	3263.1133	1610.5812	1274.1217	1141.8922	1103.3375	1171.6171	1018.0573	2698.6475	1386.1327	1468.976	1424.432	852.14197	915.88232	1050.3271	1278.1537	2466.77	1472.6183	4599.0537	1298.4545	5609.9697	2792.0825	1426.6979	1207.7069	1932.6	1233.3407	1272.0195	1171.1576	2497.3796	3288.1631	1498.9709	258.34308	328.17688	344.94824	953.52039	1606.7876	1171.7935	906.82623	1934.7996
2234.8838	1615.9944	1823.6255	3138.4397	1540.1497	1226.6323	1094.0032	1061.9263	1121.5237	983.18268	2582.8091	1325.7327	1412.1538	1366.8533	823.4942	880.54407	1011.0845	1222.8085	2380.6138	1424.3361	4445.833	1255.0416	5389.7339	2698.6318	1384.0426	1166.2378	1864.693	1188.6819	1225.5967	1130.9427	2402.4143	3160.4146	1441.3274	249.80261	315.72656	333.91882	924.83362	1549.2402	1126.2607	876.89935	1863.5425
2331.3862	1687.656	1905.8433	3254.5793	1596.2476	1273.2761	1137.7083	1103.248	1167.1633	1010.8521	2681.282	1374.1172	1459.71	1409.978	840.20966	916.05853	1047.4258	1282.5044	2470.3967	1473.7161	4600.7837	1298.166	5602.9189	2782.647	1430.0242	1212.134	1923.728	1234.6685	1274.0693	1180.0237	2499.6458	3293.0669	1489.0679	257.42963	330.43182	346.49896	952.50848	1603.7322	1166.8013	901.90741	1926.6809
2224.7764	1611.9939	1812.4041	3133.6826	1546.5237	1227.4495	1094.5725	1064.1348	1122.9045	982.99652	2582.8423	1329.46	1409.5117	1368.4641	818.05511	879.19836	1008.868	1227.4637	2378.8193	1422.2333	4441.7983	1251.8806	5386.0513	2690.561	1379.4899	1165.4792	1851.9386	1189.1853	1225.9752	1125.7206	2390.7913	3153.854	1431.4768	251.06842	319.61292	335.79834	922.25598	1539.9705	1124.0706	873.11621	1862.5361
2330.3718	1678.5818	1903.1694	3254.9272	1604.842	1273.1128	1141.946	1103.5818	1171.4792	1016.4606	2689.6824	1379.2681	1467.75	1411.9792	841.3913	918.64539	1055.7653	1292.7059	2477.2693	1474.7075	4621.5615	1304.0875	5634.6758	2800.2969	1435.8811	1218.8752	1944.6875	1235.8799	1277.3112	1186.3644	2510.0278	3304.8916	1490.3781	257.33673	331.11487	346.39941	957.33679	1619.7319	1180.8931	924.87177	1942.5186
2228.9604	1608.9197	1821.2915	3140.021	1546.9956	1236.7725	1103.76	1070.491	1131.8156	986.29248	2596.0645	1335.5039	1417.2473	1372.7639	820.04272	883.17285	1015.3589	1236.8827	2388.6851	1422.7416	4457.0122	1255.1017	5413.853	2690.1362	1390.2118	1170.3319	1862.392	1191.1299	1233.6765	1138.5269	2415.3005	3171.3257	1433.7046	253.02856	319.30902	335.16205	921.2674	1550.8186	1132.0681	883.30927	1872.1372
2327.4414	1678.7568	1899.1001	3256.5103	1607.8149	1277.0684	1142.9824	1107.2129	1172.2852	1018.4424	2689.2651	1376.5876	1465.3391	1416.0498	841.57343	917.17792	1053.9055	1288.0232	2467.957	1477.0752	4603.5049	1301.9407	5614.6274	2788.9805	1438.1572	1218.2393	1932.0583	1233.187	1274.5746	1190.9902	2518.8313	3309.6772	1500.8215	262.49652	332.16455	347.5199	958.94421	1605.9412	1173.2213	912.04102	1937.0432
2228.2349	1607.7606	1813.2526	3140.3079	1549.9993	1235.4592	1102.6608	1070.7578	1130.9462	985.54138	2591.0989	1329.2471	1410.8813	1369.3955	817.2572	882.00116	1009.7231	1237.0142	2386.9475	1421.4167	4459.3936	1254.7273	5402.7466	2695.3569	1391.1069	1173.896	1865.021	1188.8652	1229.1509	1135.2512	2401.053	3162.4626	1428.5864	253.71448	319.34344	335.60028	926.96136	1535.7704	1115.7871	865.01697	1854.6136
2325.1521	1683.5786	1888.0161	3245.9099	1602.366	1270.3278	1145.2085	1101.6306	1175.2688	1010.605	2668.4114	1367.6143	1454.333	1398.2007	835.77625	912.88013	1050.9553	1279.319	2465.7988	1470.1802	4597.4458	1293.7183	5595.311	2776.9907	1433.2251	1195.8522	1915.999	1232.8207	1272.1904	1189.3838	2498.8423	3293.3889	1500.1997	259.70764	332.85498	347.99622	954.22827	1607.5234	1170.543	913.41968	1940.8452
2224.0874	1611.4004	1806.9946	3133.1782	1539.3065	1234.6907	1101.6946	1068.2258	1130.2367	981.44324	2581.0596	1327.4147	1405.0455	1363.0468	813.57373	879.41595	1011.1226	1231.7112	2380.4849	1421.8416	4436.9355	1253.8794	5387.4995	2683.8606	1391.8418	1159.3677	1858.9177	1194.4373	1227.9708	1139.0551	2401.1982	3165.2651	1436.4049	254.46454	319.69592	334.74597	925.93298	1538.1233	1120.4607	878.64966	1867.7495
2348.1738	1691.2885	1915.4305	3251.2778	1610.4766	1270.0005	1151.6426	1100.8507	1181.5027	1012.1349	2686.8826	1374.1418	1455.7229	1409.8364	838.66785	910.25519	1050.2231	1280.2466	2473.9358	1477.9207	4620.2886	1306.0637	5613.3428	2785.5239	1437.8008	1206.1968	1934.3606	1231.9185	1272.3503	1185.394	2500.7478	3277.6616	1499.2351	260.44861	332.93921	346.34644	953.54431	1609.9651	1177.9939	922.89557	1943.8804
2230.8008	1609.6783	1810.2726	3127.9971	1536.4325	1229.8717	1106.675	1066.6024	1134.7979	979.82458	2590.8491	1332.9774	1415.8866	1362.6678	813.23926	874.45386	1010.9452	1229.1119	2378.2441	1417.7161	4445.1162	1249.4443	5399.042	2680.0742	1390.9065	1156.4852	1859.092	1192.3196	1224.5525	1136.0828	2404.2607	3155.8477	1431.5586	254.58752	320.0683	335.43304	924.70636	1539.014	1127.3346	888.35596	1872.7484
2322.3513	1682.5198	1894.6179	3237.9917	1606.4636	1274.1653	1146.6932	1102.3585	1177.0934	1012.6478	2682.0833	1373.2815	1457.2598	1410.4292	835.38745	904.22986	1048.9524	1282.4738	2466.3276	1467.2374	4602.9902	1299.439	5625.5093	2779.4653	1437.2367	1207.0592	1924.9379	1237.6941	1270.6763	1185.4253	2493.7844	3285.5557	1490.7598	259.32745	332.69012	346.21881	958.07416	1612.8152	1175.4153	922.81885	1952.6023
2221.76	1613.4387	1804.5952	3122.4546	1540.3239	1227.6174	1106.2159	1065.2198	1134.6974	981.82043	2593.6973	1327.3812	1412.5702	1368.7125	812.31531	872.99493	1011.8709	1234.2585	2381.2793	1419.2375	4454.5654	1255.155	5416.1196	2683.5569	1391.7122	1170.2368	1867.9072	1189.863	1227.2963	1137.8486	2389.9834	3149.7078	1429.0273	256.22913	321.16357	337.75696	929.3335	1546.7687	1130.4902	900.80286	1882.6007
2339.5513	1686.4062	1904.74	3258.7893	1609.0598	1272.261	1152.3789	1101.5022	1182.228	1017.2028	2711.4302	1388.2356	1471.5276	1421.8994	839.12347	906.81628	1053.8165	1280.72	2476.5208	1472.3792	4628.8862	1309.2751	5666.896	2801.4138	1446.7026	1229.4594	1956.2122	1236.449	1275.4453	1188.7092	2488.448	3274.2871	1496.3374	263.72443	334.05353	350.4046	959.91766	1609.3013	1178.5162	935.7157	1956.8364
2240.7803	1617.8357	1821.8296	3133.8352	1550.8179	1232.9958	1108.1033	1067.4856	1137.1147	988.03864	2607.9854	1338.3369	1417.208	1376.7544	818.83185	873.80548	1013.6262	1227.2783	2382.8525	1421.0771	4450.8237	1256.6267	5422.23	2688.1682	1397.093	1174.9707	1869.6355	1197.8564	1234.7651	1140.4626	2398.6597	3163.9238	1438.2563	259.59882	325.76617	340.9809	934.86041	1546.7131	1127.2998	887.6933	1890.5295
2327.0144	1681.3848	1898.353	3250.2705	1614.8767	1276.7527	1146.1624	1104.9749	1176.1799	1014.1955	2709.6423	1382.7349	1468.0837	1415.4639	841.8476	907.0072	1048.3644	1278.8125	2473.4854	1470.2513	4610.9414	1305.3672	5627.9653	2785.79	1438.9261	1220.4551	1931.4113	1234.2473	1275.7456	1191.4675	2483.1414	3279.2183	1491.9937	263.91327	334.20563	352.94403	962.57977	1602.3372	1171.5283	916.9798	1955.5288
2236.3801	1612.3708	1817.8711	3118.821	1541.8269	1225.2107	1104.8176	1060.7037	1133.6238	981.85742	2596.1143	1333.9268	1415.4949	1367.6389	812.54248	875.36859	1010.7053	1227.2107	2385.6997	1413.4639	4462.4229	1258.22	5414.3394	2686.6353	1395.2332	1177.408	1860.7463	1190.1194	1230.9556	1135.7493	2373.8992	3130.8389	1428.4111	255.56488	325.45599	338.29889	931.47479	1544.0928	1126.9099	890.6601	1886.9919
2338.9514	1685.0386	1899.6108	3244.2476	1615.1534	1275.1534	1144.7515	1104.6874	1175.025	1018.7003	2711.8091	1387.8119	1472.8942	1426.7369	838.97266	908.93835	1051.6394	1288.9697	2468.9871	1467.6826	4614.1426	1307.0743	5628.2827	2789.4524	1444.2397	1217.2848	1932.6736	1204.9149	1236.2134	1144.6128	2383.9062	3131.9702	1444.5016	257.5589	320.80396	328.86426	922.07593	1503.709	1091.6309	810.49591	1806.2881
2238.6145	1611.801	1819.8137	3111.6423	1542.5283	1232.4932	1099.5654	1068.3984	1126.999	982.9693	2601.7314	1337.1306	1413.3669	1367.0195	817.034	851.12115	983.98358	1186.467	2315.2976	1378.1692	4278.6494	1209.103	5090.3057	2559.0259	1330.2493	1072.353	1697.22	1160.5931	1194.4049	1091.0659	2273.7261	2988.2148	1379.2761	249.00287	310.4585	319.91467	889.95618	1527.3065	1112.3369	867.91492	1867.9506
2323.8975	1670.5359	1890.8757	3223.3167	1603.5435	1266.7346	1136.8359	1097.551	1167.3655	1009.5379	2683.3926	1368.3076	1457.3188	1403.3186	832.27814	904.73523	1052.014	1266.8545	2460.9707	1467.1782	4592.6021	1300.6073	5599.3936	2774.9089	1434.9331	1215.7157	1926.4231	1234.1416	1273.3363	1183.6521	2479.8306	3233.0146	1489.2782	269.18164	336.4342	354.09631	962.94666	1599.1531	1164.3525	919.70721	1953.7122
2223.6738	1607.0037	1797.3547	3106.708	1539.8438	1224.033	1097.0886	1060.1597	1126.5554	982.20001	2586.9236	1327.7278	1407.9639	1361.4045	809.00287	873.46637	1006.2621	1224.9526	2377.6707	1420.2781	4446.9365	1258.0088	5425.8599	2696.125	1392.1865	1181.1167	1872.6958	1187.9374	1228.812	1134.847	2378.9653	3111.5278	1428.7919	256.74512	325.79431	338.64587	930.9939	1525.1077	1111.1809	874.49097	1868.6658
2331.1265	1678.6189	1888.0789	3223.8074	1608.0532	1272.4612	1140.6506	1103.229	1170.3523	1015.1985	2699.3562	1380.1951	1461.1406	1409.134	837.91803	905.76715	1050.8401	1276.0842	2465.1829	1467.5159	4612.5659	1301.3206	5617.3892	2781.062	1438.5796	1221.4897	1938.8438	1240.7898	1275.04	1187.9639	2481.5388	3256.7588	1494.6768	269.27502	336.54816	353.77545	966.58185	1598.5669	1166.4597	917.16522	1955.3103
2225.6628	1608.5583	1806.0532	3099.8062	1546.182	1229.3099	1097.8915	1065.0906	1126.0739	980.52893	2599.3232	1330.1593	1411.2965	1367.2357	810.46423	871.23315	1011.6313	1222.4371	2380.5371	1418.8584	4440.2505	1248.757	5410.8647	2678.439	1389.9177	1169.1091	1855.2019	1186.6162	1224.9215	1134.8536	2372.0425	3117.0483	1423.3684	258.99408	326.61011	338.83716	929.7583	1529.951	1118.447	885.53662	1883.9562
2335.3457	1683.7899	1889.5592	3217.2856	1605.8549	1264.9944	1146.7863	1096.4706	1176.6749	1015.1301	2696.1924	1376.6517	1461.7823	1406.8517	830.03284	903.8194	1055.4092	1273.4426	2467.8499	1467.8435	4600.2109	1302.6526	5611.7124	2780.3645	1431.3989	1209.7112	1928.3032	1230.8003	1276.1309	1189.9766	2480.3577	3253.3516	1495.3887	269.21698	336.31952	351.88177	965.76495	1596.9011	1167.6174	920.2832	1944.2793
2231.7244	1608.8855	1806.8462	3097.9524	1543.0498	1221.7991	1104.3101	1059.5808	1132.7117	977.55817	2584.1213	1326.5071	1411.1699	1360.5151	809.68976	868.38599	1010.5894	1220.488	2384.5742	1419.2063	4438.8877	1257.0251	5413.2871	2683.0442	1389.2576	1167.099	1868.6826	1185.5681	1230.541	1135.2859	2378.1497	3117.3738	1426.8215	259.25275	324.86395	338.00897	932.91974	1530.1226	1113.9971	877.64435	1876.0696
2328.8708	1679.3567	1886.417	3215.8984	1600.5355	1263.5182	1148.8818	1093.9813	1178.6211	1014.2479	2698.772	1379.2604	1461.0487	1408.6937	834.90039	902.34497	1053.6459	1268.0309	2462.5234	1473.3668	4604.1924	1299.0634	5617.2832	2785.8745	1426.5504	1211.4204	1930.517	1233.1233	1269.8411	1188.7546	2485.3191	3249.1663	1495.9626	266.30408	338.23553	352.58807	965.45477	1601.282	1168.176	920.7171	1957.6162
2236.8232	1607.3867	1804.4507	3092.2756	1538.5962	1225.9336	1104.0242	1061.438	1133.2449	982.4809	2589.7798	1326.0667	1410.1389	1357.3391	807.83258	868.11597	1014.2777	1222.5685	2379.8772	1417.5107	4449.8433	1255.6055	5410.5972	2681.9854	1382.5547	1170.0815	1861.259	1190.825	1231.1296	1141.8118	2384.063	3122.9314	1428.8613	259.06042	327.22748	340.16327	935.33087	1529.7261	1119.7614	880.74414	1877.9731
2331.1865	1688.0613	1890.45	3221.7083	1603.9553	1273.8501	1151.8682	1102.8599	1182.1665	1021.6457	2712.9395	1385.4934	1470.0637	1409.0935	841.26031	905.5705	1058.3005	1278.0098	2472.0161	1471.3694	4624.9526	1307.3818	5649.9058	2790.417	1439.6482	1230.9729	1945.0225	1240.4595	1277.7295	1197.2146	2489.4402	3262.5352	1499.3257	266.98004	341.21124	353.02509	967.5473	1608.5452	1173.1416	930.5705	1976.0754
2235.8179	1616.887	1816.5623	3105.5349	1543.2043	1230.3765	1107.9675	1065.5452	1136.5149	988.16553	2622.2136	1339.6841	1418.7432	1369.0417	817.64844	872.10449	1020.578	1229.1797	2388.5728	1421.274	4473.9873	1266.655	5444.8525	2695.1406	1396.5319	1185.4618	1876.6884	1197.1521	1230.842	1146.4277	2384.1165	3126.3049	1433.2375	259.17932	329.39471	341.36969	937.65265	1536.418	1120.3823	882.56854	1901.127
2334.4822	1694.281	1904.0256	3229.7651	1614.835	1278.3397	1159.8236	1107.2056	1190.5396	1024.5408	2721.2708	1393.3237	1474.8696	1415.6965	849.31384	904.84106	1057.3467	1272.9766	2463.9224	1474.7528	4623.4424	1309.6185	5625.5859	2783.8164	1431.9899	1212.6478	1928.2523	1235.8668	1279.5574	1198.3345	2500.0825	3276.7197	1500.005	267.90057	341.20264	351.89648	970.47644	1602.6482	1170.9742	918.16919	1963.7415
2232.3	1622.6934	1815.8887	3096.79	1534.8333	1229.3838	1109.0989	1066.0867	1139.0667	987.65558	2604.5237	1330.4045	1415.6353	1367.2305	816.56134	868.4519	1017.205	1225.2194	2381.7822	1420.0298	4458.2017	1261.4744	5425.7773	2682.0754	1389.354	1175.5787	1870.0391	1189.3325	1234.1235	1141.7751	2384.0364	3127.0227	1430.7253	259.75403	328.06805	339.91656	933.22455	1539.6487	1124.0405	892.53375	1896.749
2326.5247	1686.7092	1897.4797	3207.7678	1605.6841	1273.5159	1155.325	1103.2097	1185.7458	1017.205	2701.78	1379.4336	1463.1987	1408.9026	836.20294	904.56396	1056.4606	1277.2458	2468.2021	1472.5299	4609.502	1306.1415	5648.4385	2779.9238	1435.6493	1221.3624	1934.4205	1234.5156	1277.3137	1197.3684	2500.0916	3255.2307	1492.4226	268.07855	340.79608	353.92181	966.9599	1608.9104	1173.4655	924.64075	1971.7346
2219.7307	1616.9932	1808.4849	3086.2571	1539.6475	1226.402	1113.0596	1063.2866	1141.931	988.06665	2609.0715	1331.6262	1410.7451	1361.9519	812.29565	870.19757	1020.1398	1221.6011	2385.1343	1418.0195	4451.6206	1264.7402	5433.5962	2683.1082	1383.8645	1180.6382	1870.2148	1184.9265	1227.9873	1140.7197	2389.7021	3113.7407	1429.0447	259.82874	329.02875	339.37384	933.02997	1530.6388	1115.4905	877.09119	1893.026
2324.1865	1678.1476	1890.8737	3200.1133	1598.329	1266.321	1152.7686	1097.3074	1183.5798	1017.2838	2690.3511	1374.5219	1460.5638	1396.0736	833.34814	904.97632	1059.7599	1274.4827	2479.0312	1472.8269	4618.8877	1309.9779	5666.1738	2787.2354	1431.5669	1227.8951	1935.051	1225.304	1275.6791	1191.7603	2490.1406	3247.1553	1483.8046	264.72998	337.70886	347.09216	963.72522	1604.5553	1172.6578	914.21997	1966.6627
2222.2363	1605.0796	1804.614	3092.1357	1534.2091	1228.1334	1112.8685	1063.8306	1142.0807	985.27173	2598.6758	1331.0607	1409.954	1360.8666	809.9032	868.16754	1017.9984	1222.4421	2375.969	1411.5823	4444.7188	1259.3623	5381.9756	2660.0581	1373.218	1159.2688	1826.6707	1184.481	1233.9988	1148.5227	2394.2729	3120.6208	1430.8323	259.8053	325.42712	339.64221	937.36267	1537.2698	1118.5889	877.95184	1899.0496
2332.5073	1678.6334	1894.3719	3211.8113	1598.3491	1265.4789	1159.6562	1097.1833	1190.113	1020.1721	2704.0015	1378.7688	1462.8777	1403.7588	838.59521	907.43237	1062.2588	1275.5111	2471.8765	1472.0679	4605.9697	1305.3236	5650.2324	2781.4497	1433.3115	1216.9445	1935.5093	1231.615	1275.4319	1194.7554	2488.3616	3250.4907	1500.5127	268.34619	341.20355	353.8067	970.38837	1594.3936	1160.7566	911.15802	1942.4087
2230.3455	1608.3354	1806.6792	3089.7495	1534.4128	1223.1675	1119.5505	1058.0891	1149.2875	984.81799	2600.2412	1327.6465	1416.3582	1359.4536	813.02283	870.94757	1022.6132	1223.0725	2384.7529	1421.5679	4460.7798	1260.6475	5427.2881	2676.2249	1382.7405	1170.6663	1866.021	1184.6174	1223.9243	1139.1829	2378.8027	3110.6384	1428.9492	258.82477	327.03815	339.43304	930.77057	1528.2388	1117.1704	875.14087	1890.0857
2324.0847	1677.4966	1892.9236	3200.9468	1599.2882	1263.1981	1162.6694	1095.2069	1194.5912	1012.7701	2686.4331	1369.4843	1453.5477	1392.9449	824.84387	903.57068	1064.9768	1284.1698	2469.2195	1469.9312	4607.1084	1304.7028	5625.1616	2772.1147	1426.3555	1206.7136	1916.5923	1228.9821	1271.621	1193.3137	2485.105	3234.6738	1488.0127	266.51593	340.51599	349.84399	959.56812	1608.4155	1172.125	922.28778	1960.0154
2215.3813	1598.3522	1797.215	3076.9185	1534.4674	1216.6484	1120.2985	1055.1433	1150.1423	978.59705	2591.356	1319.924	1406.5287	1349.1481	803.65344	871.20319	1023.2066	1225.199	2371.7178	1412.4209	4426.2598	1258.1692	5382.5981	2660.8083	1366.9377	1150.9563	1821.7974	1183.8542	1228.2087	1142.4895	2388.6792	3108.9001	1424.0791	259.94946	330.36078	340.77948	933.02362	1528.2717	1113.2709	870.19238	1886.4963
2319.6858	1677.0361	1876.97	3208.4961	1598.5436	1270.3938	1164.2805	1100.7977	1194.7556	1013.3455	2689.2334	1372.8719	1460.0206	1399.141	823.7146	911.06537	1067.7383	1284.0007	2470.1636	1470.5125	4611.1206	1307.8069	5623.4634	2774.7542	1432.0015	1211.27	1919.1709	1233.3992	1276.5752	1195.7969	2500.7952	3264.6504	1499.3896	265.38702	340.88654	353.08563	968.10724	1594.5486	1163.9561	908.68933	1956.0344
2217.1313	1604.5483	1797.0808	3084.3716	1529.8384	1222.8008	1122.1052	1059.8306	1151.5239	980.43201	2592.0203	1320.844	1404.0725	1351.5974	803.07117	874.38287	1026.8135	1237.137	2384.1587	1420.8281	4449.3091	1260.9094	5415.9453	2687.7549	1378.458	1172.6558	1847.6699	1181.6636	1226.1202	1142.5115	2384.1079	3109.4404	1430.915	259.6886	327.92053	338.54431	935.54114	1529.4375	1115.8477	864.06488	1886.0454
2321.8594	1677.0056	1882.7864	3206.7007	1602.9359	1268.9443	1162.5776	1099.3138	1193.6738	1015.6265	2696.7612	1372.8527	1458.569	1397.2657	828.40234	907.89868	1068.5496	1281.7333	2469.9897	1467.769	4585.6421	1306.4781	5612.6885	2777.9985	1426.8538	1203.9489	1913.4099	1228.311	1271.5388	1193.5088	2483.5918	3232.9688	1487.8032	266.66486	341.36432	349.47198	967.63849	1593.8958	1168.261	900.00287	1968.5901
2218.8818	1600.9578	1797.8489	3088.0564	1540.3743	1224.7898	1122.5103	1061.53	1152.3569	983.76508	2586.5574	1322.2595	1403.6641	1348.6658	809.0191	876.44342	1024.9783	1231.8362	2383.647	1418.6021	4440.3398	1257.8599	5409.5591	2675.5476	1383.0793	1159.3552	1849.4036	1181.95	1228.8201	1146.4902	2378.2715	3115.1406	1429.4622	261.29639	328.66644	336.63519	929.63409	1525.0936	1115.6038	866.34839	1892.9537
2317.7461	1671.3922	1882.4432	3206.4033	1598.2102	1265.1279	1168.0199	1096.2184	1198.6398	1013.4709	2693.7441	1371.6226	1455.2112	1393.0767	828.7002	904.8858	1060.4656	1275.2534	2464.4758	1467.5825	4584.022	1304.9768	5616.8818	2772.2493	1429.9341	1202.0457	1911.8242	1224.973	1273.2054	1189.4794	2473.8342	3217.5259	1493.8088	266.87909	337.27856	349.99402	967.78711	1597.9463	1165.4136	913.86932	1961.9722
2215.9678	1597.6766	1791.0006	3088.106	1535.2007	1228.7788	1118.7102	1064.8984	1148.5212	983.06439	2586.6838	1319.4404	1409.7065	1345.7388	807.14911	869.4267	1022.5743	1218.5872	2375.3547	1416.1975	4397.0278	1254.0679	5365.0947	2653.3733	1376.8828	1141.3496	1825.7676	1182.197	1226.2534	1143.5332	2374.1753	3096.9565	1432.3591	258.67975	330.80804	339.11346	935.3432	1521.1439	1112.7635	866.06067	1885.4767
2318.3408	1671.5831	1878.7091	3194.8542	1591.4561	1268.1575	1164.0801	1097.9924	1195.2791	1008.4145	2679.8105	1363.4749	1449.655	1387.2742	820.12201	908.9903	1067.3008	1271.8547	2463.6406	1463.3149	4582.5566	1301.1848	5616.6748	2761.1982	1423.7588	1197.1719	1895.2087	1224.0457	1268.0676	1192.0891	2473.8887	3228.9033	1492.8945	266.83588	338.15399	351.02667	963.59088	1592.1116	1165.1021	907.23608	1963.6841
2208.6282	1591.5125	1779.01	3075.2332	1527.9404	1221.0269	1117.6665	1057.583	1148.1309	976.008	2574.666	1317.2595	1400.0999	1345.0476	796.11224	869.7475	1019.7624	1215.8828	2372.8896	1414.5544	4416.1367	1253.1008	5393.249	2661.8569	1375.7261	1155.804	1831.2021	1181.4585	1226.8801	1141.9873	2381.885	3100.6477	1422.7627	259.5531	329.47491	335.08661	929.54034	1529.7238	1112.1078	865.9353	1884.7196
2318.8308	1667.5691	1872.072	3187.9551	1591.6008	1255.5981	1165.084	1087.6184	1196.6404	1006.5264	2683.6919	1368.3901	1449.1179	1386.2354	818.93152	904.05542	1059.5579	1265.6346	2462.1489	1459.5214	4596.8677	1303.2822	5604.1724	2765.7227	1423.2455	1206.5117	1890.0111	1232.4636	1272.012	1192.7834	2470.5579	3225.1047	1489.3076	262.89502	339.96112	349.63751	958.87726	1593.535	1164.7622	906.64709	1956.7823
2212.2856	1591.9174	1786.9901	3066.8831	1523.7849	1213.3805	1122.8044	1050.0275	1153.0239	974.45776	2574.2563	1312.9746	1401.1147	1339.7661	796.15625	869.81525	1016.7787	1217.6321	2374.8657	1407.3452	4437.085	1258.7654	5384.2466	2667.1445	1376.374	1164.0664	1830.239	1186.7087	1232.0293	1145.3198	2366.7822	3101.4753	1425.5171	255.90741	329.78754	338.72101	928.86493	1536.0396	1124.0376	885.46417	1902.4539
2349.7358	1682.6616	1893.8047	3201.0801	1599.0808	1271.0085	1174.9532	1100.2528	1206.4132	1009.4592	2693.0732	1373.1855	1455.5525	1394.4429	824.51562	904.48071	1061.6052	1282.252	2473.4912	1469.7816	4636.1079	1310.1477	5655.7842	2787.7119	1436.4491	1223.6997	1926.9989	1232.0842	1282.9595	1208.2659	2510.7803	3265.6025	1504.192	265.44751	342.74219	350.82812	968.61707	1605.989	1176.2455	922.4209	1979.865
2231.571	1600.0608	1802.8943	3083.8987	1531.2432	1225.241	1133.1178	1061.0499	1163.6246	979.4823	2604.9604	1326.9775	1415.499	1355.4832	805.25574	871.57483	1020.6122	1220.7036	2383.6123	1415.0676	4457.3818	1265.3191	5414.1592	2671.2559	1386.4382	1173.6135	1851.6736	1185.0322	1233.9336	1151.918	2392.6492	3114.2134	1440.6777	258.05597	329.84149	339.86517	935.25092	1538.3643	1124.0488	879.99518	1894.7317
2334.0442	1669.731	1883.1921	3201.9568	1594.3181	1268.3711	1175.8081	1098.1763	1207.7817	1012.3757	2710.8118	1378.9436	1465.8896	1400.4102	822.67462	901.66644	1066.4937	1264.5461	2468.2852	1462.1555	4619.4873	1310.8057	5628.5918	2776.2773	1433.1699	1218.3823	1918.0669	1233.6073	1280.4197	1201.8259	2496.1279	3252.4683	1493.924	268.513	339.21179	347.8136	963.73718	1600.7395	1167.6833	916.40778	1967.8616
2229.9321	1600.5236	1794.7494	3079.0701	1529.8777	1230.4187	1131.5283	1066.2285	1162.1333	974.78265	2593.1008	1325.76	1411.78	1351.0042	802.04926	865.96338	1017.4849	1213.9442	2373.2549	1403.7317	4430.2471	1259.4999	5394.4194	2656.9092	1379.9827	1163.1858	1834.1182	1187.6948	1231.7234	1142.3523	2379.1602	3097.9624	1430.9639	260.41614	329.06488	336.41168	929.98505	1532.8669	1120.8933	875.93903	1892.4709
2327.5249	1671.0796	1875.8069	3189.0154	1592.8115	1265.2661	1167.4598	1096.4603	1199.3264	1007.204	2679.353	1364.5166	1449.4565	1384.3845	818.05334	899.85107	1058.9478	1262.0306	2463.811	1458.6512	4601.8813	1306.5522	5639.0483	2774.9761	1432.8671	1214.7539	1920.891	1224.0399	1275.8766	1192.5535	2475.9458	3218.7158	1490.7915	264.68475	340.53259	350.01953	961.76086	1603.4797	1170.3057	917.31464	1969.5576
2223.4297	1603.4866	1784.6653	3072.5833	1530.459	1225.618	1128.186	1061.0817	1158.6464	975.78528	2583.8694	1319.0417	1404.9734	1344.761	797.36377	866.38324	1019.2917	1205.8042	2373.542	1407.0771	4434.2529	1260.0244	5395.2339	2670.4294	1382.3274	1167.3232	1846.5093	1186.4097	1233.116	1144.8091	2376.1965	3091.9902	1434.7007	259.22009	329.67065	337.49915	931.25513	1531.9512	1115.8628	877.30548	1893.303
2332.6143	1667.629	1875.9218	3196.3538	1590.7002	1270.3882	1174.5144	1100.4861	1206.6895	1006.091	2683.698	1365.4485	1453.0322	1383.8176	817.9505	899.04987	1062.2234	1260.1838	2469.8328	1463.7234	4615.8262	1309.7598	5651.1079	2767.1797	1439.5923	1221.6931	1925.3423	1230.8035	1279.6411	1193.4722	2482.9668	3216.0671	1494.0833	267.25385	339.85773	346.22552	961.5274	1599.3551	1168.7711	915.69373	1971.2501
2225.7886	1594.6909	1786.3193	3074.762	1530.053	1228.1399	1127.3247	1064.0901	1157.6794	973.52155	2584.197	1317.0413	1399.8889	1340.8706	798.58075	865.04089	1018.0546	1208.933	2374.4561	1406.2047	4441.5132	1260.9127	5396.6621	2663.2505	1381.6437	1168.8341	1841.0399	1190.9202	1237.9109	1140.0229	2380.5447	3094.5432	1426.6487	259.5495	327.26166	334.45245	933.88678	1533.2595	1116.6868	872.58228	1897.3809
2335.2402	1678.3706	1879.2957	3199.6963	1595.1364	1272.5724	1174.5779	1102.4292	1206.4264	1007.2865	2697.5894	1373.3446	1457.2887	1389.5658	820.06958	906.98267	1066.4657	1267.3069	2475.0088	1464.701	4635.4106	1310.9579	5672.6821	2777.7773	1440.9662	1226.7749	1927.3876	1228.1509	1283.9395	1198.9844	2498.115	3230.2361	1500.9868	262.71173	340.78485	350.19183	969.66815	1611.8167	1173.8135	920.87311	1977.0718
2229.3213	1608.1547	1793.1664	3082.0178	1529.2065	1226.8679	1131.0269	1062.184	1162.5002	975.20618	2593.177	1323.6294	1409.8367	1351.8279	801.6958	863.36328	1020.9456	1210.7955	2375.1038	1410.4849	4452.9482	1267.6014	5439.6265	2677.2583	1391.4011	1179.8452	1854.0896	1191.4041	1234.2283	1147.6057	2398.9619	3100.7793	1440.825	258.81091	330.69257	334.94769	935.49445	1548.4624	1130.3232	893.84222	1917.2253
2341.9824	1680.6559	1883.7899	3212.8665	1595.9509	1267.9602	1176.4363	1098.1223	1208.3912	1012.0353	2703.5337	1376.364	1462.7402	1399.0308	828.98291	895.69806	1060.959	1255.0208	2469.4553	1457.6794	4618.3623	1312.0183	5667.835	2775.6658	1442.2812	1232.9351	1924.676	1234.5645	1281.9658	1204.1965	2512.8115	3253.5762	1499.8772	268.1994	340.79828	351.32782	967.91913	1625.3726	1183.7544	947.14758	1997.4973
2241.9629	1610.5718	1806.1191	3085.6306	1530.719	1226.2942	1131.0601	1060.2671	1161.0498	979.38129	2602.0603	1329.4749	1412.0386	1350.3833	797.3736	868.0603	1020.5844	1211.6079	2382.8164	1409.4974	4456.4692	1266.6807	5461.8721	2686.0044	1397.6613	1190.2489	1861.3944	1190.1074	1232.7936	1151.1992	2400.9351	3108.9788	1437.8047	256.71796	330.1344	338.40295	934.66968	1542.9932	1125.1165	887.42932	1912.6069
2339.5657	1680.7771	1885.1426	3198.5037	1591.7732	1274.6238	1173.1226	1103.3546	1205.2939	1009.5182	2693.5486	1368.304	1459.1809	1384.2317	827.23145	900.58014	1061.1265	1258.0774	2470.7007	1457.0542	4615.6567	1310.4016	5663.9414	2766.3464	1441.0679	1221.8987	1927.5835	1227.0695	1284.3899	1198.0787	2484.4595	3227.9688	1495.6017	264.08539	342.1687	350.46948	966.16711	1606.6685	1168.7137	919.98511	1971.4277
2233.4131	1602.9847	1795.0131	3085.3777	1528.5586	1228.3759	1130.8506	1062.5234	1161.7465	978.02747	2585.5969	1321.938	1412.5171	1339.1091	799.6344	860.71045	1014.3749	1203.3203	2376.6226	1401.2291	4444.6553	1258.6051	5421.3306	2659.501	1380.9281	1165.5635	1833.8549	1180.5302	1229.6312	1143.5991	2382.2048	3094.6216	1433.8623	256.82397	330.08911	336.28992	929.60852	1531.0693	1113.7302	873.94971	1893.8284
2325.7512	1672.6941	1869.6128	3201.6123	1593.6063	1264.1259	1175.3226	1094.1804	1207.5953	1007.47	2686.311	1366.318	1455.2728	1377.2904	822.38525	894.38953	1057.4309	1247.8041	2461.3386	1451.3044	4596.6328	1303.1583	5620.8301	2763.0154	1433.9734	1213.6246	1899.0293	1228.2654	1284.1056	1195.9514	2477	3220.249	1490.2755	262.74927	341.93872	350.16309	962.74561	1594.8894	1162.601	908.29736	1960.4651
2225.0115	1604.9431	1788.4734	3080.3035	1525.0505	1220.6938	1133.7738	1056.776	1163.6271	972.85388	2581.8899	1313.8101	1400.8655	1327.3254	795.46484	860.7926	1017.2814	1199.0577	2373.3262	1396.8369	4436.1328	1262.1442	5422.3857	2666.3567	1387.3752	1173.8768	1844.0061	1184.4031	1230.1039	1139.5768	2364.8198	3080.356	1432.1753	258.15601	331.22156	331.7583	933.302	1528.6135	1116.833	872.51373	1898.8865
2339.2207	1677.1511	1879.8052	3199.6553	1592.4969	1272.8411	1178.4344	1101.3342	1211.2449	1011.6583	2686.7139	1364.3907	1448.7369	1375.4911	816.08948	897.5498	1062.4471	1257.4895	2464.2349	1455.8436	4600.9507	1308.8934	5649.5396	2770.1606	1442.297	1214.7297	1930.7291	1229.7986	1283.2358	1200.8459	2489.3113	3232.5706	1503.2122	267.97565	340.59308	346.0235	967.30011	1606.8795	1170.9662	921.92322	1977.3868
2228.1824	1598.6572	1788.7449	3081.4722	1525.9087	1222.4636	1136.3698	1057.0768	1167.7574	978.19543	2591.918	1319.5481	1402.8237	1337.832	791.1333	861.24945	1020.4315	1205.3201	2376.4641	1411.4265	4442.0879	1267.3306	5445.0674	2670.2278	1394.6223	1174.6675	1861.7397	1186.4944	1232.8486	1144.5955	2387.2559	3093.2454	1437.2708	258.5083	327.57538	334.00592	935.11798	1536.7062	1117.9088	882.42175	1892.1652
2339.6035	1685.2913	1883.5173	3209.4451	1597.5825	1268.3086	1181.9021	1098.2881	1214.3801	1013.8731	2703.1577	1373.0405	1466.009	1386.4258	822.67963	894.8988	1060.0018	1249.4534	2465.3076	1456.1322	4579.5215	1306.9232	5652.8901	2761.9644	1433.7352	1210.8036	1915.3729	1228.0872	1276.4775	1194.355	2479.2832	3230.1165	1501.4231	265.89124	342.88702	346.20856	960.05585	1606.7804	1174.429	928.46362	1974.9323
2237.2825	1604.8115	1798.6704	3082.6265	1526.2783	1221.1177	1131.7485	1058.116	1163.0571	975.91437	2588.335	1321.1064	1405.9631	1335.002	796.39313	858.85211	1019.455	1197.2275	2377.1165	1400.1558	4431.8921	1261.4065	5440.6392	2667.45	1384.687	1162.4524	1845.1345	1183.6902	1231.8062	1144.2983	2376.2432	3094.6938	1436.2012	258.22638	331.00293	335.15857	930.7782	1535.1819	1117.1925	883.41162	1893.856
2341.0857	1672.7769	1880.7949	3201.616	1595.8777	1273.2661	1178.0044	1101.1427	1210.5022	1012.5745	2687.4434	1365.189	1456.1282	1379.3833	819.41528	894.7666	1059.2926	1255.9149	2471.6934	1456.6683	4591.3359	1308.7245	5696.4258	2784.7715	1442.8141	1222.2415	1929.6549	1235.4539	1280.2543	1196.1672	2481.1226	3231.5747	1504.1881	266.54529	342.27515	345.80334	965.14697	1624.6533	1182.9175	938.85284	1990.7395
2234.2778	1601.047	1797.2406	3082.2354	1533.4771	1223.168	1134.5518	1060.1301	1165.7825	980.5473	2595.7976	1319.7788	1405.5415	1336.8779	800.22614	859.84253	1022.056	1200.4644	2378.5574	1402.1902	4424.5376	1260.8304	5459.8413	2672.384	1385.8057	1169.3392	1847.8882	1194.9546	1243.0127	1152.6121	2390.584	3117.9543	1445.5042	260.74554	331.86945	337.367	935.61981	1535.5654	1122.8313	885.81671	1900.843
2345.0808	1679.3474	1892.5793	3205.7981	1592.1858	1269.5566	1178.9561	1098.8259	1211.1201	1012.1872	2698.4546	1370.3831	1458.8088	1382.8943	821.63934	894.01166	1064.6599	1249.2495	2469.53	1455.063	4591.1738	1308.3403	5698.9268	2782.3701	1439.6973	1225.6096	1934.1858	1236.9551	1285.7737	1200.8451	2485.6914	3242.979	1504.4139	263.64923	343.30212	345.01611	970.89575	1603.1783	1170.444	925.96179	1968.3334
2240.7927	1606.77	1801.4812	3081.9067	1532.509	1223.9653	1133.4507	1060.999	1164.7893	978.21063	2592.8232	1322.5129	1408.7439	1333.4697	803.68475	860.46448	1018.874	1202.1682	2380.9224	1402.03	4436.3545	1265.1467	5461.3574	2677.6477	1390.9314	1174.9667	1848.3928	1192.0654	1239.0735	1144.2872	2366.9077	3097.9941	1443.0582	260.33588	330.37073	333.56433	928.83582	1536.7157	1119.8192	886.3894	1898.5465
2339.5752	1680.4437	1888.2753	3198.0962	1589.7178	1266.5792	1178.6765	1096.5681	1211.1184	1012.2694	2689.0566	1364.5176	1451.3276	1377.4004	819.54749	899.71851	1057.0681	1250.4998	2475.2471	1454.1368	4584.1621	1306.4264	5675.791	2778.4863	1434.0861	1214.5594	1913.8273	1239.8132	1296.3147	1201.9167	2478.0139	3245.0103	1507.8984	264.97333	344.12799	348.42157	964.22931	1605.6204	1172.8521	930.75531	1981.9751
2232.0867	1607.7732	1796.3372	3076.4307	1528.559	1222.0375	1136.5228	1058.8163	1168.3136	978.96558	2584.7734	1320.7313	1404.516	1338.1893	802.99792	860.91681	1019.3323	1198.9414	2378.1335	1402.3218	4421.394	1257.6963	5465.2803	2673.7756	1385.9604	1174.53	1846.1121	1201.8352	1244.0869	1148.2382	2366.6545	3108.1978	1440.9587	255.30579	330.90552	334.37988	934.39954	1535.6261	1120.3445	893.0011	1903.4843
2341.5454	1684.0103	1899.4312	3210.7119	1591.8311	1274.9685	1187.2947	1104.2065	1220.1726	1018.3157	2701.4565	1375.2097	1463.1196	1384.6074	827.34747	898.88165	1061.5125	1248.8545	2473.3074	1450.6025	4600.7393	1312.4058	5714.3892	2797.084	1441.9448	1236.667	1934.3992	1251.171	1287.2633	1203.4744	2481.1604	3257.2583	1514.7048	265.7677	344.05518	347.72583	969.64929	1609.666	1174.5486	928.62366	1981.145
2234.9888	1604.4911	1802.8846	3080.0725	1529.595	1224.0959	1136.5837	1058.7893	1169.2454	983.03815	2594.6624	1324.1951	1409.6111	1333.2673	805.28168	863.71765	1022.0482	1201.6172	2386.5806	1401.9268	4441.5352	1266.5986	5505.7427	2697.0823	1395.4622	1187.3719	1869.426	1201.2219	1234.7705	1146.6665	2366.4436	3107.9797	1441.447	254.55121	330.03937	334.83038	930.53363	1539.803	1122.5518	889.82977	1906.9937
2340.7644	1679.334	1897.8521	3203.1067	1595.6982	1273.6709	1188.0856	1103.1544	1221.3467	1020.1055	2701.8347	1375.019	1463.1282	1384.6833	832.76062	903.04358	1070.0991	1251.4597	2480.488	1462.7004	4607.8271	1316.8429	5713.1836	2796.1863	1444.8284	1236.162	1935.1531	1251.2554	1290.0112	1199.4885	2468.1387	3250.9211	1511.5938	262.22595	342.92523	345.90131	966.95514	1604.5803	1172.6752	936.09497	1973.9004
2237.1057	1608.4597	1805.2271	3082.6431	1534.4609	1228.0977	1144.4047	1063.1102	1175.8574	986.41809	2604.8	1322.769	1414.2524	1338.7747	805.66467	865.6922	1020.7578	1200.5303	2387.2048	1401.1194	4439.4014	1263.7517	5491.0337	2697.5029	1393.2749	1189.7739	1870.1565	1200.157	1234.4583	1147.5908	2364.6309	3120.1006	1450.1802	255.64856	328.42328	332.1651	932.03558	1541.7397	1122.7754	894.7663	1909.5278
2346.7136	1677.5146	1898.6001	3194.4082	1587.1051	1265.1224	1188.1259	1095.7623	1221.755	1016.9399	2688.6694	1368.8903	1460.5958	1371.9032	824.56226	892.45697	1059.8613	1234.9409	2463.939	1448.6306	4571.374	1306.9524	5631.6421	2762.8135	1430.4802	1201.8066	1894.4302	1238.0127	1276.0095	1187.1594	2447.3992	3201.043	1505.4089	264.07697	341.71564	340.29987	959.28876	1584.019	1162.0461	907.96576	1964.9563
2236.8677	1598.4069	1801.3905	3071.4561	1526.431	1225.7661	1140.0221	1062.0197	1171.3798	980.14648	2588.689	1314.514	1400.3014	1329.8248	802.9115	856.30902	1014.9548	1185.5327	2372.3772	1395.0728	4408.3477	1262.3945	5414.6313	2664.8774	1380.3469	1167.5764	1831.0798	1193.8544	1227.5314	1136.8101	2349.9631	3078.0569	1447.9631	255.74359	330.79138	328.31067	931.33276	1529.7136	1120.2424	890.56146	1904.2002
2337.3015	1675.4172	1893.2212	3199.9316	1595.5488	1269.2112	1189.931	1099.3474	1222.5775	1020.8387	2698.9934	1371.0913	1455.563	1381.7249	831.8125	897.22919	1058.9817	1241.7666	2479.6055	1455.5291	4608.7012	1311.6472	5687.71	2792.0996	1440.0708	1232.1812	1940.2827	1239.8577	1280.7188	1198.301	2467.0251	3232.4973	1519.2952	262.9201	342.34137	346.53241	964.39154	1600.0883	1171.4669	924.47717	1988.7152
2234.1379	1596.0264	1803.7053	3079.0862	1530.9431	1226.9641	1146.3826	1063.5762	1177.7949	986.52557	2596.9656	1322.4099	1409.3953	1334.3054	806.65131	859.83984	1013.9863	1190.2123	2377.1035	1399.4181	4431.2051	1264.4557	5451.0537	2685.6357	1396.7867	1188.141	1873.9608	1189.9282	1232.7339	1142.9188	2359.6597	3091.7407	1446.2225	257.96912	331.85974	330.25916	927.20532	1528.3356	1114.4727	886.75696	1905.3705
2340.0645	1673.8273	1889.33	3188.5527	1587.1509	1267.5952	1189.1519	1098.4664	1221.8422	1018.8458	2683.1724	1365.0425	1451.158	1371.9248	827.30151	894.68805	1063.6562	1245.7388	2474.0786	1453.5486	4592.3198	1307.0564	5670.8716	2781.6946	1438.8579	1228.0955	1927.8928	1235.1798	1275.5471	1192.2281	2456.5488	3213.1206	1516.8019	264.69629	340.40369	341.38708	966.97998	1595.7695	1165.2451	917.2312	1978.5894
2232.7585	1598.8994	1799.8857	3070.491	1527.4006	1228.3599	1143.9678	1063.7889	1176.1094	987.9187	2594.8638	1322.2039	1405.4751	1330.905	808.2511	858.79041	1015.4248	1188.7438	2383.0962	1395.3657	4418.5742	1262.8989	5435.3721	2675.0276	1392.1426	1182.0497	1855.2158	1195.5786	1229.1274	1147.3948	2368.6208	3103.5032	1451.5508	255.8606	329.87311	331.28546	933.81158	1527.3925	1118.6899	882.97925	1904.401
2337.9543	1678.5508	1891.9966	3193.4978	1595.1931	1271.4558	1194.4482	1100.55	1227.7134	1019.3646	2698.3906	1366.863	1459.0503	1378.2646	827.8371	895.46161	1064.8892	1239.344	2469.7373	1451.0012	4584.9604	1307.7021	5640.8101	2767.1025	1439.0029	1221.8987	1918.5994	1230.147	1273.4941	1185.8835	2446.4639	3206.6912	1506.9666	259.17743	338.41888	343.86652	962.98285	1580.7429	1154.2595	914.59344	1954.1917
2231.8401	1610.8442	1803.0654	3072.7339	1532.4834	1226.6052	1148.156	1062.1541	1179.6758	987.01678	2600.5229	1322.1997	1408.1294	1331.0042	808.84259	857.01965	1011.9008	1187.4104	2374.5706	1396.29	4404.8643	1258.7319	5411.1953	2676.4573	1379.7815	1174.2626	1846.5225	1172.7668	1215.7419	1114.5032	2301.5042	3012.6653	1436.6833	251.81683	327.17987	328.55756	918.7984	1504.9556	1100.0586	869.69965	1881.0352
2312.8977	1653.9707	1864.6304	3154.28	1582.5681	1260.2156	1183.2495	1090.7727	1216.3726	1011.1318	2657.7388	1351.0544	1440.6501	1356.1316	817.67706	885.96722	1053.1648	1226.1404	2452.9011	1443.2666	4543.647	1300.75	5605.7207	2757.5437	1434.2031	1207.457	1903.9009	1220.7249	1263.6165	1171.5669	2413.5874	3156.8149	1507.0032	258.6499	337.0838	341.84039	953.81683	1582.8672	1161.0146	916.46918	1972.0986
2208.9739	1580.2903	1780.4919	3039.4551	1514.0743	1215.4315	1140.3214	1053.1329	1171.5421	979.31641	2568.7539	1303.1328	1391.0123	1318.0834	801.12756	852.94775	1011.3788	1172.7246	2361.4741	1387.4252	4392.9482	1249.5929	5380.4756	2660.6982	1382.8964	1165.6431	1840.9674	1174.6929	1218.6411	1120.0471	2317.6877	3025.8157	1445.9089	255.56061	326.28204	327.67731	923.43939	1504.3331	1098.3098	863.28772	1886.2477
2401.8704	1695.5452	1939.885	3219.2886	1617.9379	1286.7662	1198.0719	1114.9376	1231.4789	1018.9429	2727.2212	1378.7667	1469.7748	1377.4135	834.92456	888.98633	1074.9188	1245.5042	2502.9812	1475.1443	4647.6367	1336.3503	5692.1201	2809.5076	1448.7749	1242.873	1923.165	1233.6465	1281.6011	1213.2334	2521.2161	3283.9761	1553.2871	261.06061	338.64972	349.11774	969.64166	1613.9869	1175.8685	903.37292	1975.4821
2281.3691	1610.2642	1820.678	3101.6797	1545.2191	1243.9257	1152.2827	1077.9872	1184.2998	991.6156	2621.3477	1331.1097	1423.0687	1325.0553	816.59753	861.05353	1042.073	1216.6606	2431.9924	1433.063	4528.8364	1300.6438	5539.0176	2741.0339	1413.6938	1209.387	1881.9709	1186.4292	1233.791	1148.4238	2395.5596	3114.3223	1468.3716	253.54291	324.40802	331.4411	930.63995	1550.823	1129.8711	872.67664	1906.9966
2393.0615	1695.948	1921.7441	3251.4336	1629.5195	1298.363	1211.731	1125.5342	1245.7021	1032.9116	2745.0168	1389.6714	1486.1272	1384.4451	843.24994	889.53027	1075.1168	1252.08	2505.5356	1469.686	4659.4414	1335.2095	5695.4746	2814.2368	1450.4731	1239.4604	1913.9604	1216.7057	1266.6259	1190.3047	2470.6675	3229.3613	1523.9806	258.97156	334.70679	338.76343	950.46655	1602.4789	1165.1996	895.92163	1952.7655
2296.9575	1628.1805	1840.1532	3129.3926	1563.321	1246.5945	1165.626	1081.7148	1199.5415	1001.1638	2647.4055	1339.8035	1433.3154	1342.1589	823.44391	854.47406	1033.7166	1202.5811	2412.7976	1410.8481	4475.6157	1280.1279	5431.8032	2692.7021	1389.9495	1171.5874	1800.1299	1174.458	1229.02	1145.323	2377.6841	3114.74	1458.3879	256.15485	325.69708	331.38654	930.91779	1533.6965	1111.4958	849.61664	1875.9294
2375.5049	1688.6967	1904.5604	3249.7473	1616.2375	1290.241	1214.4839	1118.8145	1248.4043	1033.6667	2732.8835	1387.3071	1475.6643	1383.5789	844.88275	890.20648	1069.1028	1249.2437	2490.8489	1459.2485	4620.6206	1326.543	5638.4927	2773.9854	1439.2234	1213.4189	1866.7207	1219.1519	1270.7184	1189.592	2473.5996	3232.3149	1523.6713	267.97681	338.36804	344.95386	957.77979	1550.2471	1118.5017	847.62006	1848.4304
2280.0422	1620.2598	1825.9634	3086.8003	1534.7703	1240.9155	1156.9841	1075.5845	1188.9502	985.39447	2600.7139	1318.7808	1405.2249	1318.5867	809.53156	858.8493	1034.6538	1204.6099	2405.0422	1414.738	4469.6592	1280.7605	5426.9795	2683.8176	1390.3953	1169.6057	1800.8235	1174.1055	1219.1038	1136.0247	2362.8518	3096.323	1458.5911	260.86505	325.85712	330.867	924.3576	1526.5237	1106.5894	851.96747	1884.5703
2368.9309	1675.7085	1900.1765	3224.9009	1607.407	1283.3877	1210.2786	1114.2546	1244.3464	1023.3795	2699.8875	1369.259	1460.9177	1365.9202	834.56427	898.29889	1077.7483	1258.689	2503.1348	1465.7461	4646.9634	1333.5759	5659.2896	2790.217	1448.6582	1222.5002	1880.0496	1218.6868	1271.4338	1196.2139	2468.8503	3243.073	1534.4761	262.18903	337.34259	339.0545	955.68903	1596.9209	1162.0303	901.36298	1970.0764
2261.5117	1602.2493	1812.9175	3113.3157	1546.1855	1245.3806	1169.71	1079.4266	1201.9926	993.27026	2607.2671	1324.1467	1418.6475	1323.4019	815.42322	863.48376	1037.3193	1208.8655	2413.386	1415.823	4482.917	1283.6047	5445.8516	2692.2305	1397.0205	1177.1111	1814.1555	1173.2048	1222.9338	1140.6951	2355.7273	3106.2397	1457.4346	254.72565	324.36835	328.6474	923.26447	1533.0166	1113.2471	862.5318	1891.4355
2375.3379	1677.4618	1912.299	3223.3059	1605.9504	1288.6868	1212.3418	1117.9436	1246.7061	1031.8108	2706.731	1377.3618	1468.4373	1372.4067	841.47223	890.10864	1076.0737	1259.455	2501.5	1474.6388	4632.1514	1329.9088	5679.1787	2790.2637	1446.6998	1218.3422	1904.8793	1212.876	1269.5913	1191.635	2474.6672	3250.1802	1533.5122	260.98383	338.12726	344.05438	957.69318	1591.2719	1163.6073	901.63098	1966.7521
2265.425	1605.0295	1817.1519	3112.2144	1547.6034	1245.0184	1174.7338	1078.6666	1207.2722	997.88867	2624.2803	1331.0328	1423.1747	1331.0565	820.68494	859.00378	1031.4818	1209.9824	2414.105	1421.8002	4466.2319	1281.7072	5460.4829	2689.2012	1404.0961	1176.0421	1840.5153	1175.2281	1222.8627	1142.1217	2361.573	3102.1799	1469.8931	257.11926	325.49268	331.91504	929.95776	1524.6315	1114.9292	863.47717	1898.7323
2363.6416	1679.1515	1899.8273	3226.5125	1612.1418	1292.2017	1220.6409	1119.9277	1255.1428	1029.0681	2696.2639	1369.8274	1457.616	1367.5166	836.34369	890.97272	1078.2847	1260.4714	2504.4272	1467.2847	4623.8511	1328.7627	5671.0444	2795.2373	1453.134	1222.5693	1899.2273	1213.2747	1268.7969	1196.6997	2475.4871	3252.5261	1531.7458	263.57941	338.15485	341.24921	963.77594	1594.1993	1166.1466	906.33032	1974.4191
2264.9468	1607.5675	1818.8405	3110.8711	1547.5566	1244.553	1172.2279	1080.4087	1205.4445	999.45032	2611.8293	1324.7896	1413.0139	1329.5405	819.11011	861.66742	1032.386	1213.7373	2414.2095	1418.2175	4477.1919	1288.8977	5478.2993	2703.675	1407.2925	1186.3044	1855.0298	1178.8918	1224.5933	1142.7288	2363.3201	3109.6653	1468.3726	261.6701	326.49249	331.82928	928.0556	1531.9385	1113.228	862.81952	1892.5608
2366.1636	1677.7001	1902.8661	3222.1619	1608.1274	1286.27	1215.5137	1115.5227	1251.2505	1028.8455	2696.8342	1368.6677	1462.4819	1364.9072	838.69342	894.66577	1068.1503	1253.4866	2498.5691	1467.4143	4604.8218	1326.4363	5650.9146	2786.9434	1451.6033	1215.8223	1890.7163	1218.5854	1263.5112	1190.7192	2453.0549	3218.4204	1528.804	268.68414	336.10236	344.4057	960.57782	1595.5774	1170.7312	903.71643	1972.0547
2262.9917	1602.7756	1811.2847	3100.5645	1538.5677	1243.0314	1172.8857	1077.6797	1206.1973	999.78442	2606.2295	1323.4581	1409.725	1326.7435	814.23413	859.02246	1025.5159	1204.8545	2413.2312	1412.9875	4438.3965	1273.5554	5437.2812	2685.3835	1406.2871	1170.725	1822.0115	1173.9775	1219.5791	1143.5425	2358.7407	3100.1191	1459.775	261.73718	326.77502	333.7489	922.55103	1531.6558	1114.1357	872.9472	1895.3044
2364.5591	1677.288	1901.9615	3241.4631	1611.2405	1296.208	1225.115	1123.3589	1259.5369	1037.9875	2718.6946	1384.0002	1476.0481	1377.1929	845.11542	897.05176	1078.3932	1260.8184	2503.0972	1471.3644	4612.6772	1325.83	5698.2148	2801.3198	1459.7611	1227.1115	1920.005	1220.059	1274.0323	1195.0265	2466.731	3247.4312	1527.349	270.14392	338.38074	342.48901	960.33044	1593.0625	1155.6033	895.78802	1965.7585
2269.1599	1614.5667	1820.8428	3115.1604	1548.9607	1247.3557	1180.0952	1081.5459	1213.6733	1007.8078	2626.8191	1337.415	1419.0125	1334.3035	822.6568	858.45422	1032.521	1210.5715	2421.4961	1419.4059	4465.5376	1283.5775	5490.6982	2694.3662	1409.4816	1187.6227	1858.1027	1179.8994	1221.3025	1141.4233	2367.833	3118.7939	1471.8716	262.55658	327.39874	332.18402	932.94647	1526.0786	1111.7446	861.11554	1890.6963
2361.1458	1676.3364	1894.9565	3229.2759	1608.5679	1289.0752	1223.0663	1117.7347	1258.751	1034.0078	2713.5417	1379.9075	1464.5452	1375.2896	841.99841	895.32727	1075.5415	1262.8834	2507.1687	1476.0093	4620.166	1325.6545	5708.5723	2806.7583	1461.6689	1231.1196	1933.3181	1212.9021	1265.3174	1191.9624	2459.5051	3233.1416	1536.282	269.10773	338.23065	346.35553	961.73663	1584.4901	1152.7972	890.48083	1960.6356
2261.5903	1604.0426	1815.1432	3105.8662	1549.9482	1240.1592	1178.9072	1076.4956	1212.333	1007.0587	2619.8438	1332.1367	1422.3857	1332.5823	824.47882	860.48743	1029.6035	1207.9244	2402.6003	1413.5059	4443.0654	1277.87	5473.2803	2701.4014	1409.5515	1181.8154	1849.6729	1169.5292	1219.2798	1135.3223	2348.3047	3082.8154	1462.7715	261.22253	323.4873	331.62207	921.40637	1530.1289	1115.0234	871.01099	1907.5842
2367.3699	1674.4175	1903.947	3238.1182	1613.124	1288.3577	1231.2917	1117.2544	1266.2522	1043.0652	2736.947	1387.9446	1477.8059	1380.449	848.10162	889.815	1068.0054	1252.3315	2483.6348	1452.7188	4561.1187	1318.1223	5648.4302	2781.4946	1447.8975	1222.2593	1900.7954	1218.7942	1269.4336	1194.7312	2456.8708	3243.7014	1529.2175	268.8111	336.97479	350.41547	961.08173	1593.9453	1163.2089	902.18799	1974.9451
2261.2842	1601.9312	1817.741	3070.6494	1536.9786	1233.6124	1168.0443	1069.2258	1201.2079	994.14648	2592.3794	1316.5114	1404.0284	1314.5294	815.01953	860.60565	1032.248	1212.2368	2414.2478	1414.1182	4440.3008	1279.5713	5473.0864	2703.521	1408.4561	1189.178	1844.4646	1175.9611	1223.1979	1140.1582	2355.2234	3107.0771	1468.2595	259.30188	327.26636	333.61133	930.35168	1531.9783	1113.9944	866.85809	1909.2202
2356.7617	1676.7635	1895.172	3218.6172	1609.7776	1284.4539	1224.2427	1114.6342	1259.3462	1038.1123	2715.6187	1376.9399	1464.9871	1370.0171	845.28564	897.32239	1075.3361	1263.2866	2494.3347	1460.8867	4583.502	1326.5508	5673.7021	2798.3176	1457.7766	1227.8138	1905.3838	1224.5957	1269.3125	1195.745	2462.2666	3249.1853	1531.666	268.73242	337.89136	346.86572	960.43774	1600.3008	1166.4482	907.22382	1976.4766
2251.5337	1598.0884	1802.4258	3100.7444	1547.0747	1246.2087	1180.748	1080.2736	1214.1782	1002.4808	2610.6726	1327.4644	1417.3633	1324.4717	820.65833	864.07147	1030.8911	1209.519	2414.8984	1411.9697	4437.3428	1279.2073	5463.249	2700.3872	1409.9395	1184.1282	1836.1692	1175.9993	1226.4109	1143.8433	2358.8848	3114.3118	1474.198	262.71332	330.17926	333.68207	932.02301	1527.1099	1114.0327	863.29962	1893.7844
2364.1477	1673.0591	1895.407	3191.8625	1590.3862	1273.4309	1210.5947	1104.1711	1244.3289	1021.9816	2687.1404	1360.74	1447.2773	1354.8665	830.92426	893.44495	1068.3026	1249.9181	2484.0337	1457.8221	4569.1865	1317.9868	5636.9268	2784.7769	1445.5306	1220.8173	1904.8756	1222.0398	1263.575	1192.7778	2451.0037	3245.8582	1522.7678	267.72247	336.97125	347.08966	960.24384	1583.4774	1157.7083	898.47522	1957.4486
2227.3062	1579.3384	1781.2766	3092.5029	1543.1816	1234.8313	1172.9709	1071.5869	1206.1797	1002.5987	2607.2302	1325.0222	1416.0242	1319.6245	813.09662	862.06403	1035.8447	1211.1431	2403.9966	1407.877	4423.9536	1278.6858	5439.9971	2697.2642	1408.4785	1182.9602	1832.7532	1175.8936	1227.1348	1143.1626	2346.1323	3113.2634	1465.7449	263.38971	326.07001	333.43463	927.33966	1521.0835	1106.4954	850.4704	1888.6428
2348.4922	1669.903	1888.047	3206.885	1606.0215	1280.5591	1216.7109	1109.3811	1250.6882	1034.2339	2698.2573	1370.8469	1457.4009	1356.7783	838.83722	894.30157	1069.8376	1263.0342	2495.1292	1458.25	4584.1938	1324.623	5663.1763	2798.5083	1453.7766	1221.7358	1895.7151	1216.8268	1264.9135	1190.1073	2445.9268	3239.7002	1526.9396	265.24683	336.94836	347.40491	957.00757	1580.1696	1154.8151	892.65198	1960.5812
2243.1506	1593.7698	1790.3103	3094.7686	1541.0566	1238.4641	1177.1919	1074.9583	1209.7546	1002.0483	2611.3987	1324.4998	1413.7681	1315.2131	821.90021	859.28088	1027.9922	1206.0698	2401.3589	1405.0409	4414.937	1274.7096	5433.6484	2696.3936	1406.7174	1180.9501	1835.6447	1172.5784	1218.5522	1140.4084	2337.6572	3098.9924	1462.1436	261.11298	326.5545	334.72809	927.25348	1510.4557	1105.9119	850.43579	1881.3695
2345.0942	1667.0265	1884.9708	3183.5405	1595.5012	1269.0112	1210.7166	1101.6084	1245.2383	1030.4302	2684.2676	1362.1921	1447.9167	1350.1509	837.75909	885.71185	1062.9153	1240.6443	2476.8213	1448.7163	4546.5938	1313.6985	5596.7324	2770.1562	1440.7451	1208.5684	1875.0007	1207.9385	1248.1067	1168.1963	2394.001	3163.2471	1513.6328	265.68292	333.25995	344.05316	946.62982	1568.5366	1143.1863	889.26459	1938.6753
2229.3855	1577.6765	1776.8745	3065.6619	1526.4211	1226.6805	1168.8954	1064.0417	1201.881	994.34326	2583.5256	1313.2991	1395.7346	1300.1975	816.29663	848.8476	1019.145	1184.4685	2383.9502	1395.6528	4378.9834	1262.3462	5365.373	2671.2429	1389.2473	1163.582	1808.4688	1157.0994	1209.691	1116.8707	2302.1782	3038.1807	1442.3938	261.70764	324.48987	331.97327	912.36902	1526.4224	1112.5842	862.19354	1891.1846
2342.2312	1676.0815	1881.2012	3218.2168	1613.2283	1278.9902	1222.4175	1110.1775	1256.606	1038.9888	2721.8184	1381.5581	1462.7461	1368.8972	843.44965	895.34814	1077.9447	1271.2225	2507.4668	1469.5625	4598.9092	1332.938	5696.6367	2814.8611	1459.4844	1232.6544	1915.7485	1213.342	1266.8164	1199.2222	2462.7737	3264.1289	1535.9534	268.14911	338.43353	348.21429	961.94232	1591.2883	1162.7476	901.50665	1965.2341
2244.9258	1604.8774	1798.6216	3092.9485	1540.1238	1235.2944	1177.1333	1072.7688	1210.8994	1003.7108	2611.2031	1328.2212	1417.5759	1321.1648	816.07709	864.54108	1028.9763	1208.6079	2411.6714	1407.1174	4427.4033	1278.6636	5445.8164	2703.551	1407.4365	1177.9885	1833.9492	1170.3542	1218.8627	1142.0416	2340.9165	3115.1895	1458.4835	265.71851	323.96472	334.16882	928.1377	1515.8484	1107.0588	855.10553	1893.1038
2349.5332	1665.6892	1884.9707	3214.833	1598.3329	1280.6346	1220.1237	1109.9003	1255.0739	1035.3241	2711.4658	1376.368	1456.4572	1362.3192	839.0979	892.53589	1073.9097	1265.7559	2502.3081	1459.4625	4577.5205	1331.3285	5669.6694	2799.8281	1452.5983	1221.5338	1901.9044	1210.6152	1263.4216	1189.7373	2442.2043	3250.4275	1524.4338	270.31793	336.60455	345.62494	958.08197	1586.0137	1153.1042	887.66589	1958.2505
2241.8896	1591.3608	1794.0413	3101.6802	1541.9216	1236.9248	1179.4116	1072.7539	1213.1411	1004.9302	2610.437	1328.8481	1413.1069	1319.1143	825.43732	860.04633	1031.2212	1207.4602	2404.7856	1407.4536	4414.626	1274.4412	5430.1616	2684.3799	1398.1753	1172.3276	1827.3752	1164.7405	1217.1868	1133.5142	2333.1731	3102.5081	1456.0005	261.77533	325.39215	336.41168	923.70685	1514.0205	1101.8845	845.44623	1886.7412
2338.543	1661.8782	1877.5166	3199.6294	1596.3903	1273.8441	1220.0195	1105.0852	1254.4266	1030.6232	2689.7798	1361.2728	1443.6202	1351.3912	834.34839	883.60614	1064.2612	1242.6855	2474.2568	1441.9106	4524.6099	1312.4478	5583.5825	2767.0178	1429.7798	1201.9531	1874.886	1195.3586	1239.2867	1158.0809	2362.1174	3135.9641	1503.3564	266.22351	330.77905	337.43298	940.78101	1559.0841	1131.7394	868.58875	1934.1239
2236.9453	1587.741	1790.4346	3049.2234	1517.1033	1223.5315	1158.5823	1061.8977	1191.093	988.36945	2559.803	1300.7756	1380.8623	1290.3535	807.66498	848.23218	1016.3866	1180.4115	2367.2046	1381.2856	4336.6548	1255.7971	5330.54	2642.7788	1383.626	1149.3486	1797.4663	1154.2288	1198.6476	1104.8597	2266.2549	3012.4834	1444.764	261.16931	320.17627	329.19885	911.27039	1470.6647	1071.2006	814.86987	1847.0756
2301.0798	1639.9949	1844.8013	3150.2065	1575.0126	1257.9661	1200.1946	1092.1542	1233.9392	1018.8208	2636.4526	1333.598	1422.6801	1327.4969	822.95374	893.61871	1069.8298	1261.0007	2485.8103	1460.9751	4572.7686	1322.2288	5636.0488	2790.0886	1445.9158	1208.8691	1900.1646	1205.5668	1263.4486	1188.2556	2428.1973	3239.1143	1518.2462	269.00281	337.11951	347.26099	954.78284	1580.0684	1148.1978	881.16498	1963.5256
2197.9919	1571.6274	1757.2227	3088.0356	1535.1312	1236.4075	1173.2441	1072.3805	1206.1539	1001.0049	2603.9692	1320.4279	1407.1622	1310.0753	820.25659	860.56543	1029.1388	1204.3636	2398.3257	1403.0795	4404.3853	1277.7742	5427.2568	2691.9458	1409.2719	1166.7014	1840.9154	1167.7297	1208.3706	1129.8846	2315.1077	3086.7017	1461.4944	261.92163	322.7793	333.91333	925.33752	1515.927	1103.389	853.00232	1889.3318
2342.709	1661.6841	1881.0027	3207.512	1597.1721	1275.2722	1222.0215	1105.8298	1256.7397	1035.5684	2693.2886	1366.0171	1450.4768	1351.3228	836.74994	892.44788	1068.1304	1252.2644	2482.3086	1455.1094	4551.793	1318.819	5597.2373	2769.728	1442.8181	1193.8998	1881.4087	1208.4363	1262.4448	1182.4141	2428.4146	3236.4978	1526.3694	269.70612	331.91766	346.89996	953.91095	1568.7234	1146.4856	878.19061	1955.7795
2239.0349	1589.5383	1791.5828	3080.0725	1530.3303	1231.8516	1169.5457	1068.936	1203.1414	994.18427	2586.2319	1310.2588	1392.2717	1302.5461	810.63837	856.38226	1027.3438	1204.6685	2390.4626	1401.0837	4396.6489	1271.0952	5387.7979	2677.2864	1394.4001	1153.1372	1821.6533	1159.3291	1213.3663	1129.0875	2315.7646	3080.1597	1452.8253	261.77258	322.58032	332.37341	920.71338	1500.3508	1090.9663	833.46228	1872.5532
2335.7983	1658.182	1868.8942	3196.2583	1602.2922	1274.2131	1215.3518	1106.0068	1249.6277	1033.4448	2687.2871	1360.9023	1450.198	1346.8535	837.51184	890.47217	1068.3253	1255.4152	2485.052	1451.7014	4558.7773	1320.0806	5596.8564	2764.4883	1438.4612	1201.8029	1888.9822	1202.2938	1254.2681	1178.0952	2414.4312	3208.1035	1512.9559	268.39746	331.89014	342.05444	946.68701	1568.8893	1138.7655	876.95447	1942.4452
2230.2002	1585.0515	1779.1611	3076.1763	1527.1841	1230.4893	1173.4194	1066.3342	1206.4978	996.19342	2583.4229	1310.4238	1394.4998	1302.1919	814.20612	854.14801	1025.7671	1207.1877	2386.1733	1396.01	4394.8657	1271.7278	5385.2017	2670.2019	1392.9097	1161.7087	1824.0059	1158.2998	1209.7466	1126.3506	2317.2097	3077.8367	1456.6895	261.01593	326.04144	332.84747	916.36188	1501.2976	1093.2576	838.4389	1872.4126
2356.5518	1663.8711	1893.97	3210.8242	1604.0795	1277.2142	1218.4199	1107.1626	1252.7822	1037.1472	2705.6621	1374.1285	1459.2736	1363.7733	839.15015	890.17548	1070.2598	1263.564	2485.1396	1454.356	4566.4219	1324.5369	5651.4697	2789.7119	1445.8508	1205.1843	1916.8518	1205.3948	1257.7766	1187.5312	2431.457	3237.2561	1531.9536	268.59808	337.05133	352.17499	955.65753	1580.3738	1153.9163	882.84924	1953.7375
2243.4062	1590.2393	1796.6819	3078.9219	1525.4308	1230.4464	1167.6947	1066.6008	1200.2308	997.39954	2580.8794	1315.1573	1395.9576	1308.11	811.80566	853.14685	1030.8318	1205.8696	2390.4331	1399.6005	4398.9453	1273.3652	5424.834	2676.6807	1402.6139	1156.8055	1839.7535	1166.1233	1210.3828	1131.3342	2312.0156	3097.4094	1458.3088	263.43085	323.65009	333.6955	921.02057	1510.6721	1103.061	847.09332	1885.1401
2336.8162	1655.9622	1878.1284	3196.5659	1590.3903	1267.4299	1211.3777	1099.1277	1245.7472	1032.2424	2684.9702	1361.4242	1444.2003	1345.7272	838.03625	888.28308	1066.0018	1252.3462	2477.696	1449.4253	4538.5059	1316.2521	5623.502	2774.0647	1439.373	1202.1782	1902.3455	1204.1716	1252.6963	1175.9167	2404.3542	3201.7043	1514.9866	270.30878	333.44196	342.74774	949.3891	1569.5608	1140.907	882.96375	1946.8293
2230.5442	1582.3499	1789.5178	3074.6824	1528.0439	1226.8625	1167.7371	1064.0212	1200.9016	995.73712	2572.7488	1314.4785	1392.8743	1295.8005	815.67816	854.63208	1025.2659	1197.1237	2379.5996	1394.7998	4373.3828	1269.3186	5375.1973	2661.9941	1386.814	1148.2009	1816.542	1161.7894	1207.3192	1122.7528	2307.5659	3070.3481	1462.4984	267.61597	320.16357	332.85083	920.01782	1500.0535	1090.366	838.75543	1876.2751
2332.8005	1653.9065	1877.459	3189.5186	1598.5273	1272.5508	1215.5796	1103.9534	1249.5754	1026.8879	2676.7769	1354.9238	1440.0522	1338.3423	827.07843	887.43982	1066.2946	1250.3604	2467.248	1441.2264	4506.3174	1315.6636	5581.5508	2758.0513	1433.8639	1187.2834	1871.3348	1203.5022	1259.5042	1176.7705	2401.5776	3201.0793	1514.27	271.48834	334.21088	345.39313	948.39178	1559.123	1141.489	868.88654	1936.0498
2224.1182	1576.0375	1781.6908	3063.7686	1525.2451	1220.7395	1163.5986	1058.8003	1196.0461	991.37921	2565.8242	1303.4509	1386.8594	1290.8149	803.13031	857.56146	1018.4167	1204.3706	2380.7842	1392.4727	4358.5063	1265.5918	5372.7949	2664.1843	1385.3894	1147.2104	1814.1924	1157.3911	1205.7583	1123.0393	2293.2002	3066.3232	1453.4155	263.51508	324.06415	333.37823	917.16803	1498.0706	1090.0132	842.46747	1865.9631
2321.3062	1655.5634	1864.7916	3184.0872	1589.0303	1267.5702	1213.7726	1098.6995	1248.7915	1026.334	2672.1238	1354.0889	1432.0234	1330.0718	829.42749	878.16675	1054.5778	1235.5457	2436.9714	1429.2793	4430.478	1299.78	5396.6689	2677.3872	1394.2935	1112.8562	1758.311	1198.0923	1246.7861	1165.9683	2383.5647	3178.9421	1514.3054	270.33209	331.06219	342.13898	940.9505	1565.4886	1139.4857	870.39905	1940.8749
2215.3335	1580.7942	1777.1887	3015.7666	1498.6631	1202.2206	1144.7781	1043.2458	1176.9879	960.47815	2482.467	1259.708	1335.782	1242.6787	768.87317	852.89532	1025.0796	1195.8889	2374.1465	1393.5789	4347.2769	1267.1414	5358.3281	2652.3198	1380.2314	1138.0535	1809.7788	1161.2786	1206.3201	1124.7178	2296.0029	3074.6758	1461.854	262.86578	322.37152	329.96698	913.31976	1489.9143	1084.1193	829.04846	1852.1013
2324.7573	1652.8134	1863.6229	3181.0811	1588.8522	1273.4083	1212.7699	1103.7004	1247.4368	1027.4419	2669.333	1353.3739	1443.6344	1337.2167	833.81091	887.73157	1065.4326	1255.2363	2469.7559	1446.1698	4511.812	1313.5525	5591.3677	2757.7686	1434.943	1191.0872	1881.1429	1205.1121	1258.3491	1179.9917	2413.0066	3226.5327	1529.0164	271.48163	333.02472	345.52094	948.61383	1567.9314	1139.053	875.80048	1945.2739
2217.1248	1574.4165	1775.1172	3056.8354	1517.0383	1219.3154	1163.4714	1056.5245	1196.4844	990.72375	2551.2136	1299.7297	1380.781	1286.608	804.08899	851.01038	1022.7811	1205.7896	2384.145	1393.3268	4360.2554	1272.4716	5386.3105	2661.9595	1385.976	1153.0931	1821.8922	1161.8923	1209.1729	1127.8955	2297.3303	3082.9622	1465.4448	265.20184	323.87469	333.53448	917.0766	1494.2585	1088.042	835.26923	1862.7378
2321.1636	1648.0881	1863.0674	3133.6426	1565.4521	1254.9338	1194.9604	1089.1245	1228.9778	1009.7099	2619.3604	1329.7773	1417.4431	1307.1372	819.16022	887.32404	1061.4705	1250.6443	2463.9382	1440.2134	4507.4546	1314.7854	5599.7568	2757.8535	1430.2205	1197.8433	1880.3352	1198.1306	1247.0149	1163.6912	2376.4614	3176.5505	1514.4807	268.55597	331.31976	341.33978	941.35663	1556.5724	1130.3254	869.29895	1924.9811
2186.2688	1547.1091	1747.2148	3038.4209	1506.5459	1215.8821	1159.4919	1055.3191	1192.5469	986.00665	2549.9255	1295.585	1374.9587	1280.3147	804.35699	850.12238	1019.8997	1195.5229	2364.9141	1379.6316	4327.3232	1266.7107	5350.3325	2638.1895	1375.9766	1146.3271	1798.0884	1147.0986	1202.3787	1110.4663	2271.8486	3041.3577	1448.624	262.42511	320.24652	329.97455	911.64301	1479.6035	1075.0576	820.40515	1837.9939
2302.2822	1642.4364	1854.2997	3159.1108	1578.1099	1262.9651	1208.0623	1095.3184	1241.6714	1016.44	2645.5212	1340.7886	1427.1584	1319.7864	824.53851	882.46234	1063.4634	1250.314	2460.6194	1442.2063	4495.644	1313.0022	5585.8696	2756.27	1425.4666	1196.6582	1881.8206	1197.0391	1247.3433	1162.1428	2389.4695	3185.0833	1516.759	268.73553	332.21515	342.96259	946.27679	1563.6569	1140.2683	877.23413	1932.442
2204.2671	1570.6545	1765.1074	3044.2776	1511.2378	1216.4053	1157.1362	1055.1848	1189.7693	985.46271	2550.5823	1296.3118	1380.2371	1277.2803	808.93268	848.49713	1023.4099	1193.1677	2369.8428	1384.7737	4328.3516	1262.6313	5359.5747	2646.7231	1373.1587	1148.1079	1807.6001	1148.6738	1200.6487	1111.4026	2281.0413	3047.0864	1450.752	261.02875	319.56342	329.7569	909.25238	1495.6737	1086.5057	845.23181	1864.0253
2324.4006	1638.7405	1864.9172	3184.6165	1588.7639	1266.9507	1212.3408	1099.3628	1246.2539	1024.896	2666.9773	1350.6394	1439.6868	1337.748	830.27704	884.50488	1064.8868	1253.7687	2464.4404	1443.6354	4516.2793	1317.3121	5604.3462	2765.7642	1425.6971	1192.6096	1895.6962	1200.454	1248.8866	1167.0354	2391.8672	3185.4719	1522.2109	274.52466	330.92944	345.41284	943.48083	1543.4336	1125.1445	846.53595	1921.0671
2213.8958	1559.0107	1770.5454	3062.1543	1513.6235	1222.4092	1165.2129	1059.498	1197.6282	989.84064	2565.4912	1304.5554	1386.0103	1286.6794	812.9566	848.43903	1019.4951	1198.0188	2368.3127	1384.0613	4333.0107	1261.7664	5344.3257	2646.6157	1375.4822	1139.106	1807.4883	1147.7975	1201.3424	1106.1909	2269.5859	3032.115	1445.0061	261.65759	318.69531	328.43042	908.26917	1489.8062	1080.0315	831.85632	1860.9241
2320.3457	1642.2882	1867.3563	3194.9238	1588.1412	1265.9342	1212.7252	1098.6211	1246.774	1025.778	2670.687	1354.5902	1437.399	1339.2281	837.76929	880.59698	1063.0647	1256.2756	2467.1504	1443.0032	4520.0571	1314.2571	5599.3115	2764.9912	1427.4033	1188.5149	1896.106	1199.5952	1251.4604	1170.9673	2385.1345	3197.6318	1529.103	269.81976	330.90704	346.36566	947.35529	1566.0186	1139.2725	875.4035	1936.5308
2219.6836	1572.9902	1778.3972	3069.9719	1521.0757	1220.5417	1161.0674	1057.9053	1193.5713	986.22736	2558.2407	1299.5544	1383.52	1289.3623	811.19647	848.47083	1018.3455	1196.4321	2370.1697	1383.9028	4330.7314	1257.4261	5326.9639	2643.0166	1374.1001	1132.9982	1804.0796	1157.8475	1208.5063	1120.3644	2296.6431	3075.9912	1455.7955	264.71765	324.39319	333.29175	916.9624	1490.0408	1086.2468	834.0033	1856.9229
2319.1758	1647.9973	1866.8826	3193.4468	1581.1184	1269.7913	1214.5835	1101.417	1249.8872	1028.0178	2666.1016	1352.856	1436.0659	1338.4302	836.53204	888.07947	1065.4073	1255.8483	2466.9849	1445.3008	4510.6841	1317.2083	5603.4404	2759.6018	1433.3696	1196.1569	1890.8511	1197.5889	1250.5681	1171.8586	2391.6152	3201.4155	1525.7832	272.74713	333.96857	344.29889	945.87494	1563.6068	1138.8204	872.96118	1946.5438
2213.7371	1571.1067	1773.4014	3071.5125	1522.8274	1220.2922	1167.2201	1057.5038	1199.9355	990.3634	2565.1182	1304.593	1385.428	1291.2239	807.70959	848.87067	1013.319	1198.3572	2377.6013	1386.7175	4347.708	1263.9326	5364.8525	2661.2527	1378.1855	1149.322	1816.7424	1152.2397	1202.8503	1111.0547	2283.2458	3067.1143	1467.1929	263.43207	322.89728	332.34906	915.63654	1498.2339	1088.667	837.30072	1861.1514
2319.9536	1645.0459	1864.3132	3190.6079	1589.2496	1262.838	1210.4535	1094.3488	1244.4958	1025.1552	2658.0156	1351.9066	1436.8517	1336.4564	825.27649	887.39801	1066.6763	1252.7424	2471.0347	1447.4526	4514.2363	1316.4299	5598.6577	2765.4104	1432.1833	1191.72	1893.6021	1198.4043	1251.0237	1164.2195	2388.7375	3191.9077	1526.3838	274.35016	334.69562	345.20526	948.39813	1561.4966	1139.3047	866.28119	1944.6802
2215.5654	1572.1738	1772.8594	3065.4004	1513.8928	1220.6229	1163.9799	1058.9937	1196.7802	989.75977	2556.6711	1302.4041	1385.9932	1290.3555	805.2373	849.78522	1022.4953	1199.219	2373.8352	1390.4578	4336.7446	1262.3481	5352.6064	2654.4695	1378.5881	1140.1357	1814.1934	1153.8806	1204.0737	1112.4644	2282.1855	3057.9661	1457.8025	264.9115	322.07385	332.91357	914.60706	1489.1926	1081.8984	823.6076	1855.8584
2310.4919	1644.7834	1855.9407	3178.3967	1582.3857	1260.0432	1209.3828	1090.9146	1243.3682	1023.9133	2651.7058	1344.8276	1432.4524	1327.6467	829.09894	883.6394	1059.9615	1248.7324	2457.1265	1442.9642	4477.2466	1302.9185	5549.5645	2735.3154	1417.1544	1169.6875	1867.0243	1193.075	1245.1785	1162.3699	2372.7656	3186.2354	1527.1409	269.79828	330.85455	345.2132	943.16693	1561.7675	1133.8105	867.66199	1937.4628
2213.4414	1575.3547	1780.0447	3050.9973	1514.5669	1217.3003	1163.2042	1055.3872	1195.6312	986.07031	2550.3403	1297.708	1374.7041	1283.0656	807.87476	848.32404	1020.3257	1191.0977	2361.8066	1384.4724	4323.564	1257.7087	5323.0244	2634.2708	1370.4121	1124.05	1798.5066	1149.0272	1200.8857	1111.0063	2284.405	3062.5251	1457.8979	261.09131	320.10583	329.70581	913.06848	1488.6589	1081.0721	823.11304	1855.1628
2315.2871	1643.5027	1858.2354	3184.4636	1577.6121	1265.3176	1212.6975	1096.8102	1247.6243	1020.2773	2642.8342	1342.0708	1425.1804	1321.0039	825.54248	885.21588	1063.4219	1251.28	2457.7898	1440.5774	4484.8613	1314.4583	5583.6733	2746.9197	1421.115	1181.6948	1872.5337	1190.6592	1247.6709	1168.3998	2389.0996	3200.25	1526.652	272.26111	329.13379	340.43542	942.98047	1546.8555	1128.099	857.88293	1930.0012
2205.384	1565.9438	1771.2529	3058.0818	1511.5825	1219.7024	1165.675	1056.9131	1199.5667	986.78717	2547.0371	1294.4084	1375.3306	1279.2749	802.12469	844.85168	1018.8795	1196.7742	2370.2158	1389.5247	4315.7598	1268.8911	5339.8696	2647.0132	1373.5901	1132.5525	1800.2197	1150.001	1197.7556	1111.6423	2277.6997	3057.4211	1458.0569	266.1546	322.28131	331.71613	909.27264	1484.9866	1073.1343	817.18353	1851.9514
2314.4192	1642.7803	1860.719	3179.3315	1581.0652	1262.0671	1210.7112	1093.7065	1244.4248	1018.1072	2641.0369	1344.1665	1426.8069	1322.3538	823.22198	883.86157	1058.3885	1243.0817	2460.7178	1445.5477	4484.834	1316.9722	5572.3345	2750.167	1419.7438	1177.8604	1870.2289	1192.4852	1249.2579	1168.0387	2394.7861	3199.9893	1523.2905	272.24097	332.80737	342.5741	949.43921	1546.6364	1125.6056	858.36475	1918.2416
2206.9578	1561.5691	1767.9097	3059.2107	1507.7227	1217.3057	1161.1848	1054.5413	1194.2614	986.32251	2540.6252	1295.5562	1375.1057	1280.6726	807.60583	848.18506	1017.5441	1193.0337	2373.29	1386.6567	4324.5996	1261.6239	5347.4609	2639.5723	1375.3328	1137.8232	1808.3918	1150.8066	1204.1674	1112.3436	2275.9604	3053.2397	1455.0634	263.2019	322.3783	330.25098	908.52368	1487.1594	1079.9661	828.09204	1852.1602
2313.689	1636.3741	1862.733	3170.6274	1574.3293	1263.1545	1206.1819	1094.0123	1239.6157	1018.4138	2635.7085	1338.4653	1417.7163	1319.8672	819.922	880.68353	1060.8088	1248.3718	2460.9375	1435.3794	4480.0005	1311.8376	5563.75	2737.3389	1418.8154	1175.9968	1864.5273	1186.1814	1242.8408	1158.5234	2356.1589	3161.4338	1514.9814	268.75604	326.99286	340.08026	936.34332	1542.0125	1120.314	847.69244	1920.0571
2200.9783	1557.563	1765.2485	3047.9929	1508.4868	1211.7075	1160.6194	1048.4028	1192.9529	981.83771	2532.7109	1289.6191	1369.5068	1270.9741	798.13251	839.1781	1012.8423	1179.3459	2357.6841	1378.7432	4293.5977	1254.7124	5290.2578	2615.3245	1365.2568	1118.8651	1769.9692	1149.926	1197.6366	1111.1406	2262.3274	3040.2095	1457.3652	263.24768	320.66736	328.86389	906.54565	1478.0685	1073.4589	815.93872	1845.2198
2305.4204	1633.5205	1849.5732	3176.8555	1566.8643	1255.1433	1207.5801	1088.9734	1242.1765	1016.241	2633.8977	1338.2998	1422.2415	1312.6301	824.78729	881.10956	1058.2529	1239.8757	2455.0879	1432.2234	4472.1562	1307.9475	5535.4038	2725.8486	1415.363	1169.3496	1847.8225	1187.097	1242.9707	1163.4622	2385.0059	3190.0615	1529.5392	271.14685	329.09656	342.63281	938.70886	1559.1121	1130.123	863.53149	1926.6902
2203.3394	1559.0028	1767.931	3057.8372	1504.3545	1213.4475	1160.0515	1053.0093	1192.7603	984.97394	2542.1667	1295.3557	1370.6855	1274.1013	804.49896	847.63342	1016.9637	1190.8639	2367.0869	1389.3649	4319.2598	1262.3062	5352.1191	2636.7061	1376.1473	1138.0187	1807.7887	1148.4502	1201.4863	1114.2871	2282.6919	3049.4204	1457.6963	265.1286	320.49603	327.8952	911.77631	1490.306	1080.4434	825.59558	1854.0868
2307.2385	1633.5549	1860.2957	3177.7212	1569.5745	1257.9082	1208.1208	1090.6771	1243.101	1017.6562	2638.2571	1338.616	1424.1631	1319.9336	825.12024	878.08972	1057.2769	1245.4645	2450.0381	1431.4528	4473.4238	1306.3375	5562.0581	2736.0479	1416.9701	1181.7524	1858.3253	1191.3956	1242.3262	1166.9132	2386.9617	3183.1775	1520.6746	268.50098	330.45422	342.66113	938.65161	1501.3872	1085.2234	804.8559	1809.3594
2203.7542	1563.0037	1770.6479	3058.5786	1507.1729	1215.0037	1156.2905	1053.2229	1188.6069	983.54987	2537.3816	1293.9749	1380.7048	1272.4304	803.63983	849.57233	1016.4164	1189.2529	2362.7136	1380.6433	4318.1108	1261.675	5349.4365	2636.6877	1373.2769	1140.6848	1796.7568	1122.2795	1172.1135	1083.1764	2227.7031	2973.1895	1417.7552	252.92554	308.22766	314.55579	882.2168	1430.8146	1033.6882	763.92212	1726.4657
2263.365	1606.1309	1793.6187	3123.5996	1546.1754	1232.1324	1186.0289	1068.993	1218.9001	987.0304	2552.1704	1291.8029	1369.1049	1263.4816	781.90686	879.95844	1055.343	1245.0757	2456.1748	1438.917	4481.1504	1313.7314	5587.4829	2742.0078	1423.0703	1170.781	1861.1978	1180.8947	1241.2573	1154.8848	2371.248	3152.6973	1511.0319	270.65881	331.01392	341.09485	935.59375	1554.6018	1130.2625	860.76202	1942.0884
2159.9346	1530.5082	1711.2072	3062.0115	1506.8691	1210.6694	1161.8646	1049.3853	1194.4896	985.29419	2532.3044	1291.281	1374.2263	1269.9541	803.14075	840.91895	1011.9103	1179.3861	2352.6069	1373.0553	4302.2197	1254.1705	5323.2646	2626.5601	1360.7867	1121.3022	1781.9288	1151.0864	1202.5261	1112.9521	2289.2097	3056.9912	1462.3379	265.1496	321.70502	331.62823	911.51837	1493.0422	1088.7319	834.22882	1871.4685
2317.3198	1634.6987	1858.3623	3189.2739	1579.5422	1260.949	1216.469	1093.6433	1250.5317	1025.2163	2660.1973	1346.4099	1433.9094	1321.897	828.63824	879.15887	1060.1797	1241.5295	2453.7502	1430.0935	4478.9546	1310.9685	5606.2559	2739.3948	1417.8862	1180.5068	1877.7883	1198.0288	1247.0571	1168.7329	2387.6064	3195.8975	1524.8594	272.95612	331.96613	345.66302	948.25677	1550.5265	1126.9237	858.68469	1921.0179
2208.0918	1557.871	1773.9288	3052.1704	1508.5059	1210.0183	1163.0527	1048.9705	1195.7681	981.84454	2538.271	1291.1672	1380.698	1271.8513	798.73468	843.47302	1012.4574	1185.1987	2361.5908	1375.9368	4320.9014	1263.2714	5377.8564	2636.2383	1370.1318	1136.0485	1814.073	1146.594	1200.0918	1112.468	2269.6931	3050.6309	1462.1599	262.55243	316.9361	328.98102	905.70038	1488.0194	1078.8752	822.92908	1857.5057
2303.7734	1631.5232	1861.7239	3183.0693	1575.6621	1262.8254	1214.6287	1094.7622	1248.8577	1021.2951	2635.9087	1333.6479	1423.45	1309.2212	822.9317	879.73468	1053.1953	1240.4697	2444.0295	1434.3579	4478.3696	1307.3276	5591.9663	2728.303	1418.7217	1170.3049	1867.6313	1184.4114	1239.9382	1157.8999	2369.6179	3164.874	1523.1011	270.51691	330.0412	340.80475	938.28632	1556.8268	1128.4598	868.12878	1934.6503
2203.178	1561.5903	1762.4512	3049.1445	1509.1458	1206.5574	1158.896	1047.0195	1191.3037	984.54425	2534.2463	1291.7593	1375.5869	1273.2378	800.38947	841.84637	1012.316	1185.5203	2356.709	1379.0684	4320.6118	1258.6294	5369.0347	2630.5627	1371.0806	1130.281	1804.1047	1141.1702	1197.802	1108.0344	2275.2295	3036.0178	1453.197	264.7049	319.71149	333.78815	912.12018	1478.6401	1077.7136	819.79407	1859.354
2327.425	1641.0759	1878.1172	3168.1143	1567.354	1250.9751	1213.3857	1084.4358	1248.5964	1020.4512	2632.3328	1339.9377	1420.188	1309.1621	822.73212	878.51733	1054.0883	1233.2032	2449.4712	1433.1495	4476.6396	1307.8466	5600.7935	2738.541	1422.7345	1182.7144	1873.524	1181.7277	1237.0468	1157.3124	2368.0386	3161.1228	1519.4456	268.8158	326.68127	341.9364	935.31873	1533.3926	1113.5225	831.01068	1889.5632
2197.8547	1557.501	1766.4045	3044.4404	1504.8341	1211.335	1166.7501	1049.9989	1198.2694	987.83447	2536.0259	1291.3387	1370.5297	1268.6051	800.58691	838.32343	1006.3913	1171.8594	2344.5493	1370.5408	4289.2373	1250.0732	5311.1392	2609.0938	1363.1333	1110.1123	1758.8025	1127.1271	1187.6534	1097.1437	2239.1968	2992.821	1443.2271	259.52185	314.94653	326.4812	899.00012	1487.7888	1077.2454	812.66089	1845.3752
2295.5156	1634.6245	1850.7292	3158.1987	1561.998	1249.4879	1210.1277	1083.4487	1243.4457	1013.167	2616.6499	1329.2651	1416.1721	1304.4453	815.95508	877.61139	1053.9255	1241.2104	2451.2124	1435.2476	4477.5391	1309.7397	5585.0562	2731.8081	1418.5315	1172.2964	1860.6721	1186.613	1246.9932	1158.4189	2378.8584	3176.3364	1523.438	274.22443	331.81793	342.67291	939.43927	1548.1449	1121.0852	855.31519	1916.599
2185.187	1555.6133	1749.9961	3046.8257	1504.3002	1210.6016	1162.8323	1049.7499	1195.7225	986.58667	2531.4751	1291.2454	1368.1417	1270.0294	803.67749	843.60883	1012.9216	1185.8606	2353.3467	1376.3281	4300.8779	1256.2537	5339.9307	2620.7061	1365.9961	1121.0974	1789.3076	1147.606	1194.703	1107.7294	2271.4734	3026.8413	1455.842	261.57214	318.24023	326.95911	904.42554	1478.4941	1068.6536	809.15094	1832.0605
2295.2153	1630.145	1845.3684	3168.7432	1568.6326	1251.7888	1211.7593	1084.7195	1245.3237	1018.2254	2617.1865	1328.8745	1413.9143	1301.1338	817.93158	878.24176	1055.1787	1237.842	2446.2856	1431.665	4481.8516	1304.5896	5558.3271	2716.5693	1420.9895	1167.4121	1859.762	1183.3571	1243.2524	1161.6934	2365.5449	3168.9082	1520.9916	270.85437	329.27515	340.16956	936.05371	1545.5776	1123.4133	846.70776	1917.6445
2192.022	1554.8204	1758.5594	3034.6743	1500.6763	1208.7549	1161.6428	1046.9084	1193.8372	983.16083	2526.6216	1280.1917	1363.2476	1263.75	798.66058	840.46338	1007.7009	1180.6404	2348.6819	1379.1284	4303.6226	1255.8977	5321.4194	2621.1982	1364.4529	1125.1726	1792.2522	1138.2903	1191.6322	1107.8484	2267.6001	3039.3203	1454.535	263.08594	319.47888	328.66418	902.0127	1478.7766	1071.3018	808.09503	1846.928
2298.4089	1635.6414	1847.8923	3173.0845	1575.1047	1259.9644	1217.2473	1092.1824	1251.3031	1023.3829	2628.5054	1337.6165	1418.4268	1308.3179	823.4696	877.41077	1049.0381	1231.1539	2438.2747	1428.7344	4454.9731	1304.7236	5537.5352	2713.551	1412.6919	1158.9601	1844.8638	1180.5118	1239.2524	1164.4314	2375.7515	3177.0732	1523.0421	271.59229	330.43567	340.49561	933.29102	1541.9163	1117.2727	832.62396	1899.6973
2197.1829	1561.2983	1769.1443	3038.4231	1504.6797	1206.8091	1166.8799	1047.6641	1199.8218	983.66559	2515.5315	1280.6006	1366.7937	1255.4597	796.91302	840.43213	1009.6149	1187.655	2351.064	1376.0035	4300.0757	1254.0081	5329.1748	2617.2041	1366.2919	1118.4611	1780.0668	1135.938	1189.6901	1104.2161	2266.7747	3035.4058	1451.6362	262.50879	319.12097	328.97803	897.86377	1475.9631	1068.3885	805.0697	1831.4341
2298.4382	1631.2427	1846.4863	3166.3853	1569.0969	1251.6777	1218.8606	1085.8088	1252.9834	1018.4981	2619.2866	1328.8813	1412.2192	1300.2407	822.04425	877.33337	1056.3551	1242.592	2444.0742	1433.0131	4480.3521	1305.2078	5563.7441	2728.9717	1419.7284	1169.9321	1846.9572	1186.094	1247.2056	1166.9907	2377.3726	3198.8574	1525.3862	266.01495	329.20575	344.78363	937.78265	1559.8311	1134.9045	856.31732	1932.9717
2193.2314	1553.4126	1757.5032	3037.0105	1504.6619	1205.2991	1167.906	1044.7695	1200.9263	985.29138	2518.2422	1280.8055	1360.0339	1257.4415	795.03381	841.92358	1014.5353	1186.1409	2354.1169	1376.9443	4314.6016	1256.9392	5349.3438	2616	1372.551	1129.5741	1791.5732	1143.4736	1199.7222	1115.4719	2277.137	3077.1987	1463.1416	261.75775	321.05743	329.95404	907.8681	1501.3198	1091.0583	830.0694	1873.8018
2316.0964	1641.0352	1859.894	3173.6572	1574.3579	1260.8127	1222.8999	1092.5657	1257.5271	1026.6494	2634.7593	1338.8301	1421.5759	1316.0786	821.32782	876.95508	1055.6897	1233.6875	2444.0063	1427.8339	4478.957	1304.1859	5558.8721	2723.7344	1421.3085	1174.2028	1864.8336	1178.0854	1243.1135	1163.2815	2372.3931	3180.7041	1522.2258	268.80316	330.81085	341.54913	930.89984	1556.6382	1129.8447	856.21942	1926.9194
2196.4785	1555.6232	1766.0177	3042.5	1502.2307	1209.5339	1168.1418	1049.4983	1201.1289	986.6004	2525.322	1284.9199	1363.8782	1261.9221	790.20831	841.11047	1009.6581	1178.9565	2350.1836	1374.2001	4305.7822	1251.9072	5335.1528	2620.855	1370.6781	1123.5653	1785.2604	1139.5104	1195.2708	1111.3972	2275.3735	3066.6526	1462.9517	262.12134	318.56982	331.64172	905.92896	1489.1741	1077.8496	817.71252	1857.3865
2300.6123	1636.9941	1849.6619	3170.2727	1570.8103	1259.897	1219.8241	1092.2007	1254.4585	1021.6233	2628.3123	1337.887	1420.9648	1307.1377	823.2572	875.79205	1055.5735	1246.613	2449.5527	1431.5562	4501.812	1309.615	5598.1304	2734.6375	1429.5017	1186.4749	1883.1499	1184.4519	1241.9453	1163.6052	2377.439	3197.4224	1530.2017	268.89117	328.50055	341.83929	936.48236	1559.7756	1132.532	851.19489	1935.5437
2193.3186	1560.3264	1757.0776	3048.2266	1508.5364	1211.5146	1175.5686	1050.4369	1208.3109	989.15125	2540.0234	1292.2922	1374.4004	1260.8796	799.06543	841.11517	1011.4647	1184.7622	2357.9507	1376.636	4323.4043	1258.9253	5347.1792	2630.6948	1376.8879	1140.3667	1805.5034	1135.8304	1197.5378	1113.9773	2283.5083	3059.6494	1466.1631	261.77429	319.12402	331.30603	903.33862	1490.0078	1082.0959	813.67279	1856.1067
2302.2532	1635.6858	1854.7251	3168.6589	1580.9165	1260.4563	1218.1338	1092.7163	1252.1487	1024.999	2640.3232	1341.5269	1428.2546	1312.6682	819.8537	877.83362	1059.6107	1247.7463	2456.6155	1432.9526	4510.5864	1305.8484	5616.8887	2743.9407	1429.6621	1196.2478	1886.3494	1184.7869	1243.9995	1171.5422	2387.7725	3209.5889	1526.4204	267.71515	327.33563	341.13934	936.23627	1550.5923	1126.3787	848.78961	1919.571
2198.749	1561.0314	1760.5409	3051.0054	1514.6267	1217.0383	1166.3373	1054.2142	1199.201	990.46814	2538.9414	1292.0552	1372.646	1271.6774	797.69299	842.91608	1011.6204	1190.6179	2356.2446	1372.3447	4335.2646	1256.3892	5361.6562	2622.0659	1367.5088	1141.2419	1804.6023	1132.0995	1195.528	1110.2042	2266.6802	3041.8911	1460.0049	260.62256	316.81555	329.49902	901.15808	1471.5764	1066.4917	799.89166	1842.9875
2290.4031	1628.793	1839.9946	3170.1826	1575.2599	1256.2589	1217.1378	1088.4122	1250.8621	1023.2319	2638.4683	1341.8905	1421.5665	1311.4955	824.35596	877.72131	1051.266	1241.9885	2448.7988	1430.0514	4501.9482	1308.0642	5588.356	2739.3955	1424.0028	1198.9952	1877.8199	1181.2368	1238.3097	1161.8112	2363.5474	3179.4224	1524.0221	269.63135	325.96094	340.1145	935.82568	1553.8901	1127.2906	852.86414	1932.1108
2187.8577	1553.8972	1756.1763	3043.1904	1507.0466	1212.7761	1165.954	1050.2695	1198.5436	988.19202	2537.8252	1290.8613	1373.47	1266.0465	799.72559	840.50208	1007.6013	1187.3085	2356.6235	1370.2367	4330.0103	1262.0204	5360.2891	2631.1152	1374.7618	1148.5868	1810.0514	1139.9917	1197.658	1116.7278	2277.6736	3063.7144	1469.6421	260.44427	316.57086	331.00897	904.23187	1481.395	1074.2157	805.57605	1852.9395
2309.1206	1627.6042	1852.6921	3165.563	1574.1678	1257.2688	1211.1616	1089.5386	1244.4231	1020.825	2634.5078	1337.6024	1419.0756	1305.6405	820.52246	873.72223	1052.0627	1239.5999	2443.6035	1428.9058	4492.312	1306.4475	5573.2925	2727.2708	1417.8726	1180.0288	1869.0449	1181.8765	1237.5309	1156.8601	2361.0513	3167.521	1518.9012	266.60828	326.66943	345.45032	930.10657	1543.7789	1122.6804	847.88757	1915.1017
2195.2168	1549.3088	1757.6875	3044.6738	1505.8567	1207.1582	1163.7493	1047.8955	1196.5881	987.23199	2525.2886	1287.1052	1367.0725	1262.7686	796.33856	835.68097	1010.7878	1175.7065	2349.6104	1365.519	4314.9551	1253.4065	5329.248	2621.4749	1366.9805	1134.4099	1797.3013	1134.0332	1192.9419	1106.7363	2255.5291	3040.6165	1461.1687	260.50885	312.96674	328.0932	896.51483	1484.0321	1073.0809	811.2981	1844.4135
2294.1414	1628.75	1843.7498	3158.8347	1570.8469	1248.9336	1208.0691	1082.8335	1242.4197	1016.883	2620.3904	1331.5527	1417.1348	1300.4692	816.18805	876.12335	1050.2449	1235.2402	2442.8794	1422.4834	4489.6729	1302.5593	5581.4971	2726.2314	1419.1711	1184.2156	1870.6558	1182.4712	1240.6257	1158.3232	2361.5627	3180.5352	1520.5305	266.15887	323.24274	342.63239	930.26276	1548.3533	1124.7346	841.59137	1932.8362
2182.3171	1549.46	1748.6792	3035.5564	1496.76	1204.1925	1158.1802	1044.9001	1190.7434	981.95789	2516.9829	1279.0275	1362.6541	1253.5229	792.22583	838.24652	1010.0527	1177.241	2345.8716	1373.3472	4329.3486	1257.0059	5325.0381	2620.5847	1366.4724	1130.7891	1793.3491	1133.4906	1195.4612	1107.5872	2250.7231	3035.998	1459.8666	257.82776	312.69617	327.05615	897.26074	1477.0524	1076.2827	803.2373	1852.1908
2298.6379	1623.7664	1841.8545	3177.6604	1576.1008	1263.7102	1214.6416	1096.9851	1247.9417	1024.8792	2640.9797	1338.6909	1422.9819	1307.3816	822.19354	875.20819	1051.9155	1243.8923	2445.3464	1430.1433	4519.5137	1307.0771	5587.7583	2728.6013	1421.1079	1182.9414	1877.1511	1185.3606	1248.4482	1171.0927	2387.7891	3216.5225	1529.7079	266.25781	329.18787	345.92517	940.28809	1544.4672	1121.9633	849.96814	1926.0895
2197.0325	1550.1304	1758.7078	3052.6943	1505.9985	1207.1823	1164.861	1046.9946	1196.8287	990.77148	2535.0024	1289.1646	1370.3967	1261.3719	803.04114	842.38013	1011.2219	1193.0497	2357.7197	1379.7236	4351.4053	1261.1949	5370.2993	2641.8391	1373.8857	1140.1741	1818.679	1132.3466	1192.4001	1098.7367	2247.0757	3030.8496	1465.9532	261.40588	314.45557	332.84314	896.96094	1484.6882	1073.4546	810.66888	1851.5984
2299.7466	1625.1067	1845.0852	3179.8704	1576.5254	1253.7346	1210.5476	1088.2781	1245.0605	1025.6406	2642.0088	1342.647	1428.3333	1310.5706	824.9068	876.82318	1051.8799	1237.4241	2443.1416	1425.4531	4490.2275	1305.1604	5556.2461	2731.4924	1420.7844	1180.0115	1883.3306	1183.1107	1240.9984	1164.1185	2370.1553	3186.4626	1527.4221	270.59912	328.85107	342.93823	937.81384	1552.0068	1126.4142	844.92908	1940.3389
2198.6016	1549.3467	1764.5894	3038.1575	1502.1294	1209.0681	1162.4756	1048.2402	1194.2424	990.55475	2524.8279	1286.7742	1367.2568	1259.4475	799.91766	837.68048	1011.7493	1182.2922	2352.0955	1372.9951	4327.8091	1259.2378	5339.4395	2630.5884	1370.5005	1138.4355	1810.801	1137.5574	1190.9036	1109.9236	2265.5127	3047.3391	1465.9351	263.15826	315.20978	332.70392	902.086	1483.8486	1074.6879	811.91333	1861.093
2303.2029	1630.0684	1851.3816	3176.7251	1576.5676	1259.1299	1216.2227	1091.1444	1250.1161	1030.6429	2644.7646	1344.9309	1423.2209	1310.0576	821.67529	876.73645	1050.705	1240.2299	2447.8416	1422.7126	4496.7173	1306.9629	5570.8188	2728.0532	1423.3923	1185.249	1878.418	1178.6123	1243.4409	1166.0115	2377.1145	3196.5488	1530.0425	268.08844	330.47162	345.07928	938.51849	1563.5728	1133.4006	852.44501	1943.4258
2192.9204	1551.1985	1757.5212	3047.8169	1507.4673	1212.4934	1163.8445	1050.1909	1196.2732	990.88202	2526.5481	1288.8772	1368.5984	1262.2014	797.46063	842.57843	1011.3254	1188.6807	2360.3384	1366.6326	4337.334	1261.6396	5350.0098	2624.9604	1371.7478	1144.1245	1809.0457	1131.7539	1194.2944	1112.3953	2263.4387	3062.0186	1471.4238	261.92731	318.02667	334.0152	903.2171	1482.4974	1075.0669	808.93225	1866.5128
2303.3599	1630.1741	1852.7717	3174.7771	1568.4849	1251.1438	1214.7484	1083.0049	1248.8274	1027.5082	2632.4607	1334.5281	1419.5391	1306.2324	823.81042	875.67053	1050.4867	1245.2344	2452.8438	1419.6827	4492.978	1307.6675	5565.9185	2728.0137	1420.1495	1194.6373	1881.5006	1177.1396	1235.5488	1152.562	2338.6755	3158.772	1526.7336	268.99725	326.95892	342.64752	931.16901	1537.4417	1116.2808	837.15833	1916.3865
2195.6118	1551.4053	1758.3879	3044.0637	1504.9541	1209.7887	1165.522	1047.573	1198.8322	988.51111	2526.3132	1286.1066	1364.686	1250.5907	798.49634	837.51654	1006.7831	1176.6577	2340.543	1358.5996	4305.1943	1252.719	5304.894	2612.709	1365.3425	1137.7092	1791.0525	1129.4703	1186.2491	1092.8082	2230	3015.6123	1455.4326	260.54639	313.13232	328.99841	898.27576	1473.3599	1068.9216	801.66693	1846.6277
2286.7622	1620.4253	1837.478	3158.678	1567.5217	1249.2795	1209.7512	1083.6738	1242.6011	1025.6653	2626.7131	1328.2327	1412.2324	1299.8115	823.38556	873.75812	1046.0293	1232.3008	2440.2615	1416.0146	4463.3066	1305.9817	5533.4683	2711.52	1416.3394	1171.8464	1859.4014	1177.7141	1243.278	1160.7255	2355.1338	3178.9805	1524.4854	269.15955	327.11609	343.75208	931.75427	1555.9822	1124.8149	845.4588	1938.6858
2183.4634	1545.7085	1743.4006	3041.0205	1500.506	1201.5554	1163.61	1041.3407	1196.6763	988.06592	2511.7612	1278.0662	1358.7789	1245.605	789.95886	835.73169	1004.2714	1180.7133	2345.2363	1362.4236	4302.8169	1253.2657	5307.9849	2615.0532	1366.4624	1132.0752	1798.7925	1131.4612	1192.1097	1104.0697	2249.2004	3037.7288	1460.9919	259.84326	313.45044	330.99902	901.93506	1473.7379	1067.0189	797.49573	1846.7179
2288.1206	1614.8369	1836.4468	3180.7085	1571.301	1255.6907	1220.9894	1089.0333	1254.9996	1030.6592	2638.7729	1340.3013	1420.9548	1307.7285	825.17725	868.28015	1044.8885	1227.1316	2433.3025	1412.6606	4435.7603	1296.0111	5489.4839	2698.1167	1401.293	1148.0461	1824.2854	1176.0273	1238.4302	1152.6576	2343.8301	3161.1528	1520.7184	268.27942	322.95239	341.90967	925.07947	1543.6755	1115.74	829.20062	1916.5835
2189.5764	1550.3682	1754.894	3039.0935	1498.9944	1208.7987	1168.0603	1047.4055	1199.9119	988.82397	2517.4534	1278.0928	1354.9121	1246.2192	797.04639	832.61035	1003.8129	1178.5641	2338.2905	1364.04	4293.856	1249.6166	5301.8345	2607.6968	1358.3879	1121.9386	1788.3716	1127.1459	1188.4419	1106.2874	2239.1899	3030.8999	1460.3702	258.66736	312.82507	330.00793	893.68359	1469.7607	1063.7371	792.41913	1837.1384
2294.4995	1624.1375	1837.1914	3145.4863	1555.8945	1247.9122	1214.2111	1081.5072	1248.9194	1019.3528	2604.2815	1320.937	1401.3506	1288.6321	814.17297	870.26331	1045.7313	1232.3663	2431.6128	1412.179	4448.292	1297.4475	5513.9863	2708.2681	1411.1707	1163.1647	1845.1804	1169.1895	1232.1938	1148.2056	2312.2429	3131.4548	1515.6643	266.72729	323.95093	339.22351	923.13684	1523.306	1101.7115	817.34204	1894.621
2180.6162	1542.2791	1739.8213	3021.801	1489.7798	1201.5107	1162.1462	1041.1533	1194.4241	987.15289	2500.7766	1270.5073	1346.0042	1241.4854	790.77582	833.2179	1001.1517	1167.8217	2337.6958	1356.1161	4282.1846	1247.4266	5290.3076	2606.73	1356.963	1120.1053	1778.8649	1123.8616	1187.4729	1092.55	2214.0969	3000.616	1449.4834	254.69025	314.59662	324.83282	891.19684	1457.1403	1054.2032	777.19971	1826.2584
2290.6182	1616.5311	1828.9462	3164.0569	1564.7693	1255.6989	1221.6156	1087.1761	1255.6978	1025.8865	2619.7002	1330.4302	1410.6155	1290.6958	821.60986	870.07495	1041.868	1224.9969	2427.5811	1414.7969	4460.436	1297.7009	5539.9673	2719.0161	1412.4377	1166.3044	1865.603	1172.8083	1239.8162	1153.7505	2345.4849	3162.376	1520.429	263.93268	325.04449	340.85309	923.28851	1528.4746	1112.1279	818.83264	1903.3521
2181.2974	1537.8772	1737.2	3021.3306	1488.9033	1201.0815	1165.1497	1040.7075	1197.0264	986.0025	2501.4033	1270.6841	1354.4924	1239.1025	795.9931	833.7052	1002.9587	1169.2123	2332.2676	1358.0785	4274.8013	1246.3765	5280.8198	2602.71	1359.557	1116.2153	1781.2225	1131.2451	1184.6682	1096.9851	2225.3523	3009.782	1450.1035	255.53937	311.19513	325.9505	892.61823	1463.172	1067.3334	791.85132	1831.6967
2284.4006	1618.4338	1831.637	3156.8733	1564.5376	1253.5391	1216.7932	1087.5166	1251.5339	1025.564	2615.0676	1326.0508	1403.6121	1287.2126	815.64032	871.91852	1046.9951	1232.8193	2441.0898	1418.3477	4477.6699	1304.5962	5540.605	2721.8257	1412.3428	1168.144	1871.6787	1181.1603	1244.8901	1166.575	2361.2021	3193.1785	1532.0969	266.28821	325.73535	344.20398	934.46008	1538.1897	1117.8342	830.22748	1915.9631
2175.5376	1542.8694	1740.3213	3039.5034	1497.1676	1202.2163	1175.1088	1042.3701	1207.8064	991.67432	2507.6782	1280.6984	1357.703	1247.4806	796.51184	837.59637	1003.4797	1179.2939	2348.397	1363.5386	4307.2964	1248.7244	5310.231	2613.5488	1371.1189	1118.7932	1793.6062	1134.5774	1187.5254	1100.6382	2248.4768	3030.8408	1461.4563	257.2774	312.71466	327.37543	896.30353	1474.1091	1071.1969	791.36023	1843.9573
