# Supplementary material for: Simultaneous readout of multiple FRET pairs using photochromism
Source: Nat Commun. 2021 Mar 31;12:2005. doi: 10.1038/s41467-021-22043-0 (PMC8012603; doi:10.1038/s41467-021-22043-0)
Supplement: Supplementary file 3 — Source Data [file 41467_2021_22043_MOESM3_ESM.zip › SourceData/Figure5_FigureSI3-4/figuredata/Supplementary Figure 3/FRETEff_DoubleAEta_rsAKARev_Photoswitching_SNR.txt]

18.507563
12.495823
30.811604
20.484331
14.635242
14.511698
39.508686
20.255316
13.483864
9.7047968
30.678183
38.984802
80.345718
29.532705
33.994999
62.709164
26.277164
32.380074
27.683907
22.327135
17.452541
23.940407
