# Supplementary material for: Simultaneous readout of multiple FRET pairs using photochromism
Source: Nat Commun. 2021 Mar 31;12:2005. doi: 10.1038/s41467-021-22043-0 (PMC8012603; doi:10.1038/s41467-021-22043-0)
Supplement: Supplementary file 3 — Source Data [file 41467_2021_22043_MOESM3_ESM.zip › SourceData/Figure5_FigureSI3-4/figuredata/Supplementary Figure 3/FRETEff_DoubleAE_rsAKARev_Photoswitching_SNR.txt]

4.0126367
3.3831871
6.608757
4.2676086
5.5714607
5.950439
17.678522
22.335951
22.055853
17.770769
20.675661
8.7808895
5.1657519
10.205254
9.0021124
9.4729576
8.9116964
13.274323
12.755624
26.062977
23.854904
15.680886
9.9860458
25.180893
9.1121311
36.56086
8.4582834
7.9837971
26.848236
8.575614
7.8512993
14.727849
10.872102
7.9060102
9.9900122
9.4569759
10.869613
5.0288229
19.226795
5.4145203
5.0405331
7.4581347
10.86554
9.9460583
2.9535196
6.9846897
25.452293
14.046922
22.186794
8.3014603
15.373569
33.913906
11.968774
26.550978
9.0196037
26.532679
9.0929165
18.053921
9.3572979
17.964296
15.664373
34.660069
37.189674
30.793139
31.273657
11.555819
29.519308
14.27604
11.584371
40.990677
22.134401
7.6635218
12.45388
6.6813889
10.379124
12.297592
4.8402872
16.373316
8.4287834
9.090661
