# Supplementary material for: Simultaneous readout of multiple FRET pairs using photochromism
Source: Nat Commun. 2021 Mar 31;12:2005. doi: 10.1038/s41467-021-22043-0 (PMC8012603; doi:10.1038/s41467-021-22043-0)
Supplement: Supplementary file 3 — Source Data [file 41467_2021_22043_MOESM3_ESM.zip › SourceData/Figure5_FigureSI3-4/figuredata/Supplementary Figure 3/FRETEff_DoubleAtaE_rsAKARevTA_Photoswitching_SNR.txt]

3.4240382
4.4387531
3.2710233
5.6112986
2.7227781
3.4360921
3.0987766
4.0903559
3.1542618
2.6657872
2.9263942
4.6741142
10.704936
2.8395298
4.0514312
2.7053607
2.7819626
2.983789
2.4554398
3.1716309
2.0817077
2.0476553
2.2417011
2.1495914
2.0057294
2.5509853
1.9710337
2.5679846
2.0804381
2.3684471
3.0312264
3.4431441
4.103591
2.3078086
2.8858416
2.371769
3.7044389
5.8223591
3.7810681
5.7429342
3.7463858
2.6537383
3.8289883
2.9709811
3.2290738
2.6605802
6.1179318
2.5852149
2.4686646
5.6221199
