# Supplementary material for: Simultaneous readout of multiple FRET pairs using photochromism
Source: Nat Commun. 2021 Mar 31;12:2005. doi: 10.1038/s41467-021-22043-0 (PMC8012603; doi:10.1038/s41467-021-22043-0)
Supplement: Supplementary file 3 — Source Data [file 41467_2021_22043_MOESM3_ESM.zip › SourceData/Figure5_FigureSI3-4/figuredata/Supplementary Figure 3/FRETEff_DoubleAE_EKARev_Photoswitching_SNR.txt]

16.802544
10.632427
46.218185
5.5066805
18.018499
16.755581
4.8431253
10.167547
18.432076
18.944839
12.398293
9.6988039
8.8304663
12.926775
22.124596
12.290822
22.531744
5.9450202
13.441739
9.5071745
17.157818
39.094769
10.477677
3.4645274
18.312687
17.216442
25.235384
12.903007
7.809268
25.284176
12.654434
16.201841
7.1932316
83.197495
36.159012
10.341912
17.083668
11.803929
9.406518
25.102848
11.649763
17.682167
9.7938404
24.385717
10.141039
8.4829235
4.6337552
5.0143423
8.199192
43.838692
30.770252
37.745075
15.036425
48.343792
34.750244
48.385639
36.06052
25.593956
39.222317
28.250023
41.662502
23.929209
15.710132
14.828722
22.332243
14.320972
22.076982
8.3699055
5.0239034
25.965813
23.248135
22.762638
11.041891
34.002728
33.556622
11.433656
8.2952471
17.280132
18.08824
9.6669979
