# Supplementary material for: Simultaneous readout of multiple FRET pairs using photochromism
Source: Nat Commun. 2021 Mar 31;12:2005. doi: 10.1038/s41467-021-22043-0 (PMC8012603; doi:10.1038/s41467-021-22043-0)
Supplement: Supplementary file 3 — Source Data [file 41467_2021_22043_MOESM3_ESM.zip › SourceData/Figure5_FigureSI3-4/figuredata/Supplementary Figure 3/FRETEff_Single_rsAKARev_Conventional_SNR.txt]

33.097321
39.7383
13.698192
29.101206
91.172821
54.041122
62.414494
38.328587
58.687714
37.90403
41.269653
75.48822
53.949318
52.844234
145.22504
81.789726
70.5746
34.411659
43.594208
72.800331
123.57385
107.88524
58.149506
14.739968
13.593774
79.323364
78.404991
10.449989
15.785424
18.83592
83.077614
22.453659
16.951429
30.098347
54.824333
7.5604978
35.622478
50.357292
42.636265
13.575972
53.698181
19.074364
21.452427
116.29756
18.599157
13.255208
96.677818
50.141232
62.296814
92.074844
82.309105
121.52221
106.31139
85.513039
35.591248
91.949081
83.645088
86.163071
51.005459
74.020615
75.456795
66.405243
66.088112
53.755909
51.05843
55.866581
18.314259
36.730789
134.33066
36.765591
92.184189
134.06708
66.263382
43.541985
42.941784
92.757599
