# Supplementary material for: Simultaneous readout of multiple FRET pairs using photochromism
Source: Nat Commun. 2021 Mar 31;12:2005. doi: 10.1038/s41467-021-22043-0 (PMC8012603; doi:10.1038/s41467-021-22043-0)
Supplement: Supplementary file 3 — Source Data [file 41467_2021_22043_MOESM3_ESM.zip › SourceData/Figure5_FigureSI3-4/figuredata/Supplementary Figure 3/FRETEff_DoubleAEta_EKARevTA_Photoswitching_SNR.txt]

2.4933057
2.5785036
2.3122814
1.4664787
2.2261393
1.8071601
1.6124772
2.1792953
2.1274178
1.7481766
2.203306
1.8804024
3.3506083
1.6866888
3.1928399
1.7064207
2.5526621
3.7573683
3.2674124
1.8798627
2.775656
2.0518568
