# Supplementary material for: Simultaneous readout of multiple FRET pairs using photochromism
Source: Nat Commun. 2021 Mar 31;12:2005. doi: 10.1038/s41467-021-22043-0 (PMC8012603; doi:10.1038/s41467-021-22043-0)
Supplement: Supplementary file 3 — Source Data [file 41467_2021_22043_MOESM3_ESM.zip › SourceData/Figure5_FigureSI3-4/figuredata/Supplementary Figure 3/FRETEff_Single_rsAKARevTA_Conventional_SNR.txt]

1.9202404
2.7637267
3.295336
1.4674954
2.8970876
2.6370687
2.5959253
3.0191348
3.9266057
4.6663299
2.2872493
4.0030456
