# Supplementary material for: Simultaneous readout of multiple FRET pairs using photochromism
Source: Nat Commun. 2021 Mar 31;12:2005. doi: 10.1038/s41467-021-22043-0 (PMC8012603; doi:10.1038/s41467-021-22043-0)
Supplement: Supplementary file 3 — Source Data [file 41467_2021_22043_MOESM3_ESM.zip › SourceData/Figure5_FigureSI3-4/figuredata/Supplementary Figure 3/FRETEff_Single_EKARev_Conventional_SNR.txt]

18.011927
7.8086362
89.553276
12.486435
3.0573719
33.249031
24.411907
29.184454
24.166451
44.062004
28.162172
12.91918
23.41235
21.842657
5.6130862
37.607754
9.5184612
25.249445
39.729557
18.811928
52.650791
23.852816
27.159355
66.863388
54.428387
39.292549
31.382431
35.53672
26.51133
12.838015
1.6306748
1.5360128
1.49568
28.717627
31.296881
12.839888
14.407038
39.990768
30.410246
26.4764
62.024216
30.632853
26.616306
24.007967
19.502186
19.81653
26.413307
17.236822
46.56023
32.887691
64.164871
28.080601
28.049334
29.777811
2.005863
48.783451
15.565481
66.120964
60.36795
17.668404
10.990155
37.372795
45.688244
18.134916
26.407488
17.658522
53.103802
39.328503
33.867596
49.971947
98.665764
34.610878
11.774025
65.222183
4.028954
24.351839
31.448893
12.759232
19.858383
59.889828
40.217754
34.774269
151.24933
40.54314
30.806318
52.757824
23.95118
27.970106
15.46602
37.107006
12.372403
45.80957
22.418495
44.588215
64.555191
15.135269
39.827778
11.592238
20.182051
35.584236
28.493336
24.1901
36.668079
11.523608
21.188217
58.971214
42.612476
13.262476
27.241013
21.624372
8.2744102
7.8958921
18.737486
23.124121
21.466312
25.327295
27.122833
49.29734
26.473249
50.597263
28.570656
19.939087
28.849836
32.174068
32.174068
32.117538
48.43848
49.36248
93.081627
58.919594
32.428165
29.837107
