# Supplementary material for: Simultaneous readout of multiple FRET pairs using photochromism
Source: Nat Commun. 2021 Mar 31;12:2005. doi: 10.1038/s41467-021-22043-0 (PMC8012603; doi:10.1038/s41467-021-22043-0)
Supplement: Supplementary file 3 — Source Data [file 41467_2021_22043_MOESM3_ESM.zip › SourceData/Figure5_FigureSI3-4/figuredata/Supplementary Figure 3/FRETEff_DoubleAtaE_EKARev_Photoswitching_SNR.txt]

13.853971
1.6165655
4.6576309
17.416464
3.9697053
20.005621
3.5879736
1.8414378
10.028262
9.9318419
13.790981
12.118158
9.4167032
26.628702
6.2989345
4.2339373
13.086171
26.507383
10.748877
9.0020447
6.9085817
13.141094
6.5163226
13.122622
36.390701
10.569141
4.7466593
16.542015
4.0005078
17.856016
12.258039
5.4368801
10.130241
5.5342512
36.068367
10.454757
16.469555
28.003794
15.979179
30.937054
17.567093
11.914098
16.226742
14.7417
3.3495588
1.8094921
17.901199
6.6128798
7.699914
5.9010348
