# Supplementary material for: Simultaneous readout of multiple FRET pairs using photochromism
Source: Nat Commun. 2021 Mar 31;12:2005. doi: 10.1038/s41467-021-22043-0 (PMC8012603; doi:10.1038/s41467-021-22043-0)
Supplement: Supplementary file 3 — Source Data [file 41467_2021_22043_MOESM3_ESM.zip › SourceData/Figure5_FigureSI3-4/figuredata/Supplementary Figure 3/FRETEff_Single_rsAKARevTA_Photoswitching_SNR.txt]

1.7180302
2.5349572
2.8649657
3.7817934
3.8576455
2.3432705
2.1912506
3.2491055
5.8679953
2.5265198
2.8626306
3.565346
