# Supplementary material for: Simultaneous readout of multiple FRET pairs using photochromism
Source: Nat Commun. 2021 Mar 31;12:2005. doi: 10.1038/s41467-021-22043-0 (PMC8012603; doi:10.1038/s41467-021-22043-0)
Supplement: Supplementary file 3 — Source Data [file 41467_2021_22043_MOESM3_ESM.zip › SourceData/Figure5_FigureSI3-4/figuredata/Supplementary Figure 3/FRETEff_Single_rsAKARev_Photoswitching_SNR.txt]

23.306908
37.997303
13.523518
22.637968
67.602928
39.637188
31.650766
25.488558
57.026535
39.090649
38.041138
91.474304
30.027014
44.088173
62.294163
48.819439
62.901451
36.094315
24.066647
35.316025
107.84648
95.503487
59.228748
14.688689
13.172012
75.036118
72.201385
10.078409
14.885702
18.020844
75.231964
21.447418
16.392744
28.852266
33.727306
11.002085
43.882271
46.744064
42.634377
13.537274
55.020962
19.636812
22.191582
131.36655
19.585934
13.164484
102.16934
51.338673
52.270523
86.996872
33.680389
121.00846
115.67509
77.611595
35.887039
77.393845
73.006989
96.318375
49.641113
108.82838
76.283401
80.964561
71.238998
53.804977
54.642139
61.016006
15.646544
35.422569
145.97327
35.497063
114.34091
147.44545
68.696594
42.603817
42.02581
75.322227
