# Supplementary material for: Simultaneous readout of multiple FRET pairs using photochromism
Source: Nat Commun. 2021 Mar 31;12:2005. doi: 10.1038/s41467-021-22043-0 (PMC8012603; doi:10.1038/s41467-021-22043-0)
Supplement: Supplementary file 3 — Source Data [file 41467_2021_22043_MOESM3_ESM.zip › SourceData/Figure5_FigureSI3-4/figuredata/Supplementary Figure 3/FRETEff_Single_EKARev_Photoswitching_SNR.txt]

13.947383
6.7897048
26.447569
10.478203
3.1174374
19.827488
18.60408
18.573046
18.621727
31.622993
19.301235
7.5115743
17.354692
17.332268
4.4530773
29.518946
13.098435
18.391047
30.050961
14.036417
27.910309
15.306352
17.371992
29.201826
20.886135
12.619613
10.57264
40.568237
19.299551
13.449748
1.5438093
1.5232219
1.9949634
30.874043
34.053562
8.9646187
13.608796
33.966549
30.842442
29.815441
51.672771
26.011263
22.263681
21.234224
15.347213
18.975626
23.963652
14.784938
36.896832
25.139359
50.618725
27.278858
21.660322
29.245913
1.6808888
32.274288
12.024855
47.399323
37.793255
14.235793
9.2959414
29.007256
38.797733
13.956721
22.299917
13.8339
33.469334
30.496304
20.966776
34.518581
45.934326
25.407656
10.169209
21.652205
4.7227859
19.19842
33.068584
11.412647
13.677191
30.774862
29.070177
21.959248
30.305523
30.619106
18.253054
24.629614
12.811118
17.106352
10.759315
18.539536
39.846046
18.197256
17.596167
25.71488
21.154705
9.7322302
21.047094
10.150214
12.595021
14.87964
17.992088
10.496551
9.9000988
13.476313
24.860678
26.97303
38.059795
19.454512
32.048626
27.574697
10.955338
5.8364615
21.820305
28.679249
29.376495
31.176622
24.444321
28.930994
22.428968
34.911617
23.405922
21.136469
30.088686
27.716658
27.716658
30.758884
44.089451
46.692993
59.31509
72.242188
32.175274
25.675207
