# Supplementary material for: Simultaneous readout of multiple FRET pairs using photochromism
Source: Nat Commun. 2021 Mar 31;12:2005. doi: 10.1038/s41467-021-22043-0 (PMC8012603; doi:10.1038/s41467-021-22043-0)
Supplement: Supplementary file 3 — Source Data [file 41467_2021_22043_MOESM3_ESM.zip › SourceData/Figure5_FigureSI3-4/figuredata/Supplementary Figure 4/FRETEff_Single_rsAKARevTA_Conventional_Traces.txt]

0.14484061	0.14637645	0.1688225	0.12609643	0.17948242	0.13913947	0.16441949	0.12428623	0.18884438	0.13666087	0.12922108	0.15197922
0.15026799	0.15294324	0.17202769	0.14249955	0.18336229	0.14195342	0.16869828	0.13275181	0.1926093	0.14045244	0.13241097	0.15926038
0.15269265	0.15392613	0.17056608	0.13727796	0.18249211	0.14051202	0.16914277	0.13788226	0.19171868	0.14118201	0.13456732	0.15860552
0.15058835	0.1530554	0.17126562	0.13656047	0.18195008	0.13954392	0.16894126	0.13854077	0.19157963	0.14015865	0.13294135	0.1604234
0.15014818	0.15181525	0.17087217	0.13390267	0.18205813	0.14218755	0.16999565	0.1351992	0.19150385	0.14079446	0.13237219	0.16112983
0.15139845	0.15295655	0.17087729	0.13759552	0.18177982	0.13985945	0.16905497	0.13785861	0.19220941	0.14080884	0.13231879	0.16036171
0.15016508	0.15307491	0.17189614	0.13815284	0.18343736	0.14229538	0.16782893	0.13462202	0.19153011	0.14063461	0.13276441	0.15959905
0.1518271	0.15388006	0.17028277	0.13388789	0.18232538	0.14036876	0.1682855	0.1367902	0.19215497	0.13970543	0.13432808	0.15968181
0.1526069	0.15553275	0.17074628	0.13633464	0.1823573	0.14276718	0.17009328	0.13610277	0.19053721	0.1406538	0.13187595	0.16019461
0.15119018	0.15365075	0.1697236	0.1304449	0.18329816	0.14182267	0.16911961	0.13466521	0.19230585	0.1409294	0.13198197	0.15886968
0.15098758	0.1540387	0.16914031	0.12820356	0.1804577	0.13999647	0.1688039	0.13522033	0.19059312	0.13858525	0.13097802	0.162641
0.15174381	0.15335968	0.17025284	0.1320436	0.18098108	0.14082296	0.16989054	0.13536969	0.19207951	0.14131702	0.13263768	0.16098844
0.15204655	0.15330225	0.16999227	0.12970753	0.18144545	0.1422258	0.16906792	0.13714765	0.19128858	0.13827644	0.1328534	0.16125114
0.14957041	0.15337636	0.16916665	0.12991972	0.18138069	0.13915557	0.16765915	0.13256904	0.19109297	0.14003587	0.13243477	0.16083376
0.15123636	0.15327093	0.17079233	0.13354793	0.1829513	0.14243543	0.16916418	0.13535921	0.19067952	0.13965358	0.13161869	0.15776557
0.1498612	0.15443353	0.16989826	0.13357325	0.18243055	0.14208291	0.16713932	0.13441402	0.19083855	0.14007077	0.13152356	0.15916736
0.15098387	0.15231486	0.16942313	0.13265383	0.17972806	0.14000973	0.16696295	0.1343856	0.19100828	0.13967691	0.13128433	0.16012691
0.14977512	0.15203701	0.17022739	0.13510627	0.18106011	0.14092021	0.16786334	0.13781691	0.19194004	0.14016481	0.13273288	0.16320965
0.14969513	0.15232237	0.16966094	0.13309121	0.18059495	0.13890503	0.16960248	0.13663225	0.19049899	0.1383644	0.1318149	0.16146223
0.15120952	0.15146396	0.16966304	0.12873819	0.18173583	0.13908409	0.16801898	0.13409735	0.19033574	0.13937266	0.13225536	0.16034213
0.14244053	0.14674369	0.16854307	0.13064797	0.17762844	0.13933893	0.16531058	0.1285836	0.1874796	0.13609697	0.12945446	0.15898506
0.15149644	0.15551484	0.1691397	0.13200125	0.17880495	0.13957205	0.16612782	0.13128039	0.18950431	0.13917845	0.13194261	0.16195546
0.14981544	0.15590635	0.16867802	0.12713297	0.17944957	0.13880451	0.16654219	0.13129362	0.18994577	0.13918722	0.13319874	0.16095021
0.14854926	0.1540267	0.167706	0.12428565	0.17788489	0.13750277	0.16795878	0.13485447	0.18964387	0.13909528	0.13139066	0.15875717
0.14895621	0.15219396	0.16944936	0.12730634	0.17901744	0.13684933	0.16695833	0.1341096	0.18389979	0.13364218	0.12877552	0.16119379
0.15113428	0.15353724	0.16967608	0.12987305	0.17989598	0.13810885	0.16717061	0.13361637	0.19061004	0.14025588	0.13309227	0.16223261
0.14876111	0.15395431	0.16989683	0.13286474	0.17843114	0.13846508	0.16689718	0.13570727	0.19086264	0.14152768	0.13220616	0.16016679
0.15242977	0.15638675	0.16966553	0.12770025	0.17983824	0.14022838	0.16855183	0.13127483	0.19201262	0.14152579	0.13365193	0.16127305
0.15160669	0.15748632	0.17079327	0.12755436	0.18142694	0.14191549	0.16659732	0.12837087	0.19237006	0.14006013	0.13310455	0.16185223
0.15222862	0.15674259	0.17109518	0.13046619	0.18076266	0.14105573	0.17149426	0.12566748	0.19360635	0.14092833	0.13483298	0.16582178
0.15265	0.156508	0.16962413	0.12788951	0.18081126	0.1398136	0.16971238	0.12103494	0.19401218	0.14207347	0.13276061	0.16554455
0.15051074	0.15489306	0.17051989	0.12871526	0.18171123	0.14007083	0.16933988	0.11990012	0.19452916	0.1413444	0.13303143	0.16656613
0.15019295	0.15465742	0.17055774	0.13303079	0.18196537	0.14042823	0.16880213	0.12315284	0.1928677	0.14044873	0.13207479	0.16899703
0.15246724	0.1570196	0.17185684	0.13517427	0.18272065	0.1409903	0.17008069	0.1254058	0.19440597	0.14108108	0.13363411	0.1664537
0.1529482	0.1566723	0.17203052	0.13794847	0.18171647	0.14128847	0.17108072	0.13046716	0.19476062	0.14225316	0.13301714	0.16241361
0.15110855	0.15713277	0.17210785	0.13238412	0.181049	0.14113224	0.16920027	0.12989199	0.19281714	0.14194123	0.1336503	0.16312388
0.15123011	0.15480451	0.17137195	0.13343176	0.18178798	0.14372309	0.17093171	0.12891518	0.19390543	0.14198174	0.13213798	0.16056769
0.14760707	0.15349199	0.17014086	0.13843977	0.1807204	0.14019457	0.16795546	0.12785891	0.19139051	0.14090434	0.13279366	0.16042399
0.15067701	0.15580757	0.17076336	0.12846301	0.18053579	0.1410549	0.16894139	0.1288074	0.19075814	0.13914108	0.13140762	0.1616354
0.15021718	0.1545241	0.1715942	0.1340792	0.18189056	0.14136283	0.16845864	0.12770861	0.19117367	0.14077842	0.13276713	0.15897582
0.14567648	0.15108222	0.17025833	0.12935606	0.18017736	0.13901551	0.16766815	0.12598558	0.19003709	0.13868977	0.13051423	0.16151471
0.15151483	0.15709595	0.17043014	0.13327074	0.18080418	0.13995653	0.16958192	0.12620318	0.19018613	0.13952763	0.13079064	0.16092472
0.15187372	0.15570022	0.17002943	0.13191292	0.1793839	0.13908549	0.16849332	0.12621062	0.19022787	0.13922258	0.13130741	0.1585467
0.15030116	0.15621218	0.17122152	0.13592325	0.18168387	0.13941497	0.16738237	0.1249859	0.19128779	0.14048851	0.13178459	0.1590744
0.15008385	0.15757267	0.17085254	0.13028531	0.18135747	0.13866302	0.16755287	0.12603278	0.19203699	0.13945971	0.13139391	0.16240749
0.15208432	0.15630496	0.17195927	0.13295846	0.1819403	0.14104436	0.16702725	0.12551698	0.19038685	0.13919605	0.1305681	0.15982394
0.14947459	0.1554966	0.17016712	0.13144656	0.181132	0.14035712	0.16840243	0.12844862	0.19153908	0.14075422	0.13036996	0.16019493
0.14935669	0.15477866	0.16991274	0.13336214	0.18057533	0.14003205	0.16846666	0.12711444	0.19085532	0.13948306	0.13177894	0.16165489
0.15040678	0.15540688	0.16902815	0.13370796	0.17866898	0.13990891	0.16600884	0.12302509	0.19047701	0.1407775	0.13215382	0.16553757
0.14927644	0.15227	0.16932607	0.13260223	0.17971769	0.13806745	0.16810012	0.12444859	0.19136044	0.13974464	0.1307774	0.1582737
0.14933135	0.15294236	0.16905089	0.13241486	0.17911376	0.13887738	0.16784512	0.12730624	0.18996713	0.13913028	0.1300492	0.15909345
0.15027648	0.15373798	0.16990477	0.1328873	0.17949976	0.1405883	0.16800438	0.1247497	0.19011199	0.13844533	0.1304246	0.16030997
0.1490542	0.15297815	0.1691893	0.13541789	0.17984591	0.13825537	0.1682862	0.12658891	0.19030648	0.13946401	0.13061248	0.16176669
0.14858642	0.15455423	0.17065673	0.13324776	0.18026592	0.14018404	0.16948259	0.12789683	0.18969834	0.13874146	0.13135751	0.16079831
0.14964707	0.1533532	0.17051046	0.13319483	0.18038164	0.14092542	0.16836621	0.12742017	0.19215401	0.1402833	0.13348502	0.16249679
0.1502652	0.15519798	0.16932124	0.13212661	0.17967805	0.13798167	0.16892941	0.128479	0.19106537	0.14016625	0.13175814	0.16138534
0.15002345	0.15515406	0.17082405	0.13554403	0.18100083	0.1392484	0.1685351	0.12765722	0.1908922	0.13910563	0.13312933	0.1601568
0.14717916	0.15539469	0.17020725	0.13076095	0.18095307	0.14007056	0.16834526	0.12268925	0.19102485	0.1394504	0.13253964	0.15934339
0.14814258	0.15616876	0.17018396	0.13240433	0.18141201	0.13950276	0.1665742	0.12260602	0.19095938	0.14000958	0.13088274	0.16057678
0.15013883	0.15450868	0.17008249	0.13413636	0.1809679	0.1386835	0.16888231	0.12492926	0.19051483	0.13948934	0.13209566	0.15886597
0.14608769	0.14974226	0.16933513	0.13326941	0.18029277	0.13790004	0.1676773	0.1244027	0.19123186	0.13889253	0.13114507	0.1594364
0.15163699	0.15588023	0.16892044	0.12866496	0.17955865	0.13766746	0.16822119	0.12444615	0.19086337	0.13894552	0.13120227	0.15822919
0.15265554	0.15616611	0.17113033	0.13540356	0.18085003	0.13954376	0.16756438	0.12887552	0.19204444	0.13957554	0.1324645	0.16005214
0.15118882	0.1544352	0.17276174	0.13697518	0.18334822	0.14139481	0.16894843	0.12835002	0.18916211	0.13844083	0.13085471	0.16128142
0.15063831	0.15432665	0.16994001	0.13287352	0.17942284	0.13892336	0.16864814	0.12811348	0.19138344	0.13921033	0.13183217	0.159539
0.14954878	0.15431429	0.1698072	0.13431169	0.18019386	0.13824491	0.16785049	0.12942077	0.18970215	0.13888341	0.13120613	0.16134447
0.15100239	0.15527233	0.17065728	0.13129897	0.17981562	0.14093368	0.1691463	0.12820062	0.19030705	0.13752279	0.1312672	0.16087148
0.15006971	0.15574974	0.16987289	0.13328391	0.17962006	0.13963996	0.16808559	0.1264227	0.19104214	0.14008257	0.13387772	0.16185364
0.14977373	0.15386224	0.17004257	0.13150872	0.18021877	0.13989763	0.16679718	0.12899931	0.19113654	0.13898934	0.13133651	0.15933855
0.15038492	0.15491664	0.16849986	0.13079083	0.17864677	0.13864163	0.16725147	0.12739909	0.19023323	0.14088117	0.13137791	0.16092643
0.15007755	0.15243727	0.16932774	0.13265997	0.17959398	0.14002915	0.16761298	0.126047	0.19080512	0.1394994	0.13154586	0.16214804
0.15076591	0.15421361	0.16967878	0.1326607	0.18138412	0.13974887	0.16658953	0.12360101	0.19096409	0.13951342	0.13036567	0.16071607
0.14976132	0.15539974	0.17041363	0.13483185	0.18072116	0.14008756	0.16649516	0.12528045	0.18928497	0.13927636	0.13200805	0.16124886
0.148553	0.1531795	0.17039521	0.13317853	0.18084709	0.14006734	0.16857155	0.12682576	0.18964732	0.13855298	0.13100713	0.16027436
0.14888823	0.15305983	0.17045656	0.1355927	0.17981517	0.13938934	0.16929732	0.12242464	0.1900495	0.13820018	0.13151857	0.158381
0.15004636	0.15407613	0.16954751	0.13403985	0.17987806	0.13837552	0.16841584	0.12517594	0.19013089	0.13904008	0.13174702	0.15830487
0.15111038	0.15606029	0.1684465	0.12920703	0.17845421	0.13916618	0.16930947	0.12399766	0.19205394	0.14034264	0.13393904	0.16052666
0.1497433	0.15287301	0.16991042	0.1335911	0.17979915	0.14117843	0.16694678	0.1220424	0.1908296	0.14049803	0.13177392	0.1606487
0.14847136	0.15370664	0.16935857	0.12952703	0.17891967	0.13962969	0.16714065	0.12580636	0.19066234	0.13941574	0.13143589	0.16089666
0.14940801	0.15475576	0.16927813	0.13457522	0.17914106	0.14009649	0.16850464	0.12714989	0.18928362	0.1384365	0.13071297	0.16196322
0.1437425	0.14820556	0.16771364	0.13047957	0.17781572	0.1368961	0.164748	0.1289037	0.18520598	0.13743623	0.12935491	0.15763855
0.15004228	0.15638149	0.16922899	0.13233997	0.17909014	0.13831401	0.1658652	0.13587293	0.18400523	0.13696437	0.12869951	0.15611409
0.15080705	0.15411763	0.16828868	0.12953725	0.17821483	0.13713364	0.16578043	0.13588721	0.18600959	0.13896818	0.13117912	0.15695849
0.15001921	0.15363443	0.16939834	0.13421735	0.17794017	0.1393085	0.16597563	0.13622421	0.18712267	0.14013261	0.13252676	0.15851957
0.14964789	0.15463752	0.16877659	0.13320641	0.17859331	0.13862149	0.16677308	0.13503459	0.18704259	0.13830642	0.1313639	0.15855119
0.1505152	0.15325013	0.16930881	0.13655478	0.17979039	0.13883196	0.16740231	0.13682371	0.1861887	0.13918696	0.13106167	0.15702438
0.1488743	0.15407738	0.1692701	0.13609356	0.17866893	0.13931136	0.16641025	0.13295403	0.18652505	0.13850148	0.1311792	0.15927707
0.15042651	0.15515338	0.17010169	0.13456972	0.17889807	0.13968311	0.16659808	0.13312618	0.18704407	0.13789096	0.13081859	0.1592101
0.15163155	0.15347478	0.16937074	0.13695721	0.18100639	0.1396807	0.16643201	0.13559987	0.18692335	0.13912232	0.13151173	0.15943483
0.15066414	0.15401465	0.16559848	0.12897068	0.17632176	0.13717499	0.16639668	0.13686906	0.18818462	0.14065558	0.13325343	0.16019677
0.14959303	0.15226787	0.16878155	0.13186361	0.18005534	0.14012049	0.16785081	0.13588266	0.18712139	0.13998611	0.13221735	0.16170681
0.15348232	0.15536645	0.17074534	0.13525377	0.18063015	0.14286676	0.16926752	0.13450783	0.18842585	0.13988739	0.13158426	0.15949966
0.15028058	0.15717606	0.17007867	0.13658766	0.18035987	0.14188354	0.16292414	0.12699787	0.1895119	0.1412085	0.13305961	0.15322649
0.15075687	0.1561394	0.17107081	0.14001395	0.17990518	0.14089291	0.16957386	0.1322127	0.182748	0.14066863	0.13064766	0.16007435
0.15035954	0.15492007	0.1703596	0.13921991	0.18148579	0.14269464	0.16795537	0.13741712	0.18874866	0.14118971	0.13181868	0.16113821
0.15273681	0.15632837	0.1692867	0.13278918	0.18026221	0.14055218	0.16969694	0.13610314	0.1876187	0.13836011	0.13133967	0.16114031
0.14913245	0.15280811	0.17060935	0.13492163	0.1828776	0.14216824	0.16868533	0.13253149	0.18828991	0.14064714	0.13253763	0.16236284
0.15262526	0.156381	0.16941217	0.13509685	0.18050101	0.13962117	0.16949862	0.13893057	0.18788126	0.13864394	0.1323323	0.15954879
0.15031834	0.15382548	0.16938016	0.13503388	0.17996131	0.1403656	0.17003709	0.13558957	0.18848866	0.14199096	0.13382822	0.16270234
0.15059596	0.15461643	0.17100251	0.13579845	0.182446	0.14300725	0.16836759	0.13341309	0.18889035	0.14050218	0.13202077	0.16184537
0.14763907	0.14970937	0.17199557	0.13734177	0.18095279	0.14166884	0.16963571	0.13356622	0.18971282	0.14153242	0.132819	0.16138588
0.1503879	0.15437746	0.17042913	0.13426107	0.18042681	0.14188485	0.16965434	0.13698165	0.18914217	0.13999423	0.13230872	0.16090105
0.15270661	0.15608697	0.17130072	0.13873091	0.18057716	0.14178637	0.17147826	0.13684419	0.19140133	0.14137082	0.13344643	0.16259463
0.15212926	0.15697423	0.17222486	0.1383231	0.18192306	0.14049892	0.16844018	0.13557427	0.18919015	0.14105295	0.13225928	0.16248071
0.15196107	0.15485178	0.17194223	0.14203608	0.18206306	0.14312916	0.16921064	0.13427606	0.19098249	0.14102468	0.13270509	0.16226695
0.15023835	0.15478784	0.17091897	0.13528456	0.18058521	0.14049193	0.17058638	0.13992622	0.19138786	0.14289255	0.13378011	0.16141041
0.15132384	0.15519056	0.17120747	0.1389268	0.1815359	0.14137717	0.17026494	0.138869	0.19061925	0.14244789	0.13404633	0.16254491
0.15050937	0.15568352	0.17131966	0.13827954	0.18124478	0.14239484	0.16927993	0.13928464	0.18985844	0.1409148	0.13245174	0.16224587
0.15175892	0.15527797	0.17155617	0.14027771	0.18013032	0.14225636	0.17125167	0.1398152	0.1904902	0.1407894	0.13219395	0.16145597
0.15141137	0.15645644	0.17272829	0.14057261	0.18163259	0.14180112	0.17060009	0.13971062	0.19064058	0.14123015	0.13274904	0.16191964
0.15123954	0.15549634	0.17295772	0.14058077	0.18294248	0.14390133	0.17004508	0.13610275	0.1915472	0.14222755	0.13343793	0.16293204
0.14999808	0.15491883	0.17315403	0.1389043	0.18182097	0.1439151	0.17074046	0.13513805	0.19126305	0.14116317	0.13320087	0.16215146
0.15084942	0.15510415	0.17109819	0.14155227	0.18052612	0.14162256	0.1703545	0.13694356	0.19130105	0.14234117	0.13375209	0.16277598
0.15171841	0.15537809	0.17253055	0.1401387	0.18170732	0.14277415	0.16957983	0.13414073	0.19026665	0.14304456	0.13284446	0.16173148
0.15106432	0.15568778	0.17140701	0.14124091	0.18246892	0.14243841	0.17038614	0.13239326	0.19075771	0.14181532	0.13210903	0.16133243
0.15151863	0.15668827	0.17266451	0.1404852	0.18184516	0.14460933	0.17031161	0.13371985	0.19071418	0.14146665	0.13221601	0.1612671
0.15015888	0.15599957	0.17161793	0.13855445	0.18093126	0.14306535	0.17007589	0.13168345	0.19217004	0.14292492	0.13471237	0.16130227
0.14970767	0.15534949	0.17186387	0.13988039	0.18159568	0.1423171	0.17018223	0.13471666	0.1904611	0.14155141	0.13271067	0.16301128
0.15154696	0.15580557	0.17050399	0.13542618	0.18159594	0.14081421	0.16989668	0.13485713	0.19023049	0.14113486	0.13078535	0.16408977
0.15052693	0.15482526	0.17239855	0.13838987	0.18233627	0.14324744	0.16946606	0.1297906	0.19099055	0.14168197	0.13302763	0.16287082
0.14872564	0.15289989	0.1715129	0.13492216	0.18120155	0.14153674	0.16954194	0.12943119	0.19119094	0.14250727	0.13264273	0.16257912
0.14266272	0.14656121	0.17138557	0.13740146	0.18071267	0.14014195	0.1707354	0.13503781	0.19148052	0.14262252	0.131997	0.16323493
0.15053985	0.15644114	0.17140774	0.13798243	0.18108194	0.14200591	0.17047764	0.1313345	0.19164284	0.14237809	0.1329803	0.16141061
0.15369883	0.15577821	0.17180973	0.13308904	0.1818516	0.14167631	0.16912323	0.13317411	0.18979302	0.14121351	0.13176715	0.16217104
0.15185508	0.15654199	0.17228076	0.13631627	0.18101653	0.1417609	0.16936643	0.13155979	0.19141354	0.14267585	0.13414976	0.16199104
0.15112209	0.15642543	0.17198354	0.13941693	0.18208694	0.14219412	0.16833341	0.12928328	0.19103524	0.1428885	0.13258609	0.16358614
0.1514418	0.15685174	0.17165585	0.14140177	0.18179937	0.14317924	0.16796346	0.13076271	0.19121493	0.14210309	0.13196397	0.16325471
0.15382208	0.15719469	0.17124639	0.13865909	0.18148819	0.1426816	0.17004147	0.13161562	0.19251533	0.14222106	0.13317403	0.16337788
0.1521053	0.1555008	0.17052163	0.1360416	0.18047699	0.14134225	0.1686921	0.13121106	0.19207649	0.14150654	0.13391691	0.16342285
0.15134932	0.15591633	0.17274424	0.14173134	0.1825487	0.14373732	0.17001353	0.13036609	0.19268876	0.14380617	0.13361374	0.16437943
0.1522584	0.15689611	0.17119054	0.13988949	0.18128145	0.14157395	0.17023247	0.13110399	0.19315264	0.14206807	0.13281888	0.16415265
0.15258552	0.15656081	0.17254946	0.14190981	0.18165016	0.14348242	0.17028356	0.1327334	0.19064458	0.14193192	0.1293541	0.16314463
0.1507605	0.15589665	0.17308268	0.13994576	0.1819246	0.14159323	0.17006412	0.12965986	0.19133708	0.14192413	0.13160104	0.16358255
0.15203643	0.15781398	0.17241935	0.13863456	0.1825328	0.14308982	0.17019899	0.12981656	0.19161692	0.1409567	0.13185839	0.16300277
0.14879832	0.15543036	0.17212854	0.13985209	0.18194923	0.14142205	0.17032674	0.12771732	0.19071245	0.14065146	0.13120653	0.16241233
0.15109253	0.15649334	0.17252325	0.13802879	0.18249999	0.14313802	0.1681468	0.12797023	0.19112316	0.14112408	0.1307606	0.16431744
0.14981702	0.15481672	0.17065766	0.13619581	0.18118846	0.13953786	0.16987652	0.12975681	0.19113412	0.14240138	0.13138425	0.16175464
0.15045224	0.15458617	0.1720504	0.13400081	0.18165787	0.14094703	0.17195357	0.1350379	0.19238426	0.14267889	0.13194737	0.16229598
0.1511396	0.15359768	0.17053962	0.13508362	0.18140782	0.13940744	0.16929398	0.12936129	0.19092788	0.14309762	0.12977794	0.1622559
0.15076585	0.15500407	0.17102048	0.13784786	0.18159905	0.1417474	0.16785543	0.12658392	0.19126129	0.14194165	0.13237441	0.16343161
0.14497365	0.14868531	0.1705844	0.1377424	0.17933051	0.13885981	0.16739526	0.12809952	0.18650703	0.13943273	0.12931168	0.15957072
0.15024534	0.15438157	0.17128497	0.13672954	0.18063317	0.14199772	0.16719314	0.1319205	0.18974735	0.14311323	0.13146551	0.16136707
0.14879277	0.1537077	0.17216454	0.1385933	0.1808597	0.14198795	0.16916296	0.13775723	0.1890444	0.14250866	0.13122489	0.1606178
0.15044414	0.15478857	0.17015214	0.13060547	0.18050319	0.14033316	0.16972528	0.1369907	0.19029729	0.14167011	0.13139425	0.16316715
0.15001571	0.15543029	0.17160571	0.13272634	0.18156508	0.14121109	0.17093039	0.13666961	0.18808889	0.14124501	0.12987816	0.1600215
0.1487336	0.15469198	0.17148922	0.13810828	0.18136822	0.14188607	0.17001744	0.13993505	0.18995418	0.14213817	0.13212964	0.16125709
0.15024534	0.1551612	0.17169926	0.14014077	0.18137191	0.14161959	0.17186584	0.14428474	0.19008119	0.14173479	0.13017242	0.16230735
0.15023202	0.15578789	0.17122141	0.13907529	0.18144333	0.13969535	0.17104968	0.1398809	0.19192557	0.14295952	0.13170399	0.16169624
0.15021969	0.1551514	0.17246448	0.13772146	0.18056709	0.13978592	0.16883773	0.13290384	0.19274506	0.14528751	0.13343032	0.16123694
0.14910799	0.15462156	0.17113455	0.13549253	0.1814086	0.14033331	0.17033432	0.12907395	0.19099721	0.14370041	0.13275389	0.16196665
0.1499299	0.15335698	0.17178574	0.1374591	0.18092409	0.14056611	0.17092356	0.12606443	0.18982223	0.14160348	0.13031842	0.16154079
0.15123007	0.15556195	0.17231226	0.13918117	0.18123446	0.14140613	0.17110103	0.12788609	0.18987975	0.14183597	0.13108002	0.16155837
0.15039048	0.15566286	0.17225491	0.13833047	0.18126318	0.1411742	0.17031972	0.12434885	0.19087952	0.142371	0.13171056	0.16187742
0.15066168	0.1551674	0.17108701	0.14026865	0.18146691	0.14090505	0.16861631	0.12678903	0.18923309	0.14153536	0.13170773	0.1620263
0.15200375	0.15607657	0.17017232	0.13518247	0.1822762	0.14221178	0.16990936	0.1241338	0.19016285	0.14151359	0.13063487	0.16086861
0.15029712	0.15440603	0.1720404	0.13309351	0.18295193	0.14321046	0.16992968	0.12520885	0.19030237	0.14223255	0.13217804	0.16013838
0.14873827	0.15482017	0.17087586	0.12933663	0.18205065	0.13991578	0.16752832	0.12089287	0.18962041	0.14122696	0.13208452	0.16008918
0.14968367	0.15581124	0.16953471	0.12837812	0.1809292	0.13950133	0.16772546	0.12464976	0.19058347	0.14068651	0.1316824	0.16201533
0.15046912	0.15386596	0.16998869	0.12910977	0.1808369	0.14027122	0.16858888	0.12215301	0.18843043	0.1400717	0.13074926	0.16042455
0.15080583	0.15553199	0.17078604	0.13102183	0.18045913	0.14071134	0.17062666	0.12400322	0.1890364	0.14005937	0.13015702	0.161043
0.14458703	0.14929765	0.17168894	0.13842303	0.18063584	0.14044037	0.16943318	0.12399285	0.19022141	0.14007393	0.12903681	0.15801224
0.14958462	0.15493798	0.1709702	0.13583314	0.18120575	0.13844338	0.16815957	0.12617047	0.18886821	0.13847306	0.12814924	0.16162325
0.15006281	0.15363045	0.17101404	0.13554631	0.18114729	0.14095266	0.16807678	0.12539579	0.19076686	0.13988329	0.130263	0.1600856
0.14905007	0.15356426	0.1727861	0.13269676	0.18259677	0.14028084	0.16815272	0.12964854	0.18847516	0.1396828	0.12891312	0.15971327
0.15006606	0.15460441	0.17183323	0.13529347	0.18140584	0.14070749	0.16792032	0.12820877	0.18909509	0.14180833	0.13091633	0.16107813
0.15020968	0.15539637	0.17142016	0.13778594	0.18150434	0.14070089	0.17014335	0.12834154	0.18837857	0.13985214	0.12921293	0.16026969
0.14984059	0.1541041	0.17214143	0.14378586	0.18228249	0.14169033	0.17069422	0.12832724	0.18992907	0.14134082	0.13201138	0.16253752
0.1518929	0.15507168	0.17214443	0.13618465	0.18204987	0.14129493	0.16926342	0.13007104	0.18824601	0.13923806	0.12977727	0.16158211
0.14974229	0.15456824	0.1720888	0.14119892	0.18092065	0.14108224	0.16881777	0.1259018	0.19141601	0.1408857	0.13107988	0.1612757
0.15017648	0.15467612	0.17113188	0.13849667	0.1812589	0.14117062	0.16788	0.12289535	0.18957151	0.1405232	0.13001505	0.16188607
0.14942798	0.153326	0.17201619	0.14079508	0.18208097	0.14034125	0.16934791	0.13066123	0.18984812	0.14010677	0.13029051	0.16323107
0.14981441	0.15262826	0.17045739	0.13796833	0.17986476	0.13894719	0.16990787	0.12868065	0.19099642	0.14082432	0.12934987	0.16061451
0.14987545	0.15635823	0.17037751	0.13394545	0.18072693	0.13950713	0.16981852	0.12827297	0.18903622	0.14067963	0.12881641	0.16380847
0.14990184	0.15561002	0.17154457	0.14033748	0.18070738	0.13983409	0.16852225	0.12873778	0.18906458	0.13930964	0.13039327	0.16102797
0.14964423	0.15526526	0.17211111	0.13622105	0.18066721	0.14023285	0.17003055	0.12967497	0.19066568	0.14000481	0.13088053	0.16265655
0.14800008	0.15390542	0.17226523	0.13983048	0.18146366	0.14205223	0.16945086	0.12985808	0.19030775	0.14161485	0.13100539	0.16096187
0.15143618	0.15482125	0.1713753	0.13948004	0.18162531	0.14049758	0.16943213	0.12837078	0.17833567	0.13130386	0.1204889	0.16359815
0.15074466	0.15589069	0.17256875	0.13815212	0.18191218	0.13976704	0.17029853	0.12796561	0.19014092	0.14045067	0.13139383	0.16074014
0.15061502	0.15469415	0.17076524	0.13720204	0.1798819	0.13893269	0.16904786	0.12668513	0.18904167	0.14140779	0.12915123	0.16130149
0.14900886	0.15271333	0.1719867	0.14084062	0.18141764	0.13984965	0.16997658	0.13149403	0.18838044	0.14004089	0.13021839	0.16116056
0.14738758	0.14996281	0.1717456	0.13946971	0.18112858	0.14116679	0.17023851	0.1290292	0.18991032	0.14041123	0.13051163	0.16076548
0.15089943	0.15509664	0.17100029	0.13772999	0.18144806	0.13908507	0.16828564	0.12683704	0.19020602	0.14135557	0.13036898	0.16169447
0.1492561	0.15510845	0.17119998	0.13802002	0.18030189	0.14000893	0.16911547	0.1279643	0.18815951	0.13945778	0.12860532	0.16109797
0.14993519	0.15231828	0.17271657	0.13817751	0.18123902	0.1401073	0.16952057	0.12981784	0.18983614	0.14117508	0.13113248	0.16099854
0.14939822	0.15490073	0.17145789	0.13929875	0.1805324	0.14087141	0.17118493	0.13117182	0.18899721	0.13935864	0.13005002	0.16333525
0.15032442	0.15397669	0.17185287	0.14007035	0.18172814	0.14097333	0.16913757	0.12854668	0.18951498	0.13972193	0.13053556	0.16214548
0.14956805	0.15368092	0.17158259	0.14075609	0.18222721	0.143492	0.16843629	0.12751766	0.18870339	0.14027964	0.12944664	0.15904839
0.1487717	0.15468748	0.17180575	0.1449073	0.18155067	0.1413752	0.16869555	0.12634958	0.19065528	0.1410017	0.13262342	0.16109525
0.15139027	0.15559833	0.17115714	0.1363689	0.18077922	0.13967969	0.16924743	0.12893416	0.18762836	0.14010037	0.12976642	0.16026825
0.15129748	0.1551141	0.17216654	0.13860933	0.18110487	0.1411293	0.16953744	0.12988941	0.18963581	0.14032848	0.12918465	0.15929829
0.15043493	0.15499568	0.17107739	0.1352697	0.18092676	0.13995752	0.16877951	0.13085069	0.19011082	0.13940805	0.13037249	0.16132407
0.1485799	0.15437837	0.17185679	0.13957466	0.18069418	0.13987257	0.17038752	0.13242924	0.1880036	0.1397565	0.12918839	0.16247995
0.15015805	0.15512159	0.17183559	0.13763149	0.18106245	0.14047734	0.1702356	0.13309714	0.18880747	0.14087078	0.12887597	0.16214541
0.15055776	0.15423234	0.16994065	0.1386808	0.18020566	0.13781875	0.1703091	0.13294581	0.18974485	0.13941242	0.13064827	0.15978311
0.15031271	0.15588753	0.17180197	0.14201543	0.18174173	0.14081542	0.16967435	0.12902048	0.18977812	0.14071257	0.12985241	0.16221236
0.14860922	0.15331297	0.17098686	0.13994169	0.1797591	0.1397219	0.16967641	0.13054527	0.18915021	0.1386839	0.12963833	0.16038781
0.14820555	0.15471157	0.17243439	0.14347267	0.18118744	0.14108512	0.1671268	0.12603597	0.18879609	0.1399267	0.12848516	0.16132018
0.14920948	0.15445338	0.17171764	0.13961938	0.18041271	0.14027713	0.16960378	0.13210925	0.18785496	0.14005315	0.12943448	0.16052215
0.14911243	0.15362911	0.17090847	0.14036967	0.17921714	0.14145119	0.16956714	0.12691049	0.18881881	0.13933825	0.13010378	0.16115262
0.1487291	0.15424526	0.17234382	0.14150599	0.18207756	0.14122918	0.16944048	0.13001975	0.1892722	0.13894427	0.12929347	0.16081929
0.14096257	0.14648221	0.16855565	0.13289945	0.17843281	0.13873373	0.16689605	0.11920724	0.18855456	0.13963278	0.12615171	0.16035306
0.1480379	0.15137301	0.1698731	0.13076439	0.18095794	0.13899444	0.16955718	0.1277283	0.18849674	0.13977174	0.12601545	0.15842037
0.14835359	0.15310684	0.17079838	0.13608587	0.17992508	0.1397285	0.16816798	0.12716568	0.18798216	0.13893063	0.12668931	0.1617557
0.1503361	0.15542933	0.17059426	0.13500485	0.17924801	0.13826109	0.16978492	0.12589295	0.18929736	0.14153819	0.12783805	0.16007286
0.1476533	0.15181501	0.17044912	0.13293839	0.1788182	0.13910033	0.17024419	0.12781745	0.18869033	0.13972428	0.12609941	0.16166186
0.14921001	0.15519375	0.17104824	0.13319586	0.17999628	0.13999441	0.16840392	0.12955457	0.18925671	0.14050756	0.12882239	0.15986063
0.14973353	0.15505978	0.17167205	0.14035927	0.18147317	0.13946417	0.16888417	0.12916061	0.18787576	0.13967577	0.12703547	0.16211954
0.14707178	0.15326226	0.17045937	0.13975413	0.17944241	0.13860206	0.16973266	0.13151383	0.18764502	0.13878517	0.12612095	0.16218731
0.14939131	0.15412235	0.17170069	0.13735214	0.17998542	0.13888854	0.16844715	0.1243931	0.18762323	0.13903789	0.12602793	0.16043994
0.14858854	0.15357597	0.17076662	0.1401201	0.17910048	0.13925856	0.16993126	0.12944488	0.18854044	0.13830592	0.12770797	0.16319257
0.14701465	0.15448628	0.17017092	0.14072575	0.17949627	0.13939594	0.16841449	0.12955953	0.18842262	0.14016832	0.13029982	0.16068001
0.1493472	0.15431613	0.17088507	0.13775228	0.18007061	0.13969329	0.1681125	0.1282187	0.18939994	0.14058666	0.12933338	0.16138721
0.14973174	0.15577877	0.17093793	0.14344189	0.17973015	0.13992524	0.169681	0.1294035	0.18777446	0.14040433	0.12861334	0.1601693
0.14906415	0.15661439	0.17053494	0.13713494	0.17908379	0.13923609	0.16764434	0.12812343	0.18873763	0.13939549	0.12897633	0.16100086
0.14948484	0.15647097	0.17070223	0.14076757	0.17910951	0.13964413	0.16793464	0.12882395	0.18801789	0.1404691	0.12942193	0.15896587
0.15018368	0.15514353	0.17269754	0.14188139	0.18142323	0.14206852	0.16894868	0.13085663	0.18777499	0.13981616	0.12909994	0.1607704
0.14862123	0.15635237	0.17278603	0.14374232	0.18122791	0.14082624	0.16895539	0.13202558	0.18814896	0.14045386	0.12879394	0.16182421
0.14781293	0.15458803	0.17076389	0.14021821	0.18011069	0.14093335	0.16652638	0.13200524	0.18677329	0.13885027	0.12757376	0.16029043
0.14986533	0.1548999	0.17186749	0.14402762	0.18148814	0.13877855	0.16932473	0.12830988	0.1878489	0.13932988	0.12998754	0.16005793
0.15109164	0.15481359	0.1703752	0.14161104	0.17991731	0.1368573	0.16950738	0.1295004	0.18884097	0.14065517	0.13013051	0.15942577
0.14310247	0.14879321	0.1693674	0.13826028	0.1788196	0.13608609	0.16802481	0.12923023	0.18879738	0.14104627	0.13157102	0.15992804
0.15030093	0.15595055	0.17085801	0.14207193	0.18028581	0.13714971	0.16783589	0.12563469	0.18830781	0.14098839	0.1325397	0.15983115
0.14714259	0.15447947	0.17116667	0.14260219	0.18052013	0.13908413	0.16884866	0.12763181	0.18894532	0.14147322	0.12897363	0.16090819
0.15040237	0.15497027	0.17069846	0.14407253	0.18027632	0.13767748	0.16987528	0.12922567	0.18770804	0.13972737	0.12981623	0.16026035
0.15044652	0.1543889	0.1707321	0.14157528	0.17968401	0.13781716	0.16952583	0.12795976	0.18819004	0.13959986	0.12927854	0.16153215
0.1433747	0.14955114	0.17104466	0.14059135	0.17995295	0.13874583	0.16787013	0.12818801	0.18707858	0.13896684	0.13009062	0.1615203
0.1494198	0.15533848	0.17105144	0.14181037	0.17960671	0.13882118	0.16794337	0.12547918	0.18641372	0.13863911	0.12905705	0.16108325
0.14916229	0.15494925	0.16340467	0.13466753	0.17215127	0.13164024	0.16702721	0.12914671	0.18785487	0.14025183	0.13064571	0.159575
0.14982504	0.1550514	0.17023702	0.14152871	0.17951556	0.13669668	0.16683477	0.1282921	0.18722756	0.14012504	0.12917794	0.16005528
0.14945935	0.15499727	0.17038845	0.14069855	0.17948771	0.13884884	0.16784903	0.12610342	0.18868662	0.14095967	0.13113432	0.16096915
0.14852856	0.153981	0.17210488	0.14700258	0.18047012	0.1406114	0.16829444	0.12690739	0.18742016	0.13863045	0.13093603	0.16273357
0.14782807	0.15293767	0.17049998	0.13997224	0.17995107	0.13637619	0.16816993	0.12450825	0.1883145	0.1407896	0.13024409	0.16077545
0.14823845	0.15274203	0.17127419	0.14328118	0.18039656	0.1396482	0.16792825	0.12562273	0.1872901	0.13871948	0.12994403	0.15895391
0.14882296	0.15363938	0.17028584	0.14020406	0.17881861	0.13804208	0.16841701	0.12535973	0.176965	0.13004991	0.12048183	0.15949871
0.13857603	0.14628762	0.17146491	0.14264905	0.18044513	0.13721232	0.16953921	0.12896693	0.18664709	0.1387013	0.13055612	0.16149853
0.14669536	0.15229982	0.17137353	0.14308952	0.1804211	0.13901329	0.16804335	0.13098297	0.18769486	0.13963673	0.13056313	0.15927829
0.15067574	0.15526325	0.17153315	0.14119801	0.17932014	0.13871701	0.16760366	0.12973027	0.1865638	0.138302	0.12903683	0.16152433
0.14920816	0.15526754	0.17097196	0.13970803	0.17977256	0.13747986	0.17000669	0.13441171	0.1881389	0.13959555	0.13073596	0.16179727
0.14942041	0.15493928	0.16921809	0.14031866	0.17784528	0.13839366	0.16744919	0.13473022	0.18621586	0.13775542	0.1301786	0.16192983
0.14746065	0.15388794	0.17020239	0.13982691	0.1783141	0.13728841	0.1680613	0.13207644	0.18697165	0.14021225	0.12965237	0.1606338
0.1441838	0.14738739	0.16842479	0.13553266	0.17658095	0.13369089	0.16795188	0.13223788	0.18665467	0.13871114	0.12866069	0.15861234
0.14783518	0.15485467	0.17120506	0.14165603	0.18022089	0.13844068	0.16893837	0.13427053	0.18802972	0.13822494	0.12986094	0.16047283
0.14791244	0.15498748	0.17070803	0.14168267	0.17883694	0.13629434	0.16951829	0.13099243	0.18794353	0.14009637	0.12928517	0.16126093
0.14719939	0.15402754	0.17157596	0.14469247	0.1790463	0.13753684	0.16874948	0.13109794	0.18695085	0.13905457	0.13055359	0.16028175
0.14787191	0.15517047	0.1717682	0.14560433	0.18038455	0.1397849	0.16914338	0.12997061	0.18710499	0.13859296	0.13061886	0.16116382
0.14901043	0.15569128	0.17074782	0.14272028	0.17836252	0.1385318	0.16914347	0.13104339	0.18836345	0.14056109	0.13199945	0.16194743
0.14846002	0.15406848	0.1719335	0.14214568	0.17898303	0.13889539	0.16860647	0.13214785	0.18676306	0.13906144	0.12963802	0.16048333
0.15050849	0.15437889	0.17212436	0.14090684	0.18055364	0.13989143	0.16861087	0.13287418	0.1876318	0.14093971	0.13061713	0.16174987
0.14583772	0.15462969	0.17093064	0.14214881	0.17925078	0.1399978	0.16737095	0.13102913	0.18642567	0.13804285	0.12964489	0.15912364
0.14737742	0.15411356	0.17185245	0.14085989	0.17830741	0.13997653	0.16808476	0.13133381	0.18480022	0.13734306	0.12832527	0.15956481
0.1478478	0.15376936	0.17018613	0.14050132	0.17879738	0.13828741	0.16696994	0.12981911	0.18622999	0.13877729	0.12830804	0.15976588
0.147499	0.15334176	0.16943569	0.14425167	0.17799316	0.13711695	0.16930725	0.12892425	0.18766487	0.13991146	0.13027211	0.15935437
0.14718626	0.15523419	0.16941296	0.14169882	0.17889173	0.13636173	0.16813201	0.12936847	0.18617098	0.13886771	0.12945597	0.16254528
0.14739063	0.15413423	0.17102648	0.14168693	0.17982279	0.13697572	0.1687323	0.12920351	0.18731906	0.14023867	0.12897547	0.16115303
0.14861022	0.15341033	0.1606124	0.13012677	0.16840005	0.12813526	0.16917366	0.12658553	0.18590432	0.13984613	0.12928921	0.16015899
0.14788856	0.15437807	0.17020887	0.14008476	0.17917605	0.13625415	0.1678566	0.12714268	0.18630372	0.13968053	0.13020176	0.16002779
0.1483721	0.15465489	0.17151175	0.14188546	0.17885001	0.13881217	0.16777177	0.13129722	0.18553941	0.13775934	0.12873712	0.16195345
0.14601162	0.15391554	0.17069508	0.1442228	0.17857483	0.13802764	0.16847406	0.13073726	0.18717553	0.13972105	0.12924649	0.1590286
0.14782237	0.156259	0.16996245	0.14290604	0.17841189	0.13907067	0.16712989	0.1282988	0.18703598	0.13981491	0.13115592	0.16021162
0.14676411	0.15467057	0.17068027	0.14424433	0.17820713	0.13937737	0.16776188	0.12964259	0.18582909	0.13949691	0.12860051	0.16051719
