# Supplementary material for: Simultaneous readout of multiple FRET pairs using photochromism
Source: Nat Commun. 2021 Mar 31;12:2005. doi: 10.1038/s41467-021-22043-0 (PMC8012603; doi:10.1038/s41467-021-22043-0)
Supplement: Supplementary file 3 — Source Data [file 41467_2021_22043_MOESM3_ESM.zip › SourceData/Figure5_FigureSI3-4/figuredata/Supplementary Figure 4/FRETEff_Single_rsAKARevTA_Photoswitching_Time.txt]

18.704203	18.704203	11.457161	11.457161	11.457161	11.457161	18.704203	18.704203	18.704203	18.704203	18.704203	18.704203
32.574368	32.574368	25.551657	25.551657	25.551657	25.551657	32.574368	32.574368	32.574368	32.574368	32.574368	32.574368
48.047115	48.047115	40.62648	40.62648	40.62648	40.62648	48.047115	48.047115	48.047115	48.047115	48.047115	48.047115
62.717316	62.717316	55.614498	55.614498	55.614498	55.614498	62.717316	62.717316	62.717316	62.717316	62.717316	62.717316
77.887489	77.887489	70.545021	70.545021	70.545021	70.545021	77.887489	77.887489	77.887489	77.887489	77.887489	77.887489
92.477348	92.477348	85.343918	85.343918	85.343918	85.343918	92.477348	92.477348	92.477348	92.477348	92.477348	92.477348
107.22881	107.22881	100.31947	100.31947	100.31947	100.31947	107.22881	107.22881	107.22881	107.22881	107.22881	107.22881
123.29144	123.29144	115.44093	115.44093	115.44093	115.44093	123.29144	123.29144	123.29144	123.29144	123.29144	123.29144
137.45326	137.45326	130.47905	130.47905	130.47905	130.47905	137.45326	137.45326	137.45326	137.45326	137.45326	137.45326
152.70262	152.70262	145.70811	145.70811	145.70811	145.70811	152.70262	152.70262	152.70262	152.70262	152.70262	152.70262
167.80518	167.80518	160.51213	160.51213	160.51213	160.51213	167.80518	167.80518	167.80518	167.80518	167.80518	167.80518
182.57315	182.57315	175.5672	175.5672	175.5672	175.5672	182.57315	182.57315	182.57315	182.57315	182.57315	182.57315
197.78749	197.78749	190.6386	190.6386	190.6386	190.6386	197.78749	197.78749	197.78749	197.78749	197.78749	197.78749
212.79268	212.79268	205.47195	205.47195	205.47195	205.47195	212.79268	212.79268	212.79268	212.79268	212.79268	212.79268
227.6778	227.6778	220.38017	220.38017	220.38017	220.38017	227.6778	227.6778	227.6778	227.6778	227.6778	227.6778
242.71445	242.71445	235.37125	235.37125	235.37125	235.37125	242.71445	242.71445	242.71445	242.71445	242.71445	242.71445
257.72461	257.72461	250.44296	250.44296	250.44296	250.44296	257.72461	257.72461	257.72461	257.72461	257.72461	257.72461
272.72845	272.72845	265.64508	265.64508	265.64508	265.64508	272.72845	272.72845	272.72845	272.72845	272.72845	272.72845
287.83322	287.83322	280.47379	280.47379	280.47379	280.47379	287.83322	287.83322	287.83322	287.83322	287.83322	287.83322
302.95276	302.95276	295.60922	295.60922	295.60922	295.60922	302.95276	302.95276	302.95276	302.95276	302.95276	302.95276
353.9028	353.9028	346.53094	346.53094	346.53094	346.53094	353.9028	353.9028	353.9028	353.9028	353.9028	353.9028
367.90781	367.90781	360.46753	360.46753	360.46753	360.46753	367.90781	367.90781	367.90781	367.90781	367.90781	367.90781
382.86536	382.86536	375.75772	375.75772	375.75772	375.75772	382.86536	382.86536	382.86536	382.86536	382.86536	382.86536
398.25653	398.25653	390.81906	390.81906	390.81906	390.81906	398.25653	398.25653	398.25653	398.25653	398.25653	398.25653
412.89264	412.89264	405.7128	405.7128	405.7128	405.7128	412.89264	412.89264	412.89264	412.89264	412.89264	412.89264
427.45526	427.45526	420.54358	420.54358	420.54358	420.54358	427.45526	427.45526	427.45526	427.45526	427.45526	427.45526
443.61234	443.61234	435.69696	435.69696	435.69696	435.69696	443.61234	443.61234	443.61234	443.61234	443.61234	443.61234
457.4725	457.4725	450.59055	450.59055	450.59055	450.59055	457.4725	457.4725	457.4725	457.4725	457.4725	457.4725
473.32492	473.32492	466.06021	466.06021	466.06021	466.06021	473.32492	473.32492	473.32492	473.32492	473.32492	473.32492
487.86032	487.86032	480.80777	480.80777	480.80777	480.80777	487.86032	487.86032	487.86032	487.86032	487.86032	487.86032
502.53256	502.53256	495.64163	495.64163	495.64163	495.64163	502.53256	502.53256	502.53256	502.53256	502.53256	502.53256
517.63605	517.63605	510.64688	510.64688	510.64688	510.64688	517.63605	517.63605	517.63605	517.63605	517.63605	517.63605
532.56531	532.56531	525.74988	525.74988	525.74988	525.74988	532.56531	532.56531	532.56531	532.56531	532.56531	532.56531
548.24158	548.24158	540.86969	540.86969	540.86969	540.86969	548.24158	548.24158	548.24158	548.24158	548.24158	548.24158
563.26941	563.26941	555.74756	555.74756	555.74756	555.74756	563.26941	563.26941	563.26941	563.26941	563.26941	563.26941
577.90399	577.90399	570.64557	570.64557	570.64557	570.64557	577.90399	577.90399	577.90399	577.90399	577.90399	577.90399
593.46606	593.46606	586.11652	586.11652	586.11652	586.11652	593.46606	593.46606	593.46606	593.46606	593.46606	593.46606
608.34509	608.34509	600.74768	600.74768	600.74768	600.74768	608.34509	608.34509	608.34509	608.34509	608.34509	608.34509
623.38324	623.38324	616.02698	616.02698	616.02698	616.02698	623.38324	623.38324	623.38324	623.38324	623.38324	623.38324
638.3288	638.3288	630.93738	630.93738	630.93738	630.93738	638.3288	638.3288	638.3288	638.3288	638.3288	638.3288
659.73547	659.73547	652.61902	652.61902	652.61902	652.61902	659.73547	659.73547	659.73547	659.73547	659.73547	659.73547
673.4126	673.4126	666.39191	666.39191	666.39191	666.39191	673.4126	673.4126	673.4126	673.4126	673.4126	673.4126
689.11426	689.11426	681.60712	681.60712	681.60712	681.60712	689.11426	689.11426	689.11426	689.11426	689.11426	689.11426
704.67755	704.67755	696.32678	696.32678	696.32678	696.32678	704.67755	704.67755	704.67755	704.67755	704.67755	704.67755
718.75568	718.75568	711.33459	711.33459	711.33459	711.33459	718.75568	718.75568	718.75568	718.75568	718.75568	718.75568
733.31775	733.31775	726.40582	726.40582	726.40582	726.40582	733.31775	733.31775	733.31775	733.31775	733.31775	733.31775
748.61255	748.61255	741.33557	741.33557	741.33557	741.33557	748.61255	748.61255	748.61255	748.61255	748.61255	748.61255
763.73248	763.73248	756.72467	756.72467	756.72467	756.72467	763.73248	763.73248	763.73248	763.73248	763.73248	763.73248
778.6803	778.6803	771.3988	771.3988	771.3988	771.3988	778.6803	778.6803	778.6803	778.6803	778.6803	778.6803
794.48242	794.48242	786.82098	786.82098	786.82098	786.82098	794.48242	794.48242	794.48242	794.48242	794.48242	794.48242
808.53107	808.53107	801.3476	801.3476	801.3476	801.3476	808.53107	808.53107	808.53107	808.53107	808.53107	808.53107
823.76263	823.76263	816.46844	816.46844	816.46844	816.46844	823.76263	823.76263	823.76263	823.76263	823.76263	823.76263
838.39972	838.39972	831.43896	831.43896	831.43896	831.43896	838.39972	838.39972	838.39972	838.39972	838.39972	838.39972
854.0163	854.0163	846.54718	846.54718	846.54718	846.54718	854.0163	854.0163	854.0163	854.0163	854.0163	854.0163
869.24963	869.24963	861.60327	861.60327	861.60327	861.60327	869.24963	869.24963	869.24963	869.24963	869.24963	869.24963
883.841	883.841	876.94641	876.94641	876.94641	876.94641	883.841	883.841	883.841	883.841	883.841	883.841
898.71991	898.71991	891.44183	891.44183	891.44183	891.44183	898.71991	898.71991	898.71991	898.71991	898.71991	898.71991
913.66602	913.66602	906.38788	906.38788	906.38788	906.38788	913.66602	913.66602	913.66602	913.66602	913.66602	913.66602
928.75189	928.75189	921.43958	921.43958	921.43958	921.43958	928.75189	928.75189	928.75189	928.75189	928.75189	928.75189
944.01471	944.01471	936.36713	936.36713	936.36713	936.36713	944.01471	944.01471	944.01471	944.01471	944.01471	944.01471
965.61115	965.61115	957.87067	957.87067	957.87067	957.87067	965.61115	965.61115	965.61115	965.61115	965.61115	965.61115
979.21301	979.21301	971.98322	971.98322	971.98322	971.98322	979.21301	979.21301	979.21301	979.21301	979.21301	979.21301
994.17267	994.17267	986.82983	986.82983	986.82983	986.82983	994.17267	994.17267	994.17267	994.17267	994.17267	994.17267
1009.7852	1009.7852	1002.261	1002.261	1002.261	1002.261	1009.7852	1009.7852	1009.7852	1009.7852	1009.7852	1009.7852
1024.1219	1024.1219	1016.9733	1016.9733	1016.9733	1016.9733	1024.1219	1024.1219	1024.1219	1024.1219	1024.1219	1024.1219
1038.7612	1038.7612	1031.76	1031.76	1031.76	1031.76	1038.7612	1038.7612	1038.7612	1038.7612	1038.7612	1038.7612
1054.2756	1054.2756	1046.8141	1046.8141	1046.8141	1046.8141	1054.2756	1054.2756	1054.2756	1054.2756	1054.2756	1054.2756
1069.4374	1069.4374	1061.9312	1061.9312	1061.9312	1061.9312	1069.4374	1069.4374	1069.4374	1069.4374	1069.4374	1069.4374
1084.8617	1084.8617	1077.0342	1077.0342	1077.0342	1077.0342	1084.8617	1084.8617	1084.8617	1084.8617	1084.8617	1084.8617
1099.0601	1099.0601	1091.916	1091.916	1091.916	1091.916	1099.0601	1099.0601	1099.0601	1099.0601	1099.0601	1099.0601
1113.8115	1113.8115	1106.7627	1106.7627	1106.7627	1106.7627	1113.8115	1113.8115	1113.8115	1113.8115	1113.8115	1113.8115
1129.4309	1129.4309	1122.1367	1122.1367	1122.1367	1122.1367	1129.4309	1129.4309	1129.4309	1129.4309	1129.4309	1129.4309
1144.0059	1144.0059	1137.0431	1137.0431	1137.0431	1137.0431	1144.0059	1144.0059	1144.0059	1144.0059	1144.0059	1144.0059
1158.8069	1158.8069	1151.7997	1151.7997	1151.7997	1151.7997	1158.8069	1158.8069	1158.8069	1158.8069	1158.8069	1158.8069
1174.8074	1174.8074	1167.3553	1167.3553	1167.3553	1167.3553	1174.8074	1174.8074	1174.8074	1174.8074	1174.8074	1174.8074
1189.5685	1189.5685	1181.8817	1181.8817	1181.8817	1181.8817	1189.5685	1189.5685	1189.5685	1189.5685	1189.5685	1189.5685
1203.8815	1203.8815	1196.8873	1196.8873	1196.8873	1196.8873	1203.8815	1203.8815	1203.8815	1203.8815	1203.8815	1203.8815
1219.2046	1219.2046	1212.0729	1212.0729	1212.0729	1212.0729	1219.2046	1219.2046	1219.2046	1219.2046	1219.2046	1219.2046
1233.8112	1233.8112	1226.8538	1226.8538	1226.8538	1226.8538	1233.8112	1233.8112	1233.8112	1233.8112	1233.8112	1233.8112
1249.2549	1249.2549	1241.975	1241.975	1241.975	1241.975	1249.2549	1249.2549	1249.2549	1249.2549	1249.2549	1249.2549
1300.0266	1300.0266	1292.973	1292.973	1292.973	1292.973	1300.0266	1300.0266	1300.0266	1300.0266	1300.0266	1300.0266
1314.0913	1314.0913	1307.037	1307.037	1307.037	1307.037	1314.0913	1314.0913	1314.0913	1314.0913	1314.0913	1314.0913
1328.9242	1328.9242	1321.8054	1321.8054	1321.8054	1321.8054	1328.9242	1328.9242	1328.9242	1328.9242	1328.9242	1328.9242
1343.9362	1343.9362	1336.9093	1336.9093	1336.9093	1336.9093	1343.9362	1343.9362	1343.9362	1343.9362	1343.9362	1343.9362
1360.1064	1360.1064	1352.2217	1352.2217	1352.2217	1352.2217	1360.1064	1360.1064	1360.1064	1360.1064	1360.1064	1360.1064
1374.0428	1374.0428	1366.9241	1366.9241	1366.9241	1366.9241	1374.0428	1374.0428	1374.0428	1374.0428	1374.0428	1374.0428
1389.4656	1389.4656	1382.1866	1382.1866	1382.1866	1382.1866	1389.4656	1389.4656	1389.4656	1389.4656	1389.4656	1389.4656
1404.0576	1404.0576	1396.9254	1396.9254	1396.9254	1396.9254	1404.0576	1404.0576	1404.0576	1404.0576	1404.0576	1404.0576
1419.4498	1419.4498	1412.2506	1412.2506	1412.2506	1412.2506	1419.4498	1419.4498	1419.4498	1419.4498	1419.4498	1419.4498
1433.986	1433.986	1426.8625	1426.8625	1426.8625	1426.8625	1433.986	1433.986	1433.986	1433.986	1433.986	1433.986
1450.0226	1450.0226	1442.8094	1442.8094	1442.8094	1442.8094	1450.0226	1450.0226	1450.0226	1450.0226	1450.0226	1450.0226
1464.3917	1464.3917	1457.3049	1457.3049	1457.3049	1457.3049	1464.3917	1464.3917	1464.3917	1464.3917	1464.3917	1464.3917
1479.4076	1479.4076	1471.9115	1471.9115	1471.9115	1471.9115	1479.4076	1479.4076	1479.4076	1479.4076	1479.4076	1479.4076
1493.7994	1493.7994	1486.8395	1486.8395	1486.8395	1486.8395	1493.7994	1493.7994	1493.7994	1493.7994	1493.7994	1493.7994
1508.8865	1508.8865	1501.9457	1501.9457	1501.9457	1501.9457	1508.8865	1508.8865	1508.8865	1508.8865	1508.8865	1508.8865
1524.1497	1524.1497	1517.1116	1517.1116	1517.1116	1517.1116	1524.1497	1524.1497	1524.1497	1524.1497	1524.1497	1524.1497
1539.3171	1539.3171	1532.3746	1532.3746	1532.3746	1532.3746	1539.3171	1539.3171	1539.3171	1539.3171	1539.3171	1539.3171
1554.1012	1554.1012	1547.0957	1547.0957	1547.0957	1547.0957	1554.1012	1554.1012	1554.1012	1554.1012	1554.1012	1554.1012
1569.1482	1569.1482	1562.0557	1562.0557	1562.0557	1562.0557	1569.1482	1569.1482	1569.1482	1569.1482	1569.1482	1569.1482
1583.9863	1583.9863	1576.8848	1576.8848	1576.8848	1576.8848	1583.9863	1583.9863	1583.9863	1583.9863	1583.9863	1583.9863
1605.201	1605.201	1597.8279	1597.8279	1597.8279	1597.8279	1605.201	1605.201	1605.201	1605.201	1605.201	1605.201
1618.8021	1618.8021	1611.5883	1611.5883	1611.5883	1611.5883	1618.8021	1618.8021	1618.8021	1618.8021	1618.8021	1618.8021
1633.8717	1633.8717	1626.6349	1626.6349	1626.6349	1626.6349	1633.8717	1633.8717	1633.8717	1633.8717	1633.8717	1633.8717
1648.944	1648.944	1641.5726	1641.5726	1641.5726	1641.5726	1648.944	1648.944	1648.944	1648.944	1648.944	1648.944
1663.6801	1663.6801	1656.5763	1656.5763	1656.5763	1656.5763	1663.6801	1663.6801	1663.6801	1663.6801	1663.6801	1663.6801
1678.9133	1678.9133	1672.0398	1672.0398	1672.0398	1672.0398	1678.9133	1678.9133	1678.9133	1678.9133	1678.9133	1678.9133
1693.7764	1693.7764	1686.5619	1686.5619	1686.5619	1686.5619	1693.7764	1693.7764	1693.7764	1693.7764	1693.7764	1693.7764
1708.6555	1708.6555	1701.5221	1701.5221	1701.5221	1701.5221	1708.6555	1708.6555	1708.6555	1708.6555	1708.6555	1708.6555
1723.6627	1723.6627	1716.7557	1716.7557	1716.7557	1716.7557	1723.6627	1723.6627	1723.6627	1723.6627	1723.6627	1723.6627
1739.1831	1739.1831	1731.759	1731.759	1731.759	1731.759	1739.1831	1739.1831	1739.1831	1739.1831	1739.1831	1739.1831
1753.8883	1753.8883	1746.4786	1746.4786	1746.4786	1746.4786	1753.8883	1753.8883	1753.8883	1753.8883	1753.8883	1753.8883
1768.8146	1768.8146	1761.7916	1761.7916	1761.7916	1761.7916	1768.8146	1768.8146	1768.8146	1768.8146	1768.8146	1768.8146
1783.8689	1783.8689	1776.6228	1776.6228	1776.6228	1776.6228	1783.8689	1783.8689	1783.8689	1783.8689	1783.8689	1783.8689
1799.068	1799.068	1791.9332	1791.9332	1791.9332	1791.9332	1799.068	1799.068	1799.068	1799.068	1799.068	1799.068
1813.8998	1813.8998	1806.5112	1806.5112	1806.5112	1806.5112	1813.8998	1813.8998	1813.8998	1813.8998	1813.8998	1813.8998
1828.7323	1828.7323	1821.7573	1821.7573	1821.7573	1821.7573	1828.7323	1828.7323	1828.7323	1828.7323	1828.7323	1828.7323
1844.3882	1844.3882	1836.6718	1836.6718	1836.6718	1836.6718	1844.3882	1844.3882	1844.3882	1844.3882	1844.3882	1844.3882
1859.0353	1859.0353	1851.6274	1851.6274	1851.6274	1851.6274	1859.0353	1859.0353	1859.0353	1859.0353	1859.0353	1859.0353
1873.8269	1873.8269	1866.7477	1866.7477	1866.7477	1866.7477	1873.8269	1873.8269	1873.8269	1873.8269	1873.8269	1873.8269
1888.7625	1888.7625	1881.6747	1881.6747	1881.6747	1881.6747	1888.7625	1888.7625	1888.7625	1888.7625	1888.7625	1888.7625
1909.2245	1909.2245	1902.2507	1902.2507	1902.2507	1902.2507	1909.2245	1909.2245	1909.2245	1909.2245	1909.2245	1909.2245
1924.0734	1924.0734	1916.3615	1916.3615	1916.3615	1916.3615	1924.0734	1924.0734	1924.0734	1924.0734	1924.0734	1924.0734
1938.3451	1938.3451	1931.2915	1931.2915	1931.2915	1931.2915	1938.3451	1938.3451	1938.3451	1938.3451	1938.3451	1938.3451
1954.1344	1954.1344	1946.8746	1946.8746	1946.8746	1946.8746	1954.1344	1954.1344	1954.1344	1954.1344	1954.1344	1954.1344
1968.9847	1968.9847	1961.4315	1961.4315	1961.4315	1961.4315	1968.9847	1968.9847	1968.9847	1968.9847	1968.9847	1968.9847
1983.2223	1983.2223	1976.1921	1976.1921	1976.1921	1976.1921	1983.2223	1983.2223	1983.2223	1983.2223	1983.2223	1983.2223
1998.8943	1998.8943	1991.2698	1991.2698	1991.2698	1991.2698	1998.8943	1998.8943	1998.8943	1998.8943	1998.8943	1998.8943
2013.7008	2013.7008	2006.7159	2006.7159	2006.7159	2006.7159	2013.7008	2013.7008	2013.7008	2013.7008	2013.7008	2013.7008
2028.6608	2028.6608	2021.6998	2021.6998	2021.6998	2021.6998	2028.6608	2028.6608	2028.6608	2028.6608	2028.6608	2028.6608
2044.5321	2044.5321	2037.171	2037.171	2037.171	2037.171	2044.5321	2044.5321	2044.5321	2044.5321	2044.5321	2044.5321
2059.6514	2059.6514	2052.0081	2052.0081	2052.0081	2052.0081	2059.6514	2059.6514	2059.6514	2059.6514	2059.6514	2059.6514
2073.1885	2073.1885	2066.165	2066.165	2066.165	2066.165	2073.1885	2073.1885	2073.1885	2073.1885	2073.1885	2073.1885
2088.5637	2088.5637	2081.3467	2081.3467	2081.3467	2081.3467	2088.5637	2088.5637	2088.5637	2088.5637	2088.5637	2088.5637
2103.9941	2103.9941	2096.8843	2096.8843	2096.8843	2096.8843	2103.9941	2103.9941	2103.9941	2103.9941	2103.9941	2103.9941
2118.3372	2118.3372	2111.2849	2111.2849	2111.2849	2111.2849	2118.3372	2118.3372	2118.3372	2118.3372	2118.3372	2118.3372
2133.5691	2133.5691	2126.427	2126.427	2126.427	2126.427	2133.5691	2133.5691	2133.5691	2133.5691	2133.5691	2133.5691
2148.8657	2148.8657	2141.2673	2141.2673	2141.2673	2141.2673	2148.8657	2148.8657	2148.8657	2148.8657	2148.8657	2148.8657
2163.49	2163.49	2156.6213	2156.6213	2156.6213	2156.6213	2163.49	2163.49	2163.49	2163.49	2163.49	2163.49
2178.8022	2178.8022	2171.2532	2171.2532	2171.2532	2171.2532	2178.8022	2178.8022	2178.8022	2178.8022	2178.8022	2178.8022
2193.4751	2193.4751	2186.4031	2186.4031	2186.4031	2186.4031	2193.4751	2193.4751	2193.4751	2193.4751	2193.4751	2193.4751
2244.4546	2244.4546	2237.2087	2237.2087	2237.2087	2237.2087	2244.4546	2244.4546	2244.4546	2244.4546	2244.4546	2244.4546
2258.4653	2258.4653	2251.0562	2251.0562	2251.0562	2251.0562	2258.4653	2258.4653	2258.4653	2258.4653	2258.4653	2258.4653
2273.5742	2273.5742	2266.0569	2266.0569	2266.0569	2266.0569	2273.5742	2273.5742	2273.5742	2273.5742	2273.5742	2273.5742
2288.5178	2288.5178	2281.4092	2281.4092	2281.4092	2281.4092	2288.5178	2288.5178	2288.5178	2288.5178	2288.5178	2288.5178
2303.5603	2303.5603	2296.0735	2296.0735	2296.0735	2296.0735	2303.5603	2303.5603	2303.5603	2303.5603	2303.5603	2303.5603
2318.3914	2318.3914	2311.0967	2311.0967	2311.0967	2311.0967	2318.3914	2318.3914	2318.3914	2318.3914	2318.3914	2318.3914
2332.9722	2332.9722	2326.1699	2326.1699	2326.1699	2326.1699	2332.9722	2332.9722	2332.9722	2332.9722	2332.9722	2332.9722
2348.1484	2348.1484	2341.1255	2341.1255	2341.1255	2341.1255	2348.1484	2348.1484	2348.1484	2348.1484	2348.1484	2348.1484
2363.1428	2363.1428	2356.1606	2356.1606	2356.1606	2356.1606	2363.1428	2363.1428	2363.1428	2363.1428	2363.1428	2363.1428
2378.1643	2378.1643	2370.9932	2370.9932	2370.9932	2370.9932	2378.1643	2378.1643	2378.1643	2378.1643	2378.1643	2378.1643
2393.2539	2393.2539	2386.1516	2386.1516	2386.1516	2386.1516	2393.2539	2393.2539	2393.2539	2393.2539	2393.2539	2393.2539
2408.7783	2408.7783	2401.2397	2401.2397	2401.2397	2401.2397	2408.7783	2408.7783	2408.7783	2408.7783	2408.7783	2408.7783
2423.5242	2423.5242	2416.1519	2416.1519	2416.1519	2416.1519	2423.5242	2423.5242	2423.5242	2423.5242	2423.5242	2423.5242
2438.2732	2438.2732	2431.1392	2431.1392	2431.1392	2431.1392	2438.2732	2438.2732	2438.2732	2438.2732	2438.2732	2438.2732
2453.0593	2453.0593	2446.0173	2446.0173	2446.0173	2446.0173	2453.0593	2453.0593	2453.0593	2453.0593	2453.0593	2453.0593
2468.0645	2468.0645	2461.0762	2461.0762	2461.0762	2461.0762	2468.0645	2468.0645	2468.0645	2468.0645	2468.0645	2468.0645
2483.1868	2483.1868	2476.0996	2476.0996	2476.0996	2476.0996	2483.1868	2483.1868	2483.1868	2483.1868	2483.1868	2483.1868
2498.0642	2498.0642	2490.9963	2490.9963	2490.9963	2490.9963	2498.0642	2498.0642	2498.0642	2498.0642	2498.0642	2498.0642
2513.7153	2513.7153	2506.4031	2506.4031	2506.4031	2506.4031	2513.7153	2513.7153	2513.7153	2513.7153	2513.7153	2513.7153
2528.2959	2528.2959	2521.167	2521.167	2521.167	2521.167	2528.2959	2528.2959	2528.2959	2528.2959	2528.2959	2528.2959
2549.0906	2549.0906	2541.9114	2541.9114	2541.9114	2541.9114	2549.0906	2549.0906	2549.0906	2549.0906	2549.0906	2549.0906
2563.374	2563.374	2555.9348	2555.9348	2555.9348	2555.9348	2563.374	2563.374	2563.374	2563.374	2563.374	2563.374
2578.2686	2578.2686	2571.0178	2571.0178	2571.0178	2571.0178	2578.2686	2578.2686	2578.2686	2578.2686	2578.2686	2578.2686
2592.9119	2592.9119	2585.8425	2585.8425	2585.8425	2585.8425	2592.9119	2592.9119	2592.9119	2592.9119	2592.9119	2592.9119
2607.9963	2607.9963	2600.8323	2600.8323	2600.8323	2600.8323	2607.9963	2607.9963	2607.9963	2607.9963	2607.9963	2607.9963
2623.5806	2623.5806	2615.6458	2615.6458	2615.6458	2615.6458	2623.5806	2623.5806	2623.5806	2623.5806	2623.5806	2623.5806
2638.0261	2638.0261	2630.9814	2630.9814	2630.9814	2630.9814	2638.0261	2638.0261	2638.0261	2638.0261	2638.0261	2638.0261
2653.354	2653.354	2646.4136	2646.4136	2646.4136	2646.4136	2653.354	2653.354	2653.354	2653.354	2653.354	2653.354
2668.1587	2668.1587	2661.2158	2661.2158	2661.2158	2661.2158	2668.1587	2668.1587	2668.1587	2668.1587	2668.1587	2668.1587
2684.2844	2684.2844	2676.7009	2676.7009	2676.7009	2676.7009	2684.2844	2684.2844	2684.2844	2684.2844	2684.2844	2684.2844
2698.1118	2698.1118	2690.6853	2690.6853	2690.6853	2690.6853	2698.1118	2698.1118	2698.1118	2698.1118	2698.1118	2698.1118
2713.3057	2713.3057	2705.8342	2705.8342	2705.8342	2705.8342	2713.3057	2713.3057	2713.3057	2713.3057	2713.3057	2713.3057
2728.072	2728.072	2721.0823	2721.0823	2721.0823	2721.0823	2728.072	2728.072	2728.072	2728.072	2728.072	2728.072
2743.0813	2743.0813	2735.8499	2735.8499	2735.8499	2735.8499	2743.0813	2743.0813	2743.0813	2743.0813	2743.0813	2743.0813
2757.9778	2757.9778	2750.875	2750.875	2750.875	2750.875	2757.9778	2757.9778	2757.9778	2757.9778	2757.9778	2757.9778
2773.252	2773.252	2766.0591	2766.0591	2766.0591	2766.0591	2773.252	2773.252	2773.252	2773.252	2773.252	2773.252
2788.4092	2788.4092	2781.3884	2781.3884	2781.3884	2781.3884	2788.4092	2788.4092	2788.4092	2788.4092	2788.4092	2788.4092
2803.5127	2803.5127	2796.1216	2796.1216	2796.1216	2796.1216	2803.5127	2803.5127	2803.5127	2803.5127	2803.5127	2803.5127
2818.1033	2818.1033	2810.8579	2810.8579	2810.8579	2810.8579	2818.1033	2818.1033	2818.1033	2818.1033	2818.1033	2818.1033
2833.0386	2833.0386	2825.9629	2825.9629	2825.9629	2825.9629	2833.0386	2833.0386	2833.0386	2833.0386	2833.0386	2833.0386
2854.4851	2854.4851	2847.1755	2847.1755	2847.1755	2847.1755	2854.4851	2854.4851	2854.4851	2854.4851	2854.4851	2854.4851
2868.4851	2868.4851	2861.0017	2861.0017	2861.0017	2861.0017	2868.4851	2868.4851	2868.4851	2868.4851	2868.4851	2868.4851
2883.1418	2883.1418	2876.0649	2876.0649	2876.0649	2876.0649	2883.1418	2883.1418	2883.1418	2883.1418	2883.1418	2883.1418
2898.1978	2898.1978	2890.9956	2890.9956	2890.9956	2890.9956	2898.1978	2898.1978	2898.1978	2898.1978	2898.1978	2898.1978
2913.46	2913.46	2906.2441	2906.2441	2906.2441	2906.2441	2913.46	2913.46	2913.46	2913.46	2913.46	2913.46
2928.0361	2928.0361	2921.0122	2921.0122	2921.0122	2921.0122	2928.0361	2928.0361	2928.0361	2928.0361	2928.0361	2928.0361
2943.188	2943.188	2936.0732	2936.0732	2936.0732	2936.0732	2943.188	2943.188	2943.188	2943.188	2943.188	2943.188
2958.9326	2958.9326	2951.541	2951.541	2951.541	2951.541	2958.9326	2958.9326	2958.9326	2958.9326	2958.9326	2958.9326
2973.27	2973.27	2965.8928	2965.8928	2965.8928	2965.8928	2973.27	2973.27	2973.27	2973.27	2973.27	2973.27
2988.2756	2988.2756	2981.1082	2981.1082	2981.1082	2981.1082	2988.2756	2988.2756	2988.2756	2988.2756	2988.2756	2988.2756
3003.2969	3003.2969	2996.1938	2996.1938	2996.1938	2996.1938	3003.2969	3003.2969	3003.2969	3003.2969	3003.2969	3003.2969
3018.5325	3018.5325	3011.1558	3011.1558	3011.1558	3011.1558	3018.5325	3018.5325	3018.5325	3018.5325	3018.5325	3018.5325
3033.5044	3033.5044	3026.2415	3026.2415	3026.2415	3026.2415	3033.5044	3033.5044	3033.5044	3033.5044	3033.5044	3033.5044
3048.7056	3048.7056	3041.4688	3041.4688	3041.4688	3041.4688	3048.7056	3048.7056	3048.7056	3048.7056	3048.7056	3048.7056
3063.312	3063.312	3056.2256	3056.2256	3056.2256	3056.2256	3063.312	3063.312	3063.312	3063.312	3063.312	3063.312
3078.3484	3078.3484	3070.9629	3070.9629	3070.9629	3070.9629	3078.3484	3078.3484	3078.3484	3078.3484	3078.3484	3078.3484
3093.564	3093.564	3086.0618	3086.0618	3086.0618	3086.0618	3093.564	3093.564	3093.564	3093.564	3093.564	3093.564
3108.6252	3108.6252	3101.429	3101.429	3101.429	3101.429	3108.6252	3108.6252	3108.6252	3108.6252	3108.6252	3108.6252
3122.9561	3122.9561	3115.9985	3115.9985	3115.9985	3115.9985	3122.9561	3122.9561	3122.9561	3122.9561	3122.9561	3122.9561
3138.0767	3138.0767	3131.199	3131.199	3131.199	3131.199	3138.0767	3138.0767	3138.0767	3138.0767	3138.0767	3138.0767
3188.677	3188.677	3181.5747	3181.5747	3181.5747	3181.5747	3188.677	3188.677	3188.677	3188.677	3188.677	3188.677
3202.7732	3202.7732	3195.3806	3195.3806	3195.3806	3195.3806	3202.7732	3202.7732	3202.7732	3202.7732	3202.7732	3202.7732
3217.8765	3217.8765	3210.26	3210.26	3210.26	3210.26	3217.8765	3217.8765	3217.8765	3217.8765	3217.8765	3217.8765
3232.5657	3232.5657	3225.4937	3225.4937	3225.4937	3225.4937	3232.5657	3232.5657	3232.5657	3232.5657	3232.5657	3232.5657
3247.2014	3247.2014	3240.3562	3240.3562	3240.3562	3240.3562	3247.2014	3247.2014	3247.2014	3247.2014	3247.2014	3247.2014
3262.7573	3262.7573	3255.5435	3255.5435	3255.5435	3255.5435	3262.7573	3262.7573	3262.7573	3262.7573	3262.7573	3262.7573
3277.9233	3277.9233	3270.407	3270.407	3270.407	3270.407	3277.9233	3277.9233	3277.9233	3277.9233	3277.9233	3277.9233
3292.4958	3292.4958	3285.4299	3285.4299	3285.4299	3285.4299	3292.4958	3292.4958	3292.4958	3292.4958	3292.4958	3292.4958
3307.5693	3307.5693	3300.2915	3300.2915	3300.2915	3300.2915	3307.5693	3307.5693	3307.5693	3307.5693	3307.5693	3307.5693
3322.4519	3322.4519	3315.4939	3315.4939	3315.4939	3315.4939	3322.4519	3322.4519	3322.4519	3322.4519	3322.4519	3322.4519
3337.9548	3337.9548	3330.7053	3330.7053	3330.7053	3330.7053	3337.9548	3337.9548	3337.9548	3337.9548	3337.9548	3337.9548
3352.9294	3352.9294	3345.991	3345.991	3345.991	3345.991	3352.9294	3352.9294	3352.9294	3352.9294	3352.9294	3352.9294
3368.1768	3368.1768	3360.7429	3360.7429	3360.7429	3360.7429	3368.1768	3368.1768	3368.1768	3368.1768	3368.1768	3368.1768
3382.7527	3382.7527	3375.4941	3375.4941	3375.4941	3375.4941	3382.7527	3382.7527	3382.7527	3382.7527	3382.7527	3382.7527
3397.2651	3397.2651	3390.2732	3390.2732	3390.2732	3390.2732	3397.2651	3397.2651	3397.2651	3397.2651	3397.2651	3397.2651
3412.9236	3412.9236	3405.7158	3405.7158	3405.7158	3405.7158	3412.9236	3412.9236	3412.9236	3412.9236	3412.9236	3412.9236
3427.6333	3427.6333	3420.5808	3420.5808	3420.5808	3420.5808	3427.6333	3427.6333	3427.6333	3427.6333	3427.6333	3427.6333
3442.0647	3442.0647	3435.2803	3435.2803	3435.2803	3435.2803	3442.0647	3442.0647	3442.0647	3442.0647	3442.0647	3442.0647
3457.4907	3457.4907	3450.3958	3450.3958	3450.3958	3450.3958	3457.4907	3457.4907	3457.4907	3457.4907	3457.4907	3457.4907
3473.1863	3473.1863	3465.3579	3465.3579	3465.3579	3465.3579	3473.1863	3473.1863	3473.1863	3473.1863	3473.1863	3473.1863
3494.0469	3494.0469	3487.0056	3487.0056	3487.0056	3487.0056	3494.0469	3494.0469	3494.0469	3494.0469	3494.0469	3494.0469
3507.4509	3507.4509	3500.429	3500.429	3500.429	3500.429	3507.4509	3507.4509	3507.4509	3507.4509	3507.4509	3507.4509
3522.5051	3522.5051	3515.5476	3515.5476	3515.5476	3515.5476	3522.5051	3522.5051	3522.5051	3522.5051	3522.5051	3522.5051
3538.6179	3538.6179	3531.4656	3531.4656	3531.4656	3531.4656	3538.6179	3538.6179	3538.6179	3538.6179	3538.6179	3538.6179
3553.3396	3553.3396	3545.5481	3545.5481	3545.5481	3545.5481	3553.3396	3553.3396	3553.3396	3553.3396	3553.3396	3553.3396
3567.8181	3567.8181	3560.6482	3560.6482	3560.6482	3560.6482	3567.8181	3567.8181	3567.8181	3567.8181	3567.8181	3567.8181
3582.9275	3582.9275	3575.7185	3575.7185	3575.7185	3575.7185	3582.9275	3582.9275	3582.9275	3582.9275	3582.9275	3582.9275
3598.0747	3598.0747	3590.5874	3590.5874	3590.5874	3590.5874	3598.0747	3598.0747	3598.0747	3598.0747	3598.0747	3598.0747
3613.7856	3613.7856	3606.3135	3606.3135	3606.3135	3606.3135	3613.7856	3613.7856	3613.7856	3613.7856	3613.7856	3613.7856
3627.9749	3627.9749	3620.7146	3620.7146	3620.7146	3620.7146	3627.9749	3627.9749	3627.9749	3627.9749	3627.9749	3627.9749
3642.4067	3642.4067	3635.5776	3635.5776	3635.5776	3635.5776	3642.4067	3642.4067	3642.4067	3642.4067	3642.4067	3642.4067
3657.6711	3657.6711	3650.5364	3650.5364	3650.5364	3650.5364	3657.6711	3657.6711	3657.6711	3657.6711	3657.6711	3657.6711
3674.104	3674.104	3666.0247	3666.0247	3666.0247	3666.0247	3674.104	3674.104	3674.104	3674.104	3674.104	3674.104
3688.1531	3688.1531	3681.0823	3681.0823	3681.0823	3681.0823	3688.1531	3688.1531	3688.1531	3688.1531	3688.1531	3688.1531
3702.6138	3702.6138	3695.5276	3695.5276	3695.5276	3695.5276	3702.6138	3702.6138	3702.6138	3702.6138	3702.6138	3702.6138
3717.8159	3717.8159	3710.5679	3710.5679	3710.5679	3710.5679	3717.8159	3717.8159	3717.8159	3717.8159	3717.8159	3717.8159
3733.2539	3733.2539	3726.0574	3726.0574	3726.0574	3726.0574	3733.2539	3733.2539	3733.2539	3733.2539	3733.2539	3733.2539
3747.6858	3747.6858	3740.5974	3740.5974	3740.5974	3740.5974	3747.6858	3747.6858	3747.6858	3747.6858	3747.6858	3747.6858
3762.7446	3762.7446	3755.8579	3755.8579	3755.8579	3755.8579	3762.7446	3762.7446	3762.7446	3762.7446	3762.7446	3762.7446
3777.8318	3777.8318	3770.6458	3770.6458	3770.6458	3770.6458	3777.8318	3777.8318	3777.8318	3777.8318	3777.8318	3777.8318
3799.1287	3799.1287	3792.2795	3792.2795	3792.2795	3792.2795	3799.1287	3799.1287	3799.1287	3799.1287	3799.1287	3799.1287
3813.2322	3813.2322	3805.9395	3805.9395	3805.9395	3805.9395	3813.2322	3813.2322	3813.2322	3813.2322	3813.2322	3813.2322
3828.1306	3828.1306	3821.0464	3821.0464	3821.0464	3821.0464	3828.1306	3828.1306	3828.1306	3828.1306	3828.1306	3828.1306
3843.1372	3843.1372	3835.9543	3835.9543	3835.9543	3835.9543	3843.1372	3843.1372	3843.1372	3843.1372	3843.1372	3843.1372
3857.8748	3857.8748	3850.853	3850.853	3850.853	3850.853	3857.8748	3857.8748	3857.8748	3857.8748	3857.8748	3857.8748
3873.5396	3873.5396	3866.2588	3866.2588	3866.2588	3866.2588	3873.5396	3873.5396	3873.5396	3873.5396	3873.5396	3873.5396
3888.2749	3888.2749	3880.8979	3880.8979	3880.8979	3880.8979	3888.2749	3888.2749	3888.2749	3888.2749	3888.2749	3888.2749
3903.1199	3903.1199	3896.1338	3896.1338	3896.1338	3896.1338	3903.1199	3903.1199	3903.1199	3903.1199	3903.1199	3903.1199
3918.0315	3918.0315	3910.9626	3910.9626	3910.9626	3910.9626	3918.0315	3918.0315	3918.0315	3918.0315	3918.0315	3918.0315
3932.9238	3932.9238	3925.7883	3925.7883	3925.7883	3925.7883	3932.9238	3932.9238	3932.9238	3932.9238	3932.9238	3932.9238
3948.3054	3948.3054	3941.2322	3941.2322	3941.2322	3941.2322	3948.3054	3948.3054	3948.3054	3948.3054	3948.3054	3948.3054
3963.2637	3963.2637	3955.9824	3955.9824	3955.9824	3955.9824	3963.2637	3963.2637	3963.2637	3963.2637	3963.2637	3963.2637
3977.8257	3977.8257	3970.8662	3970.8662	3970.8662	3970.8662	3977.8257	3977.8257	3977.8257	3977.8257	3977.8257	3977.8257
3993.0681	3993.0681	3985.8882	3985.8882	3985.8882	3985.8882	3993.0681	3993.0681	3993.0681	3993.0681	3993.0681	3993.0681
4007.8875	4007.8875	4000.8298	4000.8298	4000.8298	4000.8298	4007.8875	4007.8875	4007.8875	4007.8875	4007.8875	4007.8875
4023.2344	4023.2344	4016.082	4016.082	4016.082	4016.082	4023.2344	4023.2344	4023.2344	4023.2344	4023.2344	4023.2344
4038.1277	4038.1277	4030.9431	4030.9431	4030.9431	4030.9431	4038.1277	4038.1277	4038.1277	4038.1277	4038.1277	4038.1277
4053.2966	4053.2966	4045.9485	4045.9485	4045.9485	4045.9485	4053.2966	4053.2966	4053.2966	4053.2966	4053.2966	4053.2966
4068.5227	4068.5227	4061.0051	4061.0051	4061.0051	4061.0051	4068.5227	4068.5227	4068.5227	4068.5227	4068.5227	4068.5227
4083.2612	4083.2612	4075.8525	4075.8525	4075.8525	4075.8525	4083.2612	4083.2612	4083.2612	4083.2612	4083.2612	4083.2612
