# Supplementary material for: Simultaneous readout of multiple FRET pairs using photochromism
Source: Nat Commun. 2021 Mar 31;12:2005. doi: 10.1038/s41467-021-22043-0 (PMC8012603; doi:10.1038/s41467-021-22043-0)
Supplement: Supplementary file 3 — Source Data [file 41467_2021_22043_MOESM3_ESM.zip › SourceData/Figure5_FigureSI3-4/figuredata/Supplementary Figure 4/FRETEff_Single_EKARevTA_Photoswitching_Time.txt]

19.148893	19.148893	19.148893	19.148893	19.148893	19.148893	19.148893	19.148893	19.148893	19.148893	19.148893	19.148893	19.148893	19.148893	19.148893	19.148893	19.148893	19.148893	19.148893	19.148893	19.148893	19.148893	19.148893	19.148893	19.148893	19.148893	19.148893	19.148893	19.148893	19.148893	19.148893	19.148893	19.148893	19.148893	19.148893	19.148893	19.148893	19.148893	19.148893	19.148893	19.148893	19.148893
32.348789	32.348789	32.348789	32.348789	32.348789	32.348789	32.348789	32.348789	32.348789	32.348789	32.348789	32.348789	32.348789	32.348789	32.348789	32.348789	32.348789	32.348789	32.348789	32.348789	32.348789	32.348789	32.348789	32.348789	32.348789	32.348789	32.348789	32.348789	32.348789	32.348789	32.348789	32.348789	32.348789	32.348789	32.348789	32.348789	32.348789	32.348789	32.348789	32.348789	32.348789	32.348789
47.579487	47.579487	47.579487	47.579487	47.579487	47.579487	47.579487	47.579487	47.579487	47.579487	47.579487	47.579487	47.579487	47.579487	47.579487	47.579487	47.579487	47.579487	47.579487	47.579487	47.579487	47.579487	47.579487	47.579487	47.579487	47.579487	47.579487	47.579487	47.579487	47.579487	47.579487	47.579487	47.579487	47.579487	47.579487	47.579487	47.579487	47.579487	47.579487	47.579487	47.579487	47.579487
62.396114	62.396114	62.396114	62.396114	62.396114	62.396114	62.396114	62.396114	62.396114	62.396114	62.396114	62.396114	62.396114	62.396114	62.396114	62.396114	62.396114	62.396114	62.396114	62.396114	62.396114	62.396114	62.396114	62.396114	62.396114	62.396114	62.396114	62.396114	62.396114	62.396114	62.396114	62.396114	62.396114	62.396114	62.396114	62.396114	62.396114	62.396114	62.396114	62.396114	62.396114	62.396114
76.877571	76.877571	76.877571	76.877571	76.877571	76.877571	76.877571	76.877571	76.877571	76.877571	76.877571	76.877571	76.877571	76.877571	76.877571	76.877571	76.877571	76.877571	76.877571	76.877571	76.877571	76.877571	76.877571	76.877571	76.877571	76.877571	76.877571	76.877571	76.877571	76.877571	76.877571	76.877571	76.877571	76.877571	76.877571	76.877571	76.877571	76.877571	76.877571	76.877571	76.877571	76.877571
92.376175	92.376175	92.376175	92.376175	92.376175	92.376175	92.376175	92.376175	92.376175	92.376175	92.376175	92.376175	92.376175	92.376175	92.376175	92.376175	92.376175	92.376175	92.376175	92.376175	92.376175	92.376175	92.376175	92.376175	92.376175	92.376175	92.376175	92.376175	92.376175	92.376175	92.376175	92.376175	92.376175	92.376175	92.376175	92.376175	92.376175	92.376175	92.376175	92.376175	92.376175	92.376175
107.70787	107.70787	107.70787	107.70787	107.70787	107.70787	107.70787	107.70787	107.70787	107.70787	107.70787	107.70787	107.70787	107.70787	107.70787	107.70787	107.70787	107.70787	107.70787	107.70787	107.70787	107.70787	107.70787	107.70787	107.70787	107.70787	107.70787	107.70787	107.70787	107.70787	107.70787	107.70787	107.70787	107.70787	107.70787	107.70787	107.70787	107.70787	107.70787	107.70787	107.70787	107.70787
122.3447	122.3447	122.3447	122.3447	122.3447	122.3447	122.3447	122.3447	122.3447	122.3447	122.3447	122.3447	122.3447	122.3447	122.3447	122.3447	122.3447	122.3447	122.3447	122.3447	122.3447	122.3447	122.3447	122.3447	122.3447	122.3447	122.3447	122.3447	122.3447	122.3447	122.3447	122.3447	122.3447	122.3447	122.3447	122.3447	122.3447	122.3447	122.3447	122.3447	122.3447	122.3447
137.09731	137.09731	137.09731	137.09731	137.09731	137.09731	137.09731	137.09731	137.09731	137.09731	137.09731	137.09731	137.09731	137.09731	137.09731	137.09731	137.09731	137.09731	137.09731	137.09731	137.09731	137.09731	137.09731	137.09731	137.09731	137.09731	137.09731	137.09731	137.09731	137.09731	137.09731	137.09731	137.09731	137.09731	137.09731	137.09731	137.09731	137.09731	137.09731	137.09731	137.09731	137.09731
152.71384	152.71384	152.71384	152.71384	152.71384	152.71384	152.71384	152.71384	152.71384	152.71384	152.71384	152.71384	152.71384	152.71384	152.71384	152.71384	152.71384	152.71384	152.71384	152.71384	152.71384	152.71384	152.71384	152.71384	152.71384	152.71384	152.71384	152.71384	152.71384	152.71384	152.71384	152.71384	152.71384	152.71384	152.71384	152.71384	152.71384	152.71384	152.71384	152.71384	152.71384	152.71384
167.19403	167.19403	167.19403	167.19403	167.19403	167.19403	167.19403	167.19403	167.19403	167.19403	167.19403	167.19403	167.19403	167.19403	167.19403	167.19403	167.19403	167.19403	167.19403	167.19403	167.19403	167.19403	167.19403	167.19403	167.19403	167.19403	167.19403	167.19403	167.19403	167.19403	167.19403	167.19403	167.19403	167.19403	167.19403	167.19403	167.19403	167.19403	167.19403	167.19403	167.19403	167.19403
182.60023	182.60023	182.60023	182.60023	182.60023	182.60023	182.60023	182.60023	182.60023	182.60023	182.60023	182.60023	182.60023	182.60023	182.60023	182.60023	182.60023	182.60023	182.60023	182.60023	182.60023	182.60023	182.60023	182.60023	182.60023	182.60023	182.60023	182.60023	182.60023	182.60023	182.60023	182.60023	182.60023	182.60023	182.60023	182.60023	182.60023	182.60023	182.60023	182.60023	182.60023	182.60023
197.56102	197.56102	197.56102	197.56102	197.56102	197.56102	197.56102	197.56102	197.56102	197.56102	197.56102	197.56102	197.56102	197.56102	197.56102	197.56102	197.56102	197.56102	197.56102	197.56102	197.56102	197.56102	197.56102	197.56102	197.56102	197.56102	197.56102	197.56102	197.56102	197.56102	197.56102	197.56102	197.56102	197.56102	197.56102	197.56102	197.56102	197.56102	197.56102	197.56102	197.56102	197.56102
212.36168	212.36168	212.36168	212.36168	212.36168	212.36168	212.36168	212.36168	212.36168	212.36168	212.36168	212.36168	212.36168	212.36168	212.36168	212.36168	212.36168	212.36168	212.36168	212.36168	212.36168	212.36168	212.36168	212.36168	212.36168	212.36168	212.36168	212.36168	212.36168	212.36168	212.36168	212.36168	212.36168	212.36168	212.36168	212.36168	212.36168	212.36168	212.36168	212.36168	212.36168	212.36168
227.43338	227.43338	227.43338	227.43338	227.43338	227.43338	227.43338	227.43338	227.43338	227.43338	227.43338	227.43338	227.43338	227.43338	227.43338	227.43338	227.43338	227.43338	227.43338	227.43338	227.43338	227.43338	227.43338	227.43338	227.43338	227.43338	227.43338	227.43338	227.43338	227.43338	227.43338	227.43338	227.43338	227.43338	227.43338	227.43338	227.43338	227.43338	227.43338	227.43338	227.43338	227.43338
242.40581	242.40581	242.40581	242.40581	242.40581	242.40581	242.40581	242.40581	242.40581	242.40581	242.40581	242.40581	242.40581	242.40581	242.40581	242.40581	242.40581	242.40581	242.40581	242.40581	242.40581	242.40581	242.40581	242.40581	242.40581	242.40581	242.40581	242.40581	242.40581	242.40581	242.40581	242.40581	242.40581	242.40581	242.40581	242.40581	242.40581	242.40581	242.40581	242.40581	242.40581	242.40581
257.14417	257.14417	257.14417	257.14417	257.14417	257.14417	257.14417	257.14417	257.14417	257.14417	257.14417	257.14417	257.14417	257.14417	257.14417	257.14417	257.14417	257.14417	257.14417	257.14417	257.14417	257.14417	257.14417	257.14417	257.14417	257.14417	257.14417	257.14417	257.14417	257.14417	257.14417	257.14417	257.14417	257.14417	257.14417	257.14417	257.14417	257.14417	257.14417	257.14417	257.14417	257.14417
273.159	273.159	273.159	273.159	273.159	273.159	273.159	273.159	273.159	273.159	273.159	273.159	273.159	273.159	273.159	273.159	273.159	273.159	273.159	273.159	273.159	273.159	273.159	273.159	273.159	273.159	273.159	273.159	273.159	273.159	273.159	273.159	273.159	273.159	273.159	273.159	273.159	273.159	273.159	273.159	273.159	273.159
287.28809	287.28809	287.28809	287.28809	287.28809	287.28809	287.28809	287.28809	287.28809	287.28809	287.28809	287.28809	287.28809	287.28809	287.28809	287.28809	287.28809	287.28809	287.28809	287.28809	287.28809	287.28809	287.28809	287.28809	287.28809	287.28809	287.28809	287.28809	287.28809	287.28809	287.28809	287.28809	287.28809	287.28809	287.28809	287.28809	287.28809	287.28809	287.28809	287.28809	287.28809	287.28809
302.18179	302.18179	302.18179	302.18179	302.18179	302.18179	302.18179	302.18179	302.18179	302.18179	302.18179	302.18179	302.18179	302.18179	302.18179	302.18179	302.18179	302.18179	302.18179	302.18179	302.18179	302.18179	302.18179	302.18179	302.18179	302.18179	302.18179	302.18179	302.18179	302.18179	302.18179	302.18179	302.18179	302.18179	302.18179	302.18179	302.18179	302.18179	302.18179	302.18179	302.18179	302.18179
353.77478	353.77478	353.77478	353.77478	353.77478	353.77478	353.77478	353.77478	353.77478	353.77478	353.77478	353.77478	353.77478	353.77478	353.77478	353.77478	353.77478	353.77478	353.77478	353.77478	353.77478	353.77478	353.77478	353.77478	353.77478	353.77478	353.77478	353.77478	353.77478	353.77478	353.77478	353.77478	353.77478	353.77478	353.77478	353.77478	353.77478	353.77478	353.77478	353.77478	353.77478	353.77478
367.16748	367.16748	367.16748	367.16748	367.16748	367.16748	367.16748	367.16748	367.16748	367.16748	367.16748	367.16748	367.16748	367.16748	367.16748	367.16748	367.16748	367.16748	367.16748	367.16748	367.16748	367.16748	367.16748	367.16748	367.16748	367.16748	367.16748	367.16748	367.16748	367.16748	367.16748	367.16748	367.16748	367.16748	367.16748	367.16748	367.16748	367.16748	367.16748	367.16748	367.16748	367.16748
382.18805	382.18805	382.18805	382.18805	382.18805	382.18805	382.18805	382.18805	382.18805	382.18805	382.18805	382.18805	382.18805	382.18805	382.18805	382.18805	382.18805	382.18805	382.18805	382.18805	382.18805	382.18805	382.18805	382.18805	382.18805	382.18805	382.18805	382.18805	382.18805	382.18805	382.18805	382.18805	382.18805	382.18805	382.18805	382.18805	382.18805	382.18805	382.18805	382.18805	382.18805	382.18805
397.06415	397.06415	397.06415	397.06415	397.06415	397.06415	397.06415	397.06415	397.06415	397.06415	397.06415	397.06415	397.06415	397.06415	397.06415	397.06415	397.06415	397.06415	397.06415	397.06415	397.06415	397.06415	397.06415	397.06415	397.06415	397.06415	397.06415	397.06415	397.06415	397.06415	397.06415	397.06415	397.06415	397.06415	397.06415	397.06415	397.06415	397.06415	397.06415	397.06415	397.06415	397.06415
412.50623	412.50623	412.50623	412.50623	412.50623	412.50623	412.50623	412.50623	412.50623	412.50623	412.50623	412.50623	412.50623	412.50623	412.50623	412.50623	412.50623	412.50623	412.50623	412.50623	412.50623	412.50623	412.50623	412.50623	412.50623	412.50623	412.50623	412.50623	412.50623	412.50623	412.50623	412.50623	412.50623	412.50623	412.50623	412.50623	412.50623	412.50623	412.50623	412.50623	412.50623	412.50623
427.03644	427.03644	427.03644	427.03644	427.03644	427.03644	427.03644	427.03644	427.03644	427.03644	427.03644	427.03644	427.03644	427.03644	427.03644	427.03644	427.03644	427.03644	427.03644	427.03644	427.03644	427.03644	427.03644	427.03644	427.03644	427.03644	427.03644	427.03644	427.03644	427.03644	427.03644	427.03644	427.03644	427.03644	427.03644	427.03644	427.03644	427.03644	427.03644	427.03644	427.03644	427.03644
442.98764	442.98764	442.98764	442.98764	442.98764	442.98764	442.98764	442.98764	442.98764	442.98764	442.98764	442.98764	442.98764	442.98764	442.98764	442.98764	442.98764	442.98764	442.98764	442.98764	442.98764	442.98764	442.98764	442.98764	442.98764	442.98764	442.98764	442.98764	442.98764	442.98764	442.98764	442.98764	442.98764	442.98764	442.98764	442.98764	442.98764	442.98764	442.98764	442.98764	442.98764	442.98764
457.37155	457.37155	457.37155	457.37155	457.37155	457.37155	457.37155	457.37155	457.37155	457.37155	457.37155	457.37155	457.37155	457.37155	457.37155	457.37155	457.37155	457.37155	457.37155	457.37155	457.37155	457.37155	457.37155	457.37155	457.37155	457.37155	457.37155	457.37155	457.37155	457.37155	457.37155	457.37155	457.37155	457.37155	457.37155	457.37155	457.37155	457.37155	457.37155	457.37155	457.37155	457.37155
472.66736	472.66736	472.66736	472.66736	472.66736	472.66736	472.66736	472.66736	472.66736	472.66736	472.66736	472.66736	472.66736	472.66736	472.66736	472.66736	472.66736	472.66736	472.66736	472.66736	472.66736	472.66736	472.66736	472.66736	472.66736	472.66736	472.66736	472.66736	472.66736	472.66736	472.66736	472.66736	472.66736	472.66736	472.66736	472.66736	472.66736	472.66736	472.66736	472.66736	472.66736	472.66736
487.19327	487.19327	487.19327	487.19327	487.19327	487.19327	487.19327	487.19327	487.19327	487.19327	487.19327	487.19327	487.19327	487.19327	487.19327	487.19327	487.19327	487.19327	487.19327	487.19327	487.19327	487.19327	487.19327	487.19327	487.19327	487.19327	487.19327	487.19327	487.19327	487.19327	487.19327	487.19327	487.19327	487.19327	487.19327	487.19327	487.19327	487.19327	487.19327	487.19327	487.19327	487.19327
502.66602	502.66602	502.66602	502.66602	502.66602	502.66602	502.66602	502.66602	502.66602	502.66602	502.66602	502.66602	502.66602	502.66602	502.66602	502.66602	502.66602	502.66602	502.66602	502.66602	502.66602	502.66602	502.66602	502.66602	502.66602	502.66602	502.66602	502.66602	502.66602	502.66602	502.66602	502.66602	502.66602	502.66602	502.66602	502.66602	502.66602	502.66602	502.66602	502.66602	502.66602	502.66602
517.64429	517.64429	517.64429	517.64429	517.64429	517.64429	517.64429	517.64429	517.64429	517.64429	517.64429	517.64429	517.64429	517.64429	517.64429	517.64429	517.64429	517.64429	517.64429	517.64429	517.64429	517.64429	517.64429	517.64429	517.64429	517.64429	517.64429	517.64429	517.64429	517.64429	517.64429	517.64429	517.64429	517.64429	517.64429	517.64429	517.64429	517.64429	517.64429	517.64429	517.64429	517.64429
532.2796	532.2796	532.2796	532.2796	532.2796	532.2796	532.2796	532.2796	532.2796	532.2796	532.2796	532.2796	532.2796	532.2796	532.2796	532.2796	532.2796	532.2796	532.2796	532.2796	532.2796	532.2796	532.2796	532.2796	532.2796	532.2796	532.2796	532.2796	532.2796	532.2796	532.2796	532.2796	532.2796	532.2796	532.2796	532.2796	532.2796	532.2796	532.2796	532.2796	532.2796	532.2796
547.62476	547.62476	547.62476	547.62476	547.62476	547.62476	547.62476	547.62476	547.62476	547.62476	547.62476	547.62476	547.62476	547.62476	547.62476	547.62476	547.62476	547.62476	547.62476	547.62476	547.62476	547.62476	547.62476	547.62476	547.62476	547.62476	547.62476	547.62476	547.62476	547.62476	547.62476	547.62476	547.62476	547.62476	547.62476	547.62476	547.62476	547.62476	547.62476	547.62476	547.62476	547.62476
562.69611	562.69611	562.69611	562.69611	562.69611	562.69611	562.69611	562.69611	562.69611	562.69611	562.69611	562.69611	562.69611	562.69611	562.69611	562.69611	562.69611	562.69611	562.69611	562.69611	562.69611	562.69611	562.69611	562.69611	562.69611	562.69611	562.69611	562.69611	562.69611	562.69611	562.69611	562.69611	562.69611	562.69611	562.69611	562.69611	562.69611	562.69611	562.69611	562.69611	562.69611	562.69611
577.46625	577.46625	577.46625	577.46625	577.46625	577.46625	577.46625	577.46625	577.46625	577.46625	577.46625	577.46625	577.46625	577.46625	577.46625	577.46625	577.46625	577.46625	577.46625	577.46625	577.46625	577.46625	577.46625	577.46625	577.46625	577.46625	577.46625	577.46625	577.46625	577.46625	577.46625	577.46625	577.46625	577.46625	577.46625	577.46625	577.46625	577.46625	577.46625	577.46625	577.46625	577.46625
592.21588	592.21588	592.21588	592.21588	592.21588	592.21588	592.21588	592.21588	592.21588	592.21588	592.21588	592.21588	592.21588	592.21588	592.21588	592.21588	592.21588	592.21588	592.21588	592.21588	592.21588	592.21588	592.21588	592.21588	592.21588	592.21588	592.21588	592.21588	592.21588	592.21588	592.21588	592.21588	592.21588	592.21588	592.21588	592.21588	592.21588	592.21588	592.21588	592.21588	592.21588	592.21588
607.33362	607.33362	607.33362	607.33362	607.33362	607.33362	607.33362	607.33362	607.33362	607.33362	607.33362	607.33362	607.33362	607.33362	607.33362	607.33362	607.33362	607.33362	607.33362	607.33362	607.33362	607.33362	607.33362	607.33362	607.33362	607.33362	607.33362	607.33362	607.33362	607.33362	607.33362	607.33362	607.33362	607.33362	607.33362	607.33362	607.33362	607.33362	607.33362	607.33362	607.33362	607.33362
622.23206	622.23206	622.23206	622.23206	622.23206	622.23206	622.23206	622.23206	622.23206	622.23206	622.23206	622.23206	622.23206	622.23206	622.23206	622.23206	622.23206	622.23206	622.23206	622.23206	622.23206	622.23206	622.23206	622.23206	622.23206	622.23206	622.23206	622.23206	622.23206	622.23206	622.23206	622.23206	622.23206	622.23206	622.23206	622.23206	622.23206	622.23206	622.23206	622.23206	622.23206	622.23206
637.31799	637.31799	637.31799	637.31799	637.31799	637.31799	637.31799	637.31799	637.31799	637.31799	637.31799	637.31799	637.31799	637.31799	637.31799	637.31799	637.31799	637.31799	637.31799	637.31799	637.31799	637.31799	637.31799	637.31799	637.31799	637.31799	637.31799	637.31799	637.31799	637.31799	637.31799	637.31799	637.31799	637.31799	637.31799	637.31799	637.31799	637.31799	637.31799	637.31799	637.31799	637.31799
657.88715	657.88715	657.88715	657.88715	657.88715	657.88715	657.88715	657.88715	657.88715	657.88715	657.88715	657.88715	657.88715	657.88715	657.88715	657.88715	657.88715	657.88715	657.88715	657.88715	657.88715	657.88715	657.88715	657.88715	657.88715	657.88715	657.88715	657.88715	657.88715	657.88715	657.88715	657.88715	657.88715	657.88715	657.88715	657.88715	657.88715	657.88715	657.88715	657.88715	657.88715	657.88715
671.57172	671.57172	671.57172	671.57172	671.57172	671.57172	671.57172	671.57172	671.57172	671.57172	671.57172	671.57172	671.57172	671.57172	671.57172	671.57172	671.57172	671.57172	671.57172	671.57172	671.57172	671.57172	671.57172	671.57172	671.57172	671.57172	671.57172	671.57172	671.57172	671.57172	671.57172	671.57172	671.57172	671.57172	671.57172	671.57172	671.57172	671.57172	671.57172	671.57172	671.57172	671.57172
687.18774	687.18774	687.18774	687.18774	687.18774	687.18774	687.18774	687.18774	687.18774	687.18774	687.18774	687.18774	687.18774	687.18774	687.18774	687.18774	687.18774	687.18774	687.18774	687.18774	687.18774	687.18774	687.18774	687.18774	687.18774	687.18774	687.18774	687.18774	687.18774	687.18774	687.18774	687.18774	687.18774	687.18774	687.18774	687.18774	687.18774	687.18774	687.18774	687.18774	687.18774	687.18774
701.48993	701.48993	701.48993	701.48993	701.48993	701.48993	701.48993	701.48993	701.48993	701.48993	701.48993	701.48993	701.48993	701.48993	701.48993	701.48993	701.48993	701.48993	701.48993	701.48993	701.48993	701.48993	701.48993	701.48993	701.48993	701.48993	701.48993	701.48993	701.48993	701.48993	701.48993	701.48993	701.48993	701.48993	701.48993	701.48993	701.48993	701.48993	701.48993	701.48993	701.48993	701.48993
716.94452	716.94452	716.94452	716.94452	716.94452	716.94452	716.94452	716.94452	716.94452	716.94452	716.94452	716.94452	716.94452	716.94452	716.94452	716.94452	716.94452	716.94452	716.94452	716.94452	716.94452	716.94452	716.94452	716.94452	716.94452	716.94452	716.94452	716.94452	716.94452	716.94452	716.94452	716.94452	716.94452	716.94452	716.94452	716.94452	716.94452	716.94452	716.94452	716.94452	716.94452	716.94452
731.12622	731.12622	731.12622	731.12622	731.12622	731.12622	731.12622	731.12622	731.12622	731.12622	731.12622	731.12622	731.12622	731.12622	731.12622	731.12622	731.12622	731.12622	731.12622	731.12622	731.12622	731.12622	731.12622	731.12622	731.12622	731.12622	731.12622	731.12622	731.12622	731.12622	731.12622	731.12622	731.12622	731.12622	731.12622	731.12622	731.12622	731.12622	731.12622	731.12622	731.12622	731.12622
746.86584	746.86584	746.86584	746.86584	746.86584	746.86584	746.86584	746.86584	746.86584	746.86584	746.86584	746.86584	746.86584	746.86584	746.86584	746.86584	746.86584	746.86584	746.86584	746.86584	746.86584	746.86584	746.86584	746.86584	746.86584	746.86584	746.86584	746.86584	746.86584	746.86584	746.86584	746.86584	746.86584	746.86584	746.86584	746.86584	746.86584	746.86584	746.86584	746.86584	746.86584	746.86584
761.33112	761.33112	761.33112	761.33112	761.33112	761.33112	761.33112	761.33112	761.33112	761.33112	761.33112	761.33112	761.33112	761.33112	761.33112	761.33112	761.33112	761.33112	761.33112	761.33112	761.33112	761.33112	761.33112	761.33112	761.33112	761.33112	761.33112	761.33112	761.33112	761.33112	761.33112	761.33112	761.33112	761.33112	761.33112	761.33112	761.33112	761.33112	761.33112	761.33112	761.33112	761.33112
776.40161	776.40161	776.40161	776.40161	776.40161	776.40161	776.40161	776.40161	776.40161	776.40161	776.40161	776.40161	776.40161	776.40161	776.40161	776.40161	776.40161	776.40161	776.40161	776.40161	776.40161	776.40161	776.40161	776.40161	776.40161	776.40161	776.40161	776.40161	776.40161	776.40161	776.40161	776.40161	776.40161	776.40161	776.40161	776.40161	776.40161	776.40161	776.40161	776.40161	776.40161	776.40161
791.21484	791.21484	791.21484	791.21484	791.21484	791.21484	791.21484	791.21484	791.21484	791.21484	791.21484	791.21484	791.21484	791.21484	791.21484	791.21484	791.21484	791.21484	791.21484	791.21484	791.21484	791.21484	791.21484	791.21484	791.21484	791.21484	791.21484	791.21484	791.21484	791.21484	791.21484	791.21484	791.21484	791.21484	791.21484	791.21484	791.21484	791.21484	791.21484	791.21484	791.21484	791.21484
806.43396	806.43396	806.43396	806.43396	806.43396	806.43396	806.43396	806.43396	806.43396	806.43396	806.43396	806.43396	806.43396	806.43396	806.43396	806.43396	806.43396	806.43396	806.43396	806.43396	806.43396	806.43396	806.43396	806.43396	806.43396	806.43396	806.43396	806.43396	806.43396	806.43396	806.43396	806.43396	806.43396	806.43396	806.43396	806.43396	806.43396	806.43396	806.43396	806.43396	806.43396	806.43396
822.16034	822.16034	822.16034	822.16034	822.16034	822.16034	822.16034	822.16034	822.16034	822.16034	822.16034	822.16034	822.16034	822.16034	822.16034	822.16034	822.16034	822.16034	822.16034	822.16034	822.16034	822.16034	822.16034	822.16034	822.16034	822.16034	822.16034	822.16034	822.16034	822.16034	822.16034	822.16034	822.16034	822.16034	822.16034	822.16034	822.16034	822.16034	822.16034	822.16034	822.16034	822.16034
836.55994	836.55994	836.55994	836.55994	836.55994	836.55994	836.55994	836.55994	836.55994	836.55994	836.55994	836.55994	836.55994	836.55994	836.55994	836.55994	836.55994	836.55994	836.55994	836.55994	836.55994	836.55994	836.55994	836.55994	836.55994	836.55994	836.55994	836.55994	836.55994	836.55994	836.55994	836.55994	836.55994	836.55994	836.55994	836.55994	836.55994	836.55994	836.55994	836.55994	836.55994	836.55994
852.0304	852.0304	852.0304	852.0304	852.0304	852.0304	852.0304	852.0304	852.0304	852.0304	852.0304	852.0304	852.0304	852.0304	852.0304	852.0304	852.0304	852.0304	852.0304	852.0304	852.0304	852.0304	852.0304	852.0304	852.0304	852.0304	852.0304	852.0304	852.0304	852.0304	852.0304	852.0304	852.0304	852.0304	852.0304	852.0304	852.0304	852.0304	852.0304	852.0304	852.0304	852.0304
867.32715	867.32715	867.32715	867.32715	867.32715	867.32715	867.32715	867.32715	867.32715	867.32715	867.32715	867.32715	867.32715	867.32715	867.32715	867.32715	867.32715	867.32715	867.32715	867.32715	867.32715	867.32715	867.32715	867.32715	867.32715	867.32715	867.32715	867.32715	867.32715	867.32715	867.32715	867.32715	867.32715	867.32715	867.32715	867.32715	867.32715	867.32715	867.32715	867.32715	867.32715	867.32715
881.57629	881.57629	881.57629	881.57629	881.57629	881.57629	881.57629	881.57629	881.57629	881.57629	881.57629	881.57629	881.57629	881.57629	881.57629	881.57629	881.57629	881.57629	881.57629	881.57629	881.57629	881.57629	881.57629	881.57629	881.57629	881.57629	881.57629	881.57629	881.57629	881.57629	881.57629	881.57629	881.57629	881.57629	881.57629	881.57629	881.57629	881.57629	881.57629	881.57629	881.57629	881.57629
896.46051	896.46051	896.46051	896.46051	896.46051	896.46051	896.46051	896.46051	896.46051	896.46051	896.46051	896.46051	896.46051	896.46051	896.46051	896.46051	896.46051	896.46051	896.46051	896.46051	896.46051	896.46051	896.46051	896.46051	896.46051	896.46051	896.46051	896.46051	896.46051	896.46051	896.46051	896.46051	896.46051	896.46051	896.46051	896.46051	896.46051	896.46051	896.46051	896.46051	896.46051	896.46051
911.50458	911.50458	911.50458	911.50458	911.50458	911.50458	911.50458	911.50458	911.50458	911.50458	911.50458	911.50458	911.50458	911.50458	911.50458	911.50458	911.50458	911.50458	911.50458	911.50458	911.50458	911.50458	911.50458	911.50458	911.50458	911.50458	911.50458	911.50458	911.50458	911.50458	911.50458	911.50458	911.50458	911.50458	911.50458	911.50458	911.50458	911.50458	911.50458	911.50458	911.50458	911.50458
926.68024	926.68024	926.68024	926.68024	926.68024	926.68024	926.68024	926.68024	926.68024	926.68024	926.68024	926.68024	926.68024	926.68024	926.68024	926.68024	926.68024	926.68024	926.68024	926.68024	926.68024	926.68024	926.68024	926.68024	926.68024	926.68024	926.68024	926.68024	926.68024	926.68024	926.68024	926.68024	926.68024	926.68024	926.68024	926.68024	926.68024	926.68024	926.68024	926.68024	926.68024	926.68024
941.38959	941.38959	941.38959	941.38959	941.38959	941.38959	941.38959	941.38959	941.38959	941.38959	941.38959	941.38959	941.38959	941.38959	941.38959	941.38959	941.38959	941.38959	941.38959	941.38959	941.38959	941.38959	941.38959	941.38959	941.38959	941.38959	941.38959	941.38959	941.38959	941.38959	941.38959	941.38959	941.38959	941.38959	941.38959	941.38959	941.38959	941.38959	941.38959	941.38959	941.38959	941.38959
961.5799	961.5799	961.5799	961.5799	961.5799	961.5799	961.5799	961.5799	961.5799	961.5799	961.5799	961.5799	961.5799	961.5799	961.5799	961.5799	961.5799	961.5799	961.5799	961.5799	961.5799	961.5799	961.5799	961.5799	961.5799	961.5799	961.5799	961.5799	961.5799	961.5799	961.5799	961.5799	961.5799	961.5799	961.5799	961.5799	961.5799	961.5799	961.5799	961.5799	961.5799	961.5799
975.43701	975.43701	975.43701	975.43701	975.43701	975.43701	975.43701	975.43701	975.43701	975.43701	975.43701	975.43701	975.43701	975.43701	975.43701	975.43701	975.43701	975.43701	975.43701	975.43701	975.43701	975.43701	975.43701	975.43701	975.43701	975.43701	975.43701	975.43701	975.43701	975.43701	975.43701	975.43701	975.43701	975.43701	975.43701	975.43701	975.43701	975.43701	975.43701	975.43701	975.43701	975.43701
990.9375	990.9375	990.9375	990.9375	990.9375	990.9375	990.9375	990.9375	990.9375	990.9375	990.9375	990.9375	990.9375	990.9375	990.9375	990.9375	990.9375	990.9375	990.9375	990.9375	990.9375	990.9375	990.9375	990.9375	990.9375	990.9375	990.9375	990.9375	990.9375	990.9375	990.9375	990.9375	990.9375	990.9375	990.9375	990.9375	990.9375	990.9375	990.9375	990.9375	990.9375	990.9375
1006.0764	1006.0764	1006.0764	1006.0764	1006.0764	1006.0764	1006.0764	1006.0764	1006.0764	1006.0764	1006.0764	1006.0764	1006.0764	1006.0764	1006.0764	1006.0764	1006.0764	1006.0764	1006.0764	1006.0764	1006.0764	1006.0764	1006.0764	1006.0764	1006.0764	1006.0764	1006.0764	1006.0764	1006.0764	1006.0764	1006.0764	1006.0764	1006.0764	1006.0764	1006.0764	1006.0764	1006.0764	1006.0764	1006.0764	1006.0764	1006.0764	1006.0764
1021.3584	1021.3584	1021.3584	1021.3584	1021.3584	1021.3584	1021.3584	1021.3584	1021.3584	1021.3584	1021.3584	1021.3584	1021.3584	1021.3584	1021.3584	1021.3584	1021.3584	1021.3584	1021.3584	1021.3584	1021.3584	1021.3584	1021.3584	1021.3584	1021.3584	1021.3584	1021.3584	1021.3584	1021.3584	1021.3584	1021.3584	1021.3584	1021.3584	1021.3584	1021.3584	1021.3584	1021.3584	1021.3584	1021.3584	1021.3584	1021.3584	1021.3584
1035.4677	1035.4677	1035.4677	1035.4677	1035.4677	1035.4677	1035.4677	1035.4677	1035.4677	1035.4677	1035.4677	1035.4677	1035.4677	1035.4677	1035.4677	1035.4677	1035.4677	1035.4677	1035.4677	1035.4677	1035.4677	1035.4677	1035.4677	1035.4677	1035.4677	1035.4677	1035.4677	1035.4677	1035.4677	1035.4677	1035.4677	1035.4677	1035.4677	1035.4677	1035.4677	1035.4677	1035.4677	1035.4677	1035.4677	1035.4677	1035.4677	1035.4677
1050.8545	1050.8545	1050.8545	1050.8545	1050.8545	1050.8545	1050.8545	1050.8545	1050.8545	1050.8545	1050.8545	1050.8545	1050.8545	1050.8545	1050.8545	1050.8545	1050.8545	1050.8545	1050.8545	1050.8545	1050.8545	1050.8545	1050.8545	1050.8545	1050.8545	1050.8545	1050.8545	1050.8545	1050.8545	1050.8545	1050.8545	1050.8545	1050.8545	1050.8545	1050.8545	1050.8545	1050.8545	1050.8545	1050.8545	1050.8545	1050.8545	1050.8545
1065.2423	1065.2423	1065.2423	1065.2423	1065.2423	1065.2423	1065.2423	1065.2423	1065.2423	1065.2423	1065.2423	1065.2423	1065.2423	1065.2423	1065.2423	1065.2423	1065.2423	1065.2423	1065.2423	1065.2423	1065.2423	1065.2423	1065.2423	1065.2423	1065.2423	1065.2423	1065.2423	1065.2423	1065.2423	1065.2423	1065.2423	1065.2423	1065.2423	1065.2423	1065.2423	1065.2423	1065.2423	1065.2423	1065.2423	1065.2423	1065.2423	1065.2423
1080.6522	1080.6522	1080.6522	1080.6522	1080.6522	1080.6522	1080.6522	1080.6522	1080.6522	1080.6522	1080.6522	1080.6522	1080.6522	1080.6522	1080.6522	1080.6522	1080.6522	1080.6522	1080.6522	1080.6522	1080.6522	1080.6522	1080.6522	1080.6522	1080.6522	1080.6522	1080.6522	1080.6522	1080.6522	1080.6522	1080.6522	1080.6522	1080.6522	1080.6522	1080.6522	1080.6522	1080.6522	1080.6522	1080.6522	1080.6522	1080.6522	1080.6522
1095.4166	1095.4166	1095.4166	1095.4166	1095.4166	1095.4166	1095.4166	1095.4166	1095.4166	1095.4166	1095.4166	1095.4166	1095.4166	1095.4166	1095.4166	1095.4166	1095.4166	1095.4166	1095.4166	1095.4166	1095.4166	1095.4166	1095.4166	1095.4166	1095.4166	1095.4166	1095.4166	1095.4166	1095.4166	1095.4166	1095.4166	1095.4166	1095.4166	1095.4166	1095.4166	1095.4166	1095.4166	1095.4166	1095.4166	1095.4166	1095.4166	1095.4166
1111.015	1111.015	1111.015	1111.015	1111.015	1111.015	1111.015	1111.015	1111.015	1111.015	1111.015	1111.015	1111.015	1111.015	1111.015	1111.015	1111.015	1111.015	1111.015	1111.015	1111.015	1111.015	1111.015	1111.015	1111.015	1111.015	1111.015	1111.015	1111.015	1111.015	1111.015	1111.015	1111.015	1111.015	1111.015	1111.015	1111.015	1111.015	1111.015	1111.015	1111.015	1111.015
1126.1981	1126.1981	1126.1981	1126.1981	1126.1981	1126.1981	1126.1981	1126.1981	1126.1981	1126.1981	1126.1981	1126.1981	1126.1981	1126.1981	1126.1981	1126.1981	1126.1981	1126.1981	1126.1981	1126.1981	1126.1981	1126.1981	1126.1981	1126.1981	1126.1981	1126.1981	1126.1981	1126.1981	1126.1981	1126.1981	1126.1981	1126.1981	1126.1981	1126.1981	1126.1981	1126.1981	1126.1981	1126.1981	1126.1981	1126.1981	1126.1981	1126.1981
1141.4487	1141.4487	1141.4487	1141.4487	1141.4487	1141.4487	1141.4487	1141.4487	1141.4487	1141.4487	1141.4487	1141.4487	1141.4487	1141.4487	1141.4487	1141.4487	1141.4487	1141.4487	1141.4487	1141.4487	1141.4487	1141.4487	1141.4487	1141.4487	1141.4487	1141.4487	1141.4487	1141.4487	1141.4487	1141.4487	1141.4487	1141.4487	1141.4487	1141.4487	1141.4487	1141.4487	1141.4487	1141.4487	1141.4487	1141.4487	1141.4487	1141.4487
1155.4752	1155.4752	1155.4752	1155.4752	1155.4752	1155.4752	1155.4752	1155.4752	1155.4752	1155.4752	1155.4752	1155.4752	1155.4752	1155.4752	1155.4752	1155.4752	1155.4752	1155.4752	1155.4752	1155.4752	1155.4752	1155.4752	1155.4752	1155.4752	1155.4752	1155.4752	1155.4752	1155.4752	1155.4752	1155.4752	1155.4752	1155.4752	1155.4752	1155.4752	1155.4752	1155.4752	1155.4752	1155.4752	1155.4752	1155.4752	1155.4752	1155.4752
1170.5168	1170.5168	1170.5168	1170.5168	1170.5168	1170.5168	1170.5168	1170.5168	1170.5168	1170.5168	1170.5168	1170.5168	1170.5168	1170.5168	1170.5168	1170.5168	1170.5168	1170.5168	1170.5168	1170.5168	1170.5168	1170.5168	1170.5168	1170.5168	1170.5168	1170.5168	1170.5168	1170.5168	1170.5168	1170.5168	1170.5168	1170.5168	1170.5168	1170.5168	1170.5168	1170.5168	1170.5168	1170.5168	1170.5168	1170.5168	1170.5168	1170.5168
1185.6539	1185.6539	1185.6539	1185.6539	1185.6539	1185.6539	1185.6539	1185.6539	1185.6539	1185.6539	1185.6539	1185.6539	1185.6539	1185.6539	1185.6539	1185.6539	1185.6539	1185.6539	1185.6539	1185.6539	1185.6539	1185.6539	1185.6539	1185.6539	1185.6539	1185.6539	1185.6539	1185.6539	1185.6539	1185.6539	1185.6539	1185.6539	1185.6539	1185.6539	1185.6539	1185.6539	1185.6539	1185.6539	1185.6539	1185.6539	1185.6539	1185.6539
1200.7557	1200.7557	1200.7557	1200.7557	1200.7557	1200.7557	1200.7557	1200.7557	1200.7557	1200.7557	1200.7557	1200.7557	1200.7557	1200.7557	1200.7557	1200.7557	1200.7557	1200.7557	1200.7557	1200.7557	1200.7557	1200.7557	1200.7557	1200.7557	1200.7557	1200.7557	1200.7557	1200.7557	1200.7557	1200.7557	1200.7557	1200.7557	1200.7557	1200.7557	1200.7557	1200.7557	1200.7557	1200.7557	1200.7557	1200.7557	1200.7557	1200.7557
1215.3425	1215.3425	1215.3425	1215.3425	1215.3425	1215.3425	1215.3425	1215.3425	1215.3425	1215.3425	1215.3425	1215.3425	1215.3425	1215.3425	1215.3425	1215.3425	1215.3425	1215.3425	1215.3425	1215.3425	1215.3425	1215.3425	1215.3425	1215.3425	1215.3425	1215.3425	1215.3425	1215.3425	1215.3425	1215.3425	1215.3425	1215.3425	1215.3425	1215.3425	1215.3425	1215.3425	1215.3425	1215.3425	1215.3425	1215.3425	1215.3425	1215.3425
1230.7084	1230.7084	1230.7084	1230.7084	1230.7084	1230.7084	1230.7084	1230.7084	1230.7084	1230.7084	1230.7084	1230.7084	1230.7084	1230.7084	1230.7084	1230.7084	1230.7084	1230.7084	1230.7084	1230.7084	1230.7084	1230.7084	1230.7084	1230.7084	1230.7084	1230.7084	1230.7084	1230.7084	1230.7084	1230.7084	1230.7084	1230.7084	1230.7084	1230.7084	1230.7084	1230.7084	1230.7084	1230.7084	1230.7084	1230.7084	1230.7084	1230.7084
1245.4945	1245.4945	1245.4945	1245.4945	1245.4945	1245.4945	1245.4945	1245.4945	1245.4945	1245.4945	1245.4945	1245.4945	1245.4945	1245.4945	1245.4945	1245.4945	1245.4945	1245.4945	1245.4945	1245.4945	1245.4945	1245.4945	1245.4945	1245.4945	1245.4945	1245.4945	1245.4945	1245.4945	1245.4945	1245.4945	1245.4945	1245.4945	1245.4945	1245.4945	1245.4945	1245.4945	1245.4945	1245.4945	1245.4945	1245.4945	1245.4945	1245.4945
1296.1854	1296.1854	1296.1854	1296.1854	1296.1854	1296.1854	1296.1854	1296.1854	1296.1854	1296.1854	1296.1854	1296.1854	1296.1854	1296.1854	1296.1854	1296.1854	1296.1854	1296.1854	1296.1854	1296.1854	1296.1854	1296.1854	1296.1854	1296.1854	1296.1854	1296.1854	1296.1854	1296.1854	1296.1854	1296.1854	1296.1854	1296.1854	1296.1854	1296.1854	1296.1854	1296.1854	1296.1854	1296.1854	1296.1854	1296.1854	1296.1854	1296.1854
1309.8191	1309.8191	1309.8191	1309.8191	1309.8191	1309.8191	1309.8191	1309.8191	1309.8191	1309.8191	1309.8191	1309.8191	1309.8191	1309.8191	1309.8191	1309.8191	1309.8191	1309.8191	1309.8191	1309.8191	1309.8191	1309.8191	1309.8191	1309.8191	1309.8191	1309.8191	1309.8191	1309.8191	1309.8191	1309.8191	1309.8191	1309.8191	1309.8191	1309.8191	1309.8191	1309.8191	1309.8191	1309.8191	1309.8191	1309.8191	1309.8191	1309.8191
1325.2413	1325.2413	1325.2413	1325.2413	1325.2413	1325.2413	1325.2413	1325.2413	1325.2413	1325.2413	1325.2413	1325.2413	1325.2413	1325.2413	1325.2413	1325.2413	1325.2413	1325.2413	1325.2413	1325.2413	1325.2413	1325.2413	1325.2413	1325.2413	1325.2413	1325.2413	1325.2413	1325.2413	1325.2413	1325.2413	1325.2413	1325.2413	1325.2413	1325.2413	1325.2413	1325.2413	1325.2413	1325.2413	1325.2413	1325.2413	1325.2413	1325.2413
1339.9645	1339.9645	1339.9645	1339.9645	1339.9645	1339.9645	1339.9645	1339.9645	1339.9645	1339.9645	1339.9645	1339.9645	1339.9645	1339.9645	1339.9645	1339.9645	1339.9645	1339.9645	1339.9645	1339.9645	1339.9645	1339.9645	1339.9645	1339.9645	1339.9645	1339.9645	1339.9645	1339.9645	1339.9645	1339.9645	1339.9645	1339.9645	1339.9645	1339.9645	1339.9645	1339.9645	1339.9645	1339.9645	1339.9645	1339.9645	1339.9645	1339.9645
1355.1924	1355.1924	1355.1924	1355.1924	1355.1924	1355.1924	1355.1924	1355.1924	1355.1924	1355.1924	1355.1924	1355.1924	1355.1924	1355.1924	1355.1924	1355.1924	1355.1924	1355.1924	1355.1924	1355.1924	1355.1924	1355.1924	1355.1924	1355.1924	1355.1924	1355.1924	1355.1924	1355.1924	1355.1924	1355.1924	1355.1924	1355.1924	1355.1924	1355.1924	1355.1924	1355.1924	1355.1924	1355.1924	1355.1924	1355.1924	1355.1924	1355.1924
1370.1548	1370.1548	1370.1548	1370.1548	1370.1548	1370.1548	1370.1548	1370.1548	1370.1548	1370.1548	1370.1548	1370.1548	1370.1548	1370.1548	1370.1548	1370.1548	1370.1548	1370.1548	1370.1548	1370.1548	1370.1548	1370.1548	1370.1548	1370.1548	1370.1548	1370.1548	1370.1548	1370.1548	1370.1548	1370.1548	1370.1548	1370.1548	1370.1548	1370.1548	1370.1548	1370.1548	1370.1548	1370.1548	1370.1548	1370.1548	1370.1548	1370.1548
1385.3053	1385.3053	1385.3053	1385.3053	1385.3053	1385.3053	1385.3053	1385.3053	1385.3053	1385.3053	1385.3053	1385.3053	1385.3053	1385.3053	1385.3053	1385.3053	1385.3053	1385.3053	1385.3053	1385.3053	1385.3053	1385.3053	1385.3053	1385.3053	1385.3053	1385.3053	1385.3053	1385.3053	1385.3053	1385.3053	1385.3053	1385.3053	1385.3053	1385.3053	1385.3053	1385.3053	1385.3053	1385.3053	1385.3053	1385.3053	1385.3053	1385.3053
1399.5901	1399.5901	1399.5901	1399.5901	1399.5901	1399.5901	1399.5901	1399.5901	1399.5901	1399.5901	1399.5901	1399.5901	1399.5901	1399.5901	1399.5901	1399.5901	1399.5901	1399.5901	1399.5901	1399.5901	1399.5901	1399.5901	1399.5901	1399.5901	1399.5901	1399.5901	1399.5901	1399.5901	1399.5901	1399.5901	1399.5901	1399.5901	1399.5901	1399.5901	1399.5901	1399.5901	1399.5901	1399.5901	1399.5901	1399.5901	1399.5901	1399.5901
1414.9658	1414.9658	1414.9658	1414.9658	1414.9658	1414.9658	1414.9658	1414.9658	1414.9658	1414.9658	1414.9658	1414.9658	1414.9658	1414.9658	1414.9658	1414.9658	1414.9658	1414.9658	1414.9658	1414.9658	1414.9658	1414.9658	1414.9658	1414.9658	1414.9658	1414.9658	1414.9658	1414.9658	1414.9658	1414.9658	1414.9658	1414.9658	1414.9658	1414.9658	1414.9658	1414.9658	1414.9658	1414.9658	1414.9658	1414.9658	1414.9658	1414.9658
1429.7649	1429.7649	1429.7649	1429.7649	1429.7649	1429.7649	1429.7649	1429.7649	1429.7649	1429.7649	1429.7649	1429.7649	1429.7649	1429.7649	1429.7649	1429.7649	1429.7649	1429.7649	1429.7649	1429.7649	1429.7649	1429.7649	1429.7649	1429.7649	1429.7649	1429.7649	1429.7649	1429.7649	1429.7649	1429.7649	1429.7649	1429.7649	1429.7649	1429.7649	1429.7649	1429.7649	1429.7649	1429.7649	1429.7649	1429.7649	1429.7649	1429.7649
1444.8051	1444.8051	1444.8051	1444.8051	1444.8051	1444.8051	1444.8051	1444.8051	1444.8051	1444.8051	1444.8051	1444.8051	1444.8051	1444.8051	1444.8051	1444.8051	1444.8051	1444.8051	1444.8051	1444.8051	1444.8051	1444.8051	1444.8051	1444.8051	1444.8051	1444.8051	1444.8051	1444.8051	1444.8051	1444.8051	1444.8051	1444.8051	1444.8051	1444.8051	1444.8051	1444.8051	1444.8051	1444.8051	1444.8051	1444.8051	1444.8051	1444.8051
1460.2786	1460.2786	1460.2786	1460.2786	1460.2786	1460.2786	1460.2786	1460.2786	1460.2786	1460.2786	1460.2786	1460.2786	1460.2786	1460.2786	1460.2786	1460.2786	1460.2786	1460.2786	1460.2786	1460.2786	1460.2786	1460.2786	1460.2786	1460.2786	1460.2786	1460.2786	1460.2786	1460.2786	1460.2786	1460.2786	1460.2786	1460.2786	1460.2786	1460.2786	1460.2786	1460.2786	1460.2786	1460.2786	1460.2786	1460.2786	1460.2786	1460.2786
1475.3665	1475.3665	1475.3665	1475.3665	1475.3665	1475.3665	1475.3665	1475.3665	1475.3665	1475.3665	1475.3665	1475.3665	1475.3665	1475.3665	1475.3665	1475.3665	1475.3665	1475.3665	1475.3665	1475.3665	1475.3665	1475.3665	1475.3665	1475.3665	1475.3665	1475.3665	1475.3665	1475.3665	1475.3665	1475.3665	1475.3665	1475.3665	1475.3665	1475.3665	1475.3665	1475.3665	1475.3665	1475.3665	1475.3665	1475.3665	1475.3665	1475.3665
1489.9227	1489.9227	1489.9227	1489.9227	1489.9227	1489.9227	1489.9227	1489.9227	1489.9227	1489.9227	1489.9227	1489.9227	1489.9227	1489.9227	1489.9227	1489.9227	1489.9227	1489.9227	1489.9227	1489.9227	1489.9227	1489.9227	1489.9227	1489.9227	1489.9227	1489.9227	1489.9227	1489.9227	1489.9227	1489.9227	1489.9227	1489.9227	1489.9227	1489.9227	1489.9227	1489.9227	1489.9227	1489.9227	1489.9227	1489.9227	1489.9227	1489.9227
1505.3818	1505.3818	1505.3818	1505.3818	1505.3818	1505.3818	1505.3818	1505.3818	1505.3818	1505.3818	1505.3818	1505.3818	1505.3818	1505.3818	1505.3818	1505.3818	1505.3818	1505.3818	1505.3818	1505.3818	1505.3818	1505.3818	1505.3818	1505.3818	1505.3818	1505.3818	1505.3818	1505.3818	1505.3818	1505.3818	1505.3818	1505.3818	1505.3818	1505.3818	1505.3818	1505.3818	1505.3818	1505.3818	1505.3818	1505.3818	1505.3818	1505.3818
1520.2535	1520.2535	1520.2535	1520.2535	1520.2535	1520.2535	1520.2535	1520.2535	1520.2535	1520.2535	1520.2535	1520.2535	1520.2535	1520.2535	1520.2535	1520.2535	1520.2535	1520.2535	1520.2535	1520.2535	1520.2535	1520.2535	1520.2535	1520.2535	1520.2535	1520.2535	1520.2535	1520.2535	1520.2535	1520.2535	1520.2535	1520.2535	1520.2535	1520.2535	1520.2535	1520.2535	1520.2535	1520.2535	1520.2535	1520.2535	1520.2535	1520.2535
1534.7395	1534.7395	1534.7395	1534.7395	1534.7395	1534.7395	1534.7395	1534.7395	1534.7395	1534.7395	1534.7395	1534.7395	1534.7395	1534.7395	1534.7395	1534.7395	1534.7395	1534.7395	1534.7395	1534.7395	1534.7395	1534.7395	1534.7395	1534.7395	1534.7395	1534.7395	1534.7395	1534.7395	1534.7395	1534.7395	1534.7395	1534.7395	1534.7395	1534.7395	1534.7395	1534.7395	1534.7395	1534.7395	1534.7395	1534.7395	1534.7395	1534.7395
1549.9069	1549.9069	1549.9069	1549.9069	1549.9069	1549.9069	1549.9069	1549.9069	1549.9069	1549.9069	1549.9069	1549.9069	1549.9069	1549.9069	1549.9069	1549.9069	1549.9069	1549.9069	1549.9069	1549.9069	1549.9069	1549.9069	1549.9069	1549.9069	1549.9069	1549.9069	1549.9069	1549.9069	1549.9069	1549.9069	1549.9069	1549.9069	1549.9069	1549.9069	1549.9069	1549.9069	1549.9069	1549.9069	1549.9069	1549.9069	1549.9069	1549.9069
1564.7872	1564.7872	1564.7872	1564.7872	1564.7872	1564.7872	1564.7872	1564.7872	1564.7872	1564.7872	1564.7872	1564.7872	1564.7872	1564.7872	1564.7872	1564.7872	1564.7872	1564.7872	1564.7872	1564.7872	1564.7872	1564.7872	1564.7872	1564.7872	1564.7872	1564.7872	1564.7872	1564.7872	1564.7872	1564.7872	1564.7872	1564.7872	1564.7872	1564.7872	1564.7872	1564.7872	1564.7872	1564.7872	1564.7872	1564.7872	1564.7872	1564.7872
1579.795	1579.795	1579.795	1579.795	1579.795	1579.795	1579.795	1579.795	1579.795	1579.795	1579.795	1579.795	1579.795	1579.795	1579.795	1579.795	1579.795	1579.795	1579.795	1579.795	1579.795	1579.795	1579.795	1579.795	1579.795	1579.795	1579.795	1579.795	1579.795	1579.795	1579.795	1579.795	1579.795	1579.795	1579.795	1579.795	1579.795	1579.795	1579.795	1579.795	1579.795	1579.795
1600.37	1600.37	1600.37	1600.37	1600.37	1600.37	1600.37	1600.37	1600.37	1600.37	1600.37	1600.37	1600.37	1600.37	1600.37	1600.37	1600.37	1600.37	1600.37	1600.37	1600.37	1600.37	1600.37	1600.37	1600.37	1600.37	1600.37	1600.37	1600.37	1600.37	1600.37	1600.37	1600.37	1600.37	1600.37	1600.37	1600.37	1600.37	1600.37	1600.37	1600.37	1600.37
1614.2399	1614.2399	1614.2399	1614.2399	1614.2399	1614.2399	1614.2399	1614.2399	1614.2399	1614.2399	1614.2399	1614.2399	1614.2399	1614.2399	1614.2399	1614.2399	1614.2399	1614.2399	1614.2399	1614.2399	1614.2399	1614.2399	1614.2399	1614.2399	1614.2399	1614.2399	1614.2399	1614.2399	1614.2399	1614.2399	1614.2399	1614.2399	1614.2399	1614.2399	1614.2399	1614.2399	1614.2399	1614.2399	1614.2399	1614.2399	1614.2399	1614.2399
1629.0892	1629.0892	1629.0892	1629.0892	1629.0892	1629.0892	1629.0892	1629.0892	1629.0892	1629.0892	1629.0892	1629.0892	1629.0892	1629.0892	1629.0892	1629.0892	1629.0892	1629.0892	1629.0892	1629.0892	1629.0892	1629.0892	1629.0892	1629.0892	1629.0892	1629.0892	1629.0892	1629.0892	1629.0892	1629.0892	1629.0892	1629.0892	1629.0892	1629.0892	1629.0892	1629.0892	1629.0892	1629.0892	1629.0892	1629.0892	1629.0892	1629.0892
1644.1017	1644.1017	1644.1017	1644.1017	1644.1017	1644.1017	1644.1017	1644.1017	1644.1017	1644.1017	1644.1017	1644.1017	1644.1017	1644.1017	1644.1017	1644.1017	1644.1017	1644.1017	1644.1017	1644.1017	1644.1017	1644.1017	1644.1017	1644.1017	1644.1017	1644.1017	1644.1017	1644.1017	1644.1017	1644.1017	1644.1017	1644.1017	1644.1017	1644.1017	1644.1017	1644.1017	1644.1017	1644.1017	1644.1017	1644.1017	1644.1017	1644.1017
1658.8488	1658.8488	1658.8488	1658.8488	1658.8488	1658.8488	1658.8488	1658.8488	1658.8488	1658.8488	1658.8488	1658.8488	1658.8488	1658.8488	1658.8488	1658.8488	1658.8488	1658.8488	1658.8488	1658.8488	1658.8488	1658.8488	1658.8488	1658.8488	1658.8488	1658.8488	1658.8488	1658.8488	1658.8488	1658.8488	1658.8488	1658.8488	1658.8488	1658.8488	1658.8488	1658.8488	1658.8488	1658.8488	1658.8488	1658.8488	1658.8488	1658.8488
1674.5266	1674.5266	1674.5266	1674.5266	1674.5266	1674.5266	1674.5266	1674.5266	1674.5266	1674.5266	1674.5266	1674.5266	1674.5266	1674.5266	1674.5266	1674.5266	1674.5266	1674.5266	1674.5266	1674.5266	1674.5266	1674.5266	1674.5266	1674.5266	1674.5266	1674.5266	1674.5266	1674.5266	1674.5266	1674.5266	1674.5266	1674.5266	1674.5266	1674.5266	1674.5266	1674.5266	1674.5266	1674.5266	1674.5266	1674.5266	1674.5266	1674.5266
1689.2786	1689.2786	1689.2786	1689.2786	1689.2786	1689.2786	1689.2786	1689.2786	1689.2786	1689.2786	1689.2786	1689.2786	1689.2786	1689.2786	1689.2786	1689.2786	1689.2786	1689.2786	1689.2786	1689.2786	1689.2786	1689.2786	1689.2786	1689.2786	1689.2786	1689.2786	1689.2786	1689.2786	1689.2786	1689.2786	1689.2786	1689.2786	1689.2786	1689.2786	1689.2786	1689.2786	1689.2786	1689.2786	1689.2786	1689.2786	1689.2786	1689.2786
1704.0317	1704.0317	1704.0317	1704.0317	1704.0317	1704.0317	1704.0317	1704.0317	1704.0317	1704.0317	1704.0317	1704.0317	1704.0317	1704.0317	1704.0317	1704.0317	1704.0317	1704.0317	1704.0317	1704.0317	1704.0317	1704.0317	1704.0317	1704.0317	1704.0317	1704.0317	1704.0317	1704.0317	1704.0317	1704.0317	1704.0317	1704.0317	1704.0317	1704.0317	1704.0317	1704.0317	1704.0317	1704.0317	1704.0317	1704.0317	1704.0317	1704.0317
1719.2466	1719.2466	1719.2466	1719.2466	1719.2466	1719.2466	1719.2466	1719.2466	1719.2466	1719.2466	1719.2466	1719.2466	1719.2466	1719.2466	1719.2466	1719.2466	1719.2466	1719.2466	1719.2466	1719.2466	1719.2466	1719.2466	1719.2466	1719.2466	1719.2466	1719.2466	1719.2466	1719.2466	1719.2466	1719.2466	1719.2466	1719.2466	1719.2466	1719.2466	1719.2466	1719.2466	1719.2466	1719.2466	1719.2466	1719.2466	1719.2466	1719.2466
1734.2213	1734.2213	1734.2213	1734.2213	1734.2213	1734.2213	1734.2213	1734.2213	1734.2213	1734.2213	1734.2213	1734.2213	1734.2213	1734.2213	1734.2213	1734.2213	1734.2213	1734.2213	1734.2213	1734.2213	1734.2213	1734.2213	1734.2213	1734.2213	1734.2213	1734.2213	1734.2213	1734.2213	1734.2213	1734.2213	1734.2213	1734.2213	1734.2213	1734.2213	1734.2213	1734.2213	1734.2213	1734.2213	1734.2213	1734.2213	1734.2213	1734.2213
1749.6937	1749.6937	1749.6937	1749.6937	1749.6937	1749.6937	1749.6937	1749.6937	1749.6937	1749.6937	1749.6937	1749.6937	1749.6937	1749.6937	1749.6937	1749.6937	1749.6937	1749.6937	1749.6937	1749.6937	1749.6937	1749.6937	1749.6937	1749.6937	1749.6937	1749.6937	1749.6937	1749.6937	1749.6937	1749.6937	1749.6937	1749.6937	1749.6937	1749.6937	1749.6937	1749.6937	1749.6937	1749.6937	1749.6937	1749.6937	1749.6937	1749.6937
1764.2679	1764.2679	1764.2679	1764.2679	1764.2679	1764.2679	1764.2679	1764.2679	1764.2679	1764.2679	1764.2679	1764.2679	1764.2679	1764.2679	1764.2679	1764.2679	1764.2679	1764.2679	1764.2679	1764.2679	1764.2679	1764.2679	1764.2679	1764.2679	1764.2679	1764.2679	1764.2679	1764.2679	1764.2679	1764.2679	1764.2679	1764.2679	1764.2679	1764.2679	1764.2679	1764.2679	1764.2679	1764.2679	1764.2679	1764.2679	1764.2679	1764.2679
1780.1561	1780.1561	1780.1561	1780.1561	1780.1561	1780.1561	1780.1561	1780.1561	1780.1561	1780.1561	1780.1561	1780.1561	1780.1561	1780.1561	1780.1561	1780.1561	1780.1561	1780.1561	1780.1561	1780.1561	1780.1561	1780.1561	1780.1561	1780.1561	1780.1561	1780.1561	1780.1561	1780.1561	1780.1561	1780.1561	1780.1561	1780.1561	1780.1561	1780.1561	1780.1561	1780.1561	1780.1561	1780.1561	1780.1561	1780.1561	1780.1561	1780.1561
1795.0664	1795.0664	1795.0664	1795.0664	1795.0664	1795.0664	1795.0664	1795.0664	1795.0664	1795.0664	1795.0664	1795.0664	1795.0664	1795.0664	1795.0664	1795.0664	1795.0664	1795.0664	1795.0664	1795.0664	1795.0664	1795.0664	1795.0664	1795.0664	1795.0664	1795.0664	1795.0664	1795.0664	1795.0664	1795.0664	1795.0664	1795.0664	1795.0664	1795.0664	1795.0664	1795.0664	1795.0664	1795.0664	1795.0664	1795.0664	1795.0664	1795.0664
1809.2428	1809.2428	1809.2428	1809.2428	1809.2428	1809.2428	1809.2428	1809.2428	1809.2428	1809.2428	1809.2428	1809.2428	1809.2428	1809.2428	1809.2428	1809.2428	1809.2428	1809.2428	1809.2428	1809.2428	1809.2428	1809.2428	1809.2428	1809.2428	1809.2428	1809.2428	1809.2428	1809.2428	1809.2428	1809.2428	1809.2428	1809.2428	1809.2428	1809.2428	1809.2428	1809.2428	1809.2428	1809.2428	1809.2428	1809.2428	1809.2428	1809.2428
1824.2498	1824.2498	1824.2498	1824.2498	1824.2498	1824.2498	1824.2498	1824.2498	1824.2498	1824.2498	1824.2498	1824.2498	1824.2498	1824.2498	1824.2498	1824.2498	1824.2498	1824.2498	1824.2498	1824.2498	1824.2498	1824.2498	1824.2498	1824.2498	1824.2498	1824.2498	1824.2498	1824.2498	1824.2498	1824.2498	1824.2498	1824.2498	1824.2498	1824.2498	1824.2498	1824.2498	1824.2498	1824.2498	1824.2498	1824.2498	1824.2498	1824.2498
1839.3081	1839.3081	1839.3081	1839.3081	1839.3081	1839.3081	1839.3081	1839.3081	1839.3081	1839.3081	1839.3081	1839.3081	1839.3081	1839.3081	1839.3081	1839.3081	1839.3081	1839.3081	1839.3081	1839.3081	1839.3081	1839.3081	1839.3081	1839.3081	1839.3081	1839.3081	1839.3081	1839.3081	1839.3081	1839.3081	1839.3081	1839.3081	1839.3081	1839.3081	1839.3081	1839.3081	1839.3081	1839.3081	1839.3081	1839.3081	1839.3081	1839.3081
1854.5701	1854.5701	1854.5701	1854.5701	1854.5701	1854.5701	1854.5701	1854.5701	1854.5701	1854.5701	1854.5701	1854.5701	1854.5701	1854.5701	1854.5701	1854.5701	1854.5701	1854.5701	1854.5701	1854.5701	1854.5701	1854.5701	1854.5701	1854.5701	1854.5701	1854.5701	1854.5701	1854.5701	1854.5701	1854.5701	1854.5701	1854.5701	1854.5701	1854.5701	1854.5701	1854.5701	1854.5701	1854.5701	1854.5701	1854.5701	1854.5701	1854.5701
1869.0674	1869.0674	1869.0674	1869.0674	1869.0674	1869.0674	1869.0674	1869.0674	1869.0674	1869.0674	1869.0674	1869.0674	1869.0674	1869.0674	1869.0674	1869.0674	1869.0674	1869.0674	1869.0674	1869.0674	1869.0674	1869.0674	1869.0674	1869.0674	1869.0674	1869.0674	1869.0674	1869.0674	1869.0674	1869.0674	1869.0674	1869.0674	1869.0674	1869.0674	1869.0674	1869.0674	1869.0674	1869.0674	1869.0674	1869.0674	1869.0674	1869.0674
1884.6333	1884.6333	1884.6333	1884.6333	1884.6333	1884.6333	1884.6333	1884.6333	1884.6333	1884.6333	1884.6333	1884.6333	1884.6333	1884.6333	1884.6333	1884.6333	1884.6333	1884.6333	1884.6333	1884.6333	1884.6333	1884.6333	1884.6333	1884.6333	1884.6333	1884.6333	1884.6333	1884.6333	1884.6333	1884.6333	1884.6333	1884.6333	1884.6333	1884.6333	1884.6333	1884.6333	1884.6333	1884.6333	1884.6333	1884.6333	1884.6333	1884.6333
1905.9432	1905.9432	1905.9432	1905.9432	1905.9432	1905.9432	1905.9432	1905.9432	1905.9432	1905.9432	1905.9432	1905.9432	1905.9432	1905.9432	1905.9432	1905.9432	1905.9432	1905.9432	1905.9432	1905.9432	1905.9432	1905.9432	1905.9432	1905.9432	1905.9432	1905.9432	1905.9432	1905.9432	1905.9432	1905.9432	1905.9432	1905.9432	1905.9432	1905.9432	1905.9432	1905.9432	1905.9432	1905.9432	1905.9432	1905.9432	1905.9432	1905.9432
1919.5253	1919.5253	1919.5253	1919.5253	1919.5253	1919.5253	1919.5253	1919.5253	1919.5253	1919.5253	1919.5253	1919.5253	1919.5253	1919.5253	1919.5253	1919.5253	1919.5253	1919.5253	1919.5253	1919.5253	1919.5253	1919.5253	1919.5253	1919.5253	1919.5253	1919.5253	1919.5253	1919.5253	1919.5253	1919.5253	1919.5253	1919.5253	1919.5253	1919.5253	1919.5253	1919.5253	1919.5253	1919.5253	1919.5253	1919.5253	1919.5253	1919.5253
1934.4557	1934.4557	1934.4557	1934.4557	1934.4557	1934.4557	1934.4557	1934.4557	1934.4557	1934.4557	1934.4557	1934.4557	1934.4557	1934.4557	1934.4557	1934.4557	1934.4557	1934.4557	1934.4557	1934.4557	1934.4557	1934.4557	1934.4557	1934.4557	1934.4557	1934.4557	1934.4557	1934.4557	1934.4557	1934.4557	1934.4557	1934.4557	1934.4557	1934.4557	1934.4557	1934.4557	1934.4557	1934.4557	1934.4557	1934.4557	1934.4557	1934.4557
1949.2092	1949.2092	1949.2092	1949.2092	1949.2092	1949.2092	1949.2092	1949.2092	1949.2092	1949.2092	1949.2092	1949.2092	1949.2092	1949.2092	1949.2092	1949.2092	1949.2092	1949.2092	1949.2092	1949.2092	1949.2092	1949.2092	1949.2092	1949.2092	1949.2092	1949.2092	1949.2092	1949.2092	1949.2092	1949.2092	1949.2092	1949.2092	1949.2092	1949.2092	1949.2092	1949.2092	1949.2092	1949.2092	1949.2092	1949.2092	1949.2092	1949.2092
1964.059	1964.059	1964.059	1964.059	1964.059	1964.059	1964.059	1964.059	1964.059	1964.059	1964.059	1964.059	1964.059	1964.059	1964.059	1964.059	1964.059	1964.059	1964.059	1964.059	1964.059	1964.059	1964.059	1964.059	1964.059	1964.059	1964.059	1964.059	1964.059	1964.059	1964.059	1964.059	1964.059	1964.059	1964.059	1964.059	1964.059	1964.059	1964.059	1964.059	1964.059	1964.059
1979.269	1979.269	1979.269	1979.269	1979.269	1979.269	1979.269	1979.269	1979.269	1979.269	1979.269	1979.269	1979.269	1979.269	1979.269	1979.269	1979.269	1979.269	1979.269	1979.269	1979.269	1979.269	1979.269	1979.269	1979.269	1979.269	1979.269	1979.269	1979.269	1979.269	1979.269	1979.269	1979.269	1979.269	1979.269	1979.269	1979.269	1979.269	1979.269	1979.269	1979.269	1979.269
1994.2379	1994.2379	1994.2379	1994.2379	1994.2379	1994.2379	1994.2379	1994.2379	1994.2379	1994.2379	1994.2379	1994.2379	1994.2379	1994.2379	1994.2379	1994.2379	1994.2379	1994.2379	1994.2379	1994.2379	1994.2379	1994.2379	1994.2379	1994.2379	1994.2379	1994.2379	1994.2379	1994.2379	1994.2379	1994.2379	1994.2379	1994.2379	1994.2379	1994.2379	1994.2379	1994.2379	1994.2379	1994.2379	1994.2379	1994.2379	1994.2379	1994.2379
2009.1742	2009.1742	2009.1742	2009.1742	2009.1742	2009.1742	2009.1742	2009.1742	2009.1742	2009.1742	2009.1742	2009.1742	2009.1742	2009.1742	2009.1742	2009.1742	2009.1742	2009.1742	2009.1742	2009.1742	2009.1742	2009.1742	2009.1742	2009.1742	2009.1742	2009.1742	2009.1742	2009.1742	2009.1742	2009.1742	2009.1742	2009.1742	2009.1742	2009.1742	2009.1742	2009.1742	2009.1742	2009.1742	2009.1742	2009.1742	2009.1742	2009.1742
2024.0283	2024.0283	2024.0283	2024.0283	2024.0283	2024.0283	2024.0283	2024.0283	2024.0283	2024.0283	2024.0283	2024.0283	2024.0283	2024.0283	2024.0283	2024.0283	2024.0283	2024.0283	2024.0283	2024.0283	2024.0283	2024.0283	2024.0283	2024.0283	2024.0283	2024.0283	2024.0283	2024.0283	2024.0283	2024.0283	2024.0283	2024.0283	2024.0283	2024.0283	2024.0283	2024.0283	2024.0283	2024.0283	2024.0283	2024.0283	2024.0283	2024.0283
2039.4756	2039.4756	2039.4756	2039.4756	2039.4756	2039.4756	2039.4756	2039.4756	2039.4756	2039.4756	2039.4756	2039.4756	2039.4756	2039.4756	2039.4756	2039.4756	2039.4756	2039.4756	2039.4756	2039.4756	2039.4756	2039.4756	2039.4756	2039.4756	2039.4756	2039.4756	2039.4756	2039.4756	2039.4756	2039.4756	2039.4756	2039.4756	2039.4756	2039.4756	2039.4756	2039.4756	2039.4756	2039.4756	2039.4756	2039.4756	2039.4756	2039.4756
2054.2441	2054.2441	2054.2441	2054.2441	2054.2441	2054.2441	2054.2441	2054.2441	2054.2441	2054.2441	2054.2441	2054.2441	2054.2441	2054.2441	2054.2441	2054.2441	2054.2441	2054.2441	2054.2441	2054.2441	2054.2441	2054.2441	2054.2441	2054.2441	2054.2441	2054.2441	2054.2441	2054.2441	2054.2441	2054.2441	2054.2441	2054.2441	2054.2441	2054.2441	2054.2441	2054.2441	2054.2441	2054.2441	2054.2441	2054.2441	2054.2441	2054.2441
2069.73	2069.73	2069.73	2069.73	2069.73	2069.73	2069.73	2069.73	2069.73	2069.73	2069.73	2069.73	2069.73	2069.73	2069.73	2069.73	2069.73	2069.73	2069.73	2069.73	2069.73	2069.73	2069.73	2069.73	2069.73	2069.73	2069.73	2069.73	2069.73	2069.73	2069.73	2069.73	2069.73	2069.73	2069.73	2069.73	2069.73	2069.73	2069.73	2069.73	2069.73	2069.73
2083.9077	2083.9077	2083.9077	2083.9077	2083.9077	2083.9077	2083.9077	2083.9077	2083.9077	2083.9077	2083.9077	2083.9077	2083.9077	2083.9077	2083.9077	2083.9077	2083.9077	2083.9077	2083.9077	2083.9077	2083.9077	2083.9077	2083.9077	2083.9077	2083.9077	2083.9077	2083.9077	2083.9077	2083.9077	2083.9077	2083.9077	2083.9077	2083.9077	2083.9077	2083.9077	2083.9077	2083.9077	2083.9077	2083.9077	2083.9077	2083.9077	2083.9077
2099.5107	2099.5107	2099.5107	2099.5107	2099.5107	2099.5107	2099.5107	2099.5107	2099.5107	2099.5107	2099.5107	2099.5107	2099.5107	2099.5107	2099.5107	2099.5107	2099.5107	2099.5107	2099.5107	2099.5107	2099.5107	2099.5107	2099.5107	2099.5107	2099.5107	2099.5107	2099.5107	2099.5107	2099.5107	2099.5107	2099.5107	2099.5107	2099.5107	2099.5107	2099.5107	2099.5107	2099.5107	2099.5107	2099.5107	2099.5107	2099.5107	2099.5107
2114.1497	2114.1497	2114.1497	2114.1497	2114.1497	2114.1497	2114.1497	2114.1497	2114.1497	2114.1497	2114.1497	2114.1497	2114.1497	2114.1497	2114.1497	2114.1497	2114.1497	2114.1497	2114.1497	2114.1497	2114.1497	2114.1497	2114.1497	2114.1497	2114.1497	2114.1497	2114.1497	2114.1497	2114.1497	2114.1497	2114.1497	2114.1497	2114.1497	2114.1497	2114.1497	2114.1497	2114.1497	2114.1497	2114.1497	2114.1497	2114.1497	2114.1497
2129.0215	2129.0215	2129.0215	2129.0215	2129.0215	2129.0215	2129.0215	2129.0215	2129.0215	2129.0215	2129.0215	2129.0215	2129.0215	2129.0215	2129.0215	2129.0215	2129.0215	2129.0215	2129.0215	2129.0215	2129.0215	2129.0215	2129.0215	2129.0215	2129.0215	2129.0215	2129.0215	2129.0215	2129.0215	2129.0215	2129.0215	2129.0215	2129.0215	2129.0215	2129.0215	2129.0215	2129.0215	2129.0215	2129.0215	2129.0215	2129.0215	2129.0215
2144.1289	2144.1289	2144.1289	2144.1289	2144.1289	2144.1289	2144.1289	2144.1289	2144.1289	2144.1289	2144.1289	2144.1289	2144.1289	2144.1289	2144.1289	2144.1289	2144.1289	2144.1289	2144.1289	2144.1289	2144.1289	2144.1289	2144.1289	2144.1289	2144.1289	2144.1289	2144.1289	2144.1289	2144.1289	2144.1289	2144.1289	2144.1289	2144.1289	2144.1289	2144.1289	2144.1289	2144.1289	2144.1289	2144.1289	2144.1289	2144.1289	2144.1289
2159.4316	2159.4316	2159.4316	2159.4316	2159.4316	2159.4316	2159.4316	2159.4316	2159.4316	2159.4316	2159.4316	2159.4316	2159.4316	2159.4316	2159.4316	2159.4316	2159.4316	2159.4316	2159.4316	2159.4316	2159.4316	2159.4316	2159.4316	2159.4316	2159.4316	2159.4316	2159.4316	2159.4316	2159.4316	2159.4316	2159.4316	2159.4316	2159.4316	2159.4316	2159.4316	2159.4316	2159.4316	2159.4316	2159.4316	2159.4316	2159.4316	2159.4316
2174.3359	2174.3359	2174.3359	2174.3359	2174.3359	2174.3359	2174.3359	2174.3359	2174.3359	2174.3359	2174.3359	2174.3359	2174.3359	2174.3359	2174.3359	2174.3359	2174.3359	2174.3359	2174.3359	2174.3359	2174.3359	2174.3359	2174.3359	2174.3359	2174.3359	2174.3359	2174.3359	2174.3359	2174.3359	2174.3359	2174.3359	2174.3359	2174.3359	2174.3359	2174.3359	2174.3359	2174.3359	2174.3359	2174.3359	2174.3359	2174.3359	2174.3359
2189.2317	2189.2317	2189.2317	2189.2317	2189.2317	2189.2317	2189.2317	2189.2317	2189.2317	2189.2317	2189.2317	2189.2317	2189.2317	2189.2317	2189.2317	2189.2317	2189.2317	2189.2317	2189.2317	2189.2317	2189.2317	2189.2317	2189.2317	2189.2317	2189.2317	2189.2317	2189.2317	2189.2317	2189.2317	2189.2317	2189.2317	2189.2317	2189.2317	2189.2317	2189.2317	2189.2317	2189.2317	2189.2317	2189.2317	2189.2317	2189.2317	2189.2317
2239.6094	2239.6094	2239.6094	2239.6094	2239.6094	2239.6094	2239.6094	2239.6094	2239.6094	2239.6094	2239.6094	2239.6094	2239.6094	2239.6094	2239.6094	2239.6094	2239.6094	2239.6094	2239.6094	2239.6094	2239.6094	2239.6094	2239.6094	2239.6094	2239.6094	2239.6094	2239.6094	2239.6094	2239.6094	2239.6094	2239.6094	2239.6094	2239.6094	2239.6094	2239.6094	2239.6094	2239.6094	2239.6094	2239.6094	2239.6094	2239.6094	2239.6094
2253.3521	2253.3521	2253.3521	2253.3521	2253.3521	2253.3521	2253.3521	2253.3521	2253.3521	2253.3521	2253.3521	2253.3521	2253.3521	2253.3521	2253.3521	2253.3521	2253.3521	2253.3521	2253.3521	2253.3521	2253.3521	2253.3521	2253.3521	2253.3521	2253.3521	2253.3521	2253.3521	2253.3521	2253.3521	2253.3521	2253.3521	2253.3521	2253.3521	2253.3521	2253.3521	2253.3521	2253.3521	2253.3521	2253.3521	2253.3521	2253.3521	2253.3521
2268.9756	2268.9756	2268.9756	2268.9756	2268.9756	2268.9756	2268.9756	2268.9756	2268.9756	2268.9756	2268.9756	2268.9756	2268.9756	2268.9756	2268.9756	2268.9756	2268.9756	2268.9756	2268.9756	2268.9756	2268.9756	2268.9756	2268.9756	2268.9756	2268.9756	2268.9756	2268.9756	2268.9756	2268.9756	2268.9756	2268.9756	2268.9756	2268.9756	2268.9756	2268.9756	2268.9756	2268.9756	2268.9756	2268.9756	2268.9756	2268.9756	2268.9756
2283.4456	2283.4456	2283.4456	2283.4456	2283.4456	2283.4456	2283.4456	2283.4456	2283.4456	2283.4456	2283.4456	2283.4456	2283.4456	2283.4456	2283.4456	2283.4456	2283.4456	2283.4456	2283.4456	2283.4456	2283.4456	2283.4456	2283.4456	2283.4456	2283.4456	2283.4456	2283.4456	2283.4456	2283.4456	2283.4456	2283.4456	2283.4456	2283.4456	2283.4456	2283.4456	2283.4456	2283.4456	2283.4456	2283.4456	2283.4456	2283.4456	2283.4456
2298.6453	2298.6453	2298.6453	2298.6453	2298.6453	2298.6453	2298.6453	2298.6453	2298.6453	2298.6453	2298.6453	2298.6453	2298.6453	2298.6453	2298.6453	2298.6453	2298.6453	2298.6453	2298.6453	2298.6453	2298.6453	2298.6453	2298.6453	2298.6453	2298.6453	2298.6453	2298.6453	2298.6453	2298.6453	2298.6453	2298.6453	2298.6453	2298.6453	2298.6453	2298.6453	2298.6453	2298.6453	2298.6453	2298.6453	2298.6453	2298.6453	2298.6453
2313.7549	2313.7549	2313.7549	2313.7549	2313.7549	2313.7549	2313.7549	2313.7549	2313.7549	2313.7549	2313.7549	2313.7549	2313.7549	2313.7549	2313.7549	2313.7549	2313.7549	2313.7549	2313.7549	2313.7549	2313.7549	2313.7549	2313.7549	2313.7549	2313.7549	2313.7549	2313.7549	2313.7549	2313.7549	2313.7549	2313.7549	2313.7549	2313.7549	2313.7549	2313.7549	2313.7549	2313.7549	2313.7549	2313.7549	2313.7549	2313.7549	2313.7549
2328.6301	2328.6301	2328.6301	2328.6301	2328.6301	2328.6301	2328.6301	2328.6301	2328.6301	2328.6301	2328.6301	2328.6301	2328.6301	2328.6301	2328.6301	2328.6301	2328.6301	2328.6301	2328.6301	2328.6301	2328.6301	2328.6301	2328.6301	2328.6301	2328.6301	2328.6301	2328.6301	2328.6301	2328.6301	2328.6301	2328.6301	2328.6301	2328.6301	2328.6301	2328.6301	2328.6301	2328.6301	2328.6301	2328.6301	2328.6301	2328.6301	2328.6301
2343.5955	2343.5955	2343.5955	2343.5955	2343.5955	2343.5955	2343.5955	2343.5955	2343.5955	2343.5955	2343.5955	2343.5955	2343.5955	2343.5955	2343.5955	2343.5955	2343.5955	2343.5955	2343.5955	2343.5955	2343.5955	2343.5955	2343.5955	2343.5955	2343.5955	2343.5955	2343.5955	2343.5955	2343.5955	2343.5955	2343.5955	2343.5955	2343.5955	2343.5955	2343.5955	2343.5955	2343.5955	2343.5955	2343.5955	2343.5955	2343.5955	2343.5955
2358.3401	2358.3401	2358.3401	2358.3401	2358.3401	2358.3401	2358.3401	2358.3401	2358.3401	2358.3401	2358.3401	2358.3401	2358.3401	2358.3401	2358.3401	2358.3401	2358.3401	2358.3401	2358.3401	2358.3401	2358.3401	2358.3401	2358.3401	2358.3401	2358.3401	2358.3401	2358.3401	2358.3401	2358.3401	2358.3401	2358.3401	2358.3401	2358.3401	2358.3401	2358.3401	2358.3401	2358.3401	2358.3401	2358.3401	2358.3401	2358.3401	2358.3401
2374.0645	2374.0645	2374.0645	2374.0645	2374.0645	2374.0645	2374.0645	2374.0645	2374.0645	2374.0645	2374.0645	2374.0645	2374.0645	2374.0645	2374.0645	2374.0645	2374.0645	2374.0645	2374.0645	2374.0645	2374.0645	2374.0645	2374.0645	2374.0645	2374.0645	2374.0645	2374.0645	2374.0645	2374.0645	2374.0645	2374.0645	2374.0645	2374.0645	2374.0645	2374.0645	2374.0645	2374.0645	2374.0645	2374.0645	2374.0645	2374.0645	2374.0645
2388.626	2388.626	2388.626	2388.626	2388.626	2388.626	2388.626	2388.626	2388.626	2388.626	2388.626	2388.626	2388.626	2388.626	2388.626	2388.626	2388.626	2388.626	2388.626	2388.626	2388.626	2388.626	2388.626	2388.626	2388.626	2388.626	2388.626	2388.626	2388.626	2388.626	2388.626	2388.626	2388.626	2388.626	2388.626	2388.626	2388.626	2388.626	2388.626	2388.626	2388.626	2388.626
2403.9233	2403.9233	2403.9233	2403.9233	2403.9233	2403.9233	2403.9233	2403.9233	2403.9233	2403.9233	2403.9233	2403.9233	2403.9233	2403.9233	2403.9233	2403.9233	2403.9233	2403.9233	2403.9233	2403.9233	2403.9233	2403.9233	2403.9233	2403.9233	2403.9233	2403.9233	2403.9233	2403.9233	2403.9233	2403.9233	2403.9233	2403.9233	2403.9233	2403.9233	2403.9233	2403.9233	2403.9233	2403.9233	2403.9233	2403.9233	2403.9233	2403.9233
2418.3699	2418.3699	2418.3699	2418.3699	2418.3699	2418.3699	2418.3699	2418.3699	2418.3699	2418.3699	2418.3699	2418.3699	2418.3699	2418.3699	2418.3699	2418.3699	2418.3699	2418.3699	2418.3699	2418.3699	2418.3699	2418.3699	2418.3699	2418.3699	2418.3699	2418.3699	2418.3699	2418.3699	2418.3699	2418.3699	2418.3699	2418.3699	2418.3699	2418.3699	2418.3699	2418.3699	2418.3699	2418.3699	2418.3699	2418.3699	2418.3699	2418.3699
2434.0046	2434.0046	2434.0046	2434.0046	2434.0046	2434.0046	2434.0046	2434.0046	2434.0046	2434.0046	2434.0046	2434.0046	2434.0046	2434.0046	2434.0046	2434.0046	2434.0046	2434.0046	2434.0046	2434.0046	2434.0046	2434.0046	2434.0046	2434.0046	2434.0046	2434.0046	2434.0046	2434.0046	2434.0046	2434.0046	2434.0046	2434.0046	2434.0046	2434.0046	2434.0046	2434.0046	2434.0046	2434.0046	2434.0046	2434.0046	2434.0046	2434.0046
2448.511	2448.511	2448.511	2448.511	2448.511	2448.511	2448.511	2448.511	2448.511	2448.511	2448.511	2448.511	2448.511	2448.511	2448.511	2448.511	2448.511	2448.511	2448.511	2448.511	2448.511	2448.511	2448.511	2448.511	2448.511	2448.511	2448.511	2448.511	2448.511	2448.511	2448.511	2448.511	2448.511	2448.511	2448.511	2448.511	2448.511	2448.511	2448.511	2448.511	2448.511	2448.511
2463.7473	2463.7473	2463.7473	2463.7473	2463.7473	2463.7473	2463.7473	2463.7473	2463.7473	2463.7473	2463.7473	2463.7473	2463.7473	2463.7473	2463.7473	2463.7473	2463.7473	2463.7473	2463.7473	2463.7473	2463.7473	2463.7473	2463.7473	2463.7473	2463.7473	2463.7473	2463.7473	2463.7473	2463.7473	2463.7473	2463.7473	2463.7473	2463.7473	2463.7473	2463.7473	2463.7473	2463.7473	2463.7473	2463.7473	2463.7473	2463.7473	2463.7473
2478.5278	2478.5278	2478.5278	2478.5278	2478.5278	2478.5278	2478.5278	2478.5278	2478.5278	2478.5278	2478.5278	2478.5278	2478.5278	2478.5278	2478.5278	2478.5278	2478.5278	2478.5278	2478.5278	2478.5278	2478.5278	2478.5278	2478.5278	2478.5278	2478.5278	2478.5278	2478.5278	2478.5278	2478.5278	2478.5278	2478.5278	2478.5278	2478.5278	2478.5278	2478.5278	2478.5278	2478.5278	2478.5278	2478.5278	2478.5278	2478.5278	2478.5278
2493.5679	2493.5679	2493.5679	2493.5679	2493.5679	2493.5679	2493.5679	2493.5679	2493.5679	2493.5679	2493.5679	2493.5679	2493.5679	2493.5679	2493.5679	2493.5679	2493.5679	2493.5679	2493.5679	2493.5679	2493.5679	2493.5679	2493.5679	2493.5679	2493.5679	2493.5679	2493.5679	2493.5679	2493.5679	2493.5679	2493.5679	2493.5679	2493.5679	2493.5679	2493.5679	2493.5679	2493.5679	2493.5679	2493.5679	2493.5679	2493.5679	2493.5679
2508.8633	2508.8633	2508.8633	2508.8633	2508.8633	2508.8633	2508.8633	2508.8633	2508.8633	2508.8633	2508.8633	2508.8633	2508.8633	2508.8633	2508.8633	2508.8633	2508.8633	2508.8633	2508.8633	2508.8633	2508.8633	2508.8633	2508.8633	2508.8633	2508.8633	2508.8633	2508.8633	2508.8633	2508.8633	2508.8633	2508.8633	2508.8633	2508.8633	2508.8633	2508.8633	2508.8633	2508.8633	2508.8633	2508.8633	2508.8633	2508.8633	2508.8633
2523.9807	2523.9807	2523.9807	2523.9807	2523.9807	2523.9807	2523.9807	2523.9807	2523.9807	2523.9807	2523.9807	2523.9807	2523.9807	2523.9807	2523.9807	2523.9807	2523.9807	2523.9807	2523.9807	2523.9807	2523.9807	2523.9807	2523.9807	2523.9807	2523.9807	2523.9807	2523.9807	2523.9807	2523.9807	2523.9807	2523.9807	2523.9807	2523.9807	2523.9807	2523.9807	2523.9807	2523.9807	2523.9807	2523.9807	2523.9807	2523.9807	2523.9807
2544.8774	2544.8774	2544.8774	2544.8774	2544.8774	2544.8774	2544.8774	2544.8774	2544.8774	2544.8774	2544.8774	2544.8774	2544.8774	2544.8774	2544.8774	2544.8774	2544.8774	2544.8774	2544.8774	2544.8774	2544.8774	2544.8774	2544.8774	2544.8774	2544.8774	2544.8774	2544.8774	2544.8774	2544.8774	2544.8774	2544.8774	2544.8774	2544.8774	2544.8774	2544.8774	2544.8774	2544.8774	2544.8774	2544.8774	2544.8774	2544.8774	2544.8774
2557.9507	2557.9507	2557.9507	2557.9507	2557.9507	2557.9507	2557.9507	2557.9507	2557.9507	2557.9507	2557.9507	2557.9507	2557.9507	2557.9507	2557.9507	2557.9507	2557.9507	2557.9507	2557.9507	2557.9507	2557.9507	2557.9507	2557.9507	2557.9507	2557.9507	2557.9507	2557.9507	2557.9507	2557.9507	2557.9507	2557.9507	2557.9507	2557.9507	2557.9507	2557.9507	2557.9507	2557.9507	2557.9507	2557.9507	2557.9507	2557.9507	2557.9507
2572.7825	2572.7825	2572.7825	2572.7825	2572.7825	2572.7825	2572.7825	2572.7825	2572.7825	2572.7825	2572.7825	2572.7825	2572.7825	2572.7825	2572.7825	2572.7825	2572.7825	2572.7825	2572.7825	2572.7825	2572.7825	2572.7825	2572.7825	2572.7825	2572.7825	2572.7825	2572.7825	2572.7825	2572.7825	2572.7825	2572.7825	2572.7825	2572.7825	2572.7825	2572.7825	2572.7825	2572.7825	2572.7825	2572.7825	2572.7825	2572.7825	2572.7825
2587.7239	2587.7239	2587.7239	2587.7239	2587.7239	2587.7239	2587.7239	2587.7239	2587.7239	2587.7239	2587.7239	2587.7239	2587.7239	2587.7239	2587.7239	2587.7239	2587.7239	2587.7239	2587.7239	2587.7239	2587.7239	2587.7239	2587.7239	2587.7239	2587.7239	2587.7239	2587.7239	2587.7239	2587.7239	2587.7239	2587.7239	2587.7239	2587.7239	2587.7239	2587.7239	2587.7239	2587.7239	2587.7239	2587.7239	2587.7239	2587.7239	2587.7239
2602.9556	2602.9556	2602.9556	2602.9556	2602.9556	2602.9556	2602.9556	2602.9556	2602.9556	2602.9556	2602.9556	2602.9556	2602.9556	2602.9556	2602.9556	2602.9556	2602.9556	2602.9556	2602.9556	2602.9556	2602.9556	2602.9556	2602.9556	2602.9556	2602.9556	2602.9556	2602.9556	2602.9556	2602.9556	2602.9556	2602.9556	2602.9556	2602.9556	2602.9556	2602.9556	2602.9556	2602.9556	2602.9556	2602.9556	2602.9556	2602.9556	2602.9556
2617.9031	2617.9031	2617.9031	2617.9031	2617.9031	2617.9031	2617.9031	2617.9031	2617.9031	2617.9031	2617.9031	2617.9031	2617.9031	2617.9031	2617.9031	2617.9031	2617.9031	2617.9031	2617.9031	2617.9031	2617.9031	2617.9031	2617.9031	2617.9031	2617.9031	2617.9031	2617.9031	2617.9031	2617.9031	2617.9031	2617.9031	2617.9031	2617.9031	2617.9031	2617.9031	2617.9031	2617.9031	2617.9031	2617.9031	2617.9031	2617.9031	2617.9031
2633.0894	2633.0894	2633.0894	2633.0894	2633.0894	2633.0894	2633.0894	2633.0894	2633.0894	2633.0894	2633.0894	2633.0894	2633.0894	2633.0894	2633.0894	2633.0894	2633.0894	2633.0894	2633.0894	2633.0894	2633.0894	2633.0894	2633.0894	2633.0894	2633.0894	2633.0894	2633.0894	2633.0894	2633.0894	2633.0894	2633.0894	2633.0894	2633.0894	2633.0894	2633.0894	2633.0894	2633.0894	2633.0894	2633.0894	2633.0894	2633.0894	2633.0894
2647.8342	2647.8342	2647.8342	2647.8342	2647.8342	2647.8342	2647.8342	2647.8342	2647.8342	2647.8342	2647.8342	2647.8342	2647.8342	2647.8342	2647.8342	2647.8342	2647.8342	2647.8342	2647.8342	2647.8342	2647.8342	2647.8342	2647.8342	2647.8342	2647.8342	2647.8342	2647.8342	2647.8342	2647.8342	2647.8342	2647.8342	2647.8342	2647.8342	2647.8342	2647.8342	2647.8342	2647.8342	2647.8342	2647.8342	2647.8342	2647.8342	2647.8342
2662.7283	2662.7283	2662.7283	2662.7283	2662.7283	2662.7283	2662.7283	2662.7283	2662.7283	2662.7283	2662.7283	2662.7283	2662.7283	2662.7283	2662.7283	2662.7283	2662.7283	2662.7283	2662.7283	2662.7283	2662.7283	2662.7283	2662.7283	2662.7283	2662.7283	2662.7283	2662.7283	2662.7283	2662.7283	2662.7283	2662.7283	2662.7283	2662.7283	2662.7283	2662.7283	2662.7283	2662.7283	2662.7283	2662.7283	2662.7283	2662.7283	2662.7283
2678.012	2678.012	2678.012	2678.012	2678.012	2678.012	2678.012	2678.012	2678.012	2678.012	2678.012	2678.012	2678.012	2678.012	2678.012	2678.012	2678.012	2678.012	2678.012	2678.012	2678.012	2678.012	2678.012	2678.012	2678.012	2678.012	2678.012	2678.012	2678.012	2678.012	2678.012	2678.012	2678.012	2678.012	2678.012	2678.012	2678.012	2678.012	2678.012	2678.012	2678.012	2678.012
2692.8567	2692.8567	2692.8567	2692.8567	2692.8567	2692.8567	2692.8567	2692.8567	2692.8567	2692.8567	2692.8567	2692.8567	2692.8567	2692.8567	2692.8567	2692.8567	2692.8567	2692.8567	2692.8567	2692.8567	2692.8567	2692.8567	2692.8567	2692.8567	2692.8567	2692.8567	2692.8567	2692.8567	2692.8567	2692.8567	2692.8567	2692.8567	2692.8567	2692.8567	2692.8567	2692.8567	2692.8567	2692.8567	2692.8567	2692.8567	2692.8567	2692.8567
2708.0454	2708.0454	2708.0454	2708.0454	2708.0454	2708.0454	2708.0454	2708.0454	2708.0454	2708.0454	2708.0454	2708.0454	2708.0454	2708.0454	2708.0454	2708.0454	2708.0454	2708.0454	2708.0454	2708.0454	2708.0454	2708.0454	2708.0454	2708.0454	2708.0454	2708.0454	2708.0454	2708.0454	2708.0454	2708.0454	2708.0454	2708.0454	2708.0454	2708.0454	2708.0454	2708.0454	2708.0454	2708.0454	2708.0454	2708.0454	2708.0454	2708.0454
2722.7112	2722.7112	2722.7112	2722.7112	2722.7112	2722.7112	2722.7112	2722.7112	2722.7112	2722.7112	2722.7112	2722.7112	2722.7112	2722.7112	2722.7112	2722.7112	2722.7112	2722.7112	2722.7112	2722.7112	2722.7112	2722.7112	2722.7112	2722.7112	2722.7112	2722.7112	2722.7112	2722.7112	2722.7112	2722.7112	2722.7112	2722.7112	2722.7112	2722.7112	2722.7112	2722.7112	2722.7112	2722.7112	2722.7112	2722.7112	2722.7112	2722.7112
2738.2336	2738.2336	2738.2336	2738.2336	2738.2336	2738.2336	2738.2336	2738.2336	2738.2336	2738.2336	2738.2336	2738.2336	2738.2336	2738.2336	2738.2336	2738.2336	2738.2336	2738.2336	2738.2336	2738.2336	2738.2336	2738.2336	2738.2336	2738.2336	2738.2336	2738.2336	2738.2336	2738.2336	2738.2336	2738.2336	2738.2336	2738.2336	2738.2336	2738.2336	2738.2336	2738.2336	2738.2336	2738.2336	2738.2336	2738.2336	2738.2336	2738.2336
2752.7759	2752.7759	2752.7759	2752.7759	2752.7759	2752.7759	2752.7759	2752.7759	2752.7759	2752.7759	2752.7759	2752.7759	2752.7759	2752.7759	2752.7759	2752.7759	2752.7759	2752.7759	2752.7759	2752.7759	2752.7759	2752.7759	2752.7759	2752.7759	2752.7759	2752.7759	2752.7759	2752.7759	2752.7759	2752.7759	2752.7759	2752.7759	2752.7759	2752.7759	2752.7759	2752.7759	2752.7759	2752.7759	2752.7759	2752.7759	2752.7759	2752.7759
2767.6426	2767.6426	2767.6426	2767.6426	2767.6426	2767.6426	2767.6426	2767.6426	2767.6426	2767.6426	2767.6426	2767.6426	2767.6426	2767.6426	2767.6426	2767.6426	2767.6426	2767.6426	2767.6426	2767.6426	2767.6426	2767.6426	2767.6426	2767.6426	2767.6426	2767.6426	2767.6426	2767.6426	2767.6426	2767.6426	2767.6426	2767.6426	2767.6426	2767.6426	2767.6426	2767.6426	2767.6426	2767.6426	2767.6426	2767.6426	2767.6426	2767.6426
2783.0027	2783.0027	2783.0027	2783.0027	2783.0027	2783.0027	2783.0027	2783.0027	2783.0027	2783.0027	2783.0027	2783.0027	2783.0027	2783.0027	2783.0027	2783.0027	2783.0027	2783.0027	2783.0027	2783.0027	2783.0027	2783.0027	2783.0027	2783.0027	2783.0027	2783.0027	2783.0027	2783.0027	2783.0027	2783.0027	2783.0027	2783.0027	2783.0027	2783.0027	2783.0027	2783.0027	2783.0027	2783.0027	2783.0027	2783.0027	2783.0027	2783.0027
2797.7507	2797.7507	2797.7507	2797.7507	2797.7507	2797.7507	2797.7507	2797.7507	2797.7507	2797.7507	2797.7507	2797.7507	2797.7507	2797.7507	2797.7507	2797.7507	2797.7507	2797.7507	2797.7507	2797.7507	2797.7507	2797.7507	2797.7507	2797.7507	2797.7507	2797.7507	2797.7507	2797.7507	2797.7507	2797.7507	2797.7507	2797.7507	2797.7507	2797.7507	2797.7507	2797.7507	2797.7507	2797.7507	2797.7507	2797.7507	2797.7507	2797.7507
2812.8074	2812.8074	2812.8074	2812.8074	2812.8074	2812.8074	2812.8074	2812.8074	2812.8074	2812.8074	2812.8074	2812.8074	2812.8074	2812.8074	2812.8074	2812.8074	2812.8074	2812.8074	2812.8074	2812.8074	2812.8074	2812.8074	2812.8074	2812.8074	2812.8074	2812.8074	2812.8074	2812.8074	2812.8074	2812.8074	2812.8074	2812.8074	2812.8074	2812.8074	2812.8074	2812.8074	2812.8074	2812.8074	2812.8074	2812.8074	2812.8074	2812.8074
2827.5266	2827.5266	2827.5266	2827.5266	2827.5266	2827.5266	2827.5266	2827.5266	2827.5266	2827.5266	2827.5266	2827.5266	2827.5266	2827.5266	2827.5266	2827.5266	2827.5266	2827.5266	2827.5266	2827.5266	2827.5266	2827.5266	2827.5266	2827.5266	2827.5266	2827.5266	2827.5266	2827.5266	2827.5266	2827.5266	2827.5266	2827.5266	2827.5266	2827.5266	2827.5266	2827.5266	2827.5266	2827.5266	2827.5266	2827.5266	2827.5266	2827.5266
2847.7817	2847.7817	2847.7817	2847.7817	2847.7817	2847.7817	2847.7817	2847.7817	2847.7817	2847.7817	2847.7817	2847.7817	2847.7817	2847.7817	2847.7817	2847.7817	2847.7817	2847.7817	2847.7817	2847.7817	2847.7817	2847.7817	2847.7817	2847.7817	2847.7817	2847.7817	2847.7817	2847.7817	2847.7817	2847.7817	2847.7817	2847.7817	2847.7817	2847.7817	2847.7817	2847.7817	2847.7817	2847.7817	2847.7817	2847.7817	2847.7817	2847.7817
2862.0852	2862.0852	2862.0852	2862.0852	2862.0852	2862.0852	2862.0852	2862.0852	2862.0852	2862.0852	2862.0852	2862.0852	2862.0852	2862.0852	2862.0852	2862.0852	2862.0852	2862.0852	2862.0852	2862.0852	2862.0852	2862.0852	2862.0852	2862.0852	2862.0852	2862.0852	2862.0852	2862.0852	2862.0852	2862.0852	2862.0852	2862.0852	2862.0852	2862.0852	2862.0852	2862.0852	2862.0852	2862.0852	2862.0852	2862.0852	2862.0852	2862.0852
2876.9517	2876.9517	2876.9517	2876.9517	2876.9517	2876.9517	2876.9517	2876.9517	2876.9517	2876.9517	2876.9517	2876.9517	2876.9517	2876.9517	2876.9517	2876.9517	2876.9517	2876.9517	2876.9517	2876.9517	2876.9517	2876.9517	2876.9517	2876.9517	2876.9517	2876.9517	2876.9517	2876.9517	2876.9517	2876.9517	2876.9517	2876.9517	2876.9517	2876.9517	2876.9517	2876.9517	2876.9517	2876.9517	2876.9517	2876.9517	2876.9517	2876.9517
2891.6667	2891.6667	2891.6667	2891.6667	2891.6667	2891.6667	2891.6667	2891.6667	2891.6667	2891.6667	2891.6667	2891.6667	2891.6667	2891.6667	2891.6667	2891.6667	2891.6667	2891.6667	2891.6667	2891.6667	2891.6667	2891.6667	2891.6667	2891.6667	2891.6667	2891.6667	2891.6667	2891.6667	2891.6667	2891.6667	2891.6667	2891.6667	2891.6667	2891.6667	2891.6667	2891.6667	2891.6667	2891.6667	2891.6667	2891.6667	2891.6667	2891.6667
2906.5308	2906.5308	2906.5308	2906.5308	2906.5308	2906.5308	2906.5308	2906.5308	2906.5308	2906.5308	2906.5308	2906.5308	2906.5308	2906.5308	2906.5308	2906.5308	2906.5308	2906.5308	2906.5308	2906.5308	2906.5308	2906.5308	2906.5308	2906.5308	2906.5308	2906.5308	2906.5308	2906.5308	2906.5308	2906.5308	2906.5308	2906.5308	2906.5308	2906.5308	2906.5308	2906.5308	2906.5308	2906.5308	2906.5308	2906.5308	2906.5308	2906.5308
2921.7437	2921.7437	2921.7437	2921.7437	2921.7437	2921.7437	2921.7437	2921.7437	2921.7437	2921.7437	2921.7437	2921.7437	2921.7437	2921.7437	2921.7437	2921.7437	2921.7437	2921.7437	2921.7437	2921.7437	2921.7437	2921.7437	2921.7437	2921.7437	2921.7437	2921.7437	2921.7437	2921.7437	2921.7437	2921.7437	2921.7437	2921.7437	2921.7437	2921.7437	2921.7437	2921.7437	2921.7437	2921.7437	2921.7437	2921.7437	2921.7437	2921.7437
2937.4131	2937.4131	2937.4131	2937.4131	2937.4131	2937.4131	2937.4131	2937.4131	2937.4131	2937.4131	2937.4131	2937.4131	2937.4131	2937.4131	2937.4131	2937.4131	2937.4131	2937.4131	2937.4131	2937.4131	2937.4131	2937.4131	2937.4131	2937.4131	2937.4131	2937.4131	2937.4131	2937.4131	2937.4131	2937.4131	2937.4131	2937.4131	2937.4131	2937.4131	2937.4131	2937.4131	2937.4131	2937.4131	2937.4131	2937.4131	2937.4131	2937.4131
2951.6243	2951.6243	2951.6243	2951.6243	2951.6243	2951.6243	2951.6243	2951.6243	2951.6243	2951.6243	2951.6243	2951.6243	2951.6243	2951.6243	2951.6243	2951.6243	2951.6243	2951.6243	2951.6243	2951.6243	2951.6243	2951.6243	2951.6243	2951.6243	2951.6243	2951.6243	2951.6243	2951.6243	2951.6243	2951.6243	2951.6243	2951.6243	2951.6243	2951.6243	2951.6243	2951.6243	2951.6243	2951.6243	2951.6243	2951.6243	2951.6243	2951.6243
2966.5178	2966.5178	2966.5178	2966.5178	2966.5178	2966.5178	2966.5178	2966.5178	2966.5178	2966.5178	2966.5178	2966.5178	2966.5178	2966.5178	2966.5178	2966.5178	2966.5178	2966.5178	2966.5178	2966.5178	2966.5178	2966.5178	2966.5178	2966.5178	2966.5178	2966.5178	2966.5178	2966.5178	2966.5178	2966.5178	2966.5178	2966.5178	2966.5178	2966.5178	2966.5178	2966.5178	2966.5178	2966.5178	2966.5178	2966.5178	2966.5178	2966.5178
2981.7908	2981.7908	2981.7908	2981.7908	2981.7908	2981.7908	2981.7908	2981.7908	2981.7908	2981.7908	2981.7908	2981.7908	2981.7908	2981.7908	2981.7908	2981.7908	2981.7908	2981.7908	2981.7908	2981.7908	2981.7908	2981.7908	2981.7908	2981.7908	2981.7908	2981.7908	2981.7908	2981.7908	2981.7908	2981.7908	2981.7908	2981.7908	2981.7908	2981.7908	2981.7908	2981.7908	2981.7908	2981.7908	2981.7908	2981.7908	2981.7908	2981.7908
2997.011	2997.011	2997.011	2997.011	2997.011	2997.011	2997.011	2997.011	2997.011	2997.011	2997.011	2997.011	2997.011	2997.011	2997.011	2997.011	2997.011	2997.011	2997.011	2997.011	2997.011	2997.011	2997.011	2997.011	2997.011	2997.011	2997.011	2997.011	2997.011	2997.011	2997.011	2997.011	2997.011	2997.011	2997.011	2997.011	2997.011	2997.011	2997.011	2997.011	2997.011	2997.011
3011.8242	3011.8242	3011.8242	3011.8242	3011.8242	3011.8242	3011.8242	3011.8242	3011.8242	3011.8242	3011.8242	3011.8242	3011.8242	3011.8242	3011.8242	3011.8242	3011.8242	3011.8242	3011.8242	3011.8242	3011.8242	3011.8242	3011.8242	3011.8242	3011.8242	3011.8242	3011.8242	3011.8242	3011.8242	3011.8242	3011.8242	3011.8242	3011.8242	3011.8242	3011.8242	3011.8242	3011.8242	3011.8242	3011.8242	3011.8242	3011.8242	3011.8242
3026.8291	3026.8291	3026.8291	3026.8291	3026.8291	3026.8291	3026.8291	3026.8291	3026.8291	3026.8291	3026.8291	3026.8291	3026.8291	3026.8291	3026.8291	3026.8291	3026.8291	3026.8291	3026.8291	3026.8291	3026.8291	3026.8291	3026.8291	3026.8291	3026.8291	3026.8291	3026.8291	3026.8291	3026.8291	3026.8291	3026.8291	3026.8291	3026.8291	3026.8291	3026.8291	3026.8291	3026.8291	3026.8291	3026.8291	3026.8291	3026.8291	3026.8291
3041.5837	3041.5837	3041.5837	3041.5837	3041.5837	3041.5837	3041.5837	3041.5837	3041.5837	3041.5837	3041.5837	3041.5837	3041.5837	3041.5837	3041.5837	3041.5837	3041.5837	3041.5837	3041.5837	3041.5837	3041.5837	3041.5837	3041.5837	3041.5837	3041.5837	3041.5837	3041.5837	3041.5837	3041.5837	3041.5837	3041.5837	3041.5837	3041.5837	3041.5837	3041.5837	3041.5837	3041.5837	3041.5837	3041.5837	3041.5837	3041.5837	3041.5837
3056.812	3056.812	3056.812	3056.812	3056.812	3056.812	3056.812	3056.812	3056.812	3056.812	3056.812	3056.812	3056.812	3056.812	3056.812	3056.812	3056.812	3056.812	3056.812	3056.812	3056.812	3056.812	3056.812	3056.812	3056.812	3056.812	3056.812	3056.812	3056.812	3056.812	3056.812	3056.812	3056.812	3056.812	3056.812	3056.812	3056.812	3056.812	3056.812	3056.812	3056.812	3056.812
3071.7405	3071.7405	3071.7405	3071.7405	3071.7405	3071.7405	3071.7405	3071.7405	3071.7405	3071.7405	3071.7405	3071.7405	3071.7405	3071.7405	3071.7405	3071.7405	3071.7405	3071.7405	3071.7405	3071.7405	3071.7405	3071.7405	3071.7405	3071.7405	3071.7405	3071.7405	3071.7405	3071.7405	3071.7405	3071.7405	3071.7405	3071.7405	3071.7405	3071.7405	3071.7405	3071.7405	3071.7405	3071.7405	3071.7405	3071.7405	3071.7405	3071.7405
3087.356	3087.356	3087.356	3087.356	3087.356	3087.356	3087.356	3087.356	3087.356	3087.356	3087.356	3087.356	3087.356	3087.356	3087.356	3087.356	3087.356	3087.356	3087.356	3087.356	3087.356	3087.356	3087.356	3087.356	3087.356	3087.356	3087.356	3087.356	3087.356	3087.356	3087.356	3087.356	3087.356	3087.356	3087.356	3087.356	3087.356	3087.356	3087.356	3087.356	3087.356	3087.356
3101.6794	3101.6794	3101.6794	3101.6794	3101.6794	3101.6794	3101.6794	3101.6794	3101.6794	3101.6794	3101.6794	3101.6794	3101.6794	3101.6794	3101.6794	3101.6794	3101.6794	3101.6794	3101.6794	3101.6794	3101.6794	3101.6794	3101.6794	3101.6794	3101.6794	3101.6794	3101.6794	3101.6794	3101.6794	3101.6794	3101.6794	3101.6794	3101.6794	3101.6794	3101.6794	3101.6794	3101.6794	3101.6794	3101.6794	3101.6794	3101.6794	3101.6794
3116.6794	3116.6794	3116.6794	3116.6794	3116.6794	3116.6794	3116.6794	3116.6794	3116.6794	3116.6794	3116.6794	3116.6794	3116.6794	3116.6794	3116.6794	3116.6794	3116.6794	3116.6794	3116.6794	3116.6794	3116.6794	3116.6794	3116.6794	3116.6794	3116.6794	3116.6794	3116.6794	3116.6794	3116.6794	3116.6794	3116.6794	3116.6794	3116.6794	3116.6794	3116.6794	3116.6794	3116.6794	3116.6794	3116.6794	3116.6794	3116.6794	3116.6794
3132.3518	3132.3518	3132.3518	3132.3518	3132.3518	3132.3518	3132.3518	3132.3518	3132.3518	3132.3518	3132.3518	3132.3518	3132.3518	3132.3518	3132.3518	3132.3518	3132.3518	3132.3518	3132.3518	3132.3518	3132.3518	3132.3518	3132.3518	3132.3518	3132.3518	3132.3518	3132.3518	3132.3518	3132.3518	3132.3518	3132.3518	3132.3518	3132.3518	3132.3518	3132.3518	3132.3518	3132.3518	3132.3518	3132.3518	3132.3518	3132.3518	3132.3518
3182.439	3182.439	3182.439	3182.439	3182.439	3182.439	3182.439	3182.439	3182.439	3182.439	3182.439	3182.439	3182.439	3182.439	3182.439	3182.439	3182.439	3182.439	3182.439	3182.439	3182.439	3182.439	3182.439	3182.439	3182.439	3182.439	3182.439	3182.439	3182.439	3182.439	3182.439	3182.439	3182.439	3182.439	3182.439	3182.439	3182.439	3182.439	3182.439	3182.439	3182.439	3182.439
3196.7195	3196.7195	3196.7195	3196.7195	3196.7195	3196.7195	3196.7195	3196.7195	3196.7195	3196.7195	3196.7195	3196.7195	3196.7195	3196.7195	3196.7195	3196.7195	3196.7195	3196.7195	3196.7195	3196.7195	3196.7195	3196.7195	3196.7195	3196.7195	3196.7195	3196.7195	3196.7195	3196.7195	3196.7195	3196.7195	3196.7195	3196.7195	3196.7195	3196.7195	3196.7195	3196.7195	3196.7195	3196.7195	3196.7195	3196.7195	3196.7195	3196.7195
3211.3481	3211.3481	3211.3481	3211.3481	3211.3481	3211.3481	3211.3481	3211.3481	3211.3481	3211.3481	3211.3481	3211.3481	3211.3481	3211.3481	3211.3481	3211.3481	3211.3481	3211.3481	3211.3481	3211.3481	3211.3481	3211.3481	3211.3481	3211.3481	3211.3481	3211.3481	3211.3481	3211.3481	3211.3481	3211.3481	3211.3481	3211.3481	3211.3481	3211.3481	3211.3481	3211.3481	3211.3481	3211.3481	3211.3481	3211.3481	3211.3481	3211.3481
3226.1328	3226.1328	3226.1328	3226.1328	3226.1328	3226.1328	3226.1328	3226.1328	3226.1328	3226.1328	3226.1328	3226.1328	3226.1328	3226.1328	3226.1328	3226.1328	3226.1328	3226.1328	3226.1328	3226.1328	3226.1328	3226.1328	3226.1328	3226.1328	3226.1328	3226.1328	3226.1328	3226.1328	3226.1328	3226.1328	3226.1328	3226.1328	3226.1328	3226.1328	3226.1328	3226.1328	3226.1328	3226.1328	3226.1328	3226.1328	3226.1328	3226.1328
3241.4431	3241.4431	3241.4431	3241.4431	3241.4431	3241.4431	3241.4431	3241.4431	3241.4431	3241.4431	3241.4431	3241.4431	3241.4431	3241.4431	3241.4431	3241.4431	3241.4431	3241.4431	3241.4431	3241.4431	3241.4431	3241.4431	3241.4431	3241.4431	3241.4431	3241.4431	3241.4431	3241.4431	3241.4431	3241.4431	3241.4431	3241.4431	3241.4431	3241.4431	3241.4431	3241.4431	3241.4431	3241.4431	3241.4431	3241.4431	3241.4431	3241.4431
3256.05	3256.05	3256.05	3256.05	3256.05	3256.05	3256.05	3256.05	3256.05	3256.05	3256.05	3256.05	3256.05	3256.05	3256.05	3256.05	3256.05	3256.05	3256.05	3256.05	3256.05	3256.05	3256.05	3256.05	3256.05	3256.05	3256.05	3256.05	3256.05	3256.05	3256.05	3256.05	3256.05	3256.05	3256.05	3256.05	3256.05	3256.05	3256.05	3256.05	3256.05	3256.05
3271.7632	3271.7632	3271.7632	3271.7632	3271.7632	3271.7632	3271.7632	3271.7632	3271.7632	3271.7632	3271.7632	3271.7632	3271.7632	3271.7632	3271.7632	3271.7632	3271.7632	3271.7632	3271.7632	3271.7632	3271.7632	3271.7632	3271.7632	3271.7632	3271.7632	3271.7632	3271.7632	3271.7632	3271.7632	3271.7632	3271.7632	3271.7632	3271.7632	3271.7632	3271.7632	3271.7632	3271.7632	3271.7632	3271.7632	3271.7632	3271.7632	3271.7632
3286.1274	3286.1274	3286.1274	3286.1274	3286.1274	3286.1274	3286.1274	3286.1274	3286.1274	3286.1274	3286.1274	3286.1274	3286.1274	3286.1274	3286.1274	3286.1274	3286.1274	3286.1274	3286.1274	3286.1274	3286.1274	3286.1274	3286.1274	3286.1274	3286.1274	3286.1274	3286.1274	3286.1274	3286.1274	3286.1274	3286.1274	3286.1274	3286.1274	3286.1274	3286.1274	3286.1274	3286.1274	3286.1274	3286.1274	3286.1274	3286.1274	3286.1274
3301.3591	3301.3591	3301.3591	3301.3591	3301.3591	3301.3591	3301.3591	3301.3591	3301.3591	3301.3591	3301.3591	3301.3591	3301.3591	3301.3591	3301.3591	3301.3591	3301.3591	3301.3591	3301.3591	3301.3591	3301.3591	3301.3591	3301.3591	3301.3591	3301.3591	3301.3591	3301.3591	3301.3591	3301.3591	3301.3591	3301.3591	3301.3591	3301.3591	3301.3591	3301.3591	3301.3591	3301.3591	3301.3591	3301.3591	3301.3591	3301.3591	3301.3591
3316.6445	3316.6445	3316.6445	3316.6445	3316.6445	3316.6445	3316.6445	3316.6445	3316.6445	3316.6445	3316.6445	3316.6445	3316.6445	3316.6445	3316.6445	3316.6445	3316.6445	3316.6445	3316.6445	3316.6445	3316.6445	3316.6445	3316.6445	3316.6445	3316.6445	3316.6445	3316.6445	3316.6445	3316.6445	3316.6445	3316.6445	3316.6445	3316.6445	3316.6445	3316.6445	3316.6445	3316.6445	3316.6445	3316.6445	3316.6445	3316.6445	3316.6445
3331.1638	3331.1638	3331.1638	3331.1638	3331.1638	3331.1638	3331.1638	3331.1638	3331.1638	3331.1638	3331.1638	3331.1638	3331.1638	3331.1638	3331.1638	3331.1638	3331.1638	3331.1638	3331.1638	3331.1638	3331.1638	3331.1638	3331.1638	3331.1638	3331.1638	3331.1638	3331.1638	3331.1638	3331.1638	3331.1638	3331.1638	3331.1638	3331.1638	3331.1638	3331.1638	3331.1638	3331.1638	3331.1638	3331.1638	3331.1638	3331.1638	3331.1638
3345.855	3345.855	3345.855	3345.855	3345.855	3345.855	3345.855	3345.855	3345.855	3345.855	3345.855	3345.855	3345.855	3345.855	3345.855	3345.855	3345.855	3345.855	3345.855	3345.855	3345.855	3345.855	3345.855	3345.855	3345.855	3345.855	3345.855	3345.855	3345.855	3345.855	3345.855	3345.855	3345.855	3345.855	3345.855	3345.855	3345.855	3345.855	3345.855	3345.855	3345.855	3345.855
3361.054	3361.054	3361.054	3361.054	3361.054	3361.054	3361.054	3361.054	3361.054	3361.054	3361.054	3361.054	3361.054	3361.054	3361.054	3361.054	3361.054	3361.054	3361.054	3361.054	3361.054	3361.054	3361.054	3361.054	3361.054	3361.054	3361.054	3361.054	3361.054	3361.054	3361.054	3361.054	3361.054	3361.054	3361.054	3361.054	3361.054	3361.054	3361.054	3361.054	3361.054	3361.054
3376.6257	3376.6257	3376.6257	3376.6257	3376.6257	3376.6257	3376.6257	3376.6257	3376.6257	3376.6257	3376.6257	3376.6257	3376.6257	3376.6257	3376.6257	3376.6257	3376.6257	3376.6257	3376.6257	3376.6257	3376.6257	3376.6257	3376.6257	3376.6257	3376.6257	3376.6257	3376.6257	3376.6257	3376.6257	3376.6257	3376.6257	3376.6257	3376.6257	3376.6257	3376.6257	3376.6257	3376.6257	3376.6257	3376.6257	3376.6257	3376.6257	3376.6257
3391.4019	3391.4019	3391.4019	3391.4019	3391.4019	3391.4019	3391.4019	3391.4019	3391.4019	3391.4019	3391.4019	3391.4019	3391.4019	3391.4019	3391.4019	3391.4019	3391.4019	3391.4019	3391.4019	3391.4019	3391.4019	3391.4019	3391.4019	3391.4019	3391.4019	3391.4019	3391.4019	3391.4019	3391.4019	3391.4019	3391.4019	3391.4019	3391.4019	3391.4019	3391.4019	3391.4019	3391.4019	3391.4019	3391.4019	3391.4019	3391.4019	3391.4019
3406.1262	3406.1262	3406.1262	3406.1262	3406.1262	3406.1262	3406.1262	3406.1262	3406.1262	3406.1262	3406.1262	3406.1262	3406.1262	3406.1262	3406.1262	3406.1262	3406.1262	3406.1262	3406.1262	3406.1262	3406.1262	3406.1262	3406.1262	3406.1262	3406.1262	3406.1262	3406.1262	3406.1262	3406.1262	3406.1262	3406.1262	3406.1262	3406.1262	3406.1262	3406.1262	3406.1262	3406.1262	3406.1262	3406.1262	3406.1262	3406.1262	3406.1262
3421.3867	3421.3867	3421.3867	3421.3867	3421.3867	3421.3867	3421.3867	3421.3867	3421.3867	3421.3867	3421.3867	3421.3867	3421.3867	3421.3867	3421.3867	3421.3867	3421.3867	3421.3867	3421.3867	3421.3867	3421.3867	3421.3867	3421.3867	3421.3867	3421.3867	3421.3867	3421.3867	3421.3867	3421.3867	3421.3867	3421.3867	3421.3867	3421.3867	3421.3867	3421.3867	3421.3867	3421.3867	3421.3867	3421.3867	3421.3867	3421.3867	3421.3867
3436.5112	3436.5112	3436.5112	3436.5112	3436.5112	3436.5112	3436.5112	3436.5112	3436.5112	3436.5112	3436.5112	3436.5112	3436.5112	3436.5112	3436.5112	3436.5112	3436.5112	3436.5112	3436.5112	3436.5112	3436.5112	3436.5112	3436.5112	3436.5112	3436.5112	3436.5112	3436.5112	3436.5112	3436.5112	3436.5112	3436.5112	3436.5112	3436.5112	3436.5112	3436.5112	3436.5112	3436.5112	3436.5112	3436.5112	3436.5112	3436.5112	3436.5112
3450.9104	3450.9104	3450.9104	3450.9104	3450.9104	3450.9104	3450.9104	3450.9104	3450.9104	3450.9104	3450.9104	3450.9104	3450.9104	3450.9104	3450.9104	3450.9104	3450.9104	3450.9104	3450.9104	3450.9104	3450.9104	3450.9104	3450.9104	3450.9104	3450.9104	3450.9104	3450.9104	3450.9104	3450.9104	3450.9104	3450.9104	3450.9104	3450.9104	3450.9104	3450.9104	3450.9104	3450.9104	3450.9104	3450.9104	3450.9104	3450.9104	3450.9104
3466.3633	3466.3633	3466.3633	3466.3633	3466.3633	3466.3633	3466.3633	3466.3633	3466.3633	3466.3633	3466.3633	3466.3633	3466.3633	3466.3633	3466.3633	3466.3633	3466.3633	3466.3633	3466.3633	3466.3633	3466.3633	3466.3633	3466.3633	3466.3633	3466.3633	3466.3633	3466.3633	3466.3633	3466.3633	3466.3633	3466.3633	3466.3633	3466.3633	3466.3633	3466.3633	3466.3633	3466.3633	3466.3633	3466.3633	3466.3633	3466.3633	3466.3633
3486.6985	3486.6985	3486.6985	3486.6985	3486.6985	3486.6985	3486.6985	3486.6985	3486.6985	3486.6985	3486.6985	3486.6985	3486.6985	3486.6985	3486.6985	3486.6985	3486.6985	3486.6985	3486.6985	3486.6985	3486.6985	3486.6985	3486.6985	3486.6985	3486.6985	3486.6985	3486.6985	3486.6985	3486.6985	3486.6985	3486.6985	3486.6985	3486.6985	3486.6985	3486.6985	3486.6985	3486.6985	3486.6985	3486.6985	3486.6985	3486.6985	3486.6985
3500.2041	3500.2041	3500.2041	3500.2041	3500.2041	3500.2041	3500.2041	3500.2041	3500.2041	3500.2041	3500.2041	3500.2041	3500.2041	3500.2041	3500.2041	3500.2041	3500.2041	3500.2041	3500.2041	3500.2041	3500.2041	3500.2041	3500.2041	3500.2041	3500.2041	3500.2041	3500.2041	3500.2041	3500.2041	3500.2041	3500.2041	3500.2041	3500.2041	3500.2041	3500.2041	3500.2041	3500.2041	3500.2041	3500.2041	3500.2041	3500.2041	3500.2041
3515.355	3515.355	3515.355	3515.355	3515.355	3515.355	3515.355	3515.355	3515.355	3515.355	3515.355	3515.355	3515.355	3515.355	3515.355	3515.355	3515.355	3515.355	3515.355	3515.355	3515.355	3515.355	3515.355	3515.355	3515.355	3515.355	3515.355	3515.355	3515.355	3515.355	3515.355	3515.355	3515.355	3515.355	3515.355	3515.355	3515.355	3515.355	3515.355	3515.355	3515.355	3515.355
3530.7473	3530.7473	3530.7473	3530.7473	3530.7473	3530.7473	3530.7473	3530.7473	3530.7473	3530.7473	3530.7473	3530.7473	3530.7473	3530.7473	3530.7473	3530.7473	3530.7473	3530.7473	3530.7473	3530.7473	3530.7473	3530.7473	3530.7473	3530.7473	3530.7473	3530.7473	3530.7473	3530.7473	3530.7473	3530.7473	3530.7473	3530.7473	3530.7473	3530.7473	3530.7473	3530.7473	3530.7473	3530.7473	3530.7473	3530.7473	3530.7473	3530.7473
3545.4319	3545.4319	3545.4319	3545.4319	3545.4319	3545.4319	3545.4319	3545.4319	3545.4319	3545.4319	3545.4319	3545.4319	3545.4319	3545.4319	3545.4319	3545.4319	3545.4319	3545.4319	3545.4319	3545.4319	3545.4319	3545.4319	3545.4319	3545.4319	3545.4319	3545.4319	3545.4319	3545.4319	3545.4319	3545.4319	3545.4319	3545.4319	3545.4319	3545.4319	3545.4319	3545.4319	3545.4319	3545.4319	3545.4319	3545.4319	3545.4319	3545.4319
3560.2324	3560.2324	3560.2324	3560.2324	3560.2324	3560.2324	3560.2324	3560.2324	3560.2324	3560.2324	3560.2324	3560.2324	3560.2324	3560.2324	3560.2324	3560.2324	3560.2324	3560.2324	3560.2324	3560.2324	3560.2324	3560.2324	3560.2324	3560.2324	3560.2324	3560.2324	3560.2324	3560.2324	3560.2324	3560.2324	3560.2324	3560.2324	3560.2324	3560.2324	3560.2324	3560.2324	3560.2324	3560.2324	3560.2324	3560.2324	3560.2324	3560.2324
3575.3547	3575.3547	3575.3547	3575.3547	3575.3547	3575.3547	3575.3547	3575.3547	3575.3547	3575.3547	3575.3547	3575.3547	3575.3547	3575.3547	3575.3547	3575.3547	3575.3547	3575.3547	3575.3547	3575.3547	3575.3547	3575.3547	3575.3547	3575.3547	3575.3547	3575.3547	3575.3547	3575.3547	3575.3547	3575.3547	3575.3547	3575.3547	3575.3547	3575.3547	3575.3547	3575.3547	3575.3547	3575.3547	3575.3547	3575.3547	3575.3547	3575.3547
3590.3743	3590.3743	3590.3743	3590.3743	3590.3743	3590.3743	3590.3743	3590.3743	3590.3743	3590.3743	3590.3743	3590.3743	3590.3743	3590.3743	3590.3743	3590.3743	3590.3743	3590.3743	3590.3743	3590.3743	3590.3743	3590.3743	3590.3743	3590.3743	3590.3743	3590.3743	3590.3743	3590.3743	3590.3743	3590.3743	3590.3743	3590.3743	3590.3743	3590.3743	3590.3743	3590.3743	3590.3743	3590.3743	3590.3743	3590.3743	3590.3743	3590.3743
3605.3347	3605.3347	3605.3347	3605.3347	3605.3347	3605.3347	3605.3347	3605.3347	3605.3347	3605.3347	3605.3347	3605.3347	3605.3347	3605.3347	3605.3347	3605.3347	3605.3347	3605.3347	3605.3347	3605.3347	3605.3347	3605.3347	3605.3347	3605.3347	3605.3347	3605.3347	3605.3347	3605.3347	3605.3347	3605.3347	3605.3347	3605.3347	3605.3347	3605.3347	3605.3347	3605.3347	3605.3347	3605.3347	3605.3347	3605.3347	3605.3347	3605.3347
3620.4697	3620.4697	3620.4697	3620.4697	3620.4697	3620.4697	3620.4697	3620.4697	3620.4697	3620.4697	3620.4697	3620.4697	3620.4697	3620.4697	3620.4697	3620.4697	3620.4697	3620.4697	3620.4697	3620.4697	3620.4697	3620.4697	3620.4697	3620.4697	3620.4697	3620.4697	3620.4697	3620.4697	3620.4697	3620.4697	3620.4697	3620.4697	3620.4697	3620.4697	3620.4697	3620.4697	3620.4697	3620.4697	3620.4697	3620.4697	3620.4697	3620.4697
3635.5266	3635.5266	3635.5266	3635.5266	3635.5266	3635.5266	3635.5266	3635.5266	3635.5266	3635.5266	3635.5266	3635.5266	3635.5266	3635.5266	3635.5266	3635.5266	3635.5266	3635.5266	3635.5266	3635.5266	3635.5266	3635.5266	3635.5266	3635.5266	3635.5266	3635.5266	3635.5266	3635.5266	3635.5266	3635.5266	3635.5266	3635.5266	3635.5266	3635.5266	3635.5266	3635.5266	3635.5266	3635.5266	3635.5266	3635.5266	3635.5266	3635.5266
3650.1646	3650.1646	3650.1646	3650.1646	3650.1646	3650.1646	3650.1646	3650.1646	3650.1646	3650.1646	3650.1646	3650.1646	3650.1646	3650.1646	3650.1646	3650.1646	3650.1646	3650.1646	3650.1646	3650.1646	3650.1646	3650.1646	3650.1646	3650.1646	3650.1646	3650.1646	3650.1646	3650.1646	3650.1646	3650.1646	3650.1646	3650.1646	3650.1646	3650.1646	3650.1646	3650.1646	3650.1646	3650.1646	3650.1646	3650.1646	3650.1646	3650.1646
3665.626	3665.626	3665.626	3665.626	3665.626	3665.626	3665.626	3665.626	3665.626	3665.626	3665.626	3665.626	3665.626	3665.626	3665.626	3665.626	3665.626	3665.626	3665.626	3665.626	3665.626	3665.626	3665.626	3665.626	3665.626	3665.626	3665.626	3665.626	3665.626	3665.626	3665.626	3665.626	3665.626	3665.626	3665.626	3665.626	3665.626	3665.626	3665.626	3665.626	3665.626	3665.626
3680.5637	3680.5637	3680.5637	3680.5637	3680.5637	3680.5637	3680.5637	3680.5637	3680.5637	3680.5637	3680.5637	3680.5637	3680.5637	3680.5637	3680.5637	3680.5637	3680.5637	3680.5637	3680.5637	3680.5637	3680.5637	3680.5637	3680.5637	3680.5637	3680.5637	3680.5637	3680.5637	3680.5637	3680.5637	3680.5637	3680.5637	3680.5637	3680.5637	3680.5637	3680.5637	3680.5637	3680.5637	3680.5637	3680.5637	3680.5637	3680.5637	3680.5637
3695.6042	3695.6042	3695.6042	3695.6042	3695.6042	3695.6042	3695.6042	3695.6042	3695.6042	3695.6042	3695.6042	3695.6042	3695.6042	3695.6042	3695.6042	3695.6042	3695.6042	3695.6042	3695.6042	3695.6042	3695.6042	3695.6042	3695.6042	3695.6042	3695.6042	3695.6042	3695.6042	3695.6042	3695.6042	3695.6042	3695.6042	3695.6042	3695.6042	3695.6042	3695.6042	3695.6042	3695.6042	3695.6042	3695.6042	3695.6042	3695.6042	3695.6042
3710.2754	3710.2754	3710.2754	3710.2754	3710.2754	3710.2754	3710.2754	3710.2754	3710.2754	3710.2754	3710.2754	3710.2754	3710.2754	3710.2754	3710.2754	3710.2754	3710.2754	3710.2754	3710.2754	3710.2754	3710.2754	3710.2754	3710.2754	3710.2754	3710.2754	3710.2754	3710.2754	3710.2754	3710.2754	3710.2754	3710.2754	3710.2754	3710.2754	3710.2754	3710.2754	3710.2754	3710.2754	3710.2754	3710.2754	3710.2754	3710.2754	3710.2754
3725.3625	3725.3625	3725.3625	3725.3625	3725.3625	3725.3625	3725.3625	3725.3625	3725.3625	3725.3625	3725.3625	3725.3625	3725.3625	3725.3625	3725.3625	3725.3625	3725.3625	3725.3625	3725.3625	3725.3625	3725.3625	3725.3625	3725.3625	3725.3625	3725.3625	3725.3625	3725.3625	3725.3625	3725.3625	3725.3625	3725.3625	3725.3625	3725.3625	3725.3625	3725.3625	3725.3625	3725.3625	3725.3625	3725.3625	3725.3625	3725.3625	3725.3625
3740.2744	3740.2744	3740.2744	3740.2744	3740.2744	3740.2744	3740.2744	3740.2744	3740.2744	3740.2744	3740.2744	3740.2744	3740.2744	3740.2744	3740.2744	3740.2744	3740.2744	3740.2744	3740.2744	3740.2744	3740.2744	3740.2744	3740.2744	3740.2744	3740.2744	3740.2744	3740.2744	3740.2744	3740.2744	3740.2744	3740.2744	3740.2744	3740.2744	3740.2744	3740.2744	3740.2744	3740.2744	3740.2744	3740.2744	3740.2744	3740.2744	3740.2744
3755.6367	3755.6367	3755.6367	3755.6367	3755.6367	3755.6367	3755.6367	3755.6367	3755.6367	3755.6367	3755.6367	3755.6367	3755.6367	3755.6367	3755.6367	3755.6367	3755.6367	3755.6367	3755.6367	3755.6367	3755.6367	3755.6367	3755.6367	3755.6367	3755.6367	3755.6367	3755.6367	3755.6367	3755.6367	3755.6367	3755.6367	3755.6367	3755.6367	3755.6367	3755.6367	3755.6367	3755.6367	3755.6367	3755.6367	3755.6367	3755.6367	3755.6367
3770.6748	3770.6748	3770.6748	3770.6748	3770.6748	3770.6748	3770.6748	3770.6748	3770.6748	3770.6748	3770.6748	3770.6748	3770.6748	3770.6748	3770.6748	3770.6748	3770.6748	3770.6748	3770.6748	3770.6748	3770.6748	3770.6748	3770.6748	3770.6748	3770.6748	3770.6748	3770.6748	3770.6748	3770.6748	3770.6748	3770.6748	3770.6748	3770.6748	3770.6748	3770.6748	3770.6748	3770.6748	3770.6748	3770.6748	3770.6748	3770.6748	3770.6748
3792.0618	3792.0618	3792.0618	3792.0618	3792.0618	3792.0618	3792.0618	3792.0618	3792.0618	3792.0618	3792.0618	3792.0618	3792.0618	3792.0618	3792.0618	3792.0618	3792.0618	3792.0618	3792.0618	3792.0618	3792.0618	3792.0618	3792.0618	3792.0618	3792.0618	3792.0618	3792.0618	3792.0618	3792.0618	3792.0618	3792.0618	3792.0618	3792.0618	3792.0618	3792.0618	3792.0618	3792.0618	3792.0618	3792.0618	3792.0618	3792.0618	3792.0618
3805.3916	3805.3916	3805.3916	3805.3916	3805.3916	3805.3916	3805.3916	3805.3916	3805.3916	3805.3916	3805.3916	3805.3916	3805.3916	3805.3916	3805.3916	3805.3916	3805.3916	3805.3916	3805.3916	3805.3916	3805.3916	3805.3916	3805.3916	3805.3916	3805.3916	3805.3916	3805.3916	3805.3916	3805.3916	3805.3916	3805.3916	3805.3916	3805.3916	3805.3916	3805.3916	3805.3916	3805.3916	3805.3916	3805.3916	3805.3916	3805.3916	3805.3916
3820.4648	3820.4648	3820.4648	3820.4648	3820.4648	3820.4648	3820.4648	3820.4648	3820.4648	3820.4648	3820.4648	3820.4648	3820.4648	3820.4648	3820.4648	3820.4648	3820.4648	3820.4648	3820.4648	3820.4648	3820.4648	3820.4648	3820.4648	3820.4648	3820.4648	3820.4648	3820.4648	3820.4648	3820.4648	3820.4648	3820.4648	3820.4648	3820.4648	3820.4648	3820.4648	3820.4648	3820.4648	3820.4648	3820.4648	3820.4648	3820.4648	3820.4648
3835.135	3835.135	3835.135	3835.135	3835.135	3835.135	3835.135	3835.135	3835.135	3835.135	3835.135	3835.135	3835.135	3835.135	3835.135	3835.135	3835.135	3835.135	3835.135	3835.135	3835.135	3835.135	3835.135	3835.135	3835.135	3835.135	3835.135	3835.135	3835.135	3835.135	3835.135	3835.135	3835.135	3835.135	3835.135	3835.135	3835.135	3835.135	3835.135	3835.135	3835.135	3835.135
3850.3052	3850.3052	3850.3052	3850.3052	3850.3052	3850.3052	3850.3052	3850.3052	3850.3052	3850.3052	3850.3052	3850.3052	3850.3052	3850.3052	3850.3052	3850.3052	3850.3052	3850.3052	3850.3052	3850.3052	3850.3052	3850.3052	3850.3052	3850.3052	3850.3052	3850.3052	3850.3052	3850.3052	3850.3052	3850.3052	3850.3052	3850.3052	3850.3052	3850.3052	3850.3052	3850.3052	3850.3052	3850.3052	3850.3052	3850.3052	3850.3052	3850.3052
3865.1985	3865.1985	3865.1985	3865.1985	3865.1985	3865.1985	3865.1985	3865.1985	3865.1985	3865.1985	3865.1985	3865.1985	3865.1985	3865.1985	3865.1985	3865.1985	3865.1985	3865.1985	3865.1985	3865.1985	3865.1985	3865.1985	3865.1985	3865.1985	3865.1985	3865.1985	3865.1985	3865.1985	3865.1985	3865.1985	3865.1985	3865.1985	3865.1985	3865.1985	3865.1985	3865.1985	3865.1985	3865.1985	3865.1985	3865.1985	3865.1985	3865.1985
3880.3345	3880.3345	3880.3345	3880.3345	3880.3345	3880.3345	3880.3345	3880.3345	3880.3345	3880.3345	3880.3345	3880.3345	3880.3345	3880.3345	3880.3345	3880.3345	3880.3345	3880.3345	3880.3345	3880.3345	3880.3345	3880.3345	3880.3345	3880.3345	3880.3345	3880.3345	3880.3345	3880.3345	3880.3345	3880.3345	3880.3345	3880.3345	3880.3345	3880.3345	3880.3345	3880.3345	3880.3345	3880.3345	3880.3345	3880.3345	3880.3345	3880.3345
3895.4094	3895.4094	3895.4094	3895.4094	3895.4094	3895.4094	3895.4094	3895.4094	3895.4094	3895.4094	3895.4094	3895.4094	3895.4094	3895.4094	3895.4094	3895.4094	3895.4094	3895.4094	3895.4094	3895.4094	3895.4094	3895.4094	3895.4094	3895.4094	3895.4094	3895.4094	3895.4094	3895.4094	3895.4094	3895.4094	3895.4094	3895.4094	3895.4094	3895.4094	3895.4094	3895.4094	3895.4094	3895.4094	3895.4094	3895.4094	3895.4094	3895.4094
3910.1775	3910.1775	3910.1775	3910.1775	3910.1775	3910.1775	3910.1775	3910.1775	3910.1775	3910.1775	3910.1775	3910.1775	3910.1775	3910.1775	3910.1775	3910.1775	3910.1775	3910.1775	3910.1775	3910.1775	3910.1775	3910.1775	3910.1775	3910.1775	3910.1775	3910.1775	3910.1775	3910.1775	3910.1775	3910.1775	3910.1775	3910.1775	3910.1775	3910.1775	3910.1775	3910.1775	3910.1775	3910.1775	3910.1775	3910.1775	3910.1775	3910.1775
3925.5344	3925.5344	3925.5344	3925.5344	3925.5344	3925.5344	3925.5344	3925.5344	3925.5344	3925.5344	3925.5344	3925.5344	3925.5344	3925.5344	3925.5344	3925.5344	3925.5344	3925.5344	3925.5344	3925.5344	3925.5344	3925.5344	3925.5344	3925.5344	3925.5344	3925.5344	3925.5344	3925.5344	3925.5344	3925.5344	3925.5344	3925.5344	3925.5344	3925.5344	3925.5344	3925.5344	3925.5344	3925.5344	3925.5344	3925.5344	3925.5344	3925.5344
3940.2192	3940.2192	3940.2192	3940.2192	3940.2192	3940.2192	3940.2192	3940.2192	3940.2192	3940.2192	3940.2192	3940.2192	3940.2192	3940.2192	3940.2192	3940.2192	3940.2192	3940.2192	3940.2192	3940.2192	3940.2192	3940.2192	3940.2192	3940.2192	3940.2192	3940.2192	3940.2192	3940.2192	3940.2192	3940.2192	3940.2192	3940.2192	3940.2192	3940.2192	3940.2192	3940.2192	3940.2192	3940.2192	3940.2192	3940.2192	3940.2192	3940.2192
3955.2258	3955.2258	3955.2258	3955.2258	3955.2258	3955.2258	3955.2258	3955.2258	3955.2258	3955.2258	3955.2258	3955.2258	3955.2258	3955.2258	3955.2258	3955.2258	3955.2258	3955.2258	3955.2258	3955.2258	3955.2258	3955.2258	3955.2258	3955.2258	3955.2258	3955.2258	3955.2258	3955.2258	3955.2258	3955.2258	3955.2258	3955.2258	3955.2258	3955.2258	3955.2258	3955.2258	3955.2258	3955.2258	3955.2258	3955.2258	3955.2258	3955.2258
3970.1677	3970.1677	3970.1677	3970.1677	3970.1677	3970.1677	3970.1677	3970.1677	3970.1677	3970.1677	3970.1677	3970.1677	3970.1677	3970.1677	3970.1677	3970.1677	3970.1677	3970.1677	3970.1677	3970.1677	3970.1677	3970.1677	3970.1677	3970.1677	3970.1677	3970.1677	3970.1677	3970.1677	3970.1677	3970.1677	3970.1677	3970.1677	3970.1677	3970.1677	3970.1677	3970.1677	3970.1677	3970.1677	3970.1677	3970.1677	3970.1677	3970.1677
3985.3154	3985.3154	3985.3154	3985.3154	3985.3154	3985.3154	3985.3154	3985.3154	3985.3154	3985.3154	3985.3154	3985.3154	3985.3154	3985.3154	3985.3154	3985.3154	3985.3154	3985.3154	3985.3154	3985.3154	3985.3154	3985.3154	3985.3154	3985.3154	3985.3154	3985.3154	3985.3154	3985.3154	3985.3154	3985.3154	3985.3154	3985.3154	3985.3154	3985.3154	3985.3154	3985.3154	3985.3154	3985.3154	3985.3154	3985.3154	3985.3154	3985.3154
4000.2026	4000.2026	4000.2026	4000.2026	4000.2026	4000.2026	4000.2026	4000.2026	4000.2026	4000.2026	4000.2026	4000.2026	4000.2026	4000.2026	4000.2026	4000.2026	4000.2026	4000.2026	4000.2026	4000.2026	4000.2026	4000.2026	4000.2026	4000.2026	4000.2026	4000.2026	4000.2026	4000.2026	4000.2026	4000.2026	4000.2026	4000.2026	4000.2026	4000.2026	4000.2026	4000.2026	4000.2026	4000.2026	4000.2026	4000.2026	4000.2026	4000.2026
4015.1458	4015.1458	4015.1458	4015.1458	4015.1458	4015.1458	4015.1458	4015.1458	4015.1458	4015.1458	4015.1458	4015.1458	4015.1458	4015.1458	4015.1458	4015.1458	4015.1458	4015.1458	4015.1458	4015.1458	4015.1458	4015.1458	4015.1458	4015.1458	4015.1458	4015.1458	4015.1458	4015.1458	4015.1458	4015.1458	4015.1458	4015.1458	4015.1458	4015.1458	4015.1458	4015.1458	4015.1458	4015.1458	4015.1458	4015.1458	4015.1458	4015.1458
4030.1177	4030.1177	4030.1177	4030.1177	4030.1177	4030.1177	4030.1177	4030.1177	4030.1177	4030.1177	4030.1177	4030.1177	4030.1177	4030.1177	4030.1177	4030.1177	4030.1177	4030.1177	4030.1177	4030.1177	4030.1177	4030.1177	4030.1177	4030.1177	4030.1177	4030.1177	4030.1177	4030.1177	4030.1177	4030.1177	4030.1177	4030.1177	4030.1177	4030.1177	4030.1177	4030.1177	4030.1177	4030.1177	4030.1177	4030.1177	4030.1177	4030.1177
4045.2046	4045.2046	4045.2046	4045.2046	4045.2046	4045.2046	4045.2046	4045.2046	4045.2046	4045.2046	4045.2046	4045.2046	4045.2046	4045.2046	4045.2046	4045.2046	4045.2046	4045.2046	4045.2046	4045.2046	4045.2046	4045.2046	4045.2046	4045.2046	4045.2046	4045.2046	4045.2046	4045.2046	4045.2046	4045.2046	4045.2046	4045.2046	4045.2046	4045.2046	4045.2046	4045.2046	4045.2046	4045.2046	4045.2046	4045.2046	4045.2046	4045.2046
4060.1492	4060.1492	4060.1492	4060.1492	4060.1492	4060.1492	4060.1492	4060.1492	4060.1492	4060.1492	4060.1492	4060.1492	4060.1492	4060.1492	4060.1492	4060.1492	4060.1492	4060.1492	4060.1492	4060.1492	4060.1492	4060.1492	4060.1492	4060.1492	4060.1492	4060.1492	4060.1492	4060.1492	4060.1492	4060.1492	4060.1492	4060.1492	4060.1492	4060.1492	4060.1492	4060.1492	4060.1492	4060.1492	4060.1492	4060.1492	4060.1492	4060.1492
4074.9341	4074.9341	4074.9341	4074.9341	4074.9341	4074.9341	4074.9341	4074.9341	4074.9341	4074.9341	4074.9341	4074.9341	4074.9341	4074.9341	4074.9341	4074.9341	4074.9341	4074.9341	4074.9341	4074.9341	4074.9341	4074.9341	4074.9341	4074.9341	4074.9341	4074.9341	4074.9341	4074.9341	4074.9341	4074.9341	4074.9341	4074.9341	4074.9341	4074.9341	4074.9341	4074.9341	4074.9341	4074.9341	4074.9341	4074.9341	4074.9341	4074.9341
