# Supplementary material for: Simultaneous readout of multiple FRET pairs using photochromism
Source: Nat Commun. 2021 Mar 31;12:2005. doi: 10.1038/s41467-021-22043-0 (PMC8012603; doi:10.1038/s41467-021-22043-0)
Supplement: Supplementary file 3 — Source Data [file 41467_2021_22043_MOESM3_ESM.zip › SourceData/Figure5_FigureSI3-4/figuredata/Supplementary Figure 4/FRETEff_DualAE_rsAKARev_Photoswitching_Traces.txt]

0.30271143	0.36471564	0.27303872	0.30000946	0.2533811	0.284136	0.14987001	0.20075852	0.19529323	0.16405849	0.17713332	0.2358719	0.27116662	0.27565321	0.20066741	0.19525413	0.20377119	0.20441966	0.24193472	0.17500323	0.17585793	0.27684012	0.19269346	0.23009004	0.26450437	0.19014451	0.2162233	0.23423345	0.15682893	0.21402788	0.23509465	0.18242179	0.17988837	0.31533319	0.26385716	0.17301418	0.18053918	0.29834861	0.19298045	0.27185962	0.29823551	0.1906255
0.21269947	0.23412433	0.20997556	0.21107405	0.1910667	0.20849514	0.14676566	0.19055073	0.19260938	0.14951019	0.17074721	0.21362069	0.23147181	0.2601189	0.14255399	0.17631191	0.13770977	0.18622434	0.23474154	0.1635406	0.1623082	0.26986471	0.18145525	0.2198277	0.23941159	0.19073504	0.24124146	0.21348216	0.16684543	0.23871636	0.2145956	0.17075007	0.18840499	0.30308124	0.23684293	0.19836025	0.13630156	0.28098279	0.19443785	0.25159749	0.28074315	0.19863884
0.19551785	0.24178454	0.2229863	0.20626427	0.17126456	0.23287171	0.1171938	0.17668968	0.17035854	0.13719532	0.16774346	0.21707152	0.24712673	0.26913342	0.17815591	0.19449212	0.16686486	0.19018188	0.22459292	0.16395149	0.16893862	0.27330503	0.17329124	0.21035747	0.24201459	0.18508312	0.19847865	0.18439531	0.15716748	0.19881783	0.18633713	0.16430582	0.16082029	0.27282926	0.2283252	0.17599533	0.18632448	0.23648609	0.17607515	0.20042136	0.23619032	0.18184048
0.18412852	0.20709392	0.20115837	0.192765	0.21587834	0.20853253	0.15820846	0.19843978	0.19187149	0.15418543	0.18302518	0.21421537	0.2177688	0.25894508	0.1834487	0.19225515	0.19303539	0.21823195	0.25066125	0.179011	0.17621374	0.27472755	0.18539904	0.22690053	0.27727064	0.18758926	0.17476147	0.20023406	0.1601577	0.17643224	0.20227739	0.17434071	0.17576492	0.29025969	0.22527167	0.21841022	0.20155267	0.27703178	0.18404055	0.23896062	0.27724549	0.19833851
0.18071492	0.20343843	0.19550006	0.19199394	0.22150174	0.18793808	0.13793851	0.20724034	0.20114957	0.18440537	0.18963195	0.21232556	0.23710559	0.26016259	0.19132355	0.19861247	0.18621086	0.18778561	0.24784422	0.17581488	0.18496117	0.26824757	0.1980034	0.22008158	0.25891721	0.18606497	0.22015901	0.19604735	0.15905468	0.22284304	0.19473821	0.18181559	0.17193604	0.278649	0.24817847	0.18101248	0.18515952	0.28584063	0.18925856	0.25789502	0.28606522	0.20683709
0.19339691	0.21212311	0.21275507	0.15886527	0.21110056	0.17639476	0.13465442	0.19255088	0.18825614	0.1578982	0.1689008	0.21524175	0.22357543	0.25426751	0.16365299	0.18511322	0.17387614	0.19880763	0.22417553	0.17136137	0.17194414	0.25221002	0.19039895	0.21908127	0.23790263	0.19247058	0.22848798	0.22699146	0.15966763	0.22881639	0.22837304	0.18538064	0.18952417	0.32223266	0.23470341	0.17982718	0.20230862	0.32345122	0.19281921	0.29838005	0.32318321	0.12911253
0.22965032	0.24175027	0.22300351	0.16535331	0.26912162	0.18150327	0.13518883	0.20563813	0.20474613	0.17463943	0.18489514	0.21860471	0.23552635	0.26248485	0.1882541	0.2006488	0.17931022	0.20570664	0.23086947	0.17574011	0.18372534	0.27695477	0.17916535	0.22559339	0.26157305	0.19941513	0.20806685	0.24604338	0.16478111	0.20919347	0.24696158	0.18292478	0.16852361	0.3072547	0.25477138	0.18047786	0.21614926	0.29375499	0.18740955	0.26286447	0.29436532	0.20630594
0.17948127	0.21715382	0.1997377	0.15977871	0.17519952	0.1694161	0.155889	0.21750109	0.21433082	0.16562052	0.19375892	0.22319643	0.24048775	0.26374993	0.1548411	0.13854505	0.15452667	0.18086775	0.22341976	0.16403256	0.17130305	0.27119613	0.13826098	0.22368868	0.23703581	0.18535969	0.22067581	0.20561999	0.15784413	0.21873596	0.20603877	0.17137671	0.16779679	0.26074961	0.24238135	0.17006192	0.18878518	0.29799637	0.18113554	0.24919964	0.29790986	0.19680923
0.18518011	0.20366448	0.21302131	0.17802417	0.24923697	0.17040324	0.16788496	0.21504226	0.20503567	0.1623123	0.20093551	0.224612	0.23320967	0.2703833	0.17783682	0.18526563	0.1716162	0.18465234	0.2357631	0.16591324	0.16570616	0.26322657	0.1850715	0.21929479	0.25659457	0.18537447	0.19431856	0.1806926	0.16048113	0.19483283	0.17972486	0.17051728	0.15095916	0.25400034	0.23846522	0.1713852	0.18027677	0.21874338	0.18145451	0.17028388	0.21840021	0.1950286
0.17561308	0.20780347	0.18701783	0.1494495	0.17937648	0.14856872	0.16093445	0.19748271	0.19292569	0.14979516	0.18664782	0.16542849	0.1550712	0.2250071	0.20582664	0.20178266	0.1976151	0.20693332	0.23942396	0.18033877	0.18828484	0.27915958	0.20400491	0.22156158	0.27152115	0.19194192	0.22785364	0.23317876	0.16717152	0.22549912	0.23544142	0.20150542	0.20241207	0.29405969	0.25897297	0.20638594	0.19290932	0.33372581	0.21342987	0.30210257	0.33374175	0.1906338
0.19816196	0.22096217	0.21056093	0.16413337	0.22920357	0.19835788	0.14638998	0.19095458	0.18758062	0.16659406	0.1818445	0.21430282	0.22750688	0.2610209	0.17242126	0.2300518	0.17169106	0.19628271	0.2278955	0.15771334	0.17018068	0.26802433	0.22588336	0.20963599	0.22776754	0.19005443	0.21672781	0.2230044	0.15825498	0.22070712	0.22732899	0.1866955	0.2131575	0.28288335	0.25215325	0.22463189	0.20647956	0.32669565	0.20382214	0.28650385	0.32598239	0.18320194
0.21249045	0.2384101	0.22063266	0.20012845	0.24809398	0.21296766	0.1342552	0.19558297	0.19249538	0.16561796	0.18412425	0.21909189	0.22988309	0.25558046	0.18135358	0.18021165	0.18581918	0.18243398	0.23428766	0.16866969	0.17031939	0.26223183	0.17930177	0.21663582	0.2374585	0.19994108	0.23662464	0.26040173	0.17017102	0.23577696	0.25948435	0.20047127	0.20083803	0.30051404	0.29343185	0.19626255	0.20059355	0.32819605	0.20453043	0.30463919	0.32771268	0.1948206
0.17903268	0.24578725	0.21760124	0.18539822	0.19971788	0.19354117	0.13776363	0.20238678	0.19767661	0.18358096	0.18718188	0.20525078	0.2159811	0.25664973	0.18730392	0.20899281	0.19153893	0.20724922	0.2365299	0.17660563	0.17636454	0.27196991	0.21503459	0.21632521	0.26140949	0.19210319	0.20804453	0.23397847	0.17268477	0.20870596	0.23806669	0.18987289	0.16925113	0.30082589	0.23685788	0.22797948	0.17772558	0.29945254	0.19871607	0.26246008	0.29875833	0.19744471
0.21642926	0.21727541	0.21668008	0.19726126	0.16999479	0.17863737	0.15728582	0.20512301	0.20188285	0.18494515	0.19383657	0.22241585	0.24651542	0.27479097	0.21301036	0.18663751	0.20440373	0.18653686	0.23055607	0.1659254	0.1839606	0.2708168	0.17239413	0.22067125	0.2399064	0.19130836	0.23975621	0.24689737	0.17013699	0.23882216	0.24864912	0.19937046	0.20160195	0.30003086	0.26070347	0.23195863	0.21918112	0.33264053	0.1891728	0.28751883	0.3320204	0.1882548
0.19187689	0.20432693	0.21941096	0.19406542	0.20663442	0.18580525	0.14563462	0.21509913	0.20779087	0.17207101	0.19683227	0.20903309	0.22658429	0.25943357	0.182083	0.1763525	0.16517483	0.19245568	0.23175681	0.17126702	0.17273301	0.26177642	0.17558675	0.21410191	0.22238599	0.19519354	0.2460065	0.2510125	0.17064635	0.24634545	0.25191757	0.19901355	0.19857112	0.28542894	0.25599155	0.24068853	0.20529325	0.30551296	0.19951247	0.28393036	0.30502617	0.19462042
0.17799333	0.19610344	0.21076418	0.19632487	0.22515683	0.16105665	0.14684527	0.19830088	0.195528	0.16575678	0.18150918	0.21144113	0.23081926	0.26118875	0.217428	0.1973014	0.20392208	0.18540099	0.23272869	0.17323786	0.17476073	0.27723858	0.20941865	0.22252218	0.24896054	0.19526623	0.21378925	0.23931552	0.16047128	0.21455038	0.24181482	0.18778291	0.18531279	0.30098677	0.2468117	0.20637165	0.16766521	0.29983151	0.19660863	0.26291701	0.29970586	0.20399664
0.20710106	0.22999811	0.23634639	0.18529773	0.24039277	0.20157723	0.16110122	0.20608176	0.20203702	0.18181977	0.19993593	0.21635927	0.22930102	0.25540498	0.21165249	0.19348601	0.21172737	0.20186815	0.25013444	0.17376082	0.1767047	0.27257285	0.18285784	0.22612487	0.26597035	0.19363759	0.23067547	0.23315294	0.16214132	0.23139194	0.23351309	0.18723422	0.17909493	0.3132523	0.24586539	0.18712047	0.17470071	0.31999269	0.19998939	0.26764807	0.31989253	0.18803386
0.17474124	0.2029137	0.21997552	0.17760485	0.19868971	0.18735416	0.1570321	0.20812669	0.20496395	0.19121246	0.19637321	0.21345781	0.21803364	0.25687462	0.20135896	0.15121125	0.19979775	0.19180903	0.22989011	0.1681229	0.17823526	0.26434812	0.17611258	0.22486067	0.25474423	0.1966017	0.22746514	0.24069898	0.1750648	0.23011579	0.24480024	0.19643232	0.19949007	0.28546795	0.25343779	0.21048857	0.21815038	0.33533338	0.21323521	0.30666316	0.33565849	0.20645253
0.12807073	0.13147709	0.18875594	0.17127255	0.1602201	0.1838153	0.15268598	0.20100467	0.19377705	0.1641352	0.19484416	0.22274113	0.24793348	0.27168387	0.1833436	0.17054969	0.18604127	0.20217484	0.21710765	0.17014165	0.17485496	0.27145475	0.15310007	0.21656787	0.23581204	0.19609068	0.22937113	0.23494545	0.17269717	0.23003104	0.23546	0.20205657	0.19871601	0.3080337	0.23264217	0.19995569	0.18038116	0.32986706	0.21031794	0.29737327	0.32960805	0.20518675
0.17142801	0.17879438	0.2007294	0.13137543	0.15167207	0.1248441	0.1537708	0.20597434	0.208184	0.16845299	0.19348399	0.23569061	0.24520196	0.27766195	0.16896911	0.19691195	0.16546483	0.19761144	0.24399772	0.17953776	0.18636221	0.27577582	0.17644355	0.21707273	0.24518256	0.19769768	0.25156239	0.24823372	0.17461689	0.25040269	0.24674547	0.19993724	0.18769637	0.29464439	0.26182708	0.19046004	0.21534075	0.32814756	0.20115615	0.28972355	0.32765433	0.2069374
0.22463247	0.2793079	0.24364938	0.23500478	0.21683703	0.21368933	0.15255962	0.17894566	0.17022341	0.15315951	0.17587563	0.21553122	0.22697222	0.24747136	0.17453457	0.18837488	0.17009686	0.17864665	0.2132825	0.16716775	0.1766534	0.25949401	0.18819983	0.21265487	0.20562279	0.19094962	0.21807809	0.221991	0.16857198	0.22086869	0.22036116	0.18920806	0.19038497	0.26398173	0.25146028	0.20873484	0.17847686	0.29773653	0.16465269	0.2504786	0.29781526	0.20606671
0.15798883	0.18178657	0.19881967	0.19637752	0.14838976	0.16599835	0.1818697	0.20836687	0.20031516	0.19024087	0.18308914	0.22948836	0.24338064	0.26905176	0.18337078	0.2060136	0.19252181	0.20444363	0.2414633	0.17813557	0.1867784	0.28348276	0.22122891	0.21817613	0.24922879	0.19270766	0.19432847	0.19262135	0.16548124	0.19353689	0.19754747	0.18045762	0.13678116	0.27499092	0.24610819	0.18235403	0.14563154	0.16251828	0.16673115	0.11741225	0.16138788	0.1951099
0.13034616	0.10819817	0.19251408	0.11910933	0.16202153	0.1081946	0.1900225	0.2295702	0.22150537	0.21695949	0.21839921	0.23458901	0.25666365	0.27105477	0.20350602	0.16866094	0.20340189	0.1794678	0.2256707	0.17211826	0.18918727	0.27045521	0.18218265	0.21667644	0.24439837	0.20410168	0.22363593	0.24954906	0.16916417	0.22464581	0.25508931	0.19720314	0.19411111	0.32647115	0.26215935	0.20196851	0.24130113	0.35690191	0.21048854	0.31819215	0.35690078	0.18452789
0.17522733	0.21787825	0.22494362	0.1759968	0.14492181	0.220193	0.16244772	0.21162067	0.20685126	0.2110685	0.21191765	0.22886102	0.24231246	0.2663151	0.21252228	0.15265153	0.21610488	0.18505761	0.22701249	0.16803741	0.19807081	0.26607236	0.15436715	0.22206366	0.26029858	0.19708905	0.17767166	0.22053041	0.16256769	0.1756527	0.22556752	0.17362989	0.14577799	0.31226695	0.24621916	0.22486715	0.23338675	0.28407264	0.19316371	0.23221777	0.28384969	0.19052604
0.18956147	0.22344017	0.23493928	0.19675156	0.19421181	0.21179821	0.16705666	0.21797822	0.21377	0.20877242	0.21621892	0.23011062	0.23866673	0.27024221	0.21011186	0.15895665	0.206412	0.19582546	0.23100264	0.17640993	0.19662394	0.26813188	0.15793175	0.22341165	0.22846456	0.20645806	0.22244127	0.2384994	0.17387101	0.22124325	0.23795107	0.19982566	0.18303117	0.29873696	0.27122891	0.19404931	0.21064846	0.32477286	0.1927305	0.28123504	0.32487455	0.19927366
0.21820754	0.26843393	0.24628389	0.20245153	0.23953405	0.210327	0.18229042	0.22939809	0.21996467	0.21701117	0.22575124	0.22687444	0.2373946	0.26708773	0.21758717	0.14906992	0.22354251	0.19334547	0.2221428	0.17766315	0.19246475	0.26459876	0.15810338	0.22239417	0.22787362	0.19033527	0.15068422	0.17923851	0.16004574	0.1536614	0.17728148	0.16403264	0.16525456	0.23251086	0.21186264	0.13868229	0.13873516	0.25066784	0.17375574	0.17424704	0.25035441	0.2006644
0.1700694	0.17440647	0.22084291	0.14972055	0.11596543	0.15017375	0.16010894	0.20424266	0.20085955	0.1993662	0.19837028	0.23657012	0.24583887	0.26953456	0.18703929	0.1675467	0.18001696	0.18157136	0.20857042	0.17060617	0.18596144	0.26781398	0.15642506	0.22197472	0.24702172	0.19760461	0.22274809	0.20484199	0.16555375	0.22389266	0.20835912	0.17671606	0.14671409	0.25942931	0.24439102	0.21636578	0.19416502	0.30489528	0.1946889	0.23348972	0.30470121	0.13181531
0.18685848	0.20036298	0.21793482	0.18341786	0.18914336	0.17816238	0.16998821	0.20100708	0.19733253	0.18036366	0.20527592	0.2337202	0.23513043	0.26217207	0.17610529	0.15467472	0.17470104	0.17005388	0.20243083	0.16342431	0.18575384	0.25369766	0.15091102	0.22046277	0.22178836	0.20202625	0.2131426	0.25228831	0.16897255	0.21177985	0.2492329	0.18910459	0.17283994	0.30021	0.23926298	0.19576654	0.17405587	0.32948422	0.21257919	0.30078992	0.32979083	0.1755085
0.19389118	0.19858998	0.22227821	0.17222652	0.24188204	0.20542651	0.16556616	0.21224315	0.20277868	0.17645495	0.19889288	0.25006413	0.25168902	0.27917185	0.21222627	0.14563069	0.20495009	0.16496664	0.19434628	0.16077398	0.18200468	0.25905231	0.15192235	0.21406551	0.18794481	0.19906686	0.22214773	0.19890538	0.16914147	0.22293778	0.19899736	0.17625773	0.16825949	0.28235599	0.24059139	0.2213136	0.13973829	0.29385749	0.18400653	0.24940874	0.2940591	0.19299091
0.18452805	0.19908722	0.21787859	0.21370332	0.23214038	0.20599656	0.17524073	0.22171906	0.21133183	0.19524883	0.20907231	0.24246737	0.2508032	0.26946133	0.22738393	0.21997546	0.22388816	0.2055835	0.22330001	0.18021686	0.19839838	0.28007644	0.21324469	0.22851433	0.25646842	0.19460227	0.17169034	0.19063434	0.16211446	0.17244674	0.18654032	0.17597328	0.16014265	0.26202378	0.21735291	0.19362189	0.16476448	0.29036021	0.17829952	0.25583065	0.29015976	0.18689436
0.15895662	0.15478687	0.21135741	0.1695839	0.14131451	0.15192124	0.15555169	0.19966084	0.19595298	0.19148307	0.1963014	0.22969891	0.23756979	0.26920637	0.16765015	0.17855459	0.17307872	0.19885777	0.23499238	0.1780711	0.20036578	0.27109265	0.18706217	0.23283786	0.23800465	0.20928967	0.22476912	0.23818298	0.17856929	0.22642732	0.23478384	0.1935108	0.20117262	0.28101069	0.24045004	0.21218574	0.18314002	0.33509639	0.20787919	0.30205041	0.33452532	0.19661154
0.19717838	0.23128624	0.22888213	0.21240045	0.21788304	0.18305309	0.17449209	0.20634015	0.19793935	0.1941562	0.20431656	0.24928944	0.26879954	0.28947914	0.1654328	0.18417458	0.16389728	0.19470541	0.2118835	0.16943166	0.18941848	0.25181067	0.18536399	0.22495857	0.21238464	0.20019977	0.19521588	0.21432716	0.17055896	0.19620278	0.21726702	0.18674897	0.17698602	0.28295496	0.27976945	0.21394575	0.19318753	0.32479417	0.19578028	0.27436814	0.32469243	0.1849473
0.23692888	0.26637346	0.24036197	0.18290007	0.23227634	0.23611833	0.15063851	0.19474404	0.1906178	0.18007801	0.19788803	0.23514557	0.24465196	0.27413341	0.19060761	0.1511742	0.19475113	0.18944325	0.2404055	0.17797098	0.19325851	0.26254949	0.15007521	0.2318704	0.23920463	0.21400781	0.21728425	0.27530673	0.17881502	0.21707252	0.27260876	0.20305738	0.181017	0.30338719	0.26718879	0.20328373	0.20934033	0.32486275	0.20001394	0.28644082	0.32543311	0.19262202
0.14793415	0.16804217	0.20362972	0.14944082	0.15554516	0.19217539	0.1563686	0.20614532	0.20301592	0.20382388	0.19228981	0.22418049	0.23186836	0.26674554	0.21123748	0.18478969	0.2035062	0.20054521	0.22434634	0.17846499	0.19933742	0.27183294	0.18860783	0.23477243	0.2477154	0.20513575	0.20329475	0.24284483	0.16944082	0.20275448	0.2418039	0.17820255	0.20641625	0.25994104	0.24671301	0.19894989	0.2012872	0.29391444	0.19790435	0.21972565	0.29357219	0.19562334
0.19840223	0.24894939	0.23918355	0.1795233	0.22406937	0.226786	0.13780995	0.19872072	0.18726671	0.21241139	0.20848688	0.223618	0.23625399	0.27080852	0.18273419	0.21087457	0.19303578	0.20646371	0.23110247	0.17860055	0.19417237	0.2806778	0.20916551	0.23409566	0.25739917	0.21345422	0.22776237	0.24090013	0.17452596	0.22662729	0.24288471	0.17995384	0.19251439	0.29933819	0.25190988	0.21578625	0.18735623	0.28517115	0.20080987	0.24732636	0.28543225	0.20215009
0.18509811	0.18292199	0.21547168	0.18908437	0.2151619	0.18463215	0.19248073	0.21389903	0.20614022	0.21002626	0.22204784	0.234677	0.23768389	0.27293259	0.20189081	0.19290382	0.19532308	0.20266686	0.23101218	0.17602593	0.20291819	0.26715663	0.18677877	0.22144593	0.22557728	0.21758245	0.22097448	0.2631458	0.18028791	0.22018398	0.26391023	0.19273405	0.20607163	0.3157303	0.25794038	0.22084166	0.21423331	0.3647612	0.22190052	0.34194562	0.36479628	0.18495016
0.17714483	0.18949641	0.21106231	0.15773053	0.11687407	0.20222543	0.15632504	0.19487455	0.18408594	0.16269711	0.19915275	0.24203847	0.26580185	0.27173269	0.19117482	0.18898381	0.19174679	0.17540357	0.22530393	0.1719424	0.19320478	0.26825058	0.1812696	0.23271608	0.23616698	0.21172769	0.23226489	0.23906319	0.17932138	0.23085749	0.2382707	0.19270261	0.20317799	0.29828811	0.25870654	0.19968471	0.19870792	0.3239468	0.21212524	0.27092633	0.32421058	0.20277929
0.18711938	0.18876131	0.22815154	0.15118925	0.20849876	0.24853614	0.18239519	0.20637558	0.20062707	0.19242322	0.20421107	0.23471633	0.25637877	0.27958664	0.22636876	0.22961071	0.22736914	0.18680032	0.22207847	0.17159595	0.18735965	0.2445998	0.23112015	0.22955233	0.22464746	0.20929366	0.23620871	0.21781857	0.17628348	0.23286951	0.21202137	0.18797879	0.1738175	0.28155228	0.24753104	0.23642848	0.22257636	0.28491417	0.20161474	0.22253256	0.2842584	0.19223939
0.18487978	0.17313115	0.21665232	0.15310615	0.20888357	0.19744338	0.16520999	0.21672311	0.20598684	0.21831459	0.21113157	0.23953624	0.26170239	0.28243539	0.21398407	0.17552195	0.20787251	0.21107322	0.23236245	0.18510126	0.21483445	0.27521116	0.17557047	0.23677434	0.26730537	0.20792696	0.22736172	0.2392997	0.18077408	0.22718354	0.23901814	0.20714332	0.189484	0.30720395	0.24919851	0.22471941	0.18640736	0.31121701	0.19767828	0.25948027	0.31126967	0.18486382
0.2461383	0.27431065	0.26194865	0.18493851	0.24198517	0.25564814	0.13988759	0.20648926	0.19812922	0.2139208	0.21388194	0.24040586	0.25998664	0.2655775	0.14030382	0.15923247	0.1484257	0.17243643	0.20756377	0.1693715	0.19188623	0.23343548	0.1461741	0.22640309	0.20675105	0.20055284	0.21534066	0.18712936	0.17787579	0.21612178	0.19050133	0.18668628	0.18168949	0.278934	0.23674342	0.21087705	0.21568589	0.27638784	0.20207188	0.2482229	0.27640659	0.19716047
0.22498178	0.22718698	0.23949714	0.21138671	0.26285923	0.21260548	0.17981765	0.23120147	0.23028119	0.2188424	0.22275023	0.24795946	0.24368253	0.2737641	0.20983051	0.2421224	0.21971481	0.20152682	0.24409102	0.18248008	0.19884551	0.28279722	0.23606311	0.23665337	0.25684726	0.20669371	0.18246031	0.22834255	0.16600712	0.17852502	0.22543153	0.17466161	0.16378827	0.24919322	0.26757208	0.20677276	0.18242879	0.27550057	0.20538802	0.2067351	0.27481669	0.20970356
0.1687955	0.19281697	0.21655659	0.17628884	0.18883625	0.22705749	0.16603144	0.19308026	0.18035176	0.1946331	0.2074887	0.25078824	0.26508713	0.27620327	0.17902154	0.16223516	0.1729231	0.16577217	0.1984224	0.16638295	0.17845649	0.24812977	0.16928329	0.2307777	0.22690706	0.2033885	0.18928717	0.17637272	0.17323713	0.18765117	0.17792927	0.17808421	0.17979601	0.28401902	0.23627603	0.23556128	0.16882317	0.25933447	0.20579936	0.19357318	0.2598196	0.19186935
0.22625461	0.22947258	0.25316134	0.20170908	0.21244569	0.2024729	0.14841455	0.20318714	0.18768583	0.19373633	0.21065649	0.23596857	0.24489214	0.27037266	0.20217746	0.15690114	0.21265031	0.19403708	0.21523705	0.17527807	0.19408536	0.25058523	0.16799635	0.23171969	0.21984576	0.21255426	0.2027784	0.24224991	0.18118967	0.20178363	0.24289384	0.19926603	0.16105811	0.31526846	0.25360906	0.21258305	0.12337082	0.29505157	0.19532992	0.26398978	0.29570481	0.18650249
0.2456857	0.21958752	0.24400893	0.22346044	0.26266298	0.20625903	0.1936236	0.22080763	0.2142507	0.22205155	0.22500323	0.23441288	0.24268384	0.27405122	0.23875819	0.18613106	0.24043639	0.21056654	0.24534911	0.19306442	0.21091405	0.27837956	0.19476403	0.24172732	0.27662143	0.21761186	0.23223564	0.23958829	0.18547808	0.23266478	0.23977388	0.19839908	0.19585167	0.30108023	0.27919105	0.21380164	0.16123061	0.29927769	0.20954905	0.26440752	0.29919231	0.19535865
0.2217294	0.21630014	0.24721637	0.20693117	0.144269	0.2105533	0.16686425	0.21717978	0.20464879	0.22570482	0.22050801	0.25613421	0.27163267	0.2857233	0.17788656	0.21350405	0.17470847	0.19249393	0.21818785	0.17449653	0.1925642	0.26078689	0.21227464	0.23310308	0.25100347	0.22075008	0.24666113	0.27026218	0.18710189	0.2473252	0.27082255	0.22228964	0.20998208	0.3172327	0.28139028	0.2417703	0.20597056	0.37774384	0.22970764	0.35392725	0.37780404	0.17890167
0.22036847	0.22253813	0.24188533	0.21148287	0.2226412	0.23924033	0.15474617	0.21167639	0.20392179	0.21701613	0.21137801	0.22188266	0.22224103	0.26457363	0.19660957	0.20132624	0.17399488	0.18127975	0.21874553	0.18328115	0.19190598	0.26441285	0.20206554	0.23465104	0.24043891	0.20829166	0.21094455	0.2123379	0.17361541	0.20842828	0.20906676	0.17995264	0.1782891	0.27668643	0.24780607	0.22020318	0.20044428	0.28096643	0.2144141	0.22836156	0.28176507	0.18699062
0.2193521	0.23547579	0.2452459	0.24535824	0.26847115	0.23348518	0.20860663	0.22176632	0.21267821	0.20481811	0.21373984	0.23610844	0.24320917	0.27077046	0.21623226	0.22411686	0.2177337	0.19370314	0.21404168	0.18340592	0.19400133	0.259294	0.21067847	0.23291224	0.24216482	0.20588461	0.21072747	0.1826952	0.1752993	0.20698459	0.18332762	0.1825069	0.18639916	0.26464429	0.25443587	0.19023092	0.22618312	0.28903294	0.21790564	0.24167106	0.28912109	0.19928195
0.22695877	0.2225588	0.23579508	0.16465992	0.19458583	0.21927591	0.15229207	0.2089166	0.19598266	0.20557474	0.20845731	0.23828655	0.26488927	0.28048855	0.17948417	0.19327946	0.17816076	0.20096295	0.23695229	0.19040239	0.20759405	0.26427054	0.18552417	0.23769982	0.24615756	0.21386853	0.23728697	0.24745375	0.18235691	0.2364897	0.24774686	0.19436198	0.21054626	0.28278729	0.24026217	0.17520122	0.21123852	0.31132701	0.21172959	0.26588804	0.31224281	0.19663203
0.18168037	0.19843055	0.22482195	0.15312834	0.14839484	0.17455943	0.15968031	0.20553955	0.19435298	0.21393405	0.20768782	0.23370254	0.23872559	0.26869673	0.19366054	0.20346464	0.17906329	0.1806241	0.21183614	0.17337927	0.18477716	0.25422326	0.19706778	0.23444876	0.22985107	0.21844202	0.2402568	0.24814405	0.18461631	0.23903869	0.24942499	0.20309278	0.17348036	0.29721498	0.2650868	0.21846892	0.19527481	0.32916906	0.23042215	0.31881741	0.32888973	0.19756094
0.21233018	0.23407896	0.23697163	0.19999935	0.22325766	0.24188901	0.16343383	0.22556072	0.21977185	0.2234309	0.21625018	0.23933721	0.24417607	0.26944825	0.20857491	0.22729807	0.2003559	0.21954434	0.2424043	0.19435479	0.21821785	0.28505239	0.21806709	0.24440828	0.27907902	0.21471903	0.21556216	0.20667103	0.18184471	0.2142967	0.20475802	0.17988506	0.15705968	0.26911837	0.2307996	0.20237297	0.15646176	0.29523993	0.21624997	0.22829702	0.29512897	0.19534276
0.20357776	0.2145025	0.23757528	0.18541431	0.21330102	0.21779406	0.18257415	0.21705937	0.20680554	0.20561336	0.21908614	0.24298255	0.25570789	0.27558324	0.18986712	0.23088661	0.19116655	0.21615238	0.24451971	0.19078416	0.20218533	0.26880258	0.23165295	0.24305373	0.26297981	0.21426669	0.21670198	0.23732248	0.18437876	0.21816747	0.23317833	0.19752373	0.19763876	0.29529202	0.25356016	0.23090982	0.23713031	0.31475902	0.21823418	0.27372801	0.31406811	0.19335368
0.21590486	0.24407314	0.22442533	0.1789383	0.24186921	0.21884526	0.16800165	0.21903881	0.21185279	0.20995663	0.22099403	0.24307795	0.24385823	0.27660701	0.19409072	0.21386904	0.1868981	0.19840693	0.23601435	0.19147269	0.19873273	0.26702002	0.21191427	0.23869614	0.27746621	0.20621493	0.17190167	0.2272891	0.17515931	0.17366581	0.22405063	0.18335506	0.17465845	0.26642126	0.25471696	0.22993267	0.1989096	0.28840494	0.21368523	0.22893433	0.28864855	0.20255153
0.21486023	0.23290764	0.22249356	0.20723979	0.20561989	0.27428725	0.17567706	0.21209066	0.20666316	0.1843769	0.21497142	0.23856235	0.23228186	0.26834425	0.18430969	0.20624109	0.19547951	0.21566264	0.25518855	0.20103587	0.21811625	0.28083089	0.21925655	0.23897371	0.28334561	0.21716885	0.23467788	0.25246045	0.18393628	0.23459999	0.24551079	0.20613746	0.19753397	0.27037624	0.26409489	0.2085325	0.17873649	0.32718822	0.21434452	0.28297633	0.32731816	0.19778626
0.20394249	0.19708245	0.23146212	0.15315448	0.23910356	0.2503548	0.15867318	0.21420303	0.20563787	0.21330869	0.21683159	0.25316301	0.25724795	0.28533444	0.16933231	0.22719106	0.15767518	0.18559489	0.22702323	0.18879907	0.19125071	0.258968	0.20963676	0.2378957	0.23291628	0.21583718	0.242599	0.24285856	0.184817	0.24285498	0.24266292	0.19385727	0.16742083	0.26367041	0.25887391	0.24579315	0.20079747	0.32194799	0.21839221	0.27879947	0.32245332	0.18823066
0.23559746	0.26706782	0.24690606	0.2252648	0.31858668	0.28323242	0.17522942	0.22692819	0.21626782	0.22840403	0.22241282	0.23598279	0.23001121	0.26416451	0.20749545	0.2214471	0.20943852	0.21206897	0.23621839	0.19582571	0.22078797	0.2755959	0.22691549	0.24612117	0.27798039	0.21635522	0.22546579	0.27662468	0.18832673	0.22682497	0.27204815	0.20789605	0.19868791	0.30002207	0.26186168	0.20107672	0.20266759	0.32660609	0.22509316	0.30247232	0.32638752	0.19916205
0.23336069	0.22376303	0.23411728	0.21127556	0.21452044	0.26665521	0.17481458	0.21374609	0.20866716	0.21485625	0.21044034	0.25341937	0.25909635	0.28238401	0.12482617	0.1692328	0.12908772	0.17323603	0.21130995	0.17568535	0.19116482	0.24807419	0.18251814	0.22907992	0.20801778	0.2151635	0.22125138	0.25800732	0.18416333	0.22319096	0.25516874	0.20380738	0.20176068	0.29908076	0.27316269	0.25749812	0.22310907	0.31644964	0.22190428	0.29335535	0.31603125	0.18279454
0.20778686	0.21520844	0.23359787	0.15789744	0.1722648	0.19482672	0.15771808	0.22211993	0.21326633	0.20537218	0.21571396	0.24884968	0.23529345	0.26709923	0.20468526	0.18816641	0.19847254	0.21466601	0.24468921	0.19287437	0.21799426	0.28079504	0.19977021	0.24567072	0.27174601	0.19793116	0.18823566	0.12280724	0.17383291	0.19052373	0.12707201	0.17838013	0.13732219	0.24875063	0.25779012	0.21524598	0.19225466	0.20719139	0.20573014	0.12228476	0.20786805	0.19710043
0.21494113	0.22413653	0.23775452	0.13374177	0.20478629	0.24570608	0.16529052	0.21956427	0.21733199	0.22235422	0.21350396	0.23988183	0.24355449	0.27482638	0.18902975	0.21234657	0.17048797	0.21186481	0.24259138	0.19588326	0.20918424	0.27607173	0.20991257	0.24146236	0.26784471	0.2063316	0.22026896	0.21624181	0.1800366	0.2176391	0.21403763	0.19818734	0.17737803	0.29506081	0.23517063	0.21357541	0.2082589	0.31045443	0.22410315	0.25405321	0.31009933	0.19118202
0.20942391	0.19406036	0.21966995	0.13995813	0.22533099	0.23904671	0.17357253	0.21821985	0.20676428	0.20333095	0.21244167	0.23686694	0.22885403	0.27116457	0.18611412	0.21008614	0.17536815	0.19238566	0.22803481	0.18643057	0.19635881	0.26576889	0.19707316	0.24156244	0.26098645	0.21673065	0.21014187	0.23699643	0.17813228	0.21505253	0.23219506	0.21963809	0.19660501	0.28472438	0.25733358	0.22964762	0.21606553	0.34640524	0.22558193	0.32243368	0.34676245	0.19037721
0.1380749	0.16373388	0.18521993	0.12929089	0.13469183	0.235818	0.19495283	0.22433983	0.21448575	0.21142842	0.22220773	0.22329231	0.22895853	0.26003459	0.19332372	0.19071138	0.19469173	0.20028055	0.22837885	0.18872473	0.20199497	0.26044449	0.19547582	0.23593703	0.24861903	0.21678394	0.21632786	0.26024735	0.18410932	0.21670444	0.25955597	0.20183697	0.19481441	0.3030059	0.2778978	0.21164638	0.24480534	0.32897016	0.23355502	0.29241022	0.32891324	0.1982303
0.2009113	0.21903808	0.21341935	0.18754904	0.20160103	0.20292087	0.16781189	0.19424407	0.1802958	0.17822491	0.20728135	0.25259441	0.25075555	0.27713853	0.18629788	0.19791296	0.17898834	0.21136609	0.22460309	0.19004825	0.20369835	0.2690745	0.19019423	0.24259751	0.25822046	0.21825638	0.24951053	0.24491186	0.18172607	0.2526207	0.24173261	0.20076744	0.19529715	0.29663789	0.25828534	0.23568752	0.21850115	0.30405805	0.22551949	0.24541502	0.30379757	0.20850961
0.12850967	0.12099747	0.17959054	0.10819477	0.22102244	0.18764374	0.16461685	0.21443504	0.20760244	0.20708303	0.21330975	0.24823406	0.24731691	0.2714569	0.20730218	0.21279316	0.20322144	0.19727258	0.23057966	0.18576245	0.20133097	0.27651641	0.21107359	0.245244	0.25372419	0.20806146	0.20064044	0.22504899	0.18149146	0.19922443	0.22715002	0.18289782	0.19731349	0.27156582	0.22838907	0.19117367	0.17551769	0.3070226	0.22845097	0.28781766	0.30737329	0.18915567
0.20707862	0.21195123	0.20563467	0.18553597	0.16671185	0.20253675	0.18423347	0.21013322	0.20939659	0.2070367	0.20968856	0.25389919	0.24611987	0.27512145	0.21601498	0.22506784	0.22402243	0.18933061	0.21983217	0.1927077	0.20337805	0.27457082	0.22487828	0.24133772	0.25656179	0.21555945	0.24160171	0.26529017	0.18724948	0.2411789	0.26605478	0.21758176	0.18408705	0.32369402	0.25711173	0.22689988	0.18766545	0.35632816	0.24477595	0.3300682	0.35609943	0.20138945
0.17460363	0.16019884	0.21969059	0.1467635	0.2140808	0.22158428	0.15230833	0.21760659	0.21240221	0.20941423	0.20993112	0.24384341	0.25945511	0.27332529	0.18918003	0.19386789	0.18185452	0.17366564	0.20340727	0.17830405	0.19564183	0.24998815	0.17904681	0.23804691	0.2326639	0.21611533	0.22738178	0.25330034	0.18146935	0.23028821	0.25184298	0.20695829	0.19160379	0.297975	0.28048214	0.22590695	0.22766343	0.30652201	0.21962102	0.27937862	0.30624127	0.2032076
0.21243683	0.22004561	0.24120967	0.19868132	0.23938222	0.19969186	0.19990124	0.23140074	0.22416145	0.22357036	0.22399759	0.23809129	0.22952966	0.27093279	0.16891557	0.19292852	0.16964427	0.18652935	0.20771472	0.1836075	0.20128284	0.25406414	0.19241917	0.23398124	0.23708868	0.21344005	0.21985851	0.24050592	0.18277316	0.21966258	0.24042423	0.20433283	0.19678952	0.2674576	0.27040064	0.20482239	0.1553544	0.28278676	0.22914739	0.23160447	0.28275958	0.19395171
0.2433777	0.24850623	0.24051929	0.1937212	0.23700555	0.22246668	0.16020143	0.22400601	0.21168034	0.22778803	0.21689858	0.23612674	0.24018285	0.26310492	0.18921919	0.17763323	0.19686829	0.19572496	0.21026912	0.18811594	0.20804168	0.25501889	0.17691353	0.23368093	0.23077856	0.21552764	0.23665771	0.23551694	0.18214878	0.23894088	0.23393355	0.1953799	0.18171729	0.31859216	0.27080798	0.21028933	0.22867516	0.30519277	0.22398283	0.27928048	0.30578515	0.2045487
0.22611046	0.24150252	0.23227027	0.18224339	0.18642764	0.20255359	0.16408813	0.22030295	0.214696	0.20153038	0.21100426	0.25083315	0.23989941	0.274149	0.1594086	0.19406475	0.15696016	0.21037421	0.2341786	0.18905802	0.20110837	0.2611703	0.2063307	0.23659942	0.25514016	0.21001175	0.23187755	0.21943539	0.18181956	0.2282306	0.21533816	0.19387591	0.1927944	0.27520761	0.25458717	0.2489184	0.15965956	0.29068688	0.21594925	0.25924146	0.29079238	0.19330326
0.17978869	0.23365262	0.22909395	0.16663831	0.21523277	0.20799601	0.15531608	0.21575628	0.20774665	0.2046794	0.21174237	0.24860185	0.25078064	0.27382472	0.1780685	0.17746921	0.17153735	0.19782247	0.22250563	0.18528692	0.19902889	0.24892728	0.17957759	0.23417453	0.23557551	0.20903268	0.20819481	0.25436401	0.18046395	0.21041439	0.25067899	0.18883762	0.17361438	0.29986814	0.26026368	0.19627504	0.1992753	0.30652791	0.2196244	0.28526407	0.30618215	0.19443391
0.18043981	0.22599384	0.22600834	0.17790556	0.19317445	0.22575985	0.15930936	0.22420795	0.22041038	0.20613994	0.21759117	0.23179194	0.21579455	0.26033807	0.22736324	0.21110293	0.21354601	0.21629645	0.25374889	0.20503877	0.21169962	0.27261874	0.22065127	0.24653438	0.26189655	0.21298641	0.19530796	0.25447357	0.1733062	0.19830611	0.25358152	0.18842563	0.14150302	0.29389963	0.25235474	0.21976605	0.19333395	0.27595702	0.21473151	0.22265624	0.27579218	0.20132513
0.224511	0.23287845	0.23245397	0.14327264	0.22170536	0.22507015	0.12855987	0.18805738	0.18576698	0.20719609	0.20228539	0.24144265	0.25315198	0.2759819	0.19517136	0.19981116	0.20111747	0.23049876	0.26084733	0.19609405	0.21400511	0.27172464	0.20597006	0.24070127	0.26355103	0.21435164	0.2328501	0.25737071	0.18467978	0.23350768	0.25375667	0.20601299	0.17388861	0.31775993	0.27080256	0.22907712	0.21205834	0.30926642	0.2339188	0.28927505	0.30906197	0.19961381
0.18088105	0.19052148	0.22556055	0.1846247	0.1825268	0.18823256	0.16942048	0.22056401	0.21345168	0.20259917	0.21831028	0.24310844	0.24440697	0.27476037	0.20662116	0.21513894	0.20018557	0.22049879	0.24623771	0.20313071	0.2148702	0.2770294	0.21754235	0.24052756	0.27063835	0.21216117	0.18643114	0.21761076	0.17657727	0.1870721	0.21644352	0.18411331	0.15838225	0.27335623	0.2442749	0.17255594	0.19279097	0.28518835	0.22345982	0.23860089	0.28423291	0.19461335
0.22472757	0.21588975	0.23213869	0.17047822	0.22925647	0.23630992	0.18238309	0.21321486	0.20532288	0.20754118	0.21219975	0.238391	0.23689599	0.27057013	0.20473421	0.17840676	0.19220598	0.1978038	0.22104779	0.1979485	0.19400775	0.25474048	0.17400451	0.23766296	0.25521117	0.21381225	0.21657063	0.23703146	0.18820962	0.2183374	0.24028669	0.1954121	0.1787568	0.25241634	0.25051019	0.24087048	0.17290036	0.29303527	0.22035782	0.25574172	0.29309452	0.1922397
0.18430948	0.17436871	0.22143209	0.16566485	0.19325779	0.20368062	0.18487196	0.22529331	0.22012034	0.19767733	0.21669355	0.25082564	0.25995877	0.27165505	0.20528369	0.2224623	0.19346631	0.20193666	0.22506578	0.19221731	0.19181199	0.27583134	0.22003371	0.2379033	0.24730325	0.20923232	0.21387382	0.21136904	0.18020186	0.21629773	0.21046883	0.19387546	0.15241753	0.29607606	0.25741887	0.19694455	0.16971958	0.29012007	0.21499552	0.22902523	0.28924754	0.21229963
0.19755526	0.21706048	0.22912233	0.15516895	0.26664943	0.24442399	0.16627461	0.21625204	0.19983652	0.20123211	0.20943496	0.23694862	0.25227046	0.27049941	0.23529108	0.23369949	0.24511367	0.21482567	0.24060836	0.19609646	0.2048545	0.28138676	0.23173612	0.2388873	0.25982264	0.21449497	0.23401286	0.24960677	0.18493789	0.23263173	0.25013715	0.19895092	0.17888491	0.29253092	0.28734678	0.21198951	0.19315495	0.31295761	0.23353735	0.27419284	0.31300384	0.20749728
0.19654737	0.19476381	0.22633925	0.12455671	0.21284904	0.2586036	0.18988624	0.22327432	0.22416042	0.19864576	0.20956606	0.24454126	0.24639167	0.27600336	0.18616377	0.19524468	0.18794672	0.19548167	0.21969797	0.18580438	0.19399346	0.24587508	0.21036768	0.23820527	0.21576045	0.21486287	0.22647816	0.25083938	0.18542653	0.22588722	0.24752428	0.20864911	0.1865364	0.29489461	0.29085156	0.2623817	0.22844899	0.33823943	0.23703766	0.31509718	0.33771488	0.19195937
0.21393575	0.19561611	0.23076318	0.18479766	0.22367509	0.17969984	0.18206315	0.21970902	0.20827568	0.19170648	0.2161507	0.24417053	0.24329184	0.27953246	0.21631297	0.21096434	0.21130098	0.19424407	0.22622126	0.19402897	0.20681526	0.26537713	0.20877886	0.24042897	0.24426335	0.20620959	0.1924237	0.200047	0.17472535	0.1921241	0.19648784	0.17787275	0.15638003	0.24591912	0.23923258	0.17870936	0.18582262	0.27923983	0.22158447	0.2266659	0.27922139	0.20599484
0.17327063	0.17858566	0.2092267	0.18037	0.13351186	0.13956343	0.19251186	0.22759081	0.22399467	0.2094129	0.20646015	0.25555515	0.24593361	0.27630496	0.20364064	0.2363966	0.19372496	0.20859312	0.24285956	0.19804768	0.20521966	0.27588326	0.22431065	0.23894961	0.2797558	0.21342482	0.23735745	0.212284	0.17314357	0.24033643	0.21155038	0.20003104	0.19800149	0.27114794	0.27488026	0.20287547	0.18558314	0.28031966	0.22296087	0.26062533	0.2807917	0.20384541
0.18235013	0.17795911	0.22052683	0.18491726	0.17670549	0.2248612	0.18996023	0.23624067	0.23126423	0.22142331	0.2298716	0.24939138	0.25422946	0.28109047	0.19920304	0.20388336	0.19589372	0.20624198	0.25175932	0.19829835	0.20428951	0.27509424	0.21283014	0.23508134	0.2774367	0.22148201	0.26189274	0.24935962	0.1852048	0.25915948	0.2505154	0.21262032	0.18580672	0.31754944	0.25154835	0.21559991	0.22614415	0.318463	0.23856536	0.29751664	0.31832781	0.21139094
0.19796909	0.22086981	0.22567019	0.11554778	0.23118383	0.23066165	0.16699407	0.2196362	0.20607725	0.2023046	0.21036264	0.2482187	0.25529405	0.28475532	0.20723312	0.21535151	0.2095212	0.20533396	0.23873484	0.19617219	0.20649336	0.27234885	0.23300584	0.23066588	0.25852057	0.20992897	0.22240213	0.22460237	0.18222821	0.22197157	0.22774698	0.20304194	0.15930422	0.27103046	0.25946558	0.20386536	0.18787406	0.30171725	0.21735016	0.28104499	0.30140781	0.19613577
0.22003675	0.20941651	0.24068706	0.15316643	0.14911808	0.18037596	0.16879559	0.22163093	0.21983479	0.22299302	0.21007392	0.23017824	0.21406084	0.25343654	0.15795226	0.21185349	0.15209794	0.19729848	0.22037736	0.19070891	0.19405437	0.24268819	0.20561405	0.23559949	0.22340313	0.21284071	0.23377144	0.24471849	0.17873545	0.23083147	0.24051692	0.20422605	0.18998675	0.26375061	0.25927746	0.22840804	0.23599802	0.31117401	0.22541671	0.2810483	0.31146049	0.19315918
0.24518378	0.27168232	0.26451945	0.18019292	0.26134592	0.27376351	0.22022173	0.25445804	0.24734686	0.23479722	0.23195817	0.27604252	0.26598838	0.30035874	0.27836826	0.2293099	0.28263643	0.24510564	0.27293107	0.26088259	0.27102646	0.30936044	0.23752297	0.28978017	0.28211501	0.28734019	0.27433833	0.29463255	0.24541566	0.27476072	0.29431739	0.25050807	0.25741881	0.33251581	0.33690873	0.33165938	0.28524071	0.34785825	0.29508758	0.32498002	0.34723678	0.23342027
0.18346855	0.17589182	0.23422582	0.203556	0.25000256	0.26909372	0.25806502	0.28603092	0.28027025	0.26517561	0.27011698	0.28821257	0.27337897	0.32502013	0.30053246	0.26980451	0.3009041	0.25048628	0.29402888	0.27746207	0.28214711	0.30588681	0.27488941	0.30579522	0.27477485	0.308806	0.32266617	0.29947972	0.27234179	0.323751	0.29952541	0.28855181	0.28756359	0.3396731	0.33764568	0.31337482	0.3337236	0.37354434	0.31991723	0.33771554	0.37261912	0.28163025
0.23138665	0.257673	0.28244567	0.22979347	0.26869068	0.28525653	0.28800362	0.3203938	0.31070197	0.30909356	0.30964991	0.29586479	0.28511691	0.33852345	0.31053147	0.30917785	0.32292706	0.29887185	0.32063609	0.30907169	0.32071638	0.34863374	0.32621458	0.32677075	0.31893021	0.35837054	0.37980637	0.40765426	0.31745622	0.37730151	0.4076587	0.33880985	0.33373562	0.40671715	0.40335089	0.40432116	0.39977881	0.42733404	0.37113237	0.42432821	0.4274202	0.29745081
0.31579161	0.29818109	0.32345751	0.27701074	0.3110829	0.33731866	0.30612734	0.34868431	0.34255442	0.32346499	0.33115831	0.30420002	0.30378842	0.34416211	0.25555739	0.22693633	0.24807113	0.11324621	0.23541106	0.28160474	0.28712502	0.27269915	0.22986558	0.32633957	0.10827967	0.34152049	0.33579585	0.36682621	0.30650082	0.33765301	0.36977842	0.3265301	0.30807769	0.37693813	0.37661695	0.33933738	0.31698439	0.41641268	0.34881064	0.3875933	0.41614318	0.29967493
0.27273011	0.26352128	0.28957984	0.26674864	0.37547833	0.38372442	0.29269823	0.3195892	0.31245896	0.30951062	0.33754987	0.31307071	0.31246439	0.36256319	0.33161458	0.29498094	0.3263503	0.31396905	0.33867276	0.31954768	0.32586387	0.3626236	0.2972641	0.34722373	0.35317343	0.34696949	0.32945439	0.36531052	0.31001091	0.33026502	0.37007686	0.32401478	0.32505244	0.37321997	0.36828804	0.31765479	0.32013613	0.35829175	0.34568354	0.32117695	0.35883459	0.30599195
0.30932871	0.29318976	0.30266267	0.30491385	0.37278578	0.30934918	0.29447722	0.33563617	0.33127797	0.36077392	0.34620723	0.30772233	0.30347598	0.34593558	0.33686709	0.31784526	0.34655708	0.3041704	0.32089931	0.315409	0.32469693	0.35500506	0.32133585	0.34120771	0.32747748	0.34590706	0.32162094	0.35097823	0.31444645	0.32093459	0.35122797	0.32678917	0.32043812	0.37952167	0.36502972	0.35220414	0.35942689	0.39383078	0.34934118	0.38206699	0.39307815	0.29329172
0.30718198	0.3397522	0.33686441	0.29451317	0.31155187	0.33235049	0.300632	0.33528829	0.33060631	0.34730408	0.34663093	0.31097516	0.29353303	0.35240939	0.33632854	0.36128035	0.34515756	0.31144959	0.32671297	0.31757051	0.32690319	0.35575193	0.36557347	0.34819749	0.34135896	0.34416243	0.33866435	0.36049861	0.31357986	0.34030044	0.36032391	0.31917587	0.31570867	0.39866519	0.35664207	0.33364454	0.35369927	0.37519744	0.33800158	0.36266544	0.37453985	0.31307361
0.28268906	0.29556587	0.30746961	0.23184271	0.37780541	0.34801543	0.32029757	0.34413642	0.34174415	0.34216556	0.35052603	0.31473267	0.31117892	0.35811329	0.33237973	0.34882119	0.34035933	0.31044129	0.3361212	0.32463053	0.34229535	0.35905904	0.33973801	0.34602267	0.35487086	0.34746838	0.34011993	0.35579631	0.31221917	0.33863097	0.3545197	0.32780865	0.32079354	0.40565464	0.36374438	0.3389765	0.33170983	0.41949001	0.35007957	0.39535952	0.41892698	0.30799738
0.29071268	0.29479495	0.32468435	0.31088567	0.39422974	0.31300521	0.3634004	0.41720301	0.41006643	0.41088045	0.39299485	0.33547246	0.34403443	0.37623239	0.33274734	0.32359484	0.33274403	0.30470571	0.33027199	0.32402375	0.34007606	0.35971525	0.32380965	0.3444986	0.32310793	0.35499653	0.34379643	0.34301549	0.31983131	0.34269163	0.3449823	0.32336518	0.34056401	0.42428473	0.39184222	0.36228704	0.35315174	0.40622747	0.35307875	0.3938987	0.40585628	0.31068408
0.28387815	0.29942274	0.32433638	0.2659266	0.37378553	0.34177339	0.22827293	0.22045201	0.22642459	0.25055602	0.28438774	0.31644934	0.31584042	0.35741535	0.32378575	0.37538886	0.32892552	0.3299163	0.35038897	0.33130404	0.33712411	0.37447751	0.38453722	0.35508409	0.38646907	0.35683733	0.35811585	0.36265641	0.31893286	0.36115393	0.36523706	0.34597799	0.34888339	0.39712098	0.39065135	0.39133868	0.41341776	0.43192437	0.35792726	0.41054934	0.43172407	0.30580702
0.31926739	0.29636222	0.32359555	0.31533918	0.35325834	0.33957696	0.33677512	0.38818225	0.38877597	0.37249193	0.371658	0.31261724	0.30760005	0.35350904	0.33182657	0.36497316	0.3396464	0.32388434	0.35122651	0.33216798	0.33078304	0.35737032	0.37603506	0.35253441	0.35714659	0.36231434	0.36814842	0.40237373	0.33530831	0.36639252	0.40338969	0.36233613	0.36286977	0.43309513	0.40455377	0.37630272	0.38110319	0.46271288	0.4003917	0.45608851	0.46270579	0.30842978
0.27487707	0.28995371	0.32262325	0.30638674	0.2695587	0.32625481	0.29193732	0.33876872	0.33675388	0.32777604	0.34885961	0.26672572	0.21154597	0.31133172	0.3099544	0.30782199	0.30439386	0.30028397	0.3180638	0.31669649	0.32754102	0.35047784	0.29375678	0.34054655	0.30668911	0.35224706	0.35827985	0.34408367	0.30906981	0.35695422	0.34019902	0.33226517	0.32393223	0.39396656	0.38259047	0.35552675	0.33248669	0.4095158	0.34015566	0.39241922	0.40953293	0.31979263
0.32172936	0.32331741	0.31931069	0.27152476	0.35913607	0.31684554	0.30765465	0.35017291	0.34756324	0.33199164	0.3517262	0.3275761	0.31978488	0.36260659	0.31658226	0.31500566	0.31748208	0.3060481	0.31717467	0.31923449	0.326922	0.35218504	0.3162297	0.34072906	0.32899484	0.34367311	0.30086815	0.31906217	0.30767399	0.30082452	0.31654331	0.31078398	0.32368553	0.38731578	0.33712339	0.3354772	0.34657541	0.36525124	0.34248474	0.32295731	0.36564732	0.30138391
0.3034282	0.29998267	0.31880611	0.28501436	0.36503941	0.28965113	0.31816873	0.34755397	0.34123224	0.32809523	0.35225403	0.32235762	0.33022997	0.35886031	0.28795034	0.3339726	0.30353913	0.31045657	0.32703826	0.32886162	0.33635789	0.35238811	0.32930452	0.34623569	0.35687953	0.34690797	0.31775245	0.35722858	0.31360108	0.32008916	0.36109123	0.33637226	0.35497767	0.40171528	0.36891615	0.34027877	0.34043756	0.40948889	0.35357469	0.39091405	0.40996134	0.31799918
0.26231316	0.2419911	0.30759034	0.28757244	0.32717523	0.28658992	0.28717691	0.34607226	0.34263778	0.34188539	0.35421282	0.3393909	0.33823177	0.3660008	0.34452578	0.31000617	0.32903758	0.28429008	0.3040114	0.31379652	0.32162702	0.34186485	0.3022885	0.33857036	0.29942551	0.34420118	0.32881752	0.34897435	0.31283671	0.32804364	0.34701055	0.32917002	0.34305963	0.40679312	0.38268489	0.34033	0.34508333	0.4002673	0.34224266	0.38557678	0.4004764	0.29751152
0.31041893	0.31854448	0.31374529	0.28850797	0.30141678	0.30214071	0.30283931	0.33896506	0.34065956	0.33977595	0.34891951	0.32233182	0.32942957	0.36610085	0.33993322	0.34283641	0.33710629	0.32478556	0.33815151	0.3316513	0.33450451	0.36283049	0.34845003	0.34673673	0.35209483	0.34639198	0.32382959	0.33981654	0.30819082	0.32226038	0.33747727	0.3327364	0.34840754	0.37653688	0.35680443	0.3633773	0.31077832	0.41160572	0.35063919	0.37567386	0.41144297	0.29576316
0.27397114	0.27601108	0.3144443	0.24722034	0.3614814	0.33386937	0.30390081	0.3545731	0.35311759	0.339039	0.34982049	0.32092479	0.31511149	0.36255011	0.31961679	0.32701197	0.32635179	0.31037909	0.32868168	0.32021776	0.33326161	0.35683209	0.32225111	0.34667325	0.36363256	0.34037641	0.30937028	0.31073523	0.30765608	0.30996251	0.31337413	0.32633278	0.2905823	0.37890655	0.3740564	0.34735715	0.3094798	0.36585364	0.33204854	0.33521321	0.3661775	0.3136045
0.26088792	0.30932999	0.30486307	0.31711861	0.38299704	0.31881019	0.30280733	0.35070217	0.34514248	0.3386398	0.34414637	0.3180486	0.33036727	0.36170074	0.32158321	0.31599948	0.32444528	0.30164242	0.32346225	0.31729412	0.32585555	0.35983136	0.3174175	0.34454858	0.32753086	0.35058764	0.31632185	0.33612698	0.3087894	0.31809384	0.33345476	0.33334935	0.33735538	0.4091126	0.36631802	0.36272502	0.30032632	0.39983839	0.33675075	0.37354383	0.40018049	0.30723563
0.27187505	0.2575992	0.30065024	0.30818218	0.35827744	0.32569295	0.30534557	0.35254973	0.35111654	0.3347061	0.35314897	0.31413531	0.31589988	0.35590401	0.31185365	0.27389261	0.31417364	0.28590214	0.31248844	0.31730369	0.32614082	0.34583622	0.28202966	0.3428925	0.33582211	0.34622714	0.30045334	0.34740192	0.30833399	0.29827222	0.34614426	0.3340627	0.33697391	0.38939935	0.3687723	0.3648681	0.34845892	0.41699934	0.34766984	0.39655021	0.4171305	0.30295619
0.32044601	0.325688	0.3312372	0.32976848	0.32900628	0.33728942	0.2907185	0.34031332	0.3402935	0.32448107	0.35163984	0.32247642	0.33064809	0.36804393	0.33293962	0.33778411	0.32773378	0.30938607	0.3258923	0.32139838	0.33108053	0.34929869	0.32954171	0.34769985	0.35137367	0.35085493	0.31814152	0.33135343	0.31008995	0.31544417	0.33504003	0.33421883	0.3400366	0.38194323	0.36116374	0.36720571	0.33464858	0.42169887	0.3467809	0.40975672	0.42173845	0.31147295
0.27153376	0.28240022	0.30159539	0.26011395	0.33156273	0.28523135	0.30607006	0.33766809	0.3360284	0.34168395	0.34407264	0.32223856	0.31668094	0.35748747	0.31780952	0.33416474	0.32317615	0.30482396	0.32436141	0.32178345	0.32932621	0.35531279	0.33011335	0.34406132	0.33930591	0.34363917	0.31995735	0.33405551	0.30410418	0.31988123	0.33292618	0.31683981	0.30326059	0.39361006	0.37262443	0.34937635	0.32984802	0.40078011	0.34257191	0.38506484	0.40139464	0.30865014
0.26934758	0.30257672	0.30444485	0.26847348	0.35223171	0.3283858	0.31211841	0.34108591	0.34160215	0.34251004	0.34041148	0.30605152	0.29479685	0.34877747	0.31574714	0.33168083	0.30698529	0.3196772	0.33837971	0.32636222	0.33438066	0.36418813	0.32438728	0.34768194	0.35531422	0.34111801	0.30904061	0.33577576	0.30449453	0.30980307	0.3367002	0.32288349	0.32807779	0.37470227	0.36792102	0.33719638	0.33195522	0.39824632	0.34019074	0.36504295	0.39745799	0.30188257
0.3034848	0.29128638	0.31983399	0.31800821	0.3763673	0.3155807	0.29503545	0.34245995	0.34341788	0.3352071	0.34855482	0.3119311	0.3011902	0.35330704	0.31603977	0.32900825	0.32306269	0.31948563	0.3442809	0.32317251	0.33229509	0.37332287	0.33596882	0.34863979	0.36403745	0.33063984	0.27325851	0.28051326	0.30014586	0.27115694	0.28475383	0.30987737	0.31456384	0.34510466	0.35508522	0.34421802	0.31003293	0.34611621	0.32468736	0.29764485	0.34701315	0.29917565
0.27392673	0.27023309	0.31348255	0.25272968	0.28624374	0.26845419	0.29169792	0.34317777	0.34483331	0.32724756	0.34848279	0.32369941	0.3212958	0.35635957	0.32530239	0.33611134	0.31837469	0.30256906	0.32337907	0.31950295	0.32094473	0.37417555	0.33760595	0.3488054	0.33697253	0.34222609	0.31790522	0.3624633	0.30467734	0.32083067	0.3657648	0.32259208	0.31538379	0.38441408	0.36331791	0.33300477	0.34871897	0.40364242	0.34877342	0.37460759	0.4038482	0.3192066
0.25845969	0.26283598	0.30521783	0.24907033	0.33512422	0.34445032	0.29540983	0.33306402	0.33419305	0.34844911	0.34324455	0.32583898	0.31692564	0.36017951	0.29701409	0.33647048	0.29424441	0.30239463	0.30989683	0.31239164	0.31885812	0.35115033	0.33304641	0.34200749	0.33033782	0.33564469	0.29620761	0.32490492	0.29499549	0.29696548	0.32295707	0.31126902	0.30932465	0.3700133	0.36357057	0.33380303	0.30175149	0.37671226	0.33649886	0.33433038	0.37587267	0.30373126
0.29811522	0.31703937	0.32109046	0.31140742	0.3578124	0.35762918	0.30714247	0.33089754	0.33195445	0.34436807	0.33386719	0.32651553	0.32430571	0.3585217	0.34793827	0.32246822	0.33597937	0.30032429	0.3241851	0.31910181	0.33050251	0.35967395	0.32860103	0.33932009	0.33298105	0.34185547	0.29604638	0.31657317	0.29641762	0.2965942	0.30933359	0.31914675	0.29338253	0.37792623	0.36969411	0.34169358	0.33044943	0.37451565	0.3423042	0.33380342	0.37466541	0.30934229
0.30516675	0.3118324	0.33522719	0.30311877	0.32196996	0.31659645	0.33938703	0.35176277	0.34865969	0.33430597	0.35955122	0.32460111	0.32018322	0.36194149	0.30164245	0.32963973	0.29450208	0.28276482	0.3189562	0.31476924	0.31716752	0.34357172	0.31562692	0.34531367	0.32652777	0.33754009	0.32770303	0.3260231	0.30070025	0.33090588	0.32600698	0.32242855	0.30726799	0.39695352	0.37849596	0.34805548	0.32903251	0.40914378	0.34155411	0.39118382	0.40929118	0.29184842
0.32845891	0.33133289	0.3274141	0.29004982	0.3484785	0.32230431	0.31268659	0.34119868	0.33778608	0.33203235	0.34674409	0.323266	0.32516053	0.36299756	0.33736303	0.36772162	0.33250546	0.30490571	0.33145678	0.32230157	0.33729777	0.35956189	0.37244102	0.34744924	0.35099488	0.34732988	0.32758778	0.3362473	0.31128961	0.32829988	0.34033173	0.32435966	0.32633835	0.40497527	0.38640204	0.38645741	0.35646552	0.40060136	0.35104349	0.37581369	0.40116757	0.30398738
0.28913039	0.30283841	0.31056967	0.2759586	0.32098299	0.38377914	0.28756595	0.34542131	0.34154102	0.34084967	0.34871009	0.33146787	0.31930578	0.35555479	0.32338426	0.29982111	0.31857577	0.29787567	0.32029533	0.31803918	0.32434428	0.35535255	0.29725251	0.34303057	0.34999144	0.34037074	0.34321541	0.35620743	0.30646312	0.34227523	0.3576031	0.32290584	0.3140887	0.38149041	0.3848643	0.36815551	0.32331055	0.41920042	0.33585629	0.3961457	0.41960314	0.30333203
0.28886154	0.28316507	0.31675836	0.32582703	0.36410859	0.31816334	0.28965712	0.33833259	0.3380155	0.33931339	0.33594322	0.31239194	0.30317783	0.3494904	0.312352	0.30263382	0.3131693	0.29260054	0.30438298	0.30834791	0.31281552	0.34111759	0.29639202	0.34155139	0.31235501	0.3352932	0.33267653	0.31783146	0.30256557	0.33063957	0.3167294	0.3146815	0.29150176	0.37440196	0.37841851	0.36786675	0.34205467	0.38592449	0.33612442	0.35743684	0.38610542	0.31598189
0.28685105	0.27904606	0.29905069	0.27930698	0.31263173	0.29290271	0.28573892	0.33897716	0.33314693	0.32449687	0.33943909	0.32953277	0.31922469	0.36597419	0.3105846	0.33794364	0.31064931	0.30711421	0.31735659	0.31492263	0.32279667	0.35658565	0.34541354	0.34001794	0.33513144	0.34485587	0.33850399	0.33926684	0.3075009	0.33955622	0.33946079	0.32431346	0.29572707	0.4010525	0.3664479	0.36633897	0.35635209	0.41232365	0.34468344	0.38310567	0.41261396	0.30440179
0.27831286	0.28749973	0.31488979	0.31023794	0.39679274	0.35031798	0.30645907	0.33946615	0.33599359	0.33291593	0.34305462	0.32579899	0.3261326	0.36259887	0.32568541	0.31970111	0.32108882	0.29577988	0.3098146	0.30982339	0.32173175	0.34681323	0.31706935	0.33953893	0.30593991	0.3319442	0.29528758	0.31969842	0.29677999	0.29916117	0.32137689	0.31504041	0.30224374	0.37212709	0.36260635	0.32170749	0.35083088	0.38480246	0.33480453	0.34832755	0.38482094	0.30489808
0.31230903	0.32499754	0.31360161	0.27520889	0.3284272	0.27951398	0.28747794	0.33009982	0.32750699	0.31506971	0.33569163	0.31737405	0.32430741	0.35862023	0.30114257	0.30884281	0.30242926	0.32167679	0.33538246	0.32088506	0.32797834	0.35960272	0.3128511	0.34734824	0.36370277	0.32078722	0.26576063	0.25863153	0.29419026	0.2679832	0.25561893	0.30444685	0.28914186	0.35347044	0.3337425	0.33201015	0.30153692	0.3448436	0.32092363	0.26265848	0.34492758	0.30201137
0.27475819	0.29520199	0.31554118	0.28510955	0.32146582	0.34910175	0.31185484	0.34086272	0.34026957	0.34351012	0.34487268	0.31910321	0.32190055	0.35074875	0.30494544	0.29271314	0.31184328	0.3084693	0.32414922	0.32301909	0.33302796	0.35947809	0.2957496	0.34704131	0.34848762	0.33557436	0.33140576	0.32283872	0.29986963	0.32760739	0.322032	0.31704515	0.31773025	0.38600484	0.3699086	0.33647603	0.34474534	0.38626701	0.33489683	0.36799514	0.38616136	0.30529544
0.27502611	0.30597126	0.30928564	0.29540563	0.33154383	0.36278799	0.28239208	0.32964164	0.3274051	0.32950315	0.34263942	0.32734171	0.31949922	0.35666397	0.30212331	0.31335717	0.31114236	0.29928192	0.31315619	0.3069416	0.31478807	0.33895513	0.3198826	0.34242263	0.32656237	0.33379662	0.29945692	0.30025458	0.29683816	0.29958394	0.29767278	0.30919904	0.30127218	0.38781729	0.36705282	0.37441564	0.33116376	0.38731575	0.33196974	0.34797379	0.38705897	0.30899113
0.2915172	0.30522954	0.30660462	0.28651854	0.3229377	0.32162437	0.29897404	0.3437925	0.3393591	0.34216672	0.34382457	0.32680032	0.32764012	0.35389253	0.2949245	0.3040199	0.30373144	0.29687148	0.3129206	0.31361628	0.32688636	0.34584644	0.31355956	0.3526623	0.32705173	0.33857623	0.33901286	0.32322675	0.29750022	0.33845159	0.31945005	0.32442787	0.30553472	0.39290521	0.3706809	0.36446524	0.29794586	0.39597946	0.34066099	0.37854442	0.39609018	0.3162173
0.27064517	0.28363949	0.29080489	0.29663992	0.31237283	0.28037909	0.28811687	0.34087196	0.33622065	0.33140185	0.34180376	0.31776625	0.31991357	0.35414237	0.32634467	0.30393863	0.32512522	0.29220989	0.31798106	0.30856365	0.32745305	0.33761427	0.30297253	0.34198952	0.33222035	0.33243921	0.29093403	0.30807471	0.29573995	0.292077	0.3093169	0.315797	0.31678215	0.38592169	0.36725786	0.34041148	0.31969485	0.38387221	0.33081734	0.33243725	0.38484335	0.31393352
0.30269074	0.27257228	0.31814203	0.29499865	0.29245409	0.31105581	0.27683562	0.33357191	0.33503264	0.33650747	0.3427504	0.32633445	0.3258616	0.36251992	0.27918848	0.2933006	0.27652767	0.28558549	0.30794203	0.31003115	0.30826482	0.35056376	0.28706512	0.34096763	0.32576159	0.33838588	0.29810238	0.32218117	0.30084118	0.29840648	0.32278362	0.31836507	0.30823129	0.3860302	0.36872315	0.35302609	0.33074442	0.37439317	0.32621834	0.33902982	0.3745223	0.30818164
0.25204894	0.24791658	0.29133126	0.27289173	0.2971209	0.31948408	0.28475261	0.33498996	0.33348182	0.31522307	0.34343502	0.31899232	0.33581638	0.3640525	0.30044702	0.29935399	0.30231962	0.27865994	0.30553997	0.30237865	0.31948835	0.34876844	0.30216351	0.34140781	0.31800613	0.34025204	0.31030858	0.33366993	0.30446193	0.3091822	0.33162022	0.32368025	0.31795907	0.37152946	0.36621296	0.36467099	0.33902732	0.39252532	0.33157495	0.37247413	0.39240944	0.31174579
0.26751444	0.28308266	0.28875473	0.31406775	0.31406361	0.29963419	0.28726709	0.32859319	0.32403478	0.30950516	0.33092883	0.3155058	0.32734138	0.35960525	0.29672793	0.31008416	0.29879147	0.29760596	0.31467095	0.31326094	0.31799737	0.35305926	0.30400482	0.34263831	0.35299587	0.33115187	0.30792046	0.29324073	0.29016766	0.309735	0.2906875	0.31533006	0.29121858	0.35338527	0.3519353	0.32165602	0.27822047	0.35813013	0.32918963	0.31418014	0.35747832	0.30260196
0.3147482	0.33817473	0.31825989	0.24519692	0.37242875	0.35925344	0.29439873	0.32743156	0.32479566	0.32016236	0.33179131	0.33338684	0.33376321	0.36238009	0.33159238	0.29462662	0.32576919	0.29125011	0.31057671	0.30766562	0.31241396	0.34413838	0.2802816	0.33803782	0.32181317	0.33310246	0.3005065	0.3114562	0.29571927	0.30316657	0.30819178	0.31091487	0.30651397	0.38242909	0.36139679	0.35339999	0.29017782	0.39627898	0.33659759	0.37068996	0.39619881	0.30202881
0.25087452	0.27242076	0.29723701	0.28975445	0.33670133	0.34737557	0.3085148	0.34714699	0.33910412	0.32190967	0.34245205	0.32681859	0.32903454	0.36083826	0.31613395	0.29905352	0.31406733	0.28427151	0.30994987	0.3052074	0.31094474	0.35041305	0.29859087	0.3404578	0.31538856	0.33117107	0.31602013	0.32100818	0.30314448	0.31696621	0.31882745	0.31847033	0.3166531	0.39819905	0.38103569	0.35737026	0.32023376	0.40747613	0.33780935	0.39338735	0.40742931	0.30249768
0.23828028	0.25949198	0.29175505	0.25526688	0.26771715	0.33089551	0.28159243	0.32832789	0.32755512	0.32612771	0.33721721	0.32858786	0.33820522	0.36248478	0.35652813	0.34638718	0.35130563	0.32115075	0.32610837	0.31303456	0.31635916	0.34699264	0.33633766	0.34687504	0.34893349	0.32333642	0.30504847	0.27909017	0.29270533	0.30551875	0.28008312	0.29635507	0.2927736	0.39564723	0.34140676	0.34099746	0.29923099	0.33376682	0.32621157	0.27133	0.33413017	0.30342489
0.31320485	0.33254376	0.3220695	0.31066698	0.33992442	0.35070023	0.30164883	0.33457488	0.33802593	0.3412402	0.33804733	0.32222888	0.31517154	0.35497871	0.3150802	0.30358928	0.31045547	0.29694882	0.31579655	0.3066597	0.31144178	0.34575734	0.29673928	0.33736491	0.33234638	0.33191043	0.28460068	0.32512227	0.29686746	0.28532258	0.32804662	0.30139405	0.30873346	0.36316985	0.37383169	0.36989772	0.3096818	0.34404761	0.31895521	0.30619767	0.34369466	0.30059922
0.30107415	0.32521755	0.31630731	0.29939276	0.37278101	0.34445381	0.30519596	0.33216575	0.33292016	0.33490926	0.33348262	0.32554621	0.31926903	0.36479706	0.32488224	0.29642454	0.30764163	0.30804372	0.3253032	0.31564716	0.31551886	0.35697645	0.29617822	0.34905428	0.35352316	0.32923588	0.30063021	0.32029846	0.2976703	0.30290711	0.3247464	0.31598538	0.27996999	0.35722747	0.37499338	0.33910093	0.31285501	0.35159421	0.33041987	0.31182122	0.35088804	0.31348819
0.29797941	0.29000571	0.30553654	0.26959664	0.35459104	0.32508734	0.2754277	0.33240494	0.33245063	0.3325789	0.3390159	0.32488552	0.33032024	0.36046758	0.316053	0.31984323	0.31004533	0.31241342	0.33690941	0.31782904	0.32576233	0.36948961	0.3364355	0.34640408	0.35249597	0.32199261	0.281876	0.26156875	0.29374796	0.27982771	0.26253879	0.29730549	0.28647709	0.36250761	0.36315843	0.30304617	0.31282359	0.32561475	0.32852185	0.29153299	0.32605186	0.30973172
0.2727482	0.26422635	0.30082756	0.2676473	0.27128932	0.28454489	0.28122401	0.3368789	0.32880536	0.32761371	0.33386591	0.32002929	0.32346374	0.35090229	0.33376482	0.32379979	0.33977175	0.30215576	0.32466397	0.31426659	0.32648775	0.36027309	0.32676029	0.34669089	0.33958524	0.32620192	0.29480657	0.28057441	0.290914	0.29404318	0.27870575	0.30923837	0.30078059	0.37719291	0.35860592	0.33948928	0.32880896	0.37464377	0.32911408	0.34912145	0.37537038	0.30188251
0.2947759	0.29372156	0.2948612	0.27267829	0.31881765	0.34479874	0.29491055	0.33177087	0.33166561	0.32580251	0.33400381	0.32460123	0.3197476	0.36081624	0.29656845	0.32780707	0.29476729	0.28502271	0.30837888	0.30623779	0.3048498	0.35232648	0.33122885	0.34047368	0.32854539	0.32757574	0.3162581	0.32519624	0.29220822	0.31572464	0.32640168	0.31339884	0.3159343	0.38747731	0.36181301	0.3729707	0.3060416	0.40525347	0.33466777	0.38345399	0.40577897	0.29979429
0.27218071	0.27751222	0.29062831	0.27728769	0.32522887	0.34225121	0.26604053	0.32334542	0.31913593	0.32092017	0.3310335	0.31352875	0.32318175	0.34845421	0.29461047	0.29796502	0.28754956	0.29953709	0.31855971	0.31392062	0.31458503	0.35808107	0.29712018	0.34128422	0.33391461	0.32337469	0.29686844	0.32262707	0.29531533	0.29557887	0.31772619	0.31969947	0.32297739	0.38518021	0.36677939	0.32161471	0.34974498	0.39645043	0.33808163	0.36582196	0.39673755	0.31149739
0.29496458	0.27389827	0.29399061	0.28199831	0.337962	0.33247659	0.30690891	0.34036693	0.33869424	0.33256045	0.34030789	0.31930125	0.31780651	0.35133287	0.27010843	0.30351105	0.27114427	0.28035772	0.29112291	0.30046806	0.30883881	0.3176775	0.31158119	0.33401737	0.29445842	0.32261312	0.3105019	0.33788544	0.29365233	0.31170651	0.34015304	0.32481793	0.30877593	0.39195645	0.35456803	0.36915395	0.32680514	0.40930051	0.33622777	0.3785643	0.40953305	0.30227825
0.26217219	0.26377925	0.27974346	0.25704512	0.33046421	0.29563153	0.2390921	0.31916931	0.31730792	0.30226934	0.32583353	0.31678131	0.3150095	0.35157529	0.29338914	0.29506359	0.29314268	0.27964401	0.2962347	0.29821515	0.30666289	0.32780489	0.28701937	0.3263174	0.30423379	0.30731362	0.2877689	0.30710539	0.29528126	0.28521183	0.30471858	0.30155289	0.30873498	0.40014783	0.36441341	0.31850004	0.31628585	0.37839586	0.32722577	0.33485883	0.37839079	0.29953372
0.27986431	0.31840739	0.31389481	0.29601938	0.32867694	0.31832007	0.30009118	0.32225639	0.32195204	0.31871593	0.33101177	0.32178035	0.32159472	0.3525973	0.35089758	0.34039804	0.35157037	0.30785099	0.31215414	0.31046	0.31623974	0.34855366	0.35013977	0.3350457	0.32419968	0.30671054	0.2927832	0.30680263	0.28306359	0.29446423	0.31025729	0.29417473	0.28698149	0.37454322	0.34065753	0.36753777	0.35319772	0.35619944	0.32407561	0.3209767	0.35575169	0.30006653
0.28854847	0.29277313	0.29603946	0.28799281	0.34020358	0.28853574	0.28859147	0.33401904	0.32640958	0.32568797	0.33534184	0.32092571	0.32822528	0.35955605	0.36118212	0.34155488	0.35290357	0.31197211	0.32694724	0.31645828	0.32246745	0.3550781	0.32529318	0.34203991	0.3551082	0.30873972	0.30527645	0.32651657	0.28686529	0.30220667	0.32458586	0.30010012	0.30703485	0.39076495	0.37359583	0.32108781	0.3229357	0.38276452	0.33171839	0.36021885	0.38207838	0.30802464
0.27817631	0.29896444	0.29745233	0.27828425	0.3592813	0.34346855	0.28293866	0.33551863	0.33640042	0.33866182	0.33899996	0.31816763	0.30639002	0.3467319	0.30378613	0.32238927	0.29828057	0.28557378	0.30097413	0.30449533	0.30901223	0.33896831	0.32861096	0.33632052	0.32299429	0.29412001	0.31447986	0.31895337	0.28211021	0.31354102	0.32153466	0.29672843	0.29591376	0.39484194	0.34393749	0.35851124	0.32281148	0.36502802	0.31465876	0.34036562	0.36514494	0.30372447
0.29976746	0.2859464	0.31268615	0.29057056	0.32021597	0.3269895	0.27914077	0.32444096	0.32254291	0.31900698	0.33337668	0.31471846	0.30703542	0.34692919	0.31114894	0.33049434	0.31342289	0.29499373	0.31483832	0.30471435	0.30542552	0.34304321	0.33030051	0.32922971	0.334508	0.29064941	0.28995463	0.29137433	0.27824137	0.29004565	0.28888929	0.28120092	0.28584659	0.33158693	0.34984037	0.29401028	0.29576656	0.36122125	0.31193632	0.32082263	0.36133152	0.30292904
0.28821629	0.26302204	0.29719067	0.28222567	0.37260807	0.33030197	0.30243194	0.34242851	0.34593463	0.32825273	0.3385793	0.31743637	0.31868351	0.35754389	0.24790651	0.29892683	0.23017487	0.24902843	0.28868756	0.29236361	0.30444166	0.28418574	0.28846243	0.31770277	0.23158096	0.28319475	0.27938133	0.26985452	0.27618271	0.27835113	0.27319816	0.29227856	0.26614335	0.38356957	0.36209029	0.33760923	0.29957309	0.33584964	0.31333646	0.27142078	0.33582479	0.30074489
0.28105968	0.29233089	0.29646489	0.27716997	0.33084112	0.30401817	0.29990524	0.34261763	0.34257862	0.34285086	0.34183687	0.30915609	0.31006649	0.35443264	0.31554487	0.28266454	0.32135779	0.29688057	0.30884984	0.30631727	0.30963162	0.34003806	0.28147927	0.33684316	0.32386452	0.28152138	0.29748961	0.30445072	0.27568248	0.29835641	0.30154905	0.2802617	0.27791736	0.36696965	0.32919595	0.32162327	0.28269798	0.34920549	0.31135216	0.30256513	0.3497628	0.31032458
0.28322834	0.30997318	0.30735409	0.28198531	0.3294684	0.3232303	0.30119091	0.32768953	0.3222346	0.31943721	0.33138013	0.31422782	0.31251842	0.34524167	0.30486694	0.30761954	0.30541882	0.26667553	0.29081544	0.30060998	0.2978462	0.32937703	0.30435947	0.332863	0.29436833	0.27566198	0.28292486	0.2904281	0.27556285	0.28480297	0.29201832	0.28028998	0.28226736	0.3693434	0.32740253	0.33937299	0.33824104	0.35531893	0.31449094	0.31676278	0.35530671	0.29836914
0.29778019	0.29346836	0.29325423	0.28123173	0.33239055	0.32279274	0.2701259	0.32257786	0.31923607	0.31476146	0.33159032	0.31350246	0.31621209	0.35188061	0.28129405	0.27387804	0.2802262	0.2785863	0.29037362	0.29704002	0.30102634	0.32466537	0.2631616	0.32689232	0.30987319	0.27540037	0.30179533	0.30978277	0.27306238	0.30324858	0.31070888	0.29464522	0.28173792	0.36261523	0.35349503	0.33299381	0.27979997	0.37504765	0.31403652	0.34586212	0.37504584	0.30864897
0.27204749	0.28261742	0.2941097	0.2602405	0.35017666	0.32042578	0.27878764	0.33862743	0.33687973	0.33165479	0.34615669	0.32804495	0.31615943	0.35516116	0.33003026	0.27408585	0.32798067	0.29469448	0.31132296	0.30332235	0.30718112	0.3556217	0.25784183	0.3382315	0.35307628	0.26352516	0.24497364	0.22526236	0.26053819	0.24739322	0.2271307	0.2511526	0.23927304	0.34290332	0.32176381	0.29070845	0.25459921	0.29982531	0.3105835	0.23809007	0.29949719	0.30686849
0.30593076	0.32380325	0.29731774	0.29999092	0.3076748	0.32861385	0.32314253	0.3576611	0.35318536	0.34281513	0.35044935	0.2911897	0.28251612	0.32468826	0.2740114	0.26445857	0.27227169	0.2754502	0.2731629	0.2884129	0.28997648	0.31605873	0.24899206	0.31745669	0.27734271	0.27061561	0.29528269	0.29210156	0.2676512	0.29448515	0.29501778	0.27816206	0.26465806	0.39066789	0.34545299	0.3177534	0.28990015	0.3497124	0.30693692	0.33781677	0.34950706	0.30285841
0.26157779	0.26366374	0.28580174	0.29475364	0.2932975	0.30632365	0.2733193	0.33107051	0.32334551	0.32697505	0.33108842	0.30746192	0.3176136	0.34573826	0.28011501	0.28494811	0.28502086	0.28415838	0.27557704	0.28681856	0.27967179	0.32857621	0.29574844	0.32313991	0.31363204	0.25806737	0.2757771	0.29944947	0.25689897	0.27755943	0.30552438	0.25931144	0.26935828	0.35853815	0.33493984	0.29204974	0.24652079	0.36966544	0.30340257	0.35031378	0.36923862	0.29439595
0.29362944	0.29433814	0.3034021	0.29775429	0.31743988	0.34647271	0.276398	0.32446653	0.32259241	0.31541985	0.32816339	0.30944115	0.30221981	0.33915174	0.27211699	0.31086004	0.26326454	0.27355891	0.28664616	0.2882897	0.28373441	0.32338253	0.30727962	0.32421583	0.3029165	0.25563607	0.28927773	0.28452468	0.25354066	0.28771049	0.28791937	0.26425937	0.25376764	0.33702064	0.33839411	0.29263958	0.22754739	0.34247383	0.29195768	0.31776419	0.3432793	0.2953783
0.29473349	0.31710953	0.30150628	0.28674042	0.32857543	0.282967	0.28602904	0.3349185	0.32806447	0.32002747	0.33490562	0.29049218	0.27614546	0.32829899	0.28566366	0.31298211	0.29006338	0.29660544	0.30406582	0.29941458	0.29976171	0.3299545	0.31045401	0.32100058	0.32546335	0.24823779	0.27273721	0.31865278	0.2507056	0.27241454	0.31341901	0.2529723	0.26028627	0.36924469	0.34464264	0.27122992	0.26338771	0.33838275	0.2946597	0.30375406	0.33892119	0.29984981
0.28440669	0.26974609	0.2878935	0.27956775	0.27254674	0.31664616	0.2511881	0.32443705	0.32055402	0.31391349	0.31732243	0.2977536	0.28354725	0.33278227	0.31060359	0.27443284	0.30463091	0.26941749	0.26579916	0.28296572	0.28694016	0.32144794	0.27513453	0.31227013	0.279834	0.25685039	0.28149664	0.29163745	0.2491177	0.28119668	0.28844306	0.24639791	0.25446534	0.36989605	0.35614532	0.29949135	0.29138944	0.35467827	0.29488963	0.32738885	0.35367134	0.31367382
0.21668522	0.24053748	0.25663513	0.28733641	0.30695322	0.30855209	0.27727845	0.34153268	0.33782968	0.33160335	0.33096662	0.29427683	0.30324802	0.33194315	0.30779219	0.29579994	0.30522355	0.26429683	0.25915378	0.28683925	0.27072182	0.31486881	0.29921311	0.31793186	0.29007402	0.26317421	0.32785061	0.32505792	0.25453597	0.32694119	0.3251951	0.26876959	0.26873106	0.37374157	0.35632765	0.3215996	0.29528248	0.38265124	0.30548054	0.361974	0.38245666	0.29299375
0.26807529	0.27665824	0.28297159	0.32547751	0.29703254	0.30418691	0.26109827	0.32957137	0.32543376	0.31392199	0.3339504	0.29137158	0.29882678	0.33243501	0.27289921	0.30522045	0.27282754	0.30092755	0.29897115	0.2930721	0.2883999	0.33700314	0.29309329	0.32227206	0.32455319	0.24969225	0.25271907	0.25577939	0.25463036	0.25754857	0.26018703	0.25576267	0.25567377	0.36911571	0.32706693	0.29926893	0.30307141	0.3164787	0.28811303	0.2486856	0.31755435	0.2993314
0.28187487	0.29440394	0.29176566	0.27052239	0.31658229	0.33069935	0.2462367	0.32433397	0.31790677	0.29470843	0.32277724	0.30770555	0.29294267	0.32787016	0.28443974	0.30948272	0.29567727	0.27437833	0.27065089	0.28767276	0.28108487	0.32918385	0.31803879	0.32163453	0.30221584	0.25976494	0.31742841	0.30195704	0.25667408	0.31777519	0.30064252	0.25782758	0.26472414	0.39102665	0.32757026	0.26454362	0.29847801	0.36907041	0.31229463	0.33009863	0.36902621	0.30454382
0.26726544	0.27939031	0.27760932	0.29432982	0.30012673	0.30292994	0.25197792	0.33560479	0.32841042	0.32076207	0.32552892	0.2948004	0.27717608	0.33105356	0.28481522	0.28872684	0.28832978	0.28675401	0.2709361	0.29426688	0.28753424	0.33481896	0.29657584	0.32266539	0.29019868	0.26417181	0.29063323	0.30231664	0.25989947	0.29073048	0.30453792	0.27253041	0.26825655	0.35650325	0.35809901	0.30933136	0.2745012	0.36528993	0.30561417	0.33655953	0.3653456	0.29820508
0.25400907	0.26502144	0.27667299	0.25536689	0.29684076	0.32548976	0.25963584	0.33237374	0.3319622	0.31344217	0.32833403	0.29382914	0.28468195	0.32231894	0.26336706	0.28436908	0.27768895	0.27196887	0.26120707	0.29525334	0.28662729	0.32089031	0.26418692	0.32552066	0.28134876	0.26515615	0.31531405	0.28600708	0.25912073	0.31240407	0.2833457	0.26757425	0.24812229	0.36351553	0.36442447	0.33097234	0.32058647	0.36394995	0.31383121	0.3138395	0.363581	0.31498262
0.27785996	0.27813759	0.28144783	0.27731439	0.29718831	0.33079502	0.26908588	0.33648309	0.33314809	0.31688955	0.32448643	0.29688692	0.2952598	0.33278954	0.31380996	0.27628818	0.31263143	0.29243055	0.29081056	0.30228895	0.28977209	0.34383625	0.26521245	0.33166951	0.31760553	0.27174589	0.28592008	0.30215219	0.25919905	0.28223529	0.30029014	0.27355334	0.30317721	0.39213735	0.35891494	0.31599814	0.29615816	0.37932211	0.31397665	0.33311784	0.37939584	0.29613101
0.26636496	0.27883354	0.28629643	0.29582837	0.3450141	0.31453863	0.26496047	0.32760751	0.3288683	0.30755135	0.32403156	0.30084851	0.284091	0.32982075	0.31084487	0.281679	0.3140032	0.2842311	0.28706577	0.29795653	0.28587648	0.32943729	0.28414866	0.32910562	0.30607384	0.27566206	0.3193692	0.33282253	0.27208108	0.32055655	0.33046868	0.28830525	0.28418964	0.39507243	0.36397168	0.35479513	0.30681989	0.40637925	0.33000648	0.36716071	0.40653512	0.29048821
0.24526951	0.27550551	0.27025217	0.27264899	0.32000807	0.31987053	0.24662092	0.32877254	0.32239974	0.29641241	0.31643856	0.30759713	0.29012522	0.33365765	0.29815692	0.29420024	0.29349893	0.29315495	0.27780476	0.29788005	0.29488787	0.33650178	0.28631315	0.32688168	0.29953718	0.27366048	0.29526323	0.30455112	0.27039409	0.29457593	0.30218971	0.28375763	0.26656052	0.37346259	0.34896526	0.32827634	0.30816928	0.40460393	0.3202078	0.36506635	0.40437329	0.29614383
0.26353565	0.26323652	0.274818	0.2485611	0.37525061	0.33676761	0.23933792	0.33129254	0.32540825	0.29548898	0.30273718	0.30589262	0.29527748	0.32899779	0.31888911	0.33425066	0.33071616	0.29130763	0.28898573	0.29814169	0.30192086	0.33416355	0.32938465	0.3298209	0.30900699	0.27137038	0.29557362	0.28750455	0.26691848	0.29830939	0.29141179	0.28409526	0.29555923	0.37256205	0.33735967	0.32223916	0.27778536	0.39195532	0.31069535	0.33833519	0.39195174	0.30116054
0.24351884	0.21343192	0.26503187	0.28009894	0.30644628	0.33197638	0.25858572	0.31500125	0.31472328	0.28635663	0.30559969	0.3002148	0.29361197	0.32820821	0.31310546	0.27405226	0.30746922	0.27814999	0.29125604	0.29688454	0.29705539	0.31578043	0.2834776	0.3298164	0.31544426	0.26883143	0.30278757	0.28428623	0.26559407	0.30382812	0.28465527	0.27755037	0.27209637	0.37464523	0.33637738	0.33279327	0.24284972	0.36306584	0.31171682	0.32576254	0.36346075	0.29864079
0.27002403	0.27521187	0.28471035	0.29293984	0.31319758	0.33406413	0.25116569	0.3334038	0.33782247	0.30333406	0.31196639	0.3081823	0.29111868	0.34374845	0.30364645	0.28452119	0.3065798	0.2948384	0.29720646	0.30024529	0.30249682	0.34106988	0.2909506	0.3305065	0.31076148	0.27222204	0.29569867	0.31310689	0.26964161	0.29492798	0.31476337	0.27299574	0.26971683	0.40046638	0.35780749	0.30000684	0.29461572	0.36269307	0.3163009	0.33035722	0.3630257	0.29625988
0.26464346	0.18764669	0.2639814	0.24778554	0.31810668	0.25688571	0.23173578	0.32869405	0.32625163	0.28645673	0.31027776	0.29850262	0.29631981	0.32797694	0.28298432	0.29926318	0.2787154	0.29229447	0.29627031	0.3035138	0.30218992	0.33659744	0.29893455	0.32551342	0.31418392	0.27654365	0.2982094	0.32593301	0.27209237	0.29859579	0.32648551	0.29281211	0.27124533	0.39240351	0.35830241	0.31104624	0.3190212	0.3876932	0.31198931	0.34854507	0.38804278	0.28557003
0.2094951	0.22050668	0.25141224	0.26784536	0.32869697	0.33259344	0.25337481	0.32725817	0.32880798	0.29091355	0.30300695	0.30546474	0.30584824	0.33455279	0.30432597	0.28978404	0.30397147	0.30518469	0.30496711	0.30204555	0.3063418	0.35162848	0.28325486	0.33491346	0.32973158	0.27623555	0.3106063	0.31643781	0.27311549	0.30709863	0.31776428	0.28636163	0.29777005	0.3515456	0.34812197	0.32664773	0.3016828	0.36882508	0.32092524	0.32752928	0.36986989	0.27998084
0.25324607	0.25371128	0.27500525	0.26609114	0.30540216	0.31026548	0.23282199	0.32925045	0.32945904	0.29861683	0.30390543	0.3046844	0.28842074	0.33300358	0.30466935	0.31712618	0.3035666	0.2940042	0.30231068	0.29828778	0.29969186	0.33899069	0.33195433	0.3318046	0.31598994	0.2664617	0.2898469	0.28456339	0.27190733	0.2924729	0.28484556	0.27930844	0.2805717	0.369046	0.3447395	0.31662908	0.28083834	0.34426364	0.3130236	0.28813538	0.34395188	0.29645213
0.25705761	0.23280534	0.28666055	0.25207394	0.33798215	0.32002118	0.23465683	0.32748845	0.32983127	0.28001174	0.30406338	0.30649275	0.30181944	0.32777756	0.28711864	0.30340943	0.27367845	0.27732548	0.28398898	0.29184026	0.29238331	0.33916333	0.29505718	0.3269217	0.32268128	0.27010176	0.28644428	0.30191797	0.27052426	0.28520063	0.30311763	0.28108373	0.30407497	0.37330332	0.3561331	0.34348071	0.30377546	0.36405218	0.3074213	0.33982289	0.36382374	0.28932902
0.27181393	0.26822117	0.28063944	0.27624917	0.28981838	0.3153283	0.24762996	0.3292914	0.32922387	0.2903496	0.30538011	0.31023967	0.31403062	0.34616363	0.3093529	0.29463518	0.30210316	0.28687739	0.29269627	0.29730985	0.30044198	0.33272168	0.31638873	0.32669693	0.30236647	0.28114229	0.28737482	0.29289332	0.26966122	0.28455326	0.29201674	0.27649474	0.28692636	0.37140217	0.3571789	0.30845958	0.35333276	0.36496234	0.32415923	0.32578176	0.36463228	0.2925007
0.27212143	0.28345916	0.28926241	0.30255195	0.31855276	0.32480401	0.222977	0.31757766	0.32138202	0.27497268	0.29296374	0.29996514	0.3006703	0.33401409	0.30687523	0.30569109	0.30541903	0.2921803	0.29716954	0.30151272	0.29797921	0.34378156	0.28794691	0.33230537	0.31994149	0.27543724	0.30399278	0.33707598	0.28086662	0.30140838	0.3362582	0.29538199	0.28397155	0.38621718	0.36361054	0.34239268	0.30782163	0.36891013	0.32508829	0.31664839	0.3691799	0.28810281
0.27284494	0.2627719	0.28408208	0.2890026	0.30960181	0.3400836	0.24987227	0.30463693	0.3021898	0.2567867	0.29301491	0.3049165	0.29721808	0.33309174	0.29572907	0.29164124	0.28657573	0.26467806	0.27824837	0.2872968	0.2878949	0.32605395	0.27843061	0.3259047	0.29548883	0.28228861	0.32235682	0.32922557	0.27812684	0.32433435	0.33115748	0.30396715	0.3054885	0.3988741	0.36158955	0.33006999	0.35028285	0.40445697	0.32812524	0.37832776	0.40462416	0.30826691
0.24471724	0.2328857	0.28329763	0.29863891	0.32859015	0.32141742	0.21960029	0.319491	0.325239	0.27067631	0.29643703	0.31093553	0.29806742	0.33598021	0.27906778	0.30120659	0.27212426	0.28388122	0.2844108	0.29866606	0.29417747	0.34123936	0.30522209	0.32749051	0.3079688	0.28818902	0.30730438	0.31535947	0.27884647	0.30595839	0.31433895	0.30412138	0.29323795	0.41916898	0.36729255	0.33864486	0.33445337	0.41192129	0.33651611	0.38504383	0.41194454	0.2969048
0.25016609	0.25672153	0.27731991	0.25261718	0.32568124	0.29360098	0.2587437	0.33274558	0.33612534	0.2789475	0.30300868	0.31797192	0.31696966	0.34652373	0.27412042	0.30113214	0.27110571	0.29888552	0.30751666	0.29909688	0.30593389	0.34944171	0.31350738	0.33018944	0.32643396	0.28595421	0.29859939	0.30955452	0.27846548	0.29767898	0.31167904	0.28907362	0.29886615	0.38232407	0.3576203	0.35788307	0.27371895	0.38353932	0.31679866	0.33855939	0.38313425	0.28739426
0.26975074	0.23177226	0.27867174	0.27523294	0.34123006	0.30422327	0.23281492	0.3275651	0.31996125	0.30204293	0.30603471	0.30324432	0.28917846	0.33477682	0.34272423	0.27686122	0.33126792	0.28878999	0.30856666	0.29672274	0.30246621	0.33798301	0.2843914	0.33105308	0.29949674	0.28719476	0.29060349	0.31698552	0.27491686	0.28764823	0.31070462	0.28293309	0.27057889	0.36628255	0.33981603	0.31019595	0.28218383	0.33434817	0.30846643	0.27997336	0.33438036	0.29831678
0.26299429	0.28579736	0.29139706	0.29405805	0.28750303	0.30859929	0.23658518	0.31603989	0.31994846	0.29908931	0.30321011	0.30206668	0.30188522	0.34045151	0.26266912	0.2628206	0.25817439	0.28279185	0.27826107	0.29628021	0.2972593	0.33136147	0.26131496	0.3350614	0.28924534	0.29200712	0.29799309	0.30456492	0.2754609	0.29742852	0.30557966	0.29313138	0.30365005	0.37389091	0.34735087	0.32023323	0.31494811	0.3925361	0.31698322	0.34947366	0.3917729	0.29266188
0.25452295	0.26945639	0.29192343	0.27164072	0.35613313	0.31537426	0.23888952	0.32253179	0.32030606	0.2706809	0.29836956	0.31531954	0.29592285	0.32887715	0.28216794	0.2644124	0.27829111	0.27772182	0.28883818	0.29496843	0.29972261	0.32576683	0.27276766	0.32738841	0.29505569	0.28551567	0.30905792	0.30145854	0.28042158	0.30897912	0.30610806	0.29598176	0.28855357	0.36512151	0.356121	0.34864604	0.29178497	0.37065917	0.31336483	0.33046791	0.37131017	0.28892764
0.25663072	0.25231105	0.28745568	0.2755045	0.29263207	0.29541317	0.22484976	0.31998277	0.31962356	0.27530769	0.29648846	0.32021144	0.29486379	0.33475456	0.2559087	0.30162361	0.26661071	0.29554737	0.30549178	0.30054864	0.3121528	0.35975802	0.2960512	0.33463353	0.32187977	0.29195839	0.29092655	0.29744801	0.27421173	0.28915656	0.30046552	0.2967633	0.32259315	0.39055899	0.34599683	0.34605685	0.30057845	0.37615511	0.31371948	0.36252117	0.37617084	0.28205878
0.26187673	0.27759555	0.29566142	0.29478937	0.3228634	0.32315266	0.2428745	0.32351726	0.32767352	0.29472086	0.31011733	0.31811577	0.30265382	0.34174588	0.32046729	0.295535	0.31223768	0.29830223	0.32059759	0.3037132	0.3101581	0.35052067	0.28694785	0.33092165	0.32418218	0.28950176	0.29678443	0.29509547	0.2759546	0.29673913	0.29290712	0.29448909	0.27746195	0.37502405	0.35808396	0.32067209	0.33478317	0.38077298	0.32831717	0.33688959	0.38036343	0.28669512
0.25427455	0.25231779	0.27572584	0.25869548	0.35511392	0.29838827	0.2258871	0.32957685	0.32969862	0.28246123	0.29728085	0.29980037	0.2944009	0.33286381	0.3148213	0.31066844	0.32612306	0.29398307	0.31569061	0.29992473	0.30507842	0.3445718	0.32515544	0.33282167	0.32098663	0.29144835	0.29289696	0.34542066	0.27823523	0.29408601	0.34697288	0.29960296	0.27957854	0.37368435	0.34068188	0.32847771	0.33023641	0.36831337	0.32146409	0.32995975	0.36855343	0.28442886
0.26141948	0.27567023	0.28261715	0.26000181	0.36743414	0.33137193	0.23916925	0.32522556	0.32798839	0.28827193	0.29650396	0.31389192	0.30535156	0.34110126	0.28772956	0.27717066	0.28620934	0.28820843	0.30252954	0.29669541	0.3073293	0.3382419	0.29169202	0.32155836	0.30220214	0.28556794	0.28601566	0.28937054	0.27558622	0.2823655	0.29088476	0.28953493	0.28393129	0.37564686	0.33834645	0.29292619	0.29293853	0.34783959	0.30511361	0.29993579	0.34758651	0.29221481
0.26791206	0.2911897	0.30495036	0.27842915	0.35253173	0.30954394	0.26852527	0.33039385	0.33181256	0.31151986	0.30835518	0.30077621	0.29871526	0.33111405	0.31299624	0.30982357	0.3211146	0.29445171	0.3115553	0.30269152	0.3074455	0.35264903	0.31573379	0.32666281	0.32754752	0.28851062	0.30778441	0.29570913	0.28003174	0.30901968	0.29615986	0.29664043	0.32357109	0.37302282	0.35759881	0.32509524	0.31579742	0.36572582	0.32171154	0.32656664	0.36582318	0.29534733
0.31046021	0.31502324	0.32141203	0.29842994	0.32998449	0.31760606	0.22608164	0.32527331	0.32410708	0.31204367	0.30346501	0.29885685	0.29084253	0.33959436	0.27859572	0.29884028	0.27530867	0.27734339	0.28116688	0.29575628	0.29990676	0.33447579	0.30794099	0.32889554	0.29163533	0.28427324	0.28930241	0.30219916	0.2717118	0.28617194	0.2999866	0.28843784	0.29854238	0.39188793	0.3460204	0.33696052	0.28315839	0.37793371	0.32534102	0.36069283	0.37745729	0.2986415
0.2535207	0.2118766	0.26397789	0.2447539	0.31785089	0.27777454	0.20604044	0.32186943	0.3179197	0.29092857	0.2988809	0.30063063	0.29384971	0.33241361	0.30260092	0.27045423	0.30419707	0.28357142	0.29519433	0.29632315	0.29190695	0.34163186	0.25921559	0.33104983	0.3001014	0.28407708	0.25233483	0.28276071	0.27130979	0.25139305	0.27619177	0.28712279	0.30484799	0.36746299	0.34853709	0.3380152	0.29814008	0.32957923	0.31305513	0.27578166	0.3292779	0.27682239
0.26052949	0.28003594	0.28073227	0.27288643	0.33967379	0.28229713	0.24377555	0.32567537	0.32435837	0.29444757	0.31391966	0.30073684	0.28481275	0.32676849	0.30262324	0.29014939	0.29833055	0.2854262	0.2985386	0.2984525	0.30571783	0.34335229	0.29350156	0.32814932	0.32387373	0.29064479	0.30517855	0.32454726	0.28170204	0.3071284	0.32242322	0.29787183	0.3119221	0.37077913	0.36388403	0.32656381	0.28243887	0.37087902	0.32901788	0.34897217	0.37059519	0.29707664
0.27589032	0.24867469	0.29168829	0.28659606	0.30030587	0.31276327	0.26893312	0.32530442	0.33439678	0.29740161	0.31194517	0.30709234	0.30160666	0.33673486	0.31956336	0.31686178	0.32552525	0.30315441	0.3124758	0.3006123	0.30723211	0.34321135	0.31410912	0.33322912	0.32631043	0.28482375	0.27013737	0.2844041	0.27677482	0.27140823	0.28353557	0.28927505	0.30690104	0.37950313	0.35303035	0.31952751	0.27680466	0.32047212	0.30941632	0.26670381	0.32089764	0.29208556
0.29225543	0.28281853	0.28693306	0.27282956	0.3236109	0.29594302	0.21625517	0.3242645	0.33059841	0.2983681	0.30446663	0.30520588	0.29016253	0.3320469	0.25015929	0.29083467	0.25292036	0.28615659	0.31047571	0.29862896	0.29810095	0.33818209	0.29068354	0.32882285	0.31549859	0.28844106	0.30314887	0.31639934	0.27939364	0.30479324	0.31872571	0.28809696	0.29932967	0.35952109	0.33709815	0.31121752	0.28031716	0.38581169	0.32189718	0.32758784	0.3853313	0.29572093
0.27603221	0.2711072	0.29001564	0.29230857	0.27716285	0.31204158	0.24542952	0.32502833	0.32675618	0.28814551	0.30292124	0.3086386	0.30299908	0.33535039	0.24171074	0.27894452	0.23065181	0.27175817	0.29456967	0.29288864	0.29731649	0.32377774	0.2723169	0.3226333	0.30153468	0.28810453	0.27501935	0.29606074	0.27343562	0.27591312	0.29667103	0.28702059	0.30717745	0.36241388	0.34402755	0.3725343	0.32374343	0.3870967	0.31995744	0.35332543	0.38655403	0.29370412
0.26732922	0.27175617	0.30009499	0.25343752	0.33276701	0.29032138	0.24017791	0.32043031	0.32414979	0.29283726	0.31665838	0.313247	0.30518612	0.33715442	0.29287863	0.28106627	0.28762063	0.28924716	0.30571365	0.2985594	0.31505084	0.33319443	0.28254437	0.32803124	0.31125987	0.29013237	0.29113933	0.28392708	0.27092588	0.28851902	0.28184295	0.28474888	0.27976644	0.38171163	0.36477086	0.34333572	0.29362255	0.36749223	0.3137551	0.31925327	0.3667388	0.29253954
0.25798786	0.24394779	0.28771847	0.25541526	0.31124139	0.30537847	0.23356333	0.3175205	0.31645635	0.29622447	0.30772832	0.30756158	0.2755926	0.32064962	0.28086868	0.31073117	0.28425497	0.29855815	0.31162304	0.3020207	0.31891561	0.35093752	0.30221301	0.32852736	0.32205626	0.29221082	0.29244468	0.29699346	0.27707767	0.29514831	0.29268005	0.28457937	0.2781105	0.36880407	0.3458474	0.31833202	0.32446399	0.35059234	0.314493	0.3010633	0.35090944	0.28934523
0.27488279	0.30563563	0.29022464	0.27558762	0.29775408	0.35883924	0.24938017	0.3258169	0.32237142	0.31059477	0.31766376	0.31050673	0.307152	0.3378118	0.32164776	0.30454785	0.33021975	0.29227865	0.30972838	0.29990494	0.31117854	0.3411324	0.30050591	0.32986826	0.32977471	0.29170084	0.28806871	0.27987999	0.27510503	0.28944764	0.28221881	0.28108343	0.29715654	0.38855135	0.35176125	0.34276491	0.28459102	0.34382534	0.30656382	0.28541654	0.34375539	0.29237914
0.24898623	0.25283262	0.26962742	0.23908053	0.31338814	0.31739074	0.23930694	0.32127166	0.32449615	0.29109246	0.30702201	0.30292499	0.29641289	0.33788532	0.31693426	0.3185696	0.31242779	0.28825206	0.31338102	0.29635718	0.3055014	0.33776557	0.29509851	0.33074081	0.31465581	0.29098275	0.29023162	0.27745393	0.27550018	0.29230332	0.28350011	0.28818324	0.28138494	0.36903584	0.35377488	0.37150839	0.28892559	0.35941303	0.32000688	0.31592327	0.35945395	0.29069984
0.23724172	0.25711724	0.28636479	0.26256984	0.32026607	0.31763458	0.23117672	0.3234567	0.32676154	0.29956689	0.31767216	0.31932655	0.29922229	0.34003702	0.28366366	0.27837884	0.29285079	0.28754261	0.30166191	0.29837412	0.30368263	0.33540857	0.25412112	0.32551351	0.31202415	0.29148406	0.29829675	0.26419979	0.27680668	0.29608068	0.26543337	0.28678334	0.28228697	0.34913865	0.3495343	0.32682598	0.2862643	0.35575554	0.32140756	0.32895264	0.35590121	0.30298162
0.25962216	0.27044368	0.29094574	0.26008558	0.31148931	0.25427577	0.24782892	0.32561249	0.32101858	0.28913528	0.31436667	0.31012246	0.30537108	0.33429068	0.29438415	0.28820947	0.29764432	0.28886819	0.31440583	0.29833487	0.31096545	0.33203036	0.28916255	0.32942912	0.31407002	0.29308629	0.29357406	0.30496401	0.27084267	0.2984302	0.30564487	0.29066324	0.29421592	0.3747429	0.36293238	0.30634648	0.3036271	0.37641028	0.3188782	0.35462284	0.37642968	0.29446581
0.22575188	0.22543794	0.26312199	0.2540485	0.26745841	0.29624528	0.25352907	0.31325334	0.31710273	0.29011747	0.31352764	0.32263023	0.32556736	0.34460229	0.2891883	0.30505428	0.28510201	0.27039593	0.28715575	0.29311097	0.30519551	0.33038935	0.30705956	0.32528663	0.28906712	0.29846051	0.30274183	0.30996099	0.2791113	0.30442467	0.3125343	0.31305042	0.34349418	0.39991191	0.3504813	0.35244992	0.26582137	0.40085042	0.32711947	0.37060758	0.4013401	0.29065302
0.24208923	0.25076157	0.27667385	0.27291733	0.35701945	0.31558669	0.26295817	0.31373948	0.31411579	0.30747259	0.31524009	0.30988002	0.30515334	0.34197623	0.3088865	0.29379025	0.3006697	0.29059204	0.29088703	0.29512689	0.31517085	0.34246528	0.2903102	0.33076999	0.30697414	0.28757384	0.29377744	0.29930454	0.27364606	0.29108116	0.30186388	0.28624555	0.27277705	0.34899369	0.34330356	0.32544813	0.29301989	0.3471185	0.31859085	0.31392649	0.34792304	0.28913999
0.25628999	0.28739724	0.29505238	0.25388911	0.33246207	0.31970516	0.22863863	0.31159714	0.31072843	0.30104902	0.31592169	0.30243671	0.29131278	0.33176523	0.27827421	0.29941139	0.27886289	0.27967411	0.30262649	0.29397061	0.29766694	0.32881007	0.30504587	0.32652417	0.28825587	0.29193145	0.25948715	0.28514424	0.27666873	0.25913069	0.28490758	0.29191768	0.31103721	0.36958095	0.36953756	0.3243888	0.31684023	0.35157335	0.30377558	0.30770633	0.35232306	0.29073063
0.21738517	0.2347071	0.27277145	0.23153649	0.30175096	0.28025442	0.26536262	0.31490454	0.31550378	0.29134178	0.30761778	0.31274971	0.30486798	0.33795246	0.29764298	0.29555887	0.28829944	0.28267643	0.29919019	0.28982937	0.29919362	0.32875517	0.30135158	0.32575229	0.29582435	0.29277834	0.29335237	0.3160598	0.27441719	0.29201102	0.31749883	0.29207414	0.30926231	0.37172034	0.3624413	0.35561785	0.3158069	0.3804054	0.31814292	0.34240285	0.38028663	0.29543167
0.27306327	0.26173908	0.28604922	0.2408836	0.33107197	0.34085909	0.23704112	0.316259	0.32194531	0.29679325	0.31579313	0.30849174	0.29419529	0.32805008	0.30135858	0.27988419	0.29978177	0.28653681	0.29758865	0.29058579	0.31010926	0.3410044	0.2764467	0.32701308	0.30778554	0.28943717	0.30326802	0.31272146	0.2759839	0.30598912	0.31100541	0.2885288	0.26999816	0.37911052	0.36253935	0.3031531	0.29354414	0.39546555	0.32379952	0.36232808	0.39478588	0.28590992
0.28595537	0.28197718	0.30658892	0.28782889	0.31155494	0.34181312	0.25921494	0.32251498	0.32965434	0.28947034	0.31117228	0.30864996	0.29348487	0.33337015	0.30484042	0.33420122	0.30194607	0.28938562	0.29761687	0.29808936	0.31130871	0.35162902	0.33035201	0.33092928	0.32245263	0.29122698	0.29100472	0.30933639	0.26756009	0.29101312	0.31310657	0.28689161	0.30402002	0.35763636	0.35097525	0.30160803	0.31197244	0.38913399	0.32996681	0.36585066	0.38863936	0.2963503
0.23885494	0.2468586	0.28372759	0.26281142	0.26367822	0.28230274	0.263899	0.323201	0.32637134	0.29785571	0.31744123	0.30540341	0.28775215	0.33859691	0.3085674	0.32322696	0.30086094	0.28088516	0.29527327	0.28997993	0.29949421	0.33747387	0.33003378	0.32024786	0.31713888	0.29621413	0.27758074	0.29646409	0.2727541	0.27794072	0.29534307	0.28954694	0.29901218	0.35355467	0.34404618	0.30361632	0.2953631	0.36683533	0.3225553	0.32678536	0.36706924	0.29044428
0.24379684	0.25461799	0.28374469	0.26108101	0.26540944	0.31239659	0.25741157	0.31729826	0.31838873	0.29447702	0.31189588	0.31192461	0.30297232	0.33501163	0.27339247	0.26956537	0.27980277	0.2856999	0.29990828	0.29606783	0.31015253	0.34549534	0.26918471	0.32603243	0.29969871	0.29724675	0.27937713	0.31744364	0.27644989	0.28516841	0.31985128	0.29876581	0.28846902	0.37910157	0.34783271	0.33585462	0.32048902	0.39784613	0.32915649	0.37141865	0.39747605	0.28359604
0.25055736	0.24670975	0.28019619	0.27249321	0.3175652	0.28037313	0.23945677	0.31266862	0.31724471	0.29287806	0.31037861	0.3027527	0.29859549	0.33257273	0.27827162	0.31096923	0.28771409	0.27156317	0.29642406	0.28613037	0.30410945	0.32056382	0.30719289	0.32178983	0.27415118	0.2959303	0.30944273	0.30870146	0.27253941	0.31005868	0.30585083	0.29517904	0.28128442	0.39160761	0.35194767	0.34434575	0.27900666	0.35685816	0.31797636	0.32446226	0.35786536	0.29297572
0.25519028	0.27888772	0.28223616	0.24587415	0.30741525	0.29726836	0.23125349	0.32336992	0.3243756	0.28185576	0.30893958	0.31323186	0.31358466	0.34440005	0.30615029	0.29322112	0.30303186	0.26977596	0.28325304	0.29288092	0.30645531	0.33454445	0.29554045	0.32686424	0.28889287	0.29248908	0.26771742	0.29269385	0.2672435	0.2675724	0.28818733	0.28565922	0.2884205	0.39193985	0.3420642	0.3426908	0.30472514	0.35227928	0.31145066	0.31299573	0.3528167	0.29461342
0.24768192	0.22958554	0.28014529	0.26927382	0.31607851	0.31201085	0.24631722	0.31741577	0.32189196	0.31531978	0.3148981	0.31502843	0.30179372	0.33783141	0.28038523	0.28600502	0.27281705	0.27299762	0.29344523	0.28950083	0.29796907	0.33624133	0.27567324	0.32067075	0.30255434	0.30091602	0.30186287	0.30989689	0.27278522	0.29939464	0.31170878	0.2998499	0.3151432	0.37926456	0.37506697	0.36140162	0.28502044	0.37572223	0.31670594	0.35682595	0.3760325	0.29023668
0.10819213	0.10820134	0.17294313	0.1298348	0.1552633	0.1935083	0.26209021	0.32057169	0.32812402	0.3076928	0.31495494	0.30831805	0.30008063	0.33497852	0.29629436	0.28608176	0.29593375	0.28213033	0.30022901	0.29359955	0.30392668	0.3368285	0.28063408	0.32236424	0.30804494	0.29698756	0.28558692	0.3015351	0.27584484	0.28658295	0.30169982	0.29871777	0.30126631	0.38064569	0.34548581	0.35032111	0.32300526	0.38094851	0.3226378	0.33700797	0.38072672	0.29193366
0.23500574	0.24430527	0.28531727	0.26157758	0.32822588	0.29563078	0.23551355	0.31065848	0.31381339	0.31282407	0.31553856	0.30980751	0.31123394	0.3341822	0.3249743	0.28160685	0.31851867	0.28463712	0.30853981	0.29651543	0.31105107	0.34084621	0.29454032	0.3240279	0.32730818	0.29252645	0.27723956	0.29889601	0.2680476	0.27775276	0.30548596	0.29806802	0.30009338	0.37947506	0.34077674	0.35896313	0.30579326	0.38129589	0.30984578	0.35686952	0.38085142	0.2875866
0.25598401	0.2585409	0.28155339	0.28886911	0.31547299	0.33008298	0.24761878	0.32490146	0.32679257	0.29564098	0.32285389	0.30610988	0.30716798	0.34443229	0.2583541	0.34698421	0.25499818	0.29667971	0.31086725	0.29614395	0.30979407	0.33812958	0.35680971	0.32875374	0.32149357	0.29579154	0.2863909	0.28621522	0.26893938	0.28548959	0.28369281	0.28125194	0.28072771	0.38758433	0.35160795	0.31211638	0.29715878	0.35364985	0.30855605	0.29062191	0.35358092	0.28886998
0.24805239	0.22825149	0.28632274	0.24619493	0.33844262	0.27000028	0.24702415	0.32479563	0.32211974	0.30742478	0.3207818	0.31668174	0.29571134	0.3365021	0.28743124	0.30233392	0.28517404	0.27926427	0.30591109	0.29120445	0.30296615	0.34323615	0.29214102	0.32866353	0.30640182	0.29816756	0.3060447	0.32016379	0.27636546	0.30365178	0.31808832	0.2974526	0.29425877	0.37754717	0.34104061	0.3083536	0.31645584	0.39052898	0.32826996	0.3585197	0.3903178	0.28727522
0.26221374	0.27213162	0.28568441	0.26623109	0.30171719	0.28496641	0.24019781	0.31685176	0.32025445	0.32222515	0.31341642	0.31081802	0.29236495	0.33096045	0.27094433	0.28546	0.28229189	0.285353	0.29478839	0.29634202	0.30767158	0.34148648	0.27295232	0.32289192	0.30741495	0.2842482	0.28954148	0.31480324	0.2698828	0.28846887	0.31245816	0.2908875	0.288876	0.36759007	0.32213518	0.31809944	0.30916113	0.38866803	0.31240898	0.38568732	0.3893722	0.27562022
0.23218325	0.22149216	0.27001506	0.2400783	0.35436392	0.30174473	0.23557088	0.31035098	0.32075173	0.29730722	0.31501934	0.3077375	0.29993355	0.32624054	0.29975829	0.29653448	0.28650892	0.26506543	0.29325762	0.29004848	0.29530054	0.31635287	0.31166279	0.31574124	0.29115525	0.27677286	0.29860893	0.30806231	0.25955087	0.296002	0.30976099	0.27795637	0.27978048	0.35319573	0.32668212	0.3166514	0.29263091	0.37197363	0.30205256	0.329054	0.37228128	0.28460467
0.25457796	0.23057093	0.27906293	0.25231495	0.30523357	0.34246516	0.24723008	0.31245154	0.31509387	0.30258948	0.318014	0.31062773	0.2938143	0.32965994	0.29209617	0.28755763	0.28170252	0.27293673	0.29856676	0.28898889	0.29490975	0.32649958	0.27280283	0.31798393	0.30859059	0.27750027	0.25499868	0.27181426	0.25696981	0.25249931	0.2705045	0.26794609	0.26560006	0.34838057	0.3134397	0.32744965	0.28697482	0.3173717	0.29050028	0.28044784	0.31838617	0.27808282
0.24585184	0.23891382	0.27181417	0.24343425	0.33227012	0.28940412	0.25212601	0.32665798	0.33704361	0.29465577	0.32191733	0.30283257	0.30047289	0.32901371	0.29814151	0.28555414	0.28525633	0.26991901	0.28344798	0.28101939	0.28756788	0.33107418	0.27078518	0.31859213	0.28793257	0.28739265	0.29902953	0.3067593	0.25356343	0.30130038	0.30354294	0.28566206	0.2649745	0.38248259	0.34475249	0.3295632	0.27123871	0.39431137	0.31731692	0.36973947	0.39390713	0.27518934
0.25964287	0.28037524	0.28597608	0.28846124	0.33475456	0.29958674	0.24319389	0.32032627	0.32598916	0.30105951	0.31662709	0.30127043	0.28159148	0.31563094	0.2738156	0.29608142	0.27920792	0.28027287	0.28820559	0.28894567	0.30241206	0.33412054	0.27660543	0.31493005	0.29272076	0.29294387	0.29625446	0.30221546	0.25307596	0.29735672	0.29957142	0.28232229	0.27852255	0.36539787	0.32404655	0.30912104	0.30016327	0.36785561	0.30416733	0.34013256	0.36773738	0.27427578
0.26078936	0.22501563	0.25968337	0.24059464	0.31084999	0.25819874	0.236371	0.31380564	0.32126835	0.29271382	0.32607126	0.29751703	0.28989694	0.3148461	0.28781992	0.2948623	0.27854154	0.28054395	0.2929202	0.2848537	0.30650511	0.33853418	0.28981635	0.31607148	0.31615821	0.28131434	0.25619474	0.27036071	0.25295019	0.25527105	0.27312231	0.27153644	0.30729583	0.34797618	0.34145159	0.29918802	0.27674201	0.35532621	0.30245945	0.31395367	0.35471669	0.28224561
0.23892517	0.25113758	0.26882544	0.26353699	0.25829428	0.26421753	0.24771859	0.31010979	0.31793857	0.31855771	0.31273136	0.29310721	0.29391909	0.32140517	0.26980332	0.26874578	0.27102065	0.27555129	0.28535327	0.28679365	0.30496547	0.34688494	0.26348099	0.31455931	0.29954502	0.28691024	0.25797909	0.28087306	0.24893084	0.2616446	0.28187996	0.27110416	0.24877812	0.32617998	0.34182823	0.26221019	0.27617371	0.3442224	0.2974709	0.30570528	0.34376708	0.28416756
0.29011694	0.29727757	0.29861072	0.2729286	0.29950127	0.29317963	0.26284888	0.3179028	0.32209072	0.30285189	0.30776927	0.2951346	0.28462082	0.32398453	0.2901904	0.30796537	0.28413114	0.26457408	0.2799387	0.28062418	0.2860719	0.32357773	0.32350928	0.30910081	0.28945428	0.28821158	0.2808125	0.30533564	0.25002715	0.2816813	0.30377367	0.28205842	0.26621592	0.36530498	0.34947672	0.29630929	0.3140277	0.35857156	0.30786145	0.32737392	0.35876855	0.2576375
0.26664099	0.25082654	0.28203371	0.23104219	0.26277688	0.25242054	0.24535772	0.30922094	0.31559399	0.29579735	0.31284943	0.28519556	0.28673327	0.31180125	0.28964758	0.28682747	0.29099566	0.26056528	0.27097675	0.27704117	0.28364652	0.3247968	0.28692713	0.31318954	0.29321408	0.28715038	0.27045476	0.26997659	0.24972576	0.26873463	0.2673938	0.2747277	0.28628856	0.35702926	0.34081191	0.2983669	0.29647192	0.37007549	0.31465554	0.33044684	0.36936334	0.27740732
0.24575791	0.23126395	0.27073276	0.2517949	0.29736131	0.26938272	0.24461207	0.30474982	0.31436518	0.30528435	0.31192145	0.29305688	0.27517983	0.32193696	0.27156362	0.25918731	0.26546541	0.28015959	0.30061963	0.28512833	0.30758575	0.34070921	0.24950036	0.32057121	0.31549114	0.29190454	0.29214936	0.30223253	0.25055525	0.29173458	0.30973196	0.28564081	0.28451788	0.35561824	0.33544675	0.35396171	0.29697439	0.37601751	0.303516	0.33840734	0.37604156	0.27639368
0.27721113	0.28263769	0.29298943	0.27443209	0.32499933	0.25781065	0.25696567	0.31470683	0.31474563	0.30677113	0.3152028	0.29530299	0.27964124	0.31547946	0.29093325	0.27101803	0.29102591	0.2698831	0.27551478	0.2790367	0.28673518	0.33845001	0.27233678	0.31872812	0.29456186	0.29238817	0.27484652	0.31184891	0.24889416	0.27641276	0.3092396	0.27799895	0.2687031	0.36305973	0.33666384	0.28920284	0.29423246	0.36722463	0.31555763	0.34337878	0.36652252	0.27338016
0.25834849	0.28267658	0.2784538	0.26383674	0.30871642	0.3216058	0.26196304	0.31362858	0.31780207	0.2964319	0.31407374	0.30541936	0.30765709	0.32306534	0.29487771	0.27680743	0.28710985	0.2675451	0.26784286	0.27699906	0.28082609	0.32166663	0.26613989	0.31299162	0.28718966	0.29165182	0.28118902	0.28381661	0.2484574	0.28013465	0.28680974	0.27925679	0.26352724	0.3708564	0.33808231	0.31599122	0.28238595	0.36620522	0.29632169	0.32532704	0.36612868	0.27116418
0.26219755	0.23806587	0.27626616	0.24661943	0.27401307	0.26823136	0.24555433	0.31189674	0.3179116	0.30553219	0.31759971	0.29643548	0.29466811	0.32409856	0.26501471	0.2801497	0.25248376	0.2709524	0.28625017	0.28531897	0.29675466	0.33644441	0.28614298	0.31383124	0.30304354	0.29102328	0.29702502	0.32215711	0.25439668	0.29648581	0.3174704	0.29057908	0.29839987	0.36714402	0.3408801	0.34018967	0.30040804	0.39853114	0.31503218	0.35838518	0.39872047	0.27878508
0.23602656	0.19886738	0.27289793	0.22097676	0.31184387	0.296662	0.23186602	0.3139545	0.31612021	0.30560857	0.30856287	0.27942654	0.26488584	0.29931137	0.30599377	0.26415518	0.30511633	0.25941354	0.27954063	0.27393284	0.27799967	0.32254368	0.26452678	0.30247274	0.28203699	0.28757912	0.28019044	0.27435634	0.24546462	0.28084883	0.27536359	0.27570352	0.26004714	0.34091794	0.33757651	0.31222692	0.30308133	0.35896307	0.31048781	0.30110514	0.35859141	0.28404683
0.24975291	0.2537452	0.28530508	0.23784766	0.33128071	0.28680697	0.25639421	0.30231184	0.3105779	0.292815	0.31226215	0.28631875	0.29435864	0.31930992	0.30730271	0.25280952	0.28847945	0.27262029	0.27648622	0.27947107	0.29217324	0.33812654	0.28432941	0.31036648	0.31113282	0.29632717	0.30156761	0.31222567	0.25407577	0.30403113	0.31141624	0.29236004	0.27956825	0.37918204	0.35655603	0.31511748	0.26283526	0.39500979	0.31561542	0.38671681	0.39518231	0.27516213
0.25373527	0.2501325	0.27482334	0.24172224	0.28217623	0.24108177	0.26003551	0.30046287	0.31183016	0.30296302	0.30664101	0.28868401	0.28056297	0.31574789	0.26908991	0.255238	0.2662667	0.26926598	0.28019267	0.27703652	0.28621244	0.32524556	0.26609513	0.31052792	0.30126157	0.28532806	0.28727758	0.28800526	0.25148991	0.28798401	0.29007405	0.27666497	0.279589	0.36180657	0.33514896	0.31435937	0.29647657	0.36210796	0.30448291	0.33587089	0.36168799	0.26647952
0.25379941	0.269719	0.29074821	0.25948206	0.28936377	0.31494507	0.25469369	0.30786982	0.32091314	0.314338	0.30719474	0.29440311	0.28250152	0.31702927	0.28348175	0.28463593	0.27736712	0.25894338	0.2874223	0.27934149	0.28069389	0.3158491	0.28309757	0.31153065	0.30129513	0.28595313	0.2631171	0.24334261	0.2376969	0.26133177	0.24264464	0.26154077	0.26489836	0.3528899	0.31045783	0.28276959	0.30742282	0.2750127	0.28984073	0.17475003	0.27367947	0.26628125
0.26078412	0.25802603	0.27991065	0.24007758	0.29744011	0.28078708	0.23264642	0.28914297	0.29620546	0.30593732	0.29999968	0.29484767	0.29152745	0.31390327	0.26484045	0.29625511	0.26351771	0.25870901	0.27652973	0.27364379	0.28356662	0.32322595	0.29658765	0.30858502	0.26857379	0.28621641	0.27328017	0.27546528	0.24496123	0.27820423	0.27525756	0.28527242	0.29989612	0.3698732	0.33608702	0.31495851	0.31199673	0.34231243	0.30746609	0.29024738	0.34251219	0.28088862
0.24897707	0.22722554	0.27263093	0.25578701	0.32033294	0.26448786	0.24900524	0.3166796	0.3158218	0.32477582	0.31375575	0.29072744	0.27741227	0.31466192	0.26950106	0.24864477	0.26918504	0.27075896	0.27252659	0.27816206	0.28746593	0.32322934	0.24339163	0.31332305	0.30298665	0.28405023	0.25404933	0.28343308	0.24280731	0.25677904	0.28294578	0.26651844	0.2696704	0.32335535	0.33462742	0.33336672	0.31714028	0.33600363	0.30222812	0.29688641	0.33584204	0.27710849
0.22457378	0.2358254	0.27113473	0.23646754	0.30855244	0.29358631	0.25502452	0.31082341	0.31947893	0.31268919	0.31870657	0.30769271	0.30615216	0.32733026	0.25832707	0.26263386	0.25092977	0.25806916	0.30168372	0.27803439	0.28403834	0.32103595	0.27399364	0.31225944	0.28892979	0.28382567	0.26266536	0.27980378	0.24630462	0.26400319	0.27968532	0.28091344	0.28477836	0.36509356	0.32617992	0.32571334	0.29240218	0.3597838	0.30671859	0.31876707	0.35918006	0.28249711
0.26297617	0.26033887	0.28459921	0.23108689	0.29833817	0.29889494	0.25513214	0.30902651	0.32080153	0.30214441	0.31376892	0.30307305	0.2956312	0.32272208	0.28736806	0.2850163	0.28444719	0.26937199	0.29002964	0.27608106	0.29352087	0.328657	0.29361168	0.31576103	0.29918361	0.28456494	0.26328406	0.25805449	0.24507652	0.26423392	0.26355925	0.27921182	0.2659201	0.35966492	0.33563629	0.33330402	0.27435169	0.33180052	0.30566517	0.29523364	0.33143815	0.2748031
0.25861838	0.28904608	0.29320672	0.23892263	0.27597955	0.29361969	0.24240935	0.28435105	0.28461578	0.28756985	0.31044242	0.30264655	0.29917669	0.32170326	0.27324784	0.23173097	0.27613419	0.26846427	0.29409707	0.28226736	0.28549364	0.34135997	0.22578055	0.31188184	0.31213701	0.29723001	0.30107814	0.31551608	0.25227103	0.29796797	0.3158091	0.28446221	0.28126547	0.39925262	0.37164924	0.3456991	0.31098893	0.38731277	0.31806627	0.35864609	0.38782373	0.26767033
0.20925413	0.22933942	0.2673521	0.21524301	0.31293049	0.30986002	0.24336496	0.30221972	0.31635177	0.31140471	0.31177527	0.28866962	0.27764234	0.31356403	0.31143796	0.2791073	0.30812424	0.2773068	0.30024725	0.28352228	0.28628528	0.33185518	0.28969827	0.31629926	0.31825328	0.28949252	0.25429535	0.29722789	0.24472582	0.25647298	0.29592121	0.27665833	0.24002929	0.36138502	0.33482787	0.33390871	0.32232457	0.34323394	0.30960065	0.2983073	0.34283662	0.27867773
0.2552174	0.27896613	0.2861656	0.26599559	0.30386147	0.34291613	0.26260638	0.29981658	0.30971256	0.3134582	0.31536207	0.29511383	0.28654727	0.31549755	0.30125526	0.28275555	0.29130557	0.27168211	0.27164268	0.2802304	0.29115802	0.33231199	0.30263063	0.31337109	0.31810805	0.29130575	0.25321829	0.28239733	0.24427226	0.25391287	0.28180894	0.26961368	0.26500061	0.36408871	0.33312613	0.32754505	0.27283692	0.34872723	0.29718226	0.29280952	0.34823141	0.27538189
0.24178234	0.25777233	0.28370458	0.26492387	0.24967512	0.29692212	0.24473988	0.30126718	0.31139666	0.30383196	0.31428412	0.29271957	0.30178982	0.3249819	0.28087628	0.28648025	0.27194008	0.26864111	0.28669623	0.27442014	0.29113385	0.32016402	0.2699216	0.31121147	0.28970337	0.29037187	0.26479524	0.2646226	0.24272224	0.26461512	0.26622781	0.27927911	0.29190221	0.36799523	0.36246637	0.3261219	0.30179992	0.36363813	0.30692661	0.32546297	0.364142	0.26993501
0.2538043	0.24218485	0.2785134	0.2699472	0.33551997	0.33228472	0.26440006	0.31128162	0.31889218	0.31114548	0.3179172	0.29573792	0.30201563	0.32261404	0.24623443	0.24721518	0.24644397	0.24988876	0.27139544	0.26901245	0.28147075	0.31970984	0.25396144	0.30428621	0.28842798	0.28915942	0.29235893	0.28484833	0.2470471	0.28771761	0.28820562	0.29041877	0.28599462	0.38017702	0.35956845	0.30908459	0.3340421	0.37810823	0.31180134	0.35866201	0.37817824	0.28230041
0.26674607	0.26330805	0.29165903	0.28063279	0.32842749	0.30588505	0.25960919	0.3008922	0.31625682	0.29363889	0.30995175	0.29441917	0.30652997	0.32341734	0.25815624	0.24633293	0.26103765	0.2574794	0.27266049	0.27525944	0.28413188	0.33323109	0.24793752	0.31111127	0.29113731	0.28147998	0.22689699	0.26306105	0.23781922	0.22411537	0.26446256	0.26869813	0.28133741	0.34078565	0.31225869	0.28610656	0.26437721	0.340381	0.30236909	0.2821992	0.34078854	0.28009385
0.24578093	0.25697109	0.26926938	0.27143785	0.26681849	0.30829278	0.26790836	0.31820831	0.32835379	0.30232167	0.31648675	0.29022533	0.28319287	0.31939584	0.27399197	0.28779706	0.26969686	0.25844789	0.28214034	0.27628738	0.29296836	0.32012504	0.28444475	0.31120774	0.29746675	0.29307246	0.30098695	0.33175382	0.24757497	0.29917976	0.32833681	0.28559831	0.27823594	0.38949475	0.3611775	0.31843078	0.32220092	0.39437574	0.29670843	0.37061203	0.39492056	0.27867997
0.23586126	0.23304847	0.26892459	0.20958053	0.28975573	0.32451645	0.26717553	0.30238956	0.30791724	0.29940134	0.30268562	0.29473835	0.2838091	0.32367244	0.2778295	0.24998213	0.26981372	0.26297867	0.28154826	0.27552179	0.29139224	0.32196575	0.25188643	0.31377977	0.31441453	0.28562745	0.27653962	0.27066487	0.23953278	0.27587137	0.26753974	0.27398387	0.25126752	0.34826916	0.32636055	0.33370766	0.31536439	0.33935004	0.30528995	0.30191362	0.33923411	0.27323654
0.24715741	0.25414652	0.27158529	0.25557035	0.34513929	0.31092566	0.27259985	0.29960513	0.30873266	0.30352461	0.31627828	0.29907781	0.28542227	0.31684792	0.3178924	0.27699062	0.30819529	0.26643497	0.27902892	0.27822015	0.29755917	0.32019144	0.28095761	0.3095715	0.30903584	0.2861791	0.26475295	0.25106221	0.23713872	0.26008007	0.25668648	0.2724821	0.26834294	0.32754776	0.32928896	0.31346002	0.24195203	0.26551896	0.30770186	0.18637685	0.26656514	0.26677281
0.21889003	0.22071163	0.25673971	0.20985024	0.25551823	0.25852868	0.26931539	0.30378425	0.30847937	0.31557	0.31854904	0.296372	0.29563493	0.3248018	0.26902935	0.21920601	0.27323833	0.24840105	0.25003499	0.26961017	0.27829519	0.30124012	0.19160065	0.30418536	0.27552888	0.28583995	0.28139782	0.26407668	0.24323104	0.27865261	0.26973912	0.27747062	0.27404112	0.37135005	0.34199983	0.29779202	0.31986868	0.37212193	0.30558735	0.35072026	0.37186036	0.26688069
0.25374791	0.21753927	0.2628319	0.23532249	0.29393655	0.2668528	0.24981943	0.30191678	0.31143093	0.30120674	0.31757933	0.29322052	0.28090671	0.31408393	0.31041113	0.26688108	0.30381545	0.26944104	0.28466296	0.28455514	0.29465988	0.33420455	0.27520537	0.3149578	0.3058157	0.285642	0.26543471	0.26892316	0.24146315	0.25998384	0.26803863	0.2657837	0.25243148	0.37895167	0.32968083	0.30300185	0.29384157	0.32749853	0.3050184	0.29228795	0.3277863	0.28160793
0.2473684	0.23949064	0.27649865	0.25703055	0.26001838	0.23304634	0.24514844	0.30148801	0.31533059	0.30030918	0.31430513	0.30482271	0.28788191	0.32023942	0.28734699	0.2896224	0.28867522	0.27035481	0.28286737	0.28280658	0.28779349	0.32516471	0.29817671	0.31150603	0.29049739	0.28436366	0.2747055	0.27654725	0.23813707	0.27259207	0.27631357	0.26768699	0.26906621	0.38412586	0.33902594	0.31324157	0.2876834	0.34636754	0.29449001	0.29869431	0.34565616	0.2706351
0.23815745	0.2500805	0.26718214	0.20998079	0.31735173	0.29624179	0.2419866	0.30045408	0.30995619	0.3079848	0.31327379	0.29849926	0.2849817	0.31885478	0.28289542	0.27002952	0.27862158	0.2585381	0.26959741	0.2741372	0.28556943	0.33038053	0.26205128	0.31495473	0.28281045	0.28444251	0.26992154	0.25138551	0.2404547	0.26751798	0.25608686	0.26812127	0.26964107	0.35010248	0.3398132	0.32006261	0.30795488	0.34279817	0.30242372	0.29656038	0.34245977	0.27334738
0.22103105	0.24424972	0.26308653	0.23758601	0.28200606	0.25199127	0.24402297	0.2959128	0.31121519	0.31295049	0.31441894	0.27945921	0.29040995	0.32038417	0.2759988	0.28121114	0.28102258	0.27145228	0.2773948	0.27864549	0.29658204	0.32551116	0.28972867	0.31284517	0.3018288	0.29200855	0.28569552	0.29978108	0.23985153	0.28302935	0.29782861	0.28447747	0.26365453	0.36107078	0.32806736	0.33065784	0.28448755	0.371086	0.3146759	0.34429005	0.37035424	0.27169424
0.21608227	0.22230022	0.25885817	0.23379146	0.30205697	0.29750699	0.28161907	0.30456424	0.31153154	0.30757695	0.31391814	0.2931869	0.27385217	0.31472206	0.31367937	0.29899094	0.31680325	0.27826047	0.27932847	0.28468975	0.28731382	0.33493671	0.2909807	0.31616244	0.30588555	0.28793639	0.25066984	0.28545064	0.23314649	0.24728258	0.28107014	0.26615319	0.25065815	0.34860092	0.33308449	0.33318189	0.30813372	0.35245049	0.29913229	0.30802158	0.35303304	0.26206774
0.22526914	0.2151835	0.25209832	0.26808387	0.27434194	0.31753117	0.26735538	0.29974511	0.30254778	0.30128849	0.31454614	0.3033829	0.29323566	0.31830859	0.27897406	0.27200174	0.26974356	0.26145601	0.26289043	0.27178693	0.28147373	0.32556602	0.26243812	0.30904043	0.29055163	0.2861867	0.2920827	0.27545673	0.24024586	0.29352397	0.27502373	0.27563825	0.27048162	0.34556267	0.36747947	0.34038603	0.3205055	0.36345264	0.30485016	0.31989819	0.3638218	0.27861241
0.23519489	0.26288778	0.26916289	0.24246436	0.26832688	0.28791019	0.24780525	0.29909182	0.3055498	0.28749263	0.31157079	0.30564934	0.30129948	0.33200088	0.25976995	0.27409202	0.25475639	0.26392642	0.26256916	0.27491635	0.29095903	0.32724923	0.27708027	0.31220856	0.2744998	0.28972366	0.26096264	0.27967981	0.24084865	0.26269618	0.27900308	0.2719315	0.2362688	0.3595486	0.34607616	0.28457004	0.28973213	0.36046451	0.30279782	0.31569621	0.36016452	0.27493116
0.24822751	0.24219239	0.27571392	0.22067022	0.31516743	0.29926154	0.24633743	0.30211833	0.31284735	0.29576313	0.30750901	0.29938644	0.29232174	0.31756327	0.29265741	0.25861475	0.29861912	0.26825705	0.28910246	0.27957126	0.28925332	0.33974817	0.24820592	0.31023371	0.29569492	0.28302413	0.25903645	0.30081272	0.24098317	0.25797558	0.29840195	0.26867506	0.28120309	0.38315111	0.35669988	0.35013321	0.32787681	0.35852855	0.29548731	0.32980895	0.35918397	0.27733621
0.23283668	0.2467851	0.26600114	0.24667783	0.2891961	0.2697435	0.23098005	0.26253214	0.2707738	0.26722977	0.28950235	0.30791083	0.29762349	0.32466635	0.2759707	0.27268091	0.28201327	0.24200329	0.2631498	0.26609072	0.2768226	0.31043506	0.26067677	0.30455095	0.27620119	0.28668851	0.26988652	0.2737729	0.23365143	0.26802406	0.27415726	0.28115594	0.26595092	0.35768372	0.34481123	0.29360986	0.28218007	0.36730638	0.30961683	0.33132073	0.36827758	0.27721527
0.24009451	0.25453815	0.2698878	0.24034193	0.27558604	0.2780264	0.24173009	0.29954982	0.30828723	0.28893617	0.30814537	0.30294076	0.29921633	0.32438788	0.28602156	0.27442378	0.28341198	0.27544674	0.29274619	0.27705792	0.29724199	0.3242009	0.26758614	0.31459382	0.3053844	0.29232544	0.27907938	0.30004314	0.2403831	0.27969652	0.30209285	0.27898732	0.25475472	0.39185676	0.34322381	0.33873156	0.28793481	0.35273215	0.30605203	0.31087586	0.35239285	0.27405158
0.22626583	0.22126161	0.26323974	0.25277892	0.29164389	0.30031168	0.26105061	0.29736596	0.3058863	0.28636333	0.31015891	0.29431698	0.28043717	0.31909382	0.29293764	0.27698478	0.28391263	0.27376491	0.29393187	0.28190815	0.30013043	0.33696893	0.28032473	0.31198305	0.31890133	0.27824837	0.24714404	0.23677754	0.22976771	0.24573289	0.24449998	0.26559165	0.28873855	0.35505515	0.32159477	0.33887759	0.29032454	0.32896981	0.29907289	0.26389396	0.32932884	0.27532437
0.21880448	0.24734627	0.25387171	0.21523999	0.28281042	0.30563161	0.2585026	0.30260906	0.31706101	0.29288527	0.31269345	0.30165946	0.29960093	0.32638377	0.29466239	0.2862936	0.29534075	0.2515581	0.25307357	0.26705486	0.28136447	0.32608068	0.28705239	0.30529758	0.28035903	0.2860603	0.26474807	0.25879139	0.23117593	0.26286501	0.25757593	0.26973659	0.28360009	0.35932076	0.34419364	0.3131308	0.28158394	0.36448625	0.30249432	0.30975506	0.36459211	0.28141108
0.25487322	0.26089075	0.27658743	0.24023332	0.28429106	0.31067455	0.25859502	0.29716316	0.30735084	0.31237629	0.31515789	0.29394931	0.28307626	0.31277561	0.28184476	0.2959516	0.28781411	0.27780271	0.28767586	0.2833876	0.30089754	0.32980874	0.30409691	0.31280261	0.31813404	0.29296687	0.2630007	0.29400447	0.24400619	0.26233327	0.29276639	0.28185934	0.29205441	0.38257402	0.35904169	0.32419059	0.33893156	0.38572332	0.31414959	0.35893747	0.38606885	0.28262782
0.23889108	0.23873316	0.27422789	0.20776202	0.26591393	0.2329255	0.25465927	0.29708484	0.30591324	0.28445151	0.3155162	0.29165474	0.28593236	0.31922296	0.3222152	0.27587715	0.30714035	0.27221009	0.2740877	0.27992499	0.29060599	0.33975342	0.28639585	0.30875224	0.29311106	0.28010821	0.24821906	0.26662394	0.23300029	0.25093523	0.26742193	0.26098216	0.2795378	0.35201827	0.34976184	0.34165755	0.26068443	0.34782985	0.30002439	0.30734855	0.34788275	0.27875382
0.24412683	0.23577812	0.2801652	0.23102917	0.32489002	0.27899104	0.26250729	0.297398	0.30682704	0.304539	0.30562511	0.30682933	0.29958495	0.32165477	0.27932024	0.28696054	0.27866048	0.27839145	0.27430576	0.27721038	0.28806636	0.32078108	0.26583344	0.30885574	0.30013472	0.28657749	0.26911703	0.2740244	0.22736387	0.26698008	0.27534905	0.27230519	0.26434115	0.37726128	0.34166116	0.27812392	0.28955832	0.35130468	0.30055317	0.30828884	0.35080269	0.27343205
0.23098098	0.26673609	0.28863108	0.21379015	0.25493407	0.30077884	0.26375473	0.29415336	0.30946788	0.29608798	0.31372499	0.30169174	0.29615462	0.32812646	0.28970125	0.22080344	0.290865	0.23491374	0.24450341	0.26964954	0.27191439	0.30682316	0.23225583	0.30105621	0.25423992	0.28482354	0.25792146	0.25964832	0.22898886	0.2591072	0.25867403	0.27323318	0.25647524	0.35621133	0.33621225	0.29941419	0.30952618	0.33396816	0.28613225	0.30300599	0.33416784	0.27274475
0.22041428	0.22854678	0.2560215	0.24921058	0.31181535	0.27701923	0.2573947	0.29959983	0.31661224	0.30741695	0.32448849	0.29515746	0.29024389	0.31906778	0.27689022	0.24427003	0.28650889	0.25461832	0.27150705	0.27636093	0.28891191	0.31989184	0.26485223	0.30931821	0.29465309	0.27862287	0.27950144	0.25539628	0.22968028	0.28003216	0.26247337	0.27440071	0.24817164	0.39592081	0.35063204	0.30220982	0.33099791	0.36772871	0.30470625	0.33558393	0.36785266	0.27834842
0.23405384	0.2440805	0.26347116	0.24246031	0.28394452	0.27750409	0.23662454	0.30001661	0.30859363	0.29897341	0.3097733	0.29102036	0.28942391	0.31947815	0.26367772	0.24748117	0.24867611	0.24343601	0.22343639	0.25705409	0.25967494	0.28849265	0.25450122	0.29064396	0.20738541	0.27730572	0.25018993	0.25355628	0.22218566	0.24438186	0.25373286	0.2595852	0.24637447	0.35601282	0.33635867	0.33389646	0.26348919	0.32047781	0.29137489	0.24024762	0.32024959	0.27878499
0.26088342	0.27503809	0.28481576	0.22676636	0.3310551	0.29871008	0.25198346	0.29669464	0.30985019	0.30575597	0.31251436	0.29693246	0.28869909	0.32145429	0.26291922	0.24066086	0.2811414	0.26670882	0.2777743	0.27662331	0.28830948	0.3320187	0.24062178	0.30774441	0.29138449	0.28231961	0.26206803	0.28586784	0.22925511	0.26260838	0.28452417	0.27372545	0.25054106	0.36156899	0.35013577	0.33515409	0.33413348	0.35549453	0.30086318	0.30412668	0.35526907	0.26349598
0.23648289	0.23773861	0.26663953	0.21734622	0.29158387	0.29766357	0.26972389	0.29658639	0.30991831	0.30744019	0.30603933	0.29376274	0.27994561	0.31665522	0.27624205	0.27217111	0.27561197	0.26152757	0.27346247	0.27712291	0.28907323	0.32420936	0.2757892	0.3067342	0.29747182	0.28079709	0.2676641	0.26654699	0.22752827	0.26379061	0.26801592	0.26659834	0.26642939	0.37579125	0.34883729	0.30942833	0.34905946	0.36004618	0.29692322	0.31908795	0.36013746	0.26914361
0.2177707	0.2418344	0.27435657	0.24883926	0.27778277	0.30103278	0.26899058	0.3010219	0.31321579	0.30986047	0.32305089	0.29794949	0.27759078	0.32122231	0.29205135	0.25305107	0.29142898	0.25185406	0.26233679	0.26955619	0.27422163	0.303424	0.24665852	0.30749825	0.28620267	0.27841395	0.26294193	0.25819278	0.2234602	0.26212528	0.25666496	0.26348889	0.26427242	0.37014002	0.3315191	0.3095164	0.29752675	0.3204467	0.30660436	0.27039346	0.32070017	0.27559072
0.24836986	0.23798412	0.27277088	0.20901264	0.27076918	0.27564433	0.25614026	0.29291663	0.30261526	0.30561858	0.3116892	0.295948	0.2895093	0.32324198	0.27792695	0.27472219	0.28009689	0.25619885	0.27094164	0.27291712	0.28540418	0.30854702	0.27311099	0.30282396	0.27898076	0.28047308	0.22560497	0.24727032	0.22770348	0.22725593	0.25265071	0.25624314	0.26015645	0.3536545	0.33306974	0.29791737	0.29169953	0.33612078	0.28361708	0.27364701	0.33498067	0.28832006
0.25067246	0.22719201	0.27416202	0.18818392	0.26271629	0.31563485	0.27753875	0.29818106	0.31125581	0.30454224	0.31213173	0.30293831	0.30277023	0.33348492	0.29150733	0.30555412	0.27083901	0.25792044	0.25696564	0.27057484	0.28466582	0.31145301	0.32046556	0.30174431	0.28804943	0.27926189	0.24510501	0.25106597	0.22090898	0.24692181	0.2583718	0.26423004	0.2535494	0.35854951	0.32717255	0.29403529	0.29544619	0.3527813	0.29305601	0.30920324	0.35308698	0.27267116
0.21555242	0.21070452	0.24800143	0.13254647	0.267542	0.25260702	0.27207685	0.3058418	0.31954199	0.30846816	0.32235301	0.30061913	0.27804902	0.31246755	0.27326965	0.23252782	0.26199543	0.25578091	0.26157039	0.26660252	0.27544934	0.31189406	0.20487218	0.30093843	0.26531678	0.27821532	0.26321781	0.25808442	0.2217152	0.26409343	0.26303416	0.26146984	0.26801866	0.35356361	0.33512664	0.28079736	0.29974458	0.32960603	0.28656128	0.28028488	0.33002025	0.27282959
0.23583078	0.24006733	0.26831526	0.2049413	0.29686567	0.27517006	0.25620505	0.2922698	0.30876291	0.30641508	0.32062978	0.30600178	0.28663728	0.32533908	0.29193753	0.27209949	0.27915755	0.246612	0.25872728	0.27233961	0.27515137	0.32026431	0.2683835	0.30161607	0.28125018	0.28005725	0.24710038	0.25729096	0.23194741	0.24749692	0.25658035	0.27589563	0.25567204	0.36534148	0.35108417	0.3345857	0.26907307	0.35775465	0.29476497	0.32168999	0.35775462	0.28057379
0.25641805	0.26852235	0.27199775	0.2075361	0.28840339	0.26339942	0.23779987	0.29503748	0.31681913	0.30544364	0.30860132	0.29864272	0.30451298	0.31664398	0.28657654	0.27596685	0.2803956	0.25981086	0.25628698	0.2702997	0.28104037	0.31607711	0.29321125	0.30821446	0.28324279	0.27461883	0.25040674	0.28257141	0.22500078	0.24721715	0.28443843	0.26516384	0.26335245	0.37262231	0.34460855	0.32872769	0.2694926	0.35116702	0.29738081	0.32156926	0.3506982	0.27567336
0.21913114	0.23518392	0.26428726	0.23105508	0.28253767	0.27059656	0.23646167	0.29188484	0.30022925	0.30318394	0.31023619	0.30046755	0.29678196	0.32565218	0.27267602	0.25327712	0.25875792	0.26659736	0.27931747	0.27194875	0.29228726	0.31888217	0.25660232	0.30915719	0.28703728	0.28133389	0.24909003	0.25937209	0.22807407	0.2466165	0.25850856	0.27362561	0.25931224	0.3471719	0.33154893	0.33750448	0.30134022	0.36931697	0.30306411	0.31019992	0.36948517	0.27419689
0.21862578	0.22380081	0.25946894	0.22870475	0.29111165	0.29012263	0.26329824	0.29879034	0.31651938	0.29542688	0.31346539	0.29315543	0.27584836	0.3190769	0.29113719	0.27094704	0.29440221	0.25201812	0.26096919	0.27098155	0.27725282	0.31948414	0.29146329	0.30654746	0.29313138	0.27864641	0.23729514	0.25283712	0.22848208	0.23810308	0.25199756	0.262463	0.26691669	0.32891119	0.35521734	0.3054451	0.28302261	0.3409079	0.29911709	0.3023839	0.34041503	0.2846657
0.20971334	0.23832671	0.25101849	0.19572274	0.27503049	0.23942843	0.27244967	0.29534155	0.31266469	0.30973887	0.31662628	0.28057843	0.27441365	0.30448985	0.28791952	0.26052219	0.28789267	0.26331386	0.28547311	0.28110558	0.29288188	0.32844132	0.26427326	0.31188515	0.31808889	0.27910262	0.25913155	0.249392	0.2313216	0.2561318	0.25270474	0.2704255	0.25730586	0.37084386	0.35981935	0.29989025	0.30242497	0.34166029	0.29590803	0.29316354	0.34173679	0.2714327
