# Supplementary material for: Simultaneous readout of multiple FRET pairs using photochromism
Source: Nat Commun. 2021 Mar 31;12:2005. doi: 10.1038/s41467-021-22043-0 (PMC8012603; doi:10.1038/s41467-021-22043-0)
Supplement: Supplementary file 3 — Source Data [file 41467_2021_22043_MOESM3_ESM.zip › SourceData/Figure5_FigureSI3-4/figuredata/Supplementary Figure 4/FRETEff_DualAtaE_rsAKARevTA_Photoswitching_Time.txt]

8.0469446	8.0469446	8.0469446	8.0469446	8.0469446	8.0469446	8.0469446	8.0469446	8.0469446	8.0469446	8.0469446	10.193541	10.193541	10.193541	10.193541	10.193541	10.193541	10.193541	10.193541	10.193541	10.193541	10.193541	10.193541	10.193541	10.193541	10.193541	10.193541	10.193541	10.193541	12.499638	12.499638	15.027815	15.027815	15.027815	15.027815	15.027815	15.027815	15.027815	15.027815	15.027815	15.027815	15.027815	15.027815	15.027815	15.027815	15.027815	17.299923	17.299923	17.299923	17.299923
22.052402	22.052402	22.052402	22.052402	22.052402	22.052402	22.052402	22.052402	22.052402	22.052402	22.052402	24.179796	24.179796	24.179796	24.179796	24.179796	24.179796	24.179796	24.179796	24.179796	24.179796	24.179796	24.179796	24.179796	24.179796	24.179796	24.179796	24.179796	24.179796	26.670778	26.670778	29.056932	29.056932	29.056932	29.056932	29.056932	29.056932	29.056932	29.056932	29.056932	29.056932	29.056932	29.056932	29.056932	29.056932	29.056932	31.538147	31.538147	31.538147	31.538147
36.881359	36.881359	36.881359	36.881359	36.881359	36.881359	36.881359	36.881359	36.881359	36.881359	36.881359	39.154655	39.154655	39.154655	39.154655	39.154655	39.154655	39.154655	39.154655	39.154655	39.154655	39.154655	39.154655	39.154655	39.154655	39.154655	39.154655	39.154655	39.154655	41.601376	41.601376	43.935513	43.935513	43.935513	43.935513	43.935513	43.935513	43.935513	43.935513	43.935513	43.935513	43.935513	43.935513	43.935513	43.935513	43.935513	46.335037	46.335037	46.335037	46.335037
51.875717	51.875717	51.875717	51.875717	51.875717	51.875717	51.875717	51.875717	51.875717	51.875717	51.875717	54.111584	54.111584	54.111584	54.111584	54.111584	54.111584	54.111584	54.111584	54.111584	54.111584	54.111584	54.111584	54.111584	54.111584	54.111584	54.111584	54.111584	54.111584	56.654278	56.654278	58.960876	58.960876	58.960876	58.960876	58.960876	58.960876	58.960876	58.960876	58.960876	58.960876	58.960876	58.960876	58.960876	58.960876	58.960876	61.328026	61.328026	61.328026	61.328026
67.00724	67.00724	67.00724	67.00724	67.00724	67.00724	67.00724	67.00724	67.00724	67.00724	67.00724	69.137024	69.137024	69.137024	69.137024	69.137024	69.137024	69.137024	69.137024	69.137024	69.137024	69.137024	69.137024	69.137024	69.137024	69.137024	69.137024	69.137024	69.137024	71.472511	71.472511	73.779396	73.779396	73.779396	73.779396	73.779396	73.779396	73.779396	73.779396	73.779396	73.779396	73.779396	73.779396	73.779396	73.779396	73.779396	76.207176	76.207176	76.207176	76.207176
81.891556	81.891556	81.891556	81.891556	81.891556	81.891556	81.891556	81.891556	81.891556	81.891556	81.891556	84.192047	84.192047	84.192047	84.192047	84.192047	84.192047	84.192047	84.192047	84.192047	84.192047	84.192047	84.192047	84.192047	84.192047	84.192047	84.192047	84.192047	84.192047	86.76754	86.76754	89.200287	89.200287	89.200287	89.200287	89.200287	89.200287	89.200287	89.200287	89.200287	89.200287	89.200287	89.200287	89.200287	89.200287	89.200287	91.679306	91.679306	91.679306	91.679306
97.056969	97.056969	97.056969	97.056969	97.056969	97.056969	97.056969	97.056969	97.056969	97.056969	97.056969	99.647064	99.647064	99.647064	99.647064	99.647064	99.647064	99.647064	99.647064	99.647064	99.647064	99.647064	99.647064	99.647064	99.647064	99.647064	99.647064	99.647064	99.647064	102.24189	102.24189	104.55867	104.55867	104.55867	104.55867	104.55867	104.55867	104.55867	104.55867	104.55867	104.55867	104.55867	104.55867	104.55867	104.55867	104.55867	106.95895	106.95895	106.95895	106.95895
111.95001	111.95001	111.95001	111.95001	111.95001	111.95001	111.95001	111.95001	111.95001	111.95001	111.95001	114.01456	114.01456	114.01456	114.01456	114.01456	114.01456	114.01456	114.01456	114.01456	114.01456	114.01456	114.01456	114.01456	114.01456	114.01456	114.01456	114.01456	114.01456	116.2707	116.2707	118.60751	118.60751	118.60751	118.60751	118.60751	118.60751	118.60751	118.60751	118.60751	118.60751	118.60751	118.60751	118.60751	118.60751	118.60751	120.91141	120.91141	120.91141	120.91141
126.96109	126.96109	126.96109	126.96109	126.96109	126.96109	126.96109	126.96109	126.96109	126.96109	126.96109	129.10327	129.10327	129.10327	129.10327	129.10327	129.10327	129.10327	129.10327	129.10327	129.10327	129.10327	129.10327	129.10327	129.10327	129.10327	129.10327	129.10327	129.10327	131.37512	131.37512	133.81947	133.81947	133.81947	133.81947	133.81947	133.81947	133.81947	133.81947	133.81947	133.81947	133.81947	133.81947	133.81947	133.81947	133.81947	136.16096	136.16096	136.16096	136.16096
142.01599	142.01599	142.01599	142.01599	142.01599	142.01599	142.01599	142.01599	142.01599	142.01599	142.01599	144.39871	144.39871	144.39871	144.39871	144.39871	144.39871	144.39871	144.39871	144.39871	144.39871	144.39871	144.39871	144.39871	144.39871	144.39871	144.39871	144.39871	144.39871	146.97493	146.97493	149.35899	149.35899	149.35899	149.35899	149.35899	149.35899	149.35899	149.35899	149.35899	149.35899	149.35899	149.35899	149.35899	149.35899	149.35899	151.83803	151.83803	151.83803	151.83803
157.08594	157.08594	157.08594	157.08594	157.08594	157.08594	157.08594	157.08594	157.08594	157.08594	157.08594	159.24797	159.24797	159.24797	159.24797	159.24797	159.24797	159.24797	159.24797	159.24797	159.24797	159.24797	159.24797	159.24797	159.24797	159.24797	159.24797	159.24797	159.24797	161.51797	161.51797	163.8083	163.8083	163.8083	163.8083	163.8083	163.8083	163.8083	163.8083	163.8083	163.8083	163.8083	163.8083	163.8083	163.8083	163.8083	166.15958	166.15958	166.15958	166.15958
171.90477	171.90477	171.90477	171.90477	171.90477	171.90477	171.90477	171.90477	171.90477	171.90477	171.90477	174.11298	174.11298	174.11298	174.11298	174.11298	174.11298	174.11298	174.11298	174.11298	174.11298	174.11298	174.11298	174.11298	174.11298	174.11298	174.11298	174.11298	174.11298	176.42789	176.42789	178.70312	178.70312	178.70312	178.70312	178.70312	178.70312	178.70312	178.70312	178.70312	178.70312	178.70312	178.70312	178.70312	178.70312	178.70312	181.12029	181.12029	181.12029	181.12029
187.06717	187.06717	187.06717	187.06717	187.06717	187.06717	187.06717	187.06717	187.06717	187.06717	187.06717	189.11891	189.11891	189.11891	189.11891	189.11891	189.11891	189.11891	189.11891	189.11891	189.11891	189.11891	189.11891	189.11891	189.11891	189.11891	189.11891	189.11891	189.11891	191.65976	191.65976	193.86688	193.86688	193.86688	193.86688	193.86688	193.86688	193.86688	193.86688	193.86688	193.86688	193.86688	193.86688	193.86688	193.86688	193.86688	196.23564	196.23564	196.23564	196.23564
201.96745	201.96745	201.96745	201.96745	201.96745	201.96745	201.96745	201.96745	201.96745	201.96745	201.96745	204.46222	204.46222	204.46222	204.46222	204.46222	204.46222	204.46222	204.46222	204.46222	204.46222	204.46222	204.46222	204.46222	204.46222	204.46222	204.46222	204.46222	204.46222	206.79829	206.79829	209.11531	209.11531	209.11531	209.11531	209.11531	209.11531	209.11531	209.11531	209.11531	209.11531	209.11531	209.11531	209.11531	209.11531	209.11531	211.47101	211.47101	211.47101	211.47101
216.97345	216.97345	216.97345	216.97345	216.97345	216.97345	216.97345	216.97345	216.97345	216.97345	216.97345	219.18169	219.18169	219.18169	219.18169	219.18169	219.18169	219.18169	219.18169	219.18169	219.18169	219.18169	219.18169	219.18169	219.18169	219.18169	219.18169	219.18169	219.18169	221.43788	221.43788	223.77278	223.77278	223.77278	223.77278	223.77278	223.77278	223.77278	223.77278	223.77278	223.77278	223.77278	223.77278	223.77278	223.77278	223.77278	226.1412	226.1412	226.1412	226.1412
232.18794	232.18794	232.18794	232.18794	232.18794	232.18794	232.18794	232.18794	232.18794	232.18794	232.18794	234.44627	234.44627	234.44627	234.44627	234.44627	234.44627	234.44627	234.44627	234.44627	234.44627	234.44627	234.44627	234.44627	234.44627	234.44627	234.44627	234.44627	234.44627	236.71881	236.71881	239.22806	239.22806	239.22806	239.22806	239.22806	239.22806	239.22806	239.22806	239.22806	239.22806	239.22806	239.22806	239.22806	239.22806	239.22806	241.73782	241.73782	241.73782	241.73782
247.05505	247.05505	247.05505	247.05505	247.05505	247.05505	247.05505	247.05505	247.05505	247.05505	247.05505	249.48181	249.48181	249.48181	249.48181	249.48181	249.48181	249.48181	249.48181	249.48181	249.48181	249.48181	249.48181	249.48181	249.48181	249.48181	249.48181	249.48181	249.48181	251.70828	251.70828	253.9959	253.9959	253.9959	253.9959	253.9959	253.9959	253.9959	253.9959	253.9959	253.9959	253.9959	253.9959	253.9959	253.9959	253.9959	256.41302	256.41302	256.41302	256.41302
261.98215	261.98215	261.98215	261.98215	261.98215	261.98215	261.98215	261.98215	261.98215	261.98215	261.98215	264.0903	264.0903	264.0903	264.0903	264.0903	264.0903	264.0903	264.0903	264.0903	264.0903	264.0903	264.0903	264.0903	264.0903	264.0903	264.0903	264.0903	264.0903	266.65118	266.65118	268.94141	268.94141	268.94141	268.94141	268.94141	268.94141	268.94141	268.94141	268.94141	268.94141	268.94141	268.94141	268.94141	268.94141	268.94141	271.30713	271.30713	271.30713	271.30713
277.16275	277.16275	277.16275	277.16275	277.16275	277.16275	277.16275	277.16275	277.16275	277.16275	277.16275	279.49606	279.49606	279.49606	279.49606	279.49606	279.49606	279.49606	279.49606	279.49606	279.49606	279.49606	279.49606	279.49606	279.49606	279.49606	279.49606	279.49606	279.49606	281.82083	281.82083	284.1377	284.1377	284.1377	284.1377	284.1377	284.1377	284.1377	284.1377	284.1377	284.1377	284.1377	284.1377	284.1377	284.1377	284.1377	286.66571	286.66571	286.66571	286.66571
292.05902	292.05902	292.05902	292.05902	292.05902	292.05902	292.05902	292.05902	292.05902	292.05902	292.05902	294.18393	294.18393	294.18393	294.18393	294.18393	294.18393	294.18393	294.18393	294.18393	294.18393	294.18393	294.18393	294.18393	294.18393	294.18393	294.18393	294.18393	294.18393	296.534	296.534	298.88821	298.88821	298.88821	298.88821	298.88821	298.88821	298.88821	298.88821	298.88821	298.88821	298.88821	298.88821	298.88821	298.88821	298.88821	301.39432	301.39432	301.39432	301.39432
341.48132	341.48132	341.48132	341.48132	341.48132	341.48132	341.48132	341.48132	341.48132	341.48132	341.48132	343.55951	343.55951	343.55951	343.55951	343.55951	343.55951	343.55951	343.55951	343.55951	343.55951	343.55951	343.55951	343.55951	343.55951	343.55951	343.55951	343.55951	343.55951	345.76703	345.76703	348.57803	348.57803	348.57803	348.57803	348.57803	348.57803	348.57803	348.57803	348.57803	348.57803	348.57803	348.57803	348.57803	348.57803	348.57803	350.92871	350.92871	350.92871	350.92871
355.34933	355.34933	355.34933	355.34933	355.34933	355.34933	355.34933	355.34933	355.34933	355.34933	355.34933	357.48334	357.48334	357.48334	357.48334	357.48334	357.48334	357.48334	357.48334	357.48334	357.48334	357.48334	357.48334	357.48334	357.48334	357.48334	357.48334	357.48334	357.48334	360.07953	360.07953	362.36453	362.36453	362.36453	362.36453	362.36453	362.36453	362.36453	362.36453	362.36453	362.36453	362.36453	362.36453	362.36453	362.36453	362.36453	364.78812	364.78812	364.78812	364.78812
370.46765	370.46765	370.46765	370.46765	370.46765	370.46765	370.46765	370.46765	370.46765	370.46765	370.46765	372.5762	372.5762	372.5762	372.5762	372.5762	372.5762	372.5762	372.5762	372.5762	372.5762	372.5762	372.5762	372.5762	372.5762	372.5762	372.5762	372.5762	372.5762	374.83221	374.83221	377.15472	377.15472	377.15472	377.15472	377.15472	377.15472	377.15472	377.15472	377.15472	377.15472	377.15472	377.15472	377.15472	377.15472	377.15472	379.56635	379.56635	379.56635	379.56635
385.40991	385.40991	385.40991	385.40991	385.40991	385.40991	385.40991	385.40991	385.40991	385.40991	385.40991	387.47598	387.47598	387.47598	387.47598	387.47598	387.47598	387.47598	387.47598	387.47598	387.47598	387.47598	387.47598	387.47598	387.47598	387.47598	387.47598	387.47598	387.47598	389.79349	389.79349	392.06818	392.06818	392.06818	392.06818	392.06818	392.06818	392.06818	392.06818	392.06818	392.06818	392.06818	392.06818	392.06818	392.06818	392.06818	394.37469	394.37469	394.37469	394.37469
400.36996	400.36996	400.36996	400.36996	400.36996	400.36996	400.36996	400.36996	400.36996	400.36996	400.36996	402.65662	402.65662	402.65662	402.65662	402.65662	402.65662	402.65662	402.65662	402.65662	402.65662	402.65662	402.65662	402.65662	402.65662	402.65662	402.65662	402.65662	402.65662	405.42474	405.42474	407.61536	407.61536	407.61536	407.61536	407.61536	407.61536	407.61536	407.61536	407.61536	407.61536	407.61536	407.61536	407.61536	407.61536	407.61536	410.12396	410.12396	410.12396	410.12396
415.43027	415.43027	415.43027	415.43027	415.43027	415.43027	415.43027	415.43027	415.43027	415.43027	415.43027	417.88544	417.88544	417.88544	417.88544	417.88544	417.88544	417.88544	417.88544	417.88544	417.88544	417.88544	417.88544	417.88544	417.88544	417.88544	417.88544	417.88544	417.88544	420.19266	420.19266	422.5155	422.5155	422.5155	422.5155	422.5155	422.5155	422.5155	422.5155	422.5155	422.5155	422.5155	422.5155	422.5155	422.5155	422.5155	424.93982	424.93982	424.93982	424.93982
430.36948	430.36948	430.36948	430.36948	430.36948	430.36948	430.36948	430.36948	430.36948	430.36948	430.36948	432.61023	432.61023	432.61023	432.61023	432.61023	432.61023	432.61023	432.61023	432.61023	432.61023	432.61023	432.61023	432.61023	432.61023	432.61023	432.61023	432.61023	432.61023	435.31473	435.31473	437.50452	437.50452	437.50452	437.50452	437.50452	437.50452	437.50452	437.50452	437.50452	437.50452	437.50452	437.50452	437.50452	437.50452	437.50452	439.82379	439.82379	439.82379	439.82379
445.31497	445.31497	445.31497	445.31497	445.31497	445.31497	445.31497	445.31497	445.31497	445.31497	445.31497	447.52164	447.52164	447.52164	447.52164	447.52164	447.52164	447.52164	447.52164	447.52164	447.52164	447.52164	447.52164	447.52164	447.52164	447.52164	447.52164	447.52164	447.52164	449.95285	449.95285	452.39975	452.39975	452.39975	452.39975	452.39975	452.39975	452.39975	452.39975	452.39975	452.39975	452.39975	452.39975	452.39975	452.39975	452.39975	454.9248	454.9248	454.9248	454.9248
460.41769	460.41769	460.41769	460.41769	460.41769	460.41769	460.41769	460.41769	460.41769	460.41769	460.41769	462.57013	462.57013	462.57013	462.57013	462.57013	462.57013	462.57013	462.57013	462.57013	462.57013	462.57013	462.57013	462.57013	462.57013	462.57013	462.57013	462.57013	462.57013	464.81644	464.81644	467.16751	467.16751	467.16751	467.16751	467.16751	467.16751	467.16751	467.16751	467.16751	467.16751	467.16751	467.16751	467.16751	467.16751	467.16751	469.89331	469.89331	469.89331	469.89331
475.54831	475.54831	475.54831	475.54831	475.54831	475.54831	475.54831	475.54831	475.54831	475.54831	475.54831	477.67935	477.67935	477.67935	477.67935	477.67935	477.67935	477.67935	477.67935	477.67935	477.67935	477.67935	477.67935	477.67935	477.67935	477.67935	477.67935	477.67935	477.67935	480.22318	480.22318	482.57986	482.57986	482.57986	482.57986	482.57986	482.57986	482.57986	482.57986	482.57986	482.57986	482.57986	482.57986	482.57986	482.57986	482.57986	484.94479	484.94479	484.94479	484.94479
490.43265	490.43265	490.43265	490.43265	490.43265	490.43265	490.43265	490.43265	490.43265	490.43265	490.43265	492.59286	492.59286	492.59286	492.59286	492.59286	492.59286	492.59286	492.59286	492.59286	492.59286	492.59286	492.59286	492.59286	492.59286	492.59286	492.59286	492.59286	492.59286	494.9436	494.9436	497.25931	497.25931	497.25931	497.25931	497.25931	497.25931	497.25931	497.25931	497.25931	497.25931	497.25931	497.25931	497.25931	497.25931	497.25931	499.526	499.526	499.526	499.526
505.37643	505.37643	505.37643	505.37643	505.37643	505.37643	505.37643	505.37643	505.37643	505.37643	505.37643	507.47821	507.47821	507.47821	507.47821	507.47821	507.47821	507.47821	507.47821	507.47821	507.47821	507.47821	507.47821	507.47821	507.47821	507.47821	507.47821	507.47821	507.47821	509.70615	509.70615	512.41162	512.41162	512.41162	512.41162	512.41162	512.41162	512.41162	512.41162	512.41162	512.41162	512.41162	512.41162	512.41162	512.41162	512.41162	514.70251	514.70251	514.70251	514.70251
520.48981	520.48981	520.48981	520.48981	520.48981	520.48981	520.48981	520.48981	520.48981	520.48981	520.48981	522.67212	522.67212	522.67212	522.67212	522.67212	522.67212	522.67212	522.67212	522.67212	522.67212	522.67212	522.67212	522.67212	522.67212	522.67212	522.67212	522.67212	522.67212	525.02228	525.02228	527.37231	527.37231	527.37231	527.37231	527.37231	527.37231	527.37231	527.37231	527.37231	527.37231	527.37231	527.37231	527.37231	527.37231	527.37231	529.65881	529.65881	529.65881	529.65881
535.51825	535.51825	535.51825	535.51825	535.51825	535.51825	535.51825	535.51825	535.51825	535.51825	535.51825	537.78558	537.78558	537.78558	537.78558	537.78558	537.78558	537.78558	537.78558	537.78558	537.78558	537.78558	537.78558	537.78558	537.78558	537.78558	537.78558	537.78558	537.78558	540.54034	540.54034	542.98358	542.98358	542.98358	542.98358	542.98358	542.98358	542.98358	542.98358	542.98358	542.98358	542.98358	542.98358	542.98358	542.98358	542.98358	545.38922	545.38922	545.38922	545.38922
550.39655	550.39655	550.39655	550.39655	550.39655	550.39655	550.39655	550.39655	550.39655	550.39655	550.39655	552.47803	552.47803	552.47803	552.47803	552.47803	552.47803	552.47803	552.47803	552.47803	552.47803	552.47803	552.47803	552.47803	552.47803	552.47803	552.47803	552.47803	552.47803	554.74457	554.74457	557.27679	557.27679	557.27679	557.27679	557.27679	557.27679	557.27679	557.27679	557.27679	557.27679	557.27679	557.27679	557.27679	557.27679	557.27679	559.56421	559.56421	559.56421	559.56421
565.39185	565.39185	565.39185	565.39185	565.39185	565.39185	565.39185	565.39185	565.39185	565.39185	565.39185	567.58148	567.58148	567.58148	567.58148	567.58148	567.58148	567.58148	567.58148	567.58148	567.58148	567.58148	567.58148	567.58148	567.58148	567.58148	567.58148	567.58148	567.58148	569.95343	569.95343	572.35669	572.35669	572.35669	572.35669	572.35669	572.35669	572.35669	572.35669	572.35669	572.35669	572.35669	572.35669	572.35669	572.35669	572.35669	574.69952	574.69952	574.69952	574.69952
580.50641	580.50641	580.50641	580.50641	580.50641	580.50641	580.50641	580.50641	580.50641	580.50641	580.50641	582.70258	582.70258	582.70258	582.70258	582.70258	582.70258	582.70258	582.70258	582.70258	582.70258	582.70258	582.70258	582.70258	582.70258	582.70258	582.70258	582.70258	582.70258	584.9101	584.9101	587.22626	587.22626	587.22626	587.22626	587.22626	587.22626	587.22626	587.22626	587.22626	587.22626	587.22626	587.22626	587.22626	587.22626	587.22626	589.62878	589.62878	589.62878	589.62878
595.62384	595.62384	595.62384	595.62384	595.62384	595.62384	595.62384	595.62384	595.62384	595.62384	595.62384	597.7561	597.7561	597.7561	597.7561	597.7561	597.7561	597.7561	597.7561	597.7561	597.7561	597.7561	597.7561	597.7561	597.7561	597.7561	597.7561	597.7561	597.7561	600.08594	600.08594	602.33081	602.33081	602.33081	602.33081	602.33081	602.33081	602.33081	602.33081	602.33081	602.33081	602.33081	602.33081	602.33081	602.33081	602.33081	604.69916	604.69916	604.69916	604.69916
610.47992	610.47992	610.47992	610.47992	610.47992	610.47992	610.47992	610.47992	610.47992	610.47992	610.47992	612.68549	612.68549	612.68549	612.68549	612.68549	612.68549	612.68549	612.68549	612.68549	612.68549	612.68549	612.68549	612.68549	612.68549	612.68549	612.68549	612.68549	612.68549	614.89032	614.89032	617.4361	617.4361	617.4361	617.4361	617.4361	617.4361	617.4361	617.4361	617.4361	617.4361	617.4361	617.4361	617.4361	617.4361	617.4361	619.85229	619.85229	619.85229	619.85229
625.40533	625.40533	625.40533	625.40533	625.40533	625.40533	625.40533	625.40533	625.40533	625.40533	625.40533	628.02716	628.02716	628.02716	628.02716	628.02716	628.02716	628.02716	628.02716	628.02716	628.02716	628.02716	628.02716	628.02716	628.02716	628.02716	628.02716	628.02716	628.02716	630.35962	630.35962	632.68414	632.68414	632.68414	632.68414	632.68414	632.68414	632.68414	632.68414	632.68414	632.68414	632.68414	632.68414	632.68414	632.68414	632.68414	635.16406	635.16406	635.16406	635.16406
645.39178	645.39178	645.39178	645.39178	645.39178	645.39178	645.39178	645.39178	645.39178	645.39178	645.39178	647.56232	647.56232	647.56232	647.56232	647.56232	647.56232	647.56232	647.56232	647.56232	647.56232	647.56232	647.56232	647.56232	647.56232	647.56232	647.56232	647.56232	647.56232	649.92017	649.92017	652.20331	652.20331	652.20331	652.20331	652.20331	652.20331	652.20331	652.20331	652.20331	652.20331	652.20331	652.20331	652.20331	652.20331	652.20331	654.64618	654.64618	654.64618	654.64618
659.30676	659.30676	659.30676	659.30676	659.30676	659.30676	659.30676	659.30676	659.30676	659.30676	659.30676	661.68921	661.68921	661.68921	661.68921	661.68921	661.68921	661.68921	661.68921	661.68921	661.68921	661.68921	661.68921	661.68921	661.68921	661.68921	661.68921	661.68921	661.68921	663.96985	663.96985	666.4292	666.4292	666.4292	666.4292	666.4292	666.4292	666.4292	666.4292	666.4292	666.4292	666.4292	666.4292	666.4292	666.4292	666.4292	668.77759	668.77759	668.77759	668.77759
674.29431	674.29431	674.29431	674.29431	674.29431	674.29431	674.29431	674.29431	674.29431	674.29431	674.29431	676.42743	676.42743	676.42743	676.42743	676.42743	676.42743	676.42743	676.42743	676.42743	676.42743	676.42743	676.42743	676.42743	676.42743	676.42743	676.42743	676.42743	676.42743	678.73999	678.73999	680.9989	680.9989	680.9989	680.9989	680.9989	680.9989	680.9989	680.9989	680.9989	680.9989	680.9989	680.9989	680.9989	680.9989	680.9989	683.40479	683.40479	683.40479	683.40479
689.35449	689.35449	689.35449	689.35449	689.35449	689.35449	689.35449	689.35449	689.35449	689.35449	689.35449	691.49072	691.49072	691.49072	691.49072	691.49072	691.49072	691.49072	691.49072	691.49072	691.49072	691.49072	691.49072	691.49072	691.49072	691.49072	691.49072	691.49072	691.49072	693.81042	693.81042	696.13751	696.13751	696.13751	696.13751	696.13751	696.13751	696.13751	696.13751	696.13751	696.13751	696.13751	696.13751	696.13751	696.13751	696.13751	698.4397	698.4397	698.4397	698.4397
704.30072	704.30072	704.30072	704.30072	704.30072	704.30072	704.30072	704.30072	704.30072	704.30072	704.30072	706.51355	706.51355	706.51355	706.51355	706.51355	706.51355	706.51355	706.51355	706.51355	706.51355	706.51355	706.51355	706.51355	706.51355	706.51355	706.51355	706.51355	706.51355	708.87128	708.87128	711.2077	711.2077	711.2077	711.2077	711.2077	711.2077	711.2077	711.2077	711.2077	711.2077	711.2077	711.2077	711.2077	711.2077	711.2077	713.8092	713.8092	713.8092	713.8092
719.30634	719.30634	719.30634	719.30634	719.30634	719.30634	719.30634	719.30634	719.30634	719.30634	719.30634	721.47876	721.47876	721.47876	721.47876	721.47876	721.47876	721.47876	721.47876	721.47876	721.47876	721.47876	721.47876	721.47876	721.47876	721.47876	721.47876	721.47876	721.47876	723.80109	723.80109	726.13513	726.13513	726.13513	726.13513	726.13513	726.13513	726.13513	726.13513	726.13513	726.13513	726.13513	726.13513	726.13513	726.13513	726.13513	728.43768	728.43768	728.43768	728.43768
734.26678	734.26678	734.26678	734.26678	734.26678	734.26678	734.26678	734.26678	734.26678	734.26678	734.26678	736.32928	736.32928	736.32928	736.32928	736.32928	736.32928	736.32928	736.32928	736.32928	736.32928	736.32928	736.32928	736.32928	736.32928	736.32928	736.32928	736.32928	736.32928	738.64551	738.64551	740.90314	740.90314	740.90314	740.90314	740.90314	740.90314	740.90314	740.90314	740.90314	740.90314	740.90314	740.90314	740.90314	740.90314	740.90314	743.25299	743.25299	743.25299	743.25299
749.36963	749.36963	749.36963	749.36963	749.36963	749.36963	749.36963	749.36963	749.36963	749.36963	749.36963	751.55902	751.55902	751.55902	751.55902	751.55902	751.55902	751.55902	751.55902	751.55902	751.55902	751.55902	751.55902	751.55902	751.55902	751.55902	751.55902	751.55902	751.55902	753.87683	753.87683	756.0849	756.0849	756.0849	756.0849	756.0849	756.0849	756.0849	756.0849	756.0849	756.0849	756.0849	756.0849	756.0849	756.0849	756.0849	758.39008	758.39008	758.39008	758.39008
764.26361	764.26361	764.26361	764.26361	764.26361	764.26361	764.26361	764.26361	764.26361	764.26361	764.26361	766.41321	766.41321	766.41321	766.41321	766.41321	766.41321	766.41321	766.41321	766.41321	766.41321	766.41321	766.41321	766.41321	766.41321	766.41321	766.41321	766.41321	766.41321	768.58826	768.58826	770.91852	770.91852	770.91852	770.91852	770.91852	770.91852	770.91852	770.91852	770.91852	770.91852	770.91852	770.91852	770.91852	770.91852	770.91852	773.41156	773.41156	773.41156	773.41156
779.25543	779.25543	779.25543	779.25543	779.25543	779.25543	779.25543	779.25543	779.25543	779.25543	779.25543	781.47272	781.47272	781.47272	781.47272	781.47272	781.47272	781.47272	781.47272	781.47272	781.47272	781.47272	781.47272	781.47272	781.47272	781.47272	781.47272	781.47272	781.47272	783.797	783.797	786.13062	786.13062	786.13062	786.13062	786.13062	786.13062	786.13062	786.13062	786.13062	786.13062	786.13062	786.13062	786.13062	786.13062	786.13062	788.43195	788.43195	788.43195	788.43195
794.19238	794.19238	794.19238	794.19238	794.19238	794.19238	794.19238	794.19238	794.19238	794.19238	794.19238	796.47888	796.47888	796.47888	796.47888	796.47888	796.47888	796.47888	796.47888	796.47888	796.47888	796.47888	796.47888	796.47888	796.47888	796.47888	796.47888	796.47888	796.47888	798.7196	798.7196	801.14764	801.14764	801.14764	801.14764	801.14764	801.14764	801.14764	801.14764	801.14764	801.14764	801.14764	801.14764	801.14764	801.14764	801.14764	803.57245	803.57245	803.57245	803.57245
809.48822	809.48822	809.48822	809.48822	809.48822	809.48822	809.48822	809.48822	809.48822	809.48822	809.48822	811.57367	811.57367	811.57367	811.57367	811.57367	811.57367	811.57367	811.57367	811.57367	811.57367	811.57367	811.57367	811.57367	811.57367	811.57367	811.57367	811.57367	811.57367	813.93958	813.93958	816.2677	816.2677	816.2677	816.2677	816.2677	816.2677	816.2677	816.2677	816.2677	816.2677	816.2677	816.2677	816.2677	816.2677	816.2677	818.61218	818.61218	818.61218	818.61218
824.27942	824.27942	824.27942	824.27942	824.27942	824.27942	824.27942	824.27942	824.27942	824.27942	824.27942	826.32477	826.32477	826.32477	826.32477	826.32477	826.32477	826.32477	826.32477	826.32477	826.32477	826.32477	826.32477	826.32477	826.32477	826.32477	826.32477	826.32477	826.32477	828.57184	828.57184	831.01117	831.01117	831.01117	831.01117	831.01117	831.01117	831.01117	831.01117	831.01117	831.01117	831.01117	831.01117	831.01117	831.01117	831.01117	833.31677	833.31677	833.31677	833.31677
839.31232	839.31232	839.31232	839.31232	839.31232	839.31232	839.31232	839.31232	839.31232	839.31232	839.31232	841.53894	841.53894	841.53894	841.53894	841.53894	841.53894	841.53894	841.53894	841.53894	841.53894	841.53894	841.53894	841.53894	841.53894	841.53894	841.53894	841.53894	841.53894	844.30725	844.30725	846.5813	846.5813	846.5813	846.5813	846.5813	846.5813	846.5813	846.5813	846.5813	846.5813	846.5813	846.5813	846.5813	846.5813	846.5813	849.02673	849.02673	849.02673	849.02673
854.27515	854.27515	854.27515	854.27515	854.27515	854.27515	854.27515	854.27515	854.27515	854.27515	854.27515	856.57904	856.57904	856.57904	856.57904	856.57904	856.57904	856.57904	856.57904	856.57904	856.57904	856.57904	856.57904	856.57904	856.57904	856.57904	856.57904	856.57904	856.57904	858.86768	858.86768	861.31006	861.31006	861.31006	861.31006	861.31006	861.31006	861.31006	861.31006	861.31006	861.31006	861.31006	861.31006	861.31006	861.31006	861.31006	863.89191	863.89191	863.89191	863.89191
869.21918	869.21918	869.21918	869.21918	869.21918	869.21918	869.21918	869.21918	869.21918	869.21918	869.21918	871.31506	871.31506	871.31506	871.31506	871.31506	871.31506	871.31506	871.31506	871.31506	871.31506	871.31506	871.31506	871.31506	871.31506	871.31506	871.31506	871.31506	871.31506	873.63574	873.63574	875.80969	875.80969	875.80969	875.80969	875.80969	875.80969	875.80969	875.80969	875.80969	875.80969	875.80969	875.80969	875.80969	875.80969	875.80969	878.1579	878.1579	878.1579	878.1579
884.32471	884.32471	884.32471	884.32471	884.32471	884.32471	884.32471	884.32471	884.32471	884.32471	884.32471	886.60602	886.60602	886.60602	886.60602	886.60602	886.60602	886.60602	886.60602	886.60602	886.60602	886.60602	886.60602	886.60602	886.60602	886.60602	886.60602	886.60602	886.60602	888.86469	888.86469	891.29095	891.29095	891.29095	891.29095	891.29095	891.29095	891.29095	891.29095	891.29095	891.29095	891.29095	891.29095	891.29095	891.29095	891.29095	893.78748	893.78748	893.78748	893.78748
899.39587	899.39587	899.39587	899.39587	899.39587	899.39587	899.39587	899.39587	899.39587	899.39587	899.39587	901.5506	901.5506	901.5506	901.5506	901.5506	901.5506	901.5506	901.5506	901.5506	901.5506	901.5506	901.5506	901.5506	901.5506	901.5506	901.5506	901.5506	901.5506	904.32123	904.32123	907.15149	907.15149	907.15149	907.15149	907.15149	907.15149	907.15149	907.15149	907.15149	907.15149	907.15149	907.15149	907.15149	907.15149	907.15149	909.45691	909.45691	909.45691	909.45691
914.29193	914.29193	914.29193	914.29193	914.29193	914.29193	914.29193	914.29193	914.29193	914.29193	914.29193	916.43427	916.43427	916.43427	916.43427	916.43427	916.43427	916.43427	916.43427	916.43427	916.43427	916.43427	916.43427	916.43427	916.43427	916.43427	916.43427	916.43427	916.43427	918.76971	918.76971	921.1203	921.1203	921.1203	921.1203	921.1203	921.1203	921.1203	921.1203	921.1203	921.1203	921.1203	921.1203	921.1203	921.1203	921.1203	923.40851	923.40851	923.40851	923.40851
929.46149	929.46149	929.46149	929.46149	929.46149	929.46149	929.46149	929.46149	929.46149	929.46149	929.46149	931.61627	931.61627	931.61627	931.61627	931.61627	931.61627	931.61627	931.61627	931.61627	931.61627	931.61627	931.61627	931.61627	931.61627	931.61627	931.61627	931.61627	931.61627	934.01715	934.01715	936.3468	936.3468	936.3468	936.3468	936.3468	936.3468	936.3468	936.3468	936.3468	936.3468	936.3468	936.3468	936.3468	936.3468	936.3468	938.68378	938.68378	938.68378	938.68378
948.9126	948.9126	948.9126	948.9126	948.9126	948.9126	948.9126	948.9126	948.9126	948.9126	948.9126	951.40356	951.40356	951.40356	951.40356	951.40356	951.40356	951.40356	951.40356	951.40356	951.40356	951.40356	951.40356	951.40356	951.40356	951.40356	951.40356	951.40356	951.40356	953.79089	953.79089	956.11285	956.11285	956.11285	956.11285	956.11285	956.11285	956.11285	956.11285	956.11285	956.11285	956.11285	956.11285	956.11285	956.11285	956.11285	958.63257	958.63257	958.63257	958.63257
962.44836	962.44836	962.44836	962.44836	962.44836	962.44836	962.44836	962.44836	962.44836	962.44836	962.44836	964.6109	964.6109	964.6109	964.6109	964.6109	964.6109	964.6109	964.6109	964.6109	964.6109	964.6109	964.6109	964.6109	964.6109	964.6109	964.6109	964.6109	964.6109	966.99188	966.99188	969.26361	969.26361	969.26361	969.26361	969.26361	969.26361	969.26361	969.26361	969.26361	969.26361	969.26361	969.26361	969.26361	969.26361	969.26361	971.63135	971.63135	971.63135	971.63135
977.40698	977.40698	977.40698	977.40698	977.40698	977.40698	977.40698	977.40698	977.40698	977.40698	977.40698	979.55353	979.55353	979.55353	979.55353	979.55353	979.55353	979.55353	979.55353	979.55353	979.55353	979.55353	979.55353	979.55353	979.55353	979.55353	979.55353	979.55353	979.55353	981.93054	981.93054	984.12793	984.12793	984.12793	984.12793	984.12793	984.12793	984.12793	984.12793	984.12793	984.12793	984.12793	984.12793	984.12793	984.12793	984.12793	986.47876	986.47876	986.47876	986.47876
992.36835	992.36835	992.36835	992.36835	992.36835	992.36835	992.36835	992.36835	992.36835	992.36835	992.36835	994.80054	994.80054	994.80054	994.80054	994.80054	994.80054	994.80054	994.80054	994.80054	994.80054	994.80054	994.80054	994.80054	994.80054	994.80054	994.80054	994.80054	994.80054	997.01025	997.01025	999.45679	999.45679	999.45679	999.45679	999.45679	999.45679	999.45679	999.45679	999.45679	999.45679	999.45679	999.45679	999.45679	999.45679	999.45679	1001.7676	1001.7676	1001.7676	1001.7676
1007.5871	1007.5871	1007.5871	1007.5871	1007.5871	1007.5871	1007.5871	1007.5871	1007.5871	1007.5871	1007.5871	1009.7449	1009.7449	1009.7449	1009.7449	1009.7449	1009.7449	1009.7449	1009.7449	1009.7449	1009.7449	1009.7449	1009.7449	1009.7449	1009.7449	1009.7449	1009.7449	1009.7449	1009.7449	1011.9728	1011.9728	1014.2448	1014.2448	1014.2448	1014.2448	1014.2448	1014.2448	1014.2448	1014.2448	1014.2448	1014.2448	1014.2448	1014.2448	1014.2448	1014.2448	1014.2448	1016.495	1016.495	1016.495	1016.495
1022.3441	1022.3441	1022.3441	1022.3441	1022.3441	1022.3441	1022.3441	1022.3441	1022.3441	1022.3441	1022.3441	1024.5189	1024.5189	1024.5189	1024.5189	1024.5189	1024.5189	1024.5189	1024.5189	1024.5189	1024.5189	1024.5189	1024.5189	1024.5189	1024.5189	1024.5189	1024.5189	1024.5189	1024.5189	1026.7734	1026.7734	1029.0127	1029.0127	1029.0127	1029.0127	1029.0127	1029.0127	1029.0127	1029.0127	1029.0127	1029.0127	1029.0127	1029.0127	1029.0127	1029.0127	1029.0127	1031.4124	1031.4124	1031.4124	1031.4124
1037.3737	1037.3737	1037.3737	1037.3737	1037.3737	1037.3737	1037.3737	1037.3737	1037.3737	1037.3737	1037.3737	1039.6547	1039.6547	1039.6547	1039.6547	1039.6547	1039.6547	1039.6547	1039.6547	1039.6547	1039.6547	1039.6547	1039.6547	1039.6547	1039.6547	1039.6547	1039.6547	1039.6547	1039.6547	1042.0699	1042.0699	1044.4868	1044.4868	1044.4868	1044.4868	1044.4868	1044.4868	1044.4868	1044.4868	1044.4868	1044.4868	1044.4868	1044.4868	1044.4868	1044.4868	1044.4868	1046.8695	1046.8695	1046.8695	1046.8695
1052.3418	1052.3418	1052.3418	1052.3418	1052.3418	1052.3418	1052.3418	1052.3418	1052.3418	1052.3418	1052.3418	1054.4376	1054.4376	1054.4376	1054.4376	1054.4376	1054.4376	1054.4376	1054.4376	1054.4376	1054.4376	1054.4376	1054.4376	1054.4376	1054.4376	1054.4376	1054.4376	1054.4376	1054.4376	1056.7393	1056.7393	1059.1713	1059.1713	1059.1713	1059.1713	1059.1713	1059.1713	1059.1713	1059.1713	1059.1713	1059.1713	1059.1713	1059.1713	1059.1713	1059.1713	1059.1713	1061.4458	1061.4458	1061.4458	1061.4458
1067.3505	1067.3505	1067.3505	1067.3505	1067.3505	1067.3505	1067.3505	1067.3505	1067.3505	1067.3505	1067.3505	1069.3698	1069.3698	1069.3698	1069.3698	1069.3698	1069.3698	1069.3698	1069.3698	1069.3698	1069.3698	1069.3698	1069.3698	1069.3698	1069.3698	1069.3698	1069.3698	1069.3698	1069.3698	1071.8433	1071.8433	1074.1057	1074.1057	1074.1057	1074.1057	1074.1057	1074.1057	1074.1057	1074.1057	1074.1057	1074.1057	1074.1057	1074.1057	1074.1057	1074.1057	1074.1057	1076.563	1076.563	1076.563	1076.563
1082.3162	1082.3162	1082.3162	1082.3162	1082.3162	1082.3162	1082.3162	1082.3162	1082.3162	1082.3162	1082.3162	1084.4404	1084.4404	1084.4404	1084.4404	1084.4404	1084.4404	1084.4404	1084.4404	1084.4404	1084.4404	1084.4404	1084.4404	1084.4404	1084.4404	1084.4404	1084.4404	1084.4404	1084.4404	1087.1232	1087.1232	1089.2667	1089.2667	1089.2667	1089.2667	1089.2667	1089.2667	1089.2667	1089.2667	1089.2667	1089.2667	1089.2667	1089.2667	1089.2667	1089.2667	1089.2667	1091.6539	1091.6539	1091.6539	1091.6539
1097.4088	1097.4088	1097.4088	1097.4088	1097.4088	1097.4088	1097.4088	1097.4088	1097.4088	1097.4088	1097.4088	1099.8612	1099.8612	1099.8612	1099.8612	1099.8612	1099.8612	1099.8612	1099.8612	1099.8612	1099.8612	1099.8612	1099.8612	1099.8612	1099.8612	1099.8612	1099.8612	1099.8612	1099.8612	1102.0989	1102.0989	1104.5811	1104.5811	1104.5811	1104.5811	1104.5811	1104.5811	1104.5811	1104.5811	1104.5811	1104.5811	1104.5811	1104.5811	1104.5811	1104.5811	1104.5811	1106.9141	1106.9141	1106.9141	1106.9141
1112.4205	1112.4205	1112.4205	1112.4205	1112.4205	1112.4205	1112.4205	1112.4205	1112.4205	1112.4205	1112.4205	1114.8998	1114.8998	1114.8998	1114.8998	1114.8998	1114.8998	1114.8998	1114.8998	1114.8998	1114.8998	1114.8998	1114.8998	1114.8998	1114.8998	1114.8998	1114.8998	1114.8998	1114.8998	1117.251	1117.251	1119.6045	1119.6045	1119.6045	1119.6045	1119.6045	1119.6045	1119.6045	1119.6045	1119.6045	1119.6045	1119.6045	1119.6045	1119.6045	1119.6045	1119.6045	1121.8729	1121.8729	1121.8729	1121.8729
1127.2605	1127.2605	1127.2605	1127.2605	1127.2605	1127.2605	1127.2605	1127.2605	1127.2605	1127.2605	1127.2605	1129.5795	1129.5795	1129.5795	1129.5795	1129.5795	1129.5795	1129.5795	1129.5795	1129.5795	1129.5795	1129.5795	1129.5795	1129.5795	1129.5795	1129.5795	1129.5795	1129.5795	1129.5795	1131.9006	1131.9006	1134.1244	1134.1244	1134.1244	1134.1244	1134.1244	1134.1244	1134.1244	1134.1244	1134.1244	1134.1244	1134.1244	1134.1244	1134.1244	1134.1244	1134.1244	1136.5319	1136.5319	1136.5319	1136.5319
1142.5094	1142.5094	1142.5094	1142.5094	1142.5094	1142.5094	1142.5094	1142.5094	1142.5094	1142.5094	1142.5094	1144.7001	1144.7001	1144.7001	1144.7001	1144.7001	1144.7001	1144.7001	1144.7001	1144.7001	1144.7001	1144.7001	1144.7001	1144.7001	1144.7001	1144.7001	1144.7001	1144.7001	1144.7001	1147.0167	1147.0167	1149.2421	1149.2421	1149.2421	1149.2421	1149.2421	1149.2421	1149.2421	1149.2421	1149.2421	1149.2421	1149.2421	1149.2421	1149.2421	1149.2421	1149.2421	1151.5647	1151.5647	1151.5647	1151.5647
1157.4894	1157.4894	1157.4894	1157.4894	1157.4894	1157.4894	1157.4894	1157.4894	1157.4894	1157.4894	1157.4894	1159.5994	1159.5994	1159.5994	1159.5994	1159.5994	1159.5994	1159.5994	1159.5994	1159.5994	1159.5994	1159.5994	1159.5994	1159.5994	1159.5994	1159.5994	1159.5994	1159.5994	1159.5994	1162.1918	1162.1918	1164.3516	1164.3516	1164.3516	1164.3516	1164.3516	1164.3516	1164.3516	1164.3516	1164.3516	1164.3516	1164.3516	1164.3516	1164.3516	1164.3516	1164.3516	1166.6313	1166.6313	1166.6313	1166.6313
1172.4818	1172.4818	1172.4818	1172.4818	1172.4818	1172.4818	1172.4818	1172.4818	1172.4818	1172.4818	1172.4818	1174.6449	1174.6449	1174.6449	1174.6449	1174.6449	1174.6449	1174.6449	1174.6449	1174.6449	1174.6449	1174.6449	1174.6449	1174.6449	1174.6449	1174.6449	1174.6449	1174.6449	1174.6449	1176.8979	1176.8979	1179.2009	1179.2009	1179.2009	1179.2009	1179.2009	1179.2009	1179.2009	1179.2009	1179.2009	1179.2009	1179.2009	1179.2009	1179.2009	1179.2009	1179.2009	1181.593	1181.593	1181.593	1181.593
1187.379	1187.379	1187.379	1187.379	1187.379	1187.379	1187.379	1187.379	1187.379	1187.379	1187.379	1189.5371	1189.5371	1189.5371	1189.5371	1189.5371	1189.5371	1189.5371	1189.5371	1189.5371	1189.5371	1189.5371	1189.5371	1189.5371	1189.5371	1189.5371	1189.5371	1189.5371	1189.5371	1192.2891	1192.2891	1194.7667	1194.7667	1194.7667	1194.7667	1194.7667	1194.7667	1194.7667	1194.7667	1194.7667	1194.7667	1194.7667	1194.7667	1194.7667	1194.7667	1194.7667	1197.2161	1197.2161	1197.2161	1197.2161
1202.4464	1202.4464	1202.4464	1202.4464	1202.4464	1202.4464	1202.4464	1202.4464	1202.4464	1202.4464	1202.4464	1204.5441	1204.5441	1204.5441	1204.5441	1204.5441	1204.5441	1204.5441	1204.5441	1204.5441	1204.5441	1204.5441	1204.5441	1204.5441	1204.5441	1204.5441	1204.5441	1204.5441	1204.5441	1206.8306	1206.8306	1209.2487	1209.2487	1209.2487	1209.2487	1209.2487	1209.2487	1209.2487	1209.2487	1209.2487	1209.2487	1209.2487	1209.2487	1209.2487	1209.2487	1209.2487	1211.5686	1211.5686	1211.5686	1211.5686
1217.2625	1217.2625	1217.2625	1217.2625	1217.2625	1217.2625	1217.2625	1217.2625	1217.2625	1217.2625	1217.2625	1219.5031	1219.5031	1219.5031	1219.5031	1219.5031	1219.5031	1219.5031	1219.5031	1219.5031	1219.5031	1219.5031	1219.5031	1219.5031	1219.5031	1219.5031	1219.5031	1219.5031	1219.5031	1221.7754	1221.7754	1224.0786	1224.0786	1224.0786	1224.0786	1224.0786	1224.0786	1224.0786	1224.0786	1224.0786	1224.0786	1224.0786	1224.0786	1224.0786	1224.0786	1224.0786	1226.5267	1226.5267	1226.5267	1226.5267
1232.3813	1232.3813	1232.3813	1232.3813	1232.3813	1232.3813	1232.3813	1232.3813	1232.3813	1232.3813	1232.3813	1234.4283	1234.4283	1234.4283	1234.4283	1234.4283	1234.4283	1234.4283	1234.4283	1234.4283	1234.4283	1234.4283	1234.4283	1234.4283	1234.4283	1234.4283	1234.4283	1234.4283	1234.4283	1236.6705	1236.6705	1238.9283	1238.9283	1238.9283	1238.9283	1238.9283	1238.9283	1238.9283	1238.9283	1238.9283	1238.9283	1238.9283	1238.9283	1238.9283	1238.9283	1238.9283	1241.3739	1241.3739	1241.3739	1241.3739
1281.067	1281.067	1281.067	1281.067	1281.067	1281.067	1281.067	1281.067	1281.067	1281.067	1281.067	1283.2726	1283.2726	1283.2726	1283.2726	1283.2726	1283.2726	1283.2726	1283.2726	1283.2726	1283.2726	1283.2726	1283.2726	1283.2726	1283.2726	1283.2726	1283.2726	1283.2726	1283.2726	1285.799	1285.799	1288.1182	1288.1182	1288.1182	1288.1182	1288.1182	1288.1182	1288.1182	1288.1182	1288.1182	1288.1182	1288.1182	1288.1182	1288.1182	1288.1182	1288.1182	1290.7411	1290.7411	1290.7411	1290.7411
1295.1288	1295.1288	1295.1288	1295.1288	1295.1288	1295.1288	1295.1288	1295.1288	1295.1288	1295.1288	1295.1288	1297.2775	1297.2775	1297.2775	1297.2775	1297.2775	1297.2775	1297.2775	1297.2775	1297.2775	1297.2775	1297.2775	1297.2775	1297.2775	1297.2775	1297.2775	1297.2775	1297.2775	1297.2775	1299.5737	1299.5737	1301.8457	1301.8457	1301.8457	1301.8457	1301.8457	1301.8457	1301.8457	1301.8457	1301.8457	1301.8457	1301.8457	1301.8457	1301.8457	1301.8457	1301.8457	1304.2424	1304.2424	1304.2424	1304.2424
1309.9579	1309.9579	1309.9579	1309.9579	1309.9579	1309.9579	1309.9579	1309.9579	1309.9579	1309.9579	1309.9579	1312.1176	1312.1176	1312.1176	1312.1176	1312.1176	1312.1176	1312.1176	1312.1176	1312.1176	1312.1176	1312.1176	1312.1176	1312.1176	1312.1176	1312.1176	1312.1176	1312.1176	1312.1176	1314.3578	1314.3578	1316.6707	1316.6707	1316.6707	1316.6707	1316.6707	1316.6707	1316.6707	1316.6707	1316.6707	1316.6707	1316.6707	1316.6707	1316.6707	1316.6707	1316.6707	1318.9701	1318.9701	1318.9701	1318.9701
1324.9653	1324.9653	1324.9653	1324.9653	1324.9653	1324.9653	1324.9653	1324.9653	1324.9653	1324.9653	1324.9653	1327.1074	1327.1074	1327.1074	1327.1074	1327.1074	1327.1074	1327.1074	1327.1074	1327.1074	1327.1074	1327.1074	1327.1074	1327.1074	1327.1074	1327.1074	1327.1074	1327.1074	1327.1074	1329.4453	1329.4453	1332.0278	1332.0278	1332.0278	1332.0278	1332.0278	1332.0278	1332.0278	1332.0278	1332.0278	1332.0278	1332.0278	1332.0278	1332.0278	1332.0278	1332.0278	1334.3553	1334.3553	1334.3553	1334.3553
1340.0861	1340.0861	1340.0861	1340.0861	1340.0861	1340.0861	1340.0861	1340.0861	1340.0861	1340.0861	1340.0861	1342.1495	1342.1495	1342.1495	1342.1495	1342.1495	1342.1495	1342.1495	1342.1495	1342.1495	1342.1495	1342.1495	1342.1495	1342.1495	1342.1495	1342.1495	1342.1495	1342.1495	1342.1495	1344.6133	1344.6133	1346.952	1346.952	1346.952	1346.952	1346.952	1346.952	1346.952	1346.952	1346.952	1346.952	1346.952	1346.952	1346.952	1346.952	1346.952	1349.2552	1349.2552	1349.2552	1349.2552
1354.9865	1354.9865	1354.9865	1354.9865	1354.9865	1354.9865	1354.9865	1354.9865	1354.9865	1354.9865	1354.9865	1357.1738	1357.1738	1357.1738	1357.1738	1357.1738	1357.1738	1357.1738	1357.1738	1357.1738	1357.1738	1357.1738	1357.1738	1357.1738	1357.1738	1357.1738	1357.1738	1357.1738	1357.1738	1359.4139	1359.4139	1361.6683	1361.6683	1361.6683	1361.6683	1361.6683	1361.6683	1361.6683	1361.6683	1361.6683	1361.6683	1361.6683	1361.6683	1361.6683	1361.6683	1361.6683	1363.9385	1363.9385	1363.9385	1363.9385
1370.1676	1370.1676	1370.1676	1370.1676	1370.1676	1370.1676	1370.1676	1370.1676	1370.1676	1370.1676	1370.1676	1372.3439	1372.3439	1372.3439	1372.3439	1372.3439	1372.3439	1372.3439	1372.3439	1372.3439	1372.3439	1372.3439	1372.3439	1372.3439	1372.3439	1372.3439	1372.3439	1372.3439	1372.3439	1375.1134	1375.1134	1377.3011	1377.3011	1377.3011	1377.3011	1377.3011	1377.3011	1377.3011	1377.3011	1377.3011	1377.3011	1377.3011	1377.3011	1377.3011	1377.3011	1377.3011	1379.5878	1379.5878	1379.5878	1379.5878
1384.9373	1384.9373	1384.9373	1384.9373	1384.9373	1384.9373	1384.9373	1384.9373	1384.9373	1384.9373	1384.9373	1387.011	1387.011	1387.011	1387.011	1387.011	1387.011	1387.011	1387.011	1387.011	1387.011	1387.011	1387.011	1387.011	1387.011	1387.011	1387.011	1387.011	1387.011	1389.2531	1389.2531	1391.6198	1391.6198	1391.6198	1391.6198	1391.6198	1391.6198	1391.6198	1391.6198	1391.6198	1391.6198	1391.6198	1391.6198	1391.6198	1391.6198	1391.6198	1393.9058	1393.9058	1393.9058	1393.9058
1400.0831	1400.0831	1400.0831	1400.0831	1400.0831	1400.0831	1400.0831	1400.0831	1400.0831	1400.0831	1400.0831	1402.2142	1402.2142	1402.2142	1402.2142	1402.2142	1402.2142	1402.2142	1402.2142	1402.2142	1402.2142	1402.2142	1402.2142	1402.2142	1402.2142	1402.2142	1402.2142	1402.2142	1402.2142	1404.6919	1404.6919	1407.0864	1407.0864	1407.0864	1407.0864	1407.0864	1407.0864	1407.0864	1407.0864	1407.0864	1407.0864	1407.0864	1407.0864	1407.0864	1407.0864	1407.0864	1409.6471	1409.6471	1409.6471	1409.6471
1414.9163	1414.9163	1414.9163	1414.9163	1414.9163	1414.9163	1414.9163	1414.9163	1414.9163	1414.9163	1414.9163	1416.9949	1416.9949	1416.9949	1416.9949	1416.9949	1416.9949	1416.9949	1416.9949	1416.9949	1416.9949	1416.9949	1416.9949	1416.9949	1416.9949	1416.9949	1416.9949	1416.9949	1416.9949	1419.2168	1419.2168	1421.5861	1421.5861	1421.5861	1421.5861	1421.5861	1421.5861	1421.5861	1421.5861	1421.5861	1421.5861	1421.5861	1421.5861	1421.5861	1421.5861	1421.5861	1423.9215	1423.9215	1423.9215	1423.9215
1430.0358	1430.0358	1430.0358	1430.0358	1430.0358	1430.0358	1430.0358	1430.0358	1430.0358	1430.0358	1430.0358	1432.1195	1432.1195	1432.1195	1432.1195	1432.1195	1432.1195	1432.1195	1432.1195	1432.1195	1432.1195	1432.1195	1432.1195	1432.1195	1432.1195	1432.1195	1432.1195	1432.1195	1432.1195	1434.3853	1434.3853	1436.6262	1436.6262	1436.6262	1436.6262	1436.6262	1436.6262	1436.6262	1436.6262	1436.6262	1436.6262	1436.6262	1436.6262	1436.6262	1436.6262	1436.6262	1438.9204	1438.9204	1438.9204	1438.9204
1445.1785	1445.1785	1445.1785	1445.1785	1445.1785	1445.1785	1445.1785	1445.1785	1445.1785	1445.1785	1445.1785	1447.4541	1447.4541	1447.4541	1447.4541	1447.4541	1447.4541	1447.4541	1447.4541	1447.4541	1447.4541	1447.4541	1447.4541	1447.4541	1447.4541	1447.4541	1447.4541	1447.4541	1447.4541	1449.8586	1449.8586	1452.1833	1452.1833	1452.1833	1452.1833	1452.1833	1452.1833	1452.1833	1452.1833	1452.1833	1452.1833	1452.1833	1452.1833	1452.1833	1452.1833	1452.1833	1454.5394	1454.5394	1454.5394	1454.5394
1459.8998	1459.8998	1459.8998	1459.8998	1459.8998	1459.8998	1459.8998	1459.8998	1459.8998	1459.8998	1459.8998	1462.1952	1462.1952	1462.1952	1462.1952	1462.1952	1462.1952	1462.1952	1462.1952	1462.1952	1462.1952	1462.1952	1462.1952	1462.1952	1462.1952	1462.1952	1462.1952	1462.1952	1462.1952	1464.9061	1464.9061	1467.2109	1467.2109	1467.2109	1467.2109	1467.2109	1467.2109	1467.2109	1467.2109	1467.2109	1467.2109	1467.2109	1467.2109	1467.2109	1467.2109	1467.2109	1469.6241	1469.6241	1469.6241	1469.6241
1474.9883	1474.9883	1474.9883	1474.9883	1474.9883	1474.9883	1474.9883	1474.9883	1474.9883	1474.9883	1474.9883	1477.594	1477.594	1477.594	1477.594	1477.594	1477.594	1477.594	1477.594	1477.594	1477.594	1477.594	1477.594	1477.594	1477.594	1477.594	1477.594	1477.594	1477.594	1479.9077	1479.9077	1482.2327	1482.2327	1482.2327	1482.2327	1482.2327	1482.2327	1482.2327	1482.2327	1482.2327	1482.2327	1482.2327	1482.2327	1482.2327	1482.2327	1482.2327	1484.587	1484.587	1484.587	1484.587
1490.0632	1490.0632	1490.0632	1490.0632	1490.0632	1490.0632	1490.0632	1490.0632	1490.0632	1490.0632	1490.0632	1492.3296	1492.3296	1492.3296	1492.3296	1492.3296	1492.3296	1492.3296	1492.3296	1492.3296	1492.3296	1492.3296	1492.3296	1492.3296	1492.3296	1492.3296	1492.3296	1492.3296	1492.3296	1494.6664	1494.6664	1496.866	1496.866	1496.866	1496.866	1496.866	1496.866	1496.866	1496.866	1496.866	1496.866	1496.866	1496.866	1496.866	1496.866	1496.866	1499.5609	1499.5609	1499.5609	1499.5609
1505.0568	1505.0568	1505.0568	1505.0568	1505.0568	1505.0568	1505.0568	1505.0568	1505.0568	1505.0568	1505.0568	1507.2899	1507.2899	1507.2899	1507.2899	1507.2899	1507.2899	1507.2899	1507.2899	1507.2899	1507.2899	1507.2899	1507.2899	1507.2899	1507.2899	1507.2899	1507.2899	1507.2899	1507.2899	1509.5767	1509.5767	1511.9064	1511.9064	1511.9064	1511.9064	1511.9064	1511.9064	1511.9064	1511.9064	1511.9064	1511.9064	1511.9064	1511.9064	1511.9064	1511.9064	1511.9064	1514.3103	1514.3103	1514.3103	1514.3103
1520.03	1520.03	1520.03	1520.03	1520.03	1520.03	1520.03	1520.03	1520.03	1520.03	1520.03	1522.7126	1522.7126	1522.7126	1522.7126	1522.7126	1522.7126	1522.7126	1522.7126	1522.7126	1522.7126	1522.7126	1522.7126	1522.7126	1522.7126	1522.7126	1522.7126	1522.7126	1522.7126	1524.9673	1524.9673	1527.3052	1527.3052	1527.3052	1527.3052	1527.3052	1527.3052	1527.3052	1527.3052	1527.3052	1527.3052	1527.3052	1527.3052	1527.3052	1527.3052	1527.3052	1529.8226	1529.8226	1529.8226	1529.8226
1535.1233	1535.1233	1535.1233	1535.1233	1535.1233	1535.1233	1535.1233	1535.1233	1535.1233	1535.1233	1535.1233	1537.2573	1537.2573	1537.2573	1537.2573	1537.2573	1537.2573	1537.2573	1537.2573	1537.2573	1537.2573	1537.2573	1537.2573	1537.2573	1537.2573	1537.2573	1537.2573	1537.2573	1537.2573	1539.5608	1539.5608	1541.8303	1541.8303	1541.8303	1541.8303	1541.8303	1541.8303	1541.8303	1541.8303	1541.8303	1541.8303	1541.8303	1541.8303	1541.8303	1541.8303	1541.8303	1544.2488	1544.2488	1544.2488	1544.2488
1550.0243	1550.0243	1550.0243	1550.0243	1550.0243	1550.0243	1550.0243	1550.0243	1550.0243	1550.0243	1550.0243	1552.2582	1552.2582	1552.2582	1552.2582	1552.2582	1552.2582	1552.2582	1552.2582	1552.2582	1552.2582	1552.2582	1552.2582	1552.2582	1552.2582	1552.2582	1552.2582	1552.2582	1552.2582	1554.585	1554.585	1556.7755	1556.7755	1556.7755	1556.7755	1556.7755	1556.7755	1556.7755	1556.7755	1556.7755	1556.7755	1556.7755	1556.7755	1556.7755	1556.7755	1556.7755	1559.6431	1559.6431	1559.6431	1559.6431
1565.15	1565.15	1565.15	1565.15	1565.15	1565.15	1565.15	1565.15	1565.15	1565.15	1565.15	1567.407	1567.407	1567.407	1567.407	1567.407	1567.407	1567.407	1567.407	1567.407	1567.407	1567.407	1567.407	1567.407	1567.407	1567.407	1567.407	1567.407	1567.407	1569.6542	1569.6542	1571.9755	1571.9755	1571.9755	1571.9755	1571.9755	1571.9755	1571.9755	1571.9755	1571.9755	1571.9755	1571.9755	1571.9755	1571.9755	1571.9755	1571.9755	1574.2792	1574.2792	1574.2792	1574.2792
1585.0719	1585.0719	1585.0719	1585.0719	1585.0719	1585.0719	1585.0719	1585.0719	1585.0719	1585.0719	1585.0719	1587.3248	1587.3248	1587.3248	1587.3248	1587.3248	1587.3248	1587.3248	1587.3248	1587.3248	1587.3248	1587.3248	1587.3248	1587.3248	1587.3248	1587.3248	1587.3248	1587.3248	1587.3248	1589.7507	1589.7507	1592.1982	1592.1982	1592.1982	1592.1982	1592.1982	1592.1982	1592.1982	1592.1982	1592.1982	1592.1982	1592.1982	1592.1982	1592.1982	1592.1982	1592.1982	1594.5612	1594.5612	1594.5612	1594.5612
1599.0703	1599.0703	1599.0703	1599.0703	1599.0703	1599.0703	1599.0703	1599.0703	1599.0703	1599.0703	1599.0703	1601.6213	1601.6213	1601.6213	1601.6213	1601.6213	1601.6213	1601.6213	1601.6213	1601.6213	1601.6213	1601.6213	1601.6213	1601.6213	1601.6213	1601.6213	1601.6213	1601.6213	1601.6213	1604.2773	1604.2773	1606.4866	1606.4866	1606.4866	1606.4866	1606.4866	1606.4866	1606.4866	1606.4866	1606.4866	1606.4866	1606.4866	1606.4866	1606.4866	1606.4866	1606.4866	1608.8531	1608.8531	1608.8531	1608.8531
1613.9838	1613.9838	1613.9838	1613.9838	1613.9838	1613.9838	1613.9838	1613.9838	1613.9838	1613.9838	1613.9838	1616.2776	1616.2776	1616.2776	1616.2776	1616.2776	1616.2776	1616.2776	1616.2776	1616.2776	1616.2776	1616.2776	1616.2776	1616.2776	1616.2776	1616.2776	1616.2776	1616.2776	1616.2776	1618.7885	1618.7885	1621.0262	1621.0262	1621.0262	1621.0262	1621.0262	1621.0262	1621.0262	1621.0262	1621.0262	1621.0262	1621.0262	1621.0262	1621.0262	1621.0262	1621.0262	1623.3369	1623.3369	1623.3369	1623.3369
1628.9116	1628.9116	1628.9116	1628.9116	1628.9116	1628.9116	1628.9116	1628.9116	1628.9116	1628.9116	1628.9116	1631.0859	1631.0859	1631.0859	1631.0859	1631.0859	1631.0859	1631.0859	1631.0859	1631.0859	1631.0859	1631.0859	1631.0859	1631.0859	1631.0859	1631.0859	1631.0859	1631.0859	1631.0859	1633.446	1633.446	1635.8936	1635.8936	1635.8936	1635.8936	1635.8936	1635.8936	1635.8936	1635.8936	1635.8936	1635.8936	1635.8936	1635.8936	1635.8936	1635.8936	1635.8936	1638.2368	1638.2368	1638.2368	1638.2368
1643.9148	1643.9148	1643.9148	1643.9148	1643.9148	1643.9148	1643.9148	1643.9148	1643.9148	1643.9148	1643.9148	1646.1807	1646.1807	1646.1807	1646.1807	1646.1807	1646.1807	1646.1807	1646.1807	1646.1807	1646.1807	1646.1807	1646.1807	1646.1807	1646.1807	1646.1807	1646.1807	1646.1807	1646.1807	1648.6198	1648.6198	1650.9955	1650.9955	1650.9955	1650.9955	1650.9955	1650.9955	1650.9955	1650.9955	1650.9955	1650.9955	1650.9955	1650.9955	1650.9955	1650.9955	1650.9955	1653.3965	1653.3965	1653.3965	1653.3965
1659.0801	1659.0801	1659.0801	1659.0801	1659.0801	1659.0801	1659.0801	1659.0801	1659.0801	1659.0801	1659.0801	1661.2424	1661.2424	1661.2424	1661.2424	1661.2424	1661.2424	1661.2424	1661.2424	1661.2424	1661.2424	1661.2424	1661.2424	1661.2424	1661.2424	1661.2424	1661.2424	1661.2424	1661.2424	1663.564	1663.564	1666.0441	1666.0441	1666.0441	1666.0441	1666.0441	1666.0441	1666.0441	1666.0441	1666.0441	1666.0441	1666.0441	1666.0441	1666.0441	1666.0441	1666.0441	1668.402	1668.402	1668.402	1668.402
1674.1008	1674.1008	1674.1008	1674.1008	1674.1008	1674.1008	1674.1008	1674.1008	1674.1008	1674.1008	1674.1008	1676.338	1676.338	1676.338	1676.338	1676.338	1676.338	1676.338	1676.338	1676.338	1676.338	1676.338	1676.338	1676.338	1676.338	1676.338	1676.338	1676.338	1676.338	1678.5979	1678.5979	1680.8741	1680.8741	1680.8741	1680.8741	1680.8741	1680.8741	1680.8741	1680.8741	1680.8741	1680.8741	1680.8741	1680.8741	1680.8741	1680.8741	1680.8741	1683.2354	1683.2354	1683.2354	1683.2354
1688.9965	1688.9965	1688.9965	1688.9965	1688.9965	1688.9965	1688.9965	1688.9965	1688.9965	1688.9965	1688.9965	1691.3792	1691.3792	1691.3792	1691.3792	1691.3792	1691.3792	1691.3792	1691.3792	1691.3792	1691.3792	1691.3792	1691.3792	1691.3792	1691.3792	1691.3792	1691.3792	1691.3792	1691.3792	1693.7167	1693.7167	1696.0487	1696.0487	1696.0487	1696.0487	1696.0487	1696.0487	1696.0487	1696.0487	1696.0487	1696.0487	1696.0487	1696.0487	1696.0487	1696.0487	1696.0487	1698.403	1698.403	1698.403	1698.403
1704.1061	1704.1061	1704.1061	1704.1061	1704.1061	1704.1061	1704.1061	1704.1061	1704.1061	1704.1061	1704.1061	1706.3538	1706.3538	1706.3538	1706.3538	1706.3538	1706.3538	1706.3538	1706.3538	1706.3538	1706.3538	1706.3538	1706.3538	1706.3538	1706.3538	1706.3538	1706.3538	1706.3538	1706.3538	1709.0569	1709.0569	1711.2656	1711.2656	1711.2656	1711.2656	1711.2656	1711.2656	1711.2656	1711.2656	1711.2656	1711.2656	1711.2656	1711.2656	1711.2656	1711.2656	1711.2656	1713.8014	1713.8014	1713.8014	1713.8014
1719.0457	1719.0457	1719.0457	1719.0457	1719.0457	1719.0457	1719.0457	1719.0457	1719.0457	1719.0457	1719.0457	1721.3307	1721.3307	1721.3307	1721.3307	1721.3307	1721.3307	1721.3307	1721.3307	1721.3307	1721.3307	1721.3307	1721.3307	1721.3307	1721.3307	1721.3307	1721.3307	1721.3307	1721.3307	1723.6345	1723.6345	1726.0884	1726.0884	1726.0884	1726.0884	1726.0884	1726.0884	1726.0884	1726.0884	1726.0884	1726.0884	1726.0884	1726.0884	1726.0884	1726.0884	1726.0884	1728.6295	1728.6295	1728.6295	1728.6295
1734.1066	1734.1066	1734.1066	1734.1066	1734.1066	1734.1066	1734.1066	1734.1066	1734.1066	1734.1066	1734.1066	1736.4043	1736.4043	1736.4043	1736.4043	1736.4043	1736.4043	1736.4043	1736.4043	1736.4043	1736.4043	1736.4043	1736.4043	1736.4043	1736.4043	1736.4043	1736.4043	1736.4043	1736.4043	1738.6741	1738.6741	1741.1702	1741.1702	1741.1702	1741.1702	1741.1702	1741.1702	1741.1702	1741.1702	1741.1702	1741.1702	1741.1702	1741.1702	1741.1702	1741.1702	1741.1702	1743.5243	1743.5243	1743.5243	1743.5243
1748.9872	1748.9872	1748.9872	1748.9872	1748.9872	1748.9872	1748.9872	1748.9872	1748.9872	1748.9872	1748.9872	1751.123	1751.123	1751.123	1751.123	1751.123	1751.123	1751.123	1751.123	1751.123	1751.123	1751.123	1751.123	1751.123	1751.123	1751.123	1751.123	1751.123	1751.123	1753.5541	1753.5541	1755.968	1755.968	1755.968	1755.968	1755.968	1755.968	1755.968	1755.968	1755.968	1755.968	1755.968	1755.968	1755.968	1755.968	1755.968	1758.496	1758.496	1758.496	1758.496
1764.1846	1764.1846	1764.1846	1764.1846	1764.1846	1764.1846	1764.1846	1764.1846	1764.1846	1764.1846	1764.1846	1766.4475	1766.4475	1766.4475	1766.4475	1766.4475	1766.4475	1766.4475	1766.4475	1766.4475	1766.4475	1766.4475	1766.4475	1766.4475	1766.4475	1766.4475	1766.4475	1766.4475	1766.4475	1768.7069	1768.7069	1771.0728	1771.0728	1771.0728	1771.0728	1771.0728	1771.0728	1771.0728	1771.0728	1771.0728	1771.0728	1771.0728	1771.0728	1771.0728	1771.0728	1771.0728	1773.3645	1773.3645	1773.3645	1773.3645
1779.0404	1779.0404	1779.0404	1779.0404	1779.0404	1779.0404	1779.0404	1779.0404	1779.0404	1779.0404	1779.0404	1781.2327	1781.2327	1781.2327	1781.2327	1781.2327	1781.2327	1781.2327	1781.2327	1781.2327	1781.2327	1781.2327	1781.2327	1781.2327	1781.2327	1781.2327	1781.2327	1781.2327	1781.2327	1783.6156	1783.6156	1785.9847	1785.9847	1785.9847	1785.9847	1785.9847	1785.9847	1785.9847	1785.9847	1785.9847	1785.9847	1785.9847	1785.9847	1785.9847	1785.9847	1785.9847	1788.3057	1788.3057	1788.3057	1788.3057
1793.9568	1793.9568	1793.9568	1793.9568	1793.9568	1793.9568	1793.9568	1793.9568	1793.9568	1793.9568	1793.9568	1796.1445	1796.1445	1796.1445	1796.1445	1796.1445	1796.1445	1796.1445	1796.1445	1796.1445	1796.1445	1796.1445	1796.1445	1796.1445	1796.1445	1796.1445	1796.1445	1796.1445	1796.1445	1798.5759	1798.5759	1800.8855	1800.8855	1800.8855	1800.8855	1800.8855	1800.8855	1800.8855	1800.8855	1800.8855	1800.8855	1800.8855	1800.8855	1800.8855	1800.8855	1800.8855	1803.3115	1803.3115	1803.3115	1803.3115
1809.1217	1809.1217	1809.1217	1809.1217	1809.1217	1809.1217	1809.1217	1809.1217	1809.1217	1809.1217	1809.1217	1811.2418	1811.2418	1811.2418	1811.2418	1811.2418	1811.2418	1811.2418	1811.2418	1811.2418	1811.2418	1811.2418	1811.2418	1811.2418	1811.2418	1811.2418	1811.2418	1811.2418	1811.2418	1813.5896	1813.5896	1815.8586	1815.8586	1815.8586	1815.8586	1815.8586	1815.8586	1815.8586	1815.8586	1815.8586	1815.8586	1815.8586	1815.8586	1815.8586	1815.8586	1815.8586	1818.1621	1818.1621	1818.1621	1818.1621
1824.1929	1824.1929	1824.1929	1824.1929	1824.1929	1824.1929	1824.1929	1824.1929	1824.1929	1824.1929	1824.1929	1826.4003	1826.4003	1826.4003	1826.4003	1826.4003	1826.4003	1826.4003	1826.4003	1826.4003	1826.4003	1826.4003	1826.4003	1826.4003	1826.4003	1826.4003	1826.4003	1826.4003	1826.4003	1828.7191	1828.7191	1830.8873	1830.8873	1830.8873	1830.8873	1830.8873	1830.8873	1830.8873	1830.8873	1830.8873	1830.8873	1830.8873	1830.8873	1830.8873	1830.8873	1830.8873	1833.4728	1833.4728	1833.4728	1833.4728
1839.1692	1839.1692	1839.1692	1839.1692	1839.1692	1839.1692	1839.1692	1839.1692	1839.1692	1839.1692	1839.1692	1841.3447	1841.3447	1841.3447	1841.3447	1841.3447	1841.3447	1841.3447	1841.3447	1841.3447	1841.3447	1841.3447	1841.3447	1841.3447	1841.3447	1841.3447	1841.3447	1841.3447	1841.3447	1843.782	1843.782	1846.1821	1846.1821	1846.1821	1846.1821	1846.1821	1846.1821	1846.1821	1846.1821	1846.1821	1846.1821	1846.1821	1846.1821	1846.1821	1846.1821	1846.1821	1848.6281	1848.6281	1848.6281	1848.6281
1854.0793	1854.0793	1854.0793	1854.0793	1854.0793	1854.0793	1854.0793	1854.0793	1854.0793	1854.0793	1854.0793	1856.3044	1856.3044	1856.3044	1856.3044	1856.3044	1856.3044	1856.3044	1856.3044	1856.3044	1856.3044	1856.3044	1856.3044	1856.3044	1856.3044	1856.3044	1856.3044	1856.3044	1856.3044	1858.7366	1858.7366	1861.0238	1861.0238	1861.0238	1861.0238	1861.0238	1861.0238	1861.0238	1861.0238	1861.0238	1861.0238	1861.0238	1861.0238	1861.0238	1861.0238	1861.0238	1863.3743	1863.3743	1863.3743	1863.3743
1869.0087	1869.0087	1869.0087	1869.0087	1869.0087	1869.0087	1869.0087	1869.0087	1869.0087	1869.0087	1869.0087	1871.1998	1871.1998	1871.1998	1871.1998	1871.1998	1871.1998	1871.1998	1871.1998	1871.1998	1871.1998	1871.1998	1871.1998	1871.1998	1871.1998	1871.1998	1871.1998	1871.1998	1871.1998	1873.5336	1873.5336	1875.9182	1875.9182	1875.9182	1875.9182	1875.9182	1875.9182	1875.9182	1875.9182	1875.9182	1875.9182	1875.9182	1875.9182	1875.9182	1875.9182	1875.9182	1878.2869	1878.2869	1878.2869	1878.2869
1888.1368	1888.1368	1888.1368	1888.1368	1888.1368	1888.1368	1888.1368	1888.1368	1888.1368	1888.1368	1888.1368	1890.8452	1890.8452	1890.8452	1890.8452	1890.8452	1890.8452	1890.8452	1890.8452	1890.8452	1890.8452	1890.8452	1890.8452	1890.8452	1890.8452	1890.8452	1890.8452	1890.8452	1890.8452	1893.1014	1893.1014	1895.4054	1895.4054	1895.4054	1895.4054	1895.4054	1895.4054	1895.4054	1895.4054	1895.4054	1895.4054	1895.4054	1895.4054	1895.4054	1895.4054	1895.4054	1897.8201	1897.8201	1897.8201	1897.8201
1902.0775	1902.0775	1902.0775	1902.0775	1902.0775	1902.0775	1902.0775	1902.0775	1902.0775	1902.0775	1902.0775	1904.2061	1904.2061	1904.2061	1904.2061	1904.2061	1904.2061	1904.2061	1904.2061	1904.2061	1904.2061	1904.2061	1904.2061	1904.2061	1904.2061	1904.2061	1904.2061	1904.2061	1904.2061	1906.5916	1906.5916	1908.7794	1908.7794	1908.7794	1908.7794	1908.7794	1908.7794	1908.7794	1908.7794	1908.7794	1908.7794	1908.7794	1908.7794	1908.7794	1908.7794	1908.7794	1911.1067	1911.1067	1911.1067	1911.1067
1917.1814	1917.1814	1917.1814	1917.1814	1917.1814	1917.1814	1917.1814	1917.1814	1917.1814	1917.1814	1917.1814	1919.5721	1919.5721	1919.5721	1919.5721	1919.5721	1919.5721	1919.5721	1919.5721	1919.5721	1919.5721	1919.5721	1919.5721	1919.5721	1919.5721	1919.5721	1919.5721	1919.5721	1919.5721	1922.011	1922.011	1924.1903	1924.1903	1924.1903	1924.1903	1924.1903	1924.1903	1924.1903	1924.1903	1924.1903	1924.1903	1924.1903	1924.1903	1924.1903	1924.1903	1924.1903	1926.4902	1926.4902	1926.4902	1926.4902
1932.254	1932.254	1932.254	1932.254	1932.254	1932.254	1932.254	1932.254	1932.254	1932.254	1932.254	1934.4615	1934.4615	1934.4615	1934.4615	1934.4615	1934.4615	1934.4615	1934.4615	1934.4615	1934.4615	1934.4615	1934.4615	1934.4615	1934.4615	1934.4615	1934.4615	1934.4615	1934.4615	1936.7953	1936.7953	1939.1	1939.1	1939.1	1939.1	1939.1	1939.1	1939.1	1939.1	1939.1	1939.1	1939.1	1939.1	1939.1	1939.1	1939.1	1941.5162	1941.5162	1941.5162	1941.5162
1947.1979	1947.1979	1947.1979	1947.1979	1947.1979	1947.1979	1947.1979	1947.1979	1947.1979	1947.1979	1947.1979	1949.7867	1949.7867	1949.7867	1949.7867	1949.7867	1949.7867	1949.7867	1949.7867	1949.7867	1949.7867	1949.7867	1949.7867	1949.7867	1949.7867	1949.7867	1949.7867	1949.7867	1949.7867	1952.0911	1952.0911	1954.41	1954.41	1954.41	1954.41	1954.41	1954.41	1954.41	1954.41	1954.41	1954.41	1954.41	1954.41	1954.41	1954.41	1954.41	1956.8129	1956.8129	1956.8129	1956.8129
1962.141	1962.141	1962.141	1962.141	1962.141	1962.141	1962.141	1962.141	1962.141	1962.141	1962.141	1964.3317	1964.3317	1964.3317	1964.3317	1964.3317	1964.3317	1964.3317	1964.3317	1964.3317	1964.3317	1964.3317	1964.3317	1964.3317	1964.3317	1964.3317	1964.3317	1964.3317	1964.3317	1966.7139	1966.7139	1969.0499	1969.0499	1969.0499	1969.0499	1969.0499	1969.0499	1969.0499	1969.0499	1969.0499	1969.0499	1969.0499	1969.0499	1969.0499	1969.0499	1969.0499	1971.4674	1971.4674	1971.4674	1971.4674
1977.1473	1977.1473	1977.1473	1977.1473	1977.1473	1977.1473	1977.1473	1977.1473	1977.1473	1977.1473	1977.1473	1979.3544	1979.3544	1979.3544	1979.3544	1979.3544	1979.3544	1979.3544	1979.3544	1979.3544	1979.3544	1979.3544	1979.3544	1979.3544	1979.3544	1979.3544	1979.3544	1979.3544	1979.3544	1981.6472	1981.6472	1983.9624	1983.9624	1983.9624	1983.9624	1983.9624	1983.9624	1983.9624	1983.9624	1983.9624	1983.9624	1983.9624	1983.9624	1983.9624	1983.9624	1983.9624	1986.394	1986.394	1986.394	1986.394
1992.2117	1992.2117	1992.2117	1992.2117	1992.2117	1992.2117	1992.2117	1992.2117	1992.2117	1992.2117	1992.2117	1994.4916	1994.4916	1994.4916	1994.4916	1994.4916	1994.4916	1994.4916	1994.4916	1994.4916	1994.4916	1994.4916	1994.4916	1994.4916	1994.4916	1994.4916	1994.4916	1994.4916	1994.4916	1996.9681	1996.9681	1999.3541	1999.3541	1999.3541	1999.3541	1999.3541	1999.3541	1999.3541	1999.3541	1999.3541	1999.3541	1999.3541	1999.3541	1999.3541	1999.3541	1999.3541	2001.6396	2001.6396	2001.6396	2001.6396
2007.1643	2007.1643	2007.1643	2007.1643	2007.1643	2007.1643	2007.1643	2007.1643	2007.1643	2007.1643	2007.1643	2009.2974	2009.2974	2009.2974	2009.2974	2009.2974	2009.2974	2009.2974	2009.2974	2009.2974	2009.2974	2009.2974	2009.2974	2009.2974	2009.2974	2009.2974	2009.2974	2009.2974	2009.2974	2011.6625	2011.6625	2013.9385	2013.9385	2013.9385	2013.9385	2013.9385	2013.9385	2013.9385	2013.9385	2013.9385	2013.9385	2013.9385	2013.9385	2013.9385	2013.9385	2013.9385	2016.3136	2016.3136	2016.3136	2016.3136
2022.0422	2022.0422	2022.0422	2022.0422	2022.0422	2022.0422	2022.0422	2022.0422	2022.0422	2022.0422	2022.0422	2024.3507	2024.3507	2024.3507	2024.3507	2024.3507	2024.3507	2024.3507	2024.3507	2024.3507	2024.3507	2024.3507	2024.3507	2024.3507	2024.3507	2024.3507	2024.3507	2024.3507	2024.3507	2027.0311	2027.0311	2029.3425	2029.3425	2029.3425	2029.3425	2029.3425	2029.3425	2029.3425	2029.3425	2029.3425	2029.3425	2029.3425	2029.3425	2029.3425	2029.3425	2029.3425	2031.6493	2031.6493	2031.6493	2031.6493
2037.1162	2037.1162	2037.1162	2037.1162	2037.1162	2037.1162	2037.1162	2037.1162	2037.1162	2037.1162	2037.1162	2039.3859	2039.3859	2039.3859	2039.3859	2039.3859	2039.3859	2039.3859	2039.3859	2039.3859	2039.3859	2039.3859	2039.3859	2039.3859	2039.3859	2039.3859	2039.3859	2039.3859	2039.3859	2041.6776	2041.6776	2044.0795	2044.0795	2044.0795	2044.0795	2044.0795	2044.0795	2044.0795	2044.0795	2044.0795	2044.0795	2044.0795	2044.0795	2044.0795	2044.0795	2044.0795	2046.4294	2046.4294	2046.4294	2046.4294
2052.0347	2052.0347	2052.0347	2052.0347	2052.0347	2052.0347	2052.0347	2052.0347	2052.0347	2052.0347	2052.0347	2054.3499	2054.3499	2054.3499	2054.3499	2054.3499	2054.3499	2054.3499	2054.3499	2054.3499	2054.3499	2054.3499	2054.3499	2054.3499	2054.3499	2054.3499	2054.3499	2054.3499	2054.3499	2056.9663	2056.9663	2059.1467	2059.1467	2059.1467	2059.1467	2059.1467	2059.1467	2059.1467	2059.1467	2059.1467	2059.1467	2059.1467	2059.1467	2059.1467	2059.1467	2059.1467	2061.5132	2061.5132	2061.5132	2061.5132
2067.2244	2067.2244	2067.2244	2067.2244	2067.2244	2067.2244	2067.2244	2067.2244	2067.2244	2067.2244	2067.2244	2069.3525	2069.3525	2069.3525	2069.3525	2069.3525	2069.3525	2069.3525	2069.3525	2069.3525	2069.3525	2069.3525	2069.3525	2069.3525	2069.3525	2069.3525	2069.3525	2069.3525	2069.3525	2071.9121	2071.9121	2074.1648	2074.1648	2074.1648	2074.1648	2074.1648	2074.1648	2074.1648	2074.1648	2074.1648	2074.1648	2074.1648	2074.1648	2074.1648	2074.1648	2074.1648	2076.9199	2076.9199	2076.9199	2076.9199
2082.1416	2082.1416	2082.1416	2082.1416	2082.1416	2082.1416	2082.1416	2082.1416	2082.1416	2082.1416	2082.1416	2084.4878	2084.4878	2084.4878	2084.4878	2084.4878	2084.4878	2084.4878	2084.4878	2084.4878	2084.4878	2084.4878	2084.4878	2084.4878	2084.4878	2084.4878	2084.4878	2084.4878	2084.4878	2086.8062	2086.8062	2089.1438	2089.1438	2089.1438	2089.1438	2089.1438	2089.1438	2089.1438	2089.1438	2089.1438	2089.1438	2089.1438	2089.1438	2089.1438	2089.1438	2089.1438	2091.5647	2091.5647	2091.5647	2091.5647
2097.2727	2097.2727	2097.2727	2097.2727	2097.2727	2097.2727	2097.2727	2097.2727	2097.2727	2097.2727	2097.2727	2099.4788	2099.4788	2099.4788	2099.4788	2099.4788	2099.4788	2099.4788	2099.4788	2099.4788	2099.4788	2099.4788	2099.4788	2099.4788	2099.4788	2099.4788	2099.4788	2099.4788	2099.4788	2101.7988	2101.7988	2104.1021	2104.1021	2104.1021	2104.1021	2104.1021	2104.1021	2104.1021	2104.1021	2104.1021	2104.1021	2104.1021	2104.1021	2104.1021	2104.1021	2104.1021	2106.4229	2106.4229	2106.4229	2106.4229
2112.2336	2112.2336	2112.2336	2112.2336	2112.2336	2112.2336	2112.2336	2112.2336	2112.2336	2112.2336	2112.2336	2114.5361	2114.5361	2114.5361	2114.5361	2114.5361	2114.5361	2114.5361	2114.5361	2114.5361	2114.5361	2114.5361	2114.5361	2114.5361	2114.5361	2114.5361	2114.5361	2114.5361	2114.5361	2116.8059	2116.8059	2118.9756	2118.9756	2118.9756	2118.9756	2118.9756	2118.9756	2118.9756	2118.9756	2118.9756	2118.9756	2118.9756	2118.9756	2118.9756	2118.9756	2118.9756	2121.332	2121.332	2121.332	2121.332
2127.1924	2127.1924	2127.1924	2127.1924	2127.1924	2127.1924	2127.1924	2127.1924	2127.1924	2127.1924	2127.1924	2129.3518	2129.3518	2129.3518	2129.3518	2129.3518	2129.3518	2129.3518	2129.3518	2129.3518	2129.3518	2129.3518	2129.3518	2129.3518	2129.3518	2129.3518	2129.3518	2129.3518	2129.3518	2131.6235	2131.6235	2133.9568	2133.9568	2133.9568	2133.9568	2133.9568	2133.9568	2133.9568	2133.9568	2133.9568	2133.9568	2133.9568	2133.9568	2133.9568	2133.9568	2133.9568	2136.2947	2136.2947	2136.2947	2136.2947
2142.2468	2142.2468	2142.2468	2142.2468	2142.2468	2142.2468	2142.2468	2142.2468	2142.2468	2142.2468	2142.2468	2144.5015	2144.5015	2144.5015	2144.5015	2144.5015	2144.5015	2144.5015	2144.5015	2144.5015	2144.5015	2144.5015	2144.5015	2144.5015	2144.5015	2144.5015	2144.5015	2144.5015	2144.5015	2146.8242	2146.8242	2149.0615	2149.0615	2149.0615	2149.0615	2149.0615	2149.0615	2149.0615	2149.0615	2149.0615	2149.0615	2149.0615	2149.0615	2149.0615	2149.0615	2149.0615	2151.3818	2151.3818	2151.3818	2151.3818
2157.0623	2157.0623	2157.0623	2157.0623	2157.0623	2157.0623	2157.0623	2157.0623	2157.0623	2157.0623	2157.0623	2159.3008	2159.3008	2159.3008	2159.3008	2159.3008	2159.3008	2159.3008	2159.3008	2159.3008	2159.3008	2159.3008	2159.3008	2159.3008	2159.3008	2159.3008	2159.3008	2159.3008	2159.3008	2161.6113	2161.6113	2163.7881	2163.7881	2163.7881	2163.7881	2163.7881	2163.7881	2163.7881	2163.7881	2163.7881	2163.7881	2163.7881	2163.7881	2163.7881	2163.7881	2163.7881	2166.1436	2166.1436	2166.1436	2166.1436
2172.199	2172.199	2172.199	2172.199	2172.199	2172.199	2172.199	2172.199	2172.199	2172.199	2172.199	2174.4229	2174.4229	2174.4229	2174.4229	2174.4229	2174.4229	2174.4229	2174.4229	2174.4229	2174.4229	2174.4229	2174.4229	2174.4229	2174.4229	2174.4229	2174.4229	2174.4229	2174.4229	2176.936	2176.936	2179.2502	2179.2502	2179.2502	2179.2502	2179.2502	2179.2502	2179.2502	2179.2502	2179.2502	2179.2502	2179.2502	2179.2502	2179.2502	2179.2502	2179.2502	2181.6184	2181.6184	2181.6184	2181.6184
2221.5984	2221.5984	2221.5984	2221.5984	2221.5984	2221.5984	2221.5984	2221.5984	2221.5984	2221.5984	2221.5984	2223.7788	2223.7788	2223.7788	2223.7788	2223.7788	2223.7788	2223.7788	2223.7788	2223.7788	2223.7788	2223.7788	2223.7788	2223.7788	2223.7788	2223.7788	2223.7788	2223.7788	2223.7788	2226.4451	2226.4451	2228.9492	2228.9492	2228.9492	2228.9492	2228.9492	2228.9492	2228.9492	2228.9492	2228.9492	2228.9492	2228.9492	2228.9492	2228.9492	2228.9492	2228.9492	2231.4336	2231.4336	2231.4336	2231.4336
2235.5161	2235.5161	2235.5161	2235.5161	2235.5161	2235.5161	2235.5161	2235.5161	2235.5161	2235.5161	2235.5161	2237.7239	2237.7239	2237.7239	2237.7239	2237.7239	2237.7239	2237.7239	2237.7239	2237.7239	2237.7239	2237.7239	2237.7239	2237.7239	2237.7239	2237.7239	2237.7239	2237.7239	2237.7239	2240.0935	2240.0935	2242.3005	2242.3005	2242.3005	2242.3005	2242.3005	2242.3005	2242.3005	2242.3005	2242.3005	2242.3005	2242.3005	2242.3005	2242.3005	2242.3005	2242.3005	2244.6594	2244.6594	2244.6594	2244.6594
2250.604	2250.604	2250.604	2250.604	2250.604	2250.604	2250.604	2250.604	2250.604	2250.604	2250.604	2252.8586	2252.8586	2252.8586	2252.8586	2252.8586	2252.8586	2252.8586	2252.8586	2252.8586	2252.8586	2252.8586	2252.8586	2252.8586	2252.8586	2252.8586	2252.8586	2252.8586	2252.8586	2255.8635	2255.8635	2258.0454	2258.0454	2258.0454	2258.0454	2258.0454	2258.0454	2258.0454	2258.0454	2258.0454	2258.0454	2258.0454	2258.0454	2258.0454	2258.0454	2258.0454	2260.5684	2260.5684	2260.5684	2260.5684
2265.4714	2265.4714	2265.4714	2265.4714	2265.4714	2265.4714	2265.4714	2265.4714	2265.4714	2265.4714	2265.4714	2267.6919	2267.6919	2267.6919	2267.6919	2267.6919	2267.6919	2267.6919	2267.6919	2267.6919	2267.6919	2267.6919	2267.6919	2267.6919	2267.6919	2267.6919	2267.6919	2267.6919	2267.6919	2269.9675	2269.9675	2272.1777	2272.1777	2272.1777	2272.1777	2272.1777	2272.1777	2272.1777	2272.1777	2272.1777	2272.1777	2272.1777	2272.1777	2272.1777	2272.1777	2272.1777	2274.4653	2274.4653	2274.4653	2274.4653
2280.4922	2280.4922	2280.4922	2280.4922	2280.4922	2280.4922	2280.4922	2280.4922	2280.4922	2280.4922	2280.4922	2282.7859	2282.7859	2282.7859	2282.7859	2282.7859	2282.7859	2282.7859	2282.7859	2282.7859	2282.7859	2282.7859	2282.7859	2282.7859	2282.7859	2282.7859	2282.7859	2282.7859	2282.7859	2285.115	2285.115	2287.3303	2287.3303	2287.3303	2287.3303	2287.3303	2287.3303	2287.3303	2287.3303	2287.3303	2287.3303	2287.3303	2287.3303	2287.3303	2287.3303	2287.3303	2289.739	2289.739	2289.739	2289.739
2295.5637	2295.5637	2295.5637	2295.5637	2295.5637	2295.5637	2295.5637	2295.5637	2295.5637	2295.5637	2295.5637	2297.7744	2297.7744	2297.7744	2297.7744	2297.7744	2297.7744	2297.7744	2297.7744	2297.7744	2297.7744	2297.7744	2297.7744	2297.7744	2297.7744	2297.7744	2297.7744	2297.7744	2297.7744	2300.1406	2300.1406	2302.5129	2302.5129	2302.5129	2302.5129	2302.5129	2302.5129	2302.5129	2302.5129	2302.5129	2302.5129	2302.5129	2302.5129	2302.5129	2302.5129	2302.5129	2304.9209	2304.9209	2304.9209	2304.9209
2310.5071	2310.5071	2310.5071	2310.5071	2310.5071	2310.5071	2310.5071	2310.5071	2310.5071	2310.5071	2310.5071	2312.6868	2312.6868	2312.6868	2312.6868	2312.6868	2312.6868	2312.6868	2312.6868	2312.6868	2312.6868	2312.6868	2312.6868	2312.6868	2312.6868	2312.6868	2312.6868	2312.6868	2312.6868	2315.1135	2315.1135	2317.5002	2317.5002	2317.5002	2317.5002	2317.5002	2317.5002	2317.5002	2317.5002	2317.5002	2317.5002	2317.5002	2317.5002	2317.5002	2317.5002	2317.5002	2319.8599	2319.8599	2319.8599	2319.8599
2325.6006	2325.6006	2325.6006	2325.6006	2325.6006	2325.6006	2325.6006	2325.6006	2325.6006	2325.6006	2325.6006	2327.8501	2327.8501	2327.8501	2327.8501	2327.8501	2327.8501	2327.8501	2327.8501	2327.8501	2327.8501	2327.8501	2327.8501	2327.8501	2327.8501	2327.8501	2327.8501	2327.8501	2327.8501	2330.158	2330.158	2332.5278	2332.5278	2332.5278	2332.5278	2332.5278	2332.5278	2332.5278	2332.5278	2332.5278	2332.5278	2332.5278	2332.5278	2332.5278	2332.5278	2332.5278	2334.825	2334.825	2334.825	2334.825
2340.5857	2340.5857	2340.5857	2340.5857	2340.5857	2340.5857	2340.5857	2340.5857	2340.5857	2340.5857	2340.5857	2342.7769	2342.7769	2342.7769	2342.7769	2342.7769	2342.7769	2342.7769	2342.7769	2342.7769	2342.7769	2342.7769	2342.7769	2342.7769	2342.7769	2342.7769	2342.7769	2342.7769	2342.7769	2345.0786	2345.0786	2347.4326	2347.4326	2347.4326	2347.4326	2347.4326	2347.4326	2347.4326	2347.4326	2347.4326	2347.4326	2347.4326	2347.4326	2347.4326	2347.4326	2347.4326	2349.8215	2349.8215	2349.8215	2349.8215
2355.6162	2355.6162	2355.6162	2355.6162	2355.6162	2355.6162	2355.6162	2355.6162	2355.6162	2355.6162	2355.6162	2357.7678	2357.7678	2357.7678	2357.7678	2357.7678	2357.7678	2357.7678	2357.7678	2357.7678	2357.7678	2357.7678	2357.7678	2357.7678	2357.7678	2357.7678	2357.7678	2357.7678	2357.7678	2360.0237	2360.0237	2362.2344	2362.2344	2362.2344	2362.2344	2362.2344	2362.2344	2362.2344	2362.2344	2362.2344	2362.2344	2362.2344	2362.2344	2362.2344	2362.2344	2362.2344	2364.5994	2364.5994	2364.5994	2364.5994
2370.5242	2370.5242	2370.5242	2370.5242	2370.5242	2370.5242	2370.5242	2370.5242	2370.5242	2370.5242	2370.5242	2372.7146	2372.7146	2372.7146	2372.7146	2372.7146	2372.7146	2372.7146	2372.7146	2372.7146	2372.7146	2372.7146	2372.7146	2372.7146	2372.7146	2372.7146	2372.7146	2372.7146	2372.7146	2375.2075	2375.2075	2377.468	2377.468	2377.468	2377.468	2377.468	2377.468	2377.468	2377.468	2377.468	2377.468	2377.468	2377.468	2377.468	2377.468	2377.468	2379.78	2379.78	2379.78	2379.78
2385.5762	2385.5762	2385.5762	2385.5762	2385.5762	2385.5762	2385.5762	2385.5762	2385.5762	2385.5762	2385.5762	2387.9746	2387.9746	2387.9746	2387.9746	2387.9746	2387.9746	2387.9746	2387.9746	2387.9746	2387.9746	2387.9746	2387.9746	2387.9746	2387.9746	2387.9746	2387.9746	2387.9746	2387.9746	2390.2876	2390.2876	2392.7271	2392.7271	2392.7271	2392.7271	2392.7271	2392.7271	2392.7271	2392.7271	2392.7271	2392.7271	2392.7271	2392.7271	2392.7271	2392.7271	2392.7271	2395.0059	2395.0059	2395.0059	2395.0059
2400.584	2400.584	2400.584	2400.584	2400.584	2400.584	2400.584	2400.584	2400.584	2400.584	2400.584	2402.7915	2402.7915	2402.7915	2402.7915	2402.7915	2402.7915	2402.7915	2402.7915	2402.7915	2402.7915	2402.7915	2402.7915	2402.7915	2402.7915	2402.7915	2402.7915	2402.7915	2402.7915	2405.1118	2405.1118	2407.3071	2407.3071	2407.3071	2407.3071	2407.3071	2407.3071	2407.3071	2407.3071	2407.3071	2407.3071	2407.3071	2407.3071	2407.3071	2407.3071	2407.3071	2409.7083	2409.7083	2409.7083	2409.7083
2415.6318	2415.6318	2415.6318	2415.6318	2415.6318	2415.6318	2415.6318	2415.6318	2415.6318	2415.6318	2415.6318	2417.7839	2417.7839	2417.7839	2417.7839	2417.7839	2417.7839	2417.7839	2417.7839	2417.7839	2417.7839	2417.7839	2417.7839	2417.7839	2417.7839	2417.7839	2417.7839	2417.7839	2417.7839	2420.1519	2420.1519	2422.4697	2422.4697	2422.4697	2422.4697	2422.4697	2422.4697	2422.4697	2422.4697	2422.4697	2422.4697	2422.4697	2422.4697	2422.4697	2422.4697	2422.4697	2424.7603	2424.7603	2424.7603	2424.7603
2430.6477	2430.6477	2430.6477	2430.6477	2430.6477	2430.6477	2430.6477	2430.6477	2430.6477	2430.6477	2430.6477	2432.8875	2432.8875	2432.8875	2432.8875	2432.8875	2432.8875	2432.8875	2432.8875	2432.8875	2432.8875	2432.8875	2432.8875	2432.8875	2432.8875	2432.8875	2432.8875	2432.8875	2432.8875	2435.2202	2435.2202	2437.5588	2437.5588	2437.5588	2437.5588	2437.5588	2437.5588	2437.5588	2437.5588	2437.5588	2437.5588	2437.5588	2437.5588	2437.5588	2437.5588	2437.5588	2439.8718	2439.8718	2439.8718	2439.8718
2445.6409	2445.6409	2445.6409	2445.6409	2445.6409	2445.6409	2445.6409	2445.6409	2445.6409	2445.6409	2445.6409	2447.8804	2447.8804	2447.8804	2447.8804	2447.8804	2447.8804	2447.8804	2447.8804	2447.8804	2447.8804	2447.8804	2447.8804	2447.8804	2447.8804	2447.8804	2447.8804	2447.8804	2447.8804	2450.1516	2450.1516	2452.4741	2452.4741	2452.4741	2452.4741	2452.4741	2452.4741	2452.4741	2452.4741	2452.4741	2452.4741	2452.4741	2452.4741	2452.4741	2452.4741	2452.4741	2454.9719	2454.9719	2454.9719	2454.9719
2460.6453	2460.6453	2460.6453	2460.6453	2460.6453	2460.6453	2460.6453	2460.6453	2460.6453	2460.6453	2460.6453	2462.9338	2462.9338	2462.9338	2462.9338	2462.9338	2462.9338	2462.9338	2462.9338	2462.9338	2462.9338	2462.9338	2462.9338	2462.9338	2462.9338	2462.9338	2462.9338	2462.9338	2462.9338	2465.2527	2465.2527	2467.5051	2467.5051	2467.5051	2467.5051	2467.5051	2467.5051	2467.5051	2467.5051	2467.5051	2467.5051	2467.5051	2467.5051	2467.5051	2467.5051	2467.5051	2469.8279	2469.8279	2469.8279	2469.8279
2475.4788	2475.4788	2475.4788	2475.4788	2475.4788	2475.4788	2475.4788	2475.4788	2475.4788	2475.4788	2475.4788	2477.6313	2477.6313	2477.6313	2477.6313	2477.6313	2477.6313	2477.6313	2477.6313	2477.6313	2477.6313	2477.6313	2477.6313	2477.6313	2477.6313	2477.6313	2477.6313	2477.6313	2477.6313	2479.9739	2479.9739	2482.3433	2482.3433	2482.3433	2482.3433	2482.3433	2482.3433	2482.3433	2482.3433	2482.3433	2482.3433	2482.3433	2482.3433	2482.3433	2482.3433	2482.3433	2484.6902	2484.6902	2484.6902	2484.6902
2490.5315	2490.5315	2490.5315	2490.5315	2490.5315	2490.5315	2490.5315	2490.5315	2490.5315	2490.5315	2490.5315	2492.7898	2492.7898	2492.7898	2492.7898	2492.7898	2492.7898	2492.7898	2492.7898	2492.7898	2492.7898	2492.7898	2492.7898	2492.7898	2492.7898	2492.7898	2492.7898	2492.7898	2492.7898	2495.0291	2495.0291	2497.3677	2497.3677	2497.3677	2497.3677	2497.3677	2497.3677	2497.3677	2497.3677	2497.3677	2497.3677	2497.3677	2497.3677	2497.3677	2497.3677	2497.3677	2499.6951	2499.6951	2499.6951	2499.6951
2505.8447	2505.8447	2505.8447	2505.8447	2505.8447	2505.8447	2505.8447	2505.8447	2505.8447	2505.8447	2505.8447	2507.9883	2507.9883	2507.9883	2507.9883	2507.9883	2507.9883	2507.9883	2507.9883	2507.9883	2507.9883	2507.9883	2507.9883	2507.9883	2507.9883	2507.9883	2507.9883	2507.9883	2507.9883	2510.2397	2510.2397	2512.7407	2512.7407	2512.7407	2512.7407	2512.7407	2512.7407	2512.7407	2512.7407	2512.7407	2512.7407	2512.7407	2512.7407	2512.7407	2512.7407	2512.7407	2515.1184	2515.1184	2515.1184	2515.1184
2525.5935	2525.5935	2525.5935	2525.5935	2525.5935	2525.5935	2525.5935	2525.5935	2525.5935	2525.5935	2525.5935	2528.179	2528.179	2528.179	2528.179	2528.179	2528.179	2528.179	2528.179	2528.179	2528.179	2528.179	2528.179	2528.179	2528.179	2528.179	2528.179	2528.179	2528.179	2530.5164	2530.5164	2533.0098	2533.0098	2533.0098	2533.0098	2533.0098	2533.0098	2533.0098	2533.0098	2533.0098	2533.0098	2533.0098	2533.0098	2533.0098	2533.0098	2533.0098	2535.2974	2535.2974	2535.2974	2535.2974
2539.4177	2539.4177	2539.4177	2539.4177	2539.4177	2539.4177	2539.4177	2539.4177	2539.4177	2539.4177	2539.4177	2541.6045	2541.6045	2541.6045	2541.6045	2541.6045	2541.6045	2541.6045	2541.6045	2541.6045	2541.6045	2541.6045	2541.6045	2541.6045	2541.6045	2541.6045	2541.6045	2541.6045	2541.6045	2543.8914	2543.8914	2546.3203	2546.3203	2546.3203	2546.3203	2546.3203	2546.3203	2546.3203	2546.3203	2546.3203	2546.3203	2546.3203	2546.3203	2546.3203	2546.3203	2546.3203	2548.6724	2548.6724	2548.6724	2548.6724
2554.2585	2554.2585	2554.2585	2554.2585	2554.2585	2554.2585	2554.2585	2554.2585	2554.2585	2554.2585	2554.2585	2556.4512	2556.4512	2556.4512	2556.4512	2556.4512	2556.4512	2556.4512	2556.4512	2556.4512	2556.4512	2556.4512	2556.4512	2556.4512	2556.4512	2556.4512	2556.4512	2556.4512	2556.4512	2558.7598	2558.7598	2561.0911	2561.0911	2561.0911	2561.0911	2561.0911	2561.0911	2561.0911	2561.0911	2561.0911	2561.0911	2561.0911	2561.0911	2561.0911	2561.0911	2561.0911	2563.5046	2563.5046	2563.5046	2563.5046
2569.4446	2569.4446	2569.4446	2569.4446	2569.4446	2569.4446	2569.4446	2569.4446	2569.4446	2569.4446	2569.4446	2571.5532	2571.5532	2571.5532	2571.5532	2571.5532	2571.5532	2571.5532	2571.5532	2571.5532	2571.5532	2571.5532	2571.5532	2571.5532	2571.5532	2571.5532	2571.5532	2571.5532	2571.5532	2574.1069	2574.1069	2576.3723	2576.3723	2576.3723	2576.3723	2576.3723	2576.3723	2576.3723	2576.3723	2576.3723	2576.3723	2576.3723	2576.3723	2576.3723	2576.3723	2576.3723	2578.6887	2578.6887	2578.6887	2578.6887
2584.283	2584.283	2584.283	2584.283	2584.283	2584.283	2584.283	2584.283	2584.283	2584.283	2584.283	2586.481	2586.481	2586.481	2586.481	2586.481	2586.481	2586.481	2586.481	2586.481	2586.481	2586.481	2586.481	2586.481	2586.481	2586.481	2586.481	2586.481	2586.481	2588.8015	2588.8015	2591.1843	2591.1843	2591.1843	2591.1843	2591.1843	2591.1843	2591.1843	2591.1843	2591.1843	2591.1843	2591.1843	2591.1843	2591.1843	2591.1843	2591.1843	2593.7654	2593.7654	2593.7654	2593.7654
2599.3381	2599.3381	2599.3381	2599.3381	2599.3381	2599.3381	2599.3381	2599.3381	2599.3381	2599.3381	2599.3381	2601.4958	2601.4958	2601.4958	2601.4958	2601.4958	2601.4958	2601.4958	2601.4958	2601.4958	2601.4958	2601.4958	2601.4958	2601.4958	2601.4958	2601.4958	2601.4958	2601.4958	2601.4958	2603.9216	2603.9216	2606.3672	2606.3672	2606.3672	2606.3672	2606.3672	2606.3672	2606.3672	2606.3672	2606.3672	2606.3672	2606.3672	2606.3672	2606.3672	2606.3672	2606.3672	2608.8833	2608.8833	2608.8833	2608.8833
2614.4976	2614.4976	2614.4976	2614.4976	2614.4976	2614.4976	2614.4976	2614.4976	2614.4976	2614.4976	2614.4976	2616.6125	2616.6125	2616.6125	2616.6125	2616.6125	2616.6125	2616.6125	2616.6125	2616.6125	2616.6125	2616.6125	2616.6125	2616.6125	2616.6125	2616.6125	2616.6125	2616.6125	2616.6125	2618.9441	2618.9441	2621.1992	2621.1992	2621.1992	2621.1992	2621.1992	2621.1992	2621.1992	2621.1992	2621.1992	2621.1992	2621.1992	2621.1992	2621.1992	2621.1992	2621.1992	2623.616	2623.616	2623.616	2623.616
2629.5535	2629.5535	2629.5535	2629.5535	2629.5535	2629.5535	2629.5535	2629.5535	2629.5535	2629.5535	2629.5535	2631.6819	2631.6819	2631.6819	2631.6819	2631.6819	2631.6819	2631.6819	2631.6819	2631.6819	2631.6819	2631.6819	2631.6819	2631.6819	2631.6819	2631.6819	2631.6819	2631.6819	2631.6819	2634.4624	2634.4624	2636.9585	2636.9585	2636.9585	2636.9585	2636.9585	2636.9585	2636.9585	2636.9585	2636.9585	2636.9585	2636.9585	2636.9585	2636.9585	2636.9585	2636.9585	2639.3125	2639.3125	2639.3125	2639.3125
2644.447	2644.447	2644.447	2644.447	2644.447	2644.447	2644.447	2644.447	2644.447	2644.447	2644.447	2646.8013	2646.8013	2646.8013	2646.8013	2646.8013	2646.8013	2646.8013	2646.8013	2646.8013	2646.8013	2646.8013	2646.8013	2646.8013	2646.8013	2646.8013	2646.8013	2646.8013	2646.8013	2649.4565	2649.4565	2651.7888	2651.7888	2651.7888	2651.7888	2651.7888	2651.7888	2651.7888	2651.7888	2651.7888	2651.7888	2651.7888	2651.7888	2651.7888	2651.7888	2651.7888	2654.1628	2654.1628	2654.1628	2654.1628
2659.4709	2659.4709	2659.4709	2659.4709	2659.4709	2659.4709	2659.4709	2659.4709	2659.4709	2659.4709	2659.4709	2661.6638	2661.6638	2661.6638	2661.6638	2661.6638	2661.6638	2661.6638	2661.6638	2661.6638	2661.6638	2661.6638	2661.6638	2661.6638	2661.6638	2661.6638	2661.6638	2661.6638	2661.6638	2664.2876	2664.2876	2666.6077	2666.6077	2666.6077	2666.6077	2666.6077	2666.6077	2666.6077	2666.6077	2666.6077	2666.6077	2666.6077	2666.6077	2666.6077	2666.6077	2666.6077	2669.0125	2669.0125	2669.0125	2669.0125
2674.4473	2674.4473	2674.4473	2674.4473	2674.4473	2674.4473	2674.4473	2674.4473	2674.4473	2674.4473	2674.4473	2676.8145	2676.8145	2676.8145	2676.8145	2676.8145	2676.8145	2676.8145	2676.8145	2676.8145	2676.8145	2676.8145	2676.8145	2676.8145	2676.8145	2676.8145	2676.8145	2676.8145	2676.8145	2679.3098	2679.3098	2681.6787	2681.6787	2681.6787	2681.6787	2681.6787	2681.6787	2681.6787	2681.6787	2681.6787	2681.6787	2681.6787	2681.6787	2681.6787	2681.6787	2681.6787	2683.9978	2683.9978	2683.9978	2683.9978
2689.2769	2689.2769	2689.2769	2689.2769	2689.2769	2689.2769	2689.2769	2689.2769	2689.2769	2689.2769	2689.2769	2691.4756	2691.4756	2691.4756	2691.4756	2691.4756	2691.4756	2691.4756	2691.4756	2691.4756	2691.4756	2691.4756	2691.4756	2691.4756	2691.4756	2691.4756	2691.4756	2691.4756	2691.4756	2693.824	2693.824	2696.0129	2696.0129	2696.0129	2696.0129	2696.0129	2696.0129	2696.0129	2696.0129	2696.0129	2696.0129	2696.0129	2696.0129	2696.0129	2696.0129	2696.0129	2698.4133	2698.4133	2698.4133	2698.4133
2704.5266	2704.5266	2704.5266	2704.5266	2704.5266	2704.5266	2704.5266	2704.5266	2704.5266	2704.5266	2704.5266	2706.9751	2706.9751	2706.9751	2706.9751	2706.9751	2706.9751	2706.9751	2706.9751	2706.9751	2706.9751	2706.9751	2706.9751	2706.9751	2706.9751	2706.9751	2706.9751	2706.9751	2706.9751	2709.3765	2709.3765	2711.8704	2711.8704	2711.8704	2711.8704	2711.8704	2711.8704	2711.8704	2711.8704	2711.8704	2711.8704	2711.8704	2711.8704	2711.8704	2711.8704	2711.8704	2714.2739	2714.2739	2714.2739	2714.2739
2719.4678	2719.4678	2719.4678	2719.4678	2719.4678	2719.4678	2719.4678	2719.4678	2719.4678	2719.4678	2719.4678	2721.835	2721.835	2721.835	2721.835	2721.835	2721.835	2721.835	2721.835	2721.835	2721.835	2721.835	2721.835	2721.835	2721.835	2721.835	2721.835	2721.835	2721.835	2724.5132	2724.5132	2726.9575	2726.9575	2726.9575	2726.9575	2726.9575	2726.9575	2726.9575	2726.9575	2726.9575	2726.9575	2726.9575	2726.9575	2726.9575	2726.9575	2726.9575	2729.261	2729.261	2729.261	2729.261
2734.3489	2734.3489	2734.3489	2734.3489	2734.3489	2734.3489	2734.3489	2734.3489	2734.3489	2734.3489	2734.3489	2736.7051	2736.7051	2736.7051	2736.7051	2736.7051	2736.7051	2736.7051	2736.7051	2736.7051	2736.7051	2736.7051	2736.7051	2736.7051	2736.7051	2736.7051	2736.7051	2736.7051	2736.7051	2739.5156	2739.5156	2741.8032	2741.8032	2741.8032	2741.8032	2741.8032	2741.8032	2741.8032	2741.8032	2741.8032	2741.8032	2741.8032	2741.8032	2741.8032	2741.8032	2741.8032	2744.0933	2744.0933	2744.0933	2744.0933
2749.4199	2749.4199	2749.4199	2749.4199	2749.4199	2749.4199	2749.4199	2749.4199	2749.4199	2749.4199	2749.4199	2751.8032	2751.8032	2751.8032	2751.8032	2751.8032	2751.8032	2751.8032	2751.8032	2751.8032	2751.8032	2751.8032	2751.8032	2751.8032	2751.8032	2751.8032	2751.8032	2751.8032	2751.8032	2754.3508	2754.3508	2756.8484	2756.8484	2756.8484	2756.8484	2756.8484	2756.8484	2756.8484	2756.8484	2756.8484	2756.8484	2756.8484	2756.8484	2756.8484	2756.8484	2756.8484	2759.26	2759.26	2759.26	2759.26
2764.5896	2764.5896	2764.5896	2764.5896	2764.5896	2764.5896	2764.5896	2764.5896	2764.5896	2764.5896	2764.5896	2766.6919	2766.6919	2766.6919	2766.6919	2766.6919	2766.6919	2766.6919	2766.6919	2766.6919	2766.6919	2766.6919	2766.6919	2766.6919	2766.6919	2766.6919	2766.6919	2766.6919	2766.6919	2768.9568	2768.9568	2771.1328	2771.1328	2771.1328	2771.1328	2771.1328	2771.1328	2771.1328	2771.1328	2771.1328	2771.1328	2771.1328	2771.1328	2771.1328	2771.1328	2771.1328	2773.6128	2773.6128	2773.6128	2773.6128
2779.4832	2779.4832	2779.4832	2779.4832	2779.4832	2779.4832	2779.4832	2779.4832	2779.4832	2779.4832	2779.4832	2781.9333	2781.9333	2781.9333	2781.9333	2781.9333	2781.9333	2781.9333	2781.9333	2781.9333	2781.9333	2781.9333	2781.9333	2781.9333	2781.9333	2781.9333	2781.9333	2781.9333	2781.9333	2784.2991	2784.2991	2786.5703	2786.5703	2786.5703	2786.5703	2786.5703	2786.5703	2786.5703	2786.5703	2786.5703	2786.5703	2786.5703	2786.5703	2786.5703	2786.5703	2786.5703	2788.8945	2788.8945	2788.8945	2788.8945
2794.4302	2794.4302	2794.4302	2794.4302	2794.4302	2794.4302	2794.4302	2794.4302	2794.4302	2794.4302	2794.4302	2796.5708	2796.5708	2796.5708	2796.5708	2796.5708	2796.5708	2796.5708	2796.5708	2796.5708	2796.5708	2796.5708	2796.5708	2796.5708	2796.5708	2796.5708	2796.5708	2796.5708	2796.5708	2798.9424	2798.9424	2801.4343	2801.4343	2801.4343	2801.4343	2801.4343	2801.4343	2801.4343	2801.4343	2801.4343	2801.4343	2801.4343	2801.4343	2801.4343	2801.4343	2801.4343	2803.7891	2803.7891	2803.7891	2803.7891
2809.3704	2809.3704	2809.3704	2809.3704	2809.3704	2809.3704	2809.3704	2809.3704	2809.3704	2809.3704	2809.3704	2811.5669	2811.5669	2811.5669	2811.5669	2811.5669	2811.5669	2811.5669	2811.5669	2811.5669	2811.5669	2811.5669	2811.5669	2811.5669	2811.5669	2811.5669	2811.5669	2811.5669	2811.5669	2814.0891	2814.0891	2816.4609	2816.4609	2816.4609	2816.4609	2816.4609	2816.4609	2816.4609	2816.4609	2816.4609	2816.4609	2816.4609	2816.4609	2816.4609	2816.4609	2816.4609	2819.2107	2819.2107	2819.2107	2819.2107
2829.0522	2829.0522	2829.0522	2829.0522	2829.0522	2829.0522	2829.0522	2829.0522	2829.0522	2829.0522	2829.0522	2831.4644	2831.4644	2831.4644	2831.4644	2831.4644	2831.4644	2831.4644	2831.4644	2831.4644	2831.4644	2831.4644	2831.4644	2831.4644	2831.4644	2831.4644	2831.4644	2831.4644	2831.4644	2834.0105	2834.0105	2836.2014	2836.2014	2836.2014	2836.2014	2836.2014	2836.2014	2836.2014	2836.2014	2836.2014	2836.2014	2836.2014	2836.2014	2836.2014	2836.2014	2836.2014	2838.5176	2838.5176	2838.5176	2838.5176
2842.9885	2842.9885	2842.9885	2842.9885	2842.9885	2842.9885	2842.9885	2842.9885	2842.9885	2842.9885	2842.9885	2845.1907	2845.1907	2845.1907	2845.1907	2845.1907	2845.1907	2845.1907	2845.1907	2845.1907	2845.1907	2845.1907	2845.1907	2845.1907	2845.1907	2845.1907	2845.1907	2845.1907	2845.1907	2847.468	2847.468	2849.8762	2849.8762	2849.8762	2849.8762	2849.8762	2849.8762	2849.8762	2849.8762	2849.8762	2849.8762	2849.8762	2849.8762	2849.8762	2849.8762	2849.8762	2852.2339	2852.2339	2852.2339	2852.2339
2857.9458	2857.9458	2857.9458	2857.9458	2857.9458	2857.9458	2857.9458	2857.9458	2857.9458	2857.9458	2857.9458	2860.1243	2860.1243	2860.1243	2860.1243	2860.1243	2860.1243	2860.1243	2860.1243	2860.1243	2860.1243	2860.1243	2860.1243	2860.1243	2860.1243	2860.1243	2860.1243	2860.1243	2860.1243	2862.49	2862.49	2864.7905	2864.7905	2864.7905	2864.7905	2864.7905	2864.7905	2864.7905	2864.7905	2864.7905	2864.7905	2864.7905	2864.7905	2864.7905	2864.7905	2864.7905	2867.1914	2867.1914	2867.1914	2867.1914
2873.0947	2873.0947	2873.0947	2873.0947	2873.0947	2873.0947	2873.0947	2873.0947	2873.0947	2873.0947	2873.0947	2875.1167	2875.1167	2875.1167	2875.1167	2875.1167	2875.1167	2875.1167	2875.1167	2875.1167	2875.1167	2875.1167	2875.1167	2875.1167	2875.1167	2875.1167	2875.1167	2875.1167	2875.1167	2877.4963	2877.4963	2879.7498	2879.7498	2879.7498	2879.7498	2879.7498	2879.7498	2879.7498	2879.7498	2879.7498	2879.7498	2879.7498	2879.7498	2879.7498	2879.7498	2879.7498	2882.1047	2882.1047	2882.1047	2882.1047
2888.0569	2888.0569	2888.0569	2888.0569	2888.0569	2888.0569	2888.0569	2888.0569	2888.0569	2888.0569	2888.0569	2890.248	2890.248	2890.248	2890.248	2890.248	2890.248	2890.248	2890.248	2890.248	2890.248	2890.248	2890.248	2890.248	2890.248	2890.248	2890.248	2890.248	2890.248	2892.5833	2892.5833	2894.7925	2894.7925	2894.7925	2894.7925	2894.7925	2894.7925	2894.7925	2894.7925	2894.7925	2894.7925	2894.7925	2894.7925	2894.7925	2894.7925	2894.7925	2897.0935	2897.0935	2897.0935	2897.0935
2903.0291	2903.0291	2903.0291	2903.0291	2903.0291	2903.0291	2903.0291	2903.0291	2903.0291	2903.0291	2903.0291	2905.2258	2905.2258	2905.2258	2905.2258	2905.2258	2905.2258	2905.2258	2905.2258	2905.2258	2905.2258	2905.2258	2905.2258	2905.2258	2905.2258	2905.2258	2905.2258	2905.2258	2905.2258	2907.4858	2907.4858	2909.8516	2909.8516	2909.8516	2909.8516	2909.8516	2909.8516	2909.8516	2909.8516	2909.8516	2909.8516	2909.8516	2909.8516	2909.8516	2909.8516	2909.8516	2912.4846	2912.4846	2912.4846	2912.4846
2918.0278	2918.0278	2918.0278	2918.0278	2918.0278	2918.0278	2918.0278	2918.0278	2918.0278	2918.0278	2918.0278	2920.2803	2920.2803	2920.2803	2920.2803	2920.2803	2920.2803	2920.2803	2920.2803	2920.2803	2920.2803	2920.2803	2920.2803	2920.2803	2920.2803	2920.2803	2920.2803	2920.2803	2920.2803	2922.5991	2922.5991	2924.8086	2924.8086	2924.8086	2924.8086	2924.8086	2924.8086	2924.8086	2924.8086	2924.8086	2924.8086	2924.8086	2924.8086	2924.8086	2924.8086	2924.8086	2927.1765	2927.1765	2927.1765	2927.1765
2932.9556	2932.9556	2932.9556	2932.9556	2932.9556	2932.9556	2932.9556	2932.9556	2932.9556	2932.9556	2932.9556	2935.1104	2935.1104	2935.1104	2935.1104	2935.1104	2935.1104	2935.1104	2935.1104	2935.1104	2935.1104	2935.1104	2935.1104	2935.1104	2935.1104	2935.1104	2935.1104	2935.1104	2935.1104	2937.3726	2937.3726	2939.7986	2939.7986	2939.7986	2939.7986	2939.7986	2939.7986	2939.7986	2939.7986	2939.7986	2939.7986	2939.7986	2939.7986	2939.7986	2939.7986	2939.7986	2942.3752	2942.3752	2942.3752	2942.3752
2948.0696	2948.0696	2948.0696	2948.0696	2948.0696	2948.0696	2948.0696	2948.0696	2948.0696	2948.0696	2948.0696	2950.3123	2950.3123	2950.3123	2950.3123	2950.3123	2950.3123	2950.3123	2950.3123	2950.3123	2950.3123	2950.3123	2950.3123	2950.3123	2950.3123	2950.3123	2950.3123	2950.3123	2950.3123	2952.6453	2952.6453	2954.947	2954.947	2954.947	2954.947	2954.947	2954.947	2954.947	2954.947	2954.947	2954.947	2954.947	2954.947	2954.947	2954.947	2954.947	2957.2361	2957.2361	2957.2361	2957.2361
2962.9539	2962.9539	2962.9539	2962.9539	2962.9539	2962.9539	2962.9539	2962.9539	2962.9539	2962.9539	2962.9539	2965.3647	2965.3647	2965.3647	2965.3647	2965.3647	2965.3647	2965.3647	2965.3647	2965.3647	2965.3647	2965.3647	2965.3647	2965.3647	2965.3647	2965.3647	2965.3647	2965.3647	2965.3647	2967.7507	2967.7507	2970.5801	2970.5801	2970.5801	2970.5801	2970.5801	2970.5801	2970.5801	2970.5801	2970.5801	2970.5801	2970.5801	2970.5801	2970.5801	2970.5801	2970.5801	2972.9973	2972.9973	2972.9973	2972.9973
2978.0715	2978.0715	2978.0715	2978.0715	2978.0715	2978.0715	2978.0715	2978.0715	2978.0715	2978.0715	2978.0715	2980.1162	2980.1162	2980.1162	2980.1162	2980.1162	2980.1162	2980.1162	2980.1162	2980.1162	2980.1162	2980.1162	2980.1162	2980.1162	2980.1162	2980.1162	2980.1162	2980.1162	2980.1162	2982.3586	2982.3586	2984.6924	2984.6924	2984.6924	2984.6924	2984.6924	2984.6924	2984.6924	2984.6924	2984.6924	2984.6924	2984.6924	2984.6924	2984.6924	2984.6924	2984.6924	2986.9868	2986.9868	2986.9868	2986.9868
2993.1133	2993.1133	2993.1133	2993.1133	2993.1133	2993.1133	2993.1133	2993.1133	2993.1133	2993.1133	2993.1133	2995.3643	2995.3643	2995.3643	2995.3643	2995.3643	2995.3643	2995.3643	2995.3643	2995.3643	2995.3643	2995.3643	2995.3643	2995.3643	2995.3643	2995.3643	2995.3643	2995.3643	2995.3643	2997.7322	2997.7322	3000.1047	3000.1047	3000.1047	3000.1047	3000.1047	3000.1047	3000.1047	3000.1047	3000.1047	3000.1047	3000.1047	3000.1047	3000.1047	3000.1047	3000.1047	3002.4697	3002.4697	3002.4697	3002.4697
3008.084	3008.084	3008.084	3008.084	3008.084	3008.084	3008.084	3008.084	3008.084	3008.084	3008.084	3010.3696	3010.3696	3010.3696	3010.3696	3010.3696	3010.3696	3010.3696	3010.3696	3010.3696	3010.3696	3010.3696	3010.3696	3010.3696	3010.3696	3010.3696	3010.3696	3010.3696	3010.3696	3012.5784	3012.5784	3014.8669	3014.8669	3014.8669	3014.8669	3014.8669	3014.8669	3014.8669	3014.8669	3014.8669	3014.8669	3014.8669	3014.8669	3014.8669	3014.8669	3014.8669	3017.2209	3017.2209	3017.2209	3017.2209
3022.9197	3022.9197	3022.9197	3022.9197	3022.9197	3022.9197	3022.9197	3022.9197	3022.9197	3022.9197	3022.9197	3025.1245	3025.1245	3025.1245	3025.1245	3025.1245	3025.1245	3025.1245	3025.1245	3025.1245	3025.1245	3025.1245	3025.1245	3025.1245	3025.1245	3025.1245	3025.1245	3025.1245	3025.1245	3027.4429	3027.4429	3029.6497	3029.6497	3029.6497	3029.6497	3029.6497	3029.6497	3029.6497	3029.6497	3029.6497	3029.6497	3029.6497	3029.6497	3029.6497	3029.6497	3029.6497	3031.9436	3031.9436	3031.9436	3031.9436
3038.0247	3038.0247	3038.0247	3038.0247	3038.0247	3038.0247	3038.0247	3038.0247	3038.0247	3038.0247	3038.0247	3040.2114	3040.2114	3040.2114	3040.2114	3040.2114	3040.2114	3040.2114	3040.2114	3040.2114	3040.2114	3040.2114	3040.2114	3040.2114	3040.2114	3040.2114	3040.2114	3040.2114	3040.2114	3042.519	3042.519	3044.6919	3044.6919	3044.6919	3044.6919	3044.6919	3044.6919	3044.6919	3044.6919	3044.6919	3044.6919	3044.6919	3044.6919	3044.6919	3044.6919	3044.6919	3047.0908	3047.0908	3047.0908	3047.0908
3053.1702	3053.1702	3053.1702	3053.1702	3053.1702	3053.1702	3053.1702	3053.1702	3053.1702	3053.1702	3053.1702	3055.3691	3055.3691	3055.3691	3055.3691	3055.3691	3055.3691	3055.3691	3055.3691	3055.3691	3055.3691	3055.3691	3055.3691	3055.3691	3055.3691	3055.3691	3055.3691	3055.3691	3055.3691	3057.6978	3057.6978	3059.9722	3059.9722	3059.9722	3059.9722	3059.9722	3059.9722	3059.9722	3059.9722	3059.9722	3059.9722	3059.9722	3059.9722	3059.9722	3059.9722	3059.9722	3062.2917	3062.2917	3062.2917	3062.2917
3068.1021	3068.1021	3068.1021	3068.1021	3068.1021	3068.1021	3068.1021	3068.1021	3068.1021	3068.1021	3068.1021	3070.4219	3070.4219	3070.4219	3070.4219	3070.4219	3070.4219	3070.4219	3070.4219	3070.4219	3070.4219	3070.4219	3070.4219	3070.4219	3070.4219	3070.4219	3070.4219	3070.4219	3070.4219	3072.7576	3072.7576	3074.946	3074.946	3074.946	3074.946	3074.946	3074.946	3074.946	3074.946	3074.946	3074.946	3074.946	3074.946	3074.946	3074.946	3074.946	3077.2844	3077.2844	3077.2844	3077.2844
3083.1543	3083.1543	3083.1543	3083.1543	3083.1543	3083.1543	3083.1543	3083.1543	3083.1543	3083.1543	3083.1543	3085.4893	3085.4893	3085.4893	3085.4893	3085.4893	3085.4893	3085.4893	3085.4893	3085.4893	3085.4893	3085.4893	3085.4893	3085.4893	3085.4893	3085.4893	3085.4893	3085.4893	3085.4893	3087.8562	3087.8562	3090.0825	3090.0825	3090.0825	3090.0825	3090.0825	3090.0825	3090.0825	3090.0825	3090.0825	3090.0825	3090.0825	3090.0825	3090.0825	3090.0825	3090.0825	3092.4973	3092.4973	3092.4973	3092.4973
3098.1597	3098.1597	3098.1597	3098.1597	3098.1597	3098.1597	3098.1597	3098.1597	3098.1597	3098.1597	3098.1597	3100.3557	3100.3557	3100.3557	3100.3557	3100.3557	3100.3557	3100.3557	3100.3557	3100.3557	3100.3557	3100.3557	3100.3557	3100.3557	3100.3557	3100.3557	3100.3557	3100.3557	3100.3557	3103.124	3103.124	3105.6172	3105.6172	3105.6172	3105.6172	3105.6172	3105.6172	3105.6172	3105.6172	3105.6172	3105.6172	3105.6172	3105.6172	3105.6172	3105.6172	3105.6172	3108.2559	3108.2559	3108.2559	3108.2559
3113.1096	3113.1096	3113.1096	3113.1096	3113.1096	3113.1096	3113.1096	3113.1096	3113.1096	3113.1096	3113.1096	3115.2983	3115.2983	3115.2983	3115.2983	3115.2983	3115.2983	3115.2983	3115.2983	3115.2983	3115.2983	3115.2983	3115.2983	3115.2983	3115.2983	3115.2983	3115.2983	3115.2983	3115.2983	3117.5566	3117.5566	3119.7476	3119.7476	3119.7476	3119.7476	3119.7476	3119.7476	3119.7476	3119.7476	3119.7476	3119.7476	3119.7476	3119.7476	3119.7476	3119.7476	3119.7476	3122.2737	3122.2737	3122.2737	3122.2737
3162.3496	3162.3496	3162.3496	3162.3496	3162.3496	3162.3496	3162.3496	3162.3496	3162.3496	3162.3496	3162.3496	3164.4888	3164.4888	3164.4888	3164.4888	3164.4888	3164.4888	3164.4888	3164.4888	3164.4888	3164.4888	3164.4888	3164.4888	3164.4888	3164.4888	3164.4888	3164.4888	3164.4888	3164.4888	3166.8083	3166.8083	3168.9858	3168.9858	3168.9858	3168.9858	3168.9858	3168.9858	3168.9858	3168.9858	3168.9858	3168.9858	3168.9858	3168.9858	3168.9858	3168.9858	3168.9858	3171.4453	3171.4453	3171.4453	3171.4453
3176.189	3176.189	3176.189	3176.189	3176.189	3176.189	3176.189	3176.189	3176.189	3176.189	3176.189	3178.5068	3178.5068	3178.5068	3178.5068	3178.5068	3178.5068	3178.5068	3178.5068	3178.5068	3178.5068	3178.5068	3178.5068	3178.5068	3178.5068	3178.5068	3178.5068	3178.5068	3178.5068	3180.8301	3180.8301	3183.1719	3183.1719	3183.1719	3183.1719	3183.1719	3183.1719	3183.1719	3183.1719	3183.1719	3183.1719	3183.1719	3183.1719	3183.1719	3183.1719	3183.1719	3185.4495	3185.4495	3185.4495	3185.4495
3191.2256	3191.2256	3191.2256	3191.2256	3191.2256	3191.2256	3191.2256	3191.2256	3191.2256	3191.2256	3191.2256	3193.5605	3193.5605	3193.5605	3193.5605	3193.5605	3193.5605	3193.5605	3193.5605	3193.5605	3193.5605	3193.5605	3193.5605	3193.5605	3193.5605	3193.5605	3193.5605	3193.5605	3193.5605	3195.9314	3195.9314	3198.105	3198.105	3198.105	3198.105	3198.105	3198.105	3198.105	3198.105	3198.105	3198.105	3198.105	3198.105	3198.105	3198.105	3198.105	3200.4399	3200.4399	3200.4399	3200.4399
3206.1077	3206.1077	3206.1077	3206.1077	3206.1077	3206.1077	3206.1077	3206.1077	3206.1077	3206.1077	3206.1077	3208.28	3208.28	3208.28	3208.28	3208.28	3208.28	3208.28	3208.28	3208.28	3208.28	3208.28	3208.28	3208.28	3208.28	3208.28	3208.28	3208.28	3208.28	3210.5212	3210.5212	3212.771	3212.771	3212.771	3212.771	3212.771	3212.771	3212.771	3212.771	3212.771	3212.771	3212.771	3212.771	3212.771	3212.771	3212.771	3215.0623	3215.0623	3215.0623	3215.0623
3221.1606	3221.1606	3221.1606	3221.1606	3221.1606	3221.1606	3221.1606	3221.1606	3221.1606	3221.1606	3221.1606	3223.45	3223.45	3223.45	3223.45	3223.45	3223.45	3223.45	3223.45	3223.45	3223.45	3223.45	3223.45	3223.45	3223.45	3223.45	3223.45	3223.45	3223.45	3225.7061	3225.7061	3227.8987	3227.8987	3227.8987	3227.8987	3227.8987	3227.8987	3227.8987	3227.8987	3227.8987	3227.8987	3227.8987	3227.8987	3227.8987	3227.8987	3227.8987	3230.166	3230.166	3230.166	3230.166
3236.1199	3236.1199	3236.1199	3236.1199	3236.1199	3236.1199	3236.1199	3236.1199	3236.1199	3236.1199	3236.1199	3238.2473	3238.2473	3238.2473	3238.2473	3238.2473	3238.2473	3238.2473	3238.2473	3238.2473	3238.2473	3238.2473	3238.2473	3238.2473	3238.2473	3238.2473	3238.2473	3238.2473	3238.2473	3240.5845	3240.5845	3242.9316	3242.9316	3242.9316	3242.9316	3242.9316	3242.9316	3242.9316	3242.9316	3242.9316	3242.9316	3242.9316	3242.9316	3242.9316	3242.9316	3242.9316	3245.2847	3245.2847	3245.2847	3245.2847
3251.2429	3251.2429	3251.2429	3251.2429	3251.2429	3251.2429	3251.2429	3251.2429	3251.2429	3251.2429	3251.2429	3253.4373	3253.4373	3253.4373	3253.4373	3253.4373	3253.4373	3253.4373	3253.4373	3253.4373	3253.4373	3253.4373	3253.4373	3253.4373	3253.4373	3253.4373	3253.4373	3253.4373	3253.4373	3255.7695	3255.7695	3258.0244	3258.0244	3258.0244	3258.0244	3258.0244	3258.0244	3258.0244	3258.0244	3258.0244	3258.0244	3258.0244	3258.0244	3258.0244	3258.0244	3258.0244	3260.4534	3260.4534	3260.4534	3260.4534
3266.2317	3266.2317	3266.2317	3266.2317	3266.2317	3266.2317	3266.2317	3266.2317	3266.2317	3266.2317	3266.2317	3268.3894	3268.3894	3268.3894	3268.3894	3268.3894	3268.3894	3268.3894	3268.3894	3268.3894	3268.3894	3268.3894	3268.3894	3268.3894	3268.3894	3268.3894	3268.3894	3268.3894	3268.3894	3270.6455	3270.6455	3272.9658	3272.9658	3272.9658	3272.9658	3272.9658	3272.9658	3272.9658	3272.9658	3272.9658	3272.9658	3272.9658	3272.9658	3272.9658	3272.9658	3272.9658	3275.2529	3275.2529	3275.2529	3275.2529
3281.0806	3281.0806	3281.0806	3281.0806	3281.0806	3281.0806	3281.0806	3281.0806	3281.0806	3281.0806	3281.0806	3283.3838	3283.3838	3283.3838	3283.3838	3283.3838	3283.3838	3283.3838	3283.3838	3283.3838	3283.3838	3283.3838	3283.3838	3283.3838	3283.3838	3283.3838	3283.3838	3283.3838	3283.3838	3285.7334	3285.7334	3288.1311	3288.1311	3288.1311	3288.1311	3288.1311	3288.1311	3288.1311	3288.1311	3288.1311	3288.1311	3288.1311	3288.1311	3288.1311	3288.1311	3288.1311	3290.5967	3290.5967	3290.5967	3290.5967
3296.2471	3296.2471	3296.2471	3296.2471	3296.2471	3296.2471	3296.2471	3296.2471	3296.2471	3296.2471	3296.2471	3298.4558	3298.4558	3298.4558	3298.4558	3298.4558	3298.4558	3298.4558	3298.4558	3298.4558	3298.4558	3298.4558	3298.4558	3298.4558	3298.4558	3298.4558	3298.4558	3298.4558	3298.4558	3300.7583	3300.7583	3303.0471	3303.0471	3303.0471	3303.0471	3303.0471	3303.0471	3303.0471	3303.0471	3303.0471	3303.0471	3303.0471	3303.0471	3303.0471	3303.0471	3303.0471	3305.4617	3305.4617	3305.4617	3305.4617
3311.1392	3311.1392	3311.1392	3311.1392	3311.1392	3311.1392	3311.1392	3311.1392	3311.1392	3311.1392	3311.1392	3313.4478	3313.4478	3313.4478	3313.4478	3313.4478	3313.4478	3313.4478	3313.4478	3313.4478	3313.4478	3313.4478	3313.4478	3313.4478	3313.4478	3313.4478	3313.4478	3313.4478	3313.4478	3315.7168	3315.7168	3318.2622	3318.2622	3318.2622	3318.2622	3318.2622	3318.2622	3318.2622	3318.2622	3318.2622	3318.2622	3318.2622	3318.2622	3318.2622	3318.2622	3318.2622	3320.553	3320.553	3320.553	3320.553
3326.2283	3326.2283	3326.2283	3326.2283	3326.2283	3326.2283	3326.2283	3326.2283	3326.2283	3326.2283	3326.2283	3328.3584	3328.3584	3328.3584	3328.3584	3328.3584	3328.3584	3328.3584	3328.3584	3328.3584	3328.3584	3328.3584	3328.3584	3328.3584	3328.3584	3328.3584	3328.3584	3328.3584	3328.3584	3330.5488	3330.5488	3332.8364	3332.8364	3332.8364	3332.8364	3332.8364	3332.8364	3332.8364	3332.8364	3332.8364	3332.8364	3332.8364	3332.8364	3332.8364	3332.8364	3332.8364	3335.2244	3335.2244	3335.2244	3335.2244
3341.0959	3341.0959	3341.0959	3341.0959	3341.0959	3341.0959	3341.0959	3341.0959	3341.0959	3341.0959	3341.0959	3343.3645	3343.3645	3343.3645	3343.3645	3343.3645	3343.3645	3343.3645	3343.3645	3343.3645	3343.3645	3343.3645	3343.3645	3343.3645	3343.3645	3343.3645	3343.3645	3343.3645	3343.3645	3345.6704	3345.6704	3347.9731	3347.9731	3347.9731	3347.9731	3347.9731	3347.9731	3347.9731	3347.9731	3347.9731	3347.9731	3347.9731	3347.9731	3347.9731	3347.9731	3347.9731	3350.4036	3350.4036	3350.4036	3350.4036
3356.1855	3356.1855	3356.1855	3356.1855	3356.1855	3356.1855	3356.1855	3356.1855	3356.1855	3356.1855	3356.1855	3358.345	3358.345	3358.345	3358.345	3358.345	3358.345	3358.345	3358.345	3358.345	3358.345	3358.345	3358.345	3358.345	3358.345	3358.345	3358.345	3358.345	3358.345	3361.1267	3361.1267	3363.4963	3363.4963	3363.4963	3363.4963	3363.4963	3363.4963	3363.4963	3363.4963	3363.4963	3363.4963	3363.4963	3363.4963	3363.4963	3363.4963	3363.4963	3365.7949	3365.7949	3365.7949	3365.7949
3371.2292	3371.2292	3371.2292	3371.2292	3371.2292	3371.2292	3371.2292	3371.2292	3371.2292	3371.2292	3371.2292	3373.4619	3373.4619	3373.4619	3373.4619	3373.4619	3373.4619	3373.4619	3373.4619	3373.4619	3373.4619	3373.4619	3373.4619	3373.4619	3373.4619	3373.4619	3373.4619	3373.4619	3373.4619	3375.9111	3375.9111	3378.178	3378.178	3378.178	3378.178	3378.178	3378.178	3378.178	3378.178	3378.178	3378.178	3378.178	3378.178	3378.178	3378.178	3378.178	3380.6616	3380.6616	3380.6616	3380.6616
3386.2607	3386.2607	3386.2607	3386.2607	3386.2607	3386.2607	3386.2607	3386.2607	3386.2607	3386.2607	3386.2607	3388.5176	3388.5176	3388.5176	3388.5176	3388.5176	3388.5176	3388.5176	3388.5176	3388.5176	3388.5176	3388.5176	3388.5176	3388.5176	3388.5176	3388.5176	3388.5176	3388.5176	3388.5176	3391.1863	3391.1863	3393.5688	3393.5688	3393.5688	3393.5688	3393.5688	3393.5688	3393.5688	3393.5688	3393.5688	3393.5688	3393.5688	3393.5688	3393.5688	3393.5688	3393.5688	3395.9285	3395.9285	3395.9285	3395.9285
3401.1067	3401.1067	3401.1067	3401.1067	3401.1067	3401.1067	3401.1067	3401.1067	3401.1067	3401.1067	3401.1067	3403.3325	3403.3325	3403.3325	3403.3325	3403.3325	3403.3325	3403.3325	3403.3325	3403.3325	3403.3325	3403.3325	3403.3325	3403.3325	3403.3325	3403.3325	3403.3325	3403.3325	3403.3325	3405.6846	3405.6846	3408.1973	3408.1973	3408.1973	3408.1973	3408.1973	3408.1973	3408.1973	3408.1973	3408.1973	3408.1973	3408.1973	3408.1973	3408.1973	3408.1973	3408.1973	3410.5457	3410.5457	3410.5457	3410.5457
3416.2942	3416.2942	3416.2942	3416.2942	3416.2942	3416.2942	3416.2942	3416.2942	3416.2942	3416.2942	3416.2942	3418.6099	3418.6099	3418.6099	3418.6099	3418.6099	3418.6099	3418.6099	3418.6099	3418.6099	3418.6099	3418.6099	3418.6099	3418.6099	3418.6099	3418.6099	3418.6099	3418.6099	3418.6099	3421.0398	3421.0398	3423.3625	3423.3625	3423.3625	3423.3625	3423.3625	3423.3625	3423.3625	3423.3625	3423.3625	3423.3625	3423.3625	3423.3625	3423.3625	3423.3625	3423.3625	3425.7002	3425.7002	3425.7002	3425.7002
3431.1384	3431.1384	3431.1384	3431.1384	3431.1384	3431.1384	3431.1384	3431.1384	3431.1384	3431.1384	3431.1384	3433.2979	3433.2979	3433.2979	3433.2979	3433.2979	3433.2979	3433.2979	3433.2979	3433.2979	3433.2979	3433.2979	3433.2979	3433.2979	3433.2979	3433.2979	3433.2979	3433.2979	3433.2979	3435.7939	3435.7939	3438.134	3438.134	3438.134	3438.134	3438.134	3438.134	3438.134	3438.134	3438.134	3438.134	3438.134	3438.134	3438.134	3438.134	3438.134	3440.499	3440.499	3440.499	3440.499
3446.2117	3446.2117	3446.2117	3446.2117	3446.2117	3446.2117	3446.2117	3446.2117	3446.2117	3446.2117	3446.2117	3448.4233	3448.4233	3448.4233	3448.4233	3448.4233	3448.4233	3448.4233	3448.4233	3448.4233	3448.4233	3448.4233	3448.4233	3448.4233	3448.4233	3448.4233	3448.4233	3448.4233	3448.4233	3450.7512	3450.7512	3452.917	3452.917	3452.917	3452.917	3452.917	3452.917	3452.917	3452.917	3452.917	3452.917	3452.917	3452.917	3452.917	3452.917	3452.917	3455.2178	3455.2178	3455.2178	3455.2178
3465.2859	3465.2859	3465.2859	3465.2859	3465.2859	3465.2859	3465.2859	3465.2859	3465.2859	3465.2859	3465.2859	3467.5693	3467.5693	3467.5693	3467.5693	3467.5693	3467.5693	3467.5693	3467.5693	3467.5693	3467.5693	3467.5693	3467.5693	3467.5693	3467.5693	3467.5693	3467.5693	3467.5693	3467.5693	3469.876	3469.876	3472.2881	3472.2881	3472.2881	3472.2881	3472.2881	3472.2881	3472.2881	3472.2881	3472.2881	3472.2881	3472.2881	3472.2881	3472.2881	3472.2881	3472.2881	3474.6409	3474.6409	3474.6409	3474.6409
3479.1863	3479.1863	3479.1863	3479.1863	3479.1863	3479.1863	3479.1863	3479.1863	3479.1863	3479.1863	3479.1863	3481.3948	3481.3948	3481.3948	3481.3948	3481.3948	3481.3948	3481.3948	3481.3948	3481.3948	3481.3948	3481.3948	3481.3948	3481.3948	3481.3948	3481.3948	3481.3948	3481.3948	3481.3948	3483.78	3483.78	3486.1763	3486.1763	3486.1763	3486.1763	3486.1763	3486.1763	3486.1763	3486.1763	3486.1763	3486.1763	3486.1763	3486.1763	3486.1763	3486.1763	3486.1763	3488.5432	3488.5432	3488.5432	3488.5432
3494.1426	3494.1426	3494.1426	3494.1426	3494.1426	3494.1426	3494.1426	3494.1426	3494.1426	3494.1426	3494.1426	3496.3354	3496.3354	3496.3354	3496.3354	3496.3354	3496.3354	3496.3354	3496.3354	3496.3354	3496.3354	3496.3354	3496.3354	3496.3354	3496.3354	3496.3354	3496.3354	3496.3354	3496.3354	3498.7849	3498.7849	3501.1201	3501.1201	3501.1201	3501.1201	3501.1201	3501.1201	3501.1201	3501.1201	3501.1201	3501.1201	3501.1201	3501.1201	3501.1201	3501.1201	3501.1201	3503.439	3503.439	3503.439	3503.439
3509.1025	3509.1025	3509.1025	3509.1025	3509.1025	3509.1025	3509.1025	3509.1025	3509.1025	3509.1025	3509.1025	3511.4111	3511.4111	3511.4111	3511.4111	3511.4111	3511.4111	3511.4111	3511.4111	3511.4111	3511.4111	3511.4111	3511.4111	3511.4111	3511.4111	3511.4111	3511.4111	3511.4111	3511.4111	3513.6936	3513.6936	3516.0178	3516.0178	3516.0178	3516.0178	3516.0178	3516.0178	3516.0178	3516.0178	3516.0178	3516.0178	3516.0178	3516.0178	3516.0178	3516.0178	3516.0178	3518.7844	3518.7844	3518.7844	3518.7844
3524.3037	3524.3037	3524.3037	3524.3037	3524.3037	3524.3037	3524.3037	3524.3037	3524.3037	3524.3037	3524.3037	3526.5393	3526.5393	3526.5393	3526.5393	3526.5393	3526.5393	3526.5393	3526.5393	3526.5393	3526.5393	3526.5393	3526.5393	3526.5393	3526.5393	3526.5393	3526.5393	3526.5393	3526.5393	3528.8635	3528.8635	3531.1855	3531.1855	3531.1855	3531.1855	3531.1855	3531.1855	3531.1855	3531.1855	3531.1855	3531.1855	3531.1855	3531.1855	3531.1855	3531.1855	3531.1855	3533.5027	3533.5027	3533.5027	3533.5027
3539.2119	3539.2119	3539.2119	3539.2119	3539.2119	3539.2119	3539.2119	3539.2119	3539.2119	3539.2119	3539.2119	3541.4678	3541.4678	3541.4678	3541.4678	3541.4678	3541.4678	3541.4678	3541.4678	3541.4678	3541.4678	3541.4678	3541.4678	3541.4678	3541.4678	3541.4678	3541.4678	3541.4678	3541.4678	3543.7295	3543.7295	3546.0498	3546.0498	3546.0498	3546.0498	3546.0498	3546.0498	3546.0498	3546.0498	3546.0498	3546.0498	3546.0498	3546.0498	3546.0498	3546.0498	3546.0498	3548.4119	3548.4119	3548.4119	3548.4119
3554.0825	3554.0825	3554.0825	3554.0825	3554.0825	3554.0825	3554.0825	3554.0825	3554.0825	3554.0825	3554.0825	3556.2378	3556.2378	3556.2378	3556.2378	3556.2378	3556.2378	3556.2378	3556.2378	3556.2378	3556.2378	3556.2378	3556.2378	3556.2378	3556.2378	3556.2378	3556.2378	3556.2378	3556.2378	3558.5085	3558.5085	3560.8774	3560.8774	3560.8774	3560.8774	3560.8774	3560.8774	3560.8774	3560.8774	3560.8774	3560.8774	3560.8774	3560.8774	3560.8774	3560.8774	3560.8774	3563.2322	3563.2322	3563.2322	3563.2322
3569.1338	3569.1338	3569.1338	3569.1338	3569.1338	3569.1338	3569.1338	3569.1338	3569.1338	3569.1338	3569.1338	3571.4705	3571.4705	3571.4705	3571.4705	3571.4705	3571.4705	3571.4705	3571.4705	3571.4705	3571.4705	3571.4705	3571.4705	3571.4705	3571.4705	3571.4705	3571.4705	3571.4705	3571.4705	3573.7761	3573.7761	3576.5286	3576.5286	3576.5286	3576.5286	3576.5286	3576.5286	3576.5286	3576.5286	3576.5286	3576.5286	3576.5286	3576.5286	3576.5286	3576.5286	3576.5286	3578.8286	3578.8286	3578.8286	3578.8286
3584.033	3584.033	3584.033	3584.033	3584.033	3584.033	3584.033	3584.033	3584.033	3584.033	3584.033	3586.2527	3586.2527	3586.2527	3586.2527	3586.2527	3586.2527	3586.2527	3586.2527	3586.2527	3586.2527	3586.2527	3586.2527	3586.2527	3586.2527	3586.2527	3586.2527	3586.2527	3586.2527	3588.5955	3588.5955	3590.9419	3590.9419	3590.9419	3590.9419	3590.9419	3590.9419	3590.9419	3590.9419	3590.9419	3590.9419	3590.9419	3590.9419	3590.9419	3590.9419	3590.9419	3593.2444	3593.2444	3593.2444	3593.2444
3599.1514	3599.1514	3599.1514	3599.1514	3599.1514	3599.1514	3599.1514	3599.1514	3599.1514	3599.1514	3599.1514	3601.3574	3601.3574	3601.3574	3601.3574	3601.3574	3601.3574	3601.3574	3601.3574	3601.3574	3601.3574	3601.3574	3601.3574	3601.3574	3601.3574	3601.3574	3601.3574	3601.3574	3601.3574	3603.6936	3603.6936	3606.1575	3606.1575	3606.1575	3606.1575	3606.1575	3606.1575	3606.1575	3606.1575	3606.1575	3606.1575	3606.1575	3606.1575	3606.1575	3606.1575	3606.1575	3608.5422	3608.5422	3608.5422	3608.5422
3614.0349	3614.0349	3614.0349	3614.0349	3614.0349	3614.0349	3614.0349	3614.0349	3614.0349	3614.0349	3614.0349	3616.3523	3616.3523	3616.3523	3616.3523	3616.3523	3616.3523	3616.3523	3616.3523	3616.3523	3616.3523	3616.3523	3616.3523	3616.3523	3616.3523	3616.3523	3616.3523	3616.3523	3616.3523	3618.8972	3618.8972	3621.2749	3621.2749	3621.2749	3621.2749	3621.2749	3621.2749	3621.2749	3621.2749	3621.2749	3621.2749	3621.2749	3621.2749	3621.2749	3621.2749	3621.2749	3623.6409	3623.6409	3623.6409	3623.6409
3629.1519	3629.1519	3629.1519	3629.1519	3629.1519	3629.1519	3629.1519	3629.1519	3629.1519	3629.1519	3629.1519	3631.5815	3631.5815	3631.5815	3631.5815	3631.5815	3631.5815	3631.5815	3631.5815	3631.5815	3631.5815	3631.5815	3631.5815	3631.5815	3631.5815	3631.5815	3631.5815	3631.5815	3631.5815	3634.0896	3634.0896	3636.5403	3636.5403	3636.5403	3636.5403	3636.5403	3636.5403	3636.5403	3636.5403	3636.5403	3636.5403	3636.5403	3636.5403	3636.5403	3636.5403	3636.5403	3638.9587	3638.9587	3638.9587	3638.9587
3644.218	3644.218	3644.218	3644.218	3644.218	3644.218	3644.218	3644.218	3644.218	3644.218	3644.218	3646.416	3646.416	3646.416	3646.416	3646.416	3646.416	3646.416	3646.416	3646.416	3646.416	3646.416	3646.416	3646.416	3646.416	3646.416	3646.416	3646.416	3646.416	3648.7932	3648.7932	3651.0024	3651.0024	3651.0024	3651.0024	3651.0024	3651.0024	3651.0024	3651.0024	3651.0024	3651.0024	3651.0024	3651.0024	3651.0024	3651.0024	3651.0024	3653.4893	3653.4893	3653.4893	3653.4893
3659.1807	3659.1807	3659.1807	3659.1807	3659.1807	3659.1807	3659.1807	3659.1807	3659.1807	3659.1807	3659.1807	3661.325	3661.325	3661.325	3661.325	3661.325	3661.325	3661.325	3661.325	3661.325	3661.325	3661.325	3661.325	3661.325	3661.325	3661.325	3661.325	3661.325	3661.325	3663.6775	3663.6775	3665.9971	3665.9971	3665.9971	3665.9971	3665.9971	3665.9971	3665.9971	3665.9971	3665.9971	3665.9971	3665.9971	3665.9971	3665.9971	3665.9971	3665.9971	3668.3157	3668.3157	3668.3157	3668.3157
3674.1738	3674.1738	3674.1738	3674.1738	3674.1738	3674.1738	3674.1738	3674.1738	3674.1738	3674.1738	3674.1738	3676.5266	3676.5266	3676.5266	3676.5266	3676.5266	3676.5266	3676.5266	3676.5266	3676.5266	3676.5266	3676.5266	3676.5266	3676.5266	3676.5266	3676.5266	3676.5266	3676.5266	3676.5266	3678.9751	3678.9751	3681.2559	3681.2559	3681.2559	3681.2559	3681.2559	3681.2559	3681.2559	3681.2559	3681.2559	3681.2559	3681.2559	3681.2559	3681.2559	3681.2559	3681.2559	3683.5676	3683.5676	3683.5676	3683.5676
3689.0547	3689.0547	3689.0547	3689.0547	3689.0547	3689.0547	3689.0547	3689.0547	3689.0547	3689.0547	3689.0547	3691.2573	3691.2573	3691.2573	3691.2573	3691.2573	3691.2573	3691.2573	3691.2573	3691.2573	3691.2573	3691.2573	3691.2573	3691.2573	3691.2573	3691.2573	3691.2573	3691.2573	3691.2573	3693.5781	3693.5781	3695.9119	3695.9119	3695.9119	3695.9119	3695.9119	3695.9119	3695.9119	3695.9119	3695.9119	3695.9119	3695.9119	3695.9119	3695.9119	3695.9119	3695.9119	3698.2029	3698.2029	3698.2029	3698.2029
3704.1233	3704.1233	3704.1233	3704.1233	3704.1233	3704.1233	3704.1233	3704.1233	3704.1233	3704.1233	3704.1233	3706.3455	3706.3455	3706.3455	3706.3455	3706.3455	3706.3455	3706.3455	3706.3455	3706.3455	3706.3455	3706.3455	3706.3455	3706.3455	3706.3455	3706.3455	3706.3455	3706.3455	3706.3455	3708.7278	3708.7278	3711.0664	3711.0664	3711.0664	3711.0664	3711.0664	3711.0664	3711.0664	3711.0664	3711.0664	3711.0664	3711.0664	3711.0664	3711.0664	3711.0664	3711.0664	3713.4358	3713.4358	3713.4358	3713.4358
3719.2244	3719.2244	3719.2244	3719.2244	3719.2244	3719.2244	3719.2244	3719.2244	3719.2244	3719.2244	3719.2244	3721.3894	3721.3894	3721.3894	3721.3894	3721.3894	3721.3894	3721.3894	3721.3894	3721.3894	3721.3894	3721.3894	3721.3894	3721.3894	3721.3894	3721.3894	3721.3894	3721.3894	3721.3894	3723.8508	3723.8508	3726.2974	3726.2974	3726.2974	3726.2974	3726.2974	3726.2974	3726.2974	3726.2974	3726.2974	3726.2974	3726.2974	3726.2974	3726.2974	3726.2974	3726.2974	3728.6519	3728.6519	3728.6519	3728.6519
3734.5066	3734.5066	3734.5066	3734.5066	3734.5066	3734.5066	3734.5066	3734.5066	3734.5066	3734.5066	3734.5066	3736.7314	3736.7314	3736.7314	3736.7314	3736.7314	3736.7314	3736.7314	3736.7314	3736.7314	3736.7314	3736.7314	3736.7314	3736.7314	3736.7314	3736.7314	3736.7314	3736.7314	3736.7314	3739.0037	3739.0037	3741.2405	3741.2405	3741.2405	3741.2405	3741.2405	3741.2405	3741.2405	3741.2405	3741.2405	3741.2405	3741.2405	3741.2405	3741.2405	3741.2405	3741.2405	3743.6064	3743.6064	3743.6064	3743.6064
3749.1909	3749.1909	3749.1909	3749.1909	3749.1909	3749.1909	3749.1909	3749.1909	3749.1909	3749.1909	3749.1909	3751.448	3751.448	3751.448	3751.448	3751.448	3751.448	3751.448	3751.448	3751.448	3751.448	3751.448	3751.448	3751.448	3751.448	3751.448	3751.448	3751.448	3751.448	3753.7087	3753.7087	3755.8831	3755.8831	3755.8831	3755.8831	3755.8831	3755.8831	3755.8831	3755.8831	3755.8831	3755.8831	3755.8831	3755.8831	3755.8831	3755.8831	3755.8831	3758.197	3758.197	3758.197	3758.197
3768.198	3768.198	3768.198	3768.198	3768.198	3768.198	3768.198	3768.198	3768.198	3768.198	3768.198	3770.3315	3770.3315	3770.3315	3770.3315	3770.3315	3770.3315	3770.3315	3770.3315	3770.3315	3770.3315	3770.3315	3770.3315	3770.3315	3770.3315	3770.3315	3770.3315	3770.3315	3770.3315	3772.5979	3772.5979	3774.8022	3774.8022	3774.8022	3774.8022	3774.8022	3774.8022	3774.8022	3774.8022	3774.8022	3774.8022	3774.8022	3774.8022	3774.8022	3774.8022	3774.8022	3777.1135	3777.1135	3777.1135	3777.1135
3781.8501	3781.8501	3781.8501	3781.8501	3781.8501	3781.8501	3781.8501	3781.8501	3781.8501	3781.8501	3781.8501	3784.3127	3784.3127	3784.3127	3784.3127	3784.3127	3784.3127	3784.3127	3784.3127	3784.3127	3784.3127	3784.3127	3784.3127	3784.3127	3784.3127	3784.3127	3784.3127	3784.3127	3784.3127	3786.7139	3786.7139	3788.9048	3788.9048	3788.9048	3788.9048	3788.9048	3788.9048	3788.9048	3788.9048	3788.9048	3788.9048	3788.9048	3788.9048	3788.9048	3788.9048	3788.9048	3791.2063	3791.2063	3791.2063	3791.2063
3797.1001	3797.1001	3797.1001	3797.1001	3797.1001	3797.1001	3797.1001	3797.1001	3797.1001	3797.1001	3797.1001	3799.2212	3799.2212	3799.2212	3799.2212	3799.2212	3799.2212	3799.2212	3799.2212	3799.2212	3799.2212	3799.2212	3799.2212	3799.2212	3799.2212	3799.2212	3799.2212	3799.2212	3799.2212	3801.8105	3801.8105	3804.2463	3804.2463	3804.2463	3804.2463	3804.2463	3804.2463	3804.2463	3804.2463	3804.2463	3804.2463	3804.2463	3804.2463	3804.2463	3804.2463	3804.2463	3806.8855	3806.8855	3806.8855	3806.8855
3811.8472	3811.8472	3811.8472	3811.8472	3811.8472	3811.8472	3811.8472	3811.8472	3811.8472	3811.8472	3811.8472	3814.1228	3814.1228	3814.1228	3814.1228	3814.1228	3814.1228	3814.1228	3814.1228	3814.1228	3814.1228	3814.1228	3814.1228	3814.1228	3814.1228	3814.1228	3814.1228	3814.1228	3814.1228	3816.457	3816.457	3818.9019	3818.9019	3818.9019	3818.9019	3818.9019	3818.9019	3818.9019	3818.9019	3818.9019	3818.9019	3818.9019	3818.9019	3818.9019	3818.9019	3818.9019	3821.4263	3821.4263	3821.4263	3821.4263
3826.9175	3826.9175	3826.9175	3826.9175	3826.9175	3826.9175	3826.9175	3826.9175	3826.9175	3826.9175	3826.9175	3829.1116	3829.1116	3829.1116	3829.1116	3829.1116	3829.1116	3829.1116	3829.1116	3829.1116	3829.1116	3829.1116	3829.1116	3829.1116	3829.1116	3829.1116	3829.1116	3829.1116	3829.1116	3831.4773	3831.4773	3833.8462	3833.8462	3833.8462	3833.8462	3833.8462	3833.8462	3833.8462	3833.8462	3833.8462	3833.8462	3833.8462	3833.8462	3833.8462	3833.8462	3833.8462	3836.2295	3836.2295	3836.2295	3836.2295
3841.9724	3841.9724	3841.9724	3841.9724	3841.9724	3841.9724	3841.9724	3841.9724	3841.9724	3841.9724	3841.9724	3844.1829	3844.1829	3844.1829	3844.1829	3844.1829	3844.1829	3844.1829	3844.1829	3844.1829	3844.1829	3844.1829	3844.1829	3844.1829	3844.1829	3844.1829	3844.1829	3844.1829	3844.1829	3846.4531	3846.4531	3848.7756	3848.7756	3848.7756	3848.7756	3848.7756	3848.7756	3848.7756	3848.7756	3848.7756	3848.7756	3848.7756	3848.7756	3848.7756	3848.7756	3848.7756	3851.3005	3851.3005	3851.3005	3851.3005
3856.9348	3856.9348	3856.9348	3856.9348	3856.9348	3856.9348	3856.9348	3856.9348	3856.9348	3856.9348	3856.9348	3859.1907	3859.1907	3859.1907	3859.1907	3859.1907	3859.1907	3859.1907	3859.1907	3859.1907	3859.1907	3859.1907	3859.1907	3859.1907	3859.1907	3859.1907	3859.1907	3859.1907	3859.1907	3861.5229	3861.5229	3863.782	3863.782	3863.782	3863.782	3863.782	3863.782	3863.782	3863.782	3863.782	3863.782	3863.782	3863.782	3863.782	3863.782	3863.782	3866.2139	3866.2139	3866.2139	3866.2139
3871.9895	3871.9895	3871.9895	3871.9895	3871.9895	3871.9895	3871.9895	3871.9895	3871.9895	3871.9895	3871.9895	3874.1804	3874.1804	3874.1804	3874.1804	3874.1804	3874.1804	3874.1804	3874.1804	3874.1804	3874.1804	3874.1804	3874.1804	3874.1804	3874.1804	3874.1804	3874.1804	3874.1804	3874.1804	3876.3774	3876.3774	3878.6917	3878.6917	3878.6917	3878.6917	3878.6917	3878.6917	3878.6917	3878.6917	3878.6917	3878.6917	3878.6917	3878.6917	3878.6917	3878.6917	3878.6917	3881.1565	3881.1565	3881.1565	3881.1565
3886.8733	3886.8733	3886.8733	3886.8733	3886.8733	3886.8733	3886.8733	3886.8733	3886.8733	3886.8733	3886.8733	3889.0808	3889.0808	3889.0808	3889.0808	3889.0808	3889.0808	3889.0808	3889.0808	3889.0808	3889.0808	3889.0808	3889.0808	3889.0808	3889.0808	3889.0808	3889.0808	3889.0808	3889.0808	3891.4624	3891.4624	3893.8176	3893.8176	3893.8176	3893.8176	3893.8176	3893.8176	3893.8176	3893.8176	3893.8176	3893.8176	3893.8176	3893.8176	3893.8176	3893.8176	3893.8176	3896.2258	3896.2258	3896.2258	3896.2258
3901.9285	3901.9285	3901.9285	3901.9285	3901.9285	3901.9285	3901.9285	3901.9285	3901.9285	3901.9285	3901.9285	3904.1169	3904.1169	3904.1169	3904.1169	3904.1169	3904.1169	3904.1169	3904.1169	3904.1169	3904.1169	3904.1169	3904.1169	3904.1169	3904.1169	3904.1169	3904.1169	3904.1169	3904.1169	3906.3245	3906.3245	3908.5952	3908.5952	3908.5952	3908.5952	3908.5952	3908.5952	3908.5952	3908.5952	3908.5952	3908.5952	3908.5952	3908.5952	3908.5952	3908.5952	3908.5952	3910.948	3910.948	3910.948	3910.948
3917.1707	3917.1707	3917.1707	3917.1707	3917.1707	3917.1707	3917.1707	3917.1707	3917.1707	3917.1707	3917.1707	3919.7971	3919.7971	3919.7971	3919.7971	3919.7971	3919.7971	3919.7971	3919.7971	3919.7971	3919.7971	3919.7971	3919.7971	3919.7971	3919.7971	3919.7971	3919.7971	3919.7971	3919.7971	3922.084	3922.084	3924.356	3924.356	3924.356	3924.356	3924.356	3924.356	3924.356	3924.356	3924.356	3924.356	3924.356	3924.356	3924.356	3924.356	3924.356	3926.7695	3926.7695	3926.7695	3926.7695
3931.9414	3931.9414	3931.9414	3931.9414	3931.9414	3931.9414	3931.9414	3931.9414	3931.9414	3931.9414	3931.9414	3934.1675	3934.1675	3934.1675	3934.1675	3934.1675	3934.1675	3934.1675	3934.1675	3934.1675	3934.1675	3934.1675	3934.1675	3934.1675	3934.1675	3934.1675	3934.1675	3934.1675	3934.1675	3936.3896	3936.3896	3938.5933	3938.5933	3938.5933	3938.5933	3938.5933	3938.5933	3938.5933	3938.5933	3938.5933	3938.5933	3938.5933	3938.5933	3938.5933	3938.5933	3938.5933	3940.9482	3940.9482	3940.9482	3940.9482
3947.0137	3947.0137	3947.0137	3947.0137	3947.0137	3947.0137	3947.0137	3947.0137	3947.0137	3947.0137	3947.0137	3949.2529	3949.2529	3949.2529	3949.2529	3949.2529	3949.2529	3949.2529	3949.2529	3949.2529	3949.2529	3949.2529	3949.2529	3949.2529	3949.2529	3949.2529	3949.2529	3949.2529	3949.2529	3951.699	3951.699	3953.8911	3953.8911	3953.8911	3953.8911	3953.8911	3953.8911	3953.8911	3953.8911	3953.8911	3953.8911	3953.8911	3953.8911	3953.8911	3953.8911	3953.8911	3956.2583	3956.2583	3956.2583	3956.2583
3962.1006	3962.1006	3962.1006	3962.1006	3962.1006	3962.1006	3962.1006	3962.1006	3962.1006	3962.1006	3962.1006	3964.2896	3964.2896	3964.2896	3964.2896	3964.2896	3964.2896	3964.2896	3964.2896	3964.2896	3964.2896	3964.2896	3964.2896	3964.2896	3964.2896	3964.2896	3964.2896	3964.2896	3964.2896	3966.6895	3966.6895	3968.998	3968.998	3968.998	3968.998	3968.998	3968.998	3968.998	3968.998	3968.998	3968.998	3968.998	3968.998	3968.998	3968.998	3968.998	3971.3479	3971.3479	3971.3479	3971.3479
3977.0276	3977.0276	3977.0276	3977.0276	3977.0276	3977.0276	3977.0276	3977.0276	3977.0276	3977.0276	3977.0276	3979.2656	3979.2656	3979.2656	3979.2656	3979.2656	3979.2656	3979.2656	3979.2656	3979.2656	3979.2656	3979.2656	3979.2656	3979.2656	3979.2656	3979.2656	3979.2656	3979.2656	3979.2656	3981.635	3981.635	3983.9705	3983.9705	3983.9705	3983.9705	3983.9705	3983.9705	3983.9705	3983.9705	3983.9705	3983.9705	3983.9705	3983.9705	3983.9705	3983.9705	3983.9705	3986.3569	3986.3569	3986.3569	3986.3569
3991.9539	3991.9539	3991.9539	3991.9539	3991.9539	3991.9539	3991.9539	3991.9539	3991.9539	3991.9539	3991.9539	3994.196	3994.196	3994.196	3994.196	3994.196	3994.196	3994.196	3994.196	3994.196	3994.196	3994.196	3994.196	3994.196	3994.196	3994.196	3994.196	3994.196	3994.196	3996.6418	3996.6418	3998.9436	3998.9436	3998.9436	3998.9436	3998.9436	3998.9436	3998.9436	3998.9436	3998.9436	3998.9436	3998.9436	3998.9436	3998.9436	3998.9436	3998.9436	4001.2292	4001.2292	4001.2292	4001.2292
4006.9607	4006.9607	4006.9607	4006.9607	4006.9607	4006.9607	4006.9607	4006.9607	4006.9607	4006.9607	4006.9607	4009.0916	4009.0916	4009.0916	4009.0916	4009.0916	4009.0916	4009.0916	4009.0916	4009.0916	4009.0916	4009.0916	4009.0916	4009.0916	4009.0916	4009.0916	4009.0916	4009.0916	4009.0916	4011.7402	4011.7402	4014.0674	4014.0674	4014.0674	4014.0674	4014.0674	4014.0674	4014.0674	4014.0674	4014.0674	4014.0674	4014.0674	4014.0674	4014.0674	4014.0674	4014.0674	4016.4954	4016.4954	4016.4954	4016.4954
4022.0647	4022.0647	4022.0647	4022.0647	4022.0647	4022.0647	4022.0647	4022.0647	4022.0647	4022.0647	4022.0647	4024.2131	4024.2131	4024.2131	4024.2131	4024.2131	4024.2131	4024.2131	4024.2131	4024.2131	4024.2131	4024.2131	4024.2131	4024.2131	4024.2131	4024.2131	4024.2131	4024.2131	4024.2131	4026.5623	4026.5623	4028.8452	4028.8452	4028.8452	4028.8452	4028.8452	4028.8452	4028.8452	4028.8452	4028.8452	4028.8452	4028.8452	4028.8452	4028.8452	4028.8452	4028.8452	4031.1968	4031.1968	4031.1968	4031.1968
4036.9807	4036.9807	4036.9807	4036.9807	4036.9807	4036.9807	4036.9807	4036.9807	4036.9807	4036.9807	4036.9807	4039.1914	4039.1914	4039.1914	4039.1914	4039.1914	4039.1914	4039.1914	4039.1914	4039.1914	4039.1914	4039.1914	4039.1914	4039.1914	4039.1914	4039.1914	4039.1914	4039.1914	4039.1914	4041.5647	4041.5647	4043.8406	4043.8406	4043.8406	4043.8406	4043.8406	4043.8406	4043.8406	4043.8406	4043.8406	4043.8406	4043.8406	4043.8406	4043.8406	4043.8406	4043.8406	4046.1599	4046.1599	4046.1599	4046.1599
4051.9065	4051.9065	4051.9065	4051.9065	4051.9065	4051.9065	4051.9065	4051.9065	4051.9065	4051.9065	4051.9065	4054.1191	4054.1191	4054.1191	4054.1191	4054.1191	4054.1191	4054.1191	4054.1191	4054.1191	4054.1191	4054.1191	4054.1191	4054.1191	4054.1191	4054.1191	4054.1191	4054.1191	4054.1191	4056.7361	4056.7361	4058.9268	4058.9268	4058.9268	4058.9268	4058.9268	4058.9268	4058.9268	4058.9268	4058.9268	4058.9268	4058.9268	4058.9268	4058.9268	4058.9268	4058.9268	4061.3611	4061.3611	4061.3611	4061.3611
