# Supplementary material for: Simultaneous readout of multiple FRET pairs using photochromism
Source: Nat Commun. 2021 Mar 31;12:2005. doi: 10.1038/s41467-021-22043-0 (PMC8012603; doi:10.1038/s41467-021-22043-0)
Supplement: Supplementary file 3 — Source Data [file 41467_2021_22043_MOESM3_ESM.zip › SourceData/Figure5_FigureSI3-4/figuredata/Supplementary Figure 4/FRETEff_Single_EKARevTA_Conventional_Traces.txt]

0.26181835	0.23861077	0.23869397	0.22921805	0.22355616	0.2416569	0.22783877	0.23664035	0.27653289	0.26271406	0.26286259	0.31466797	0.25713179	0.26149464	0.27462268	0.24337798	0.26257595	0.21685615	0.26461509	0.24602997	0.23284772	0.27307847	0.23286085	0.23776941	0.20584303	0.26251492	0.24786347	0.25270185	0.24751283	0.27644643	0.26963335	0.24830179	0.22877787	0.24337575	0.24557382	0.24029446	0.25676587	0.24605846	0.27236453	0.22351021	0.23511566	0.26542282
0.26239014	0.23859747	0.2389513	0.22855102	0.22392459	0.24303585	0.22767299	0.23723213	0.27730927	0.26395941	0.26448068	0.31741813	0.26197085	0.25890467	0.2698873	0.24412009	0.2659041	0.21608157	0.26501897	0.2451482	0.23299888	0.2712771	0.23303381	0.23829828	0.20780271	0.26378965	0.24899134	0.25422826	0.25302869	0.27841341	0.27140236	0.24999243	0.23292881	0.24606104	0.25025606	0.24004693	0.25706723	0.2470448	0.27397254	0.22337361	0.23418951	0.26705474
0.26229331	0.23860809	0.23819019	0.22982144	0.22338024	0.24192603	0.22720188	0.23792668	0.27735269	0.26419067	0.26430422	0.31751245	0.26769525	0.26124918	0.27462378	0.24240291	0.26323554	0.21684468	0.26202536	0.24592797	0.23213591	0.27207506	0.23212861	0.23720585	0.20576103	0.26180974	0.24778736	0.25414738	0.251118	0.27825662	0.27180225	0.25067258	0.23354545	0.2477152	0.25018716	0.24002394	0.25744921	0.24738497	0.27233228	0.22304122	0.23728383	0.26714727
0.26262015	0.23793837	0.23753761	0.23007801	0.22398557	0.24182867	0.22854063	0.23764405	0.27752525	0.26373932	0.26408279	0.31431702	0.26910397	0.2583167	0.27662882	0.24265902	0.26717499	0.21855703	0.26434839	0.24454921	0.23159148	0.27062681	0.23167317	0.23741168	0.20594591	0.26179147	0.24824539	0.25190905	0.24737976	0.27541605	0.26819751	0.24700727	0.22835933	0.24253318	0.24544957	0.2382544	0.25718698	0.24722658	0.27172112	0.22253433	0.23402789	0.2674638
0.26112893	0.23744544	0.23796335	0.22787984	0.22459041	0.24168991	0.22543292	0.2364113	0.27694777	0.26332575	0.26643836	0.31347844	0.26841334	0.26052463	0.27063209	0.24227542	0.26754758	0.21784909	0.26159319	0.24484539	0.23022728	0.26676264	0.23027374	0.23528475	0.20607744	0.26036695	0.24745917	0.25276548	0.2492179	0.27648479	0.27051216	0.24868932	0.23037672	0.24515893	0.24729134	0.23869149	0.25692803	0.24719523	0.2721481	0.22302416	0.2346157	0.26486275
0.26168835	0.23677661	0.23883086	0.22941363	0.22319834	0.24079888	0.22609323	0.23614293	0.27704364	0.26276475	0.26530278	0.3157278	0.26947573	0.25934631	0.27325869	0.24251951	0.26226267	0.21622522	0.26196104	0.24492589	0.23201521	0.27258441	0.2321097	0.23737684	0.20536748	0.26175505	0.24847975	0.25222012	0.24767117	0.27724981	0.26862499	0.24786074	0.22999896	0.24423707	0.24906147	0.23917489	0.25771853	0.24748492	0.27065489	0.22338519	0.23682879	0.26587254
0.26104209	0.23817651	0.23684967	0.22830577	0.22222564	0.24075946	0.22686949	0.23674807	0.27697837	0.26154947	0.26486257	0.31376719	0.27087018	0.25790247	0.27291405	0.24230388	0.26868105	0.2167722	0.26347846	0.24573243	0.23095584	0.26937187	0.23128517	0.23649077	0.2047904	0.26129469	0.24795206	0.25184014	0.24717435	0.27700236	0.26836747	0.24744923	0.23008296	0.24309742	0.24620934	0.23887329	0.25756735	0.25008959	0.27019659	0.22314495	0.23577197	0.26420796
0.26077458	0.23510411	0.23700367	0.22729695	0.22317058	0.23981261	0.22536115	0.23647606	0.27630162	0.26347163	0.26449814	0.3163588	0.26858917	0.25772858	0.27095529	0.24306126	0.26796877	0.21748109	0.26381192	0.24436188	0.23051789	0.27074802	0.23056921	0.23699518	0.20652184	0.26156375	0.24849088	0.25171742	0.24889201	0.27745274	0.26909184	0.24855907	0.23165454	0.24552526	0.24969628	0.23775372	0.2569167	0.24604921	0.26778394	0.22281945	0.2341136	0.26833546
0.26091924	0.23725061	0.23673147	0.22794192	0.22215943	0.2404888	0.22539155	0.23697691	0.27703825	0.26313838	0.26134229	0.31504014	0.27122506	0.25858796	0.26959449	0.24254639	0.26490128	0.21466771	0.26219639	0.24573946	0.22992106	0.26817492	0.22988345	0.23598096	0.20651323	0.26114625	0.24832016	0.25142232	0.24980769	0.27669984	0.26991329	0.2487638	0.23130715	0.24564581	0.25004137	0.23854044	0.25691584	0.24724466	0.27102691	0.22283965	0.23331602	0.26607206
0.26074409	0.23649549	0.23714857	0.22859886	0.22255678	0.24045606	0.22466329	0.23580071	0.27613041	0.26279742	0.26077601	0.31593877	0.27201375	0.25802651	0.27199525	0.24201478	0.26603556	0.21574673	0.26217014	0.24590519	0.2304713	0.26873711	0.23054717	0.23606128	0.20491563	0.26021042	0.24812952	0.25109658	0.24925499	0.27771035	0.26916823	0.24783967	0.23083861	0.24392508	0.24652182	0.23781551	0.25659281	0.2492943	0.27165365	0.22314009	0.23659045	0.26756352
0.26093224	0.23634076	0.23677012	0.22833118	0.22248694	0.24153464	0.22585206	0.23762104	0.27758962	0.26244327	0.26022413	0.31190556	0.27176893	0.25641316	0.27350691	0.24298011	0.26586321	0.2160596	0.26332623	0.24259456	0.23068617	0.26875174	0.23061046	0.23621146	0.20359536	0.26154	0.24737401	0.25032806	0.24927874	0.2771464	0.26901874	0.24785347	0.23064627	0.24457319	0.24885981	0.23808114	0.25750941	0.24598689	0.27007124	0.22317705	0.23201229	0.26706818
0.26032448	0.23680541	0.23766792	0.22792481	0.22279441	0.24041276	0.22606954	0.23685433	0.27639297	0.26217157	0.25880864	0.3112478	0.27001908	0.25647667	0.27105349	0.24183707	0.26541248	0.21567717	0.26162049	0.24536289	0.23109625	0.26933289	0.23118077	0.23653293	0.20613186	0.26153669	0.24747266	0.25020671	0.24729571	0.27528664	0.26671538	0.24640301	0.22759056	0.24259996	0.24689056	0.2367187	0.25593355	0.24547006	0.27003598	0.21985854	0.23200892	0.26405594
0.2604298	0.23590319	0.23661013	0.22768898	0.22223036	0.23933342	0.22568248	0.2364728	0.27630699	0.26157156	0.25808826	0.31232703	0.2737568	0.25958127	0.27153042	0.24224746	0.26476035	0.21651757	0.26059347	0.24348691	0.23011059	0.2689665	0.23013473	0.23569685	0.20577776	0.2608296	0.24786307	0.25140995	0.24923414	0.27727011	0.27002323	0.24848519	0.23177701	0.24548838	0.25051761	0.23754525	0.25573885	0.24459483	0.26987669	0.22451527	0.23447682	0.26538819
0.26028618	0.23642708	0.23698311	0.22788142	0.22260213	0.24010301	0.22506809	0.23675765	0.27712202	0.26139718	0.25787708	0.31656092	0.27521262	0.25920364	0.27314112	0.24263909	0.26699927	0.21647698	0.2607637	0.24403243	0.22906943	0.26557064	0.22904527	0.2357811	0.20419753	0.25982037	0.24759869	0.25052354	0.24828264	0.27551299	0.2686159	0.24751946	0.22798367	0.24518906	0.24847962	0.23639861	0.2554003	0.24410257	0.26988879	0.22063239	0.23360492	0.26572126
0.25976244	0.23535094	0.23550452	0.22723487	0.22286673	0.23868731	0.22581524	0.23617947	0.27546084	0.26157752	0.25746581	0.31345117	0.27241528	0.2564947	0.27170631	0.24084525	0.26170206	0.21597238	0.26096779	0.24417165	0.22940952	0.26942837	0.22934118	0.23536117	0.20465706	0.26019156	0.24771281	0.25068268	0.24602197	0.27650648	0.26863456	0.24697247	0.23034121	0.24296421	0.24871677	0.23640293	0.25518396	0.24416843	0.26814184	0.21990712	0.23120081	0.263726
0.25961038	0.23602584	0.23612885	0.22856818	0.22208616	0.24053741	0.22646944	0.23546213	0.27593338	0.26072294	0.25578696	0.31194675	0.27232531	0.25885317	0.27047607	0.24124654	0.2591491	0.21486056	0.2614063	0.24309577	0.22959666	0.26801714	0.22960712	0.23453555	0.20461251	0.2591961	0.24794333	0.25028142	0.24872641	0.27465168	0.26882061	0.24688117	0.22859614	0.24313019	0.24778271	0.23655017	0.25524521	0.24191478	0.27038237	0.22093853	0.23301493	0.26366058
0.25937787	0.23482317	0.23601776	0.22701234	0.22302608	0.24003753	0.22520064	0.23658344	0.27591243	0.26197183	0.25514972	0.31336004	0.27620459	0.25667533	0.26802489	0.24086313	0.26529229	0.21615852	0.25973451	0.24411172	0.22851801	0.26703477	0.22860961	0.2358375	0.20396736	0.26026636	0.24902709	0.24970865	0.24684766	0.27530208	0.26863337	0.24678975	0.22886932	0.24466358	0.2468566	0.23624048	0.25544804	0.24342392	0.269674	0.2208809	0.23390765	0.26698315
0.25863013	0.23518267	0.23483428	0.22741184	0.22060117	0.23803785	0.2234831	0.23493041	0.2749165	0.26098448	0.25460321	0.31021389	0.27489406	0.25737032	0.26866907	0.24146667	0.26222646	0.21495926	0.25987273	0.24296314	0.22859398	0.26545495	0.2286465	0.23410758	0.20395231	0.25874358	0.24690807	0.25007024	0.24844284	0.27546498	0.26777914	0.24682692	0.22737658	0.24366722	0.24681859	0.23654382	0.25478756	0.24473029	0.26897299	0.22191556	0.23235036	0.26536149
0.25922582	0.23481242	0.23585291	0.22677672	0.2222093	0.23998408	0.22471426	0.23646836	0.27561817	0.26103893	0.25372383	0.3127166	0.27680409	0.25585732	0.27156481	0.24221507	0.26148292	0.21603496	0.26240617	0.2438195	0.22916509	0.26843739	0.22916575	0.23506247	0.20555176	0.25960472	0.24819009	0.25011018	0.2477973	0.27529374	0.26887625	0.2476512	0.22828975	0.24346483	0.24620511	0.23517212	0.25437367	0.24019487	0.26748461	0.22055592	0.23208728	0.26577443
0.25916794	0.23622434	0.23396428	0.22843917	0.22335823	0.24020323	0.22537588	0.23653634	0.27651712	0.26150578	0.25271502	0.31168485	0.27235293	0.25634295	0.26896665	0.23948623	0.2603263	0.21399894	0.25960803	0.24336365	0.22778539	0.26603696	0.22774464	0.23473258	0.2049188	0.25939274	0.24718328	0.24937913	0.24744879	0.27410981	0.26868731	0.24722373	0.22961491	0.24321398	0.24827915	0.23609284	0.25477514	0.24030365	0.26832989	0.2202936	0.22966625	0.26508582
0.25311327	0.22777581	0.22791469	0.22172171	0.21536103	0.23289666	0.21724775	0.22806688	0.26823604	0.253333	0.23905495	0.29922244	0.263372	0.24747853	0.25694564	0.23258843	0.25198457	0.20942521	0.25496954	0.23729904	0.22274679	0.26272997	0.2228425	0.22963382	0.19927047	0.25383192	0.24081941	0.24456602	0.24222969	0.26929724	0.26264852	0.24103464	0.22244839	0.23686041	0.23905514	0.22952293	0.24852164	0.23340414	0.26028529	0.21693264	0.22829282	0.2569162
0.25336897	0.22758168	0.22890814	0.22160754	0.21747631	0.23335323	0.21894176	0.23121753	0.26907963	0.25391561	0.23933168	0.30297694	0.2690807	0.24780487	0.26396784	0.23359235	0.25417015	0.21042651	0.25334626	0.23657362	0.22313787	0.26105669	0.22331841	0.23009104	0.20106709	0.25379977	0.24282165	0.24289992	0.24126039	0.26860198	0.26160207	0.240762	0.22155637	0.23478715	0.23880906	0.23128188	0.24940583	0.23670681	0.26277861	0.2170271	0.22959346	0.25919408
0.25340173	0.22951686	0.22824843	0.22390532	0.21527222	0.23254973	0.21849197	0.23125224	0.26978189	0.25491983	0.24235508	0.30615306	0.27006805	0.25024775	0.26457024	0.23445256	0.2533406	0.20902772	0.25304103	0.23677094	0.2239445	0.26076633	0.22401799	0.22987945	0.19957101	0.25461999	0.24307205	0.24396296	0.23863393	0.26927653	0.26310953	0.24182141	0.22464535	0.23775178	0.24146125	0.23218958	0.25023419	0.23882894	0.2641274	0.21704115	0.22877571	0.25588703
0.25376496	0.22845626	0.22719124	0.22245593	0.21749331	0.2347994	0.21933495	0.23098871	0.26959297	0.25444895	0.24424355	0.3042511	0.27040687	0.24735531	0.26552847	0.23361486	0.25389993	0.20998965	0.2570554	0.24025533	0.22509423	0.26342022	0.22533187	0.23139414	0.20205073	0.25581717	0.24438272	0.2438792	0.23973528	0.26788443	0.26266852	0.24066602	0.22289978	0.23669229	0.24006559	0.23229589	0.25032988	0.23963214	0.26190877	0.21700244	0.22812487	0.25874734
0.25279325	0.22806019	0.22758132	0.22342032	0.21747264	0.23312519	0.21996289	0.23185466	0.27087894	0.25501642	0.24493623	0.30435434	0.27095482	0.25001448	0.26582667	0.23428164	0.25596428	0.20890743	0.25611866	0.242121	0.22524954	0.26396385	0.22541413	0.23092923	0.19926728	0.2544269	0.24366833	0.24427055	0.24048726	0.26929474	0.26341909	0.24147129	0.22288749	0.23833168	0.24267621	0.23357792	0.25095585	0.24034688	0.26443574	0.2189606	0.22946627	0.26057491
0.25322405	0.22787733	0.22734512	0.22518136	0.21714835	0.2322582	0.21850541	0.23128214	0.27049756	0.2552436	0.24594888	0.30230519	0.27181497	0.25070146	0.26243407	0.23490936	0.25373113	0.2089866	0.25723955	0.23992851	0.22488756	0.26510638	0.22503787	0.23151915	0.20146303	0.25492451	0.24371423	0.24487826	0.23987713	0.26997596	0.26456061	0.24206503	0.22516729	0.23880661	0.2432117	0.23272614	0.25093684	0.23813485	0.26414213	0.21676794	0.22763515	0.26001897
0.25242466	0.22661278	0.22668394	0.22409931	0.21610758	0.234266	0.21941365	0.23190843	0.27206859	0.25549167	0.24510622	0.3023425	0.27174473	0.24863394	0.26394153	0.2337269	0.25371781	0.2105961	0.25712055	0.24053687	0.22559144	0.26618099	0.2257231	0.23266894	0.20080332	0.2553809	0.24381675	0.24561043	0.24260753	0.26876637	0.263834	0.2426049	0.22494955	0.23615608	0.24332719	0.23259625	0.25054151	0.2392697	0.26319984	0.21772584	0.22930568	0.2589685
0.25338143	0.22777371	0.22738077	0.22489676	0.21765339	0.23441784	0.21907255	0.23282652	0.27279457	0.25511	0.24524313	0.30567291	0.27291614	0.25175858	0.26279894	0.23377346	0.25532439	0.20865488	0.25741702	0.24111173	0.22539303	0.26277471	0.22542496	0.23184405	0.20153922	0.25524935	0.24407677	0.24440765	0.2421836	0.2689431	0.2630724	0.24136649	0.22207443	0.23667993	0.24398388	0.23267835	0.25139523	0.23649061	0.26473486	0.2185978	0.22762169	0.26245007
0.25315621	0.22691084	0.22672603	0.22344506	0.21763919	0.23359945	0.21933319	0.2316848	0.27389002	0.25513691	0.24654421	0.30385455	0.2708874	0.25131682	0.26351508	0.23572448	0.25454751	0.21044026	0.25773472	0.24130321	0.22515173	0.26517719	0.22532065	0.23158325	0.20022428	0.25470471	0.24313584	0.24492282	0.24115531	0.26979095	0.2635366	0.24273328	0.22321032	0.23674926	0.24314398	0.23217106	0.25051773	0.23579727	0.26485696	0.2172454	0.22983342	0.26217824
0.25367773	0.22835679	0.2263736	0.22552186	0.21742792	0.23412058	0.21914569	0.23208158	0.2739965	0.25502887	0.24705708	0.30659568	0.27251345	0.24947281	0.26451707	0.23489964	0.25836295	0.20839681	0.25699773	0.24054654	0.22659761	0.26651341	0.22675681	0.23175174	0.20179406	0.25535768	0.24386276	0.24409813	0.24133436	0.26867834	0.26299253	0.24207065	0.22375181	0.23612545	0.24259201	0.23300132	0.2510047	0.23798242	0.266395	0.21960366	0.22976461	0.26198679
0.25338414	0.22876771	0.2266763	0.22550969	0.21688505	0.23475437	0.21957216	0.23304242	0.27476108	0.25559816	0.24766049	0.3063471	0.272742	0.25182438	0.26472044	0.23538226	0.25382611	0.20887029	0.25665718	0.24075407	0.22651103	0.26472393	0.22651705	0.23116235	0.2002767	0.25421733	0.24395618	0.24422625	0.24083723	0.26989588	0.26393765	0.24285081	0.2243478	0.23736331	0.24340513	0.23377083	0.25063881	0.23740004	0.26675496	0.21855743	0.23106642	0.26222017
0.25315502	0.22635709	0.22529757	0.22460499	0.21912837	0.2345414	0.21790904	0.23126577	0.27430946	0.25516555	0.24725679	0.30348477	0.27526572	0.2506676	0.26624501	0.23400217	0.25630367	0.20855416	0.2572197	0.24120966	0.22561993	0.26449916	0.22572669	0.23094057	0.19936883	0.25383398	0.24372539	0.24409316	0.24162331	0.26847842	0.26231691	0.24242167	0.22236548	0.23555496	0.24433319	0.2340932	0.25153714	0.23694988	0.26615959	0.2180243	0.2295876	0.26283735
0.25429621	0.22805119	0.22652183	0.22669703	0.2192675	0.23455963	0.22092903	0.23273024	0.27594283	0.25667831	0.2478659	0.30764392	0.27447376	0.24991016	0.26336792	0.23508891	0.25153777	0.21090448	0.25702125	0.24093781	0.22653168	0.26165825	0.22668338	0.2307976	0.20087793	0.25439554	0.24483864	0.24385941	0.24151857	0.26949656	0.26332816	0.2430388	0.22444038	0.23715828	0.24535178	0.23366801	0.25148556	0.23730399	0.26723868	0.22036901	0.23107204	0.26393336
0.25378421	0.2269977	0.22483529	0.22480175	0.21821736	0.23550297	0.21801387	0.23212765	0.27498388	0.25615677	0.24752738	0.30446067	0.27720845	0.25072265	0.26184714	0.23443402	0.2515336	0.20773569	0.25602609	0.24094063	0.22552422	0.26348102	0.22565874	0.23040225	0.20057337	0.25458848	0.24446769	0.24495785	0.24163286	0.27053082	0.26331905	0.24355221	0.2235969	0.23743173	0.24492633	0.23348446	0.25136364	0.23517515	0.26699728	0.22028682	0.23062325	0.26110369
0.25384176	0.22677678	0.22677162	0.22713086	0.21838337	0.23546343	0.22110456	0.23220679	0.27508536	0.25565106	0.24779847	0.30659404	0.27528805	0.25182354	0.26449832	0.23242097	0.25258565	0.20945264	0.25643107	0.24026977	0.22544494	0.26388323	0.22555625	0.2305268	0.2002639	0.25451541	0.24407426	0.2445766	0.24262065	0.26881555	0.26374382	0.24281187	0.22234376	0.23884748	0.24551158	0.2331499	0.25112906	0.23665883	0.26481509	0.218821	0.22836401	0.26146355
0.25417948	0.22715263	0.22492485	0.22642702	0.21925528	0.23650539	0.21961953	0.23362014	0.27520254	0.25633302	0.25040084	0.30725363	0.27591562	0.25175267	0.26364073	0.23384106	0.25250193	0.20866315	0.25706571	0.24063072	0.22559606	0.26393259	0.22561289	0.230354	0.20081951	0.25388727	0.24367997	0.24495505	0.2427973	0.27013665	0.26397467	0.24321012	0.22356567	0.23709007	0.24583934	0.23317719	0.25137392	0.23529159	0.26577771	0.22043188	0.23026572	0.26363483
0.25454712	0.22718868	0.2253174	0.22664499	0.21993893	0.23594159	0.22043806	0.23477373	0.2753005	0.25635904	0.25307018	0.30642712	0.27242088	0.24798127	0.26469535	0.23380157	0.25051874	0.20772833	0.25379285	0.24058297	0.22430244	0.26400995	0.22433275	0.22938813	0.20019421	0.25404969	0.24306345	0.24493006	0.24227102	0.26968387	0.26329702	0.24378063	0.22352554	0.23769122	0.24674281	0.23381543	0.25133002	0.23368371	0.26489949	0.21931338	0.22976264	0.26211053
0.25334796	0.22691333	0.22580917	0.22687411	0.21832955	0.23619233	0.21938308	0.23363614	0.27468571	0.25656956	0.25388119	0.30864286	0.27522984	0.25262401	0.26554313	0.23438804	0.25751784	0.20886335	0.25541863	0.23824206	0.22495206	0.26221594	0.2250139	0.22996017	0.19992693	0.25412998	0.24235925	0.24572782	0.24205402	0.27027208	0.26412621	0.24482201	0.22371578	0.2391703	0.24802242	0.23348948	0.25091025	0.23642421	0.2665689	0.22033735	0.2298101	0.26354581
0.25358695	0.22704726	0.22532776	0.22680002	0.21985565	0.2358446	0.22103158	0.23359112	0.27535966	0.25649431	0.25450337	0.30667931	0.27627274	0.25274479	0.25926381	0.2327085	0.25404146	0.21069957	0.25494656	0.2403376	0.22577499	0.26163858	0.22580697	0.23073144	0.20015596	0.25439283	0.24343646	0.24483766	0.24323659	0.26959413	0.26382071	0.2431805	0.22382079	0.23594031	0.24733996	0.23342207	0.25145015	0.23715056	0.26650074	0.21943897	0.22983992	0.2615982
0.25431544	0.22625153	0.22654606	0.22713932	0.21893203	0.23674053	0.22045954	0.23363577	0.27533457	0.25620309	0.25296178	0.30615389	0.27522728	0.25231943	0.26950687	0.23562643	0.25090653	0.21054186	0.25643605	0.23860326	0.22487861	0.26435125	0.22497295	0.22940519	0.19941358	0.25457761	0.24275233	0.24563681	0.24464488	0.26924378	0.2632249	0.24315089	0.22341672	0.23797429	0.24752113	0.23392768	0.25108749	0.23341736	0.26726621	0.220265	0.23000355	0.2641587
0.25272825	0.22583473	0.22399049	0.22586082	0.21679804	0.23595417	0.21912093	0.23219234	0.27492473	0.2554808	0.25273398	0.30440888	0.27370858	0.25285798	0.26558292	0.23546641	0.25881681	0.21020211	0.25701004	0.24019176	0.22569121	0.26126379	0.22575621	0.23040757	0.19948721	0.25401902	0.24267723	0.24560067	0.24234198	0.27085343	0.26481009	0.24542542	0.2248515	0.2395481	0.24694158	0.23232441	0.25062734	0.23327316	0.26604173	0.21534649	0.22780249	0.26007229
0.25359982	0.22552513	0.22617023	0.2267005	0.21935308	0.23629895	0.22076169	0.23339418	0.27496919	0.25564364	0.25467816	0.30656531	0.27328807	0.25279063	0.2629452	0.23541808	0.25878662	0.20975071	0.25584227	0.23825994	0.22422135	0.26508984	0.22417253	0.22954732	0.19853725	0.25364199	0.24237068	0.24497011	0.24190317	0.2695832	0.26161617	0.24189226	0.22277135	0.23640902	0.24607462	0.23261516	0.25128615	0.2337392	0.266996	0.21740015	0.22691475	0.26087481
0.25267845	0.22444896	0.22499402	0.22549401	0.21793103	0.23486288	0.21939389	0.23226745	0.27473649	0.25617465	0.25512713	0.30647749	0.27484378	0.25121808	0.26044574	0.23527287	0.26333341	0.21224979	0.25663403	0.24122241	0.22466451	0.26169872	0.22474401	0.22894937	0.19884811	0.25335702	0.24174277	0.2448798	0.24258135	0.27005821	0.26305962	0.24403733	0.22303931	0.23684156	0.24682625	0.23383777	0.25231048	0.23340206	0.26708233	0.22120003	0.22836889	0.26069283
0.25309569	0.22365673	0.22550128	0.22594625	0.21777661	0.23592584	0.21863447	0.23322071	0.27386919	0.25640941	0.2556313	0.3028723	0.2740913	0.24947044	0.26678064	0.23547614	0.25807509	0.21270886	0.25555795	0.23897204	0.22355993	0.26131162	0.22361836	0.22917239	0.20018826	0.25247172	0.24094898	0.24475607	0.24136575	0.26878637	0.2629416	0.24359126	0.22376142	0.23767717	0.24607742	0.23403233	0.2525374	0.23544666	0.26663634	0.22160031	0.23056842	0.26160213
0.25208673	0.22470756	0.22429265	0.22574325	0.21840489	0.23604278	0.21982242	0.23196584	0.27383864	0.25653699	0.25593758	0.30484068	0.27457845	0.25094292	0.26483554	0.23553269	0.2608279	0.21168736	0.2555171	0.2393533	0.22470395	0.26342243	0.22481166	0.22933595	0.1986341	0.25302452	0.24169309	0.24501659	0.24305741	0.26926047	0.26246467	0.24404012	0.22226496	0.2366416	0.24546036	0.23249811	0.25114393	0.23471574	0.26592931	0.22041942	0.23040006	0.26219323
0.25193411	0.22354898	0.22396615	0.22651058	0.21808051	0.23494013	0.21921252	0.23353022	0.27418679	0.25610393	0.25632954	0.30371463	0.27186397	0.25016746	0.26199314	0.23434959	0.26130351	0.20901813	0.25678673	0.23983186	0.22531655	0.26127192	0.22534193	0.22925781	0.19846185	0.25204897	0.24095736	0.24563219	0.24509199	0.26952514	0.26328054	0.24480268	0.22365376	0.23989023	0.24825504	0.23312207	0.25114566	0.23100056	0.26518676	0.21953383	0.2271561	0.25944999
0.25197551	0.2235336	0.22265808	0.22575852	0.21749133	0.2352045	0.2204423	0.23201761	0.27412981	0.25621608	0.2564469	0.30494034	0.27336571	0.25215471	0.25995126	0.23587935	0.26240772	0.21271375	0.25449741	0.23882891	0.22463007	0.25912639	0.22473285	0.22890027	0.19713059	0.25144544	0.23999092	0.24394435	0.24367815	0.26770926	0.26220092	0.24327533	0.22178484	0.23692007	0.24682118	0.23284872	0.25083292	0.23181112	0.26641709	0.21990609	0.22922476	0.26170537
0.25295216	0.22401252	0.22314231	0.22735246	0.21694712	0.23556884	0.21960157	0.23252819	0.27361777	0.25599641	0.25630003	0.30883011	0.27390906	0.25233561	0.26328078	0.23801249	0.26297098	0.21099429	0.25549528	0.23828031	0.2242699	0.26446593	0.22427188	0.22906291	0.19875121	0.25262037	0.24010105	0.24438319	0.24309193	0.26866329	0.26097205	0.2438221	0.22083512	0.23725733	0.24430166	0.23337093	0.25145027	0.23397276	0.26486459	0.2204463	0.22964524	0.26032162
0.25188488	0.22224906	0.22284532	0.22591165	0.21625759	0.23380613	0.21817304	0.23144256	0.27417877	0.25672692	0.25785694	0.30857164	0.27210894	0.25273848	0.26155847	0.23552288	0.26315317	0.21378845	0.25523004	0.2398748	0.22449137	0.26085001	0.22442424	0.22928838	0.19908713	0.25216013	0.23987241	0.24482825	0.24255851	0.26878494	0.26294824	0.24429458	0.22140533	0.2369038	0.24625525	0.23382163	0.25104484	0.23370251	0.26751414	0.22011366	0.2303886	0.26160756
0.25212711	0.22302245	0.22377135	0.22637038	0.21768752	0.23496577	0.22039598	0.23196915	0.27354217	0.25562507	0.26035598	0.3064698	0.27137375	0.250229	0.26389688	0.23612629	0.25890934	0.21137604	0.25555974	0.23802637	0.22425948	0.26378083	0.22431789	0.22821783	0.19795297	0.25210002	0.24022271	0.24484865	0.24251136	0.26906711	0.2635833	0.24508028	0.22332856	0.23927473	0.24935254	0.23379219	0.25167683	0.23294714	0.26617685	0.22105905	0.23074	0.26105878
0.25152797	0.22073063	0.22259398	0.2252796	0.21703556	0.23443484	0.21699199	0.23234591	0.2734462	0.25493136	0.26138511	0.30361563	0.27345589	0.25246269	0.26247528	0.23526411	0.2609165	0.21281819	0.25504768	0.23898034	0.22426952	0.26214671	0.22429049	0.22873028	0.1964426	0.25068319	0.24008769	0.24406257	0.24303739	0.26746777	0.2624723	0.24438077	0.22184601	0.23774286	0.2473533	0.234134	0.25193283	0.23279662	0.26785591	0.22237387	0.23052229	0.26035073
0.25143895	0.22243218	0.22390351	0.22574259	0.2172281	0.23609333	0.21851952	0.23324248	0.27393755	0.25548798	0.26153362	0.30648196	0.27599353	0.25249863	0.26197895	0.23522049	0.26387969	0.21098389	0.25322822	0.23815106	0.22403423	0.26014531	0.22423641	0.22812916	0.19685997	0.24981584	0.23776492	0.24452269	0.24396104	0.26844251	0.2617937	0.24370858	0.22282295	0.23726402	0.2466362	0.23393416	0.25137863	0.23242505	0.26606989	0.2200648	0.23239407	0.26021096
0.25235844	0.22432242	0.22239135	0.22672731	0.218697	0.23688464	0.21977022	0.23401679	0.27433518	0.25542626	0.26402205	0.3022345	0.27658528	0.25286722	0.25992262	0.23607726	0.2590079	0.21028408	0.25511414	0.24098709	0.2244727	0.26498714	0.22448102	0.22881314	0.19850232	0.2514776	0.23896459	0.24543935	0.2439995	0.26921797	0.26299322	0.24551651	0.22352552	0.23765184	0.24852531	0.23401709	0.25141382	0.2320423	0.26497564	0.221385	0.22970738	0.26037842
0.25134495	0.22320315	0.22339371	0.22635257	0.21664762	0.23535395	0.22005324	0.23325002	0.27384633	0.25499368	0.26600754	0.30465782	0.27184501	0.2505306	0.26351532	0.23398393	0.25687709	0.21200201	0.255431	0.23795833	0.22516987	0.26340303	0.22511464	0.2283106	0.19965887	0.25083321	0.23915289	0.2447153	0.24263978	0.26843295	0.26108521	0.24392068	0.22171858	0.23673348	0.24585249	0.23381557	0.25135276	0.23272809	0.26558837	0.22143477	0.23045589	0.25704503
0.25142524	0.2235962	0.22454824	0.22703578	0.21933614	0.23603292	0.2203209	0.23452455	0.2740097	0.25581178	0.26451799	0.30547011	0.27495965	0.25075394	0.26226887	0.23582584	0.26257476	0.21173729	0.25433835	0.23972304	0.22449233	0.26287344	0.22451258	0.22881292	0.1980311	0.25131261	0.23910157	0.24488679	0.24163774	0.269016	0.26286438	0.24548227	0.22214721	0.23842591	0.24935542	0.23383033	0.25098732	0.2341866	0.26698589	0.22140102	0.23083746	0.25651425
0.25166628	0.22345597	0.22450797	0.2275987	0.2188462	0.23568611	0.21977329	0.2336382	0.2743192	0.25523731	0.26416853	0.30585036	0.27405351	0.25301871	0.26257184	0.23468	0.26148191	0.21241535	0.2542913	0.23886286	0.22417274	0.26194206	0.2240565	0.22922529	0.19977587	0.25123197	0.24006715	0.24573146	0.24531905	0.26900461	0.26300517	0.24539502	0.22360517	0.23906597	0.24855126	0.23405243	0.25105202	0.23407495	0.26515847	0.21975428	0.2300285	0.25739184
0.2505002	0.22226313	0.22258744	0.22765848	0.21735498	0.23483631	0.21752405	0.23302725	0.27265203	0.25472191	0.26502711	0.30438349	0.27111152	0.25106612	0.26483271	0.23541741	0.26041409	0.21191975	0.25629061	0.23951258	0.22517897	0.26290408	0.22518204	0.22915454	0.1978035	0.25031611	0.2400295	0.24516377	0.24297345	0.26833516	0.26281929	0.24571653	0.22364134	0.23907351	0.25103384	0.23459701	0.25147858	0.23491322	0.26592082	0.22082487	0.2310999	0.25885901
0.25055817	0.22222966	0.22363688	0.22724423	0.21812953	0.23387884	0.21808782	0.23255049	0.27293399	0.25471863	0.26590529	0.30321324	0.27186999	0.2513164	0.26165062	0.23611763	0.25850052	0.21357825	0.25515282	0.23767589	0.2246625	0.2647616	0.22472437	0.22847274	0.19731304	0.24988052	0.24039739	0.24442749	0.2442386	0.26832649	0.26158115	0.24479027	0.22161534	0.23713486	0.24765049	0.23298071	0.25104231	0.2343076	0.26350778	0.22204031	0.23190579	0.25580817
0.25066721	0.22328304	0.22370322	0.22608322	0.21959259	0.23610099	0.22004876	0.23330055	0.27307421	0.25381961	0.26733661	0.30372134	0.27396277	0.25141364	0.25758237	0.23499647	0.26176336	0.21126631	0.25624257	0.23703088	0.22467442	0.26394069	0.22476093	0.22777569	0.19660808	0.25023168	0.23864335	0.24377529	0.24242502	0.26751658	0.26111934	0.24404174	0.22362946	0.23884918	0.24866851	0.23396787	0.25167325	0.23454989	0.26641044	0.22170942	0.23204061	0.26085636
0.25109822	0.22245082	0.22550391	0.22803013	0.21910717	0.2374153	0.2189772	0.23462977	0.2739301	0.25558835	0.2687234	0.30524394	0.27447227	0.25034836	0.26048502	0.23614086	0.26160693	0.21180317	0.25546151	0.23796214	0.22409688	0.26294008	0.22397391	0.22818309	0.19771513	0.24886057	0.23794061	0.24517155	0.24242035	0.26724285	0.26199996	0.24503659	0.22267398	0.23831956	0.24840364	0.23392458	0.25027403	0.23361485	0.26534051	0.21971919	0.22956732	0.25554296
0.24968897	0.2224001	0.22393462	0.22673063	0.21836306	0.23438369	0.21835318	0.23246965	0.27205542	0.25358692	0.26862782	0.30615145	0.2742072	0.25158423	0.26263699	0.2360791	0.26108286	0.2101862	0.25500512	0.23647039	0.22384931	0.26077834	0.22390385	0.22752209	0.19709921	0.24890751	0.23825571	0.24549253	0.24314155	0.26862308	0.26107571	0.24430712	0.22085811	0.23620203	0.24613391	0.23368001	0.25043833	0.23483908	0.26436865	0.22064979	0.22939219	0.25821462
0.2513496	0.22383289	0.22369687	0.22802225	0.21977256	0.23522145	0.21796933	0.23426372	0.27356535	0.25421503	0.2690939	0.30452102	0.27286875	0.25147912	0.26158875	0.23457707	0.25892222	0.21019106	0.2564401	0.23628794	0.22392616	0.26221573	0.22399361	0.22810298	0.19704269	0.24925385	0.23927908	0.2438177	0.24337834	0.26847193	0.26133466	0.24476954	0.22211868	0.23842418	0.24720709	0.23410754	0.25012648	0.23204775	0.26261702	0.22177544	0.23038502	0.25724983
0.25036395	0.22258697	0.22398219	0.22707991	0.21911545	0.23514444	0.21913642	0.23439015	0.2732749	0.25392646	0.26888078	0.30280945	0.27300426	0.25054899	0.261518	0.23491336	0.26053584	0.21191394	0.25434572	0.23655233	0.22417982	0.26006344	0.22422871	0.2271875	0.19672637	0.24863297	0.23886473	0.24382585	0.2420191	0.26851612	0.26080343	0.2443364	0.22153454	0.23701647	0.24791767	0.23288488	0.24957848	0.23210423	0.26361269	0.21950784	0.22781965	0.25889796
0.24971999	0.22183533	0.22438641	0.22701371	0.21863641	0.23510988	0.21778524	0.23398964	0.27265167	0.25367877	0.27099141	0.30416787	0.27472201	0.24884111	0.25880617	0.23464127	0.26014066	0.21127048	0.25585958	0.23750345	0.22410423	0.26097637	0.224079	0.22745897	0.19640699	0.2487338	0.23883167	0.24313974	0.24325734	0.26776132	0.26094377	0.2447966	0.22029413	0.23739293	0.24749975	0.23302494	0.24939457	0.23168388	0.26409295	0.21966965	0.22977023	0.25931066
0.2496492	0.22265035	0.22382863	0.2268395	0.21686102	0.23487364	0.2180728	0.23400036	0.27335411	0.25366694	0.27045399	0.30333483	0.27442271	0.2480274	0.2584042	0.23437887	0.25908434	0.21014835	0.25643185	0.23568796	0.22355798	0.25868183	0.2235402	0.2274238	0.19633514	0.24823572	0.23844428	0.24469756	0.24222764	0.26751235	0.26239872	0.2450286	0.22268969	0.23801439	0.24715355	0.23456916	0.25001377	0.23209345	0.26383302	0.21999179	0.23008142	0.25978988
0.24952479	0.22211581	0.22437403	0.22732815	0.21767999	0.23629946	0.21906351	0.23476781	0.27322108	0.25371388	0.27100033	0.30491138	0.27166903	0.25422117	0.26375493	0.23541549	0.2572892	0.21085005	0.25557873	0.23580045	0.22437523	0.2630091	0.22426461	0.2269403	0.195255	0.24759902	0.23781033	0.2445378	0.24265461	0.26825613	0.26143858	0.24466412	0.2221555	0.23803036	0.24749114	0.23428063	0.24901287	0.2331129	0.26463506	0.21984006	0.22838511	0.25583583
0.24965817	0.2229989	0.22404525	0.22569366	0.21652	0.23570995	0.2180741	0.23473629	0.27258173	0.25421369	0.27249295	0.30480868	0.27034491	0.25067461	0.26146454	0.23452805	0.25878552	0.21059991	0.25311768	0.23644231	0.22418152	0.26233038	0.22423866	0.22723268	0.19611372	0.24838634	0.23890175	0.24381636	0.2412852	0.26683119	0.25970042	0.24392879	0.22060543	0.2378149	0.24585792	0.23370059	0.2488962	0.23339537	0.26406917	0.21961896	0.23035103	0.26108533
0.24897476	0.22324383	0.22340532	0.22647327	0.21953994	0.23437354	0.21832839	0.23462604	0.27342564	0.25280133	0.27322739	0.30219576	0.27149564	0.2473744	0.26043224	0.23584652	0.259837	0.21125413	0.25430068	0.23795313	0.22419319	0.26189709	0.22416304	0.22745407	0.19654292	0.2477503	0.23924971	0.24365824	0.24255338	0.26874152	0.26150906	0.24509725	0.22231504	0.23870149	0.25119022	0.23398542	0.24986728	0.23262973	0.26393533	0.22059429	0.2306018	0.25678661
0.24957848	0.22194959	0.22320619	0.22666059	0.21655466	0.2348952	0.21809685	0.23381478	0.27291027	0.25382578	0.27521941	0.30289921	0.2730757	0.24980506	0.26123118	0.23594952	0.25980985	0.21211275	0.25271812	0.23683736	0.22416623	0.26091516	0.22419536	0.22658798	0.19558394	0.24735764	0.23774461	0.24412817	0.24058996	0.26622319	0.26117039	0.24513647	0.2238566	0.23946793	0.24894419	0.23374887	0.24877493	0.23105513	0.26243755	0.22060096	0.23066622	0.25701112
0.24885722	0.22182867	0.22357281	0.22663805	0.2182405	0.23521496	0.21834236	0.23408031	0.27264524	0.25323904	0.27404267	0.30568153	0.27007985	0.25058445	0.25970483	0.23456442	0.25817049	0.21196538	0.25392872	0.23611228	0.22456093	0.26055023	0.22460636	0.22695744	0.19683757	0.24800806	0.24009012	0.24451494	0.24083659	0.26717356	0.26142016	0.24500407	0.22331534	0.23861325	0.24939282	0.23203731	0.24933283	0.22927205	0.26341325	0.2188777	0.22979635	0.25636521
0.24870275	0.22151612	0.22405194	0.22702041	0.21835883	0.235302	0.21781339	0.23502117	0.27270576	0.25275406	0.27509457	0.30172703	0.26783639	0.25009027	0.25746298	0.23489904	0.25866461	0.21253251	0.25430623	0.23458368	0.22325689	0.26083586	0.22314218	0.22658348	0.19559331	0.24670412	0.23853447	0.24434465	0.24115926	0.26709068	0.26100558	0.24455316	0.22322458	0.23817568	0.24825916	0.23408622	0.24883263	0.2330033	0.26351842	0.22106853	0.22983791	0.25625864
0.24795868	0.22081913	0.22252156	0.22706254	0.21804447	0.23500857	0.21596383	0.23420912	0.27273357	0.25308749	0.27422011	0.29984596	0.26928163	0.24735358	0.25910074	0.23393895	0.25721297	0.21137722	0.25481501	0.23460665	0.22356836	0.26238954	0.22370513	0.22695993	0.19561815	0.24739622	0.23792794	0.24412569	0.24229752	0.26841494	0.26216424	0.24600904	0.22398169	0.23896872	0.24889579	0.23371314	0.24890144	0.23276678	0.26493499	0.22111607	0.23051563	0.258607
0.24943186	0.22283329	0.224875	0.22767428	0.21903937	0.23669891	0.21918902	0.23464786	0.27300483	0.25188369	0.27397287	0.30271295	0.27141353	0.25194713	0.25748476	0.23307219	0.2557404	0.21123925	0.25410965	0.23630187	0.22348839	0.26469553	0.22348754	0.2268652	0.19579177	0.2472412	0.23883803	0.24283262	0.24144953	0.26792207	0.26009247	0.24314837	0.22028692	0.23795646	0.24746618	0.23304297	0.24909629	0.23345381	0.26359576	0.22011217	0.23165545	0.25800151
0.24860813	0.22172403	0.22318293	0.22703435	0.21767341	0.23548874	0.21744561	0.23491471	0.27266103	0.25257403	0.27636835	0.3011975	0.26768529	0.2458729	0.25749606	0.23424701	0.25860229	0.2111378	0.25504744	0.23530848	0.22334918	0.25938728	0.2233783	0.22580659	0.1948428	0.24698099	0.23842151	0.24391778	0.24050161	0.26743409	0.26080945	0.24535935	0.22217654	0.23878992	0.24873108	0.23296699	0.24810421	0.23198801	0.26222867	0.22023471	0.22601038	0.25784802
0.2480409	0.22137751	0.22314958	0.22460687	0.21715115	0.23420978	0.21764342	0.23329388	0.27177039	0.25244042	0.2773734	0.30141363	0.26725954	0.24942873	0.26047552	0.23392825	0.26013497	0.21147922	0.25274861	0.23558955	0.22410192	0.26193362	0.22405896	0.22671057	0.19559555	0.24677068	0.23845233	0.24287012	0.2397874	0.26575592	0.26054123	0.24487531	0.2222874	0.23764551	0.24899811	0.2332198	0.24802428	0.23214787	0.26303539	0.21896878	0.22806357	0.25618181
0.24854074	0.22215873	0.22348146	0.22669612	0.21694395	0.23611587	0.21750286	0.23384334	0.27214667	0.2517134	0.27719456	0.30165675	0.26658201	0.25244927	0.25918669	0.23428926	0.25728646	0.21065439	0.25176048	0.23473999	0.22416897	0.25845075	0.22411011	0.22574894	0.19508524	0.24651155	0.23791245	0.24247009	0.24052781	0.26582688	0.25883895	0.24370378	0.21948826	0.23683134	0.24761881	0.23313077	0.24747136	0.23189454	0.26427722	0.21935964	0.22849038	0.25879076
0.24732693	0.22178712	0.22148021	0.22581433	0.21728677	0.23378603	0.21716478	0.23421478	0.27102116	0.25235304	0.27849287	0.30223376	0.26566133	0.25108591	0.25637266	0.23329636	0.2569178	0.20970652	0.25297147	0.23403165	0.22333993	0.26136628	0.22342753	0.22600821	0.19436568	0.24601218	0.23732658	0.2429754	0.23947208	0.26486772	0.25896549	0.2437312	0.22179142	0.23865722	0.24709997	0.23233211	0.24737035	0.23010695	0.26379487	0.21845977	0.22806317	0.25660715
0.24816757	0.22120263	0.2226072	0.22592168	0.21714929	0.23528823	0.21761864	0.2349081	0.27248812	0.25276056	0.27944013	0.30212224	0.27019128	0.24854167	0.25733113	0.2338796	0.25695857	0.21090518	0.25293893	0.23302685	0.22278418	0.25871137	0.22270477	0.22479989	0.19363202	0.24506363	0.23785198	0.2434589	0.24208188	0.267037	0.26009828	0.2437519	0.22248533	0.23809215	0.24868676	0.23301798	0.24783434	0.23154724	0.26318622	0.21920009	0.22842175	0.25708595
0.2476487	0.22273149	0.22212839	0.22684202	0.21735039	0.23469922	0.21852414	0.23304033	0.27169034	0.25164598	0.2795887	0.30271637	0.2698566	0.24929772	0.25427184	0.2339782	0.25569561	0.20931476	0.25357813	0.23450331	0.22279555	0.25677022	0.22272187	0.22508268	0.19488056	0.24501149	0.23790172	0.24309485	0.24140793	0.26605946	0.25957122	0.24382232	0.22073264	0.23741078	0.24812588	0.23324536	0.24689996	0.23225737	0.26232558	0.22017074	0.22935715	0.2592243
0.24714783	0.21922104	0.22142792	0.2259668	0.2162482	0.23414555	0.2172052	0.23327057	0.27167332	0.25145891	0.28176215	0.30108041	0.26732925	0.24992059	0.25530395	0.23279642	0.25790635	0.2101078	0.25251722	0.23419254	0.22366847	0.25697002	0.22355388	0.22570474	0.19409277	0.24471095	0.23798379	0.24241847	0.24148366	0.26525348	0.25844455	0.24277635	0.21967584	0.23612531	0.24622881	0.23270126	0.24743177	0.23037933	0.2610184	0.22046775	0.2282383	0.25378051
0.21922825	0.19407398	0.19301157	0.19977608	0.18801704	0.20446973	0.18789876	0.20586972	0.24095537	0.22837842	0.25788751	0.27417332	0.24753469	0.22040595	0.22642443	0.2092267	0.22443844	0.18344142	0.22533475	0.20306556	0.19846027	0.22934204	0.19841154	0.20075119	0.17223358	0.22172861	0.21058372	0.21780582	0.21203285	0.24086471	0.23914915	0.2213701	0.19856252	0.21087161	0.22054918	0.21095584	0.22418606	0.20448017	0.23598231	0.19535659	0.20424478	0.229811
0.22262023	0.19693452	0.19781183	0.20223065	0.19177674	0.2067582	0.1927322	0.21010466	0.24151039	0.22844154	0.25572032	0.27312446	0.24590358	0.21863389	0.22649245	0.20839994	0.22235289	0.18251328	0.22388557	0.2052839	0.19976981	0.23220526	0.19965217	0.20135012	0.17351528	0.2221991	0.2115494	0.21571182	0.21415362	0.24108054	0.23620373	0.21940349	0.19702725	0.21144032	0.21923964	0.20972614	0.22326036	0.20388646	0.23665479	0.19539796	0.20405857	0.22957185
0.22189029	0.19642077	0.19628911	0.20243551	0.19029634	0.20546654	0.19066489	0.20907548	0.2406631	0.22751443	0.25416219	0.27115726	0.24541187	0.22507733	0.23303397	0.2088291	0.22773433	0.18473607	0.22465333	0.20238127	0.19824773	0.22922115	0.19831453	0.20022844	0.1724671	0.22148083	0.21132252	0.21599327	0.21525854	0.24014428	0.23528256	0.21827066	0.19842112	0.20959866	0.21835631	0.21009575	0.22258557	0.20494421	0.23315912	0.19503444	0.2032714	0.2283968
0.22203042	0.19596426	0.19622889	0.20037231	0.19085585	0.20594054	0.19176941	0.20890905	0.2419567	0.22749995	0.25194213	0.27338326	0.24539052	0.22055213	0.22816804	0.20879495	0.22694096	0.18370748	0.22315282	0.20197171	0.19744065	0.2235807	0.19732313	0.19962876	0.17147239	0.21955928	0.21130575	0.2157063	0.21373925	0.23977749	0.23471208	0.21770728	0.19647107	0.20983125	0.21995935	0.20948333	0.22224903	0.20405321	0.23346731	0.19536306	0.2040365	0.23038824
0.22296773	0.19464096	0.19661799	0.20088373	0.19178846	0.20676114	0.19159797	0.20933108	0.24211513	0.22778448	0.2495757	0.27281556	0.24473256	0.21894434	0.22944345	0.21069591	0.22533344	0.18520233	0.2223535	0.20155603	0.19734196	0.22580768	0.1972816	0.19905187	0.1717155	0.22023715	0.21059661	0.21453546	0.21276692	0.24011081	0.2348768	0.21818562	0.19741428	0.20978972	0.21971714	0.20853886	0.22185449	0.2037971	0.23472489	0.19419187	0.20146658	0.22708181
0.22223197	0.19549851	0.19625799	0.20114595	0.19157811	0.20592399	0.19136885	0.20909183	0.24302877	0.22704253	0.24537633	0.27047437	0.24629097	0.2222202	0.22494686	0.20737299	0.2226304	0.1849094	0.22447766	0.20158184	0.19661865	0.22644722	0.19665718	0.19882596	0.17159678	0.22017533	0.21112053	0.21423522	0.21380962	0.23988622	0.23511188	0.2177075	0.1971238	0.20699692	0.21830624	0.20959491	0.22216091	0.20294495	0.23502696	0.19396628	0.20263717	0.22626191
0.22321725	0.19581102	0.19635059	0.20231301	0.19158508	0.20752558	0.19132203	0.20938259	0.24324708	0.2278962	0.24197116	0.26823768	0.24572541	0.21893886	0.226548	0.20878351	0.22316858	0.18499732	0.22567165	0.20407303	0.19618584	0.22578691	0.19637424	0.20010504	0.172593	0.22033401	0.2127132	0.21569732	0.21414724	0.24062888	0.23579046	0.21870986	0.19810987	0.20904921	0.21809997	0.20853879	0.2223282	0.20384888	0.23332672	0.19362491	0.20348348	0.22935618
0.22249721	0.19600034	0.19641362	0.202957	0.19221352	0.20679666	0.1918232	0.21112302	0.24423817	0.22738303	0.23845319	0.26945105	0.24363425	0.22001883	0.22775063	0.20905302	0.22176042	0.18540989	0.22522688	0.20163162	0.19697361	0.22630018	0.19710568	0.20054039	0.17306028	0.22080782	0.21354178	0.21482834	0.21371557	0.23978968	0.23674202	0.21843638	0.19962035	0.20889334	0.22105096	0.20949312	0.22213684	0.20415725	0.23408456	0.19415049	0.20357156	0.22795422
0.22352053	0.19532105	0.19694038	0.20261309	0.19073869	0.20770493	0.19324648	0.21055233	0.24430218	0.22779214	0.23505123	0.2713567	0.24470347	0.21920061	0.23018083	0.20906542	0.22432007	0.18609369	0.22316787	0.20190062	0.19642556	0.22900894	0.19632554	0.20023637	0.17200901	0.22058477	0.21266563	0.21421935	0.2122374	0.24046086	0.23525527	0.21745478	0.19760203	0.20906863	0.21733993	0.20857602	0.22195232	0.20205599	0.23238988	0.19457909	0.20107424	0.22687733
0.22374563	0.19683796	0.19650258	0.20272374	0.1920165	0.20631851	0.19244815	0.21068451	0.24525616	0.22680205	0.23332131	0.27157694	0.24322753	0.21751831	0.22451097	0.20918238	0.22471383	0.18782958	0.22450772	0.20246315	0.19687572	0.22944652	0.19693401	0.20036961	0.17225824	0.22152865	0.21392392	0.21498308	0.21505623	0.24067309	0.23659623	0.21873179	0.19920743	0.20882732	0.22210754	0.20930411	0.22306466	0.20535995	0.23510401	0.19523942	0.20184447	0.22862019
0.22333559	0.19541733	0.19577906	0.20255421	0.19123888	0.20627797	0.19233327	0.21008609	0.24430946	0.22759247	0.23215853	0.27209291	0.24284841	0.21998098	0.22819605	0.20841889	0.2226745	0.18597355	0.22472806	0.20466937	0.19785285	0.22803093	0.19771396	0.201058	0.17290671	0.22080617	0.21320742	0.21484788	0.21357577	0.24144414	0.2376828	0.21937062	0.19758672	0.20808788	0.22294724	0.20935115	0.22360234	0.20454898	0.2347931	0.19571973	0.20346336	0.22926356
0.22469115	0.19661368	0.19842441	0.20522557	0.19355601	0.20957018	0.19437458	0.21190213	0.24542281	0.22802629	0.23045066	0.27035782	0.24469237	0.21849187	0.22897004	0.20968893	0.22520179	0.18753307	0.22571643	0.20332545	0.19801593	0.22839282	0.19806337	0.20166984	0.1733344	0.22240065	0.21568333	0.21500985	0.21458854	0.2413017	0.23815727	0.21919854	0.19942071	0.20967741	0.22233592	0.21012276	0.22314091	0.2041631	0.23414402	0.1935619	0.20338802	0.22729446
0.2247624	0.195785	0.19766413	0.2035552	0.19402328	0.20843346	0.19333903	0.21249393	0.24589582	0.22854559	0.22909354	0.27115789	0.24306065	0.22069439	0.22871119	0.20987073	0.22671159	0.18693985	0.22543564	0.20489053	0.19671334	0.23086549	0.19681813	0.20175245	0.17358197	0.22281048	0.21508414	0.21643561	0.21394743	0.24143726	0.23806749	0.22015506	0.19768152	0.21051726	0.22386277	0.21052516	0.22325212	0.2039402	0.23388647	0.1958711	0.20357727	0.23052219
0.22499305	0.19713162	0.19825926	0.20472924	0.19409315	0.20936634	0.19449231	0.21265081	0.24683084	0.22939326	0.22849661	0.26971549	0.24121508	0.22096086	0.22526316	0.2100423	0.22577403	0.18657537	0.22555012	0.20360148	0.19820994	0.22963943	0.1980768	0.20181985	0.17509504	0.22165897	0.21545134	0.2160956	0.21567447	0.24118204	0.23817785	0.21925446	0.20023325	0.21016289	0.22410674	0.2104011	0.22336292	0.20472904	0.23262382	0.19702591	0.2020703	0.23041427
0.22525832	0.19825377	0.19814681	0.20501103	0.19349149	0.20995709	0.19542208	0.21337557	0.24729502	0.23000427	0.22792794	0.27276099	0.24127975	0.22176065	0.22628923	0.21104285	0.22572312	0.18754615	0.22534552	0.20526566	0.19835836	0.23139058	0.1984749	0.2026964	0.17545053	0.22391026	0.21600275	0.2162322	0.21445313	0.24222969	0.23872998	0.22037834	0.19991903	0.2091525	0.22459243	0.21016479	0.22384568	0.20501047	0.23336203	0.19622655	0.20367098	0.22773421
0.22572902	0.19792415	0.19804023	0.20505108	0.19479169	0.21045329	0.19557402	0.21317312	0.24810854	0.22935092	0.22672386	0.26976913	0.24048433	0.21797472	0.22527684	0.21112932	0.22469765	0.18737909	0.22378251	0.20532788	0.19846445	0.23006506	0.19838506	0.20253532	0.17375375	0.22203016	0.21594737	0.21649824	0.21550143	0.24210937	0.23992567	0.22089112	0.19892903	0.21167868	0.2240341	0.21099991	0.22483723	0.20592216	0.23548703	0.19594266	0.20388989	0.22825353
0.22658136	0.19776823	0.19989987	0.20565179	0.19550776	0.21127507	0.19759253	0.21479882	0.24845518	0.23011515	0.22734553	0.27154708	0.24089043	0.21900433	0.22827363	0.21203621	0.22561312	0.18729651	0.2246483	0.20593615	0.20057963	0.22929303	0.2005287	0.2034177	0.17530335	0.22325446	0.21876805	0.21766187	0.21506122	0.24210252	0.24009651	0.22089684	0.20011859	0.21072352	0.22480085	0.21110249	0.2243388	0.20601964	0.2352941	0.19663945	0.20294864	0.2312144
0.22637251	0.1990457	0.19829419	0.20652825	0.19630632	0.21067372	0.19527262	0.21495619	0.24892496	0.23056671	0.22695032	0.2719377	0.24530007	0.22253801	0.22824013	0.21261965	0.2265012	0.18751788	0.22479695	0.20590635	0.19875193	0.23005955	0.19871056	0.20274156	0.17523682	0.22292142	0.21668585	0.2175855	0.21660137	0.24497217	0.24129483	0.22218253	0.20129257	0.21204531	0.22660872	0.21162087	0.22452034	0.20839798	0.23396559	0.19799963	0.20491664	0.23157801
0.22688778	0.19832271	0.19843659	0.20427558	0.19572213	0.21025026	0.19536074	0.21410544	0.24938321	0.23077974	0.22694625	0.27298614	0.24232265	0.22127675	0.23239723	0.21240255	0.22701627	0.18750952	0.22558206	0.20771009	0.19989324	0.23035406	0.20003437	0.2033392	0.17637014	0.22434992	0.21849869	0.21776241	0.21490815	0.24303278	0.24072073	0.22178142	0.20160939	0.21082917	0.22580366	0.21176054	0.2252803	0.20689689	0.23398113	0.19788231	0.20598346	0.22954932
0.2272381	0.19959867	0.19922057	0.20538464	0.19712788	0.2114765	0.19699322	0.21535636	0.24986221	0.23131824	0.2265069	0.27181304	0.2436644	0.22305237	0.23296838	0.21228147	0.22963589	0.18772322	0.22436967	0.20663823	0.19949579	0.23371445	0.19955413	0.2030886	0.17669715	0.22303963	0.21796851	0.21775672	0.21515766	0.24485147	0.24084528	0.22218397	0.20020926	0.21161652	0.22743069	0.21179454	0.22461489	0.20681942	0.23588994	0.19731793	0.20466138	0.23066385
0.22663724	0.1990104	0.19846384	0.20312691	0.19530225	0.20974465	0.19537196	0.21462122	0.2499378	0.23172827	0.22575317	0.27664983	0.24132699	0.21983914	0.23066203	0.21229573	0.22907676	0.1878731	0.22471297	0.20873542	0.20160563	0.23241864	0.20163718	0.20409542	0.17592581	0.22425845	0.21927415	0.21870585	0.21631105	0.24495965	0.24140255	0.22283489	0.20124854	0.21256162	0.2283555	0.21148774	0.22580354	0.20740773	0.2342446	0.19798309	0.20584002	0.23013231
0.22784562	0.19938548	0.20166378	0.20598957	0.19687289	0.21082863	0.19693077	0.21670243	0.25075045	0.23205331	0.2266489	0.27469599	0.24473204	0.22391318	0.23601261	0.21271953	0.2264536	0.19012843	0.22516888	0.20640652	0.20071816	0.22996554	0.20077598	0.20366879	0.17684606	0.22375754	0.2196074	0.21824594	0.21669431	0.24507168	0.24189465	0.22318201	0.20064677	0.21134044	0.2264861	0.21320111	0.22606637	0.20983754	0.23690815	0.19972251	0.20565489	0.23102519
0.22852111	0.19964094	0.19968118	0.20552234	0.19866839	0.21080093	0.19830614	0.21712716	0.25164542	0.23281948	0.22606201	0.27506128	0.24344715	0.22427298	0.23292223	0.2129696	0.23089091	0.18713436	0.22406712	0.20807275	0.20157184	0.23345225	0.20152718	0.20410688	0.17780773	0.2248489	0.22044025	0.21892358	0.21665199	0.2439931	0.24096759	0.22270742	0.20214534	0.21398731	0.22754335	0.21269876	0.22673915	0.20865645	0.23556694	0.19811919	0.20662116	0.23133196
0.22822054	0.19899157	0.20023383	0.20703807	0.19685467	0.21120794	0.19808993	0.21641187	0.25211576	0.23251484	0.22592227	0.27329707	0.24216625	0.22258575	0.23366979	0.21383454	0.22728711	0.18909439	0.22718164	0.20803316	0.20163172	0.23360215	0.20157713	0.2042899	0.17761724	0.22532445	0.22040974	0.21870874	0.21619356	0.24543478	0.24180119	0.22355713	0.20250262	0.21386388	0.22826709	0.21400827	0.22645339	0.20876175	0.23568338	0.19878903	0.20747551	0.23202299
0.22853199	0.19953431	0.20053206	0.2060205	0.19912724	0.21245234	0.19979681	0.21757272	0.25322208	0.23269401	0.22592409	0.27921411	0.24423701	0.22098944	0.23368169	0.2130173	0.22765514	0.18817028	0.2259786	0.20714609	0.20157424	0.23488192	0.20160292	0.20444444	0.17830934	0.22506377	0.22082964	0.22020851	0.21656381	0.24574657	0.24260309	0.22423871	0.20184667	0.21430364	0.23120759	0.21297523	0.22681843	0.20852071	0.23598666	0.20040803	0.20563382	0.23289534
0.22932509	0.20021971	0.20170394	0.20709415	0.19991519	0.21188624	0.19982283	0.21804768	0.25437787	0.23329748	0.2254476	0.27522475	0.24201652	0.22568674	0.23124091	0.2131409	0.23057921	0.19110636	0.22631143	0.20627287	0.20142607	0.23056111	0.20152327	0.20478229	0.17690934	0.22418207	0.2199906	0.21999577	0.21819805	0.24461371	0.24262367	0.22315092	0.20220767	0.21441111	0.23001963	0.21343909	0.22711052	0.20718247	0.23483793	0.20019637	0.20629749	0.23343424
0.22953218	0.19902617	0.20196159	0.20755555	0.19990917	0.21263231	0.19941951	0.21767268	0.25353596	0.2337248	0.22482735	0.27856344	0.24441156	0.22618732	0.23191456	0.21396211	0.23141359	0.19079882	0.22558001	0.20691672	0.20286861	0.23250872	0.20284906	0.20536286	0.17772664	0.22482136	0.22013831	0.2203154	0.21683228	0.24752533	0.24242622	0.22348309	0.20140424	0.21426037	0.2312281	0.21454993	0.22720221	0.20918249	0.23792034	0.20118123	0.20805235	0.23353414
0.22989476	0.20114265	0.20297578	0.207746	0.19821917	0.21267904	0.19959112	0.21861379	0.25442591	0.23415451	0.22535551	0.27379885	0.2440771	0.22316726	0.23353478	0.21365385	0.2322861	0.19047329	0.22814618	0.20850492	0.20286167	0.23329085	0.20279825	0.20624648	0.17878807	0.22536767	0.22201112	0.22096111	0.21736084	0.24711442	0.24350715	0.22449887	0.20268327	0.21443479	0.23126909	0.21525942	0.22801369	0.20784965	0.23660533	0.20133483	0.20763147	0.23441759
0.22955838	0.20154363	0.20214514	0.20863175	0.19959715	0.21292397	0.19993676	0.21899661	0.25538191	0.23455022	0.22545317	0.27524674	0.24315074	0.2246428	0.23326395	0.21338075	0.23254959	0.18904984	0.22704437	0.20725088	0.20203616	0.23333591	0.20195097	0.20556381	0.17729224	0.22417247	0.22033525	0.22048879	0.21774775	0.24630681	0.24313501	0.22409579	0.20431753	0.21482158	0.23294118	0.21542417	0.22833425	0.21029468	0.23719114	0.19998793	0.21141657	0.23567478
0.22999592	0.20058209	0.20295157	0.2093823	0.20212719	0.21398641	0.2001783	0.21992147	0.25500983	0.23476961	0.22579201	0.27771971	0.24222127	0.22393671	0.23597527	0.21386056	0.23030923	0.19075762	0.22737579	0.20693889	0.20270419	0.23434976	0.20270087	0.20628668	0.17879376	0.22566225	0.22271036	0.22062251	0.21622258	0.24697176	0.24410735	0.2246554	0.20316099	0.21461919	0.2319997	0.21510373	0.2282602	0.20897076	0.23844041	0.2007491	0.21040891	0.23453136
0.23016481	0.20109771	0.2016208	0.20868368	0.2007869	0.21234939	0.19857109	0.21899992	0.25488126	0.23417914	0.22648314	0.27676862	0.24018586	0.22390321	0.23471318	0.21329838	0.23205712	0.19183902	0.22764079	0.20901321	0.20316415	0.23217463	0.20320585	0.20665617	0.17925523	0.22481769	0.22213273	0.22128779	0.2179288	0.24702831	0.24368852	0.22449033	0.2033633	0.21618685	0.22977877	0.2163628	0.22918819	0.21138889	0.23788291	0.20042567	0.20991382	0.23691837
0.23015796	0.20135149	0.20299496	0.20945939	0.20011842	0.21440496	0.2003382	0.22008444	0.255555	0.23481888	0.22581638	0.27861238	0.24305061	0.22550774	0.23565787	0.21364982	0.22768362	0.19009103	0.22826341	0.2093254	0.20321584	0.23583344	0.20322393	0.20717442	0.17811386	0.22465539	0.22369765	0.22167291	0.21872938	0.24748567	0.24447386	0.2250064	0.20329772	0.21442816	0.23376115	0.21597892	0.22911716	0.21095349	0.24045986	0.20052257	0.21165869	0.23485713
0.23118556	0.20058972	0.20300919	0.20997199	0.20052107	0.21542992	0.20032714	0.22104999	0.25592875	0.23607019	0.22579518	0.27791452	0.2381914	0.22382531	0.23501918	0.21452762	0.22852057	0.19300197	0.22774212	0.20786586	0.20361142	0.23419717	0.20363115	0.20658149	0.1781348	0.22544101	0.22260016	0.22221361	0.21741973	0.24787575	0.24433769	0.2254152	0.20323026	0.21576226	0.23269352	0.2155046	0.22896104	0.21129093	0.23753691	0.20018633	0.21019018	0.23507266
0.23094217	0.20139994	0.20200136	0.20957172	0.20122974	0.21426177	0.2017644	0.2203296	0.25666314	0.2356018	0.22566687	0.27525398	0.24159729	0.22438478	0.23314908	0.21493331	0.23087247	0.19119345	0.22725277	0.2090857	0.20302492	0.23418146	0.20309201	0.20628755	0.17794706	0.22475554	0.22296484	0.22185987	0.2182713	0.24754462	0.24473509	0.22566557	0.20381613	0.21647026	0.23157331	0.21592723	0.2294661	0.21160392	0.23853943	0.20195559	0.21061438	0.23768738
0.23124807	0.202585	0.204354	0.21114868	0.20039593	0.2139359	0.20106401	0.22172418	0.25749338	0.23661061	0.2255	0.275352	0.2430225	0.22494291	0.2340717	0.21498127	0.23125814	0.19230412	0.22769955	0.20801184	0.20415139	0.23529875	0.20414011	0.20673563	0.17795119	0.22515738	0.22250971	0.22291154	0.22106469	0.24782282	0.24423453	0.22548179	0.20432624	0.21663241	0.23316111	0.2154301	0.22908351	0.21104605	0.23714454	0.20076206	0.21031505	0.23551422
0.23210378	0.20248391	0.20426849	0.21034081	0.20134081	0.21546143	0.20214152	0.22177731	0.25742093	0.23544511	0.2250482	0.27606323	0.23944306	0.22139417	0.23179896	0.21380921	0.228793	0.19036143	0.22956008	0.20960818	0.20407619	0.23672476	0.20412822	0.20734374	0.17855176	0.2251102	0.2235519	0.22273917	0.21900183	0.24924015	0.24544127	0.22628172	0.20437816	0.2163509	0.23330644	0.21584575	0.22957556	0.21108247	0.23616311	0.20172063	0.20865905	0.23563844
0.2313537	0.20339906	0.20411459	0.21007977	0.20046625	0.21563613	0.20194374	0.22133526	0.25663376	0.23629837	0.2253859	0.27560624	0.23956977	0.22511505	0.23485935	0.21427087	0.22902402	0.19236436	0.22922386	0.20895481	0.20367444	0.23470296	0.2036888	0.20764533	0.17813301	0.22531368	0.22351018	0.22169767	0.21798389	0.24884079	0.24567251	0.22559993	0.20394839	0.21619518	0.23458745	0.21713941	0.22958395	0.21196088	0.2396369	0.20236951	0.21073972	0.23576795
0.23175171	0.20388396	0.20398502	0.21017531	0.20279929	0.21491522	0.20178477	0.22203161	0.25783306	0.23686056	0.22545564	0.27458778	0.23865838	0.22644033	0.23502803	0.21441062	0.23163542	0.19428201	0.2274259	0.20893136	0.20359367	0.23346256	0.2036615	0.20735314	0.17860708	0.22493306	0.22366996	0.22257456	0.21967749	0.24769378	0.24398434	0.22568081	0.20347965	0.21570432	0.23273684	0.21626024	0.22924952	0.21145481	0.23869568	0.20202735	0.20941639	0.23521738
0.23221964	0.20250334	0.20335734	0.21051221	0.20153424	0.21518394	0.20339668	0.22171311	0.25783643	0.23570594	0.22639839	0.27698308	0.23795187	0.22419523	0.23636873	0.2147014	0.22971682	0.19022402	0.22789517	0.20930392	0.20440543	0.23728089	0.2044137	0.20675182	0.17768136	0.22477685	0.22259285	0.22330949	0.21714075	0.24928004	0.24521694	0.22578329	0.20460708	0.21686371	0.2353655	0.21739358	0.23000255	0.21242048	0.24004215	0.20218685	0.21275401	0.23693164
0.23221581	0.20165338	0.20453578	0.21089241	0.20361857	0.21534738	0.20212786	0.22172207	0.25839004	0.23618858	0.22570992	0.27862644	0.23762134	0.22320631	0.23492438	0.21260242	0.22685577	0.19121793	0.22740348	0.2079659	0.20278364	0.23394471	0.20267512	0.20690967	0.17919201	0.22526662	0.22320725	0.22409323	0.21741842	0.24909659	0.24585553	0.22642621	0.20642413	0.2166139	0.23303738	0.21768206	0.2299507	0.21076223	0.23938976	0.20213732	0.21019587	0.23589684
0.23129396	0.20136459	0.20238402	0.20999132	0.20135775	0.21504025	0.20108655	0.22147	0.25811225	0.23615374	0.22522821	0.27650625	0.24087453	0.22410469	0.23589469	0.21392457	0.22618569	0.18927637	0.22820188	0.208913	0.20372745	0.23413606	0.20380546	0.20764443	0.17961939	0.22486277	0.22464003	0.22461379	0.21884894	0.24879353	0.24571536	0.22658855	0.20654507	0.21740167	0.23456565	0.21623252	0.22935772	0.21053143	0.23676382	0.20195422	0.21099119	0.23498915
0.23231226	0.20270322	0.20336954	0.21072285	0.20026301	0.21571758	0.20230284	0.22329693	0.25923011	0.23677857	0.22570853	0.2745522	0.23935179	0.22325259	0.23568846	0.21379368	0.22658908	0.19155855	0.22772911	0.20962566	0.20351768	0.2334571	0.20367712	0.20745465	0.17954032	0.22525838	0.22383316	0.22286744	0.21678901	0.24844164	0.24533674	0.22578	0.20410448	0.21637203	0.23384051	0.21663235	0.2301726	0.21165973	0.23980649	0.20196865	0.21127699	0.23713078
0.23225074	0.20316944	0.20385231	0.21197362	0.20169953	0.21744528	0.20325135	0.22282511	0.25841454	0.23661672	0.22581571	0.2743597	0.23968449	0.22587396	0.23241565	0.21313405	0.22818549	0.19146073	0.22781621	0.20823114	0.20426822	0.23382349	0.20429602	0.20723242	0.17911454	0.22521569	0.22422512	0.22272615	0.21777622	0.24890472	0.24466656	0.22576801	0.20452324	0.21583687	0.23375918	0.21660504	0.23018064	0.21043752	0.23674068	0.20257062	0.21206279	0.23730981
0.23240487	0.20316957	0.20446876	0.21055417	0.20357536	0.21504503	0.20182943	0.22319211	0.25922814	0.23549877	0.22554696	0.2777898	0.24180223	0.22507954	0.23633437	0.21209016	0.22784247	0.19079506	0.22810197	0.2077309	0.20388097	0.23597199	0.20384492	0.20718756	0.17920953	0.22488019	0.22301091	0.22183609	0.21864787	0.24785072	0.24493524	0.22642474	0.2050485	0.21618019	0.233978	0.21680458	0.2292235	0.21076472	0.23955107	0.20178977	0.20984828	0.23843177
0.2320478	0.20266089	0.20479079	0.21129258	0.20195827	0.21458369	0.20300497	0.22224168	0.25904274	0.23735066	0.22570026	0.27726817	0.24070957	0.2246321	0.23450698	0.21368946	0.23148364	0.19157963	0.22916932	0.20938577	0.20464411	0.23799922	0.20484643	0.20786478	0.18016982	0.2256536	0.22513108	0.22374572	0.21975768	0.24886318	0.24590604	0.22681606	0.20631588	0.2182184	0.23575808	0.21711771	0.22965646	0.20992339	0.23719411	0.2019513	0.21100837	0.23548898
0.23202744	0.20255525	0.2039734	0.21043487	0.20041552	0.21616314	0.20327969	0.22307891	0.25872099	0.23681246	0.22540607	0.27720895	0.2416319	0.22779898	0.23953068	0.2129979	0.22734962	0.19210243	0.22836559	0.21063998	0.20467696	0.23319352	0.20472498	0.20690238	0.17881954	0.22540459	0.22435217	0.22368824	0.21945593	0.24926263	0.24572457	0.22686256	0.20590575	0.21927494	0.23551553	0.21720943	0.22963437	0.21029696	0.23955087	0.20273842	0.21029127	0.2359897
0.23233671	0.2020179	0.2030275	0.21063748	0.2019946	0.21468417	0.20273335	0.22284423	0.25829548	0.23688926	0.22544888	0.2787976	0.24078961	0.22796915	0.23566061	0.21338591	0.22605771	0.1920632	0.22965871	0.20882694	0.20448641	0.23389821	0.20446762	0.20800041	0.17837073	0.22538559	0.22419158	0.22355914	0.21996191	0.24815309	0.24579442	0.22596872	0.20468773	0.21853271	0.23456314	0.21629706	0.23002924	0.21168286	0.23817158	0.20325178	0.21215868	0.23666492
0.23271547	0.20289239	0.20386067	0.2121051	0.20311604	0.21526891	0.20397718	0.22380117	0.26046446	0.2373367	0.22516771	0.27609432	0.23820841	0.22861592	0.23865758	0.21261504	0.23138398	0.19155546	0.22744751	0.20733885	0.20466149	0.23488842	0.2046892	0.20764457	0.17947076	0.22601832	0.22508442	0.22318619	0.21959081	0.24890459	0.24566734	0.22669917	0.20381185	0.21756229	0.23204051	0.21738312	0.23031938	0.21196747	0.24012622	0.20192519	0.21165533	0.23822555
0.23282976	0.20266417	0.20375763	0.21045148	0.2027505	0.2153473	0.20210482	0.22322343	0.2602295	0.23667046	0.22530735	0.27898932	0.24212456	0.22822724	0.2355441	0.21352537	0.22749507	0.19192456	0.22962141	0.20865455	0.20456801	0.23628733	0.20464194	0.20726088	0.17986079	0.22533062	0.22496167	0.22420119	0.22006801	0.24944153	0.24599351	0.22730023	0.2055832	0.21914773	0.23457158	0.21794754	0.22991791	0.21167412	0.23697181	0.20319197	0.21118845	0.23686551
0.23251814	0.20277511	0.20402168	0.21135913	0.20215049	0.216581	0.20260845	0.22390543	0.25983784	0.23636423	0.22514834	0.27767232	0.23604047	0.22792387	0.23880284	0.21365772	0.22937834	0.19323176	0.22885272	0.20751365	0.2043016	0.23475161	0.20439358	0.20740277	0.17895927	0.2249988	0.22424211	0.22348431	0.21960357	0.24919406	0.24562418	0.22627687	0.20513687	0.21713762	0.23522793	0.21813013	0.23033877	0.21143509	0.23937243	0.20379485	0.2110374	0.23714231
0.23379838	0.20336528	0.20445696	0.21174935	0.2040474	0.21616565	0.20322333	0.22524871	0.26056549	0.236486	0.22422056	0.27788123	0.24098279	0.22801834	0.23655397	0.2136575	0.23134787	0.19181451	0.23040318	0.2096716	0.20443952	0.23613426	0.2044749	0.20737764	0.17913316	0.22617584	0.2247773	0.22521886	0.21983409	0.24949032	0.24683096	0.22722353	0.20675495	0.21917745	0.23665471	0.21795039	0.22997081	0.20998143	0.23850736	0.20203087	0.21237816	0.23816715
0.23254856	0.20274346	0.20348787	0.21172175	0.20200166	0.21537472	0.20224486	0.22361985	0.25981468	0.23652795	0.22396797	0.27762392	0.23998845	0.22600052	0.23971976	0.21336228	0.23050551	0.19517811	0.22924447	0.20686574	0.20352197	0.23374532	0.20354563	0.20709015	0.17957248	0.2250219	0.22394516	0.22388825	0.2187259	0.24940403	0.24606082	0.22642738	0.20470357	0.21687301	0.23382106	0.21805343	0.23017634	0.21174917	0.2393312	0.20310996	0.21044329	0.23592667
0.23193541	0.20278217	0.20433153	0.21038911	0.20139757	0.21509717	0.20319211	0.22333317	0.26005286	0.23779736	0.22421245	0.27986741	0.24183366	0.22826771	0.23960571	0.21510307	0.23277622	0.1931676	0.22862837	0.20812222	0.20395981	0.23289911	0.20385119	0.20726992	0.17872111	0.22513331	0.22539653	0.22314994	0.21912117	0.24893686	0.2452973	0.2267385	0.20401035	0.21801774	0.23384309	0.21756296	0.22991143	0.21045373	0.23984425	0.20278789	0.20992789	0.23847389
0.23242909	0.20322073	0.20358939	0.21075426	0.20224482	0.21578208	0.20232148	0.22329853	0.2595796	0.23674871	0.22557919	0.27823564	0.2397874	0.22614391	0.23840463	0.21222933	0.22764365	0.19313046	0.22867699	0.20752688	0.20377165	0.2334574	0.20376255	0.20711537	0.17829584	0.22433007	0.22470373	0.22308508	0.21853252	0.24823125	0.24542488	0.22652037	0.20495398	0.21696737	0.2349747	0.21789292	0.22946088	0.21178831	0.24054173	0.20239088	0.21134728	0.23673572
0.23238212	0.20239675	0.20354171	0.21162799	0.2011856	0.21605234	0.20112258	0.22432552	0.26013425	0.23640631	0.22583781	0.27630121	0.24019063	0.22768499	0.23744187	0.21455559	0.23224364	0.19218688	0.22869124	0.20775978	0.20311399	0.23306932	0.20329298	0.20673221	0.17848854	0.22392853	0.2242289	0.22404172	0.22117811	0.24990422	0.24598566	0.22741187	0.20628732	0.21765155	0.23580363	0.21846834	0.22996417	0.2098963	0.23858178	0.20256607	0.21161383	0.23554462
0.23249583	0.2016108	0.20500861	0.21158208	0.20143768	0.21589462	0.20195572	0.22383069	0.26081207	0.23542763	0.22551362	0.2744174	0.23894966	0.226955	0.23760611	0.21264301	0.22885962	0.19063041	0.22869994	0.20660627	0.20423576	0.23584676	0.20433582	0.20712386	0.17878209	0.22403836	0.22318228	0.22397687	0.21926349	0.24984165	0.24568766	0.22723053	0.2043919	0.21744575	0.23332343	0.21791419	0.23007791	0.20944621	0.23826559	0.20309533	0.2101894	0.23787233
0.23178539	0.20179048	0.20292366	0.21144514	0.20341387	0.21601994	0.20196427	0.22374299	0.26067024	0.23670949	0.22622254	0.2803438	0.23952796	0.22673969	0.23674752	0.21334794	0.22945945	0.19002844	0.22882183	0.20818916	0.20435362	0.23403242	0.20440191	0.20722261	0.17784061	0.22430953	0.22457667	0.22426426	0.21897052	0.2494051	0.24582024	0.22679085	0.20585693	0.21643473	0.23497275	0.21761416	0.22949636	0.20956279	0.23805539	0.20185603	0.21088311	0.23604864
0.23209953	0.20247939	0.20432709	0.21088624	0.20190555	0.21650179	0.20266424	0.22373338	0.26035374	0.23658338	0.22635607	0.27484012	0.2361913	0.22464731	0.23937564	0.21276741	0.22650498	0.19129144	0.22735104	0.20765804	0.20378649	0.23404214	0.20387653	0.20632665	0.17874713	0.22340377	0.2245291	0.22385019	0.21933265	0.24958582	0.24591534	0.22703654	0.20752105	0.21961889	0.233182	0.21755569	0.22992469	0.20952031	0.23893116	0.20276211	0.21013004	0.23761393
0.23222195	0.20227569	0.20297247	0.21159355	0.20139998	0.21609914	0.20248313	0.22393662	0.26066223	0.23609599	0.22637683	0.27569139	0.23778383	0.22585545	0.23665193	0.21334584	0.2291383	0.19171385	0.22805776	0.20674086	0.20451355	0.23498638	0.20455995	0.20669034	0.17878011	0.22407453	0.22402108	0.22339407	0.21862932	0.2488424	0.24588147	0.22686292	0.20586638	0.21884491	0.23541528	0.21797007	0.22965916	0.2097044	0.23730199	0.20098585	0.21096739	0.23484021
0.2321492	0.20245327	0.20377906	0.21131052	0.20048308	0.21498343	0.20306781	0.22412556	0.26015165	0.23692715	0.22608426	0.27848205	0.24040458	0.22689873	0.23607889	0.21254362	0.23103264	0.19249792	0.2280148	0.2064096	0.20409827	0.23044215	0.20412247	0.20697182	0.17790182	0.22309533	0.2228512	0.223508	0.21903257	0.24919049	0.24591333	0.22652951	0.20575938	0.21732153	0.23511031	0.21673642	0.22884433	0.20770787	0.23767003	0.20106421	0.20935379	0.23692518
0.22756304	0.20009401	0.20141919	0.20771252	0.19677138	0.21184584	0.19797897	0.21875525	0.25359371	0.23145513	0.21991049	0.27597183	0.23683831	0.22620322	0.23917241	0.21258049	0.2369197	0.18947747	0.23185702	0.20933239	0.20507626	0.23602909	0.2052417	0.20733899	0.17711428	0.2219955	0.22033745	0.22115135	0.21778208	0.24547358	0.23955445	0.22196713	0.19841808	0.21392603	0.22572297	0.21696074	0.22644517	0.20879826	0.23764591	0.20115398	0.2071536	0.23305547
0.22894791	0.20082644	0.20181583	0.2102357	0.2007544	0.21435697	0.19926925	0.2205373	0.25565442	0.2322727	0.22125931	0.27891749	0.23526008	0.22824141	0.24189506	0.21299745	0.23370068	0.1898714	0.22746955	0.20761395	0.20365113	0.23162352	0.20364238	0.20628762	0.1767039	0.22167668	0.2204411	0.2215846	0.21722637	0.24508619	0.24054983	0.22236094	0.19946574	0.2133974	0.23064174	0.21589106	0.226834	0.21207809	0.23852926	0.20166442	0.20900142	0.23593305
0.22965859	0.20214298	0.20229614	0.20985883	0.19998261	0.2151365	0.20013188	0.22108059	0.25540957	0.23308913	0.22204638	0.27573964	0.2360636	0.23006344	0.23164037	0.21253985	0.23496889	0.19028507	0.231824	0.20900454	0.20355093	0.23344617	0.20362625	0.20687793	0.17798115	0.22163741	0.22031663	0.22122034	0.21614556	0.24565373	0.24075654	0.2227103	0.20050843	0.2130843	0.22871926	0.21555944	0.22718677	0.21166845	0.23897339	0.20254968	0.20855591	0.2346866
0.23007584	0.20257367	0.20157851	0.21075331	0.1990598	0.21406105	0.19980076	0.22250639	0.25640562	0.23308292	0.22181159	0.27602464	0.23890091	0.23091179	0.24085477	0.21215521	0.23101263	0.19008748	0.23118883	0.20802252	0.20336403	0.23295103	0.20347281	0.20606291	0.17669103	0.22111693	0.221063	0.22211842	0.21661215	0.24519001	0.2419835	0.22288105	0.2018225	0.21429729	0.23125713	0.21643823	0.22834601	0.21134555	0.23878297	0.20271	0.20998029	0.23455289
0.22930904	0.19996259	0.20152788	0.21050876	0.19890444	0.21449445	0.19962813	0.22162428	0.25614998	0.23360357	0.2222074	0.27960533	0.23767151	0.22708014	0.23925532	0.21290651	0.22854246	0.19010785	0.2302603	0.20815443	0.20394741	0.23335929	0.20397592	0.20645612	0.1763745	0.22018936	0.22144662	0.22206223	0.21580255	0.24476607	0.2424352	0.22368699	0.20189987	0.215692	0.23324457	0.21463396	0.22753167	0.20759073	0.23729599	0.20100048	0.20624496	0.23566444
0.2296204	0.20066026	0.20246562	0.21074985	0.19981247	0.21408665	0.19991995	0.22190751	0.25728145	0.23336491	0.22239867	0.27533996	0.23840655	0.22814506	0.23918365	0.21072359	0.22794673	0.18987222	0.22836833	0.20677105	0.20312704	0.23241851	0.20310803	0.20582938	0.1773285	0.22072525	0.22109419	0.22197226	0.21845849	0.24588382	0.24198289	0.22340208	0.20193411	0.21485162	0.2326287	0.21545553	0.22782739	0.2066561	0.23734477	0.2015036	0.2080913	0.23483929
0.2293853	0.200762	0.20324352	0.20992684	0.19898927	0.21295935	0.20021828	0.22199507	0.25728625	0.23383516	0.2234174	0.27551457	0.23730469	0.22590096	0.23380524	0.21199714	0.22941048	0.18958852	0.2275025	0.20790568	0.20333369	0.23117605	0.20336716	0.2057924	0.17673336	0.22018236	0.22106168	0.22254832	0.21670869	0.24597411	0.24211948	0.22380579	0.20097272	0.21496469	0.23139776	0.21542925	0.2276902	0.20700689	0.2372198	0.20237646	0.2089629	0.23571207
0.2299462	0.20037445	0.20306695	0.21055742	0.19852811	0.21449322	0.20045181	0.22325875	0.2578097	0.2350153	0.22327283	0.27515566	0.23891196	0.2263259	0.23606029	0.21196428	0.23205458	0.19111012	0.22909141	0.2081942	0.20239283	0.23159929	0.20245758	0.20591147	0.1765545	0.21963008	0.22202443	0.2242877	0.21880525	0.24880885	0.24533671	0.2266742	0.20376302	0.21728979	0.23682576	0.21482758	0.22746603	0.20568942	0.23628016	0.20230201	0.21042244	0.23639892
0.23033121	0.20046104	0.20259932	0.21103778	0.19841336	0.2150379	0.20091371	0.22314756	0.25807774	0.23483302	0.224196	0.27659383	0.2350525	0.22540358	0.23729689	0.21172157	0.23064065	0.19073036	0.22774816	0.20963916	0.20327908	0.23179688	0.20310478	0.20602039	0.17835191	0.22038713	0.22252923	0.22283778	0.21834691	0.24728681	0.24399729	0.22522159	0.20329519	0.21668351	0.23282079	0.21490724	0.22704995	0.20568547	0.23659164	0.2006283	0.20753933	0.23447773
0.23082314	0.20152761	0.20305067	0.21189831	0.20077793	0.21458031	0.20197119	0.22351985	0.25909436	0.23468603	0.22358702	0.27341652	0.2338489	0.22694533	0.23611803	0.21204551	0.23168454	0.1904666	0.23049718	0.20919354	0.20306146	0.2307613	0.20321967	0.2060824	0.17731071	0.22030243	0.22189297	0.22349524	0.21695267	0.24748005	0.24356166	0.22528778	0.20223238	0.21448527	0.23193811	0.2151117	0.22693253	0.20601584	0.23768154	0.20039977	0.21018808	0.23471594
0.23062995	0.2017927	0.2023109	0.21174826	0.20045625	0.2153571	0.20150961	0.22297262	0.25911057	0.23397438	0.22318588	0.2741825	0.22936681	0.22779104	0.2331779	0.21138933	0.22842903	0.19085251	0.2279453	0.20845962	0.20349847	0.23261109	0.20349653	0.20602965	0.17635158	0.22041337	0.22226851	0.22210638	0.21758358	0.24676748	0.24451903	0.22548403	0.20340301	0.21590303	0.23304316	0.21353498	0.22648102	0.20317514	0.2345414	0.20159227	0.20860416	0.23515846
0.23009342	0.20041688	0.20263687	0.2094515	0.19917604	0.21467917	0.19922453	0.22135836	0.25859547	0.2334438	0.22264396	0.27177256	0.23193175	0.22761391	0.23122469	0.21142973	0.23139903	0.18989281	0.22835019	0.20830809	0.20306493	0.23202753	0.20302652	0.20579517	0.17604256	0.22025131	0.22295471	0.22333531	0.21851167	0.24663047	0.2444374	0.2257518	0.20205231	0.21683989	0.2339296	0.21392828	0.22642787	0.20597395	0.23649462	0.20278957	0.20919408	0.23279321
0.23079391	0.20133621	0.20363848	0.21124677	0.20141467	0.21617171	0.20226224	0.22273013	0.25927272	0.23372455	0.22300331	0.27424946	0.23408829	0.22661805	0.23435418	0.21257995	0.23342171	0.19000779	0.22831102	0.2076119	0.20349382	0.23334198	0.20353191	0.20636287	0.17702407	0.2210751	0.2233564	0.22257255	0.21908471	0.24723978	0.2449757	0.22570166	0.20277195	0.21596892	0.2344697	0.21313533	0.22644813	0.20590967	0.23487179	0.20062634	0.20885465	0.23166588
0.23027478	0.20076452	0.20350569	0.21064734	0.199434	0.21424074	0.20174289	0.22206376	0.25911403	0.23368527	0.22286537	0.27620941	0.23312232	0.22699206	0.23168691	0.21023002	0.23350891	0.1910758	0.2277934	0.20929596	0.20272699	0.23192798	0.2027716	0.20608954	0.17594008	0.21995832	0.22218296	0.22230995	0.21731636	0.24672759	0.24348129	0.22435176	0.20237923	0.21403933	0.23275472	0.21346053	0.22613332	0.20537266	0.23376676	0.200679	0.20936105	0.23263486
0.23038061	0.199847	0.20078318	0.20874605	0.20016199	0.21423893	0.19919395	0.22239806	0.25988415	0.23385352	0.22285697	0.27454364	0.23314777	0.22815606	0.23584966	0.21337685	0.2368861	0.19283117	0.22885667	0.20650934	0.20379886	0.22896868	0.20379427	0.2060957	0.17689398	0.22001223	0.22234848	0.22219914	0.21748413	0.24612164	0.24380916	0.2253831	0.20064561	0.21618465	0.2344792	0.2159856	0.22638914	0.20667699	0.23584867	0.20146485	0.20947951	0.23253475
0.23116641	0.20207715	0.2026518	0.20895474	0.20078778	0.21349044	0.20086384	0.22240072	0.25969937	0.23368081	0.22323547	0.27191994	0.23490196	0.22490898	0.23371111	0.21219383	0.23485366	0.19171005	0.22863056	0.20898044	0.20270947	0.22776189	0.20264494	0.20537028	0.1768451	0.21975966	0.22197638	0.22240615	0.21597181	0.24657744	0.24343865	0.22510102	0.1997239	0.21470314	0.23108503	0.2154858	0.22718388	0.20699391	0.23511596	0.20288736	0.20908695	0.23750296
0.23014733	0.20009406	0.20293717	0.21011434	0.19895375	0.21357793	0.20014028	0.22194381	0.25968406	0.23332269	0.2232973	0.27321026	0.23581786	0.22581433	0.23177567	0.21159375	0.23496698	0.19080174	0.22910029	0.20851207	0.20188735	0.2309413	0.20202856	0.20603752	0.17666714	0.21988058	0.22241129	0.22234789	0.21710177	0.24647257	0.24342747	0.22518092	0.20210055	0.21526697	0.23361412	0.21561165	0.2271827	0.20614247	0.23521616	0.20206694	0.21182612	0.23471113
0.23113467	0.20034799	0.203192	0.21019617	0.1985552	0.21516278	0.20067753	0.22247349	0.26039425	0.23393978	0.22335355	0.27458549	0.23392937	0.2283639	0.23528056	0.21329898	0.23683123	0.19368397	0.22740635	0.20672978	0.20193812	0.22959152	0.20200941	0.20474504	0.17481793	0.21928993	0.2212189	0.22289762	0.21571724	0.24502203	0.24361663	0.22423077	0.20131876	0.21510082	0.23392038	0.21489462	0.22730307	0.20567721	0.23641896	0.20202689	0.21007596	0.2340207
0.23118979	0.20132963	0.20327604	0.21066613	0.19956899	0.21464497	0.20068036	0.221687	0.26027945	0.23417413	0.22454442	0.27434835	0.23572217	0.22744429	0.23271486	0.21238409	0.23389269	0.19379669	0.22724068	0.20782752	0.20240037	0.22992837	0.2024591	0.20566128	0.17529094	0.21875353	0.22143875	0.22287184	0.21641104	0.24538495	0.2437326	0.22426471	0.20133507	0.21405104	0.23370919	0.21464109	0.22626929	0.20566168	0.23471424	0.2005074	0.20613867	0.23341726
0.23058699	0.20027022	0.20326363	0.20921442	0.19799294	0.2144386	0.20010613	0.22294684	0.25987068	0.23412177	0.22398269	0.27477598	0.23413624	0.22711582	0.23979411	0.21185341	0.23163339	0.19134942	0.22913551	0.20690286	0.20277081	0.23031309	0.20284452	0.205046	0.1767862	0.22019003	0.22212306	0.22176433	0.21484949	0.24459499	0.24278459	0.22406545	0.20123687	0.21418066	0.23291175	0.21507345	0.2272532	0.2060615	0.2353088	0.20233636	0.21056147	0.23457187
0.22997802	0.19990236	0.20193191	0.2107566	0.19941789	0.21384548	0.20113353	0.22243355	0.26009101	0.23381564	0.22377026	0.27106801	0.23618189	0.22822091	0.23281857	0.21126018	0.23288217	0.19261807	0.22779763	0.20919541	0.20282568	0.2328835	0.20282727	0.20571481	0.17853883	0.21887282	0.22221392	0.22137539	0.21477555	0.24462301	0.24212432	0.22375946	0.19948113	0.2135344	0.23078266	0.21477634	0.22659649	0.20546444	0.23427548	0.20127343	0.2102211	0.23521963
0.23051509	0.20022516	0.20162074	0.21103097	0.19854711	0.21462458	0.19979018	0.22270651	0.26069099	0.23503925	0.22462757	0.27681056	0.23423021	0.22721933	0.23416318	0.21206431	0.2349695	0.19261642	0.22698055	0.20704418	0.20302656	0.22892655	0.20303024	0.20483254	0.17595986	0.21922371	0.22170696	0.22280131	0.21545474	0.24640901	0.24429299	0.22578023	0.20257463	0.21570002	0.23399396	0.21567275	0.22730796	0.20618178	0.23653272	0.20149541	0.20934045	0.23367259
0.23024128	0.19993402	0.20109758	0.21022755	0.19875482	0.21332437	0.19998637	0.22181784	0.25924641	0.23408797	0.22496061	0.27453879	0.23506916	0.22842908	0.23481789	0.2129119	0.23307408	0.19386876	0.22824226	0.20707327	0.2025519	0.22873323	0.20259516	0.20490363	0.17589545	0.21876074	0.22239083	0.22301245	0.21426974	0.24546036	0.24460162	0.22593711	0.20336233	0.21671653	0.23544003	0.21497223	0.22690701	0.20568246	0.23386472	0.20190632	0.21066074	0.23391525
0.2300501	0.20035118	0.20211102	0.20977999	0.19993772	0.21387863	0.20031652	0.22228599	0.25982827	0.23458563	0.22460599	0.27292076	0.23413906	0.22571687	0.23291986	0.21252786	0.2303078	0.19296888	0.22711936	0.20654735	0.20246495	0.23126009	0.2025506	0.20492215	0.1768464	0.21883969	0.22201845	0.22286345	0.21558723	0.24570271	0.24404009	0.22475018	0.20125468	0.2166359	0.23527046	0.21585482	0.22746986	0.20300944	0.23417947	0.20053601	0.21137661	0.23222566
0.22969432	0.2001096	0.20154974	0.20988184	0.20090595	0.21486184	0.19889468	0.22230004	0.25949222	0.23403642	0.22458784	0.27469528	0.23408644	0.22641897	0.2321852	0.21169104	0.23299946	0.19309168	0.22881103	0.20579323	0.20184487	0.22764076	0.20179452	0.2040747	0.17748447	0.21884786	0.22229092	0.22195864	0.21530353	0.24593662	0.2431553	0.22543554	0.20240499	0.21435952	0.23425382	0.21459761	0.22653775	0.20490171	0.23523144	0.2017498	0.20918341	0.23415996
0.22940134	0.19971123	0.20203663	0.20941959	0.19990399	0.21267457	0.19851667	0.22110303	0.25919598	0.23431443	0.22422202	0.27243215	0.23371634	0.22637767	0.23193958	0.21181451	0.2325045	0.1911328	0.22648771	0.2064634	0.20248452	0.23054454	0.20247875	0.20399992	0.1758382	0.21854483	0.22170234	0.22239245	0.21483468	0.24653882	0.245379	0.22627591	0.20246367	0.2166058	0.23564106	0.21471536	0.2266348	0.20546354	0.23279554	0.20052233	0.20711109	0.23241092
0.2292666	0.19982228	0.20056911	0.20941432	0.19805141	0.21295531	0.19851102	0.22242045	0.25966942	0.23400818	0.22425193	0.27345836	0.23510261	0.22773387	0.2369826	0.21246918	0.23174547	0.19178247	0.22739764	0.20625059	0.20318967	0.22998039	0.20337868	0.20505854	0.17671922	0.21793081	0.22201613	0.2216716	0.21581064	0.2451224	0.24304405	0.22451481	0.2019082	0.21495588	0.23454875	0.21491107	0.22635059	0.20367049	0.23364635	0.20102423	0.20950186	0.2348249
0.22974925	0.19986475	0.20042829	0.21144111	0.19813	0.21446389	0.19981848	0.22292408	0.25965005	0.23430389	0.22468187	0.27153742	0.23259252	0.22771348	0.23585381	0.21242037	0.23115824	0.1923282	0.22684927	0.20821702	0.20209505	0.23330864	0.20214577	0.2051103	0.1760243	0.21889485	0.22213779	0.2220725	0.21581572	0.2455699	0.24373962	0.2256044	0.20231299	0.21449445	0.2343577	0.21460131	0.22633015	0.20539843	0.2326078	0.20115766	0.20840727	0.2328148
0.23009597	0.19866692	0.20114729	0.20863573	0.19876602	0.2128772	0.19965634	0.22240281	0.25998822	0.23456858	0.22612707	0.27178887	0.23197186	0.22879101	0.23568235	0.2117417	0.23537834	0.1925309	0.22547987	0.20687412	0.2025868	0.22956513	0.20274675	0.2046489	0.1764483	0.21810739	0.22096798	0.22212441	0.2146664	0.24650471	0.24344969	0.22494505	0.20200802	0.21468553	0.23392415	0.21374102	0.2254933	0.20441568	0.2335076	0.20175654	0.21012913	0.23217462
0.22868311	0.19828823	0.20063744	0.20969357	0.19794053	0.21256515	0.19863011	0.22082591	0.25887841	0.23371492	0.22630879	0.27454597	0.23477851	0.22623129	0.23519568	0.2112488	0.23360066	0.19244093	0.22845817	0.20835604	0.20256312	0.22770664	0.2024966	0.2052162	0.17559172	0.21778466	0.22201657	0.22143935	0.21565178	0.24511711	0.24332421	0.2248856	0.20030779	0.21527834	0.23209925	0.21471265	0.22575165	0.20343672	0.23494913	0.20079708	0.20935526	0.23152636
0.22938895	0.19974524	0.20098402	0.20935303	0.19722517	0.21283504	0.19856636	0.22292751	0.25939351	0.23353751	0.2262847	0.27163014	0.23262115	0.22735596	0.23389843	0.21243882	0.23116063	0.19329105	0.22710048	0.20451668	0.20217998	0.22790967	0.20226176	0.2046638	0.17471033	0.21724726	0.2212873	0.22139391	0.21644795	0.24492782	0.24290806	0.22535951	0.20078354	0.21550375	0.23363136	0.21447708	0.22528496	0.20335406	0.23236935	0.20096238	0.20895219	0.23318198
0.22833179	0.19987585	0.20185722	0.20986238	0.19794011	0.21221147	0.19739433	0.22093813	0.2588591	0.23427029	0.22647424	0.27318949	0.23349361	0.23042871	0.23350921	0.21180063	0.23075594	0.19201364	0.22572108	0.20611566	0.20222196	0.22850777	0.20222461	0.20383787	0.17464243	0.21640693	0.2214528	0.22117856	0.21501388	0.24523494	0.24328405	0.22518842	0.20153688	0.21670596	0.23409857	0.21421367	0.22517675	0.20513754	0.23487554	0.20239079	0.21043037	0.23137061
0.22868335	0.20023488	0.20073171	0.21021874	0.19815633	0.21210052	0.19913451	0.22159585	0.25875741	0.2341356	0.22784714	0.27573219	0.23580545	0.22728641	0.23675409	0.21376394	0.23259832	0.19123496	0.22461535	0.20702544	0.20138335	0.22830029	0.20138937	0.20333965	0.17395522	0.21657352	0.22065549	0.22207859	0.21523938	0.24497993	0.24301076	0.22500281	0.20153992	0.21498406	0.23312706	0.21454883	0.2250015	0.20359088	0.23457804	0.20067501	0.2088092	0.23180498
0.22825676	0.19842817	0.20071648	0.20980778	0.19740953	0.21083301	0.19851692	0.2208233	0.25855038	0.23401751	0.22847211	0.27615625	0.23285036	0.22607549	0.23336329	0.21157636	0.23034711	0.19310549	0.22599958	0.20857319	0.20177646	0.2325286	0.20185119	0.20474732	0.17484333	0.21733925	0.22303142	0.22089991	0.21453016	0.24421129	0.24332002	0.22514743	0.2004784	0.21480227	0.23253533	0.21433756	0.22603014	0.20488806	0.23345004	0.20127246	0.2098825	0.23215601
0.22817363	0.19856517	0.1999204	0.20939165	0.19710772	0.21316026	0.19785932	0.22165565	0.25873795	0.23381683	0.22797604	0.27524427	0.23266318	0.22924733	0.23900875	0.21247198	0.23352216	0.19095416	0.22700514	0.20620587	0.20148234	0.22656299	0.20150369	0.20387085	0.1751453	0.21588306	0.22151189	0.22147237	0.21524245	0.24382688	0.24338968	0.22461486	0.20211719	0.21619073	0.23351397	0.21432249	0.22494672	0.20387402	0.23548879	0.20138538	0.21060476	0.23266952
0.22857423	0.19953652	0.20197685	0.21025379	0.1974556	0.21205044	0.20022474	0.22164884	0.25879446	0.23371382	0.22936361	0.27360255	0.23213546	0.22717804	0.23306322	0.21133965	0.23281692	0.19273369	0.22680897	0.20637143	0.20176579	0.22867161	0.20180503	0.2046061	0.17519334	0.21645239	0.22353882	0.22087429	0.2150477	0.24452405	0.24330212	0.22535558	0.20198853	0.21602498	0.23211844	0.21442907	0.22591284	0.20452921	0.23473613	0.20140149	0.20834713	0.23104006
0.22823961	0.1996381	0.20149308	0.2094007	0.19794726	0.21271297	0.19890571	0.22218464	0.25868464	0.23367369	0.22925211	0.27271187	0.23446819	0.22677638	0.23538075	0.21045151	0.23065296	0.19182029	0.22607179	0.20698167	0.20249088	0.22999772	0.20255435	0.20402013	0.17539452	0.2168052	0.22319439	0.22096446	0.21466565	0.24499546	0.24365811	0.22511189	0.20234118	0.2153044	0.23332636	0.21510358	0.22498451	0.20235445	0.2322951	0.20184745	0.20711616	0.23061667
0.22865681	0.19961712	0.2016816	0.20999318	0.19927295	0.21403322	0.19884646	0.22275075	0.25917795	0.23315574	0.22842805	0.27031228	0.2312897	0.22756538	0.23349188	0.2095788	0.22987188	0.19259922	0.22562577	0.20542865	0.20151593	0.22695994	0.20147485	0.20500989	0.17526099	0.21531461	0.22307025	0.22088397	0.21588622	0.24493062	0.24296127	0.22425525	0.20124514	0.21595342	0.23363601	0.21400243	0.22517841	0.20385171	0.23218521	0.20204371	0.20857151	0.2329354
0.22779144	0.19785865	0.20025676	0.20953423	0.19748583	0.21178649	0.19857894	0.22102736	0.25911069	0.23299986	0.22913396	0.27447042	0.23617521	0.22716489	0.2340169	0.20985119	0.23122567	0.19018117	0.22651204	0.2068381	0.20268731	0.22986676	0.20263824	0.20439509	0.17551424	0.21681142	0.22261721	0.22070576	0.21459009	0.24339975	0.24201497	0.22459079	0.2006692	0.2148903	0.23161002	0.21421176	0.22505854	0.20279194	0.2328351	0.20090024	0.20940398	0.23230854
0.22919202	0.19963694	0.20109561	0.20947593	0.19805503	0.21151467	0.19895655	0.22131819	0.25965551	0.23330612	0.22945113	0.27124244	0.23251013	0.22754829	0.2345119	0.21079697	0.22997531	0.19177665	0.22626659	0.20736468	0.20202355	0.2275943	0.20196392	0.20434737	0.17561182	0.21550621	0.2226976	0.22085153	0.21479951	0.24467185	0.24278601	0.2248819	0.20181629	0.21521969	0.23182185	0.21395627	0.22543955	0.20305806	0.23396263	0.20091867	0.20876668	0.23092467
0.2285013	0.198882	0.20165768	0.21004575	0.19842732	0.21193494	0.19763705	0.22155897	0.25940889	0.23289904	0.23030788	0.27366465	0.23310158	0.22739236	0.23265612	0.20943944	0.2280823	0.18992329	0.22458224	0.20545627	0.2017483	0.22912396	0.20168711	0.20425208	0.17468202	0.21532753	0.22334675	0.2189718	0.21344545	0.24277005	0.24206455	0.22417766	0.19989325	0.21357462	0.23013745	0.21391086	0.22462521	0.20315705	0.23312075	0.20055875	0.20946859	0.23122507
0.22870472	0.19841321	0.2005769	0.20985758	0.19891676	0.21213101	0.19817515	0.22168934	0.26032594	0.23282166	0.23032334	0.27258322	0.23021388	0.22742078	0.23290297	0.21084423	0.22946644	0.19170307	0.22777729	0.20824356	0.20121379	0.23063463	0.2013115	0.20379122	0.17415421	0.21529244	0.22330576	0.22092271	0.21505702	0.24325038	0.243379	0.22466169	0.20193781	0.21546967	0.23394343	0.2129745	0.22490664	0.20256384	0.23199496	0.20108034	0.20916231	0.23003429
0.22777209	0.19855109	0.20030078	0.20850636	0.19781251	0.2117492	0.19749917	0.22090368	0.26026025	0.23195599	0.23040679	0.26983517	0.23085916	0.222111	0.23194303	0.20931944	0.22889841	0.18928204	0.22669053	0.20614934	0.20161772	0.22644855	0.20159566	0.2041433	0.1755162	0.21560647	0.22212809	0.22091128	0.21345337	0.24319677	0.24214163	0.22467628	0.20152576	0.21597466	0.23182541	0.21338193	0.2242942	0.20113066	0.23196463	0.20089155	0.20776059	0.22967207
0.2282677	0.1982237	0.20053519	0.20809163	0.19771339	0.2128042	0.19779204	0.22202644	0.26016715	0.23224761	0.23138125	0.2711305	0.23141678	0.22462024	0.23195852	0.21066214	0.22935627	0.1893387	0.22654252	0.206255	0.20152864	0.22824693	0.201487	0.20374036	0.17581281	0.21560603	0.22296968	0.22000962	0.21304497	0.24413784	0.24161857	0.22375324	0.20005049	0.21388659	0.22928667	0.21337916	0.22441296	0.2013844	0.22956733	0.1997111	0.20843442	0.23042516
0.22832382	0.19872254	0.19928047	0.20903656	0.19776927	0.21073164	0.19706914	0.22124659	0.26077422	0.23205553	0.23129973	0.27134919	0.2342795	0.22464466	0.23354088	0.21040837	0.22782201	0.19230118	0.22609214	0.20607451	0.20214376	0.2274144	0.20214932	0.20351513	0.1737977	0.21442169	0.22241604	0.2200955	0.21239831	0.24322489	0.24268842	0.22465017	0.20021877	0.21430537	0.23032552	0.21337827	0.22383723	0.2024487	0.23255119	0.20133352	0.20921527	0.23033056
0.22887914	0.2003751	0.20136198	0.20826517	0.19603962	0.21290794	0.19982305	0.221806	0.26111767	0.23273	0.231022	0.2686072	0.23427495	0.22218134	0.23627041	0.21030127	0.23091151	0.19131729	0.22588852	0.20611596	0.20111193	0.22879133	0.20121196	0.20318909	0.17660303	0.21426643	0.22308971	0.22043976	0.21511328	0.24297646	0.24152336	0.22478586	0.20190021	0.21500354	0.22897525	0.21377511	0.22461572	0.20335971	0.23214719	0.20149469	0.20931095	0.2312925
0.22822879	0.19588353	0.19944078	0.2083326	0.19921184	0.2115978	0.19827956	0.22020745	0.26017308	0.23228417	0.23157883	0.27369598	0.23227388	0.22677357	0.22894613	0.21028714	0.23127596	0.19161704	0.22622198	0.20524395	0.20135641	0.22740239	0.20141469	0.20288953	0.17327873	0.21362843	0.22123677	0.22030298	0.21305403	0.24398035	0.24220628	0.22494106	0.20283704	0.21573555	0.23244359	0.21344949	0.22417466	0.2020434	0.23006503	0.20000213	0.20687017	0.23055249
0.22887491	0.19869451	0.20064183	0.20983316	0.19893417	0.21191806	0.19897777	0.22151262	0.26039627	0.23229289	0.23199016	0.26886284	0.23002337	0.22554563	0.2281179	0.21076937	0.23172861	0.19010566	0.2265138	0.205963	0.20041832	0.22692007	0.20031308	0.20247336	0.17370056	0.21375567	0.22236373	0.22015819	0.21471049	0.24247275	0.24286279	0.22413571	0.20092349	0.21468031	0.2310081	0.21248814	0.22414124	0.20281738	0.23165762	0.20070209	0.20902336	0.22927755
0.22813594	0.19757009	0.20063645	0.20933139	0.19770016	0.21226026	0.19713748	0.22234067	0.25981146	0.23111461	0.23303854	0.26825604	0.23259358	0.22537838	0.23536997	0.21036558	0.23025441	0.19141777	0.22634128	0.20498298	0.19986504	0.22706363	0.19987759	0.20259085	0.17372362	0.21286538	0.22154588	0.22033325	0.21524417	0.24379215	0.24239452	0.2254262	0.20269743	0.21407039	0.23291507	0.21248716	0.22364882	0.20183122	0.2311929	0.19951589	0.20753297	0.23171271
0.22818886	0.1981381	0.1997969	0.20844522	0.19628653	0.21101914	0.19770876	0.22132786	0.2600688	0.23115636	0.23341012	0.27139401	0.22830518	0.22571163	0.23407149	0.2081067	0.23276354	0.19008882	0.22361322	0.20333946	0.2002158	0.22641404	0.2002621	0.20260276	0.17271984	0.2132923	0.22052267	0.21930407	0.21489963	0.24151349	0.24146143	0.2241931	0.20035931	0.21397687	0.22972147	0.21296394	0.22344857	0.20268448	0.22889119	0.20012496	0.20631665	0.22907528
0.2280328	0.19766344	0.19927187	0.20867357	0.19591284	0.21167077	0.19676299	0.2212103	0.2602163	0.23145734	0.23419432	0.27100426	0.2294466	0.22426152	0.23376882	0.20979331	0.23294634	0.19357625	0.22597076	0.20391156	0.20111272	0.2286839	0.20115049	0.20241462	0.17550181	0.21326071	0.22175562	0.21992128	0.21286809	0.24221645	0.24185145	0.22438267	0.20076914	0.21476309	0.23209254	0.21248482	0.22299322	0.20118754	0.22872812	0.19837901	0.20693244	0.2298227
0.22864325	0.19780375	0.19944611	0.20937654	0.19631821	0.21239845	0.19791308	0.22021553	0.26025933	0.23194985	0.23387071	0.27144256	0.23153138	0.22622219	0.23003592	0.21109118	0.2340305	0.19193324	0.22536322	0.20480798	0.19928536	0.22666371	0.19933474	0.20247544	0.1737535	0.21274799	0.22130528	0.21968071	0.21435741	0.24258435	0.24170421	0.22449008	0.20007041	0.21445315	0.23293962	0.21202488	0.2235961	0.19997384	0.22997157	0.19900101	0.2089583	0.22999655
0.2274583	0.19737382	0.19784521	0.20853357	0.19696692	0.21136305	0.19685808	0.22220501	0.25999689	0.23175232	0.23353812	0.26885766	0.22786841	0.22369844	0.23192286	0.20895183	0.23303993	0.19114341	0.22642483	0.20353518	0.19922459	0.22867306	0.19916399	0.20168933	0.17230286	0.21228047	0.22193912	0.2192198	0.21233827	0.24174125	0.24039182	0.22287098	0.20011126	0.21367274	0.22995991	0.21335866	0.22370459	0.20153804	0.23096374	0.19937783	0.20763308	0.23140216
0.22724937	0.19632581	0.19848496	0.20687608	0.19570997	0.21041581	0.19589821	0.21966718	0.25958273	0.23137033	0.23394147	0.26827013	0.22894481	0.22381955	0.23129423	0.21043879	0.23196685	0.19136705	0.22546126	0.2050586	0.20030095	0.22588392	0.20041586	0.20139648	0.17397125	0.21236192	0.22154807	0.21835439	0.21205378	0.24208058	0.24115726	0.22338603	0.19912767	0.21226117	0.23127353	0.21212779	0.2232203	0.20145339	0.23272309	0.20011991	0.20527892	0.23204844
0.22723004	0.19621573	0.19883898	0.2079979	0.19675611	0.20989569	0.19697455	0.22088788	0.25971118	0.23182295	0.23381633	0.27029067	0.23123808	0.22745633	0.23618536	0.20934947	0.23156498	0.19262162	0.22487003	0.20472845	0.19928509	0.22452036	0.19927639	0.20236088	0.17252018	0.21226658	0.22117025	0.21975265	0.21203637	0.24171567	0.24114749	0.22357582	0.20020905	0.21191849	0.230011	0.2128512	0.2228819	0.20190485	0.23017444	0.1988647	0.20731986	0.22996165
0.22711913	0.19645825	0.1984908	0.20774183	0.19516812	0.21146266	0.19692652	0.22050601	0.26000589	0.23102811	0.23356965	0.26982874	0.22358257	0.2269904	0.23186466	0.20993635	0.2339464	0.1912618	0.22487471	0.20295544	0.19974531	0.22706412	0.19978666	0.20250487	0.17447498	0.21232542	0.22200884	0.21892852	0.21183065	0.24297126	0.24153692	0.22365703	0.20025346	0.21226811	0.22946587	0.21233532	0.22257504	0.20005663	0.23044474	0.1980352	0.20795642	0.2305546
0.22786678	0.19762444	0.19895892	0.20802039	0.1959579	0.21101193	0.19802409	0.22145773	0.26091227	0.23040074	0.23482594	0.26766372	0.22772917	0.22524486	0.22944812	0.20916781	0.22937107	0.19104211	0.22514746	0.20541875	0.19990498	0.22699425	0.19997619	0.20268229	0.17401388	0.21207778	0.22186685	0.220016	0.21318588	0.24176583	0.24069613	0.2227287	0.19928372	0.21413887	0.22927797	0.21217076	0.2225458	0.1995247	0.22928023	0.19824292	0.20748933	0.22745799
0.22811359	0.19725506	0.1994475	0.20691104	0.19538502	0.21127494	0.19779877	0.22167502	0.2603761	0.23067862	0.2348216	0.26948714	0.23049113	0.22649059	0.23583029	0.2092198	0.231144	0.19237667	0.22508514	0.20508598	0.20026523	0.22616063	0.20014153	0.2015536	0.17346443	0.21183768	0.22255714	0.22004144	0.21206242	0.24201447	0.24190162	0.22355194	0.20144677	0.21436098	0.22968747	0.21272257	0.22213756	0.19998115	0.22918697	0.19907041	0.20803042	0.23105933
0.22763902	0.19704063	0.19841436	0.20881534	0.19697365	0.21092147	0.19688241	0.22047837	0.26049384	0.23142172	0.23537016	0.27134413	0.22918692	0.2283611	0.22892147	0.20974511	0.23444973	0.1907692	0.22465824	0.20338818	0.199809	0.22502391	0.19972573	0.20147797	0.17313413	0.21109383	0.2203138	0.2191072	0.21350826	0.24122527	0.24179591	0.22406147	0.19968721	0.21351671	0.23135246	0.21261527	0.22185513	0.19901732	0.22967145	0.19899733	0.20659581	0.22766481
0.22653708	0.1967431	0.19820793	0.20866667	0.19632651	0.21062532	0.19591802	0.22081816	0.26030976	0.23009655	0.23496549	0.26864433	0.2317313	0.22671205	0.22882558	0.20862684	0.23029366	0.1910468	0.22434217	0.2037165	0.198575	0.2248939	0.19866544	0.2015813	0.17328632	0.2110243	0.22224756	0.2188753	0.21242851	0.24161273	0.24055594	0.2239404	0.19879469	0.21273534	0.22729991	0.21206897	0.2215393	0.20100471	0.23119803	0.19842361	0.20718426	0.22894977
0.22525783	0.19520974	0.19604063	0.20752396	0.19283415	0.20841703	0.19484389	0.21804696	0.25677121	0.22910868	0.22650225	0.26862061	0.22766209	0.22392176	0.23099859	0.20641071	0.22789136	0.19102019	0.22262852	0.20207396	0.19761093	0.22580932	0.19764256	0.20125651	0.17126493	0.20907098	0.21874322	0.21642716	0.21035074	0.2378048	0.23628929	0.21954031	0.19338335	0.20753862	0.22086442	0.21109174	0.22038251	0.19907399	0.22918662	0.19768147	0.20554279	0.22590324
0.22697729	0.19601481	0.19818793	0.20771165	0.19427769	0.20996982	0.19666824	0.21988523	0.25794634	0.22865941	0.22782607	0.26703188	0.22680295	0.22540663	0.22849341	0.20801148	0.22786388	0.18960802	0.22463909	0.20181137	0.19881882	0.22498158	0.19898559	0.20116365	0.1721486	0.21023695	0.21999794	0.21734169	0.21114607	0.23987968	0.23864132	0.22140791	0.19725715	0.20997602	0.22306859	0.21242127	0.22128785	0.19894835	0.22872524	0.19679919	0.20376799	0.22693035
0.2258582	0.19499329	0.19655627	0.20717962	0.19336215	0.2095079	0.19442794	0.21890536	0.25802353	0.22895926	0.22784141	0.27144325	0.22764243	0.22497635	0.23080613	0.20703647	0.22880638	0.18925777	0.22613475	0.2019093	0.19814312	0.22288547	0.19820197	0.20065063	0.17236285	0.20915231	0.22041382	0.21736646	0.21072346	0.23905666	0.23859228	0.22085871	0.19708405	0.20906843	0.2235591	0.21126089	0.22096649	0.19819912	0.23051414	0.19709495	0.20537964	0.2295603
0.22595279	0.19503194	0.19696379	0.20645474	0.19522572	0.20984276	0.19512239	0.21982364	0.25828746	0.22879446	0.22825947	0.2659618	0.22724168	0.22501732	0.22574565	0.20677072	0.22649384	0.18967681	0.22523151	0.20373841	0.19950111	0.22652586	0.19953977	0.20113313	0.17133279	0.20923831	0.21989691	0.21753865	0.2120911	0.23942974	0.23971337	0.22191775	0.19801052	0.2105699	0.22373949	0.21201915	0.22120567	0.19852243	0.22972906	0.19558533	0.20499584	0.22924165
0.22594742	0.19469741	0.19679451	0.20771123	0.19317725	0.20964001	0.19497387	0.22022399	0.25842378	0.22865695	0.22825497	0.2676011	0.2272772	0.22315361	0.22334521	0.20684648	0.22524494	0.1878614	0.22548287	0.2018825	0.19831033	0.22440021	0.19853094	0.20149401	0.17208816	0.20951614	0.21999739	0.21774836	0.21005973	0.23989989	0.23991492	0.22255608	0.19905956	0.21051173	0.22644901	0.21030684	0.2201491	0.19823778	0.22782269	0.19538081	0.20317356	0.22857778
0.22602689	0.19445601	0.19702724	0.20643829	0.19496289	0.2080346	0.19419676	0.21949655	0.25836116	0.22885725	0.22828013	0.26684216	0.22219145	0.22376111	0.22871833	0.20669469	0.22660621	0.18967545	0.22635594	0.20320572	0.19819893	0.2245578	0.19826561	0.20063508	0.17119521	0.20960341	0.22105555	0.21767683	0.21251392	0.24015306	0.23843066	0.22182994	0.1982837	0.21092691	0.22462738	0.21090522	0.22128105	0.19681861	0.22931951	0.19669439	0.2036033	0.23110646
0.2261695	0.19452101	0.19740565	0.2084973	0.19649139	0.20934774	0.19549112	0.22020061	0.25844005	0.22863849	0.22817454	0.26777971	0.22629933	0.22606541	0.22551954	0.20623317	0.22716874	0.18793574	0.2251462	0.20113616	0.19830564	0.22366793	0.19837824	0.20096149	0.17164232	0.20881039	0.22091317	0.21744895	0.21056537	0.23995633	0.23918782	0.22116888	0.1989513	0.20959714	0.22441797	0.21080358	0.22027442	0.19699943	0.22733563	0.19613594	0.20460963	0.22602107
0.22591898	0.19467083	0.1975062	0.20647217	0.19440904	0.20901041	0.19634284	0.21953669	0.25956711	0.2282692	0.22900978	0.26737535	0.22500041	0.22223213	0.22952317	0.20644519	0.22694024	0.18743692	0.22571437	0.20346676	0.19841164	0.22352536	0.19853914	0.20095237	0.17265826	0.20887391	0.22169918	0.21742196	0.21065225	0.24057643	0.23941705	0.22195661	0.19730006	0.21065627	0.22469673	0.21358684	0.22111081	0.199506	0.22953859	0.19774108	0.20502365	0.22764961
0.22588263	0.19635034	0.19721363	0.20717871	0.19473018	0.20894676	0.19649124	0.22093309	0.2596119	0.22898537	0.22927649	0.26556686	0.22890808	0.22375272	0.22901431	0.2056182	0.22782044	0.18989518	0.22396788	0.20299047	0.19864587	0.2230601	0.19854826	0.2015191	0.17196964	0.21004751	0.22154745	0.21789329	0.2111887	0.23994975	0.23949067	0.22186194	0.19831958	0.21343079	0.22533749	0.21192813	0.22108996	0.19953404	0.22953649	0.19830394	0.2057741	0.22875872
0.22549741	0.19414183	0.19578019	0.20582062	0.19166282	0.20895317	0.19558156	0.21933401	0.2585454	0.22907056	0.22919233	0.26959306	0.22579043	0.22349066	0.22985145	0.20725289	0.23103496	0.18888012	0.22518559	0.20319901	0.19861718	0.22344024	0.19851954	0.20137203	0.17308886	0.21055339	0.22240187	0.21717075	0.2098792	0.23961537	0.23907985	0.22223957	0.19967964	0.21072066	0.22726753	0.21137966	0.22139096	0.19895662	0.23057443	0.19857281	0.2045977	0.23192954
0.225859	0.19411385	0.1969963	0.20781384	0.19429131	0.209684	0.19391596	0.21941195	0.25968915	0.22932929	0.22936502	0.27076238	0.22765553	0.22379023	0.23226564	0.20760864	0.22626257	0.19105464	0.22355467	0.20096664	0.1980184	0.22340094	0.19813748	0.20176162	0.17267205	0.20947868	0.22104235	0.21656512	0.21061981	0.23805723	0.23886706	0.22142218	0.19855586	0.21015534	0.22541536	0.21191207	0.22110352	0.19909069	0.23081094	0.19879605	0.20748605	0.22961208
0.22648709	0.19598161	0.19714068	0.20671006	0.19540493	0.2092478	0.19603616	0.22012515	0.25966194	0.22845727	0.22933382	0.26929975	0.22732715	0.22513372	0.23392026	0.20704024	0.22755328	0.18999903	0.22257395	0.20283049	0.19897999	0.22535072	0.19892249	0.20147653	0.17097847	0.20927137	0.22238013	0.21703283	0.21257372	0.23961453	0.23978905	0.2217173	0.1990307	0.21150471	0.22673622	0.21274151	0.22175109	0.19837858	0.22854669	0.1970399	0.20625731	0.23044625
0.22634928	0.19356029	0.19720855	0.20642051	0.19499286	0.20891306	0.19571137	0.22058769	0.25957566	0.22908604	0.22930036	0.26680043	0.22570999	0.2268822	0.22647929	0.20709306	0.22593883	0.18931535	0.22154129	0.20191997	0.19838654	0.22532311	0.19841482	0.20159706	0.17261176	0.2091703	0.22067921	0.21783997	0.20941764	0.23894787	0.23859151	0.22201866	0.19917484	0.21221821	0.22736211	0.2123732	0.22141278	0.19829567	0.23028529	0.1986004	0.2066946	0.22783187
0.22670999	0.19316961	0.1959168	0.20554525	0.19507138	0.20809658	0.19585264	0.21933816	0.25999984	0.22902139	0.22989075	0.26981586	0.22763872	0.22447482	0.22801445	0.20644245	0.22897847	0.18991029	0.22379659	0.20141414	0.19884737	0.22378711	0.19879301	0.20044728	0.17100126	0.20882514	0.22143458	0.21713166	0.21231116	0.24017455	0.23922233	0.22216086	0.19944809	0.21294543	0.2275279	0.21308926	0.22099654	0.20036806	0.23004918	0.19567253	0.20538591	0.23015198
0.22551963	0.19491272	0.19659722	0.20693462	0.19522418	0.20872769	0.19610211	0.21984769	0.2594358	0.22862002	0.2299469	0.26727977	0.2228646	0.22366266	0.23017962	0.20634745	0.2267992	0.18934157	0.22284983	0.20316386	0.19841686	0.22272341	0.19841668	0.20138189	0.17101985	0.2089694	0.22095248	0.21680249	0.21203157	0.23944606	0.23893157	0.22221309	0.19813165	0.21178721	0.22579072	0.21308012	0.22045626	0.19984604	0.22695722	0.19809242	0.20467617	0.22859053
0.22528784	0.19445992	0.19651589	0.20729952	0.19544207	0.20958702	0.19453844	0.21974902	0.25938675	0.22915569	0.23056106	0.26975429	0.22869156	0.22572356	0.23270646	0.20704605	0.23019178	0.18977134	0.22392522	0.20086344	0.19843988	0.22278455	0.19845656	0.20108727	0.17127767	0.20766005	0.22076651	0.216498	0.20998941	0.23862465	0.23826164	0.22090945	0.19688399	0.20997594	0.22349022	0.21241644	0.22113888	0.19932534	0.22906849	0.19768007	0.20371623	0.22736757
0.22589752	0.19487986	0.19474074	0.20723754	0.19374193	0.20691347	0.19428377	0.21975116	0.25874031	0.22898275	0.23057322	0.26797307	0.22695456	0.22546206	0.23453712	0.20724082	0.22826661	0.19024038	0.22277661	0.19950832	0.19876586	0.22417407	0.1986668	0.20108022	0.17074548	0.20845719	0.22045061	0.21608403	0.21136136	0.23817673	0.23896235	0.22151683	0.19797933	0.21208161	0.22532319	0.21206942	0.22088009	0.20057401	0.22849333	0.19552255	0.20462428	0.23094644
0.22579536	0.19432266	0.19519112	0.20627174	0.19350527	0.20869556	0.19653673	0.22056176	0.25919372	0.2288443	0.23090722	0.26755443	0.22633436	0.22288795	0.2270672	0.2063545	0.23011307	0.19009472	0.22275469	0.19959925	0.19749762	0.22321896	0.19750708	0.20009774	0.1700961	0.20759352	0.2199906	0.21675016	0.21084173	0.23898302	0.23868863	0.2218166	0.19861017	0.21236198	0.22766393	0.21266367	0.22077738	0.19687137	0.22861095	0.19731857	0.20469239	0.22615574
0.22549358	0.19485039	0.19672303	0.20589243	0.19362108	0.20813262	0.19336796	0.22124466	0.25945443	0.22862113	0.23042682	0.26754823	0.2243415	0.22231415	0.22913468	0.20542184	0.2239915	0.18803804	0.22275695	0.20095296	0.19802752	0.22184393	0.19811276	0.20030779	0.17051449	0.20752668	0.22054213	0.21656856	0.21076755	0.23898372	0.23890439	0.22182329	0.19897883	0.2121173	0.22457327	0.21141836	0.22061062	0.19641943	0.22851691	0.19634613	0.20454878	0.23092799
0.22518992	0.19427542	0.19592807	0.20585173	0.1933143	0.20848854	0.19382976	0.21933109	0.25973737	0.2281661	0.23071629	0.26959696	0.22686732	0.22382629	0.2297679	0.20714255	0.22752494	0.18782541	0.22322343	0.20147094	0.19888571	0.22222154	0.19890782	0.20061006	0.16928746	0.20853457	0.22078367	0.21676531	0.20960578	0.2389113	0.23853207	0.22041883	0.19737934	0.21146977	0.2237857	0.2117013	0.22066176	0.19841661	0.22798099	0.19606055	0.20627354	0.22859235
0.22495598	0.19389309	0.19538769	0.20535032	0.19471279	0.20820488	0.19518015	0.21963854	0.25901952	0.22832382	0.23008706	0.26953992	0.22650145	0.22534773	0.22775258	0.20626326	0.22487737	0.19071922	0.22374564	0.20055303	0.19774541	0.22178927	0.19772217	0.20010999	0.17107479	0.20779175	0.22051513	0.21666355	0.21237485	0.23825194	0.23780526	0.22084267	0.19644597	0.21042877	0.22439733	0.21164337	0.21981114	0.19814062	0.22987026	0.19523834	0.20515601	0.22647934
0.22602344	0.19396915	0.19623569	0.20667094	0.19425063	0.2087245	0.19578306	0.21937276	0.25972143	0.22785488	0.23138653	0.26610133	0.22632712	0.22065231	0.22724463	0.20555164	0.22787613	0.18952838	0.22408268	0.20150019	0.19821219	0.2219345	0.19817121	0.20042259	0.17168048	0.20788419	0.22083937	0.21658632	0.21063761	0.23933764	0.23925009	0.22241122	0.19814023	0.21097086	0.22496894	0.21173553	0.219901	0.19548644	0.22683039	0.19632393	0.20561451	0.22883156
0.22458671	0.19392538	0.19474746	0.20669726	0.19320413	0.20756015	0.19387388	0.2184221	0.25921205	0.22785085	0.23145828	0.26454446	0.22432289	0.22340217	0.22842395	0.20559217	0.22821607	0.19097638	0.22158071	0.19919145	0.19755732	0.22328086	0.1976427	0.20044559	0.16839233	0.20695834	0.22004336	0.21667899	0.21092118	0.23968327	0.23955967	0.22170646	0.19788672	0.21171258	0.22591628	0.2116338	0.22022001	0.19822954	0.22920892	0.19752198	0.20469917	0.22999169
0.22531377	0.19392838	0.19503854	0.20596869	0.19491822	0.20869562	0.19624749	0.21945536	0.25888598	0.22809725	0.23119909	0.26940739	0.22765753	0.22516245	0.22791062	0.20681752	0.2308245	0.19076076	0.22209528	0.19926018	0.19680008	0.21935157	0.19686274	0.19960143	0.16868886	0.20697334	0.22112435	0.21605742	0.21164815	0.23792432	0.23895127	0.22138128	0.19741862	0.21121657	0.22326815	0.21154119	0.21944082	0.19777107	0.22888684	0.19551085	0.2059889	0.2274684
0.22558424	0.19448063	0.19447723	0.20721152	0.19243729	0.20828848	0.19551271	0.22044228	0.2591165	0.22825882	0.23139077	0.26793006	0.22763133	0.22717692	0.22752805	0.20622735	0.22744085	0.18982127	0.2213679	0.19897059	0.19787143	0.22108054	0.19803381	0.19974604	0.17107612	0.20705646	0.22023831	0.21622561	0.21144448	0.23859733	0.23855755	0.22152984	0.1976793	0.21092817	0.22387116	0.21206138	0.22042806	0.19772848	0.22687531	0.19774798	0.20582792	0.22865874
0.22526906	0.19398129	0.19371325	0.2067799	0.19488844	0.20910321	0.19427261	0.21989042	0.2587705	0.22754502	0.23135665	0.26678997	0.2270111	0.22384006	0.22415762	0.20651522	0.22530912	0.18797581	0.22266693	0.19985628	0.19557081	0.22046664	0.19567975	0.19959357	0.16872606	0.20584816	0.22006133	0.21587729	0.21108627	0.23873343	0.23855774	0.22148168	0.19862162	0.21057902	0.22192101	0.21201019	0.22040148	0.1959251	0.22700545	0.19598867	0.20318893	0.22497819
0.22521015	0.19246738	0.19566943	0.20558722	0.19510716	0.20909743	0.19361098	0.21962975	0.25968188	0.22726789	0.23125036	0.26986182	0.22803183	0.22500922	0.23111454	0.2057375	0.22921202	0.18908861	0.22306532	0.20080213	0.19666472	0.21985286	0.19661736	0.1994448	0.17011537	0.20648901	0.22022253	0.21479937	0.20904447	0.23762403	0.23819664	0.22107133	0.196959	0.2089113	0.22342487	0.2108306	0.21993423	0.19564062	0.22747503	0.19624417	0.20476449	0.22720726
0.22492614	0.19408759	0.19323497	0.20565549	0.1938609	0.20852511	0.195318	0.21891481	0.25866273	0.22698687	0.23044614	0.26665273	0.22551714	0.21923082	0.23042235	0.20546329	0.22414018	0.18727455	0.2226996	0.20017985	0.19752766	0.22533508	0.19770923	0.19908866	0.17003547	0.20695929	0.22056367	0.21592598	0.20907414	0.23862703	0.23870148	0.22097863	0.19695224	0.20967644	0.22301351	0.21111454	0.21974632	0.19701131	0.22815444	0.19546771	0.20522654	0.22758448
0.2247823	0.19266568	0.1943471	0.20550342	0.19320033	0.20743367	0.19415033	0.21977998	0.2590813	0.22778067	0.23118806	0.26696771	0.22652432	0.22417678	0.22675252	0.20603023	0.22161452	0.18943107	0.22214836	0.19964358	0.19756842	0.22263153	0.19754894	0.19943115	0.16927853	0.20537338	0.21947822	0.21643972	0.21058851	0.23763087	0.23818555	0.22096069	0.19677271	0.20984088	0.22533517	0.21114661	0.21933849	0.19429749	0.22729282	0.19653361	0.20248632	0.22698101
0.2241119	0.19321789	0.19492982	0.20556314	0.19339728	0.20774136	0.1938684	0.21998343	0.25912017	0.2272833	0.23173213	0.26649448	0.22475146	0.2234825	0.22744721	0.20593728	0.22855213	0.18886718	0.22035539	0.19960484	0.19739552	0.22099014	0.19740513	0.19867201	0.16925736	0.20579161	0.21953198	0.21562757	0.20886821	0.23717616	0.2381918	0.22087407	0.19598334	0.20976582	0.22342709	0.20987076	0.21872333	0.19385575	0.22523046	0.19464011	0.20207024	0.22609532
0.22473061	0.19256301	0.19393793	0.20422399	0.19330089	0.20718907	0.19287144	0.21887517	0.25797313	0.22698291	0.23187926	0.26676023	0.22312509	0.22237466	0.23197685	0.20584042	0.22695939	0.18880114	0.22161169	0.20026124	0.19694346	0.22091219	0.19704568	0.19940709	0.16910264	0.20534912	0.22009796	0.21481434	0.20987582	0.23564619	0.23696268	0.21949975	0.19459096	0.20934306	0.22234969	0.21137738	0.21895106	0.19401346	0.22693866	0.19518681	0.20388241	0.22496481
0.22458871	0.19265018	0.19375426	0.20612077	0.19340888	0.20788544	0.19344552	0.21943629	0.25915325	0.22752351	0.23221657	0.26598069	0.2254483	0.22290705	0.22741939	0.20613687	0.22699316	0.18858691	0.22372726	0.20138675	0.19679862	0.22031239	0.19684231	0.19970509	0.16817276	0.20512117	0.22106132	0.21512043	0.21012868	0.23713534	0.23803119	0.22055572	0.19647755	0.21021752	0.2245619	0.21054065	0.21821037	0.19481674	0.22699241	0.19441955	0.20453961	0.22706924
0.22476776	0.19200145	0.19460297	0.20503943	0.19400829	0.20941868	0.19473511	0.21993904	0.25899485	0.22699426	0.232721	0.26601896	0.22771722	0.22254317	0.22931395	0.2051833	0.22879171	0.18897007	0.22109032	0.20254804	0.19615586	0.21982484	0.19627634	0.19889267	0.16804455	0.20521215	0.21950243	0.21483923	0.20896289	0.23574585	0.23814943	0.22057067	0.19686268	0.20890957	0.22035347	0.21070185	0.21831322	0.19501229	0.22621274	0.19523658	0.20390555	0.226467
0.22464874	0.1928799	0.1942661	0.206277	0.19442376	0.20778403	0.19421838	0.21877019	0.25868708	0.22694275	0.23323236	0.26775861	0.22452027	0.2218944	0.22733849	0.20499347	0.22749111	0.18996796	0.22087055	0.201294	0.19718798	0.22283249	0.19734083	0.19959553	0.16972071	0.2053671	0.21948764	0.21467668	0.20776227	0.23728195	0.23829713	0.22106317	0.19888842	0.20922512	0.22244954	0.21092035	0.21887667	0.19531585	0.22751614	0.19556944	0.20209563	0.22421445
0.22400853	0.19263408	0.19394465	0.20412712	0.19478713	0.20855214	0.19388331	0.21943621	0.25895405	0.22668983	0.23318952	0.26832592	0.22539705	0.22452867	0.22926408	0.20616478	0.22776097	0.18837611	0.22275153	0.20008232	0.19692986	0.22036931	0.19689108	0.19912256	0.16987048	0.20617597	0.22112717	0.2142407	0.20959906	0.23658442	0.23739007	0.22022019	0.19700891	0.20886911	0.2216599	0.21034159	0.21847403	0.19511539	0.22664139	0.1955851	0.20457615	0.22803268
0.22452894	0.19276913	0.19387385	0.20462383	0.19273281	0.20732819	0.19486956	0.2195258	0.25826558	0.22659349	0.23260482	0.26462108	0.22655915	0.22394654	0.22806738	0.20522878	0.22515248	0.18980047	0.22190908	0.20035015	0.19683026	0.22277184	0.19692972	0.19939484	0.16880605	0.20528597	0.22125366	0.21492231	0.21064787	0.23649192	0.23829179	0.22053815	0.19773193	0.21157418	0.22463793	0.21054	0.21839255	0.19639698	0.22782502	0.19469662	0.20495933	0.2292854
0.2245	0.19338329	0.19441587	0.20510519	0.19254355	0.20821898	0.19501868	0.21930093	0.25888667	0.22647128	0.23170465	0.26694733	0.22380744	0.22326186	0.22442251	0.20561296	0.22681107	0.18890662	0.22208682	0.19975725	0.19646879	0.22213374	0.19651149	0.19803286	0.16876477	0.20467961	0.22055048	0.21461149	0.20838983	0.23731992	0.23753227	0.21982929	0.19601592	0.20988767	0.22460817	0.21098869	0.21801987	0.19447818	0.22569267	0.1951775	0.20411199	0.22840264
0.22429809	0.19307169	0.19328858	0.20538987	0.19253957	0.20798531	0.19385195	0.21825624	0.25859714	0.22635557	0.23233038	0.2641871	0.22265056	0.22235373	0.22467433	0.20593899	0.22452751	0.18743594	0.22117946	0.19884454	0.19613637	0.21888123	0.19609649	0.19923151	0.16906939	0.20509286	0.22105332	0.21485537	0.21023396	0.23644252	0.23795699	0.22047521	0.19622442	0.21112607	0.22244386	0.21017207	0.21770443	0.19491242	0.2269517	0.19480257	0.2028646	0.22648782
0.22453842	0.19264562	0.19253293	0.20484217	0.19334835	0.20763415	0.19413202	0.21902373	0.25924522	0.22675891	0.23257659	0.26641649	0.22630081	0.22224039	0.22476771	0.20556609	0.22880018	0.18806453	0.22146063	0.19834338	0.19551186	0.21806324	0.19555025	0.19824393	0.16766879	0.20427379	0.22029844	0.21565273	0.21021891	0.23550978	0.23776387	0.22009994	0.19518064	0.2085624	0.22098675	0.21058981	0.21721664	0.19530877	0.2271902	0.19583645	0.2039645	0.22500534
0.22322819	0.19250202	0.19271532	0.20374627	0.19402294	0.20677303	0.1940524	0.21909067	0.25836653	0.2260769	0.23283629	0.26289904	0.22268261	0.22303233	0.22567858	0.20601751	0.22789565	0.18761997	0.2205624	0.19875759	0.19610447	0.21861701	0.19628838	0.19807065	0.16801319	0.20399792	0.22007838	0.21476643	0.20838524	0.23638006	0.23658682	0.21907544	0.19523384	0.2082334	0.22032434	0.21053351	0.21757783	0.19382629	0.22544107	0.19478625	0.20189095	0.22660528
0.22274166	0.19123493	0.192725	0.20453312	0.19283575	0.20762697	0.19290958	0.2184567	0.2579903	0.22556891	0.2325072	0.26613528	0.22360201	0.22039354	0.22623047	0.20434934	0.22803886	0.18851063	0.22053444	0.19887134	0.19579433	0.21918832	0.19586942	0.19818175	0.16795541	0.20348614	0.22006223	0.21354029	0.20686696	0.23597553	0.2361041	0.21872838	0.19459064	0.20668349	0.21932079	0.20944196	0.21686922	0.19285703	0.22414395	0.19386892	0.2009789	0.22613597
0.22395936	0.19269188	0.1919203	0.2037957	0.19294539	0.20639317	0.19425584	0.21914516	0.2582868	0.22655749	0.23311648	0.26380655	0.2241599	0.22227331	0.22737655	0.20486234	0.22211146	0.18846062	0.22218622	0.19968989	0.19590577	0.2195469	0.19601211	0.19874051	0.16776402	0.20352556	0.22079371	0.21413898	0.20674805	0.23658167	0.23676388	0.21956265	0.19512112	0.20780742	0.21998467	0.20981695	0.21768074	0.19466037	0.22725126	0.19365619	0.20235159	0.22603106
0.22320448	0.19220479	0.19315018	0.20421255	0.19443788	0.20685695	0.19339052	0.219304	0.25786525	0.22616427	0.23360501	0.26890567	0.22374542	0.22076125	0.22595869	0.2057092	0.22567113	0.18773393	0.22124666	0.19790556	0.19510807	0.22136858	0.19516464	0.19798474	0.16679744	0.20342255	0.21941036	0.21391535	0.20813234	0.23531267	0.23663244	0.21932752	0.19450593	0.20618643	0.22142529	0.2104017	0.2170174	0.19263007	0.22697771	0.19351658	0.20142253	0.22262982
0.22320662	0.19059472	0.19144118	0.20447503	0.19055378	0.20471071	0.19283991	0.21729651	0.25828007	0.2266638	0.23361917	0.26682028	0.22234651	0.22124156	0.22980177	0.20442148	0.22608739	0.18837348	0.22089487	0.19907612	0.19619907	0.22110756	0.19627367	0.19799957	0.16794136	0.20404156	0.21967691	0.213162	0.20738985	0.23576255	0.23646905	0.21945983	0.19543912	0.20827305	0.22234102	0.20998542	0.21722107	0.19341846	0.22818945	0.1945567	0.20337565	0.22547255
0.22373295	0.19243167	0.19359544	0.2056514	0.1932209	0.20754384	0.19274952	0.21905617	0.25799164	0.22511978	0.23393938	0.26628712	0.22730212	0.22112827	0.22948535	0.20405747	0.22275247	0.18779019	0.22313757	0.1995112	0.19657046	0.22043185	0.19674084	0.19845136	0.16932258	0.20370008	0.22096632	0.21251678	0.2077453	0.23417468	0.23588055	0.21874665	0.19509545	0.20768905	0.21882778	0.20930837	0.21638167	0.19301115	0.22608604	0.19242501	0.20375048	0.22648174
0.22366865	0.19206591	0.19271705	0.20499602	0.19302975	0.20679016	0.1928838	0.21788098	0.25828445	0.22544253	0.23361339	0.26769006	0.22663777	0.22442566	0.22729571	0.20490953	0.22267477	0.18839358	0.22218139	0.19783154	0.19478069	0.21761587	0.19506736	0.19800308	0.16787377	0.20268123	0.2190941	0.21325666	0.2085201	0.23435614	0.2359653	0.21847697	0.19500141	0.20738827	0.22137837	0.20916896	0.21692984	0.1933234	0.22507574	0.19178791	0.20150521	0.22589733
0.22288623	0.19275802	0.19328846	0.20408171	0.1934364	0.20723695	0.19361053	0.21910127	0.2584433	0.22451416	0.23397164	0.26568842	0.22692078	0.21981838	0.22594066	0.20389031	0.22457349	0.18844278	0.22271971	0.19924931	0.19501436	0.21988417	0.19494821	0.19722791	0.1694327	0.20261106	0.22032355	0.21338528	0.20790711	0.23464593	0.23567839	0.21888788	0.19653749	0.20719068	0.21958429	0.21023521	0.21672532	0.19394629	0.2269862	0.19474189	0.20448512	0.22469814
0.22322923	0.19134846	0.19268619	0.20467393	0.19326809	0.20768997	0.19398072	0.21946071	0.25834388	0.22492212	0.23530543	0.26804683	0.22026062	0.22264084	0.22573437	0.20368601	0.22245647	0.19053891	0.22197673	0.19884674	0.19558404	0.22160155	0.19569038	0.19764884	0.16779998	0.20268936	0.22016773	0.21334572	0.20764928	0.23431483	0.23618411	0.21919274	0.19524021	0.20888445	0.22238816	0.20930845	0.21636282	0.1906341	0.22537559	0.19381247	0.20088965	0.22387141
0.22358222	0.18916154	0.19206266	0.20350382	0.19252607	0.20560084	0.19490401	0.21791586	0.25839511	0.22510089	0.23484935	0.26448262	0.2225696	0.22074679	0.22161619	0.20378608	0.22322311	0.18817572	0.22149	0.19872716	0.19500078	0.21944611	0.19517331	0.19903597	0.16732259	0.20287301	0.21981575	0.2138678	0.20710358	0.23464552	0.23531814	0.21857777	0.1955336	0.20830807	0.22118786	0.20932789	0.21577762	0.19280612	0.22533819	0.19528295	0.20096202	0.22452535
0.2225222	0.1906115	0.1924202	0.20255274	0.19185787	0.20625557	0.1928473	0.21826434	0.25847724	0.22571354	0.23499897	0.26637009	0.22766604	0.223129	0.22648735	0.20514615	0.22476161	0.1881251	0.221671	0.19822922	0.19524083	0.22128363	0.19541793	0.19764759	0.16724566	0.20307352	0.21916617	0.2127734	0.20811687	0.23476277	0.23505661	0.21861497	0.19402808	0.20821042	0.21995664	0.20916344	0.21594432	0.19119526	0.22585991	0.19452314	0.20305957	0.22752137
0.22241056	0.19139384	0.19225784	0.20396407	0.19180955	0.20562977	0.19350347	0.21786094	0.25812125	0.22520277	0.23557194	0.26354903	0.22291662	0.22134009	0.22446363	0.20333059	0.22506149	0.18749915	0.21916805	0.19816299	0.1944876	0.21747677	0.19466221	0.19726045	0.16831717	0.20311551	0.21942277	0.2126624	0.20886621	0.23324637	0.23582377	0.21802106	0.19432786	0.20674232	0.2202373	0.20803881	0.21652354	0.19179492	0.22505453	0.19257088	0.19984826	0.22617334
0.22272034	0.19011088	0.19258216	0.20385589	0.1926561	0.20641908	0.19495696	0.21807362	0.25809681	0.22528102	0.23608766	0.26765072	0.22810689	0.22118102	0.22529191	0.20437984	0.22601192	0.18951292	0.22200249	0.1986773	0.19486192	0.21983726	0.1949105	0.1972453	0.1674822	0.20188816	0.21891744	0.21219724	0.20786989	0.23345283	0.23503868	0.21781322	0.19338714	0.20681758	0.22147302	0.2089325	0.21603444	0.19191787	0.22565225	0.19383977	0.20312983	0.22744645
0.22263426	0.19197355	0.19259343	0.20277685	0.19262263	0.20601901	0.19426478	0.21845201	0.25773916	0.22548315	0.23562601	0.26885793	0.22398359	0.22106917	0.22375612	0.20457037	0.2274335	0.1868877	0.22041342	0.19803856	0.1939341	0.21995412	0.19415948	0.19740824	0.16694729	0.20161991	0.21929958	0.21281685	0.20862693	0.23490112	0.23687519	0.21922256	0.19589539	0.20661771	0.22095306	0.20967241	0.21667074	0.19346309	0.22494923	0.19415426	0.20157157	0.22509114
0.2225529	0.19173561	0.1919668	0.20427331	0.19105387	0.20756629	0.19293034	0.21838738	0.25825036	0.22495814	0.236238	0.26462141	0.22620153	0.22152852	0.22808845	0.20328622	0.22563127	0.18889666	0.21975367	0.19872695	0.19506913	0.21896411	0.19505213	0.19756387	0.16780466	0.20116237	0.21937504	0.21294074	0.20734549	0.23499662	0.23556982	0.21777271	0.19424669	0.20615782	0.21967402	0.20815128	0.21561576	0.19105493	0.22557716	0.19384593	0.20170908	0.22699328
0.2228394	0.19039819	0.19206236	0.20351903	0.1930823	0.2059073	0.19246225	0.21791711	0.25807014	0.22466666	0.23625225	0.2645911	0.22578065	0.22268912	0.22596395	0.20488304	0.22623689	0.18779889	0.21954727	0.20028068	0.19475378	0.216987	0.19489808	0.19741645	0.16733207	0.20173161	0.21976936	0.21262191	0.20631717	0.23210782	0.23478621	0.21735291	0.19360857	0.20515087	0.21741788	0.2100285	0.21637133	0.19300103	0.22554779	0.19514011	0.20337884	0.22686063
0.22117583	0.19033033	0.192293	0.2035321	0.19107024	0.2045141	0.19236358	0.21792129	0.25689775	0.22387905	0.23694284	0.26486731	0.22036259	0.21872319	0.22578973	0.20284252	0.22567469	0.18460855	0.22267412	0.20024376	0.19504263	0.21810839	0.19526219	0.19717839	0.16780427	0.20112675	0.2175895	0.21297364	0.20712885	0.23413676	0.2356361	0.21775407	0.19441484	0.20720872	0.21868823	0.20908867	0.21608427	0.19080389	0.22474381	0.19329934	0.2007526	0.22358012
0.22210622	0.18996082	0.19153364	0.2023574	0.19186535	0.20640929	0.19208202	0.2182053	0.25862306	0.22447602	0.23978931	0.2633619	0.22475509	0.2210744	0.23136054	0.20388545	0.22151144	0.18838306	0.22226277	0.20099805	0.19566555	0.21888326	0.19576693	0.19714834	0.16763315	0.20240013	0.21993724	0.21201165	0.20581573	0.23299934	0.23376335	0.21667267	0.19134186	0.20525168	0.2164807	0.20862362	0.21554327	0.19218311	0.22530568	0.19253467	0.20013368	0.22609933
0.22122358	0.18994647	0.19109926	0.20311008	0.1905921	0.20650856	0.19194949	0.21728289	0.25792247	0.22375713	0.23643138	0.26406512	0.21961251	0.22180125	0.22655977	0.20390159	0.22706065	0.1889908	0.22207038	0.19737276	0.19580841	0.22146496	0.19590476	0.19728306	0.16749772	0.20146693	0.21871482	0.21251516	0.20807359	0.234007	0.23589171	0.21931276	0.1956784	0.20899318	0.22015844	0.20851345	0.21461955	0.19029655	0.22588195	0.1927902	0.20263791	0.22521286
0.22163093	0.1903705	0.19128096	0.20301028	0.19130327	0.20642112	0.1918034	0.21878967	0.25707337	0.22407141	0.23627003	0.265192	0.22111689	0.22371908	0.22604951	0.20422237	0.22543818	0.18890814	0.22112454	0.19871548	0.19533479	0.22072779	0.19549489	0.19623543	0.16703174	0.20088595	0.21784015	0.21130015	0.20651014	0.23253806	0.23465529	0.21780011	0.19304661	0.20693988	0.21895239	0.20760418	0.21526025	0.19074653	0.22617702	0.19456071	0.20255838	0.22503795
0.22172864	0.19009912	0.19050327	0.20257284	0.19147485	0.20639652	0.1931459	0.21795142	0.25797388	0.22331375	0.23605587	0.26409486	0.21957341	0.22118182	0.22248763	0.20409597	0.22341724	0.18757632	0.22257301	0.19719091	0.19454826	0.21919233	0.19456942	0.19725667	0.1670088	0.20070744	0.21880111	0.2120685	0.20533392	0.2326597	0.23488805	0.21788411	0.19436251	0.20639433	0.22037819	0.20778611	0.21474034	0.18904959	0.22411799	0.19181848	0.20063622	0.22463325
