# Supplementary material for: Simultaneous readout of multiple FRET pairs using photochromism
Source: Nat Commun. 2021 Mar 31;12:2005. doi: 10.1038/s41467-021-22043-0 (PMC8012603; doi:10.1038/s41467-021-22043-0)
Supplement: Supplementary file 3 — Source Data [file 41467_2021_22043_MOESM3_ESM.zip › SourceData/Figure5_FigureSI3-4/figuredata/Supplementary Figure 4/FRETEff_DualAEta_rsAKARev_Photoswitching_Time.txt]

8.6437902	8.6437902	11.102227	11.102227	13.744082	13.744082	13.744082	13.744082	13.744082	13.744082	16.170607	16.170607	16.170607	16.170607	16.170607	16.170607	18.460165	18.460165	18.460165	18.460165	18.460165	18.460165
22.5278	22.5278	25.071388	25.071388	27.594105	27.594105	27.594105	27.594105	27.594105	27.594105	29.854433	29.854433	29.854433	29.854433	29.854433	29.854433	32.316532	32.316532	32.316532	32.316532	32.316532	32.316532
37.401447	37.401447	39.822346	39.822346	42.504463	42.504463	42.504463	42.504463	42.504463	42.504463	44.876957	44.876957	44.876957	44.876957	44.876957	44.876957	47.177334	47.177334	47.177334	47.177334	47.177334	47.177334
52.525471	52.525471	55.085129	55.085129	57.724117	57.724117	57.724117	57.724117	57.724117	57.724117	60.026409	60.026409	60.026409	60.026409	60.026409	60.026409	62.299904	62.299904	62.299904	62.299904	62.299904	62.299904
67.389305	67.389305	69.916283	69.916283	72.557137	72.557137	72.557137	72.557137	72.557137	72.557137	75.101288	75.101288	75.101288	75.101288	75.101288	75.101288	77.70533	77.70533	77.70533	77.70533	77.70533	77.70533
82.492683	82.492683	84.924416	84.924416	87.56279	87.56279	87.56279	87.56279	87.56279	87.56279	90.028252	90.028252	90.028252	90.028252	90.028252	90.028252	92.41394	92.41394	92.41394	92.41394	92.41394	92.41394
97.502235	97.502235	99.885277	99.885277	102.53945	102.53945	102.53945	102.53945	102.53945	102.53945	104.87609	104.87609	104.87609	104.87609	104.87609	104.87609	107.24219	107.24219	107.24219	107.24219	107.24219	107.24219
112.55647	112.55647	115.03173	115.03173	117.53312	117.53312	117.53312	117.53312	117.53312	117.53312	119.85211	119.85211	119.85211	119.85211	119.85211	119.85211	122.26308	122.26308	122.26308	122.26308	122.26308	122.26308
127.48506	127.48506	130.07802	130.07802	132.74612	132.74612	132.74612	132.74612	132.74612	132.74612	135.00291	135.00291	135.00291	135.00291	135.00291	135.00291	137.48019	137.48019	137.48019	137.48019	137.48019	137.48019
142.45628	142.45628	144.93362	144.93362	147.62518	147.62518	147.62518	147.62518	147.62518	147.62518	149.92654	149.92654	149.92654	149.92654	149.92654	149.92654	152.23538	152.23538	152.23538	152.23538	152.23538	152.23538
157.5648	157.5648	160.09291	160.09291	162.66251	162.66251	162.66251	162.66251	162.66251	162.66251	165.2556	165.2556	165.2556	165.2556	165.2556	165.2556	167.64035	167.64035	167.64035	167.64035	167.64035	167.64035
172.42661	172.42661	174.95464	174.95464	177.92807	177.92807	177.92807	177.92807	177.92807	177.92807	180.26721	180.26721	180.26721	180.26721	180.26721	180.26721	182.58463	182.58463	182.58463	182.58463	182.58463	182.58463
187.51584	187.51584	189.99153	189.99153	192.6344	192.6344	192.6344	192.6344	192.6344	192.6344	195.17882	195.17882	195.17882	195.17882	195.17882	195.17882	197.67203	197.67203	197.67203	197.67203	197.67203	197.67203
202.44203	202.44203	205.09579	205.09579	207.85146	207.85146	207.85146	207.85146	207.85146	207.85146	210.26364	210.26364	210.26364	210.26364	210.26364	210.26364	212.6442	212.6442	212.6442	212.6442	212.6442	212.6442
217.49861	217.49861	219.91406	219.91406	222.66481	222.66481	222.66481	222.66481	222.66481	222.66481	225.09378	225.09378	225.09378	225.09378	225.09378	225.09378	227.47849	227.47849	227.47849	227.47849	227.47849	227.47849
232.56763	232.56763	235.04964	235.04964	237.78094	237.78094	237.78094	237.78094	237.78094	237.78094	240.26295	240.26295	240.26295	240.26295	240.26295	240.26295	243.03268	243.03268	243.03268	243.03268	243.03268	243.03268
247.46297	247.46297	249.91112	249.91112	252.53806	252.53806	252.53806	252.53806	252.53806	252.53806	254.90578	254.90578	254.90578	254.90578	254.90578	254.90578	257.35056	257.35056	257.35056	257.35056	257.35056	257.35056
262.52219	262.52219	265.22586	265.22586	268.32611	268.32611	268.32611	268.32611	268.32611	268.32611	270.72495	270.72495	270.72495	270.72495	270.72495	270.72495	273.12558	273.12558	273.12558	273.12558	273.12558	273.12558
277.63724	277.63724	280.08768	280.08768	283.0762	283.0762	283.0762	283.0762	283.0762	283.0762	285.36658	285.36658	285.36658	285.36658	285.36658	285.36658	287.73367	287.73367	287.73367	287.73367	287.73367	287.73367
292.58105	292.58105	295.03171	295.03171	297.608	297.608	297.608	297.608	297.608	297.608	299.95676	299.95676	299.95676	299.95676	299.95676	299.95676	302.34299	302.34299	302.34299	302.34299	302.34299	302.34299
342.63074	342.63074	345.13812	345.13812	347.66455	347.66455	347.66455	347.66455	347.66455	347.66455	350.09042	350.09042	350.09042	350.09042	350.09042	350.09042	352.44604	352.44604	352.44604	352.44604	352.44604	352.44604
356.66812	356.66812	359.42227	359.42227	362.07901	362.07901	362.07901	362.07901	362.07901	362.07901	364.55591	364.55591	364.55591	364.55591	364.55591	364.55591	366.9841	366.9841	366.9841	366.9841	366.9841	366.9841
371.59509	371.59509	374.29916	374.29916	376.85965	376.85965	376.85965	376.85965	376.85965	376.85965	379.3428	379.3428	379.3428	379.3428	379.3428	379.3428	381.71036	381.71036	381.71036	381.71036	381.71036	381.71036
386.46457	386.46457	388.87915	388.87915	391.46713	391.46713	391.46713	391.46713	391.46713	391.46713	393.83456	393.83456	393.83456	393.83456	393.83456	393.83456	396.28372	396.28372	396.28372	396.28372	396.28372	396.28372
401.61127	401.61127	404.20535	404.20535	406.86456	406.86456	406.86456	406.86456	406.86456	406.86456	409.67661	409.67661	409.67661	409.67661	409.67661	409.67661	412.13885	412.13885	412.13885	412.13885	412.13885	412.13885
416.62454	416.62454	419.16605	419.16605	422.20264	422.20264	422.20264	422.20264	422.20264	422.20264	424.85565	424.85565	424.85565	424.85565	424.85565	424.85565	427.228	427.228	427.228	427.228	427.228	427.228
431.58167	431.58167	434.07788	434.07788	436.621	436.621	436.621	436.621	436.621	436.621	439.02002	439.02002	439.02002	439.02002	439.02002	439.02002	441.52991	441.52991	441.52991	441.52991	441.52991	441.52991
446.62186	446.62186	449.30597	449.30597	451.88531	451.88531	451.88531	451.88531	451.88531	451.88531	454.44479	454.44479	454.44479	454.44479	454.44479	454.44479	456.92157	456.92157	456.92157	456.92157	456.92157	456.92157
461.48221	461.48221	464.01141	464.01141	466.54163	466.54163	466.54163	466.54163	466.54163	466.54163	468.98511	468.98511	468.98511	468.98511	468.98511	468.98511	471.36887	471.36887	471.36887	471.36887	471.36887	471.36887
476.54156	476.54156	479.14716	479.14716	481.73691	481.73691	481.73691	481.73691	481.73691	481.73691	484.21704	484.21704	484.21704	484.21704	484.21704	484.21704	486.61734	486.61734	486.61734	486.61734	486.61734	486.61734
491.62781	491.62781	494.28085	494.28085	496.81058	496.81058	496.81058	496.81058	496.81058	496.81058	499.1778	499.1778	499.1778	499.1778	499.1778	499.1778	501.46439	501.46439	501.46439	501.46439	501.46439	501.46439
506.65048	506.65048	509.24323	509.24323	511.78568	511.78568	511.78568	511.78568	511.78568	511.78568	514.15558	514.15558	514.15558	514.15558	514.15558	514.15558	516.48962	516.48962	516.48962	516.48962	516.48962	516.48962
521.59418	521.59418	524.07227	524.07227	526.77502	526.77502	526.77502	526.77502	526.77502	526.77502	529.20984	529.20984	529.20984	529.20984	529.20984	529.20984	531.65784	531.65784	531.65784	531.65784	531.65784	531.65784
536.71552	536.71552	539.43359	539.43359	542.15344	542.15344	542.15344	542.15344	542.15344	542.15344	545.05341	545.05341	545.05341	545.05341	545.05341	545.05341	547.43359	547.43359	547.43359	547.43359	547.43359	547.43359
551.55981	551.55981	553.96222	553.96222	556.55194	556.55194	556.55194	556.55194	556.55194	556.55194	558.90161	558.90161	558.90161	558.90161	558.90161	558.90161	561.27063	561.27063	561.27063	561.27063	561.27063	561.27063
566.60254	566.60254	569.14594	569.14594	571.75043	571.75043	571.75043	571.75043	571.75043	571.75043	574.13721	574.13721	574.13721	574.13721	574.13721	574.13721	576.51849	576.51849	576.51849	576.51849	576.51849	576.51849
581.65747	581.65747	584.1358	584.1358	586.72766	586.72766	586.72766	586.72766	586.72766	586.72766	589.11053	589.11053	589.11053	589.11053	589.11053	589.11053	591.74841	591.74841	591.74841	591.74841	591.74841	591.74841
596.55182	596.55182	599.013	599.013	601.60736	601.60736	601.60736	601.60736	601.60736	601.60736	603.9906	603.9906	603.9906	603.9906	603.9906	603.9906	606.37646	606.37646	606.37646	606.37646	606.37646	606.37646
611.51331	611.51331	614.04053	614.04053	616.61511	616.61511	616.61511	616.61511	616.61511	616.61511	619.20502	619.20502	619.20502	619.20502	619.20502	619.20502	621.53204	621.53204	621.53204	621.53204	621.53204	621.53204
626.66547	626.66547	629.17639	629.17639	631.87958	631.87958	631.87958	631.87958	631.87958	631.87958	634.23071	634.23071	634.23071	634.23071	634.23071	634.23071	636.67694	636.67694	636.67694	636.67694	636.67694	636.67694
647.38867	647.38867	649.86279	649.86279	652.40521	652.40521	652.40521	652.40521	652.40521	652.40521	654.75775	654.75775	654.75775	654.75775	654.75775	654.75775	657.15808	657.15808	657.15808	657.15808	657.15808	657.15808
661.09296	661.09296	663.57477	663.57477	666.11896	666.11896	666.11896	666.11896	666.11896	666.11896	668.48511	668.48511	668.48511	668.48511	668.48511	668.48511	670.96295	670.96295	670.96295	670.96295	670.96295	670.96295
676.29858	676.29858	678.87054	678.87054	681.5567	681.5567	681.5567	681.5567	681.5567	681.5567	683.84442	683.84442	683.84442	683.84442	683.84442	683.84442	686.21082	686.21082	686.21082	686.21082	686.21082	686.21082
691.13983	691.13983	693.60522	693.60522	696.36969	696.36969	696.36969	696.36969	696.36969	696.36969	698.69275	698.69275	698.69275	698.69275	698.69275	698.69275	701.09357	701.09357	701.09357	701.09357	701.09357	701.09357
706.15118	706.15118	708.72754	708.72754	711.26904	711.26904	711.26904	711.26904	711.26904	711.26904	713.646	713.646	713.646	713.646	713.646	713.646	716.11676	716.11676	716.11676	716.11676	716.11676	716.11676
721.15582	721.15582	724.03534	724.03534	726.6272	726.6272	726.6272	726.6272	726.6272	726.6272	729.01086	729.01086	729.01086	729.01086	729.01086	729.01086	731.39624	731.39624	731.39624	731.39624	731.39624	731.39624
736.16455	736.16455	738.56567	738.56567	741.4444	741.4444	741.4444	741.4444	741.4444	741.4444	743.70026	743.70026	743.70026	743.70026	743.70026	743.70026	746.06543	746.06543	746.06543	746.06543	746.06543	746.06543
751.01184	751.01184	753.4762	753.4762	756.12878	756.12878	756.12878	756.12878	756.12878	756.12878	758.48041	758.48041	758.48041	758.48041	758.48041	758.48041	760.86676	760.86676	760.86676	760.86676	760.86676	760.86676
766.10547	766.10547	768.89917	768.89917	771.55347	771.55347	771.55347	771.55347	771.55347	771.55347	773.8891	773.8891	773.8891	773.8891	773.8891	773.8891	776.33575	776.33575	776.33575	776.33575	776.33575	776.33575
781.01147	781.01147	783.60156	783.60156	786.21039	786.21039	786.21039	786.21039	786.21039	786.21039	788.62445	788.62445	788.62445	788.62445	788.62445	788.62445	791.00262	791.00262	791.00262	791.00262	791.00262	791.00262
796.03741	796.03741	798.60431	798.60431	801.23236	801.23236	801.23236	801.23236	801.23236	801.23236	803.50458	803.50458	803.50458	803.50458	803.50458	803.50458	805.99933	805.99933	805.99933	805.99933	805.99933	805.99933
811.16486	811.16486	813.76086	813.76086	816.44775	816.44775	816.44775	816.44775	816.44775	816.44775	818.81635	818.81635	818.81635	818.81635	818.81635	818.81635	821.24573	821.24573	821.24573	821.24573	821.24573	821.24573
826.17682	826.17682	828.57574	828.57574	831.15399	831.15399	831.15399	831.15399	831.15399	831.15399	833.53662	833.53662	833.53662	833.53662	833.53662	833.53662	835.94958	835.94958	835.94958	835.94958	835.94958	835.94958
841.17639	841.17639	844.06396	844.06396	846.81506	846.81506	846.81506	846.81506	846.81506	846.81506	849.13593	849.13593	849.13593	849.13593	849.13593	849.13593	851.45422	851.45422	851.45422	851.45422	851.45422	851.45422
856.23987	856.23987	858.84589	858.84589	861.42395	861.42395	861.42395	861.42395	861.42395	861.42395	863.64813	863.64813	863.64813	863.64813	863.64813	863.64813	865.98016	865.98016	865.98016	865.98016	865.98016	865.98016
871.11963	871.11963	873.58325	873.58325	876.28174	876.28174	876.28174	876.28174	876.28174	876.28174	878.71851	878.71851	878.71851	878.71851	878.71851	878.71851	881.16833	881.16833	881.16833	881.16833	881.16833	881.16833
886.11456	886.11456	888.88287	888.88287	891.49506	891.49506	891.49506	891.49506	891.49506	891.49506	893.85413	893.85413	893.85413	893.85413	893.85413	893.85413	896.2243	896.2243	896.2243	896.2243	896.2243	896.2243
901.07025	901.07025	903.48743	903.48743	906.12817	906.12817	906.12817	906.12817	906.12817	906.12817	908.47827	908.47827	908.47827	908.47827	908.47827	908.47827	910.87805	910.87805	910.87805	910.87805	910.87805	910.87805
916.12872	916.12872	918.68433	918.68433	921.32434	921.32434	921.32434	921.32434	921.32434	921.32434	923.74255	923.74255	923.74255	923.74255	923.74255	923.74255	926.12653	926.12653	926.12653	926.12653	926.12653	926.12653
931.40057	931.40057	933.96436	933.96436	936.71674	936.71674	936.71674	936.71674	936.71674	936.71674	939.09882	939.09882	939.09882	939.09882	939.09882	939.09882	941.54846	941.54846	941.54846	941.54846	941.54846	941.54846
952.5083	952.5083	954.9079	954.9079	957.86139	957.86139	957.86139	957.86139	957.86139	957.86139	960.33069	960.33069	960.33069	960.33069	960.33069	960.33069	962.76367	962.76367	962.76367	962.76367	962.76367	962.76367
966.37787	966.37787	969.14874	969.14874	971.66199	971.66199	971.66199	971.66199	971.66199	971.66199	973.96332	973.96332	973.96332	973.96332	973.96332	973.96332	976.40979	976.40979	976.40979	976.40979	976.40979	976.40979
981.37219	981.37219	983.96387	983.96387	986.53717	986.53717	986.53717	986.53717	986.53717	986.53717	989.05579	989.05579	989.05579	989.05579	989.05579	989.05579	991.38458	991.38458	991.38458	991.38458	991.38458	991.38458
996.32159	996.32159	999.04504	999.04504	1001.6245	1001.6245	1001.6245	1001.6245	1001.6245	1001.6245	1003.963	1003.963	1003.963	1003.963	1003.963	1003.963	1006.2983	1006.2983	1006.2983	1006.2983	1006.2983	1006.2983
1011.4354	1011.4354	1014.0733	1014.0733	1016.8126	1016.8126	1016.8126	1016.8126	1016.8126	1016.8126	1019.3703	1019.3703	1019.3703	1019.3703	1019.3703	1019.3703	1021.847	1021.847	1021.847	1021.847	1021.847	1021.847
1026.3918	1026.3918	1029.1782	1029.1782	1031.8313	1031.8313	1031.8313	1031.8313	1031.8313	1031.8313	1034.2097	1034.2097	1034.2097	1034.2097	1034.2097	1034.2097	1036.6483	1036.6483	1036.6483	1036.6483	1036.6483	1036.6483
1041.455	1041.455	1043.9293	1043.9293	1046.5721	1046.5721	1046.5721	1046.5721	1046.5721	1046.5721	1049.0159	1049.0159	1049.0159	1049.0159	1049.0159	1049.0159	1051.4009	1051.4009	1051.4009	1051.4009	1051.4009	1051.4009
1056.3445	1056.3445	1058.9214	1058.9214	1061.5105	1061.5105	1061.5105	1061.5105	1061.5105	1061.5105	1063.9929	1063.9929	1063.9929	1063.9929	1063.9929	1063.9929	1066.4852	1066.4852	1066.4852	1066.4852	1066.4852	1066.4852
1071.4647	1071.4647	1073.9425	1073.9425	1076.6312	1076.6312	1076.6312	1076.6312	1076.6312	1076.6312	1078.9832	1078.9832	1078.9832	1078.9832	1078.9832	1078.9832	1081.3667	1081.3667	1081.3667	1081.3667	1081.3667	1081.3667
1086.5065	1086.5065	1089.0964	1089.0964	1092.0865	1092.0865	1092.0865	1092.0865	1092.0865	1092.0865	1094.4557	1094.4557	1094.4557	1094.4557	1094.4557	1094.4557	1096.9036	1096.9036	1096.9036	1096.9036	1096.9036	1096.9036
1101.4001	1101.4001	1103.8947	1103.8947	1106.5342	1106.5342	1106.5342	1106.5342	1106.5342	1106.5342	1108.8175	1108.8175	1108.8175	1108.8175	1108.8175	1108.8175	1111.1677	1111.1677	1111.1677	1111.1677	1111.1677	1111.1677
1116.4087	1116.4087	1118.8685	1118.8685	1121.4952	1121.4952	1121.4952	1121.4952	1121.4952	1121.4952	1124.2	1124.2	1124.2	1124.2	1124.2	1124.2	1126.5642	1126.5642	1126.5642	1126.5642	1126.5642	1126.5642
1131.4314	1131.4314	1134.2158	1134.2158	1136.9696	1136.9696	1136.9696	1136.9696	1136.9696	1136.9696	1139.2374	1139.2374	1139.2374	1139.2374	1139.2374	1139.2374	1141.5269	1141.5269	1141.5269	1141.5269	1141.5269	1141.5269
1146.4056	1146.4056	1148.8878	1148.8878	1151.5112	1151.5112	1151.5112	1151.5112	1151.5112	1151.5112	1153.9578	1153.9578	1153.9578	1153.9578	1153.9578	1153.9578	1156.2607	1156.2607	1156.2607	1156.2607	1156.2607	1156.2607
1161.3527	1161.3527	1163.8779	1163.8779	1166.6166	1166.6166	1166.6166	1166.6166	1166.6166	1166.6166	1169.045	1169.045	1169.045	1169.045	1169.045	1169.045	1171.4907	1171.4907	1171.4907	1171.4907	1171.4907	1171.4907
1176.3729	1176.3729	1179.187	1179.187	1181.7816	1181.7816	1181.7816	1181.7816	1181.7816	1181.7816	1184.5974	1184.5974	1184.5974	1184.5974	1184.5974	1184.5974	1186.8853	1186.8853	1186.8853	1186.8853	1186.8853	1186.8853
1191.4927	1191.4927	1194.0376	1194.0376	1196.6604	1196.6604	1196.6604	1196.6604	1196.6604	1196.6604	1199.1405	1199.1405	1199.1405	1199.1405	1199.1405	1199.1405	1201.4591	1201.4591	1201.4591	1201.4591	1201.4591	1201.4591
1206.3726	1206.3726	1208.837	1208.837	1211.3809	1211.3809	1211.3809	1211.3809	1211.3809	1211.3809	1213.8586	1213.8586	1213.8586	1213.8586	1213.8586	1213.8586	1216.2915	1216.2915	1216.2915	1216.2915	1216.2915	1216.2915
1221.3649	1221.3649	1223.8446	1223.8446	1226.5966	1226.5966	1226.5966	1226.5966	1226.5966	1226.5966	1228.8507	1228.8507	1228.8507	1228.8507	1228.8507	1228.8507	1231.2039	1231.2039	1231.2039	1231.2039	1231.2039	1231.2039
1236.4867	1236.4867	1239.1064	1239.1064	1241.6356	1241.6356	1241.6356	1241.6356	1241.6356	1241.6356	1244.0364	1244.0364	1244.0364	1244.0364	1244.0364	1244.0364	1246.3544	1246.3544	1246.3544	1246.3544	1246.3544	1246.3544
1287.3232	1287.3232	1289.8202	1289.8202	1292.5217	1292.5217	1292.5217	1292.5217	1292.5217	1292.5217	1295.241	1295.241	1295.241	1295.241	1295.241	1295.241	1297.7064	1297.7064	1297.7064	1297.7064	1297.7064	1297.7064
1301.1628	1301.1628	1303.5955	1303.5955	1306.3306	1306.3306	1306.3306	1306.3306	1306.3306	1306.3306	1308.7153	1308.7153	1308.7153	1308.7153	1308.7153	1308.7153	1311.1047	1311.1047	1311.1047	1311.1047	1311.1047	1311.1047
1316.166	1316.166	1318.6327	1318.6327	1321.337	1321.337	1321.337	1321.337	1321.337	1321.337	1323.7047	1323.7047	1323.7047	1323.7047	1323.7047	1323.7047	1326.0149	1326.0149	1326.0149	1326.0149	1326.0149	1326.0149
1331.0508	1331.0508	1333.6436	1333.6436	1336.2162	1336.2162	1336.2162	1336.2162	1336.2162	1336.2162	1338.5713	1338.5713	1338.5713	1338.5713	1338.5713	1338.5713	1341.0172	1341.0172	1341.0172	1341.0172	1341.0172	1341.0172
1346.1864	1346.1864	1348.6534	1348.6534	1351.1772	1351.1772	1351.1772	1351.1772	1351.1772	1351.1772	1353.4651	1353.4651	1353.4651	1353.4651	1353.4651	1353.4651	1355.8949	1355.8949	1355.8949	1355.8949	1355.8949	1355.8949
1361.2253	1361.2253	1363.7689	1363.7689	1366.457	1366.457	1366.457	1366.457	1366.457	1366.457	1368.8401	1368.8401	1368.8401	1368.8401	1368.8401	1368.8401	1371.1592	1371.1592	1371.1592	1371.1592	1371.1592	1371.1592
1376.1204	1376.1204	1378.6145	1378.6145	1381.2139	1381.2139	1381.2139	1381.2139	1381.2139	1381.2139	1383.5592	1383.5592	1383.5592	1383.5592	1383.5592	1383.5592	1386.0081	1386.0081	1386.0081	1386.0081	1386.0081	1386.0081
1391.3058	1391.3058	1393.7837	1393.7837	1396.4233	1396.4233	1396.4233	1396.4233	1396.4233	1396.4233	1399.2886	1399.2886	1399.2886	1399.2886	1399.2886	1399.2886	1401.7667	1401.7667	1401.7667	1401.7667	1401.7667	1401.7667
1406.1206	1406.1206	1408.7102	1408.7102	1411.6843	1411.6843	1411.6843	1411.6843	1411.6843	1411.6843	1414.0077	1414.0077	1414.0077	1414.0077	1414.0077	1414.0077	1416.4386	1416.4386	1416.4386	1416.4386	1416.4386	1416.4386
1421.1984	1421.1984	1423.7666	1423.7666	1426.4698	1426.4698	1426.4698	1426.4698	1426.4698	1426.4698	1428.7808	1428.7808	1428.7808	1428.7808	1428.7808	1428.7808	1431.157	1431.157	1431.157	1431.157	1431.157	1431.157
1436.1573	1436.1573	1438.7639	1438.7639	1441.5197	1441.5197	1441.5197	1441.5197	1441.5197	1441.5197	1444.1169	1444.1169	1444.1169	1444.1169	1444.1169	1444.1169	1446.4854	1446.4854	1446.4854	1446.4854	1446.4854	1446.4854
1451.359	1451.359	1453.8486	1453.8486	1456.4401	1456.4401	1456.4401	1456.4401	1456.4401	1456.4401	1459.0468	1459.0468	1459.0468	1459.0468	1459.0468	1459.0468	1461.4293	1461.4293	1461.4293	1461.4293	1461.4293	1461.4293
1466.1127	1466.1127	1468.55	1468.55	1471.1913	1471.1913	1471.1913	1471.1913	1471.1913	1471.1913	1473.478	1473.478	1473.478	1473.478	1473.478	1473.478	1476.0857	1476.0857	1476.0857	1476.0857	1476.0857	1476.0857
1481.2407	1481.2407	1483.9745	1483.9745	1486.9172	1486.9172	1486.9172	1486.9172	1486.9172	1486.9172	1489.4598	1489.4598	1489.4598	1489.4598	1489.4598	1489.4598	1491.8604	1491.8604	1491.8604	1491.8604	1491.8604	1491.8604
1496.2146	1496.2146	1498.7073	1498.7073	1501.2858	1501.2858	1501.2858	1501.2858	1501.2858	1501.2858	1503.8422	1503.8422	1503.8422	1503.8422	1503.8422	1503.8422	1506.2126	1506.2126	1506.2126	1506.2126	1506.2126	1506.2126
1511.1411	1511.1411	1513.9869	1513.9869	1516.8531	1516.8531	1516.8531	1516.8531	1516.8531	1516.8531	1519.2354	1519.2354	1519.2354	1519.2354	1519.2354	1519.2354	1521.7153	1521.7153	1521.7153	1521.7153	1521.7153	1521.7153
1526.101	1526.101	1528.4995	1528.4995	1531.1566	1531.1566	1531.1566	1531.1566	1531.1566	1531.1566	1533.5874	1533.5874	1533.5874	1533.5874	1533.5874	1533.5874	1535.9801	1535.9801	1535.9801	1535.9801	1535.9801	1535.9801
1541.444	1541.444	1543.8735	1543.8735	1546.4033	1546.4033	1546.4033	1546.4033	1546.4033	1546.4033	1548.8195	1548.8195	1548.8195	1548.8195	1548.8195	1548.8195	1551.1863	1551.1863	1551.1863	1551.1863	1551.1863	1551.1863
1556.2601	1556.2601	1559.0756	1559.0756	1561.8424	1561.8424	1561.8424	1561.8424	1561.8424	1561.8424	1564.1637	1564.1637	1564.1637	1564.1637	1564.1637	1564.1637	1566.4873	1566.4873	1566.4873	1566.4873	1566.4873	1566.4873
1571.1721	1571.1721	1573.7008	1573.7008	1576.2762	1576.2762	1576.2762	1576.2762	1576.2762	1576.2762	1578.5939	1578.5939	1578.5939	1578.5939	1578.5939	1578.5939	1581.0911	1581.0911	1581.0911	1581.0911	1581.0911	1581.0911
1591.702	1591.702	1594.1613	1594.1613	1596.818	1596.818	1596.818	1596.818	1596.818	1596.818	1599.1512	1599.1512	1599.1512	1599.1512	1599.1512	1599.1512	1601.4778	1601.4778	1601.4778	1601.4778	1601.4778	1601.4778
1605.5045	1605.5045	1608.0143	1608.0143	1610.6725	1610.6725	1610.6725	1610.6725	1610.6725	1610.6725	1613.0239	1613.0239	1613.0239	1613.0239	1613.0239	1613.0239	1615.4465	1615.4465	1615.4465	1615.4465	1615.4465	1615.4465
1620.6729	1620.6729	1623.3619	1623.3619	1625.9523	1625.9523	1625.9523	1625.9523	1625.9523	1625.9523	1628.337	1628.337	1628.337	1628.337	1628.337	1628.337	1630.8191	1630.8191	1630.8191	1630.8191	1630.8191	1630.8191
1635.5082	1635.5082	1637.9371	1637.9371	1640.5762	1640.5762	1640.5762	1640.5762	1640.5762	1640.5762	1643.0718	1643.0718	1643.0718	1643.0718	1643.0718	1643.0718	1645.4541	1645.4541	1645.4541	1645.4541	1645.4541	1645.4541
1650.4026	1650.4026	1652.863	1652.863	1655.4406	1655.4406	1655.4406	1655.4406	1655.4406	1655.4406	1657.7423	1657.7423	1657.7423	1657.7423	1657.7423	1657.7423	1660.176	1660.176	1660.176	1660.176	1660.176	1660.176
1665.5675	1665.5675	1668.0643	1668.0643	1670.6069	1670.6069	1670.6069	1670.6069	1670.6069	1670.6069	1672.8851	1672.8851	1672.8851	1672.8851	1672.8851	1672.8851	1675.2786	1675.2786	1675.2786	1675.2786	1675.2786	1675.2786
1680.6229	1680.6229	1683.2622	1683.2622	1685.9412	1685.9412	1685.9412	1685.9412	1685.9412	1685.9412	1688.3826	1688.3826	1688.3826	1688.3826	1688.3826	1688.3826	1690.7975	1690.7975	1690.7975	1690.7975	1690.7975	1690.7975
1695.5204	1695.5204	1698.0701	1698.0701	1700.7341	1700.7341	1700.7341	1700.7341	1700.7341	1700.7341	1703.0873	1703.0873	1703.0873	1703.0873	1703.0873	1703.0873	1705.5681	1705.5681	1705.5681	1705.5681	1705.5681	1705.5681
1710.5339	1710.5339	1713.0216	1713.0216	1715.5665	1715.5665	1715.5665	1715.5665	1715.5665	1715.5665	1717.9971	1717.9971	1717.9971	1717.9971	1717.9971	1717.9971	1720.3989	1720.3989	1720.3989	1720.3989	1720.3989	1720.3989
1725.5182	1725.5182	1728.0149	1728.0149	1730.6036	1730.6036	1730.6036	1730.6036	1730.6036	1730.6036	1733.0219	1733.0219	1733.0219	1733.0219	1733.0219	1733.0219	1735.5154	1735.5154	1735.5154	1735.5154	1735.5154	1735.5154
1740.5963	1740.5963	1743.1013	1743.1013	1745.6932	1745.6932	1745.6932	1745.6932	1745.6932	1745.6932	1748.0123	1748.0123	1748.0123	1748.0123	1748.0123	1748.0123	1750.3352	1750.3352	1750.3352	1750.3352	1750.3352	1750.3352
1755.4612	1755.4612	1757.9513	1757.9513	1760.5414	1760.5414	1760.5414	1760.5414	1760.5414	1760.5414	1762.9396	1762.9396	1762.9396	1762.9396	1762.9396	1762.9396	1765.2458	1765.2458	1765.2458	1765.2458	1765.2458	1765.2458
1770.493	1770.493	1773.2303	1773.2303	1775.8823	1775.8823	1775.8823	1775.8823	1775.8823	1775.8823	1778.2847	1778.2847	1778.2847	1778.2847	1778.2847	1778.2847	1780.6527	1780.6527	1780.6527	1780.6527	1780.6527	1780.6527
1785.4756	1785.4756	1787.9838	1787.9838	1790.4587	1790.4587	1790.4587	1790.4587	1790.4587	1790.4587	1792.8435	1792.8435	1792.8435	1792.8435	1792.8435	1792.8435	1795.2775	1795.2775	1795.2775	1795.2775	1795.2775	1795.2775
1800.5262	1800.5262	1803.1481	1803.1481	1805.73	1805.73	1805.73	1805.73	1805.73	1805.73	1808.0909	1808.0909	1808.0909	1808.0909	1808.0909	1808.0909	1810.4437	1810.4437	1810.4437	1810.4437	1810.4437	1810.4437
1815.549	1815.549	1818.0659	1818.0659	1820.7302	1820.7302	1820.7302	1820.7302	1820.7302	1820.7302	1823.1145	1823.1145	1823.1145	1823.1145	1823.1145	1823.1145	1825.4978	1825.4978	1825.4978	1825.4978	1825.4978	1825.4978
1830.3967	1830.3967	1832.8335	1832.8335	1835.4897	1835.4897	1835.4897	1835.4897	1835.4897	1835.4897	1837.6758	1837.6758	1837.6758	1837.6758	1837.6758	1837.6758	1840.0481	1840.0481	1840.0481	1840.0481	1840.0481	1840.0481
1845.5071	1845.5071	1848.0154	1848.0154	1850.6013	1850.6013	1850.6013	1850.6013	1850.6013	1850.6013	1852.9696	1852.9696	1852.9696	1852.9696	1852.9696	1852.9696	1855.3528	1855.3528	1855.3528	1855.3528	1855.3528	1855.3528
1860.6188	1860.6188	1863.0348	1863.0348	1865.6798	1865.6798	1865.6798	1865.6798	1865.6798	1865.6798	1867.9915	1867.9915	1867.9915	1867.9915	1867.9915	1867.9915	1870.3619	1870.3619	1870.3619	1870.3619	1870.3619	1870.3619
1875.5068	1875.5068	1877.9315	1877.9315	1880.6331	1880.6331	1880.6331	1880.6331	1880.6331	1880.6331	1883.0641	1883.0641	1883.0641	1883.0641	1883.0641	1883.0641	1885.5288	1885.5288	1885.5288	1885.5288	1885.5288	1885.5288
1896.7981	1896.7981	1899.4227	1899.4227	1902.0721	1902.0721	1902.0721	1902.0721	1902.0721	1902.0721	1904.485	1904.485	1904.485	1904.485	1904.485	1904.485	1906.9812	1906.9812	1906.9812	1906.9812	1906.9812	1906.9812
1910.7113	1910.7113	1913.1748	1913.1748	1915.8134	1915.8134	1915.8134	1915.8134	1915.8134	1915.8134	1918.1364	1918.1364	1918.1364	1918.1364	1918.1364	1918.1364	1920.5908	1920.5908	1920.5908	1920.5908	1920.5908	1920.5908
1926.0099	1926.0099	1928.5023	1928.5023	1931.0452	1931.0452	1931.0452	1931.0452	1931.0452	1931.0452	1933.5763	1933.5763	1933.5763	1933.5763	1933.5763	1933.5763	1936.0546	1936.0546	1936.0546	1936.0546	1936.0546	1936.0546
1940.7263	1940.7263	1943.1411	1943.1411	1946.0066	1946.0066	1946.0066	1946.0066	1946.0066	1946.0066	1948.3735	1948.3735	1948.3735	1948.3735	1948.3735	1948.3735	1950.6941	1950.6941	1950.6941	1950.6941	1950.6941	1950.6941
1955.7089	1955.7089	1958.1007	1958.1007	1960.6787	1960.6787	1960.6787	1960.6787	1960.6787	1960.6787	1962.9197	1962.9197	1962.9197	1962.9197	1962.9197	1962.9197	1965.3484	1965.3484	1965.3484	1965.3484	1965.3484	1965.3484
1970.7291	1970.7291	1973.2684	1973.2684	1975.8445	1975.8445	1975.8445	1975.8445	1975.8445	1975.8445	1978.3423	1978.3423	1978.3423	1978.3423	1978.3423	1978.3423	1980.7886	1980.7886	1980.7886	1980.7886	1980.7886	1980.7886
1985.7368	1985.7368	1988.1973	1988.1973	1990.7733	1990.7733	1990.7733	1990.7733	1990.7733	1990.7733	1993.0989	1993.0989	1993.0989	1993.0989	1993.0989	1993.0989	1995.5402	1995.5402	1995.5402	1995.5402	1995.5402	1995.5402
2000.7444	2000.7444	2003.2372	2003.2372	2005.7156	2005.7156	2005.7156	2005.7156	2005.7156	2005.7156	2008.1483	2008.1483	2008.1483	2008.1483	2008.1483	2008.1483	2010.5959	2010.5959	2010.5959	2010.5959	2010.5959	2010.5959
2015.7339	2015.7339	2018.1965	2018.1965	2020.8204	2020.8204	2020.8204	2020.8204	2020.8204	2020.8204	2023.1562	2023.1562	2023.1562	2023.1562	2023.1562	2023.1562	2025.5884	2025.5884	2025.5884	2025.5884	2025.5884	2025.5884
2030.6771	2030.6771	2033.0753	2033.0753	2035.5875	2035.5875	2035.5875	2035.5875	2035.5875	2035.5875	2038.0192	2038.0192	2038.0192	2038.0192	2038.0192	2038.0192	2040.4165	2040.4165	2040.4165	2040.4165	2040.4165	2040.4165
2045.7012	2045.7012	2048.1345	2048.1345	2050.6104	2050.6104	2050.6104	2050.6104	2050.6104	2050.6104	2052.9202	2052.9202	2052.9202	2052.9202	2052.9202	2052.9202	2055.3379	2055.3379	2055.3379	2055.3379	2055.3379	2055.3379
2060.6936	2060.6936	2063.3215	2063.3215	2065.8435	2065.8435	2065.8435	2065.8435	2065.8435	2065.8435	2068.3298	2068.3298	2068.3298	2068.3298	2068.3298	2068.3298	2070.7544	2070.7544	2070.7544	2070.7544	2070.7544	2070.7544
2075.6865	2075.6865	2078.116	2078.116	2080.5947	2080.5947	2080.5947	2080.5947	2080.5947	2080.5947	2082.9463	2082.9463	2082.9463	2082.9463	2082.9463	2082.9463	2085.3945	2085.3945	2085.3945	2085.3945	2085.3945	2085.3945
2090.6421	2090.6421	2093.2903	2093.2903	2095.9204	2095.9204	2095.9204	2095.9204	2095.9204	2095.9204	2098.2732	2098.2732	2098.2732	2098.2732	2098.2732	2098.2732	2100.7527	2100.7527	2100.7527	2100.7527	2100.7527	2100.7527
2105.7708	2105.7708	2108.3384	2108.3384	2110.8682	2110.8682	2110.8682	2110.8682	2110.8682	2110.8682	2113.2507	2113.2507	2113.2507	2113.2507	2113.2507	2113.2507	2115.6338	2115.6338	2115.6338	2115.6338	2115.6338	2115.6338
2120.7258	2120.7258	2123.2183	2123.2183	2126.0342	2126.0342	2126.0342	2126.0342	2126.0342	2126.0342	2128.4646	2128.4646	2128.4646	2128.4646	2128.4646	2128.4646	2130.896	2130.896	2130.896	2130.896	2130.896	2130.896
2135.6355	2135.6355	2138.3538	2138.3538	2140.9456	2140.9456	2140.9456	2140.9456	2140.9456	2140.9456	2143.2632	2143.2632	2143.2632	2143.2632	2143.2632	2143.2632	2145.6318	2145.6318	2145.6318	2145.6318	2145.6318	2145.6318
2150.7463	2150.7463	2153.2947	2153.2947	2155.759	2155.759	2155.759	2155.759	2155.759	2155.759	2158.144	2158.144	2158.144	2158.144	2158.144	2158.144	2160.584	2160.584	2160.584	2160.584	2160.584	2160.584
2165.7126	2165.7126	2168.127	2168.127	2170.7527	2170.7527	2170.7527	2170.7527	2170.7527	2170.7527	2173.2827	2173.2827	2173.2827	2173.2827	2173.2827	2173.2827	2175.6936	2175.6936	2175.6936	2175.6936	2175.6936	2175.6936
2180.7581	2180.7581	2183.1213	2183.1213	2185.7124	2185.7124	2185.7124	2185.7124	2185.7124	2185.7124	2187.9822	2187.9822	2187.9822	2187.9822	2187.9822	2187.9822	2190.2949	2190.2949	2190.2949	2190.2949	2190.2949	2190.2949
2230.781	2230.781	2233.2751	2233.2751	2235.7964	2235.7964	2235.7964	2235.7964	2235.7964	2235.7964	2238.22	2238.22	2238.22	2238.22	2238.22	2238.22	2240.6001	2240.6001	2240.6001	2240.6001	2240.6001	2240.6001
2244.7993	2244.7993	2247.2551	2247.2551	2249.856	2249.856	2249.856	2249.856	2249.856	2249.856	2252.2449	2252.2449	2252.2449	2252.2449	2252.2449	2252.2449	2254.5366	2254.5366	2254.5366	2254.5366	2254.5366	2254.5366
2259.5752	2259.5752	2262.2986	2262.2986	2264.8777	2264.8777	2264.8777	2264.8777	2264.8777	2264.8777	2267.365	2267.365	2267.365	2267.365	2267.365	2267.365	2269.8042	2269.8042	2269.8042	2269.8042	2269.8042	2269.8042
2274.6475	2274.6475	2277.1108	2277.1108	2279.751	2279.751	2279.751	2279.751	2279.751	2279.751	2282.1272	2282.1272	2282.1272	2282.1272	2282.1272	2282.1272	2284.5798	2284.5798	2284.5798	2284.5798	2284.5798	2284.5798
2289.7327	2289.7327	2292.1348	2292.1348	2294.8381	2294.8381	2294.8381	2294.8381	2294.8381	2294.8381	2297.2202	2297.2202	2297.2202	2297.2202	2297.2202	2297.2202	2299.7629	2299.7629	2299.7629	2299.7629	2299.7629	2299.7629
2304.6135	2304.6135	2307.0999	2307.0999	2309.75	2309.75	2309.75	2309.75	2309.75	2309.75	2312.1138	2312.1138	2312.1138	2312.1138	2312.1138	2312.1138	2314.4204	2314.4204	2314.4204	2314.4204	2314.4204	2314.4204
2319.6238	2319.6238	2322.1172	2322.1172	2324.9729	2324.9729	2324.9729	2324.9729	2324.9729	2324.9729	2327.4099	2327.4099	2327.4099	2327.4099	2327.4099	2327.4099	2329.7795	2329.7795	2329.7795	2329.7795	2329.7795	2329.7795
2334.7441	2334.7441	2337.4136	2337.4136	2339.9392	2339.9392	2339.9392	2339.9392	2339.9392	2339.9392	2342.4055	2342.4055	2342.4055	2342.4055	2342.4055	2342.4055	2344.71	2344.71	2344.71	2344.71	2344.71	2344.71
2349.8132	2349.8132	2352.3792	2352.3792	2355.2336	2355.2336	2355.2336	2355.2336	2355.2336	2355.2336	2358.2913	2358.2913	2358.2913	2358.2913	2358.2913	2358.2913	2360.6279	2360.6279	2360.6279	2360.6279	2360.6279	2360.6279
2364.7222	2364.7222	2367.1565	2367.1565	2369.749	2369.749	2369.749	2369.749	2369.749	2369.749	2372.2437	2372.2437	2372.2437	2372.2437	2372.2437	2372.2437	2374.6274	2374.6274	2374.6274	2374.6274	2374.6274	2374.6274
2379.9395	2379.9395	2382.5256	2382.5256	2385.1284	2385.1284	2385.1284	2385.1284	2385.1284	2385.1284	2387.4204	2387.4204	2387.4204	2387.4204	2387.4204	2387.4204	2389.8098	2389.8098	2389.8098	2389.8098	2389.8098	2389.8098
2394.6909	2394.6909	2397.1614	2397.1614	2399.7468	2399.7468	2399.7468	2399.7468	2399.7468	2399.7468	2402.1292	2402.1292	2402.1292	2402.1292	2402.1292	2402.1292	2404.5291	2404.5291	2404.5291	2404.5291	2404.5291	2404.5291
2409.699	2409.699	2412.2485	2412.2485	2414.7786	2414.7786	2414.7786	2414.7786	2414.7786	2414.7786	2417.1582	2417.1582	2417.1582	2417.1582	2417.1582	2417.1582	2419.6016	2419.6016	2419.6016	2419.6016	2419.6016	2419.6016
2424.782	2424.782	2427.2991	2427.2991	2429.7793	2429.7793	2429.7793	2429.7793	2429.7793	2429.7793	2432.1279	2432.1279	2432.1279	2432.1279	2432.1279	2432.1279	2434.5762	2434.5762	2434.5762	2434.5762	2434.5762	2434.5762
2439.6179	2439.6179	2442.0994	2442.0994	2444.7852	2444.7852	2444.7852	2444.7852	2444.7852	2444.7852	2447.137	2447.137	2447.137	2447.137	2447.137	2447.137	2449.5718	2449.5718	2449.5718	2449.5718	2449.5718	2449.5718
2454.6101	2454.6101	2457.0159	2457.0159	2459.5374	2459.5374	2459.5374	2459.5374	2459.5374	2459.5374	2462.3201	2462.3201	2462.3201	2462.3201	2462.3201	2462.3201	2464.7659	2464.7659	2464.7659	2464.7659	2464.7659	2464.7659
2469.6497	2469.6497	2472.1189	2472.1189	2474.709	2474.709	2474.709	2474.709	2474.709	2474.709	2477.0889	2477.0889	2477.0889	2477.0889	2477.0889	2477.0889	2479.6965	2479.6965	2479.6965	2479.6965	2479.6965	2479.6965
2484.896	2484.896	2487.4719	2487.4719	2490.1294	2490.1294	2490.1294	2490.1294	2490.1294	2490.1294	2493.1191	2493.1191	2493.1191	2493.1191	2493.1191	2493.1191	2495.5801	2495.5801	2495.5801	2495.5801	2495.5801	2495.5801
2499.7776	2499.7776	2502.3521	2502.3521	2504.9917	2504.9917	2504.9917	2504.9917	2504.9917	2504.9917	2507.3281	2507.3281	2507.3281	2507.3281	2507.3281	2507.3281	2509.8711	2509.8711	2509.8711	2509.8711	2509.8711	2509.8711
2514.782	2514.782	2517.584	2517.584	2520.2385	2520.2385	2520.2385	2520.2385	2520.2385	2520.2385	2522.7993	2522.7993	2522.7993	2522.7993	2522.7993	2522.7993	2525.1809	2525.1809	2525.1809	2525.1809	2525.1809	2525.1809
2535.6162	2535.6162	2538.2219	2538.2219	2540.8105	2540.8105	2540.8105	2540.8105	2540.8105	2540.8105	2543.6467	2543.6467	2543.6467	2543.6467	2543.6467	2543.6467	2546.012	2546.012	2546.012	2546.012	2546.012	2546.012
2549.4563	2549.4563	2551.8853	2551.8853	2554.4604	2554.4604	2554.4604	2554.4604	2554.4604	2554.4604	2557.0898	2557.0898	2557.0898	2557.0898	2557.0898	2557.0898	2559.5286	2559.5286	2559.5286	2559.5286	2559.5286	2559.5286
2564.9087	2564.9087	2567.7109	2567.7109	2570.252	2570.252	2570.252	2570.252	2570.252	2570.252	2572.6191	2572.6191	2572.6191	2572.6191	2572.6191	2572.6191	2575.1611	2575.1611	2575.1611	2575.1611	2575.1611	2575.1611
2579.3606	2579.3606	2581.7891	2581.7891	2584.4482	2584.4482	2584.4482	2584.4482	2584.4482	2584.4482	2586.7974	2586.7974	2586.7974	2586.7974	2586.7974	2586.7974	2589.1763	2589.1763	2589.1763	2589.1763	2589.1763	2589.1763
2594.4773	2594.4773	2596.9272	2596.9272	2599.6099	2599.6099	2599.6099	2599.6099	2599.6099	2599.6099	2601.9812	2601.9812	2601.9812	2601.9812	2601.9812	2601.9812	2604.3474	2604.3474	2604.3474	2604.3474	2604.3474	2604.3474
2609.5356	2609.5356	2612.0645	2612.0645	2614.8145	2614.8145	2614.8145	2614.8145	2614.8145	2614.8145	2617.1814	2617.1814	2617.1814	2617.1814	2617.1814	2617.1814	2619.5645	2619.5645	2619.5645	2619.5645	2619.5645	2619.5645
2624.4797	2624.4797	2627.3079	2627.3079	2629.9021	2629.9021	2629.9021	2629.9021	2629.9021	2629.9021	2632.2783	2632.2783	2632.2783	2632.2783	2632.2783	2632.2783	2634.7786	2634.7786	2634.7786	2634.7786	2634.7786	2634.7786
2639.386	2639.386	2641.7412	2641.7412	2644.5547	2644.5547	2644.5547	2644.5547	2644.5547	2644.5547	2646.928	2646.928	2646.928	2646.928	2646.928	2646.928	2649.3555	2649.3555	2649.3555	2649.3555	2649.3555	2649.3555
2654.4912	2654.4912	2657.1455	2657.1455	2659.708	2659.708	2659.708	2659.708	2659.708	2659.708	2661.9954	2661.9954	2661.9954	2661.9954	2661.9954	2661.9954	2664.4282	2664.4282	2664.4282	2664.4282	2664.4282	2664.4282
2669.5251	2669.5251	2672.0088	2672.0088	2674.7629	2674.7629	2674.7629	2674.7629	2674.7629	2674.7629	2677.0979	2677.0979	2677.0979	2677.0979	2677.0979	2677.0979	2679.4197	2679.4197	2679.4197	2679.4197	2679.4197	2679.4197
2684.4277	2684.4277	2686.8425	2686.8425	2689.4812	2689.4812	2689.4812	2689.4812	2689.4812	2689.4812	2691.9038	2691.9038	2691.9038	2691.9038	2691.9038	2691.9038	2694.2805	2694.2805	2694.2805	2694.2805	2694.2805	2694.2805
2699.5481	2699.5481	2702.106	2702.106	2704.7617	2704.7617	2704.7617	2704.7617	2704.7617	2704.7617	2707.156	2707.156	2707.156	2707.156	2707.156	2707.156	2709.5461	2709.5461	2709.5461	2709.5461	2709.5461	2709.5461
2714.5403	2714.5403	2717.4304	2717.4304	2719.9592	2719.9592	2719.9592	2719.9592	2719.9592	2719.9592	2722.218	2722.218	2722.218	2722.218	2722.218	2722.218	2724.5208	2724.5208	2724.5208	2724.5208	2724.5208	2724.5208
2729.4534	2729.4534	2731.9346	2731.9346	2734.616	2734.616	2734.616	2734.616	2734.616	2734.616	2736.9851	2736.9851	2736.9851	2736.9851	2736.9851	2736.9851	2739.355	2739.355	2739.355	2739.355	2739.355	2739.355
2744.502	2744.502	2746.9839	2746.9839	2749.5701	2749.5701	2749.5701	2749.5701	2749.5701	2749.5701	2751.844	2751.844	2751.844	2751.844	2751.844	2751.844	2754.2327	2754.2327	2754.2327	2754.2327	2754.2327	2754.2327
2759.4951	2759.4951	2761.9141	2761.9141	2764.5708	2764.5708	2764.5708	2764.5708	2764.5708	2764.5708	2767.052	2767.052	2767.052	2767.052	2767.052	2767.052	2769.5457	2769.5457	2769.5457	2769.5457	2769.5457	2769.5457
2774.5222	2774.5222	2777.0161	2777.0161	2779.6719	2779.6719	2779.6719	2779.6719	2779.6719	2779.6719	2782.0486	2782.0486	2782.0486	2782.0486	2782.0486	2782.0486	2784.4705	2784.4705	2784.4705	2784.4705	2784.4705	2784.4705
2789.5608	2789.5608	2792.1401	2792.1401	2794.8223	2794.8223	2794.8223	2794.8223	2794.8223	2794.8223	2797.4626	2797.4626	2797.4626	2797.4626	2797.4626	2797.4626	2799.8323	2799.8323	2799.8323	2799.8323	2799.8323	2799.8323
2804.5681	2804.5681	2806.9966	2806.9966	2809.5117	2809.5117	2809.5117	2809.5117	2809.5117	2809.5117	2811.9949	2811.9949	2811.9949	2811.9949	2811.9949	2811.9949	2814.3616	2814.3616	2814.3616	2814.3616	2814.3616	2814.3616
2819.573	2819.573	2821.9924	2821.9924	2824.5862	2824.5862	2824.5862	2824.5862	2824.5862	2824.5862	2826.969	2826.969	2826.969	2826.969	2826.969	2826.969	2829.4304	2829.4304	2829.4304	2829.4304	2829.4304	2829.4304
2840.2148	2840.2148	2842.584	2842.584	2845.3811	2845.3811	2845.3811	2845.3811	2845.3811	2845.3811	2847.8604	2847.8604	2847.8604	2847.8604	2847.8604	2847.8604	2850.2258	2850.2258	2850.2258	2850.2258	2850.2258	2850.2258
2854.0344	2854.0344	2856.5168	2856.5168	2859.1545	2859.1545	2859.1545	2859.1545	2859.1545	2859.1545	2861.5762	2861.5762	2861.5762	2861.5762	2861.5762	2861.5762	2864.0176	2864.0176	2864.0176	2864.0176	2864.0176	2864.0176
2869.032	2869.032	2871.3948	2871.3948	2874.0454	2874.0454	2874.0454	2874.0454	2874.0454	2874.0454	2876.3398	2876.3398	2876.3398	2876.3398	2876.3398	2876.3398	2879.0564	2879.0564	2879.0564	2879.0564	2879.0564	2879.0564
2883.9097	2883.9097	2886.4043	2886.4043	2889.105	2889.105	2889.105	2889.105	2889.105	2889.105	2891.4285	2891.4285	2891.4285	2891.4285	2891.4285	2891.4285	2893.9565	2893.9565	2893.9565	2893.9565	2893.9565	2893.9565
2899.0444	2899.0444	2901.5256	2901.5256	2904.2749	2904.2749	2904.2749	2904.2749	2904.2749	2904.2749	2906.7708	2906.7708	2906.7708	2906.7708	2906.7708	2906.7708	2909.1565	2909.1565	2909.1565	2909.1565	2909.1565	2909.1565
2913.957	2913.957	2916.3738	2916.3738	2919.3621	2919.3621	2919.3621	2919.3621	2919.3621	2919.3621	2921.6367	2921.6367	2921.6367	2921.6367	2921.6367	2921.6367	2924.0327	2924.0327	2924.0327	2924.0327	2924.0327	2924.0327
2928.9971	2928.9971	2931.4587	2931.4587	2933.9268	2933.9268	2933.9268	2933.9268	2933.9268	2933.9268	2936.5317	2936.5317	2936.5317	2936.5317	2936.5317	2936.5317	2938.9607	2938.9607	2938.9607	2938.9607	2938.9607	2938.9607
2944.5471	2944.5471	2947.2705	2947.2705	2949.8606	2949.8606	2949.8606	2949.8606	2949.8606	2949.8606	2952.1323	2952.1323	2952.1323	2952.1323	2952.1323	2952.1323	2954.498	2954.498	2954.498	2954.498	2954.498	2954.498
2958.9927	2958.9927	2961.3926	2961.3926	2964.0774	2964.0774	2964.0774	2964.0774	2964.0774	2964.0774	2966.7854	2966.7854	2966.7854	2966.7854	2966.7854	2966.7854	2969.2048	2969.2048	2969.2048	2969.2048	2969.2048	2969.2048
2974.051	2974.051	2976.5923	2976.5923	2979.1836	2979.1836	2979.1836	2979.1836	2979.1836	2979.1836	2981.4429	2981.4429	2981.4429	2981.4429	2981.4429	2981.4429	2983.9968	2983.9968	2983.9968	2983.9968	2983.9968	2983.9968
2989.0425	2989.0425	2991.4392	2991.4392	2994.0945	2994.0945	2994.0945	2994.0945	2994.0945	2994.0945	2996.7949	2996.7949	2996.7949	2996.7949	2996.7949	2996.7949	2999.2144	2999.2144	2999.2144	2999.2144	2999.2144	2999.2144
3003.9338	3003.9338	3006.3997	3006.3997	3008.9758	3008.9758	3008.9758	3008.9758	3008.9758	3008.9758	3011.3599	3011.3599	3011.3599	3011.3599	3011.3599	3011.3599	3013.7922	3013.7922	3013.7922	3013.7922	3013.7922	3013.7922
3018.946	3018.946	3021.4424	3021.4424	3024.0325	3024.0325	3024.0325	3024.0325	3024.0325	3024.0325	3026.8489	3026.8489	3026.8489	3026.8489	3026.8489	3026.8489	3029.229	3029.229	3029.229	3029.229	3029.229	3029.229
3033.9851	3033.9851	3036.5278	3036.5278	3039.1841	3039.1841	3039.1841	3039.1841	3039.1841	3039.1841	3041.696	3041.696	3041.696	3041.696	3041.696	3041.696	3044.1792	3044.1792	3044.1792	3044.1792	3044.1792	3044.1792
3049.1199	3049.1199	3051.9333	3051.9333	3054.4468	3054.4468	3054.4468	3054.4468	3054.4468	3054.4468	3056.7654	3056.7654	3056.7654	3056.7654	3056.7654	3056.7654	3059.1941	3059.1941	3059.1941	3059.1941	3059.1941	3059.1941
3064.0024	3064.0024	3066.4797	3066.4797	3069.3433	3069.3433	3069.3433	3069.3433	3069.3433	3069.3433	3071.8867	3071.8867	3071.8867	3071.8867	3071.8867	3071.8867	3074.3284	3074.3284	3074.3284	3074.3284	3074.3284	3074.3284
3079.022	3079.022	3081.6155	3081.6155	3084.1414	3084.1414	3084.1414	3084.1414	3084.1414	3084.1414	3086.4856	3086.4856	3086.4856	3086.4856	3086.4856	3086.4856	3088.9451	3088.9451	3088.9451	3088.9451	3088.9451	3088.9451
3093.9988	3093.9988	3096.5586	3096.5586	3099.3779	3099.3779	3099.3779	3099.3779	3099.3779	3099.3779	3101.9165	3101.9165	3101.9165	3101.9165	3101.9165	3101.9165	3104.4221	3104.4221	3104.4221	3104.4221	3104.4221	3104.4221
3109.3601	3109.3601	3112.0034	3112.0034	3114.748	3114.748	3114.748	3114.748	3114.748	3114.748	3117.0696	3117.0696	3117.0696	3117.0696	3117.0696	3117.0696	3119.4526	3119.4526	3119.4526	3119.4526	3119.4526	3119.4526
3124.0474	3124.0474	3126.5894	3126.5894	3129.3413	3129.3413	3129.3413	3129.3413	3129.3413	3129.3413	3131.657	3131.657	3131.657	3131.657	3131.657	3131.657	3134.2671	3134.2671	3134.2671	3134.2671	3134.2671	3134.2671
3174.6145	3174.6145	3177.4607	3177.4607	3180.0664	3180.0664	3180.0664	3180.0664	3180.0664	3180.0664	3182.4678	3182.4678	3182.4678	3182.4678	3182.4678	3182.4678	3184.8162	3184.8162	3184.8162	3184.8162	3184.8162	3184.8162
3188.5483	3188.5483	3190.9324	3190.9324	3193.5413	3193.5413	3193.5413	3193.5413	3193.5413	3193.5413	3195.814	3195.814	3195.814	3195.814	3195.814	3195.814	3198.2271	3198.2271	3198.2271	3198.2271	3198.2271	3198.2271
3203.5403	3203.5403	3206.1797	3206.1797	3208.801	3208.801	3208.801	3208.801	3208.801	3208.801	3211.1252	3211.1252	3211.1252	3211.1252	3211.1252	3211.1252	3213.5701	3213.5701	3213.5701	3213.5701	3213.5701	3213.5701
3218.5828	3218.5828	3220.9924	3220.9924	3223.6521	3223.6521	3223.6521	3223.6521	3223.6521	3223.6521	3226.1006	3226.1006	3226.1006	3226.1006	3226.1006	3226.1006	3228.5022	3228.5022	3228.5022	3228.5022	3228.5022	3228.5022
3233.4431	3233.4431	3236.0325	3236.0325	3238.7202	3238.7202	3238.7202	3238.7202	3238.7202	3238.7202	3241.2976	3241.2976	3241.2976	3241.2976	3241.2976	3241.2976	3243.6326	3243.6326	3243.6326	3243.6326	3243.6326	3243.6326
3248.4805	3248.4805	3251.0239	3251.0239	3253.5229	3253.5229	3253.5229	3253.5229	3253.5229	3253.5229	3255.8733	3255.8733	3255.8733	3255.8733	3255.8733	3255.8733	3258.2888	3258.2888	3258.2888	3258.2888	3258.2888	3258.2888
3263.5364	3263.5364	3266.031	3266.031	3268.832	3268.832	3268.832	3268.832	3268.832	3268.832	3271.1216	3271.1216	3271.1216	3271.1216	3271.1216	3271.1216	3273.6321	3273.6321	3273.6321	3273.6321	3273.6321	3273.6321
3278.5139	3278.5139	3281.1846	3281.1846	3283.7588	3283.7588	3283.7588	3283.7588	3283.7588	3283.7588	3286.1279	3286.1279	3286.1279	3286.1279	3286.1279	3286.1279	3288.5247	3288.5247	3288.5247	3288.5247	3288.5247	3288.5247
3293.5515	3293.5515	3296.0959	3296.0959	3298.7683	3298.7683	3298.7683	3298.7683	3298.7683	3298.7683	3301.2485	3301.2485	3301.2485	3301.2485	3301.2485	3301.2485	3303.7563	3303.7563	3303.7563	3303.7563	3303.7563	3303.7563
3308.668	3308.668	3311.1497	3311.1497	3313.6941	3313.6941	3313.6941	3313.6941	3313.6941	3313.6941	3316.1414	3316.1414	3316.1414	3316.1414	3316.1414	3316.1414	3318.5681	3318.5681	3318.5681	3318.5681	3318.5681	3318.5681
3323.5022	3323.5022	3326.0974	3326.0974	3328.6543	3328.6543	3328.6543	3328.6543	3328.6543	3328.6543	3330.9937	3330.9937	3330.9937	3330.9937	3330.9937	3330.9937	3333.4658	3333.4658	3333.4658	3333.4658	3333.4658	3333.4658
3338.625	3338.625	3341.0381	3341.0381	3343.5989	3343.5989	3343.5989	3343.5989	3343.5989	3343.5989	3345.9006	3345.9006	3345.9006	3345.9006	3345.9006	3345.9006	3348.303	3348.303	3348.303	3348.303	3348.303	3348.303
3353.5042	3353.5042	3356.1404	3356.1404	3358.7332	3358.7332	3358.7332	3358.7332	3358.7332	3358.7332	3361.0715	3361.0715	3361.0715	3361.0715	3361.0715	3361.0715	3363.3909	3363.3909	3363.3909	3363.3909	3363.3909	3363.3909
3368.5952	3368.5952	3371.4883	3371.4883	3374.001	3374.001	3374.001	3374.001	3374.001	3374.001	3376.5789	3376.5789	3376.5789	3376.5789	3376.5789	3376.5789	3378.9436	3378.9436	3378.9436	3378.9436	3378.9436	3378.9436
3383.5044	3383.5044	3386.2236	3386.2236	3388.7632	3388.7632	3388.7632	3388.7632	3388.7632	3388.7632	3391.1523	3391.1523	3391.1523	3391.1523	3391.1523	3391.1523	3393.5195	3393.5195	3393.5195	3393.5195	3393.5195	3393.5195
3398.5259	3398.5259	3401.5205	3401.5205	3404.2078	3404.2078	3404.2078	3404.2078	3404.2078	3404.2078	3406.4941	3406.4941	3406.4941	3406.4941	3406.4941	3406.4941	3408.9651	3408.9651	3408.9651	3408.9651	3408.9651	3408.9651
3413.521	3413.521	3415.9673	3415.9673	3418.6721	3418.6721	3418.6721	3418.6721	3418.6721	3418.6721	3420.9895	3420.9895	3420.9895	3420.9895	3420.9895	3420.9895	3423.4395	3423.4395	3423.4395	3423.4395	3423.4395	3423.4395
3428.5264	3428.5264	3431.0559	3431.0559	3433.9202	3433.9202	3433.9202	3433.9202	3433.9202	3433.9202	3436.4126	3436.4126	3436.4126	3436.4126	3436.4126	3436.4126	3438.8918	3438.8918	3438.8918	3438.8918	3438.8918	3438.8918
3443.6443	3443.6443	3446.1887	3446.1887	3448.6562	3448.6562	3448.6562	3448.6562	3448.6562	3448.6562	3451.0972	3451.0972	3451.0972	3451.0972	3451.0972	3451.0972	3453.501	3453.501	3453.501	3453.501	3453.501	3453.501
3458.5613	3458.5613	3461.1917	3461.1917	3463.8835	3463.8835	3463.8835	3463.8835	3463.8835	3463.8835	3466.272	3466.272	3466.272	3466.272	3466.272	3466.272	3468.9404	3468.9404	3468.9404	3468.9404	3468.9404	3468.9404
3479.2473	3479.2473	3481.8469	3481.8469	3484.4275	3484.4275	3484.4275	3484.4275	3484.4275	3484.4275	3486.7029	3486.7029	3486.7029	3486.7029	3486.7029	3486.7029	3489.1643	3489.1643	3489.1643	3489.1643	3489.1643	3489.1643
3493.0691	3493.0691	3495.5645	3495.5645	3498.0945	3498.0945	3498.0945	3498.0945	3498.0945	3498.0945	3500.5874	3500.5874	3500.5874	3500.5874	3500.5874	3500.5874	3502.9097	3502.9097	3502.9097	3502.9097	3502.9097	3502.9097
3508.2378	3508.2378	3510.782	3510.782	3513.4209	3513.4209	3513.4209	3513.4209	3513.4209	3513.4209	3515.7556	3515.7556	3515.7556	3515.7556	3515.7556	3515.7556	3518.1863	3518.1863	3518.1863	3518.1863	3518.1863	3518.1863
3523.2429	3523.2429	3525.6753	3525.6753	3528.2056	3528.2056	3528.2056	3528.2056	3528.2056	3528.2056	3530.6809	3530.6809	3530.6809	3530.6809	3530.6809	3530.6809	3533.1934	3533.1934	3533.1934	3533.1934	3533.1934	3533.1934
3538.1877	3538.1877	3540.7607	3540.7607	3543.4136	3543.4136	3543.4136	3543.4136	3543.4136	3543.4136	3545.8994	3545.8994	3545.8994	3545.8994	3545.8994	3545.8994	3548.2031	3548.2031	3548.2031	3548.2031	3548.2031	3548.2031
3553.116	3553.116	3555.573	3555.573	3558.1995	3558.1995	3558.1995	3558.1995	3558.1995	3558.1995	3560.6379	3560.6379	3560.6379	3560.6379	3560.6379	3560.6379	3562.9553	3562.9553	3562.9553	3562.9553	3562.9553	3562.9553
3568.3586	3568.3586	3570.9028	3570.9028	3573.5938	3573.5938	3573.5938	3573.5938	3573.5938	3573.5938	3576.1333	3576.1333	3576.1333	3576.1333	3576.1333	3576.1333	3578.5554	3578.5554	3578.5554	3578.5554	3578.5554	3578.5554
3583.019	3583.019	3585.4341	3585.4341	3588.3118	3588.3118	3588.3118	3588.3118	3588.3118	3588.3118	3590.9392	3590.9392	3590.9392	3590.9392	3590.9392	3590.9392	3593.3845	3593.3845	3593.3845	3593.3845	3593.3845	3593.3845
3598.0571	3598.0571	3600.5981	3600.5981	3603.4446	3603.4446	3603.4446	3603.4446	3603.4446	3603.4446	3605.7981	3605.7981	3605.7981	3605.7981	3605.7981	3605.7981	3608.2329	3608.2329	3608.2329	3608.2329	3608.2329	3608.2329
3613.0825	3613.0825	3615.864	3615.864	3618.6001	3618.6001	3618.6001	3618.6001	3618.6001	3618.6001	3620.9175	3620.9175	3620.9175	3620.9175	3620.9175	3620.9175	3623.2852	3623.2852	3623.2852	3623.2852	3623.2852	3623.2852
3628.0071	3628.0071	3630.491	3630.491	3633.0339	3633.0339	3633.0339	3633.0339	3633.0339	3633.0339	3635.4001	3635.4001	3635.4001	3635.4001	3635.4001	3635.4001	3637.8289	3637.8289	3637.8289	3637.8289	3637.8289	3637.8289
3643.0029	3643.0029	3645.45	3645.45	3648.0376	3648.0376	3648.0376	3648.0376	3648.0376	3648.0376	3650.457	3650.457	3650.457	3650.457	3650.457	3650.457	3652.8206	3652.8206	3652.8206	3652.8206	3652.8206	3652.8206
3658.2175	3658.2175	3660.718	3660.718	3663.3999	3663.3999	3663.3999	3663.3999	3663.3999	3663.3999	3666.0535	3666.0535	3666.0535	3666.0535	3666.0535	3666.0535	3668.436	3668.436	3668.436	3668.436	3668.436	3668.436
3673.1013	3673.1013	3675.7681	3675.7681	3678.2786	3678.2786	3678.2786	3678.2786	3678.2786	3678.2786	3680.7126	3680.7126	3680.7126	3680.7126	3680.7126	3680.7126	3683.366	3683.366	3683.366	3683.366	3683.366	3683.366
3688.2295	3688.2295	3690.7285	3690.7285	3693.4282	3693.4282	3693.4282	3693.4282	3693.4282	3693.4282	3695.8606	3695.8606	3695.8606	3695.8606	3695.8606	3695.8606	3698.1917	3698.1917	3698.1917	3698.1917	3698.1917	3698.1917
3703.1907	3703.1907	3705.6887	3705.6887	3708.2744	3708.2744	3708.2744	3708.2744	3708.2744	3708.2744	3710.6624	3710.6624	3710.6624	3710.6624	3710.6624	3710.6624	3713.0481	3713.0481	3713.0481	3713.0481	3713.0481	3713.0481
3718.1008	3718.1008	3720.5171	3720.5171	3723.0444	3723.0444	3723.0444	3723.0444	3723.0444	3723.0444	3725.4089	3725.4089	3725.4089	3725.4089	3725.4089	3725.4089	3727.8271	3727.8271	3727.8271	3727.8271	3727.8271	3727.8271
3733.145	3733.145	3735.8137	3735.8137	3738.5139	3738.5139	3738.5139	3738.5139	3738.5139	3738.5139	3741.1736	3741.1736	3741.1736	3741.1736	3741.1736	3741.1736	3743.7153	3743.7153	3743.7153	3743.7153	3743.7153	3743.7153
3748.1335	3748.1335	3750.675	3750.675	3753.2205	3753.2205	3753.2205	3753.2205	3753.2205	3753.2205	3755.5549	3755.5549	3755.5549	3755.5549	3755.5549	3755.5549	3758.052	3758.052	3758.052	3758.052	3758.052	3758.052
3763.0737	3763.0737	3765.626	3765.626	3768.2744	3768.2744	3768.2744	3768.2744	3768.2744	3768.2744	3770.708	3770.708	3770.708	3770.708	3770.708	3770.708	3773.1409	3773.1409	3773.1409	3773.1409	3773.1409	3773.1409
3783.446	3783.446	3786.2415	3786.2415	3788.7527	3788.7527	3788.7527	3788.7527	3788.7527	3788.7527	3791.1667	3791.1667	3791.1667	3791.1667	3791.1667	3791.1667	3793.5378	3793.5378	3793.5378	3793.5378	3793.5378	3793.5378
3797.2959	3797.2959	3799.699	3799.699	3802.3809	3802.3809	3802.3809	3802.3809	3802.3809	3802.3809	3804.6882	3804.6882	3804.6882	3804.6882	3804.6882	3804.6882	3807.2202	3807.2202	3807.2202	3807.2202	3807.2202	3807.2202
3812.2439	3812.2439	3814.6392	3814.6392	3817.3433	3817.3433	3817.3433	3817.3433	3817.3433	3817.3433	3819.7278	3819.7278	3819.7278	3819.7278	3819.7278	3819.7278	3822.0486	3822.0486	3822.0486	3822.0486	3822.0486	3822.0486
3827.2983	3827.2983	3829.7253	3829.7253	3832.3228	3832.3228	3832.3228	3832.3228	3832.3228	3832.3228	3834.5759	3834.5759	3834.5759	3834.5759	3834.5759	3834.5759	3836.9927	3836.9927	3836.9927	3836.9927	3836.9927	3836.9927
3842.2424	3842.2424	3844.7065	3844.7065	3847.2361	3847.2361	3847.2361	3847.2361	3847.2361	3847.2361	3849.7278	3849.7278	3849.7278	3849.7278	3849.7278	3849.7278	3852.1741	3852.1741	3852.1741	3852.1741	3852.1741	3852.1741
3857.2349	3857.2349	3859.6975	3859.6975	3862.4614	3862.4614	3862.4614	3862.4614	3862.4614	3862.4614	3864.8167	3864.8167	3864.8167	3864.8167	3864.8167	3864.8167	3867.2148	3867.2148	3867.2148	3867.2148	3867.2148	3867.2148
3872.3025	3872.3025	3874.9436	3874.9436	3877.4746	3877.4746	3877.4746	3877.4746	3877.4746	3877.4746	3879.9019	3879.9019	3879.9019	3879.9019	3879.9019	3879.9019	3882.3372	3882.3372	3882.3372	3882.3372	3882.3372	3882.3372
3887.2178	3887.2178	3889.7415	3889.7415	3892.2534	3892.2534	3892.2534	3892.2534	3892.2534	3892.2534	3894.5776	3894.5776	3894.5776	3894.5776	3894.5776	3894.5776	3897.0549	3897.0549	3897.0549	3897.0549	3897.0549	3897.0549
3902.2566	3902.2566	3904.6692	3904.6692	3907.3303	3907.3303	3907.3303	3907.3303	3907.3303	3907.3303	3909.6172	3909.6172	3909.6172	3909.6172	3909.6172	3909.6172	3911.9792	3911.9792	3911.9792	3911.9792	3911.9792	3911.9792
3917.1995	3917.1995	3919.6858	3919.6858	3922.2695	3922.2695	3922.2695	3922.2695	3922.2695	3922.2695	3924.5945	3924.5945	3924.5945	3924.5945	3924.5945	3924.5945	3927.0208	3927.0208	3927.0208	3927.0208	3927.0208	3927.0208
3932.1724	3932.1724	3934.8274	3934.8274	3937.4709	3937.4709	3937.4709	3937.4709	3937.4709	3937.4709	3939.8083	3939.8083	3939.8083	3939.8083	3939.8083	3939.8083	3942.2534	3942.2534	3942.2534	3942.2534	3942.2534	3942.2534
3947.2307	3947.2307	3949.7241	3949.7241	3952.4124	3952.4124	3952.4124	3952.4124	3952.4124	3952.4124	3954.894	3954.894	3954.894	3954.894	3954.894	3954.894	3957.2773	3957.2773	3957.2773	3957.2773	3957.2773	3957.2773
3962.3206	3962.3206	3964.9111	3964.9111	3967.4998	3967.4998	3967.4998	3967.4998	3967.4998	3967.4998	3969.9631	3969.9631	3969.9631	3969.9631	3969.9631	3969.9631	3972.449	3972.449	3972.449	3972.449	3972.449	3972.449
3977.2166	3977.2166	3979.8528	3979.8528	3982.3513	3982.3513	3982.3513	3982.3513	3982.3513	3982.3513	3984.7156	3984.7156	3984.7156	3984.7156	3984.7156	3984.7156	3987.1497	3987.1497	3987.1497	3987.1497	3987.1497	3987.1497
3992.3977	3992.3977	3994.9126	3994.9126	3997.5017	3997.5017	3997.5017	3997.5017	3997.5017	3997.5017	3999.876	3999.876	3999.876	3999.876	3999.876	3999.876	4002.239	4002.239	4002.239	4002.239	4002.239	4002.239
4007.3201	4007.3201	4009.7573	4009.7573	4012.5227	4012.5227	4012.5227	4012.5227	4012.5227	4012.5227	4014.8625	4014.8625	4014.8625	4014.8625	4014.8625	4014.8625	4017.1821	4017.1821	4017.1821	4017.1821	4017.1821	4017.1821
4022.272	4022.272	4024.8596	4024.8596	4027.3889	4027.3889	4027.3889	4027.3889	4027.3889	4027.3889	4029.884	4029.884	4029.884	4029.884	4029.884	4029.884	4032.3315	4032.3315	4032.3315	4032.3315	4032.3315	4032.3315
4037.2893	4037.2893	4039.6794	4039.6794	4042.2539	4042.2539	4042.2539	4042.2539	4042.2539	4042.2539	4044.7329	4044.7329	4044.7329	4044.7329	4044.7329	4044.7329	4047.1628	4047.1628	4047.1628	4047.1628	4047.1628	4047.1628
4052.3418	4052.3418	4054.7483	4054.7483	4057.2749	4057.2749	4057.2749	4057.2749	4057.2749	4057.2749	4059.9277	4059.9277	4059.9277	4059.9277	4059.9277	4059.9277	4062.3572	4062.3572	4062.3572	4062.3572	4062.3572	4062.3572
4067.2424	4067.2424	4069.7373	4069.7373	4072.4365	4072.4365	4072.4365	4072.4365	4072.4365	4072.4365	4074.791	4074.791	4074.791	4074.791	4074.791	4074.791	4077.2893	4077.2893	4077.2893	4077.2893	4077.2893	4077.2893
