# Supplementary material for: Simultaneous readout of multiple FRET pairs using photochromism
Source: Nat Commun. 2021 Mar 31;12:2005. doi: 10.1038/s41467-021-22043-0 (PMC8012603; doi:10.1038/s41467-021-22043-0)
Supplement: Supplementary file 3 — Source Data [file 41467_2021_22043_MOESM3_ESM.zip › SourceData/Figure5_FigureSI3-4/figuredata/Supplementary Figure 4/FRETEff_DualAE_EKARev_Photoswitching_Time.txt]

8.2376604	8.2376604	8.2376604	8.2376604	8.2376604	8.2376604	10.646245	10.646245	10.646245	10.646245	10.646245	13.011734	13.011734	13.011734	15.38048	15.38048	15.38048	15.38048	15.38048	15.38048	15.38048	15.38048	15.38048	15.38048	15.38048	17.84049	17.84049	17.84049	17.84049	17.84049	17.84049	17.84049	17.84049	17.84049	17.84049	17.84049	17.84049	17.84049	17.84049	17.84049	17.84049	8.4649715	8.4649715	8.4649715	8.4649715	8.4649715	8.4649715	8.4649715	10.871556	10.871556
22.079906	22.079906	22.079906	22.079906	22.079906	22.079906	24.310627	24.310627	24.310627	24.310627	24.310627	26.694408	26.694408	26.694408	29.264687	29.264687	29.264687	29.264687	29.264687	29.264687	29.264687	29.264687	29.264687	29.264687	29.264687	31.393148	31.393148	31.393148	31.393148	31.393148	31.393148	31.393148	31.393148	31.393148	31.393148	31.393148	31.393148	31.393148	31.393148	31.393148	31.393148	22.340437	22.340437	22.340437	22.340437	22.340437	22.340437	22.340437	24.852171	24.852171
37.094482	37.094482	37.094482	37.094482	37.094482	37.094482	39.503193	39.503193	39.503193	39.503193	39.503193	42.081692	42.081692	42.081692	44.483452	44.483452	44.483452	44.483452	44.483452	44.483452	44.483452	44.483452	44.483452	44.483452	44.483452	46.659313	46.659313	46.659313	46.659313	46.659313	46.659313	46.659313	46.659313	46.659313	46.659313	46.659313	46.659313	46.659313	46.659313	46.659313	46.659313	37.381901	37.381901	37.381901	37.381901	37.381901	37.381901	37.381901	39.749557	39.749557
52.099022	52.099022	52.099022	52.099022	52.099022	52.099022	54.288876	54.288876	54.288876	54.288876	54.288876	56.594852	56.594852	56.594852	58.982487	58.982487	58.982487	58.982487	58.982487	58.982487	58.982487	58.982487	58.982487	58.982487	58.982487	61.089363	61.089363	61.089363	61.089363	61.089363	61.089363	61.089363	61.089363	61.089363	61.089363	61.089363	61.089363	61.089363	61.089363	61.089363	61.089363	52.408909	52.408909	52.408909	52.408909	52.408909	52.408909	52.408909	54.722057	54.722057
67.092384	67.092384	67.092384	67.092384	67.092384	67.092384	69.442924	69.442924	69.442924	69.442924	69.442924	71.746681	71.746681	71.746681	74.019188	74.019188	74.019188	74.019188	74.019188	74.019188	74.019188	74.019188	74.019188	74.019188	74.019188	76.242882	76.242882	76.242882	76.242882	76.242882	76.242882	76.242882	76.242882	76.242882	76.242882	76.242882	76.242882	76.242882	76.242882	76.242882	76.242882	67.415916	67.415916	67.415916	67.415916	67.415916	67.415916	67.415916	69.846832	69.846832
82.037674	82.037674	82.037674	82.037674	82.037674	82.037674	84.517815	84.517815	84.517815	84.517815	84.517815	86.963882	86.963882	86.963882	89.347458	89.347458	89.347458	89.347458	89.347458	89.347458	89.347458	89.347458	89.347458	89.347458	89.347458	91.650581	91.650581	91.650581	91.650581	91.650581	91.650581	91.650581	91.650581	91.650581	91.650581	91.650581	91.650581	91.650581	91.650581	91.650581	91.650581	82.357399	82.357399	82.357399	82.357399	82.357399	82.357399	82.357399	84.741692	84.741692
97.175087	97.175087	97.175087	97.175087	97.175087	97.175087	99.475266	99.475266	99.475266	99.475266	99.475266	101.90795	101.90795	101.90795	104.70502	104.70502	104.70502	104.70502	104.70502	104.70502	104.70502	104.70502	104.70502	104.70502	104.70502	106.8485	106.8485	106.8485	106.8485	106.8485	106.8485	106.8485	106.8485	106.8485	106.8485	106.8485	106.8485	106.8485	106.8485	106.8485	106.8485	97.408005	97.408005	97.408005	97.408005	97.408005	97.408005	97.408005	99.715607	99.715607
112.114	112.114	112.114	112.114	112.114	112.114	114.82097	114.82097	114.82097	114.82097	114.82097	117.25021	117.25021	117.25021	119.71658	119.71658	119.71658	119.71658	119.71658	119.71658	119.71658	119.71658	119.71658	119.71658	119.71658	121.95104	121.95104	121.95104	121.95104	121.95104	121.95104	121.95104	121.95104	121.95104	121.95104	121.95104	121.95104	121.95104	121.95104	121.95104	121.95104	112.47137	112.47137	112.47137	112.47137	112.47137	112.47137	112.47137	114.84045	114.84045
127.04049	127.04049	127.04049	127.04049	127.04049	127.04049	129.50873	129.50873	129.50873	129.50873	129.50873	131.84018	131.84018	131.84018	134.2252	134.2252	134.2252	134.2252	134.2252	134.2252	134.2252	134.2252	134.2252	134.2252	134.2252	136.3399	136.3399	136.3399	136.3399	136.3399	136.3399	136.3399	136.3399	136.3399	136.3399	136.3399	136.3399	136.3399	136.3399	136.3399	136.3399	127.45498	127.45498	127.45498	127.45498	127.45498	127.45498	127.45498	129.73067	129.73067
142.16335	142.16335	142.16335	142.16335	142.16335	142.16335	144.40338	144.40338	144.40338	144.40338	144.40338	146.8367	146.8367	146.8367	149.42325	149.42325	149.42325	149.42325	149.42325	149.42325	149.42325	149.42325	149.42325	149.42325	149.42325	151.53864	151.53864	151.53864	151.53864	151.53864	151.53864	151.53864	151.53864	151.53864	151.53864	151.53864	151.53864	151.53864	151.53864	151.53864	151.53864	142.43642	142.43642	142.43642	142.43642	142.43642	142.43642	142.43642	144.88017	144.88017
157.04424	157.04424	157.04424	157.04424	157.04424	157.04424	159.29831	159.29831	159.29831	159.29831	159.29831	162.08325	162.08325	162.08325	164.36897	164.36897	164.36897	164.36897	164.36897	164.36897	164.36897	164.36897	164.36897	164.36897	164.36897	166.54327	166.54327	166.54327	166.54327	166.54327	166.54327	166.54327	166.54327	166.54327	166.54327	166.54327	166.54327	166.54327	166.54327	166.54327	166.54327	157.36142	157.36142	157.36142	157.36142	157.36142	157.36142	157.36142	159.61964	159.61964
172.22742	172.22742	172.22742	172.22742	172.22742	172.22742	174.70406	174.70406	174.70406	174.70406	174.70406	177.36127	177.36127	177.36127	179.69635	179.69635	179.69635	179.69635	179.69635	179.69635	179.69635	179.69635	179.69635	179.69635	179.69635	181.90451	181.90451	181.90451	181.90451	181.90451	181.90451	181.90451	181.90451	181.90451	181.90451	181.90451	181.90451	181.90451	181.90451	181.90451	181.90451	172.37082	172.37082	172.37082	172.37082	172.37082	172.37082	172.37082	174.58324	174.58324
187.12169	187.12169	187.12169	187.12169	187.12169	187.12169	189.77933	189.77933	189.77933	189.77933	189.77933	192.29065	192.29065	192.29065	194.68954	194.68954	194.68954	194.68954	194.68954	194.68954	194.68954	194.68954	194.68954	194.68954	194.68954	196.88014	196.88014	196.88014	196.88014	196.88014	196.88014	196.88014	196.88014	196.88014	196.88014	196.88014	196.88014	196.88014	196.88014	196.88014	196.88014	187.31284	187.31284	187.31284	187.31284	187.31284	187.31284	187.31284	189.74692	189.74692
202.28951	202.28951	202.28951	202.28951	202.28951	202.28951	204.65726	204.65726	204.65726	204.65726	204.65726	207.05856	207.05856	207.05856	209.45345	209.45345	209.45345	209.45345	209.45345	209.45345	209.45345	209.45345	209.45345	209.45345	209.45345	211.55281	211.55281	211.55281	211.55281	211.55281	211.55281	211.55281	211.55281	211.55281	211.55281	211.55281	211.55281	211.55281	211.55281	211.55281	211.55281	202.43402	202.43402	202.43402	202.43402	202.43402	202.43402	202.43402	204.70435	204.70435
217.18643	217.18643	217.18643	217.18643	217.18643	217.18643	219.37943	219.37943	219.37943	219.37943	219.37943	221.82552	221.82552	221.82552	224.12703	224.12703	224.12703	224.12703	224.12703	224.12703	224.12703	224.12703	224.12703	224.12703	224.12703	226.51123	226.51123	226.51123	226.51123	226.51123	226.51123	226.51123	226.51123	226.51123	226.51123	226.51123	226.51123	226.51123	226.51123	226.51123	226.51123	217.31253	217.31253	217.31253	217.31253	217.31253	217.31253	217.31253	219.63232	219.63232
232.1902	232.1902	232.1902	232.1902	232.1902	232.1902	234.51471	234.51471	234.51471	234.51471	234.51471	237.45403	237.45403	237.45403	239.80965	239.80965	239.80965	239.80965	239.80965	239.80965	239.80965	239.80965	239.80965	239.80965	239.80965	242.00072	242.00072	242.00072	242.00072	242.00072	242.00072	242.00072	242.00072	242.00072	242.00072	242.00072	242.00072	242.00072	242.00072	242.00072	242.00072	232.43169	232.43169	232.43169	232.43169	232.43169	232.43169	232.43169	234.86388	234.86388
247.13608	247.13608	247.13608	247.13608	247.13608	247.13608	249.72702	249.72702	249.72702	249.72702	249.72702	252.11198	252.11198	252.11198	254.38438	254.38438	254.38438	254.38438	254.38438	254.38438	254.38438	254.38438	254.38438	254.38438	254.38438	256.47836	256.47836	256.47836	256.47836	256.47836	256.47836	256.47836	256.47836	256.47836	256.47836	256.47836	256.47836	256.47836	256.47836	256.47836	256.47836	247.48746	247.48746	247.48746	247.48746	247.48746	247.48746	247.48746	249.74379	249.74379
262.07968	262.07968	262.07968	262.07968	262.07968	262.07968	264.33694	264.33694	264.33694	264.33694	264.33694	266.65634	266.65634	266.65634	268.97623	268.97623	268.97623	268.97623	268.97623	268.97623	268.97623	268.97623	268.97623	268.97623	268.97623	271.08554	271.08554	271.08554	271.08554	271.08554	271.08554	271.08554	271.08554	271.08554	271.08554	271.08554	271.08554	271.08554	271.08554	271.08554	271.08554	262.38647	262.38647	262.38647	262.38647	262.38647	262.38647	262.38647	264.65503	264.65503
277.13257	277.13257	277.13257	277.13257	277.13257	277.13257	279.51828	279.51828	279.51828	279.51828	279.51828	281.8848	281.8848	281.8848	284.17349	284.17349	284.17349	284.17349	284.17349	284.17349	284.17349	284.17349	284.17349	284.17349	284.17349	286.31726	286.31726	286.31726	286.31726	286.31726	286.31726	286.31726	286.31726	286.31726	286.31726	286.31726	286.31726	286.31726	286.31726	286.31726	286.31726	277.34094	277.34094	277.34094	277.34094	277.34094	277.34094	277.34094	279.52051	279.52051
292.25449	292.25449	292.25449	292.25449	292.25449	292.25449	294.51221	294.51221	294.51221	294.51221	294.51221	296.99002	296.99002	296.99002	299.40726	299.40726	299.40726	299.40726	299.40726	299.40726	299.40726	299.40726	299.40726	299.40726	299.40726	301.5809	301.5809	301.5809	301.5809	301.5809	301.5809	301.5809	301.5809	301.5809	301.5809	301.5809	301.5809	301.5809	301.5809	301.5809	301.5809	292.49612	292.49612	292.49612	292.49612	292.49612	292.49612	292.49612	295.16553	295.16553
342.3558	342.3558	342.3558	342.3558	342.3558	342.3558	344.62836	344.62836	344.62836	344.62836	344.62836	347.09625	347.09625	347.09625	349.38019	349.38019	349.38019	349.38019	349.38019	349.38019	349.38019	349.38019	349.38019	349.38019	349.38019	351.60358	351.60358	351.60358	351.60358	351.60358	351.60358	351.60358	351.60358	351.60358	351.60358	351.60358	351.60358	351.60358	351.60358	351.60358	351.60358	341.82758	341.82758	341.82758	341.82758	341.82758	341.82758	341.82758	344.58322	344.58322
355.76855	355.76855	355.76855	355.76855	355.76855	355.76855	358.15259	358.15259	358.15259	358.15259	358.15259	360.5524	360.5524	360.5524	363.19104	363.19104	363.19104	363.19104	363.19104	363.19104	363.19104	363.19104	363.19104	363.19104	363.19104	365.27158	365.27158	365.27158	365.27158	365.27158	365.27158	365.27158	365.27158	365.27158	365.27158	365.27158	365.27158	365.27158	365.27158	365.27158	365.27158	355.3436	355.3436	355.3436	355.3436	355.3436	355.3436	355.3436	357.69421	357.69421
370.89023	370.89023	370.89023	370.89023	370.89023	370.89023	373.46002	373.46002	373.46002	373.46002	373.46002	375.82715	375.82715	375.82715	378.45419	378.45419	378.45419	378.45419	378.45419	378.45419	378.45419	378.45419	378.45419	378.45419	378.45419	380.67807	380.67807	380.67807	380.67807	380.67807	380.67807	380.67807	380.67807	380.67807	380.67807	380.67807	380.67807	380.67807	380.67807	380.67807	380.67807	370.5209	370.5209	370.5209	370.5209	370.5209	370.5209	370.5209	372.72632	372.72632
385.83548	385.83548	385.83548	385.83548	385.83548	385.83548	388.0231	388.0231	388.0231	388.0231	388.0231	390.27637	390.27637	390.27637	392.61066	392.61066	392.61066	392.61066	392.61066	392.61066	392.61066	392.61066	392.61066	392.61066	392.61066	394.83658	394.83658	394.83658	394.83658	394.83658	394.83658	394.83658	394.83658	394.83658	394.83658	394.83658	394.83658	394.83658	394.83658	394.83658	394.83658	385.4317	385.4317	385.4317	385.4317	385.4317	385.4317	385.4317	387.67032	387.67032
400.90448	400.90448	400.90448	400.90448	400.90448	400.90448	403.43127	403.43127	403.43127	403.43127	403.43127	405.92468	405.92468	405.92468	408.22382	408.22382	408.22382	408.22382	408.22382	408.22382	408.22382	408.22382	408.22382	408.22382	408.22382	410.37347	410.37347	410.37347	410.37347	410.37347	410.37347	410.37347	410.37347	410.37347	410.37347	410.37347	410.37347	410.37347	410.37347	410.37347	410.37347	400.4837	400.4837	400.4837	400.4837	400.4837	400.4837	400.4837	402.69287	402.69287
415.8327	415.8327	415.8327	415.8327	415.8327	415.8327	418.13394	418.13394	418.13394	418.13394	418.13394	420.83698	420.83698	420.83698	423.13519	423.13519	423.13519	423.13519	423.13519	423.13519	423.13519	423.13519	423.13519	423.13519	423.13519	425.52011	425.52011	425.52011	425.52011	425.52011	425.52011	425.52011	425.52011	425.52011	425.52011	425.52011	425.52011	425.52011	425.52011	425.52011	425.52011	415.43002	415.43002	415.43002	415.43002	415.43002	415.43002	415.43002	417.68503	417.68503
430.94568	430.94568	430.94568	430.94568	430.94568	430.94568	433.23779	433.23779	433.23779	433.23779	433.23779	435.57147	435.57147	435.57147	437.87878	437.87878	437.87878	437.87878	437.87878	437.87878	437.87878	437.87878	437.87878	437.87878	437.87878	440.09973	440.09973	440.09973	440.09973	440.09973	440.09973	440.09973	440.09973	440.09973	440.09973	440.09973	440.09973	440.09973	440.09973	440.09973	440.09973	430.42215	430.42215	430.42215	430.42215	430.42215	430.42215	430.42215	432.63101	432.63101
445.84656	445.84656	445.84656	445.84656	445.84656	445.84656	448.11734	448.11734	448.11734	448.11734	448.11734	450.517	450.517	450.517	452.80896	452.80896	452.80896	452.80896	452.80896	452.80896	452.80896	452.80896	452.80896	452.80896	452.80896	454.99701	454.99701	454.99701	454.99701	454.99701	454.99701	454.99701	454.99701	454.99701	454.99701	454.99701	454.99701	454.99701	454.99701	454.99701	454.99701	445.42953	445.42953	445.42953	445.42953	445.42953	445.42953	445.42953	447.6355	447.6355
460.79123	460.79123	460.79123	460.79123	460.79123	460.79123	463.15875	463.15875	463.15875	463.15875	463.15875	465.60428	465.60428	465.60428	467.89398	467.89398	467.89398	467.89398	467.89398	467.89398	467.89398	467.89398	467.89398	467.89398	467.89398	470.06976	470.06976	470.06976	470.06976	470.06976	470.06976	470.06976	470.06976	470.06976	470.06976	470.06976	470.06976	470.06976	470.06976	470.06976	470.06976	460.43524	460.43524	460.43524	460.43524	460.43524	460.43524	460.43524	462.8819	462.8819
476.02402	476.02402	476.02402	476.02402	476.02402	476.02402	478.30731	478.30731	478.30731	478.30731	478.30731	480.74051	480.74051	480.74051	483.17316	483.17316	483.17316	483.17316	483.17316	483.17316	483.17316	483.17316	483.17316	483.17316	483.17316	485.4548	485.4548	485.4548	485.4548	485.4548	485.4548	485.4548	485.4548	485.4548	485.4548	485.4548	485.4548	485.4548	485.4548	485.4548	485.4548	475.49152	475.49152	475.49152	475.49152	475.49152	475.49152	475.49152	477.84418	477.84418
490.85147	490.85147	490.85147	490.85147	490.85147	490.85147	493.25159	493.25159	493.25159	493.25159	493.25159	495.77884	495.77884	495.77884	498.19611	498.19611	498.19611	498.19611	498.19611	498.19611	498.19611	498.19611	498.19611	498.19611	498.19611	500.37054	500.37054	500.37054	500.37054	500.37054	500.37054	500.37054	500.37054	500.37054	500.37054	500.37054	500.37054	500.37054	500.37054	500.37054	500.37054	490.67181	490.67181	490.67181	490.67181	490.67181	490.67181	490.67181	493.09006	493.09006
505.8605	505.8605	505.8605	505.8605	505.8605	505.8605	508.21191	508.21191	508.21191	508.21191	508.21191	510.54727	510.54727	510.54727	512.96399	512.96399	512.96399	512.96399	512.96399	512.96399	512.96399	512.96399	512.96399	512.96399	512.96399	515.05328	515.05328	515.05328	515.05328	515.05328	515.05328	515.05328	515.05328	515.05328	515.05328	515.05328	515.05328	515.05328	515.05328	515.05328	515.05328	505.49387	505.49387	505.49387	505.49387	505.49387	505.49387	505.49387	507.69849	507.69849
520.78894	520.78894	520.78894	520.78894	520.78894	520.78894	523.21906	523.21906	523.21906	523.21906	523.21906	525.49164	525.49164	525.49164	527.8916	527.8916	527.8916	527.8916	527.8916	527.8916	527.8916	527.8916	527.8916	527.8916	527.8916	530.06543	530.06543	530.06543	530.06543	530.06543	530.06543	530.06543	530.06543	530.06543	530.06543	530.06543	530.06543	530.06543	530.06543	530.06543	530.06543	520.67615	520.67615	520.67615	520.67615	520.67615	520.67615	520.67615	522.99658	522.99658
535.91083	535.91083	535.91083	535.91083	535.91083	535.91083	538.21185	538.21185	538.21185	538.21185	538.21185	540.52814	540.52814	540.52814	542.9458	542.9458	542.9458	542.9458	542.9458	542.9458	542.9458	542.9458	542.9458	542.9458	542.9458	545.0752	545.0752	545.0752	545.0752	545.0752	545.0752	545.0752	545.0752	545.0752	545.0752	545.0752	545.0752	545.0752	545.0752	545.0752	545.0752	535.62274	535.62274	535.62274	535.62274	535.62274	535.62274	535.62274	537.99988	537.99988
551.07764	551.07764	551.07764	551.07764	551.07764	551.07764	553.39117	553.39117	553.39117	553.39117	553.39117	555.74908	555.74908	555.74908	558.25861	558.25861	558.25861	558.25861	558.25861	558.25861	558.25861	558.25861	558.25861	558.25861	558.25861	560.3689	560.3689	560.3689	560.3689	560.3689	560.3689	560.3689	560.3689	560.3689	560.3689	560.3689	560.3689	560.3689	560.3689	560.3689	560.3689	550.62427	550.62427	550.62427	550.62427	550.62427	550.62427	550.62427	552.9931	552.9931
566.14661	566.14661	566.14661	566.14661	566.14661	566.14661	568.44971	568.44971	568.44971	568.44971	568.44971	570.70453	570.70453	570.70453	573.21881	573.21881	573.21881	573.21881	573.21881	573.21881	573.21881	573.21881	573.21881	573.21881	573.21881	575.4588	575.4588	575.4588	575.4588	575.4588	575.4588	575.4588	575.4588	575.4588	575.4588	575.4588	575.4588	575.4588	575.4588	575.4588	575.4588	565.41071	565.41071	565.41071	565.41071	565.41071	565.41071	565.41071	567.66443	567.66443
580.91351	580.91351	580.91351	580.91351	580.91351	580.91351	583.28168	583.28168	583.28168	583.28168	583.28168	585.66534	585.66534	585.66534	587.93854	587.93854	587.93854	587.93854	587.93854	587.93854	587.93854	587.93854	587.93854	587.93854	587.93854	590.45807	590.45807	590.45807	590.45807	590.45807	590.45807	590.45807	590.45807	590.45807	590.45807	590.45807	590.45807	590.45807	590.45807	590.45807	590.45807	580.64056	580.64056	580.64056	580.64056	580.64056	580.64056	580.64056	582.95911	582.95911
595.91907	595.91907	595.91907	595.91907	595.91907	595.91907	598.2074	598.2074	598.2074	598.2074	598.2074	600.73566	600.73566	600.73566	603.02484	603.02484	603.02484	603.02484	603.02484	603.02484	603.02484	603.02484	603.02484	603.02484	603.02484	605.20032	605.20032	605.20032	605.20032	605.20032	605.20032	605.20032	605.20032	605.20032	605.20032	605.20032	605.20032	605.20032	605.20032	605.20032	605.20032	595.56854	595.56854	595.56854	595.56854	595.56854	595.56854	595.56854	598.22278	598.22278
611.04333	611.04333	611.04333	611.04333	611.04333	611.04333	613.69666	613.69666	613.69666	613.69666	613.69666	616.06427	616.06427	616.06427	618.48358	618.48358	618.48358	618.48358	618.48358	618.48358	618.48358	618.48358	618.48358	618.48358	618.48358	620.62329	620.62329	620.62329	620.62329	620.62329	620.62329	620.62329	620.62329	620.62329	620.62329	620.62329	620.62329	620.62329	620.62329	620.62329	620.62329	610.46368	610.46368	610.46368	610.46368	610.46368	610.46368	610.46368	612.81738	612.81738
626.16138	626.16138	626.16138	626.16138	626.16138	626.16138	628.4826	628.4826	628.4826	628.4826	628.4826	630.89209	630.89209	630.89209	633.23254	633.23254	633.23254	633.23254	633.23254	633.23254	633.23254	633.23254	633.23254	633.23254	633.23254	635.4079	635.4079	635.4079	635.4079	635.4079	635.4079	635.4079	635.4079	635.4079	635.4079	635.4079	635.4079	635.4079	635.4079	635.4079	635.4079	625.58234	625.58234	625.58234	625.58234	625.58234	625.58234	625.58234	627.82446	627.82446
645.28156	645.28156	645.28156	645.28156	645.28156	645.28156	647.51538	647.51538	647.51538	647.51538	647.51538	649.82269	649.82269	649.82269	652.26672	652.26672	652.26672	652.26672	652.26672	652.26672	652.26672	652.26672	652.26672	652.26672	652.26672	654.49554	654.49554	654.49554	654.49554	654.49554	654.49554	654.49554	654.49554	654.49554	654.49554	654.49554	654.49554	654.49554	654.49554	654.49554	654.49554	645.14984	645.14984	645.14984	645.14984	645.14984	645.14984	645.14984	647.46985	647.46985
658.8941	658.8941	658.8941	658.8941	658.8941	658.8941	661.20105	661.20105	661.20105	661.20105	661.20105	663.60254	663.60254	663.60254	666.44592	666.44592	666.44592	666.44592	666.44592	666.44592	666.44592	666.44592	666.44592	666.44592	666.44592	668.60602	668.60602	668.60602	668.60602	668.60602	668.60602	668.60602	668.60602	668.60602	668.60602	668.60602	668.60602	668.60602	668.60602	668.60602	668.60602	659.08386	659.08386	659.08386	659.08386	659.08386	659.08386	659.08386	661.62537	661.62537
674.08142	674.08142	674.08142	674.08142	674.08142	674.08142	676.43243	676.43243	676.43243	676.43243	676.43243	678.86566	678.86566	678.86566	681.18304	681.18304	681.18304	681.18304	681.18304	681.18304	681.18304	681.18304	681.18304	681.18304	681.18304	683.35309	683.35309	683.35309	683.35309	683.35309	683.35309	683.35309	683.35309	683.35309	683.35309	683.35309	683.35309	683.35309	683.35309	683.35309	683.35309	674.047	674.047	674.047	674.047	674.047	674.047	674.047	676.43201	676.43201
688.90887	688.90887	688.90887	688.90887	688.90887	688.90887	691.21497	691.21497	691.21497	691.21497	691.21497	693.58289	693.58289	693.58289	695.91736	695.91736	695.91736	695.91736	695.91736	695.91736	695.91736	695.91736	695.91736	695.91736	695.91736	698.26807	698.26807	698.26807	698.26807	698.26807	698.26807	698.26807	698.26807	698.26807	698.26807	698.26807	698.26807	698.26807	698.26807	698.26807	698.26807	689.08148	689.08148	689.08148	689.08148	689.08148	689.08148	689.08148	691.40515	691.40515
704.04749	704.04749	704.04749	704.04749	704.04749	704.04749	706.41913	706.41913	706.41913	706.41913	706.41913	708.89319	708.89319	708.89319	711.1817	711.1817	711.1817	711.1817	711.1817	711.1817	711.1817	711.1817	711.1817	711.1817	711.1817	713.46863	713.46863	713.46863	713.46863	713.46863	713.46863	713.46863	713.46863	713.46863	713.46863	713.46863	713.46863	713.46863	713.46863	713.46863	713.46863	704.16083	704.16083	704.16083	704.16083	704.16083	704.16083	704.16083	706.36621	706.36621
719.08258	719.08258	719.08258	719.08258	719.08258	719.08258	721.2644	721.2644	721.2644	721.2644	721.2644	723.64795	723.64795	723.64795	725.99835	725.99835	725.99835	725.99835	725.99835	725.99835	725.99835	725.99835	725.99835	725.99835	725.99835	728.17316	728.17316	728.17316	728.17316	728.17316	728.17316	728.17316	728.17316	728.17316	728.17316	728.17316	728.17316	728.17316	728.17316	728.17316	728.17316	719.10114	719.10114	719.10114	719.10114	719.10114	719.10114	719.10114	721.52966	721.52966
734.03015	734.03015	734.03015	734.03015	734.03015	734.03015	736.36884	736.36884	736.36884	736.36884	736.36884	738.79797	738.79797	738.79797	741.21307	741.21307	741.21307	741.21307	741.21307	741.21307	741.21307	741.21307	741.21307	741.21307	741.21307	743.43646	743.43646	743.43646	743.43646	743.43646	743.43646	743.43646	743.43646	743.43646	743.43646	743.43646	743.43646	743.43646	743.43646	743.43646	743.43646	734.05841	734.05841	734.05841	734.05841	734.05841	734.05841	734.05841	736.31573	736.31573
748.92682	748.92682	748.92682	748.92682	748.92682	748.92682	751.10248	751.10248	751.10248	751.10248	751.10248	753.48602	753.48602	753.48602	755.87915	755.87915	755.87915	755.87915	755.87915	755.87915	755.87915	755.87915	755.87915	755.87915	755.87915	758.04449	758.04449	758.04449	758.04449	758.04449	758.04449	758.04449	758.04449	758.04449	758.04449	758.04449	758.04449	758.04449	758.04449	758.04449	758.04449	749.38812	749.38812	749.38812	749.38812	749.38812	749.38812	749.38812	751.57855	751.57855
764.12524	764.12524	764.12524	764.12524	764.12524	764.12524	766.54266	766.54266	766.54266	766.54266	766.54266	768.90863	768.90863	768.90863	771.24371	771.24371	771.24371	771.24371	771.24371	771.24371	771.24371	771.24371	771.24371	771.24371	771.24371	773.52954	773.52954	773.52954	773.52954	773.52954	773.52954	773.52954	773.52954	773.52954	773.52954	773.52954	773.52954	773.52954	773.52954	773.52954	773.52954	764.01202	764.01202	764.01202	764.01202	764.01202	764.01202	764.01202	766.2807	766.2807
779.05316	779.05316	779.05316	779.05316	779.05316	779.05316	781.59839	781.59839	781.59839	781.59839	781.59839	784.02869	784.02869	784.02869	786.36481	786.36481	786.36481	786.36481	786.36481	786.36481	786.36481	786.36481	786.36481	786.36481	786.36481	788.60376	788.60376	788.60376	788.60376	788.60376	788.60376	788.60376	788.60376	788.60376	788.60376	788.60376	788.60376	788.60376	788.60376	788.60376	788.60376	779.00208	779.00208	779.00208	779.00208	779.00208	779.00208	779.00208	781.60114	781.60114
794.03021	794.03021	794.03021	794.03021	794.03021	794.03021	796.40802	796.40802	796.40802	796.40802	796.40802	799.00293	799.00293	799.00293	801.41931	801.41931	801.41931	801.41931	801.41931	801.41931	801.41931	801.41931	801.41931	801.41931	801.41931	803.57812	803.57812	803.57812	803.57812	803.57812	803.57812	803.57812	803.57812	803.57812	803.57812	803.57812	803.57812	803.57812	803.57812	803.57812	803.57812	793.9646	793.9646	793.9646	793.9646	793.9646	793.9646	793.9646	796.23383	796.23383
808.92493	808.92493	808.92493	808.92493	808.92493	808.92493	811.30859	811.30859	811.30859	811.30859	811.30859	813.69244	813.69244	813.69244	816.49048	816.49048	816.49048	816.49048	816.49048	816.49048	816.49048	816.49048	816.49048	816.49048	816.49048	818.68262	818.68262	818.68262	818.68262	818.68262	818.68262	818.68262	818.68262	818.68262	818.68262	818.68262	818.68262	818.68262	818.68262	818.68262	818.68262	809.08264	809.08264	809.08264	809.08264	809.08264	809.08264	809.08264	811.38806	811.38806
824.28497	824.28497	824.28497	824.28497	824.28497	824.28497	826.47656	826.47656	826.47656	826.47656	826.47656	828.80542	828.80542	828.80542	831.10162	831.10162	831.10162	831.10162	831.10162	831.10162	831.10162	831.10162	831.10162	831.10162	831.10162	833.28949	833.28949	833.28949	833.28949	833.28949	833.28949	833.28949	833.28949	833.28949	833.28949	833.28949	833.28949	833.28949	833.28949	833.28949	833.28949	823.97601	823.97601	823.97601	823.97601	823.97601	823.97601	823.97601	826.34491	826.34491
839.00281	839.00281	839.00281	839.00281	839.00281	839.00281	841.4361	841.4361	841.4361	841.4361	841.4361	843.73328	843.73328	843.73328	846.01099	846.01099	846.01099	846.01099	846.01099	846.01099	846.01099	846.01099	846.01099	846.01099	846.01099	848.28351	848.28351	848.28351	848.28351	848.28351	848.28351	848.28351	848.28351	848.28351	848.28351	848.28351	848.28351	848.28351	848.28351	848.28351	848.28351	839.19226	839.19226	839.19226	839.19226	839.19226	839.19226	839.19226	841.39587	841.39587
854.10876	854.10876	854.10876	854.10876	854.10876	854.10876	856.37885	856.37885	856.37885	856.37885	856.37885	858.71338	858.71338	858.71338	861.02881	861.02881	861.02881	861.02881	861.02881	861.02881	861.02881	861.02881	861.02881	861.02881	861.02881	863.14496	863.14496	863.14496	863.14496	863.14496	863.14496	863.14496	863.14496	863.14496	863.14496	863.14496	863.14496	863.14496	863.14496	863.14496	863.14496	854.23175	854.23175	854.23175	854.23175	854.23175	854.23175	854.23175	856.62042	856.62042
868.99933	868.99933	868.99933	868.99933	868.99933	868.99933	871.42169	871.42169	871.42169	871.42169	871.42169	873.70648	873.70648	873.70648	876.12415	876.12415	876.12415	876.12415	876.12415	876.12415	876.12415	876.12415	876.12415	876.12415	876.12415	878.28119	878.28119	878.28119	878.28119	878.28119	878.28119	878.28119	878.28119	878.28119	878.28119	878.28119	878.28119	878.28119	878.28119	878.28119	878.28119	869.0166	869.0166	869.0166	869.0166	869.0166	869.0166	869.0166	871.56104	871.56104
884.07703	884.07703	884.07703	884.07703	884.07703	884.07703	886.48914	886.48914	886.48914	886.48914	886.48914	888.93756	888.93756	888.93756	891.2973	891.2973	891.2973	891.2973	891.2973	891.2973	891.2973	891.2973	891.2973	891.2973	891.2973	893.41199	893.41199	893.41199	893.41199	893.41199	893.41199	893.41199	893.41199	893.41199	893.41199	893.41199	893.41199	893.41199	893.41199	893.41199	893.41199	884.08844	884.08844	884.08844	884.08844	884.08844	884.08844	884.08844	886.45581	886.45581
899.08252	899.08252	899.08252	899.08252	899.08252	899.08252	901.29535	901.29535	901.29535	901.29535	901.29535	903.60437	903.60437	903.60437	906.0094	906.0094	906.0094	906.0094	906.0094	906.0094	906.0094	906.0094	906.0094	906.0094	906.0094	908.20441	908.20441	908.20441	908.20441	908.20441	908.20441	908.20441	908.20441	908.20441	908.20441	908.20441	908.20441	908.20441	908.20441	908.20441	908.20441	899.09674	899.09674	899.09674	899.09674	899.09674	899.09674	899.09674	901.63837	901.63837
914.29187	914.29187	914.29187	914.29187	914.29187	914.29187	916.67926	916.67926	916.67926	916.67926	916.67926	919.11267	919.11267	919.11267	921.62482	921.62482	921.62482	921.62482	921.62482	921.62482	921.62482	921.62482	921.62482	921.62482	921.62482	923.72119	923.72119	923.72119	923.72119	923.72119	923.72119	923.72119	923.72119	923.72119	923.72119	923.72119	923.72119	923.72119	923.72119	923.72119	923.72119	914.10431	914.10431	914.10431	914.10431	914.10431	914.10431	914.10431	916.58405	916.58405
928.95306	928.95306	928.95306	928.95306	928.95306	928.95306	931.18274	931.18274	931.18274	931.18274	931.18274	933.56158	933.56158	933.56158	935.9115	935.9115	935.9115	935.9115	935.9115	935.9115	935.9115	935.9115	935.9115	935.9115	935.9115	938.52863	938.52863	938.52863	938.52863	938.52863	938.52863	938.52863	938.52863	938.52863	938.52863	938.52863	938.52863	938.52863	938.52863	938.52863	938.52863	929.09515	929.09515	929.09515	929.09515	929.09515	929.09515	929.09515	931.28137	931.28137
948.75543	948.75543	948.75543	948.75543	948.75543	948.75543	951.06488	951.06488	951.06488	951.06488	951.06488	953.38403	953.38403	953.38403	955.73572	955.73572	955.73572	955.73572	955.73572	955.73572	955.73572	955.73572	955.73572	955.73572	955.73572	957.91235	957.91235	957.91235	957.91235	957.91235	957.91235	957.91235	957.91235	957.91235	957.91235	957.91235	957.91235	957.91235	957.91235	957.91235	957.91235	947.97571	947.97571	947.97571	947.97571	947.97571	947.97571	947.97571	950.29108	950.29108
962.55225	962.55225	962.55225	962.55225	962.55225	962.55225	964.7464	964.7464	964.7464	964.7464	964.7464	967.14417	967.14417	967.14417	969.72058	969.72058	969.72058	969.72058	969.72058	969.72058	969.72058	969.72058	969.72058	969.72058	969.72058	971.86304	971.86304	971.86304	971.86304	971.86304	971.86304	971.86304	971.86304	971.86304	971.86304	971.86304	971.86304	971.86304	971.86304	971.86304	971.86304	961.9422	961.9422	961.9422	961.9422	961.9422	961.9422	961.9422	964.27612	964.27612
977.78229	977.78229	977.78229	977.78229	977.78229	977.78229	980.18439	980.18439	980.18439	980.18439	980.18439	982.51184	982.51184	982.51184	984.83252	984.83252	984.83252	984.83252	984.83252	984.83252	984.83252	984.83252	984.83252	984.83252	984.83252	987.03125	987.03125	987.03125	987.03125	987.03125	987.03125	987.03125	987.03125	987.03125	987.03125	987.03125	987.03125	987.03125	987.03125	987.03125	987.03125	976.99695	976.99695	976.99695	976.99695	976.99695	976.99695	976.99695	979.76569	979.76569
992.56836	992.56836	992.56836	992.56836	992.56836	992.56836	994.86969	994.86969	994.86969	994.86969	994.86969	997.30176	997.30176	997.30176	999.7525	999.7525	999.7525	999.7525	999.7525	999.7525	999.7525	999.7525	999.7525	999.7525	999.7525	1001.9272	1001.9272	1001.9272	1001.9272	1001.9272	1001.9272	1001.9272	1001.9272	1001.9272	1001.9272	1001.9272	1001.9272	1001.9272	1001.9272	1001.9272	1001.9272	991.9256	991.9256	991.9256	991.9256	991.9256	991.9256	991.9256	994.29211	994.29211
1007.7289	1007.7289	1007.7289	1007.7289	1007.7289	1007.7289	1010.1179	1010.1179	1010.1179	1010.1179	1010.1179	1012.5068	1012.5068	1012.5068	1015.2212	1015.2212	1015.2212	1015.2212	1015.2212	1015.2212	1015.2212	1015.2212	1015.2212	1015.2212	1015.2212	1017.5674	1017.5674	1017.5674	1017.5674	1017.5674	1017.5674	1017.5674	1017.5674	1017.5674	1017.5674	1017.5674	1017.5674	1017.5674	1017.5674	1017.5674	1017.5674	1006.8204	1006.8204	1006.8204	1006.8204	1006.8204	1006.8204	1006.8204	1009.4318	1009.4318
1022.5662	1022.5662	1022.5662	1022.5662	1022.5662	1022.5662	1024.9656	1024.9656	1024.9656	1024.9656	1024.9656	1027.3837	1027.3837	1027.3837	1029.8783	1029.8783	1029.8783	1029.8783	1029.8783	1029.8783	1029.8783	1029.8783	1029.8783	1029.8783	1029.8783	1032.0209	1032.0209	1032.0209	1032.0209	1032.0209	1032.0209	1032.0209	1032.0209	1032.0209	1032.0209	1032.0209	1032.0209	1032.0209	1032.0209	1032.0209	1032.0209	1022.1151	1022.1151	1022.1151	1022.1151	1022.1151	1022.1151	1022.1151	1024.4822	1024.4822
1037.6371	1037.6371	1037.6371	1037.6371	1037.6371	1037.6371	1039.8944	1039.8944	1039.8944	1039.8944	1039.8944	1042.5657	1042.5657	1042.5657	1044.9158	1044.9158	1044.9158	1044.9158	1044.9158	1044.9158	1044.9158	1044.9158	1044.9158	1044.9158	1044.9158	1047.2471	1047.2471	1047.2471	1047.2471	1047.2471	1047.2471	1047.2471	1047.2471	1047.2471	1047.2471	1047.2471	1047.2471	1047.2471	1047.2471	1047.2471	1047.2471	1036.8837	1036.8837	1036.8837	1036.8837	1036.8837	1036.8837	1036.8837	1039.251	1039.251
1052.7894	1052.7894	1052.7894	1052.7894	1052.7894	1052.7894	1055.0936	1055.0936	1055.0936	1055.0936	1055.0936	1057.5247	1057.5247	1057.5247	1060.1162	1060.1162	1060.1162	1060.1162	1060.1162	1060.1162	1060.1162	1060.1162	1060.1162	1060.1162	1060.1162	1062.1956	1062.1956	1062.1956	1062.1956	1062.1956	1062.1956	1062.1956	1062.1956	1062.1956	1062.1956	1062.1956	1062.1956	1062.1956	1062.1956	1062.1956	1062.1956	1052.1298	1052.1298	1052.1298	1052.1298	1052.1298	1052.1298	1052.1298	1054.9156	1054.9156
1067.7339	1067.7339	1067.7339	1067.7339	1067.7339	1067.7339	1069.9419	1069.9419	1069.9419	1069.9419	1069.9419	1072.5989	1072.5989	1072.5989	1074.8992	1074.8992	1074.8992	1074.8992	1074.8992	1074.8992	1074.8992	1074.8992	1074.8992	1074.8992	1074.8992	1077.0773	1077.0773	1077.0773	1077.0773	1077.0773	1077.0773	1077.0773	1077.0773	1077.0773	1077.0773	1077.0773	1077.0773	1077.0773	1077.0773	1077.0773	1077.0773	1066.9639	1066.9639	1066.9639	1066.9639	1066.9639	1066.9639	1066.9639	1069.265	1069.265
1082.6451	1082.6451	1082.6451	1082.6451	1082.6451	1082.6451	1085.0222	1085.0222	1085.0222	1085.0222	1085.0222	1087.4391	1087.4391	1087.4391	1090.1626	1090.1626	1090.1626	1090.1626	1090.1626	1090.1626	1090.1626	1090.1626	1090.1626	1090.1626	1090.1626	1092.3412	1092.3412	1092.3412	1092.3412	1092.3412	1092.3412	1092.3412	1092.3412	1092.3412	1092.3412	1092.3412	1092.3412	1092.3412	1092.3412	1092.3412	1092.3412	1081.8929	1081.8929	1081.8929	1081.8929	1081.8929	1081.8929	1081.8929	1084.259	1084.259
1097.5269	1097.5269	1097.5269	1097.5269	1097.5269	1097.5269	1099.892	1099.892	1099.892	1099.892	1099.892	1102.3253	1102.3253	1102.3253	1104.908	1104.908	1104.908	1104.908	1104.908	1104.908	1104.908	1104.908	1104.908	1104.908	1104.908	1107.1705	1107.1705	1107.1705	1107.1705	1107.1705	1107.1705	1107.1705	1107.1705	1107.1705	1107.1705	1107.1705	1107.1705	1107.1705	1107.1705	1107.1705	1107.1705	1096.9152	1096.9152	1096.9152	1096.9152	1096.9152	1096.9152	1096.9152	1099.2159	1099.2159
1112.5179	1112.5179	1112.5179	1112.5179	1112.5179	1112.5179	1114.9811	1114.9811	1114.9811	1114.9811	1114.9811	1117.4117	1117.4117	1117.4117	1120.4609	1120.4609	1120.4609	1120.4609	1120.4609	1120.4609	1120.4609	1120.4609	1120.4609	1120.4609	1120.4609	1122.6036	1122.6036	1122.6036	1122.6036	1122.6036	1122.6036	1122.6036	1122.6036	1122.6036	1122.6036	1122.6036	1122.6036	1122.6036	1122.6036	1122.6036	1122.6036	1112.0189	1112.0189	1112.0189	1112.0189	1112.0189	1112.0189	1112.0189	1114.3856	1114.3856
1127.756	1127.756	1127.756	1127.756	1127.756	1127.756	1130.2058	1130.2058	1130.2058	1130.2058	1130.2058	1132.5369	1132.5369	1132.5369	1134.8724	1134.8724	1134.8724	1134.8724	1134.8724	1134.8724	1134.8724	1134.8724	1134.8724	1134.8724	1134.8724	1136.9928	1136.9928	1136.9928	1136.9928	1136.9928	1136.9928	1136.9928	1136.9928	1136.9928	1136.9928	1136.9928	1136.9928	1136.9928	1136.9928	1136.9928	1136.9928	1126.864	1126.864	1126.864	1126.864	1126.864	1126.864	1126.864	1129.1207	1129.1207
1142.9108	1142.9108	1142.9108	1142.9108	1142.9108	1142.9108	1145.155	1145.155	1145.155	1145.155	1145.155	1147.5398	1147.5398	1147.5398	1149.8823	1149.8823	1149.8823	1149.8823	1149.8823	1149.8823	1149.8823	1149.8823	1149.8823	1149.8823	1149.8823	1152.0599	1152.0599	1152.0599	1152.0599	1152.0599	1152.0599	1152.0599	1152.0599	1152.0599	1152.0599	1152.0599	1152.0599	1152.0599	1152.0599	1152.0599	1152.0599	1142.0106	1142.0106	1142.0106	1142.0106	1142.0106	1142.0106	1142.0106	1144.2577	1144.2577
1157.6461	1157.6461	1157.6461	1157.6461	1157.6461	1157.6461	1160.0059	1160.0059	1160.0059	1160.0059	1160.0059	1162.3743	1162.3743	1162.3743	1164.6588	1164.6588	1164.6588	1164.6588	1164.6588	1164.6588	1164.6588	1164.6588	1164.6588	1164.6588	1164.6588	1166.77	1166.77	1166.77	1166.77	1166.77	1166.77	1166.77	1166.77	1166.77	1166.77	1166.77	1166.77	1166.77	1166.77	1166.77	1166.77	1157.024	1157.024	1157.024	1157.024	1157.024	1157.024	1157.024	1159.6792	1159.6792
1172.7598	1172.7598	1172.7598	1172.7598	1172.7598	1172.7598	1175.0106	1175.0106	1175.0106	1175.0106	1175.0106	1177.3778	1177.3778	1177.3778	1179.675	1179.675	1179.675	1179.675	1179.675	1179.675	1179.675	1179.675	1179.675	1179.675	1179.675	1181.8475	1181.8475	1181.8475	1181.8475	1181.8475	1181.8475	1181.8475	1181.8475	1181.8475	1181.8475	1181.8475	1181.8475	1181.8475	1181.8475	1181.8475	1181.8475	1171.9658	1171.9658	1171.9658	1171.9658	1171.9658	1171.9658	1171.9658	1174.2134	1174.2134
1187.5397	1187.5397	1187.5397	1187.5397	1187.5397	1187.5397	1189.8461	1189.8461	1189.8461	1189.8461	1189.8461	1192.1796	1192.1796	1192.1796	1194.7074	1194.7074	1194.7074	1194.7074	1194.7074	1194.7074	1194.7074	1194.7074	1194.7074	1194.7074	1194.7074	1196.9514	1196.9514	1196.9514	1196.9514	1196.9514	1196.9514	1196.9514	1196.9514	1196.9514	1196.9514	1196.9514	1196.9514	1196.9514	1196.9514	1196.9514	1196.9514	1186.9764	1186.9764	1186.9764	1186.9764	1186.9764	1186.9764	1186.9764	1189.3667	1189.3667
1202.7648	1202.7648	1202.7648	1202.7648	1202.7648	1202.7648	1204.9489	1204.9489	1204.9489	1204.9489	1204.9489	1207.348	1207.348	1207.348	1209.745	1209.745	1209.745	1209.745	1209.745	1209.745	1209.745	1209.745	1209.745	1209.745	1209.745	1212.4021	1212.4021	1212.4021	1212.4021	1212.4021	1212.4021	1212.4021	1212.4021	1212.4021	1212.4021	1212.4021	1212.4021	1212.4021	1212.4021	1212.4021	1212.4021	1202.0934	1202.0934	1202.0934	1202.0934	1202.0934	1202.0934	1202.0934	1204.7518	1204.7518
1217.619	1217.619	1217.619	1217.619	1217.619	1217.619	1219.8264	1219.8264	1219.8264	1219.8264	1219.8264	1222.2606	1222.2606	1222.2606	1224.8318	1224.8318	1224.8318	1224.8318	1224.8318	1224.8318	1224.8318	1224.8318	1224.8318	1224.8318	1224.8318	1227.0142	1227.0142	1227.0142	1227.0142	1227.0142	1227.0142	1227.0142	1227.0142	1227.0142	1227.0142	1227.0142	1227.0142	1227.0142	1227.0142	1227.0142	1227.0142	1216.8668	1216.8668	1216.8668	1216.8668	1216.8668	1216.8668	1216.8668	1219.3732	1219.3732
1232.7247	1232.7247	1232.7247	1232.7247	1232.7247	1232.7247	1235.139	1235.139	1235.139	1235.139	1235.139	1237.4095	1237.4095	1237.4095	1239.6957	1239.6957	1239.6957	1239.6957	1239.6957	1239.6957	1239.6957	1239.6957	1239.6957	1239.6957	1239.6957	1241.9221	1241.9221	1241.9221	1241.9221	1241.9221	1241.9221	1241.9221	1241.9221	1241.9221	1241.9221	1241.9221	1241.9221	1241.9221	1241.9221	1241.9221	1241.9221	1231.9773	1231.9773	1231.9773	1231.9773	1231.9773	1231.9773	1231.9773	1234.2393	1234.2393
1282.3314	1282.3314	1282.3314	1282.3314	1282.3314	1282.3314	1284.6978	1284.6978	1284.6978	1284.6978	1284.6978	1287.1279	1287.1279	1287.1279	1289.4635	1289.4635	1289.4635	1289.4635	1289.4635	1289.4635	1289.4635	1289.4635	1289.4635	1289.4635	1289.4635	1291.8157	1291.8157	1291.8157	1291.8157	1291.8157	1291.8157	1291.8157	1291.8157	1291.8157	1291.8157	1291.8157	1291.8157	1291.8157	1291.8157	1291.8157	1291.8157	1282.0356	1282.0356	1282.0356	1282.0356	1282.0356	1282.0356	1282.0356	1284.3154	1284.3154
1296.2344	1296.2344	1296.2344	1296.2344	1296.2344	1296.2344	1298.5386	1298.5386	1298.5386	1298.5386	1298.5386	1300.9629	1300.9629	1300.9629	1303.3781	1303.3781	1303.3781	1303.3781	1303.3781	1303.3781	1303.3781	1303.3781	1303.3781	1303.3781	1303.3781	1305.8499	1305.8499	1305.8499	1305.8499	1305.8499	1305.8499	1305.8499	1305.8499	1305.8499	1305.8499	1305.8499	1305.8499	1305.8499	1305.8499	1305.8499	1305.8499	1295.9023	1295.9023	1295.9023	1295.9023	1295.9023	1295.9023	1295.9023	1298.3251	1298.3251
1311.3378	1311.3378	1311.3378	1311.3378	1311.3378	1311.3378	1313.5941	1313.5941	1313.5941	1313.5941	1313.5941	1316.1534	1316.1534	1316.1534	1318.5031	1318.5031	1318.5031	1318.5031	1318.5031	1318.5031	1318.5031	1318.5031	1318.5031	1318.5031	1318.5031	1320.7943	1320.7943	1320.7943	1320.7943	1320.7943	1320.7943	1320.7943	1320.7943	1320.7943	1320.7943	1320.7943	1320.7943	1320.7943	1320.7943	1320.7943	1320.7943	1310.8549	1310.8549	1310.8549	1310.8549	1310.8549	1310.8549	1310.8549	1313.1891	1313.1891
1326.2322	1326.2322	1326.2322	1326.2322	1326.2322	1326.2322	1328.5422	1328.5422	1328.5422	1328.5422	1328.5422	1331.048	1331.048	1331.048	1333.3202	1333.3202	1333.3202	1333.3202	1333.3202	1333.3202	1333.3202	1333.3202	1333.3202	1333.3202	1333.3202	1335.4479	1335.4479	1335.4479	1335.4479	1335.4479	1335.4479	1335.4479	1335.4479	1335.4479	1335.4479	1335.4479	1335.4479	1335.4479	1335.4479	1335.4479	1335.4479	1325.7509	1325.7509	1325.7509	1325.7509	1325.7509	1325.7509	1325.7509	1328.0679	1328.0679
1341.2898	1341.2898	1341.2898	1341.2898	1341.2898	1341.2898	1343.5355	1343.5355	1343.5355	1343.5355	1343.5355	1346.2406	1346.2406	1346.2406	1348.5358	1348.5358	1348.5358	1348.5358	1348.5358	1348.5358	1348.5358	1348.5358	1348.5358	1348.5358	1348.5358	1350.6547	1350.6547	1350.6547	1350.6547	1350.6547	1350.6547	1350.6547	1350.6547	1350.6547	1350.6547	1350.6547	1350.6547	1350.6547	1350.6547	1350.6547	1350.6547	1340.8627	1340.8627	1340.8627	1340.8627	1340.8627	1340.8627	1340.8627	1343.124	1343.124
1356.2338	1356.2338	1356.2338	1356.2338	1356.2338	1356.2338	1358.6021	1358.6021	1358.6021	1358.6021	1358.6021	1360.9352	1360.9352	1360.9352	1363.2875	1363.2875	1363.2875	1363.2875	1363.2875	1363.2875	1363.2875	1363.2875	1363.2875	1363.2875	1363.2875	1365.5896	1365.5896	1365.5896	1365.5896	1365.5896	1365.5896	1365.5896	1365.5896	1365.5896	1365.5896	1365.5896	1365.5896	1365.5896	1365.5896	1365.5896	1365.5896	1355.8761	1355.8761	1355.8761	1355.8761	1355.8761	1355.8761	1355.8761	1358.1525	1358.1525
1371.2416	1371.2416	1371.2416	1371.2416	1371.2416	1371.2416	1373.6646	1373.6646	1373.6646	1373.6646	1373.6646	1376.0166	1376.0166	1376.0166	1378.2872	1378.2872	1378.2872	1378.2872	1378.2872	1378.2872	1378.2872	1378.2872	1378.2872	1378.2872	1378.2872	1380.4386	1380.4386	1380.4386	1380.4386	1380.4386	1380.4386	1380.4386	1380.4386	1380.4386	1380.4386	1380.4386	1380.4386	1380.4386	1380.4386	1380.4386	1380.4386	1370.8049	1370.8049	1370.8049	1370.8049	1370.8049	1370.8049	1370.8049	1373.187	1373.187
1386.3611	1386.3611	1386.3611	1386.3611	1386.3611	1386.3611	1388.7207	1388.7207	1388.7207	1388.7207	1388.7207	1391.0947	1391.0947	1391.0947	1393.7195	1393.7195	1393.7195	1393.7195	1393.7195	1393.7195	1393.7195	1393.7195	1393.7195	1393.7195	1393.7195	1395.9003	1395.9003	1395.9003	1395.9003	1395.9003	1395.9003	1395.9003	1395.9003	1395.9003	1395.9003	1395.9003	1395.9003	1395.9003	1395.9003	1395.9003	1395.9003	1385.8762	1385.8762	1385.8762	1385.8762	1385.8762	1385.8762	1385.8762	1388.2427	1388.2427
1401.2567	1401.2567	1401.2567	1401.2567	1401.2567	1401.2567	1403.5167	1403.5167	1403.5167	1403.5167	1403.5167	1405.9525	1405.9525	1405.9525	1408.2306	1408.2306	1408.2306	1408.2306	1408.2306	1408.2306	1408.2306	1408.2306	1408.2306	1408.2306	1408.2306	1410.5031	1410.5031	1410.5031	1410.5031	1410.5031	1410.5031	1410.5031	1410.5031	1410.5031	1410.5031	1410.5031	1410.5031	1410.5031	1410.5031	1410.5031	1410.5031	1400.7686	1400.7686	1400.7686	1400.7686	1400.7686	1400.7686	1400.7686	1403.0261	1403.0261
1416.2477	1416.2477	1416.2477	1416.2477	1416.2477	1416.2477	1418.5564	1418.5564	1418.5564	1418.5564	1418.5564	1421.045	1421.045	1421.045	1423.3344	1423.3344	1423.3344	1423.3344	1423.3344	1423.3344	1423.3344	1423.3344	1423.3344	1423.3344	1423.3344	1425.5734	1425.5734	1425.5734	1425.5734	1425.5734	1425.5734	1425.5734	1425.5734	1425.5734	1425.5734	1425.5734	1425.5734	1425.5734	1425.5734	1425.5734	1425.5734	1415.8087	1415.8087	1415.8087	1415.8087	1415.8087	1415.8087	1415.8087	1418.1783	1418.1783
1431.3207	1431.3207	1431.3207	1431.3207	1431.3207	1431.3207	1433.6241	1433.6241	1433.6241	1433.6241	1433.6241	1436.1658	1436.1658	1436.1658	1438.8549	1438.8549	1438.8549	1438.8549	1438.8549	1438.8549	1438.8549	1438.8549	1438.8549	1438.8549	1438.8549	1440.981	1440.981	1440.981	1440.981	1440.981	1440.981	1440.981	1440.981	1440.981	1440.981	1440.981	1440.981	1440.981	1440.981	1440.981	1440.981	1430.9342	1430.9342	1430.9342	1430.9342	1430.9342	1430.9342	1430.9342	1433.1365	1433.1365
1446.2635	1446.2635	1446.2635	1446.2635	1446.2635	1446.2635	1448.7435	1448.7435	1448.7435	1448.7435	1448.7435	1451.1257	1451.1257	1451.1257	1453.5679	1453.5679	1453.5679	1453.5679	1453.5679	1453.5679	1453.5679	1453.5679	1453.5679	1453.5679	1453.5679	1455.6697	1455.6697	1455.6697	1455.6697	1455.6697	1455.6697	1455.6697	1455.6697	1455.6697	1455.6697	1455.6697	1455.6697	1455.6697	1455.6697	1455.6697	1455.6697	1445.8948	1445.8948	1445.8948	1445.8948	1445.8948	1445.8948	1445.8948	1448.2021	1448.2021
1461.1912	1461.1912	1461.1912	1461.1912	1461.1912	1461.1912	1463.782	1463.782	1463.782	1463.782	1463.782	1466.229	1466.229	1466.229	1468.5961	1468.5961	1468.5961	1468.5961	1468.5961	1468.5961	1468.5961	1468.5961	1468.5961	1468.5961	1468.5961	1470.8196	1470.8196	1470.8196	1470.8196	1470.8196	1470.8196	1470.8196	1470.8196	1470.8196	1470.8196	1470.8196	1470.8196	1470.8196	1470.8196	1470.8196	1470.8196	1460.8328	1460.8328	1460.8328	1460.8328	1460.8328	1460.8328	1460.8328	1463.2646	1463.2646
1476.2623	1476.2623	1476.2623	1476.2623	1476.2623	1476.2623	1478.9651	1478.9651	1478.9651	1478.9651	1478.9651	1481.3901	1481.3901	1481.3901	1483.7216	1483.7216	1483.7216	1483.7216	1483.7216	1483.7216	1483.7216	1483.7216	1483.7216	1483.7216	1483.7216	1485.8624	1485.8624	1485.8624	1485.8624	1485.8624	1485.8624	1485.8624	1485.8624	1485.8624	1485.8624	1485.8624	1485.8624	1485.8624	1485.8624	1485.8624	1485.8624	1475.8254	1475.8254	1475.8254	1475.8254	1475.8254	1475.8254	1475.8254	1478.1755	1478.1755
1491.2059	1491.2059	1491.2059	1491.2059	1491.2059	1491.2059	1493.4137	1493.4137	1493.4137	1493.4137	1493.4137	1495.908	1495.908	1495.908	1498.526	1498.526	1498.526	1498.526	1498.526	1498.526	1498.526	1498.526	1498.526	1498.526	1498.526	1500.6924	1500.6924	1500.6924	1500.6924	1500.6924	1500.6924	1500.6924	1500.6924	1500.6924	1500.6924	1500.6924	1500.6924	1500.6924	1500.6924	1500.6924	1500.6924	1491.3484	1491.3484	1491.3484	1491.3484	1491.3484	1491.3484	1491.3484	1493.6211	1493.6211
1506.4216	1506.4216	1506.4216	1506.4216	1506.4216	1506.4216	1508.6611	1508.6611	1508.6611	1508.6611	1508.6611	1511.1068	1511.1068	1511.1068	1513.5166	1513.5166	1513.5166	1513.5166	1513.5166	1513.5166	1513.5166	1513.5166	1513.5166	1513.5166	1513.5166	1515.7307	1515.7307	1515.7307	1515.7307	1515.7307	1515.7307	1515.7307	1515.7307	1515.7307	1515.7307	1515.7307	1515.7307	1515.7307	1515.7307	1515.7307	1515.7307	1505.9032	1505.9032	1505.9032	1505.9032	1505.9032	1505.9032	1505.9032	1508.2948	1508.2948
1521.3807	1521.3807	1521.3807	1521.3807	1521.3807	1521.3807	1523.6689	1523.6689	1523.6689	1523.6689	1523.6689	1526.005	1526.005	1526.005	1528.308	1528.308	1528.308	1528.308	1528.308	1528.308	1528.308	1528.308	1528.308	1528.308	1528.308	1530.4827	1530.4827	1530.4827	1530.4827	1530.4827	1530.4827	1530.4827	1530.4827	1530.4827	1530.4827	1530.4827	1530.4827	1530.4827	1530.4827	1530.4827	1530.4827	1520.8949	1520.8949	1520.8949	1520.8949	1520.8949	1520.8949	1520.8949	1523.1584	1523.1584
1536.7257	1536.7257	1536.7257	1536.7257	1536.7257	1536.7257	1539.03	1539.03	1539.03	1539.03	1539.03	1541.3698	1541.3698	1541.3698	1543.6823	1543.6823	1543.6823	1543.6823	1543.6823	1543.6823	1543.6823	1543.6823	1543.6823	1543.6823	1543.6823	1545.8638	1545.8638	1545.8638	1545.8638	1545.8638	1545.8638	1545.8638	1545.8638	1545.8638	1545.8638	1545.8638	1545.8638	1545.8638	1545.8638	1545.8638	1545.8638	1536.0155	1536.0155	1536.0155	1536.0155	1536.0155	1536.0155	1536.0155	1538.5754	1538.5754
1551.4989	1551.4989	1551.4989	1551.4989	1551.4989	1551.4989	1553.7209	1553.7209	1553.7209	1553.7209	1553.7209	1556.115	1556.115	1556.115	1558.5764	1558.5764	1558.5764	1558.5764	1558.5764	1558.5764	1558.5764	1558.5764	1558.5764	1558.5764	1558.5764	1560.8505	1560.8505	1560.8505	1560.8505	1560.8505	1560.8505	1560.8505	1560.8505	1560.8505	1560.8505	1560.8505	1560.8505	1560.8505	1560.8505	1560.8505	1560.8505	1550.8005	1550.8005	1550.8005	1550.8005	1550.8005	1550.8005	1550.8005	1553.1183	1553.1183
1566.243	1566.243	1566.243	1566.243	1566.243	1566.243	1568.6116	1568.6116	1568.6116	1568.6116	1568.6116	1570.9941	1570.9941	1570.9941	1573.3002	1573.3002	1573.3002	1573.3002	1573.3002	1573.3002	1573.3002	1573.3002	1573.3002	1573.3002	1573.3002	1575.4282	1575.4282	1575.4282	1575.4282	1575.4282	1575.4282	1575.4282	1575.4282	1575.4282	1575.4282	1575.4282	1575.4282	1575.4282	1575.4282	1575.4282	1575.4282	1565.8538	1565.8538	1565.8538	1565.8538	1565.8538	1565.8538	1565.8538	1568.3982	1568.3982
1585.3209	1585.3209	1585.3209	1585.3209	1585.3209	1585.3209	1587.7445	1587.7445	1587.7445	1587.7445	1587.7445	1590.2427	1590.2427	1590.2427	1592.6261	1592.6261	1592.6261	1592.6261	1592.6261	1592.6261	1592.6261	1592.6261	1592.6261	1592.6261	1592.6261	1594.7041	1594.7041	1594.7041	1594.7041	1594.7041	1594.7041	1594.7041	1594.7041	1594.7041	1594.7041	1594.7041	1594.7041	1594.7041	1594.7041	1594.7041	1594.7041	1585.1804	1585.1804	1585.1804	1585.1804	1585.1804	1585.1804	1585.1804	1587.4286	1587.4286
1599.2677	1599.2677	1599.2677	1599.2677	1599.2677	1599.2677	1601.5206	1601.5206	1601.5206	1601.5206	1601.5206	1603.9061	1603.9061	1603.9061	1606.4318	1606.4318	1606.4318	1606.4318	1606.4318	1606.4318	1606.4318	1606.4318	1606.4318	1606.4318	1606.4318	1608.6095	1608.6095	1608.6095	1608.6095	1608.6095	1608.6095	1608.6095	1608.6095	1608.6095	1608.6095	1608.6095	1608.6095	1608.6095	1608.6095	1608.6095	1608.6095	1599.0687	1599.0687	1599.0687	1599.0687	1599.0687	1599.0687	1599.0687	1601.4352	1601.4352
1614.2258	1614.2258	1614.2258	1614.2258	1614.2258	1614.2258	1616.5774	1616.5774	1616.5774	1616.5774	1616.5774	1618.9454	1618.9454	1618.9454	1621.2651	1621.2651	1621.2651	1621.2651	1621.2651	1621.2651	1621.2651	1621.2651	1621.2651	1621.2651	1621.2651	1623.4407	1623.4407	1623.4407	1623.4407	1623.4407	1623.4407	1623.4407	1623.4407	1623.4407	1623.4407	1623.4407	1623.4407	1623.4407	1623.4407	1623.4407	1623.4407	1613.9645	1613.9645	1613.9645	1613.9645	1613.9645	1613.9645	1613.9645	1616.4392	1616.4392
1629.2803	1629.2803	1629.2803	1629.2803	1629.2803	1629.2803	1631.4734	1631.4734	1631.4734	1631.4734	1631.4734	1633.824	1633.824	1633.824	1636.328	1636.328	1636.328	1636.328	1636.328	1636.328	1636.328	1636.328	1636.328	1636.328	1636.328	1638.4641	1638.4641	1638.4641	1638.4641	1638.4641	1638.4641	1638.4641	1638.4641	1638.4641	1638.4641	1638.4641	1638.4641	1638.4641	1638.4641	1638.4641	1638.4641	1629.0673	1629.0673	1629.0673	1629.0673	1629.0673	1629.0673	1629.0673	1631.4263	1631.4263
1644.1622	1644.1622	1644.1622	1644.1622	1644.1622	1644.1622	1646.4092	1646.4092	1646.4092	1646.4092	1646.4092	1648.849	1648.849	1648.849	1651.3606	1651.3606	1651.3606	1651.3606	1651.3606	1651.3606	1651.3606	1651.3606	1651.3606	1651.3606	1651.3606	1653.5281	1653.5281	1653.5281	1653.5281	1653.5281	1653.5281	1653.5281	1653.5281	1653.5281	1653.5281	1653.5281	1653.5281	1653.5281	1653.5281	1653.5281	1653.5281	1644.076	1644.076	1644.076	1644.076	1644.076	1644.076	1644.076	1646.5555	1646.5555
1659.2323	1659.2323	1659.2323	1659.2323	1659.2323	1659.2323	1661.5358	1661.5358	1661.5358	1661.5358	1661.5358	1663.9385	1663.9385	1663.9385	1666.2487	1666.2487	1666.2487	1666.2487	1666.2487	1666.2487	1666.2487	1666.2487	1666.2487	1666.2487	1666.2487	1668.4314	1668.4314	1668.4314	1668.4314	1668.4314	1668.4314	1668.4314	1668.4314	1668.4314	1668.4314	1668.4314	1668.4314	1668.4314	1668.4314	1668.4314	1668.4314	1659.0836	1659.0836	1659.0836	1659.0836	1659.0836	1659.0836	1659.0836	1661.6262	1661.6262
1674.2786	1674.2786	1674.2786	1674.2786	1674.2786	1674.2786	1676.7263	1676.7263	1676.7263	1676.7263	1676.7263	1679.078	1679.078	1679.078	1681.3977	1681.3977	1681.3977	1681.3977	1681.3977	1681.3977	1681.3977	1681.3977	1681.3977	1681.3977	1681.3977	1683.9979	1683.9979	1683.9979	1683.9979	1683.9979	1683.9979	1683.9979	1683.9979	1683.9979	1683.9979	1683.9979	1683.9979	1683.9979	1683.9979	1683.9979	1683.9979	1673.9786	1673.9786	1673.9786	1673.9786	1673.9786	1673.9786	1673.9786	1676.3467	1676.3467
1689.3323	1689.3323	1689.3323	1689.3323	1689.3323	1689.3323	1691.9203	1691.9203	1691.9203	1691.9203	1691.9203	1694.7582	1694.7582	1694.7582	1697.0935	1697.0935	1697.0935	1697.0935	1697.0935	1697.0935	1697.0935	1697.0935	1697.0935	1697.0935	1697.0935	1699.2485	1699.2485	1699.2485	1699.2485	1699.2485	1699.2485	1699.2485	1699.2485	1699.2485	1699.2485	1699.2485	1699.2485	1699.2485	1699.2485	1699.2485	1699.2485	1688.9587	1688.9587	1688.9587	1688.9587	1688.9587	1688.9587	1688.9587	1691.6727	1691.6727
1704.1187	1704.1187	1704.1187	1704.1187	1704.1187	1704.1187	1706.4484	1706.4484	1706.4484	1706.4484	1706.4484	1709.2317	1709.2317	1709.2317	1711.5808	1711.5808	1711.5808	1711.5808	1711.5808	1711.5808	1711.5808	1711.5808	1711.5808	1711.5808	1711.5808	1713.6633	1713.6633	1713.6633	1713.6633	1713.6633	1713.6633	1713.6633	1713.6633	1713.6633	1713.6633	1713.6633	1713.6633	1713.6633	1713.6633	1713.6633	1713.6633	1704.1539	1704.1539	1704.1539	1704.1539	1704.1539	1704.1539	1704.1539	1706.36	1706.36
1719.1833	1719.1833	1719.1833	1719.1833	1719.1833	1719.1833	1721.615	1721.615	1721.615	1721.615	1721.615	1723.9509	1723.9509	1723.9509	1726.3496	1726.3496	1726.3496	1726.3496	1726.3496	1726.3496	1726.3496	1726.3496	1726.3496	1726.3496	1726.3496	1728.639	1728.639	1728.639	1728.639	1728.639	1728.639	1728.639	1728.639	1728.639	1728.639	1728.639	1728.639	1728.639	1728.639	1728.639	1728.639	1718.9854	1718.9854	1718.9854	1718.9854	1718.9854	1718.9854	1718.9854	1721.2437	1721.2437
1734.1907	1734.1907	1734.1907	1734.1907	1734.1907	1734.1907	1736.4773	1736.4773	1736.4773	1736.4773	1736.4773	1738.9255	1738.9255	1738.9255	1741.1973	1741.1973	1741.1973	1741.1973	1741.1973	1741.1973	1741.1973	1741.1973	1741.1973	1741.1973	1741.1973	1743.3656	1743.3656	1743.3656	1743.3656	1743.3656	1743.3656	1743.3656	1743.3656	1743.3656	1743.3656	1743.3656	1743.3656	1743.3656	1743.3656	1743.3656	1743.3656	1734.0697	1734.0697	1734.0697	1734.0697	1734.0697	1734.0697	1734.0697	1736.3589	1736.3589
1749.1183	1749.1183	1749.1183	1749.1183	1749.1183	1749.1183	1751.3157	1751.3157	1751.3157	1751.3157	1751.3157	1753.6866	1753.6866	1753.6866	1756.078	1756.078	1756.078	1756.078	1756.078	1756.078	1756.078	1756.078	1756.078	1756.078	1756.078	1758.302	1758.302	1758.302	1758.302	1758.302	1758.302	1758.302	1758.302	1758.302	1758.302	1758.302	1758.302	1758.302	1758.302	1758.302	1758.302	1749.1434	1749.1434	1749.1434	1749.1434	1749.1434	1749.1434	1749.1434	1751.4398	1751.4398
1764.5417	1764.5417	1764.5417	1764.5417	1764.5417	1764.5417	1766.8198	1766.8198	1766.8198	1766.8198	1766.8198	1769.2003	1769.2003	1769.2003	1771.551	1771.551	1771.551	1771.551	1771.551	1771.551	1771.551	1771.551	1771.551	1771.551	1771.551	1773.7247	1773.7247	1773.7247	1773.7247	1773.7247	1773.7247	1773.7247	1773.7247	1773.7247	1773.7247	1773.7247	1773.7247	1773.7247	1773.7247	1773.7247	1773.7247	1764.0397	1764.0397	1764.0397	1764.0397	1764.0397	1764.0397	1764.0397	1766.3433	1766.3433
1779.1996	1779.1996	1779.1996	1779.1996	1779.1996	1779.1996	1781.4142	1781.4142	1781.4142	1781.4142	1781.4142	1783.8541	1783.8541	1783.8541	1786.4222	1786.4222	1786.4222	1786.4222	1786.4222	1786.4222	1786.4222	1786.4222	1786.4222	1786.4222	1786.4222	1788.493	1788.493	1788.493	1788.493	1788.493	1788.493	1788.493	1788.493	1788.493	1788.493	1788.493	1788.493	1788.493	1788.493	1788.493	1788.493	1779.0939	1779.0939	1779.0939	1779.0939	1779.0939	1779.0939	1779.0939	1781.6869	1781.6869
1794.1417	1794.1417	1794.1417	1794.1417	1794.1417	1794.1417	1796.5249	1796.5249	1796.5249	1796.5249	1796.5249	1798.9257	1798.9257	1798.9257	1801.2753	1801.2753	1801.2753	1801.2753	1801.2753	1801.2753	1801.2753	1801.2753	1801.2753	1801.2753	1801.2753	1803.4392	1803.4392	1803.4392	1803.4392	1803.4392	1803.4392	1803.4392	1803.4392	1803.4392	1803.4392	1803.4392	1803.4392	1803.4392	1803.4392	1803.4392	1803.4392	1794.0862	1794.0862	1794.0862	1794.0862	1794.0862	1794.0862	1794.0862	1796.3754	1796.3754
1809.3086	1809.3086	1809.3086	1809.3086	1809.3086	1809.3086	1811.6599	1811.6599	1811.6599	1811.6599	1811.6599	1814.0458	1814.0458	1814.0458	1816.3944	1816.3944	1816.3944	1816.3944	1816.3944	1816.3944	1816.3944	1816.3944	1816.3944	1816.3944	1816.3944	1818.6348	1818.6348	1818.6348	1818.6348	1818.6348	1818.6348	1818.6348	1818.6348	1818.6348	1818.6348	1818.6348	1818.6348	1818.6348	1818.6348	1818.6348	1818.6348	1809.11	1809.11	1809.11	1809.11	1809.11	1809.11	1809.11	1811.3651	1811.3651
1824.2689	1824.2689	1824.2689	1824.2689	1824.2689	1824.2689	1826.6924	1826.6924	1826.6924	1826.6924	1826.6924	1829.2931	1829.2931	1829.2931	1831.7097	1831.7097	1831.7097	1831.7097	1831.7097	1831.7097	1831.7097	1831.7097	1831.7097	1831.7097	1831.7097	1834.1561	1834.1561	1834.1561	1834.1561	1834.1561	1834.1561	1834.1561	1834.1561	1834.1561	1834.1561	1834.1561	1834.1561	1834.1561	1834.1561	1834.1561	1834.1561	1824.1174	1824.1174	1824.1174	1824.1174	1824.1174	1824.1174	1824.1174	1826.3256	1826.3256
1839.1464	1839.1464	1839.1464	1839.1464	1839.1464	1839.1464	1841.5004	1841.5004	1841.5004	1841.5004	1841.5004	1843.899	1843.899	1843.899	1846.2361	1846.2361	1846.2361	1846.2361	1846.2361	1846.2361	1846.2361	1846.2361	1846.2361	1846.2361	1846.2361	1848.5328	1848.5328	1848.5328	1848.5328	1848.5328	1848.5328	1848.5328	1848.5328	1848.5328	1848.5328	1848.5328	1848.5328	1848.5328	1848.5328	1848.5328	1848.5328	1839.1013	1839.1013	1839.1013	1839.1013	1839.1013	1839.1013	1839.1013	1841.4141	1841.4141
1854.3156	1854.3156	1854.3156	1854.3156	1854.3156	1854.3156	1856.7803	1856.7803	1856.7803	1856.7803	1856.7803	1859.1156	1859.1156	1859.1156	1861.5382	1861.5382	1861.5382	1861.5382	1861.5382	1861.5382	1861.5382	1861.5382	1861.5382	1861.5382	1861.5382	1863.7286	1863.7286	1863.7286	1863.7286	1863.7286	1863.7286	1863.7286	1863.7286	1863.7286	1863.7286	1863.7286	1863.7286	1863.7286	1863.7286	1863.7286	1863.7286	1854.052	1854.052	1854.052	1854.052	1854.052	1854.052	1854.052	1856.3566	1856.3566
1869.213	1869.213	1869.213	1869.213	1869.213	1869.213	1871.5339	1871.5339	1871.5339	1871.5339	1871.5339	1873.9623	1873.9623	1873.9623	1876.2345	1876.2345	1876.2345	1876.2345	1876.2345	1876.2345	1876.2345	1876.2345	1876.2345	1876.2345	1876.2345	1878.4187	1878.4187	1878.4187	1878.4187	1878.4187	1878.4187	1878.4187	1878.4187	1878.4187	1878.4187	1878.4187	1878.4187	1878.4187	1878.4187	1878.4187	1878.4187	1869.0444	1869.0444	1869.0444	1869.0444	1869.0444	1869.0444	1869.0444	1871.34	1871.34
1888.4763	1888.4763	1888.4763	1888.4763	1888.4763	1888.4763	1890.7137	1890.7137	1890.7137	1890.7137	1890.7137	1893.0822	1893.0822	1893.0822	1895.3606	1895.3606	1895.3606	1895.3606	1895.3606	1895.3606	1895.3606	1895.3606	1895.3606	1895.3606	1895.3606	1897.6406	1897.6406	1897.6406	1897.6406	1897.6406	1897.6406	1897.6406	1897.6406	1897.6406	1897.6406	1897.6406	1897.6406	1897.6406	1897.6406	1897.6406	1897.6406	1888.6632	1888.6632	1888.6632	1888.6632	1888.6632	1888.6632	1888.6632	1891.0269	1891.0269
1902.322	1902.322	1902.322	1902.322	1902.322	1902.322	1904.7925	1904.7925	1904.7925	1904.7925	1904.7925	1907.1306	1907.1306	1907.1306	1909.4799	1909.4799	1909.4799	1909.4799	1909.4799	1909.4799	1909.4799	1909.4799	1909.4799	1909.4799	1909.4799	1911.6603	1911.6603	1911.6603	1911.6603	1911.6603	1911.6603	1911.6603	1911.6603	1911.6603	1911.6603	1911.6603	1911.6603	1911.6603	1911.6603	1911.6603	1911.6603	1902.5391	1902.5391	1902.5391	1902.5391	1902.5391	1902.5391	1902.5391	1904.9539	1904.9539
1917.4021	1917.4021	1917.4021	1917.4021	1917.4021	1917.4021	1919.771	1919.771	1919.771	1919.771	1919.771	1922.0255	1922.0255	1922.0255	1924.3132	1924.3132	1924.3132	1924.3132	1924.3132	1924.3132	1924.3132	1924.3132	1924.3132	1924.3132	1924.3132	1926.5602	1926.5602	1926.5602	1926.5602	1926.5602	1926.5602	1926.5602	1926.5602	1926.5602	1926.5602	1926.5602	1926.5602	1926.5602	1926.5602	1926.5602	1926.5602	1917.7379	1917.7379	1917.7379	1917.7379	1917.7379	1917.7379	1917.7379	1920.1139	1920.1139
1932.41	1932.41	1932.41	1932.41	1932.41	1932.41	1934.8418	1934.8418	1934.8418	1934.8418	1934.8418	1937.2263	1937.2263	1937.2263	1939.5775	1939.5775	1939.5775	1939.5775	1939.5775	1939.5775	1939.5775	1939.5775	1939.5775	1939.5775	1939.5775	1941.8623	1941.8623	1941.8623	1941.8623	1941.8623	1941.8623	1941.8623	1941.8623	1941.8623	1941.8623	1941.8623	1941.8623	1941.8623	1941.8623	1941.8623	1941.8623	1932.6177	1932.6177	1932.6177	1932.6177	1932.6177	1932.6177	1932.6177	1935.1206	1935.1206
1947.5131	1947.5131	1947.5131	1947.5131	1947.5131	1947.5131	1949.7529	1949.7529	1949.7529	1949.7529	1949.7529	1952.1877	1952.1877	1952.1877	1954.5359	1954.5359	1954.5359	1954.5359	1954.5359	1954.5359	1954.5359	1954.5359	1954.5359	1954.5359	1954.5359	1956.7114	1956.7114	1956.7114	1956.7114	1956.7114	1956.7114	1956.7114	1956.7114	1956.7114	1956.7114	1956.7114	1956.7114	1956.7114	1956.7114	1956.7114	1956.7114	1947.4429	1947.4429	1947.4429	1947.4429	1947.4429	1947.4429	1947.4429	1949.7439	1949.7439
1962.4734	1962.4734	1962.4734	1962.4734	1962.4734	1962.4734	1965.1289	1965.1289	1965.1289	1965.1289	1965.1289	1967.5599	1967.5599	1967.5599	1970.3132	1970.3132	1970.3132	1970.3132	1970.3132	1970.3132	1970.3132	1970.3132	1970.3132	1970.3132	1970.3132	1972.4866	1972.4866	1972.4866	1972.4866	1972.4866	1972.4866	1972.4866	1972.4866	1972.4866	1972.4866	1972.4866	1972.4866	1972.4866	1972.4866	1972.4866	1972.4866	1962.6732	1962.6732	1962.6732	1962.6732	1962.6732	1962.6732	1962.6732	1965.2311	1965.2311
1977.3531	1977.3531	1977.3531	1977.3531	1977.3531	1977.3531	1979.7197	1979.7197	1979.7197	1979.7197	1979.7197	1982.1033	1982.1033	1982.1033	1984.7754	1984.7754	1984.7754	1984.7754	1984.7754	1984.7754	1984.7754	1984.7754	1984.7754	1984.7754	1984.7754	1986.8617	1986.8617	1986.8617	1986.8617	1986.8617	1986.8617	1986.8617	1986.8617	1986.8617	1986.8617	1986.8617	1986.8617	1986.8617	1986.8617	1986.8617	1986.8617	1977.952	1977.952	1977.952	1977.952	1977.952	1977.952	1977.952	1980.1531	1980.1531
1992.488	1992.488	1992.488	1992.488	1992.488	1992.488	1994.7467	1994.7467	1994.7467	1994.7467	1994.7467	1997.1259	1997.1259	1997.1259	1999.6558	1999.6558	1999.6558	1999.6558	1999.6558	1999.6558	1999.6558	1999.6558	1999.6558	1999.6558	1999.6558	2001.7345	2001.7345	2001.7345	2001.7345	2001.7345	2001.7345	2001.7345	2001.7345	2001.7345	2001.7345	2001.7345	2001.7345	2001.7345	2001.7345	2001.7345	2001.7345	1993.3116	1993.3116	1993.3116	1993.3116	1993.3116	1993.3116	1993.3116	1995.6317	1995.6317
2007.4153	2007.4153	2007.4153	2007.4153	2007.4153	2007.4153	2009.72	2009.72	2009.72	2009.72	2009.72	2012.12	2012.12	2012.12	2014.7444	2014.7444	2014.7444	2014.7444	2014.7444	2014.7444	2014.7444	2014.7444	2014.7444	2014.7444	2014.7444	2016.9188	2016.9188	2016.9188	2016.9188	2016.9188	2016.9188	2016.9188	2016.9188	2016.9188	2016.9188	2016.9188	2016.9188	2016.9188	2016.9188	2016.9188	2016.9188	2007.7278	2007.7278	2007.7278	2007.7278	2007.7278	2007.7278	2007.7278	2010.1593	2010.1593
2022.5363	2022.5363	2022.5363	2022.5363	2022.5363	2022.5363	2024.9674	2024.9674	2024.9674	2024.9674	2024.9674	2027.4069	2027.4069	2027.4069	2029.8778	2029.8778	2029.8778	2029.8778	2029.8778	2029.8778	2029.8778	2029.8778	2029.8778	2029.8778	2029.8778	2032.1044	2032.1044	2032.1044	2032.1044	2032.1044	2032.1044	2032.1044	2032.1044	2032.1044	2032.1044	2032.1044	2032.1044	2032.1044	2032.1044	2032.1044	2032.1044	2022.6887	2022.6887	2022.6887	2022.6887	2022.6887	2022.6887	2022.6887	2025.2306	2025.2306
2037.4309	2037.4309	2037.4309	2037.4309	2037.4309	2037.4309	2039.7969	2039.7969	2039.7969	2039.7969	2039.7969	2042.3026	2042.3026	2042.3026	2044.6373	2044.6373	2044.6373	2044.6373	2044.6373	2044.6373	2044.6373	2044.6373	2044.6373	2044.6373	2044.6373	2046.8706	2046.8706	2046.8706	2046.8706	2046.8706	2046.8706	2046.8706	2046.8706	2046.8706	2046.8706	2046.8706	2046.8706	2046.8706	2046.8706	2046.8706	2046.8706	2037.5831	2037.5831	2037.5831	2037.5831	2037.5831	2037.5831	2037.5831	2039.9047	2039.9047
2052.5017	2052.5017	2052.5017	2052.5017	2052.5017	2052.5017	2055.1455	2055.1455	2055.1455	2055.1455	2055.1455	2057.5254	2057.5254	2057.5254	2059.8682	2059.8682	2059.8682	2059.8682	2059.8682	2059.8682	2059.8682	2059.8682	2059.8682	2059.8682	2059.8682	2062.2122	2062.2122	2062.2122	2062.2122	2062.2122	2062.2122	2062.2122	2062.2122	2062.2122	2062.2122	2062.2122	2062.2122	2062.2122	2062.2122	2062.2122	2062.2122	2052.574	2052.574	2052.574	2052.574	2052.574	2052.574	2052.574	2054.998	2054.998
2067.364	2067.364	2067.364	2067.364	2067.364	2067.364	2069.5442	2069.5442	2069.5442	2069.5442	2069.5442	2072.2214	2072.2214	2072.2214	2074.6382	2074.6382	2074.6382	2074.6382	2074.6382	2074.6382	2074.6382	2074.6382	2074.6382	2074.6382	2074.6382	2076.8064	2076.8064	2076.8064	2076.8064	2076.8064	2076.8064	2076.8064	2076.8064	2076.8064	2076.8064	2076.8064	2076.8064	2076.8064	2076.8064	2076.8064	2076.8064	2067.6958	2067.6958	2067.6958	2067.6958	2067.6958	2067.6958	2067.6958	2069.9497	2069.9497
2082.3735	2082.3735	2082.3735	2082.3735	2082.3735	2082.3735	2084.5669	2084.5669	2084.5669	2084.5669	2084.5669	2087.0071	2087.0071	2087.0071	2089.5332	2089.5332	2089.5332	2089.5332	2089.5332	2089.5332	2089.5332	2089.5332	2089.5332	2089.5332	2089.5332	2091.717	2091.717	2091.717	2091.717	2091.717	2091.717	2091.717	2091.717	2091.717	2091.717	2091.717	2091.717	2091.717	2091.717	2091.717	2091.717	2082.488	2082.488	2082.488	2082.488	2082.488	2082.488	2082.488	2084.6841	2084.6841
2097.4456	2097.4456	2097.4456	2097.4456	2097.4456	2097.4456	2099.7971	2099.7971	2099.7971	2099.7971	2099.7971	2102.2129	2102.2129	2102.2129	2104.5005	2104.5005	2104.5005	2104.5005	2104.5005	2104.5005	2104.5005	2104.5005	2104.5005	2104.5005	2104.5005	2106.5955	2106.5955	2106.5955	2106.5955	2106.5955	2106.5955	2106.5955	2106.5955	2106.5955	2106.5955	2106.5955	2106.5955	2106.5955	2106.5955	2106.5955	2106.5955	2097.488	2097.488	2097.488	2097.488	2097.488	2097.488	2097.488	2099.7878	2099.7878
2112.6455	2112.6455	2112.6455	2112.6455	2112.6455	2112.6455	2114.9487	2114.9487	2114.9487	2114.9487	2114.9487	2117.3323	2117.3323	2117.3323	2119.739	2119.739	2119.739	2119.739	2119.739	2119.739	2119.739	2119.739	2119.739	2119.739	2119.739	2121.845	2121.845	2121.845	2121.845	2121.845	2121.845	2121.845	2121.845	2121.845	2121.845	2121.845	2121.845	2121.845	2121.845	2121.845	2121.845	2112.4778	2112.4778	2112.4778	2112.4778	2112.4778	2112.4778	2112.4778	2114.8376	2114.8376
2127.4939	2127.4939	2127.4939	2127.4939	2127.4939	2127.4939	2129.7095	2129.7095	2129.7095	2129.7095	2129.7095	2132.166	2132.166	2132.166	2134.6392	2134.6392	2134.6392	2134.6392	2134.6392	2134.6392	2134.6392	2134.6392	2134.6392	2134.6392	2134.6392	2137.0583	2137.0583	2137.0583	2137.0583	2137.0583	2137.0583	2137.0583	2137.0583	2137.0583	2137.0583	2137.0583	2137.0583	2137.0583	2137.0583	2137.0583	2137.0583	2127.646	2127.646	2127.646	2127.646	2127.646	2127.646	2127.646	2130.2903	2130.2903
2142.6787	2142.6787	2142.6787	2142.6787	2142.6787	2142.6787	2145.0371	2145.0371	2145.0371	2145.0371	2145.0371	2147.4922	2147.4922	2147.4922	2149.8418	2149.8418	2149.8418	2149.8418	2149.8418	2149.8418	2149.8418	2149.8418	2149.8418	2149.8418	2149.8418	2151.9414	2151.9414	2151.9414	2151.9414	2151.9414	2151.9414	2151.9414	2151.9414	2151.9414	2151.9414	2151.9414	2151.9414	2151.9414	2151.9414	2151.9414	2151.9414	2142.4932	2142.4932	2142.4932	2142.4932	2142.4932	2142.4932	2142.4932	2145.0374	2145.0374
2157.4478	2157.4478	2157.4478	2157.4478	2157.4478	2157.4478	2159.8601	2159.8601	2159.8601	2159.8601	2159.8601	2162.2268	2162.2268	2162.2268	2164.5679	2164.5679	2164.5679	2164.5679	2164.5679	2164.5679	2164.5679	2164.5679	2164.5679	2164.5679	2164.5679	2166.8042	2166.8042	2166.8042	2166.8042	2166.8042	2166.8042	2166.8042	2166.8042	2166.8042	2166.8042	2166.8042	2166.8042	2166.8042	2166.8042	2166.8042	2166.8042	2157.5979	2157.5979	2157.5979	2157.5979	2157.5979	2157.5979	2157.5979	2159.7869	2159.7869
2172.5161	2172.5161	2172.5161	2172.5161	2172.5161	2172.5161	2174.7922	2174.7922	2174.7922	2174.7922	2174.7922	2177.1555	2177.1555	2177.1555	2179.8357	2179.8357	2179.8357	2179.8357	2179.8357	2179.8357	2179.8357	2179.8357	2179.8357	2179.8357	2179.8357	2182.0022	2182.0022	2182.0022	2182.0022	2182.0022	2182.0022	2182.0022	2182.0022	2182.0022	2182.0022	2182.0022	2182.0022	2182.0022	2182.0022	2182.0022	2182.0022	2172.4912	2172.4912	2172.4912	2172.4912	2172.4912	2172.4912	2172.4912	2174.8267	2174.8267
2222.6257	2222.6257	2222.6257	2222.6257	2222.6257	2222.6257	2224.9243	2224.9243	2224.9243	2224.9243	2224.9243	2227.3633	2227.3633	2227.3633	2229.7852	2229.7852	2229.7852	2229.7852	2229.7852	2229.7852	2229.7852	2229.7852	2229.7852	2229.7852	2229.7852	2232.4307	2232.4307	2232.4307	2232.4307	2232.4307	2232.4307	2232.4307	2232.4307	2232.4307	2232.4307	2232.4307	2232.4307	2232.4307	2232.4307	2232.4307	2232.4307	2221.4026	2221.4026	2221.4026	2221.4026	2221.4026	2221.4026	2221.4026	2223.6509	2223.6509
2236.2214	2236.2214	2236.2214	2236.2214	2236.2214	2236.2214	2238.6528	2238.6528	2238.6528	2238.6528	2238.6528	2241.1479	2241.1479	2241.1479	2243.4988	2243.4988	2243.4988	2243.4988	2243.4988	2243.4988	2243.4988	2243.4988	2243.4988	2243.4988	2243.4988	2245.6606	2245.6606	2245.6606	2245.6606	2245.6606	2245.6606	2245.6606	2245.6606	2245.6606	2245.6606	2245.6606	2245.6606	2245.6606	2245.6606	2245.6606	2245.6606	2235.3787	2235.3787	2235.3787	2235.3787	2235.3787	2235.3787	2235.3787	2237.7437	2237.7437
2251.2209	2251.2209	2251.2209	2251.2209	2251.2209	2251.2209	2253.7078	2253.7078	2253.7078	2253.7078	2253.7078	2256.2578	2256.2578	2256.2578	2258.5549	2258.5549	2258.5549	2258.5549	2258.5549	2258.5549	2258.5549	2258.5549	2258.5549	2258.5549	2258.5549	2260.9082	2260.9082	2260.9082	2260.9082	2260.9082	2260.9082	2260.9082	2260.9082	2260.9082	2260.9082	2260.9082	2260.9082	2260.9082	2260.9082	2260.9082	2260.9082	2250.2761	2250.2761	2250.2761	2250.2761	2250.2761	2250.2761	2250.2761	2252.7061	2252.7061
2266.093	2266.093	2266.093	2266.093	2266.093	2266.093	2268.3965	2268.3965	2268.3965	2268.3965	2268.3965	2270.731	2270.731	2270.731	2273.0811	2273.0811	2273.0811	2273.0811	2273.0811	2273.0811	2273.0811	2273.0811	2273.0811	2273.0811	2273.0811	2275.2478	2275.2478	2275.2478	2275.2478	2275.2478	2275.2478	2275.2478	2275.2478	2275.2478	2275.2478	2275.2478	2275.2478	2275.2478	2275.2478	2275.2478	2275.2478	2265.9062	2265.9062	2265.9062	2265.9062	2265.9062	2265.9062	2265.9062	2268.1772	2268.1772
2281.3872	2281.3872	2281.3872	2281.3872	2281.3872	2281.3872	2283.6262	2283.6262	2283.6262	2283.6262	2283.6262	2286.1865	2286.1865	2286.1865	2288.5383	2288.5383	2288.5383	2288.5383	2288.5383	2288.5383	2288.5383	2288.5383	2288.5383	2288.5383	2288.5383	2290.7322	2290.7322	2290.7322	2290.7322	2290.7322	2290.7322	2290.7322	2290.7322	2290.7322	2290.7322	2290.7322	2290.7322	2290.7322	2290.7322	2290.7322	2290.7322	2280.4644	2280.4644	2280.4644	2280.4644	2280.4644	2280.4644	2280.4644	2282.6506	2282.6506
2296.1714	2296.1714	2296.1714	2296.1714	2296.1714	2296.1714	2298.4749	2298.4749	2298.4749	2298.4749	2298.4749	2300.9062	2300.9062	2300.9062	2303.313	2303.313	2303.313	2303.313	2303.313	2303.313	2303.313	2303.313	2303.313	2303.313	2303.313	2305.4827	2305.4827	2305.4827	2305.4827	2305.4827	2305.4827	2305.4827	2305.4827	2305.4827	2305.4827	2305.4827	2305.4827	2305.4827	2305.4827	2305.4827	2305.4827	2295.4585	2295.4585	2295.4585	2295.4585	2295.4585	2295.4585	2295.4585	2297.9619	2297.9619
2311.2014	2311.2014	2311.2014	2311.2014	2311.2014	2311.2014	2313.5728	2313.5728	2313.5728	2313.5728	2313.5728	2315.9771	2315.9771	2315.9771	2318.3928	2318.3928	2318.3928	2318.3928	2318.3928	2318.3928	2318.3928	2318.3928	2318.3928	2318.3928	2318.3928	2320.5676	2320.5676	2320.5676	2320.5676	2320.5676	2320.5676	2320.5676	2320.5676	2320.5676	2320.5676	2320.5676	2320.5676	2320.5676	2320.5676	2320.5676	2320.5676	2310.3367	2310.3367	2310.3367	2310.3367	2310.3367	2310.3367	2310.3367	2312.7046	2312.7046
2326.2341	2326.2341	2326.2341	2326.2341	2326.2341	2326.2341	2328.5381	2328.5381	2328.5381	2328.5381	2328.5381	2330.9038	2330.9038	2330.9038	2333.2488	2333.2488	2333.2488	2333.2488	2333.2488	2333.2488	2333.2488	2333.2488	2333.2488	2333.2488	2333.2488	2335.3535	2335.3535	2335.3535	2335.3535	2335.3535	2335.3535	2335.3535	2335.3535	2335.3535	2335.3535	2335.3535	2335.3535	2335.3535	2335.3535	2335.3535	2335.3535	2325.3455	2325.3455	2325.3455	2325.3455	2325.3455	2325.3455	2325.3455	2327.6648	2327.6648
2341.1152	2341.1152	2341.1152	2341.1152	2341.1152	2341.1152	2343.5298	2343.5298	2343.5298	2343.5298	2343.5298	2345.9136	2345.9136	2345.9136	2348.2632	2348.2632	2348.2632	2348.2632	2348.2632	2348.2632	2348.2632	2348.2632	2348.2632	2348.2632	2348.2632	2350.4885	2350.4885	2350.4885	2350.4885	2350.4885	2350.4885	2350.4885	2350.4885	2350.4885	2350.4885	2350.4885	2350.4885	2350.4885	2350.4885	2350.4885	2350.4885	2340.3147	2340.3147	2340.3147	2340.3147	2340.3147	2340.3147	2340.3147	2342.7046	2342.7046
2356.1143	2356.1143	2356.1143	2356.1143	2356.1143	2356.1143	2358.3767	2358.3767	2358.3767	2358.3767	2358.3767	2360.8242	2360.8242	2360.8242	2363.2402	2363.2402	2363.2402	2363.2402	2363.2402	2363.2402	2363.2402	2363.2402	2363.2402	2363.2402	2363.2402	2365.4324	2365.4324	2365.4324	2365.4324	2365.4324	2365.4324	2365.4324	2365.4324	2365.4324	2365.4324	2365.4324	2365.4324	2365.4324	2365.4324	2365.4324	2365.4324	2355.4236	2355.4236	2355.4236	2355.4236	2355.4236	2355.4236	2355.4236	2357.7913	2357.7913
2371.2417	2371.2417	2371.2417	2371.2417	2371.2417	2371.2417	2373.8325	2373.8325	2373.8325	2373.8325	2373.8325	2376.2163	2376.2163	2376.2163	2378.9055	2378.9055	2378.9055	2378.9055	2378.9055	2378.9055	2378.9055	2378.9055	2378.9055	2378.9055	2378.9055	2381.0889	2381.0889	2381.0889	2381.0889	2381.0889	2381.0889	2381.0889	2381.0889	2381.0889	2381.0889	2381.0889	2381.0889	2381.0889	2381.0889	2381.0889	2381.0889	2370.5261	2370.5261	2370.5261	2370.5261	2370.5261	2370.5261	2370.5261	2372.9819	2372.9819
2386.1531	2386.1531	2386.1531	2386.1531	2386.1531	2386.1531	2388.6167	2388.6167	2388.6167	2388.6167	2388.6167	2390.9246	2390.9246	2390.9246	2393.3828	2393.3828	2393.3828	2393.3828	2393.3828	2393.3828	2393.3828	2393.3828	2393.3828	2393.3828	2393.3828	2395.5608	2395.5608	2395.5608	2395.5608	2395.5608	2395.5608	2395.5608	2395.5608	2395.5608	2395.5608	2395.5608	2395.5608	2395.5608	2395.5608	2395.5608	2395.5608	2385.3613	2385.3613	2385.3613	2385.3613	2385.3613	2385.3613	2385.3613	2387.679	2387.679
2401.2874	2401.2874	2401.2874	2401.2874	2401.2874	2401.2874	2403.7068	2403.7068	2403.7068	2403.7068	2403.7068	2406.0898	2406.0898	2406.0898	2408.4856	2408.4856	2408.4856	2408.4856	2408.4856	2408.4856	2408.4856	2408.4856	2408.4856	2408.4856	2408.4856	2410.6641	2410.6641	2410.6641	2410.6641	2410.6641	2410.6641	2410.6641	2410.6641	2410.6641	2410.6641	2410.6641	2410.6641	2410.6641	2410.6641	2410.6641	2410.6641	2400.4309	2400.4309	2400.4309	2400.4309	2400.4309	2400.4309	2400.4309	2402.8152	2402.8152
2416.196	2416.196	2416.196	2416.196	2416.196	2416.196	2418.6797	2418.6797	2418.6797	2418.6797	2418.6797	2421.449	2421.449	2421.449	2423.7339	2423.7339	2423.7339	2423.7339	2423.7339	2423.7339	2423.7339	2423.7339	2423.7339	2423.7339	2423.7339	2425.8782	2425.8782	2425.8782	2425.8782	2425.8782	2425.8782	2425.8782	2425.8782	2425.8782	2425.8782	2425.8782	2425.8782	2425.8782	2425.8782	2425.8782	2425.8782	2415.3267	2415.3267	2415.3267	2415.3267	2415.3267	2415.3267	2415.3267	2417.6934	2417.6934
2431.2542	2431.2542	2431.2542	2431.2542	2431.2542	2431.2542	2433.5447	2433.5447	2433.5447	2433.5447	2433.5447	2436.0291	2436.0291	2436.0291	2438.3743	2438.3743	2438.3743	2438.3743	2438.3743	2438.3743	2438.3743	2438.3743	2438.3743	2438.3743	2438.3743	2440.5049	2440.5049	2440.5049	2440.5049	2440.5049	2440.5049	2440.5049	2440.5049	2440.5049	2440.5049	2440.5049	2440.5049	2440.5049	2440.5049	2440.5049	2440.5049	2430.3687	2430.3687	2430.3687	2430.3687	2430.3687	2430.3687	2430.3687	2432.9739	2432.9739
2446.1838	2446.1838	2446.1838	2446.1838	2446.1838	2446.1838	2448.415	2448.415	2448.415	2448.415	2448.415	2450.7917	2450.7917	2450.7917	2453.4297	2453.4297	2453.4297	2453.4297	2453.4297	2453.4297	2453.4297	2453.4297	2453.4297	2453.4297	2453.4297	2455.6057	2455.6057	2455.6057	2455.6057	2455.6057	2455.6057	2455.6057	2455.6057	2455.6057	2455.6057	2455.6057	2455.6057	2455.6057	2455.6057	2455.6057	2455.6057	2445.436	2445.436	2445.436	2445.436	2445.436	2445.436	2445.436	2448.0869	2448.0869
2461.1931	2461.1931	2461.1931	2461.1931	2461.1931	2461.1931	2463.6238	2463.6238	2463.6238	2463.6238	2463.6238	2466.0229	2466.0229	2466.0229	2468.4238	2468.4238	2468.4238	2468.4238	2468.4238	2468.4238	2468.4238	2468.4238	2468.4238	2468.4238	2468.4238	2470.5332	2470.5332	2470.5332	2470.5332	2470.5332	2470.5332	2470.5332	2470.5332	2470.5332	2470.5332	2470.5332	2470.5332	2470.5332	2470.5332	2470.5332	2470.5332	2460.3325	2460.3325	2460.3325	2460.3325	2460.3325	2460.3325	2460.3325	2462.6538	2462.6538
2476.3967	2476.3967	2476.3967	2476.3967	2476.3967	2476.3967	2478.6934	2478.6934	2478.6934	2478.6934	2478.6934	2481.0769	2481.0769	2481.0769	2483.4282	2483.4282	2483.4282	2483.4282	2483.4282	2483.4282	2483.4282	2483.4282	2483.4282	2483.4282	2483.4282	2485.5881	2485.5881	2485.5881	2485.5881	2485.5881	2485.5881	2485.5881	2485.5881	2485.5881	2485.5881	2485.5881	2485.5881	2485.5881	2485.5881	2485.5881	2485.5881	2475.4182	2475.4182	2475.4182	2475.4182	2475.4182	2475.4182	2475.4182	2477.6589	2477.6589
2491.1431	2491.1431	2491.1431	2491.1431	2491.1431	2491.1431	2493.5095	2493.5095	2493.5095	2493.5095	2493.5095	2495.8779	2495.8779	2495.8779	2498.2927	2498.2927	2498.2927	2498.2927	2498.2927	2498.2927	2498.2927	2498.2927	2498.2927	2498.2927	2498.2927	2500.5188	2500.5188	2500.5188	2500.5188	2500.5188	2500.5188	2500.5188	2500.5188	2500.5188	2500.5188	2500.5188	2500.5188	2500.5188	2500.5188	2500.5188	2500.5188	2490.4973	2490.4973	2490.4973	2490.4973	2490.4973	2490.4973	2490.4973	2492.8599	2492.8599
2506.2139	2506.2139	2506.2139	2506.2139	2506.2139	2506.2139	2508.4851	2508.4851	2508.4851	2508.4851	2508.4851	2510.8684	2510.8684	2510.8684	2513.1733	2513.1733	2513.1733	2513.1733	2513.1733	2513.1733	2513.1733	2513.1733	2513.1733	2513.1733	2513.1733	2515.2688	2515.2688	2515.2688	2515.2688	2515.2688	2515.2688	2515.2688	2515.2688	2515.2688	2515.2688	2515.2688	2515.2688	2515.2688	2515.2688	2515.2688	2515.2688	2505.4509	2505.4509	2505.4509	2505.4509	2505.4509	2505.4509	2505.4509	2507.7083	2507.7083
2525.7351	2525.7351	2525.7351	2525.7351	2525.7351	2525.7351	2528.0217	2528.0217	2528.0217	2528.0217	2528.0217	2530.4023	2530.4023	2530.4023	2532.803	2532.803	2532.803	2532.803	2532.803	2532.803	2532.803	2532.803	2532.803	2532.803	2532.803	2535.0896	2535.0896	2535.0896	2535.0896	2535.0896	2535.0896	2535.0896	2535.0896	2535.0896	2535.0896	2535.0896	2535.0896	2535.0896	2535.0896	2535.0896	2535.0896	2524.4587	2524.4587	2524.4587	2524.4587	2524.4587	2524.4587	2524.4587	2527.2253	2527.2253
2539.5891	2539.5891	2539.5891	2539.5891	2539.5891	2539.5891	2541.9719	2541.9719	2541.9719	2541.9719	2541.9719	2544.9041	2544.9041	2544.9041	2547.4495	2547.4495	2547.4495	2547.4495	2547.4495	2547.4495	2547.4495	2547.4495	2547.4495	2547.4495	2547.4495	2549.7317	2549.7317	2549.7317	2549.7317	2549.7317	2549.7317	2549.7317	2549.7317	2549.7317	2549.7317	2549.7317	2549.7317	2549.7317	2549.7317	2549.7317	2549.7317	2538.3293	2538.3293	2538.3293	2538.3293	2538.3293	2538.3293	2538.3293	2540.6514	2540.6514
2554.5981	2554.5981	2554.5981	2554.5981	2554.5981	2554.5981	2556.8999	2556.8999	2556.8999	2556.8999	2556.8999	2559.5234	2559.5234	2559.5234	2561.864	2561.864	2561.864	2561.864	2561.864	2561.864	2561.864	2561.864	2561.864	2561.864	2561.864	2563.9714	2563.9714	2563.9714	2563.9714	2563.9714	2563.9714	2563.9714	2563.9714	2563.9714	2563.9714	2563.9714	2563.9714	2563.9714	2563.9714	2563.9714	2563.9714	2553.4995	2553.4995	2553.4995	2553.4995	2553.4995	2553.4995	2553.4995	2555.8667	2555.8667
2569.6582	2569.6582	2569.6582	2569.6582	2569.6582	2569.6582	2571.9534	2571.9534	2571.9534	2571.9534	2571.9534	2574.3242	2574.3242	2574.3242	2576.8979	2576.8979	2576.8979	2576.8979	2576.8979	2576.8979	2576.8979	2576.8979	2576.8979	2576.8979	2576.8979	2579.1213	2579.1213	2579.1213	2579.1213	2579.1213	2579.1213	2579.1213	2579.1213	2579.1213	2579.1213	2579.1213	2579.1213	2579.1213	2579.1213	2579.1213	2579.1213	2568.3281	2568.3281	2568.3281	2568.3281	2568.3281	2568.3281	2568.3281	2571.0178	2571.0178
2584.7063	2584.7063	2584.7063	2584.7063	2584.7063	2584.7063	2587.2336	2587.2336	2587.2336	2587.2336	2587.2336	2589.8569	2589.8569	2589.8569	2592.3059	2592.3059	2592.3059	2592.3059	2592.3059	2592.3059	2592.3059	2592.3059	2592.3059	2592.3059	2592.3059	2594.5769	2594.5769	2594.5769	2594.5769	2594.5769	2594.5769	2594.5769	2594.5769	2594.5769	2594.5769	2594.5769	2594.5769	2594.5769	2594.5769	2594.5769	2594.5769	2583.4314	2583.4314	2583.4314	2583.4314	2583.4314	2583.4314	2583.4314	2585.6047	2585.6047
2599.6016	2599.6016	2599.6016	2599.6016	2599.6016	2599.6016	2601.7959	2601.7959	2601.7959	2601.7959	2601.7959	2604.2903	2604.2903	2604.2903	2606.7634	2606.7634	2606.7634	2606.7634	2606.7634	2606.7634	2606.7634	2606.7634	2606.7634	2606.7634	2606.7634	2608.8987	2608.8987	2608.8987	2608.8987	2608.8987	2608.8987	2608.8987	2608.8987	2608.8987	2608.8987	2608.8987	2608.8987	2608.8987	2608.8987	2608.8987	2608.8987	2598.5042	2598.5042	2598.5042	2598.5042	2598.5042	2598.5042	2598.5042	2601.0623	2601.0623
2614.6592	2614.6592	2614.6592	2614.6592	2614.6592	2614.6592	2616.9631	2616.9631	2616.9631	2616.9631	2616.9631	2619.3459	2619.3459	2619.3459	2621.6333	2621.6333	2621.6333	2621.6333	2621.6333	2621.6333	2621.6333	2621.6333	2621.6333	2621.6333	2621.6333	2623.8086	2623.8086	2623.8086	2623.8086	2623.8086	2623.8086	2623.8086	2623.8086	2623.8086	2623.8086	2623.8086	2623.8086	2623.8086	2623.8086	2623.8086	2623.8086	2613.4031	2613.4031	2613.4031	2613.4031	2613.4031	2613.4031	2613.4031	2615.7686	2615.7686
2629.5408	2629.5408	2629.5408	2629.5408	2629.5408	2629.5408	2631.8418	2631.8418	2631.8418	2631.8418	2631.8418	2634.2412	2634.2412	2634.2412	2636.6597	2636.6597	2636.6597	2636.6597	2636.6597	2636.6597	2636.6597	2636.6597	2636.6597	2636.6597	2636.6597	2638.7673	2638.7673	2638.7673	2638.7673	2638.7673	2638.7673	2638.7673	2638.7673	2638.7673	2638.7673	2638.7673	2638.7673	2638.7673	2638.7673	2638.7673	2638.7673	2628.3552	2628.3552	2628.3552	2628.3552	2628.3552	2628.3552	2628.3552	2630.6912	2630.6912
2644.6101	2644.6101	2644.6101	2644.6101	2644.6101	2644.6101	2647.042	2647.042	2647.042	2647.042	2647.042	2649.4092	2649.4092	2649.4092	2651.7612	2651.7612	2651.7612	2651.7612	2651.7612	2651.7612	2651.7612	2651.7612	2651.7612	2651.7612	2651.7612	2653.9365	2653.9365	2653.9365	2653.9365	2653.9365	2653.9365	2653.9365	2653.9365	2653.9365	2653.9365	2653.9365	2653.9365	2653.9365	2653.9365	2653.9365	2653.9365	2643.5286	2643.5286	2643.5286	2643.5286	2643.5286	2643.5286	2643.5286	2646.1838	2646.1838
2659.6196	2659.6196	2659.6196	2659.6196	2659.6196	2659.6196	2662.0479	2662.0479	2662.0479	2662.0479	2662.0479	2664.5925	2664.5925	2664.5925	2666.8813	2666.8813	2666.8813	2666.8813	2666.8813	2666.8813	2666.8813	2666.8813	2666.8813	2666.8813	2666.8813	2669.042	2669.042	2669.042	2669.042	2669.042	2669.042	2669.042	2669.042	2669.042	2669.042	2669.042	2669.042	2669.042	2669.042	2669.042	2669.042	2658.3958	2658.3958	2658.3958	2658.3958	2658.3958	2658.3958	2658.3958	2660.709	2660.709
2674.6741	2674.6741	2674.6741	2674.6741	2674.6741	2674.6741	2677.4268	2677.4268	2677.4268	2677.4268	2677.4268	2679.8225	2679.8225	2679.8225	2682.415	2682.415	2682.415	2682.415	2682.415	2682.415	2682.415	2682.415	2682.415	2682.415	2682.415	2684.5437	2684.5437	2684.5437	2684.5437	2684.5437	2684.5437	2684.5437	2684.5437	2684.5437	2684.5437	2684.5437	2684.5437	2684.5437	2684.5437	2684.5437	2684.5437	2673.3027	2673.3027	2673.3027	2673.3027	2673.3027	2673.3027	2673.3027	2675.9573	2675.9573
2689.9004	2689.9004	2689.9004	2689.9004	2689.9004	2689.9004	2692.0969	2692.0969	2692.0969	2692.0969	2692.0969	2694.4319	2694.4319	2694.4319	2696.783	2696.783	2696.783	2696.783	2696.783	2696.783	2696.783	2696.783	2696.783	2696.783	2696.783	2698.9502	2698.9502	2698.9502	2698.9502	2698.9502	2698.9502	2698.9502	2698.9502	2698.9502	2698.9502	2698.9502	2698.9502	2698.9502	2698.9502	2698.9502	2698.9502	2688.4697	2688.4697	2688.4697	2688.4697	2688.4697	2688.4697	2688.4697	2690.8215	2690.8215
2704.564	2704.564	2704.564	2704.564	2704.564	2704.564	2706.7539	2706.7539	2706.7539	2706.7539	2706.7539	2709.5356	2709.5356	2709.5356	2712	2712	2712	2712	2712	2712	2712	2712	2712	2712	2712	2714.2383	2714.2383	2714.2383	2714.2383	2714.2383	2714.2383	2714.2383	2714.2383	2714.2383	2714.2383	2714.2383	2714.2383	2714.2383	2714.2383	2714.2383	2714.2383	2703.3667	2703.3667	2703.3667	2703.3667	2703.3667	2703.3667	2703.3667	2705.5571	2705.5571
2719.9668	2719.9668	2719.9668	2719.9668	2719.9668	2719.9668	2722.7056	2722.7056	2722.7056	2722.7056	2722.7056	2725.407	2725.407	2725.407	2727.8225	2727.8225	2727.8225	2727.8225	2727.8225	2727.8225	2727.8225	2727.8225	2727.8225	2727.8225	2727.8225	2729.9214	2729.9214	2729.9214	2729.9214	2729.9214	2729.9214	2729.9214	2729.9214	2729.9214	2729.9214	2729.9214	2729.9214	2729.9214	2729.9214	2729.9214	2729.9214	2718.3604	2718.3604	2718.3604	2718.3604	2718.3604	2718.3604	2718.3604	2720.6123	2720.6123
2734.6387	2734.6387	2734.6387	2734.6387	2734.6387	2734.6387	2736.8823	2736.8823	2736.8823	2736.8823	2736.8823	2739.3118	2739.3118	2739.3118	2741.7253	2741.7253	2741.7253	2741.7253	2741.7253	2741.7253	2741.7253	2741.7253	2741.7253	2741.7253	2741.7253	2743.7881	2743.7881	2743.7881	2743.7881	2743.7881	2743.7881	2743.7881	2743.7881	2743.7881	2743.7881	2743.7881	2743.7881	2743.7881	2743.7881	2743.7881	2743.7881	2733.4768	2733.4768	2733.4768	2733.4768	2733.4768	2733.4768	2733.4768	2735.687	2735.687
2749.5654	2749.5654	2749.5654	2749.5654	2749.5654	2749.5654	2751.9231	2751.9231	2751.9231	2751.9231	2751.9231	2754.3032	2754.3032	2754.3032	2756.7163	2756.7163	2756.7163	2756.7163	2756.7163	2756.7163	2756.7163	2756.7163	2756.7163	2756.7163	2756.7163	2758.8625	2758.8625	2758.8625	2758.8625	2758.8625	2758.8625	2758.8625	2758.8625	2758.8625	2758.8625	2758.8625	2758.8625	2758.8625	2758.8625	2758.8625	2758.8625	2748.4368	2748.4368	2748.4368	2748.4368	2748.4368	2748.4368	2748.4368	2750.7561	2750.7561
2764.6382	2764.6382	2764.6382	2764.6382	2764.6382	2764.6382	2767.3904	2767.3904	2767.3904	2767.3904	2767.3904	2770.0095	2770.0095	2770.0095	2772.302	2772.302	2772.302	2772.302	2772.302	2772.302	2772.302	2772.302	2772.302	2772.302	2772.302	2774.4639	2774.4639	2774.4639	2774.4639	2774.4639	2774.4639	2774.4639	2774.4639	2774.4639	2774.4639	2774.4639	2774.4639	2774.4639	2774.4639	2774.4639	2774.4639	2763.7676	2763.7676	2763.7676	2763.7676	2763.7676	2763.7676	2763.7676	2766.0823	2766.0823
2779.5796	2779.5796	2779.5796	2779.5796	2779.5796	2779.5796	2781.8718	2781.8718	2781.8718	2781.8718	2781.8718	2784.1436	2784.1436	2784.1436	2786.5579	2786.5579	2786.5579	2786.5579	2786.5579	2786.5579	2786.5579	2786.5579	2786.5579	2786.5579	2786.5579	2788.6704	2788.6704	2788.6704	2788.6704	2788.6704	2788.6704	2788.6704	2788.6704	2788.6704	2788.6704	2788.6704	2788.6704	2788.6704	2788.6704	2788.6704	2788.6704	2778.446	2778.446	2778.446	2778.446	2778.446	2778.446	2778.446	2780.8672	2780.8672
2794.7026	2794.7026	2794.7026	2794.7026	2794.7026	2794.7026	2797.0037	2797.0037	2797.0037	2797.0037	2797.0037	2799.3887	2799.3887	2799.3887	2801.7905	2801.7905	2801.7905	2801.7905	2801.7905	2801.7905	2801.7905	2801.7905	2801.7905	2801.7905	2801.7905	2804.012	2804.012	2804.012	2804.012	2804.012	2804.012	2804.012	2804.012	2804.012	2804.012	2804.012	2804.012	2804.012	2804.012	2804.012	2804.012	2793.4421	2793.4421	2793.4421	2793.4421	2793.4421	2793.4421	2793.4421	2795.6069	2795.6069
2809.7102	2809.7102	2809.7102	2809.7102	2809.7102	2809.7102	2811.9988	2811.9988	2811.9988	2811.9988	2811.9988	2814.54	2814.54	2814.54	2816.8772	2816.8772	2816.8772	2816.8772	2816.8772	2816.8772	2816.8772	2816.8772	2816.8772	2816.8772	2816.8772	2819.0542	2819.0542	2819.0542	2819.0542	2819.0542	2819.0542	2819.0542	2819.0542	2819.0542	2819.0542	2819.0542	2819.0542	2819.0542	2819.0542	2819.0542	2819.0542	2808.5591	2808.5591	2808.5591	2808.5591	2808.5591	2808.5591	2808.5591	2811.0864	2811.0864
2829.1025	2829.1025	2829.1025	2829.1025	2829.1025	2829.1025	2831.3413	2831.3413	2831.3413	2831.3413	2831.3413	2834.0127	2834.0127	2834.0127	2836.6155	2836.6155	2836.6155	2836.6155	2836.6155	2836.6155	2836.6155	2836.6155	2836.6155	2836.6155	2836.6155	2838.7959	2838.7959	2838.7959	2838.7959	2838.7959	2838.7959	2838.7959	2838.7959	2838.7959	2838.7959	2838.7959	2838.7959	2838.7959	2838.7959	2838.7959	2838.7959	2828.2437	2828.2437	2828.2437	2828.2437	2828.2437	2828.2437	2828.2437	2830.4329	2830.4329
2842.9092	2842.9092	2842.9092	2842.9092	2842.9092	2842.9092	2845.2283	2845.2283	2845.2283	2845.2283	2845.2283	2847.5476	2847.5476	2847.5476	2850.2825	2850.2825	2850.2825	2850.2825	2850.2825	2850.2825	2850.2825	2850.2825	2850.2825	2850.2825	2850.2825	2852.571	2852.571	2852.571	2852.571	2852.571	2852.571	2852.571	2852.571	2852.571	2852.571	2852.571	2852.571	2852.571	2852.571	2852.571	2852.571	2842.0154	2842.0154	2842.0154	2842.0154	2842.0154	2842.0154	2842.0154	2844.3862	2844.3862
2857.9158	2857.9158	2857.9158	2857.9158	2857.9158	2857.9158	2860.3799	2860.3799	2860.3799	2860.3799	2860.3799	2862.9377	2862.9377	2862.9377	2865.8152	2865.8152	2865.8152	2865.8152	2865.8152	2865.8152	2865.8152	2865.8152	2865.8152	2865.8152	2865.8152	2868.0752	2868.0752	2868.0752	2868.0752	2868.0752	2868.0752	2868.0752	2868.0752	2868.0752	2868.0752	2868.0752	2868.0752	2868.0752	2868.0752	2868.0752	2868.0752	2856.9761	2856.9761	2856.9761	2856.9761	2856.9761	2856.9761	2856.9761	2859.4072	2859.4072
2872.8948	2872.8948	2872.8948	2872.8948	2872.8948	2872.8948	2875.1326	2875.1326	2875.1326	2875.1326	2875.1326	2877.5789	2877.5789	2877.5789	2879.9294	2879.9294	2879.9294	2879.9294	2879.9294	2879.9294	2879.9294	2879.9294	2879.9294	2879.9294	2879.9294	2882.0901	2882.0901	2882.0901	2882.0901	2882.0901	2882.0901	2882.0901	2882.0901	2882.0901	2882.0901	2882.0901	2882.0901	2882.0901	2882.0901	2882.0901	2882.0901	2871.9363	2871.9363	2871.9363	2871.9363	2871.9363	2871.9363	2871.9363	2874.1274	2874.1274
2887.9795	2887.9795	2887.9795	2887.9795	2887.9795	2887.9795	2890.1709	2890.1709	2890.1709	2890.1709	2890.1709	2892.842	2892.842	2892.842	2895.1304	2895.1304	2895.1304	2895.1304	2895.1304	2895.1304	2895.1304	2895.1304	2895.1304	2895.1304	2895.1304	2897.3379	2897.3379	2897.3379	2897.3379	2897.3379	2897.3379	2897.3379	2897.3379	2897.3379	2897.3379	2897.3379	2897.3379	2897.3379	2897.3379	2897.3379	2897.3379	2887.0864	2887.0864	2887.0864	2887.0864	2887.0864	2887.0864	2887.0864	2889.5488	2889.5488
2902.8584	2902.8584	2902.8584	2902.8584	2902.8584	2902.8584	2905.0781	2905.0781	2905.0781	2905.0781	2905.0781	2907.6372	2907.6372	2907.6372	2910.1802	2910.1802	2910.1802	2910.1802	2910.1802	2910.1802	2910.1802	2910.1802	2910.1802	2910.1802	2910.1802	2912.3289	2912.3289	2912.3289	2912.3289	2912.3289	2912.3289	2912.3289	2912.3289	2912.3289	2912.3289	2912.3289	2912.3289	2912.3289	2912.3289	2912.3289	2912.3289	2902.2727	2902.2727	2902.2727	2902.2727	2902.2727	2902.2727	2902.2727	2904.5732	2904.5732
2917.9419	2917.9419	2917.9419	2917.9419	2917.9419	2917.9419	2920.3132	2920.3132	2920.3132	2920.3132	2920.3132	2922.6965	2922.6965	2922.6965	2925.0977	2925.0977	2925.0977	2925.0977	2925.0977	2925.0977	2925.0977	2925.0977	2925.0977	2925.0977	2925.0977	2927.2854	2927.2854	2927.2854	2927.2854	2927.2854	2927.2854	2927.2854	2927.2854	2927.2854	2927.2854	2927.2854	2927.2854	2927.2854	2927.2854	2927.2854	2927.2854	2916.991	2916.991	2916.991	2916.991	2916.991	2916.991	2916.991	2919.4219	2919.4219
2933.0024	2933.0024	2933.0024	2933.0024	2933.0024	2933.0024	2935.3086	2935.3086	2935.3086	2935.3086	2935.3086	2937.7544	2937.7544	2937.7544	2940.0925	2940.0925	2940.0925	2940.0925	2940.0925	2940.0925	2940.0925	2940.0925	2940.0925	2940.0925	2940.0925	2942.5505	2942.5505	2942.5505	2942.5505	2942.5505	2942.5505	2942.5505	2942.5505	2942.5505	2942.5505	2942.5505	2942.5505	2942.5505	2942.5505	2942.5505	2942.5505	2931.9802	2931.9802	2931.9802	2931.9802	2931.9802	2931.9802	2931.9802	2934.2222	2934.2222
2948.1069	2948.1069	2948.1069	2948.1069	2948.1069	2948.1069	2950.7476	2950.7476	2950.7476	2950.7476	2950.7476	2953.1455	2953.1455	2953.1455	2955.5686	2955.5686	2955.5686	2955.5686	2955.5686	2955.5686	2955.5686	2955.5686	2955.5686	2955.5686	2955.5686	2957.9287	2957.9287	2957.9287	2957.9287	2957.9287	2957.9287	2957.9287	2957.9287	2957.9287	2957.9287	2957.9287	2957.9287	2957.9287	2957.9287	2957.9287	2957.9287	2947.0063	2947.0063	2947.0063	2947.0063	2947.0063	2947.0063	2947.0063	2949.2485	2949.2485
2962.8728	2962.8728	2962.8728	2962.8728	2962.8728	2962.8728	2965.3533	2965.3533	2965.3533	2965.3533	2965.3533	2967.7371	2967.7371	2967.7371	2970.2356	2970.2356	2970.2356	2970.2356	2970.2356	2970.2356	2970.2356	2970.2356	2970.2356	2970.2356	2970.2356	2972.3584	2972.3584	2972.3584	2972.3584	2972.3584	2972.3584	2972.3584	2972.3584	2972.3584	2972.3584	2972.3584	2972.3584	2972.3584	2972.3584	2972.3584	2972.3584	2961.9448	2961.9448	2961.9448	2961.9448	2961.9448	2961.9448	2961.9448	2964.3186	2964.3186
2977.8687	2977.8687	2977.8687	2977.8687	2977.8687	2977.8687	2980.4746	2980.4746	2980.4746	2980.4746	2980.4746	2982.8591	2982.8591	2982.8591	2985.2722	2985.2722	2985.2722	2985.2722	2985.2722	2985.2722	2985.2722	2985.2722	2985.2722	2985.2722	2985.2722	2987.4497	2987.4497	2987.4497	2987.4497	2987.4497	2987.4497	2987.4497	2987.4497	2987.4497	2987.4497	2987.4497	2987.4497	2987.4497	2987.4497	2987.4497	2987.4497	2976.9587	2976.9587	2976.9587	2976.9587	2976.9587	2976.9587	2976.9587	2979.2822	2979.2822
2992.8757	2992.8757	2992.8757	2992.8757	2992.8757	2992.8757	2995.1299	2995.1299	2995.1299	2995.1299	2995.1299	2997.6924	2997.6924	2997.6924	3000.0503	3000.0503	3000.0503	3000.0503	3000.0503	3000.0503	3000.0503	3000.0503	3000.0503	3000.0503	3000.0503	3002.2463	3002.2463	3002.2463	3002.2463	3002.2463	3002.2463	3002.2463	3002.2463	3002.2463	3002.2463	3002.2463	3002.2463	3002.2463	3002.2463	3002.2463	3002.2463	2991.9634	2991.9634	2991.9634	2991.9634	2991.9634	2991.9634	2991.9634	2994.5088	2994.5088
3008.0593	3008.0593	3008.0593	3008.0593	3008.0593	3008.0593	3010.822	3010.822	3010.822	3010.822	3010.822	3013.2087	3013.2087	3013.2087	3015.5605	3015.5605	3015.5605	3015.5605	3015.5605	3015.5605	3015.5605	3015.5605	3015.5605	3015.5605	3015.5605	3017.7832	3017.7832	3017.7832	3017.7832	3017.7832	3017.7832	3017.7832	3017.7832	3017.7832	3017.7832	3017.7832	3017.7832	3017.7832	3017.7832	3017.7832	3017.7832	3007.0793	3007.0793	3007.0793	3007.0793	3007.0793	3007.0793	3007.0793	3009.4529	3009.4529
3023.051	3023.051	3023.051	3023.051	3023.051	3023.051	3025.2568	3025.2568	3025.2568	3025.2568	3025.2568	3027.6406	3027.6406	3027.6406	3030.0679	3030.0679	3030.0679	3030.0679	3030.0679	3030.0679	3030.0679	3030.0679	3030.0679	3030.0679	3030.0679	3032.1843	3032.1843	3032.1843	3032.1843	3032.1843	3032.1843	3032.1843	3032.1843	3032.1843	3032.1843	3032.1843	3032.1843	3032.1843	3032.1843	3032.1843	3032.1843	3022.1233	3022.1233	3022.1233	3022.1233	3022.1233	3022.1233	3022.1233	3024.7832	3024.7832
3037.9443	3037.9443	3037.9443	3037.9443	3037.9443	3037.9443	3040.1975	3040.1975	3040.1975	3040.1975	3040.1975	3042.519	3042.519	3042.519	3044.9485	3044.9485	3044.9485	3044.9485	3044.9485	3044.9485	3044.9485	3044.9485	3044.9485	3044.9485	3044.9485	3047.0662	3047.0662	3047.0662	3047.0662	3047.0662	3047.0662	3047.0662	3047.0662	3047.0662	3047.0662	3047.0662	3047.0662	3047.0662	3047.0662	3047.0662	3047.0662	3036.9561	3036.9561	3036.9561	3036.9561	3036.9561	3036.9561	3036.9561	3039.2114	3039.2114
3053.0034	3053.0034	3053.0034	3053.0034	3053.0034	3053.0034	3055.4141	3055.4141	3055.4141	3055.4141	3055.4141	3057.8098	3057.8098	3057.8098	3060.4214	3060.4214	3060.4214	3060.4214	3060.4214	3060.4214	3060.4214	3060.4214	3060.4214	3060.4214	3060.4214	3062.7273	3062.7273	3062.7273	3062.7273	3062.7273	3062.7273	3062.7273	3062.7273	3062.7273	3062.7273	3062.7273	3062.7273	3062.7273	3062.7273	3062.7273	3062.7273	3052.1223	3052.1223	3052.1223	3052.1223	3052.1223	3052.1223	3052.1223	3054.7612	3054.7612
3067.9587	3067.9587	3067.9587	3067.9587	3067.9587	3067.9587	3070.2598	3070.2598	3070.2598	3070.2598	3070.2598	3072.6599	3072.6599	3072.6599	3074.9971	3074.9971	3074.9971	3074.9971	3074.9971	3074.9971	3074.9971	3074.9971	3074.9971	3074.9971	3074.9971	3077.1736	3077.1736	3077.1736	3077.1736	3077.1736	3077.1736	3077.1736	3077.1736	3077.1736	3077.1736	3077.1736	3077.1736	3077.1736	3077.1736	3077.1736	3077.1736	3067.0212	3067.0212	3067.0212	3067.0212	3067.0212	3067.0212	3067.0212	3069.3853	3069.3853
3083.1426	3083.1426	3083.1426	3083.1426	3083.1426	3083.1426	3085.448	3085.448	3085.448	3085.448	3085.448	3087.9434	3087.9434	3087.9434	3090.3303	3090.3303	3090.3303	3090.3303	3090.3303	3090.3303	3090.3303	3090.3303	3090.3303	3090.3303	3090.3303	3092.5012	3092.5012	3092.5012	3092.5012	3092.5012	3092.5012	3092.5012	3092.5012	3092.5012	3092.5012	3092.5012	3092.5012	3092.5012	3092.5012	3092.5012	3092.5012	3082.092	3082.092	3082.092	3082.092	3082.092	3082.092	3082.092	3084.3457	3084.3457
3098.0696	3098.0696	3098.0696	3098.0696	3098.0696	3098.0696	3100.375	3100.375	3100.375	3100.375	3100.375	3103.1143	3103.1143	3103.1143	3105.5208	3105.5208	3105.5208	3105.5208	3105.5208	3105.5208	3105.5208	3105.5208	3105.5208	3105.5208	3105.5208	3107.7329	3107.7329	3107.7329	3107.7329	3107.7329	3107.7329	3107.7329	3107.7329	3107.7329	3107.7329	3107.7329	3107.7329	3107.7329	3107.7329	3107.7329	3107.7329	3097.0989	3097.0989	3097.0989	3097.0989	3097.0989	3097.0989	3097.0989	3099.4177	3099.4177
3113.0767	3113.0767	3113.0767	3113.0767	3113.0767	3113.0767	3115.3306	3115.3306	3115.3306	3115.3306	3115.3306	3118.167	3118.167	3118.167	3120.5823	3120.5823	3120.5823	3120.5823	3120.5823	3120.5823	3120.5823	3120.5823	3120.5823	3120.5823	3120.5823	3122.6877	3122.6877	3122.6877	3122.6877	3122.6877	3122.6877	3122.6877	3122.6877	3122.6877	3122.6877	3122.6877	3122.6877	3122.6877	3122.6877	3122.6877	3122.6877	3112.1519	3112.1519	3112.1519	3112.1519	3112.1519	3112.1519	3112.1519	3114.3428	3114.3428
3162.626	3162.626	3162.626	3162.626	3162.626	3162.626	3165.0393	3165.0393	3165.0393	3165.0393	3165.0393	3167.3743	3167.3743	3167.3743	3169.7256	3169.7256	3169.7256	3169.7256	3169.7256	3169.7256	3169.7256	3169.7256	3169.7256	3169.7256	3169.7256	3172.0107	3172.0107	3172.0107	3172.0107	3172.0107	3172.0107	3172.0107	3172.0107	3172.0107	3172.0107	3172.0107	3172.0107	3172.0107	3172.0107	3172.0107	3172.0107	3161.283	3161.283	3161.283	3161.283	3161.283	3161.283	3161.283	3163.666	3163.666
3176.5542	3176.5542	3176.5542	3176.5542	3176.5542	3176.5542	3178.9114	3178.9114	3178.9114	3178.9114	3178.9114	3181.2786	3181.2786	3181.2786	3183.7085	3183.7085	3183.7085	3183.7085	3183.7085	3183.7085	3183.7085	3183.7085	3183.7085	3183.7085	3183.7085	3185.8833	3185.8833	3185.8833	3185.8833	3185.8833	3185.8833	3185.8833	3185.8833	3185.8833	3185.8833	3185.8833	3185.8833	3185.8833	3185.8833	3185.8833	3185.8833	3175.0039	3175.0039	3175.0039	3175.0039	3175.0039	3175.0039	3175.0039	3177.5222	3177.5222
3191.5337	3191.5337	3191.5337	3191.5337	3191.5337	3191.5337	3193.7881	3193.7881	3193.7881	3193.7881	3193.7881	3196.2202	3196.2202	3196.2202	3198.5103	3198.5103	3198.5103	3198.5103	3198.5103	3198.5103	3198.5103	3198.5103	3198.5103	3198.5103	3198.5103	3200.6355	3200.6355	3200.6355	3200.6355	3200.6355	3200.6355	3200.6355	3200.6355	3200.6355	3200.6355	3200.6355	3200.6355	3200.6355	3200.6355	3200.6355	3200.6355	3189.8884	3189.8884	3189.8884	3189.8884	3189.8884	3189.8884	3189.8884	3192.2583	3192.2583
3206.604	3206.604	3206.604	3206.604	3206.604	3206.604	3209.0215	3209.0215	3209.0215	3209.0215	3209.0215	3211.4048	3211.4048	3211.4048	3213.7571	3213.7571	3213.7571	3213.7571	3213.7571	3213.7571	3213.7571	3213.7571	3213.7571	3213.7571	3213.7571	3215.9937	3215.9937	3215.9937	3215.9937	3215.9937	3215.9937	3215.9937	3215.9937	3215.9937	3215.9937	3215.9937	3215.9937	3215.9937	3215.9937	3215.9937	3215.9937	3204.978	3204.978	3204.978	3204.978	3204.978	3204.978	3204.978	3207.2302	3207.2302
3221.5479	3221.5479	3221.5479	3221.5479	3221.5479	3221.5479	3223.8547	3223.8547	3223.8547	3223.8547	3223.8547	3226.1882	3226.1882	3226.1882	3228.605	3228.605	3228.605	3228.605	3228.605	3228.605	3228.605	3228.605	3228.605	3228.605	3228.605	3230.9072	3230.9072	3230.9072	3230.9072	3230.9072	3230.9072	3230.9072	3230.9072	3230.9072	3230.9072	3230.9072	3230.9072	3230.9072	3230.9072	3230.9072	3230.9072	3220.0789	3220.0789	3220.0789	3220.0789	3220.0789	3220.0789	3220.0789	3222.8811	3222.8811
3236.5581	3236.5581	3236.5581	3236.5581	3236.5581	3236.5581	3239.0686	3239.0686	3239.0686	3239.0686	3239.0686	3241.6118	3241.6118	3241.6118	3244.1245	3244.1245	3244.1245	3244.1245	3244.1245	3244.1245	3244.1245	3244.1245	3244.1245	3244.1245	3244.1245	3246.3643	3246.3643	3246.3643	3246.3643	3246.3643	3246.3643	3246.3643	3246.3643	3246.3643	3246.3643	3246.3643	3246.3643	3246.3643	3246.3643	3246.3643	3246.3643	3235.0376	3235.0376	3235.0376	3235.0376	3235.0376	3235.0376	3235.0376	3237.4722	3237.4722
3251.4863	3251.4863	3251.4863	3251.4863	3251.4863	3251.4863	3253.8049	3253.8049	3253.8049	3253.8049	3253.8049	3256.1357	3256.1357	3256.1357	3258.428	3258.428	3258.428	3258.428	3258.428	3258.428	3258.428	3258.428	3258.428	3258.428	3258.428	3260.7139	3260.7139	3260.7139	3260.7139	3260.7139	3260.7139	3260.7139	3260.7139	3260.7139	3260.7139	3260.7139	3260.7139	3260.7139	3260.7139	3260.7139	3260.7139	3250.1094	3250.1094	3250.1094	3250.1094	3250.1094	3250.1094	3250.1094	3252.3679	3252.3679
3266.4902	3266.4902	3266.4902	3266.4902	3266.4902	3266.4902	3268.7969	3268.7969	3268.7969	3268.7969	3268.7969	3271.1816	3271.1816	3271.1816	3273.5315	3273.5315	3273.5315	3273.5315	3273.5315	3273.5315	3273.5315	3273.5315	3273.5315	3273.5315	3273.5315	3275.7065	3275.7065	3275.7065	3275.7065	3275.7065	3275.7065	3275.7065	3275.7065	3275.7065	3275.7065	3275.7065	3275.7065	3275.7065	3275.7065	3275.7065	3275.7065	3264.9429	3264.9429	3264.9429	3264.9429	3264.9429	3264.9429	3264.9429	3267.1958	3267.1958
3281.6748	3281.6748	3281.6748	3281.6748	3281.6748	3281.6748	3284.0251	3284.0251	3284.0251	3284.0251	3284.0251	3286.4573	3286.4573	3286.4573	3288.8931	3288.8931	3288.8931	3288.8931	3288.8931	3288.8931	3288.8931	3288.8931	3288.8931	3288.8931	3288.8931	3291.1802	3291.1802	3291.1802	3291.1802	3291.1802	3291.1802	3291.1802	3291.1802	3291.1802	3291.1802	3291.1802	3291.1802	3291.1802	3291.1802	3291.1802	3291.1802	3279.9324	3279.9324	3279.9324	3279.9324	3279.9324	3279.9324	3279.9324	3282.4136	3282.4136
3296.4941	3296.4941	3296.4941	3296.4941	3296.4941	3296.4941	3299.2456	3299.2456	3299.2456	3299.2456	3299.2456	3301.5164	3301.5164	3301.5164	3304.0879	3304.0879	3304.0879	3304.0879	3304.0879	3304.0879	3304.0879	3304.0879	3304.0879	3304.0879	3304.0879	3306.2788	3306.2788	3306.2788	3306.2788	3306.2788	3306.2788	3306.2788	3306.2788	3306.2788	3306.2788	3306.2788	3306.2788	3306.2788	3306.2788	3306.2788	3306.2788	3294.8821	3294.8821	3294.8821	3294.8821	3294.8821	3294.8821	3294.8821	3297.2451	3297.2451
3311.6279	3311.6279	3311.6279	3311.6279	3311.6279	3311.6279	3314.2041	3314.2041	3314.2041	3314.2041	3314.2041	3316.6492	3316.6492	3316.6492	3319.0801	3319.0801	3319.0801	3319.0801	3319.0801	3319.0801	3319.0801	3319.0801	3319.0801	3319.0801	3319.0801	3321.2576	3321.2576	3321.2576	3321.2576	3321.2576	3321.2576	3321.2576	3321.2576	3321.2576	3321.2576	3321.2576	3321.2576	3321.2576	3321.2576	3321.2576	3321.2576	3310.0591	3310.0591	3310.0591	3310.0591	3310.0591	3310.0591	3310.0591	3312.6033	3312.6033
3326.5225	3326.5225	3326.5225	3326.5225	3326.5225	3326.5225	3328.8904	3328.8904	3328.8904	3328.8904	3328.8904	3331.2258	3331.2258	3331.2258	3333.6382	3333.6382	3333.6382	3333.6382	3333.6382	3333.6382	3333.6382	3333.6382	3333.6382	3333.6382	3333.6382	3335.8823	3335.8823	3335.8823	3335.8823	3335.8823	3335.8823	3335.8823	3335.8823	3335.8823	3335.8823	3335.8823	3335.8823	3335.8823	3335.8823	3335.8823	3335.8823	3325.0552	3325.0552	3325.0552	3325.0552	3325.0552	3325.0552	3325.0552	3327.2417	3327.2417
3341.4819	3341.4819	3341.4819	3341.4819	3341.4819	3341.4819	3343.7239	3343.7239	3343.7239	3343.7239	3343.7239	3346.043	3346.043	3346.043	3348.3926	3348.3926	3348.3926	3348.3926	3348.3926	3348.3926	3348.3926	3348.3926	3348.3926	3348.3926	3348.3926	3350.5671	3350.5671	3350.5671	3350.5671	3350.5671	3350.5671	3350.5671	3350.5671	3350.5671	3350.5671	3350.5671	3350.5671	3350.5671	3350.5671	3350.5671	3350.5671	3339.9143	3339.9143	3339.9143	3339.9143	3339.9143	3339.9143	3339.9143	3342.1729	3342.1729
3356.5713	3356.5713	3356.5713	3356.5713	3356.5713	3356.5713	3358.8728	3358.8728	3358.8728	3358.8728	3358.8728	3361.353	3361.353	3361.353	3363.8169	3363.8169	3363.8169	3363.8169	3363.8169	3363.8169	3363.8169	3363.8169	3363.8169	3363.8169	3363.8169	3366.0376	3366.0376	3366.0376	3366.0376	3366.0376	3366.0376	3366.0376	3366.0376	3366.0376	3366.0376	3366.0376	3366.0376	3366.0376	3366.0376	3366.0376	3366.0376	3354.9307	3354.9307	3354.9307	3354.9307	3354.9307	3354.9307	3354.9307	3357.1765	3357.1765
3371.6575	3371.6575	3371.6575	3371.6575	3371.6575	3371.6575	3374.074	3374.074	3374.074	3374.074	3374.074	3376.4092	3376.4092	3376.4092	3378.7009	3378.7009	3378.7009	3378.7009	3378.7009	3378.7009	3378.7009	3378.7009	3378.7009	3378.7009	3378.7009	3380.9995	3380.9995	3380.9995	3380.9995	3380.9995	3380.9995	3380.9995	3380.9995	3380.9995	3380.9995	3380.9995	3380.9995	3380.9995	3380.9995	3380.9995	3380.9995	3370.1409	3370.1409	3370.1409	3370.1409	3370.1409	3370.1409	3370.1409	3372.4456	3372.4456
3386.5859	3386.5859	3386.5859	3386.5859	3386.5859	3386.5859	3388.967	3388.967	3388.967	3388.967	3388.967	3391.3999	3391.3999	3391.3999	3393.7378	3393.7378	3393.7378	3393.7378	3393.7378	3393.7378	3393.7378	3393.7378	3393.7378	3393.7378	3393.7378	3395.9893	3395.9893	3395.9893	3395.9893	3395.9893	3395.9893	3395.9893	3395.9893	3395.9893	3395.9893	3395.9893	3395.9893	3395.9893	3395.9893	3395.9893	3395.9893	3385.0342	3385.0342	3385.0342	3385.0342	3385.0342	3385.0342	3385.0342	3387.6926	3387.6926
3401.5767	3401.5767	3401.5767	3401.5767	3401.5767	3401.5767	3403.8662	3403.8662	3403.8662	3403.8662	3403.8662	3406.1982	3406.1982	3406.1982	3408.5996	3408.5996	3408.5996	3408.5996	3408.5996	3408.5996	3408.5996	3408.5996	3408.5996	3408.5996	3408.5996	3410.8218	3410.8218	3410.8218	3410.8218	3410.8218	3410.8218	3410.8218	3410.8218	3410.8218	3410.8218	3410.8218	3410.8218	3410.8218	3410.8218	3410.8218	3410.8218	3400.0918	3400.0918	3400.0918	3400.0918	3400.0918	3400.0918	3400.0918	3402.8572	3402.8572
3416.585	3416.585	3416.585	3416.585	3416.585	3416.585	3418.9856	3418.9856	3418.9856	3418.9856	3418.9856	3421.3831	3421.3831	3421.3831	3423.6707	3423.6707	3423.6707	3423.6707	3423.6707	3423.6707	3423.6707	3423.6707	3423.6707	3423.6707	3423.6707	3425.9717	3425.9717	3425.9717	3425.9717	3425.9717	3425.9717	3425.9717	3425.9717	3425.9717	3425.9717	3425.9717	3425.9717	3425.9717	3425.9717	3425.9717	3425.9717	3414.9875	3414.9875	3414.9875	3414.9875	3414.9875	3414.9875	3414.9875	3417.3093	3417.3093
3431.6077	3431.6077	3431.6077	3431.6077	3431.6077	3431.6077	3433.8176	3433.8176	3433.8176	3433.8176	3433.8176	3436.2168	3436.2168	3436.2168	3438.5979	3438.5979	3438.5979	3438.5979	3438.5979	3438.5979	3438.5979	3438.5979	3438.5979	3438.5979	3438.5979	3441.1094	3441.1094	3441.1094	3441.1094	3441.1094	3441.1094	3441.1094	3441.1094	3441.1094	3441.1094	3441.1094	3441.1094	3441.1094	3441.1094	3441.1094	3441.1094	3430.1536	3430.1536	3430.1536	3430.1536	3430.1536	3430.1536	3430.1536	3432.3452	3432.3452
3446.5869	3446.5869	3446.5869	3446.5869	3446.5869	3446.5869	3448.7754	3448.7754	3448.7754	3448.7754	3448.7754	3451.1748	3451.1748	3451.1748	3453.4617	3453.4617	3453.4617	3453.4617	3453.4617	3453.4617	3453.4617	3453.4617	3453.4617	3453.4617	3453.4617	3455.9429	3455.9429	3455.9429	3455.9429	3455.9429	3455.9429	3455.9429	3455.9429	3455.9429	3455.9429	3455.9429	3455.9429	3455.9429	3455.9429	3455.9429	3455.9429	3445.0613	3445.0613	3445.0613	3445.0613	3445.0613	3445.0613	3445.0613	3447.6738	3447.6738
3465.8496	3465.8496	3465.8496	3465.8496	3465.8496	3465.8496	3468.0891	3468.0891	3468.0891	3468.0891	3468.0891	3470.4858	3470.4858	3470.4858	3472.8364	3472.8364	3472.8364	3472.8364	3472.8364	3472.8364	3472.8364	3472.8364	3472.8364	3472.8364	3472.8364	3474.9949	3474.9949	3474.9949	3474.9949	3474.9949	3474.9949	3474.9949	3474.9949	3474.9949	3474.9949	3474.9949	3474.9949	3474.9949	3474.9949	3474.9949	3474.9949	3465.2231	3465.2231	3465.2231	3465.2231	3465.2231	3465.2231	3465.2231	3467.4456	3467.4456
3479.7178	3479.7178	3479.7178	3479.7178	3479.7178	3479.7178	3482.2312	3482.2312	3482.2312	3482.2312	3482.2312	3484.9014	3484.9014	3484.9014	3487.2063	3487.2063	3487.2063	3487.2063	3487.2063	3487.2063	3487.2063	3487.2063	3487.2063	3487.2063	3487.2063	3489.3674	3489.3674	3489.3674	3489.3674	3489.3674	3489.3674	3489.3674	3489.3674	3489.3674	3489.3674	3489.3674	3489.3674	3489.3674	3489.3674	3489.3674	3489.3674	3479.0955	3479.0955	3479.0955	3479.0955	3479.0955	3479.0955	3479.0955	3481.5745	3481.5745
3494.6963	3494.6963	3494.6963	3494.6963	3494.6963	3494.6963	3496.9849	3496.9849	3496.9849	3496.9849	3496.9849	3499.4148	3499.4148	3499.4148	3501.7524	3501.7524	3501.7524	3501.7524	3501.7524	3501.7524	3501.7524	3501.7524	3501.7524	3501.7524	3501.7524	3504.0212	3504.0212	3504.0212	3504.0212	3504.0212	3504.0212	3504.0212	3504.0212	3504.0212	3504.0212	3504.0212	3504.0212	3504.0212	3504.0212	3504.0212	3504.0212	3494.0852	3494.0852	3494.0852	3494.0852	3494.0852	3494.0852	3494.0852	3496.407	3496.407
3509.7004	3509.7004	3509.7004	3509.7004	3509.7004	3509.7004	3512.1184	3512.1184	3512.1184	3512.1184	3512.1184	3514.4531	3514.4531	3514.4531	3516.8376	3516.8376	3516.8376	3516.8376	3516.8376	3516.8376	3516.8376	3516.8376	3516.8376	3516.8376	3516.8376	3519.0952	3519.0952	3519.0952	3519.0952	3519.0952	3519.0952	3519.0952	3519.0952	3519.0952	3519.0952	3519.0952	3519.0952	3519.0952	3519.0952	3519.0952	3519.0952	3509.1121	3509.1121	3509.1121	3509.1121	3509.1121	3509.1121	3509.1121	3511.3201	3511.3201
3524.5964	3524.5964	3524.5964	3524.5964	3524.5964	3524.5964	3527.0779	3527.0779	3527.0779	3527.0779	3527.0779	3529.4626	3529.4626	3529.4626	3531.873	3531.873	3531.873	3531.873	3531.873	3531.873	3531.873	3531.873	3531.873	3531.873	3531.873	3534.0669	3534.0669	3534.0669	3534.0669	3534.0669	3534.0669	3534.0669	3534.0669	3534.0669	3534.0669	3534.0669	3534.0669	3534.0669	3534.0669	3534.0669	3534.0669	3524.1528	3524.1528	3524.1528	3524.1528	3524.1528	3524.1528	3524.1528	3526.4548	3526.4548
3539.717	3539.717	3539.717	3539.717	3539.717	3539.717	3541.9744	3541.9744	3541.9744	3541.9744	3541.9744	3544.8044	3544.8044	3544.8044	3547.1548	3547.1548	3547.1548	3547.1548	3547.1548	3547.1548	3547.1548	3547.1548	3547.1548	3547.1548	3547.1548	3549.2527	3549.2527	3549.2527	3549.2527	3549.2527	3549.2527	3549.2527	3549.2527	3549.2527	3549.2527	3549.2527	3549.2527	3549.2527	3549.2527	3549.2527	3549.2527	3539.2717	3539.2717	3539.2717	3539.2717	3539.2717	3539.2717	3539.2717	3541.5271	3541.5271
3554.6465	3554.6465	3554.6465	3554.6465	3554.6465	3554.6465	3557.0613	3557.0613	3557.0613	3557.0613	3557.0613	3559.4917	3559.4917	3559.4917	3561.8901	3561.8901	3561.8901	3561.8901	3561.8901	3561.8901	3561.8901	3561.8901	3561.8901	3561.8901	3561.8901	3564.1292	3564.1292	3564.1292	3564.1292	3564.1292	3564.1292	3564.1292	3564.1292	3564.1292	3564.1292	3564.1292	3564.1292	3564.1292	3564.1292	3564.1292	3564.1292	3554.1169	3554.1169	3554.1169	3554.1169	3554.1169	3554.1169	3554.1169	3556.3748	3556.3748
3569.7029	3569.7029	3569.7029	3569.7029	3569.7029	3569.7029	3571.9412	3571.9412	3571.9412	3571.9412	3571.9412	3574.7861	3574.7861	3574.7861	3577.0752	3577.0752	3577.0752	3577.0752	3577.0752	3577.0752	3577.0752	3577.0752	3577.0752	3577.0752	3577.0752	3579.1824	3579.1824	3579.1824	3579.1824	3579.1824	3579.1824	3579.1824	3579.1824	3579.1824	3579.1824	3579.1824	3579.1824	3579.1824	3579.1824	3579.1824	3579.1824	3569.5745	3569.5745	3569.5745	3569.5745	3569.5745	3569.5745	3569.5745	3571.8293	3571.8293
3584.7266	3584.7266	3584.7266	3584.7266	3584.7266	3584.7266	3586.979	3586.979	3586.979	3586.979	3586.979	3589.7979	3589.7979	3589.7979	3592.1953	3592.1953	3592.1953	3592.1953	3592.1953	3592.1953	3592.1953	3592.1953	3592.1953	3592.1953	3592.1953	3594.3682	3594.3682	3594.3682	3594.3682	3594.3682	3594.3682	3594.3682	3594.3682	3594.3682	3594.3682	3594.3682	3594.3682	3594.3682	3594.3682	3594.3682	3594.3682	3584.1348	3584.1348	3584.1348	3584.1348	3584.1348	3584.1348	3584.1348	3586.5481	3586.5481
3599.8452	3599.8452	3599.8452	3599.8452	3599.8452	3599.8452	3602.2576	3602.2576	3602.2576	3602.2576	3602.2576	3604.6428	3604.6428	3604.6428	3606.947	3606.947	3606.947	3606.947	3606.947	3606.947	3606.947	3606.947	3606.947	3606.947	3606.947	3609.1211	3609.1211	3609.1211	3609.1211	3609.1211	3609.1211	3609.1211	3609.1211	3609.1211	3609.1211	3609.1211	3609.1211	3609.1211	3609.1211	3609.1211	3609.1211	3599.5261	3599.5261	3599.5261	3599.5261	3599.5261	3599.5261	3599.5261	3602.1624	3602.1624
3614.8535	3614.8535	3614.8535	3614.8535	3614.8535	3614.8535	3617.1074	3617.1074	3617.1074	3617.1074	3617.1074	3619.4446	3619.4446	3619.4446	3621.8745	3621.8745	3621.8745	3621.8745	3621.8745	3621.8745	3621.8745	3621.8745	3621.8745	3621.8745	3621.8745	3624.0508	3624.0508	3624.0508	3624.0508	3624.0508	3624.0508	3624.0508	3624.0508	3624.0508	3624.0508	3624.0508	3624.0508	3624.0508	3624.0508	3624.0508	3624.0508	3614.0671	3614.0671	3614.0671	3614.0671	3614.0671	3614.0671	3614.0671	3616.5637	3616.5637
3629.7771	3629.7771	3629.7771	3629.7771	3629.7771	3629.7771	3632.0681	3632.0681	3632.0681	3632.0681	3632.0681	3634.4028	3634.4028	3634.4028	3636.7383	3636.7383	3636.7383	3636.7383	3636.7383	3636.7383	3636.7383	3636.7383	3636.7383	3636.7383	3636.7383	3638.9302	3638.9302	3638.9302	3638.9302	3638.9302	3638.9302	3638.9302	3638.9302	3638.9302	3638.9302	3638.9302	3638.9302	3638.9302	3638.9302	3638.9302	3638.9302	3629.1375	3629.1375	3629.1375	3629.1375	3629.1375	3629.1375	3629.1375	3631.636	3631.636
3644.6758	3644.6758	3644.6758	3644.6758	3644.6758	3644.6758	3647.491	3647.491	3647.491	3647.491	3647.491	3649.8901	3649.8901	3649.8901	3652.2288	3652.2288	3652.2288	3652.2288	3652.2288	3652.2288	3652.2288	3652.2288	3652.2288	3652.2288	3652.2288	3654.5627	3654.5627	3654.5627	3654.5627	3654.5627	3654.5627	3654.5627	3654.5627	3654.5627	3654.5627	3654.5627	3654.5627	3654.5627	3654.5627	3654.5627	3654.5627	3644.1917	3644.1917	3644.1917	3644.1917	3644.1917	3644.1917	3644.1917	3646.4375	3646.4375
3659.7461	3659.7461	3659.7461	3659.7461	3659.7461	3659.7461	3662.0681	3662.0681	3662.0681	3662.0681	3662.0681	3664.4512	3664.4512	3664.4512	3667.0884	3667.0884	3667.0884	3667.0884	3667.0884	3667.0884	3667.0884	3667.0884	3667.0884	3667.0884	3667.0884	3669.2202	3669.2202	3669.2202	3669.2202	3669.2202	3669.2202	3669.2202	3669.2202	3669.2202	3669.2202	3669.2202	3669.2202	3669.2202	3669.2202	3669.2202	3669.2202	3659.2964	3659.2964	3659.2964	3659.2964	3659.2964	3659.2964	3659.2964	3661.9568	3661.9568
3674.8486	3674.8486	3674.8486	3674.8486	3674.8486	3674.8486	3677.2827	3677.2827	3677.2827	3677.2827	3677.2827	3679.7747	3679.7747	3679.7747	3682.1758	3682.1758	3682.1758	3682.1758	3682.1758	3682.1758	3682.1758	3682.1758	3682.1758	3682.1758	3682.1758	3684.4668	3684.4668	3684.4668	3684.4668	3684.4668	3684.4668	3684.4668	3684.4668	3684.4668	3684.4668	3684.4668	3684.4668	3684.4668	3684.4668	3684.4668	3684.4668	3674.0342	3674.0342	3674.0342	3674.0342	3674.0342	3674.0342	3674.0342	3676.2903	3676.2903
3690.019	3690.019	3690.019	3690.019	3690.019	3690.019	3692.2742	3692.2742	3692.2742	3692.2742	3692.2742	3694.8481	3694.8481	3694.8481	3697.1694	3697.1694	3697.1694	3697.1694	3697.1694	3697.1694	3697.1694	3697.1694	3697.1694	3697.1694	3697.1694	3699.345	3699.345	3699.345	3699.345	3699.345	3699.345	3699.345	3699.345	3699.345	3699.345	3699.345	3699.345	3699.345	3699.345	3699.345	3699.345	3689.2014	3689.2014	3689.2014	3689.2014	3689.2014	3689.2014	3689.2014	3691.5759	3691.5759
3704.8037	3704.8037	3704.8037	3704.8037	3704.8037	3704.8037	3707.1687	3707.1687	3707.1687	3707.1687	3707.1687	3709.5066	3709.5066	3709.5066	3712.3535	3712.3535	3712.3535	3712.3535	3712.3535	3712.3535	3712.3535	3712.3535	3712.3535	3712.3535	3712.3535	3714.5261	3714.5261	3714.5261	3714.5261	3714.5261	3714.5261	3714.5261	3714.5261	3714.5261	3714.5261	3714.5261	3714.5261	3714.5261	3714.5261	3714.5261	3714.5261	3704.0813	3704.0813	3704.0813	3704.0813	3704.0813	3704.0813	3704.0813	3706.6904	3706.6904
3719.668	3719.668	3719.668	3719.668	3719.668	3719.668	3721.9666	3721.9666	3721.9666	3721.9666	3721.9666	3724.4651	3724.4651	3724.4651	3726.8169	3726.8169	3726.8169	3726.8169	3726.8169	3726.8169	3726.8169	3726.8169	3726.8169	3726.8169	3726.8169	3728.9922	3728.9922	3728.9922	3728.9922	3728.9922	3728.9922	3728.9922	3728.9922	3728.9922	3728.9922	3728.9922	3728.9922	3728.9922	3728.9922	3728.9922	3728.9922	3719.0273	3719.0273	3719.0273	3719.0273	3719.0273	3719.0273	3719.0273	3721.3926	3721.3926
3734.7344	3734.7344	3734.7344	3734.7344	3734.7344	3734.7344	3737.1519	3737.1519	3737.1519	3737.1519	3737.1519	3739.5845	3739.5845	3739.5845	3741.8738	3741.8738	3741.8738	3741.8738	3741.8738	3741.8738	3741.8738	3741.8738	3741.8738	3741.8738	3741.8738	3744.1599	3744.1599	3744.1599	3744.1599	3744.1599	3744.1599	3744.1599	3744.1599	3744.1599	3744.1599	3744.1599	3744.1599	3744.1599	3744.1599	3744.1599	3744.1599	3734.1465	3734.1465	3734.1465	3734.1465	3734.1465	3734.1465	3734.1465	3736.738	3736.738
3750.0332	3750.0332	3750.0332	3750.0332	3750.0332	3750.0332	3752.4666	3752.4666	3752.4666	3752.4666	3752.4666	3754.8008	3754.8008	3754.8008	3757.0847	3757.0847	3757.0847	3757.0847	3757.0847	3757.0847	3757.0847	3757.0847	3757.0847	3757.0847	3757.0847	3759.2483	3759.2483	3759.2483	3759.2483	3759.2483	3759.2483	3759.2483	3759.2483	3759.2483	3759.2483	3759.2483	3759.2483	3759.2483	3759.2483	3759.2483	3759.2483	3749.1504	3749.1504	3749.1504	3749.1504	3749.1504	3749.1504	3749.1504	3751.4382	3751.4382
3769.168	3769.168	3769.168	3769.168	3769.168	3769.168	3771.5503	3771.5503	3771.5503	3771.5503	3771.5503	3774.0007	3774.0007	3774.0007	3776.4121	3776.4121	3776.4121	3776.4121	3776.4121	3776.4121	3776.4121	3776.4121	3776.4121	3776.4121	3776.4121	3778.5916	3778.5916	3778.5916	3778.5916	3778.5916	3778.5916	3778.5916	3778.5916	3778.5916	3778.5916	3778.5916	3778.5916	3778.5916	3778.5916	3778.5916	3778.5916	3769.1975	3769.1975	3769.1975	3769.1975	3769.1975	3769.1975	3769.1975	3771.5339	3771.5339
3783.1685	3783.1685	3783.1685	3783.1685	3783.1685	3783.1685	3785.3889	3785.3889	3785.3889	3785.3889	3785.3889	3787.772	3787.772	3787.772	3790.0295	3790.0295	3790.0295	3790.0295	3790.0295	3790.0295	3790.0295	3790.0295	3790.0295	3790.0295	3790.0295	3792.1765	3792.1765	3792.1765	3792.1765	3792.1765	3792.1765	3792.1765	3792.1765	3792.1765	3792.1765	3792.1765	3792.1765	3792.1765	3792.1765	3792.1765	3792.1765	3783.1028	3783.1028	3783.1028	3783.1028	3783.1028	3783.1028	3783.1028	3785.4268	3785.4268
3798.0146	3798.0146	3798.0146	3798.0146	3798.0146	3798.0146	3800.3833	3800.3833	3800.3833	3800.3833	3800.3833	3803.1499	3803.1499	3803.1499	3805.4858	3805.4858	3805.4858	3805.4858	3805.4858	3805.4858	3805.4858	3805.4858	3805.4858	3805.4858	3805.4858	3807.6096	3807.6096	3807.6096	3807.6096	3807.6096	3807.6096	3807.6096	3807.6096	3807.6096	3807.6096	3807.6096	3807.6096	3807.6096	3807.6096	3807.6096	3807.6096	3798.0415	3798.0415	3798.0415	3798.0415	3798.0415	3798.0415	3798.0415	3800.4092	3800.4092
3812.9402	3812.9402	3812.9402	3812.9402	3812.9402	3812.9402	3815.3499	3815.3499	3815.3499	3815.3499	3815.3499	3817.7415	3817.7415	3817.7415	3820.1426	3820.1426	3820.1426	3820.1426	3820.1426	3820.1426	3820.1426	3820.1426	3820.1426	3820.1426	3820.1426	3822.2988	3822.2988	3822.2988	3822.2988	3822.2988	3822.2988	3822.2988	3822.2988	3822.2988	3822.2988	3822.2988	3822.2988	3822.2988	3822.2988	3822.2988	3822.2988	3813.0969	3813.0969	3813.0969	3813.0969	3813.0969	3813.0969	3813.0969	3815.4475	3815.4475
3828.0103	3828.0103	3828.0103	3828.0103	3828.0103	3828.0103	3830.363	3830.363	3830.363	3830.363	3830.363	3832.749	3832.749	3832.749	3835.0999	3835.0999	3835.0999	3835.0999	3835.0999	3835.0999	3835.0999	3835.0999	3835.0999	3835.0999	3835.0999	3837.2788	3837.2788	3837.2788	3837.2788	3837.2788	3837.2788	3837.2788	3837.2788	3837.2788	3837.2788	3837.2788	3837.2788	3837.2788	3837.2788	3837.2788	3837.2788	3828.0542	3828.0542	3828.0542	3828.0542	3828.0542	3828.0542	3828.0542	3830.3901	3830.3901
3842.9751	3842.9751	3842.9751	3842.9751	3842.9751	3842.9751	3845.3416	3845.3416	3845.3416	3845.3416	3845.3416	3847.7883	3847.7883	3847.7883	3850.1887	3850.1887	3850.1887	3850.1887	3850.1887	3850.1887	3850.1887	3850.1887	3850.1887	3850.1887	3850.1887	3852.3491	3852.3491	3852.3491	3852.3491	3852.3491	3852.3491	3852.3491	3852.3491	3852.3491	3852.3491	3852.3491	3852.3491	3852.3491	3852.3491	3852.3491	3852.3491	3843.0959	3843.0959	3843.0959	3843.0959	3843.0959	3843.0959	3843.0959	3845.3186	3845.3186
3857.9377	3857.9377	3857.9377	3857.9377	3857.9377	3857.9377	3860.1238	3860.1238	3860.1238	3860.1238	3860.1238	3862.5442	3862.5442	3862.5442	3864.9424	3864.9424	3864.9424	3864.9424	3864.9424	3864.9424	3864.9424	3864.9424	3864.9424	3864.9424	3864.9424	3867.0359	3867.0359	3867.0359	3867.0359	3867.0359	3867.0359	3867.0359	3867.0359	3867.0359	3867.0359	3867.0359	3867.0359	3867.0359	3867.0359	3867.0359	3867.0359	3858.5674	3858.5674	3858.5674	3858.5674	3858.5674	3858.5674	3858.5674	3860.9019	3860.9019
3873.1111	3873.1111	3873.1111	3873.1111	3873.1111	3873.1111	3875.5176	3875.5176	3875.5176	3875.5176	3875.5176	3877.9495	3877.9495	3877.9495	3880.3938	3880.3938	3880.3938	3880.3938	3880.3938	3880.3938	3880.3938	3880.3938	3880.3938	3880.3938	3880.3938	3882.6187	3882.6187	3882.6187	3882.6187	3882.6187	3882.6187	3882.6187	3882.6187	3882.6187	3882.6187	3882.6187	3882.6187	3882.6187	3882.6187	3882.6187	3882.6187	3873.1094	3873.1094	3873.1094	3873.1094	3873.1094	3873.1094	3873.1094	3875.3481	3875.3481
3888.0134	3888.0134	3888.0134	3888.0134	3888.0134	3888.0134	3890.4761	3890.4761	3890.4761	3890.4761	3890.4761	3892.9087	3892.9087	3892.9087	3895.1953	3895.1953	3895.1953	3895.1953	3895.1953	3895.1953	3895.1953	3895.1953	3895.1953	3895.1953	3895.1953	3897.2764	3897.2764	3897.2764	3897.2764	3897.2764	3897.2764	3897.2764	3897.2764	3897.2764	3897.2764	3897.2764	3897.2764	3897.2764	3897.2764	3897.2764	3897.2764	3888.0688	3888.0688	3888.0688	3888.0688	3888.0688	3888.0688	3888.0688	3890.3584	3890.3584
3903.0039	3903.0039	3903.0039	3903.0039	3903.0039	3903.0039	3905.7593	3905.7593	3905.7593	3905.7593	3905.7593	3908.1577	3908.1577	3908.1577	3910.4412	3910.4412	3910.4412	3910.4412	3910.4412	3910.4412	3910.4412	3910.4412	3910.4412	3910.4412	3910.4412	3912.6162	3912.6162	3912.6162	3912.6162	3912.6162	3912.6162	3912.6162	3912.6162	3912.6162	3912.6162	3912.6162	3912.6162	3912.6162	3912.6162	3912.6162	3912.6162	3903.1133	3903.1133	3903.1133	3903.1133	3903.1133	3903.1133	3903.1133	3905.4468	3905.4468
3917.9023	3917.9023	3917.9023	3917.9023	3917.9023	3917.9023	3920.0935	3920.0935	3920.0935	3920.0935	3920.0935	3922.6035	3922.6035	3922.6035	3924.9385	3924.9385	3924.9385	3924.9385	3924.9385	3924.9385	3924.9385	3924.9385	3924.9385	3924.9385	3924.9385	3927.2263	3927.2263	3927.2263	3927.2263	3927.2263	3927.2263	3927.2263	3927.2263	3927.2263	3927.2263	3927.2263	3927.2263	3927.2263	3927.2263	3927.2263	3927.2263	3918.0708	3918.0708	3918.0708	3918.0708	3918.0708	3918.0708	3918.0708	3920.5342	3920.5342
3933.0347	3933.0347	3933.0347	3933.0347	3933.0347	3933.0347	3935.3389	3935.3389	3935.3389	3935.3389	3935.3389	3937.7717	3937.7717	3937.7717	3940.1885	3940.1885	3940.1885	3940.1885	3940.1885	3940.1885	3940.1885	3940.1885	3940.1885	3940.1885	3940.1885	3942.5247	3942.5247	3942.5247	3942.5247	3942.5247	3942.5247	3942.5247	3942.5247	3942.5247	3942.5247	3942.5247	3942.5247	3942.5247	3942.5247	3942.5247	3942.5247	3933.0625	3933.0625	3933.0625	3933.0625	3933.0625	3933.0625	3933.0625	3935.6208	3935.6208
3947.9487	3947.9487	3947.9487	3947.9487	3947.9487	3947.9487	3950.2478	3950.2478	3950.2478	3950.2478	3950.2478	3952.6335	3952.6335	3952.6335	3955.2427	3955.2427	3955.2427	3955.2427	3955.2427	3955.2427	3955.2427	3955.2427	3955.2427	3955.2427	3955.2427	3957.4844	3957.4844	3957.4844	3957.4844	3957.4844	3957.4844	3957.4844	3957.4844	3957.4844	3957.4844	3957.4844	3957.4844	3957.4844	3957.4844	3957.4844	3957.4844	3948.0681	3948.0681	3948.0681	3948.0681	3948.0681	3948.0681	3948.0681	3950.5176	3950.5176
3962.906	3962.906	3962.906	3962.906	3962.906	3962.906	3965.2424	3965.2424	3965.2424	3965.2424	3965.2424	3967.8564	3967.8564	3967.8564	3970.3467	3970.3467	3970.3467	3970.3467	3970.3467	3970.3467	3970.3467	3970.3467	3970.3467	3970.3467	3970.3467	3972.4592	3972.4592	3972.4592	3972.4592	3972.4592	3972.4592	3972.4592	3972.4592	3972.4592	3972.4592	3972.4592	3972.4592	3972.4592	3972.4592	3972.4592	3972.4592	3962.9736	3962.9736	3962.9736	3962.9736	3962.9736	3962.9736	3962.9736	3965.2668	3965.2668
3977.9775	3977.9775	3977.9775	3977.9775	3977.9775	3977.9775	3980.408	3980.408	3980.408	3980.408	3980.408	3982.7964	3982.7964	3982.7964	3985.3193	3985.3193	3985.3193	3985.3193	3985.3193	3985.3193	3985.3193	3985.3193	3985.3193	3985.3193	3985.3193	3987.4656	3987.4656	3987.4656	3987.4656	3987.4656	3987.4656	3987.4656	3987.4656	3987.4656	3987.4656	3987.4656	3987.4656	3987.4656	3987.4656	3987.4656	3987.4656	3978.092	3978.092	3978.092	3978.092	3978.092	3978.092	3978.092	3980.4827	3980.4827
3992.8914	3992.8914	3992.8914	3992.8914	3992.8914	3992.8914	3995.147	3995.147	3995.147	3995.147	3995.147	3997.5488	3997.5488	3997.5488	3999.9143	3999.9143	3999.9143	3999.9143	3999.9143	3999.9143	3999.9143	3999.9143	3999.9143	3999.9143	3999.9143	4002.1501	4002.1501	4002.1501	4002.1501	4002.1501	4002.1501	4002.1501	4002.1501	4002.1501	4002.1501	4002.1501	4002.1501	4002.1501	4002.1501	4002.1501	4002.1501	3993.01	3993.01	3993.01	3993.01	3993.01	3993.01	3993.01	3995.2515	3995.2515
4008.0884	4008.0884	4008.0884	4008.0884	4008.0884	4008.0884	4010.2686	4010.2686	4010.2686	4010.2686	4010.2686	4012.6521	4012.6521	4012.6521	4014.9346	4014.9346	4014.9346	4014.9346	4014.9346	4014.9346	4014.9346	4014.9346	4014.9346	4014.9346	4014.9346	4016.9834	4016.9834	4016.9834	4016.9834	4016.9834	4016.9834	4016.9834	4016.9834	4016.9834	4016.9834	4016.9834	4016.9834	4016.9834	4016.9834	4016.9834	4016.9834	4008.2593	4008.2593	4008.2593	4008.2593	4008.2593	4008.2593	4008.2593	4010.6108	4010.6108
4023.0513	4023.0513	4023.0513	4023.0513	4023.0513	4023.0513	4025.4153	4025.4153	4025.4153	4025.4153	4025.4153	4027.9583	4027.9583	4027.9583	4030.4102	4030.4102	4030.4102	4030.4102	4030.4102	4030.4102	4030.4102	4030.4102	4030.4102	4030.4102	4030.4102	4032.5337	4032.5337	4032.5337	4032.5337	4032.5337	4032.5337	4032.5337	4032.5337	4032.5337	4032.5337	4032.5337	4032.5337	4032.5337	4032.5337	4032.5337	4032.5337	4023.0271	4023.0271	4023.0271	4023.0271	4023.0271	4023.0271	4023.0271	4025.3806	4025.3806
4037.9775	4037.9775	4037.9775	4037.9775	4037.9775	4037.9775	4040.2156	4040.2156	4040.2156	4040.2156	4040.2156	4042.6001	4042.6001	4042.6001	4045.0181	4045.0181	4045.0181	4045.0181	4045.0181	4045.0181	4045.0181	4045.0181	4045.0181	4045.0181	4045.0181	4047.2261	4047.2261	4047.2261	4047.2261	4047.2261	4047.2261	4047.2261	4047.2261	4047.2261	4047.2261	4047.2261	4047.2261	4047.2261	4047.2261	4047.2261	4047.2261	4038.0562	4038.0562	4038.0562	4038.0562	4038.0562	4038.0562	4038.0562	4040.4199	4040.4199
4053.0342	4053.0342	4053.0342	4053.0342	4053.0342	4053.0342	4055.48	4055.48	4055.48	4055.48	4055.48	4057.8	4057.8	4057.8	4060.1973	4060.1973	4060.1973	4060.1973	4060.1973	4060.1973	4060.1973	4060.1973	4060.1973	4060.1973	4060.1973	4062.377	4062.377	4062.377	4062.377	4062.377	4062.377	4062.377	4062.377	4062.377	4062.377	4062.377	4062.377	4062.377	4062.377	4062.377	4062.377	4053.063	4053.063	4053.063	4053.063	4053.063	4053.063	4053.063	4055.4465	4055.4465
[truncated: 30 more columns]
