# Supplementary material for: Simultaneous readout of multiple FRET pairs using photochromism
Source: Nat Commun. 2021 Mar 31;12:2005. doi: 10.1038/s41467-021-22043-0 (PMC8012603; doi:10.1038/s41467-021-22043-0)
Supplement: Supplementary file 3 — Source Data [file 41467_2021_22043_MOESM3_ESM.zip › SourceData/Figure5_FigureSI3-4/figuredata/Supplementary Figure 4/FRETEff_DualAtaE_EKARev_Photoswitching_Traces.txt]

0.31084368	0.44053441	0.39173207	0.38689116	0.38177827	0.38952693	0.46455503	0.44908401	0.4133608	0.30357486	0.3479439	0.38556969	0.40689778	0.36514479	0.3668451	0.39376923	0.3748025	0.36511019	0.3258127	0.45215234	0.45161942	0.38807318	0.45190167	0.38790792	0.38115424	0.32576084	0.42524615	0.39635357	0.40945843	0.38921121	0.37032163	0.40930375	0.35986379	0.43888974	0.37240773	0.36257181	0.36359167	0.40159252	0.4247632	0.40055993	0.42728859	0.3620095	0.36323795	0.34264436	0.49887908	0.43709552	0.38354838	0.42122334	0.40051675	0.43721744
0.31154844	0.43933791	0.39007363	0.38315806	0.38219255	0.38698688	0.45690578	0.44473827	0.42231274	0.30545244	0.36044616	0.38596341	0.40551385	0.36448419	0.36727005	0.38717085	0.37464264	0.36432663	0.32728225	0.44967994	0.44363075	0.38911131	0.44306478	0.38885829	0.37862366	0.32685745	0.42366844	0.39325249	0.40953118	0.38831505	0.35672244	0.40646058	0.35686594	0.43536416	0.37324265	0.35372883	0.36412525	0.40206987	0.42325112	0.40108806	0.42517072	0.35371932	0.36391374	0.33791369	0.49994728	0.4371984	0.38398367	0.42136177	0.40312386	0.43573049
0.30737174	0.43796542	0.38895079	0.3817974	0.38161206	0.38643527	0.45544407	0.44462481	0.4173497	0.31164575	0.34878045	0.38570839	0.40494776	0.36465368	0.36623394	0.39153174	0.37838539	0.36463082	0.3281115	0.44913366	0.44625026	0.39133704	0.44576061	0.3907643	0.37990257	0.32862505	0.42515045	0.40175033	0.40681258	0.38816074	0.35872042	0.40784466	0.35555705	0.43303004	0.37535885	0.35854995	0.35974824	0.40039024	0.42045933	0.39957154	0.42295736	0.35746551	0.35928115	0.34753197	0.50357598	0.43608901	0.38234758	0.42425206	0.40496969	0.43963084
0.30841291	0.43888816	0.38909832	0.38329065	0.38049653	0.39024344	0.45620498	0.44405323	0.42110708	0.30444524	0.35492358	0.38684386	0.4060131	0.36586952	0.3660666	0.38955936	0.37603864	0.36574924	0.32782787	0.44875944	0.44387323	0.39221746	0.44451135	0.39206555	0.38006118	0.3277292	0.42409369	0.39120203	0.41385162	0.38591895	0.35424101	0.4091022	0.3565481	0.43712917	0.37121692	0.35906529	0.36196068	0.4011001	0.4213495	0.40013552	0.42384297	0.3592045	0.36210766	0.3461656	0.5010221	0.4344117	0.3817409	0.42193422	0.40642655	0.43682837
0.30768555	0.43865177	0.38912183	0.38474661	0.38004431	0.38840547	0.44107422	0.44034433	0.41576406	0.30735686	0.35917079	0.38602176	0.40591437	0.36384413	0.3602933	0.38591576	0.37547895	0.3639808	0.32641578	0.44721627	0.4477866	0.3903797	0.44627771	0.39013064	0.37985396	0.32659513	0.42300609	0.39083648	0.4101463	0.38691857	0.36996928	0.4077045	0.35889032	0.43570635	0.37042323	0.36105934	0.36355919	0.40217859	0.42082658	0.40146178	0.42339036	0.36150041	0.36303586	0.34429052	0.49705184	0.43662363	0.37937072	0.42065293	0.40208164	0.43471971
0.30683935	0.43741691	0.3869009	0.38071409	0.3777377	0.38414878	0.44690618	0.44242737	0.41233778	0.30489874	0.35050863	0.38508898	0.40544716	0.36277795	0.35745284	0.38571391	0.37190521	0.3627353	0.32852116	0.44634661	0.4414742	0.38564518	0.43997815	0.38535121	0.37755778	0.32883623	0.42053169	0.38853315	0.40289941	0.39124888	0.3656956	0.40744403	0.35532141	0.4307051	0.37525111	0.34948343	0.35758376	0.40100107	0.41923121	0.40030321	0.4218947	0.35056087	0.35723251	0.34497055	0.49438286	0.43272057	0.38168964	0.41997835	0.40006351	0.4322089
0.30995929	0.43653688	0.38678598	0.3818472	0.37982327	0.38762254	0.45329735	0.44156817	0.41522497	0.30902097	0.36567223	0.38529205	0.40575305	0.36367255	0.35874331	0.38374278	0.3709887	0.3636488	0.32592875	0.44428298	0.44161215	0.38861692	0.43996894	0.38840654	0.37920606	0.32594293	0.42164898	0.39183006	0.40588087	0.3887589	0.37564448	0.40780732	0.35680437	0.4289805	0.37433577	0.35587171	0.36087883	0.40406665	0.42230651	0.40325657	0.42527065	0.35688418	0.36067861	0.34383538	0.49582434	0.43220657	0.37874752	0.42167062	0.3990289	0.43260932
0.30806896	0.43692547	0.38517001	0.38279381	0.37692791	0.38669339	0.44565272	0.4388974	0.41721222	0.30480236	0.34862494	0.38557342	0.40550739	0.36269346	0.3616229	0.38183969	0.36886993	0.36270392	0.326792	0.4476735	0.44650999	0.39010936	0.44461915	0.38957885	0.38082215	0.32686684	0.42574489	0.39448258	0.4012368	0.38515437	0.34796491	0.40869442	0.35477555	0.43484357	0.37616041	0.354606	0.36321548	0.40194651	0.42172527	0.40141952	0.42452267	0.35529271	0.36250824	0.33977151	0.49754429	0.43262252	0.37889117	0.41998976	0.39585796	0.43077239
0.30708489	0.43548387	0.3842783	0.38290438	0.37634811	0.38305694	0.4520041	0.44088724	0.41859171	0.30537844	0.35398501	0.38498643	0.40519911	0.3610231	0.35962787	0.38471872	0.37020272	0.36108628	0.3236073	0.44409877	0.44528124	0.38732079	0.44596624	0.38705781	0.37910032	0.32394773	0.4178209	0.37812689	0.40066886	0.38379157	0.354449	0.40708241	0.3545416	0.42913365	0.36861506	0.35574344	0.35858417	0.4003019	0.41863281	0.39977643	0.42146969	0.35526848	0.35853258	0.33992007	0.48807621	0.43431017	0.37842393	0.42370188	0.39997318	0.43364304
0.30732346	0.43540505	0.38575637	0.38124889	0.3763068	0.38870129	0.44951621	0.44162938	0.41828546	0.31354493	0.37363356	0.38573024	0.40566075	0.36187279	0.36158264	0.37836885	0.3691839	0.36181441	0.32345101	0.44536909	0.44077	0.38873857	0.44115269	0.38850269	0.37635776	0.32342726	0.4227761	0.39037126	0.40512994	0.38401794	0.36366686	0.40723082	0.35477847	0.42592874	0.37411848	0.35703048	0.35850248	0.40268376	0.42314374	0.40193796	0.42532477	0.3577837	0.35801539	0.34146085	0.49893048	0.43509078	0.37861177	0.41793659	0.39921382	0.43187058
0.30635849	0.43372807	0.383286	0.38256109	0.37520251	0.38704771	0.44588605	0.43895385	0.4179745	0.31222561	0.35890079	0.38450259	0.40482035	0.36095631	0.35943899	0.38018861	0.37056088	0.36096689	0.3244867	0.44261265	0.43783259	0.38413146	0.43676099	0.38409021	0.37940747	0.32481509	0.42174816	0.38982499	0.40071508	0.38578454	0.36654648	0.40726215	0.35500401	0.42969519	0.37077922	0.35286027	0.36057112	0.40130433	0.42164284	0.40054581	0.42438415	0.35442007	0.35978922	0.34161532	0.49804986	0.43023261	0.37726599	0.41871345	0.3985965	0.43022895
0.30647647	0.43568191	0.38464537	0.38045752	0.37583676	0.38671589	0.43737978	0.43732312	0.41243029	0.31303492	0.35166472	0.38385853	0.40410662	0.35944369	0.3571381	0.37677321	0.36637896	0.3594417	0.32242939	0.44305596	0.44080335	0.38326666	0.439558	0.38300145	0.37750229	0.32232031	0.41752955	0.38883394	0.39639032	0.38648528	0.357613	0.40617391	0.35539088	0.42545331	0.37476525	0.35285425	0.35762453	0.402778	0.42258474	0.40188229	0.42559174	0.35377771	0.35752666	0.34306398	0.48708645	0.43322268	0.37748396	0.4173663	0.39807808	0.43044925
0.30357742	0.43164444	0.38064781	0.3794561	0.37204421	0.38143435	0.43937403	0.43467772	0.4118011	0.29682192	0.3441346	0.38431293	0.40337479	0.36178505	0.35962671	0.38330212	0.36975583	0.36164087	0.32417208	0.44351977	0.44715977	0.38697764	0.44718358	0.38690016	0.37964433	0.3234871	0.41975996	0.39257061	0.40142691	0.38490832	0.35228816	0.4029603	0.35321671	0.42922446	0.37688184	0.35516587	0.35678655	0.40117115	0.41921616	0.40028375	0.42258972	0.35447541	0.35710603	0.34004712	0.49292591	0.43191245	0.3775301	0.41457903	0.39728075	0.4291732
0.30418852	0.43194732	0.37957183	0.38025463	0.37134686	0.38190943	0.43919122	0.43335578	0.41526729	0.29785091	0.35361025	0.38391024	0.40352038	0.36240461	0.35688943	0.38035372	0.36822248	0.36227447	0.32498288	0.44061977	0.44053322	0.38557395	0.44088036	0.38522917	0.37878332	0.32498902	0.4217236	0.38664064	0.40058744	0.3843838	0.35958269	0.4022916	0.35321242	0.42926243	0.3762826	0.35210681	0.35808572	0.39999035	0.41895115	0.39927542	0.42219937	0.35449499	0.3575289	0.34556007	0.49111688	0.43235713	0.37655252	0.41875947	0.39638248	0.42855862
0.30064601	0.43211141	0.3791627	0.37969595	0.36943954	0.38120613	0.43921167	0.43330908	0.40894404	0.29673529	0.33551887	0.38384172	0.40265587	0.36077636	0.3567673	0.37684551	0.36602864	0.36073399	0.32356703	0.4423193	0.44187501	0.38613564	0.44248948	0.38582829	0.3792702	0.32370976	0.41375566	0.39186448	0.40611416	0.38283503	0.3516562	0.40060642	0.3532863	0.42584822	0.37396818	0.34841737	0.35580528	0.3988198	0.42215776	0.39819145	0.42526776	0.35089514	0.35574129	0.3363308	0.48427093	0.42829102	0.37564892	0.41389391	0.3917914	0.42579386
0.30263457	0.43029597	0.37846693	0.37954119	0.36937389	0.38206542	0.43900955	0.43271604	0.40947443	0.30616531	0.35252067	0.38309705	0.40102786	0.35953993	0.35330874	0.37520102	0.36712202	0.35941592	0.31970397	0.44026795	0.43540236	0.38241422	0.4373135	0.3820478	0.37790078	0.31946585	0.41747287	0.38319826	0.3929967	0.38286257	0.34808502	0.40060398	0.34969008	0.4233478	0.37152013	0.34922862	0.355308	0.39854494	0.42029992	0.39791867	0.42316598	0.35172206	0.35500094	0.33335698	0.48513296	0.4309386	0.375846	0.41001862	0.39541858	0.42704222
0.30459714	0.42983127	0.37806866	0.37947208	0.36942929	0.38094282	0.44785327	0.43149409	0.41393062	0.30762184	0.35247272	0.3824234	0.40014705	0.36062956	0.35290688	0.37265021	0.36430109	0.36049744	0.32323325	0.44006306	0.43668056	0.38347653	0.43555379	0.38334438	0.37907475	0.32316285	0.41930944	0.38921604	0.40147468	0.38001457	0.35385299	0.40031716	0.34876576	0.42503262	0.37509227	0.34988165	0.35636181	0.39771068	0.41796613	0.39751518	0.42082527	0.35029736	0.35570377	0.33153713	0.47992733	0.42886746	0.37612191	0.41349497	0.39454597	0.42489421
0.30385876	0.43067178	0.37681222	0.37683812	0.36712956	0.38036668	0.44000372	0.43057656	0.41375008	0.30281681	0.34549934	0.3818678	0.40032846	0.35885343	0.35471842	0.37125507	0.36316761	0.35886341	0.31835356	0.44026089	0.44173861	0.37910831	0.44236481	0.37872908	0.37741673	0.31838965	0.41338965	0.38123572	0.39611992	0.38138628	0.35344422	0.40005821	0.35164589	0.43069467	0.37713164	0.3472282	0.35621563	0.39989063	0.41912296	0.39967766	0.42209464	0.34810773	0.35563603	0.34045497	0.48886722	0.42960268	0.37421572	0.41055626	0.39422083	0.42583862
0.30017188	0.43065801	0.37574217	0.37691861	0.3671445	0.38094789	0.43577778	0.42745399	0.40824094	0.30052197	0.33773038	0.38222027	0.39902425	0.35979518	0.35379151	0.37305644	0.36691412	0.35955301	0.31869808	0.44156319	0.43874642	0.38147432	0.43808642	0.38102949	0.3781639	0.3186968	0.42015064	0.39361367	0.40120155	0.38318631	0.3549872	0.39681879	0.34940341	0.42321786	0.3749969	0.34218609	0.35440642	0.39604867	0.41557896	0.3957808	0.41903698	0.34440589	0.35436121	0.33482906	0.47644857	0.42530456	0.37472078	0.41166285	0.39631608	0.4248589
0.29897532	0.42856914	0.37577933	0.37774688	0.36720648	0.38064134	0.43399617	0.4271481	0.40884939	0.29915819	0.33853444	0.38098589	0.39840561	0.35907304	0.3550407	0.37475058	0.36462495	0.35900286	0.31699869	0.43891704	0.43450743	0.3803803	0.43317071	0.38022652	0.37586138	0.31725302	0.41713217	0.38376307	0.39930454	0.38012269	0.34688359	0.39554289	0.35036883	0.4214938	0.37690264	0.34614509	0.35302538	0.39748171	0.41475672	0.3970775	0.41789839	0.34699425	0.35220721	0.32789356	0.47642779	0.42746973	0.37374246	0.41042325	0.39523906	0.42330915
0.28913537	0.42079794	0.36609542	0.36919379	0.35754803	0.36762041	0.43364817	0.4202058	0.40567401	0.26942229	0.31963804	0.37537357	0.392185	0.35248852	0.34608948	0.36770439	0.35474974	0.35254735	0.31159604	0.43590206	0.42938399	0.37308782	0.42888811	0.37281442	0.36980677	0.3118591	0.40795118	0.39122111	0.38998014	0.37660134	0.33375853	0.38795832	0.34674755	0.41780514	0.36944291	0.33234006	0.34159043	0.38931918	0.41023737	0.38882363	0.4129411	0.33456513	0.34142724	0.3130056	0.47394919	0.41678038	0.36628214	0.399526	0.38341627	0.41436419
0.292878	0.42195493	0.36760649	0.37167791	0.35810843	0.37343842	0.42939448	0.41821155	0.40383038	0.28685352	0.33563593	0.37426546	0.3925792	0.35381681	0.34658042	0.36598137	0.35734802	0.35378847	0.30810526	0.43353841	0.41440842	0.37126344	0.41380531	0.37125421	0.3691355	0.30837715	0.40918151	0.37799922	0.3824766	0.37442091	0.33917451	0.38697502	0.34506547	0.41422662	0.37910271	0.33592489	0.34335366	0.3911435	0.41089559	0.39090773	0.41305992	0.33800283	0.34258911	0.31531128	0.45449719	0.42374492	0.36199465	0.39534214	0.38042697	0.41054916
0.29440972	0.42069581	0.36588991	0.36971432	0.35656089	0.37261537	0.42626888	0.41843	0.40669826	0.28523582	0.33833283	0.3761045	0.38936958	0.35988393	0.34551862	0.3711701	0.35764936	0.35974327	0.32815146	0.44210929	0.42240289	0.37438682	0.42322728	0.37443879	0.37947068	0.32807773	0.41586038	0.38157949	0.38742518	0.37166113	0.33695272	0.38792306	0.34432712	0.41756424	0.36658332	0.33895868	0.34292096	0.38912493	0.40917185	0.38909248	0.4113763	0.34089586	0.34215373	0.31680918	0.46028906	0.41748071	0.36749426	0.39937136	0.38496035	0.41712126
0.2901836	0.42163906	0.36826709	0.37364188	0.35875896	0.36947221	0.4261637	0.41525468	0.40262243	0.29188356	0.34888688	0.37542546	0.39334965	0.35385698	0.34707695	0.36587319	0.35867742	0.3537446	0.31259242	0.44000262	0.42272231	0.37095752	0.42037064	0.37114689	0.37121636	0.31242162	0.41004798	0.39257225	0.38418886	0.37178272	0.3144913	0.38515508	0.34656647	0.42102236	0.36686867	0.33344382	0.34054163	0.38844728	0.40769944	0.38839084	0.41004989	0.33561438	0.34043643	0.31451479	0.46499592	0.41548556	0.37322605	0.39782479	0.38464379	0.41921535
0.28948945	0.42082143	0.36841288	0.37235695	0.36078635	0.37100777	0.42678884	0.4148415	0.40194845	0.28872409	0.33652773	0.37346941	0.39230397	0.35429144	0.35310918	0.37275034	0.36715898	0.35420048	0.31378579	0.44504791	0.42995217	0.37371683	0.42564499	0.37374526	0.37350801	0.31394392	0.41113204	0.40366715	0.39039606	0.37723473	0.31722257	0.39401042	0.35756728	0.42812815	0.37663534	0.34826285	0.34584618	0.38946351	0.4091495	0.38927695	0.41133791	0.3492057	0.34521133	0.3203513	0.47841167	0.41737571	0.38037661	0.39674431	0.39008436	0.42274767
0.29301614	0.42136803	0.37427166	0.38092479	0.36453599	0.37480971	0.42670453	0.41228536	0.40645006	0.2981028	0.35292971	0.37260351	0.39324614	0.35654005	0.35833824	0.37858012	0.37766391	0.35641807	0.32059288	0.45028096	0.43508619	0.37722895	0.43402809	0.37700292	0.37856355	0.32006875	0.42122054	0.41260099	0.38834122	0.3868393	0.32897797	0.40095025	0.36403728	0.4352771	0.38539451	0.35653889	0.34777403	0.39033619	0.41178361	0.39026022	0.41382965	0.35791105	0.34712124	0.31955218	0.48786125	0.41929081	0.39205757	0.40199274	0.39680558	0.4341909
0.29344919	0.42230317	0.37783274	0.38719648	0.36957002	0.38168389	0.44646952	0.41508901	0.41634047	0.29258773	0.35178789	0.37437862	0.39415422	0.36073336	0.36582756	0.38712299	0.39209542	0.36066592	0.32430482	0.45872226	0.44282231	0.38756484	0.4421882	0.38712734	0.38942081	0.3241958	0.4231782	0.43703401	0.39371967	0.40094721	0.3237108	0.40490827	0.36827013	0.44258139	0.39159495	0.36484045	0.34917885	0.39129218	0.41328889	0.39120153	0.41553974	0.36544511	0.34835419	0.33857465	0.48688069	0.41967046	0.40631908	0.40926751	0.40404066	0.44248986
0.29873282	0.42257941	0.3851532	0.39418808	0.37349218	0.39073852	0.45152313	0.41463238	0.43080568	0.29459187	0.39673293	0.37529486	0.39512873	0.36948344	0.37732342	0.39918327	0.40271375	0.36928695	0.33979952	0.46882254	0.45121655	0.39458442	0.45022181	0.39410287	0.39952469	0.3393892	0.4298434	0.45219347	0.40568447	0.41187775	0.34512845	0.41139361	0.37264082	0.45123428	0.4014197	0.38539314	0.35650104	0.39794931	0.41740555	0.39805499	0.42017528	0.38495812	0.35542402	0.35693392	0.50511712	0.42046627	0.4146072	0.41530758	0.41322789	0.44740015
0.30546224	0.4245269	0.39082274	0.40277764	0.37848994	0.4051407	0.45812613	0.41336128	0.43228105	0.29751521	0.40678659	0.37504044	0.39521229	0.37592098	0.37921858	0.39466256	0.41017303	0.3759304	0.3430098	0.46998754	0.45538333	0.40405738	0.45805538	0.40403298	0.40754929	0.34289545	0.42458478	0.45103002	0.40899035	0.42366579	0.37198082	0.41843587	0.37778401	0.45194781	0.41550937	0.38952911	0.36173877	0.40365049	0.41962194	0.40385699	0.42240557	0.38741443	0.36138022	0.36223173	0.50235802	0.42006189	0.42125976	0.42748135	0.41808912	0.45292029
0.3187294	0.42633596	0.39749709	0.4131636	0.38472685	0.42290121	0.46188381	0.41523284	0.44525564	0.30930907	0.43784946	0.37706757	0.39775676	0.38652334	0.38478759	0.40208122	0.41753367	0.38638332	0.35065144	0.47180629	0.45694116	0.41570929	0.4554359	0.41542	0.41527644	0.35027257	0.43130314	0.46857917	0.4113574	0.43248659	0.38343206	0.42123327	0.38217342	0.45251143	0.4303425	0.40470326	0.37433809	0.41126275	0.42565116	0.41162306	0.42838386	0.40358844	0.37362513	0.38853145	0.51697731	0.42355037	0.42498308	0.43199897	0.42059684	0.4527517
0.32689393	0.42552841	0.39956042	0.41503385	0.38578418	0.42799792	0.46576092	0.41647482	0.4452185	0.31007293	0.43817839	0.38168731	0.39835745	0.39814469	0.38635227	0.40506914	0.42298797	0.39806482	0.35747689	0.47746551	0.46999434	0.42206711	0.46857139	0.42178771	0.42491409	0.35741904	0.43660024	0.46671787	0.41927338	0.43663287	0.40037	0.42317665	0.38112789	0.45709041	0.4446997	0.40391731	0.38442323	0.42061299	0.43233699	0.42069444	0.43548873	0.40288287	0.38370776	0.40255621	0.51505291	0.42647824	0.42947683	0.43816939	0.42362711	0.45652843
0.33343706	0.42670384	0.40277487	0.41970912	0.39031622	0.44220552	0.47203067	0.41687253	0.44631717	0.31862509	0.44709697	0.38452601	0.40027711	0.40558788	0.38779488	0.40463316	0.42279303	0.40557271	0.35904205	0.47822911	0.46818802	0.42901686	0.46826574	0.42843822	0.42443487	0.35917976	0.43507695	0.47935659	0.41955715	0.43947589	0.40660906	0.42774224	0.38031337	0.44974747	0.44724879	0.40580863	0.39160711	0.42829582	0.43469819	0.42857784	0.43791407	0.40511474	0.39097753	0.4062708	0.50366044	0.42610103	0.43038815	0.44471151	0.42722964	0.45606491
0.34162921	0.42452222	0.40383735	0.42114079	0.39095634	0.44401276	0.47346547	0.41742277	0.44473609	0.3220008	0.44858843	0.38721722	0.40238574	0.41113207	0.38791531	0.40611741	0.42361021	0.41111612	0.35934779	0.47590938	0.46653965	0.42977169	0.46680868	0.42952326	0.42399293	0.35921717	0.42914546	0.463056	0.41884986	0.43688813	0.41778988	0.42569527	0.38209906	0.45455751	0.45332468	0.40335426	0.40088192	0.43520311	0.43858048	0.43531492	0.44199547	0.40360576	0.4004173	0.40663239	0.50181991	0.42755648	0.42972812	0.44491026	0.42496315	0.45646751
0.34863633	0.42604458	0.40652162	0.42528948	0.39430526	0.45201719	0.47599155	0.42421386	0.45521131	0.33310461	0.47986007	0.39068672	0.406194	0.41458678	0.38645843	0.40881559	0.42277285	0.41455117	0.35904354	0.47550756	0.46063733	0.4317593	0.45895258	0.4316828	0.42475954	0.35875165	0.43096638	0.47706485	0.41603479	0.43749589	0.4421829	0.42550844	0.38256696	0.45258853	0.45324838	0.40781271	0.4061287	0.4410063	0.44506976	0.44147229	0.44776532	0.40879217	0.40586472	0.40780696	0.5133481	0.42707539	0.42893347	0.44792455	0.42250499	0.45810932
0.35054895	0.42607889	0.40624595	0.42302296	0.39377731	0.45232874	0.46928322	0.42693311	0.44587338	0.34227872	0.4624531	0.39518952	0.40866688	0.41629291	0.38524657	0.4057391	0.42215389	0.41633788	0.36024398	0.47628438	0.45991793	0.43317306	0.46147066	0.43258139	0.42537269	0.36002195	0.43361756	0.47873968	0.41392323	0.43709698	0.42529702	0.42730424	0.38200355	0.45314664	0.45883524	0.40358815	0.40581015	0.44587037	0.44796684	0.44600892	0.45131943	0.40415597	0.40470466	0.40973911	0.51920289	0.43043277	0.43147117	0.44697618	0.42645955	0.45710963
0.3513658	0.42397729	0.40683576	0.42243508	0.39442766	0.45212874	0.4729313	0.42949894	0.44699624	0.33842129	0.46532068	0.39777538	0.41149548	0.41754797	0.38535964	0.40500918	0.42572144	0.4174827	0.35930878	0.47817421	0.46269292	0.43387482	0.46326709	0.43346453	0.42556733	0.35972437	0.42903423	0.46768922	0.41983208	0.43483433	0.44132999	0.42350948	0.38211015	0.4465504	0.45339286	0.40057287	0.40907818	0.44791228	0.44758108	0.4480378	0.45070225	0.40083435	0.40816087	0.40292552	0.50895315	0.4316054	0.42911926	0.44668418	0.42124426	0.45500126
0.35130113	0.42595398	0.40721455	0.42379633	0.39536178	0.45253351	0.47108862	0.43236062	0.44613874	0.35668108	0.47091079	0.40043187	0.41525573	0.41891211	0.38653052	0.40620959	0.42148235	0.41882885	0.35950455	0.47693741	0.47015172	0.43293348	0.47112241	0.43269435	0.42577714	0.35959494	0.43009359	0.46640325	0.42318699	0.43709716	0.44988862	0.4236452	0.38122797	0.45617121	0.4614965	0.40438902	0.41157645	0.45269093	0.4538734	0.45294985	0.457003	0.4057062	0.41154271	0.41662806	0.50608027	0.43419552	0.43262094	0.44631517	0.42195541	0.45522651
0.35049474	0.42202693	0.40541881	0.42320621	0.39279193	0.44888586	0.46262181	0.4294183	0.44183943	0.34156355	0.45128283	0.40116566	0.41881314	0.41674596	0.38665852	0.4071793	0.42063037	0.41651836	0.35892096	0.47712636	0.46107787	0.43247679	0.4615505	0.43198785	0.42559353	0.358484	0.42938632	0.46882221	0.41717404	0.43846601	0.43736678	0.42483759	0.38141075	0.45262077	0.45564279	0.40559685	0.41126791	0.45381331	0.45555559	0.45410979	0.45875341	0.40627491	0.41065264	0.4006609	0.51338935	0.43480822	0.43099684	0.44649684	0.42254817	0.45294669
0.35134867	0.42338514	0.40678	0.424101	0.39553887	0.44938579	0.47282666	0.43180412	0.44834623	0.34946793	0.4686583	0.40253177	0.42174807	0.41810447	0.38475221	0.40440202	0.42212012	0.41783458	0.35632303	0.4754608	0.46437189	0.43315974	0.46629065	0.43271214	0.42632034	0.3568899	0.42614585	0.46349028	0.41461375	0.43637255	0.44635385	0.42480651	0.38331747	0.45151162	0.45388272	0.40268883	0.41300166	0.45340016	0.45670357	0.45361266	0.45983684	0.40476117	0.41197494	0.41516861	0.51738566	0.4336471	0.42920426	0.4461664	0.42212018	0.45336193
0.35373569	0.42347884	0.40733764	0.42363706	0.39496729	0.44981325	0.46896157	0.43145895	0.44730601	0.35208136	0.45792416	0.403034	0.42457971	0.4176248	0.38637111	0.40330654	0.42229533	0.41753292	0.35828221	0.47695047	0.46818268	0.4351438	0.46777233	0.43471667	0.42637983	0.35816336	0.43762618	0.47031051	0.41997483	0.43812287	0.45231873	0.42248675	0.38505319	0.4470579	0.45195815	0.40122896	0.41244948	0.45553091	0.46076018	0.45558745	0.46373001	0.40274042	0.41190901	0.408434	0.51330131	0.43712285	0.43174616	0.44799274	0.42325452	0.45311654
0.35004428	0.42273471	0.40675718	0.42545033	0.39529032	0.45192426	0.4717721	0.43119606	0.4483977	0.34340933	0.46570715	0.4036856	0.42529681	0.41795227	0.38724881	0.40370747	0.42336214	0.41789868	0.35781732	0.47646508	0.46963874	0.43358538	0.46950027	0.43326437	0.42554054	0.35778072	0.43167174	0.46157095	0.42407522	0.43499437	0.45487949	0.42138159	0.37860912	0.45112503	0.45692092	0.40279886	0.41216797	0.45248559	0.45801333	0.45270655	0.46119156	0.40392753	0.41147444	0.4118011	0.50548226	0.43571463	0.42893362	0.44547454	0.42590633	0.45374444
0.35136592	0.41997084	0.40687773	0.42340451	0.39594656	0.45047906	0.46591657	0.43197611	0.446742	0.35227957	0.46682629	0.40283322	0.42648086	0.41674995	0.38447911	0.40395364	0.42137748	0.41661605	0.35918996	0.4765951	0.4687891	0.43347749	0.46987805	0.43309021	0.42691529	0.35891184	0.4283835	0.47851276	0.41766489	0.435651	0.4372384	0.4221676	0.38097429	0.44897193	0.45102128	0.39858559	0.41171193	0.45336512	0.45816171	0.45364442	0.46155557	0.40122828	0.41056961	0.4066042	0.51088417	0.4357011	0.43042684	0.44446155	0.42145836	0.45335999
0.34921506	0.4199684	0.40649524	0.42209345	0.39583966	0.4487431	0.46747014	0.43019274	0.44315353	0.34678766	0.45925084	0.40311044	0.42771834	0.41758639	0.3873421	0.40537524	0.41993046	0.4174287	0.35756943	0.47687805	0.47263637	0.43374151	0.47125816	0.43320155	0.4266502	0.35741296	0.42825955	0.46403682	0.42385697	0.4345189	0.43573466	0.42311817	0.3799853	0.45292097	0.45255473	0.40147203	0.40813673	0.45610583	0.45841333	0.45627686	0.46145728	0.40124613	0.40826526	0.40971842	0.50818652	0.43156359	0.42754227	0.44400561	0.41975141	0.45103246
0.35015982	0.41958469	0.40652201	0.42495856	0.39353776	0.44942656	0.47076893	0.43147936	0.44761902	0.3502048	0.4581041	0.40085131	0.42599887	0.41585892	0.38728836	0.40274695	0.42188486	0.41567242	0.35617048	0.47568011	0.46647078	0.43079272	0.46538246	0.43069002	0.42498869	0.35560289	0.42335862	0.46257275	0.4164831	0.43518251	0.4404459	0.42331257	0.3822704	0.45101157	0.45571736	0.40360147	0.41097483	0.45605916	0.4601903	0.45641723	0.46348152	0.40443963	0.41039571	0.40740114	0.50133699	0.43733165	0.42845267	0.44423518	0.42129207	0.45393637
0.34901077	0.41877857	0.40528324	0.42231029	0.39406267	0.45040685	0.46783015	0.42702836	0.44753227	0.34362072	0.4549185	0.40127459	0.42667657	0.41594002	0.38609076	0.40522599	0.41748464	0.41579616	0.35641605	0.47362596	0.45561007	0.43031287	0.45555633	0.43015328	0.42475975	0.35643339	0.42855242	0.46675256	0.41681725	0.43364149	0.43603849	0.42051932	0.38262069	0.44720477	0.45284635	0.40205681	0.41112873	0.45690313	0.46003905	0.4569943	0.46379784	0.40232235	0.41065654	0.41116998	0.50602698	0.43836036	0.42879891	0.44472909	0.41982844	0.45140737
0.35164085	0.41904786	0.40685984	0.42289782	0.3941043	0.44842696	0.46797225	0.43059269	0.44654259	0.35058165	0.46076548	0.40007609	0.42691159	0.41537717	0.38405061	0.40523764	0.42056921	0.41521508	0.35565934	0.47697541	0.46425861	0.43153393	0.46533778	0.43116707	0.42514533	0.3552776	0.42543089	0.46004423	0.41236749	0.43288735	0.44056961	0.42037222	0.37976146	0.44608375	0.45311075	0.39924061	0.41066751	0.45240876	0.45754597	0.45238283	0.46125451	0.40125352	0.40976587	0.40656686	0.49620783	0.433916	0.42830941	0.44294468	0.42006105	0.45209956
0.34924734	0.41699368	0.40564948	0.42213297	0.39378026	0.44622865	0.46128795	0.42895055	0.44228786	0.3432903	0.45074776	0.4009831	0.42792666	0.41486108	0.38698104	0.40049362	0.41677159	0.41474581	0.35589349	0.47356704	0.46481016	0.43230745	0.46602261	0.43201026	0.42597264	0.35513213	0.43036947	0.46979564	0.41288331	0.43467355	0.41819638	0.42378974	0.37887374	0.45008811	0.45005637	0.40027803	0.40764266	0.45142895	0.45682085	0.45130879	0.46046311	0.40262881	0.40674347	0.40222138	0.50194693	0.43568036	0.42751625	0.44431859	0.42067602	0.45111313
0.35316989	0.41764566	0.40548876	0.42257032	0.39443654	0.44614738	0.46200323	0.43011922	0.44041181	0.34449539	0.4457013	0.39981401	0.42682439	0.4147881	0.38107896	0.40161228	0.419736	0.41460833	0.35121605	0.47368896	0.46959776	0.43078524	0.46964222	0.43038601	0.4240559	0.3513653	0.41821641	0.4609887	0.40970004	0.43499288	0.43656227	0.41933921	0.37925631	0.4512814	0.44886744	0.3968344	0.40763104	0.45446488	0.45774576	0.45452353	0.46157411	0.39863941	0.40666002	0.40464303	0.50783247	0.43487799	0.42864153	0.44484922	0.4236781	0.45112002
0.34900415	0.41640279	0.40366575	0.42043534	0.39345443	0.44341692	0.46185812	0.42404902	0.44263414	0.34324381	0.4469786	0.39916232	0.4264501	0.41642806	0.38493484	0.4028244	0.42193228	0.41623899	0.35329899	0.47388038	0.46176147	0.43238911	0.46080536	0.43198079	0.42624411	0.35333776	0.4256072	0.46583509	0.42087299	0.43350318	0.42883548	0.4259626	0.37865844	0.44837368	0.45355549	0.40280032	0.41126564	0.45169288	0.45634136	0.45182148	0.46038377	0.40409443	0.41051042	0.40554699	0.5053091	0.4359251	0.42569083	0.44391781	0.4202629	0.44930312
0.34926015	0.41636533	0.40507975	0.42079577	0.39519051	0.44816071	0.46685457	0.43001184	0.43999943	0.34730905	0.45901936	0.39747003	0.42754513	0.41442537	0.38386714	0.39860928	0.41971201	0.41426259	0.3533172	0.47130299	0.46730238	0.43049702	0.4658927	0.43042892	0.42366785	0.35301375	0.42227483	0.46352306	0.41345575	0.43296826	0.45732549	0.42577741	0.37822321	0.45125279	0.45325023	0.39872631	0.40561748	0.45401084	0.45872179	0.4540931	0.46282879	0.40008983	0.40418446	0.40892053	0.50898671	0.43467525	0.42699692	0.44351861	0.42202526	0.45325232
0.34786233	0.41346917	0.4043327	0.42085984	0.3942458	0.44674045	0.4604167	0.42474595	0.43938527	0.34103316	0.45066804	0.3979035	0.42731321	0.41475311	0.38089186	0.40344527	0.41775897	0.41453147	0.35331568	0.47434178	0.46191102	0.43200257	0.46105728	0.43181595	0.42898726	0.35293061	0.4278855	0.46329096	0.42004743	0.43121925	0.43330586	0.42233837	0.37979814	0.44942749	0.45288533	0.40094671	0.40728509	0.45206398	0.45830286	0.45186031	0.4624106	0.40099287	0.4062306	0.40499362	0.50961405	0.43475184	0.42737278	0.44092435	0.42026132	0.45020628
0.34937173	0.41408956	0.40427205	0.42068821	0.39394063	0.44324154	0.45768699	0.4239473	0.44152007	0.34243855	0.45171717	0.39728126	0.42673147	0.41343033	0.38581032	0.39952329	0.42004946	0.41330776	0.35309008	0.47444895	0.46495885	0.43354711	0.46546936	0.43317378	0.42601651	0.35295498	0.42201295	0.46637475	0.41773584	0.43198523	0.43592995	0.41929054	0.38198131	0.4483808	0.4498015	0.39807245	0.40930122	0.45130727	0.45614734	0.45120299	0.46015409	0.39887324	0.40842396	0.40047449	0.49444804	0.43339512	0.42732456	0.44089884	0.42317641	0.45143855
0.35000414	0.41396329	0.40420419	0.41974205	0.39424819	0.44177422	0.4589521	0.42402408	0.44396585	0.33887959	0.43969938	0.39706182	0.42680588	0.41422692	0.38198444	0.39762092	0.41761515	0.41406515	0.3526825	0.47441819	0.46481287	0.43062508	0.46535602	0.43019134	0.42575592	0.35281223	0.42073235	0.46130186	0.41901615	0.43182111	0.43432346	0.42208654	0.37901187	0.45323017	0.44897917	0.39878443	0.40897781	0.45354027	0.45800424	0.45291945	0.46198639	0.40025675	0.40806407	0.40599087	0.50073856	0.43459919	0.42600197	0.43909121	0.41739798	0.4453924
0.34787628	0.41227993	0.40421849	0.42051169	0.39378002	0.44755733	0.46600959	0.42464212	0.43911466	0.34388933	0.45146471	0.39612758	0.42578608	0.41215578	0.38166356	0.40005663	0.41725639	0.41211668	0.3499122	0.4731991	0.46614286	0.43018073	0.46738309	0.4297612	0.42517599	0.34972975	0.42369726	0.46416858	0.41839525	0.43021542	0.43842933	0.42055485	0.38013268	0.44759354	0.45378688	0.40123165	0.40936828	0.45473588	0.4594804	0.45433891	0.46325302	0.40067965	0.40932956	0.40531844	0.50161451	0.43777177	0.42607567	0.43909815	0.41833103	0.44895527
0.34696168	0.4130455	0.40308014	0.4203302	0.39231193	0.43945941	0.45739606	0.42490774	0.44022784	0.34144577	0.456671	0.39501506	0.4254705	0.41262063	0.38362047	0.39766675	0.41802353	0.41245261	0.35387191	0.4727948	0.46510157	0.42923409	0.46381375	0.42905575	0.42669114	0.35388201	0.42304713	0.4583233	0.4161725	0.42930081	0.43857223	0.42209959	0.38054672	0.44858286	0.45362782	0.39841715	0.4080151	0.45138773	0.45745125	0.45076975	0.46163228	0.3994298	0.40654302	0.41011742	0.50540149	0.43716025	0.4244749	0.43993828	0.41893709	0.44798556
0.34919032	0.41111353	0.40433079	0.41954616	0.39309993	0.44175422	0.45490092	0.42251831	0.4420155	0.34424523	0.45750734	0.39435405	0.42469239	0.41139492	0.38131818	0.3966656	0.41751191	0.41131219	0.35130158	0.47314504	0.46331888	0.43075332	0.46371594	0.43055946	0.42354506	0.35137153	0.4205358	0.46302447	0.41547087	0.42981914	0.43508884	0.41750816	0.37917337	0.44644743	0.44788188	0.39271292	0.40478194	0.44884402	0.45208848	0.44830608	0.45614898	0.39502069	0.40370938	0.39596385	0.49726737	0.42795581	0.42425773	0.44050452	0.41894907	0.44725755
0.3466329	0.41173509	0.40381289	0.41828826	0.39222315	0.44583234	0.45993623	0.42431882	0.43814149	0.34763235	0.45886636	0.39431638	0.42533097	0.4117218	0.3834599	0.40041643	0.41715342	0.41158757	0.35247424	0.47068799	0.46811974	0.43140987	0.46830678	0.43119568	0.42578059	0.35184497	0.41744864	0.46205974	0.41348654	0.42921785	0.43751496	0.4207406	0.37912375	0.45074821	0.44690892	0.3928102	0.40442899	0.45129514	0.45631629	0.4507606	0.46027339	0.39487949	0.40353039	0.39415073	0.50891674	0.43484339	0.42535025	0.44013104	0.41774487	0.4469735
0.34771305	0.4109422	0.40495721	0.41916281	0.39486054	0.4402113	0.46151084	0.4241842	0.44416761	0.3524186	0.46089274	0.39384994	0.42538658	0.41091484	0.38195249	0.39590546	0.41711524	0.41077384	0.35033843	0.47194341	0.46417022	0.43019411	0.46455711	0.429876	0.42477307	0.34971845	0.42039588	0.4572019	0.4175826	0.42841136	0.43511459	0.42149389	0.37869468	0.45236242	0.45075548	0.40179336	0.40738872	0.45109838	0.45653453	0.45010999	0.46075508	0.40187204	0.40605307	0.40427011	0.50398445	0.43508857	0.42521387	0.43856201	0.4179239	0.44532254
0.34590515	0.4087947	0.40201464	0.4168767	0.39084753	0.43984917	0.45496508	0.42083761	0.43394926	0.3451778	0.44793436	0.39221174	0.42516178	0.40905547	0.38155144	0.39822939	0.41359997	0.40900218	0.34564701	0.47156882	0.46137857	0.42883086	0.46323556	0.42866254	0.42386645	0.34532931	0.41696176	0.45636433	0.41470537	0.42777655	0.43221501	0.42264065	0.3796483	0.44515187	0.44853151	0.39683867	0.4057855	0.45281219	0.45494398	0.45161423	0.45951748	0.39822	0.4052425	0.39734182	0.50213569	0.43471116	0.42551255	0.43801171	0.41824043	0.44724604
0.34821385	0.40934813	0.40234676	0.41931555	0.39318627	0.44020194	0.46168655	0.42076582	0.43785229	0.34471825	0.44850317	0.39332852	0.42481753	0.41049317	0.3829008	0.39792317	0.41335788	0.41025087	0.34626237	0.47070092	0.46099162	0.42870092	0.46142775	0.42861181	0.42564049	0.34606579	0.41467625	0.46439239	0.41199774	0.42771301	0.43080446	0.4196195	0.38154751	0.44383246	0.44725764	0.39699841	0.40582198	0.44975325	0.45476466	0.44873807	0.45938304	0.39869139	0.40453497	0.40012005	0.50006163	0.4328261	0.42418554	0.43840098	0.4120535	0.4440178
0.34850228	0.41102323	0.40330368	0.42001289	0.39504707	0.44295466	0.45868844	0.4222357	0.43862528	0.34985229	0.45339167	0.39225999	0.42531568	0.40891299	0.38434812	0.39678118	0.41584218	0.40880883	0.34755555	0.47063962	0.47017628	0.42787671	0.4697057	0.42776674	0.42441306	0.34692514	0.41409004	0.4536992	0.41605905	0.42700043	0.43103695	0.41967493	0.37954143	0.44478086	0.45393178	0.40250015	0.40523273	0.45155007	0.45480257	0.4507283	0.45953479	0.40411383	0.40428242	0.40011844	0.50914174	0.43481588	0.42337781	0.44038835	0.41629097	0.44310603
0.34647322	0.40720543	0.40017846	0.41733521	0.39051875	0.43820187	0.45611224	0.41825819	0.43324044	0.3477211	0.45483282	0.39296782	0.42578423	0.40993765	0.38391182	0.39680779	0.41765267	0.40975362	0.34842026	0.47136331	0.46481305	0.42902616	0.46338105	0.42870665	0.42569205	0.34840843	0.41760287	0.46257481	0.42012331	0.42609355	0.42086762	0.41949019	0.37702549	0.44302988	0.44596201	0.39643684	0.40140551	0.44920966	0.45324227	0.44823432	0.45732471	0.39712524	0.40033284	0.39622962	0.5061335	0.43137252	0.42330518	0.43762597	0.42070973	0.44720131
0.34787187	0.40640894	0.40168217	0.41704768	0.39071062	0.44032893	0.45247966	0.41693121	0.43586177	0.34351498	0.44736409	0.39092219	0.42273149	0.40853912	0.37970439	0.39429614	0.41479197	0.4084157	0.3443256	0.471762	0.45669547	0.42987439	0.45644227	0.42976001	0.42316157	0.34429863	0.41430199	0.45013759	0.40879041	0.4247739	0.43231142	0.42070407	0.37829456	0.44531193	0.44457492	0.39472729	0.4034155	0.44915271	0.45157716	0.44835672	0.45581883	0.39615628	0.40244877	0.40899193	0.49913219	0.43048036	0.42297879	0.43569461	0.41687557	0.44233501
0.34906718	0.40701699	0.40122899	0.41716012	0.3918781	0.43830448	0.45655018	0.41734102	0.43436292	0.35071668	0.45033583	0.39058524	0.42374316	0.40942594	0.38097361	0.39677772	0.41669515	0.40922052	0.34757096	0.46901244	0.46378347	0.4300383	0.46468392	0.42969614	0.42446598	0.34721759	0.4148545	0.4597221	0.41736597	0.42453688	0.42657375	0.4180586	0.37769899	0.44089368	0.4462519	0.38836956	0.40278468	0.4484981	0.45152548	0.44764426	0.45597759	0.39026853	0.4024246	0.39867428	0.48616415	0.42968652	0.42361596	0.43753654	0.4184463	0.44439423
0.34705645	0.40514165	0.39920068	0.41282901	0.39095134	0.43678522	0.45363826	0.41709685	0.42893007	0.34286469	0.44746733	0.38854623	0.42171955	0.40681505	0.37871292	0.39718315	0.41382903	0.40678596	0.34260786	0.46648228	0.45737439	0.42689189	0.45830092	0.42648411	0.42390752	0.3426908	0.40855628	0.44942993	0.40493816	0.42619413	0.43447214	0.4202241	0.37942877	0.44301543	0.44507605	0.39333877	0.40186873	0.44818658	0.45190302	0.44719794	0.45621315	0.39357018	0.40157169	0.39500967	0.49446046	0.43259311	0.41988251	0.43769747	0.41969019	0.4437016
0.34575701	0.40464863	0.39929101	0.41416034	0.38911501	0.44006324	0.45263839	0.41851863	0.43678528	0.34835291	0.45642197	0.38995224	0.42104927	0.40744177	0.38181672	0.39171925	0.41475463	0.40718642	0.34800145	0.46995068	0.46209657	0.42735928	0.46204266	0.42731997	0.42389423	0.34767401	0.41460288	0.45043901	0.41362628	0.42240372	0.44247004	0.41671905	0.37924397	0.44720694	0.44580984	0.39635149	0.40283194	0.44754115	0.4508054	0.44681922	0.45529425	0.39734513	0.40224919	0.39956492	0.49405241	0.43085471	0.42073837	0.4351497	0.41398171	0.43853578
0.34503701	0.40374866	0.39907292	0.41559422	0.39060089	0.43863526	0.44923607	0.41854066	0.42816123	0.34710437	0.45113841	0.38819465	0.42048055	0.40706792	0.37892181	0.38891405	0.41265991	0.40701303	0.34046799	0.46834514	0.45919999	0.42655185	0.459068	0.426572	0.42206135	0.34016955	0.41172972	0.45770264	0.40840557	0.42607212	0.43807441	0.42238224	0.37816706	0.4470028	0.44653904	0.39300075	0.4036952	0.44835252	0.45415252	0.44741759	0.45851311	0.39462662	0.40320042	0.40113592	0.49833241	0.43244427	0.42054906	0.43938696	0.41633192	0.44110733
0.34510306	0.40433177	0.39811212	0.41313049	0.38783816	0.43367907	0.45000502	0.41651937	0.42987812	0.34925225	0.45338964	0.38972124	0.42182505	0.40818074	0.38095874	0.39373574	0.41332158	0.40806478	0.34475082	0.46641162	0.45757347	0.42918167	0.45819581	0.42885169	0.42435375	0.34479299	0.41622543	0.45389348	0.41592988	0.42258123	0.41833711	0.4140408	0.38036123	0.44126174	0.44782707	0.39129815	0.39922646	0.4471823	0.4517723	0.44621685	0.45599368	0.39246294	0.39893979	0.39800873	0.50048828	0.43058792	0.41935188	0.43249258	0.41441414	0.43986365
0.34226114	0.40207717	0.39783394	0.41383883	0.38949725	0.43690529	0.44910926	0.41470265	0.43019992	0.34595755	0.45327449	0.38820487	0.41972169	0.40584859	0.37833899	0.39119509	0.41186917	0.40584925	0.34111893	0.46960792	0.45904636	0.42607605	0.4593499	0.42585471	0.42075273	0.34115934	0.41179094	0.44571564	0.40886194	0.42482552	0.42685264	0.41588688	0.37904492	0.44657999	0.44399071	0.39003238	0.3972941	0.4487018	0.45419407	0.4480958	0.45870465	0.39107093	0.39611214	0.39561406	0.4908663	0.43036917	0.41971505	0.43382183	0.41342783	0.44050401
0.34391522	0.40269226	0.39832643	0.41539982	0.38702998	0.43547681	0.45037708	0.41551179	0.43479753	0.34927908	0.44923049	0.38776019	0.42012104	0.4059183	0.37860557	0.39251676	0.40997741	0.40579781	0.34333819	0.46734914	0.45789999	0.42694336	0.45886457	0.42645246	0.42205092	0.34287205	0.41416976	0.45431882	0.40999171	0.4211255	0.41866854	0.41579479	0.37659803	0.43921015	0.4443658	0.38864705	0.39789841	0.44723961	0.45181355	0.44641259	0.4558	0.38989937	0.39733732	0.39317724	0.48854333	0.42935282	0.42086941	0.43544137	0.41520813	0.43991858
0.34473249	0.40074712	0.39772925	0.4114255	0.38940778	0.43575874	0.45229471	0.41387096	0.42874402	0.34522122	0.44570518	0.38697132	0.42061645	0.40570995	0.38087744	0.39494926	0.41384703	0.40551978	0.34261593	0.46901068	0.46144661	0.42851061	0.46253163	0.42852935	0.42500269	0.34267384	0.41155273	0.46439612	0.41382551	0.42208022	0.42076319	0.41401774	0.3783668	0.44045168	0.44425619	0.39033854	0.39984843	0.44625238	0.45094875	0.44536671	0.45569104	0.39144582	0.39892033	0.39671403	0.48497343	0.4290356	0.41775674	0.43365988	0.41597465	0.43660125
0.34453517	0.40145823	0.3975046	0.41249341	0.38858175	0.43442535	0.45186326	0.41405937	0.43452734	0.34767565	0.45255497	0.38603505	0.41945904	0.40439823	0.37279692	0.39314529	0.41151556	0.40437543	0.34180775	0.46643603	0.45581657	0.42453271	0.45413816	0.42428464	0.42258513	0.34167925	0.4093909	0.45160583	0.40546453	0.42112353	0.42920041	0.41574341	0.37606409	0.44486409	0.44333407	0.3879337	0.39974406	0.44612399	0.45171985	0.44519016	0.45629102	0.38907272	0.39864516	0.39308989	0.4868913	0.42908362	0.42086223	0.43289906	0.41322383	0.43609789
0.34470555	0.40103447	0.39807427	0.41249239	0.39091909	0.43448004	0.45090237	0.41305313	0.43509373	0.35016447	0.45524129	0.38522926	0.41890058	0.40352198	0.37564528	0.39141357	0.41048008	0.40345687	0.34195092	0.46547943	0.45823777	0.42324823	0.45645836	0.42301643	0.42106351	0.34175205	0.40974915	0.45197043	0.4152863	0.42085606	0.42895406	0.41645142	0.37562025	0.44184476	0.44412971	0.38869745	0.39727798	0.44502243	0.45084402	0.44419047	0.4550781	0.38831401	0.39615375	0.38791931	0.48786351	0.42710975	0.41909283	0.43552539	0.41092709	0.43775979
0.34581593	0.40065065	0.39808995	0.41038987	0.38792092	0.43617249	0.45116869	0.41636181	0.43404192	0.34439015	0.44872266	0.38688076	0.41994524	0.40442836	0.37697345	0.39201146	0.41439986	0.40423998	0.34118593	0.4666059	0.45498407	0.42418477	0.45314103	0.42440882	0.42302144	0.34131449	0.41054261	0.45464247	0.41396248	0.42025837	0.43748105	0.41866279	0.37583679	0.4412787	0.4415507	0.38959196	0.40022704	0.44488928	0.45119265	0.44381768	0.45555288	0.3899225	0.39927164	0.39956644	0.48600933	0.42591879	0.41830447	0.43605965	0.41325596	0.43881455
0.34310654	0.39938158	0.39523262	0.40928349	0.38899082	0.43026218	0.44528508	0.41100928	0.43124977	0.34476596	0.44010296	0.38541892	0.41896185	0.40289769	0.37797028	0.39212722	0.40857771	0.40279156	0.34156224	0.46494192	0.45386097	0.42581344	0.45521277	0.42544055	0.41984037	0.34116697	0.40866154	0.44944155	0.41159841	0.41717649	0.4262574	0.41336152	0.37393603	0.43831605	0.4405143	0.39050132	0.39699054	0.44107568	0.44862217	0.44037449	0.45283759	0.39140427	0.39637145	0.39050508	0.48057374	0.42474869	0.41859245	0.43401048	0.4135839	0.43693894
0.34336755	0.39759162	0.39390016	0.40967682	0.38730466	0.43179098	0.44789645	0.41156971	0.43043214	0.34322459	0.44482076	0.38389856	0.4184756	0.40236732	0.37429026	0.39245024	0.40898776	0.40240845	0.33939102	0.46387464	0.45893118	0.42279601	0.45847437	0.42228857	0.41885808	0.33929777	0.40368044	0.44937122	0.40242755	0.42065492	0.42879394	0.41486618	0.37866321	0.44191399	0.44219053	0.39048499	0.39787185	0.4449282	0.45002717	0.44402298	0.45452464	0.39019376	0.39728704	0.39356282	0.48578361	0.4282617	0.41774473	0.43304875	0.4142983	0.43657655
0.34073853	0.3975341	0.39506879	0.40936306	0.38736948	0.42879239	0.44924632	0.4105773	0.42798012	0.34679779	0.44910917	0.3839919	0.41834942	0.40273368	0.37524289	0.3893815	0.40712371	0.40266705	0.33673942	0.46377259	0.45375806	0.42314589	0.45194432	0.42297393	0.42077377	0.33592144	0.40816858	0.45257759	0.40600276	0.42062223	0.43331254	0.41439825	0.37493283	0.43554616	0.44106591	0.38246104	0.39548469	0.44195795	0.44682419	0.44108221	0.45115075	0.38326958	0.39424935	0.38629383	0.48296556	0.42408669	0.41610727	0.43034461	0.41184396	0.43627504
0.34032786	0.39563987	0.39337054	0.40821534	0.38704976	0.42888367	0.43827659	0.4064191	0.42080283	0.34011167	0.44121632	0.38481984	0.41756561	0.40241295	0.37597063	0.38970199	0.40465042	0.40215749	0.33687124	0.46424636	0.45350099	0.42532325	0.45353469	0.42502859	0.41963178	0.33655569	0.40928018	0.45858398	0.40991279	0.41696194	0.41505855	0.41822499	0.37579229	0.44168571	0.44130635	0.39144358	0.39946169	0.44441447	0.4514986	0.44349283	0.45594835	0.39111757	0.39899334	0.39806131	0.49325159	0.42670813	0.41638052	0.43500301	0.41603243	0.43665826
0.34074077	0.39498293	0.39254725	0.4058032	0.38492838	0.4297975	0.44123048	0.40469569	0.42112425	0.33785808	0.44045982	0.38421974	0.41750008	0.40258813	0.37475047	0.38870341	0.40814629	0.40250599	0.3392092	0.46269462	0.45081341	0.42374274	0.44921041	0.42343539	0.42108828	0.33918831	0.40679038	0.45379803	0.4041087	0.41814059	0.41004401	0.41532022	0.37374818	0.44002891	0.44060025	0.38708562	0.39299399	0.44394454	0.44875056	0.44286528	0.45323056	0.38727733	0.392416	0.39113596	0.48623788	0.42296287	0.41613206	0.43192855	0.41349575	0.43238744
0.34162015	0.39609602	0.39270091	0.40716264	0.38344523	0.43000823	0.44221047	0.41237676	0.42661756	0.34510934	0.44268975	0.38302281	0.41691166	0.40121993	0.37476385	0.38961086	0.40881506	0.40103388	0.33527592	0.46129996	0.45551673	0.42358977	0.45471835	0.42326736	0.41771251	0.33488056	0.40687281	0.4505575	0.40894735	0.41669604	0.41670915	0.4124583	0.3753489	0.44075105	0.43969089	0.38603541	0.39351657	0.4437539	0.44931948	0.44295031	0.45395869	0.38732538	0.39316854	0.38884917	0.48935443	0.4245837	0.41432908	0.43425316	0.4093447	0.43426129
0.31317648	0.36199313	0.36261818	0.37385508	0.35580844	0.39590567	0.40807924	0.37433124	0.39242649	0.30083764	0.39680591	0.35068035	0.38221958	0.36402404	0.33735168	0.3490456	0.36846265	0.36384913	0.30340445	0.42014271	0.41942114	0.38539866	0.41728428	0.38532251	0.37957573	0.30334568	0.36502954	0.39077562	0.3529219	0.37773156	0.36988944	0.37744275	0.33657065	0.39910448	0.39763963	0.34580725	0.35687709	0.39905229	0.40251771	0.39819118	0.4066073	0.34590107	0.35559383	0.34691733	0.43947968	0.39004996	0.37591013	0.39166728	0.36997762	0.39117426
0.31388247	0.3615444	0.36137107	0.36986747	0.35284567	0.39728212	0.40812188	0.38873634	0.39010158	0.30557689	0.38784397	0.3525869	0.38430774	0.36473042	0.34089309	0.35288697	0.37118211	0.36465299	0.30671945	0.42344281	0.41319114	0.38588026	0.41236907	0.38583288	0.38280228	0.30668774	0.36923489	0.39958841	0.36403105	0.38036174	0.37159562	0.37930721	0.33885837	0.3948178	0.3970041	0.34880075	0.35779941	0.39696538	0.40432256	0.39605018	0.40807489	0.35006046	0.35751101	0.34882417	0.43368816	0.39002743	0.37709722	0.39084378	0.36976054	0.3914701
0.31318116	0.36360902	0.36162925	0.36663395	0.35584205	0.39821729	0.40811181	0.37610501	0.39325598	0.31127125	0.39854684	0.35287336	0.38630602	0.36434653	0.33824328	0.35128605	0.3686716	0.36433533	0.30417401	0.42248049	0.41445008	0.38222322	0.41280299	0.38195345	0.38101679	0.30422366	0.37276918	0.39463636	0.36273712	0.38078263	0.36838266	0.38081503	0.33895755	0.39788815	0.40137145	0.34715578	0.35690609	0.39833102	0.40210095	0.39753556	0.40587512	0.34805065	0.35631156	0.35390273	0.43853292	0.39018732	0.37954566	0.39075896	0.37385944	0.3914234
0.31125817	0.36400792	0.35900527	0.36617383	0.3554213	0.39742538	0.40284684	0.37490305	0.38952795	0.30993918	0.39698714	0.35408527	0.38733396	0.36496472	0.33971506	0.35498676	0.36975574	0.36481938	0.30519146	0.42189339	0.40969732	0.38226381	0.40917411	0.38202193	0.38246542	0.30536193	0.37045896	0.39504761	0.3664892	0.3821398	0.37385759	0.37924373	0.34037325	0.39759111	0.40126511	0.35341188	0.35928243	0.39976344	0.40501672	0.39887422	0.40895233	0.3540577	0.35831192	0.35292757	0.43620414	0.39148998	0.37649524	0.3900471	0.36995271	0.39102989
0.31174266	0.3634415	0.35821563	0.36095852	0.35295501	0.39582416	0.39373732	0.37315026	0.38517243	0.30803436	0.38706854	0.35228702	0.38755152	0.36373776	0.33414382	0.34921259	0.3707892	0.36361375	0.30408487	0.41925469	0.40801069	0.37936965	0.40587765	0.37935182	0.37650505	0.3038075	0.36682704	0.39104882	0.35814726	0.38249391	0.3743825	0.38153717	0.34047657	0.39476702	0.39938977	0.3490257	0.35805982	0.39753297	0.40098339	0.39682901	0.40481192	0.34909093	0.3566705	0.34599838	0.43045679	0.39056849	0.37935141	0.39486754	0.37648538	0.39370131
0.30995929	0.36101058	0.35468316	0.35879037	0.35116905	0.39683169	0.39067903	0.37257937	0.38469943	0.30499724	0.38126895	0.35406575	0.38922635	0.36296958	0.33593988	0.34830168	0.36789042	0.3627947	0.30808252	0.42111003	0.40951821	0.38276514	0.40787452	0.38247997	0.37919086	0.30771622	0.36759672	0.38830119	0.36054927	0.38144818	0.38132024	0.38201824	0.33988297	0.40021333	0.39749405	0.35236284	0.36116865	0.39936912	0.4023076	0.39847136	0.40607518	0.35208336	0.3597725	0.34981659	0.43240854	0.39162174	0.37784466	0.39168793	0.37469354	0.39134154
0.30928484	0.3625851	0.35662171	0.35725102	0.35103792	0.39469957	0.39970717	0.3749907	0.3856698	0.30923119	0.37792453	0.35470688	0.3906751	0.36449865	0.3392401	0.35154819	0.37003189	0.36428875	0.30715579	0.41942888	0.41156071	0.38237572	0.41106361	0.38193929	0.3783533	0.30710074	0.36853719	0.40097913	0.36553669	0.38451526	0.37982658	0.3812198	0.34104925	0.39394799	0.40155637	0.35058177	0.35835737	0.39641842	0.40029556	0.39588478	0.40414295	0.35184631	0.35717562	0.35377362	0.4279519	0.39155403	0.37627205	0.39021283	0.37415731	0.38735893
0.31111494	0.36190102	0.35428515	0.35581419	0.35067594	0.39701986	0.39425567	0.37163004	0.38334811	0.30812299	0.38398141	0.35345584	0.39000002	0.36377031	0.33568546	0.35278392	0.36891612	0.36354613	0.30674428	0.42008203	0.40999985	0.38042381	0.41115871	0.38031659	0.37817231	0.30678448	0.3656559	0.38853157	0.36032039	0.38308105	0.37446433	0.38162214	0.33872345	0.39312899	0.39997196	0.35329807	0.35635522	0.39703679	0.40011969	0.39621884	0.40411296	0.35406759	0.35548896	0.34188396	0.43074504	0.38791716	0.37746429	0.38910544	0.37178183	0.38858604
0.31221053	0.36184186	0.35376731	0.35414004	0.35045692	0.39740089	0.39579293	0.37112567	0.38885665	0.30879846	0.38580599	0.35530874	0.39082754	0.36419404	0.33614054	0.34924293	0.36931625	0.3640303	0.30642629	0.417638	0.40424442	0.3824752	0.40421173	0.38208368	0.37786934	0.30633181	0.36247066	0.38720205	0.36036074	0.38305473	0.37182266	0.38336492	0.34180659	0.39706281	0.40060601	0.35290813	0.35646689	0.39829335	0.39945698	0.39745453	0.40409923	0.35441309	0.35618594	0.34892324	0.4311997	0.39069238	0.37785742	0.39075944	0.37402922	0.39051592
0.31309813	0.36375856	0.35434306	0.35393265	0.35157168	0.39677027	0.40075767	0.37311736	0.38255638	0.31095734	0.38429779	0.35385418	0.3905254	0.36240682	0.33616334	0.34775409	0.36355549	0.36222041	0.30484208	0.4164969	0.40361172	0.38126099	0.40281886	0.38113332	0.375947	0.30454007	0.36384538	0.3891058	0.35907963	0.38305086	0.37122628	0.38031092	0.33919504	0.39478347	0.39626572	0.34846935	0.3605172	0.39741307	0.39619064	0.3963421	0.40016422	0.34801772	0.35918945	0.3526476	0.42430985	0.38799414	0.37624353	0.38771251	0.3724874	0.38987258
0.31187135	0.36230117	0.35258076	0.35316703	0.34842965	0.39469138	0.40601733	0.37123185	0.38476297	0.30609253	0.37871063	0.35574904	0.391285	0.36397293	0.33368441	0.3499411	0.36814281	0.36386019	0.30650809	0.41713354	0.40893897	0.38284317	0.40840101	0.38264787	0.37941921	0.30656528	0.36267823	0.39190224	0.35968545	0.38103068	0.37384403	0.38160592	0.34722212	0.39201534	0.39877522	0.3539471	0.35823008	0.39571172	0.39599723	0.39478415	0.40014684	0.35589382	0.35674226	0.35244131	0.42856944	0.3937172	0.37709734	0.387952	0.37344015	0.38598847
0.31343511	0.3622399	0.35453948	0.3559134	0.34963718	0.39517725	0.39989352	0.37438458	0.39098692	0.314841	0.38375643	0.35474557	0.39170244	0.3633498	0.33390519	0.34878868	0.36781502	0.36315706	0.30643108	0.41501141	0.40031019	0.3802295	0.39886087	0.38009065	0.37464064	0.30666196	0.36575302	0.39350721	0.36374441	0.38147771	0.36530206	0.38315845	0.34316826	0.39072126	0.40090722	0.35336483	0.35942966	0.39726493	0.39874732	0.39653173	0.40299916	0.35321304	0.35908198	0.35516331	0.43100399	0.39406997	0.37901229	0.38790315	0.37371743	0.38442808
0.31160969	0.36209053	0.35331461	0.35151246	0.34642309	0.39384955	0.39205351	0.37004864	0.38477212	0.30709928	0.37631553	0.35561302	0.39217412	0.36330086	0.33323306	0.34961104	0.36764318	0.36307499	0.3062146	0.41717479	0.4060013	0.38063416	0.40514246	0.38038275	0.37547943	0.30599049	0.36732677	0.38778239	0.36824974	0.38358665	0.38098741	0.38527885	0.34063548	0.39042515	0.40017906	0.3509081	0.35593653	0.39468211	0.39475602	0.39379883	0.39884102	0.35195196	0.3548376	0.34534711	0.42597041	0.38981399	0.37996653	0.39150009	0.37525833	0.38376766
0.31475866	0.36180571	0.35229915	0.35123372	0.34709299	0.39515525	0.39217022	0.37148577	0.38480073	0.31498474	0.37829053	0.35710156	0.39384401	0.36427277	0.33219326	0.35157952	0.36809787	0.36395696	0.30812213	0.41673243	0.39960194	0.38325152	0.39871371	0.38309497	0.37870613	0.30833101	0.36574492	0.38918117	0.36425787	0.38295993	0.35876071	0.3874684	0.34327731	0.39288402	0.40176839	0.35489216	0.35931772	0.39397958	0.39294338	0.39305681	0.39679977	0.35477161	0.35897899	0.34944743	0.43167695	0.39371887	0.37918788	0.38863271	0.37356153	0.38398188
0.3138479	0.36265287	0.35404557	0.35106322	0.34721294	0.39165375	0.3932122	0.36967781	0.38564885	0.31232902	0.38320485	0.35494813	0.39181611	0.36285689	0.32957372	0.35128489	0.36084339	0.36268952	0.30482408	0.4138203	0.40046656	0.38105446	0.40177357	0.38105425	0.37650833	0.30448696	0.3644048	0.39127904	0.36322507	0.38533735	0.37199169	0.38575315	0.33981764	0.39342922	0.40064922	0.35350284	0.35984173	0.39527732	0.39491311	0.39445132	0.39958677	0.35439545	0.35799989	0.35601199	0.43017888	0.3939772	0.37958717	0.38433567	0.36783069	0.38489252
0.31235188	0.36091927	0.35226443	0.35014698	0.3456811	0.39437577	0.4004446	0.37098649	0.38403195	0.31388974	0.3817046	0.35632151	0.39258114	0.36294883	0.32547924	0.34911755	0.36417478	0.3627176	0.30692998	0.41355512	0.39937618	0.38292298	0.39815855	0.38255873	0.37818956	0.30690551	0.36657327	0.38543838	0.35947654	0.38390014	0.35530907	0.38483369	0.34298101	0.39372167	0.39868271	0.35417631	0.36051106	0.39545879	0.39235356	0.3945522	0.39671078	0.35491437	0.35925016	0.35587734	0.43813241	0.39147374	0.37904617	0.38704884	0.3691754	0.38187167
0.31310615	0.36230555	0.35529131	0.35042611	0.34510234	0.39164761	0.39310253	0.37220037	0.38727415	0.31896999	0.3741895	0.35672376	0.39338291	0.36349139	0.33216205	0.34991553	0.36485353	0.36326158	0.30606014	0.417391	0.40646774	0.38441771	0.40672871	0.38422671	0.37679473	0.30585924	0.36504909	0.3936826	0.35832399	0.38356885	0.36283562	0.38368705	0.33837476	0.39422414	0.39425784	0.35308522	0.35750899	0.39156568	0.38883623	0.39061171	0.3929688	0.35283199	0.35666999	0.35021079	0.4258045	0.38998255	0.38144955	0.38721421	0.36561534	0.38094044
0.31180003	0.36169142	0.35337371	0.34810403	0.34384343	0.39323393	0.39098752	0.36919892	0.39060977	0.31323931	0.37203556	0.35559338	0.39351746	0.36320263	0.33064866	0.3468526	0.36422729	0.36306769	0.30389902	0.41402844	0.40325287	0.38265479	0.40311366	0.38251948	0.3774583	0.30392152	0.36575815	0.38511646	0.35192618	0.38068444	0.35848302	0.38412422	0.33946157	0.39411718	0.39745149	0.349879	0.35753191	0.39335662	0.39002681	0.39226475	0.39407945	0.34981903	0.35703737	0.34896272	0.42800692	0.39193892	0.37832385	0.38102385	0.3636491	0.37866274
0.30936056	0.36172006	0.3534233	0.34916839	0.3428205	0.39241514	0.39740661	0.37028113	0.38649553	0.31256837	0.3692697	0.35773131	0.39425203	0.36416548	0.32925904	0.35056958	0.36120251	0.36408761	0.30783683	0.41275108	0.41074622	0.38140708	0.40967485	0.3813746	0.37745598	0.3076171	0.36381757	0.39063472	0.35800067	0.38055339	0.36044028	0.38378948	0.34038097	0.39345142	0.39780611	0.34876305	0.35715932	0.38965684	0.3855707	0.38888937	0.39007664	0.35060245	0.35641965	0.35216638	0.42968974	0.39004809	0.37986714	0.37553909	0.3602567	0.38016874
0.30948871	0.35928601	0.35320634	0.34800616	0.34221798	0.38860941	0.3846657	0.37111813	0.3858569	0.31445861	0.36677766	0.35631225	0.39381614	0.36270651	0.32669201	0.34689006	0.3594158	0.36251643	0.3056618	0.41231886	0.40216592	0.38209414	0.40261221	0.38183773	0.37640291	0.30558118	0.35960916	0.37886843	0.34757859	0.38283819	0.35657588	0.3846688	0.33789214	0.39714351	0.40271744	0.35445285	0.35778585	0.39184025	0.38735595	0.39098117	0.39164466	0.35394666	0.35736999	0.35117796	0.43365592	0.39185315	0.37900281	0.37736434	0.35874125	0.3780134
0.30857185	0.36165845	0.35501322	0.34852919	0.34134457	0.39142677	0.40099245	0.37251949	0.38996133	0.31285432	0.37451112	0.3558622	0.394714	0.36240962	0.32430747	0.34425917	0.35802335	0.36228001	0.30098864	0.41092032	0.40794325	0.38223791	0.40677312	0.38213524	0.37744254	0.30072725	0.35924044	0.38334161	0.34541407	0.38121757	0.35844845	0.38200194	0.34070852	0.39304703	0.39694834	0.34952736	0.35649997	0.38948005	0.38376772	0.38854742	0.38778469	0.35107076	0.35510388	0.34933442	0.43086448	0.39200339	0.37487182	0.37720084	0.35758403	0.37396836
0.31161192	0.36095771	0.3549071	0.347267	0.34023619	0.38924536	0.39232039	0.36931893	0.38820371	0.31869227	0.36919406	0.35687017	0.39593691	0.36421967	0.32680079	0.34397164	0.3595697	0.36397108	0.30416563	0.41063607	0.41161826	0.38384023	0.40941119	0.38374886	0.37984484	0.30405995	0.361956	0.38531196	0.35073802	0.37907171	0.34954458	0.38240907	0.34020165	0.39307779	0.39545944	0.35238171	0.35438731	0.39053294	0.38356492	0.38964459	0.38743159	0.35260633	0.35333222	0.34425879	0.42049977	0.39080408	0.37840542	0.3743878	0.35617885	0.37628695
0.30759844	0.36009562	0.35472935	0.34708968	0.33656365	0.38721332	0.39301065	0.36987948	0.38790828	0.31486496	0.36321023	0.35649866	0.39611915	0.36348891	0.32659316	0.34795231	0.36027926	0.36328268	0.30530497	0.40954021	0.40540773	0.3852517	0.40464583	0.38530341	0.38033003	0.30492991	0.36113831	0.38002568	0.34977183	0.37818342	0.34730411	0.38210106	0.34283552	0.39354259	0.39523774	0.34835425	0.3541714	0.38849396	0.37994453	0.38763118	0.38390628	0.34744713	0.35335934	0.3458544	0.4309231	0.39069471	0.3758859	0.37007344	0.3538413	0.37210557
0.30772212	0.36082613	0.35525015	0.34772369	0.33920643	0.38730422	0.39208269	0.37398911	0.38628221	0.32160473	0.37343955	0.35733318	0.39613464	0.36406815	0.32635754	0.34425503	0.35738239	0.36382607	0.30480188	0.40851101	0.40798375	0.38477173	0.40780151	0.38455972	0.37966141	0.30467606	0.35975084	0.39273539	0.34284145	0.38099971	0.34552324	0.3845498	0.34071058	0.3941085	0.39371288	0.35090151	0.35589749	0.38860887	0.38005561	0.38761738	0.38436347	0.35096562	0.35614634	0.35150555	0.42643017	0.39132288	0.37775946	0.37153932	0.35369903	0.37350366
0.3107948	0.36078188	0.35562947	0.34486231	0.336445	0.38732466	0.39360115	0.37181115	0.38087067	0.31823257	0.36607656	0.35801211	0.39656067	0.36494496	0.32798016	0.34550667	0.35740599	0.36476767	0.30793545	0.40888593	0.40994364	0.38864911	0.41009104	0.3883487	0.38384062	0.30737662	0.35899496	0.39950496	0.35495684	0.37830296	0.33446088	0.38276359	0.34070095	0.39486426	0.3960838	0.34804094	0.3525233	0.38904059	0.38080797	0.38843554	0.38508987	0.34887168	0.35202989	0.35357678	0.43273807	0.39190626	0.37798139	0.370442	0.35196564	0.37306032
0.31016752	0.35979295	0.35330942	0.34428865	0.33539799	0.38203946	0.38912469	0.37081203	0.38549435	0.31233254	0.35006973	0.35744417	0.39667884	0.36351505	0.32582584	0.35002556	0.35921645	0.36332059	0.30645847	0.40762103	0.40954623	0.38460192	0.40925688	0.38459194	0.38382983	0.30617237	0.3572135	0.38976932	0.35051796	0.37924278	0.33189288	0.38323531	0.34110132	0.39415067	0.39626935	0.34864017	0.35202673	0.38907975	0.38013726	0.38796633	0.38421285	0.34916058	0.35152435	0.35191858	0.41770184	0.39103118	0.37881383	0.37003544	0.35378993	0.37252992
0.3109768	0.36044925	0.35670346	0.34607056	0.33707133	0.38285369	0.39678216	0.37410003	0.38772774	0.32510301	0.37169573	0.3567442	0.39668134	0.3634285	0.32452413	0.346104	0.35889408	0.36317357	0.30403063	0.40623713	0.40689564	0.38244241	0.40492848	0.38214934	0.38160416	0.30347425	0.35770589	0.38969725	0.34206524	0.38134351	0.32897171	0.38237086	0.34272847	0.39414942	0.40033928	0.34226283	0.35414001	0.38882554	0.37666377	0.387813	0.38054526	0.34459877	0.35276169	0.34722468	0.42249241	0.39287698	0.37784714	0.37028441	0.35349578	0.3725183
0.31028622	0.35993913	0.35426244	0.34459686	0.33537221	0.38154671	0.39532799	0.3708849	0.38561973	0.32165352	0.36364537	0.35661793	0.39618427	0.36268598	0.32533321	0.3452248	0.35600695	0.36259159	0.3035838	0.40833533	0.40776128	0.38709643	0.40704781	0.38671768	0.38250571	0.30359241	0.35735884	0.39159176	0.34663078	0.37938499	0.33070296	0.38201761	0.340947	0.39250258	0.39511871	0.34830946	0.35439268	0.38842466	0.37541854	0.38740453	0.37918714	0.34949964	0.35390079	0.34519723	0.42370242	0.38813281	0.37617928	0.3684983	0.35353306	0.373373
0.30611253	0.35817426	0.35423869	0.3419705	0.33399311	0.37936059	0.39811862	0.3668192	0.38344181	0.31121022	0.36001366	0.35693139	0.39624381	0.36310858	0.32574734	0.34558299	0.35636079	0.36295581	0.30728561	0.40688479	0.40531272	0.38821581	0.40540615	0.38811699	0.38232484	0.30724642	0.35812008	0.38214189	0.34693757	0.37548655	0.31756714	0.38546395	0.34321386	0.39371094	0.39656064	0.34682086	0.3543644	0.38717672	0.37679288	0.38627243	0.38051304	0.34706545	0.35401171	0.34834954	0.42479756	0.3917996	0.37995514	0.36896083	0.35429552	0.3722266
0.30928683	0.35891789	0.35320002	0.34070596	0.33501491	0.37969166	0.39276791	0.37007314	0.3853592	0.32139212	0.36680397	0.35627058	0.39750433	0.36326319	0.32392952	0.3474462	0.36073408	0.36301613	0.30517006	0.40886545	0.40833992	0.38517031	0.40617308	0.38499409	0.38167593	0.30495322	0.35720018	0.38934481	0.34256124	0.37850749	0.33542922	0.38565624	0.34194374	0.39733064	0.39601687	0.34682915	0.35423496	0.38830981	0.37851408	0.38739347	0.38232678	0.34731728	0.35417584	0.34469813	0.42269784	0.39123216	0.37809047	0.37012947	0.35630834	0.37197173
0.31072718	0.35915044	0.35533783	0.34167498	0.33300072	0.37936816	0.39670467	0.3681961	0.39031973	0.31270692	0.35835972	0.35740966	0.39714912	0.36358759	0.3238785	0.34484968	0.35947782	0.36343965	0.30612087	0.40289748	0.40581471	0.38699234	0.40498	0.38698471	0.381715	0.30612603	0.35574856	0.38516465	0.3457661	0.37876296	0.32003522	0.38718715	0.34394804	0.39617172	0.39249569	0.35540047	0.35435078	0.38498873	0.37430552	0.38420001	0.37836814	0.35657629	0.35353112	0.34853399	0.42494893	0.39040086	0.37738988	0.37031063	0.3537122	0.37263414
0.30742678	0.35909531	0.35523492	0.34225032	0.33318311	0.37623101	0.39217854	0.36629072	0.38564721	0.31732979	0.36536285	0.35586125	0.39574125	0.36089689	0.32174331	0.34366065	0.3570568	0.36067966	0.30222577	0.4025062	0.41416931	0.38566694	0.4134264	0.38530391	0.38172063	0.30234537	0.35294238	0.38097739	0.33632791	0.3792181	0.31746408	0.38430348	0.34135047	0.39287195	0.39605507	0.34778956	0.35404152	0.38504902	0.37257835	0.38400167	0.37685311	0.3498024	0.3529565	0.34962195	0.43046749	0.38979122	0.37652037	0.36959186	0.35656962	0.37211749
0.30650464	0.35765937	0.35455692	0.33850566	0.33138013	0.3758797	0.39003649	0.36869523	0.37845442	0.31453332	0.36083654	0.3574495	0.39690524	0.36364463	0.32842439	0.3469221	0.36276406	0.36337379	0.30955637	0.40689403	0.4133639	0.38717005	0.414606	0.38650572	0.38492393	0.30929816	0.36021525	0.39274192	0.34502524	0.37741399	0.31827813	0.38566959	0.34266418	0.39440039	0.3930493	0.34947452	0.35508066	0.38549143	0.37359875	0.38457581	0.37761936	0.35010299	0.35445884	0.34588179	0.41881597	0.38976663	0.37555161	0.36993292	0.35876399	0.37123618
0.30941868	0.35888109	0.35592228	0.3408182	0.33214432	0.37043214	0.39509979	0.36765662	0.38191327	0.31735662	0.36216092	0.35699686	0.39656422	0.36285025	0.3243784	0.34333518	0.35953024	0.36270016	0.3067176	0.40326795	0.410615	0.38632259	0.40991014	0.38608724	0.38822129	0.30638006	0.36271402	0.39557603	0.34497726	0.37560779	0.31959119	0.38222054	0.34440997	0.39479536	0.39678702	0.34905738	0.35378975	0.38349706	0.37241703	0.38247508	0.37682915	0.34992063	0.35352859	0.34182799	0.42672843	0.38839364	0.37610087	0.36912236	0.35943148	0.37105045
0.31031141	0.3587867	0.35555884	0.34020519	0.33169663	0.37394476	0.38789538	0.36510563	0.38525188	0.31721222	0.35598868	0.3576003	0.39576796	0.36343101	0.32532367	0.342684	0.36341473	0.36328539	0.30451274	0.40266648	0.41299179	0.38575223	0.41025031	0.38557464	0.38705879	0.30460805	0.35616794	0.39527994	0.34456882	0.37674814	0.3094247	0.38214782	0.34231195	0.39568555	0.39495483	0.34812391	0.35411671	0.3828361	0.3701978	0.38178203	0.37452674	0.34927809	0.35332105	0.34390196	0.427883	0.38779819	0.377049	0.36924857	0.35928312	0.37218386
0.30982849	0.35747355	0.35474977	0.33648807	0.3325887	0.37442085	0.39287764	0.36886898	0.37701654	0.31781974	0.36613441	0.35663784	0.39575163	0.36273769	0.3244651	0.34427172	0.3603988	0.3624782	0.30397868	0.40456906	0.41335425	0.38912007	0.41290641	0.3890875	0.38710889	0.30379331	0.35702389	0.38478082	0.34500051	0.374385	0.31693363	0.38241965	0.34218884	0.39388061	0.39508086	0.35122833	0.35350946	0.38218608	0.37226963	0.38124993	0.3764849	0.35073042	0.35302886	0.34788656	0.42020321	0.38772896	0.37994185	0.37244388	0.36339378	0.37389898
0.30547628	0.35696498	0.35580072	0.33789879	0.33016622	0.37032613	0.39018992	0.3692424	0.3837091	0.31723085	0.35834724	0.35647804	0.39568353	0.36261734	0.32198051	0.34236825	0.36312258	0.36224371	0.30267891	0.40512711	0.4108296	0.38785657	0.41138121	0.38785288	0.38563004	0.30297634	0.35967922	0.39007589	0.34407231	0.37713382	0.31543785	0.38561708	0.3433201	0.39462009	0.39245081	0.34991166	0.35345691	0.38284406	0.37248343	0.38222954	0.37626609	0.35005802	0.35305712	0.34973809	0.43107384	0.38990122	0.37667564	0.37369829	0.36684892	0.37399009
0.30845875	0.35676965	0.35463926	0.33721802	0.33308962	0.36736393	0.39217469	0.36675471	0.38547239	0.32082465	0.3554534	0.35726243	0.39652413	0.36283705	0.32547006	0.34480128	0.36140993	0.36267844	0.30746573	0.40344527	0.40579101	0.38713962	0.4064106	0.3869406	0.38486853	0.30748707	0.36046734	0.39221603	0.3536115	0.3735196	0.3106468	0.38329688	0.34585547	0.39714187	0.39603606	0.35265037	0.35708207	0.38063079	0.36951232	0.37968376	0.37372541	0.35274047	0.35609284	0.34299663	0.42972264	0.38965863	0.37919095	0.37568066	0.3658036	0.37163424
0.30979306	0.35723495	0.35449407	0.33940789	0.33137897	0.36760613	0.39335158	0.3653954	0.38472024	0.32183903	0.37201643	0.3557713	0.39446044	0.36145607	0.32357064	0.3438403	0.36003333	0.36122578	0.30533201	0.40279409	0.40515244	0.38655955	0.40380749	0.38598871	0.38509509	0.30537528	0.35658327	0.38253757	0.34738752	0.37434566	0.31715247	0.38536623	0.34467095	0.39432496	0.39236689	0.34783038	0.35354039	0.37947926	0.36760458	0.37877333	0.3715612	0.3487272	0.3526293	0.34728777	0.42055169	0.39073256	0.37595943	0.37550437	0.36747104	0.37594014
0.31052569	0.35682058	0.35495356	0.3385255	0.33231354	0.36963195	0.39092469	0.36355376	0.38119471	0.32153282	0.35996112	0.35687277	0.39515173	0.36280417	0.32614627	0.3452248	0.36208892	0.36276695	0.30459052	0.40422168	0.40514955	0.38905323	0.40514186	0.38890779	0.38664278	0.30434608	0.35979551	0.39359686	0.35146603	0.37650007	0.30915982	0.3846902	0.34519511	0.39156032	0.39398757	0.34456119	0.35330823	0.37955481	0.36928242	0.37869224	0.37292331	0.34465641	0.3528333	0.34340218	0.4198719	0.39115271	0.38017693	0.37805402	0.36730719	0.37445286
0.30901581	0.35741964	0.35668591	0.33738372	0.33438012	0.37162822	0.39639762	0.36585003	0.38777897	0.32411826	0.37484473	0.35707501	0.39469218	0.36207569	0.32581639	0.3495498	0.36094961	0.36183181	0.30707523	0.40485197	0.41294658	0.39024842	0.41307342	0.39010358	0.38789147	0.30712265	0.35784984	0.38078478	0.34941033	0.37539852	0.30681482	0.38389316	0.34459853	0.39383107	0.39336529	0.34491816	0.3527759	0.38041696	0.36981893	0.37936792	0.37352127	0.34615132	0.35232243	0.34430084	0.42206141	0.38874307	0.3781327	0.38354167	0.37218753	0.37594101
0.30832681	0.35493419	0.35626239	0.33583492	0.33497453	0.37383538	0.39177319	0.3661314	0.38037762	0.32357201	0.37037697	0.35706916	0.3948909	0.36287847	0.32258958	0.347514	0.3639383	0.36278251	0.30683151	0.40648684	0.41012412	0.39015183	0.40937206	0.38981563	0.39058948	0.30678368	0.35918394	0.39335382	0.3548089	0.37585485	0.30532056	0.38167387	0.34231117	0.39354962	0.3926388	0.34612471	0.35394502	0.37605181	0.36827472	0.37538451	0.37218663	0.34626907	0.35365552	0.34307143	0.42283663	0.39092019	0.37924492	0.3829717	0.37369719	0.37856489
0.30777752	0.3550182	0.35665047	0.33317539	0.33382806	0.3722482	0.39530778	0.36518818	0.38155955	0.31943265	0.3652997	0.35606566	0.39430308	0.36212212	0.32862455	0.34913233	0.3627688	0.36197191	0.30536965	0.40671781	0.40980941	0.38971913	0.40872365	0.38947558	0.38564759	0.30529135	0.3611241	0.39380074	0.35984334	0.37853941	0.32623965	0.38607186	0.34451121	0.39367595	0.39167827	0.34876227	0.35722157	0.38110191	0.36977088	0.3803117	0.37344727	0.34910339	0.35660809	0.34335557	0.41950327	0.39161223	0.37888005	0.38468266	0.37659034	0.38035905
0.30585805	0.35409394	0.35496965	0.33299732	0.33534643	0.36457402	0.39225388	0.36211559	0.3781333	0.31725785	0.37762153	0.35750252	0.39591703	0.36409357	0.33066794	0.34683195	0.36081743	0.36375749	0.30831981	0.40702033	0.41918203	0.39046666	0.41920161	0.39058769	0.38841081	0.3085914	0.36417246	0.40073746	0.36551723	0.3758024	0.30282983	0.38343614	0.34618443	0.39437521	0.39488879	0.34375796	0.3500942	0.37776545	0.3693777	0.37685978	0.3731387	0.34452766	0.34914279	0.34447065	0.41760966	0.38937101	0.37926063	0.38747978	0.37521347	0.38005802
0.30888611	0.35464352	0.35747084	0.33438584	0.33782047	0.37532124	0.38951525	0.36377385	0.3777205	0.32515022	0.37797821	0.35608181	0.39414605	0.36163414	0.32295021	0.34726813	0.35848671	0.36158288	0.30601394	0.40426883	0.40903941	0.38935688	0.4086985	0.38909468	0.38720828	0.30573407	0.35764217	0.39429194	0.3542428	0.37336743	0.30108625	0.38502586	0.34460068	0.39290655	0.39339152	0.34287658	0.35162812	0.37473413	0.36393842	0.37376595	0.36811393	0.34326291	0.35109964	0.3428576	0.4136968	0.38323128	0.37771416	0.38857934	0.37437403	0.37818754
0.3090069	0.35492292	0.35757655	0.33426017	0.3357591	0.3762112	0.39009929	0.36530286	0.37938783	0.3305203	0.39154047	0.35600486	0.39324281	0.36130294	0.32726493	0.34764805	0.36376944	0.36112383	0.30382714	0.40560111	0.4090336	0.38888437	0.40754068	0.38881221	0.38666788	0.30380329	0.35865375	0.39534223	0.35638189	0.37619463	0.31394419	0.38333416	0.34244788	0.39245334	0.39520222	0.3442812	0.3518984	0.37754136	0.36746404	0.3766818	0.37157857	0.34488502	0.35152674	0.33883747	0.41608983	0.38748422	0.37804449	0.3888711	0.37622344	0.37698418
0.30817136	0.35359764	0.35467041	0.33321196	0.33639342	0.37155917	0.38701364	0.36439976	0.3786355	0.3200098	0.37751475	0.35603794	0.39228866	0.36153677	0.32598335	0.3464317	0.36124116	0.3613224	0.30298963	0.4051449	0.40896881	0.38930306	0.40851066	0.38913834	0.38893211	0.30311778	0.35903162	0.39187893	0.35830185	0.37366992	0.30380833	0.38729924	0.34722927	0.39616099	0.39369419	0.34496704	0.3538785	0.38034454	0.37046486	0.37964591	0.37520418	0.34609309	0.3530136	0.34204397	0.41184148	0.38858059	0.37830576	0.38912687	0.37608644	0.37882304
0.30908456	0.35221726	0.35677737	0.33218679	0.33620638	0.37492138	0.3881022	0.36346143	0.37780243	0.31899711	0.37619802	0.35650444	0.39216539	0.36293778	0.32650846	0.34488511	0.36302248	0.36285886	0.30476713	0.40180755	0.40670541	0.38956162	0.4050574	0.38928235	0.3877365	0.30503505	0.35746589	0.39180845	0.36205059	0.37360373	0.31414592	0.38471884	0.34759071	0.39201108	0.39712396	0.33875349	0.35526469	0.38134056	0.37382057	0.38075337	0.37792876	0.34030122	0.35495323	0.3418622	0.41655889	0.38858432	0.37805781	0.39206961	0.37392917	0.38139933
0.31048921	0.35188794	0.35594338	0.33339208	0.33727658	0.37658694	0.39094135	0.36419407	0.38066849	0.32191432	0.3826074	0.35389876	0.39018235	0.35957569	0.32411808	0.3429094	0.35843384	0.35932696	0.30031666	0.40635785	0.4113301	0.3874948	0.40961656	0.3872728	0.38366821	0.29989979	0.35444024	0.38411632	0.34872776	0.37584102	0.30878174	0.3874307	0.34477004	0.39028445	0.39206356	0.34501266	0.35567456	0.37928304	0.37049744	0.37847239	0.37446716	0.34531543	0.35448736	0.34648955	0.41649923	0.38932988	0.37716231	0.3902835	0.37394011	0.37782738
0.30826694	0.35085213	0.35587448	0.32936373	0.33697712	0.37538895	0.39004043	0.36143774	0.37290376	0.31999654	0.37775713	0.35557926	0.39218301	0.36105299	0.3260586	0.34451514	0.36395273	0.36084679	0.30357191	0.40863824	0.41779009	0.38511235	0.4192757	0.38507918	0.38828611	0.30326512	0.35341787	0.39649427	0.35899031	0.37364057	0.3078956	0.38564044	0.34466523	0.39464271	0.39380702	0.34711373	0.35184771	0.37994853	0.3719905	0.37899494	0.37626693	0.34718734	0.35101444	0.33696011	0.417218	0.38726875	0.38042158	0.39169449	0.37556893	0.37904581
0.30728152	0.3511613	0.35531074	0.32857004	0.33826476	0.37834722	0.3922036	0.3605791	0.37617096	0.32002783	0.37291655	0.35490403	0.39029986	0.36009395	0.32969239	0.34326231	0.35697678	0.35988352	0.30419657	0.40943408	0.41193476	0.38745734	0.41077957	0.38767251	0.38561544	0.30419949	0.35392699	0.39386117	0.36106056	0.3738018	0.30679762	0.38728061	0.34680209	0.39484262	0.39571938	0.34988266	0.35303205	0.38261411	0.375732	0.38162851	0.37989292	0.35052738	0.35260445	0.34509724	0.42518264	0.38996494	0.37577742	0.39263514	0.37377286	0.37723023
0.30686355	0.35124665	0.35755393	0.33024323	0.33925644	0.38121381	0.39421698	0.36294407	0.37274072	0.32016477	0.3838307	0.35518461	0.39014873	0.36078802	0.33151358	0.34757921	0.36157405	0.36053997	0.30110428	0.40852299	0.41504341	0.38776737	0.41267157	0.38785443	0.38634351	0.30115017	0.35323358	0.38046339	0.36201996	0.37320942	0.30644861	0.38706562	0.34778264	0.3964175	0.39380735	0.34875792	0.35328418	0.38257122	0.37497455	0.3818033	0.37874231	0.34930363	0.35280475	0.34447587	0.41907206	0.38938606	0.3769874	0.39261341	0.36857137	0.37721884
0.3054994	0.35039225	0.35592887	0.32962781	0.33823118	0.37863949	0.38661745	0.36403683	0.3737458	0.32274729	0.39252836	0.35634536	0.38910192	0.36119521	0.33011773	0.34742695	0.35926762	0.36104515	0.30029228	0.40649551	0.41068748	0.38930002	0.40893441	0.38923529	0.38679937	0.29952618	0.35808411	0.38710055	0.357447	0.37562734	0.30936402	0.38268861	0.34541532	0.38879913	0.38922679	0.34380412	0.34969768	0.37671694	0.37258238	0.37591839	0.3761062	0.34441555	0.3486858	0.34384331	0.41381222	0.38648078	0.37743002	0.39510691	0.37320477	0.37795296
0.30692771	0.35095268	0.35642985	0.32978106	0.33915439	0.381183	0.38893756	0.36355799	0.37767631	0.32459304	0.3756766	0.35551918	0.38956577	0.36053547	0.33072618	0.34573236	0.36413971	0.36035079	0.30496594	0.40949759	0.40371528	0.38751861	0.4018445	0.38759202	0.38687894	0.30456463	0.35880706	0.39782327	0.3636052	0.37469408	0.31525907	0.38765004	0.34423953	0.39003012	0.38970742	0.34390596	0.35367534	0.38109392	0.37406468	0.3802059	0.37823972	0.34350026	0.35328141	0.34321818	0.40764019	0.39031336	0.37505242	0.38804787	0.36960834	0.37679511
0.30747876	0.3497797	0.35711125	0.33004737	0.33956373	0.38578373	0.38660985	0.36536989	0.37435454	0.32950622	0.38552892	0.3537477	0.38765064	0.35904968	0.33100864	0.34676248	0.35956171	0.35872945	0.29908857	0.40766394	0.40645087	0.38532972	0.40485117	0.38516092	0.38531455	0.29923621	0.35559139	0.38484743	0.35351926	0.3740834	0.31408253	0.38266659	0.34819299	0.3891722	0.39115962	0.3437236	0.35273576	0.38272581	0.37589204	0.38192019	0.38010192	0.3434141	0.3519223	0.34101656	0.41289017	0.38914502	0.37347859	0.39118731	0.37234107	0.37595585
0.30542848	0.3483682	0.35436392	0.32559595	0.33653659	0.38224384	0.38759845	0.36053035	0.37030903	0.31877348	0.38125721	0.35535744	0.38818234	0.36046746	0.33467221	0.34856918	0.36244574	0.36033672	0.3021653	0.40736234	0.41410813	0.38716629	0.41226393	0.38697639	0.38778499	0.30181372	0.3636353	0.39426631	0.36741105	0.37516525	0.32616955	0.38382939	0.34305814	0.39108393	0.39367345	0.34479332	0.34823701	0.38270256	0.37877011	0.38191244	0.38267812	0.34617093	0.34787753	0.35072902	0.41957065	0.39070585	0.37603122	0.38977069	0.36942801	0.37657854
0.30669385	0.34849164	0.35617685	0.32777843	0.33679259	0.38221285	0.38705647	0.36026734	0.37361693	0.32164803	0.370125	0.35592523	0.38833377	0.36138856	0.33132365	0.34331325	0.36120731	0.36119831	0.30362362	0.40971419	0.40791613	0.38966751	0.40569219	0.38951701	0.38637188	0.30347976	0.35723323	0.39585638	0.3718808	0.37401626	0.32173148	0.38185841	0.34388787	0.39413419	0.39030853	0.34295553	0.34792033	0.38035089	0.37557116	0.37958449	0.37978467	0.34239995	0.34774941	0.33943278	0.41349924	0.38722846	0.37398726	0.38982975	0.36809266	0.37696007
0.30564678	0.34795406	0.35718423	0.32694757	0.33688974	0.38437808	0.38264388	0.36131224	0.37199116	0.32504597	0.3831161	0.35231465	0.38584489	0.35794392	0.32960364	0.34622562	0.36014244	0.35765368	0.3003712	0.40829715	0.40241995	0.38545862	0.40221828	0.38533667	0.38386652	0.30055273	0.36111853	0.39097962	0.35737455	0.37156028	0.32226932	0.38561207	0.34639663	0.39601225	0.39359269	0.34470537	0.35213712	0.38382947	0.38045543	0.38310149	0.38428554	0.34409985	0.35185754	0.34647661	0.41303685	0.38995957	0.37344852	0.38772279	0.37034011	0.37235874
0.30400524	0.34722456	0.35600176	0.32767311	0.33784077	0.38244158	0.38757041	0.35750827	0.37603596	0.32445836	0.3763991	0.35285699	0.38651156	0.35835838	0.33036467	0.34896937	0.36092642	0.35808894	0.30299988	0.40598086	0.4061431	0.38506898	0.4057655	0.38499597	0.38466972	0.30282754	0.35411397	0.38983104	0.36465603	0.37389928	0.32682544	0.38230091	0.34171	0.3923189	0.39143464	0.34581062	0.35218343	0.3823286	0.37765175	0.38154149	0.3816466	0.34609351	0.35184911	0.33865166	0.40545779	0.38869011	0.37207776	0.38775253	0.36754847	0.37441176
0.30487239	0.34633279	0.35699484	0.32807049	0.33771217	0.38267446	0.38299206	0.36169848	0.36998835	0.32282013	0.38438711	0.35299161	0.38555151	0.35845643	0.3342185	0.34871051	0.36046177	0.35825709	0.30090198	0.40729424	0.40255803	0.38531694	0.40235797	0.38534272	0.38216749	0.30144712	0.35425821	0.38045266	0.3615081	0.37223724	0.33609957	0.38282138	0.34410071	0.38942227	0.39267001	0.33595014	0.35136828	0.38222429	0.37673834	0.38139632	0.38085717	0.33769819	0.35081547	0.33918267	0.41096225	0.38747734	0.37430423	0.39080784	0.36992875	0.37274313
0.30182847	0.34601831	0.35239634	0.32699358	0.33445859	0.38672814	0.39536756	0.36029482	0.37559798	0.30903524	0.39734796	0.34915167	0.3749001	0.35317656	0.33113176	0.34519947	0.35654202	0.35297331	0.29765302	0.40513232	0.39627361	0.37978566	0.39324263	0.38003463	0.38227856	0.29765213	0.35370457	0.37762284	0.35628656	0.36945719	0.3410632	0.38385814	0.3425357	0.38717887	0.38744906	0.34643546	0.34762883	0.37590137	0.37481675	0.375236	0.37882563	0.34599367	0.34745631	0.33318162	0.4290081	0.37988275	0.36842474	0.38669926	0.36484024	0.36710477
0.30385798	0.34584662	0.35312507	0.32612327	0.33575803	0.38228309	0.38291901	0.35807636	0.37044016	0.3142778	0.37539601	0.34939331	0.37707323	0.35363725	0.33138147	0.34242347	0.35524949	0.35360482	0.29894456	0.40340546	0.40066424	0.38136578	0.40023986	0.38133261	0.38001931	0.29884309	0.35317087	0.38239408	0.35562313	0.3676925	0.32595253	0.37942415	0.33954591	0.38756683	0.39164966	0.3427574	0.34996137	0.38023067	0.37714702	0.37973291	0.38038772	0.34382477	0.34937376	0.33866355	0.42425871	0.38289103	0.36860219	0.38192806	0.3603715	0.36698774
0.2993232	0.34395629	0.3518213	0.32222256	0.33287129	0.38153499	0.38230324	0.35345837	0.36525166	0.31580567	0.3827703	0.35011885	0.37802991	0.35432526	0.33420673	0.34429443	0.36245462	0.3540706	0.30084586	0.40419853	0.39423859	0.38212833	0.3958652	0.38185564	0.38155064	0.30105698	0.35566986	0.39342344	0.3613337	0.36515605	0.32694283	0.38224906	0.34063736	0.38438538	0.38572502	0.33794758	0.34337825	0.37149954	0.37257761	0.37101418	0.376183	0.3376655	0.34313262	0.34225139	0.41028214	0.37794769	0.36783829	0.37978289	0.35750863	0.35974932
0.29690108	0.34276575	0.34922642	0.32070097	0.32801998	0.37559068	0.37521151	0.3536973	0.35896179	0.30942538	0.36937469	0.35174355	0.37721398	0.35366663	0.32586145	0.34109247	0.35622546	0.35355318	0.29700613	0.40111932	0.39517304	0.38076419	0.39576089	0.380624	0.38109538	0.29728231	0.35069001	0.37546012	0.35424367	0.3632625	0.3194198	0.37454814	0.33789796	0.38373753	0.38995767	0.33521548	0.34051609	0.3712813	0.36839318	0.3706201	0.37196445	0.33708438	0.33973771	0.33297637	0.39984819	0.37770554	0.36772278	0.37751719	0.35532191	0.36234415
0.29665345	0.34314778	0.3494474	0.31916314	0.32873276	0.37485477	0.37998107	0.35343	0.35404482	0.31635571	0.37469819	0.34918079	0.37434435	0.35066229	0.3249754	0.33680633	0.35297251	0.35044879	0.29360095	0.39941013	0.39621216	0.37558061	0.39537281	0.37552628	0.37747687	0.29394987	0.33776289	0.38088882	0.34367856	0.36296222	0.34640041	0.37678653	0.33929834	0.38663054	0.3834728	0.33756885	0.34129846	0.36984053	0.3679308	0.36909851	0.37196016	0.33754838	0.34100869	0.33906975	0.41059008	0.37905124	0.3674244	0.37168717	0.35323945	0.35920352
0.29986164	0.34311274	0.34873697	0.31901678	0.32880312	0.37539095	0.37283337	0.35080442	0.35824552	0.31277272	0.35692805	0.34819484	0.37425661	0.3499659	0.32390246	0.33578596	0.35066929	0.34990099	0.29187277	0.39609379	0.38396251	0.37544721	0.38369662	0.37502411	0.37732008	0.29198074	0.33879802	0.37504682	0.3435356	0.36091802	0.32336619	0.3749902	0.33340615	0.37345287	0.38395149	0.33339888	0.33825561	0.36653692	0.3673687	0.36564571	0.37091854	0.33314529	0.33759713	0.32719746	0.39221701	0.37822691	0.36223975	0.36701778	0.34325129	0.35333493
0.29670051	0.34139419	0.3456848	0.31676766	0.32359514	0.3733865	0.37529585	0.35096812	0.35942709	0.30857915	0.34385255	0.35069311	0.37640089	0.35048038	0.32127905	0.33505717	0.35135093	0.35035723	0.29435521	0.39548609	0.38980174	0.37720904	0.3894712	0.37689602	0.38032129	0.29363981	0.34243801	0.37362352	0.34263623	0.35963172	0.31649539	0.37110928	0.3322781	0.37718543	0.38044763	0.33073533	0.3361361	0.36575201	0.36433205	0.36508065	0.36762616	0.33105633	0.33572373	0.33668828	0.38911188	0.37600452	0.36457622	0.36344644	0.34874961	0.34965968
0.29481032	0.34222299	0.34527478	0.31804952	0.32570031	0.36903766	0.36961335	0.3473478	0.35451144	0.31201807	0.35306719	0.34792179	0.37440613	0.34699652	0.32087308	0.32899046	0.34965524	0.34686348	0.28810102	0.38910773	0.37945908	0.37165609	0.37836426	0.37154791	0.37500852	0.28782111	0.33720499	0.35691649	0.33566272	0.35861674	0.30660725	0.37073553	0.33292845	0.37414354	0.38098136	0.32452649	0.3340255	0.36158487	0.36341736	0.36084437	0.36710131	0.32456344	0.33441171	0.32254162	0.37929916	0.37575719	0.36065304	0.3592383	0.33744287	0.34858274
0.29486227	0.34084573	0.34442765	0.31672141	0.32323122	0.36951229	0.36707392	0.34626496	0.34560549	0.30432355	0.33588555	0.34804523	0.37336239	0.34759364	0.31886744	0.33107451	0.34604794	0.34737152	0.291706	0.38907713	0.37878233	0.36959779	0.37782148	0.36955696	0.37452546	0.29188937	0.32814354	0.36728528	0.33521149	0.35489413	0.31094709	0.36637887	0.32763901	0.37330645	0.38004234	0.32286739	0.33195451	0.35944214	0.35947144	0.3586874	0.36321089	0.32353759	0.33125409	0.32171345	0.3822237	0.37459615	0.35950431	0.35765868	0.33896548	0.34875324
0.29065689	0.33970392	0.34365505	0.31648192	0.31996161	0.36403957	0.36332694	0.34398955	0.34296858	0.30970314	0.32869074	0.34741309	0.3740218	0.34632951	0.31669381	0.33222035	0.34597084	0.3460733	0.28908002	0.38720322	0.37969336	0.3689042	0.38007724	0.36891407	0.37509111	0.2889536	0.32854632	0.35100883	0.33325323	0.35355222	0.30265135	0.36659598	0.32386717	0.37381905	0.37881413	0.32154754	0.32811776	0.35837549	0.35907835	0.3579025	0.36246532	0.32260048	0.32771286	0.32777885	0.37664512	0.37604293	0.35789436	0.35356897	0.33547601	0.34309652
0.28947949	0.33994311	0.34283939	0.31684905	0.32073429	0.364838	0.36532578	0.34022728	0.34517372	0.30736369	0.32903099	0.34723622	0.37334597	0.34591901	0.31737071	0.32238185	0.34142902	0.34574109	0.28747797	0.38632894	0.37108669	0.3663241	0.36970094	0.36652032	0.37170973	0.28732678	0.32670251	0.35379419	0.32802391	0.35228994	0.27911094	0.36443675	0.32555866	0.36504254	0.37386575	0.31901938	0.32656023	0.35947081	0.35828006	0.35850939	0.36169946	0.31911409	0.32682112	0.325973	0.36757234	0.37493548	0.35528162	0.35085651	0.3311359	0.33828887
0.28702292	0.3388676	0.34158957	0.31410804	0.31901383	0.36031345	0.36574006	0.34002656	0.34077224	0.30285648	0.31405157	0.34709197	0.37344462	0.34438306	0.31821045	0.32508042	0.33923411	0.34426335	0.28413707	0.38189277	0.36528432	0.36468196	0.36305878	0.36473548	0.37432873	0.28416505	0.31970936	0.33717334	0.3271617	0.34775978	0.30234078	0.36204696	0.32151902	0.36766562	0.37384033	0.31696343	0.32388186	0.35469124	0.35532579	0.35399309	0.35865527	0.31686914	0.32383907	0.31745237	0.36356634	0.37508041	0.35259846	0.35020545	0.32876316	0.33733624
0.28665769	0.33928862	0.33753118	0.31339881	0.31577054	0.35759419	0.35767099	0.33869511	0.34405538	0.30567408	0.30219853	0.34543931	0.37205675	0.34263548	0.3115111	0.32159787	0.33835334	0.34230021	0.28109604	0.37999639	0.35911837	0.36052907	0.35960057	0.36039582	0.37055427	0.28129575	0.31983098	0.34627703	0.31577417	0.34880894	0.29265317	0.36224738	0.32222924	0.36722219	0.37224925	0.3183814	0.32158765	0.35200629	0.35091355	0.35149768	0.35434723	0.31789893	0.32142246	0.30926535	0.36682087	0.37483492	0.35208347	0.34563878	0.32946068	0.33399689
0.28533468	0.33659986	0.33938241	0.31149733	0.31535673	0.35806248	0.35490128	0.3389205	0.33931518	0.31039384	0.30544212	0.34659874	0.37319502	0.34249854	0.31129363	0.3220683	0.3426663	0.34226528	0.28687716	0.37660146	0.36093694	0.36142558	0.36019209	0.36169749	0.37182844	0.28696799	0.32281145	0.33787832	0.32444227	0.34632987	0.30174538	0.36070511	0.32004893	0.3617456	0.37173352	0.31311858	0.31781477	0.34893405	0.34737441	0.34815148	0.35126159	0.31259388	0.31747222	0.30890453	0.36030832	0.37170923	0.34849185	0.33949077	0.32026845	0.32846093
0.28345129	0.33660752	0.3366254	0.31049952	0.31448999	0.35362631	0.35302618	0.33485508	0.33103359	0.30369627	0.30136186	0.34406108	0.37046364	0.33854976	0.31327349	0.31925613	0.33536726	0.3383621	0.28127584	0.37548482	0.35459071	0.3598806	0.35414797	0.36006585	0.36699733	0.2811166	0.3123973	0.32996523	0.31643066	0.34728885	0.29092783	0.35924202	0.31751674	0.35835683	0.36832801	0.3098951	0.3175388	0.35062385	0.35282892	0.34966302	0.35644239	0.31087866	0.31794485	0.31314203	0.35501686	0.37426201	0.34492406	0.34184054	0.31878319	0.32205078
0.28462747	0.33687964	0.33860919	0.3129842	0.31504443	0.35393339	0.35794398	0.3337059	0.33391094	0.30852169	0.30212596	0.34300989	0.37075725	0.33853847	0.30968922	0.31543207	0.33781463	0.33836856	0.27959898	0.37490892	0.35054189	0.3555252	0.34898561	0.35537401	0.36982933	0.2793864	0.31412426	0.33543274	0.31210476	0.34780937	0.29004306	0.35366964	0.31600565	0.36036828	0.37010416	0.31077448	0.31376222	0.35034484	0.35015526	0.34962884	0.35372475	0.3106463	0.31415379	0.3125253	0.35879403	0.37330273	0.34230319	0.33978504	0.31764817	0.32576716
0.28026214	0.33499396	0.33528727	0.31037343	0.31153095	0.34823638	0.35207665	0.33092096	0.33225808	0.29813558	0.27408141	0.34305024	0.36997747	0.3377251	0.30779117	0.31568387	0.33318871	0.33740243	0.27642247	0.37316588	0.35375193	0.35580191	0.35183626	0.35597929	0.36822599	0.2766344	0.31572053	0.33484259	0.31341156	0.34268689	0.28339908	0.35254094	0.31565073	0.35999855	0.36637056	0.31118599	0.31139439	0.34722614	0.34839252	0.34656683	0.35215166	0.31188491	0.31146163	0.30201802	0.35532027	0.37402323	0.34441549	0.3396278	0.31491783	0.32149243
0.28281301	0.33542868	0.33502445	0.3094835	0.31142563	0.35013065	0.35710177	0.33066848	0.33441976	0.30651897	0.30397224	0.34205186	0.37005275	0.33558875	0.30798477	0.31230593	0.33345905	0.33545819	0.27876765	0.36892426	0.35317144	0.35231942	0.35357338	0.35240015	0.36620203	0.27887845	0.30771348	0.32170805	0.30213222	0.34368581	0.28946367	0.35563788	0.3154991	0.35501435	0.36290607	0.31002337	0.31147254	0.34716654	0.34884599	0.34633175	0.352819	0.30884469	0.3112275	0.3031776	0.35062397	0.37450695	0.34031898	0.33188158	0.31321621	0.31924805
0.27974302	0.33335257	0.33387437	0.30819809	0.30884144	0.34654036	0.35093811	0.32764637	0.32507035	0.29837698	0.27731529	0.34135601	0.3685396	0.33425617	0.30477023	0.31461102	0.32890978	0.33408666	0.27477962	0.36711788	0.34593609	0.34806821	0.34475058	0.34827948	0.36534658	0.27514821	0.29868722	0.31974012	0.30106896	0.33903822	0.26191881	0.35322767	0.31184897	0.35444921	0.36156243	0.30374619	0.30933797	0.34708962	0.3462331	0.34634858	0.35023683	0.30456695	0.30890855	0.30488318	0.36295792	0.37358227	0.34067988	0.33027872	0.31121665	0.31720755
0.28179651	0.33520734	0.33630106	0.31130442	0.31223735	0.34937602	0.35461816	0.32751065	0.3344838	0.3085846	0.28195974	0.34183609	0.36925083	0.33416471	0.30710566	0.31340051	0.32970497	0.33391845	0.27632207	0.36795917	0.35314208	0.3490372	0.35274628	0.34891182	0.36763313	0.2757335	0.30398491	0.31174877	0.30188015	0.33813691	0.28594381	0.352997	0.31257564	0.35222331	0.35902458	0.30860427	0.30751774	0.34926745	0.34695005	0.348355	0.35077786	0.30923271	0.30749643	0.30564579	0.35771531	0.37639269	0.3374657	0.33206186	0.30737856	0.31425101
0.27774063	0.33286428	0.33320218	0.30870155	0.30780217	0.34351188	0.3503314	0.32567313	0.32435727	0.29971567	0.274481	0.34060928	0.36916855	0.33177206	0.30023083	0.30802009	0.32808459	0.33157736	0.27329251	0.36204147	0.34303901	0.34679157	0.34361598	0.34662443	0.36382622	0.27357399	0.30056211	0.30637923	0.30133083	0.33638722	0.26640269	0.34944683	0.31182581	0.35273501	0.35676751	0.30799833	0.30714887	0.34701473	0.34533891	0.34606355	0.34942639	0.30965254	0.30685988	0.30283743	0.35751751	0.37534037	0.33637035	0.32557288	0.30807903	0.31284776
0.2785731	0.33363786	0.33204788	0.3041195	0.30434793	0.34336793	0.34254119	0.32348782	0.32238752	0.29620266	0.27878064	0.3416076	0.37038428	0.3336409	0.30849835	0.31128398	0.32764429	0.33350882	0.27725339	0.36207849	0.34932113	0.34644467	0.34792751	0.34649917	0.36912158	0.27693403	0.30299008	0.32377657	0.30576134	0.33734161	0.26075244	0.35039037	0.3072474	0.34654894	0.35628334	0.30524993	0.30163348	0.34255123	0.34219584	0.34164518	0.34605971	0.30485854	0.30165213	0.29709706	0.34317541	0.37195858	0.33618331	0.32570332	0.30553159	0.31379002
0.27584365	0.33184448	0.33126238	0.30470461	0.30853859	0.33734095	0.34792781	0.32055372	0.3286235	0.30030686	0.27942681	0.34064353	0.36934242	0.33087686	0.30371079	0.31030321	0.32680452	0.33067647	0.27445522	0.36151278	0.34665737	0.34250459	0.34709996	0.34207073	0.3654359	0.27437437	0.3006275	0.31235248	0.29927495	0.33686015	0.27998346	0.34909439	0.30817795	0.34718868	0.35562643	0.30188105	0.30096224	0.34153274	0.33878538	0.34095508	0.34241551	0.30226314	0.30073071	0.29335955	0.34296864	0.37058866	0.33436784	0.32304966	0.30339056	0.31054911
0.27558249	0.3302308	0.32940206	0.3041231	0.30507439	0.33848873	0.34753001	0.32002574	0.32492349	0.29908961	0.27177525	0.34015712	0.36845341	0.33026204	0.30005768	0.30822068	0.32259548	0.33002606	0.27218059	0.35917687	0.33538556	0.34218869	0.33499676	0.34206173	0.36461028	0.2719591	0.29607955	0.31091973	0.29173538	0.3361108	0.26788646	0.34810615	0.30747288	0.3473832	0.35137722	0.30256784	0.30113313	0.34490401	0.34069586	0.34408972	0.34444046	0.30239561	0.30073658	0.29249409	0.34525755	0.37373862	0.33481947	0.32181352	0.30284363	0.30884373
0.2748639	0.3299405	0.32778487	0.30345166	0.30298692	0.33187559	0.34837356	0.31813246	0.32245937	0.29107293	0.26420981	0.33885908	0.36889771	0.3297134	0.3017996	0.30486354	0.32547122	0.32944196	0.27058256	0.35949111	0.33418825	0.33933568	0.33408415	0.33940679	0.36671942	0.27039352	0.29538119	0.30315384	0.28979975	0.33867151	0.26935235	0.34548396	0.3066515	0.34063935	0.35183862	0.29700041	0.29643944	0.3403863	0.34009328	0.33955199	0.34383342	0.29689172	0.2966038	0.28890362	0.32989085	0.37236851	0.33282036	0.32217818	0.30450162	0.30664393
0.27453765	0.32788885	0.32805744	0.30368227	0.30183229	0.33342344	0.34589639	0.31815845	0.3237178	0.29655412	0.27634948	0.33928287	0.36767498	0.3293739	0.30306304	0.3045772	0.322092	0.32908028	0.27195787	0.35731822	0.33786944	0.33998513	0.33826688	0.33975664	0.36481008	0.27176422	0.29745454	0.30396417	0.29032767	0.33656651	0.27325487	0.34577081	0.30541977	0.34171334	0.34771559	0.30076805	0.29626688	0.3417598	0.33910525	0.34124184	0.34287933	0.30026501	0.29644805	0.28749585	0.340305	0.37187886	0.32961872	0.32133108	0.30025503	0.3070223
0.27462623	0.3289291	0.32700351	0.30465218	0.30098644	0.32988417	0.34030068	0.31453812	0.32005581	0.29064125	0.26194489	0.33913901	0.36855662	0.32896531	0.30222833	0.31014585	0.32406819	0.32879165	0.26931307	0.35691133	0.33286959	0.33700389	0.33427799	0.33707818	0.36547223	0.26924181	0.29042059	0.29812402	0.29100361	0.33680966	0.27132007	0.34582818	0.30474097	0.34329814	0.34115446	0.30380532	0.29599339	0.34115735	0.33692345	0.34047687	0.3406547	0.30268091	0.29646659	0.29376954	0.34635934	0.37671039	0.3294673	0.31997937	0.29749489	0.30618346
0.27283198	0.32862672	0.32726765	0.30129212	0.30309081	0.32797879	0.34461907	0.31488875	0.32414767	0.2949115	0.26531509	0.33755377	0.36803231	0.32799581	0.30000001	0.30497417	0.32103273	0.32779628	0.26615497	0.35699555	0.33100498	0.33762661	0.32934132	0.33753392	0.36174947	0.26625165	0.29354048	0.29447061	0.29033166	0.33485058	0.25865054	0.34364498	0.30506644	0.33692911	0.33990148	0.29411811	0.29461467	0.338727	0.33753264	0.33778861	0.34141934	0.29352859	0.29463506	0.28128865	0.33020672	0.37152898	0.33143973	0.3197363	0.29725918	0.30605644
0.27002305	0.32765207	0.3256681	0.3020401	0.3011511	0.32578063	0.34674764	0.31410363	0.31785303	0.28996697	0.26818159	0.33821917	0.36732987	0.32679352	0.29905778	0.3039338	0.32227397	0.32652557	0.26601791	0.35554674	0.33636588	0.3350496	0.3374742	0.33467391	0.36489534	0.26634812	0.28924766	0.29145196	0.28247312	0.33501452	0.24615201	0.33962226	0.30369264	0.34038654	0.34141433	0.29387078	0.29343247	0.33769646	0.33438104	0.33722153	0.33805838	0.29439047	0.29347637	0.2894851	0.34257236	0.37001693	0.32961124	0.31414342	0.29808989	0.30266666
0.27196524	0.32607305	0.32423908	0.29979205	0.30115446	0.32858628	0.33959764	0.31011975	0.31446725	0.2898224	0.25021821	0.33607161	0.36676943	0.32624704	0.29621795	0.30646282	0.32205728	0.32608309	0.26554468	0.35094437	0.33789411	0.33493811	0.33518085	0.33492371	0.36353341	0.26557103	0.2878409	0.29344195	0.28608093	0.33506677	0.2541028	0.34018543	0.29918453	0.33409521	0.33712608	0.29340312	0.29107818	0.33886129	0.33409533	0.33805069	0.33791503	0.2926434	0.29024899	0.2752035	0.33083388	0.37211281	0.32947668	0.31285411	0.29456744	0.30503175
0.26884142	0.32537821	0.32276592	0.30039534	0.29905528	0.32402897	0.3364051	0.30961153	0.31362963	0.28583232	0.24767275	0.33674526	0.36721483	0.32543549	0.29740903	0.30371338	0.32052302	0.32540995	0.26579329	0.35155007	0.33035049	0.33288437	0.3295958	0.3328833	0.36392084	0.2660878	0.28763688	0.30897614	0.28914329	0.33486834	0.25950125	0.34410071	0.2998324	0.33551905	0.33654338	0.29682088	0.29534012	0.33965009	0.33459851	0.33909598	0.33833399	0.29668102	0.29490876	0.28760019	0.34529248	0.37428918	0.32794023	0.31588617	0.29316962	0.2987459
0.26895922	0.32607922	0.32393014	0.29720965	0.29698899	0.32558596	0.33939794	0.31011286	0.30989462	0.29056329	0.26040661	0.33453593	0.36678982	0.32529712	0.2974602	0.30197752	0.31708404	0.32515121	0.26566076	0.34881616	0.32943052	0.33186388	0.3290154	0.33171391	0.36238012	0.26533857	0.2840395	0.29594654	0.28167039	0.33447534	0.25398231	0.34263614	0.30098739	0.33820671	0.33362067	0.29548842	0.28966561	0.33716005	0.33320469	0.33655086	0.33729869	0.29545018	0.28972781	0.28349569	0.34007829	0.37074164	0.32661805	0.313539	0.29164419	0.29853973
0.27151704	0.32595015	0.3238495	0.30022487	0.29794794	0.32336152	0.33958569	0.30947208	0.31603783	0.29344982	0.25973853	0.33499017	0.36576936	0.32330412	0.29451251	0.30148783	0.31708089	0.32307646	0.25979757	0.351008	0.32949999	0.33157185	0.32843137	0.33150139	0.35901344	0.25954828	0.28241175	0.28606281	0.28002372	0.33221591	0.24395359	0.33854479	0.29986227	0.33527306	0.33863157	0.29640856	0.29276431	0.33715972	0.3314887	0.3366065	0.33567235	0.29638338	0.29225609	0.28459802	0.34024686	0.37304574	0.32299939	0.31049335	0.28999734	0.29658952
0.26937959	0.32486075	0.32326928	0.29965219	0.30119026	0.32388088	0.34329	0.30857247	0.31690755	0.28993827	0.25938046	0.33439991	0.3665832	0.32316455	0.2914266	0.29956105	0.31315824	0.32300133	0.26028779	0.34730855	0.33290219	0.32946372	0.33306187	0.32959944	0.356516	0.26025814	0.28163573	0.29032227	0.27428803	0.33245355	0.26303589	0.33573693	0.29897884	0.33435068	0.33047044	0.28841805	0.28574309	0.33561587	0.33017042	0.33497247	0.333974	0.28918257	0.28623548	0.27922675	0.32531628	0.37053496	0.3252826	0.30881876	0.28958225	0.30079603
0.27003103	0.32397452	0.32180613	0.29883721	0.29893377	0.32282639	0.33493844	0.31009331	0.31434932	0.2906056	0.26834941	0.33420363	0.36628014	0.32228172	0.29238471	0.30175319	0.31180573	0.32192308	0.26086581	0.34766775	0.33001262	0.32971165	0.32890102	0.3296724	0.36010399	0.26097956	0.27897319	0.28311056	0.26836306	0.33108658	0.25601816	0.3346279	0.30107486	0.33237195	0.32840553	0.29122889	0.29022998	0.33415726	0.3305749	0.33357707	0.33441037	0.29237667	0.28999445	0.27459034	0.33422861	0.36987105	0.32319447	0.31170902	0.29054749	0.29788172
0.26590118	0.32349271	0.32172838	0.29774398	0.2993609	0.31654966	0.33562088	0.30841288	0.31239432	0.28418908	0.25760049	0.33302796	0.36562023	0.32285729	0.29491198	0.30026716	0.3145178	0.32256714	0.25686476	0.34585184	0.32129285	0.32752413	0.32063371	0.3281076	0.35901943	0.25722656	0.28038597	0.28421417	0.28222159	0.33239239	0.23666856	0.33338171	0.2967321	0.33335423	0.33056098	0.28518543	0.28505179	0.32984746	0.32409957	0.32918504	0.32744676	0.28586417	0.28527573	0.26775029	0.32593861	0.36739656	0.32352999	0.31108052	0.28922194	0.2991997
0.26603833	0.32319656	0.32260591	0.29872954	0.29992783	0.31788069	0.33957776	0.30883723	0.30860549	0.29219905	0.24870268	0.33319107	0.3660419	0.32199168	0.29305393	0.29899058	0.31402227	0.32181239	0.26023617	0.34478188	0.33901915	0.32865351	0.33850333	0.32848698	0.35993946	0.25990334	0.28321141	0.29346612	0.27277923	0.33253264	0.25942731	0.334131	0.29594481	0.33493164	0.33079946	0.29126295	0.28685004	0.33565122	0.32825387	0.33505639	0.33187485	0.29122937	0.2864998	0.27968112	0.3253057	0.3691991	0.32369763	0.30877468	0.28401503	0.29717642
0.26689839	0.32343945	0.3202005	0.29981458	0.2976881	0.31626707	0.33612084	0.30580428	0.31285954	0.28644902	0.24988598	0.33251849	0.36607012	0.32046145	0.29359928	0.3005918	0.31188336	0.32026964	0.25671014	0.3431516	0.33040854	0.32615653	0.32847002	0.32595164	0.35603538	0.25636822	0.28232697	0.29206312	0.26966801	0.33142045	0.24070305	0.33802214	0.29625875	0.33248505	0.32450485	0.28902721	0.28366417	0.33400071	0.32772255	0.33328894	0.331963	0.28941596	0.28315467	0.27738234	0.33002159	0.36833492	0.32363763	0.31143096	0.2885347	0.29539439
0.26654932	0.32194564	0.31968972	0.29671401	0.2981993	0.3162944	0.33312145	0.30629045	0.30842921	0.28407651	0.2505587	0.33146989	0.36450425	0.3203682	0.29469338	0.29555541	0.31094295	0.32018661	0.25488019	0.34482959	0.32982364	0.32436368	0.3280586	0.32469696	0.35841051	0.25513276	0.28068644	0.28573835	0.27560586	0.32568511	0.25603211	0.33432344	0.2973235	0.33352426	0.32535821	0.28786036	0.28437743	0.33745721	0.32844213	0.33680564	0.33209306	0.28788006	0.28397432	0.27733383	0.33418271	0.37010515	0.32049426	0.30652028	0.28664505	0.29268104
0.26695204	0.31981766	0.31858581	0.29548749	0.29660878	0.31318766	0.32398066	0.30363914	0.30462542	0.28217909	0.24176428	0.33308125	0.3677263	0.3221907	0.29658836	0.30032179	0.31365106	0.32201868	0.25786349	0.34402624	0.34162274	0.32797039	0.34074551	0.32803658	0.35920125	0.2577633	0.27964121	0.28497195	0.27291015	0.33066919	0.24630342	0.33834594	0.29588193	0.33321634	0.3285951	0.28756556	0.28522733	0.33277649	0.32693613	0.33192858	0.3307538	0.28719252	0.28508168	0.2725769	0.33282727	0.36741924	0.31886879	0.3061004	0.28410533	0.29139361
0.26753679	0.321787	0.31857854	0.29603958	0.29609817	0.31450963	0.3310166	0.30381498	0.30513683	0.27480191	0.22115858	0.33089456	0.36507699	0.31945893	0.29088461	0.29981884	0.31183329	0.31923914	0.25527111	0.34456724	0.32981887	0.32452083	0.3292135	0.32483667	0.3544504	0.25525516	0.27990127	0.28872243	0.26749492	0.32563388	0.2421491	0.33597422	0.2960265	0.33057952	0.32415846	0.29008794	0.2828891	0.33241245	0.32455254	0.33184367	0.32836762	0.29113755	0.28196782	0.27224487	0.32698792	0.36715609	0.32044762	0.3040165	0.28274933	0.29364091
0.26615715	0.32142326	0.31843656	0.29481205	0.29512012	0.31242085	0.33529276	0.30377552	0.30350798	0.28291649	0.24092419	0.32959285	0.36352569	0.31720006	0.29543409	0.29890302	0.31055307	0.31697103	0.25095341	0.34045818	0.32759491	0.32248536	0.32548195	0.32256845	0.35296759	0.25028929	0.27530867	0.27899832	0.26559964	0.32877496	0.23860852	0.33146015	0.29393083	0.32830808	0.3233709	0.28479499	0.28449079	0.33108345	0.32214728	0.33054963	0.32598913	0.28491694	0.28424665	0.27109614	0.3254661	0.36686844	0.31835145	0.30161658	0.28273305	0.29283699
0.26721007	0.32058382	0.31788507	0.29496837	0.29549176	0.31155244	0.3289333	0.30210871	0.29789284	0.28749764	0.23357886	0.33063948	0.36452976	0.3180635	0.29085669	0.29865259	0.30737466	0.31799269	0.25213507	0.34367678	0.32743391	0.32492274	0.32533583	0.32489169	0.3544533	0.25258788	0.27701327	0.28280705	0.26806238	0.32709986	0.24264334	0.33752891	0.29607508	0.32916459	0.32370958	0.28683141	0.28333867	0.33120674	0.32159704	0.33058691	0.3255994	0.28661993	0.28275242	0.27717558	0.33331624	0.36939895	0.31804249	0.29997614	0.28501821	0.29221401
0.26514861	0.31994104	0.31684494	0.29581043	0.29571003	0.31119764	0.32573342	0.30099779	0.31081635	0.28410423	0.24159184	0.33031413	0.36411542	0.31841627	0.29212886	0.29561138	0.30946994	0.3183459	0.25269094	0.34119347	0.32533371	0.3229776	0.32481939	0.32292518	0.35269958	0.25257066	0.27818856	0.27845806	0.2764976	0.32847399	0.23910823	0.3344467	0.29343224	0.3327069	0.31984743	0.28840312	0.28319517	0.33494592	0.32837	0.33433416	0.33211681	0.29003513	0.28285941	0.27622628	0.3326326	0.37229928	0.31667039	0.30554676	0.28208837	0.28969452
0.26729384	0.32015276	0.31666449	0.29324985	0.29410249	0.30909288	0.32736558	0.30104688	0.30617467	0.28175482	0.24608597	0.32967469	0.36355057	0.31816274	0.29060507	0.29522812	0.31045356	0.31802556	0.25354835	0.3407324	0.32524955	0.32287735	0.32285896	0.32342479	0.35097888	0.25345954	0.27584171	0.27839389	0.27259359	0.32867229	0.24725538	0.33060303	0.29227024	0.33516702	0.31831115	0.28394198	0.28252533	0.33299601	0.3251054	0.33228073	0.32900584	0.28395972	0.28185678	0.27211258	0.32778484	0.36736295	0.31888327	0.3006095	0.28160867	0.29311126
0.26519236	0.31976315	0.31754526	0.29409483	0.29442519	0.31012124	0.33163351	0.2994571	0.30072728	0.28360111	0.22961387	0.32894501	0.36243296	0.31670001	0.29345608	0.29533711	0.30647266	0.31641471	0.25343567	0.33911216	0.32227299	0.32272181	0.32123387	0.32245499	0.3518146	0.25349185	0.27641246	0.2753672	0.27404973	0.32973626	0.26110095	0.33026761	0.2910223	0.32775673	0.32147431	0.28905842	0.28156668	0.33058003	0.32264006	0.3301242	0.32697719	0.28918895	0.2810877	0.26511487	0.3251195	0.36804464	0.31563649	0.30004591	0.27740681	0.28948772
0.26407841	0.31772307	0.31346145	0.29288113	0.29167572	0.30572665	0.31996211	0.29753226	0.30429769	0.27478293	0.23218738	0.3283771	0.36254546	0.31616968	0.2891548	0.29595497	0.30974582	0.31591231	0.24981073	0.33712077	0.31778952	0.31826642	0.31873953	0.31838384	0.34982723	0.24970947	0.27526593	0.28024369	0.27388543	0.32840091	0.26344958	0.32876813	0.28908768	0.33009419	0.31794772	0.28009978	0.27860722	0.33174363	0.32286164	0.33115926	0.32672781	0.28116733	0.27858153	0.26696521	0.32362685	0.3666262	0.31727076	0.30104408	0.28274167	0.29036957
0.26581684	0.31795612	0.31594673	0.29443619	0.29398245	0.30810982	0.32395962	0.29977086	0.30071658	0.29268119	0.24213457	0.32787049	0.36200103	0.31757003	0.29323876	0.291188	0.30527127	0.3171536	0.25202778	0.33862701	0.32398573	0.31981412	0.3227863	0.32006493	0.35103485	0.25200072	0.27028099	0.27760091	0.27625749	0.32681653	0.22932705	0.33043748	0.29152873	0.33285564	0.31478214	0.28126436	0.27722827	0.32839423	0.32045862	0.32779521	0.32449895	0.28258082	0.27689829	0.2711105	0.32467484	0.36562315	0.31537727	0.30157483	0.28383216	0.28995723
0.2655645	0.3178426	0.31487101	0.29446909	0.29495046	0.30573469	0.32110196	0.29803151	0.30556777	0.28088814	0.23875248	0.32627219	0.36086029	0.31442398	0.28736389	0.29408956	0.3022413	0.31415108	0.24603383	0.33682185	0.31935576	0.318569	0.31749716	0.31878626	0.34849921	0.24594234	0.2723842	0.26297879	0.25915116	0.32597688	0.22998092	0.32981902	0.29248279	0.32877612	0.31680197	0.28397217	0.28113022	0.33030352	0.32499272	0.32981646	0.3281444	0.28470504	0.28065419	0.27610403	0.33657089	0.3693276	0.31445849	0.29955909	0.28071189	0.28855184
0.26120132	0.31599006	0.31151935	0.29119971	0.29027525	0.30526134	0.32282504	0.29674181	0.29771924	0.27698421	0.20865276	0.32614109	0.36087242	0.31475818	0.28507137	0.2901766	0.30329439	0.31459922	0.24864306	0.33688116	0.32213539	0.31775117	0.32170245	0.31750554	0.3457185	0.2491108	0.26645812	0.26803696	0.26489866	0.32438275	0.23846178	0.33001295	0.29216853	0.325973	0.31520188	0.2851634	0.2789377	0.33133397	0.3233574	0.33043793	0.32708183	0.28546259	0.27780089	0.27163455	0.33314729	0.36753559	0.31439295	0.30078354	0.27976635	0.29170713
0.26254317	0.31527048	0.31438753	0.29188889	0.29209742	0.30423227	0.32257801	0.29789016	0.30217737	0.28578433	0.24828677	0.32608974	0.36109287	0.3145287	0.29327899	0.29343292	0.30637732	0.31431121	0.24688965	0.33468357	0.32363358	0.3183997	0.32294565	0.3184346	0.34620214	0.24626733	0.26934844	0.26520765	0.26553848	0.32501441	0.23793207	0.33091983	0.29183644	0.32679087	0.31419423	0.28622979	0.2768265	0.33003095	0.31931263	0.32941556	0.32256758	0.28630361	0.27662215	0.26789907	0.32742447	0.37019625	0.31587702	0.30016419	0.28296146	0.28760445
0.26081157	0.31424507	0.31111583	0.29070446	0.28684729	0.30445722	0.31993589	0.29333863	0.29445985	0.26863372	0.20977738	0.32727721	0.36166796	0.31524989	0.28667051	0.29491532	0.3051061	0.31502157	0.2475875	0.33929783	0.32068336	0.32061693	0.31814834	0.32085672	0.3470251	0.24758455	0.27688092	0.28007683	0.27507755	0.3259598	0.24896923	0.32632652	0.28930187	0.32308635	0.31148502	0.28041264	0.27578738	0.3290078	0.31883562	0.32843873	0.32228363	0.28095588	0.27594772	0.26859978	0.32210442	0.36479804	0.31334195	0.29882926	0.27650386	0.28508544
0.26370183	0.3143515	0.3115938	0.29112634	0.29337937	0.30386916	0.32481042	0.29499438	0.297378	0.28080657	0.22566502	0.32528383	0.3602064	0.31379068	0.29184058	0.29332429	0.3013891	0.3135536	0.2459071	0.33544135	0.32054719	0.3155944	0.31968904	0.31565142	0.34448057	0.24580534	0.2694757	0.27823272	0.26718774	0.325784	0.24525169	0.3306787	0.28721315	0.32696608	0.31006318	0.28417188	0.27807742	0.32834423	0.31960943	0.32767445	0.32352078	0.28362846	0.27769792	0.26915646	0.33097336	0.3661226	0.31531247	0.29849261	0.27913365	0.28536147
0.26211277	0.31438661	0.31203753	0.28814951	0.29274911	0.3012087	0.32026488	0.29457301	0.29501158	0.27195281	0.20793992	0.32504892	0.35972536	0.31384966	0.28711119	0.2956731	0.30155662	0.31365687	0.24439517	0.33623806	0.32154164	0.31927741	0.32218429	0.31955922	0.34738389	0.24453261	0.27156726	0.26125374	0.26444346	0.32663757	0.2166207	0.32795724	0.28845564	0.32957047	0.31589586	0.28376296	0.2782214	0.32607034	0.31922179	0.32545444	0.32275775	0.28485584	0.27805972	0.26855642	0.3261492	0.36468494	0.31531686	0.29574075	0.2788882	0.28938577
0.26245803	0.315438	0.31253079	0.29034346	0.2925688	0.3030498	0.3182531	0.29282579	0.3028931	0.28237358	0.22562608	0.32434267	0.36025408	0.31345674	0.28915739	0.29281789	0.30456403	0.3132447	0.24433121	0.33564526	0.3182002	0.31438726	0.31885773	0.31495404	0.34476411	0.2439836	0.27202076	0.27091175	0.26719201	0.32155126	0.22376238	0.32352868	0.28900036	0.32521343	0.31418526	0.27844387	0.27707139	0.32907605	0.31943935	0.32841837	0.32378352	0.27934337	0.27723387	0.26692402	0.32308739	0.36518341	0.31458217	0.29720795	0.27841517	0.28823051
0.26523775	0.31384027	0.31301636	0.28911087	0.29238522	0.30156893	0.32555398	0.29544455	0.29606238	0.28480953	0.22259781	0.32225135	0.35750982	0.31121853	0.28655267	0.28608334	0.29863989	0.31095046	0.23920624	0.33259529	0.31370413	0.31270105	0.31058028	0.31282097	0.34024659	0.23930801	0.26441213	0.23930375	0.24951711	0.32535684	0.23633619	0.32951891	0.28710449	0.32424942	0.31017128	0.28208479	0.27733591	0.32951576	0.32097065	0.32881021	0.32454866	0.28342754	0.27637184	0.26926732	0.32665601	0.36356965	0.31606099	0.29749814	0.27871069	0.28436726
0.26277304	0.31267235	0.31163093	0.28824806	0.29095399	0.29935908	0.32270944	0.29208305	0.29603115	0.27821442	0.22621083	0.3239142	0.35995367	0.31243771	0.28710824	0.29185489	0.2998617	0.31218249	0.24080311	0.3340762	0.31995395	0.31609917	0.31914476	0.31591102	0.34184152	0.24073039	0.26750413	0.26536414	0.26409653	0.32069618	0.23384255	0.32350323	0.2878128	0.32512709	0.31077611	0.28581575	0.27456021	0.33034587	0.31827372	0.32961434	0.32223561	0.28521895	0.27422482	0.26928711	0.32789299	0.36482891	0.3143307	0.29471496	0.2786611	0.28506833
0.26234594	0.31396514	0.312446	0.28786662	0.29183322	0.30253828	0.31443417	0.29300803	0.29882124	0.28340408	0.23441678	0.3234773	0.35846144	0.31192115	0.28959215	0.29122669	0.30509198	0.31168658	0.24235125	0.33505163	0.32233313	0.31466261	0.32051319	0.31498075	0.34038165	0.24225593	0.27437952	0.26782709	0.25936261	0.32457522	0.21808219	0.3293353	0.28790477	0.32158381	0.30635518	0.28196442	0.27501366	0.32951874	0.31906638	0.32897043	0.32335672	0.282924	0.27449608	0.26264879	0.32243201	0.3648833	0.31289726	0.29464239	0.27821264	0.28398958
0.26151711	0.31341603	0.31092358	0.28912392	0.2915836	0.30029398	0.32059494	0.29344136	0.29643837	0.27786249	0.21958625	0.32291019	0.35897848	0.31131932	0.29025194	0.29343238	0.30124423	0.31106475	0.24352956	0.33349872	0.31515741	0.31384087	0.31289944	0.31419745	0.34111682	0.24344559	0.26492691	0.27176061	0.25910494	0.32572716	0.22963694	0.32572469	0.2873261	0.31939378	0.30825707	0.28200871	0.27430633	0.3263157	0.31622571	0.32557425	0.32050657	0.28236789	0.27416641	0.25928104	0.31923518	0.36136687	0.3121492	0.2951881	0.27852502	0.2875708
0.26269543	0.31332606	0.31181407	0.28769735	0.29180855	0.30155668	0.3175928	0.29106295	0.29471076	0.28159896	0.21938117	0.32412237	0.35829499	0.31152761	0.28585196	0.29134971	0.30295345	0.31129894	0.24371788	0.33437622	0.32310733	0.31407428	0.32319933	0.31429446	0.34002957	0.24373004	0.26914206	0.27063513	0.26252693	0.32326087	0.22639039	0.32391682	0.28584367	0.32253286	0.30452558	0.28059781	0.27249476	0.32662031	0.31787354	0.32617959	0.32181674	0.28103161	0.27260646	0.26988387	0.32831228	0.36383867	0.30984309	0.29541337	0.27547479	0.28576633
0.26379195	0.31521904	0.31061947	0.28841856	0.29114154	0.30279893	0.33059725	0.2957153	0.30104873	0.28102192	0.25798482	0.32408595	0.35520974	0.31375107	0.29145157	0.29808769	0.3048147	0.31350929	0.24712144	0.33608237	0.31814906	0.31717679	0.31698355	0.31731737	0.34044966	0.24738063	0.27722728	0.27836746	0.27615589	0.32698765	0.24354686	0.32489461	0.28427601	0.31964087	0.30809817	0.2802943	0.27420983	0.32472053	0.31663319	0.32410961	0.32005668	0.28039062	0.27343184	0.25954807	0.33114669	0.36118874	0.31445238	0.29400647	0.27759585	0.28738606
0.26263011	0.31326661	0.30858469	0.28680348	0.2916263	0.30171505	0.32410809	0.29272139	0.29533103	0.28566948	0.26165327	0.32289007	0.35355231	0.31049845	0.28882346	0.28751403	0.30272156	0.31025058	0.24313813	0.33343583	0.31794715	0.31337464	0.31653637	0.31356117	0.33935374	0.24345796	0.27601904	0.27256948	0.27189431	0.32142279	0.25484654	0.32554451	0.28558972	0.3201181	0.30688599	0.280729	0.27211788	0.32972047	0.32055151	0.32917172	0.32399228	0.28004906	0.27173266	0.26317906	0.32662138	0.36462682	0.3130644	0.29101416	0.27620617	0.28367645
0.26355395	0.31298181	0.30899435	0.28650531	0.290822	0.3016302	0.32583594	0.29220057	0.30313283	0.28755185	0.25612071	0.32193586	0.35396606	0.31006005	0.28933704	0.29113534	0.30023867	0.30986327	0.24216399	0.33189893	0.3167944	0.31043357	0.31403786	0.31099179	0.33612862	0.24235061	0.27788624	0.27645487	0.27331862	0.32073557	0.24525698	0.32522127	0.28417793	0.31605667	0.30363625	0.28158352	0.27342936	0.32965809	0.31989205	0.32918835	0.32289264	0.28238145	0.27301297	0.26222882	0.32182831	0.36406881	0.31272963	0.29147279	0.27713415	0.28751063
0.26621217	0.31145105	0.3071425	0.28558713	0.29229778	0.29802436	0.32134548	0.29088128	0.30023995	0.2821573	0.23583016	0.32097438	0.35285345	0.30899408	0.28907311	0.29122856	0.30182794	0.30879173	0.24238364	0.33213526	0.31620726	0.31180987	0.31564793	0.31209093	0.33716792	0.24257419	0.2735559	0.26560703	0.26354921	0.31802198	0.23988566	0.32294959	0.28542504	0.32287106	0.30235752	0.27776995	0.27168939	0.32626107	0.31868041	0.32570446	0.32247743	0.27842873	0.27154291	0.26408255	0.32834437	0.36123422	0.31178316	0.29476491	0.27561885	0.28159142
0.26090562	0.31083724	0.30623087	0.28416127	0.29032317	0.2977826	0.32449201	0.28939363	0.29672277	0.28090507	0.23225959	0.32145458	0.35393888	0.31084776	0.28697547	0.29110673	0.3002677	0.31070805	0.2397218	0.33243102	0.32005879	0.31245151	0.31888551	0.31244159	0.33695918	0.24004054	0.26733819	0.2759873	0.26831368	0.31850052	0.22706343	0.31853876	0.28218397	0.317496	0.30492693	0.2806088	0.27132693	0.32763773	0.31710827	0.3272112	0.32090196	0.28003228	0.27097309	0.2666364	0.33102953	0.3639861	0.31059244	0.28919733	0.27527508	0.28427291
0.26367533	0.31058446	0.30750975	0.28507325	0.28916073	0.29887986	0.32472071	0.28921711	0.29724374	0.28463212	0.24696118	0.32002515	0.35242903	0.30786064	0.28627011	0.28689942	0.29520011	0.30770567	0.23746879	0.33092797	0.3155182	0.31070265	0.31320456	0.31063059	0.33292353	0.23730835	0.27135822	0.26969859	0.26614562	0.31786186	0.23459305	0.32060763	0.28171393	0.31592077	0.30721691	0.27922797	0.27061588	0.32577109	0.31655407	0.32500196	0.3200075	0.27844509	0.26999524	0.26344544	0.3290813	0.36386937	0.31398118	0.28730181	0.27466699	0.28465435
0.26396537	0.31133303	0.30771157	0.28561962	0.29051849	0.29909572	0.32422397	0.29047173	0.29740986	0.29312217	0.27255493	0.31991667	0.35241356	0.30817279	0.28257519	0.28840715	0.29925793	0.30793154	0.23494746	0.33369461	0.31012252	0.31116197	0.30981681	0.31117994	0.33784387	0.23560402	0.26773322	0.26451084	0.26299492	0.31871665	0.24546342	0.31904674	0.28110614	0.31404278	0.30384395	0.28062683	0.27122179	0.32462204	0.31404406	0.32407555	0.31772092	0.28026593	0.27097729	0.26269382	0.32740697	0.36256447	0.31084254	0.2898095	0.27374148	0.28222054
0.26010969	0.30968109	0.30558208	0.28460816	0.28901026	0.29623219	0.31759077	0.29035249	0.29149973	0.28485301	0.24121064	0.32004067	0.35252628	0.30796733	0.28603369	0.28957957	0.29880446	0.30777127	0.24002485	0.329429	0.31321803	0.31320557	0.31347832	0.31303197	0.33605957	0.24012038	0.27046922	0.27583688	0.26684728	0.31938311	0.22158279	0.3180747	0.28107601	0.31416565	0.29964387	0.27659997	0.26615095	0.32114926	0.31167182	0.32038766	0.31511211	0.27761993	0.26589474	0.26062021	0.3171857	0.35701889	0.31010747	0.28825325	0.27387142	0.2808339
0.2624563	0.31102014	0.30537555	0.28338274	0.28966159	0.29718718	0.32232437	0.28928292	0.29158249	0.28612769	0.25573862	0.31980073	0.35309699	0.3096672	0.2865817	0.28703505	0.29744366	0.30935243	0.24071918	0.32987532	0.32135084	0.31371444	0.32147181	0.31369939	0.33579028	0.24059393	0.2691929	0.27927268	0.26490062	0.31805268	0.22133492	0.3180652	0.28099132	0.31246871	0.29798016	0.2796728	0.26828644	0.320261	0.30848086	0.31943765	0.31196094	0.27937326	0.26744553	0.25570571	0.31537798	0.3566162	0.30843475	0.28571919	0.27272224	0.2820569
0.25990421	0.31123868	0.30547687	0.28190675	0.28947183	0.29652405	0.31912586	0.28882521	0.29023454	0.28171217	0.24262427	0.32052794	0.35348368	0.30929804	0.28776973	0.28687358	0.30094019	0.30907521	0.24224132	0.33123797	0.31462178	0.30970839	0.31366697	0.31018132	0.33807543	0.24223854	0.27085331	0.27418545	0.27101633	0.31992057	0.2299283	0.31769705	0.27778259	0.31266114	0.30177999	0.27751496	0.26720083	0.32187119	0.31257755	0.32154161	0.31582338	0.27842879	0.26725149	0.25513083	0.32223567	0.35991058	0.30953699	0.28756535	0.27540803	0.28349632
0.26042873	0.30951473	0.30460575	0.2828497	0.28870004	0.29425591	0.32447368	0.28718722	0.29350972	0.28284988	0.24898432	0.31790319	0.3511695	0.3084712	0.28620014	0.28750542	0.30248448	0.30811185	0.24045227	0.32944876	0.31234044	0.31012228	0.31254303	0.31024721	0.33569068	0.24049984	0.26847264	0.26295295	0.26886967	0.31647292	0.24341871	0.32021224	0.27646893	0.31468707	0.30266449	0.27433461	0.26943913	0.32471853	0.31335211	0.32419917	0.3173641	0.27500382	0.26879463	0.26229942	0.3242774	0.36155507	0.31000012	0.28943545	0.27576655	0.28014278
0.26326743	0.30773056	0.30377629	0.28395203	0.28932971	0.29558977	0.31483686	0.28719613	0.29177493	0.28475979	0.24603303	0.3170743	0.35087255	0.30652919	0.28509238	0.28520432	0.29561645	0.30625626	0.2384105	0.32675898	0.31064594	0.30898318	0.31098774	0.30911973	0.33295572	0.238241	0.27381462	0.26309314	0.26207453	0.31797308	0.23644152	0.31839174	0.27968973	0.31668389	0.30402046	0.28037107	0.26911333	0.32551035	0.31255654	0.32481688	0.3158007	0.28089544	0.26930764	0.26359847	0.32776904	0.3616938	0.31118777	0.28945464	0.27580053	0.28340188
0.26259151	0.30950418	0.30373275	0.2839689	0.28683177	0.29522595	0.31924382	0.28887564	0.293374	0.28241253	0.2560758	0.31751975	0.35092852	0.30713901	0.28667319	0.2844772	0.29721248	0.30687419	0.23461108	0.32875845	0.31223759	0.30690727	0.31005573	0.30658749	0.33157176	0.23422304	0.26956946	0.26308587	0.26505452	0.31193048	0.20136993	0.31815174	0.27657622	0.31648919	0.2999509	0.27928227	0.27066162	0.32416418	0.31499776	0.32334539	0.31880596	0.27930853	0.2705386	0.25994095	0.32586163	0.35939935	0.3094236	0.2854774	0.26973313	0.28221777
0.26292273	0.30833751	0.30415326	0.28169081	0.28838202	0.29917461	0.32015002	0.28924012	0.29288238	0.28614151	0.25876895	0.3181355	0.35155016	0.30789107	0.28491971	0.28581667	0.29699835	0.30769959	0.23868221	0.3314198	0.31116351	0.31091657	0.30945972	0.31113213	0.33472502	0.23876557	0.26963454	0.2715939	0.26199549	0.31921548	0.2423898	0.31334829	0.27970263	0.31568283	0.30231845	0.28118539	0.2674436	0.32334217	0.3127231	0.32278919	0.31678447	0.28170437	0.2666778	0.25780809	0.32988581	0.36023855	0.30812597	0.28819141	0.27644151	0.28186008
0.26071197	0.30822682	0.30247256	0.28239399	0.28750139	0.29345119	0.31442314	0.28510135	0.29290605	0.27946341	0.22985797	0.31678906	0.35065663	0.30744147	0.28575233	0.2896716	0.29702318	0.30720851	0.23778453	0.32801068	0.31500375	0.31240764	0.31454495	0.31238759	0.33291292	0.23708613	0.27040386	0.26124319	0.26406375	0.31351104	0.2154627	0.31936824	0.27812225	0.3145079	0.29996759	0.27648398	0.26783386	0.32412365	0.31526464	0.32351401	0.31839657	0.27757558	0.26737812	0.26186064	0.32082486	0.36276481	0.30879024	0.28593963	0.27421275	0.28354487
0.26201123	0.3070417	0.30203673	0.28201938	0.28939417	0.29655781	0.30895579	0.28620875	0.29824993	0.27666923	0.24395864	0.31648123	0.35035577	0.30787906	0.28513005	0.28821492	0.29875812	0.30774099	0.23687436	0.32837921	0.30899823	0.30977848	0.30677059	0.30984288	0.3343572	0.23709261	0.27033252	0.27051288	0.25891954	0.3149206	0.23553982	0.31514096	0.27637962	0.31922325	0.29810539	0.27531049	0.268345	0.32310233	0.30994743	0.32232115	0.31396943	0.27594015	0.26791483	0.26654199	0.32428679	0.36011627	0.30918682	0.28619272	0.26989239	0.27931637
0.26169729	0.30783826	0.30264351	0.2815212	0.28779963	0.29449564	0.31888503	0.28691053	0.29721943	0.28350189	0.23732275	0.31568497	0.34912813	0.30518371	0.28208691	0.28527153	0.29133084	0.30500549	0.23436339	0.32708812	0.31949586	0.31025657	0.31858209	0.31012416	0.33130974	0.23476945	0.26958269	0.2602537	0.2574133	0.31421825	0.22051957	0.31633574	0.278225	0.31970841	0.29884559	0.27666655	0.26956433	0.32416946	0.31331077	0.32337922	0.31716162	0.27801239	0.26941556	0.25685644	0.33239397	0.36016342	0.30920985	0.28694874	0.27358964	0.28066581
0.26184586	0.30620804	0.30147797	0.28005865	0.28877708	0.29399922	0.31699371	0.28524104	0.29251182	0.27507678	0.22674601	0.31666726	0.34957582	0.30721635	0.28499913	0.28567827	0.29666784	0.30687001	0.238269	0.33007523	0.31610829	0.31124181	0.31603077	0.31111801	0.33682105	0.23808683	0.26897243	0.25523347	0.26549333	0.31170121	0.23150702	0.31498471	0.27647567	0.31662995	0.30333668	0.27866879	0.26899213	0.32180372	0.3124468	0.32119039	0.31648132	0.27985528	0.26870739	0.26047784	0.32021195	0.35672525	0.30592966	0.28623405	0.27095804	0.27787867
0.26023266	0.30449611	0.30052781	0.27927017	0.28767982	0.29418817	0.32344571	0.28301603	0.29736975	0.27939472	0.23493998	0.31676632	0.34954327	0.3058264	0.28504336	0.28244701	0.29446578	0.3055861	0.23625763	0.32848725	0.32166833	0.31080014	0.31952184	0.3111113	0.33428964	0.23649864	0.27127334	0.26679969	0.26415846	0.3121669	0.23249035	0.3163799	0.27595836	0.3180601	0.30090901	0.27825454	0.26951116	0.32405311	0.31321108	0.3232761	0.31720251	0.27909777	0.26933295	0.26527056	0.33140749	0.35858735	0.30667078	0.28842342	0.27309263	0.27936605
0.26210013	0.30501711	0.30097559	0.28073978	0.28868932	0.29410222	0.31622636	0.28593352	0.2901459	0.28302857	0.24047115	0.31582716	0.34852725	0.30725336	0.28540424	0.28570426	0.29315695	0.3070313	0.23749191	0.32562077	0.31730527	0.31285545	0.31718445	0.31278723	0.3352477	0.23790969	0.27237082	0.26749459	0.26829106	0.31280458	0.24047001	0.31787822	0.27565199	0.31512079	0.3015922	0.27592915	0.27001536	0.32327256	0.31070924	0.32256067	0.31495389	0.27662617	0.26945588	0.25955305	0.322492	0.35674885	0.30702811	0.28613135	0.27066517	0.27840704
0.26269576	0.3071239	0.30152687	0.27961409	0.28861126	0.29553109	0.32001352	0.2873663	0.29699269	0.27854839	0.24082121	0.31549171	0.34857798	0.30611816	0.28770655	0.28640372	0.29686227	0.30574989	0.23980366	0.33102751	0.31644014	0.30960673	0.31194937	0.30953121	0.33476615	0.23992287	0.27528629	0.26092228	0.26727349	0.31245801	0.22383207	0.31796318	0.27681145	0.31143734	0.29840159	0.27387258	0.26204807	0.31951123	0.30968925	0.31875798	0.31307086	0.27464494	0.26203427	0.24966826	0.32056573	0.35166341	0.30624282	0.28215423	0.27223593	0.27624086
0.25988677	0.30606833	0.29975381	0.27858078	0.28890365	0.29258901	0.318737	0.28651878	0.29675022	0.28287998	0.25677365	0.31451011	0.34799847	0.30540708	0.28494981	0.28326789	0.29483199	0.30514815	0.23620817	0.32781693	0.31912866	0.31017125	0.31637207	0.30986166	0.33248934	0.236817	0.27143323	0.26914483	0.26373821	0.30906624	0.21864402	0.31563374	0.27710316	0.31576863	0.29660639	0.27013668	0.26580447	0.31993794	0.30909437	0.3194932	0.31310561	0.26996619	0.2658352	0.24993464	0.32357997	0.35275272	0.30426955	0.28509051	0.2721791	0.27731979
0.26274362	0.30542356	0.29897735	0.27903631	0.28815112	0.29379201	0.31470144	0.28341565	0.29481554	0.27624378	0.25374478	0.3148925	0.34826621	0.30516699	0.28706124	0.28578782	0.29828256	0.30482927	0.23943201	0.33126649	0.32479227	0.31049281	0.32268351	0.310287	0.33437583	0.23975377	0.27568877	0.27770764	0.26283571	0.31342033	0.22115006	0.31784433	0.27667326	0.31682742	0.30074069	0.27140039	0.26836306	0.32342625	0.31459597	0.32272318	0.31856722	0.27319005	0.26777372	0.25857198	0.32137692	0.35675654	0.30583698	0.28608012	0.26963988	0.28081071
0.26289153	0.30620039	0.29966265	0.27857709	0.28764668	0.29478195	0.32007033	0.28364402	0.29088256	0.28260499	0.24340007	0.31318358	0.34721121	0.30476227	0.28389451	0.28370172	0.29249284	0.30426157	0.23635052	0.33058774	0.31886914	0.3093946	0.31793129	0.30937359	0.3313846	0.236159	0.26694784	0.26612037	0.26221651	0.31325006	0.24138668	0.31432581	0.27531472	0.31756166	0.30467135	0.27495056	0.26345161	0.32319963	0.31070024	0.32248774	0.31512862	0.27506769	0.26285136	0.26148313	0.32368138	0.35608512	0.30623883	0.28493696	0.27328455	0.28253183
0.26066676	0.30464262	0.29719844	0.27788985	0.28864452	0.29274938	0.31705379	0.28411245	0.29257673	0.27996358	0.24290019	0.31507799	0.34802377	0.30649862	0.2818608	0.28694287	0.29642549	0.30619541	0.23784231	0.32945767	0.32727331	0.31095728	0.32747182	0.31089896	0.33584502	0.23742653	0.27212569	0.27135321	0.26281855	0.31267136	0.23942518	0.31773221	0.27960074	0.3149007	0.30191097	0.27720833	0.26496816	0.3232922	0.31147924	0.32267854	0.31531197	0.27806795	0.26428619	0.26481852	0.33235869	0.35594741	0.3048774	0.28326887	0.27203646	0.27797809
0.26106057	0.30521977	0.29932526	0.27709457	0.28886539	0.29461575	0.31740814	0.286102	0.29391003	0.2783716	0.25971773	0.31390649	0.34747091	0.30428466	0.28393823	0.28538355	0.28971565	0.3041155	0.23597543	0.32697552	0.31809163	0.3123059	0.31609955	0.31257418	0.33495805	0.23611918	0.27249783	0.25824946	0.26441014	0.31622443	0.24428934	0.31609133	0.27800378	0.3128919	0.29853129	0.27114376	0.26750091	0.32184425	0.30959699	0.32126674	0.31389377	0.27045447	0.26640651	0.25698858	0.31523427	0.35511813	0.30588812	0.2835393	0.27001148	0.27806363
0.26024479	0.3026655	0.29765347	0.27550605	0.28799701	0.29114118	0.31409582	0.28182465	0.29624307	0.27727732	0.24334028	0.31334713	0.34719071	0.30517581	0.28242967	0.28097305	0.29713315	0.30492347	0.23642872	0.32733899	0.32353976	0.31123677	0.32212374	0.31137753	0.33343059	0.23636134	0.2699931	0.27337992	0.26916987	0.31402445	0.24915145	0.31715134	0.27434388	0.3149423	0.29497179	0.2706013	0.26413167	0.32297492	0.3094281	0.32209134	0.3138262	0.27068543	0.26409566	0.25539294	0.32505035	0.35386953	0.30493993	0.28413141	0.27244255	0.27727553
0.265297	0.30316216	0.29748654	0.27666974	0.28959984	0.29644129	0.31741166	0.28406465	0.29755309	0.28156289	0.24613751	0.31316659	0.34779954	0.30473217	0.28339133	0.28367886	0.29160216	0.3044126	0.23617223	0.32953551	0.31961057	0.31009829	0.31787771	0.31010303	0.33565292	0.23568664	0.27129397	0.27310708	0.25912899	0.31281891	0.23519775	0.31864923	0.27879173	0.31787488	0.3011142	0.27782744	0.26705164	0.32372469	0.31351367	0.32306162	0.31734464	0.27797952	0.26635832	0.25098115	0.31913784	0.35803363	0.30295616	0.28706083	0.27451974	0.27895737
0.26175597	0.30342048	0.29571652	0.27611586	0.28684714	0.2940864	0.31454059	0.28345582	0.29774922	0.27855989	0.25946558	0.31322312	0.3475166	0.30465409	0.28504267	0.28260553	0.29095754	0.3042551	0.23686342	0.32747608	0.3289426	0.30963692	0.32589549	0.30961215	0.33365029	0.23692223	0.269169	0.27551231	0.2694369	0.3115809	0.21794385	0.31569898	0.2768729	0.32081592	0.29524568	0.26987037	0.26451281	0.32241231	0.3112815	0.32140315	0.3160004	0.27013576	0.26354656	0.25470597	0.32733995	0.35754541	0.30413106	0.28578997	0.26986203	0.278622
0.26191419	0.30377463	0.29666963	0.27676895	0.29025242	0.29223883	0.31562585	0.28448224	0.29575217	0.27969348	0.25540367	0.31387812	0.34826082	0.30430454	0.28042626	0.28327882	0.29188621	0.30404457	0.23678023	0.32706416	0.31510362	0.31277457	0.31486779	0.31310159	0.33361989	0.23704876	0.27454489	0.27283475	0.26108724	0.31244394	0.24606992	0.31824949	0.27707431	0.31587073	0.29648632	0.27437231	0.26445642	0.32388836	0.31158459	0.32312348	0.31543165	0.27485058	0.26405916	0.25601581	0.32070604	0.35785744	0.30457073	0.28539786	0.27221453	0.27483806
0.26183093	0.30195731	0.29615813	0.27502877	0.28694874	0.29325375	0.3218264	0.28169033	0.29087147	0.27402127	0.24329025	0.31219554	0.3471716	0.30462563	0.28196993	0.28432912	0.29086068	0.30428779	0.23656118	0.32784611	0.32571346	0.31016979	0.32432872	0.31009349	0.33382344	0.23604517	0.27149838	0.26410201	0.27107444	0.31069973	0.23429723	0.31797102	0.27628568	0.31564507	0.29891557	0.27967009	0.26392111	0.32277963	0.31172708	0.32187682	0.31649947	0.28054261	0.26331797	0.25105074	0.31993857	0.35637319	0.30503452	0.28723672	0.27401653	0.2768209
0.26210096	0.30258191	0.29612401	0.27587488	0.28489384	0.2922118	0.31834984	0.28112033	0.2911326	0.26873404	0.25209674	0.31239587	0.34625712	0.30393443	0.28212005	0.2807633	0.29479337	0.30358523	0.23685871	0.32806829	0.31795034	0.31262094	0.31367147	0.31274164	0.33194429	0.23687471	0.26978287	0.26374602	0.26576769	0.31369612	0.23701119	0.31736046	0.27626505	0.31710339	0.29802218	0.27405435	0.26264578	0.32355654	0.31013888	0.32284722	0.31472519	0.27535921	0.26261333	0.25225845	0.32850549	0.35450855	0.30254143	0.284731	0.27020526	0.27389696
0.26215607	0.3002201	0.29439503	0.27514246	0.28591582	0.29368207	0.31671208	0.27910757	0.28354076	0.27261373	0.25806272	0.31095719	0.34535062	0.30197492	0.27889135	0.28192815	0.29123086	0.30183792	0.23081838	0.32827955	0.32601491	0.31014511	0.32246834	0.31020248	0.32877433	0.23081776	0.26794544	0.25912219	0.25655562	0.31025645	0.2349589	0.3160935	0.27730724	0.3158066	0.29816762	0.27766836	0.26592559	0.32386172	0.31114903	0.32321414	0.31474409	0.27775928	0.2653214	0.24865724	0.32608634	0.35709321	0.30386633	0.28487438	0.27541429	0.27805617
0.263006	0.30134597	0.2947422	0.27318573	0.28774321	0.29114527	0.3165403	0.28088185	0.28686526	0.26805601	0.24056526	0.31132001	0.34558317	0.30214491	0.28011009	0.28164583	0.29334888	0.30189365	0.23829731	0.32629481	0.32039723	0.31076008	0.31877905	0.31059745	0.33281597	0.23838194	0.26884955	0.26219395	0.26883695	0.31016344	0.2206769	0.31666282	0.27638891	0.31372762	0.29594135	0.27568275	0.26388535	0.32092366	0.3082732	0.32033306	0.31239843	0.27584332	0.26352841	0.25074348	0.31711763	0.35107476	0.30122203	0.28286964	0.27430031	0.27225047
0.26037803	0.30184272	0.29352474	0.27362323	0.28673509	0.29169804	0.32565409	0.28236946	0.29543197	0.27762282	0.25150403	0.3111217	0.3464267	0.30219987	0.27855495	0.28025684	0.28864038	0.30190739	0.23149678	0.32831571	0.32320341	0.31023017	0.32138032	0.31041098	0.3287921	0.23186825	0.2697556	0.26281196	0.26344723	0.30996668	0.22548023	0.31421927	0.27717057	0.31533426	0.2992602	0.27653867	0.26336649	0.32138053	0.3099426	0.32087478	0.31424898	0.27626604	0.263035	0.24981464	0.3147361	0.35275677	0.30355322	0.28408629	0.27323234	0.2769247
0.26197973	0.30037501	0.29439592	0.27505437	0.28459594	0.29287592	0.3212162	0.28163511	0.29573447	0.28231698	0.26491728	0.3112556	0.34566402	0.30272686	0.2777169	0.28338712	0.29046929	0.3025091	0.23393843	0.32800469	0.31835386	0.30943164	0.31858504	0.30954158	0.33166978	0.23403931	0.27366376	0.26051	0.26557392	0.30853558	0.21975334	0.3149316	0.27751243	0.31459051	0.29859519	0.27489021	0.26186031	0.32275227	0.30758408	0.32220548	0.31159833	0.27550524	0.2613945	0.25411874	0.32470238	0.35406262	0.30284014	0.28404668	0.27290103	0.2779949
0.26273564	0.29972208	0.29211724	0.27263176	0.28503627	0.29267853	0.31944102	0.27960044	0.29535061	0.26890904	0.24505533	0.31071675	0.34639111	0.30297497	0.2803621	0.28552195	0.29140216	0.30265635	0.23521292	0.32916331	0.31947815	0.31034476	0.31611291	0.31038454	0.33320484	0.23492928	0.27137265	0.27285835	0.26517531	0.31134889	0.2393153	0.31699449	0.27678445	0.31642401	0.29496324	0.27714071	0.26455134	0.32074144	0.31001031	0.32005432	0.31395391	0.27763551	0.2636745	0.25254223	0.32179633	0.35430023	0.30121282	0.28592891	0.27547273	0.27660534
0.26340309	0.30026519	0.29287457	0.27292147	0.28705445	0.28987598	0.31529629	0.28024209	0.29212391	0.27185708	0.24762441	0.3115198	0.3460874	0.30121124	0.28135878	0.27944264	0.29044968	0.3008658	0.23481701	0.32561904	0.31842488	0.31106734	0.31778339	0.31136322	0.33037609	0.23468891	0.27210885	0.26786441	0.26859009	0.30741969	0.22026749	0.31335849	0.27594891	0.31711248	0.29366365	0.27276456	0.26697761	0.32295644	0.31172228	0.32212421	0.31569704	0.2730557	0.26629189	0.25368154	0.32689068	0.3559767	0.30292696	0.28087509	0.27078825	0.27547163
0.26252794	0.29952368	0.29168531	0.27399671	0.28551158	0.29365638	0.31857002	0.27942786	0.29214817	0.27814609	0.2586346	0.3099753	0.34488469	0.30170003	0.27855381	0.28324938	0.29271692	0.3014192	0.23763028	0.32630819	0.32397205	0.31067219	0.32238948	0.31078145	0.32924399	0.23762412	0.26863343	0.26767901	0.26544809	0.309201	0.21335289	0.31354085	0.2764056	0.31244737	0.29556379	0.26748541	0.26013401	0.31892589	0.3060604	0.3184998	0.31029201	0.26758501	0.25977108	0.24851824	0.30596277	0.35059014	0.29946068	0.28379953	0.27116957	0.27310053
0.26316071	0.30006003	0.29179862	0.27220333	0.28799012	0.29128835	0.31214595	0.28052491	0.29389775	0.2772316	0.26320595	0.31074643	0.34487584	0.30155763	0.2828356	0.28118691	0.28967932	0.30136132	0.23529465	0.32572776	0.31694099	0.30709478	0.31469777	0.30744892	0.32686332	0.23528957	0.26619825	0.26057628	0.26338887	0.30714396	0.22479317	0.31664816	0.27398923	0.31536472	0.29403946	0.27484882	0.26078111	0.32190114	0.30769685	0.32111225	0.3116515	0.27397951	0.26019141	0.25309998	0.31689063	0.35019067	0.30203921	0.28442389	0.27249771	0.2749725
0.26164576	0.29868042	0.29091543	0.27511939	0.28610069	0.29391423	0.31496805	0.27968252	0.29047891	0.27781072	0.2762531	0.30852464	0.34407258	0.30013078	0.27864999	0.28147066	0.28871727	0.2996909	0.23495096	0.32503158	0.31565395	0.30827013	0.31472313	0.30842096	0.3270514	0.23463462	0.26455587	0.26517788	0.26287806	0.30443737	0.19743662	0.31784078	0.27307948	0.311793	0.29479128	0.27083141	0.26046488	0.31998208	0.30712417	0.31894478	0.3112506	0.27120116	0.25996748	0.25128517	0.32232043	0.35111412	0.30208099	0.28211203	0.27179393	0.27354741
0.26181689	0.29751822	0.29087722	0.27311119	0.28750753	0.290811	0.31844163	0.27768081	0.28829652	0.2731069	0.24716717	0.30924895	0.3448602	0.30012155	0.28246692	0.27927002	0.28857234	0.29997054	0.23621425	0.32843024	0.32052106	0.30777252	0.31969371	0.30765682	0.32801786	0.23593199	0.26878345	0.25308046	0.25681844	0.30990669	0.2168982	0.3133342	0.27448097	0.31196508	0.29302457	0.26487371	0.25852263	0.31983939	0.30962515	0.31913391	0.31346503	0.26410699	0.25773472	0.25151804	0.31146657	0.34968299	0.300354	0.27976638	0.27303472	0.27534017
0.26181999	0.29795954	0.29121858	0.27333686	0.28548193	0.29122779	0.31272548	0.27770197	0.29266527	0.27498296	0.26074675	0.30911011	0.34430066	0.30124694	0.28027999	0.28011203	0.28767708	0.30083734	0.23143816	0.32500181	0.31438327	0.30729571	0.31197834	0.3074531	0.32467633	0.23141439	0.27085501	0.258407	0.26142874	0.30887726	0.21850389	0.31360033	0.27387464	0.30658525	0.29523879	0.27507201	0.26214087	0.32063133	0.30685043	0.31990951	0.3104724	0.27518088	0.26185235	0.24916309	0.30863664	0.34957016	0.29902044	0.28047213	0.2707122	0.27405336
0.26218981	0.29653084	0.29005891	0.27093899	0.28589648	0.29033494	0.31492469	0.27875969	0.29529878	0.27721778	0.26174694	0.30799651	0.34334174	0.2994591	0.28092074	0.27896237	0.28708169	0.29923931	0.23171471	0.32536525	0.31600884	0.30605984	0.31455639	0.30638281	0.32570899	0.2314935	0.26228577	0.24576849	0.25388822	0.30943459	0.21508653	0.31298813	0.27259371	0.30893511	0.29207438	0.26842728	0.26033995	0.32027242	0.30964267	0.31970236	0.31382582	0.26716366	0.25998721	0.24494082	0.30317283	0.34839895	0.29922369	0.28124079	0.2698887	0.27271408
0.26105902	0.29812962	0.29090551	0.2723377	0.28673071	0.2916725	0.31554282	0.27863893	0.28801623	0.27568999	0.26076162	0.30912468	0.3437922	0.29935911	0.28052309	0.28083903	0.28940159	0.29910514	0.23413886	0.32354826	0.31214052	0.3074604	0.3103447	0.30712649	0.32619363	0.23392326	0.26247472	0.25664809	0.25319868	0.30743414	0.23100352	0.31290284	0.27346408	0.30767462	0.2924414	0.26755255	0.26063433	0.3188794	0.30658677	0.31855586	0.31098905	0.2677654	0.26024041	0.24450773	0.31607607	0.34936291	0.30167425	0.28383231	0.26957899	0.27332374
0.25934312	0.29630229	0.28904489	0.27035409	0.28367704	0.2912322	0.31338653	0.27696195	0.28365478	0.27070293	0.25505647	0.307004	0.34304678	0.29767627	0.27737141	0.27750728	0.2861774	0.29729387	0.23432361	0.32205218	0.30327821	0.3049275	0.30047792	0.30495566	0.31919527	0.2336278	0.26302063	0.25576696	0.26404321	0.30509168	0.23004399	0.31150728	0.27260405	0.30580765	0.28974813	0.26580885	0.26480538	0.32235056	0.30769467	0.3214502	0.31182322	0.26523489	0.26400948	0.24577767	0.3040494	0.34979099	0.30035511	0.28279752	0.27207035	0.27101365
0.26147717	0.29518631	0.28840536	0.26952919	0.28467128	0.28783	0.30952349	0.27546701	0.28192866	0.27411455	0.25796616	0.30840358	0.3431226	0.29918647	0.27641585	0.27937785	0.28938317	0.2987968	0.23125207	0.32470259	0.31483993	0.30691758	0.31219321	0.3071861	0.32403469	0.23110753	0.26244354	0.25987905	0.26294601	0.305978	0.21614909	0.31191966	0.27160665	0.30345342	0.293174	0.27114776	0.26224509	0.31896004	0.30638024	0.31832135	0.31065661	0.27119821	0.26116085	0.24670412	0.30047685	0.34832156	0.29965436	0.28316778	0.27145448	0.27375793
0.25762737	0.29648873	0.28714299	0.26926592	0.28484133	0.28534293	0.31218374	0.27536964	0.28187025	0.27100748	0.25375295	0.30640867	0.3422364	0.29586259	0.27782312	0.27629474	0.28738075	0.29567161	0.22720048	0.3239361	0.31353316	0.30451962	0.31219649	0.3047443	0.32133517	0.22736669	0.25899559	0.24684115	0.24270497	0.30717105	0.21238463	0.3128539	0.27047917	0.30785277	0.29412183	0.26850921	0.25816536	0.31987649	0.30957526	0.31883404	0.3137936	0.26860255	0.2577253	0.24365894	0.30991068	0.35130879	0.29956612	0.28281799	0.2711283	0.26964924
0.26020414	0.29594707	0.28735757	0.26936182	0.28479654	0.28763944	0.30720198	0.27373847	0.28155836	0.2749809	0.2587451	0.30579206	0.34227806	0.29742429	0.2769973	0.27804381	0.28628677	0.29727656	0.23286349	0.31973875	0.31442645	0.3048889	0.31361121	0.30454713	0.32189348	0.23260282	0.25632852	0.25194642	0.24828348	0.3079055	0.21958101	0.30745313	0.27208772	0.30558071	0.29338744	0.26862952	0.26200211	0.32349551	0.30963942	0.32281524	0.31408772	0.26928896	0.2609168	0.24598412	0.30729741	0.35229513	0.29862463	0.2820074	0.27155188	0.26992378
0.25815734	0.29533359	0.28608528	0.26797318	0.28449351	0.28607628	0.30797243	0.27485272	0.28213611	0.27726769	0.26661327	0.30686411	0.34233996	0.2971091	0.27730674	0.27647364	0.282727	0.29676071	0.23315886	0.32169345	0.31076989	0.30680445	0.31096986	0.30661896	0.32269973	0.23300076	0.26783413	0.25946444	0.25800544	0.30485529	0.20422247	0.30971095	0.27327526	0.31083727	0.29470706	0.27207053	0.26078171	0.31903294	0.30862638	0.31838268	0.31307563	0.27216533	0.26018709	0.24742459	0.31344005	0.3483046	0.29565397	0.27999982	0.27044356	0.26935583
0.25789163	0.29365918	0.28547549	0.26715872	0.28275123	0.28498644	0.30365929	0.27040645	0.27805907	0.27103081	0.24324444	0.30758193	0.34264979	0.29853594	0.2791968	0.28015828	0.287653	0.29822686	0.23378673	0.32381913	0.31539178	0.30800349	0.31472093	0.30789536	0.32462722	0.23351903	0.26109853	0.26276132	0.26098713	0.30782872	0.22345535	0.31265461	0.27073058	0.30302459	0.29117873	0.26686615	0.25960919	0.31892085	0.31011388	0.31812209	0.31430525	0.26624435	0.25935221	0.24277954	0.30283961	0.34964979	0.30025235	0.27986228	0.26790145	0.2710273
0.25764185	0.29423344	0.28818262	0.26712668	0.28218082	0.28675056	0.2999616	0.27113295	0.27686992	0.27834594	0.25240183	0.30686706	0.34204453	0.29693601	0.28046653	0.27691907	0.28568649	0.29669425	0.23363495	0.31989723	0.31606722	0.3071087	0.31328189	0.30732736	0.3222599	0.23356916	0.26083332	0.25772905	0.26346317	0.30510709	0.21752486	0.31324184	0.27160117	0.30356094	0.29173869	0.27021751	0.25960547	0.32022178	0.30907562	0.31965742	0.31318817	0.27033737	0.25936788	0.24021894	0.31422025	0.34917378	0.29814795	0.27946377	0.2664814	0.27042574
0.25435925	0.29321057	0.28548262	0.26788527	0.28354472	0.28614512	0.29495993	0.27196139	0.27633747	0.276853	0.25757644	0.30645335	0.34232515	0.29700604	0.28039196	0.27513734	0.28728864	0.29659224	0.23106639	0.31988898	0.31253731	0.30479613	0.31183442	0.30506012	0.32083026	0.23091282	0.25780123	0.25740731	0.25752276	0.30386499	0.21485797	0.30680141	0.27252501	0.30207649	0.28827482	0.26564315	0.26129574	0.31987682	0.30846819	0.31917784	0.31242558	0.26582071	0.26097226	0.24798517	0.31306544	0.34793836	0.29938784	0.2813904	0.27079874	0.27329582
0.25516161	0.29302141	0.28510305	0.26820666	0.28423893	0.28703058	0.30087394	0.27011728	0.28029856	0.28200689	0.25831228	0.30464849	0.34030136	0.29426345	0.27429706	0.27538204	0.28161266	0.29398355	0.22826742	0.3175391	0.30286458	0.3009986	0.30168083	0.30122352	0.31655347	0.22842935	0.25638491	0.24987525	0.24492006	0.30348304	0.21319684	0.31073043	0.27195206	0.30594999	0.29017016	0.26815316	0.25909001	0.32083452	0.30888593	0.32021728	0.31318572	0.26956916	0.25851727	0.24967617	0.30700669	0.34848061	0.29874751	0.27982613	0.2720153	0.27129507
0.25879943	0.29376423	0.28364041	0.26629409	0.28078452	0.28869799	0.2959742	0.26976934	0.27261874	0.27091998	0.26236066	0.30500275	0.34020931	0.29453078	0.27610552	0.27710742	0.2811459	0.29421365	0.23290883	0.32074687	0.30322605	0.30314332	0.30320168	0.30325729	0.3193247	0.23311721	0.25904715	0.25337964	0.25535595	0.30407956	0.20818731	0.30684763	0.26945153	0.29969516	0.29110193	0.26513904	0.25792995	0.32073423	0.30836707	0.32007122	0.31244493	0.26535118	0.2572999	0.23038325	0.29529801	0.34642804	0.29830056	0.2797752	0.26759326	0.26990053
0.2562834	0.29251528	0.28256804	0.2656576	0.28077787	0.28639668	0.30204794	0.26989135	0.27615041	0.27322403	0.25467694	0.30546704	0.34121785	0.29530838	0.27963674	0.27855048	0.28550607	0.29504126	0.2320039	0.32309341	0.30740964	0.30344579	0.30651233	0.30333829	0.31975731	0.2320991	0.25581878	0.25668293	0.24929515	0.3017101	0.21197201	0.3094359	0.27368933	0.30186632	0.28938311	0.27082434	0.25712964	0.31886125	0.30677569	0.31821132	0.31102473	0.2710894	0.25666443	0.24518089	0.31042719	0.34812951	0.29883415	0.27649894	0.26639724	0.27236003
0.25606209	0.29225111	0.28182608	0.26621422	0.28013799	0.28356263	0.29466626	0.26734123	0.27176955	0.2677826	0.2539621	0.30366024	0.33942652	0.29530171	0.27415046	0.27311593	0.28175953	0.29500687	0.228034	0.32042536	0.3042264	0.30226916	0.30326268	0.30241448	0.31808916	0.22794549	0.25739658	0.25262213	0.25295311	0.301768	0.21152902	0.30962947	0.26992059	0.30464011	0.28919837	0.26988119	0.26147708	0.32034528	0.30778262	0.31952822	0.31193125	0.27157113	0.26084614	0.24604179	0.30746752	0.34913498	0.29700026	0.27819455	0.26917154	0.26968405
0.25637126	0.29229447	0.2829769	0.26659477	0.28386012	0.28300178	0.30019367	0.2689279	0.269656	0.27408841	0.24338575	0.30512422	0.33975357	0.2951614	0.27588546	0.27208525	0.28463739	0.29487106	0.23366341	0.32047436	0.30855319	0.30371383	0.30985132	0.30346903	0.31839243	0.2330088	0.25548843	0.25742057	0.25980672	0.30160335	0.2125019	0.309214	0.27179363	0.301177	0.28991672	0.26725426	0.25912586	0.32161221	0.30791831	0.32125509	0.31233585	0.26766968	0.25869769	0.24876918	0.31127664	0.35277495	0.29598808	0.27803043	0.27156273	0.26800084
0.25744137	0.29185686	0.28233156	0.26405925	0.28176525	0.28223649	0.3067553	0.26713705	0.27674577	0.26668853	0.24412909	0.30413899	0.34030125	0.29413384	0.27732185	0.27739421	0.28392538	0.29381019	0.23275822	0.31666183	0.30392581	0.30229041	0.30305696	0.30217963	0.31578177	0.23284693	0.25700825	0.25810197	0.25675929	0.30378467	0.22869086	0.30904496	0.27023628	0.30332854	0.28984687	0.26532444	0.25605705	0.31979316	0.30632591	0.31875244	0.31024206	0.26450849	0.25504321	0.23964737	0.30252659	0.349617	0.29624999	0.28262511	0.26833799	0.2716105
0.25482085	0.28926829	0.2817131	0.26430941	0.28008363	0.28470773	0.2990002	0.26862732	0.27207255	0.27283871	0.25671893	0.30103171	0.33733076	0.2911244	0.27521461	0.27214494	0.2796585	0.29068118	0.22656675	0.31545269	0.3080273	0.30005458	0.30540898	0.3002767	0.31119186	0.22637196	0.25238714	0.24565844	0.2435489	0.30251172	0.22073668	0.30822325	0.27300799	0.30449811	0.28717089	0.26480931	0.25676081	0.31857556	0.3050617	0.31790492	0.30954948	0.26541054	0.25645241	0.23217008	0.30062595	0.34570828	0.29819366	0.27891672	0.26798785	0.26930204
