# Supplementary material for: Simultaneous readout of multiple FRET pairs using photochromism
Source: Nat Commun. 2021 Mar 31;12:2005. doi: 10.1038/s41467-021-22043-0 (PMC8012603; doi:10.1038/s41467-021-22043-0)
Supplement: Supplementary file 3 — Source Data [file 41467_2021_22043_MOESM3_ESM.zip › SourceData/Figure5_FigureSI3-4/figuredata/Supplementary Figure 4/FRETEff_Single_rsAKARev_Conventional_Time.txt]

9.7856884	9.7856884	9.7856884	9.7856884	9.7856884	9.7856884	9.7856884	9.7856884	9.7856884	9.7856884	9.7856884	9.7856884	9.7856884	9.7856884	9.7856884	9.7856884	9.7856884	9.7856884	9.7856884	9.7856884	9.7856884	9.7856884	18.041985	18.041985	18.041985	18.041985	18.041985	18.041985	18.041985	18.041985	18.041985	18.041985	18.041985	18.041985	18.041985	18.041985	18.041985	18.041985	18.041985	18.041985	18.041985	18.041985	18.041985	18.041985	18.041985	18.041985	18.041985	18.041985	18.041985	18.041985
23.491629	23.491629	23.491629	23.491629	23.491629	23.491629	23.491629	23.491629	23.491629	23.491629	23.491629	23.491629	23.491629	23.491629	23.491629	23.491629	23.491629	23.491629	23.491629	23.491629	23.491629	23.491629	31.879089	31.879089	31.879089	31.879089	31.879089	31.879089	31.879089	31.879089	31.879089	31.879089	31.879089	31.879089	31.879089	31.879089	31.879089	31.879089	31.879089	31.879089	31.879089	31.879089	31.879089	31.879089	31.879089	31.879089	31.879089	31.879089	31.879089	31.879089
38.651703	38.651703	38.651703	38.651703	38.651703	38.651703	38.651703	38.651703	38.651703	38.651703	38.651703	38.651703	38.651703	38.651703	38.651703	38.651703	38.651703	38.651703	38.651703	38.651703	38.651703	38.651703	46.966312	46.966312	46.966312	46.966312	46.966312	46.966312	46.966312	46.966312	46.966312	46.966312	46.966312	46.966312	46.966312	46.966312	46.966312	46.966312	46.966312	46.966312	46.966312	46.966312	46.966312	46.966312	46.966312	46.966312	46.966312	46.966312	46.966312	46.966312
53.707439	53.707439	53.707439	53.707439	53.707439	53.707439	53.707439	53.707439	53.707439	53.707439	53.707439	53.707439	53.707439	53.707439	53.707439	53.707439	53.707439	53.707439	53.707439	53.707439	53.707439	53.707439	61.876469	61.876469	61.876469	61.876469	61.876469	61.876469	61.876469	61.876469	61.876469	61.876469	61.876469	61.876469	61.876469	61.876469	61.876469	61.876469	61.876469	61.876469	61.876469	61.876469	61.876469	61.876469	61.876469	61.876469	61.876469	61.876469	61.876469	61.876469
68.733467	68.733467	68.733467	68.733467	68.733467	68.733467	68.733467	68.733467	68.733467	68.733467	68.733467	68.733467	68.733467	68.733467	68.733467	68.733467	68.733467	68.733467	68.733467	68.733467	68.733467	68.733467	76.758171	76.758171	76.758171	76.758171	76.758171	76.758171	76.758171	76.758171	76.758171	76.758171	76.758171	76.758171	76.758171	76.758171	76.758171	76.758171	76.758171	76.758171	76.758171	76.758171	76.758171	76.758171	76.758171	76.758171	76.758171	76.758171	76.758171	76.758171
83.638092	83.638092	83.638092	83.638092	83.638092	83.638092	83.638092	83.638092	83.638092	83.638092	83.638092	83.638092	83.638092	83.638092	83.638092	83.638092	83.638092	83.638092	83.638092	83.638092	83.638092	83.638092	91.954796	91.954796	91.954796	91.954796	91.954796	91.954796	91.954796	91.954796	91.954796	91.954796	91.954796	91.954796	91.954796	91.954796	91.954796	91.954796	91.954796	91.954796	91.954796	91.954796	91.954796	91.954796	91.954796	91.954796	91.954796	91.954796	91.954796	91.954796
98.733246	98.733246	98.733246	98.733246	98.733246	98.733246	98.733246	98.733246	98.733246	98.733246	98.733246	98.733246	98.733246	98.733246	98.733246	98.733246	98.733246	98.733246	98.733246	98.733246	98.733246	98.733246	106.85394	106.85394	106.85394	106.85394	106.85394	106.85394	106.85394	106.85394	106.85394	106.85394	106.85394	106.85394	106.85394	106.85394	106.85394	106.85394	106.85394	106.85394	106.85394	106.85394	106.85394	106.85394	106.85394	106.85394	106.85394	106.85394	106.85394	106.85394
113.62842	113.62842	113.62842	113.62842	113.62842	113.62842	113.62842	113.62842	113.62842	113.62842	113.62842	113.62842	113.62842	113.62842	113.62842	113.62842	113.62842	113.62842	113.62842	113.62842	113.62842	113.62842	121.39784	121.39784	121.39784	121.39784	121.39784	121.39784	121.39784	121.39784	121.39784	121.39784	121.39784	121.39784	121.39784	121.39784	121.39784	121.39784	121.39784	121.39784	121.39784	121.39784	121.39784	121.39784	121.39784	121.39784	121.39784	121.39784	121.39784	121.39784
128.63658	128.63658	128.63658	128.63658	128.63658	128.63658	128.63658	128.63658	128.63658	128.63658	128.63658	128.63658	128.63658	128.63658	128.63658	128.63658	128.63658	128.63658	128.63658	128.63658	128.63658	128.63658	136.63313	136.63313	136.63313	136.63313	136.63313	136.63313	136.63313	136.63313	136.63313	136.63313	136.63313	136.63313	136.63313	136.63313	136.63313	136.63313	136.63313	136.63313	136.63313	136.63313	136.63313	136.63313	136.63313	136.63313	136.63313	136.63313	136.63313	136.63313
143.74112	143.74112	143.74112	143.74112	143.74112	143.74112	143.74112	143.74112	143.74112	143.74112	143.74112	143.74112	143.74112	143.74112	143.74112	143.74112	143.74112	143.74112	143.74112	143.74112	143.74112	143.74112	151.76152	151.76152	151.76152	151.76152	151.76152	151.76152	151.76152	151.76152	151.76152	151.76152	151.76152	151.76152	151.76152	151.76152	151.76152	151.76152	151.76152	151.76152	151.76152	151.76152	151.76152	151.76152	151.76152	151.76152	151.76152	151.76152	151.76152	151.76152
158.63789	158.63789	158.63789	158.63789	158.63789	158.63789	158.63789	158.63789	158.63789	158.63789	158.63789	158.63789	158.63789	158.63789	158.63789	158.63789	158.63789	158.63789	158.63789	158.63789	158.63789	158.63789	166.9832	166.9832	166.9832	166.9832	166.9832	166.9832	166.9832	166.9832	166.9832	166.9832	166.9832	166.9832	166.9832	166.9832	166.9832	166.9832	166.9832	166.9832	166.9832	166.9832	166.9832	166.9832	166.9832	166.9832	166.9832	166.9832	166.9832	166.9832
173.84947	173.84947	173.84947	173.84947	173.84947	173.84947	173.84947	173.84947	173.84947	173.84947	173.84947	173.84947	173.84947	173.84947	173.84947	173.84947	173.84947	173.84947	173.84947	173.84947	173.84947	173.84947	181.41351	181.41351	181.41351	181.41351	181.41351	181.41351	181.41351	181.41351	181.41351	181.41351	181.41351	181.41351	181.41351	181.41351	181.41351	181.41351	181.41351	181.41351	181.41351	181.41351	181.41351	181.41351	181.41351	181.41351	181.41351	181.41351	181.41351	181.41351
188.68518	188.68518	188.68518	188.68518	188.68518	188.68518	188.68518	188.68518	188.68518	188.68518	188.68518	188.68518	188.68518	188.68518	188.68518	188.68518	188.68518	188.68518	188.68518	188.68518	188.68518	188.68518	196.69029	196.69029	196.69029	196.69029	196.69029	196.69029	196.69029	196.69029	196.69029	196.69029	196.69029	196.69029	196.69029	196.69029	196.69029	196.69029	196.69029	196.69029	196.69029	196.69029	196.69029	196.69029	196.69029	196.69029	196.69029	196.69029	196.69029	196.69029
203.72278	203.72278	203.72278	203.72278	203.72278	203.72278	203.72278	203.72278	203.72278	203.72278	203.72278	203.72278	203.72278	203.72278	203.72278	203.72278	203.72278	203.72278	203.72278	203.72278	203.72278	203.72278	212.10268	212.10268	212.10268	212.10268	212.10268	212.10268	212.10268	212.10268	212.10268	212.10268	212.10268	212.10268	212.10268	212.10268	212.10268	212.10268	212.10268	212.10268	212.10268	212.10268	212.10268	212.10268	212.10268	212.10268	212.10268	212.10268	212.10268	212.10268
218.74319	218.74319	218.74319	218.74319	218.74319	218.74319	218.74319	218.74319	218.74319	218.74319	218.74319	218.74319	218.74319	218.74319	218.74319	218.74319	218.74319	218.74319	218.74319	218.74319	218.74319	218.74319	226.57985	226.57985	226.57985	226.57985	226.57985	226.57985	226.57985	226.57985	226.57985	226.57985	226.57985	226.57985	226.57985	226.57985	226.57985	226.57985	226.57985	226.57985	226.57985	226.57985	226.57985	226.57985	226.57985	226.57985	226.57985	226.57985	226.57985	226.57985
233.75397	233.75397	233.75397	233.75397	233.75397	233.75397	233.75397	233.75397	233.75397	233.75397	233.75397	233.75397	233.75397	233.75397	233.75397	233.75397	233.75397	233.75397	233.75397	233.75397	233.75397	233.75397	242.0015	242.0015	242.0015	242.0015	242.0015	242.0015	242.0015	242.0015	242.0015	242.0015	242.0015	242.0015	242.0015	242.0015	242.0015	242.0015	242.0015	242.0015	242.0015	242.0015	242.0015	242.0015	242.0015	242.0015	242.0015	242.0015	242.0015	242.0015
248.74475	248.74475	248.74475	248.74475	248.74475	248.74475	248.74475	248.74475	248.74475	248.74475	248.74475	248.74475	248.74475	248.74475	248.74475	248.74475	248.74475	248.74475	248.74475	248.74475	248.74475	248.74475	257.04459	257.04459	257.04459	257.04459	257.04459	257.04459	257.04459	257.04459	257.04459	257.04459	257.04459	257.04459	257.04459	257.04459	257.04459	257.04459	257.04459	257.04459	257.04459	257.04459	257.04459	257.04459	257.04459	257.04459	257.04459	257.04459	257.04459	257.04459
263.64194	263.64194	263.64194	263.64194	263.64194	263.64194	263.64194	263.64194	263.64194	263.64194	263.64194	263.64194	263.64194	263.64194	263.64194	263.64194	263.64194	263.64194	263.64194	263.64194	263.64194	263.64194	272.3847	272.3847	272.3847	272.3847	272.3847	272.3847	272.3847	272.3847	272.3847	272.3847	272.3847	272.3847	272.3847	272.3847	272.3847	272.3847	272.3847	272.3847	272.3847	272.3847	272.3847	272.3847	272.3847	272.3847	272.3847	272.3847	272.3847	272.3847
278.75659	278.75659	278.75659	278.75659	278.75659	278.75659	278.75659	278.75659	278.75659	278.75659	278.75659	278.75659	278.75659	278.75659	278.75659	278.75659	278.75659	278.75659	278.75659	278.75659	278.75659	278.75659	287.24734	287.24734	287.24734	287.24734	287.24734	287.24734	287.24734	287.24734	287.24734	287.24734	287.24734	287.24734	287.24734	287.24734	287.24734	287.24734	287.24734	287.24734	287.24734	287.24734	287.24734	287.24734	287.24734	287.24734	287.24734	287.24734	287.24734	287.24734
293.65634	293.65634	293.65634	293.65634	293.65634	293.65634	293.65634	293.65634	293.65634	293.65634	293.65634	293.65634	293.65634	293.65634	293.65634	293.65634	293.65634	293.65634	293.65634	293.65634	293.65634	293.65634	302.04834	302.04834	302.04834	302.04834	302.04834	302.04834	302.04834	302.04834	302.04834	302.04834	302.04834	302.04834	302.04834	302.04834	302.04834	302.04834	302.04834	302.04834	302.04834	302.04834	302.04834	302.04834	302.04834	302.04834	302.04834	302.04834	302.04834	302.04834
346.7381	346.7381	346.7381	346.7381	346.7381	346.7381	346.7381	346.7381	346.7381	346.7381	346.7381	346.7381	346.7381	346.7381	346.7381	346.7381	346.7381	346.7381	346.7381	346.7381	346.7381	346.7381	352.31433	352.31433	352.31433	352.31433	352.31433	352.31433	352.31433	352.31433	352.31433	352.31433	352.31433	352.31433	352.31433	352.31433	352.31433	352.31433	352.31433	352.31433	352.31433	352.31433	352.31433	352.31433	352.31433	352.31433	352.31433	352.31433	352.31433	352.31433
360.60739	360.60739	360.60739	360.60739	360.60739	360.60739	360.60739	360.60739	360.60739	360.60739	360.60739	360.60739	360.60739	360.60739	360.60739	360.60739	360.60739	360.60739	360.60739	360.60739	360.60739	360.60739	366.68201	366.68201	366.68201	366.68201	366.68201	366.68201	366.68201	366.68201	366.68201	366.68201	366.68201	366.68201	366.68201	366.68201	366.68201	366.68201	366.68201	366.68201	366.68201	366.68201	366.68201	366.68201	366.68201	366.68201	366.68201	366.68201	366.68201	366.68201
375.56766	375.56766	375.56766	375.56766	375.56766	375.56766	375.56766	375.56766	375.56766	375.56766	375.56766	375.56766	375.56766	375.56766	375.56766	375.56766	375.56766	375.56766	375.56766	375.56766	375.56766	375.56766	381.66006	381.66006	381.66006	381.66006	381.66006	381.66006	381.66006	381.66006	381.66006	381.66006	381.66006	381.66006	381.66006	381.66006	381.66006	381.66006	381.66006	381.66006	381.66006	381.66006	381.66006	381.66006	381.66006	381.66006	381.66006	381.66006	381.66006	381.66006
390.64001	390.64001	390.64001	390.64001	390.64001	390.64001	390.64001	390.64001	390.64001	390.64001	390.64001	390.64001	390.64001	390.64001	390.64001	390.64001	390.64001	390.64001	390.64001	390.64001	390.64001	390.64001	396.32718	396.32718	396.32718	396.32718	396.32718	396.32718	396.32718	396.32718	396.32718	396.32718	396.32718	396.32718	396.32718	396.32718	396.32718	396.32718	396.32718	396.32718	396.32718	396.32718	396.32718	396.32718	396.32718	396.32718	396.32718	396.32718	396.32718	396.32718
405.63107	405.63107	405.63107	405.63107	405.63107	405.63107	405.63107	405.63107	405.63107	405.63107	405.63107	405.63107	405.63107	405.63107	405.63107	405.63107	405.63107	405.63107	405.63107	405.63107	405.63107	405.63107	411.65649	411.65649	411.65649	411.65649	411.65649	411.65649	411.65649	411.65649	411.65649	411.65649	411.65649	411.65649	411.65649	411.65649	411.65649	411.65649	411.65649	411.65649	411.65649	411.65649	411.65649	411.65649	411.65649	411.65649	411.65649	411.65649	411.65649	411.65649
420.69189	420.69189	420.69189	420.69189	420.69189	420.69189	420.69189	420.69189	420.69189	420.69189	420.69189	420.69189	420.69189	420.69189	420.69189	420.69189	420.69189	420.69189	420.69189	420.69189	420.69189	420.69189	426.29791	426.29791	426.29791	426.29791	426.29791	426.29791	426.29791	426.29791	426.29791	426.29791	426.29791	426.29791	426.29791	426.29791	426.29791	426.29791	426.29791	426.29791	426.29791	426.29791	426.29791	426.29791	426.29791	426.29791	426.29791	426.29791	426.29791	426.29791
435.74149	435.74149	435.74149	435.74149	435.74149	435.74149	435.74149	435.74149	435.74149	435.74149	435.74149	435.74149	435.74149	435.74149	435.74149	435.74149	435.74149	435.74149	435.74149	435.74149	435.74149	435.74149	441.83115	441.83115	441.83115	441.83115	441.83115	441.83115	441.83115	441.83115	441.83115	441.83115	441.83115	441.83115	441.83115	441.83115	441.83115	441.83115	441.83115	441.83115	441.83115	441.83115	441.83115	441.83115	441.83115	441.83115	441.83115	441.83115	441.83115	441.83115
450.74789	450.74789	450.74789	450.74789	450.74789	450.74789	450.74789	450.74789	450.74789	450.74789	450.74789	450.74789	450.74789	450.74789	450.74789	450.74789	450.74789	450.74789	450.74789	450.74789	450.74789	450.74789	455.78525	455.78525	455.78525	455.78525	455.78525	455.78525	455.78525	455.78525	455.78525	455.78525	455.78525	455.78525	455.78525	455.78525	455.78525	455.78525	455.78525	455.78525	455.78525	455.78525	455.78525	455.78525	455.78525	455.78525	455.78525	455.78525	455.78525	455.78525
465.69165	465.69165	465.69165	465.69165	465.69165	465.69165	465.69165	465.69165	465.69165	465.69165	465.69165	465.69165	465.69165	465.69165	465.69165	465.69165	465.69165	465.69165	465.69165	465.69165	465.69165	465.69165	471.30234	471.30234	471.30234	471.30234	471.30234	471.30234	471.30234	471.30234	471.30234	471.30234	471.30234	471.30234	471.30234	471.30234	471.30234	471.30234	471.30234	471.30234	471.30234	471.30234	471.30234	471.30234	471.30234	471.30234	471.30234	471.30234	471.30234	471.30234
480.7627	480.7627	480.7627	480.7627	480.7627	480.7627	480.7627	480.7627	480.7627	480.7627	480.7627	480.7627	480.7627	480.7627	480.7627	480.7627	480.7627	480.7627	480.7627	480.7627	480.7627	480.7627	486.40482	486.40482	486.40482	486.40482	486.40482	486.40482	486.40482	486.40482	486.40482	486.40482	486.40482	486.40482	486.40482	486.40482	486.40482	486.40482	486.40482	486.40482	486.40482	486.40482	486.40482	486.40482	486.40482	486.40482	486.40482	486.40482	486.40482	486.40482
495.82138	495.82138	495.82138	495.82138	495.82138	495.82138	495.82138	495.82138	495.82138	495.82138	495.82138	495.82138	495.82138	495.82138	495.82138	495.82138	495.82138	495.82138	495.82138	495.82138	495.82138	495.82138	501.09021	501.09021	501.09021	501.09021	501.09021	501.09021	501.09021	501.09021	501.09021	501.09021	501.09021	501.09021	501.09021	501.09021	501.09021	501.09021	501.09021	501.09021	501.09021	501.09021	501.09021	501.09021	501.09021	501.09021	501.09021	501.09021	501.09021	501.09021
510.8103	510.8103	510.8103	510.8103	510.8103	510.8103	510.8103	510.8103	510.8103	510.8103	510.8103	510.8103	510.8103	510.8103	510.8103	510.8103	510.8103	510.8103	510.8103	510.8103	510.8103	510.8103	516.50104	516.50104	516.50104	516.50104	516.50104	516.50104	516.50104	516.50104	516.50104	516.50104	516.50104	516.50104	516.50104	516.50104	516.50104	516.50104	516.50104	516.50104	516.50104	516.50104	516.50104	516.50104	516.50104	516.50104	516.50104	516.50104	516.50104	516.50104
525.77289	525.77289	525.77289	525.77289	525.77289	525.77289	525.77289	525.77289	525.77289	525.77289	525.77289	525.77289	525.77289	525.77289	525.77289	525.77289	525.77289	525.77289	525.77289	525.77289	525.77289	525.77289	531.1579	531.1579	531.1579	531.1579	531.1579	531.1579	531.1579	531.1579	531.1579	531.1579	531.1579	531.1579	531.1579	531.1579	531.1579	531.1579	531.1579	531.1579	531.1579	531.1579	531.1579	531.1579	531.1579	531.1579	531.1579	531.1579	531.1579	531.1579
540.76556	540.76556	540.76556	540.76556	540.76556	540.76556	540.76556	540.76556	540.76556	540.76556	540.76556	540.76556	540.76556	540.76556	540.76556	540.76556	540.76556	540.76556	540.76556	540.76556	540.76556	540.76556	546.15411	546.15411	546.15411	546.15411	546.15411	546.15411	546.15411	546.15411	546.15411	546.15411	546.15411	546.15411	546.15411	546.15411	546.15411	546.15411	546.15411	546.15411	546.15411	546.15411	546.15411	546.15411	546.15411	546.15411	546.15411	546.15411	546.15411	546.15411
555.7641	555.7641	555.7641	555.7641	555.7641	555.7641	555.7641	555.7641	555.7641	555.7641	555.7641	555.7641	555.7641	555.7641	555.7641	555.7641	555.7641	555.7641	555.7641	555.7641	555.7641	555.7641	561.2038	561.2038	561.2038	561.2038	561.2038	561.2038	561.2038	561.2038	561.2038	561.2038	561.2038	561.2038	561.2038	561.2038	561.2038	561.2038	561.2038	561.2038	561.2038	561.2038	561.2038	561.2038	561.2038	561.2038	561.2038	561.2038	561.2038	561.2038
570.76392	570.76392	570.76392	570.76392	570.76392	570.76392	570.76392	570.76392	570.76392	570.76392	570.76392	570.76392	570.76392	570.76392	570.76392	570.76392	570.76392	570.76392	570.76392	570.76392	570.76392	570.76392	576.6579	576.6579	576.6579	576.6579	576.6579	576.6579	576.6579	576.6579	576.6579	576.6579	576.6579	576.6579	576.6579	576.6579	576.6579	576.6579	576.6579	576.6579	576.6579	576.6579	576.6579	576.6579	576.6579	576.6579	576.6579	576.6579	576.6579	576.6579
585.70105	585.70105	585.70105	585.70105	585.70105	585.70105	585.70105	585.70105	585.70105	585.70105	585.70105	585.70105	585.70105	585.70105	585.70105	585.70105	585.70105	585.70105	585.70105	585.70105	585.70105	585.70105	591.07471	591.07471	591.07471	591.07471	591.07471	591.07471	591.07471	591.07471	591.07471	591.07471	591.07471	591.07471	591.07471	591.07471	591.07471	591.07471	591.07471	591.07471	591.07471	591.07471	591.07471	591.07471	591.07471	591.07471	591.07471	591.07471	591.07471	591.07471
600.66583	600.66583	600.66583	600.66583	600.66583	600.66583	600.66583	600.66583	600.66583	600.66583	600.66583	600.66583	600.66583	600.66583	600.66583	600.66583	600.66583	600.66583	600.66583	600.66583	600.66583	600.66583	606.30682	606.30682	606.30682	606.30682	606.30682	606.30682	606.30682	606.30682	606.30682	606.30682	606.30682	606.30682	606.30682	606.30682	606.30682	606.30682	606.30682	606.30682	606.30682	606.30682	606.30682	606.30682	606.30682	606.30682	606.30682	606.30682	606.30682	606.30682
615.6084	615.6084	615.6084	615.6084	615.6084	615.6084	615.6084	615.6084	615.6084	615.6084	615.6084	615.6084	615.6084	615.6084	615.6084	615.6084	615.6084	615.6084	615.6084	615.6084	615.6084	615.6084	621.1651	621.1651	621.1651	621.1651	621.1651	621.1651	621.1651	621.1651	621.1651	621.1651	621.1651	621.1651	621.1651	621.1651	621.1651	621.1651	621.1651	621.1651	621.1651	621.1651	621.1651	621.1651	621.1651	621.1651	621.1651	621.1651	621.1651	621.1651
630.79736	630.79736	630.79736	630.79736	630.79736	630.79736	630.79736	630.79736	630.79736	630.79736	630.79736	630.79736	630.79736	630.79736	630.79736	630.79736	630.79736	630.79736	630.79736	630.79736	630.79736	630.79736	636.3056	636.3056	636.3056	636.3056	636.3056	636.3056	636.3056	636.3056	636.3056	636.3056	636.3056	636.3056	636.3056	636.3056	636.3056	636.3056	636.3056	636.3056	636.3056	636.3056	636.3056	636.3056	636.3056	636.3056	636.3056	636.3056	636.3056	636.3056
653.28711	653.28711	653.28711	653.28711	653.28711	653.28711	653.28711	653.28711	653.28711	653.28711	653.28711	653.28711	653.28711	653.28711	653.28711	653.28711	653.28711	653.28711	653.28711	653.28711	653.28711	653.28711	656.97516	656.97516	656.97516	656.97516	656.97516	656.97516	656.97516	656.97516	656.97516	656.97516	656.97516	656.97516	656.97516	656.97516	656.97516	656.97516	656.97516	656.97516	656.97516	656.97516	656.97516	656.97516	656.97516	656.97516	656.97516	656.97516	656.97516	656.97516
667.25549	667.25549	667.25549	667.25549	667.25549	667.25549	667.25549	667.25549	667.25549	667.25549	667.25549	667.25549	667.25549	667.25549	667.25549	667.25549	667.25549	667.25549	667.25549	667.25549	667.25549	667.25549	670.34753	670.34753	670.34753	670.34753	670.34753	670.34753	670.34753	670.34753	670.34753	670.34753	670.34753	670.34753	670.34753	670.34753	670.34753	670.34753	670.34753	670.34753	670.34753	670.34753	670.34753	670.34753	670.34753	670.34753	670.34753	670.34753	670.34753	670.34753
682.18481	682.18481	682.18481	682.18481	682.18481	682.18481	682.18481	682.18481	682.18481	682.18481	682.18481	682.18481	682.18481	682.18481	682.18481	682.18481	682.18481	682.18481	682.18481	682.18481	682.18481	682.18481	685.37518	685.37518	685.37518	685.37518	685.37518	685.37518	685.37518	685.37518	685.37518	685.37518	685.37518	685.37518	685.37518	685.37518	685.37518	685.37518	685.37518	685.37518	685.37518	685.37518	685.37518	685.37518	685.37518	685.37518	685.37518	685.37518	685.37518	685.37518
697.38171	697.38171	697.38171	697.38171	697.38171	697.38171	697.38171	697.38171	697.38171	697.38171	697.38171	697.38171	697.38171	697.38171	697.38171	697.38171	697.38171	697.38171	697.38171	697.38171	697.38171	697.38171	700.27008	700.27008	700.27008	700.27008	700.27008	700.27008	700.27008	700.27008	700.27008	700.27008	700.27008	700.27008	700.27008	700.27008	700.27008	700.27008	700.27008	700.27008	700.27008	700.27008	700.27008	700.27008	700.27008	700.27008	700.27008	700.27008	700.27008	700.27008
712.14856	712.14856	712.14856	712.14856	712.14856	712.14856	712.14856	712.14856	712.14856	712.14856	712.14856	712.14856	712.14856	712.14856	712.14856	712.14856	712.14856	712.14856	712.14856	712.14856	712.14856	712.14856	715.91895	715.91895	715.91895	715.91895	715.91895	715.91895	715.91895	715.91895	715.91895	715.91895	715.91895	715.91895	715.91895	715.91895	715.91895	715.91895	715.91895	715.91895	715.91895	715.91895	715.91895	715.91895	715.91895	715.91895	715.91895	715.91895	715.91895	715.91895
727.25415	727.25415	727.25415	727.25415	727.25415	727.25415	727.25415	727.25415	727.25415	727.25415	727.25415	727.25415	727.25415	727.25415	727.25415	727.25415	727.25415	727.25415	727.25415	727.25415	727.25415	727.25415	730.13025	730.13025	730.13025	730.13025	730.13025	730.13025	730.13025	730.13025	730.13025	730.13025	730.13025	730.13025	730.13025	730.13025	730.13025	730.13025	730.13025	730.13025	730.13025	730.13025	730.13025	730.13025	730.13025	730.13025	730.13025	730.13025	730.13025	730.13025
742.21454	742.21454	742.21454	742.21454	742.21454	742.21454	742.21454	742.21454	742.21454	742.21454	742.21454	742.21454	742.21454	742.21454	742.21454	742.21454	742.21454	742.21454	742.21454	742.21454	742.21454	742.21454	745.74109	745.74109	745.74109	745.74109	745.74109	745.74109	745.74109	745.74109	745.74109	745.74109	745.74109	745.74109	745.74109	745.74109	745.74109	745.74109	745.74109	745.74109	745.74109	745.74109	745.74109	745.74109	745.74109	745.74109	745.74109	745.74109	745.74109	745.74109
757.15387	757.15387	757.15387	757.15387	757.15387	757.15387	757.15387	757.15387	757.15387	757.15387	757.15387	757.15387	757.15387	757.15387	757.15387	757.15387	757.15387	757.15387	757.15387	757.15387	757.15387	757.15387	760.73206	760.73206	760.73206	760.73206	760.73206	760.73206	760.73206	760.73206	760.73206	760.73206	760.73206	760.73206	760.73206	760.73206	760.73206	760.73206	760.73206	760.73206	760.73206	760.73206	760.73206	760.73206	760.73206	760.73206	760.73206	760.73206	760.73206	760.73206
772.21405	772.21405	772.21405	772.21405	772.21405	772.21405	772.21405	772.21405	772.21405	772.21405	772.21405	772.21405	772.21405	772.21405	772.21405	772.21405	772.21405	772.21405	772.21405	772.21405	772.21405	772.21405	775.43793	775.43793	775.43793	775.43793	775.43793	775.43793	775.43793	775.43793	775.43793	775.43793	775.43793	775.43793	775.43793	775.43793	775.43793	775.43793	775.43793	775.43793	775.43793	775.43793	775.43793	775.43793	775.43793	775.43793	775.43793	775.43793	775.43793	775.43793
787.14105	787.14105	787.14105	787.14105	787.14105	787.14105	787.14105	787.14105	787.14105	787.14105	787.14105	787.14105	787.14105	787.14105	787.14105	787.14105	787.14105	787.14105	787.14105	787.14105	787.14105	787.14105	789.99615	789.99615	789.99615	789.99615	789.99615	789.99615	789.99615	789.99615	789.99615	789.99615	789.99615	789.99615	789.99615	789.99615	789.99615	789.99615	789.99615	789.99615	789.99615	789.99615	789.99615	789.99615	789.99615	789.99615	789.99615	789.99615	789.99615	789.99615
802.3399	802.3399	802.3399	802.3399	802.3399	802.3399	802.3399	802.3399	802.3399	802.3399	802.3399	802.3399	802.3399	802.3399	802.3399	802.3399	802.3399	802.3399	802.3399	802.3399	802.3399	802.3399	805.35474	805.35474	805.35474	805.35474	805.35474	805.35474	805.35474	805.35474	805.35474	805.35474	805.35474	805.35474	805.35474	805.35474	805.35474	805.35474	805.35474	805.35474	805.35474	805.35474	805.35474	805.35474	805.35474	805.35474	805.35474	805.35474	805.35474	805.35474
817.28387	817.28387	817.28387	817.28387	817.28387	817.28387	817.28387	817.28387	817.28387	817.28387	817.28387	817.28387	817.28387	817.28387	817.28387	817.28387	817.28387	817.28387	817.28387	817.28387	817.28387	817.28387	820.49207	820.49207	820.49207	820.49207	820.49207	820.49207	820.49207	820.49207	820.49207	820.49207	820.49207	820.49207	820.49207	820.49207	820.49207	820.49207	820.49207	820.49207	820.49207	820.49207	820.49207	820.49207	820.49207	820.49207	820.49207	820.49207	820.49207	820.49207
832.24359	832.24359	832.24359	832.24359	832.24359	832.24359	832.24359	832.24359	832.24359	832.24359	832.24359	832.24359	832.24359	832.24359	832.24359	832.24359	832.24359	832.24359	832.24359	832.24359	832.24359	832.24359	835.27631	835.27631	835.27631	835.27631	835.27631	835.27631	835.27631	835.27631	835.27631	835.27631	835.27631	835.27631	835.27631	835.27631	835.27631	835.27631	835.27631	835.27631	835.27631	835.27631	835.27631	835.27631	835.27631	835.27631	835.27631	835.27631	835.27631	835.27631
847.22546	847.22546	847.22546	847.22546	847.22546	847.22546	847.22546	847.22546	847.22546	847.22546	847.22546	847.22546	847.22546	847.22546	847.22546	847.22546	847.22546	847.22546	847.22546	847.22546	847.22546	847.22546	850.23596	850.23596	850.23596	850.23596	850.23596	850.23596	850.23596	850.23596	850.23596	850.23596	850.23596	850.23596	850.23596	850.23596	850.23596	850.23596	850.23596	850.23596	850.23596	850.23596	850.23596	850.23596	850.23596	850.23596	850.23596	850.23596	850.23596	850.23596
862.26562	862.26562	862.26562	862.26562	862.26562	862.26562	862.26562	862.26562	862.26562	862.26562	862.26562	862.26562	862.26562	862.26562	862.26562	862.26562	862.26562	862.26562	862.26562	862.26562	862.26562	862.26562	865.51624	865.51624	865.51624	865.51624	865.51624	865.51624	865.51624	865.51624	865.51624	865.51624	865.51624	865.51624	865.51624	865.51624	865.51624	865.51624	865.51624	865.51624	865.51624	865.51624	865.51624	865.51624	865.51624	865.51624	865.51624	865.51624	865.51624	865.51624
877.22504	877.22504	877.22504	877.22504	877.22504	877.22504	877.22504	877.22504	877.22504	877.22504	877.22504	877.22504	877.22504	877.22504	877.22504	877.22504	877.22504	877.22504	877.22504	877.22504	877.22504	877.22504	880.7962	880.7962	880.7962	880.7962	880.7962	880.7962	880.7962	880.7962	880.7962	880.7962	880.7962	880.7962	880.7962	880.7962	880.7962	880.7962	880.7962	880.7962	880.7962	880.7962	880.7962	880.7962	880.7962	880.7962	880.7962	880.7962	880.7962	880.7962
892.28021	892.28021	892.28021	892.28021	892.28021	892.28021	892.28021	892.28021	892.28021	892.28021	892.28021	892.28021	892.28021	892.28021	892.28021	892.28021	892.28021	892.28021	892.28021	892.28021	892.28021	892.28021	895.78528	895.78528	895.78528	895.78528	895.78528	895.78528	895.78528	895.78528	895.78528	895.78528	895.78528	895.78528	895.78528	895.78528	895.78528	895.78528	895.78528	895.78528	895.78528	895.78528	895.78528	895.78528	895.78528	895.78528	895.78528	895.78528	895.78528	895.78528
907.58081	907.58081	907.58081	907.58081	907.58081	907.58081	907.58081	907.58081	907.58081	907.58081	907.58081	907.58081	907.58081	907.58081	907.58081	907.58081	907.58081	907.58081	907.58081	907.58081	907.58081	907.58081	911.01569	911.01569	911.01569	911.01569	911.01569	911.01569	911.01569	911.01569	911.01569	911.01569	911.01569	911.01569	911.01569	911.01569	911.01569	911.01569	911.01569	911.01569	911.01569	911.01569	911.01569	911.01569	911.01569	911.01569	911.01569	911.01569	911.01569	911.01569
922.18268	922.18268	922.18268	922.18268	922.18268	922.18268	922.18268	922.18268	922.18268	922.18268	922.18268	922.18268	922.18268	922.18268	922.18268	922.18268	922.18268	922.18268	922.18268	922.18268	922.18268	922.18268	925.41675	925.41675	925.41675	925.41675	925.41675	925.41675	925.41675	925.41675	925.41675	925.41675	925.41675	925.41675	925.41675	925.41675	925.41675	925.41675	925.41675	925.41675	925.41675	925.41675	925.41675	925.41675	925.41675	925.41675	925.41675	925.41675	925.41675	925.41675
937.19342	937.19342	937.19342	937.19342	937.19342	937.19342	937.19342	937.19342	937.19342	937.19342	937.19342	937.19342	937.19342	937.19342	937.19342	937.19342	937.19342	937.19342	937.19342	937.19342	937.19342	937.19342	940.80981	940.80981	940.80981	940.80981	940.80981	940.80981	940.80981	940.80981	940.80981	940.80981	940.80981	940.80981	940.80981	940.80981	940.80981	940.80981	940.80981	940.80981	940.80981	940.80981	940.80981	940.80981	940.80981	940.80981	940.80981	940.80981	940.80981	940.80981
960.35638	960.35638	960.35638	960.35638	960.35638	960.35638	960.35638	960.35638	960.35638	960.35638	960.35638	960.35638	960.35638	960.35638	960.35638	960.35638	960.35638	960.35638	960.35638	960.35638	960.35638	960.35638	961.65503	961.65503	961.65503	961.65503	961.65503	961.65503	961.65503	961.65503	961.65503	961.65503	961.65503	961.65503	961.65503	961.65503	961.65503	961.65503	961.65503	961.65503	961.65503	961.65503	961.65503	961.65503	961.65503	961.65503	961.65503	961.65503	961.65503	961.65503
974.16632	974.16632	974.16632	974.16632	974.16632	974.16632	974.16632	974.16632	974.16632	974.16632	974.16632	974.16632	974.16632	974.16632	974.16632	974.16632	974.16632	974.16632	974.16632	974.16632	974.16632	974.16632	974.64966	974.64966	974.64966	974.64966	974.64966	974.64966	974.64966	974.64966	974.64966	974.64966	974.64966	974.64966	974.64966	974.64966	974.64966	974.64966	974.64966	974.64966	974.64966	974.64966	974.64966	974.64966	974.64966	974.64966	974.64966	974.64966	974.64966	974.64966
989.20569	989.20569	989.20569	989.20569	989.20569	989.20569	989.20569	989.20569	989.20569	989.20569	989.20569	989.20569	989.20569	989.20569	989.20569	989.20569	989.20569	989.20569	989.20569	989.20569	989.20569	989.20569	990.35394	990.35394	990.35394	990.35394	990.35394	990.35394	990.35394	990.35394	990.35394	990.35394	990.35394	990.35394	990.35394	990.35394	990.35394	990.35394	990.35394	990.35394	990.35394	990.35394	990.35394	990.35394	990.35394	990.35394	990.35394	990.35394	990.35394	990.35394
1004.1144	1004.1144	1004.1144	1004.1144	1004.1144	1004.1144	1004.1144	1004.1144	1004.1144	1004.1144	1004.1144	1004.1144	1004.1144	1004.1144	1004.1144	1004.1144	1004.1144	1004.1144	1004.1144	1004.1144	1004.1144	1004.1144	1004.4239	1004.4239	1004.4239	1004.4239	1004.4239	1004.4239	1004.4239	1004.4239	1004.4239	1004.4239	1004.4239	1004.4239	1004.4239	1004.4239	1004.4239	1004.4239	1004.4239	1004.4239	1004.4239	1004.4239	1004.4239	1004.4239	1004.4239	1004.4239	1004.4239	1004.4239	1004.4239	1004.4239
1019.0638	1019.0638	1019.0638	1019.0638	1019.0638	1019.0638	1019.0638	1019.0638	1019.0638	1019.0638	1019.0638	1019.0638	1019.0638	1019.0638	1019.0638	1019.0638	1019.0638	1019.0638	1019.0638	1019.0638	1019.0638	1019.0638	1019.8895	1019.8895	1019.8895	1019.8895	1019.8895	1019.8895	1019.8895	1019.8895	1019.8895	1019.8895	1019.8895	1019.8895	1019.8895	1019.8895	1019.8895	1019.8895	1019.8895	1019.8895	1019.8895	1019.8895	1019.8895	1019.8895	1019.8895	1019.8895	1019.8895	1019.8895	1019.8895	1019.8895
1034.1143	1034.1143	1034.1143	1034.1143	1034.1143	1034.1143	1034.1143	1034.1143	1034.1143	1034.1143	1034.1143	1034.1143	1034.1143	1034.1143	1034.1143	1034.1143	1034.1143	1034.1143	1034.1143	1034.1143	1034.1143	1034.1143	1035.0774	1035.0774	1035.0774	1035.0774	1035.0774	1035.0774	1035.0774	1035.0774	1035.0774	1035.0774	1035.0774	1035.0774	1035.0774	1035.0774	1035.0774	1035.0774	1035.0774	1035.0774	1035.0774	1035.0774	1035.0774	1035.0774	1035.0774	1035.0774	1035.0774	1035.0774	1035.0774	1035.0774
1049.0369	1049.0369	1049.0369	1049.0369	1049.0369	1049.0369	1049.0369	1049.0369	1049.0369	1049.0369	1049.0369	1049.0369	1049.0369	1049.0369	1049.0369	1049.0369	1049.0369	1049.0369	1049.0369	1049.0369	1049.0369	1049.0369	1050.2766	1050.2766	1050.2766	1050.2766	1050.2766	1050.2766	1050.2766	1050.2766	1050.2766	1050.2766	1050.2766	1050.2766	1050.2766	1050.2766	1050.2766	1050.2766	1050.2766	1050.2766	1050.2766	1050.2766	1050.2766	1050.2766	1050.2766	1050.2766	1050.2766	1050.2766	1050.2766	1050.2766
1064.1259	1064.1259	1064.1259	1064.1259	1064.1259	1064.1259	1064.1259	1064.1259	1064.1259	1064.1259	1064.1259	1064.1259	1064.1259	1064.1259	1064.1259	1064.1259	1064.1259	1064.1259	1064.1259	1064.1259	1064.1259	1064.1259	1064.8678	1064.8678	1064.8678	1064.8678	1064.8678	1064.8678	1064.8678	1064.8678	1064.8678	1064.8678	1064.8678	1064.8678	1064.8678	1064.8678	1064.8678	1064.8678	1064.8678	1064.8678	1064.8678	1064.8678	1064.8678	1064.8678	1064.8678	1064.8678	1064.8678	1064.8678	1064.8678	1064.8678
1079.1334	1079.1334	1079.1334	1079.1334	1079.1334	1079.1334	1079.1334	1079.1334	1079.1334	1079.1334	1079.1334	1079.1334	1079.1334	1079.1334	1079.1334	1079.1334	1079.1334	1079.1334	1079.1334	1079.1334	1079.1334	1079.1334	1079.8118	1079.8118	1079.8118	1079.8118	1079.8118	1079.8118	1079.8118	1079.8118	1079.8118	1079.8118	1079.8118	1079.8118	1079.8118	1079.8118	1079.8118	1079.8118	1079.8118	1079.8118	1079.8118	1079.8118	1079.8118	1079.8118	1079.8118	1079.8118	1079.8118	1079.8118	1079.8118	1079.8118
1094.2512	1094.2512	1094.2512	1094.2512	1094.2512	1094.2512	1094.2512	1094.2512	1094.2512	1094.2512	1094.2512	1094.2512	1094.2512	1094.2512	1094.2512	1094.2512	1094.2512	1094.2512	1094.2512	1094.2512	1094.2512	1094.2512	1094.9137	1094.9137	1094.9137	1094.9137	1094.9137	1094.9137	1094.9137	1094.9137	1094.9137	1094.9137	1094.9137	1094.9137	1094.9137	1094.9137	1094.9137	1094.9137	1094.9137	1094.9137	1094.9137	1094.9137	1094.9137	1094.9137	1094.9137	1094.9137	1094.9137	1094.9137	1094.9137	1094.9137
1109.1294	1109.1294	1109.1294	1109.1294	1109.1294	1109.1294	1109.1294	1109.1294	1109.1294	1109.1294	1109.1294	1109.1294	1109.1294	1109.1294	1109.1294	1109.1294	1109.1294	1109.1294	1109.1294	1109.1294	1109.1294	1109.1294	1109.8755	1109.8755	1109.8755	1109.8755	1109.8755	1109.8755	1109.8755	1109.8755	1109.8755	1109.8755	1109.8755	1109.8755	1109.8755	1109.8755	1109.8755	1109.8755	1109.8755	1109.8755	1109.8755	1109.8755	1109.8755	1109.8755	1109.8755	1109.8755	1109.8755	1109.8755	1109.8755	1109.8755
1124.2028	1124.2028	1124.2028	1124.2028	1124.2028	1124.2028	1124.2028	1124.2028	1124.2028	1124.2028	1124.2028	1124.2028	1124.2028	1124.2028	1124.2028	1124.2028	1124.2028	1124.2028	1124.2028	1124.2028	1124.2028	1124.2028	1125.1234	1125.1234	1125.1234	1125.1234	1125.1234	1125.1234	1125.1234	1125.1234	1125.1234	1125.1234	1125.1234	1125.1234	1125.1234	1125.1234	1125.1234	1125.1234	1125.1234	1125.1234	1125.1234	1125.1234	1125.1234	1125.1234	1125.1234	1125.1234	1125.1234	1125.1234	1125.1234	1125.1234
1139.0762	1139.0762	1139.0762	1139.0762	1139.0762	1139.0762	1139.0762	1139.0762	1139.0762	1139.0762	1139.0762	1139.0762	1139.0762	1139.0762	1139.0762	1139.0762	1139.0762	1139.0762	1139.0762	1139.0762	1139.0762	1139.0762	1139.8433	1139.8433	1139.8433	1139.8433	1139.8433	1139.8433	1139.8433	1139.8433	1139.8433	1139.8433	1139.8433	1139.8433	1139.8433	1139.8433	1139.8433	1139.8433	1139.8433	1139.8433	1139.8433	1139.8433	1139.8433	1139.8433	1139.8433	1139.8433	1139.8433	1139.8433	1139.8433	1139.8433
1154.2013	1154.2013	1154.2013	1154.2013	1154.2013	1154.2013	1154.2013	1154.2013	1154.2013	1154.2013	1154.2013	1154.2013	1154.2013	1154.2013	1154.2013	1154.2013	1154.2013	1154.2013	1154.2013	1154.2013	1154.2013	1154.2013	1154.6991	1154.6991	1154.6991	1154.6991	1154.6991	1154.6991	1154.6991	1154.6991	1154.6991	1154.6991	1154.6991	1154.6991	1154.6991	1154.6991	1154.6991	1154.6991	1154.6991	1154.6991	1154.6991	1154.6991	1154.6991	1154.6991	1154.6991	1154.6991	1154.6991	1154.6991	1154.6991	1154.6991
1169.2593	1169.2593	1169.2593	1169.2593	1169.2593	1169.2593	1169.2593	1169.2593	1169.2593	1169.2593	1169.2593	1169.2593	1169.2593	1169.2593	1169.2593	1169.2593	1169.2593	1169.2593	1169.2593	1169.2593	1169.2593	1169.2593	1169.4896	1169.4896	1169.4896	1169.4896	1169.4896	1169.4896	1169.4896	1169.4896	1169.4896	1169.4896	1169.4896	1169.4896	1169.4896	1169.4896	1169.4896	1169.4896	1169.4896	1169.4896	1169.4896	1169.4896	1169.4896	1169.4896	1169.4896	1169.4896	1169.4896	1169.4896	1169.4896	1169.4896
1184.2595	1184.2595	1184.2595	1184.2595	1184.2595	1184.2595	1184.2595	1184.2595	1184.2595	1184.2595	1184.2595	1184.2595	1184.2595	1184.2595	1184.2595	1184.2595	1184.2595	1184.2595	1184.2595	1184.2595	1184.2595	1184.2595	1185.184	1185.184	1185.184	1185.184	1185.184	1185.184	1185.184	1185.184	1185.184	1185.184	1185.184	1185.184	1185.184	1185.184	1185.184	1185.184	1185.184	1185.184	1185.184	1185.184	1185.184	1185.184	1185.184	1185.184	1185.184	1185.184	1185.184	1185.184
1199.1434	1199.1434	1199.1434	1199.1434	1199.1434	1199.1434	1199.1434	1199.1434	1199.1434	1199.1434	1199.1434	1199.1434	1199.1434	1199.1434	1199.1434	1199.1434	1199.1434	1199.1434	1199.1434	1199.1434	1199.1434	1199.1434	1199.6437	1199.6437	1199.6437	1199.6437	1199.6437	1199.6437	1199.6437	1199.6437	1199.6437	1199.6437	1199.6437	1199.6437	1199.6437	1199.6437	1199.6437	1199.6437	1199.6437	1199.6437	1199.6437	1199.6437	1199.6437	1199.6437	1199.6437	1199.6437	1199.6437	1199.6437	1199.6437	1199.6437
1214.1531	1214.1531	1214.1531	1214.1531	1214.1531	1214.1531	1214.1531	1214.1531	1214.1531	1214.1531	1214.1531	1214.1531	1214.1531	1214.1531	1214.1531	1214.1531	1214.1531	1214.1531	1214.1531	1214.1531	1214.1531	1214.1531	1214.783	1214.783	1214.783	1214.783	1214.783	1214.783	1214.783	1214.783	1214.783	1214.783	1214.783	1214.783	1214.783	1214.783	1214.783	1214.783	1214.783	1214.783	1214.783	1214.783	1214.783	1214.783	1214.783	1214.783	1214.783	1214.783	1214.783	1214.783
1229.1405	1229.1405	1229.1405	1229.1405	1229.1405	1229.1405	1229.1405	1229.1405	1229.1405	1229.1405	1229.1405	1229.1405	1229.1405	1229.1405	1229.1405	1229.1405	1229.1405	1229.1405	1229.1405	1229.1405	1229.1405	1229.1405	1230.1448	1230.1448	1230.1448	1230.1448	1230.1448	1230.1448	1230.1448	1230.1448	1230.1448	1230.1448	1230.1448	1230.1448	1230.1448	1230.1448	1230.1448	1230.1448	1230.1448	1230.1448	1230.1448	1230.1448	1230.1448	1230.1448	1230.1448	1230.1448	1230.1448	1230.1448	1230.1448	1230.1448
1244.2169	1244.2169	1244.2169	1244.2169	1244.2169	1244.2169	1244.2169	1244.2169	1244.2169	1244.2169	1244.2169	1244.2169	1244.2169	1244.2169	1244.2169	1244.2169	1244.2169	1244.2169	1244.2169	1244.2169	1244.2169	1244.2169	1244.798	1244.798	1244.798	1244.798	1244.798	1244.798	1244.798	1244.798	1244.798	1244.798	1244.798	1244.798	1244.798	1244.798	1244.798	1244.798	1244.798	1244.798	1244.798	1244.798	1244.798	1244.798	1244.798	1244.798	1244.798	1244.798	1244.798	1244.798
1296.8473	1296.8473	1296.8473	1296.8473	1296.8473	1296.8473	1296.8473	1296.8473	1296.8473	1296.8473	1296.8473	1296.8473	1296.8473	1296.8473	1296.8473	1296.8473	1296.8473	1296.8473	1296.8473	1296.8473	1296.8473	1296.8473	1294.9985	1294.9985	1294.9985	1294.9985	1294.9985	1294.9985	1294.9985	1294.9985	1294.9985	1294.9985	1294.9985	1294.9985	1294.9985	1294.9985	1294.9985	1294.9985	1294.9985	1294.9985	1294.9985	1294.9985	1294.9985	1294.9985	1294.9985	1294.9985	1294.9985	1294.9985	1294.9985	1294.9985
1310.6931	1310.6931	1310.6931	1310.6931	1310.6931	1310.6931	1310.6931	1310.6931	1310.6931	1310.6931	1310.6931	1310.6931	1310.6931	1310.6931	1310.6931	1310.6931	1310.6931	1310.6931	1310.6931	1310.6931	1310.6931	1310.6931	1309.0026	1309.0026	1309.0026	1309.0026	1309.0026	1309.0026	1309.0026	1309.0026	1309.0026	1309.0026	1309.0026	1309.0026	1309.0026	1309.0026	1309.0026	1309.0026	1309.0026	1309.0026	1309.0026	1309.0026	1309.0026	1309.0026	1309.0026	1309.0026	1309.0026	1309.0026	1309.0026	1309.0026
1325.8434	1325.8434	1325.8434	1325.8434	1325.8434	1325.8434	1325.8434	1325.8434	1325.8434	1325.8434	1325.8434	1325.8434	1325.8434	1325.8434	1325.8434	1325.8434	1325.8434	1325.8434	1325.8434	1325.8434	1325.8434	1325.8434	1323.5653	1323.5653	1323.5653	1323.5653	1323.5653	1323.5653	1323.5653	1323.5653	1323.5653	1323.5653	1323.5653	1323.5653	1323.5653	1323.5653	1323.5653	1323.5653	1323.5653	1323.5653	1323.5653	1323.5653	1323.5653	1323.5653	1323.5653	1323.5653	1323.5653	1323.5653	1323.5653	1323.5653
1341.0623	1341.0623	1341.0623	1341.0623	1341.0623	1341.0623	1341.0623	1341.0623	1341.0623	1341.0623	1341.0623	1341.0623	1341.0623	1341.0623	1341.0623	1341.0623	1341.0623	1341.0623	1341.0623	1341.0623	1341.0623	1341.0623	1338.6365	1338.6365	1338.6365	1338.6365	1338.6365	1338.6365	1338.6365	1338.6365	1338.6365	1338.6365	1338.6365	1338.6365	1338.6365	1338.6365	1338.6365	1338.6365	1338.6365	1338.6365	1338.6365	1338.6365	1338.6365	1338.6365	1338.6365	1338.6365	1338.6365	1338.6365	1338.6365	1338.6365
1355.899	1355.899	1355.899	1355.899	1355.899	1355.899	1355.899	1355.899	1355.899	1355.899	1355.899	1355.899	1355.899	1355.899	1355.899	1355.899	1355.899	1355.899	1355.899	1355.899	1355.899	1355.899	1353.5223	1353.5223	1353.5223	1353.5223	1353.5223	1353.5223	1353.5223	1353.5223	1353.5223	1353.5223	1353.5223	1353.5223	1353.5223	1353.5223	1353.5223	1353.5223	1353.5223	1353.5223	1353.5223	1353.5223	1353.5223	1353.5223	1353.5223	1353.5223	1353.5223	1353.5223	1353.5223	1353.5223
1370.9498	1370.9498	1370.9498	1370.9498	1370.9498	1370.9498	1370.9498	1370.9498	1370.9498	1370.9498	1370.9498	1370.9498	1370.9498	1370.9498	1370.9498	1370.9498	1370.9498	1370.9498	1370.9498	1370.9498	1370.9498	1370.9498	1368.6608	1368.6608	1368.6608	1368.6608	1368.6608	1368.6608	1368.6608	1368.6608	1368.6608	1368.6608	1368.6608	1368.6608	1368.6608	1368.6608	1368.6608	1368.6608	1368.6608	1368.6608	1368.6608	1368.6608	1368.6608	1368.6608	1368.6608	1368.6608	1368.6608	1368.6608	1368.6608	1368.6608
1385.9822	1385.9822	1385.9822	1385.9822	1385.9822	1385.9822	1385.9822	1385.9822	1385.9822	1385.9822	1385.9822	1385.9822	1385.9822	1385.9822	1385.9822	1385.9822	1385.9822	1385.9822	1385.9822	1385.9822	1385.9822	1385.9822	1383.6306	1383.6306	1383.6306	1383.6306	1383.6306	1383.6306	1383.6306	1383.6306	1383.6306	1383.6306	1383.6306	1383.6306	1383.6306	1383.6306	1383.6306	1383.6306	1383.6306	1383.6306	1383.6306	1383.6306	1383.6306	1383.6306	1383.6306	1383.6306	1383.6306	1383.6306	1383.6306	1383.6306
1400.8191	1400.8191	1400.8191	1400.8191	1400.8191	1400.8191	1400.8191	1400.8191	1400.8191	1400.8191	1400.8191	1400.8191	1400.8191	1400.8191	1400.8191	1400.8191	1400.8191	1400.8191	1400.8191	1400.8191	1400.8191	1400.8191	1399.2207	1399.2207	1399.2207	1399.2207	1399.2207	1399.2207	1399.2207	1399.2207	1399.2207	1399.2207	1399.2207	1399.2207	1399.2207	1399.2207	1399.2207	1399.2207	1399.2207	1399.2207	1399.2207	1399.2207	1399.2207	1399.2207	1399.2207	1399.2207	1399.2207	1399.2207	1399.2207	1399.2207
1415.8608	1415.8608	1415.8608	1415.8608	1415.8608	1415.8608	1415.8608	1415.8608	1415.8608	1415.8608	1415.8608	1415.8608	1415.8608	1415.8608	1415.8608	1415.8608	1415.8608	1415.8608	1415.8608	1415.8608	1415.8608	1415.8608	1414.7881	1414.7881	1414.7881	1414.7881	1414.7881	1414.7881	1414.7881	1414.7881	1414.7881	1414.7881	1414.7881	1414.7881	1414.7881	1414.7881	1414.7881	1414.7881	1414.7881	1414.7881	1414.7881	1414.7881	1414.7881	1414.7881	1414.7881	1414.7881	1414.7881	1414.7881	1414.7881	1414.7881
1430.8768	1430.8768	1430.8768	1430.8768	1430.8768	1430.8768	1430.8768	1430.8768	1430.8768	1430.8768	1430.8768	1430.8768	1430.8768	1430.8768	1430.8768	1430.8768	1430.8768	1430.8768	1430.8768	1430.8768	1430.8768	1430.8768	1428.7899	1428.7899	1428.7899	1428.7899	1428.7899	1428.7899	1428.7899	1428.7899	1428.7899	1428.7899	1428.7899	1428.7899	1428.7899	1428.7899	1428.7899	1428.7899	1428.7899	1428.7899	1428.7899	1428.7899	1428.7899	1428.7899	1428.7899	1428.7899	1428.7899	1428.7899	1428.7899	1428.7899
1446.0928	1446.0928	1446.0928	1446.0928	1446.0928	1446.0928	1446.0928	1446.0928	1446.0928	1446.0928	1446.0928	1446.0928	1446.0928	1446.0928	1446.0928	1446.0928	1446.0928	1446.0928	1446.0928	1446.0928	1446.0928	1446.0928	1443.7625	1443.7625	1443.7625	1443.7625	1443.7625	1443.7625	1443.7625	1443.7625	1443.7625	1443.7625	1443.7625	1443.7625	1443.7625	1443.7625	1443.7625	1443.7625	1443.7625	1443.7625	1443.7625	1443.7625	1443.7625	1443.7625	1443.7625	1443.7625	1443.7625	1443.7625	1443.7625	1443.7625
1460.8088	1460.8088	1460.8088	1460.8088	1460.8088	1460.8088	1460.8088	1460.8088	1460.8088	1460.8088	1460.8088	1460.8088	1460.8088	1460.8088	1460.8088	1460.8088	1460.8088	1460.8088	1460.8088	1460.8088	1460.8088	1460.8088	1458.6753	1458.6753	1458.6753	1458.6753	1458.6753	1458.6753	1458.6753	1458.6753	1458.6753	1458.6753	1458.6753	1458.6753	1458.6753	1458.6753	1458.6753	1458.6753	1458.6753	1458.6753	1458.6753	1458.6753	1458.6753	1458.6753	1458.6753	1458.6753	1458.6753	1458.6753	1458.6753	1458.6753
1475.948	1475.948	1475.948	1475.948	1475.948	1475.948	1475.948	1475.948	1475.948	1475.948	1475.948	1475.948	1475.948	1475.948	1475.948	1475.948	1475.948	1475.948	1475.948	1475.948	1475.948	1475.948	1473.5367	1473.5367	1473.5367	1473.5367	1473.5367	1473.5367	1473.5367	1473.5367	1473.5367	1473.5367	1473.5367	1473.5367	1473.5367	1473.5367	1473.5367	1473.5367	1473.5367	1473.5367	1473.5367	1473.5367	1473.5367	1473.5367	1473.5367	1473.5367	1473.5367	1473.5367	1473.5367	1473.5367
1490.9401	1490.9401	1490.9401	1490.9401	1490.9401	1490.9401	1490.9401	1490.9401	1490.9401	1490.9401	1490.9401	1490.9401	1490.9401	1490.9401	1490.9401	1490.9401	1490.9401	1490.9401	1490.9401	1490.9401	1490.9401	1490.9401	1488.9762	1488.9762	1488.9762	1488.9762	1488.9762	1488.9762	1488.9762	1488.9762	1488.9762	1488.9762	1488.9762	1488.9762	1488.9762	1488.9762	1488.9762	1488.9762	1488.9762	1488.9762	1488.9762	1488.9762	1488.9762	1488.9762	1488.9762	1488.9762	1488.9762	1488.9762	1488.9762	1488.9762
1505.9795	1505.9795	1505.9795	1505.9795	1505.9795	1505.9795	1505.9795	1505.9795	1505.9795	1505.9795	1505.9795	1505.9795	1505.9795	1505.9795	1505.9795	1505.9795	1505.9795	1505.9795	1505.9795	1505.9795	1505.9795	1505.9795	1503.9199	1503.9199	1503.9199	1503.9199	1503.9199	1503.9199	1503.9199	1503.9199	1503.9199	1503.9199	1503.9199	1503.9199	1503.9199	1503.9199	1503.9199	1503.9199	1503.9199	1503.9199	1503.9199	1503.9199	1503.9199	1503.9199	1503.9199	1503.9199	1503.9199	1503.9199	1503.9199	1503.9199
1521.0668	1521.0668	1521.0668	1521.0668	1521.0668	1521.0668	1521.0668	1521.0668	1521.0668	1521.0668	1521.0668	1521.0668	1521.0668	1521.0668	1521.0668	1521.0668	1521.0668	1521.0668	1521.0668	1521.0668	1521.0668	1521.0668	1518.8649	1518.8649	1518.8649	1518.8649	1518.8649	1518.8649	1518.8649	1518.8649	1518.8649	1518.8649	1518.8649	1518.8649	1518.8649	1518.8649	1518.8649	1518.8649	1518.8649	1518.8649	1518.8649	1518.8649	1518.8649	1518.8649	1518.8649	1518.8649	1518.8649	1518.8649	1518.8649	1518.8649
1535.9222	1535.9222	1535.9222	1535.9222	1535.9222	1535.9222	1535.9222	1535.9222	1535.9222	1535.9222	1535.9222	1535.9222	1535.9222	1535.9222	1535.9222	1535.9222	1535.9222	1535.9222	1535.9222	1535.9222	1535.9222	1535.9222	1534.0167	1534.0167	1534.0167	1534.0167	1534.0167	1534.0167	1534.0167	1534.0167	1534.0167	1534.0167	1534.0167	1534.0167	1534.0167	1534.0167	1534.0167	1534.0167	1534.0167	1534.0167	1534.0167	1534.0167	1534.0167	1534.0167	1534.0167	1534.0167	1534.0167	1534.0167	1534.0167	1534.0167
1550.8887	1550.8887	1550.8887	1550.8887	1550.8887	1550.8887	1550.8887	1550.8887	1550.8887	1550.8887	1550.8887	1550.8887	1550.8887	1550.8887	1550.8887	1550.8887	1550.8887	1550.8887	1550.8887	1550.8887	1550.8887	1550.8887	1548.71	1548.71	1548.71	1548.71	1548.71	1548.71	1548.71	1548.71	1548.71	1548.71	1548.71	1548.71	1548.71	1548.71	1548.71	1548.71	1548.71	1548.71	1548.71	1548.71	1548.71	1548.71	1548.71	1548.71	1548.71	1548.71	1548.71	1548.71
1565.9385	1565.9385	1565.9385	1565.9385	1565.9385	1565.9385	1565.9385	1565.9385	1565.9385	1565.9385	1565.9385	1565.9385	1565.9385	1565.9385	1565.9385	1565.9385	1565.9385	1565.9385	1565.9385	1565.9385	1565.9385	1565.9385	1564.0652	1564.0652	1564.0652	1564.0652	1564.0652	1564.0652	1564.0652	1564.0652	1564.0652	1564.0652	1564.0652	1564.0652	1564.0652	1564.0652	1564.0652	1564.0652	1564.0652	1564.0652	1564.0652	1564.0652	1564.0652	1564.0652	1564.0652	1564.0652	1564.0652	1564.0652	1564.0652	1564.0652
1580.8876	1580.8876	1580.8876	1580.8876	1580.8876	1580.8876	1580.8876	1580.8876	1580.8876	1580.8876	1580.8876	1580.8876	1580.8876	1580.8876	1580.8876	1580.8876	1580.8876	1580.8876	1580.8876	1580.8876	1580.8876	1580.8876	1578.8947	1578.8947	1578.8947	1578.8947	1578.8947	1578.8947	1578.8947	1578.8947	1578.8947	1578.8947	1578.8947	1578.8947	1578.8947	1578.8947	1578.8947	1578.8947	1578.8947	1578.8947	1578.8947	1578.8947	1578.8947	1578.8947	1578.8947	1578.8947	1578.8947	1578.8947	1578.8947	1578.8947
1603.7681	1603.7681	1603.7681	1603.7681	1603.7681	1603.7681	1603.7681	1603.7681	1603.7681	1603.7681	1603.7681	1603.7681	1603.7681	1603.7681	1603.7681	1603.7681	1603.7681	1603.7681	1603.7681	1603.7681	1603.7681	1603.7681	1598.3013	1598.3013	1598.3013	1598.3013	1598.3013	1598.3013	1598.3013	1598.3013	1598.3013	1598.3013	1598.3013	1598.3013	1598.3013	1598.3013	1598.3013	1598.3013	1598.3013	1598.3013	1598.3013	1598.3013	1598.3013	1598.3013	1598.3013	1598.3013	1598.3013	1598.3013	1598.3013	1598.3013
1617.6544	1617.6544	1617.6544	1617.6544	1617.6544	1617.6544	1617.6544	1617.6544	1617.6544	1617.6544	1617.6544	1617.6544	1617.6544	1617.6544	1617.6544	1617.6544	1617.6544	1617.6544	1617.6544	1617.6544	1617.6544	1617.6544	1612.3169	1612.3169	1612.3169	1612.3169	1612.3169	1612.3169	1612.3169	1612.3169	1612.3169	1612.3169	1612.3169	1612.3169	1612.3169	1612.3169	1612.3169	1612.3169	1612.3169	1612.3169	1612.3169	1612.3169	1612.3169	1612.3169	1612.3169	1612.3169	1612.3169	1612.3169	1612.3169	1612.3169
1632.7582	1632.7582	1632.7582	1632.7582	1632.7582	1632.7582	1632.7582	1632.7582	1632.7582	1632.7582	1632.7582	1632.7582	1632.7582	1632.7582	1632.7582	1632.7582	1632.7582	1632.7582	1632.7582	1632.7582	1632.7582	1632.7582	1627.5841	1627.5841	1627.5841	1627.5841	1627.5841	1627.5841	1627.5841	1627.5841	1627.5841	1627.5841	1627.5841	1627.5841	1627.5841	1627.5841	1627.5841	1627.5841	1627.5841	1627.5841	1627.5841	1627.5841	1627.5841	1627.5841	1627.5841	1627.5841	1627.5841	1627.5841	1627.5841	1627.5841
1647.8298	1647.8298	1647.8298	1647.8298	1647.8298	1647.8298	1647.8298	1647.8298	1647.8298	1647.8298	1647.8298	1647.8298	1647.8298	1647.8298	1647.8298	1647.8298	1647.8298	1647.8298	1647.8298	1647.8298	1647.8298	1647.8298	1642.2556	1642.2556	1642.2556	1642.2556	1642.2556	1642.2556	1642.2556	1642.2556	1642.2556	1642.2556	1642.2556	1642.2556	1642.2556	1642.2556	1642.2556	1642.2556	1642.2556	1642.2556	1642.2556	1642.2556	1642.2556	1642.2556	1642.2556	1642.2556	1642.2556	1642.2556	1642.2556	1642.2556
1662.6621	1662.6621	1662.6621	1662.6621	1662.6621	1662.6621	1662.6621	1662.6621	1662.6621	1662.6621	1662.6621	1662.6621	1662.6621	1662.6621	1662.6621	1662.6621	1662.6621	1662.6621	1662.6621	1662.6621	1662.6621	1662.6621	1657.2289	1657.2289	1657.2289	1657.2289	1657.2289	1657.2289	1657.2289	1657.2289	1657.2289	1657.2289	1657.2289	1657.2289	1657.2289	1657.2289	1657.2289	1657.2289	1657.2289	1657.2289	1657.2289	1657.2289	1657.2289	1657.2289	1657.2289	1657.2289	1657.2289	1657.2289	1657.2289	1657.2289
1677.7789	1677.7789	1677.7789	1677.7789	1677.7789	1677.7789	1677.7789	1677.7789	1677.7789	1677.7789	1677.7789	1677.7789	1677.7789	1677.7789	1677.7789	1677.7789	1677.7789	1677.7789	1677.7789	1677.7789	1677.7789	1677.7789	1672.3641	1672.3641	1672.3641	1672.3641	1672.3641	1672.3641	1672.3641	1672.3641	1672.3641	1672.3641	1672.3641	1672.3641	1672.3641	1672.3641	1672.3641	1672.3641	1672.3641	1672.3641	1672.3641	1672.3641	1672.3641	1672.3641	1672.3641	1672.3641	1672.3641	1672.3641	1672.3641	1672.3641
1692.7883	1692.7883	1692.7883	1692.7883	1692.7883	1692.7883	1692.7883	1692.7883	1692.7883	1692.7883	1692.7883	1692.7883	1692.7883	1692.7883	1692.7883	1692.7883	1692.7883	1692.7883	1692.7883	1692.7883	1692.7883	1692.7883	1686.8749	1686.8749	1686.8749	1686.8749	1686.8749	1686.8749	1686.8749	1686.8749	1686.8749	1686.8749	1686.8749	1686.8749	1686.8749	1686.8749	1686.8749	1686.8749	1686.8749	1686.8749	1686.8749	1686.8749	1686.8749	1686.8749	1686.8749	1686.8749	1686.8749	1686.8749	1686.8749	1686.8749
1708.0046	1708.0046	1708.0046	1708.0046	1708.0046	1708.0046	1708.0046	1708.0046	1708.0046	1708.0046	1708.0046	1708.0046	1708.0046	1708.0046	1708.0046	1708.0046	1708.0046	1708.0046	1708.0046	1708.0046	1708.0046	1708.0046	1702.3937	1702.3937	1702.3937	1702.3937	1702.3937	1702.3937	1702.3937	1702.3937	1702.3937	1702.3937	1702.3937	1702.3937	1702.3937	1702.3937	1702.3937	1702.3937	1702.3937	1702.3937	1702.3937	1702.3937	1702.3937	1702.3937	1702.3937	1702.3937	1702.3937	1702.3937	1702.3937	1702.3937
1722.8431	1722.8431	1722.8431	1722.8431	1722.8431	1722.8431	1722.8431	1722.8431	1722.8431	1722.8431	1722.8431	1722.8431	1722.8431	1722.8431	1722.8431	1722.8431	1722.8431	1722.8431	1722.8431	1722.8431	1722.8431	1722.8431	1717.5146	1717.5146	1717.5146	1717.5146	1717.5146	1717.5146	1717.5146	1717.5146	1717.5146	1717.5146	1717.5146	1717.5146	1717.5146	1717.5146	1717.5146	1717.5146	1717.5146	1717.5146	1717.5146	1717.5146	1717.5146	1717.5146	1717.5146	1717.5146	1717.5146	1717.5146	1717.5146	1717.5146
1737.8582	1737.8582	1737.8582	1737.8582	1737.8582	1737.8582	1737.8582	1737.8582	1737.8582	1737.8582	1737.8582	1737.8582	1737.8582	1737.8582	1737.8582	1737.8582	1737.8582	1737.8582	1737.8582	1737.8582	1737.8582	1737.8582	1732.2499	1732.2499	1732.2499	1732.2499	1732.2499	1732.2499	1732.2499	1732.2499	1732.2499	1732.2499	1732.2499	1732.2499	1732.2499	1732.2499	1732.2499	1732.2499	1732.2499	1732.2499	1732.2499	1732.2499	1732.2499	1732.2499	1732.2499	1732.2499	1732.2499	1732.2499	1732.2499	1732.2499
1752.7402	1752.7402	1752.7402	1752.7402	1752.7402	1752.7402	1752.7402	1752.7402	1752.7402	1752.7402	1752.7402	1752.7402	1752.7402	1752.7402	1752.7402	1752.7402	1752.7402	1752.7402	1752.7402	1752.7402	1752.7402	1752.7402	1747.641	1747.641	1747.641	1747.641	1747.641	1747.641	1747.641	1747.641	1747.641	1747.641	1747.641	1747.641	1747.641	1747.641	1747.641	1747.641	1747.641	1747.641	1747.641	1747.641	1747.641	1747.641	1747.641	1747.641	1747.641	1747.641	1747.641	1747.641
1767.7948	1767.7948	1767.7948	1767.7948	1767.7948	1767.7948	1767.7948	1767.7948	1767.7948	1767.7948	1767.7948	1767.7948	1767.7948	1767.7948	1767.7948	1767.7948	1767.7948	1767.7948	1767.7948	1767.7948	1767.7948	1767.7948	1762.7286	1762.7286	1762.7286	1762.7286	1762.7286	1762.7286	1762.7286	1762.7286	1762.7286	1762.7286	1762.7286	1762.7286	1762.7286	1762.7286	1762.7286	1762.7286	1762.7286	1762.7286	1762.7286	1762.7286	1762.7286	1762.7286	1762.7286	1762.7286	1762.7286	1762.7286	1762.7286	1762.7286
1782.8428	1782.8428	1782.8428	1782.8428	1782.8428	1782.8428	1782.8428	1782.8428	1782.8428	1782.8428	1782.8428	1782.8428	1782.8428	1782.8428	1782.8428	1782.8428	1782.8428	1782.8428	1782.8428	1782.8428	1782.8428	1782.8428	1777.448	1777.448	1777.448	1777.448	1777.448	1777.448	1777.448	1777.448	1777.448	1777.448	1777.448	1777.448	1777.448	1777.448	1777.448	1777.448	1777.448	1777.448	1777.448	1777.448	1777.448	1777.448	1777.448	1777.448	1777.448	1777.448	1777.448	1777.448
1797.7954	1797.7954	1797.7954	1797.7954	1797.7954	1797.7954	1797.7954	1797.7954	1797.7954	1797.7954	1797.7954	1797.7954	1797.7954	1797.7954	1797.7954	1797.7954	1797.7954	1797.7954	1797.7954	1797.7954	1797.7954	1797.7954	1792.3033	1792.3033	1792.3033	1792.3033	1792.3033	1792.3033	1792.3033	1792.3033	1792.3033	1792.3033	1792.3033	1792.3033	1792.3033	1792.3033	1792.3033	1792.3033	1792.3033	1792.3033	1792.3033	1792.3033	1792.3033	1792.3033	1792.3033	1792.3033	1792.3033	1792.3033	1792.3033	1792.3033
1812.8413	1812.8413	1812.8413	1812.8413	1812.8413	1812.8413	1812.8413	1812.8413	1812.8413	1812.8413	1812.8413	1812.8413	1812.8413	1812.8413	1812.8413	1812.8413	1812.8413	1812.8413	1812.8413	1812.8413	1812.8413	1812.8413	1807.4967	1807.4967	1807.4967	1807.4967	1807.4967	1807.4967	1807.4967	1807.4967	1807.4967	1807.4967	1807.4967	1807.4967	1807.4967	1807.4967	1807.4967	1807.4967	1807.4967	1807.4967	1807.4967	1807.4967	1807.4967	1807.4967	1807.4967	1807.4967	1807.4967	1807.4967	1807.4967	1807.4967
1827.697	1827.697	1827.697	1827.697	1827.697	1827.697	1827.697	1827.697	1827.697	1827.697	1827.697	1827.697	1827.697	1827.697	1827.697	1827.697	1827.697	1827.697	1827.697	1827.697	1827.697	1827.697	1822.2943	1822.2943	1822.2943	1822.2943	1822.2943	1822.2943	1822.2943	1822.2943	1822.2943	1822.2943	1822.2943	1822.2943	1822.2943	1822.2943	1822.2943	1822.2943	1822.2943	1822.2943	1822.2943	1822.2943	1822.2943	1822.2943	1822.2943	1822.2943	1822.2943	1822.2943	1822.2943	1822.2943
1842.8655	1842.8655	1842.8655	1842.8655	1842.8655	1842.8655	1842.8655	1842.8655	1842.8655	1842.8655	1842.8655	1842.8655	1842.8655	1842.8655	1842.8655	1842.8655	1842.8655	1842.8655	1842.8655	1842.8655	1842.8655	1842.8655	1837.4303	1837.4303	1837.4303	1837.4303	1837.4303	1837.4303	1837.4303	1837.4303	1837.4303	1837.4303	1837.4303	1837.4303	1837.4303	1837.4303	1837.4303	1837.4303	1837.4303	1837.4303	1837.4303	1837.4303	1837.4303	1837.4303	1837.4303	1837.4303	1837.4303	1837.4303	1837.4303	1837.4303
1857.7941	1857.7941	1857.7941	1857.7941	1857.7941	1857.7941	1857.7941	1857.7941	1857.7941	1857.7941	1857.7941	1857.7941	1857.7941	1857.7941	1857.7941	1857.7941	1857.7941	1857.7941	1857.7941	1857.7941	1857.7941	1857.7941	1852.605	1852.605	1852.605	1852.605	1852.605	1852.605	1852.605	1852.605	1852.605	1852.605	1852.605	1852.605	1852.605	1852.605	1852.605	1852.605	1852.605	1852.605	1852.605	1852.605	1852.605	1852.605	1852.605	1852.605	1852.605	1852.605	1852.605	1852.605
1872.9346	1872.9346	1872.9346	1872.9346	1872.9346	1872.9346	1872.9346	1872.9346	1872.9346	1872.9346	1872.9346	1872.9346	1872.9346	1872.9346	1872.9346	1872.9346	1872.9346	1872.9346	1872.9346	1872.9346	1872.9346	1872.9346	1867.2902	1867.2902	1867.2902	1867.2902	1867.2902	1867.2902	1867.2902	1867.2902	1867.2902	1867.2902	1867.2902	1867.2902	1867.2902	1867.2902	1867.2902	1867.2902	1867.2902	1867.2902	1867.2902	1867.2902	1867.2902	1867.2902	1867.2902	1867.2902	1867.2902	1867.2902	1867.2902	1867.2902
1887.7927	1887.7927	1887.7927	1887.7927	1887.7927	1887.7927	1887.7927	1887.7927	1887.7927	1887.7927	1887.7927	1887.7927	1887.7927	1887.7927	1887.7927	1887.7927	1887.7927	1887.7927	1887.7927	1887.7927	1887.7927	1887.7927	1883.03	1883.03	1883.03	1883.03	1883.03	1883.03	1883.03	1883.03	1883.03	1883.03	1883.03	1883.03	1883.03	1883.03	1883.03	1883.03	1883.03	1883.03	1883.03	1883.03	1883.03	1883.03	1883.03	1883.03	1883.03	1883.03	1883.03	1883.03
1910.5173	1910.5173	1910.5173	1910.5173	1910.5173	1910.5173	1910.5173	1910.5173	1910.5173	1910.5173	1910.5173	1910.5173	1910.5173	1910.5173	1910.5173	1910.5173	1910.5173	1910.5173	1910.5173	1910.5173	1910.5173	1910.5173	1903.9247	1903.9247	1903.9247	1903.9247	1903.9247	1903.9247	1903.9247	1903.9247	1903.9247	1903.9247	1903.9247	1903.9247	1903.9247	1903.9247	1903.9247	1903.9247	1903.9247	1903.9247	1903.9247	1903.9247	1903.9247	1903.9247	1903.9247	1903.9247	1903.9247	1903.9247	1903.9247	1903.9247
1924.3684	1924.3684	1924.3684	1924.3684	1924.3684	1924.3684	1924.3684	1924.3684	1924.3684	1924.3684	1924.3684	1924.3684	1924.3684	1924.3684	1924.3684	1924.3684	1924.3684	1924.3684	1924.3684	1924.3684	1924.3684	1924.3684	1917.5088	1917.5088	1917.5088	1917.5088	1917.5088	1917.5088	1917.5088	1917.5088	1917.5088	1917.5088	1917.5088	1917.5088	1917.5088	1917.5088	1917.5088	1917.5088	1917.5088	1917.5088	1917.5088	1917.5088	1917.5088	1917.5088	1917.5088	1917.5088	1917.5088	1917.5088	1917.5088	1917.5088
1939.2781	1939.2781	1939.2781	1939.2781	1939.2781	1939.2781	1939.2781	1939.2781	1939.2781	1939.2781	1939.2781	1939.2781	1939.2781	1939.2781	1939.2781	1939.2781	1939.2781	1939.2781	1939.2781	1939.2781	1939.2781	1939.2781	1932.1774	1932.1774	1932.1774	1932.1774	1932.1774	1932.1774	1932.1774	1932.1774	1932.1774	1932.1774	1932.1774	1932.1774	1932.1774	1932.1774	1932.1774	1932.1774	1932.1774	1932.1774	1932.1774	1932.1774	1932.1774	1932.1774	1932.1774	1932.1774	1932.1774	1932.1774	1932.1774	1932.1774
1954.2782	1954.2782	1954.2782	1954.2782	1954.2782	1954.2782	1954.2782	1954.2782	1954.2782	1954.2782	1954.2782	1954.2782	1954.2782	1954.2782	1954.2782	1954.2782	1954.2782	1954.2782	1954.2782	1954.2782	1954.2782	1954.2782	1947.7778	1947.7778	1947.7778	1947.7778	1947.7778	1947.7778	1947.7778	1947.7778	1947.7778	1947.7778	1947.7778	1947.7778	1947.7778	1947.7778	1947.7778	1947.7778	1947.7778	1947.7778	1947.7778	1947.7778	1947.7778	1947.7778	1947.7778	1947.7778	1947.7778	1947.7778	1947.7778	1947.7778
1969.373	1969.373	1969.373	1969.373	1969.373	1969.373	1969.373	1969.373	1969.373	1969.373	1969.373	1969.373	1969.373	1969.373	1969.373	1969.373	1969.373	1969.373	1969.373	1969.373	1969.373	1969.373	1962.5823	1962.5823	1962.5823	1962.5823	1962.5823	1962.5823	1962.5823	1962.5823	1962.5823	1962.5823	1962.5823	1962.5823	1962.5823	1962.5823	1962.5823	1962.5823	1962.5823	1962.5823	1962.5823	1962.5823	1962.5823	1962.5823	1962.5823	1962.5823	1962.5823	1962.5823	1962.5823	1962.5823
1984.5002	1984.5002	1984.5002	1984.5002	1984.5002	1984.5002	1984.5002	1984.5002	1984.5002	1984.5002	1984.5002	1984.5002	1984.5002	1984.5002	1984.5002	1984.5002	1984.5002	1984.5002	1984.5002	1984.5002	1984.5002	1984.5002	1977.546	1977.546	1977.546	1977.546	1977.546	1977.546	1977.546	1977.546	1977.546	1977.546	1977.546	1977.546	1977.546	1977.546	1977.546	1977.546	1977.546	1977.546	1977.546	1977.546	1977.546	1977.546	1977.546	1977.546	1977.546	1977.546	1977.546	1977.546
1999.411	1999.411	1999.411	1999.411	1999.411	1999.411	1999.411	1999.411	1999.411	1999.411	1999.411	1999.411	1999.411	1999.411	1999.411	1999.411	1999.411	1999.411	1999.411	1999.411	1999.411	1999.411	1992.4514	1992.4514	1992.4514	1992.4514	1992.4514	1992.4514	1992.4514	1992.4514	1992.4514	1992.4514	1992.4514	1992.4514	1992.4514	1992.4514	1992.4514	1992.4514	1992.4514	1992.4514	1992.4514	1992.4514	1992.4514	1992.4514	1992.4514	1992.4514	1992.4514	1992.4514	1992.4514	1992.4514
2014.5483	2014.5483	2014.5483	2014.5483	2014.5483	2014.5483	2014.5483	2014.5483	2014.5483	2014.5483	2014.5483	2014.5483	2014.5483	2014.5483	2014.5483	2014.5483	2014.5483	2014.5483	2014.5483	2014.5483	2014.5483	2014.5483	2007.938	2007.938	2007.938	2007.938	2007.938	2007.938	2007.938	2007.938	2007.938	2007.938	2007.938	2007.938	2007.938	2007.938	2007.938	2007.938	2007.938	2007.938	2007.938	2007.938	2007.938	2007.938	2007.938	2007.938	2007.938	2007.938	2007.938	2007.938
2029.2611	2029.2611	2029.2611	2029.2611	2029.2611	2029.2611	2029.2611	2029.2611	2029.2611	2029.2611	2029.2611	2029.2611	2029.2611	2029.2611	2029.2611	2029.2611	2029.2611	2029.2611	2029.2611	2029.2611	2029.2611	2029.2611	2022.3701	2022.3701	2022.3701	2022.3701	2022.3701	2022.3701	2022.3701	2022.3701	2022.3701	2022.3701	2022.3701	2022.3701	2022.3701	2022.3701	2022.3701	2022.3701	2022.3701	2022.3701	2022.3701	2022.3701	2022.3701	2022.3701	2022.3701	2022.3701	2022.3701	2022.3701	2022.3701	2022.3701
2044.4277	2044.4277	2044.4277	2044.4277	2044.4277	2044.4277	2044.4277	2044.4277	2044.4277	2044.4277	2044.4277	2044.4277	2044.4277	2044.4277	2044.4277	2044.4277	2044.4277	2044.4277	2044.4277	2044.4277	2044.4277	2044.4277	2038.1199	2038.1199	2038.1199	2038.1199	2038.1199	2038.1199	2038.1199	2038.1199	2038.1199	2038.1199	2038.1199	2038.1199	2038.1199	2038.1199	2038.1199	2038.1199	2038.1199	2038.1199	2038.1199	2038.1199	2038.1199	2038.1199	2038.1199	2038.1199	2038.1199	2038.1199	2038.1199	2038.1199
2059.3865	2059.3865	2059.3865	2059.3865	2059.3865	2059.3865	2059.3865	2059.3865	2059.3865	2059.3865	2059.3865	2059.3865	2059.3865	2059.3865	2059.3865	2059.3865	2059.3865	2059.3865	2059.3865	2059.3865	2059.3865	2059.3865	2052.4858	2052.4858	2052.4858	2052.4858	2052.4858	2052.4858	2052.4858	2052.4858	2052.4858	2052.4858	2052.4858	2052.4858	2052.4858	2052.4858	2052.4858	2052.4858	2052.4858	2052.4858	2052.4858	2052.4858	2052.4858	2052.4858	2052.4858	2052.4858	2052.4858	2052.4858	2052.4858	2052.4858
2074.4517	2074.4517	2074.4517	2074.4517	2074.4517	2074.4517	2074.4517	2074.4517	2074.4517	2074.4517	2074.4517	2074.4517	2074.4517	2074.4517	2074.4517	2074.4517	2074.4517	2074.4517	2074.4517	2074.4517	2074.4517	2074.4517	2068.0171	2068.0171	2068.0171	2068.0171	2068.0171	2068.0171	2068.0171	2068.0171	2068.0171	2068.0171	2068.0171	2068.0171	2068.0171	2068.0171	2068.0171	2068.0171	2068.0171	2068.0171	2068.0171	2068.0171	2068.0171	2068.0171	2068.0171	2068.0171	2068.0171	2068.0171	2068.0171	2068.0171
2089.4521	2089.4521	2089.4521	2089.4521	2089.4521	2089.4521	2089.4521	2089.4521	2089.4521	2089.4521	2089.4521	2089.4521	2089.4521	2089.4521	2089.4521	2089.4521	2089.4521	2089.4521	2089.4521	2089.4521	2089.4521	2089.4521	2083.3987	2083.3987	2083.3987	2083.3987	2083.3987	2083.3987	2083.3987	2083.3987	2083.3987	2083.3987	2083.3987	2083.3987	2083.3987	2083.3987	2083.3987	2083.3987	2083.3987	2083.3987	2083.3987	2083.3987	2083.3987	2083.3987	2083.3987	2083.3987	2083.3987	2083.3987	2083.3987	2083.3987
2104.3127	2104.3127	2104.3127	2104.3127	2104.3127	2104.3127	2104.3127	2104.3127	2104.3127	2104.3127	2104.3127	2104.3127	2104.3127	2104.3127	2104.3127	2104.3127	2104.3127	2104.3127	2104.3127	2104.3127	2104.3127	2104.3127	2097.3098	2097.3098	2097.3098	2097.3098	2097.3098	2097.3098	2097.3098	2097.3098	2097.3098	2097.3098	2097.3098	2097.3098	2097.3098	2097.3098	2097.3098	2097.3098	2097.3098	2097.3098	2097.3098	2097.3098	2097.3098	2097.3098	2097.3098	2097.3098	2097.3098	2097.3098	2097.3098	2097.3098
2119.2737	2119.2737	2119.2737	2119.2737	2119.2737	2119.2737	2119.2737	2119.2737	2119.2737	2119.2737	2119.2737	2119.2737	2119.2737	2119.2737	2119.2737	2119.2737	2119.2737	2119.2737	2119.2737	2119.2737	2119.2737	2119.2737	2112.9988	2112.9988	2112.9988	2112.9988	2112.9988	2112.9988	2112.9988	2112.9988	2112.9988	2112.9988	2112.9988	2112.9988	2112.9988	2112.9988	2112.9988	2112.9988	2112.9988	2112.9988	2112.9988	2112.9988	2112.9988	2112.9988	2112.9988	2112.9988	2112.9988	2112.9988	2112.9988	2112.9988
2134.4656	2134.4656	2134.4656	2134.4656	2134.4656	2134.4656	2134.4656	2134.4656	2134.4656	2134.4656	2134.4656	2134.4656	2134.4656	2134.4656	2134.4656	2134.4656	2134.4656	2134.4656	2134.4656	2134.4656	2134.4656	2134.4656	2127.405	2127.405	2127.405	2127.405	2127.405	2127.405	2127.405	2127.405	2127.405	2127.405	2127.405	2127.405	2127.405	2127.405	2127.405	2127.405	2127.405	2127.405	2127.405	2127.405	2127.405	2127.405	2127.405	2127.405	2127.405	2127.405	2127.405	2127.405
2149.4016	2149.4016	2149.4016	2149.4016	2149.4016	2149.4016	2149.4016	2149.4016	2149.4016	2149.4016	2149.4016	2149.4016	2149.4016	2149.4016	2149.4016	2149.4016	2149.4016	2149.4016	2149.4016	2149.4016	2149.4016	2149.4016	2142.3767	2142.3767	2142.3767	2142.3767	2142.3767	2142.3767	2142.3767	2142.3767	2142.3767	2142.3767	2142.3767	2142.3767	2142.3767	2142.3767	2142.3767	2142.3767	2142.3767	2142.3767	2142.3767	2142.3767	2142.3767	2142.3767	2142.3767	2142.3767	2142.3767	2142.3767	2142.3767	2142.3767
2164.5688	2164.5688	2164.5688	2164.5688	2164.5688	2164.5688	2164.5688	2164.5688	2164.5688	2164.5688	2164.5688	2164.5688	2164.5688	2164.5688	2164.5688	2164.5688	2164.5688	2164.5688	2164.5688	2164.5688	2164.5688	2164.5688	2157.8684	2157.8684	2157.8684	2157.8684	2157.8684	2157.8684	2157.8684	2157.8684	2157.8684	2157.8684	2157.8684	2157.8684	2157.8684	2157.8684	2157.8684	2157.8684	2157.8684	2157.8684	2157.8684	2157.8684	2157.8684	2157.8684	2157.8684	2157.8684	2157.8684	2157.8684	2157.8684	2157.8684
2179.3994	2179.3994	2179.3994	2179.3994	2179.3994	2179.3994	2179.3994	2179.3994	2179.3994	2179.3994	2179.3994	2179.3994	2179.3994	2179.3994	2179.3994	2179.3994	2179.3994	2179.3994	2179.3994	2179.3994	2179.3994	2179.3994	2172.9111	2172.9111	2172.9111	2172.9111	2172.9111	2172.9111	2172.9111	2172.9111	2172.9111	2172.9111	2172.9111	2172.9111	2172.9111	2172.9111	2172.9111	2172.9111	2172.9111	2172.9111	2172.9111	2172.9111	2172.9111	2172.9111	2172.9111	2172.9111	2172.9111	2172.9111	2172.9111	2172.9111
2194.5229	2194.5229	2194.5229	2194.5229	2194.5229	2194.5229	2194.5229	2194.5229	2194.5229	2194.5229	2194.5229	2194.5229	2194.5229	2194.5229	2194.5229	2194.5229	2194.5229	2194.5229	2194.5229	2194.5229	2194.5229	2194.5229	2187.9312	2187.9312	2187.9312	2187.9312	2187.9312	2187.9312	2187.9312	2187.9312	2187.9312	2187.9312	2187.9312	2187.9312	2187.9312	2187.9312	2187.9312	2187.9312	2187.9312	2187.9312	2187.9312	2187.9312	2187.9312	2187.9312	2187.9312	2187.9312	2187.9312	2187.9312	2187.9312	2187.9312
2246.6519	2246.6519	2246.6519	2246.6519	2246.6519	2246.6519	2246.6519	2246.6519	2246.6519	2246.6519	2246.6519	2246.6519	2246.6519	2246.6519	2246.6519	2246.6519	2246.6519	2246.6519	2246.6519	2246.6519	2246.6519	2246.6519	2237.2839	2237.2839	2237.2839	2237.2839	2237.2839	2237.2839	2237.2839	2237.2839	2237.2839	2237.2839	2237.2839	2237.2839	2237.2839	2237.2839	2237.2839	2237.2839	2237.2839	2237.2839	2237.2839	2237.2839	2237.2839	2237.2839	2237.2839	2237.2839	2237.2839	2237.2839	2237.2839	2237.2839
2260.4946	2260.4946	2260.4946	2260.4946	2260.4946	2260.4946	2260.4946	2260.4946	2260.4946	2260.4946	2260.4946	2260.4946	2260.4946	2260.4946	2260.4946	2260.4946	2260.4946	2260.4946	2260.4946	2260.4946	2260.4946	2260.4946	2251.989	2251.989	2251.989	2251.989	2251.989	2251.989	2251.989	2251.989	2251.989	2251.989	2251.989	2251.989	2251.989	2251.989	2251.989	2251.989	2251.989	2251.989	2251.989	2251.989	2251.989	2251.989	2251.989	2251.989	2251.989	2251.989	2251.989	2251.989
2275.509	2275.509	2275.509	2275.509	2275.509	2275.509	2275.509	2275.509	2275.509	2275.509	2275.509	2275.509	2275.509	2275.509	2275.509	2275.509	2275.509	2275.509	2275.509	2275.509	2275.509	2275.509	2266.2451	2266.2451	2266.2451	2266.2451	2266.2451	2266.2451	2266.2451	2266.2451	2266.2451	2266.2451	2266.2451	2266.2451	2266.2451	2266.2451	2266.2451	2266.2451	2266.2451	2266.2451	2266.2451	2266.2451	2266.2451	2266.2451	2266.2451	2266.2451	2266.2451	2266.2451	2266.2451	2266.2451
2290.4214	2290.4214	2290.4214	2290.4214	2290.4214	2290.4214	2290.4214	2290.4214	2290.4214	2290.4214	2290.4214	2290.4214	2290.4214	2290.4214	2290.4214	2290.4214	2290.4214	2290.4214	2290.4214	2290.4214	2290.4214	2290.4214	2281.3047	2281.3047	2281.3047	2281.3047	2281.3047	2281.3047	2281.3047	2281.3047	2281.3047	2281.3047	2281.3047	2281.3047	2281.3047	2281.3047	2281.3047	2281.3047	2281.3047	2281.3047	2281.3047	2281.3047	2281.3047	2281.3047	2281.3047	2281.3047	2281.3047	2281.3047	2281.3047	2281.3047
2305.5654	2305.5654	2305.5654	2305.5654	2305.5654	2305.5654	2305.5654	2305.5654	2305.5654	2305.5654	2305.5654	2305.5654	2305.5654	2305.5654	2305.5654	2305.5654	2305.5654	2305.5654	2305.5654	2305.5654	2305.5654	2305.5654	2296.6577	2296.6577	2296.6577	2296.6577	2296.6577	2296.6577	2296.6577	2296.6577	2296.6577	2296.6577	2296.6577	2296.6577	2296.6577	2296.6577	2296.6577	2296.6577	2296.6577	2296.6577	2296.6577	2296.6577	2296.6577	2296.6577	2296.6577	2296.6577	2296.6577	2296.6577	2296.6577	2296.6577
2320.6062	2320.6062	2320.6062	2320.6062	2320.6062	2320.6062	2320.6062	2320.6062	2320.6062	2320.6062	2320.6062	2320.6062	2320.6062	2320.6062	2320.6062	2320.6062	2320.6062	2320.6062	2320.6062	2320.6062	2320.6062	2320.6062	2311.6179	2311.6179	2311.6179	2311.6179	2311.6179	2311.6179	2311.6179	2311.6179	2311.6179	2311.6179	2311.6179	2311.6179	2311.6179	2311.6179	2311.6179	2311.6179	2311.6179	2311.6179	2311.6179	2311.6179	2311.6179	2311.6179	2311.6179	2311.6179	2311.6179	2311.6179	2311.6179	2311.6179
2335.446	2335.446	2335.446	2335.446	2335.446	2335.446	2335.446	2335.446	2335.446	2335.446	2335.446	2335.446	2335.446	2335.446	2335.446	2335.446	2335.446	2335.446	2335.446	2335.446	2335.446	2335.446	2326.4978	2326.4978	2326.4978	2326.4978	2326.4978	2326.4978	2326.4978	2326.4978	2326.4978	2326.4978	2326.4978	2326.4978	2326.4978	2326.4978	2326.4978	2326.4978	2326.4978	2326.4978	2326.4978	2326.4978	2326.4978	2326.4978	2326.4978	2326.4978	2326.4978	2326.4978	2326.4978	2326.4978
2350.4819	2350.4819	2350.4819	2350.4819	2350.4819	2350.4819	2350.4819	2350.4819	2350.4819	2350.4819	2350.4819	2350.4819	2350.4819	2350.4819	2350.4819	2350.4819	2350.4819	2350.4819	2350.4819	2350.4819	2350.4819	2350.4819	2341.5693	2341.5693	2341.5693	2341.5693	2341.5693	2341.5693	2341.5693	2341.5693	2341.5693	2341.5693	2341.5693	2341.5693	2341.5693	2341.5693	2341.5693	2341.5693	2341.5693	2341.5693	2341.5693	2341.5693	2341.5693	2341.5693	2341.5693	2341.5693	2341.5693	2341.5693	2341.5693	2341.5693
2365.5642	2365.5642	2365.5642	2365.5642	2365.5642	2365.5642	2365.5642	2365.5642	2365.5642	2365.5642	2365.5642	2365.5642	2365.5642	2365.5642	2365.5642	2365.5642	2365.5642	2365.5642	2365.5642	2365.5642	2365.5642	2365.5642	2356.7844	2356.7844	2356.7844	2356.7844	2356.7844	2356.7844	2356.7844	2356.7844	2356.7844	2356.7844	2356.7844	2356.7844	2356.7844	2356.7844	2356.7844	2356.7844	2356.7844	2356.7844	2356.7844	2356.7844	2356.7844	2356.7844	2356.7844	2356.7844	2356.7844	2356.7844	2356.7844	2356.7844
2380.4612	2380.4612	2380.4612	2380.4612	2380.4612	2380.4612	2380.4612	2380.4612	2380.4612	2380.4612	2380.4612	2380.4612	2380.4612	2380.4612	2380.4612	2380.4612	2380.4612	2380.4612	2380.4612	2380.4612	2380.4612	2380.4612	2371.166	2371.166	2371.166	2371.166	2371.166	2371.166	2371.166	2371.166	2371.166	2371.166	2371.166	2371.166	2371.166	2371.166	2371.166	2371.166	2371.166	2371.166	2371.166	2371.166	2371.166	2371.166	2371.166	2371.166	2371.166	2371.166	2371.166	2371.166
2395.564	2395.564	2395.564	2395.564	2395.564	2395.564	2395.564	2395.564	2395.564	2395.564	2395.564	2395.564	2395.564	2395.564	2395.564	2395.564	2395.564	2395.564	2395.564	2395.564	2395.564	2395.564	2386.9402	2386.9402	2386.9402	2386.9402	2386.9402	2386.9402	2386.9402	2386.9402	2386.9402	2386.9402	2386.9402	2386.9402	2386.9402	2386.9402	2386.9402	2386.9402	2386.9402	2386.9402	2386.9402	2386.9402	2386.9402	2386.9402	2386.9402	2386.9402	2386.9402	2386.9402	2386.9402	2386.9402
2410.4585	2410.4585	2410.4585	2410.4585	2410.4585	2410.4585	2410.4585	2410.4585	2410.4585	2410.4585	2410.4585	2410.4585	2410.4585	2410.4585	2410.4585	2410.4585	2410.4585	2410.4585	2410.4585	2410.4585	2410.4585	2410.4585	2401.4521	2401.4521	2401.4521	2401.4521	2401.4521	2401.4521	2401.4521	2401.4521	2401.4521	2401.4521	2401.4521	2401.4521	2401.4521	2401.4521	2401.4521	2401.4521	2401.4521	2401.4521	2401.4521	2401.4521	2401.4521	2401.4521	2401.4521	2401.4521	2401.4521	2401.4521	2401.4521	2401.4521
2425.5793	2425.5793	2425.5793	2425.5793	2425.5793	2425.5793	2425.5793	2425.5793	2425.5793	2425.5793	2425.5793	2425.5793	2425.5793	2425.5793	2425.5793	2425.5793	2425.5793	2425.5793	2425.5793	2425.5793	2425.5793	2425.5793	2416.6406	2416.6406	2416.6406	2416.6406	2416.6406	2416.6406	2416.6406	2416.6406	2416.6406	2416.6406	2416.6406	2416.6406	2416.6406	2416.6406	2416.6406	2416.6406	2416.6406	2416.6406	2416.6406	2416.6406	2416.6406	2416.6406	2416.6406	2416.6406	2416.6406	2416.6406	2416.6406	2416.6406
2440.4753	2440.4753	2440.4753	2440.4753	2440.4753	2440.4753	2440.4753	2440.4753	2440.4753	2440.4753	2440.4753	2440.4753	2440.4753	2440.4753	2440.4753	2440.4753	2440.4753	2440.4753	2440.4753	2440.4753	2440.4753	2440.4753	2431.2634	2431.2634	2431.2634	2431.2634	2431.2634	2431.2634	2431.2634	2431.2634	2431.2634	2431.2634	2431.2634	2431.2634	2431.2634	2431.2634	2431.2634	2431.2634	2431.2634	2431.2634	2431.2634	2431.2634	2431.2634	2431.2634	2431.2634	2431.2634	2431.2634	2431.2634	2431.2634	2431.2634
2455.5288	2455.5288	2455.5288	2455.5288	2455.5288	2455.5288	2455.5288	2455.5288	2455.5288	2455.5288	2455.5288	2455.5288	2455.5288	2455.5288	2455.5288	2455.5288	2455.5288	2455.5288	2455.5288	2455.5288	2455.5288	2455.5288	2446.3481	2446.3481	2446.3481	2446.3481	2446.3481	2446.3481	2446.3481	2446.3481	2446.3481	2446.3481	2446.3481	2446.3481	2446.3481	2446.3481	2446.3481	2446.3481	2446.3481	2446.3481	2446.3481	2446.3481	2446.3481	2446.3481	2446.3481	2446.3481	2446.3481	2446.3481	2446.3481	2446.3481
2470.5229	2470.5229	2470.5229	2470.5229	2470.5229	2470.5229	2470.5229	2470.5229	2470.5229	2470.5229	2470.5229	2470.5229	2470.5229	2470.5229	2470.5229	2470.5229	2470.5229	2470.5229	2470.5229	2470.5229	2470.5229	2470.5229	2461.6313	2461.6313	2461.6313	2461.6313	2461.6313	2461.6313	2461.6313	2461.6313	2461.6313	2461.6313	2461.6313	2461.6313	2461.6313	2461.6313	2461.6313	2461.6313	2461.6313	2461.6313	2461.6313	2461.6313	2461.6313	2461.6313	2461.6313	2461.6313	2461.6313	2461.6313	2461.6313	2461.6313
2485.4172	2485.4172	2485.4172	2485.4172	2485.4172	2485.4172	2485.4172	2485.4172	2485.4172	2485.4172	2485.4172	2485.4172	2485.4172	2485.4172	2485.4172	2485.4172	2485.4172	2485.4172	2485.4172	2485.4172	2485.4172	2485.4172	2476.3088	2476.3088	2476.3088	2476.3088	2476.3088	2476.3088	2476.3088	2476.3088	2476.3088	2476.3088	2476.3088	2476.3088	2476.3088	2476.3088	2476.3088	2476.3088	2476.3088	2476.3088	2476.3088	2476.3088	2476.3088	2476.3088	2476.3088	2476.3088	2476.3088	2476.3088	2476.3088	2476.3088
2500.4883	2500.4883	2500.4883	2500.4883	2500.4883	2500.4883	2500.4883	2500.4883	2500.4883	2500.4883	2500.4883	2500.4883	2500.4883	2500.4883	2500.4883	2500.4883	2500.4883	2500.4883	2500.4883	2500.4883	2500.4883	2500.4883	2492.251	2492.251	2492.251	2492.251	2492.251	2492.251	2492.251	2492.251	2492.251	2492.251	2492.251	2492.251	2492.251	2492.251	2492.251	2492.251	2492.251	2492.251	2492.251	2492.251	2492.251	2492.251	2492.251	2492.251	2492.251	2492.251	2492.251	2492.251
2515.5447	2515.5447	2515.5447	2515.5447	2515.5447	2515.5447	2515.5447	2515.5447	2515.5447	2515.5447	2515.5447	2515.5447	2515.5447	2515.5447	2515.5447	2515.5447	2515.5447	2515.5447	2515.5447	2515.5447	2515.5447	2515.5447	2506.937	2506.937	2506.937	2506.937	2506.937	2506.937	2506.937	2506.937	2506.937	2506.937	2506.937	2506.937	2506.937	2506.937	2506.937	2506.937	2506.937	2506.937	2506.937	2506.937	2506.937	2506.937	2506.937	2506.937	2506.937	2506.937	2506.937	2506.937
2530.8723	2530.8723	2530.8723	2530.8723	2530.8723	2530.8723	2530.8723	2530.8723	2530.8723	2530.8723	2530.8723	2530.8723	2530.8723	2530.8723	2530.8723	2530.8723	2530.8723	2530.8723	2530.8723	2530.8723	2530.8723	2530.8723	2521.5818	2521.5818	2521.5818	2521.5818	2521.5818	2521.5818	2521.5818	2521.5818	2521.5818	2521.5818	2521.5818	2521.5818	2521.5818	2521.5818	2521.5818	2521.5818	2521.5818	2521.5818	2521.5818	2521.5818	2521.5818	2521.5818	2521.5818	2521.5818	2521.5818	2521.5818	2521.5818	2521.5818
2553.2136	2553.2136	2553.2136	2553.2136	2553.2136	2553.2136	2553.2136	2553.2136	2553.2136	2553.2136	2553.2136	2553.2136	2553.2136	2553.2136	2553.2136	2553.2136	2553.2136	2553.2136	2553.2136	2553.2136	2553.2136	2553.2136	2541.3372	2541.3372	2541.3372	2541.3372	2541.3372	2541.3372	2541.3372	2541.3372	2541.3372	2541.3372	2541.3372	2541.3372	2541.3372	2541.3372	2541.3372	2541.3372	2541.3372	2541.3372	2541.3372	2541.3372	2541.3372	2541.3372	2541.3372	2541.3372	2541.3372	2541.3372	2541.3372	2541.3372
2567.2368	2567.2368	2567.2368	2567.2368	2567.2368	2567.2368	2567.2368	2567.2368	2567.2368	2567.2368	2567.2368	2567.2368	2567.2368	2567.2368	2567.2368	2567.2368	2567.2368	2567.2368	2567.2368	2567.2368	2567.2368	2567.2368	2555.2444	2555.2444	2555.2444	2555.2444	2555.2444	2555.2444	2555.2444	2555.2444	2555.2444	2555.2444	2555.2444	2555.2444	2555.2444	2555.2444	2555.2444	2555.2444	2555.2444	2555.2444	2555.2444	2555.2444	2555.2444	2555.2444	2555.2444	2555.2444	2555.2444	2555.2444	2555.2444	2555.2444
2582.1797	2582.1797	2582.1797	2582.1797	2582.1797	2582.1797	2582.1797	2582.1797	2582.1797	2582.1797	2582.1797	2582.1797	2582.1797	2582.1797	2582.1797	2582.1797	2582.1797	2582.1797	2582.1797	2582.1797	2582.1797	2582.1797	2570.0618	2570.0618	2570.0618	2570.0618	2570.0618	2570.0618	2570.0618	2570.0618	2570.0618	2570.0618	2570.0618	2570.0618	2570.0618	2570.0618	2570.0618	2570.0618	2570.0618	2570.0618	2570.0618	2570.0618	2570.0618	2570.0618	2570.0618	2570.0618	2570.0618	2570.0618	2570.0618	2570.0618
2597.1956	2597.1956	2597.1956	2597.1956	2597.1956	2597.1956	2597.1956	2597.1956	2597.1956	2597.1956	2597.1956	2597.1956	2597.1956	2597.1956	2597.1956	2597.1956	2597.1956	2597.1956	2597.1956	2597.1956	2597.1956	2597.1956	2585.5945	2585.5945	2585.5945	2585.5945	2585.5945	2585.5945	2585.5945	2585.5945	2585.5945	2585.5945	2585.5945	2585.5945	2585.5945	2585.5945	2585.5945	2585.5945	2585.5945	2585.5945	2585.5945	2585.5945	2585.5945	2585.5945	2585.5945	2585.5945	2585.5945	2585.5945	2585.5945	2585.5945
2612.1216	2612.1216	2612.1216	2612.1216	2612.1216	2612.1216	2612.1216	2612.1216	2612.1216	2612.1216	2612.1216	2612.1216	2612.1216	2612.1216	2612.1216	2612.1216	2612.1216	2612.1216	2612.1216	2612.1216	2612.1216	2612.1216	2600.5032	2600.5032	2600.5032	2600.5032	2600.5032	2600.5032	2600.5032	2600.5032	2600.5032	2600.5032	2600.5032	2600.5032	2600.5032	2600.5032	2600.5032	2600.5032	2600.5032	2600.5032	2600.5032	2600.5032	2600.5032	2600.5032	2600.5032	2600.5032	2600.5032	2600.5032	2600.5032	2600.5032
2627.3215	2627.3215	2627.3215	2627.3215	2627.3215	2627.3215	2627.3215	2627.3215	2627.3215	2627.3215	2627.3215	2627.3215	2627.3215	2627.3215	2627.3215	2627.3215	2627.3215	2627.3215	2627.3215	2627.3215	2627.3215	2627.3215	2615.1902	2615.1902	2615.1902	2615.1902	2615.1902	2615.1902	2615.1902	2615.1902	2615.1902	2615.1902	2615.1902	2615.1902	2615.1902	2615.1902	2615.1902	2615.1902	2615.1902	2615.1902	2615.1902	2615.1902	2615.1902	2615.1902	2615.1902	2615.1902	2615.1902	2615.1902	2615.1902	2615.1902
2642.2422	2642.2422	2642.2422	2642.2422	2642.2422	2642.2422	2642.2422	2642.2422	2642.2422	2642.2422	2642.2422	2642.2422	2642.2422	2642.2422	2642.2422	2642.2422	2642.2422	2642.2422	2642.2422	2642.2422	2642.2422	2642.2422	2630.0103	2630.0103	2630.0103	2630.0103	2630.0103	2630.0103	2630.0103	2630.0103	2630.0103	2630.0103	2630.0103	2630.0103	2630.0103	2630.0103	2630.0103	2630.0103	2630.0103	2630.0103	2630.0103	2630.0103	2630.0103	2630.0103	2630.0103	2630.0103	2630.0103	2630.0103	2630.0103	2630.0103
2657.3176	2657.3176	2657.3176	2657.3176	2657.3176	2657.3176	2657.3176	2657.3176	2657.3176	2657.3176	2657.3176	2657.3176	2657.3176	2657.3176	2657.3176	2657.3176	2657.3176	2657.3176	2657.3176	2657.3176	2657.3176	2657.3176	2645.5132	2645.5132	2645.5132	2645.5132	2645.5132	2645.5132	2645.5132	2645.5132	2645.5132	2645.5132	2645.5132	2645.5132	2645.5132	2645.5132	2645.5132	2645.5132	2645.5132	2645.5132	2645.5132	2645.5132	2645.5132	2645.5132	2645.5132	2645.5132	2645.5132	2645.5132	2645.5132	2645.5132
2672.2437	2672.2437	2672.2437	2672.2437	2672.2437	2672.2437	2672.2437	2672.2437	2672.2437	2672.2437	2672.2437	2672.2437	2672.2437	2672.2437	2672.2437	2672.2437	2672.2437	2672.2437	2672.2437	2672.2437	2672.2437	2672.2437	2659.8792	2659.8792	2659.8792	2659.8792	2659.8792	2659.8792	2659.8792	2659.8792	2659.8792	2659.8792	2659.8792	2659.8792	2659.8792	2659.8792	2659.8792	2659.8792	2659.8792	2659.8792	2659.8792	2659.8792	2659.8792	2659.8792	2659.8792	2659.8792	2659.8792	2659.8792	2659.8792	2659.8792
2687.2004	2687.2004	2687.2004	2687.2004	2687.2004	2687.2004	2687.2004	2687.2004	2687.2004	2687.2004	2687.2004	2687.2004	2687.2004	2687.2004	2687.2004	2687.2004	2687.2004	2687.2004	2687.2004	2687.2004	2687.2004	2687.2004	2675.4929	2675.4929	2675.4929	2675.4929	2675.4929	2675.4929	2675.4929	2675.4929	2675.4929	2675.4929	2675.4929	2675.4929	2675.4929	2675.4929	2675.4929	2675.4929	2675.4929	2675.4929	2675.4929	2675.4929	2675.4929	2675.4929	2675.4929	2675.4929	2675.4929	2675.4929	2675.4929	2675.4929
2702.1448	2702.1448	2702.1448	2702.1448	2702.1448	2702.1448	2702.1448	2702.1448	2702.1448	2702.1448	2702.1448	2702.1448	2702.1448	2702.1448	2702.1448	2702.1448	2702.1448	2702.1448	2702.1448	2702.1448	2702.1448	2702.1448	2689.9788	2689.9788	2689.9788	2689.9788	2689.9788	2689.9788	2689.9788	2689.9788	2689.9788	2689.9788	2689.9788	2689.9788	2689.9788	2689.9788	2689.9788	2689.9788	2689.9788	2689.9788	2689.9788	2689.9788	2689.9788	2689.9788	2689.9788	2689.9788	2689.9788	2689.9788	2689.9788	2689.9788
2717.2188	2717.2188	2717.2188	2717.2188	2717.2188	2717.2188	2717.2188	2717.2188	2717.2188	2717.2188	2717.2188	2717.2188	2717.2188	2717.2188	2717.2188	2717.2188	2717.2188	2717.2188	2717.2188	2717.2188	2717.2188	2717.2188	2705.3337	2705.3337	2705.3337	2705.3337	2705.3337	2705.3337	2705.3337	2705.3337	2705.3337	2705.3337	2705.3337	2705.3337	2705.3337	2705.3337	2705.3337	2705.3337	2705.3337	2705.3337	2705.3337	2705.3337	2705.3337	2705.3337	2705.3337	2705.3337	2705.3337	2705.3337	2705.3337	2705.3337
2732.3308	2732.3308	2732.3308	2732.3308	2732.3308	2732.3308	2732.3308	2732.3308	2732.3308	2732.3308	2732.3308	2732.3308	2732.3308	2732.3308	2732.3308	2732.3308	2732.3308	2732.3308	2732.3308	2732.3308	2732.3308	2732.3308	2720.5012	2720.5012	2720.5012	2720.5012	2720.5012	2720.5012	2720.5012	2720.5012	2720.5012	2720.5012	2720.5012	2720.5012	2720.5012	2720.5012	2720.5012	2720.5012	2720.5012	2720.5012	2720.5012	2720.5012	2720.5012	2720.5012	2720.5012	2720.5012	2720.5012	2720.5012	2720.5012	2720.5012
2747.2349	2747.2349	2747.2349	2747.2349	2747.2349	2747.2349	2747.2349	2747.2349	2747.2349	2747.2349	2747.2349	2747.2349	2747.2349	2747.2349	2747.2349	2747.2349	2747.2349	2747.2349	2747.2349	2747.2349	2747.2349	2747.2349	2735.1604	2735.1604	2735.1604	2735.1604	2735.1604	2735.1604	2735.1604	2735.1604	2735.1604	2735.1604	2735.1604	2735.1604	2735.1604	2735.1604	2735.1604	2735.1604	2735.1604	2735.1604	2735.1604	2735.1604	2735.1604	2735.1604	2735.1604	2735.1604	2735.1604	2735.1604	2735.1604	2735.1604
2762.2256	2762.2256	2762.2256	2762.2256	2762.2256	2762.2256	2762.2256	2762.2256	2762.2256	2762.2256	2762.2256	2762.2256	2762.2256	2762.2256	2762.2256	2762.2256	2762.2256	2762.2256	2762.2256	2762.2256	2762.2256	2762.2256	2750.2288	2750.2288	2750.2288	2750.2288	2750.2288	2750.2288	2750.2288	2750.2288	2750.2288	2750.2288	2750.2288	2750.2288	2750.2288	2750.2288	2750.2288	2750.2288	2750.2288	2750.2288	2750.2288	2750.2288	2750.2288	2750.2288	2750.2288	2750.2288	2750.2288	2750.2288	2750.2288	2750.2288
2777.3298	2777.3298	2777.3298	2777.3298	2777.3298	2777.3298	2777.3298	2777.3298	2777.3298	2777.3298	2777.3298	2777.3298	2777.3298	2777.3298	2777.3298	2777.3298	2777.3298	2777.3298	2777.3298	2777.3298	2777.3298	2777.3298	2765.2197	2765.2197	2765.2197	2765.2197	2765.2197	2765.2197	2765.2197	2765.2197	2765.2197	2765.2197	2765.2197	2765.2197	2765.2197	2765.2197	2765.2197	2765.2197	2765.2197	2765.2197	2765.2197	2765.2197	2765.2197	2765.2197	2765.2197	2765.2197	2765.2197	2765.2197	2765.2197	2765.2197
2792.1763	2792.1763	2792.1763	2792.1763	2792.1763	2792.1763	2792.1763	2792.1763	2792.1763	2792.1763	2792.1763	2792.1763	2792.1763	2792.1763	2792.1763	2792.1763	2792.1763	2792.1763	2792.1763	2792.1763	2792.1763	2792.1763	2779.9553	2779.9553	2779.9553	2779.9553	2779.9553	2779.9553	2779.9553	2779.9553	2779.9553	2779.9553	2779.9553	2779.9553	2779.9553	2779.9553	2779.9553	2779.9553	2779.9553	2779.9553	2779.9553	2779.9553	2779.9553	2779.9553	2779.9553	2779.9553	2779.9553	2779.9553	2779.9553	2779.9553
2807.1204	2807.1204	2807.1204	2807.1204	2807.1204	2807.1204	2807.1204	2807.1204	2807.1204	2807.1204	2807.1204	2807.1204	2807.1204	2807.1204	2807.1204	2807.1204	2807.1204	2807.1204	2807.1204	2807.1204	2807.1204	2807.1204	2794.9324	2794.9324	2794.9324	2794.9324	2794.9324	2794.9324	2794.9324	2794.9324	2794.9324	2794.9324	2794.9324	2794.9324	2794.9324	2794.9324	2794.9324	2794.9324	2794.9324	2794.9324	2794.9324	2794.9324	2794.9324	2794.9324	2794.9324	2794.9324	2794.9324	2794.9324	2794.9324	2794.9324
2822.177	2822.177	2822.177	2822.177	2822.177	2822.177	2822.177	2822.177	2822.177	2822.177	2822.177	2822.177	2822.177	2822.177	2822.177	2822.177	2822.177	2822.177	2822.177	2822.177	2822.177	2822.177	2810.0837	2810.0837	2810.0837	2810.0837	2810.0837	2810.0837	2810.0837	2810.0837	2810.0837	2810.0837	2810.0837	2810.0837	2810.0837	2810.0837	2810.0837	2810.0837	2810.0837	2810.0837	2810.0837	2810.0837	2810.0837	2810.0837	2810.0837	2810.0837	2810.0837	2810.0837	2810.0837	2810.0837
2837.2336	2837.2336	2837.2336	2837.2336	2837.2336	2837.2336	2837.2336	2837.2336	2837.2336	2837.2336	2837.2336	2837.2336	2837.2336	2837.2336	2837.2336	2837.2336	2837.2336	2837.2336	2837.2336	2837.2336	2837.2336	2837.2336	2824.9282	2824.9282	2824.9282	2824.9282	2824.9282	2824.9282	2824.9282	2824.9282	2824.9282	2824.9282	2824.9282	2824.9282	2824.9282	2824.9282	2824.9282	2824.9282	2824.9282	2824.9282	2824.9282	2824.9282	2824.9282	2824.9282	2824.9282	2824.9282	2824.9282	2824.9282	2824.9282	2824.9282
2859.5371	2859.5371	2859.5371	2859.5371	2859.5371	2859.5371	2859.5371	2859.5371	2859.5371	2859.5371	2859.5371	2859.5371	2859.5371	2859.5371	2859.5371	2859.5371	2859.5371	2859.5371	2859.5371	2859.5371	2859.5371	2859.5371	2844.4392	2844.4392	2844.4392	2844.4392	2844.4392	2844.4392	2844.4392	2844.4392	2844.4392	2844.4392	2844.4392	2844.4392	2844.4392	2844.4392	2844.4392	2844.4392	2844.4392	2844.4392	2844.4392	2844.4392	2844.4392	2844.4392	2844.4392	2844.4392	2844.4392	2844.4392	2844.4392	2844.4392
2873.552	2873.552	2873.552	2873.552	2873.552	2873.552	2873.552	2873.552	2873.552	2873.552	2873.552	2873.552	2873.552	2873.552	2873.552	2873.552	2873.552	2873.552	2873.552	2873.552	2873.552	2873.552	2858.656	2858.656	2858.656	2858.656	2858.656	2858.656	2858.656	2858.656	2858.656	2858.656	2858.656	2858.656	2858.656	2858.656	2858.656	2858.656	2858.656	2858.656	2858.656	2858.656	2858.656	2858.656	2858.656	2858.656	2858.656	2858.656	2858.656	2858.656
2888.5608	2888.5608	2888.5608	2888.5608	2888.5608	2888.5608	2888.5608	2888.5608	2888.5608	2888.5608	2888.5608	2888.5608	2888.5608	2888.5608	2888.5608	2888.5608	2888.5608	2888.5608	2888.5608	2888.5608	2888.5608	2888.5608	2873.8359	2873.8359	2873.8359	2873.8359	2873.8359	2873.8359	2873.8359	2873.8359	2873.8359	2873.8359	2873.8359	2873.8359	2873.8359	2873.8359	2873.8359	2873.8359	2873.8359	2873.8359	2873.8359	2873.8359	2873.8359	2873.8359	2873.8359	2873.8359	2873.8359	2873.8359	2873.8359	2873.8359
2903.4512	2903.4512	2903.4512	2903.4512	2903.4512	2903.4512	2903.4512	2903.4512	2903.4512	2903.4512	2903.4512	2903.4512	2903.4512	2903.4512	2903.4512	2903.4512	2903.4512	2903.4512	2903.4512	2903.4512	2903.4512	2903.4512	2889.1638	2889.1638	2889.1638	2889.1638	2889.1638	2889.1638	2889.1638	2889.1638	2889.1638	2889.1638	2889.1638	2889.1638	2889.1638	2889.1638	2889.1638	2889.1638	2889.1638	2889.1638	2889.1638	2889.1638	2889.1638	2889.1638	2889.1638	2889.1638	2889.1638	2889.1638	2889.1638	2889.1638
2918.4609	2918.4609	2918.4609	2918.4609	2918.4609	2918.4609	2918.4609	2918.4609	2918.4609	2918.4609	2918.4609	2918.4609	2918.4609	2918.4609	2918.4609	2918.4609	2918.4609	2918.4609	2918.4609	2918.4609	2918.4609	2918.4609	2903.3118	2903.3118	2903.3118	2903.3118	2903.3118	2903.3118	2903.3118	2903.3118	2903.3118	2903.3118	2903.3118	2903.3118	2903.3118	2903.3118	2903.3118	2903.3118	2903.3118	2903.3118	2903.3118	2903.3118	2903.3118	2903.3118	2903.3118	2903.3118	2903.3118	2903.3118	2903.3118	2903.3118
2933.5171	2933.5171	2933.5171	2933.5171	2933.5171	2933.5171	2933.5171	2933.5171	2933.5171	2933.5171	2933.5171	2933.5171	2933.5171	2933.5171	2933.5171	2933.5171	2933.5171	2933.5171	2933.5171	2933.5171	2933.5171	2933.5171	2918.686	2918.686	2918.686	2918.686	2918.686	2918.686	2918.686	2918.686	2918.686	2918.686	2918.686	2918.686	2918.686	2918.686	2918.686	2918.686	2918.686	2918.686	2918.686	2918.686	2918.686	2918.686	2918.686	2918.686	2918.686	2918.686	2918.686	2918.686
2948.3958	2948.3958	2948.3958	2948.3958	2948.3958	2948.3958	2948.3958	2948.3958	2948.3958	2948.3958	2948.3958	2948.3958	2948.3958	2948.3958	2948.3958	2948.3958	2948.3958	2948.3958	2948.3958	2948.3958	2948.3958	2948.3958	2933.7273	2933.7273	2933.7273	2933.7273	2933.7273	2933.7273	2933.7273	2933.7273	2933.7273	2933.7273	2933.7273	2933.7273	2933.7273	2933.7273	2933.7273	2933.7273	2933.7273	2933.7273	2933.7273	2933.7273	2933.7273	2933.7273	2933.7273	2933.7273	2933.7273	2933.7273	2933.7273	2933.7273
2963.5134	2963.5134	2963.5134	2963.5134	2963.5134	2963.5134	2963.5134	2963.5134	2963.5134	2963.5134	2963.5134	2963.5134	2963.5134	2963.5134	2963.5134	2963.5134	2963.5134	2963.5134	2963.5134	2963.5134	2963.5134	2963.5134	2949.3274	2949.3274	2949.3274	2949.3274	2949.3274	2949.3274	2949.3274	2949.3274	2949.3274	2949.3274	2949.3274	2949.3274	2949.3274	2949.3274	2949.3274	2949.3274	2949.3274	2949.3274	2949.3274	2949.3274	2949.3274	2949.3274	2949.3274	2949.3274	2949.3274	2949.3274	2949.3274	2949.3274
2978.3643	2978.3643	2978.3643	2978.3643	2978.3643	2978.3643	2978.3643	2978.3643	2978.3643	2978.3643	2978.3643	2978.3643	2978.3643	2978.3643	2978.3643	2978.3643	2978.3643	2978.3643	2978.3643	2978.3643	2978.3643	2978.3643	2963.4856	2963.4856	2963.4856	2963.4856	2963.4856	2963.4856	2963.4856	2963.4856	2963.4856	2963.4856	2963.4856	2963.4856	2963.4856	2963.4856	2963.4856	2963.4856	2963.4856	2963.4856	2963.4856	2963.4856	2963.4856	2963.4856	2963.4856	2963.4856	2963.4856	2963.4856	2963.4856	2963.4856
2993.3926	2993.3926	2993.3926	2993.3926	2993.3926	2993.3926	2993.3926	2993.3926	2993.3926	2993.3926	2993.3926	2993.3926	2993.3926	2993.3926	2993.3926	2993.3926	2993.3926	2993.3926	2993.3926	2993.3926	2993.3926	2993.3926	2978.4307	2978.4307	2978.4307	2978.4307	2978.4307	2978.4307	2978.4307	2978.4307	2978.4307	2978.4307	2978.4307	2978.4307	2978.4307	2978.4307	2978.4307	2978.4307	2978.4307	2978.4307	2978.4307	2978.4307	2978.4307	2978.4307	2978.4307	2978.4307	2978.4307	2978.4307	2978.4307	2978.4307
3008.4753	3008.4753	3008.4753	3008.4753	3008.4753	3008.4753	3008.4753	3008.4753	3008.4753	3008.4753	3008.4753	3008.4753	3008.4753	3008.4753	3008.4753	3008.4753	3008.4753	3008.4753	3008.4753	3008.4753	3008.4753	3008.4753	2993.678	2993.678	2993.678	2993.678	2993.678	2993.678	2993.678	2993.678	2993.678	2993.678	2993.678	2993.678	2993.678	2993.678	2993.678	2993.678	2993.678	2993.678	2993.678	2993.678	2993.678	2993.678	2993.678	2993.678	2993.678	2993.678	2993.678	2993.678
3023.468	3023.468	3023.468	3023.468	3023.468	3023.468	3023.468	3023.468	3023.468	3023.468	3023.468	3023.468	3023.468	3023.468	3023.468	3023.468	3023.468	3023.468	3023.468	3023.468	3023.468	3023.468	3008.8625	3008.8625	3008.8625	3008.8625	3008.8625	3008.8625	3008.8625	3008.8625	3008.8625	3008.8625	3008.8625	3008.8625	3008.8625	3008.8625	3008.8625	3008.8625	3008.8625	3008.8625	3008.8625	3008.8625	3008.8625	3008.8625	3008.8625	3008.8625	3008.8625	3008.8625	3008.8625	3008.8625
3038.5234	3038.5234	3038.5234	3038.5234	3038.5234	3038.5234	3038.5234	3038.5234	3038.5234	3038.5234	3038.5234	3038.5234	3038.5234	3038.5234	3038.5234	3038.5234	3038.5234	3038.5234	3038.5234	3038.5234	3038.5234	3038.5234	3023.9326	3023.9326	3023.9326	3023.9326	3023.9326	3023.9326	3023.9326	3023.9326	3023.9326	3023.9326	3023.9326	3023.9326	3023.9326	3023.9326	3023.9326	3023.9326	3023.9326	3023.9326	3023.9326	3023.9326	3023.9326	3023.9326	3023.9326	3023.9326	3023.9326	3023.9326	3023.9326	3023.9326
3053.4663	3053.4663	3053.4663	3053.4663	3053.4663	3053.4663	3053.4663	3053.4663	3053.4663	3053.4663	3053.4663	3053.4663	3053.4663	3053.4663	3053.4663	3053.4663	3053.4663	3053.4663	3053.4663	3053.4663	3053.4663	3053.4663	3038.6155	3038.6155	3038.6155	3038.6155	3038.6155	3038.6155	3038.6155	3038.6155	3038.6155	3038.6155	3038.6155	3038.6155	3038.6155	3038.6155	3038.6155	3038.6155	3038.6155	3038.6155	3038.6155	3038.6155	3038.6155	3038.6155	3038.6155	3038.6155	3038.6155	3038.6155	3038.6155	3038.6155
3068.5854	3068.5854	3068.5854	3068.5854	3068.5854	3068.5854	3068.5854	3068.5854	3068.5854	3068.5854	3068.5854	3068.5854	3068.5854	3068.5854	3068.5854	3068.5854	3068.5854	3068.5854	3068.5854	3068.5854	3068.5854	3068.5854	3053.4204	3053.4204	3053.4204	3053.4204	3053.4204	3053.4204	3053.4204	3053.4204	3053.4204	3053.4204	3053.4204	3053.4204	3053.4204	3053.4204	3053.4204	3053.4204	3053.4204	3053.4204	3053.4204	3053.4204	3053.4204	3053.4204	3053.4204	3053.4204	3053.4204	3053.4204	3053.4204	3053.4204
3083.5432	3083.5432	3083.5432	3083.5432	3083.5432	3083.5432	3083.5432	3083.5432	3083.5432	3083.5432	3083.5432	3083.5432	3083.5432	3083.5432	3083.5432	3083.5432	3083.5432	3083.5432	3083.5432	3083.5432	3083.5432	3083.5432	3068.4299	3068.4299	3068.4299	3068.4299	3068.4299	3068.4299	3068.4299	3068.4299	3068.4299	3068.4299	3068.4299	3068.4299	3068.4299	3068.4299	3068.4299	3068.4299	3068.4299	3068.4299	3068.4299	3068.4299	3068.4299	3068.4299	3068.4299	3068.4299	3068.4299	3068.4299	3068.4299	3068.4299
3098.4849	3098.4849	3098.4849	3098.4849	3098.4849	3098.4849	3098.4849	3098.4849	3098.4849	3098.4849	3098.4849	3098.4849	3098.4849	3098.4849	3098.4849	3098.4849	3098.4849	3098.4849	3098.4849	3098.4849	3098.4849	3098.4849	3083.9465	3083.9465	3083.9465	3083.9465	3083.9465	3083.9465	3083.9465	3083.9465	3083.9465	3083.9465	3083.9465	3083.9465	3083.9465	3083.9465	3083.9465	3083.9465	3083.9465	3083.9465	3083.9465	3083.9465	3083.9465	3083.9465	3083.9465	3083.9465	3083.9465	3083.9465	3083.9465	3083.9465
3113.4504	3113.4504	3113.4504	3113.4504	3113.4504	3113.4504	3113.4504	3113.4504	3113.4504	3113.4504	3113.4504	3113.4504	3113.4504	3113.4504	3113.4504	3113.4504	3113.4504	3113.4504	3113.4504	3113.4504	3113.4504	3113.4504	3098.5244	3098.5244	3098.5244	3098.5244	3098.5244	3098.5244	3098.5244	3098.5244	3098.5244	3098.5244	3098.5244	3098.5244	3098.5244	3098.5244	3098.5244	3098.5244	3098.5244	3098.5244	3098.5244	3098.5244	3098.5244	3098.5244	3098.5244	3098.5244	3098.5244	3098.5244	3098.5244	3098.5244
3128.4871	3128.4871	3128.4871	3128.4871	3128.4871	3128.4871	3128.4871	3128.4871	3128.4871	3128.4871	3128.4871	3128.4871	3128.4871	3128.4871	3128.4871	3128.4871	3128.4871	3128.4871	3128.4871	3128.4871	3128.4871	3128.4871	3113.7207	3113.7207	3113.7207	3113.7207	3113.7207	3113.7207	3113.7207	3113.7207	3113.7207	3113.7207	3113.7207	3113.7207	3113.7207	3113.7207	3113.7207	3113.7207	3113.7207	3113.7207	3113.7207	3113.7207	3113.7207	3113.7207	3113.7207	3113.7207	3113.7207	3113.7207	3113.7207	3113.7207
3143.5176	3143.5176	3143.5176	3143.5176	3143.5176	3143.5176	3143.5176	3143.5176	3143.5176	3143.5176	3143.5176	3143.5176	3143.5176	3143.5176	3143.5176	3143.5176	3143.5176	3143.5176	3143.5176	3143.5176	3143.5176	3143.5176	3128.489	3128.489	3128.489	3128.489	3128.489	3128.489	3128.489	3128.489	3128.489	3128.489	3128.489	3128.489	3128.489	3128.489	3128.489	3128.489	3128.489	3128.489	3128.489	3128.489	3128.489	3128.489	3128.489	3128.489	3128.489	3128.489	3128.489	3128.489
3195.907	3195.907	3195.907	3195.907	3195.907	3195.907	3195.907	3195.907	3195.907	3195.907	3195.907	3195.907	3195.907	3195.907	3195.907	3195.907	3195.907	3195.907	3195.907	3195.907	3195.907	3195.907	3177.9717	3177.9717	3177.9717	3177.9717	3177.9717	3177.9717	3177.9717	3177.9717	3177.9717	3177.9717	3177.9717	3177.9717	3177.9717	3177.9717	3177.9717	3177.9717	3177.9717	3177.9717	3177.9717	3177.9717	3177.9717	3177.9717	3177.9717	3177.9717	3177.9717	3177.9717	3177.9717	3177.9717
3209.729	3209.729	3209.729	3209.729	3209.729	3209.729	3209.729	3209.729	3209.729	3209.729	3209.729	3209.729	3209.729	3209.729	3209.729	3209.729	3209.729	3209.729	3209.729	3209.729	3209.729	3209.729	3191.9316	3191.9316	3191.9316	3191.9316	3191.9316	3191.9316	3191.9316	3191.9316	3191.9316	3191.9316	3191.9316	3191.9316	3191.9316	3191.9316	3191.9316	3191.9316	3191.9316	3191.9316	3191.9316	3191.9316	3191.9316	3191.9316	3191.9316	3191.9316	3191.9316	3191.9316	3191.9316	3191.9316
3224.6704	3224.6704	3224.6704	3224.6704	3224.6704	3224.6704	3224.6704	3224.6704	3224.6704	3224.6704	3224.6704	3224.6704	3224.6704	3224.6704	3224.6704	3224.6704	3224.6704	3224.6704	3224.6704	3224.6704	3224.6704	3224.6704	3207.0901	3207.0901	3207.0901	3207.0901	3207.0901	3207.0901	3207.0901	3207.0901	3207.0901	3207.0901	3207.0901	3207.0901	3207.0901	3207.0901	3207.0901	3207.0901	3207.0901	3207.0901	3207.0901	3207.0901	3207.0901	3207.0901	3207.0901	3207.0901	3207.0901	3207.0901	3207.0901	3207.0901
3239.7419	3239.7419	3239.7419	3239.7419	3239.7419	3239.7419	3239.7419	3239.7419	3239.7419	3239.7419	3239.7419	3239.7419	3239.7419	3239.7419	3239.7419	3239.7419	3239.7419	3239.7419	3239.7419	3239.7419	3239.7419	3239.7419	3221.8738	3221.8738	3221.8738	3221.8738	3221.8738	3221.8738	3221.8738	3221.8738	3221.8738	3221.8738	3221.8738	3221.8738	3221.8738	3221.8738	3221.8738	3221.8738	3221.8738	3221.8738	3221.8738	3221.8738	3221.8738	3221.8738	3221.8738	3221.8738	3221.8738	3221.8738	3221.8738	3221.8738
3254.8623	3254.8623	3254.8623	3254.8623	3254.8623	3254.8623	3254.8623	3254.8623	3254.8623	3254.8623	3254.8623	3254.8623	3254.8623	3254.8623	3254.8623	3254.8623	3254.8623	3254.8623	3254.8623	3254.8623	3254.8623	3254.8623	3237.2632	3237.2632	3237.2632	3237.2632	3237.2632	3237.2632	3237.2632	3237.2632	3237.2632	3237.2632	3237.2632	3237.2632	3237.2632	3237.2632	3237.2632	3237.2632	3237.2632	3237.2632	3237.2632	3237.2632	3237.2632	3237.2632	3237.2632	3237.2632	3237.2632	3237.2632	3237.2632	3237.2632
3269.8064	3269.8064	3269.8064	3269.8064	3269.8064	3269.8064	3269.8064	3269.8064	3269.8064	3269.8064	3269.8064	3269.8064	3269.8064	3269.8064	3269.8064	3269.8064	3269.8064	3269.8064	3269.8064	3269.8064	3269.8064	3269.8064	3252.4636	3252.4636	3252.4636	3252.4636	3252.4636	3252.4636	3252.4636	3252.4636	3252.4636	3252.4636	3252.4636	3252.4636	3252.4636	3252.4636	3252.4636	3252.4636	3252.4636	3252.4636	3252.4636	3252.4636	3252.4636	3252.4636	3252.4636	3252.4636	3252.4636	3252.4636	3252.4636	3252.4636
3284.7363	3284.7363	3284.7363	3284.7363	3284.7363	3284.7363	3284.7363	3284.7363	3284.7363	3284.7363	3284.7363	3284.7363	3284.7363	3284.7363	3284.7363	3284.7363	3284.7363	3284.7363	3284.7363	3284.7363	3284.7363	3284.7363	3267.0374	3267.0374	3267.0374	3267.0374	3267.0374	3267.0374	3267.0374	3267.0374	3267.0374	3267.0374	3267.0374	3267.0374	3267.0374	3267.0374	3267.0374	3267.0374	3267.0374	3267.0374	3267.0374	3267.0374	3267.0374	3267.0374	3267.0374	3267.0374	3267.0374	3267.0374	3267.0374	3267.0374
3299.8184	3299.8184	3299.8184	3299.8184	3299.8184	3299.8184	3299.8184	3299.8184	3299.8184	3299.8184	3299.8184	3299.8184	3299.8184	3299.8184	3299.8184	3299.8184	3299.8184	3299.8184	3299.8184	3299.8184	3299.8184	3299.8184	3282.1255	3282.1255	3282.1255	3282.1255	3282.1255	3282.1255	3282.1255	3282.1255	3282.1255	3282.1255	3282.1255	3282.1255	3282.1255	3282.1255	3282.1255	3282.1255	3282.1255	3282.1255	3282.1255	3282.1255	3282.1255	3282.1255	3282.1255	3282.1255	3282.1255	3282.1255	3282.1255	3282.1255
3314.7485	3314.7485	3314.7485	3314.7485	3314.7485	3314.7485	3314.7485	3314.7485	3314.7485	3314.7485	3314.7485	3314.7485	3314.7485	3314.7485	3314.7485	3314.7485	3314.7485	3314.7485	3314.7485	3314.7485	3314.7485	3314.7485	3296.9446	3296.9446	3296.9446	3296.9446	3296.9446	3296.9446	3296.9446	3296.9446	3296.9446	3296.9446	3296.9446	3296.9446	3296.9446	3296.9446	3296.9446	3296.9446	3296.9446	3296.9446	3296.9446	3296.9446	3296.9446	3296.9446	3296.9446	3296.9446	3296.9446	3296.9446	3296.9446	3296.9446
3329.8213	3329.8213	3329.8213	3329.8213	3329.8213	3329.8213	3329.8213	3329.8213	3329.8213	3329.8213	3329.8213	3329.8213	3329.8213	3329.8213	3329.8213	3329.8213	3329.8213	3329.8213	3329.8213	3329.8213	3329.8213	3329.8213	3312.4768	3312.4768	3312.4768	3312.4768	3312.4768	3312.4768	3312.4768	3312.4768	3312.4768	3312.4768	3312.4768	3312.4768	3312.4768	3312.4768	3312.4768	3312.4768	3312.4768	3312.4768	3312.4768	3312.4768	3312.4768	3312.4768	3312.4768	3312.4768	3312.4768	3312.4768	3312.4768	3312.4768
3344.7483	3344.7483	3344.7483	3344.7483	3344.7483	3344.7483	3344.7483	3344.7483	3344.7483	3344.7483	3344.7483	3344.7483	3344.7483	3344.7483	3344.7483	3344.7483	3344.7483	3344.7483	3344.7483	3344.7483	3344.7483	3344.7483	3327.2156	3327.2156	3327.2156	3327.2156	3327.2156	3327.2156	3327.2156	3327.2156	3327.2156	3327.2156	3327.2156	3327.2156	3327.2156	3327.2156	3327.2156	3327.2156	3327.2156	3327.2156	3327.2156	3327.2156	3327.2156	3327.2156	3327.2156	3327.2156	3327.2156	3327.2156	3327.2156	3327.2156
3359.7563	3359.7563	3359.7563	3359.7563	3359.7563	3359.7563	3359.7563	3359.7563	3359.7563	3359.7563	3359.7563	3359.7563	3359.7563	3359.7563	3359.7563	3359.7563	3359.7563	3359.7563	3359.7563	3359.7563	3359.7563	3359.7563	3341.8865	3341.8865	3341.8865	3341.8865	3341.8865	3341.8865	3341.8865	3341.8865	3341.8865	3341.8865	3341.8865	3341.8865	3341.8865	3341.8865	3341.8865	3341.8865	3341.8865	3341.8865	3341.8865	3341.8865	3341.8865	3341.8865	3341.8865	3341.8865	3341.8865	3341.8865	3341.8865	3341.8865
3374.7637	3374.7637	3374.7637	3374.7637	3374.7637	3374.7637	3374.7637	3374.7637	3374.7637	3374.7637	3374.7637	3374.7637	3374.7637	3374.7637	3374.7637	3374.7637	3374.7637	3374.7637	3374.7637	3374.7637	3374.7637	3374.7637	3356.8613	3356.8613	3356.8613	3356.8613	3356.8613	3356.8613	3356.8613	3356.8613	3356.8613	3356.8613	3356.8613	3356.8613	3356.8613	3356.8613	3356.8613	3356.8613	3356.8613	3356.8613	3356.8613	3356.8613	3356.8613	3356.8613	3356.8613	3356.8613	3356.8613	3356.8613	3356.8613	3356.8613
3389.8831	3389.8831	3389.8831	3389.8831	3389.8831	3389.8831	3389.8831	3389.8831	3389.8831	3389.8831	3389.8831	3389.8831	3389.8831	3389.8831	3389.8831	3389.8831	3389.8831	3389.8831	3389.8831	3389.8831	3389.8831	3389.8831	3372.2351	3372.2351	3372.2351	3372.2351	3372.2351	3372.2351	3372.2351	3372.2351	3372.2351	3372.2351	3372.2351	3372.2351	3372.2351	3372.2351	3372.2351	3372.2351	3372.2351	3372.2351	3372.2351	3372.2351	3372.2351	3372.2351	3372.2351	3372.2351	3372.2351	3372.2351	3372.2351	3372.2351
3404.8142	3404.8142	3404.8142	3404.8142	3404.8142	3404.8142	3404.8142	3404.8142	3404.8142	3404.8142	3404.8142	3404.8142	3404.8142	3404.8142	3404.8142	3404.8142	3404.8142	3404.8142	3404.8142	3404.8142	3404.8142	3404.8142	3386.874	3386.874	3386.874	3386.874	3386.874	3386.874	3386.874	3386.874	3386.874	3386.874	3386.874	3386.874	3386.874	3386.874	3386.874	3386.874	3386.874	3386.874	3386.874	3386.874	3386.874	3386.874	3386.874	3386.874	3386.874	3386.874	3386.874	3386.874
3419.9653	3419.9653	3419.9653	3419.9653	3419.9653	3419.9653	3419.9653	3419.9653	3419.9653	3419.9653	3419.9653	3419.9653	3419.9653	3419.9653	3419.9653	3419.9653	3419.9653	3419.9653	3419.9653	3419.9653	3419.9653	3419.9653	3401.9521	3401.9521	3401.9521	3401.9521	3401.9521	3401.9521	3401.9521	3401.9521	3401.9521	3401.9521	3401.9521	3401.9521	3401.9521	3401.9521	3401.9521	3401.9521	3401.9521	3401.9521	3401.9521	3401.9521	3401.9521	3401.9521	3401.9521	3401.9521	3401.9521	3401.9521	3401.9521	3401.9521
3435.1125	3435.1125	3435.1125	3435.1125	3435.1125	3435.1125	3435.1125	3435.1125	3435.1125	3435.1125	3435.1125	3435.1125	3435.1125	3435.1125	3435.1125	3435.1125	3435.1125	3435.1125	3435.1125	3435.1125	3435.1125	3435.1125	3417.0969	3417.0969	3417.0969	3417.0969	3417.0969	3417.0969	3417.0969	3417.0969	3417.0969	3417.0969	3417.0969	3417.0969	3417.0969	3417.0969	3417.0969	3417.0969	3417.0969	3417.0969	3417.0969	3417.0969	3417.0969	3417.0969	3417.0969	3417.0969	3417.0969	3417.0969	3417.0969	3417.0969
3449.7893	3449.7893	3449.7893	3449.7893	3449.7893	3449.7893	3449.7893	3449.7893	3449.7893	3449.7893	3449.7893	3449.7893	3449.7893	3449.7893	3449.7893	3449.7893	3449.7893	3449.7893	3449.7893	3449.7893	3449.7893	3449.7893	3431.9968	3431.9968	3431.9968	3431.9968	3431.9968	3431.9968	3431.9968	3431.9968	3431.9968	3431.9968	3431.9968	3431.9968	3431.9968	3431.9968	3431.9968	3431.9968	3431.9968	3431.9968	3431.9968	3431.9968	3431.9968	3431.9968	3431.9968	3431.9968	3431.9968	3431.9968	3431.9968	3431.9968
3464.8416	3464.8416	3464.8416	3464.8416	3464.8416	3464.8416	3464.8416	3464.8416	3464.8416	3464.8416	3464.8416	3464.8416	3464.8416	3464.8416	3464.8416	3464.8416	3464.8416	3464.8416	3464.8416	3464.8416	3464.8416	3464.8416	3446.9685	3446.9685	3446.9685	3446.9685	3446.9685	3446.9685	3446.9685	3446.9685	3446.9685	3446.9685	3446.9685	3446.9685	3446.9685	3446.9685	3446.9685	3446.9685	3446.9685	3446.9685	3446.9685	3446.9685	3446.9685	3446.9685	3446.9685	3446.9685	3446.9685	3446.9685	3446.9685	3446.9685
3479.7869	3479.7869	3479.7869	3479.7869	3479.7869	3479.7869	3479.7869	3479.7869	3479.7869	3479.7869	3479.7869	3479.7869	3479.7869	3479.7869	3479.7869	3479.7869	3479.7869	3479.7869	3479.7869	3479.7869	3479.7869	3479.7869	3462.4395	3462.4395	3462.4395	3462.4395	3462.4395	3462.4395	3462.4395	3462.4395	3462.4395	3462.4395	3462.4395	3462.4395	3462.4395	3462.4395	3462.4395	3462.4395	3462.4395	3462.4395	3462.4395	3462.4395	3462.4395	3462.4395	3462.4395	3462.4395	3462.4395	3462.4395	3462.4395	3462.4395
3502.594	3502.594	3502.594	3502.594	3502.594	3502.594	3502.594	3502.594	3502.594	3502.594	3502.594	3502.594	3502.594	3502.594	3502.594	3502.594	3502.594	3502.594	3502.594	3502.594	3502.594	3502.594	3482.0095	3482.0095	3482.0095	3482.0095	3482.0095	3482.0095	3482.0095	3482.0095	3482.0095	3482.0095	3482.0095	3482.0095	3482.0095	3482.0095	3482.0095	3482.0095	3482.0095	3482.0095	3482.0095	3482.0095	3482.0095	3482.0095	3482.0095	3482.0095	3482.0095	3482.0095	3482.0095	3482.0095
3516.5156	3516.5156	3516.5156	3516.5156	3516.5156	3516.5156	3516.5156	3516.5156	3516.5156	3516.5156	3516.5156	3516.5156	3516.5156	3516.5156	3516.5156	3516.5156	3516.5156	3516.5156	3516.5156	3516.5156	3516.5156	3516.5156	3496.0056	3496.0056	3496.0056	3496.0056	3496.0056	3496.0056	3496.0056	3496.0056	3496.0056	3496.0056	3496.0056	3496.0056	3496.0056	3496.0056	3496.0056	3496.0056	3496.0056	3496.0056	3496.0056	3496.0056	3496.0056	3496.0056	3496.0056	3496.0056	3496.0056	3496.0056	3496.0056	3496.0056
3531.2087	3531.2087	3531.2087	3531.2087	3531.2087	3531.2087	3531.2087	3531.2087	3531.2087	3531.2087	3531.2087	3531.2087	3531.2087	3531.2087	3531.2087	3531.2087	3531.2087	3531.2087	3531.2087	3531.2087	3531.2087	3531.2087	3510.97	3510.97	3510.97	3510.97	3510.97	3510.97	3510.97	3510.97	3510.97	3510.97	3510.97	3510.97	3510.97	3510.97	3510.97	3510.97	3510.97	3510.97	3510.97	3510.97	3510.97	3510.97	3510.97	3510.97	3510.97	3510.97	3510.97	3510.97
3546.2454	3546.2454	3546.2454	3546.2454	3546.2454	3546.2454	3546.2454	3546.2454	3546.2454	3546.2454	3546.2454	3546.2454	3546.2454	3546.2454	3546.2454	3546.2454	3546.2454	3546.2454	3546.2454	3546.2454	3546.2454	3546.2454	3526.3572	3526.3572	3526.3572	3526.3572	3526.3572	3526.3572	3526.3572	3526.3572	3526.3572	3526.3572	3526.3572	3526.3572	3526.3572	3526.3572	3526.3572	3526.3572	3526.3572	3526.3572	3526.3572	3526.3572	3526.3572	3526.3572	3526.3572	3526.3572	3526.3572	3526.3572	3526.3572	3526.3572
3561.3181	3561.3181	3561.3181	3561.3181	3561.3181	3561.3181	3561.3181	3561.3181	3561.3181	3561.3181	3561.3181	3561.3181	3561.3181	3561.3181	3561.3181	3561.3181	3561.3181	3561.3181	3561.3181	3561.3181	3561.3181	3561.3181	3541.0322	3541.0322	3541.0322	3541.0322	3541.0322	3541.0322	3541.0322	3541.0322	3541.0322	3541.0322	3541.0322	3541.0322	3541.0322	3541.0322	3541.0322	3541.0322	3541.0322	3541.0322	3541.0322	3541.0322	3541.0322	3541.0322	3541.0322	3541.0322	3541.0322	3541.0322	3541.0322	3541.0322
3576.2925	3576.2925	3576.2925	3576.2925	3576.2925	3576.2925	3576.2925	3576.2925	3576.2925	3576.2925	3576.2925	3576.2925	3576.2925	3576.2925	3576.2925	3576.2925	3576.2925	3576.2925	3576.2925	3576.2925	3576.2925	3576.2925	3556.1841	3556.1841	3556.1841	3556.1841	3556.1841	3556.1841	3556.1841	3556.1841	3556.1841	3556.1841	3556.1841	3556.1841	3556.1841	3556.1841	3556.1841	3556.1841	3556.1841	3556.1841	3556.1841	3556.1841	3556.1841	3556.1841	3556.1841	3556.1841	3556.1841	3556.1841	3556.1841	3556.1841
3591.1895	3591.1895	3591.1895	3591.1895	3591.1895	3591.1895	3591.1895	3591.1895	3591.1895	3591.1895	3591.1895	3591.1895	3591.1895	3591.1895	3591.1895	3591.1895	3591.1895	3591.1895	3591.1895	3591.1895	3591.1895	3591.1895	3571.5398	3571.5398	3571.5398	3571.5398	3571.5398	3571.5398	3571.5398	3571.5398	3571.5398	3571.5398	3571.5398	3571.5398	3571.5398	3571.5398	3571.5398	3571.5398	3571.5398	3571.5398	3571.5398	3571.5398	3571.5398	3571.5398	3571.5398	3571.5398	3571.5398	3571.5398	3571.5398	3571.5398
3606.2117	3606.2117	3606.2117	3606.2117	3606.2117	3606.2117	3606.2117	3606.2117	3606.2117	3606.2117	3606.2117	3606.2117	3606.2117	3606.2117	3606.2117	3606.2117	3606.2117	3606.2117	3606.2117	3606.2117	3606.2117	3606.2117	3585.7864	3585.7864	3585.7864	3585.7864	3585.7864	3585.7864	3585.7864	3585.7864	3585.7864	3585.7864	3585.7864	3585.7864	3585.7864	3585.7864	3585.7864	3585.7864	3585.7864	3585.7864	3585.7864	3585.7864	3585.7864	3585.7864	3585.7864	3585.7864	3585.7864	3585.7864	3585.7864	3585.7864
3621.252	3621.252	3621.252	3621.252	3621.252	3621.252	3621.252	3621.252	3621.252	3621.252	3621.252	3621.252	3621.252	3621.252	3621.252	3621.252	3621.252	3621.252	3621.252	3621.252	3621.252	3621.252	3601.344	3601.344	3601.344	3601.344	3601.344	3601.344	3601.344	3601.344	3601.344	3601.344	3601.344	3601.344	3601.344	3601.344	3601.344	3601.344	3601.344	3601.344	3601.344	3601.344	3601.344	3601.344	3601.344	3601.344	3601.344	3601.344	3601.344	3601.344
3636.3091	3636.3091	3636.3091	3636.3091	3636.3091	3636.3091	3636.3091	3636.3091	3636.3091	3636.3091	3636.3091	3636.3091	3636.3091	3636.3091	3636.3091	3636.3091	3636.3091	3636.3091	3636.3091	3636.3091	3636.3091	3636.3091	3615.8765	3615.8765	3615.8765	3615.8765	3615.8765	3615.8765	3615.8765	3615.8765	3615.8765	3615.8765	3615.8765	3615.8765	3615.8765	3615.8765	3615.8765	3615.8765	3615.8765	3615.8765	3615.8765	3615.8765	3615.8765	3615.8765	3615.8765	3615.8765	3615.8765	3615.8765	3615.8765	3615.8765
3651.3633	3651.3633	3651.3633	3651.3633	3651.3633	3651.3633	3651.3633	3651.3633	3651.3633	3651.3633	3651.3633	3651.3633	3651.3633	3651.3633	3651.3633	3651.3633	3651.3633	3651.3633	3651.3633	3651.3633	3651.3633	3651.3633	3631.2224	3631.2224	3631.2224	3631.2224	3631.2224	3631.2224	3631.2224	3631.2224	3631.2224	3631.2224	3631.2224	3631.2224	3631.2224	3631.2224	3631.2224	3631.2224	3631.2224	3631.2224	3631.2224	3631.2224	3631.2224	3631.2224	3631.2224	3631.2224	3631.2224	3631.2224	3631.2224	3631.2224
3666.3242	3666.3242	3666.3242	3666.3242	3666.3242	3666.3242	3666.3242	3666.3242	3666.3242	3666.3242	3666.3242	3666.3242	3666.3242	3666.3242	3666.3242	3666.3242	3666.3242	3666.3242	3666.3242	3666.3242	3666.3242	3666.3242	3645.9705	3645.9705	3645.9705	3645.9705	3645.9705	3645.9705	3645.9705	3645.9705	3645.9705	3645.9705	3645.9705	3645.9705	3645.9705	3645.9705	3645.9705	3645.9705	3645.9705	3645.9705	3645.9705	3645.9705	3645.9705	3645.9705	3645.9705	3645.9705	3645.9705	3645.9705	3645.9705	3645.9705
3681.3328	3681.3328	3681.3328	3681.3328	3681.3328	3681.3328	3681.3328	3681.3328	3681.3328	3681.3328	3681.3328	3681.3328	3681.3328	3681.3328	3681.3328	3681.3328	3681.3328	3681.3328	3681.3328	3681.3328	3681.3328	3681.3328	3660.8191	3660.8191	3660.8191	3660.8191	3660.8191	3660.8191	3660.8191	3660.8191	3660.8191	3660.8191	3660.8191	3660.8191	3660.8191	3660.8191	3660.8191	3660.8191	3660.8191	3660.8191	3660.8191	3660.8191	3660.8191	3660.8191	3660.8191	3660.8191	3660.8191	3660.8191	3660.8191	3660.8191
3696.3833	3696.3833	3696.3833	3696.3833	3696.3833	3696.3833	3696.3833	3696.3833	3696.3833	3696.3833	3696.3833	3696.3833	3696.3833	3696.3833	3696.3833	3696.3833	3696.3833	3696.3833	3696.3833	3696.3833	3696.3833	3696.3833	3676.2578	3676.2578	3676.2578	3676.2578	3676.2578	3676.2578	3676.2578	3676.2578	3676.2578	3676.2578	3676.2578	3676.2578	3676.2578	3676.2578	3676.2578	3676.2578	3676.2578	3676.2578	3676.2578	3676.2578	3676.2578	3676.2578	3676.2578	3676.2578	3676.2578	3676.2578	3676.2578	3676.2578
3711.4585	3711.4585	3711.4585	3711.4585	3711.4585	3711.4585	3711.4585	3711.4585	3711.4585	3711.4585	3711.4585	3711.4585	3711.4585	3711.4585	3711.4585	3711.4585	3711.4585	3711.4585	3711.4585	3711.4585	3711.4585	3711.4585	3691.0386	3691.0386	3691.0386	3691.0386	3691.0386	3691.0386	3691.0386	3691.0386	3691.0386	3691.0386	3691.0386	3691.0386	3691.0386	3691.0386	3691.0386	3691.0386	3691.0386	3691.0386	3691.0386	3691.0386	3691.0386	3691.0386	3691.0386	3691.0386	3691.0386	3691.0386	3691.0386	3691.0386
3726.3372	3726.3372	3726.3372	3726.3372	3726.3372	3726.3372	3726.3372	3726.3372	3726.3372	3726.3372	3726.3372	3726.3372	3726.3372	3726.3372	3726.3372	3726.3372	3726.3372	3726.3372	3726.3372	3726.3372	3726.3372	3726.3372	3705.9355	3705.9355	3705.9355	3705.9355	3705.9355	3705.9355	3705.9355	3705.9355	3705.9355	3705.9355	3705.9355	3705.9355	3705.9355	3705.9355	3705.9355	3705.9355	3705.9355	3705.9355	3705.9355	3705.9355	3705.9355	3705.9355	3705.9355	3705.9355	3705.9355	3705.9355	3705.9355	3705.9355
3741.2334	3741.2334	3741.2334	3741.2334	3741.2334	3741.2334	3741.2334	3741.2334	3741.2334	3741.2334	3741.2334	3741.2334	3741.2334	3741.2334	3741.2334	3741.2334	3741.2334	3741.2334	3741.2334	3741.2334	3741.2334	3741.2334	3721.126	3721.126	3721.126	3721.126	3721.126	3721.126	3721.126	3721.126	3721.126	3721.126	3721.126	3721.126	3721.126	3721.126	3721.126	3721.126	3721.126	3721.126	3721.126	3721.126	3721.126	3721.126	3721.126	3721.126	3721.126	3721.126	3721.126	3721.126
3756.2258	3756.2258	3756.2258	3756.2258	3756.2258	3756.2258	3756.2258	3756.2258	3756.2258	3756.2258	3756.2258	3756.2258	3756.2258	3756.2258	3756.2258	3756.2258	3756.2258	3756.2258	3756.2258	3756.2258	3756.2258	3756.2258	3736.0969	3736.0969	3736.0969	3736.0969	3736.0969	3736.0969	3736.0969	3736.0969	3736.0969	3736.0969	3736.0969	3736.0969	3736.0969	3736.0969	3736.0969	3736.0969	3736.0969	3736.0969	3736.0969	3736.0969	3736.0969	3736.0969	3736.0969	3736.0969	3736.0969	3736.0969	3736.0969	3736.0969
3771.3279	3771.3279	3771.3279	3771.3279	3771.3279	3771.3279	3771.3279	3771.3279	3771.3279	3771.3279	3771.3279	3771.3279	3771.3279	3771.3279	3771.3279	3771.3279	3771.3279	3771.3279	3771.3279	3771.3279	3771.3279	3771.3279	3750.9282	3750.9282	3750.9282	3750.9282	3750.9282	3750.9282	3750.9282	3750.9282	3750.9282	3750.9282	3750.9282	3750.9282	3750.9282	3750.9282	3750.9282	3750.9282	3750.9282	3750.9282	3750.9282	3750.9282	3750.9282	3750.9282	3750.9282	3750.9282	3750.9282	3750.9282	3750.9282	3750.9282
3786.3516	3786.3516	3786.3516	3786.3516	3786.3516	3786.3516	3786.3516	3786.3516	3786.3516	3786.3516	3786.3516	3786.3516	3786.3516	3786.3516	3786.3516	3786.3516	3786.3516	3786.3516	3786.3516	3786.3516	3786.3516	3786.3516	3766.304	3766.304	3766.304	3766.304	3766.304	3766.304	3766.304	3766.304	3766.304	3766.304	3766.304	3766.304	3766.304	3766.304	3766.304	3766.304	3766.304	3766.304	3766.304	3766.304	3766.304	3766.304	3766.304	3766.304	3766.304	3766.304	3766.304	3766.304
3808.9146	3808.9146	3808.9146	3808.9146	3808.9146	3808.9146	3808.9146	3808.9146	3808.9146	3808.9146	3808.9146	3808.9146	3808.9146	3808.9146	3808.9146	3808.9146	3808.9146	3808.9146	3808.9146	3808.9146	3808.9146	3808.9146	3785.678	3785.678	3785.678	3785.678	3785.678	3785.678	3785.678	3785.678	3785.678	3785.678	3785.678	3785.678	3785.678	3785.678	3785.678	3785.678	3785.678	3785.678	3785.678	3785.678	3785.678	3785.678	3785.678	3785.678	3785.678	3785.678	3785.678	3785.678
3822.8933	3822.8933	3822.8933	3822.8933	3822.8933	3822.8933	3822.8933	3822.8933	3822.8933	3822.8933	3822.8933	3822.8933	3822.8933	3822.8933	3822.8933	3822.8933	3822.8933	3822.8933	3822.8933	3822.8933	3822.8933	3822.8933	3799.9514	3799.9514	3799.9514	3799.9514	3799.9514	3799.9514	3799.9514	3799.9514	3799.9514	3799.9514	3799.9514	3799.9514	3799.9514	3799.9514	3799.9514	3799.9514	3799.9514	3799.9514	3799.9514	3799.9514	3799.9514	3799.9514	3799.9514	3799.9514	3799.9514	3799.9514	3799.9514	3799.9514
3837.8845	3837.8845	3837.8845	3837.8845	3837.8845	3837.8845	3837.8845	3837.8845	3837.8845	3837.8845	3837.8845	3837.8845	3837.8845	3837.8845	3837.8845	3837.8845	3837.8845	3837.8845	3837.8845	3837.8845	3837.8845	3837.8845	3815.0276	3815.0276	3815.0276	3815.0276	3815.0276	3815.0276	3815.0276	3815.0276	3815.0276	3815.0276	3815.0276	3815.0276	3815.0276	3815.0276	3815.0276	3815.0276	3815.0276	3815.0276	3815.0276	3815.0276	3815.0276	3815.0276	3815.0276	3815.0276	3815.0276	3815.0276	3815.0276	3815.0276
3852.9592	3852.9592	3852.9592	3852.9592	3852.9592	3852.9592	3852.9592	3852.9592	3852.9592	3852.9592	3852.9592	3852.9592	3852.9592	3852.9592	3852.9592	3852.9592	3852.9592	3852.9592	3852.9592	3852.9592	3852.9592	3852.9592	3830.1738	3830.1738	3830.1738	3830.1738	3830.1738	3830.1738	3830.1738	3830.1738	3830.1738	3830.1738	3830.1738	3830.1738	3830.1738	3830.1738	3830.1738	3830.1738	3830.1738	3830.1738	3830.1738	3830.1738	3830.1738	3830.1738	3830.1738	3830.1738	3830.1738	3830.1738	3830.1738	3830.1738
3867.8872	3867.8872	3867.8872	3867.8872	3867.8872	3867.8872	3867.8872	3867.8872	3867.8872	3867.8872	3867.8872	3867.8872	3867.8872	3867.8872	3867.8872	3867.8872	3867.8872	3867.8872	3867.8872	3867.8872	3867.8872	3867.8872	3844.9417	3844.9417	3844.9417	3844.9417	3844.9417	3844.9417	3844.9417	3844.9417	3844.9417	3844.9417	3844.9417	3844.9417	3844.9417	3844.9417	3844.9417	3844.9417	3844.9417	3844.9417	3844.9417	3844.9417	3844.9417	3844.9417	3844.9417	3844.9417	3844.9417	3844.9417	3844.9417	3844.9417
3882.7654	3882.7654	3882.7654	3882.7654	3882.7654	3882.7654	3882.7654	3882.7654	3882.7654	3882.7654	3882.7654	3882.7654	3882.7654	3882.7654	3882.7654	3882.7654	3882.7654	3882.7654	3882.7654	3882.7654	3882.7654	3882.7654	3859.7117	3859.7117	3859.7117	3859.7117	3859.7117	3859.7117	3859.7117	3859.7117	3859.7117	3859.7117	3859.7117	3859.7117	3859.7117	3859.7117	3859.7117	3859.7117	3859.7117	3859.7117	3859.7117	3859.7117	3859.7117	3859.7117	3859.7117	3859.7117	3859.7117	3859.7117	3859.7117	3859.7117
3897.821	3897.821	3897.821	3897.821	3897.821	3897.821	3897.821	3897.821	3897.821	3897.821	3897.821	3897.821	3897.821	3897.821	3897.821	3897.821	3897.821	3897.821	3897.821	3897.821	3897.821	3897.821	3874.8086	3874.8086	3874.8086	3874.8086	3874.8086	3874.8086	3874.8086	3874.8086	3874.8086	3874.8086	3874.8086	3874.8086	3874.8086	3874.8086	3874.8086	3874.8086	3874.8086	3874.8086	3874.8086	3874.8086	3874.8086	3874.8086	3874.8086	3874.8086	3874.8086	3874.8086	3874.8086	3874.8086
3912.8396	3912.8396	3912.8396	3912.8396	3912.8396	3912.8396	3912.8396	3912.8396	3912.8396	3912.8396	3912.8396	3912.8396	3912.8396	3912.8396	3912.8396	3912.8396	3912.8396	3912.8396	3912.8396	3912.8396	3912.8396	3912.8396	3889.6426	3889.6426	3889.6426	3889.6426	3889.6426	3889.6426	3889.6426	3889.6426	3889.6426	3889.6426	3889.6426	3889.6426	3889.6426	3889.6426	3889.6426	3889.6426	3889.6426	3889.6426	3889.6426	3889.6426	3889.6426	3889.6426	3889.6426	3889.6426	3889.6426	3889.6426	3889.6426	3889.6426
3927.8379	3927.8379	3927.8379	3927.8379	3927.8379	3927.8379	3927.8379	3927.8379	3927.8379	3927.8379	3927.8379	3927.8379	3927.8379	3927.8379	3927.8379	3927.8379	3927.8379	3927.8379	3927.8379	3927.8379	3927.8379	3927.8379	3904.5894	3904.5894	3904.5894	3904.5894	3904.5894	3904.5894	3904.5894	3904.5894	3904.5894	3904.5894	3904.5894	3904.5894	3904.5894	3904.5894	3904.5894	3904.5894	3904.5894	3904.5894	3904.5894	3904.5894	3904.5894	3904.5894	3904.5894	3904.5894	3904.5894	3904.5894	3904.5894	3904.5894
3942.8464	3942.8464	3942.8464	3942.8464	3942.8464	3942.8464	3942.8464	3942.8464	3942.8464	3942.8464	3942.8464	3942.8464	3942.8464	3942.8464	3942.8464	3942.8464	3942.8464	3942.8464	3942.8464	3942.8464	3942.8464	3942.8464	3919.4021	3919.4021	3919.4021	3919.4021	3919.4021	3919.4021	3919.4021	3919.4021	3919.4021	3919.4021	3919.4021	3919.4021	3919.4021	3919.4021	3919.4021	3919.4021	3919.4021	3919.4021	3919.4021	3919.4021	3919.4021	3919.4021	3919.4021	3919.4021	3919.4021	3919.4021	3919.4021	3919.4021
3957.8999	3957.8999	3957.8999	3957.8999	3957.8999	3957.8999	3957.8999	3957.8999	3957.8999	3957.8999	3957.8999	3957.8999	3957.8999	3957.8999	3957.8999	3957.8999	3957.8999	3957.8999	3957.8999	3957.8999	3957.8999	3957.8999	3935.051	3935.051	3935.051	3935.051	3935.051	3935.051	3935.051	3935.051	3935.051	3935.051	3935.051	3935.051	3935.051	3935.051	3935.051	3935.051	3935.051	3935.051	3935.051	3935.051	3935.051	3935.051	3935.051	3935.051	3935.051	3935.051	3935.051	3935.051
3972.8462	3972.8462	3972.8462	3972.8462	3972.8462	3972.8462	3972.8462	3972.8462	3972.8462	3972.8462	3972.8462	3972.8462	3972.8462	3972.8462	3972.8462	3972.8462	3972.8462	3972.8462	3972.8462	3972.8462	3972.8462	3972.8462	3949.8628	3949.8628	3949.8628	3949.8628	3949.8628	3949.8628	3949.8628	3949.8628	3949.8628	3949.8628	3949.8628	3949.8628	3949.8628	3949.8628	3949.8628	3949.8628	3949.8628	3949.8628	3949.8628	3949.8628	3949.8628	3949.8628	3949.8628	3949.8628	3949.8628	3949.8628	3949.8628	3949.8628
3987.9133	3987.9133	3987.9133	3987.9133	3987.9133	3987.9133	3987.9133	3987.9133	3987.9133	3987.9133	3987.9133	3987.9133	3987.9133	3987.9133	3987.9133	3987.9133	3987.9133	3987.9133	3987.9133	3987.9133	3987.9133	3987.9133	3964.5667	3964.5667	3964.5667	3964.5667	3964.5667	3964.5667	3964.5667	3964.5667	3964.5667	3964.5667	3964.5667	3964.5667	3964.5667	3964.5667	3964.5667	3964.5667	3964.5667	3964.5667	3964.5667	3964.5667	3964.5667	3964.5667	3964.5667	3964.5667	3964.5667	3964.5667	3964.5667	3964.5667
4002.7913	4002.7913	4002.7913	4002.7913	4002.7913	4002.7913	4002.7913	4002.7913	4002.7913	4002.7913	4002.7913	4002.7913	4002.7913	4002.7913	4002.7913	4002.7913	4002.7913	4002.7913	4002.7913	4002.7913	4002.7913	4002.7913	3979.3047	3979.3047	3979.3047	3979.3047	3979.3047	3979.3047	3979.3047	3979.3047	3979.3047	3979.3047	3979.3047	3979.3047	3979.3047	3979.3047	3979.3047	3979.3047	3979.3047	3979.3047	3979.3047	3979.3047	3979.3047	3979.3047	3979.3047	3979.3047	3979.3047	3979.3047	3979.3047	3979.3047
4017.8047	4017.8047	4017.8047	4017.8047	4017.8047	4017.8047	4017.8047	4017.8047	4017.8047	4017.8047	4017.8047	4017.8047	4017.8047	4017.8047	4017.8047	4017.8047	4017.8047	4017.8047	4017.8047	4017.8047	4017.8047	4017.8047	3995.4346	3995.4346	3995.4346	3995.4346	3995.4346	3995.4346	3995.4346	3995.4346	3995.4346	3995.4346	3995.4346	3995.4346	3995.4346	3995.4346	3995.4346	3995.4346	3995.4346	3995.4346	3995.4346	3995.4346	3995.4346	3995.4346	3995.4346	3995.4346	3995.4346	3995.4346	3995.4346	3995.4346
4032.9993	4032.9993	4032.9993	4032.9993	4032.9993	4032.9993	4032.9993	4032.9993	4032.9993	4032.9993	4032.9993	4032.9993	4032.9993	4032.9993	4032.9993	4032.9993	4032.9993	4032.9993	4032.9993	4032.9993	4032.9993	4032.9993	4009.8027	4009.8027	4009.8027	4009.8027	4009.8027	4009.8027	4009.8027	4009.8027	4009.8027	4009.8027	4009.8027	4009.8027	4009.8027	4009.8027	4009.8027	4009.8027	4009.8027	4009.8027	4009.8027	4009.8027	4009.8027	4009.8027	4009.8027	4009.8027	4009.8027	4009.8027	4009.8027	4009.8027
4047.9797	4047.9797	4047.9797	4047.9797	4047.9797	4047.9797	4047.9797	4047.9797	4047.9797	4047.9797	4047.9797	4047.9797	4047.9797	4047.9797	4047.9797	4047.9797	4047.9797	4047.9797	4047.9797	4047.9797	4047.9797	4047.9797	4024.8884	4024.8884	4024.8884	4024.8884	4024.8884	4024.8884	4024.8884	4024.8884	4024.8884	4024.8884	4024.8884	4024.8884	4024.8884	4024.8884	4024.8884	4024.8884	4024.8884	4024.8884	4024.8884	4024.8884	4024.8884	4024.8884	4024.8884	4024.8884	4024.8884	4024.8884	4024.8884	4024.8884
4062.8435	4062.8435	4062.8435	4062.8435	4062.8435	4062.8435	4062.8435	4062.8435	4062.8435	4062.8435	4062.8435	4062.8435	4062.8435	4062.8435	4062.8435	4062.8435	4062.8435	4062.8435	4062.8435	4062.8435	4062.8435	4062.8435	4039.5771	4039.5771	4039.5771	4039.5771	4039.5771	4039.5771	4039.5771	4039.5771	4039.5771	4039.5771	4039.5771	4039.5771	4039.5771	4039.5771	4039.5771	4039.5771	4039.5771	4039.5771	4039.5771	4039.5771	4039.5771	4039.5771	4039.5771	4039.5771	4039.5771	4039.5771	4039.5771	4039.5771
4077.8794	4077.8794	4077.8794	4077.8794	4077.8794	4077.8794	4077.8794	4077.8794	4077.8794	4077.8794	4077.8794	4077.8794	4077.8794	4077.8794	4077.8794	4077.8794	4077.8794	4077.8794	4077.8794	4077.8794	4077.8794	4077.8794	4054.4656	4054.4656	4054.4656	4054.4656	4054.4656	4054.4656	4054.4656	4054.4656	4054.4656	4054.4656	4054.4656	4054.4656	4054.4656	4054.4656	4054.4656	4054.4656	4054.4656	4054.4656	4054.4656	4054.4656	4054.4656	4054.4656	4054.4656	4054.4656	4054.4656	4054.4656	4054.4656	4054.4656
4092.8557	4092.8557	4092.8557	4092.8557	4092.8557	4092.8557	4092.8557	4092.8557	4092.8557	4092.8557	4092.8557	4092.8557	4092.8557	4092.8557	4092.8557	4092.8557	4092.8557	4092.8557	4092.8557	4092.8557	4092.8557	4092.8557	4069.5894	4069.5894	4069.5894	4069.5894	4069.5894	4069.5894	4069.5894	4069.5894	4069.5894	4069.5894	4069.5894	4069.5894	4069.5894	4069.5894	4069.5894	4069.5894	4069.5894	4069.5894	4069.5894	4069.5894	4069.5894	4069.5894	4069.5894	4069.5894	4069.5894	4069.5894	4069.5894	4069.5894
[truncated: 25 more columns]
