# Supplementary material for: Simultaneous readout of multiple FRET pairs using photochromism
Source: Nat Commun. 2021 Mar 31;12:2005. doi: 10.1038/s41467-021-22043-0 (PMC8012603; doi:10.1038/s41467-021-22043-0)
Supplement: Supplementary file 3 — Source Data [file 41467_2021_22043_MOESM3_ESM.zip › SourceData/Figure5_FigureSI3-4/figuredata/Supplementary Figure 4/FRETEff_DualAEta_EKARevTA_Photoswitching_Traces.txt]

0.29291967	0.12538695	0.20931141	0.22058861	0.18909258	0.19502199	0.30316904	0.27259588	0.25637096	0.25425017	0.24270685	0.23513027	0.25141829	0.20283799	0.24800773	0.24784775	0.30477709	0.22628258	0.21668059	0.2477684	0.25780964	0.29091004
0.29248625	0.14760147	0.21340026	0.22861126	0.19588815	0.20075969	0.29830852	0.27201852	0.25548831	0.25165913	0.2404305	0.23702219	0.25911257	0.20143545	0.24539152	0.25882027	0.29033557	0.22876051	0.22231227	0.25315848	0.25219214	0.28783345
0.29251319	0.14950699	0.21485694	0.22960775	0.1960043	0.19641437	0.29947227	0.27108428	0.25826991	0.25524569	0.24209528	0.23834296	0.2582846	0.21650857	0.25271562	0.25633949	0.28576994	0.22581784	0.21900438	0.24576201	0.25573847	0.29035857
0.29139748	0.14465955	0.20780492	0.22368121	0.18733436	0.19246618	0.30444589	0.26934868	0.2561267	0.25191003	0.2440881	0.23954728	0.24821863	0.20856972	0.24677227	0.25494999	0.2850785	0.22521354	0.21969378	0.2447492	0.25635275	0.27581093
0.2896595	0.12988886	0.20824175	0.22992654	0.19376515	0.19860868	0.30580246	0.27301332	0.25747219	0.2560392	0.24212356	0.23580128	0.26088238	0.21237402	0.24837324	0.2627759	0.30662563	0.23266628	0.22536451	0.2518948	0.25634158	0.28462178
0.29020208	0.11095104	0.19755588	0.21579064	0.19659215	0.20014299	0.30156404	0.26876408	0.2578854	0.25385988	0.24389482	0.23507908	0.25895473	0.20340984	0.25029334	0.26075396	0.29369015	0.22796461	0.21866788	0.24745283	0.25222963	0.27069247
0.29538286	0.19251364	0.20888408	0.2275856	0.19430681	0.19790415	0.29544333	0.26818967	0.25092342	0.24904075	0.24624647	0.23898362	0.25314197	0.21532248	0.246721	0.26430279	0.29770458	0.22711615	0.22066644	0.2452738	0.25445491	0.28863427
0.29223609	0.14472653	0.20762886	0.22870484	0.19504689	0.2020333	0.30824688	0.27610812	0.26323	0.25864899	0.2422066	0.23515975	0.26415935	0.20079108	0.24598895	0.25864023	0.33219531	0.24217078	0.23580189	0.25659022	0.2774348	0.30862215
0.29248551	0.15510063	0.21248981	0.22014964	0.19954841	0.20190243	0.30137286	0.27102852	0.25814617	0.25706404	0.24416307	0.23461407	0.25719741	0.21038549	0.24749883	0.26327088	0.29498816	0.22471532	0.21499018	0.24116488	0.25617245	0.2718201
0.29662824	0.17414147	0.22274196	0.23012145	0.19477268	0.20125249	0.30437911	0.27100268	0.25928742	0.25728372	0.24141923	0.23685263	0.25541914	0.21374424	0.24692009	0.24954878	0.29694709	0.22608535	0.22011064	0.23806798	0.25269392	0.26901096
0.29117846	0.15244448	0.20624387	0.21946244	0.19373049	0.19975334	0.30378091	0.27339515	0.25701919	0.25506178	0.24004537	0.23315439	0.2551707	0.2134798	0.24866292	0.25372362	0.27240217	0.22750212	0.22041337	0.25130892	0.25228563	0.2887685
0.2901518	0.13334931	0.20527983	0.22348915	0.19318651	0.1973692	0.30070862	0.27010259	0.25328922	0.25571221	0.24322569	0.23596099	0.2599614	0.21163608	0.24927959	0.25862905	0.30108333	0.22682098	0.22023284	0.25068384	0.26756984	0.30113551
0.29055551	0.1548692	0.19547907	0.22492218	0.20081198	0.20396422	0.30918068	0.27521017	0.26237121	0.261729	0.24212663	0.23664665	0.25249177	0.20734951	0.24741757	0.25048259	0.25914189	0.22606401	0.21415976	0.24026918	0.23721579	0.28089544
0.28810045	0.13889337	0.21165858	0.22650285	0.19333683	0.20321365	0.30102733	0.26884851	0.25746337	0.25685653	0.24209473	0.23423277	0.25767979	0.20841716	0.25027025	0.25406	0.30137676	0.22441232	0.21470569	0.23692353	0.25930911	0.29705673
0.2932727	0.16337176	0.20611258	0.22655284	0.19646455	0.20049775	0.30379561	0.27108619	0.25848973	0.25906405	0.24490809	0.23731357	0.26022604	0.20926984	0.25317818	0.25441325	0.29386988	0.22646372	0.22092219	0.23811598	0.25145698	0.26077092
0.28953645	0.13708231	0.20170793	0.22140715	0.19017354	0.19986807	0.30779845	0.27304998	0.2579245	0.25815076	0.24129505	0.23567866	0.25676897	0.21130182	0.24982315	0.25548834	0.27560493	0.22723433	0.22174737	0.24755459	0.2614384	0.27589464
0.2901594	0.14563733	0.2118735	0.22575897	0.19216207	0.19750173	0.30437911	0.2698341	0.2575202	0.25798211	0.2447308	0.23763277	0.2562626	0.2074116	0.25414422	0.25595516	0.28136313	0.22587162	0.21540189	0.23168151	0.25132158	0.2714076
0.2895157	0.15107116	0.20345098	0.22200285	0.19382583	0.19434141	0.29829428	0.26718268	0.25298768	0.25178951	0.24246192	0.2321759	0.25704157	0.2063967	0.24887177	0.24999543	0.2628009	0.22422609	0.21997187	0.23943712	0.25418416	0.28269497
0.29021782	0.15666397	0.19876881	0.22518122	0.19959934	0.20534453	0.30425742	0.27049181	0.2543053	0.25671309	0.24173164	0.23429607	0.2461613	0.21117853	0.24694102	0.26051867	0.2918514	0.22685197	0.22225009	0.24399596	0.24442028	0.28683108
0.29105026	0.14181376	0.21275456	0.22888033	0.19460243	0.20007655	0.30845374	0.27065623	0.25739157	0.2616806	0.24377806	0.2366481	0.25624093	0.20451142	0.24989273	0.25183383	0.28276822	0.22750898	0.22352467	0.24391766	0.25253874	0.2953133
0.28518564	0.1151352	0.20611514	0.2144395	0.19169576	0.19585544	0.29800501	0.26964989	0.25573567	0.25863707	0.23756844	0.23032008	0.24051268	0.20126154	0.24379209	0.25317058	0.30913782	0.22112018	0.21141253	0.23744345	0.25560734	0.28122848
0.28474906	0.13581157	0.19950385	0.21220037	0.19360928	0.1976952	0.29738614	0.26974773	0.25579423	0.25497106	0.23697719	0.23038049	0.25351378	0.20633632	0.24236253	0.23804341	0.26007056	0.214902	0.20842132	0.24461018	0.24498712	0.26974013
0.28496355	0.1448691	0.19885167	0.22269738	0.1929086	0.19559993	0.29683015	0.26819247	0.25545046	0.25576907	0.23731792	0.23028293	0.25037771	0.20693246	0.24743152	0.24548441	0.26957318	0.22010051	0.21418887	0.24906009	0.25783566	0.27481291
0.28414303	0.13835606	0.20513134	0.21879861	0.18507892	0.19130819	0.29292834	0.26557282	0.25229469	0.25324833	0.23859546	0.23369759	0.25220534	0.20358141	0.24420856	0.24978313	0.26700583	0.21502815	0.21228372	0.23516946	0.26094371	0.28836268
0.285595	0.13775343	0.19655898	0.2119306	0.19797401	0.19606102	0.30174097	0.26898834	0.25674799	0.25802591	0.23827307	0.23297404	0.25744686	0.20824312	0.24469422	0.25288558	0.27456093	0.21558313	0.21210037	0.24168931	0.24862209	0.27775183
0.28566474	0.14394647	0.19746812	0.22602156	0.19126438	0.18512493	0.29378507	0.26394632	0.25239921	0.25149968	0.23709947	0.2313872	0.25802979	0.21146351	0.2438412	0.24068771	0.26249203	0.21688943	0.21110126	0.24164923	0.26104313	0.25924873
0.28506321	0.13616793	0.19474126	0.21186756	0.19106868	0.19154261	0.29921305	0.26823336	0.25330383	0.25525871	0.2339132	0.23119543	0.24478136	0.20900582	0.24681367	0.25021574	0.27728182	0.21821551	0.2114142	0.233466	0.25367835	0.27309054
0.28414547	0.12702884	0.19784464	0.21480808	0.194451	0.19547525	0.29693037	0.26677558	0.25233704	0.25321692	0.23656608	0.22975264	0.25196415	0.19737631	0.24325718	0.24750918	0.25526065	0.21172097	0.20954657	0.23060715	0.24461599	0.27329403
0.28518555	0.15132298	0.20240039	0.22021931	0.19361459	0.19204527	0.2998192	0.26780298	0.25276628	0.25532624	0.23641628	0.23177719	0.24738635	0.20138064	0.24521546	0.25213012	0.25364223	0.21736476	0.20759016	0.23889504	0.25719237	0.28443539
0.28571856	0.14022647	0.19360586	0.22017662	0.19442241	0.19702598	0.29579774	0.2655988	0.25075021	0.25485235	0.23459238	0.23090856	0.25049341	0.20108995	0.24132499	0.2437862	0.26692793	0.2198426	0.21323876	0.25285268	0.25763848	0.28008908
0.28479379	0.14186648	0.20314002	0.22000936	0.19096525	0.19416049	0.2964958	0.26695454	0.25649372	0.25553304	0.23961465	0.23246191	0.25227165	0.20562944	0.24636024	0.24256036	0.26685026	0.21488121	0.21061552	0.24404478	0.25122899	0.26757643
0.28494388	0.15274484	0.19835372	0.21798599	0.19561596	0.19390626	0.29652631	0.26918796	0.25676179	0.25464466	0.23782822	0.23286124	0.264705	0.2130222	0.25499913	0.24561518	0.27729201	0.21555468	0.21428493	0.24363899	0.2495604	0.27454358
0.28532082	0.13704616	0.19212806	0.2169037	0.19409652	0.19421424	0.29232839	0.26451486	0.25353926	0.25112432	0.2391872	0.23366657	0.25010511	0.21089561	0.24409543	0.2501671	0.26746124	0.21710588	0.2124598	0.2422033	0.24226473	0.28587565
0.2838946	0.1284807	0.20174153	0.22692558	0.19351447	0.1942808	0.30209264	0.26838085	0.25687215	0.25553235	0.23887643	0.23354706	0.26129285	0.21360447	0.24948172	0.24950984	0.27228826	0.21893455	0.21822789	0.2390006	0.2509371	0.29500628
0.28382677	0.12816845	0.20333797	0.22889923	0.19388951	0.1996699	0.30077878	0.26691297	0.25867715	0.25607362	0.23719904	0.23353457	0.2486264	0.20291464	0.24974151	0.2432815	0.27041954	0.21811868	0.21307971	0.23138633	0.25441462	0.27184522
0.28484231	0.14360438	0.19798154	0.21656284	0.19409083	0.20246524	0.29642662	0.26658729	0.25836462	0.25497016	0.23498188	0.23297818	0.25465029	0.20664594	0.24659592	0.24266732	0.26778781	0.22023056	0.21687008	0.23832096	0.24958348	0.27737224
0.28437001	0.13199788	0.19454443	0.22062035	0.1902927	0.19177307	0.2966755	0.26689705	0.25429532	0.25075203	0.23798469	0.23350531	0.25269029	0.20827715	0.25083616	0.25110573	0.27588972	0.218613	0.21389829	0.24373153	0.25812206	0.27290925
0.2847524	0.14234972	0.18313439	0.21801725	0.19317517	0.19723968	0.29327306	0.26626557	0.25540465	0.25078982	0.23918766	0.23406695	0.24387954	0.21180621	0.24557093	0.24063584	0.27967802	0.2155208	0.2137492	0.2442867	0.25961536	0.28569347
0.28465939	0.13564833	0.19691649	0.22489707	0.19663671	0.19943979	0.29369622	0.26718798	0.25518757	0.25314611	0.23864429	0.23466371	0.25912195	0.21055546	0.25352016	0.24321042	0.26009813	0.21536633	0.21161966	0.24260594	0.25275794	0.26892394
0.28335091	0.12935154	0.19826941	0.23086841	0.19446482	0.19354993	0.29265469	0.26804709	0.24985318	0.25236037	0.23875381	0.23371264	0.25722757	0.20512773	0.25019833	0.24991408	0.26793656	0.21990927	0.21673748	0.23960795	0.25438303	0.28657123
0.28623363	0.13204901	0.179244	0.21602514	0.20197652	0.20434235	0.29942656	0.27107376	0.26026872	0.25935447	0.24067923	0.23466916	0.25176102	0.20367475	0.24896672	0.25498161	0.29423857	0.22194354	0.21987665	0.24257076	0.24853438	0.28207925
0.28345975	0.11265084	0.19560993	0.21231145	0.19599479	0.19512494	0.29389375	0.26873815	0.25543171	0.25315982	0.24123545	0.23280452	0.27066875	0.20801355	0.2508392	0.25326151	0.24823505	0.22021593	0.21744464	0.23339354	0.25256982	0.2842001
0.28428972	0.12646009	0.19991876	0.21609749	0.19411634	0.19659542	0.29778963	0.26641914	0.25449589	0.25370899	0.23915915	0.23126997	0.25105518	0.20495339	0.25544167	0.24316509	0.25529572	0.21835549	0.21425843	0.2424546	0.24662836	0.27005279
0.2820102	0.1241907	0.19422893	0.21506228	0.19265397	0.1998605	0.29276147	0.26678154	0.25887081	0.25473905	0.24014103	0.23342673	0.25853217	0.2100801	0.24859321	0.24708422	0.26682624	0.2132702	0.21271837	0.22950435	0.24485464	0.27459639
0.28488249	0.14223474	0.18914773	0.22059965	0.19226351	0.19284309	0.28943652	0.26884466	0.25692049	0.25590578	0.23927923	0.23058048	0.25524995	0.20935521	0.25158504	0.24188657	0.24162285	0.21862373	0.21071832	0.23008883	0.24637306	0.27141821
0.28269368	0.11925343	0.1922203	0.22227713	0.19602703	0.19361527	0.29330757	0.26738745	0.25649822	0.25520694	0.2395732	0.23459975	0.2626982	0.21228074	0.24969745	0.24473773	0.25914305	0.22125535	0.21681327	0.23176223	0.256437	0.2702032
0.28381139	0.12000379	0.18980233	0.21754763	0.19293578	0.19867115	0.2940551	0.26601571	0.25588685	0.25604102	0.23739009	0.23237613	0.2521418	0.20570529	0.25229412	0.24972175	0.28203663	0.21896699	0.21727696	0.22359414	0.238252	0.29082122
0.28267547	0.13158269	0.18964374	0.21957049	0.19548756	0.19946221	0.29761663	0.2690638	0.25949299	0.25706941	0.23522033	0.23154207	0.24757597	0.19788788	0.24275945	0.23711175	0.26062095	0.22158107	0.21806996	0.23545387	0.24954252	0.27843821
0.29037225	0.16916685	0.18399957	0.21655004	0.19697125	0.19780146	0.29532042	0.26730236	0.25683364	0.25645357	0.24264243	0.23674485	0.25725797	0.21183498	0.25636566	0.24864243	0.25941437	0.22038507	0.21431668	0.23591951	0.24492438	0.28516829
0.28193548	0.11414923	0.18978968	0.21183071	0.19556023	0.19028623	0.29603109	0.26601332	0.25548047	0.25541189	0.23691784	0.23161604	0.25336736	0.20411122	0.25217855	0.23803431	0.25440988	0.21711636	0.20929332	0.23303683	0.25097358	0.26494417
0.28402808	0.11354163	0.19305363	0.2133569	0.18912546	0.19339818	0.29150984	0.26388469	0.25574192	0.25475249	0.23808752	0.22893959	0.24381907	0.20270658	0.24859446	0.24925807	0.26055354	0.22009586	0.21170549	0.23894995	0.26236629	0.27773136
0.28444427	0.13856664	0.19940695	0.21705768	0.19460246	0.18580797	0.29043195	0.26639995	0.25484157	0.25511953	0.23840776	0.23278543	0.25213179	0.20690954	0.2488963	0.24455693	0.25200206	0.21514778	0.2133247	0.22903752	0.24263997	0.28386873
0.28307191	0.12509213	0.19352779	0.21390894	0.18835016	0.18918887	0.28374636	0.26261744	0.25359756	0.25255343	0.23814322	0.22879195	0.24001214	0.20753863	0.25162011	0.2538518	0.24738564	0.21578287	0.21700771	0.23454244	0.25153154	0.27205998
0.28209826	0.12504292	0.18888602	0.21190071	0.19289868	0.19607356	0.29297492	0.26783729	0.25873449	0.25464591	0.2362982	0.23320508	0.2603119	0.21028137	0.25458691	0.25556475	0.24180776	0.21504803	0.21111406	0.22409154	0.2467477	0.27192542
0.28117514	0.1281559	0.19707489	0.21953648	0.1893042	0.19173941	0.28725734	0.26607099	0.25047439	0.2537033	0.23269774	0.22973017	0.2450573	0.20511694	0.24628481	0.24227923	0.25923079	0.2177956	0.21258621	0.22277133	0.25538328	0.2708205
0.28203207	0.10610598	0.19466604	0.22134888	0.19740766	0.19512589	0.29392186	0.26570174	0.25362188	0.25298601	0.23385487	0.2301732	0.24587011	0.20867041	0.2472344	0.25130528	0.25850338	0.21866223	0.21322635	0.2325743	0.2561377	0.28813338
0.2821573	0.12410059	0.19157954	0.21960506	0.1910219	0.19577825	0.29086599	0.26470557	0.25568685	0.25579658	0.23601875	0.23079535	0.24465117	0.20542659	0.24859375	0.24131629	0.2569201	0.21883561	0.21700741	0.23473175	0.25006953	0.29460147
0.2800684	0.11109786	0.1883413	0.21325554	0.18879864	0.18899597	0.28610018	0.2632682	0.25345334	0.25296232	0.23690154	0.2332978	0.24794511	0.20967655	0.25081751	0.25300393	0.23966034	0.22010073	0.21840732	0.2291494	0.25085706	0.26785547
0.28035566	0.11817695	0.1853292	0.21230109	0.19424793	0.19207165	0.29287061	0.26638663	0.25654691	0.25617236	0.23824866	0.23429874	0.25425807	0.21221401	0.2491608	0.24500971	0.24684483	0.21838476	0.21509039	0.24308436	0.25376332	0.29070061
0.2810384	0.13759354	0.18914346	0.20640787	0.18810311	0.19804652	0.28557757	0.26528484	0.25176546	0.25195387	0.23591396	0.23288129	0.25341234	0.21490349	0.25017169	0.24589282	0.25425988	0.21379334	0.20750898	0.22946453	0.25695488	0.26689419
0.28299814	0.14071208	0.19416475	0.21521072	0.1914418	0.19512777	0.28900042	0.26641271	0.25747651	0.25574601	0.23681009	0.23070776	0.24945544	0.20589852	0.24402435	0.23744747	0.24667491	0.22173919	0.21396399	0.23378131	0.25397289	0.26789966
0.28143927	0.10993748	0.18920602	0.2137004	0.18698253	0.18919739	0.28534257	0.26478955	0.25631708	0.25052953	0.23589903	0.2321438	0.23856442	0.20766479	0.25651392	0.24741453	0.23454541	0.21843575	0.21448243	0.2282497	0.25619239	0.25124794
0.27947006	0.11556676	0.194655	0.21420661	0.18808216	0.18763375	0.2855933	0.26429814	0.25499773	0.25362071	0.23335464	0.22977653	0.25417313	0.21159489	0.25159571	0.23771396	0.23448859	0.21864419	0.21587357	0.22524421	0.25031623	0.2860485
0.27959934	0.11000083	0.1917021	0.20460625	0.18823668	0.18957262	0.28267458	0.26484916	0.25681439	0.2524035	0.23457475	0.23281182	0.25942332	0.21304332	0.2451681	0.25398698	0.24925604	0.21789296	0.21542826	0.24009681	0.25305983	0.26886398
0.27899724	0.11028351	0.18743162	0.21137893	0.18611147	0.19341485	0.28779823	0.26651707	0.25197384	0.25333396	0.23238261	0.230249	0.25421107	0.21456492	0.25011459	0.24001157	0.25240833	0.21610714	0.21160205	0.2356869	0.24748924	0.27104825
0.28006935	0.13050917	0.18806873	0.21077557	0.18319106	0.19301295	0.28700718	0.26467451	0.25308406	0.25436911	0.23675762	0.23284036	0.2502996	0.20662791	0.25071195	0.25455776	0.23963891	0.21762013	0.20919706	0.2316907	0.24991341	0.26546249
0.27872103	0.13954534	0.18353775	0.21522559	0.1857176	0.18397014	0.28774068	0.2638905	0.2533192	0.25395587	0.23192622	0.23001087	0.25436088	0.20424208	0.25340584	0.24419174	0.22417499	0.21262835	0.21119137	0.2330081	0.25555176	0.27334118
0.27988881	0.13163643	0.18981142	0.20739187	0.19080836	0.19244611	0.28847143	0.26574373	0.25277364	0.25406414	0.23685795	0.23042105	0.24626677	0.2107292	0.24806534	0.24831364	0.24338354	0.21813244	0.2143278	0.23223436	0.25222215	0.27573234
0.27975893	0.13357966	0.17991593	0.21229196	0.1960541	0.18680355	0.29433113	0.26525196	0.25553378	0.25583118	0.23121987	0.22828321	0.24715665	0.20173289	0.24813908	0.23572043	0.25088459	0.21651995	0.20912623	0.2311334	0.25491124	0.29134554
0.27880603	0.11365607	0.19322066	0.21054992	0.19055544	0.19132321	0.28529796	0.26500624	0.25263152	0.25065383	0.23289222	0.22900993	0.24491897	0.21630575	0.24934652	0.23704137	0.24348591	0.2133809	0.20867711	0.23003845	0.25064144	0.27704448
0.27976897	0.12911411	0.18171591	0.20905398	0.19321051	0.19233653	0.28319183	0.26362777	0.25629652	0.2522918	0.23104258	0.22933063	0.24312346	0.21054196	0.25404584	0.23568141	0.24432942	0.21385495	0.20504133	0.21962963	0.24727936	0.2680864
0.27828673	0.13426439	0.1873911	0.21341032	0.19073902	0.19037588	0.28794903	0.26602	0.25133666	0.25120646	0.23590599	0.23046154	0.25309318	0.20879915	0.24685334	0.24837245	0.25853485	0.21827117	0.21101645	0.23868129	0.23925455	0.25483727
0.27719197	0.13177529	0.18765666	0.20725921	0.18643928	0.18360022	0.28636137	0.26392519	0.25143984	0.25418335	0.23319358	0.22848199	0.24370967	0.21478745	0.25195161	0.24377404	0.24523246	0.2174904	0.20844777	0.23008674	0.25103003	0.28777301
0.27881289	0.1292094	0.18630727	0.21404396	0.18913646	0.19439048	0.28390279	0.26338476	0.25385341	0.2502397	0.23528071	0.23033868	0.24686441	0.20852953	0.24838063	0.24746037	0.24085733	0.21348743	0.20896915	0.23184083	0.24314021	0.26719081
0.27936924	0.14033639	0.19169888	0.21686259	0.18400693	0.18904205	0.29033628	0.26464856	0.25386086	0.25185061	0.23638853	0.23188023	0.25075182	0.2144939	0.25052461	0.23885022	0.25337431	0.21211223	0.21056303	0.23290573	0.23910327	0.26511124
0.27907366	0.13309991	0.18502919	0.20125753	0.18784997	0.19441572	0.29039663	0.2664445	0.25852859	0.25617689	0.23525549	0.22999687	0.24777888	0.21372248	0.24692959	0.24456848	0.25594187	0.21931662	0.21364585	0.23204097	0.25146943	0.28308314
0.28049138	0.13509929	0.19263673	0.21094748	0.19083598	0.19063142	0.29134867	0.26314703	0.25872934	0.25290012	0.23352072	0.22626625	0.24137448	0.21038768	0.24785908	0.24219118	0.24569994	0.21442218	0.20963922	0.23748235	0.25263083	0.27285403
0.27562293	0.12808987	0.16923065	0.19934563	0.18768017	0.19315873	0.29366034	0.26632583	0.25990346	0.25535688	0.23419029	0.22820081	0.24596453	0.20655069	0.25122705	0.24340419	0.25707734	0.21922287	0.21124798	0.23891778	0.25114307	0.28363225
0.2774002	0.1290879	0.19157779	0.2088678	0.18934481	0.18418486	0.28802654	0.26555207	0.25472495	0.25267619	0.23640449	0.23021448	0.2304268	0.2084496	0.24863961	0.2426724	0.23614159	0.21310337	0.21007922	0.22778469	0.24823536	0.26781675
0.2749525	0.086109482	0.17852801	0.20615616	0.18521988	0.19091587	0.2865926	0.26538748	0.25211734	0.25337034	0.23468737	0.22975469	0.25492278	0.20542051	0.24653725	0.2427244	0.23747617	0.21419498	0.21100865	0.23106529	0.25204414	0.26765952
0.24309212	0.021201951	0.13936304	0.16530146	0.16601537	0.17289388	0.26154044	0.24351484	0.23094465	0.23555192	0.20508038	0.20092447	0.16777468	0.17710108	0.21685372	0.20751543	0.10067769	0.16499911	0.15662742	0.18401761	0.19523148	0.19385518
0.23538764	0.017601417	0.12705667	0.1687512	0.16142443	0.15753017	0.24567769	0.2335625	0.21869062	0.22471358	0.20050354	0.19186127	0.17139152	0.17249483	0.20461488	0.20558117	0.09973	0.15996437	0.1506473	0.18224031	0.1970681	0.19380409
0.23689993	0.031416815	0.12489012	0.16578706	0.15761359	0.15794942	0.23574527	0.23165645	0.2201626	0.22382531	0.1970176	0.1932136	0.1679942	0.17206548	0.20465848	0.19611207	0.070436224	0.16596851	0.15466096	0.17340654	0.21532154	0.1880933
0.23699912	0.039151479	0.11575303	0.16507186	0.15445578	0.14993989	0.23074813	0.22419713	0.21176483	0.22008669	0.19678313	0.19009197	0.16652755	0.16860588	0.20982654	0.18387905	0.075913012	0.15653926	0.14975469	0.17131476	0.20146465	0.16938707
0.23946139	0.059971862	0.11434995	0.16067585	0.15413705	0.16035908	0.24043842	0.22754632	0.21776918	0.22473028	0.19833006	0.19263408	0.1759022	0.16870289	0.20837416	0.19799045	0.086905271	0.15962474	0.14940864	0.18679002	0.18534917	0.16341147
0.23925586	0.049907941	0.11430449	0.1644536	0.15679041	0.15953352	0.2391682	0.22992149	0.21764606	0.22981204	0.19426897	0.1899123	0.16654912	0.17570658	0.20605405	0.20122018	0.094173111	0.15939289	0.15309682	0.1867449	0.1986596	0.18052785
0.23979995	0.045796867	0.12367958	0.17246485	0.15765993	0.15544716	0.23773897	0.22908378	0.21703757	0.22373897	0.19637263	0.19400886	0.15823014	0.16986901	0.21186505	0.18793276	0.058695141	0.15814394	0.152041	0.18186334	0.1976454	0.1748004
0.24089055	0.030298548	0.1193381	0.17186803	0.15142576	0.15152699	0.23582751	0.22631536	0.21819237	0.22334853	0.19912305	0.1968725	0.17507556	0.17230248	0.21323676	0.19503222	0.057357237	0.1592633	0.15283932	0.16939254	0.20415595	0.16730042
0.2425584	0.060696136	0.12016574	0.17441587	0.16025509	0.15820521	0.23934783	0.22683071	0.21831024	0.22434716	0.19681056	0.19471334	0.16910434	0.17523848	0.21682604	0.18913218	0.084936276	0.16322847	0.156122	0.17726652	0.19827487	0.18669443
0.24400125	0.063603878	0.11460704	0.17253253	0.15467927	0.15718012	0.23597448	0.22663635	0.21464555	0.22344193	0.19848616	0.19301839	0.17470524	0.17742045	0.21013062	0.20247674	0.073393218	0.15957443	0.15311375	0.17985038	0.19984785	0.18703109
0.240933	0.016378263	0.12715878	0.17458929	0.15937184	0.16600366	0.2458203	0.2303634	0.2200916	0.22709946	0.19784713	0.19243628	0.17108989	0.17172921	0.21392673	0.19499885	0.082724296	0.15724248	0.1553051	0.18796314	0.20341566	0.15907115
0.24418436	0.053655803	0.11760222	0.17284304	0.15410727	0.1563912	0.23859233	0.22404557	0.2151227	0.22433248	0.2015245	0.19949932	0.1865797	0.17405587	0.21532138	0.20709033	0.10284473	0.16331272	0.15468837	0.18281038	0.2024491	0.19123726
0.2453745	0.055483934	0.1165331	0.17327526	0.15823112	0.16007055	0.24401858	0.22770612	0.2176203	0.22820504	0.19877359	0.19665299	0.18238504	0.16994905	0.20867582	0.20360841	0.099456914	0.16363885	0.15993239	0.19305228	0.20190337	0.20712523
0.24785675	0.045583591	0.12224775	0.1769782	0.15213007	0.1531169	0.23830193	0.22445197	0.21476974	0.22304292	0.20461977	0.19816189	0.18333262	0.18429795	0.21828736	0.21341234	0.083665401	0.16195971	0.15495631	0.17562681	0.19965638	0.1932212
0.24706456	0.063847803	0.12139854	0.17788731	0.16014852	0.15542378	0.24816078	0.22803812	0.21716389	0.22629477	0.20080803	0.19794287	0.17055833	0.17406668	0.21060167	0.19374387	0.098645531	0.16265698	0.1584318	0.18779996	0.20226341	0.19988047
0.2476591	0.039301567	0.11739869	0.17517908	0.1544286	0.16014977	0.24828056	0.22882085	0.21776392	0.22680995	0.20127241	0.20068087	0.17469731	0.18191569	0.21400738	0.20247889	0.078340463	0.16578059	0.15248281	0.18488599	0.19800456	0.19777176
0.24877796	0.046596996	0.12779318	0.18181571	0.15441844	0.15902923	0.24167898	0.22559281	0.21747768	0.22674459	0.1997145	0.19738275	0.1779561	0.17314443	0.21059874	0.20351115	0.11523046	0.16655037	0.1594898	0.18835393	0.20279402	0.18235682
0.24991459	0.056683909	0.12818813	0.17790359	0.15108491	0.15827633	0.24745582	0.2302755	0.2191951	0.22678371	0.20372503	0.20357825	0.18650082	0.18788862	0.21435452	0.21492261	0.132632	0.16808209	0.1619492	0.1955691	0.20434152	0.18750738
0.25095746	0.054856084	0.11880343	0.179928	0.16040321	0.16190116	0.25389025	0.23070076	0.22063826	0.22702123	0.20083489	0.19833709	0.16456743	0.17814474	0.21432509	0.19779754	0.11799893	0.16882804	0.16004783	0.18345752	0.20863131	0.19876298
0.25034589	0.050201904	0.11873218	0.17889515	0.15761864	0.16564898	0.2574659	0.23192534	0.22334948	0.23215468	0.20303982	0.20202357	0.1720078	0.18100818	0.21272911	0.20328057	0.12786855	0.16348572	0.15616733	0.18187274	0.20391378	0.18531728
0.24972199	0.0099999998	0.12726061	0.18017726	0.15867166	0.15951097	0.25426063	0.23193456	0.22295353	0.22983569	0.20571165	0.20157544	0.17373607	0.17125462	0.21567965	0.21347152	0.067450412	0.15916382	0.14830072	0.18477967	0.19239625	0.18603171
0.25140467	0.051689617	0.11850883	0.18317956	0.15676749	0.16273451	0.25162157	0.23395529	0.22234191	0.23232079	0.20542713	0.20322397	0.17403495	0.17299603	0.21454786	0.20720966	0.12229395	0.17283978	0.16719775	0.18765998	0.21436279	0.17103194
0.25189918	0.069441475	0.12338947	0.18369363	0.16384904	0.16605136	0.25746784	0.23291209	0.22303107	0.22991751	0.2033222	0.20051616	0.17224589	0.18722604	0.21823724	0.20251203	0.1099148	0.16794564	0.16181777	0.18127973	0.20873986	0.20292071
0.25094813	0.045726586	0.1353562	0.18799166	0.15856686	0.16929591	0.26073384	0.23460127	0.22294721	0.23496555	0.19983882	0.19866475	0.16247897	0.18854438	0.21527928	0.21031065	0.11298304	0.16737418	0.15987852	0.20340152	0.2064978	0.20284773
0.25302798	0.084087111	0.12864539	0.18202886	0.15870552	0.16745931	0.26140711	0.23652613	0.2252719	0.23447739	0.20618221	0.2046757	0.18188374	0.1852769	0.22162597	0.21179177	0.1406243	0.17238565	0.16417964	0.18887877	0.20625348	0.19067289
0.25167814	0.042704683	0.12404287	0.18753313	0.16516736	0.16775987	0.26319134	0.23467055	0.22306857	0.23665439	0.2037344	0.20252362	0.17888075	0.17961837	0.21583381	0.19733585	0.12722012	0.17148942	0.16445625	0.1907842	0.20598063	0.2199612
0.25260445	0.058431543	0.12977511	0.18481147	0.15923543	0.15636209	0.26134321	0.23390095	0.22375184	0.23419598	0.20606445	0.2045359	0.17465474	0.17861821	0.21815002	0.20562789	0.11129814	0.16877429	0.16602601	0.18442069	0.215104	0.21109021
0.25373146	0.062781513	0.12243602	0.18994272	0.16824424	0.1706714	0.26404244	0.23928146	0.22602157	0.23911685	0.20566255	0.20585148	0.18229932	0.18325602	0.21634117	0.21066466	0.11510784	0.17073932	0.15716931	0.19173916	0.21581319	0.19920956
0.25476596	0.061365128	0.13053137	0.19873497	0.16057856	0.17254639	0.26199034	0.23709819	0.2258901	0.23509461	0.21005209	0.20757267	0.19283119	0.18243594	0.22226617	0.2133961	0.13366812	0.1719301	0.16281953	0.19955617	0.20752423	0.2077467
0.25336421	0.068964913	0.1185836	0.18352561	0.15869112	0.16578709	0.26404575	0.23734273	0.22607222	0.23588943	0.20837794	0.20568277	0.1877152	0.18312317	0.21945634	0.20826474	0.14044617	0.17146084	0.1637021	0.19316472	0.22047649	0.21672167
0.25275153	0.058841567	0.13684286	0.193042	0.16290835	0.16791233	0.2592088	0.23540418	0.22672619	0.23274279	0.20585842	0.20326039	0.17989911	0.17984594	0.21791385	0.20026579	0.13438845	0.1732281	0.1655651	0.19256251	0.21075988	0.18029925
0.25352734	0.071963154	0.12864511	0.1879856	0.15981901	0.17134112	0.26535144	0.23721999	0.22571088	0.23642528	0.20889752	0.20832217	0.19358771	0.18831366	0.22589549	0.21641174	0.14295873	0.17196251	0.16551061	0.18837395	0.20455958	0.21368936
0.25368902	0.065091439	0.13184196	0.18928307	0.16761287	0.17195201	0.27249339	0.23882228	0.22716478	0.24055421	0.20835775	0.20757054	0.18009144	0.18364741	0.21979548	0.21181695	0.13596715	0.17190424	0.16397949	0.19596989	0.21191084	0.19125721
0.25658774	0.099885434	0.11928008	0.19086784	0.16550986	0.1704089	0.26741266	0.23960206	0.22618966	0.23702715	0.21048915	0.20797603	0.18470125	0.18777464	0.22766346	0.20865034	0.13964409	0.17334782	0.16445215	0.19825335	0.21302232	0.20280758
0.25496802	0.069678754	0.12812003	0.1861376	0.16996241	0.17132621	0.26361603	0.23729758	0.22639796	0.23698807	0.20960374	0.20962608	0.18751563	0.17987336	0.22205919	0.20396668	0.14247756	0.17469615	0.16434674	0.19725223	0.20881771	0.19564065
0.25587627	0.068140358	0.12562987	0.18437226	0.15714203	0.16444054	0.25330642	0.23368579	0.22613743	0.23219687	0.20831676	0.20510486	0.17946321	0.18574443	0.2212773	0.21346363	0.12293567	0.17289001	0.16488147	0.19573228	0.21361561	0.19571583
0.25391227	0.073276371	0.13900775	0.19158287	0.16386487	0.16256909	0.26101026	0.23524722	0.22607127	0.23702405	0.20704931	0.20669046	0.18144462	0.18260537	0.22463046	0.20582753	0.12918207	0.17265867	0.16680202	0.20546518	0.20655668	0.21926339
0.25548345	0.069915928	0.13341109	0.19276147	0.16098829	0.16651747	0.26089767	0.23411436	0.22296059	0.23304601	0.21187052	0.20862153	0.18546972	0.18715678	0.22517726	0.21319067	0.13501908	0.17513597	0.16734129	0.1996969	0.2144423	0.2163762
0.25620788	0.083137564	0.13116443	0.18535829	0.16589034	0.17303839	0.26152068	0.23827356	0.22659077	0.23762977	0.21098752	0.20823087	0.1889189	0.18286134	0.22395867	0.21061096	0.13976966	0.17162621	0.16416706	0.19697298	0.20033644	0.188117
0.25546208	0.075333938	0.13251263	0.18305349	0.16556434	0.17185976	0.2644487	0.24150853	0.22924112	0.23867247	0.20856248	0.20629938	0.18836729	0.17802325	0.22457416	0.20730804	0.14325477	0.17347261	0.16689058	0.1999889	0.21487121	0.20514444
0.25432238	0.031702839	0.12550871	0.1931949	0.16263479	0.16996323	0.26685661	0.24049105	0.22726204	0.24113405	0.20408599	0.20360996	0.17602102	0.1863516	0.21801853	0.20154299	0.13335684	0.17389317	0.1645529	0.1921974	0.21626192	0.22727902
0.25523141	0.082174376	0.1168154	0.18463299	0.16380645	0.1709701	0.26881781	0.24393146	0.22763497	0.23936547	0.20777844	0.20844656	0.18075845	0.17939687	0.22351839	0.20877574	0.14407693	0.17531329	0.16892953	0.19567282	0.21592933	0.2097403
0.25657353	0.096606441	0.13033833	0.19145727	0.15992114	0.16653705	0.26207006	0.23737909	0.23021346	0.23886906	0.21268429	0.2094169	0.19411433	0.18186496	0.22377411	0.21254532	0.12682824	0.17045647	0.16284104	0.19584221	0.20743644	0.17393097
0.25448832	0.04620818	0.12918055	0.19236091	0.16475037	0.16299209	0.2627551	0.23674461	0.22304904	0.23665279	0.21282408	0.20939286	0.19199406	0.193921	0.22263746	0.21412806	0.13426568	0.17027968	0.16447049	0.18762143	0.2156647	0.19776297
0.25596207	0.081813328	0.13200969	0.19582251	0.16821136	0.17560087	0.26778466	0.24038871	0.2293981	0.24073412	0.20758356	0.20776503	0.18157749	0.19038731	0.22525442	0.21573499	0.12194936	0.17250989	0.1627568	0.19885774	0.21080266	0.20748991
0.2537232	0.076754481	0.12891126	0.19107042	0.15963006	0.16527274	0.2620995	0.23875703	0.22749588	0.23794925	0.20963389	0.209171	0.1986766	0.19221357	0.22822	0.21329473	0.1435938	0.17621984	0.16977449	0.1954758	0.2199689	0.20484796
0.25749105	0.061599493	0.13084942	0.1952807	0.16621596	0.16661017	0.26118794	0.24030866	0.22849475	0.24001206	0.21291183	0.21113986	0.19676422	0.1856356	0.22876732	0.21622971	0.12009457	0.17641579	0.16246592	0.20387226	0.21269698	0.21982598
0.25488746	0.057042021	0.13645543	0.19316733	0.16049857	0.16685694	0.26445791	0.24041672	0.22575933	0.23611665	0.21404479	0.21115558	0.19548546	0.19207403	0.22596964	0.21250527	0.13861676	0.1768757	0.16587344	0.19130912	0.21463124	0.20044595
0.25495437	0.081200823	0.12511395	0.18939792	0.16674332	0.16911179	0.26913664	0.24254617	0.23213807	0.24056701	0.21241006	0.20913413	0.1902415	0.1928158	0.22776401	0.21706435	0.13720955	0.17734988	0.16652158	0.19957596	0.21889327	0.19129053
0.25408164	0.056172885	0.1394771	0.19320799	0.16381501	0.16884631	0.26812428	0.24346201	0.23200952	0.24061166	0.21277317	0.20885016	0.19338953	0.19066092	0.22470972	0.21618445	0.14211243	0.1722738	0.16595417	0.19417524	0.21579988	0.20162375
0.25595576	0.084852025	0.13453487	0.18623431	0.1623489	0.17027849	0.26562056	0.23784398	0.23007374	0.23774847	0.21108404	0.21090479	0.19902632	0.19590624	0.22503032	0.20229603	0.10718331	0.17045845	0.15793531	0.20155403	0.21838345	0.19177511
0.25653255	0.081560351	0.127856	0.18559204	0.16372755	0.17334938	0.26697662	0.24276477	0.22898407	0.24212174	0.21241316	0.20848544	0.19834515	0.19138472	0.2291269	0.22097324	0.13085696	0.17475091	0.16337234	0.20072681	0.21134128	0.19105716
0.25494421	0.066244535	0.14134592	0.19340166	0.16499074	0.17134157	0.26411179	0.23850098	0.22964029	0.24145766	0.21536899	0.21146376	0.19744536	0.19946682	0.22587402	0.22443545	0.1725356	0.17747954	0.16689841	0.20108497	0.21238302	0.21436954
0.25642818	0.093749814	0.13901809	0.19277948	0.17165932	0.17657208	0.26711288	0.24023278	0.2263597	0.24298403	0.21592726	0.21529309	0.19785012	0.19403598	0.23043981	0.21887742	0.15818198	0.17246564	0.16867667	0.2028864	0.21862936	0.22286259
0.25514492	0.049858905	0.14003596	0.19122612	0.1707221	0.171729	0.27201021	0.24294251	0.22845674	0.24403177	0.21541311	0.21277563	0.19675061	0.19316807	0.22627267	0.22467068	0.16192538	0.17119202	0.16492651	0.20275626	0.20856386	0.20086645
0.25645643	0.075777613	0.1252415	0.19035606	0.16640809	0.16730626	0.26598316	0.24587455	0.23112674	0.24151254	0.21389031	0.21179409	0.19534485	0.18985534	0.23056163	0.2207419	0.14721984	0.17311431	0.16542454	0.20628422	0.21866362	0.21482185
0.25557074	0.06543804	0.12129668	0.1849084	0.16705123	0.16471541	0.26346329	0.24133064	0.22976406	0.242615	0.21410051	0.21545984	0.20894821	0.20317347	0.23279171	0.21758288	0.15436387	0.17459956	0.16653007	0.20724739	0.22560996	0.20598242
0.25622216	0.085049242	0.12647901	0.18050839	0.16683184	0.17022249	0.26581544	0.24331242	0.22985102	0.23853286	0.21312189	0.21114552	0.19537459	0.19307078	0.22988252	0.21507835	0.1581243	0.17358904	0.16392888	0.20890665	0.20454681	0.1945346
0.25598612	0.062444549	0.13256674	0.18905948	0.17040862	0.17658585	0.26739147	0.24353693	0.23295887	0.24188221	0.20878829	0.21148188	0.18559171	0.18486746	0.2261771	0.20494379	0.16199929	0.17438118	0.16359445	0.19186869	0.21517925	0.19301663
0.25599825	0.07991448	0.13600947	0.19093791	0.16921492	0.17496654	0.26887539	0.24595785	0.23241964	0.24314532	0.21461022	0.20900081	0.1947962	0.1942347	0.22879776	0.21090281	0.15733793	0.17805243	0.17066538	0.19785528	0.22697334	0.21285506
0.24887589	0.016455606	0.12964539	0.17994991	0.16264629	0.17178451	0.26364011	0.24306044	0.23146866	0.2397878	0.2056618	0.20967473	0.18873316	0.18148312	0.22855969	0.21447031	0.17431404	0.1756054	0.1697285	0.19710283	0.21162638	0.20280401
0.24654755	0.033117373	0.12361646	0.18804415	0.16847219	0.17024435	0.2644344	0.24282724	0.22972061	0.23649423	0.20822865	0.20731206	0.20011167	0.19240215	0.22580661	0.20991465	0.1331566	0.16945332	0.16150163	0.202557	0.21430255	0.19741857
0.25093198	0.077922404	0.15919766	0.19965155	0.16310638	0.16834889	0.25990981	0.2402439	0.22777508	0.2366894	0.21018128	0.2087142	0.19783907	0.19198413	0.22615832	0.21718402	0.13101064	0.1684124	0.16395742	0.20701204	0.21749049	0.21336241
0.25416967	0.090543091	0.12839985	0.18692757	0.16824962	0.17146266	0.26038951	0.24286866	0.22837566	0.23734996	0.20922188	0.21237987	0.19306284	0.19209774	0.22592078	0.21407728	0.15879093	0.17471838	0.17014296	0.20101829	0.21493225	0.20125361
0.25187355	0.070996858	0.13621643	0.1838119	0.17010766	0.17258106	0.2628262	0.24467096	0.2304934	0.24252988	0.20909041	0.20789495	0.19171093	0.18506527	0.2263127	0.21025537	0.14203328	0.17176668	0.16794801	0.19852193	0.21909334	0.19934289
0.25363308	0.08997038	0.13635017	0.1811198	0.1692356	0.16615078	0.25860888	0.24138002	0.23015852	0.23766153	0.21287963	0.21025036	0.20871314	0.19556034	0.23173496	0.21496823	0.15896021	0.17677747	0.16512153	0.1987348	0.21591511	0.20067829
0.25449565	0.092531949	0.12256751	0.18866429	0.16987652	0.17741477	0.26388833	0.24337225	0.2291735	0.24086753	0.20780167	0.20883866	0.19268721	0.18684052	0.22862512	0.21345308	0.15298469	0.17283851	0.1658563	0.197997	0.21464981	0.198476
0.25387111	0.072122045	0.13513777	0.18208872	0.16296387	0.1694736	0.25727612	0.24024999	0.22561054	0.23859085	0.21189925	0.21136862	0.19904079	0.1976109	0.22912133	0.22099932	0.1215839	0.17464834	0.1640701	0.21207488	0.2203127	0.18595318
0.25429478	0.084937483	0.13157454	0.19165745	0.16844919	0.17153844	0.26413321	0.2416584	0.23214795	0.24096628	0.21245615	0.20977089	0.19994424	0.18592364	0.22774647	0.20974497	0.17619023	0.17626698	0.17144711	0.19993146	0.20979974	0.19879419
0.25300759	0.070075184	0.12054259	0.18435261	0.16803235	0.17460795	0.26279613	0.24159586	0.22963008	0.23976654	0.21088569	0.21284324	0.19562492	0.1850926	0.22320445	0.21842554	0.18023284	0.17202012	0.16141348	0.19721374	0.21060373	0.1993604
0.2562488	0.091124393	0.13274984	0.18250965	0.1731036	0.17125353	0.25634921	0.24022315	0.2312602	0.24209996	0.21328358	0.21261162	0.19923757	0.18576199	0.2322406	0.22050038	0.19576837	0.17711422	0.16591461	0.20270163	0.22093084	0.20165686
0.2553573	0.084675491	0.12389623	0.1844928	0.17330548	0.17130084	0.26322052	0.24483486	0.22975382	0.24054001	0.20631143	0.20884588	0.18469693	0.19085389	0.22646396	0.20858184	0.17317697	0.17446589	0.1674442	0.19755135	0.22093597	0.19173048
0.25562766	0.082155511	0.12736484	0.18260992	0.16871381	0.17483078	0.26328397	0.24167688	0.23195273	0.2418676	0.21209399	0.20921734	0.18826337	0.19040474	0.22421663	0.21886557	0.15883589	0.17162082	0.16510376	0.19997387	0.21590264	0.21686651
0.25575626	0.077166937	0.14005972	0.18939695	0.1652434	0.16825852	0.2618649	0.24086708	0.22964846	0.2407179	0.20645474	0.21102287	0.1851739	0.18263644	0.22243506	0.21317604	0.16662055	0.1770926	0.16885649	0.19759645	0.22274937	0.21953748
0.25623938	0.087614499	0.13277543	0.18943116	0.16406502	0.16860969	0.25993186	0.24042599	0.22868589	0.23733534	0.21217044	0.20939398	0.19636016	0.18405475	0.22997896	0.20927387	0.19836308	0.17608672	0.17335948	0.19940126	0.22051346	0.20746741
0.25498995	0.070371605	0.12690017	0.17999335	0.16955748	0.1762515	0.26338437	0.24332888	0.22934583	0.2409063	0.21058077	0.21012883	0.20900041	0.19090876	0.23031209	0.21634509	0.13930517	0.16622095	0.16358967	0.18889835	0.22032733	0.19395204
0.25431696	0.065333046	0.14269234	0.1983133	0.16695701	0.17286719	0.26665628	0.24378245	0.22837824	0.24184421	0.21116227	0.20853101	0.19833598	0.1854412	0.22883873	0.21751103	0.15137805	0.17448369	0.16701074	0.21061625	0.21422444	0.19954254
0.25546876	0.080915682	0.13897797	0.19144921	0.16963564	0.16898258	0.26328301	0.24197462	0.22859158	0.24342293	0.21349062	0.21009046	0.19425245	0.19468381	0.23194546	0.21628498	0.15422994	0.17524308	0.16820902	0.19539662	0.21200845	0.20756824
0.256127	0.096028604	0.12173799	0.1771784	0.16914783	0.16827276	0.25723967	0.24315351	0.23037314	0.2375724	0.21330917	0.20966591	0.19252686	0.18810414	0.2282362	0.21897241	0.15416771	0.17293368	0.15875754	0.20990455	0.21656832	0.20032927
0.25368181	0.062533379	0.12699068	0.18496729	0.17359972	0.16903687	0.26085994	0.24120821	0.23068361	0.24022004	0.21005946	0.20804568	0.19613174	0.18883121	0.23063698	0.21805076	0.19242461	0.1723088	0.16716824	0.20015047	0.2196314	0.21268834
0.25180972	0.023806427	0.12734552	0.18446717	0.16840023	0.1718051	0.25760326	0.24075079	0.2263221	0.23823524	0.21316135	0.21011305	0.20049118	0.19855504	0.22786044	0.22074367	0.15553036	0.1702152	0.16357967	0.19916238	0.20954891	0.18952368
0.25417259	0.083770119	0.13344003	0.18220322	0.16617016	0.17511959	0.2575275	0.23928936	0.22675525	0.23776966	0.20896134	0.20828021	0.19225454	0.18498522	0.22491792	0.20693268	0.18480939	0.17613485	0.17039399	0.19680372	0.21238558	0.19533578
0.25209123	0.057241097	0.13569498	0.18162598	0.16606216	0.17099668	0.26088932	0.24267216	0.23084682	0.23994568	0.20991334	0.20882985	0.18991439	0.18189454	0.22353713	0.20724204	0.17530306	0.17555965	0.16909921	0.20390031	0.22050025	0.19960018
0.25348011	0.049494728	0.12650719	0.17385526	0.16732475	0.17171171	0.25694749	0.23975669	0.22676571	0.23808071	0.20973103	0.20927621	0.18387859	0.18817505	0.2273874	0.21621676	0.17046221	0.1720548	0.16995433	0.18980607	0.21461318	0.21043107
0.25440058	0.078001864	0.12554346	0.1824774	0.16496116	0.17277603	0.2597388	0.24303517	0.22545335	0.2389078	0.21259668	0.20916547	0.18826391	0.19082494	0.22994444	0.21236512	0.15077861	0.17242327	0.16631146	0.1940012	0.22388895	0.17577943
0.25328183	0.082346976	0.12671734	0.18458068	0.16812387	0.17269956	0.26122457	0.24341483	0.22900116	0.23933677	0.20756568	0.20969571	0.18642682	0.191609	0.22620328	0.21611597	0.17099695	0.17228095	0.17017876	0.20159616	0.22209422	0.19710402
0.25084186	0.059897672	0.12742862	0.1875267	0.16975327	0.17059338	0.25787699	0.24121727	0.22844939	0.23955722	0.20828892	0.20641351	0.17386289	0.17589377	0.22373146	0.21771675	0.17639509	0.17684743	0.16882125	0.20615484	0.22502698	0.20370239
0.25069472	0.051686775	0.13007882	0.17995758	0.16910908	0.17724523	0.26379335	0.24451336	0.232428	0.24109198	0.21029255	0.21091451	0.19738506	0.17921956	0.22981067	0.21338569	0.16695493	0.17368339	0.1677829	0.18865764	0.2183926	0.20337519
0.25366947	0.071880355	0.12298735	0.17794219	0.16784865	0.16737452	0.25354829	0.24075818	0.22900635	0.24029267	0.21117648	0.20638417	0.18543471	0.18230143	0.22595593	0.20678025	0.14696985	0.16930577	0.16150346	0.18900032	0.21884951	0.19610934
0.25195783	0.06849511	0.13124566	0.18160258	0.16893318	0.17519675	0.25935164	0.24508059	0.22702894	0.23891343	0.21001327	0.20828782	0.18951538	0.18422639	0.22680983	0.22087519	0.18554544	0.17586872	0.16446938	0.19371563	0.21875028	0.1920847
0.25066349	0.050767813	0.13878499	0.17591223	0.16468644	0.16831322	0.25346917	0.23935436	0.2272453	0.23764525	0.20875977	0.2057607	0.17793535	0.1815199	0.21956594	0.21433575	0.13745391	0.1732657	0.16159432	0.20038916	0.21737742	0.20532487
0.25066298	0.038938485	0.12830728	0.18351719	0.16889724	0.16718177	0.25738251	0.23994701	0.22712043	0.24026714	0.20825548	0.20826603	0.17859428	0.18413742	0.22170517	0.20640557	0.17249177	0.17466784	0.1692159	0.20038627	0.21769647	0.20637859
0.25165418	0.065214008	0.11714141	0.17779186	0.17025055	0.17116113	0.25648645	0.24316809	0.22603303	0.24122746	0.20509052	0.20599362	0.18351816	0.18434726	0.22325611	0.21258172	0.16319023	0.17097391	0.16358063	0.21011223	0.20354204	0.20092659
0.25097683	0.063796304	0.1179706	0.17752056	0.16414067	0.16781171	0.25310302	0.23985963	0.22588737	0.23774706	0.20949978	0.20661315	0.18093878	0.18849026	0.22790508	0.21063964	0.15761185	0.17105173	0.16574207	0.19809078	0.21387088	0.18886364
0.25181732	0.070820533	0.12264293	0.18018249	0.16790603	0.17186412	0.25501108	0.23874524	0.22928806	0.24043126	0.20906335	0.20797276	0.18097132	0.18411994	0.224718	0.20819569	0.13513522	0.16893235	0.16339166	0.20648363	0.2195632	0.185165
0.25328878	0.088779114	0.12015729	0.16859831	0.15872474	0.16318044	0.25162387	0.23764293	0.22524431	0.23646323	0.20568316	0.20504515	0.17179191	0.18151268	0.21889807	0.20842946	0.17152855	0.16920534	0.16323034	0.20502876	0.21456496	0.19345322
0.25326329	0.081732884	0.13747184	0.17824705	0.1654309	0.17299905	0.24672009	0.23940115	0.22510754	0.23681948	0.20944995	0.20811059	0.18258972	0.18633528	0.22515689	0.20387529	0.14670841	0.16757509	0.15884228	0.19023097	0.21737003	0.18553667
0.25095394	0.071692467	0.12640321	0.18084556	0.15813476	0.16349494	0.24847794	0.24038801	0.22485159	0.23636988	0.2088262	0.2094492	0.17990832	0.19393326	0.2296095	0.21211749	0.15554316	0.17380519	0.1661298	0.20538867	0.22226426	0.21477228
0.24955395	0.067408517	0.12499201	0.17983495	0.16437793	0.1652289	0.2501573	0.24022959	0.22598247	0.2350723	0.21129707	0.21051058	0.18465559	0.18567421	0.23091868	0.2185261	0.13504632	0.1696661	0.16350372	0.20855732	0.21106315	0.20102108
0.25196198	0.089477852	0.12357648	0.16980095	0.16309638	0.16617066	0.24280797	0.23764025	0.22324607	0.23526092	0.20952429	0.20836762	0.20602719	0.19858044	0.23196402	0.21398543	0.12687029	0.16524939	0.1601581	0.19722748	0.19363756	0.20002578
0.24885574	0.014945379	0.12124114	0.16774665	0.1640553	0.16883314	0.25117365	0.24058017	0.22888383	0.23851235	0.20981289	0.20961931	0.18964036	0.18530323	0.2280466	0.20759945	0.14996038	0.16985357	0.16424584	0.20228146	0.21168737	0.19982429
0.24929661	0.06582889	0.11901895	0.18028903	0.16578588	0.16510431	0.25109994	0.24272694	0.22965577	0.23952192	0.20814343	0.20633367	0.18377875	0.18536118	0.22666633	0.2072596	0.15457137	0.17108387	0.1647024	0.20955725	0.21585236	0.20620403
0.2506575	0.08467447	0.12961438	0.1788495	0.16716912	0.16638282	0.25155345	0.23983051	0.22624962	0.2378916	0.21206729	0.20801988	0.20340453	0.19130202	0.23132586	0.20989245	0.1229824	0.17358696	0.16474664	0.201564	0.21932541	0.19645
0.24854486	0.048818912	0.12399225	0.17935316	0.16699436	0.17093839	0.24542415	0.24041942	0.2281916	0.24072887	0.2120375	0.21151488	0.20738725	0.19486985	0.22936103	0.20625341	0.1531328	0.1653325	0.16309108	0.18896416	0.22127879	0.17939349
0.25043428	0.07856036	0.12997431	0.16575611	0.17032295	0.17088407	0.25262776	0.24119645	0.23024234	0.24128309	0.21150748	0.20940617	0.18222873	0.19343756	0.22716999	0.20623656	0.13599363	0.16893499	0.16296986	0.19584905	0.20962866	0.18752681
0.25263655	0.09214092	0.12005423	0.16486156	0.16307835	0.16660269	0.25209877	0.23800592	0.2276035	0.23953466	0.20908956	0.20516962	0.17113034	0.18284781	0.22288562	0.20288795	0.14460613	0.16505036	0.16233307	0.19437818	0.21799423	0.19276732
0.25177792	0.077824697	0.11533698	0.1682602	0.16192654	0.16054098	0.23768796	0.2367076	0.22413868	0.23529617	0.21341707	0.20573744	0.18362221	0.17572306	0.22793306	0.20790802	0.15051956	0.16685238	0.16272329	0.2004385	0.21865271	0.20443094
0.24938427	0.050839186	0.12815827	0.17514797	0.15997528	0.17106102	0.2451099	0.23798412	0.22337972	0.23524624	0.20876801	0.20735329	0.1933735	0.18653129	0.22847386	0.20664579	0.1275842	0.166859	0.16281427	0.19030628	0.21692042	0.18839237
0.24831483	0.071579307	0.12791882	0.17309125	0.16305918	0.1653671	0.2437287	0.24028879	0.22241162	0.2356142	0.21043336	0.20846136	0.19166358	0.18664552	0.22656113	0.21499018	0.14176016	0.17123553	0.15901242	0.19576718	0.20786275	0.17432056
0.24893525	0.066911452	0.12393245	0.17549919	0.1577099	0.16049691	0.24380906	0.23945794	0.22613673	0.23620012	0.20975232	0.2093647	0.20107536	0.18626642	0.22942826	0.21519849	0.1415154	0.16761933	0.16062918	0.19697608	0.22160512	0.19553284
0.24926443	0.084526166	0.12382095	0.1632086	0.16523251	0.17151695	0.24902943	0.23791125	0.22713427	0.23699801	0.20552552	0.2073175	0.17679222	0.18788132	0.22510491	0.19969106	0.14587656	0.17063092	0.16554005	0.19636682	0.22306783	0.20540306
0.24949546	0.059511285	0.12284745	0.16590486	0.16548739	0.17054336	0.25072798	0.24243057	0.22956134	0.23874812	0.20812079	0.20534839	0.17155993	0.17816739	0.22595912	0.19980621	0.14077626	0.16935816	0.16016839	0.19253275	0.21191417	0.19242896
0.24976987	0.071650445	0.12356706	0.16985579	0.15726604	0.16485612	0.24331751	0.23701563	0.22410376	0.23543543	0.21331044	0.21063377	0.19009182	0.1939984	0.22734839	0.21393324	0.11168941	0.16357267	0.16130765	0.19838476	0.20140223	0.17104611
0.24810241	0.058648739	0.1220444	0.17103101	0.1612256	0.16173251	0.24087363	0.2412748	0.22279213	0.23744163	0.20999722	0.20650196	0.19086641	0.19638053	0.22772627	0.20826061	0.15872464	0.17026491	0.1611373	0.20571628	0.21541999	0.20324765
0.24596331	0.031458382	0.11287991	0.16496068	0.16468206	0.16848247	0.24762787	0.23909713	0.2278195	0.23794244	0.20684935	0.20668709	0.1901022	0.1925243	0.22720066	0.20780356	0.11961041	0.16484515	0.15506138	0.20540705	0.22475524	0.19126227
0.24881825	0.086766824	0.11315747	0.16808514	0.16155651	0.16096722	0.24007128	0.23589191	0.22367088	0.23385215	0.20880194	0.20668314	0.18063846	0.18508251	0.22344966	0.20390493	0.13988525	0.16714983	0.16088396	0.18730402	0.2144265	0.18882471
0.24903585	0.067350641	0.1168189	0.16469957	0.16639289	0.16711831	0.24469067	0.24049358	0.22769295	0.23882721	0.21728119	0.21263997	0.21892793	0.20294015	0.23643367	0.23421146	0.15036607	0.16791739	0.16042118	0.20384076	0.21675186	0.17410903
0.24675532	0.059353556	0.12006023	0.16428837	0.15965521	0.16063352	0.23336445	0.23677948	0.22179013	0.23277141	0.20748256	0.20556203	0.188151	0.17971525	0.21792923	0.20682441	0.15377229	0.16911186	0.16283049	0.19687775	0.20419808	0.20701011
0.24480668	0.033955242	0.1087298	0.16008277	0.16291413	0.16725594	0.24258542	0.24044001	0.22698562	0.23780517	0.21149273	0.20844389	0.17177124	0.19047946	0.21894123	0.19613719	0.14398649	0.1677739	0.15594588	0.20857373	0.21840754	0.18240291
0.24707833	0.044597268	0.10755483	0.15691236	0.16294752	0.1681183	0.24110073	0.23907138	0.22487791	0.2384145	0.21200725	0.20726955	0.17419434	0.18943566	0.22430803	0.2081544	0.12661213	0.16807494	0.1601973	0.19810192	0.21091199	0.19547936
0.24152653	0.0099999998	0.11609098	0.16527313	0.16398589	0.16644545	0.23675635	0.23444468	0.22408678	0.23628752	0.20647311	0.2053521	0.17385046	0.18173598	0.21754605	0.19975983	0.15095653	0.16228589	0.15537053	0.20228066	0.21780074	0.15989371
0.24595498	0.063430987	0.11404188	0.15723389	0.16677882	0.16589561	0.23757018	0.23584166	0.22290352	0.2376325	0.20730706	0.20363858	0.17850471	0.18452291	0.22677676	0.20273693	0.14181075	0.1566295	0.15622167	0.20356742	0.20522524	0.19552124
0.24558134	0.066556595	0.12398517	0.1569238	0.16255009	0.17159192	0.2426448	0.2333748	0.22352664	0.23459359	0.20716831	0.20455597	0.1790785	0.17467047	0.22333702	0.20894389	0.13231133	0.16134262	0.15564679	0.19736841	0.20569061	0.21038876
0.24745728	0.0749975	0.11885074	0.15931544	0.16738498	0.16925277	0.24034819	0.2363648	0.22640565	0.23863894	0.20800801	0.20763192	0.19180773	0.17545152	0.22126715	0.20748825	0.14902259	0.16494325	0.15671606	0.19898647	0.20982379	0.19496286
0.2458639	0.067036197	0.12249839	0.16787401	0.16217621	0.16111663	0.23977898	0.23383364	0.22475258	0.23586683	0.20885873	0.20500129	0.18565394	0.19463326	0.21899588	0.20884265	0.14440353	0.16239716	0.160418	0.19359702	0.20978025	0.19150171
0.24775574	0.070000105	0.12168375	0.15779856	0.17002112	0.1668707	0.24234383	0.23321408	0.22219183	0.23710951	0.20846733	0.20618898	0.19501577	0.19628948	0.22390902	0.20306915	0.10045811	0.16442469	0.15896687	0.19342987	0.21303672	0.19234255
0.2452962	0.057921637	0.11814411	0.15914129	0.17149898	0.16792369	0.23930748	0.23166963	0.22744022	0.23549664	0.20558198	0.204206	0.17990701	0.17447832	0.22352301	0.20226377	0.11982305	0.15952708	0.15123665	0.18791616	0.20995101	0.15854415
0.24673627	0.048794888	0.12246687	0.16168261	0.16427717	0.16844361	0.23505735	0.23434727	0.22318098	0.2350574	0.20798241	0.20575692	0.18201329	0.1848686	0.22591011	0.20878741	0.13423324	0.16524079	0.16839157	0.19558577	0.22396591	0.17924386
0.24640514	0.054649152	0.12583831	0.16497888	0.15880625	0.16313177	0.23122415	0.23370348	0.22138795	0.23512535	0.20573789	0.20485878	0.18325402	0.17325898	0.22322015	0.19983523	0.12319539	0.16495582	0.15554766	0.18496946	0.20282587	0.17031963
0.24528025	0.044866499	0.11304583	0.16403751	0.16236469	0.16204146	0.23216523	0.23438424	0.21971859	0.23353021	0.20631257	0.20672825	0.17948617	0.18048872	0.22412331	0.20724167	0.12500809	0.16181099	0.15405472	0.1869632	0.20883361	0.17189956
0.24426679	0.039808471	0.1116767	0.16053721	0.16004968	0.16220143	0.23917428	0.23389561	0.22421104	0.23340714	0.20760274	0.20699953	0.18221626	0.17881972	0.22193927	0.20560062	0.17314999	0.16666065	0.15780216	0.19069938	0.21223918	0.17956807
0.24431035	0.048188865	0.11521848	0.16873063	0.16155942	0.15613227	0.22811586	0.22946285	0.2176193	0.2320246	0.20912297	0.20368834	0.17873511	0.18562132	0.22211087	0.20850126	0.13945259	0.16671006	0.15978275	0.20370926	0.20949166	0.17892073
0.2466725	0.068442799	0.13099059	0.17151782	0.16126052	0.16396061	0.23911802	0.23317824	0.21984591	0.23495151	0.20763513	0.20534377	0.18105632	0.18867917	0.23002332	0.21434921	0.12384377	0.16537923	0.16076654	0.19060837	0.21488161	0.18411043
0.24978356	0.083443262	0.10954323	0.15411907	0.15712464	0.15895443	0.23706564	0.2335702	0.22212374	0.23280169	0.20492414	0.2033333	0.1724444	0.18235597	0.22506316	0.19157964	0.15125543	0.16994676	0.16397975	0.20054808	0.22692376	0.19873898
0.24854648	0.075202644	0.12561142	0.16303594	0.15901858	0.16218241	0.23305763	0.23120005	0.21776359	0.23426206	0.20885949	0.2043478	0.18468647	0.187447	0.22536959	0.2045694	0.14572889	0.16882099	0.16342257	0.19728428	0.22290392	0.16063641
0.24551363	0.03420433	0.11425444	0.16103832	0.16466418	0.16328493	0.24379526	0.23764369	0.22360666	0.23753168	0.20581044	0.20555705	0.17691769	0.18199196	0.22481142	0.21276982	0.13864911	0.16588467	0.16041058	0.19039746	0.21825632	0.17003547
0.2467213	0.053000581	0.13398682	0.15635729	0.15693443	0.15915225	0.23892009	0.23314928	0.22196722	0.23344606	0.20746392	0.20713295	0.18775436	0.18590227	0.22258237	0.21216765	0.15539318	0.16822667	0.1641171	0.19695151	0.21480249	0.17764615
0.24638149	0.070256852	0.11231537	0.16494803	0.16257104	0.16223478	0.23733558	0.23480342	0.2216711	0.23397852	0.20633923	0.20218565	0.17549066	0.18685222	0.21982288	0.20524231	0.13121587	0.1665412	0.1629111	0.19357854	0.21814844	0.20694581
0.24581689	0.058263142	0.12034537	0.16702026	0.15705855	0.15741669	0.23822528	0.23390341	0.2221543	0.23600428	0.20945024	0.20548739	0.19798408	0.1880147	0.22239381	0.21397662	0.17948934	0.17016521	0.16372976	0.20398907	0.21189032	0.20827956
0.24463937	0.064399958	0.12678027	0.16511978	0.16598649	0.16895056	0.24101758	0.23566079	0.22386736	0.23725387	0.20659988	0.20119359	0.18350673	0.1855488	0.21729642	0.19704214	0.15424898	0.16175216	0.15868774	0.19700812	0.21617089	0.18788163
0.24425611	0.022176186	0.11929922	0.15889107	0.15696415	0.15899649	0.23975393	0.23530999	0.22306076	0.23613082	0.20600019	0.20477077	0.18273398	0.17615353	0.2299407	0.21280283	0.1470705	0.16883805	0.16919653	0.19799322	0.22484417	0.19819859
0.24300161	0.034341712	0.12687972	0.15370065	0.16546531	0.15843031	0.23340629	0.2323972	0.21785444	0.23340873	0.214883	0.20967735	0.18941285	0.19667123	0.23031709	0.22259554	0.13097486	0.16463543	0.15864047	0.18873328	0.20944116	0.19056427
0.24520008	0.047834679	0.13501835	0.16095465	0.16393095	0.16533513	0.24337918	0.23464261	0.22276035	0.23823032	0.21058039	0.20315459	0.17548642	0.18927823	0.22776045	0.20961936	0.12942921	0.1661835	0.16138427	0.19633701	0.2127841	0.21008576
0.24508063	0.067798838	0.12672099	0.15920913	0.16124791	0.16642711	0.24521066	0.2379249	0.22529615	0.23967049	0.20515326	0.20419392	0.18793494	0.18497621	0.22197111	0.20664261	0.133848	0.16239516	0.15562357	0.19244218	0.20052786	0.17582983
0.24331152	0.063293263	0.11473878	0.1537938	0.15982138	0.15956511	0.2399397	0.23447222	0.21986476	0.23553391	0.20572457	0.20299381	0.16512965	0.19174691	0.22481403	0.20904902	0.131845	0.16586201	0.15985495	0.19379336	0.21277796	0.18782511
0.24472378	0.078875564	0.11753941	0.15817362	0.15864967	0.1578723	0.23085579	0.23009214	0.22033758	0.23104712	0.21109399	0.20801644	0.19561677	0.18871298	0.22857834	0.20817362	0.14073431	0.16511397	0.15774319	0.1922082	0.21042906	0.20792758
0.24125721	0.035267889	0.12868597	0.15523711	0.16618775	0.16576298	0.23760338	0.23446362	0.21937546	0.23393652	0.20560262	0.20469131	0.17596647	0.19289105	0.21864805	0.20950495	0.13058309	0.16446988	0.15615299	0.20207714	0.21305728	0.17345795
0.24506311	0.08561302	0.11984112	0.15051588	0.16275696	0.1674961	0.23700349	0.23396873	0.22062819	0.23605593	0.20978847	0.20532444	0.18562326	0.17856209	0.21596351	0.20545149	0.14586174	0.16243218	0.15723176	0.18896143	0.21001202	0.19139512
0.24259584	0.034510944	0.13317661	0.16897441	0.1615967	0.16434617	0.23921376	0.23772354	0.2249158	0.23660113	0.2070263	0.20191863	0.18072738	0.19170006	0.21878155	0.20456062	0.14954966	0.16544075	0.16168065	0.1930771	0.21460202	0.1847215
0.24446918	0.070793465	0.1231314	0.16141593	0.15642841	0.15591381	0.23022997	0.22997487	0.21888457	0.23021753	0.20878924	0.20619288	0.17514625	0.18951045	0.21858579	0.20629971	0.13877024	0.16623138	0.15721983	0.19178762	0.21260525	0.19157577
0.2437405	0.071583934	0.11731239	0.16113514	0.15821715	0.16232006	0.23248868	0.23445261	0.22242765	0.23257335	0.2085212	0.20613348	0.17807303	0.18649855	0.21742831	0.2092007	0.12620214	0.16235012	0.15699431	0.19979742	0.22139317	0.18547218
0.24116276	0.066195317	0.11126981	0.15275952	0.16772574	0.16164589	0.24422385	0.23790365	0.22676179	0.23808052	0.20525298	0.20132367	0.17367467	0.18219224	0.22237211	0.19780408	0.12678383	0.16113487	0.15591024	0.19569787	0.2117307	0.19229248
0.24612378	0.088713355	0.11780544	0.15152974	0.16466989	0.16169155	0.23435879	0.23314267	0.21856408	0.23305449	0.20908341	0.20433076	0.18065754	0.19180228	0.22995417	0.20852934	0.12326513	0.16062763	0.16175586	0.18946297	0.2080781	0.18049431
0.24115455	0.067496732	0.11468632	0.16186532	0.16402826	0.16005203	0.2336867	0.23301511	0.22146145	0.23470208	0.20662953	0.20603058	0.19511372	0.18291907	0.22774617	0.21338278	0.12898795	0.16144882	0.15402141	0.18278621	0.21688609	0.20393252
0.24221107	0.053223785	0.12521759	0.15172401	0.16153981	0.15662603	0.23607789	0.23321813	0.2189099	0.23252138	0.20615993	0.20351933	0.18377681	0.17422912	0.22136293	0.20348792	0.15278627	0.16687383	0.16328035	0.19370562	0.22258845	0.1936955
0.24051097	0.03878836	0.12564242	0.15609699	0.16502005	0.16127034	0.23578811	0.23597161	0.22249687	0.23397081	0.20714612	0.20246319	0.17984986	0.18253084	0.22123213	0.206522	0.11705703	0.16539592	0.15911254	0.18453354	0.21167018	0.17866614
0.24344711	0.052937403	0.11834229	0.14348744	0.16612366	0.16394202	0.235111	0.23467582	0.22283524	0.23656996	0.20534387	0.2030945	0.17082165	0.18990968	0.22357865	0.20768739	0.13883996	0.16305794	0.15481421	0.18576802	0.21245043	0.16588163
0.24551205	0.072062187	0.12289058	0.15391172	0.15886027	0.15978278	0.23238471	0.2287273	0.21611874	0.22916959	0.20698018	0.20320569	0.1780379	0.184718	0.22692676	0.21154793	0.13468228	0.16240425	0.15557039	0.1899285	0.21215506	0.19432734
0.23907186	0.037245359	0.12097484	0.15402457	0.15891741	0.15645099	0.22850902	0.23179205	0.22152369	0.23305501	0.20492642	0.20218757	0.17364949	0.19274093	0.22774012	0.19937716	0.14804943	0.16234002	0.16274169	0.19598889	0.21828388	0.19514865
0.24199831	0.060149528	0.11876213	0.15364063	0.16149502	0.15938434	0.23219164	0.23380446	0.22071959	0.2323422	0.20570958	0.20384225	0.17858508	0.18431939	0.22029459	0.20999187	0.14821398	0.16221756	0.15955102	0.19359308	0.21380937	0.17990452
0.241273	0.033737689	0.11588968	0.14298452	0.15571277	0.157278	0.23167914	0.23014155	0.21857654	0.23324437	0.20663896	0.20320973	0.18257698	0.18780737	0.21770373	0.20351057	0.13711318	0.16160651	0.15544866	0.19045199	0.20888783	0.19924504
0.24170718	0.059804738	0.1130781	0.15937163	0.16056734	0.16420457	0.23581766	0.23389685	0.22131088	0.23484066	0.20747246	0.20247574	0.17729864	0.19363973	0.21908405	0.19972315	0.11407579	0.15885054	0.1525279	0.17977172	0.21295714	0.19138804
0.24070267	0.044171598	0.11911537	0.15437922	0.15596087	0.15632448	0.23270504	0.23231158	0.22261281	0.23472434	0.20539735	0.20220234	0.18023601	0.18644957	0.22636695	0.2144542	0.16020916	0.15783063	0.15428276	0.19402963	0.20181246	0.18415137
0.24124515	0.053464305	0.1196501	0.1439295	0.16261092	0.16256931	0.23416522	0.23191719	0.22032306	0.23317026	0.20741253	0.19965824	0.19226269	0.18486661	0.22171119	0.19605248	0.14022548	0.16229051	0.15735635	0.18778656	0.20937254	0.17911719
0.24148865	0.047818437	0.12264123	0.1454061	0.14936739	0.15078284	0.22870079	0.22954445	0.21601057	0.23050168	0.20777528	0.20475791	0.18534562	0.18754157	0.22041026	0.20605257	0.12230395	0.16413251	0.15418707	0.18228191	0.20526542	0.19798288
0.24098735	0.056338295	0.12120751	0.15569463	0.16459894	0.15819752	0.23617715	0.2322194	0.22041962	0.2348233	0.20488609	0.2035273	0.17559312	0.19117573	0.21602856	0.20550191	0.11735263	0.16002847	0.1549201	0.19230559	0.21401572	0.16562131
0.24231881	0.065109201	0.11305358	0.15262297	0.16180572	0.1593211	0.23535414	0.23391962	0.22236092	0.2328846	0.20773435	0.20284748	0.16987568	0.18527497	0.22678384	0.2048991	0.13959146	0.16180585	0.15370014	0.19183503	0.21595687	0.17833014
0.23970164	0.056776952	0.13047069	0.15073594	0.15273009	0.15748283	0.23091713	0.23015806	0.21795982	0.23283383	0.20675488	0.20153856	0.18076198	0.17831507	0.21812524	0.20226583	0.13794126	0.1583945	0.15912496	0.17747155	0.21345982	0.17920606
0.24142604	0.042261265	0.12339776	0.15336718	0.15400513	0.15264815	0.22597452	0.23252758	0.21817622	0.2307592	0.20680253	0.20476906	0.17188068	0.19586967	0.22437574	0.20619905	0.12306443	0.16003281	0.15360318	0.19095996	0.21320713	0.18206453
0.23858857	0.0291506	0.1141146	0.15140238	0.15777968	0.15693554	0.23027174	0.23172723	0.2219149	0.23307475	0.20002751	0.19697604	0.17394945	0.18546356	0.21710269	0.20457414	0.16360885	0.16548608	0.16056816	0.20404261	0.21766812	0.19945148
0.24034287	0.058548767	0.11490244	0.14127855	0.16035236	0.16094275	0.23581217	0.23145238	0.22292121	0.23251206	0.20519313	0.20058861	0.1851	0.18299149	0.21581204	0.19091521	0.075715594	0.1589316	0.1489691	0.18660574	0.21234854	0.17573452
0.24107955	0.062480666	0.11401798	0.14924996	0.1583606	0.15746732	0.23376347	0.23182186	0.21989964	0.23130275	0.20283502	0.2004876	0.17498374	0.17752047	0.22353938	0.2005824	0.14811295	0.16089852	0.15408529	0.19203143	0.21306483	0.17788914
0.2406037	0.032663107	0.1156931	0.14857346	0.15613374	0.15877946	0.23110843	0.23210573	0.21949434	0.23371321	0.20710565	0.2021789	0.17590569	0.17785595	0.22049361	0.20449756	0.13255918	0.15805258	0.15181106	0.1987554	0.21699145	0.16751823
0.23848654	0.036377594	0.11738978	0.1448206	0.15975414	0.16316001	0.22617656	0.23087779	0.21909782	0.23195601	0.20425266	0.2034761	0.19247453	0.18048696	0.21441989	0.20710012	0.1452127	0.16313545	0.15529639	0.19115658	0.22019839	0.18291415
0.24086674	0.056048848	0.1179302	0.15117474	0.15539791	0.16129719	0.23389177	0.23174171	0.21813492	0.23129413	0.20375881	0.19986907	0.17495754	0.17519923	0.21928237	0.20452431	0.14309236	0.1637554	0.16025527	0.18738708	0.21849318	0.19290771
0.23920015	0.039035339	0.11859424	0.15130366	0.1535079	0.15196818	0.2285073	0.2324463	0.21659115	0.23032816	0.20784482	0.20176667	0.17762189	0.18442509	0.22269422	0.21157254	0.12638357	0.16283752	0.15216362	0.17697698	0.22366741	0.16043089
0.23883368	0.025011504	0.12331528	0.15289663	0.15856214	0.15247667	0.23017146	0.22795619	0.22102752	0.23512593	0.20747046	0.2026999	0.16245565	0.17852437	0.22415385	0.20891108	0.13446732	0.15719724	0.15247504	0.19003887	0.21683107	0.18335776
0.23854913	0.053712707	0.12179843	0.1512685	0.15891556	0.15656747	0.23514836	0.2287745	0.21904737	0.23116374	0.20245087	0.20188543	0.16613829	0.18656954	0.21764024	0.20387478	0.14321595	0.15837023	0.15108897	0.19326253	0.2195922	0.2009096
0.23713863	0.027641686	0.12370997	0.14120632	0.15659672	0.15243351	0.2216119	0.22680745	0.2157315	0.22903718	0.20743638	0.20235215	0.16355848	0.17803523	0.2195771	0.20723337	0.14577259	0.16269073	0.15567933	0.18771936	0.2057901	0.17637506
0.2396193	0.060379568	0.12206211	0.15170258	0.16020392	0.15794852	0.22607253	0.22767709	0.21708076	0.23032548	0.20410158	0.19991937	0.17444287	0.18482737	0.22034568	0.20706818	0.12944733	0.16011116	0.15720038	0.19799368	0.21483108	0.17868793
