# Supplementary material for: Simultaneous readout of multiple FRET pairs using photochromism
Source: Nat Commun. 2021 Mar 31;12:2005. doi: 10.1038/s41467-021-22043-0 (PMC8012603; doi:10.1038/s41467-021-22043-0)
Supplement: Supplementary file 3 — Source Data [file 41467_2021_22043_MOESM3_ESM.zip › SourceData/Figure5_FigureSI3-4/figuredata/Supplementary Figure 4/FRETEff_Single_EKARev_Conventional_Traces.txt]

0.32018101	0.34439358	0.2792336	0.31458226	0.38271388	0.25168726	0.31914666	0.25278538	0.31896868	0.33437744	0.33898136	0.35581321	0.30287462	0.29626149	0.37594289	0.31254488	0.33950427	0.30394059	0.31592909	0.31628436	0.25860739	0.28161523	0.30851921	0.28262958	0.25258055	0.29041091	0.29810667	0.25599343	0.26538739	0.35705742	0.4116084	0.40394807	0.27907205	0.38962182	0.34806126	0.30042058	0.29935369	0.27447781	0.28739804	0.29516983	0.32597119	0.31478506	0.31367564	0.2776652	0.27528301	0.30655375	0.28149509	0.28858706	0.26806179	0.31334794
0.3214657	0.34493566	0.28015631	0.31477058	0.38137233	0.25354603	0.32054061	0.25410342	0.32050684	0.33574647	0.34098414	0.35801953	0.30436969	0.29786444	0.37605554	0.31028771	0.34095612	0.30258024	0.31615862	0.315272	0.25815395	0.28062737	0.31286937	0.28315142	0.25393683	0.29008862	0.29838887	0.25507492	0.26504695	0.35440171	0.4099367	0.4015871	0.27817187	0.38900387	0.3475987	0.3011038	0.29633293	0.27500203	0.28818339	0.29163763	0.32682091	0.31580365	0.31514946	0.27968273	0.27583012	0.30728978	0.28390726	0.28959575	0.26993462	0.31403241
0.32057008	0.34414771	0.2791923	0.3142167	0.38101065	0.25380343	0.31871322	0.25421545	0.31845	0.33503854	0.34023023	0.35877529	0.30363378	0.29682407	0.37595817	0.31176481	0.34170943	0.30449545	0.31626675	0.31754059	0.25859451	0.28157273	0.31054181	0.2828429	0.25263086	0.29020387	0.29828519	0.25485137	0.26392871	0.35420853	0.40821129	0.40090516	0.27788898	0.38443878	0.3461709	0.29658893	0.2986992	0.27326268	0.28510359	0.28968725	0.32611495	0.31515047	0.31482139	0.27736065	0.2754539	0.30600825	0.28136826	0.288259	0.26830935	0.31281698
0.32008827	0.34394324	0.27907056	0.31359893	0.38029021	0.25212237	0.31741685	0.25253046	0.31743437	0.33439967	0.34044704	0.35752517	0.30430257	0.29601541	0.37555084	0.30961794	0.34207529	0.30331892	0.31546405	0.31680396	0.25767362	0.28109238	0.30952016	0.28425914	0.25209916	0.28943247	0.29722732	0.25622267	0.26480618	0.35339165	0.40885741	0.40066147	0.27844441	0.38581747	0.34587616	0.29551399	0.29718661	0.2737534	0.28621292	0.2921007	0.32481992	0.3144224	0.31509778	0.27884641	0.27460676	0.30594373	0.28153819	0.28732079	0.26906073	0.3129873
0.31863767	0.34297073	0.27994493	0.31408393	0.37984535	0.25425977	0.31798947	0.25532216	0.31789199	0.33597374	0.34045017	0.35778725	0.30302632	0.29639393	0.37803462	0.30927432	0.34491137	0.30331025	0.31488752	0.31518501	0.25804663	0.2794461	0.31104004	0.28189436	0.25176054	0.28759214	0.29496446	0.25416294	0.26345965	0.35343289	0.40712523	0.40030214	0.27698088	0.3871206	0.34416077	0.29985204	0.29498073	0.27492326	0.28653827	0.29400724	0.32713428	0.31593254	0.31535375	0.27752182	0.27369338	0.30534333	0.28049582	0.28774524	0.26790208	0.31260917
0.32032368	0.34342507	0.28045827	0.31387427	0.37832853	0.25362295	0.31863579	0.25450501	0.31840906	0.33551732	0.34086204	0.35935196	0.30415103	0.29616788	0.37551999	0.30871752	0.3429037	0.30395168	0.31485659	0.31550577	0.25824928	0.28087178	0.31262755	0.28321058	0.25216818	0.28879887	0.29793087	0.25516868	0.26427463	0.35202584	0.40644461	0.39882919	0.27644134	0.38889021	0.34446836	0.29501015	0.29562137	0.27263457	0.28508309	0.29196504	0.32502413	0.31424639	0.31399339	0.27754903	0.27345982	0.30490729	0.28045616	0.28687719	0.26764971	0.31251583
0.31930166	0.34233394	0.27923149	0.31362611	0.37760508	0.25515971	0.31843141	0.25654921	0.31823352	0.33523265	0.34089512	0.35979393	0.30304268	0.29697573	0.3772893	0.30834082	0.34375775	0.30369607	0.31493324	0.31474975	0.25788516	0.27967706	0.31004867	0.2835083	0.25210354	0.28967702	0.29802123	0.25619885	0.26357538	0.35304317	0.40536666	0.39834112	0.27760756	0.38551471	0.34693143	0.29471809	0.29478106	0.27458769	0.28594056	0.29086542	0.32578832	0.31448343	0.31354797	0.27666253	0.2729089	0.30414131	0.28047562	0.28520682	0.26618004	0.31195366
0.31895518	0.34166175	0.2798681	0.31234184	0.37569231	0.25334236	0.31563145	0.25417125	0.31517375	0.33279479	0.33998421	0.35824266	0.30232301	0.29385284	0.3739323	0.31051746	0.34578565	0.30451798	0.31588462	0.316609	0.25865975	0.2807003	0.3080641	0.28435117	0.25290424	0.28964993	0.29869083	0.25398684	0.26477659	0.35177344	0.40453792	0.39803341	0.27730846	0.38297254	0.34621429	0.29184502	0.29452327	0.27307251	0.28549802	0.29064652	0.32529029	0.31482404	0.31198844	0.27698407	0.27384427	0.3043893	0.27857867	0.28512463	0.2667487	0.31149259
0.31781408	0.34010524	0.27914959	0.31246263	0.37514091	0.2520211	0.31636843	0.2528207	0.3161788	0.33516955	0.33994728	0.35876676	0.30068406	0.29355976	0.37404028	0.30663189	0.34609583	0.30333579	0.31449428	0.31530422	0.25743249	0.27822652	0.30804077	0.28133637	0.25192922	0.28900635	0.29723054	0.25375313	0.26517072	0.35070872	0.40247983	0.39588639	0.27720213	0.38153809	0.34103838	0.29369542	0.29174411	0.27397364	0.28486919	0.29103526	0.32562244	0.31365833	0.31182075	0.27702525	0.27369231	0.30404532	0.27958465	0.28545573	0.26771685	0.31211597
0.31805667	0.3415339	0.27912152	0.31199595	0.37391183	0.25473833	0.31716797	0.25550172	0.31681037	0.33447891	0.33976737	0.35928509	0.30178326	0.29415736	0.37293687	0.30859458	0.34590125	0.3037889	0.31472552	0.3139925	0.25829229	0.27712592	0.30879712	0.28247312	0.25234124	0.28880924	0.29648834	0.25282872	0.26372093	0.35026458	0.40147927	0.3945176	0.27701801	0.38286853	0.34268251	0.29487664	0.29268703	0.27217722	0.28215942	0.28729391	0.3250469	0.31420168	0.31133297	0.27644369	0.27352294	0.30347288	0.27833283	0.28454539	0.26808289	0.3119207
0.31808946	0.33946365	0.27906081	0.31192279	0.37345785	0.25448272	0.3156459	0.25496984	0.31519118	0.33403209	0.34053817	0.35955265	0.30123875	0.29429245	0.37061441	0.30924463	0.34706867	0.30302849	0.31400988	0.31381789	0.25535285	0.27872092	0.30886045	0.2825506	0.25107178	0.28751168	0.29639351	0.2545675	0.26522058	0.34941599	0.40119237	0.39420038	0.27632532	0.38237134	0.34358421	0.29513329	0.29191673	0.27222753	0.28358248	0.28961048	0.32508871	0.3131884	0.31119636	0.27598965	0.27293822	0.30321613	0.27858114	0.28375289	0.26680049	0.31177369
0.31704938	0.33931088	0.27756447	0.31029847	0.37055194	0.25292826	0.31366488	0.25371203	0.31333089	0.33216348	0.33857375	0.35795346	0.29867941	0.29156202	0.3711282	0.30751067	0.34715888	0.3045314	0.31475851	0.31389782	0.25463876	0.27734536	0.30585074	0.27979574	0.25113711	0.28593203	0.29415223	0.25400078	0.26247969	0.34549159	0.39777631	0.3907268	0.27605012	0.38326076	0.34205398	0.29540446	0.29002675	0.27132541	0.28282517	0.28809601	0.32417592	0.31411371	0.30906478	0.27587599	0.27205893	0.30292076	0.27818787	0.2827332	0.2666643	0.31150621
0.31735921	0.33833921	0.27937061	0.3109054	0.36911348	0.25305468	0.31329638	0.25475597	0.31316379	0.33130947	0.33733088	0.35654077	0.29736638	0.28893209	0.36663276	0.30869848	0.3465848	0.30516919	0.31392622	0.31332874	0.2561796	0.2775214	0.30787548	0.28193006	0.25161746	0.28752646	0.29656455	0.25354263	0.26455539	0.34867653	0.39959422	0.39147764	0.27633917	0.37993574	0.3444975	0.29363611	0.29175943	0.27197155	0.28372893	0.28712097	0.32550424	0.31153315	0.30874231	0.27470824	0.27179781	0.30197051	0.27772972	0.2816714	0.26443595	0.3101095
0.31651428	0.33898064	0.27969342	0.31190613	0.36974546	0.25695625	0.31523588	0.25798813	0.31519538	0.33376572	0.34382758	0.36326221	0.30253083	0.29626676	0.37349349	0.30717266	0.34730074	0.30221197	0.31344935	0.31215128	0.25510013	0.27663261	0.30886084	0.28063926	0.25137788	0.28586248	0.2930159	0.25227433	0.26287094	0.34542379	0.3954922	0.38822234	0.27445623	0.38012582	0.34597737	0.29447073	0.29111713	0.27230895	0.28233248	0.29064268	0.32357264	0.31306916	0.30791587	0.2746897	0.27147999	0.30247286	0.27798513	0.28273502	0.26594284	0.3110778
0.31661877	0.33766556	0.27969372	0.31023571	0.36869758	0.25534028	0.31439981	0.25628725	0.31437206	0.33250099	0.33889332	0.3593587	0.29926437	0.29026705	0.36954796	0.30697122	0.34721261	0.30365536	0.31275418	0.31150353	0.25521314	0.27712819	0.30928978	0.28197289	0.25107116	0.28708082	0.29525712	0.25313279	0.263695	0.34641227	0.39708596	0.38874522	0.27337003	0.37988859	0.34573206	0.29431883	0.29103026	0.27016923	0.28257856	0.2874133	0.32334411	0.31170097	0.30862156	0.27413934	0.26987997	0.30115765	0.27672762	0.28068599	0.26488093	0.30947
0.31630796	0.33750552	0.2799831	0.31016752	0.36928067	0.25478777	0.31249964	0.25569621	0.31208873	0.33159593	0.3390418	0.35861149	0.29767022	0.29166836	0.36802089	0.30715874	0.34662083	0.30408698	0.31204498	0.31154382	0.25519261	0.27706912	0.30788392	0.28149325	0.24944758	0.28659558	0.29412389	0.25184128	0.26312917	0.34437186	0.39562401	0.38701874	0.27439803	0.38092721	0.3431814	0.29395729	0.29005212	0.27173865	0.28278241	0.28773195	0.32550263	0.31357443	0.30885705	0.27478305	0.27074382	0.30225027	0.27702454	0.28204021	0.26506901	0.31080088
0.31570327	0.33682624	0.27838436	0.31080261	0.36774242	0.2563678	0.31337556	0.25796825	0.31328163	0.33218184	0.34081843	0.36046392	0.29868305	0.29245186	0.36767483	0.30661806	0.34830448	0.30346394	0.31334722	0.31303045	0.25532436	0.27672264	0.30634549	0.28050813	0.25089571	0.28679281	0.29379341	0.25276148	0.26321056	0.34539247	0.39505687	0.38577348	0.27377874	0.3789238	0.34571928	0.2945157	0.28952354	0.27226144	0.28234953	0.28862706	0.32553932	0.31232569	0.30807137	0.27425772	0.27015924	0.3011592	0.27659008	0.28190598	0.26461446	0.31090888
0.31525904	0.33652529	0.27964088	0.31053385	0.36707482	0.25746226	0.31411716	0.25856307	0.31401592	0.33261102	0.34035513	0.35955396	0.29821828	0.29136962	0.36807033	0.30551186	0.34677193	0.30424717	0.31346199	0.31101388	0.25621825	0.27636972	0.3077606	0.28163564	0.24954368	0.28750876	0.29417703	0.25478241	0.26255882	0.34525338	0.39363223	0.38455835	0.27267221	0.37969291	0.34356433	0.2938188	0.28845391	0.27068108	0.2806769	0.28804642	0.32355118	0.3127875	0.30844882	0.27388018	0.26874712	0.30080092	0.27672586	0.28118774	0.26434472	0.31034598
0.31349418	0.33413416	0.2760694	0.30969691	0.36520556	0.25670168	0.31198135	0.25846189	0.31179875	0.3322987	0.33851305	0.35873616	0.29622909	0.28863245	0.36520824	0.30794334	0.34824845	0.3045314	0.31352431	0.31129214	0.25710317	0.27769366	0.3095822	0.28227195	0.25077179	0.29044116	0.29685527	0.25123847	0.26245347	0.34441426	0.39158201	0.38331082	0.27225703	0.38044712	0.34425509	0.2963945	0.28721374	0.26992887	0.28057474	0.28700587	0.32305938	0.31091186	0.30917379	0.27209833	0.26915067	0.30075765	0.27623245	0.28066778	0.2645058	0.30999255
0.31494474	0.33557856	0.27950948	0.3097249	0.36443058	0.2570723	0.31277323	0.25862285	0.31252158	0.33172068	0.33964252	0.35870519	0.29687783	0.29003486	0.36462373	0.30733344	0.34868866	0.30487546	0.3131012	0.31070277	0.25692558	0.27704689	0.31023461	0.28064796	0.24976282	0.28824562	0.29479337	0.25044668	0.26163271	0.34256878	0.39086878	0.38195464	0.27279556	0.3811152	0.3435277	0.29819715	0.28777099	0.26891434	0.2799859	0.28474793	0.32334796	0.31230345	0.30763543	0.27160794	0.26871097	0.29995707	0.27573055	0.27991992	0.26432878	0.30965188
0.30941328	0.33072832	0.27567759	0.30492452	0.35629696	0.25237989	0.30620539	0.25326803	0.30613288	0.33061078	0.33525303	0.35631847	0.29374743	0.29150832	0.36748171	0.31283358	0.33660513	0.30460739	0.30516082	0.30004176	0.24961434	0.26595184	0.30202577	0.27476305	0.24864487	0.29115236	0.2929785	0.25243148	0.26484159	0.3478145	0.39198509	0.38028118	0.27411854	0.39690343	0.35525069	0.30156606	0.28868666	0.26913378	0.28276592	0.29831639	0.33019191	0.30880356	0.3054778	0.26950392	0.26600677	0.29777613	0.27188629	0.27533126	0.25885284	0.30619526
0.31073913	0.3308953	0.27683675	0.30432883	0.35658097	0.25507873	0.30710298	0.25572565	0.30697933	0.33084282	0.33576646	0.35523215	0.29274192	0.29083416	0.36421713	0.31395116	0.34597832	0.30879307	0.30914384	0.30405933	0.25096545	0.27071556	0.29874834	0.27627993	0.25012502	0.29009831	0.29351074	0.25340974	0.2642225	0.34670833	0.38906848	0.37784272	0.27191472	0.38818538	0.35097781	0.30278164	0.28866625	0.26709709	0.27996403	0.2957944	0.32663244	0.30944866	0.30690274	0.26996991	0.26550385	0.29873288	0.27367678	0.27702287	0.26207235	0.30848819
0.31119615	0.33154163	0.27732393	0.30460882	0.35839173	0.25689161	0.305269	0.25797191	0.30515748	0.33135024	0.33869943	0.35700667	0.29396588	0.29116896	0.3645623	0.30706537	0.34327936	0.30724156	0.31083095	0.30514479	0.25182015	0.2739293	0.29922059	0.27559415	0.24684621	0.2872068	0.29075766	0.25390139	0.26462331	0.34747413	0.38776746	0.37625656	0.26978737	0.38623422	0.350292	0.30072314	0.28669125	0.26731917	0.27924052	0.29222438	0.32666191	0.30944717	0.30633667	0.26919356	0.26465449	0.2980924	0.27252904	0.27754343	0.26179126	0.30785754
0.31048259	0.33063656	0.27530456	0.30439618	0.36298174	0.25989944	0.30627912	0.26149493	0.30646485	0.33155587	0.34033892	0.35829806	0.29386881	0.29366773	0.3626281	0.30537468	0.33907232	0.3049866	0.31212562	0.30467254	0.25177342	0.27495801	0.30014148	0.27645287	0.24588992	0.28571969	0.28973228	0.25464967	0.26632723	0.34842414	0.38541198	0.37409106	0.27027664	0.38168791	0.34895182	0.30469298	0.28564802	0.26773712	0.28064188	0.29251516	0.32593828	0.30963469	0.30612025	0.26898682	0.26380479	0.29796538	0.2720798	0.27552021	0.25970751	0.30633163
0.31081611	0.33053875	0.27674049	0.30402592	0.37094876	0.26894924	0.30866838	0.27025813	0.30866396	0.33755943	0.34686562	0.3630434	0.29740003	0.29742524	0.36956915	0.31350484	0.3408553	0.31108177	0.31809562	0.30911028	0.25343999	0.28130105	0.30055231	0.27718773	0.24762124	0.29017973	0.29043242	0.25816566	0.27224502	0.35505077	0.38464499	0.37241909	0.26636428	0.38398311	0.34912184	0.30996966	0.2826767	0.26768473	0.27937716	0.29072747	0.32510373	0.30941275	0.30479336	0.26980904	0.2634778	0.29819897	0.27127802	0.27628008	0.26128381	0.30768353
0.31332108	0.33593723	0.28171566	0.30467457	0.37863833	0.2807793	0.31290144	0.28243989	0.31266451	0.34967652	0.35584372	0.36779475	0.30234164	0.30634528	0.37672117	0.32467893	0.34932762	0.31722233	0.32882035	0.31590298	0.25487679	0.29122421	0.30334207	0.28289744	0.25032356	0.29578424	0.29259202	0.26670855	0.27856681	0.3627739	0.38286474	0.37129742	0.26757908	0.39263287	0.35397318	0.31723413	0.28244492	0.27309427	0.28644341	0.30111772	0.33466777	0.31115261	0.30617625	0.26862025	0.2631804	0.29829332	0.27136379	0.27638805	0.26138946	0.30703685
0.31223679	0.33620608	0.28121865	0.30524424	0.3864854	0.29137161	0.32126576	0.29313251	0.32107815	0.36259314	0.36434317	0.37253979	0.3141804	0.31808469	0.3838881	0.33699906	0.35261831	0.32028836	0.33831543	0.32569695	0.25874898	0.29983962	0.30360544	0.2878736	0.25280365	0.30141449	0.29469904	0.28060287	0.28375399	0.37465811	0.3820568	0.37066546	0.26810497	0.41316754	0.35834694	0.32442591	0.28250787	0.26700708	0.28018337	0.2905578	0.32335493	0.30957273	0.30494103	0.26820683	0.26314473	0.29769844	0.27109224	0.27517408	0.26114449	0.30603665
0.31857735	0.34507069	0.29286766	0.30532804	0.38825312	0.30085793	0.3300733	0.30235845	0.32991633	0.3759791	0.36897299	0.3743729	0.32445601	0.33002415	0.39046642	0.34922048	0.35703477	0.3216683	0.34776697	0.33467162	0.26196843	0.30845663	0.30625191	0.29602933	0.2577782	0.31028736	0.29886609	0.28761396	0.28860182	0.38423291	0.38237703	0.37119362	0.26841167	0.42747766	0.37011102	0.32385945	0.28343111	0.26404688	0.27827698	0.28663254	0.32341012	0.31085786	0.30454212	0.2678344	0.26299143	0.29715782	0.27103072	0.27484801	0.26009965	0.30517599
0.32330149	0.35161322	0.30560982	0.30540544	0.38995743	0.30772519	0.34130341	0.30950049	0.3409456	0.38792744	0.37276778	0.37620696	0.33944172	0.34185934	0.39232108	0.36048457	0.3620801	0.32168159	0.3544926	0.34247991	0.2709105	0.31135139	0.30935279	0.30843642	0.26393056	0.31738234	0.30284017	0.29990584	0.29088309	0.39237699	0.38021004	0.3719804	0.26779842	0.44670734	0.37740964	0.32542902	0.28508824	0.26498756	0.28047538	0.28571734	0.32317504	0.30937886	0.30439281	0.26772434	0.26270834	0.29696676	0.27004185	0.27482235	0.25934139	0.30460161
0.33032626	0.35663071	0.32111481	0.30626473	0.38957354	0.31031719	0.35336855	0.31157309	0.35318652	0.39519796	0.37529624	0.37765357	0.34950384	0.35023355	0.39238229	0.36523196	0.36526513	0.32182789	0.35778317	0.34658882	0.27855861	0.31602719	0.31395993	0.32063085	0.27060339	0.32699513	0.31128401	0.3041048	0.29201123	0.39634386	0.37946925	0.37257847	0.26790482	0.46050951	0.38538131	0.32422173	0.2856943	0.26619989	0.28081214	0.28673983	0.32281744	0.30897513	0.30367649	0.26678917	0.26295528	0.29789153	0.27113616	0.27508405	0.26073837	0.30553797
0.33678997	0.35948929	0.3351256	0.30733648	0.39049074	0.31188124	0.36179844	0.31293187	0.36186138	0.39767873	0.37547943	0.37742543	0.35676652	0.3545849	0.39562085	0.36887786	0.36511365	0.32274818	0.35994706	0.35034004	0.28876922	0.31894425	0.31801015	0.33253676	0.27667832	0.33159137	0.3144868	0.30713719	0.29219049	0.40093929	0.37816125	0.3726989	0.26818764	0.46872744	0.39380413	0.32592928	0.28750002	0.26636013	0.28209963	0.28787446	0.32292175	0.30952081	0.30369118	0.26603433	0.26277345	0.29821435	0.2700336	0.27505925	0.26030055	0.30532682
0.34217453	0.36170858	0.34679085	0.30943963	0.39124998	0.31192154	0.36883059	0.31310529	0.36888734	0.39949366	0.37686726	0.37728882	0.36091217	0.35580117	0.39332703	0.37236691	0.36719215	0.32051644	0.36024642	0.34961268	0.29894114	0.3197408	0.32359135	0.34202048	0.28272554	0.33667654	0.32147992	0.31093457	0.29257599	0.40221125	0.37872201	0.37530711	0.26967528	0.47457314	0.39545152	0.32703024	0.29334438	0.26860577	0.28608388	0.28595898	0.32235256	0.30967644	0.30259717	0.26514789	0.26072007	0.29843882	0.26844156	0.27442825	0.26168674	0.30340785
0.34682956	0.36363971	0.35565081	0.31075668	0.38924158	0.31201109	0.37374014	0.31250575	0.37347856	0.40064886	0.37639943	0.37803206	0.36317393	0.35695931	0.3924818	0.37218428	0.36589906	0.32127082	0.35997978	0.35116032	0.30704078	0.32112184	0.32892877	0.34933081	0.28796709	0.33946651	0.32823923	0.31106827	0.29191858	0.40240958	0.37799886	0.3762885	0.26728588	0.47928748	0.40029836	0.32666469	0.29527211	0.26768073	0.28846562	0.28192547	0.3223035	0.31130943	0.30277634	0.26618499	0.26186049	0.30017346	0.26963112	0.27512482	0.26168931	0.30414644
0.35102871	0.36429659	0.35913485	0.31372777	0.39138511	0.3124299	0.37702364	0.31373921	0.37681466	0.40049723	0.37736484	0.37846881	0.36354494	0.35649782	0.3925513	0.37431902	0.36934626	0.32217717	0.36050609	0.35077491	0.31452513	0.31963551	0.33517072	0.3558436	0.29460257	0.34215373	0.33520699	0.30964929	0.29150063	0.40299618	0.37583154	0.37601694	0.26730552	0.47702023	0.40121439	0.32594198	0.29909211	0.27106163	0.2941502	0.28593916	0.32514241	0.31451744	0.30416843	0.26713195	0.26277736	0.3028703	0.27045837	0.27784666	0.26659298	0.30507997
0.35339731	0.36449322	0.36290964	0.31589341	0.39029869	0.3106727	0.37733108	0.3118431	0.37725368	0.39942759	0.37663859	0.37649521	0.36447608	0.35599735	0.39191377	0.3752946	0.36898252	0.32290393	0.36179641	0.35231435	0.32146126	0.32117498	0.33989295	0.35975286	0.29907966	0.34599808	0.3411935	0.30868515	0.29215094	0.402695	0.3758432	0.37871566	0.26844215	0.4803265	0.40068433	0.32428485	0.30372682	0.27400124	0.29852459	0.2840144	0.324999	0.31598678	0.30369851	0.26868036	0.26380065	0.3071503	0.27040005	0.27924946	0.26943478	0.30518252
0.354413	0.36462528	0.36399826	0.31901965	0.38852528	0.31147048	0.37623274	0.31176496	0.37623051	0.39921042	0.37591276	0.37621409	0.3642422	0.35631672	0.3914831	0.37607831	0.37055939	0.32265714	0.36193731	0.35357878	0.32568756	0.32271194	0.34520698	0.36172622	0.30417937	0.3460103	0.34508607	0.3094582	0.29179123	0.40289393	0.37566966	0.38056055	0.26741606	0.47885105	0.40087476	0.32673961	0.30796143	0.27910849	0.30818614	0.28656092	0.32951099	0.3183654	0.30322328	0.27200985	0.26534903	0.31125346	0.27091113	0.28106251	0.27500457	0.30554074
0.35561681	0.36426094	0.36521453	0.321776	0.38907716	0.31246698	0.37722576	0.31320429	0.37705588	0.39963612	0.37552652	0.37731138	0.36440474	0.35698408	0.3913067	0.3741169	0.36923355	0.32090908	0.36113805	0.35271272	0.32774249	0.32103595	0.34746003	0.3615911	0.30638444	0.34613991	0.34496954	0.30809289	0.29182205	0.40331677	0.37510952	0.38198355	0.26768848	0.47579899	0.40165243	0.32188946	0.31476119	0.28320116	0.31601602	0.28537476	0.33380386	0.32237381	0.30403352	0.27505571	0.26831868	0.31706104	0.27290088	0.28561616	0.28190285	0.3073504
0.35595962	0.36471999	0.36524594	0.3250505	0.38720101	0.31088853	0.37800902	0.31188512	0.37784743	0.40015993	0.37515795	0.37578249	0.36459646	0.35522473	0.3915334	0.37434667	0.37066934	0.32158142	0.36132339	0.35219881	0.32953873	0.32114315	0.34993342	0.36409646	0.31034854	0.34623224	0.34868377	0.30927518	0.29130206	0.40240702	0.37498948	0.38339522	0.26698026	0.47722849	0.39810714	0.32224071	0.31658489	0.28962767	0.32233238	0.28679699	0.34078342	0.32766005	0.30529422	0.28063244	0.27426174	0.32384148	0.27680174	0.29141724	0.29227501	0.30996421
0.35500798	0.36484388	0.36524007	0.32681426	0.38891369	0.31237313	0.37793195	0.31282476	0.37787998	0.39912918	0.37528676	0.37628922	0.36395541	0.35473672	0.38901365	0.37306893	0.36985123	0.3204453	0.36156178	0.35237128	0.33005512	0.32131296	0.35412127	0.36315659	0.30981413	0.34541208	0.34791118	0.30933324	0.28889775	0.40352017	0.37559655	0.38511601	0.2686674	0.4742173	0.40126109	0.32408696	0.32239854	0.29730776	0.33064598	0.28960952	0.34965333	0.3325884	0.30557311	0.28576541	0.27969617	0.32928839	0.28036958	0.2967672	0.30108768	0.3123312
0.35548675	0.36499217	0.36568567	0.32886758	0.38617244	0.31111506	0.37696323	0.31198153	0.3767173	0.40009618	0.37369937	0.37495899	0.36239704	0.35380274	0.39096344	0.3712506	0.3685998	0.31944716	0.36094373	0.35186082	0.33048284	0.32013902	0.35729724	0.3627488	0.31148198	0.34559718	0.34993067	0.30900115	0.291035	0.40309998	0.37638855	0.38665304	0.26938885	0.47577393	0.39950678	0.32385519	0.32724816	0.30753958	0.33962393	0.29933703	0.36091667	0.33779147	0.30796412	0.29274482	0.2873446	0.33480743	0.2856873	0.30361155	0.30998427	0.31527114
0.35604504	0.36529696	0.36540109	0.3308976	0.38547325	0.31299326	0.37715992	0.31343889	0.37721109	0.39943868	0.37430516	0.375404	0.3616274	0.35497499	0.38841462	0.37176275	0.36801028	0.31936976	0.36065605	0.35150978	0.32962742	0.32181543	0.35770035	0.36165237	0.31292403	0.3462579	0.34936997	0.30725771	0.29085258	0.40191975	0.37560421	0.38723177	0.26924682	0.47677684	0.4005059	0.32069385	0.33038682	0.31533387	0.34494194	0.30991006	0.3723928	0.34398779	0.30882859	0.3008711	0.29746789	0.33908898	0.29284003	0.31155598	0.32330266	0.31901488
0.35596713	0.36501783	0.36491457	0.33145243	0.38667759	0.31061932	0.37642995	0.31131878	0.37635425	0.40035757	0.37406215	0.37502241	0.36273861	0.352406	0.39002514	0.3725507	0.36887088	0.3193987	0.3614499	0.35192481	0.33077374	0.32131866	0.35668722	0.36341068	0.31326029	0.34703195	0.35180259	0.30792058	0.28949723	0.40156254	0.37701759	0.38811597	0.26884732	0.47768053	0.40164059	0.32354304	0.33275828	0.32204863	0.34837416	0.31990167	0.38056248	0.34886473	0.31058955	0.30804813	0.30343872	0.34278795	0.30090615	0.31847608	0.33190498	0.3247174
0.35602945	0.36547077	0.36662352	0.33301297	0.3859714	0.31180844	0.37623107	0.31258729	0.37620908	0.40106469	0.37355542	0.37396809	0.36196765	0.35251662	0.39021716	0.37203684	0.36676162	0.32016104	0.36113441	0.3513436	0.3301602	0.32129508	0.35572338	0.36288992	0.31280228	0.34652984	0.35156703	0.30633941	0.2911047	0.40318713	0.37781909	0.38945505	0.26947603	0.47922882	0.40212211	0.32403779	0.33593905	0.32843781	0.35217369	0.33182302	0.38815758	0.35062379	0.31255227	0.31315553	0.30670813	0.3441301	0.30719331	0.32262695	0.3362312	0.32772678
0.35595927	0.3639693	0.36570936	0.33370712	0.38644931	0.31142083	0.37624991	0.31223011	0.3759768	0.40123117	0.37389621	0.37400037	0.36332071	0.35256195	0.38956168	0.37234202	0.36695969	0.3179549	0.36093298	0.35083583	0.32960817	0.32093993	0.35692602	0.3624132	0.31334156	0.34659064	0.35245463	0.3087931	0.28843844	0.40244186	0.37793082	0.38943508	0.26956406	0.47700769	0.40285149	0.32208344	0.33645645	0.33447239	0.35348585	0.34325996	0.39337209	0.35373321	0.31416848	0.31700253	0.31096008	0.34514779	0.31374916	0.32531607	0.33965623	0.33167091
0.35624117	0.36519474	0.36610925	0.33337155	0.38481438	0.31168807	0.37654945	0.31241372	0.37657821	0.40014046	0.37393925	0.3749195	0.36171052	0.35308006	0.39095536	0.37222472	0.36506051	0.31860012	0.36069757	0.35032344	0.32934526	0.31959105	0.35576621	0.36180612	0.31272814	0.34568286	0.35110185	0.30557135	0.29020348	0.40252632	0.37930909	0.38991249	0.26894176	0.47641933	0.39909604	0.32273167	0.33958372	0.33606625	0.35257459	0.34932625	0.39438245	0.35468948	0.31522468	0.31994906	0.31244797	0.34551436	0.31929061	0.33066368	0.34408066	0.33502942
0.35530376	0.36392131	0.36424392	0.33338478	0.38515931	0.31068146	0.37526092	0.31182763	0.37532577	0.39954814	0.37282452	0.37305376	0.36269587	0.35290003	0.38976616	0.37039089	0.36609629	0.31875804	0.36085185	0.35127765	0.32948211	0.32140687	0.35513806	0.36122221	0.31290689	0.34554031	0.35035801	0.30828127	0.28887671	0.40119764	0.37987044	0.38951522	0.26970413	0.47695354	0.4002884	0.32692814	0.33977342	0.33775151	0.3540816	0.35251769	0.39507109	0.35609484	0.31794229	0.32262349	0.31383815	0.34570763	0.32356134	0.33181086	0.34482515	0.33801252
0.35505304	0.36527771	0.3660703	0.3336907	0.38367623	0.31168935	0.37640288	0.31214646	0.37615743	0.40107235	0.37226558	0.37498477	0.36189419	0.35023731	0.38964397	0.36966652	0.36613363	0.31759387	0.36022818	0.35013646	0.32841599	0.32022431	0.3536759	0.3631092	0.31355181	0.34652826	0.35019007	0.30645084	0.2903676	0.40107501	0.38065386	0.39129847	0.27029681	0.47730184	0.40032268	0.32336715	0.33971867	0.3380461	0.35192028	0.35204852	0.39549178	0.356132	0.32023036	0.32430997	0.31422007	0.34529018	0.32840917	0.33397323	0.34523979	0.34179208
0.35481051	0.36417428	0.36336714	0.33374014	0.38414904	0.31242311	0.37424907	0.31342813	0.37420574	0.40077493	0.37192407	0.37231928	0.36055905	0.35185367	0.38878328	0.36916482	0.36534679	0.31811926	0.36069211	0.35036826	0.32820073	0.31875974	0.35319042	0.36179617	0.3120369	0.34553471	0.3515076	0.3051942	0.28911418	0.40024263	0.38109794	0.39090222	0.26935509	0.47933835	0.401292	0.32216036	0.34161675	0.33961788	0.35357285	0.35675061	0.39545444	0.35673034	0.32198921	0.32429519	0.31465766	0.3450146	0.3298707	0.33417422	0.34436274	0.34346384
0.35440314	0.36414301	0.36379144	0.33305809	0.38356638	0.31185862	0.37480453	0.31215513	0.37473574	0.40047845	0.37223986	0.37302339	0.36091441	0.3504532	0.38740733	0.36920053	0.36563954	0.31655213	0.35961103	0.35035366	0.32839289	0.32095659	0.35206616	0.36132368	0.31304163	0.34522089	0.35047844	0.30696058	0.29063287	0.39936572	0.38097256	0.39021882	0.27131471	0.47412375	0.39877641	0.32495928	0.34170696	0.33972073	0.35256752	0.35439286	0.39554632	0.35585755	0.32493404	0.32571501	0.31545702	0.34469169	0.33344167	0.33563155	0.34549803	0.34520668
0.35496193	0.36297444	0.36453536	0.33311015	0.3833726	0.31162745	0.37405837	0.31232989	0.37396216	0.39949352	0.37037304	0.37155721	0.36041772	0.3497034	0.3875452	0.37019187	0.36442232	0.31780505	0.36059177	0.35019436	0.32852691	0.31878379	0.34971142	0.36128822	0.31339097	0.34530815	0.35109225	0.30680603	0.2901369	0.40067649	0.38226113	0.39094645	0.27146906	0.47766885	0.40099537	0.32297707	0.34276527	0.34057808	0.35449347	0.35536891	0.39666015	0.3567276	0.32664958	0.32567212	0.31413543	0.34377408	0.334847	0.33486018	0.34768429	0.3471773
0.35497996	0.36377087	0.3656193	0.3325322	0.3818427	0.31146806	0.37469584	0.31214637	0.37461123	0.40039402	0.37087089	0.37110993	0.36099029	0.34912953	0.38860667	0.36917052	0.36378828	0.3166393	0.35950854	0.3485353	0.32817921	0.31989953	0.34929726	0.36088419	0.31206423	0.34423557	0.34979311	0.30694893	0.29051602	0.40181598	0.38264462	0.39111492	0.27336043	0.47710729	0.39904737	0.32530749	0.34253886	0.34079579	0.3542957	0.35834512	0.3976258	0.35640693	0.33114523	0.32625979	0.31514496	0.34360683	0.33528727	0.33500814	0.34570032	0.34848732
0.354534	0.36299559	0.36329451	0.33295101	0.38155931	0.31231552	0.37426835	0.31311324	0.37420613	0.39981708	0.37107006	0.37175792	0.35900521	0.34884164	0.39003047	0.36934823	0.36418337	0.31644753	0.35992897	0.34911254	0.32786998	0.3177574	0.34957832	0.36084226	0.31386647	0.34408003	0.35019341	0.30667254	0.28886178	0.3998872	0.38271362	0.38989595	0.26982787	0.47733089	0.40016979	0.32408124	0.34178379	0.34098622	0.35289371	0.35732555	0.39675125	0.35665849	0.33532882	0.32630759	0.31543848	0.34315073	0.33604431	0.3359673	0.34547698	0.34997335
0.35369179	0.36358687	0.36283481	0.33280146	0.38088918	0.31072146	0.37338591	0.31151289	0.37324956	0.40031654	0.36983234	0.37121603	0.35978597	0.34901455	0.38796106	0.36846927	0.3643015	0.31661704	0.35929853	0.34941924	0.32744136	0.31765202	0.35034224	0.36063218	0.31210974	0.3448357	0.35086054	0.30752355	0.28903344	0.40058443	0.38377199	0.39103472	0.2717526	0.47283274	0.40172854	0.32474926	0.34347904	0.33808327	0.35249138	0.35574183	0.39614743	0.35584754	0.33833903	0.32625064	0.31548616	0.34309128	0.33643538	0.33557767	0.3455781	0.35119444
0.35428727	0.36215612	0.36297566	0.33180028	0.3816559	0.31080544	0.37320191	0.31124309	0.37278947	0.40045094	0.36982971	0.37000915	0.35905915	0.34845603	0.38638368	0.36870307	0.36250448	0.31437069	0.3593123	0.34860963	0.32653192	0.31966946	0.34956735	0.36020574	0.31268758	0.34374863	0.34916663	0.30656949	0.28979748	0.4008179	0.38354275	0.39094177	0.27076057	0.47595489	0.3987321	0.32386938	0.34134805	0.33953211	0.35387969	0.3547827	0.39612955	0.35549134	0.34140667	0.32583037	0.31614053	0.34308565	0.33670121	0.33549857	0.34534258	0.35267085
0.35371637	0.36260608	0.36300662	0.33223116	0.38134131	0.3118743	0.37208986	0.3128134	0.3718538	0.39933839	0.3702777	0.37011656	0.35865167	0.34845346	0.38774458	0.36776462	0.36335504	0.31425169	0.35900888	0.34858108	0.32619527	0.31921566	0.35095933	0.35969412	0.31274787	0.34424368	0.35071874	0.30783042	0.28991818	0.39925238	0.38435444	0.39025936	0.27084294	0.47516274	0.39780417	0.3246693	0.34183523	0.33957976	0.35365829	0.3569797	0.39616126	0.35479856	0.3443538	0.3245208	0.31361562	0.34117493	0.33586773	0.33392647	0.3439934	0.35091051
0.35285842	0.36178875	0.36192992	0.3324849	0.38156119	0.3107264	0.37129545	0.31144851	0.37134105	0.40037441	0.37013027	0.37045971	0.35824949	0.34862587	0.38603327	0.36836699	0.3622165	0.31405902	0.35932231	0.34849387	0.32754806	0.31841466	0.35077441	0.36040202	0.31246454	0.34419438	0.35046405	0.30756217	0.2897484	0.40037575	0.38361931	0.39076421	0.27130717	0.47970292	0.40127674	0.3243489	0.34298846	0.3370612	0.3516728	0.3529551	0.39525306	0.35646784	0.34687695	0.32591876	0.31364164	0.34147477	0.33684373	0.33521986	0.3452282	0.35287648
0.35243145	0.36203781	0.36222965	0.33211398	0.37915349	0.31034166	0.37221974	0.31104726	0.37216902	0.39923999	0.36980176	0.36943042	0.35846275	0.34856227	0.38658789	0.36982062	0.36252838	0.31446207	0.35955608	0.34927672	0.32597414	0.3185147	0.35062626	0.35991752	0.31372735	0.34403875	0.3516112	0.30562246	0.28853077	0.39887744	0.38363466	0.38929504	0.27188948	0.47916129	0.40241575	0.31998229	0.34165654	0.33715507	0.35128924	0.35319263	0.39515263	0.3564173	0.34982687	0.3254101	0.31350091	0.3409676	0.33595759	0.3347635	0.34540781	0.35225561
0.35290042	0.36149803	0.36209953	0.33152604	0.37880689	0.31013468	0.37098739	0.31068909	0.37100029	0.39998093	0.36771715	0.36859673	0.35604241	0.34460488	0.38498762	0.36883765	0.36022186	0.31337792	0.3584294	0.34828511	0.32625395	0.31903177	0.35192466	0.35884118	0.31239045	0.34468949	0.3506813	0.30645478	0.29050002	0.39882427	0.3840743	0.39004046	0.27240935	0.47632217	0.39988661	0.3228125	0.34104615	0.33763069	0.34973505	0.35291934	0.39485264	0.35643658	0.3519662	0.32603854	0.31377074	0.34150183	0.33585539	0.33515185	0.34560204	0.35348651
0.35283095	0.36118436	0.36186692	0.33125293	0.37934744	0.31029123	0.36958745	0.31098124	0.36965647	0.40055892	0.36855179	0.36897388	0.35793701	0.34653246	0.38327664	0.36888486	0.36276227	0.31347212	0.3594749	0.3480345	0.32582992	0.31791234	0.35121995	0.35879394	0.31087437	0.34456411	0.35005352	0.30596399	0.28827614	0.39792868	0.38514453	0.38916343	0.27112514	0.47480348	0.39763775	0.3217302	0.34219149	0.3372032	0.34964088	0.35055175	0.39350867	0.35542643	0.35452518	0.32548881	0.314091	0.34026918	0.33610171	0.33442706	0.34416154	0.35337877
0.35205406	0.36065602	0.36047623	0.33060399	0.37846175	0.30990869	0.37041122	0.31050733	0.37025726	0.40007526	0.36809069	0.36934409	0.3578504	0.34645873	0.38666117	0.36689264	0.36068359	0.31294656	0.35834581	0.34738898	0.32584783	0.31781366	0.34944314	0.35895243	0.31061321	0.34371072	0.3499065	0.30580491	0.28825304	0.39771542	0.38417271	0.38901624	0.27245906	0.47925359	0.39886466	0.32263848	0.34257376	0.33797395	0.35133803	0.35490072	0.39608094	0.35378146	0.35670763	0.32498527	0.31280902	0.33871308	0.33447152	0.33365953	0.34337026	0.35256842
0.35154805	0.36037269	0.36040619	0.33099282	0.37737438	0.30887893	0.36954078	0.30970296	0.36942503	0.40008423	0.36864281	0.36862805	0.35694331	0.34614834	0.38501516	0.36836624	0.35974848	0.31245297	0.35851985	0.34804019	0.32555228	0.31818843	0.3490521	0.35888818	0.31172061	0.34442133	0.35056779	0.30546212	0.28684294	0.39623138	0.38412505	0.38821781	0.27081689	0.47635677	0.39853749	0.32003334	0.34028277	0.33594823	0.34876272	0.35284901	0.39286986	0.35400212	0.3589665	0.32490489	0.3122966	0.33912259	0.33410665	0.33392268	0.34105831	0.35184976
0.35111755	0.36025497	0.36115226	0.33117899	0.37874702	0.30830428	0.36996311	0.30846879	0.36987212	0.40052235	0.36837697	0.36874512	0.35783228	0.3469131	0.38224047	0.36911097	0.36254102	0.31291926	0.35898587	0.34727627	0.32533091	0.31840327	0.34984809	0.3584052	0.31092787	0.34255928	0.34954125	0.30652726	0.28829926	0.39673743	0.38411954	0.38875949	0.27090141	0.48066962	0.40011144	0.32263768	0.34387091	0.33714509	0.35053867	0.35490754	0.39468586	0.3536599	0.35930735	0.32456851	0.31322876	0.33863458	0.33402258	0.33471853	0.34176171	0.3525596
0.35138321	0.36045489	0.36059994	0.3307367	0.37709117	0.31173155	0.36955234	0.31275448	0.3695457	0.39958605	0.36787817	0.36883831	0.35701334	0.34607431	0.38494977	0.36743742	0.36061463	0.31090647	0.35867584	0.34750202	0.32558206	0.31752542	0.35004815	0.35835817	0.31126446	0.34281099	0.35100406	0.30562276	0.28837684	0.39628291	0.38432217	0.38913146	0.27052215	0.47728804	0.4010168	0.32212502	0.34183902	0.33747983	0.35023376	0.35473391	0.39427698	0.35392654	0.36053339	0.32471073	0.31288245	0.33919102	0.33405519	0.33314383	0.34238929	0.35307106
0.35173467	0.35956243	0.36100161	0.32978401	0.37792268	0.31062594	0.36909041	0.31093922	0.36896616	0.40018967	0.3682504	0.36773112	0.35619742	0.34528348	0.38413277	0.36772394	0.36022726	0.31243178	0.35755482	0.34735909	0.32465672	0.31844103	0.34792769	0.3567642	0.31131431	0.34243366	0.34827858	0.30624959	0.28803784	0.39600992	0.38340142	0.38801551	0.26937985	0.47687119	0.39736882	0.32214442	0.34107438	0.33637258	0.34940842	0.35395244	0.39352551	0.35388416	0.36078355	0.32408741	0.31322014	0.33810711	0.33401272	0.33295798	0.34182066	0.35276881
0.3515479	0.36056668	0.35957554	0.32983801	0.37627587	0.31017077	0.36748511	0.31048808	0.36742425	0.39860567	0.36715063	0.36609751	0.35664561	0.34467942	0.38264999	0.36652815	0.36014313	0.31198362	0.35790482	0.34720147	0.32510012	0.31829673	0.34725949	0.358439	0.31157818	0.34478357	0.35037395	0.30353457	0.28856045	0.39380163	0.38444415	0.38768354	0.27071545	0.47528037	0.39653361	0.32203031	0.34149283	0.3350963	0.34975597	0.3517904	0.39322841	0.35476393	0.36113539	0.32345355	0.3125346	0.33761775	0.33329925	0.3323597	0.34024385	0.35248545
0.34998262	0.35911909	0.35932609	0.32977217	0.3761735	0.30969974	0.36886552	0.31024554	0.36869034	0.39866337	0.36730292	0.36752987	0.35522565	0.34398293	0.38329476	0.36623347	0.35769716	0.31229597	0.3579486	0.34535861	0.32443446	0.31815052	0.34745866	0.35721359	0.31109586	0.34337971	0.35057577	0.30394834	0.28684086	0.39480278	0.38232833	0.38648695	0.26935539	0.47163457	0.39497572	0.31962606	0.34110156	0.33531392	0.34993365	0.35257459	0.39372334	0.35372975	0.36017179	0.32404956	0.31251621	0.33770326	0.33310878	0.33192813	0.34156701	0.35211334
0.35041216	0.3583715	0.35884902	0.32965225	0.37612408	0.30811706	0.36818078	0.308842	0.36790508	0.39845034	0.36653134	0.3664383	0.35495266	0.34358671	0.38139358	0.3666217	0.3570672	0.31101117	0.35696951	0.34583274	0.32364687	0.31662801	0.34666449	0.35614255	0.30925873	0.34134805	0.34892339	0.3048062	0.28721985	0.39502785	0.38396731	0.3868145	0.27065369	0.47341266	0.39838591	0.32027698	0.33954984	0.33437043	0.34811646	0.34892961	0.39379227	0.35437104	0.36049861	0.32413441	0.3114287	0.33709541	0.33286524	0.33223125	0.34164473	0.35191411
0.34885651	0.3585127	0.35827163	0.32904467	0.37591371	0.30968624	0.36726233	0.30984801	0.36715323	0.3980234	0.36623386	0.3651509	0.3542707	0.34272009	0.38110992	0.36496261	0.35720354	0.30932823	0.35598069	0.34439111	0.32348272	0.31529462	0.34500059	0.3568221	0.30958366	0.34049267	0.34697491	0.30159694	0.28461066	0.3887057	0.37678811	0.37986395	0.26722896	0.46549273	0.39577016	0.31871778	0.33754539	0.33393601	0.34878227	0.35109028	0.39282319	0.35348222	0.35975942	0.32331744	0.31168365	0.33647403	0.33235711	0.33286545	0.34060553	0.35130933
0.35071701	0.36019897	0.3599892	0.3282524	0.37480977	0.30993712	0.36692214	0.31067377	0.36694646	0.39862075	0.36659217	0.36577138	0.3537156	0.34260115	0.38020277	0.36527401	0.35669652	0.31060863	0.35707292	0.34575376	0.32374468	0.31494278	0.34721234	0.35606843	0.31023258	0.33944345	0.34830624	0.30248868	0.28625578	0.39363527	0.38186538	0.38492286	0.26862019	0.46901065	0.39591262	0.32004836	0.34193808	0.334005	0.34720004	0.34960219	0.3917881	0.35488075	0.35861686	0.32428646	0.31076127	0.33682474	0.33150104	0.33161771	0.34069997	0.35165232
0.34924096	0.35904959	0.35840213	0.32812452	0.37479073	0.30744201	0.36719832	0.30816358	0.3668696	0.39827096	0.36420366	0.36558816	0.35291576	0.34284419	0.37968558	0.36683452	0.35654634	0.30938131	0.3562915	0.34430361	0.323663	0.31479827	0.34506074	0.35645741	0.31058893	0.3428275	0.34934613	0.30507135	0.28775001	0.39344934	0.38326675	0.38621449	0.26816595	0.47416636	0.39574692	0.31969339	0.33977994	0.3339836	0.3462151	0.35043088	0.39311445	0.35297683	0.35794055	0.32275	0.30966341	0.33461016	0.3299228	0.32954055	0.3383483	0.35004741
0.34869328	0.35787243	0.35782239	0.3283186	0.37439966	0.30786872	0.36478698	0.30856901	0.36474633	0.39836448	0.36525473	0.36458474	0.35369822	0.34063461	0.38076773	0.36446577	0.35675299	0.3090786	0.35618228	0.34377593	0.32413822	0.31525016	0.34434906	0.35587645	0.30939993	0.34133497	0.34836298	0.30417395	0.28756991	0.39335918	0.38196248	0.38587752	0.26672915	0.47242504	0.39759204	0.32041296	0.33894986	0.33387682	0.34729436	0.35148457	0.39307168	0.35277528	0.35897508	0.32269916	0.3094027	0.3349075	0.32950839	0.33066267	0.34042326	0.35034895
0.34844735	0.35718006	0.35661128	0.32881787	0.37373611	0.30912769	0.36571944	0.3097074	0.36549157	0.39828506	0.36477217	0.3653332	0.35254303	0.34180391	0.37956765	0.36478916	0.35424656	0.30952892	0.35541317	0.34401613	0.32314387	0.31661138	0.34490678	0.35559705	0.30905789	0.34031391	0.34749272	0.3036451	0.28623083	0.39219227	0.38221577	0.38539982	0.26711932	0.47588131	0.39511701	0.32011053	0.34141511	0.33386341	0.34811115	0.35074449	0.393226	0.3518914	0.36077562	0.32205477	0.31119037	0.33542496	0.33047828	0.33072248	0.33987367	0.35106146
0.34919837	0.35726503	0.35727456	0.32804173	0.37343842	0.30692685	0.36418366	0.30794978	0.36391014	0.39732337	0.36350444	0.36292669	0.35174996	0.33993345	0.37964481	0.36535659	0.35449174	0.30884582	0.35577437	0.34386322	0.32299349	0.31494826	0.34360299	0.35448453	0.30894828	0.33988246	0.34852093	0.30296943	0.28499058	0.39281484	0.38100642	0.38562313	0.26659593	0.47686929	0.3959547	0.32057166	0.34222779	0.33164525	0.3469407	0.35221589	0.39375296	0.35218436	0.35910887	0.321845	0.30957779	0.33388555	0.32898358	0.32991728	0.33983096	0.35078171
0.34796861	0.35759142	0.35589316	0.32728598	0.37219825	0.3076731	0.36547729	0.30823696	0.36523733	0.39705095	0.36281756	0.36300808	0.35212809	0.34009695	0.38138542	0.36482826	0.35517398	0.30921218	0.35466084	0.34291378	0.3227323	0.31500387	0.34196731	0.35546041	0.30983227	0.34241346	0.34946257	0.30240068	0.28625274	0.39180985	0.38102552	0.38518432	0.2648108	0.47174573	0.39206323	0.32276258	0.33993766	0.33321604	0.34779668	0.35173455	0.39080909	0.35343149	0.35920095	0.32178807	0.30875751	0.33448946	0.3285225	0.32993019	0.338779	0.35022998
0.34780747	0.35656682	0.35655445	0.32723615	0.37197796	0.30823851	0.36359954	0.30882344	0.36345857	0.39731494	0.36321488	0.36424154	0.35390592	0.34008753	0.37952524	0.36366314	0.35433841	0.30670968	0.35427243	0.34328359	0.32211494	0.31590709	0.33987656	0.35416105	0.30878961	0.33936745	0.34691063	0.30117413	0.28642157	0.39236206	0.3814823	0.38582048	0.26700246	0.4684132	0.39585626	0.31984019	0.34141049	0.33054647	0.34499216	0.3495039	0.39132747	0.35222027	0.36024499	0.32115936	0.31094337	0.33361056	0.32860088	0.32980245	0.33886737	0.34983951
0.34775719	0.35714397	0.35614693	0.3268972	0.37288758	0.30860099	0.36497793	0.30910587	0.3648487	0.3986823	0.36378154	0.36423436	0.35235596	0.33978048	0.37946099	0.3614856	0.35206783	0.30668029	0.35475773	0.34366992	0.3215881	0.3138319	0.33920872	0.35402718	0.30959237	0.33943743	0.34681112	0.30194944	0.28578645	0.39097807	0.37953424	0.38402817	0.26686525	0.47306538	0.39364558	0.31903023	0.33946869	0.33190238	0.34538016	0.3522532	0.39242479	0.35249752	0.35803893	0.32201275	0.30790809	0.33363423	0.32800496	0.3293758	0.33831033	0.34992409
0.34723184	0.35637391	0.35541219	0.32675368	0.37109533	0.30658796	0.36324984	0.30707613	0.36328647	0.39660233	0.36192006	0.36281061	0.35054252	0.33899388	0.37702143	0.36286652	0.35501158	0.30697834	0.3547394	0.34284598	0.32198313	0.31322005	0.33966935	0.35468534	0.30979776	0.341245	0.34879839	0.30309987	0.28593063	0.38892022	0.37972444	0.38375044	0.26565984	0.4722921	0.39299855	0.31860438	0.33854699	0.3310844	0.34545624	0.34907925	0.39162555	0.351991	0.35991561	0.3209877	0.30886111	0.33271238	0.32804829	0.32907349	0.33827233	0.34940919
0.34723493	0.35569015	0.35717747	0.32574445	0.3696253	0.30738887	0.36412144	0.30784583	0.36392313	0.39663395	0.36186045	0.36254552	0.35015464	0.33739552	0.37793788	0.36352387	0.35449368	0.30830646	0.35468131	0.34273207	0.32126206	0.31371027	0.33735859	0.35398909	0.30788499	0.34129956	0.34939754	0.30099058	0.28650403	0.38992172	0.38142774	0.38454393	0.26682097	0.46837124	0.39471629	0.31774017	0.34078828	0.33129239	0.34540641	0.35035786	0.39017239	0.35220522	0.35842812	0.32040018	0.3085545	0.33308762	0.32812527	0.32863563	0.33698827	0.34949663
0.34742931	0.35614213	0.35567838	0.32706037	0.37034681	0.30695489	0.36329532	0.30790365	0.36322525	0.3971599	0.36292198	0.36233655	0.35060951	0.34001249	0.37783134	0.35966223	0.35407519	0.30552775	0.35357094	0.34187606	0.32155645	0.31308198	0.33693984	0.35263914	0.3072249	0.33920503	0.34626383	0.30113021	0.28449589	0.38730434	0.37879568	0.38285151	0.26526326	0.47353265	0.3918933	0.31619915	0.33933899	0.33012444	0.34459755	0.35015571	0.39140093	0.35196286	0.35880202	0.32001802	0.30962473	0.33301526	0.32685953	0.32918805	0.33921549	0.35023859
0.34597045	0.35506964	0.35418913	0.32571161	0.36913246	0.30735496	0.36315298	0.30794024	0.3629292	0.39681602	0.3619777	0.36170623	0.35010824	0.33838657	0.37743095	0.36165163	0.3532427	0.30608064	0.35334349	0.34217209	0.32081646	0.31312212	0.33806118	0.35461017	0.30815589	0.34189829	0.3484242	0.3009401	0.28494895	0.38826135	0.37916675	0.38292316	0.26472557	0.47668499	0.39284876	0.32315636	0.33918613	0.33107251	0.34457329	0.3507787	0.39132333	0.35119307	0.35851562	0.32067063	0.30799812	0.33178893	0.32737613	0.32870069	0.33692595	0.34915638
0.3150675	0.32477024	0.32357258	0.29571521	0.33124378	0.27638435	0.3236565	0.27643996	0.32357025	0.35888857	0.32476974	0.32711536	0.31622827	0.30862042	0.34180275	0.32330936	0.31365672	0.27705106	0.315258	0.30225164	0.28551778	0.28077954	0.30821463	0.31465831	0.27453813	0.30535111	0.31436959	0.27501452	0.25790912	0.35004681	0.34429395	0.34838951	0.24444658	0.43102139	0.35956395	0.29104707	0.30792314	0.3096025	0.32206813	0.33219227	0.36983088	0.33284709	0.33870268	0.30237287	0.29213306	0.31538796	0.31037667	0.31303164	0.3185077	0.33824807
0.31603032	0.32564738	0.32582191	0.29643074	0.33355176	0.27742669	0.32463902	0.27774623	0.32466555	0.35560659	0.32642725	0.32792127	0.3175768	0.30897713	0.33915982	0.32672822	0.31517294	0.27888432	0.31717736	0.30604622	0.28669176	0.28247613	0.30915377	0.31556892	0.27664697	0.30758372	0.31479445	0.27620047	0.26058239	0.35380468	0.3448956	0.34926847	0.24691698	0.43333533	0.35820657	0.2951172	0.30953559	0.30754557	0.31995538	0.32775411	0.36670965	0.32673848	0.33398816	0.29922581	0.28829128	0.30866352	0.30478108	0.30409265	0.30954438	0.33076403
0.3149955	0.32590476	0.32334194	0.29597199	0.3324666	0.27706996	0.32544771	0.27719399	0.32523048	0.3541275	0.32683802	0.3275103	0.31674659	0.30880657	0.33828869	0.32899275	0.31802782	0.27863777	0.31760314	0.30574208	0.28775847	0.28268263	0.31102836	0.31516126	0.27625754	0.30815256	0.31448594	0.27580729	0.25936857	0.35357955	0.3464072	0.35067329	0.24390796	0.42831278	0.35656831	0.29190451	0.31028336	0.30733922	0.32026386	0.32607055	0.36496004	0.32778394	0.33222225	0.29750046	0.28874826	0.30956525	0.3037318	0.30575815	0.31419572	0.32852834
0.31474811	0.3244096	0.32271543	0.2946341	0.33199626	0.27573803	0.32525304	0.27609327	0.3250654	0.35225293	0.32484788	0.32572633	0.31438828	0.30742598	0.33534119	0.32794425	0.31845108	0.27990916	0.31814536	0.30605873	0.28739491	0.28258377	0.31170744	0.31581339	0.2769711	0.30583867	0.31362328	0.27363586	0.25867552	0.35259938	0.34622422	0.35010251	0.24401776	0.42675447	0.35639018	0.29138264	0.30769539	0.30677289	0.31889385	0.32847419	0.3652209	0.32783154	0.33126414	0.29766485	0.28870019	0.30767345	0.30316174	0.30546662	0.31264046	0.32673973
0.31249663	0.32222968	0.32067797	0.29457399	0.33285937	0.27636269	0.32495412	0.27658957	0.3248983	0.34990749	0.32482955	0.32579869	0.31451288	0.30697471	0.3348926	0.32547522	0.3194133	0.28024772	0.31815228	0.30678114	0.28793806	0.2829302	0.31136304	0.31548825	0.27666053	0.30522707	0.31409669	0.27540112	0.25865391	0.35357177	0.34767559	0.35096917	0.24458466	0.42057109	0.35385561	0.29106638	0.30927143	0.30466834	0.31804106	0.32503963	0.36297294	0.32669044	0.33025214	0.29659364	0.2866216	0.30612832	0.30205885	0.30326399	0.31441891	0.3268674
0.31332317	0.32241032	0.32077095	0.29451647	0.33502859	0.27654299	0.32588845	0.27687466	0.32574761	0.35044172	0.32541093	0.32460567	0.31436157	0.30725092	0.33582532	0.32551131	0.31835636	0.27990857	0.31824216	0.30707529	0.28850728	0.28362718	0.31101936	0.31601566	0.27697259	0.30738854	0.31374782	0.27295551	0.25739226	0.35160106	0.34601524	0.34967056	0.24447407	0.42826372	0.3505525	0.29403383	0.30828273	0.30444521	0.31590685	0.32231167	0.36318007	0.32607105	0.33135828	0.29608598	0.28645703	0.30495259	0.29968214	0.30266833	0.31016463	0.32527685
0.31296211	0.32269254	0.3216925	0.29456374	0.33305347	0.27722779	0.32589728	0.27738869	0.32556289	0.34985906	0.32674801	0.32661518	0.3168889	0.30706942	0.33233663	0.32608706	0.3182753	0.2813665	0.3187108	0.30647403	0.28746808	0.2830182	0.30989894	0.3155514	0.27689505	0.30549872	0.3131083	0.2726894	0.25653484	0.35094398	0.34685969	0.34948307	0.24619198	0.42314729	0.35307741	0.29243937	0.30851972	0.30506057	0.31738052	0.32433155	0.36446378	0.3261697	0.33074641	0.29478449	0.28424394	0.30319798	0.29823178	0.3014988	0.31035733	0.32503536
0.31303164	0.32150066	0.32165766	0.29472911	0.33204794	0.27608106	0.32580549	0.27638549	0.3256869	0.34925464	0.32620391	0.32552797	0.31529897	0.3080197	0.3321079	0.32648715	0.31846449	0.27995408	0.3182995	0.30637416	0.28704107	0.28211159	0.3092646	0.31482944	0.27577576	0.30404019	0.31271669	0.27233306	0.25647888	0.35027754	0.34484199	0.34894985	0.24268095	0.42379662	0.34755328	0.2920354	0.30838093	0.30369529	0.31625488	0.32885721	0.36378741	0.32562175	0.33104363	0.29434243	0.28463233	0.30256376	0.29623827	0.30106288	0.30909058	0.32397336
0.31155246	0.32134426	0.32005683	0.29480454	0.33519432	0.27532366	0.32679802	0.275931	0.32672381	0.3490527	0.32739821	0.3268396	0.31776223	0.30806369	0.33449498	0.3263374	0.31853637	0.28207743	0.31932938	0.30569032	0.28812408	0.28352338	0.31038129	0.31617951	0.27681169	0.3061454	0.3144733	0.26950815	0.2548489	0.34966227	0.34581	0.34855229	0.24271953	0.42050359	0.34976673	0.29108483	0.30723193	0.30348906	0.31608039	0.32539162	0.36334011	0.32421845	0.33044273	0.2932657	0.28396082	0.3008984	0.29444727	0.29979193	0.3080326	0.32284954
0.31191832	0.3216497	0.32018158	0.29474628	0.3346183	0.27532086	0.32729799	0.27529263	0.32718676	0.34867254	0.32701614	0.32567075	0.31556147	0.30696958	0.3316052	0.32563725	0.31844631	0.28051642	0.31909236	0.30488679	0.28716645	0.28328755	0.30892858	0.3147659	0.27713811	0.30446735	0.31250107	0.2696819	0.25616494	0.3487398	0.34520757	0.34829682	0.24303016	0.42225179	0.34552962	0.28757697	0.30844119	0.30333164	0.31375191	0.32540664	0.36329517	0.32471237	0.38583791	0.29313147	0.28363308	0.30042973	0.29388034	0.29971474	0.30731618	0.32368678
0.31226537	0.32106975	0.31857562	0.29483896	0.33277228	0.27324799	0.32558626	0.2731415	0.32527068	0.3475464	0.32678351	0.32563141	0.31560752	0.30710772	0.33363292	0.32736963	0.31917647	0.28253388	0.3200511	0.30643401	0.28809109	0.28344569	0.30993289	0.31493047	0.27659276	0.30562243	0.31516898	0.26894641	0.2536386	0.34798285	0.34551156	0.3477172	0.24128915	0.42014742	0.34625599	0.29455113	0.30793002	0.30170956	0.31316769	0.32459575	0.36208376	0.3244032	0.32946667	0.29278395	0.28209609	0.29860473	0.29139945	0.29842293	0.30783728	0.3224656
0.31174946	0.32171437	0.31943336	0.29440257	0.33426929	0.27435845	0.32592136	0.27443662	0.32576296	0.34699312	0.32631743	0.32495207	0.31558046	0.30621886	0.33277741	0.32513863	0.31828114	0.28159738	0.31958771	0.30623803	0.28806883	0.28199327	0.30836236	0.31523314	0.27613699	0.30526763	0.31217021	0.26627886	0.25469771	0.34780243	0.34613222	0.3480553	0.24227192	0.41919988	0.34268841	0.28893781	0.3067424	0.30180493	0.31436908	0.32509989	0.36334112	0.3233507	0.32863602	0.29197305	0.28315872	0.29849565	0.29076427	0.29895788	0.30752444	0.32355261
0.312107	0.32244498	0.32017997	0.29457977	0.33332276	0.27422327	0.32494688	0.27405241	0.32478008	0.34785405	0.32631525	0.32569483	0.31523746	0.30616036	0.33185402	0.32667693	0.31762403	0.28367704	0.32030219	0.30653819	0.28730616	0.28420714	0.3085672	0.3164697	0.27647954	0.30506539	0.31433704	0.26873317	0.25468177	0.34624004	0.34565601	0.34746212	0.24314907	0.42019638	0.34565565	0.29139203	0.30888689	0.30070835	0.31246579	0.32228267	0.36342597	0.32370737	0.32869431	0.29195887	0.28238365	0.29721636	0.28976759	0.29855955	0.30817196	0.32401678
0.31050548	0.31981713	0.3177968	0.29430792	0.33353904	0.27316958	0.3254827	0.27343363	0.32532731	0.34760001	0.32686174	0.32515076	0.31585926	0.30628207	0.33254692	0.32542592	0.31630981	0.28419715	0.32014647	0.30575636	0.28805619	0.28342909	0.30810201	0.31568533	0.27679947	0.30492598	0.31220052	0.26725394	0.2543402	0.34538397	0.34450361	0.34561718	0.24187335	0.41818479	0.34000817	0.29037213	0.30849057	0.2999039	0.31199768	0.32214531	0.36106855	0.32309505	0.32966042	0.29101205	0.28166127	0.29616326	0.28874213	0.29848132	0.30801213	0.323333
0.31158033	0.3199999	0.31839058	0.2945419	0.33407292	0.27504316	0.32576379	0.27492803	0.32568902	0.34880766	0.32681701	0.32613811	0.31594872	0.30657342	0.33205578	0.3264398	0.31865805	0.28279209	0.32033494	0.30481461	0.28790429	0.28324404	0.30737317	0.31540003	0.27559641	0.30537528	0.31216669	0.2689423	0.25436258	0.34447736	0.34626636	0.34604377	0.24027659	0.42106858	0.3436529	0.29044715	0.30887496	0.29900911	0.31188491	0.32229647	0.36292219	0.32225305	0.32818046	0.29029304	0.28097475	0.29533181	0.28713039	0.29857665	0.30784678	0.32339242
0.31190234	0.32097524	0.32006344	0.29380444	0.33275583	0.27703691	0.32631192	0.27679765	0.32608601	0.34848499	0.32700452	0.32530344	0.31364986	0.30637601	0.33388042	0.32524613	0.31852791	0.28275836	0.32102302	0.30521595	0.28808525	0.28236067	0.30579382	0.3170076	0.27738163	0.3065553	0.31347969	0.27045444	0.25519964	0.343779	0.34628522	0.34598368	0.24112959	0.4205375	0.34211677	0.28880188	0.30866125	0.29898134	0.31167322	0.32300317	0.36334422	0.32276165	0.32745203	0.28957117	0.28151274	0.29468399	0.28651592	0.29694104	0.30719861	0.32381585
0.31142032	0.32043704	0.31950909	0.29496181	0.33435819	0.27571133	0.32638538	0.2757391	0.3264128	0.35028461	0.32949957	0.32784837	0.3152746	0.30740398	0.33173206	0.32645756	0.31824043	0.28476754	0.32046741	0.30483598	0.28898308	0.28363311	0.3042123	0.31530768	0.27538967	0.30497068	0.31302032	0.26708022	0.2547884	0.34351745	0.34627235	0.34553173	0.24001889	0.42486393	0.34214747	0.28893754	0.30803391	0.30185291	0.31256431	0.3236787	0.36360842	0.32186601	0.32756042	0.28977171	0.2816278	0.29381329	0.28492194	0.29663089	0.30771044	0.3237274
0.3111881	0.3207235	0.31918913	0.29477376	0.33201668	0.27689961	0.32689363	0.27753517	0.32665247	0.3495208	0.32883412	0.32769108	0.31367183	0.30500838	0.33320197	0.32474974	0.31773806	0.28349251	0.32089728	0.30515891	0.28987077	0.2832652	0.30491579	0.31653452	0.27420792	0.30756459	0.31353951	0.26999384	0.25554907	0.34121338	0.34686735	0.34549406	0.24107288	0.42416006	0.34125119	0.2955099	0.30808115	0.29974577	0.31098473	0.32257813	0.36488026	0.32220981	0.32830012	0.28949079	0.28225893	0.29332805	0.28335214	0.29705715	0.30700612	0.32445857
0.3112776	0.32045338	0.31995893	0.29458392	0.33227244	0.27706343	0.32615012	0.2770417	0.32603639	0.34928426	0.32789573	0.32706699	0.31326643	0.30470756	0.33038166	0.32464123	0.31572837	0.28291965	0.32098338	0.30363011	0.28859937	0.28305331	0.30364946	0.31607139	0.27292427	0.30550653	0.31197289	0.26875666	0.25454217	0.3402757	0.34593487	0.3445915	0.23842166	0.42395619	0.33904374	0.29061785	0.30936775	0.30046976	0.31108615	0.32335037	0.36417601	0.32145545	0.32769543	0.28779051	0.28104219	0.29151207	0.28247112	0.29603192	0.30712751	0.32387456
0.31174096	0.32017261	0.32021007	0.29417855	0.33247045	0.27839094	0.32688704	0.27809951	0.32702571	0.35047936	0.32884687	0.32723826	0.31561336	0.3044866	0.33432332	0.32636404	0.31656846	0.28427628	0.32200012	0.30440176	0.28905573	0.28330013	0.30398232	0.31572145	0.27379519	0.30490455	0.3129456	0.26736498	0.25534752	0.337203	0.3446027	0.34334576	0.24028943	0.41970733	0.33781996	0.29355916	0.30915651	0.29924673	0.31003225	0.32001194	0.36348659	0.32176289	0.32653627	0.28759137	0.28064573	0.29055706	0.28146428	0.29569843	0.30673811	0.32482308
0.31097847	0.31946665	0.31959376	0.29448354	0.33177903	0.27758497	0.32545879	0.27761951	0.32530198	0.35001633	0.32740161	0.32696658	0.31416926	0.30506027	0.33287093	0.3246733	0.31671649	0.28453967	0.32110089	0.30372611	0.28966752	0.28525051	0.3037062	0.31630251	0.2728714	0.30690822	0.31327975	0.26661712	0.25570506	0.33863026	0.34513131	0.34244207	0.24045606	0.42694715	0.3397775	0.29290688	0.30814841	0.29832408	0.30875713	0.31945077	0.36556631	0.32073414	0.32626739	0.2857208	0.27881548	0.28860188	0.27836111	0.29359582	0.30446342	0.32343104
0.31206676	0.319942	0.32000741	0.29501802	0.3307623	0.27898848	0.3270781	0.27892464	0.32732749	0.35220295	0.32738176	0.3281143	0.31541899	0.30641574	0.33479854	0.32556176	0.31834841	0.28478137	0.32195991	0.3024891	0.2903167	0.2835575	0.30334559	0.3170265	0.27282873	0.30751401	0.31419882	0.26709095	0.2555083	0.3367956	0.34517607	0.34218028	0.23941527	0.42583969	0.34133452	0.29134285	0.30933779	0.29917586	0.31044406	0.32416582	0.3657673	0.32259813	0.32757965	0.28641814	0.27887416	0.28940785	0.27760082	0.29512346	0.30581692	0.32521239
0.31137666	0.31922925	0.31980395	0.29514688	0.33152679	0.28024924	0.32795677	0.2801452	0.32793379	0.35104311	0.32734072	0.32653189	0.31553647	0.30585903	0.33340064	0.3235445	0.31688055	0.28608653	0.32144386	0.30221829	0.29015076	0.28517541	0.30257708	0.31696093	0.274068	0.3080551	0.31347668	0.26770252	0.25697058	0.33574951	0.34422496	0.34119973	0.23980717	0.42316985	0.33761856	0.29578266	0.30887136	0.2981101	0.30955872	0.32011393	0.36569566	0.32045129	0.32483169	0.28459415	0.27902824	0.28769961	0.27587533	0.29451114	0.30441302	0.32519734
0.31150651	0.31976813	0.31920338	0.29435974	0.33198959	0.27990365	0.32889107	0.27981991	0.32888523	0.35213345	0.32730344	0.32797608	0.31402525	0.30590957	0.33288792	0.32513115	0.31672633	0.28398669	0.32068551	0.30105492	0.28974348	0.28341395	0.30241939	0.31667078	0.27019128	0.30626589	0.31269434	0.26698458	0.25676963	0.3350929	0.34447262	0.3418026	0.24054533	0.42252433	0.33872628	0.29197603	0.31033796	0.29735288	0.30847147	0.31951693	0.36382315	0.32107034	0.32797864	0.28453249	0.27796081	0.28704605	0.27528283	0.29364014	0.30372196	0.32511932
0.31108719	0.31869879	0.31779444	0.29450691	0.33022955	0.28118095	0.32854018	0.28129497	0.32853812	0.35260817	0.32789573	0.3266871	0.31428576	0.30632275	0.33328369	0.3230603	0.31457686	0.28365079	0.32127592	0.29902896	0.29103231	0.28474465	0.30167502	0.3185069	0.27228275	0.30914178	0.31489092	0.26771691	0.25683197	0.33300954	0.3440074	0.33961731	0.23995048	0.42335215	0.33630708	0.29346627	0.30883163	0.29821664	0.30867308	0.31915876	0.36646703	0.31978279	0.32773	0.28391033	0.27714729	0.28560543	0.27379498	0.29441464	0.30424786	0.32496858
0.31229323	0.31929147	0.3189508	0.29425296	0.33117589	0.28010705	0.32850376	0.28022209	0.32838395	0.35236678	0.32788667	0.32661343	0.3165676	0.30570269	0.33294329	0.32294068	0.31602046	0.28504539	0.32128	0.29913387	0.2913599	0.28505689	0.30353531	0.3175815	0.27224508	0.30954629	0.3145608	0.26859498	0.25566033	0.33253747	0.3445684	0.34024486	0.24189018	0.42330647	0.33793414	0.29496309	0.31018144	0.29923564	0.3078596	0.32046846	0.36568052	0.31917942	0.3248584	0.28299406	0.27735496	0.28596401	0.27252859	0.29320323	0.30511057	0.32544681
0.31228802	0.31902814	0.31892136	0.29449219	0.32929263	0.28014305	0.32725289	0.28031626	0.32700366	0.35166958	0.32729489	0.32651848	0.31392825	0.30490485	0.33479634	0.32243049	0.31471699	0.28480798	0.32045883	0.29794192	0.29066005	0.28449002	0.30251616	0.31730995	0.27124423	0.30812716	0.3140699	0.26799321	0.25856701	0.33226502	0.34390494	0.33988038	0.23855595	0.42547113	0.33700433	0.29105046	0.30923074	0.29633439	0.30675808	0.31613639	0.36385232	0.32098773	0.32792857	0.2834022	0.27609408	0.28529578	0.27226767	0.29384282	0.3059102	0.32766244
0.3121165	0.31836924	0.31861386	0.29352641	0.328291	0.27914044	0.32719019	0.27927434	0.32670945	0.35286734	0.32710159	0.32675454	0.31407195	0.30504099	0.33217624	0.32204884	0.31366715	0.28357327	0.31963599	0.29726693	0.29115424	0.28516966	0.30233297	0.31802541	0.27121139	0.30970952	0.31392494	0.26775083	0.25803438	0.33184621	0.34421939	0.33954811	0.24231441	0.42756629	0.33504561	0.29450914	0.30870247	0.29820061	0.30792555	0.31878519	0.36618632	0.31945324	0.32625484	0.28137305	0.27547377	0.28317726	0.2700431	0.29218075	0.30422461	0.32503033
0.31139269	0.31835172	0.31752864	0.29329649	0.32777342	0.28052905	0.32671931	0.28000027	0.32658342	0.35277769	0.32789278	0.32604575	0.31341124	0.30462641	0.33259308	0.32194918	0.31332618	0.28240401	0.31847164	0.29578868	0.28982159	0.28351998	0.30196419	0.31670237	0.27071428	0.30748975	0.31129265	0.267189	0.25799191	0.33027253	0.34382924	0.33870366	0.2405521	0.42934638	0.33748659	0.29353085	0.30965173	0.2975865	0.30655012	0.31600079	0.3658762	0.32000473	0.32663429	0.28059277	0.27428803	0.28256452	0.26874313	0.29095814	0.30354396	0.32562894
0.31160185	0.3183763	0.31749675	0.29343495	0.32779962	0.27938676	0.3280738	0.27920231	0.32785901	0.35395408	0.32707819	0.32507113	0.3140907	0.30316401	0.3334755	0.32138479	0.31349647	0.28524014	0.31983805	0.29594854	0.29150906	0.28466669	0.30307835	0.31888336	0.27058738	0.31023431	0.31431469	0.26714095	0.2587851	0.32981852	0.34327978	0.3386417	0.23947835	0.42788619	0.33535257	0.2933512	0.30899942	0.29601187	0.30621251	0.31650785	0.36599475	0.31884521	0.3270961	0.28038931	0.27488169	0.28275368	0.26927143	0.29100379	0.30425924	0.3265886
0.3116731	0.31828579	0.31959608	0.29336536	0.32613882	0.28049597	0.32636392	0.28026941	0.32631242	0.35390955	0.32782215	0.32513344	0.31466821	0.30363983	0.33296993	0.32066953	0.31379482	0.28425029	0.31912473	0.2954196	0.2911945	0.28335211	0.30190098	0.31758648	0.26871225	0.30852753	0.31259	0.26800242	0.25851727	0.32855374	0.34356859	0.33863732	0.24059533	0.4245345	0.33860731	0.29393137	0.30993778	0.29694727	0.30631125	0.31523344	0.36601877	0.31875187	0.32538843	0.27889228	0.27518046	0.28277802	0.26888856	0.29094699	0.3049376	0.32582542
0.31097764	0.31757587	0.31882831	0.29416838	0.32759565	0.27964866	0.32752922	0.27948001	0.32744429	0.35557297	0.32797402	0.326906	0.31342933	0.30491894	0.33246756	0.32057077	0.31347328	0.28620699	0.31994522	0.29597446	0.29192695	0.28460714	0.30151117	0.31922987	0.2699036	0.31014296	0.31467828	0.26754373	0.25709224	0.32764715	0.34115762	0.33628973	0.23816328	0.42235616	0.33718547	0.29284272	0.30886453	0.29585984	0.30531469	0.31341904	0.36428913	0.31696266	0.32450381	0.27815911	0.27590597	0.28150508	0.26697066	0.28947303	0.30430704	0.32544708
0.31226733	0.3178919	0.3195003	0.29403239	0.32981813	0.28014404	0.32741022	0.28004801	0.32730457	0.3558664	0.32923946	0.32765648	0.31391725	0.30418688	0.3342585	0.32092628	0.31248981	0.28506473	0.31968507	0.2954331	0.29133394	0.28392416	0.3013823	0.31797904	0.26845503	0.30887678	0.31206939	0.26801386	0.25819299	0.32791564	0.3420139	0.33719197	0.24100649	0.42754787	0.33882433	0.29290012	0.30919072	0.29537019	0.30361509	0.31380817	0.36475298	0.3173382	0.3250913	0.27762446	0.27308601	0.28150022	0.26769534	0.28823704	0.30271199	0.32550797
0.31140164	0.3179239	0.3193453	0.29375216	0.329292	0.28094119	0.32857624	0.28085905	0.3283897	0.35452694	0.32940969	0.32675934	0.31495252	0.30274802	0.3333472	0.32106069	0.31203958	0.28588635	0.31933826	0.29528195	0.28986615	0.28310037	0.30053115	0.3176358	0.26819387	0.3074961	0.31092727	0.26686692	0.25934243	0.32591292	0.34157112	0.33514634	0.23801011	0.42823726	0.33418316	0.29083812	0.30742809	0.29583374	0.30507195	0.31319237	0.36691979	0.31697014	0.32319948	0.27752787	0.27245736	0.28121823	0.26638702	0.28795293	0.30467758	0.3257111
0.31208524	0.31859714	0.31909561	0.29333103	0.32903507	0.27959162	0.32788494	0.27947661	0.32765388	0.35467991	0.32782155	0.32557744	0.31280011	0.30202875	0.33334804	0.32000467	0.31024086	0.28423798	0.31929126	0.29457113	0.29127982	0.28289333	0.30012932	0.31652284	0.2686114	0.30841315	0.3117286	0.26803598	0.25921407	0.32633507	0.34129968	0.33635256	0.23833279	0.42825314	0.33910909	0.29446316	0.30936	0.29506439	0.30368605	0.31154421	0.36609948	0.31601384	0.32351422	0.27658379	0.27395999	0.28165051	0.26622546	0.28855282	0.30403146	0.32522985
0.31021887	0.31658882	0.31725666	0.29300654	0.32701859	0.28074211	0.32697329	0.28059384	0.32677516	0.35527954	0.3285245	0.32629511	0.31279203	0.30252838	0.33156592	0.32102621	0.31256139	0.28349277	0.32027456	0.29287362	0.29106921	0.28441587	0.30097818	0.31752881	0.26826653	0.30856872	0.31196675	0.26751235	0.25902173	0.32515287	0.34096572	0.335067	0.23763926	0.42812362	0.33809862	0.29026642	0.30846703	0.29408628	0.30253938	0.30760989	0.36418366	0.31592399	0.32311031	0.27554518	0.2744709	0.28032947	0.26613954	0.28656143	0.30449635	0.32514608
0.31101969	0.31700778	0.31833661	0.29194474	0.32782799	0.28077182	0.32743666	0.28020218	0.32738605	0.3553279	0.3273125	0.32598367	0.31257153	0.30251145	0.33117992	0.31849584	0.3097904	0.28329542	0.31931427	0.2944749	0.29049999	0.28275907	0.30175602	0.31781435	0.26672864	0.30891168	0.31152287	0.26845324	0.25938675	0.32568219	0.34044811	0.33465362	0.23995176	0.42864797	0.34130281	0.29448751	0.30921167	0.295026	0.30411348	0.30974939	0.36628702	0.31473517	0.32299122	0.27435556	0.27426186	0.28117567	0.26542661	0.28719631	0.30344191	0.32518184
0.31189671	0.31787813	0.31902209	0.29185751	0.32752341	0.27954382	0.32875931	0.27916977	0.32854494	0.35514545	0.32792115	0.32643378	0.31261501	0.30291182	0.33326581	0.31978652	0.31189474	0.28290483	0.3194007	0.29440793	0.29035369	0.28417665	0.29944915	0.31679696	0.2682032	0.31002471	0.31206036	0.26693869	0.25948229	0.32484785	0.33861363	0.33363211	0.23842572	0.42713526	0.33781517	0.293363	0.30804804	0.29456985	0.30148989	0.31087548	0.36612469	0.31403315	0.3235299	0.27453074	0.27384853	0.28117621	0.26497251	0.28672656	0.30414248	0.32543281
0.31140429	0.31744832	0.31974095	0.29163453	0.32685131	0.2805005	0.32808945	0.27987939	0.32796305	0.35657334	0.32756945	0.32625297	0.3132793	0.30270413	0.3318117	0.3200523	0.31141084	0.28408611	0.31945881	0.29616454	0.2902891	0.28369939	0.29902798	0.31660932	0.26670453	0.3104139	0.31285837	0.2683562	0.26010913	0.32676852	0.34087345	0.33403531	0.23803294	0.42471856	0.34037209	0.29213011	0.3081288	0.29336551	0.30169871	0.30646411	0.365702	0.31457615	0.32357684	0.27422044	0.27296343	0.28013757	0.26374412	0.28514561	0.30365208	0.32432285
0.31118158	0.31710246	0.31893009	0.29104286	0.3287805	0.280516	0.32732961	0.28026202	0.32733935	0.35513589	0.32866675	0.32621619	0.31230098	0.30317023	0.33064792	0.32029656	0.31300312	0.28459373	0.31999913	0.29578221	0.29054517	0.28255638	0.2984426	0.31633064	0.26832721	0.30961621	0.31361297	0.26820299	0.26107213	0.32654604	0.33916026	0.33335146	0.23734263	0.42690068	0.34252995	0.294366	0.31078815	0.29492092	0.30234262	0.30895555	0.36671865	0.31400001	0.32142839	0.27351704	0.27469686	0.28075722	0.2637246	0.28559184	0.3036024	0.32515806
0.31085381	0.31758687	0.31808367	0.29087511	0.32910919	0.28105187	0.32787824	0.28107935	0.32750699	0.35556382	0.32822788	0.32689568	0.31237531	0.30250946	0.32994342	0.32100806	0.31381625	0.28344831	0.32073069	0.29669383	0.29023603	0.28346932	0.29681164	0.31745318	0.26773593	0.31070161	0.3124631	0.26855686	0.26103798	0.32846478	0.34064126	0.3345629	0.23679657	0.43010533	0.34301507	0.29438049	0.31026027	0.29270145	0.30227137	0.30986512	0.36583602	0.31329492	0.32067662	0.27207908	0.27236196	0.27896428	0.26213279	0.28409076	0.30113602	0.32297328
0.31165317	0.31737635	0.31857148	0.29030451	0.32870102	0.28056821	0.32833678	0.28029898	0.32798213	0.3550092	0.3271651	0.32587418	0.31219152	0.30252966	0.33194095	0.32021788	0.31349215	0.28209153	0.32054424	0.29649326	0.29058394	0.28378728	0.2972424	0.3155289	0.26876152	0.31052682	0.31233621	0.26770419	0.26134056	0.32959396	0.33989069	0.33431977	0.23829798	0.43479183	0.34241468	0.29603446	0.31198165	0.29454079	0.30123502	0.30827057	0.36748528	0.31261021	0.3215369	0.27277407	0.2730709	0.28062153	0.26283562	0.28494966	0.30360901	0.32440045
0.31117034	0.3173542	0.31749031	0.29014	0.32850066	0.27976343	0.32648212	0.27957439	0.32625103	0.35608947	0.32650825	0.32663131	0.31087345	0.30222186	0.32919616	0.32204351	0.31452128	0.28351852	0.32119766	0.29734802	0.29021758	0.28446546	0.29650944	0.31737757	0.2692076	0.31051639	0.31221077	0.26853389	0.26101857	0.33032057	0.33964187	0.33411866	0.23660208	0.43292463	0.34603968	0.29336411	0.31147411	0.29335868	0.30101162	0.30972281	0.36724001	0.31271663	0.32216141	0.27261192	0.2733866	0.28043681	0.26237643	0.28511062	0.30381805	0.32433477
0.31050408	0.31643978	0.31790298	0.28993252	0.32724112	0.28143474	0.32771546	0.28129473	0.32760468	0.35701859	0.32686239	0.32598469	0.31215382	0.30101871	0.33037522	0.31905892	0.31441712	0.28213665	0.32178944	0.29762796	0.28969821	0.28325352	0.2962088	0.3172105	0.26840964	0.31087178	0.3126508	0.26870781	0.26152006	0.33009353	0.3388876	0.33272469	0.23778594	0.4317449	0.34740725	0.29471013	0.31215745	0.29382518	0.30116326	0.31061098	0.36802775	0.31075129	0.32045296	0.27129093	0.27268839	0.28047162	0.26166108	0.28349194	0.30303556	0.32323641
0.31061083	0.31682241	0.31830636	0.28969935	0.32919428	0.27898481	0.32845983	0.27849844	0.32836476	0.35538885	0.32680106	0.32583031	0.311818	0.30149618	0.32966578	0.32108584	0.31415147	0.28261721	0.32131335	0.29795107	0.28941575	0.28241843	0.29431045	0.31630036	0.26832515	0.31011552	0.31167841	0.26762125	0.26196223	0.33198816	0.33949178	0.33359236	0.2371746	0.43217179	0.3452352	0.29408035	0.31229115	0.29162601	0.30014342	0.31013569	0.36665425	0.3090879	0.31917813	0.27095619	0.27293932	0.281039	0.26296377	0.28362653	0.30222797	0.32249928
0.31073421	0.31665176	0.31884137	0.28978151	0.32825026	0.28110459	0.32736894	0.28065506	0.32709253	0.35655835	0.32677531	0.32583523	0.31185064	0.30204269	0.33001974	0.32232231	0.31597289	0.28264749	0.32175747	0.30095696	0.29007852	0.28295743	0.2948781	0.3156704	0.269382	0.31113961	0.31172001	0.26835221	0.26098168	0.33237854	0.33743665	0.33256218	0.23617379	0.4300018	0.34666276	0.29289201	0.31214514	0.29237324	0.30042669	0.31148744	0.36681581	0.31025448	0.32107151	0.27052933	0.27303886	0.28032485	0.26147115	0.28312704	0.30293918	0.32277179
0.31133902	0.31654063	0.31789121	0.28926161	0.32737985	0.27963859	0.32734057	0.27934682	0.32723328	0.35536331	0.32491949	0.32439938	0.3112615	0.29993102	0.32776073	0.31837758	0.31450248	0.28101546	0.3211951	0.29882261	0.28977859	0.28349346	0.29530552	0.31519684	0.26854247	0.31056952	0.31144282	0.2684558	0.26038319	0.33203617	0.33878452	0.33311763	0.23556742	0.43088681	0.34569687	0.29214451	0.31168732	0.29104391	0.30025303	0.30897084	0.36731321	0.31111744	0.32151133	0.27141678	0.27264458	0.28148404	0.26186761	0.28267434	0.30330595	0.3222684
0.31097654	0.31788483	0.31786737	0.29147753	0.33102241	0.28289801	0.3292273	0.28271616	0.32904503	0.36008909	0.33206925	0.33218721	0.31789827	0.30682585	0.33520201	0.32214865	0.31609231	0.28178415	0.32170308	0.2998873	0.28960565	0.28306827	0.29684636	0.31716985	0.26913676	0.31131288	0.31274053	0.26666623	0.26084745	0.33302316	0.33757672	0.33333179	0.23563203	0.43047398	0.35015854	0.29630822	0.31186002	0.28972697	0.29855737	0.30800736	0.36623058	0.31056494	0.31992009	0.27000901	0.27292612	0.28198689	0.26283529	0.28337154	0.30329856	0.32240134
0.31063113	0.3169328	0.31879756	0.28920558	0.32655978	0.27940568	0.32792732	0.27920809	0.32766181	0.35760188	0.32599902	0.32478693	0.31081396	0.3002978	0.32915422	0.32189405	0.31457821	0.28031972	0.32089588	0.29998818	0.28833166	0.28183934	0.29282507	0.3144345	0.27001411	0.30760357	0.30888143	0.26776892	0.26145372	0.33400464	0.33705595	0.33273053	0.23705968	0.43296292	0.35645831	0.2974171	0.31439641	0.29043582	0.29941389	0.30825341	0.36718792	0.31099445	0.3205016	0.27051857	0.27159664	0.28156552	0.26235431	0.28355014	0.3035619	0.32215196
0.31095827	0.31689483	0.31804579	0.28885478	0.326996	0.28059077	0.32772848	0.28006256	0.3273482	0.35712415	0.32652354	0.32572934	0.31146967	0.30124855	0.33109322	0.319967	0.31436139	0.27933064	0.32176366	0.30130455	0.2888115	0.28321442	0.29521906	0.31604332	0.26958573	0.31110936	0.31238252	0.26864001	0.26123238	0.33507058	0.33778334	0.33263579	0.23828045	0.43522653	0.35502222	0.29707187	0.31344509	0.2902261	0.29887277	0.3086479	0.36596984	0.30975673	0.32017565	0.27019376	0.27272004	0.28187442	0.26274917	0.28374279	0.30278	0.32188976
0.31002536	0.31576133	0.31743845	0.28599671	0.32476407	0.27703774	0.32355195	0.27649492	0.32321391	0.35258386	0.31930941	0.31850681	0.30552849	0.29359454	0.32115909	0.32099497	0.31632009	0.28254029	0.32229409	0.30354938	0.28965971	0.28298867	0.29591063	0.31652415	0.27244398	0.31146562	0.31350708	0.26782769	0.26164973	0.33600837	0.33797297	0.33255863	0.23780431	0.4318358	0.35526448	0.29461759	0.31544426	0.29013687	0.30029953	0.30914891	0.36648226	0.31023252	0.32060364	0.26962095	0.27235609	0.28241885	0.26251495	0.28141588	0.30332673	0.32113662
0.31074873	0.31742275	0.31748611	0.28838956	0.32716915	0.27974555	0.32791385	0.27911732	0.32790127	0.35877258	0.32473794	0.32555103	0.31082702	0.30105147	0.33057693	0.32153603	0.31635091	0.28123921	0.32237604	0.30460325	0.28922704	0.28327975	0.29414606	0.31553486	0.27213398	0.31017315	0.31332788	0.26919836	0.26164705	0.33689335	0.33754438	0.3322179	0.23579404	0.43668467	0.35615179	0.29451716	0.31609043	0.29067737	0.29907247	0.31218085	0.36610657	0.3104527	0.32041144	0.2701256	0.27266079	0.28237104	0.26260018	0.28293857	0.30255201	0.3208895
0.31074494	0.31790146	0.31923437	0.28966913	0.32803449	0.27991137	0.32729921	0.27987939	0.32716662	0.35929599	0.3258239	0.32609415	0.31175643	0.30202606	0.33041936	0.32327029	0.31836468	0.28259662	0.32353961	0.30509138	0.28994906	0.28490329	0.29317445	0.31692457	0.27356407	0.31200737	0.3135235	0.26801053	0.26046917	0.33742419	0.33705753	0.33200601	0.23425034	0.43368366	0.35736728	0.29398495	0.31556132	0.29145893	0.29947501	0.31212732	0.36709836	0.31011885	0.31901377	0.26958552	0.27245015	0.28311378	0.26305869	0.28229928	0.30250394	0.32009271
0.31057703	0.3169637	0.31745961	0.28822613	0.32710513	0.27861488	0.32711065	0.27819836	0.32704186	0.35755014	0.32429588	0.32451832	0.31158161	0.29968107	0.33086544	0.32263586	0.31709978	0.28075722	0.32353097	0.30433637	0.28929535	0.28469583	0.29271239	0.31756064	0.27467114	0.31294498	0.31401029	0.26963371	0.26203206	0.33821917	0.33643222	0.33227503	0.23614049	0.43255138	0.36001384	0.29469666	0.31553084	0.29076001	0.30038536	0.31359845	0.36731562	0.31022894	0.31947491	0.27025732	0.27217585	0.28234434	0.26479223	0.28286865	0.30250368	0.32094714
0.31039202	0.31699392	0.31769407	0.28951636	0.32695019	0.28094971	0.3263551	0.28047752	0.32586509	0.35991043	0.32586959	0.32572266	0.31311071	0.30054116	0.33195931	0.32087058	0.31665832	0.28051561	0.32362691	0.30579352	0.28964558	0.28488818	0.29283985	0.31577229	0.27502543	0.31187579	0.31416425	0.2710723	0.26219937	0.33871379	0.33615968	0.33259112	0.23729517	0.43310156	0.35856757	0.29680291	0.31810981	0.28941497	0.29896015	0.31468356	0.36656782	0.31080797	0.31939024	0.27077845	0.27119106	0.28314203	0.26435253	0.28353885	0.30215174	0.31918254
0.31015152	0.31748393	0.31835419	0.28862569	0.32524037	0.27943459	0.32773364	0.27913371	0.32706243	0.35917306	0.32530949	0.32420376	0.31139541	0.30024397	0.3312906	0.3208639	0.3160041	0.2811408	0.32361746	0.30538473	0.28995699	0.282702	0.29209185	0.31545135	0.27459002	0.31146806	0.31339344	0.26895407	0.26252937	0.33990628	0.33685216	0.33396631	0.23737361	0.43780878	0.3589108	0.29853377	0.31766555	0.28890625	0.29779997	0.31158274	0.36564428	0.31145474	0.31981242	0.27033776	0.2715643	0.28395122	0.264202	0.28377211	0.30326167	0.31885266
0.31037962	0.31703791	0.31824884	0.28949833	0.32685244	0.2815108	0.32903558	0.28117985	0.32871959	0.36044586	0.32560813	0.32563484	0.31280607	0.3003948	0.33208016	0.321347	0.31774011	0.27989429	0.32462621	0.30734229	0.2899389	0.28416327	0.29261777	0.31764424	0.27705085	0.31307289	0.31714809	0.27189165	0.26288179	0.34046918	0.33746529	0.3342663	0.23710251	0.43474907	0.36134142	0.29544938	0.31718463	0.28881282	0.29841879	0.31339031	0.36473703	0.31253478	0.3204031	0.27181652	0.27152914	0.28387028	0.26552871	0.28424892	0.30336744	0.31949386
0.31032524	0.31772965	0.3169165	0.2896629	0.32615507	0.28219202	0.32738447	0.28149912	0.32737592	0.36059442	0.32534954	0.32656679	0.31207979	0.30137452	0.33194292	0.32082585	0.31691632	0.27910629	0.323239	0.30543989	0.28947318	0.28281215	0.29099262	0.31435412	0.27639821	0.31150427	0.31339833	0.27123636	0.26143387	0.34042016	0.33622402	0.33345938	0.23674493	0.43574375	0.36263877	0.29514155	0.31832662	0.28985086	0.29964915	0.31496242	0.36733451	0.31197318	0.31948423	0.27063555	0.27291337	0.283099	0.26493815	0.28317821	0.30166081	0.31814817
0.31068522	0.31814709	0.31924248	0.28962475	0.32540709	0.28043929	0.32695901	0.28005439	0.32655248	0.35987666	0.32379681	0.32408753	0.31114358	0.29886833	0.33024681	0.32286888	0.31768674	0.27809063	0.32480338	0.30848154	0.28992492	0.28416538	0.29258409	0.31692913	0.27624768	0.3129307	0.31575888	0.2710509	0.2642335	0.34077489	0.33633363	0.33281341	0.23737638	0.43656304	0.36331895	0.2962468	0.31821877	0.29061583	0.30001971	0.31668484	0.36641788	0.31239426	0.31896982	0.27063563	0.27321628	0.28398126	0.26571435	0.28440028	0.30262902	0.31826994
0.31004664	0.31752294	0.31850171	0.29002875	0.32528108	0.28118566	0.32614857	0.28106683	0.32584289	0.360145	0.32466128	0.32487416	0.31114501	0.30005249	0.33331621	0.32572919	0.31981751	0.2801927	0.32486498	0.30941135	0.28998744	0.28515169	0.29283172	0.3162263	0.27792847	0.31366709	0.3163515	0.26983267	0.26240802	0.33985952	0.33507833	0.3330321	0.23713695	0.43615568	0.36090872	0.29412517	0.31941605	0.2901448	0.29916862	0.31689379	0.36651513	0.31364229	0.32078233	0.27203092	0.27238855	0.28570786	0.26711813	0.28590721	0.30410859	0.31974965
0.30419046	0.31204206	0.31707692	0.28960428	0.32414165	0.28255597	0.32704279	0.28265423	0.32694668	0.36994657	0.3250775	0.3268449	0.31329933	0.30420184	0.34376481	0.32859772	0.31719583	0.27989662	0.32243592	0.30627313	0.28803015	0.28159195	0.28883702	0.31488091	0.27881479	0.31307009	0.31598833	0.27229446	0.26311404	0.34137663	0.33470884	0.33164176	0.23491558	0.44450977	0.36202103	0.29321003	0.31713215	0.28967831	0.29778263	0.32139415	0.36856896	0.31341401	0.34220755	0.27110568	0.27134714	0.28419498	0.26687473	0.28329906	0.3010526	0.31272992
0.30497274	0.31207895	0.31752878	0.28992757	0.32306457	0.28472602	0.32786658	0.28545076	0.32754141	0.36987573	0.32365012	0.32422721	0.31103435	0.30223745	0.34191123	0.32581422	0.3160702	0.27949911	0.32152301	0.30575514	0.28716654	0.28352043	0.28928623	0.31376863	0.27891523	0.31102747	0.31423974	0.27438837	0.26209518	0.34037113	0.33517554	0.3327426	0.23500718	0.44177237	0.35840923	0.29458934	0.31874692	0.29020032	0.29981133	0.32555702	0.36967415	0.31492665	0.33251923	0.27220753	0.27375039	0.28609091	0.26883209	0.28681514	0.30260956	0.31679988
0.30390251	0.31159857	0.3169542	0.28829521	0.31983548	0.27995878	0.32548743	0.27998301	0.3247616	0.36712572	0.32079476	0.32253587	0.30743638	0.30004725	0.33950883	0.32236326	0.31378725	0.27721018	0.31971845	0.30186224	0.28627196	0.2816841	0.28814468	0.3128432	0.27810723	0.31075153	0.31413344	0.27142319	0.26187131	0.3392061	0.33284554	0.33121324	0.2356791	0.43935585	0.3567481	0.29122043	0.31683099	0.2893756	0.29812726	0.32106352	0.36834767	0.31375143	0.32895899	0.27263895	0.27334723	0.28571299	0.2682355	0.28574103	0.30189136	0.31589714
0.30325174	0.30953974	0.31563902	0.28869137	0.31905353	0.28296468	0.32613441	0.28339335	0.32568252	0.36422566	0.31973284	0.3204782	0.30632368	0.29871973	0.33758381	0.31829736	0.31042656	0.27517751	0.3188085	0.3004646	0.28532448	0.28169605	0.28920683	0.31194642	0.27600813	0.30895594	0.31259125	0.26928571	0.26034033	0.33724666	0.3328943	0.33031371	0.23551372	0.43658727	0.35667241	0.29154333	0.31528604	0.2910814	0.29935041	0.32422909	0.37012285	0.31541681	0.33392	0.2724525	0.27247423	0.28558069	0.26896441	0.28642404	0.30152512	0.31569222
0.30316907	0.31054753	0.31430039	0.2895022	0.31825829	0.27709967	0.3253783	0.27605972	0.32487959	0.3628501	0.31972563	0.31949443	0.3049491	0.29940104	0.33560869	0.31739789	0.30956125	0.27454895	0.31852144	0.30066121	0.28438541	0.27876061	0.28723282	0.31270999	0.27617252	0.30779824	0.31169319	0.27024311	0.26103601	0.33738533	0.33307335	0.3304868	0.236296	0.43548426	0.35854223	0.29185674	0.31442618	0.29181713	0.2998015	0.32610387	0.37049428	0.31574947	0.3347955	0.27357551	0.2729671	0.28647122	0.27054808	0.28692368	0.30371436	0.31643936
0.30246803	0.30962199	0.31337386	0.28861639	0.31640014	0.28088462	0.32532281	0.28158131	0.32477316	0.3599883	0.31704894	0.31710246	0.30367824	0.29522377	0.3307381	0.32064831	0.31075871	0.27543899	0.31719437	0.29953253	0.28506035	0.28037959	0.28965056	0.31116983	0.27630815	0.30964431	0.31259954	0.27121276	0.26326305	0.3369146	0.33249974	0.33019656	0.23690882	0.43163338	0.35308245	0.28895539	0.31557298	0.29086053	0.29927456	0.32687116	0.36933473	0.31642658	0.33635509	0.27392605	0.27220905	0.28556785	0.27071863	0.28801611	0.30210054	0.31539908
0.30212367	0.30807376	0.31234682	0.28814125	0.31379917	0.27984405	0.32248515	0.28026974	0.3221018	0.35804719	0.31525397	0.31439462	0.30189475	0.29472631	0.32916602	0.31595057	0.30913544	0.27224874	0.31502724	0.29451713	0.28435898	0.2798129	0.29066646	0.31140727	0.27555212	0.3079586	0.31082299	0.26989371	0.26025474	0.33383611	0.33256179	0.32922405	0.23543982	0.42217466	0.34920821	0.28753528	0.31228057	0.29029492	0.29734191	0.3228133	0.3685759	0.31681418	0.33257532	0.27467653	0.27214918	0.28556007	0.27153662	0.28838101	0.30265117	0.3151055
0.30202621	0.30890644	0.31126222	0.28718567	0.31068966	0.27841312	0.32303771	0.2788192	0.32252154	0.35656729	0.31339622	0.31302986	0.30015945	0.29289347	0.32884809	0.3131071	0.3048155	0.2700527	0.31375995	0.29278103	0.28252691	0.2771554	0.28677449	0.30931035	0.27299181	0.30335876	0.30838633	0.26715133	0.26004151	0.33519894	0.33220452	0.33010209	0.23503676	0.43174875	0.34832898	0.29034013	0.31154481	0.28917161	0.29800916	0.32117063	0.36910984	0.31556323	0.34022278	0.27375987	0.27235106	0.28573951	0.27242306	0.28874895	0.30297419	0.31459314
0.30188894	0.30872503	0.30952999	0.28633416	0.30860552	0.27846321	0.32190695	0.2785418	0.32153174	0.35615668	0.31251368	0.311414	0.2995804	0.29260164	0.32811227	0.3143149	0.30454475	0.27390721	0.31373718	0.29395118	0.28344578	0.27870002	0.28759614	0.31090125	0.27345213	0.30603769	0.31091034	0.26704183	0.26077202	0.33226836	0.3313269	0.3293722	0.23499748	0.43449834	0.3522155	0.28984368	0.31312412	0.2869027	0.29356474	0.31668445	0.36732277	0.31651616	0.33769074	0.27306893	0.27141735	0.28496593	0.27233499	0.28730509	0.30112627	0.31457844
0.30092859	0.30678102	0.30994326	0.28573006	0.30520716	0.27562785	0.32108194	0.27524525	0.32047552	0.35550639	0.30965251	0.30836967	0.29623586	0.29022661	0.32598388	0.31300363	0.30394879	0.26880842	0.31291121	0.29170182	0.28148422	0.27628982	0.28625104	0.30895767	0.27345511	0.30379826	0.31011391	0.26759782	0.2607114	0.32974547	0.33024234	0.32796419	0.23602626	0.43009996	0.34635645	0.28058046	0.31123886	0.28752789	0.29468557	0.31636566	0.368653	0.3155973	0.34001696	0.27412763	0.27205816	0.28521514	0.27301157	0.28855607	0.30183637	0.31362706
0.30030775	0.30624953	0.30935988	0.28664824	0.30283156	0.27723056	0.32111818	0.27698311	0.3207933	0.35597396	0.31006795	0.30974585	0.2976512	0.29024047	0.3270492	0.31226504	0.30262879	0.26927382	0.31167722	0.29106274	0.28146407	0.27721083	0.2860803	0.30826336	0.27181864	0.30451259	0.30963013	0.26556107	0.2611925	0.32731175	0.33001465	0.32783109	0.23440218	0.43389571	0.34629723	0.28430343	0.31071916	0.28707039	0.29325345	0.31367847	0.36735412	0.31585616	0.33891568	0.27356094	0.27276528	0.28498977	0.27279601	0.28781414	0.3011398	0.31321204
0.30033135	0.30502325	0.30875427	0.28571308	0.30184281	0.27621019	0.32048541	0.27592942	0.31998068	0.35466513	0.30886346	0.30730507	0.2964339	0.28893179	0.32622376	0.31072596	0.30068523	0.26831976	0.31054813	0.28885028	0.28175592	0.2770955	0.28547153	0.30829781	0.27195621	0.30260703	0.30874768	0.26593453	0.25941896	0.32718447	0.33044705	0.32901469	0.23563385	0.43383491	0.34785694	0.28304178	0.30926454	0.28714821	0.29184639	0.31166938	0.36696902	0.3158417	0.33573589	0.27283156	0.27280688	0.28417116	0.27307549	0.28824362	0.30011004	0.31368226
0.30006516	0.30418429	0.30500337	0.28512096	0.30136013	0.27398065	0.31832242	0.27408841	0.31774932	0.35338393	0.30683914	0.30601427	0.29534334	0.28775275	0.32604289	0.30961171	0.29936227	0.26592648	0.30996144	0.28718919	0.27974063	0.2753478	0.28436288	0.30766737	0.27020949	0.30032578	0.3077454	0.26412165	0.25906059	0.32323399	0.32834578	0.32686952	0.234468	0.43417129	0.34551093	0.28102019	0.30820873	0.28665331	0.29144946	0.31160673	0.36758104	0.31649345	0.33879173	0.27381048	0.272028	0.28414389	0.27404937	0.28750557	0.29966253	0.31307292
0.29905087	0.30281803	0.30658993	0.28400084	0.29811993	0.27322701	0.31687254	0.27333796	0.31659088	0.35184762	0.30638301	0.3039476	0.29344231	0.28754178	0.32163957	0.30841494	0.29826945	0.26463848	0.30840603	0.28487709	0.27889749	0.27420962	0.28374442	0.30675757	0.26862553	0.29849631	0.30495855	0.26337379	0.25704756	0.32048151	0.32759243	0.32545012	0.23314565	0.43253911	0.34277683	0.27785435	0.30790195	0.28546754	0.29117307	0.30813307	0.36633858	0.31445348	0.33748436	0.27343783	0.27227807	0.28343904	0.27358133	0.28673527	0.29997104	0.31398398
0.29903927	0.30168858	0.30461115	0.28384486	0.2954765	0.27435076	0.3166948	0.27484199	0.31637719	0.35047039	0.30421203	0.30375624	0.29063037	0.285438	0.32143527	0.30675706	0.29762766	0.26235482	0.30727547	0.28399473	0.27858201	0.2738834	0.28466943	0.3061825	0.26768899	0.29744908	0.30630922	0.26160201	0.25858682	0.31948316	0.32743052	0.32527947	0.23633601	0.42987859	0.33985341	0.27472222	0.30729237	0.28455126	0.28945577	0.30718455	0.36585611	0.31488517	0.33557093	0.27224571	0.27174702	0.28235808	0.27377242	0.2864584	0.2980057	0.31258667
0.29749265	0.30178985	0.3030118	0.28380388	0.29356477	0.27065304	0.31534031	0.2709401	0.31479558	0.34956926	0.3025932	0.30203173	0.29054284	0.28395683	0.31955674	0.30544046	0.29559994	0.26058942	0.30679482	0.28278875	0.27691457	0.27184182	0.28383619	0.30580139	0.26796436	0.29783478	0.30552676	0.26223001	0.25658643	0.31853843	0.32618168	0.32441443	0.23471245	0.43017721	0.34000546	0.2761007	0.30494213	0.28356054	0.2875053	0.3040325	0.36358634	0.3143293	0.33523077	0.27388316	0.27164283	0.28161508	0.27291396	0.28722745	0.29866397	0.31243536
0.29749086	0.30036178	0.30311197	0.28271434	0.2937316	0.27047309	0.31390834	0.27038524	0.31349286	0.35014969	0.30250329	0.30231097	0.29078865	0.2840955	0.31932434	0.30436909	0.29453418	0.25823179	0.30635399	0.28052834	0.27635354	0.27146918	0.28417632	0.30598998	0.26668167	0.29711068	0.30569917	0.25946221	0.25433347	0.31462342	0.32549259	0.32385734	0.2348724	0.43030551	0.3363142	0.27353013	0.30288652	0.28215936	0.28724629	0.30234984	0.36334193	0.31310314	0.33393383	0.27210572	0.27099442	0.28074098	0.27092567	0.28581917	0.29885241	0.31145957
0.29723841	0.30002707	0.3033191	0.28289679	0.29041293	0.2691713	0.31360838	0.26940629	0.31331167	0.34764439	0.30094007	0.29989523	0.28775784	0.28321564	0.3189072	0.30284557	0.29111919	0.25563243	0.30482286	0.28079745	0.27558786	0.26990086	0.28297478	0.30458662	0.26539278	0.29543507	0.3045108	0.26008406	0.25292426	0.31291166	0.32581866	0.3234666	0.23436818	0.42807168	0.33569551	0.27182961	0.30206838	0.28052413	0.28527397	0.29863462	0.36238518	0.31312817	0.33486786	0.27262548	0.27022424	0.27903244	0.27111152	0.28460079	0.29726598	0.31099215
0.29638892	0.29927817	0.30165443	0.28240058	0.28865018	0.26836774	0.3129577	0.26823795	0.31260151	0.34641007	0.2997131	0.2996251	0.28612405	0.2807982	0.31775963	0.30154577	0.29184407	0.25564685	0.30545801	0.27869207	0.27469435	0.26976341	0.28299379	0.3042942	0.26373231	0.29345235	0.30307582	0.25824499	0.25291768	0.31004253	0.32367948	0.32281762	0.23379274	0.42348611	0.33363861	0.2691783	0.3006404	0.2803764	0.28375262	0.29764041	0.36084741	0.31216034	0.32609043	0.27265421	0.26769912	0.27710408	0.26920971	0.28363794	0.29668874	0.31033137
0.29493532	0.29709968	0.30033085	0.28167275	0.28669581	0.26729122	0.31094337	0.26727319	0.31043029	0.34643456	0.29956943	0.29841968	0.28614083	0.28201947	0.31684539	0.30085161	0.29008606	0.25549334	0.30381638	0.27896285	0.27330717	0.26925042	0.2829017	0.30293617	0.26193237	0.29193401	0.30106103	0.25721025	0.25229025	0.30662191	0.32338119	0.32095435	0.23258664	0.42339301	0.33192736	0.27021742	0.29935113	0.27828863	0.28366482	0.29669464	0.35912567	0.310078	0.33489957	0.27084959	0.26952288	0.27603868	0.26786473	0.28185335	0.29489127	0.30947778
0.29356202	0.2958231	0.29754275	0.28063762	0.28350791	0.26622322	0.31027734	0.26602188	0.3098962	0.34565178	0.29686329	0.29730597	0.28553388	0.27914572	0.31788662	0.30127701	0.29015693	0.25227961	0.30344832	0.27787036	0.2732605	0.26762938	0.28315666	0.30319843	0.26184464	0.29199937	0.30311283	0.25734693	0.25127476	0.30648679	0.32149127	0.32159463	0.23303807	0.42286164	0.3290416	0.267286	0.29876262	0.27966785	0.28223327	0.29718533	0.35868037	0.30873796	0.32963952	0.26999682	0.26761487	0.27332851	0.26555449	0.27900204	0.2928043	0.30835018
0.29488677	0.2960113	0.29875711	0.28054982	0.28210127	0.26394436	0.3099761	0.26458478	0.30951723	0.34460741	0.29663125	0.29624778	0.28481716	0.27902287	0.31679967	0.300358	0.28848305	0.2498138	0.30205983	0.27728882	0.27202702	0.26756066	0.28210989	0.30201799	0.26008254	0.29031616	0.30129427	0.25561199	0.24940072	0.30488601	0.32080841	0.31992513	0.23338395	0.42367211	0.32844692	0.26507896	0.29557842	0.27659625	0.28111905	0.29375347	0.35600096	0.308539	0.33363277	0.26892942	0.26723799	0.27277547	0.26507398	0.2800985	0.29442185	0.30995557
0.29286224	0.2947185	0.29625455	0.27966362	0.28280243	0.26568085	0.30825078	0.26595488	0.30792186	0.34493002	0.29566997	0.295863	0.28406352	0.27917397	0.31700087	0.29910901	0.28741789	0.24959472	0.30211803	0.27662486	0.27172798	0.26662752	0.28163993	0.30170202	0.25940111	0.28987563	0.30062184	0.2553218	0.24841444	0.30240265	0.32072327	0.32054451	0.23293725	0.41657341	0.32801265	0.26451918	0.29555765	0.27736068	0.28080598	0.29132709	0.35611829	0.3068372	0.33369932	0.26917285	0.26675236	0.27146494	0.26395208	0.27840903	0.2927568	0.30879459
0.29371858	0.29514351	0.2977615	0.27934083	0.27957168	0.26380777	0.30748355	0.26406851	0.30701393	0.34481123	0.29465693	0.29507867	0.28298268	0.27944574	0.31484747	0.29826683	0.28717926	0.24891838	0.30085418	0.27556393	0.27109236	0.26576972	0.28251946	0.30103457	0.25867876	0.28946638	0.30042079	0.25635344	0.24828787	0.30098996	0.32065922	0.31943044	0.23340434	0.41531807	0.32791314	0.26065251	0.29367876	0.27687296	0.27997071	0.29300836	0.354608	0.30546406	0.33019662	0.26903155	0.26515022	0.26937124	0.26228729	0.27645239	0.29153046	0.30866131
0.29164171	0.29404238	0.29658329	0.27875954	0.27904153	0.26312515	0.30730468	0.26293606	0.30694219	0.34311277	0.29343668	0.29397225	0.28185487	0.27633837	0.31522426	0.29674965	0.28571296	0.24676828	0.30110565	0.27556002	0.27041462	0.2651445	0.2829603	0.30023396	0.25733894	0.28978813	0.30108553	0.25083518	0.24743782	0.29873812	0.31880429	0.31782517	0.2306446	0.40949604	0.32358545	0.26242357	0.29149333	0.27392143	0.27750933	0.28874919	0.35304704	0.30492586	0.32556692	0.26881117	0.2643905	0.26890942	0.2629793	0.27640778	0.2917116	0.30952176
0.29192981	0.29421878	0.29370236	0.27798539	0.2783488	0.26344675	0.30519468	0.26353672	0.30461538	0.34228685	0.29202572	0.2934306	0.28047127	0.27569237	0.31382215	0.29649314	0.28439254	0.2488723	0.30128005	0.27390838	0.27081782	0.26556125	0.28432593	0.30115923	0.25772023	0.2902858	0.30230385	0.25270814	0.24702647	0.29803997	0.31896576	0.31914723	0.23316734	0.40737385	0.32323256	0.26088089	0.29090637	0.27298909	0.27858666	0.28781497	0.34975994	0.30300727	0.33031484	0.26727152	0.26533428	0.26634189	0.26026288	0.27523753	0.2894685	0.30874783
0.29050335	0.29273894	0.29318535	0.27842852	0.27736536	0.26155436	0.30629697	0.26121286	0.30599478	0.34205306	0.29266921	0.29317501	0.28190523	0.27683249	0.31413859	0.29663771	0.28482008	0.24486509	0.30046144	0.27460736	0.26972461	0.26497605	0.28373054	0.30052742	0.25632575	0.28649178	0.29962495	0.25136113	0.24592221	0.29758844	0.31879118	0.318129	0.23194858	0.40805423	0.32098955	0.25999203	0.28971019	0.27474868	0.27887589	0.28898621	0.35092717	0.30106664	0.32754686	0.26707342	0.26219723	0.26599306	0.25830141	0.27306145	0.28863457	0.30832878
0.28951028	0.29154494	0.29327875	0.27809986	0.27633774	0.26269138	0.30421779	0.26267785	0.3039259	0.34202176	0.2917175	0.29321811	0.28153774	0.27702755	0.31615144	0.29626092	0.2830849	0.24566451	0.2995424	0.27414584	0.2699599	0.26448426	0.28433654	0.30029863	0.2568101	0.28797823	0.30119082	0.25260004	0.24499786	0.29721639	0.31867269	0.31853762	0.22911517	0.40436608	0.32034934	0.25871205	0.28919747	0.27319449	0.27789852	0.28589678	0.34965664	0.2997832	0.32967809	0.26668349	0.26260146	0.26496845	0.25813246	0.2730276	0.28725576	0.30875728
0.28909957	0.29049632	0.29104581	0.27696928	0.27531412	0.26338223	0.30403388	0.2635802	0.3039839	0.3414298	0.29108891	0.29210898	0.27981976	0.27528244	0.31251052	0.29652357	0.28214493	0.24580711	0.29951489	0.27241886	0.26908129	0.26452905	0.28429109	0.29895604	0.25601712	0.28652692	0.30041656	0.25191885	0.2451001	0.29449162	0.3168655	0.31735307	0.22976765	0.40819138	0.31693172	0.25651425	0.28754431	0.27186552	0.27639601	0.28446266	0.34840363	0.299005	0.32729802	0.26562107	0.26095134	0.26319307	0.25593528	0.27143934	0.28689164	0.30789346
0.28828549	0.2892518	0.29069224	0.27752128	0.27454475	0.26063839	0.3035439	0.26098922	0.30316147	0.34106147	0.29034257	0.29172179	0.27949435	0.27565834	0.31417572	0.29544538	0.28082082	0.24385644	0.29902792	0.27189487	0.26796797	0.26331186	0.28293869	0.299245	0.25412816	0.28583172	0.29905936	0.25087166	0.24369872	0.29342866	0.31669629	0.31699833	0.22904523	0.40492272	0.3165547	0.25438982	0.28764889	0.27185178	0.27623713	0.28269348	0.34559187	0.29721987	0.32120275	0.26473007	0.26171297	0.26192987	0.25545588	0.2707839	0.28488058	0.30769655
0.28848293	0.29019091	0.29022619	0.27648389	0.27321717	0.25966698	0.30206123	0.25972018	0.30160776	0.34089816	0.29000112	0.29100972	0.27915955	0.27625474	0.31064931	0.29441997	0.28069293	0.24308218	0.29874864	0.27110872	0.2674579	0.26148713	0.28236845	0.29807121	0.25291002	0.28494412	0.29957715	0.25076288	0.24183634	0.2929163	0.31724367	0.31721485	0.22887827	0.40746483	0.31532994	0.25877741	0.28697327	0.27147481	0.2757982	0.2849614	0.34531641	0.29711434	0.32434377	0.26474193	0.25903189	0.26006344	0.25466409	0.26942617	0.28498897	0.30686781
0.28797168	0.29005098	0.28854227	0.27616185	0.27283502	0.25777793	0.301379	0.25775069	0.30115068	0.34104329	0.28919309	0.29065585	0.27818242	0.27254102	0.31257871	0.2934351	0.27964181	0.2415549	0.29819801	0.27009222	0.26671666	0.26236334	0.27923492	0.29738879	0.25231731	0.28433251	0.29755777	0.25119957	0.24098973	0.29053995	0.31572309	0.31610236	0.22887161	0.40432072	0.31149539	0.25475356	0.28541464	0.26892534	0.27347463	0.28149062	0.34350848	0.29467744	0.32039931	0.26428607	0.25941184	0.25990853	0.25295952	0.26815939	0.28205317	0.30673468
0.28785852	0.28970009	0.2878958	0.27681676	0.27314967	0.25899023	0.30194935	0.25905097	0.30156901	0.34076899	0.28899428	0.29052192	0.27832559	0.27503806	0.31351739	0.29391539	0.2790637	0.24369463	0.29734465	0.2705963	0.26745975	0.26173562	0.27795517	0.29767972	0.25212893	0.2843065	0.29825956	0.25227854	0.24067925	0.29014871	0.31449467	0.31547204	0.22916114	0.40430614	0.31131732	0.25466156	0.28356355	0.26959521	0.27422881	0.2830292	0.34285414	0.29508621	0.32336235	0.26426598	0.25829306	0.25858349	0.25277334	0.26821601	0.2833156	0.3067455
0.28710413	0.28956875	0.28823477	0.27594322	0.27312791	0.25993118	0.3009806	0.25981185	0.30086625	0.33974445	0.28712609	0.2893641	0.2774446	0.27355656	0.3117148	0.29332367	0.27788222	0.24364653	0.29730311	0.27059382	0.26767904	0.26177403	0.2778585	0.29818398	0.25305903	0.28364924	0.29961595	0.25046402	0.2400216	0.28975129	0.31486067	0.3162505	0.22884582	0.40158966	0.31123099	0.2539511	0.28344029	0.26916659	0.27454796	0.28170487	0.34209397	0.29352567	0.32583976	0.26287904	0.25848067	0.2584863	0.25314307	0.2660481	0.28136769	0.30642992
0.28609055	0.2889348	0.28633907	0.27559075	0.27092066	0.25875729	0.30007347	0.25860286	0.29956505	0.34015107	0.28740048	0.28921467	0.27749291	0.27310303	0.31320179	0.29329804	0.27587551	0.24110721	0.29656711	0.26957384	0.26552862	0.26072404	0.27778378	0.2972399	0.25138372	0.28397092	0.29718539	0.24961586	0.24047504	0.28800616	0.31440738	0.31566429	0.22724234	0.40387127	0.31026569	0.25113165	0.28514218	0.26780468	0.27305707	0.28083289	0.34105155	0.29393309	0.32288498	0.2644507	0.25670198	0.25805336	0.25223297	0.2665883	0.28058448	0.30623531
0.28579697	0.28790078	0.28748026	0.27535865	0.27125791	0.25733688	0.2995106	0.25734857	0.29931924	0.33992639	0.28772148	0.28921506	0.2765291	0.27157572	0.31384063	0.29134914	0.27598897	0.24223551	0.29646021	0.26962656	0.26571065	0.26010013	0.27829659	0.29783952	0.25026128	0.28343791	0.29786596	0.24897471	0.23944987	0.28760442	0.31330165	0.31454492	0.22725853	0.40399531	0.30853474	0.25476623	0.28292018	0.26841295	0.27347258	0.28042662	0.34049684	0.29320681	0.32407716	0.26241115	0.25585425	0.25606322	0.25083724	0.26581514	0.27873954	0.30615214
0.28621528	0.28762957	0.28732863	0.2755352	0.27024779	0.25775582	0.29940575	0.25768462	0.2992841	0.34086117	0.28648975	0.2896868	0.2763837	0.27202293	0.31308874	0.2916463	0.27458042	0.24204534	0.29622447	0.27054548	0.26596591	0.26003417	0.27820316	0.29664004	0.25131258	0.28337225	0.29762352	0.24895042	0.23996001	0.2870374	0.31344357	0.31598824	0.22849131	0.40423927	0.30899027	0.25417238	0.2829223	0.26854429	0.27211964	0.28073689	0.34048873	0.29138884	0.3196955	0.26330173	0.25662473	0.25523615	0.25087023	0.26450136	0.27706707	0.30596367
0.28571567	0.2882736	0.28623244	0.27482033	0.27132756	0.25696686	0.29731399	0.2569961	0.29717782	0.34021196	0.285662	0.2881822	0.27564365	0.27017722	0.31230763	0.2913976	0.27523795	0.24069721	0.29545671	0.26953033	0.26523674	0.25936291	0.27736261	0.29522234	0.24950524	0.28126338	0.29610285	0.24739325	0.23804457	0.28589109	0.31398848	0.31561652	0.22650625	0.40343806	0.31001291	0.25380927	0.28015178	0.26602492	0.27220109	0.27632794	0.33809811	0.28981566	0.32169259	0.26164079	0.25459602	0.25413951	0.24926037	0.26331985	0.27666438	0.30429107
0.28468421	0.28754562	0.28489956	0.27528542	0.27056953	0.25483164	0.29856282	0.25500426	0.29836392	0.34074771	0.28568569	0.28933161	0.27586788	0.27058554	0.31384775	0.28872234	0.27254096	0.24090326	0.29536563	0.26917115	0.26449889	0.26049894	0.27666408	0.29519016	0.24949831	0.28139898	0.29621845	0.25006771	0.23937243	0.28444621	0.31294659	0.31387055	0.22450626	0.40270546	0.31021643	0.25280467	0.28147769	0.26677996	0.27155918	0.27631941	0.33706099	0.28911507	0.31911117	0.26183572	0.25367582	0.25377673	0.24796541	0.26288217	0.27472705	0.30326825
0.28420466	0.28727391	0.28513607	0.27491331	0.26976851	0.25722578	0.29794949	0.25739455	0.2976355	0.340307	0.28451443	0.2871635	0.27484563	0.26895472	0.31357285	0.29028693	0.27439764	0.24223433	0.29521471	0.26898947	0.26363629	0.25842428	0.27755848	0.29504758	0.24903275	0.28161758	0.29611626	0.2469859	0.23818769	0.28400004	0.31283537	0.31521079	0.22560205	0.40494227	0.30844784	0.25557554	0.28184408	0.2663365	0.27066833	0.27881908	0.33814567	0.28766805	0.31524774	0.26029232	0.25366133	0.25272828	0.24793573	0.2630426	0.27388602	0.30581859
0.28259331	0.28678432	0.28497764	0.27526981	0.26915902	0.25436461	0.29682273	0.25454333	0.29672545	0.34076527	0.28505626	0.28885257	0.27540833	0.26937073	0.31341499	0.28976908	0.27340266	0.24147682	0.29617077	0.26858655	0.26345357	0.26000622	0.27601498	0.29532361	0.24952783	0.28135225	0.29704621	0.24869412	0.23712558	0.28260425	0.31204253	0.31500039	0.22505398	0.40319124	0.30616543	0.25705543	0.28115922	0.2665537	0.27050266	0.27766573	0.33693272	0.28661183	0.31552655	0.2595183	0.25161108	0.25156799	0.24719335	0.25989333	0.27063105	0.30285016
0.28314054	0.28667086	0.2833924	0.27473354	0.26980916	0.2544547	0.29626814	0.2549389	0.29575622	0.34134182	0.28444907	0.28855142	0.2751503	0.26889247	0.31505358	0.29052007	0.27179766	0.24437414	0.29579076	0.26932776	0.2632162	0.25842881	0.27714595	0.29421255	0.24874635	0.28201827	0.29688138	0.24718775	0.23611854	0.2825039	0.31199071	0.31382364	0.22561893	0.39935449	0.30758241	0.25714698	0.28222141	0.26464054	0.2706421	0.27476975	0.3359257	0.28646493	0.31334051	0.26004329	0.25404659	0.2525737	0.24755749	0.26161131	0.27159128	0.30371439
0.2828719	0.28600314	0.28270599	0.2744737	0.26912621	0.25387076	0.29613709	0.25366527	0.29571247	0.34095728	0.28524551	0.28832844	0.27439088	0.26958355	0.31333038	0.29090455	0.27385074	0.24405891	0.29504275	0.26953608	0.26326284	0.25857323	0.27626348	0.29349947	0.24943557	0.28045565	0.29550728	0.25015992	0.23654664	0.28311434	0.31257224	0.31485337	0.22469941	0.40403104	0.30373177	0.25473413	0.28211859	0.26612946	0.27246591	0.27976254	0.3364903	0.28489095	0.31495872	0.25957006	0.25163093	0.25113171	0.24645066	0.25888687	0.2696602	0.30265531
0.28261685	0.28628999	0.28342274	0.2739597	0.26883021	0.25260425	0.29393759	0.25234306	0.29362676	0.3421118	0.28469044	0.28926423	0.27398199	0.26915979	0.3135511	0.28994387	0.27154431	0.24323097	0.29404199	0.26798517	0.26243857	0.25744733	0.27581	0.29431081	0.24698265	0.2792024	0.29415599	0.2478229	0.23612151	0.2816444	0.3117812	0.31412813	0.2234835	0.40178719	0.3065578	0.25862324	0.28089893	0.26628417	0.27124602	0.27799514	0.33672693	0.2856316	0.31686863	0.25916797	0.25154093	0.25174072	0.24740849	0.25944319	0.26936585	0.30249253
0.28158361	0.28555375	0.28184968	0.2745173	0.26879141	0.25254941	0.2948539	0.25245699	0.29460907	0.34138897	0.28459263	0.28801742	0.27363119	0.26927203	0.31174922	0.28832871	0.27157986	0.24399172	0.29420599	0.26853055	0.26222935	0.25692156	0.27551371	0.29338714	0.24645449	0.27978474	0.29521674	0.24842091	0.23644082	0.28098828	0.31029761	0.31328276	0.22274916	0.40592697	0.3046467	0.25557739	0.27789006	0.26443303	0.27073416	0.27677712	0.33522013	0.2845583	0.31580973	0.2595273	0.25127733	0.25178835	0.24658878	0.25888085	0.26889393	0.30152428
0.28093255	0.28436133	0.28168473	0.27411777	0.27015167	0.25351527	0.29379857	0.2537024	0.29346567	0.34131384	0.28510672	0.28935942	0.27460924	0.2682561	0.31262687	0.29142794	0.27258274	0.24619125	0.29451543	0.26918548	0.26276371	0.25727424	0.27550349	0.29308864	0.24718681	0.27991989	0.29549256	0.24713534	0.23749386	0.28051987	0.31090814	0.3134788	0.22406006	0.40448296	0.30464509	0.25749743	0.28051034	0.26472759	0.27066612	0.2742458	0.33343196	0.28430107	0.30960426	0.26017576	0.24975522	0.25072023	0.24577124	0.25783813	0.26814881	0.3009145
0.28050375	0.2841405	0.2818042	0.27345425	0.26807556	0.25041002	0.29372469	0.25072896	0.29332837	0.34116217	0.28362107	0.28869343	0.272414	0.26876825	0.30911666	0.28900987	0.27070063	0.24498457	0.29389244	0.26891822	0.26189408	0.25684488	0.2752336	0.29394987	0.24651967	0.27938205	0.29489297	0.24862155	0.23585649	0.28096035	0.31176648	0.31394413	0.22360972	0.40667096	0.30310532	0.25697774	0.27964586	0.26451388	0.27058056	0.27477953	0.33307967	0.28461561	0.31179091	0.25944915	0.25067422	0.2511982	0.24644631	0.25866249	0.26719368	0.30132329
0.28053516	0.28446829	0.28095955	0.27319992	0.26721182	0.25182718	0.29275897	0.25172472	0.29238254	0.33984125	0.28293553	0.28814194	0.27242842	0.26770526	0.31053308	0.29026309	0.27242002	0.24797586	0.29471275	0.27035907	0.26142237	0.2576077	0.27702832	0.29170313	0.24592686	0.27879369	0.29548302	0.24672529	0.23464248	0.27879098	0.30905148	0.31230175	0.22363709	0.4066436	0.30167446	0.25691319	0.27950045	0.26214561	0.2679019	0.2702744	0.33104509	0.28211194	0.31545734	0.25896695	0.24959463	0.24926592	0.24469128	0.25688124	0.26453236	0.29996702
0.2791034	0.28270289	0.27874172	0.27265567	0.26803803	0.25034907	0.29207131	0.25083566	0.29171193	0.33901662	0.2825045	0.28832793	0.27275157	0.26744637	0.31049627	0.28881496	0.271483	0.24729654	0.29489499	0.27017596	0.26113355	0.25786772	0.27705121	0.29244444	0.24575986	0.28007889	0.29512084	0.24708523	0.2352185	0.27753139	0.31047583	0.3132084	0.22011386	0.4039475	0.30419362	0.26018292	0.27859727	0.26341593	0.26909316	0.27384004	0.33128953	0.28236002	0.31693983	0.25859639	0.2491262	0.25069246	0.24551412	0.25793484	0.26659381	0.30083731
0.27971414	0.28215453	0.27934361	0.27244043	0.26708052	0.25262478	0.2913087	0.25278741	0.29118681	0.3385458	0.28231871	0.28780711	0.27031526	0.26649401	0.30916113	0.29004097	0.27003825	0.24890181	0.29400173	0.26891071	0.26153412	0.25665981	0.27637896	0.29223868	0.24538344	0.27779597	0.29484978	0.24730562	0.23652014	0.27826098	0.30945894	0.31298	0.22143722	0.40524185	0.29973838	0.26101738	0.27987635	0.2644704	0.26939687	0.27481818	0.33222994	0.28163269	0.31442466	0.25884628	0.25005963	0.25003374	0.24580406	0.25693911	0.26435858	0.3002235
0.27871484	0.28286895	0.27928853	0.2722331	0.26644582	0.25027093	0.29099363	0.25098747	0.29073289	0.33760163	0.28264865	0.287049	0.27130809	0.26550087	0.30851305	0.28970578	0.27200323	0.24879114	0.29328892	0.26857501	0.26045373	0.25602454	0.27432662	0.29070774	0.24425338	0.27803451	0.29416946	0.24589203	0.23711334	0.27802822	0.30898112	0.31256789	0.22052757	0.40588665	0.30221128	0.26193613	0.27934825	0.26169151	0.26849863	0.27265596	0.33047611	0.28213394	0.31440905	0.25915629	0.2475109	0.25055128	0.24490812	0.25716171	0.26447937	0.29940084
0.27802974	0.28144637	0.2772302	0.27174988	0.26671293	0.25054875	0.29036126	0.25075242	0.29022273	0.33719257	0.28047934	0.28692937	0.27099207	0.26713917	0.30808398	0.2886591	0.26928058	0.25037429	0.29336199	0.26883304	0.26050809	0.25650403	0.27331844	0.29085287	0.24522506	0.27728307	0.29380745	0.24703939	0.23614873	0.27766138	0.30862686	0.31268567	0.2208903	0.40948105	0.30229941	0.26465112	0.27721798	0.26417139	0.26966542	0.27512965	0.33167189	0.28097549	0.30936828	0.25810352	0.24897383	0.25010872	0.24460371	0.25658128	0.26368028	0.29918846
0.27760643	0.28180382	0.27639011	0.27122921	0.265701	0.24953245	0.28976679	0.24988452	0.28933692	0.33629572	0.28033775	0.28597966	0.27059823	0.26573476	0.30529004	0.28670341	0.27021456	0.25084266	0.29149821	0.26842949	0.26076683	0.25613767	0.27436897	0.29148668	0.24543534	0.27945006	0.29592291	0.2470002	0.23479909	0.27721027	0.30789906	0.31174883	0.22013412	0.40450302	0.29926175	0.2603955	0.27917889	0.2649388	0.26955119	0.27515951	0.33116862	0.28092504	0.31627035	0.25766948	0.24832027	0.24958296	0.24501623	0.25689012	0.26342094	0.29918227
0.27721956	0.28129622	0.27541983	0.27068549	0.26668549	0.24868935	0.28960305	0.24871776	0.28928187	0.33576497	0.28062174	0.28559896	0.27060959	0.26521334	0.30679184	0.28846532	0.26877522	0.25236648	0.29257384	0.26918882	0.26000121	0.255272	0.27267125	0.29044962	0.24434584	0.27836195	0.29459286	0.24730697	0.23585631	0.2770986	0.30843088	0.31209454	0.2192829	0.40828741	0.30218133	0.26477262	0.2800591	0.26360384	0.26862231	0.27366227	0.33109868	0.28055099	0.31464598	0.25749665	0.24840611	0.24949063	0.24450579	0.2562741	0.26120669	0.29869628
0.27754602	0.28192917	0.27514267	0.27028888	0.26488683	0.24891824	0.2890434	0.24894066	0.28882709	0.33488259	0.27974719	0.28462708	0.26847121	0.26495546	0.30339	0.28689766	0.26677653	0.25118959	0.29134843	0.26641768	0.25920582	0.25472474	0.2729111	0.29058161	0.24334684	0.27801606	0.29564548	0.24645558	0.23507509	0.27702841	0.30794299	0.31216279	0.22003643	0.40994781	0.30048022	0.26686743	0.27724272	0.26455688	0.27026361	0.27376583	0.33073404	0.28054017	0.31400728	0.25844157	0.24777029	0.24981083	0.24597415	0.25696626	0.26248473	0.29882199
0.27744469	0.28162536	0.27630705	0.27020249	0.26430109	0.24869074	0.28781652	0.24891962	0.2873832	0.33348924	0.27888179	0.28362826	0.26790398	0.26503691	0.30329946	0.28942701	0.26879907	0.25219443	0.29199034	0.26804873	0.25891876	0.25414801	0.27534908	0.28984189	0.24250643	0.27830127	0.294424	0.24789004	0.23571576	0.27630231	0.3073374	0.31193396	0.21827453	0.40845603	0.29962561	0.26822907	0.27926362	0.26295501	0.2676172	0.27397847	0.33038509	0.28060085	0.31303602	0.25798449	0.24818014	0.25018272	0.24510585	0.25641501	0.26119858	0.29840648
0.27694097	0.27990678	0.27376443	0.26984864	0.2654565	0.24948576	0.28804001	0.24977998	0.28795591	0.33358771	0.27913716	0.28473026	0.27029812	0.26467678	0.30215335	0.28696102	0.26873741	0.25206766	0.29096198	0.2673243	0.25788087	0.25483596	0.27383548	0.29018149	0.2435032	0.27726185	0.29366595	0.24631833	0.23723823	0.27554515	0.30745295	0.31132153	0.21727067	0.41277757	0.30188164	0.26674327	0.27941144	0.26324031	0.26841152	0.27484041	0.32954931	0.28065658	0.31392759	0.25844014	0.24783777	0.25023803	0.24485137	0.25671956	0.26095909	0.29874071
0.27617595	0.28170231	0.27567255	0.27000126	0.26475433	0.24874108	0.2862674	0.2488313	0.28622395	0.33156374	0.27840966	0.28380507	0.26942715	0.2638461	0.30012742	0.28802037	0.26758602	0.25008544	0.29072925	0.26709178	0.25903183	0.25470325	0.27386743	0.28940037	0.24367826	0.27776262	0.29457015	0.24671745	0.23808393	0.2762486	0.30763838	0.31222218	0.21767561	0.4105663	0.301911	0.2716338	0.27821177	0.26271838	0.26765603	0.27379987	0.32732663	0.2796182	0.31245086	0.25733736	0.24671492	0.24969688	0.24480444	0.25518206	0.25831503	0.29786339
0.27589315	0.28137875	0.27455264	0.26912931	0.26393685	0.24735215	0.28493121	0.2476	0.28473479	0.33123145	0.27695265	0.28341937	0.26719978	0.26208571	0.3014912	0.28701079	0.26619282	0.25068921	0.29062399	0.26652095	0.25862575	0.2545943	0.27479896	0.29045939	0.24300204	0.27789304	0.29416791	0.24699856	0.23745288	0.27603683	0.30732134	0.31046394	0.21710235	0.41421786	0.30401102	0.26679388	0.27734688	0.26271117	0.26775682	0.27302963	0.33029342	0.27857423	0.30963078	0.25641373	0.24777804	0.24893308	0.24395595	0.25525403	0.25852197	0.29776338
0.27547425	0.27974918	0.27377576	0.26891601	0.2614764	0.24622422	0.28403473	0.24668893	0.28380799	0.33094802	0.27672455	0.28201467	0.2668466	0.26379585	0.29955676	0.28695419	0.26710409	0.24951018	0.29049394	0.26577067	0.25912493	0.25382859	0.27547929	0.28956538	0.24175629	0.27701327	0.29474649	0.24709864	0.23853408	0.27543575	0.30755842	0.31097344	0.21655063	0.41617581	0.30385563	0.26846102	0.27981046	0.2627897	0.26675004	0.27484822	0.32896996	0.27979335	0.30723673	0.25783667	0.24694435	0.24969842	0.24431819	0.25643969	0.25857916	0.29818642
0.27721503	0.28109118	0.27563521	0.27034727	0.26391053	0.24826102	0.28482097	0.2483377	0.28467426	0.33388412	0.27800509	0.28474885	0.26981425	0.26588836	0.30277643	0.28873807	0.26575086	0.24821573	0.28913906	0.26285028	0.258219	0.25242588	0.27394727	0.29080772	0.24551211	0.28105736	0.29763126	0.25083783	0.23959529	0.27676228	0.30720583	0.31106102	0.21501429	0.41617823	0.3033165	0.26881447	0.27897835	0.26439428	0.27065617	0.28083804	0.33381963	0.27468565	0.32947841	0.2543804	0.24520391	0.24694505	0.24166735	0.25366345	0.25488478	0.29286978
0.27744514	0.28098935	0.27619988	0.26963338	0.26229733	0.24675235	0.28537828	0.24686278	0.28512201	0.33064494	0.2784363	0.2843022	0.26788861	0.26658905	0.30207965	0.28889889	0.26543859	0.24660131	0.28870535	0.26304805	0.25705862	0.25174624	0.27253723	0.28979737	0.24447158	0.28109643	0.29581368	0.2515651	0.24232543	0.27674258	0.3064813	0.31099483	0.21594082	0.41492382	0.30147523	0.27201617	0.27965522	0.26340985	0.26846266	0.27848673	0.33071569	0.2770538	0.32290861	0.25587285	0.24741022	0.24809821	0.24243644	0.25504142	0.25747302	0.29564866
0.27597752	0.28074637	0.2758435	0.26876244	0.26368609	0.2463046	0.28314933	0.24651873	0.28304344	0.32877806	0.27764463	0.28230178	0.26741126	0.26286638	0.29836801	0.28721231	0.26432827	0.24450581	0.28823662	0.26134226	0.25651377	0.25047168	0.27323377	0.28846681	0.24324709	0.2788026	0.29492259	0.24897933	0.23883219	0.27448216	0.30494007	0.30998808	0.21676558	0.40605903	0.29810154	0.26881781	0.2772103	0.26093334	0.26882225	0.27367586	0.32925153	0.27737677	0.31747264	0.25612742	0.24739374	0.24904366	0.24358371	0.25537598	0.25752681	0.29629168
0.27534837	0.27968067	0.27443922	0.26856035	0.26201215	0.24637704	0.28244546	0.24615081	0.28232709	0.32905263	0.27783769	0.28308925	0.26728094	0.2636219	0.29906139	0.28717628	0.2639029	0.24374922	0.28845358	0.26253322	0.25632766	0.25028956	0.27217159	0.28813055	0.24235202	0.27800909	0.29404679	0.25009048	0.23986562	0.27287924	0.30470413	0.30926207	0.21375455	0.41037685	0.29910693	0.27009895	0.27842712	0.26277936	0.26847151	0.27436984	0.3288224	0.27736294	0.31232411	0.25583789	0.24592629	0.24853811	0.24343172	0.25526908	0.25580761	0.29551345
0.27415687	0.2792055	0.27250403	0.26806858	0.26182902	0.24475133	0.28264964	0.24472524	0.28249574	0.32640722	0.2766493	0.28169486	0.26568803	0.26213393	0.29671717	0.29005712	0.26464352	0.24367204	0.2878561	0.26264733	0.25708994	0.25026837	0.27102947	0.28864196	0.2431697	0.2761524	0.29292551	0.25111222	0.2406926	0.27525631	0.30551329	0.30941051	0.21333598	0.41422558	0.29921085	0.2692003	0.27861163	0.26230136	0.2673811	0.27254429	0.32841545	0.27651355	0.31297541	0.25465015	0.24578068	0.24760532	0.24225236	0.25413319	0.25594881	0.29458746
0.27426738	0.27867094	0.2729952	0.26710767	0.26007983	0.24273467	0.27976191	0.24297914	0.27958527	0.32548854	0.27516431	0.28085411	0.26535183	0.26121932	0.29350379	0.28874397	0.26478231	0.24366181	0.28821167	0.26294553	0.25669733	0.25248054	0.2715553	0.28858963	0.24202876	0.27742752	0.29403526	0.25154531	0.24146196	0.27440581	0.30588144	0.30983725	0.21421613	0.41139415	0.30284443	0.26914969	0.27746049	0.26195532	0.266691	0.27470732	0.33000258	0.27719808	0.30976075	0.25632623	0.24556427	0.24764706	0.24233361	0.25394222	0.25587177	0.29499388
0.27382809	0.27817258	0.27296284	0.26726478	0.26020554	0.24361274	0.28133303	0.24358566	0.28090546	0.32546937	0.27431026	0.28085503	0.26416448	0.26090825	0.2931444	0.28719506	0.26687425	0.24371865	0.28821057	0.26354593	0.25754243	0.25217208	0.27252582	0.28916293	0.24243136	0.27834773	0.29485333	0.2502557	0.24061203	0.27446365	0.30692673	0.31140044	0.21337436	0.40619302	0.30155554	0.26594281	0.27845725	0.26227424	0.26645222	0.2784943	0.32981285	0.27554664	0.30537179	0.25520533	0.24599479	0.24801244	0.24164793	0.25434065	0.25467476	0.29408473
0.27374509	0.27777615	0.27277786	0.26663125	0.25988656	0.24255334	0.28119341	0.2427579	0.28092653	0.3237918	0.27451301	0.27953768	0.26462075	0.25990891	0.29324672	0.28779072	0.26432756	0.24192259	0.28849876	0.26276588	0.25652346	0.25287834	0.27044398	0.28829411	0.24204314	0.27813545	0.29489639	0.2497642	0.24010305	0.27371722	0.30546576	0.30970708	0.215176	0.40222955	0.30043414	0.26920947	0.2781238	0.26138008	0.26797336	0.27776778	0.33055541	0.27643949	0.30706537	0.2555649	0.24625944	0.24771634	0.2434064	0.25442684	0.2554743	0.29437929
0.27342123	0.27702501	0.27340579	0.26753274	0.26109737	0.24419495	0.28104317	0.2441155	0.28060922	0.32393008	0.27434453	0.28050286	0.26481548	0.26048306	0.2913352	0.28630188	0.26421562	0.24031529	0.28716892	0.26196453	0.25634623	0.25180224	0.27019459	0.28841791	0.24198847	0.27637699	0.29364908	0.25118986	0.24049211	0.27288589	0.30506724	0.31028879	0.21197654	0.40512839	0.3006402	0.26528138	0.27822846	0.26139012	0.26727781	0.27716294	0.33053866	0.27623633	0.30402714	0.25577798	0.24614115	0.2475383	0.24193947	0.25403157	0.25465786	0.29405314
0.2732141	0.27865106	0.27335545	0.26676977	0.26022759	0.24450032	0.27915484	0.2444112	0.27903166	0.32210699	0.27272561	0.27894086	0.26312944	0.25921386	0.29087207	0.28620034	0.26436645	0.23882826	0.28780618	0.26277259	0.25664523	0.25170285	0.27132681	0.28789324	0.24227083	0.27653852	0.2935006	0.25099808	0.24091704	0.2740798	0.30556914	0.31004128	0.21425089	0.4039132	0.30313459	0.26047707	0.27886644	0.26131982	0.26790708	0.27615374	0.33031535	0.27709946	0.30362743	0.25566468	0.24519698	0.24778947	0.2423263	0.25395992	0.25542402	0.29360256
0.27224049	0.27633914	0.27111578	0.26776835	0.25990793	0.24420151	0.28029001	0.24360777	0.2800034	0.32184324	0.27295837	0.27893502	0.26469904	0.25959843	0.2899957	0.28545216	0.26387808	0.2371368	0.28794834	0.26218721	0.25663435	0.25052735	0.27069038	0.28789857	0.24178991	0.27619612	0.29327592	0.24908444	0.2398283	0.2724306	0.30348182	0.30920562	0.21110561	0.40106803	0.30041856	0.26160175	0.2773785	0.26143369	0.26841462	0.27808768	0.33030531	0.2765336	0.30386701	0.25567916	0.24679655	0.24813952	0.24275996	0.25481033	0.25600868	0.29486668
0.27301353	0.27788213	0.27273351	0.27001271	0.26321048	0.24615376	0.28369805	0.24587111	0.28363428	0.3266167	0.27597934	0.28228623	0.26796097	0.26266375	0.29339382	0.28508952	0.26503024	0.23867373	0.287462	0.26251054	0.25633445	0.25204849	0.27196488	0.28883272	0.24312422	0.27777117	0.29389948	0.24924585	0.24101061	0.27273604	0.30366915	0.30888563	0.21331292	0.40232107	0.30220821	0.26233798	0.27717894	0.26241916	0.26723331	0.27716649	0.33159655	0.27624032	0.30171037	0.25592279	0.24643239	0.24771333	0.24234526	0.25484586	0.25658154	0.2949501
0.27362978	0.27804649	0.27283144	0.26858234	0.2594851	0.24299844	0.28084728	0.24338345	0.28064466	0.32118443	0.27397659	0.27875149	0.2648119	0.26064047	0.28952852	0.2853258	0.26368085	0.2369792	0.28703728	0.26173872	0.25574309	0.25023276	0.2706421	0.28757569	0.24186252	0.27558351	0.29413804	0.2510775	0.23995686	0.27249569	0.30413637	0.30984247	0.21274632	0.40399563	0.3014566	0.2609109	0.27774107	0.26209229	0.26733097	0.27772543	0.32987246	0.27538612	0.30032811	0.25518811	0.24491766	0.24705237	0.2425615	0.25354603	0.25474098	0.29362658
0.27350542	0.27685747	0.27226713	0.26654261	0.25806108	0.24292262	0.27893645	0.24278478	0.27862751	0.31870469	0.27107534	0.27642927	0.26299918	0.25811478	0.28631213	0.28523156	0.26295263	0.23743226	0.28652906	0.26136088	0.25556552	0.25047502	0.27345392	0.28711063	0.24277613	0.27698335	0.29527134	0.24865429	0.23993833	0.27137452	0.30492893	0.30887663	0.20989192	0.40172049	0.30081135	0.25817013	0.27774552	0.26122594	0.26840034	0.27538261	0.33010522	0.27641499	0.30219707	0.25598702	0.24606223	0.24824578	0.24237627	0.25360975	0.2570816	0.29471824
0.27302998	0.27687493	0.2715748	0.26758045	0.25875425	0.24395375	0.27971932	0.24371511	0.27964023	0.32033336	0.27121091	0.27757734	0.2647171	0.25755921	0.2884526	0.28478563	0.26275939	0.23543079	0.28596634	0.2605572	0.25617114	0.25038728	0.27026966	0.2861807	0.24291784	0.27565449	0.29356602	0.25046518	0.2398109	0.27001795	0.30258441	0.30772364	0.20976843	0.4021152	0.30002317	0.25992131	0.27584189	0.25993598	0.2655459	0.27517569	0.33088562	0.27622688	0.30466035	0.25452211	0.24625462	0.24745461	0.24218911	0.25491178	0.25552461	0.2945205
0.27321637	0.27786264	0.27348712	0.26635966	0.25880367	0.24246545	0.27891877	0.24263227	0.2786552	0.31930208	0.26982465	0.27595374	0.26424512	0.25739446	0.28750014	0.28635579	0.26378193	0.23586784	0.28637302	0.2618452	0.25592795	0.24975628	0.27059647	0.28649235	0.24316818	0.2763992	0.29517314	0.24996227	0.23899952	0.27092084	0.30346069	0.30822131	0.21111459	0.39865774	0.30124584	0.26164889	0.27710572	0.25996286	0.26621458	0.27638131	0.32966399	0.27551115	0.30535832	0.25554606	0.24640952	0.24803151	0.24196956	0.25437254	0.25580943	0.29382536
0.27026686	0.27437982	0.26607004	0.26681831	0.2590284	0.24196473	0.2779716	0.24175687	0.27780664	0.32011309	0.27171734	0.27807963	0.26538044	0.2580623	0.28727812	0.28522423	0.26189634	0.23385455	0.28560638	0.26117185	0.25524735	0.24938294	0.27213845	0.28625801	0.24524564	0.27572379	0.29456839	0.24879016	0.23929167	0.26969123	0.3025277	0.30780154	0.20960306	0.39655346	0.30012801	0.26123953	0.27710679	0.25855616	0.26591694	0.27516595	0.32901329	0.27677456	0.30386564	0.25657633	0.24537528	0.24773113	0.24265257	0.25527158	0.25737759	0.29442543
0.27171388	0.27660686	0.27117243	0.27102095	0.26141176	0.24616902	0.28263819	0.24579233	0.28247267	0.32210749	0.27525815	0.28162289	0.26703998	0.26047015	0.28827164	0.28231221	0.2625685	0.23313336	0.28601617	0.26018429	0.25451508	0.24891321	0.27044749	0.28515449	0.24277532	0.2740151	0.29280716	0.25131652	0.23851532	0.26981771	0.3030934	0.30755067	0.21126017	0.39777794	0.30007398	0.25717211	0.27663898	0.26003456	0.26621786	0.278521	0.32888311	0.27451691	0.30357936	0.25440818	0.24552277	0.24705358	0.2414019	0.25444523	0.25501382	0.29266271
0.27246001	0.27756959	0.27183026	0.26645431	0.2583499	0.24241516	0.27848506	0.24246404	0.27833572	0.31873116	0.27091169	0.27607572	0.26271799	0.25812498	0.28527117	0.28315067	0.26181415	0.23283435	0.28569242	0.26107585	0.25448841	0.24831039	0.27119932	0.28633699	0.24241674	0.27452159	0.29256988	0.24947771	0.23778814	0.26911813	0.30108517	0.30589837	0.20867221	0.39761767	0.3037518	0.25651807	0.27684987	0.26170626	0.26666799	0.27904737	0.3292965	0.27567375	0.3042213	0.2550464	0.24653776	0.24645674	0.24155846	0.25458509	0.25601932	0.2935378
0.27210143	0.27636039	0.27140111	0.26656419	0.25654441	0.2408088	0.27872318	0.24052575	0.27858073	0.31818354	0.27038708	0.2767525	0.26259258	0.25847334	0.28467497	0.28385326	0.26135832	0.23145759	0.28526756	0.26158506	0.25368673	0.24873178	0.27132258	0.28663	0.24340151	0.27479059	0.29274538	0.24989374	0.23869444	0.26970866	0.30113184	0.30734977	0.20930508	0.39356366	0.3022719	0.25681603	0.27654353	0.26025385	0.26678303	0.27506924	0.32816455	0.27609029	0.30710855	0.25497788	0.24356741	0.24664505	0.24192454	0.25393882	0.25551704	0.29268995
0.27069163	0.27646476	0.26968792	0.26564544	0.25630635	0.24227618	0.27833349	0.24226898	0.2782414	0.31787422	0.26919192	0.27499446	0.26205289	0.25641385	0.28432426	0.28324342	0.26151785	0.23096983	0.28568241	0.26188216	0.25472009	0.24885286	0.27035606	0.28570321	0.24319185	0.27668449	0.29272377	0.25091565	0.23895828	0.26780233	0.29973248	0.30645642	0.20766664	0.39466619	0.30184582	0.25303867	0.27596536	0.26075003	0.26589468	0.27755663	0.32907867	0.27546296	0.30353048	0.25270808	0.24490327	0.24611638	0.24064206	0.25340325	0.2553311	0.29091424
0.27163434	0.27706948	0.27091819	0.26542449	0.25837943	0.2422777	0.27828202	0.24220031	0.27806699	0.31754845	0.26954556	0.27520987	0.26244456	0.25704229	0.28415549	0.28352138	0.26175621	0.23013496	0.28553486	0.26228136	0.25514352	0.24920647	0.27148774	0.28647628	0.2440839	0.2760137	0.29303449	0.24907658	0.23933546	0.26912346	0.30111337	0.30642104	0.20937559	0.39069831	0.30111772	0.25701466	0.27599087	0.2607483	0.26708254	0.27645338	0.3285028	0.27475953	0.30246982	0.25470254	0.24601199	0.24659032	0.24128136	0.25260609	0.25610298	0.29235023
0.2716777	0.27533805	0.26998204	0.26558542	0.25664687	0.24144706	0.27712423	0.24122587	0.27696046	0.31892616	0.26949716	0.27595106	0.26293001	0.25768185	0.28591794	0.28292766	0.26084837	0.23069283	0.28692418	0.26275283	0.25507444	0.24942991	0.27304694	0.28667524	0.24388221	0.2767022	0.29495466	0.24954572	0.2373976	0.2692948	0.30136931	0.30751646	0.20918727	0.39122179	0.29850891	0.25453407	0.27660203	0.2611388	0.2654385	0.277704	0.32867426	0.27538037	0.30136737	0.25393641	0.24523374	0.24678913	0.2419464	0.255045	0.25700104	0.29298425
0.27061385	0.27553296	0.26959637	0.26543921	0.25705034	0.24091901	0.27605784	0.24120876	0.27569786	0.31814796	0.26903754	0.27515149	0.2632623	0.25862247	0.28400514	0.28264204	0.26099473	0.22908422	0.28613523	0.26190376	0.25540873	0.2475511	0.27719158	0.28617209	0.24424157	0.27564859	0.29332665	0.25059608	0.23942426	0.26934326	0.30039239	0.30673662	0.20894954	0.39027241	0.30166981	0.25629437	0.27678213	0.25877312	0.26585305	0.27590907	0.32776302	0.276072	0.30136245	0.25449693	0.24363171	0.2468859	0.24125762	0.25439051	0.25447935	0.29148036
0.27070731	0.27580792	0.26957375	0.26566848	0.25794387	0.2396061	0.27624428	0.23963422	0.27591872	0.31709796	0.26968801	0.27508238	0.25984508	0.2555865	0.28160363	0.2833395	0.26048577	0.22948246	0.28623939	0.26181877	0.25495738	0.25022778	0.27243268	0.28690496	0.24335472	0.27719906	0.29403943	0.25015703	0.23828472	0.26909187	0.30035901	0.3060784	0.20849004	0.38997859	0.30171183	0.25432888	0.27584645	0.2598213	0.26620311	0.27723283	0.32715398	0.27542233	0.3001315	0.2545355	0.24394429	0.24676922	0.24173409	0.25409883	0.25512448	0.29152408
0.2705012	0.27606097	0.2693105	0.26452371	0.2563355	0.23940212	0.27716544	0.23920511	0.27683818	0.31693754	0.26898092	0.27400553	0.26020563	0.25561395	0.28332129	0.28260976	0.26177081	0.22981742	0.28622821	0.2624709	0.25445399	0.2484806	0.2716158	0.28638041	0.24369316	0.27539557	0.29306921	0.24977869	0.24002156	0.26878706	0.30104655	0.30693507	0.20923842	0.39208293	0.30412775	0.25722846	0.27773499	0.25996718	0.2664986	0.2771599	0.32768035	0.27484033	0.29788205	0.25285375	0.24515389	0.24757266	0.24115884	0.25356808	0.25695968	0.29209417
0.27031195	0.27480465	0.26871359	0.26484001	0.25609177	0.23935845	0.27562463	0.23938912	0.27552167	0.31706798	0.26869684	0.27429295	0.26018932	0.25599441	0.28428987	0.28331339	0.26006243	0.22840463	0.28603598	0.26127839	0.25404856	0.24761814	0.27178684	0.28614438	0.24482782	0.27593803	0.29306507	0.2508963	0.2400135	0.26922679	0.30033463	0.3064431	0.20795289	0.39040813	0.3017092	0.25625524	0.27581501	0.25952774	0.2648176	0.27657735	0.32743302	0.27384377	0.29894915	0.25287932	0.24485964	0.24670476	0.24046546	0.25304577	0.25665668	0.29142696
0.26961222	0.2748614	0.26852924	0.26445514	0.25664681	0.23971732	0.27653542	0.23970805	0.2763674	0.31710356	0.26889873	0.27579322	0.26223478	0.25547487	0.28438401	0.28229237	0.25986496	0.22842947	0.2860584	0.26150391	0.25349885	0.24764504	0.27038467	0.28481394	0.24560019	0.27586666	0.29294607	0.25106835	0.23942451	0.26872048	0.30004123	0.30654386	0.2063742	0.38445559	0.30331489	0.25308964	0.27807325	0.25984153	0.26559478	0.27859253	0.32747665	0.27414483	0.29658636	0.25211102	0.24526387	0.24598746	0.24126942	0.25317731	0.25554156	0.29105213
0.26993749	0.27496278	0.26930031	0.2650927	0.25696439	0.24079359	0.27724737	0.24081443	0.27690598	0.31740472	0.27022076	0.27545652	0.26286322	0.25570628	0.28324717	0.28412414	0.26051375	0.22839318	0.28548983	0.26194918	0.25346655	0.24767312	0.270576	0.28523257	0.24541606	0.27529332	0.29309177	0.25076947	0.24028537	0.26893103	0.30164248	0.30735007	0.20920682	0.38837335	0.30494222	0.25488651	0.27646741	0.25862071	0.26422346	0.27675253	0.32735878	0.27526715	0.30034506	0.25322324	0.24304034	0.24609737	0.24118915	0.25309858	0.2561397	0.29014662
0.26921991	0.27366966	0.26844868	0.2640439	0.25689891	0.23914759	0.27608323	0.23920241	0.27558428	0.31647015	0.26873773	0.27410072	0.26155978	0.25515646	0.28106552	0.28141949	0.25954455	0.22736539	0.28543916	0.26072022	0.25365305	0.24690992	0.27006134	0.28582904	0.24355097	0.27484417	0.29295099	0.2518155	0.23992527	0.26769137	0.29945025	0.30591285	0.20691833	0.38481295	0.29922521	0.25426	0.27851957	0.25846887	0.26385853	0.27612704	0.32610932	0.27437231	0.29736602	0.25134695	0.24341744	0.24521512	0.2404588	0.25197694	0.25553209	0.28882477
0.26862121	0.27354458	0.2675975	0.26413536	0.25538051	0.24155627	0.27682933	0.24171224	0.27663296	0.31763479	0.27022758	0.27473408	0.26165926	0.25512075	0.28515971	0.28178319	0.25948149	0.22699763	0.28472844	0.26081243	0.25321797	0.24746032	0.27025518	0.28535143	0.24477771	0.27618635	0.29377529	0.2504026	0.23894078	0.26782894	0.2986742	0.30521637	0.20703605	0.38213244	0.29917076	0.25102228	0.27681279	0.25905088	0.26429605	0.27730528	0.32668728	0.27445179	0.29713979	0.25180525	0.24371806	0.24677211	0.24162252	0.25262982	0.25552309	0.29011944
0.26816288	0.27329347	0.26763856	0.26445663	0.25648606	0.2401998	0.27590442	0.24078083	0.27569297	0.31635529	0.26896554	0.2748006	0.26019403	0.25457743	0.28162995	0.28214189	0.25902262	0.22716847	0.28530699	0.26078561	0.25403026	0.24953625	0.27100676	0.28627566	0.24574172	0.27584276	0.29329267	0.25060377	0.23987111	0.26694798	0.29898494	0.30431497	0.20463584	0.38476294	0.30088007	0.25230244	0.27549121	0.25777167	0.26443607	0.27400321	0.32620803	0.27518219	0.29841301	0.25193617	0.24367072	0.24601023	0.24075623	0.25189283	0.25471589	0.28940392
0.26837146	0.27350461	0.26788142	0.26329714	0.25676426	0.23882811	0.27467477	0.23890319	0.27430493	0.31677166	0.26907519	0.27403939	0.26039773	0.25550222	0.28129637	0.28027233	0.25856519	0.22589432	0.28466067	0.26053926	0.25267896	0.24623515	0.26955113	0.28344104	0.24498978	0.27409291	0.29246879	0.25230771	0.23979817	0.26778004	0.30003008	0.30535656	0.20656806	0.38391751	0.30520552	0.2578052	0.27613109	0.25824031	0.2641944	0.27397323	0.32557464	0.27393487	0.30002496	0.25232512	0.24277908	0.24583831	0.24079767	0.25235379	0.25517845	0.28937885
0.26843056	0.27297345	0.26691812	0.26417291	0.25647336	0.23982401	0.27486238	0.23978889	0.27481163	0.31746334	0.26961496	0.27398914	0.25993443	0.25543311	0.28416333	0.28124744	0.25988066	0.22913721	0.28548747	0.25987563	0.25345659	0.24581437	0.27040499	0.28444269	0.2461288	0.27625832	0.29352066	0.25166661	0.24043548	0.26799792	0.2987158	0.30570412	0.2083237	0.38370684	0.30129036	0.25496176	0.27624363	0.25963551	0.26529539	0.27594358	0.3271555	0.27417818	0.2980108	0.25117183	0.24198228	0.24473248	0.2399108	0.25083482	0.25582275	0.28916845
0.26735547	0.27387694	0.26646498	0.26390827	0.25621629	0.23803228	0.27356049	0.23845021	0.27363259	0.31615308	0.26859811	0.27439773	0.26077077	0.25367615	0.28293043	0.28097796	0.25866482	0.2252502	0.28404567	0.26069999	0.25227022	0.24664122	0.27010483	0.28411311	0.24466474	0.27543458	0.29251078	0.25071713	0.2389818	0.26714641	0.29814875	0.30448353	0.2057939	0.38321525	0.30197725	0.25253323	0.27559677	0.25843242	0.26411259	0.27606684	0.3257046	0.27488211	0.29655382	0.2512641	0.24231644	0.2451942	0.2400668	0.25140724	0.25514618	0.28860018
0.26770136	0.27171358	0.266938	0.26352075	0.25739023	0.23914284	0.27451599	0.23873894	0.27417922	0.31559524	0.26904869	0.27460945	0.26017159	0.25390363	0.28290778	0.28138039	0.25829694	0.22679204	0.2840918	0.26120487	0.25291973	0.24644668	0.2710402	0.28483096	0.24506083	0.2755104	0.29446447	0.25081387	0.23893027	0.26578307	0.2964772	0.30246687	0.20322403	0.37944245	0.30270836	0.25235736	0.27619511	0.2582832	0.26456687	0.27592626	0.32581154	0.27375969	0.29564115	0.25058192	0.24211036	0.24492832	0.23994456	0.25086904	0.25531802	0.2882517
0.26808384	0.27352941	0.26680875	0.26356977	0.25758383	0.23947856	0.27324605	0.23978807	0.27285942	0.31663373	0.2690917	0.27373636	0.25957805	0.25317815	0.28086653	0.28299046	0.25866854	0.22494216	0.28460276	0.26042661	0.25329852	0.24688978	0.2693983	0.28471199	0.24578264	0.27429497	0.29183295	0.24935558	0.24015534	0.26625511	0.29768565	0.30419669	0.20607455	0.38488215	0.30223531	0.25488755	0.27714467	0.25833914	0.26439428	0.27621537	0.32728538	0.27303061	0.29835728	0.25076842	0.24165167	0.24493957	0.23978931	0.25072995	0.25587744	0.28841934
0.2668899	0.27216843	0.26579881	0.26248422	0.2560091	0.23979166	0.27228507	0.23984893	0.27224749	0.31480742	0.26788729	0.27330878	0.26010975	0.25325122	0.28260103	0.28142789	0.26038927	0.22508676	0.28451967	0.25947577	0.25322726	0.24611939	0.2691358	0.28424266	0.24545972	0.27594084	0.29357654	0.25055099	0.23875228	0.2669313	0.29694	0.3035115	0.20673652	0.37908846	0.30007625	0.25334764	0.27636215	0.25816011	0.26539871	0.27908522	0.326709	0.27315238	0.29434404	0.25033256	0.24375784	0.24551879	0.24013799	0.25007197	0.25588548	0.28841168
0.26736584	0.27265462	0.26698962	0.26298943	0.25649652	0.23925605	0.27221447	0.23925832	0.27208674	0.31566641	0.2686024	0.27444807	0.2584019	0.25391939	0.28236848	0.2813417	0.25792265	0.22517505	0.28441238	0.26085779	0.25208399	0.24554625	0.26777053	0.28400955	0.24644814	0.27436203	0.29171821	0.24940273	0.23903947	0.26687214	0.29707146	0.30387917	0.20538759	0.38167754	0.30188954	0.25359219	0.27547967	0.25809458	0.26330402	0.27519658	0.32639742	0.27331418	0.29739219	0.25082082	0.24181722	0.24463633	0.23956954	0.25027308	0.25403622	0.28768569
0.26769736	0.27257144	0.26488376	0.26227865	0.25586328	0.2377163	0.2725088	0.23792352	0.27217382	0.31494936	0.26787931	0.2739591	0.25802848	0.2530103	0.28189716	0.2801182	0.25822636	0.22337782	0.28446493	0.25933483	0.25171208	0.24570362	0.26746261	0.28381276	0.24546567	0.27490997	0.29245204	0.25099251	0.2393714	0.26591539	0.29670903	0.30274117	0.20479383	0.38141599	0.30052823	0.25530654	0.27683204	0.25726807	0.26390269	0.27385262	0.32532334	0.27341899	0.2981604	0.25061968	0.24091277	0.24499476	0.23955555	0.24999285	0.25490752	0.28749403
0.26570058	0.27211887	0.26405016	0.26216927	0.25677273	0.23936921	0.27302352	0.23930237	0.27246776	0.31495264	0.2691429	0.27289507	0.25881177	0.25224203	0.28153828	0.28162438	0.25854459	0.22419272	0.28434253	0.25955084	0.25200319	0.24630924	0.26705539	0.28339493	0.24542223	0.27375057	0.29124442	0.24938272	0.23964417	0.26555887	0.29556656	0.30220261	0.20407631	0.38020873	0.30410454	0.25218847	0.2767508	0.25641546	0.26216277	0.27619019	0.32506076	0.27280867	0.29474044	0.24923752	0.24150617	0.2442046	0.23891494	0.24923226	0.25357476	0.28673297
0.26718757	0.27170345	0.26502377	0.26281092	0.2566871	0.23907924	0.27259657	0.23911011	0.27264354	0.31456044	0.26938242	0.27293611	0.25812668	0.25195208	0.28103575	0.28218031	0.2579104	0.22452587	0.28423572	0.25938991	0.25213856	0.24677606	0.26772356	0.28338963	0.24605085	0.27571189	0.2925792	0.2505188	0.23906876	0.26687768	0.29657024	0.30319655	0.20360725	0.3793326	0.29965946	0.25286981	0.2768952	0.2565175	0.2642439	0.27476451	0.32580453	0.27287087	0.29738849	0.25032616	0.24202788	0.2442946	0.2402436	0.24977326	0.25611433	0.28769577
0.2662017	0.27185848	0.26566818	0.26206088	0.25525033	0.23859845	0.272306	0.23887207	0.27218655	0.31388003	0.26813769	0.27343678	0.25651532	0.25216159	0.28096396	0.28018713	0.25841862	0.22482204	0.28409332	0.26007518	0.25120136	0.24555486	0.26840004	0.28426224	0.24551736	0.27584589	0.2932258	0.24961179	0.23840524	0.2647894	0.29574814	0.30239269	0.20302907	0.37777761	0.29998472	0.25447437	0.2768845	0.25826636	0.26220182	0.27487403	0.32537493	0.27293539	0.29493734	0.25012332	0.24075057	0.24402784	0.23948272	0.25019222	0.25385982	0.28651059
0.26591504	0.27015483	0.26271257	0.26222935	0.25634122	0.23837538	0.27207643	0.2381172	0.27205095	0.31441331	0.26843581	0.27330157	0.25821775	0.25282693	0.27984852	0.27952391	0.2585988	0.22341573	0.2837249	0.25981852	0.25151804	0.24507339	0.26807824	0.28262374	0.24576049	0.27378321	0.29190463	0.25056857	0.23957913	0.26516739	0.29587212	0.30275276	0.20456973	0.37939659	0.30043894	0.25523779	0.27730954	0.25737071	0.26281711	0.277549	0.32575715	0.27275836	0.29348326	0.24910942	0.2411295	0.24372266	0.23929922	0.24877489	0.25477898	0.28624633
0.26659003	0.27127004	0.26469874	0.26127133	0.25501776	0.23776373	0.27101007	0.23791304	0.27085119	0.31381667	0.26720947	0.27178535	0.25721249	0.25061551	0.27822459	0.28008494	0.25792694	0.22200747	0.28426501	0.25958428	0.25176498	0.24569875	0.26758844	0.28235015	0.24501824	0.27526987	0.29264396	0.2495863	0.23870103	0.26613352	0.29540637	0.3022632	0.20322518	0.38552126	0.30192593	0.24943669	0.27718252	0.25746658	0.26284316	0.27687821	0.3242811	0.27195984	0.29404444	0.2488241	0.24126369	0.24378029	0.23944485	0.24913092	0.25496653	0.28658602
0.26591924	0.27087513	0.26517016	0.26185584	0.2567443	0.23815514	0.27243716	0.23842831	0.27212459	0.31461737	0.26813254	0.27355653	0.25765172	0.25072119	0.28077593	0.28070456	0.25738472	0.22282991	0.28329554	0.26042917	0.2509127	0.24614307	0.26807216	0.28324667	0.24591373	0.27450937	0.29146424	0.24981031	0.23776811	0.26469263	0.29429248	0.30131051	0.20330709	0.37912688	0.29874676	0.25139812	0.27731043	0.25741521	0.26238105	0.27542794	0.32458505	0.27183631	0.29235312	0.24856743	0.24188039	0.24409863	0.23913619	0.24915479	0.25431564	0.28641537
0.26596615	0.27131113	0.26478204	0.26146844	0.25510845	0.23698664	0.27145481	0.23732923	0.27108055	0.31316623	0.26743448	0.27189931	0.25669464	0.25037593	0.27867413	0.28124464	0.2578437	0.22138157	0.28412482	0.26072511	0.25143409	0.24472131	0.26670456	0.28254312	0.24562867	0.27390683	0.29072568	0.24871205	0.23989211	0.2657499	0.29550481	0.30153868	0.20214288	0.38128063	0.30218852	0.2542389	0.27697721	0.25690675	0.26182285	0.27718812	0.32409409	0.2710737	0.29264185	0.2475408	0.23977363	0.24278359	0.23871824	0.24814081	0.25290859	0.28503582
0.26579705	0.27128753	0.26402041	0.26146632	0.25571069	0.2387965	0.27225524	0.23839124	0.27205527	0.31371275	0.26686072	0.27171353	0.25559932	0.24937069	0.28110838	0.28118238	0.25588372	0.22214095	0.28389171	0.26048976	0.25113505	0.24720109	0.26657233	0.28338915	0.24627787	0.27563468	0.29360694	0.24816771	0.23884693	0.26418191	0.29322273	0.30028278	0.20299487	0.37720245	0.30354622	0.25400302	0.27650082	0.2559579	0.26162499	0.27536708	0.32382014	0.27168968	0.29343617	0.24893656	0.23924157	0.24377877	0.24020112	0.24882442	0.25377908	0.28554964
0.26551783	0.27070847	0.26371932	0.2601929	0.25445503	0.23775561	0.26948032	0.23825312	0.26942047	0.31289476	0.26574755	0.27047551	0.25587332	0.24784043	0.2776275	0.27927864	0.25771654	0.22114503	0.28327826	0.25929019	0.25109756	0.24543004	0.26718378	0.28223908	0.24644506	0.27392456	0.29322758	0.24905804	0.23995553	0.26537862	0.29542813	0.30204111	0.20258129	0.3763032	0.30407321	0.25512493	0.2772404	0.25575078	0.2616536	0.27544281	0.32269457	0.27094844	0.29196304	0.24730183	0.23907243	0.24159802	0.23728777	0.2461282	0.25376466	0.28364509
0.26499227	0.27094716	0.26309183	0.26122069	0.25529414	0.23725635	0.27122778	0.23762649	0.27113077	0.31318378	0.26638645	0.27091086	0.25592437	0.24927333	0.27889901	0.2797699	0.25666767	0.21987936	0.28356415	0.25955811	0.25174835	0.24441315	0.26725399	0.2828289	0.24753395	0.27562946	0.29247969	0.2474429	0.23909359	0.26491851	0.29402786	0.30119836	0.20264907	0.37911031	0.29928565	0.24865657	0.27783582	0.25628969	0.26140791	0.27475524	0.32460776	0.27154586	0.29406792	0.2481692	0.23784862	0.2429949	0.23796065	0.24664585	0.25160807	0.28342187
0.26531217	0.27070251	0.2638247	0.26078489	0.25399849	0.23850341	0.27119556	0.2385447	0.27082363	0.31423208	0.26726028	0.27192301	0.2561315	0.25108555	0.28066504	0.27827278	0.25645518	0.22044876	0.28324664	0.26041526	0.25064299	0.24376795	0.26587668	0.28064942	0.24630773	0.27345473	0.29159856	0.24778256	0.23818092	0.26533636	0.29380733	0.3005214	0.20198888	0.38169056	0.30448496	0.25215381	0.27826604	0.25593337	0.26177821	0.27695048	0.32298148	0.27192563	0.29131475	0.24784887	0.23817898	0.24294893	0.23865443	0.24746074	0.25225052	0.28388152
0.26492116	0.27028704	0.26459447	0.26080215	0.25431666	0.23744811	0.2709766	0.23727664	0.27085525	0.31428263	0.26686174	0.27205855	0.25670049	0.25021198	0.28149098	0.27911085	0.25650042	0.22070196	0.283618	0.25907674	0.25003475	0.24563682	0.26563168	0.28335077	0.24699508	0.27430969	0.29344365	0.24909012	0.23901366	0.26494339	0.29316443	0.30086079	0.20283136	0.38219941	0.30218303	0.25127673	0.27585286	0.25665632	0.26221201	0.27469042	0.32398027	0.27189672	0.29463202	0.247703	0.23793331	0.24241057	0.23863442	0.24796839	0.25382593	0.28423446
0.26433924	0.26983872	0.26397362	0.26014596	0.25439283	0.23867095	0.27221185	0.23839408	0.27192885	0.31360716	0.26661164	0.2719909	0.25518638	0.24991243	0.28129452	0.2774035	0.25672483	0.21923938	0.28296807	0.259363	0.25038469	0.24406824	0.2659674	0.28209943	0.24697407	0.27468663	0.29156056	0.24785191	0.23946744	0.26362333	0.29309359	0.30050072	0.2011497	0.37671384	0.30047265	0.25157708	0.27775398	0.25676161	0.26270431	0.279818	0.32305875	0.27152574	0.29063511	0.24707446	0.23770428	0.24180816	0.23722236	0.24827902	0.25305793	0.28366786
0.26392254	0.26879397	0.26280484	0.26032495	0.25489512	0.2376363	0.27031457	0.23779094	0.27027315	0.31300172	0.26679155	0.27105758	0.25677738	0.25022969	0.28026456	0.27820534	0.25766766	0.22059402	0.282967	0.25950119	0.25059345	0.2454223	0.26586774	0.28252715	0.24641643	0.27562499	0.29232949	0.24796279	0.23984051	0.26395297	0.29252955	0.30056185	0.20328932	0.37969878	0.30065972	0.25222939	0.27764493	0.25396338	0.26092565	0.27421582	0.32342196	0.27008957	0.29000929	0.2467349	0.23791416	0.24166861	0.23822932	0.24807025	0.25242659	0.2834602
0.26381382	0.26913995	0.26317063	0.25983751	0.2552304	0.24048693	0.27098686	0.24094179	0.27074307	0.31301767	0.26640996	0.27109861	0.25575802	0.24897164	0.28059924	0.27937156	0.25617194	0.21936196	0.28186181	0.25882295	0.25031409	0.24451585	0.26634204	0.28168881	0.24691507	0.27351195	0.29143131	0.24725974	0.23885831	0.26403528	0.29302827	0.30043852	0.2014236	0.37654713	0.3019093	0.24706939	0.27751711	0.25539079	0.26081467	0.27624485	0.32338935	0.27094218	0.29201138	0.24610627	0.23690625	0.24193421	0.23757513	0.24607208	0.25110093	0.28375369
0.26388523	0.26889575	0.26311409	0.25983012	0.2540563	0.23758268	0.27190253	0.23741078	0.27191174	0.31182513	0.2648845	0.27096832	0.25509828	0.24749602	0.2790992	0.27839822	0.25627524	0.21932273	0.28234339	0.25846377	0.2493746	0.24301088	0.26732522	0.2820105	0.24676152	0.27546543	0.29241014	0.24871309	0.23742406	0.26300958	0.29192802	0.29861256	0.20129646	0.3768838	0.30137143	0.24902476	0.27738196	0.25501654	0.26208797	0.2773492	0.3228091	0.27191183	0.29118907	0.24684934	0.23707804	0.24156727	0.23743582	0.24584953	0.25095817	0.28272331
0.26362404	0.26888496	0.26347929	0.25862747	0.25400519	0.23854776	0.27058479	0.23848641	0.2704328	0.31139919	0.26584721	0.27057388	0.25548071	0.24831089	0.27924901	0.27875954	0.25496694	0.21878724	0.28120482	0.25810689	0.24958746	0.24282815	0.2669329	0.28035751	0.24653038	0.27176654	0.28914925	0.24805868	0.23811224	0.26402232	0.29155919	0.29903179	0.201418	0.37463439	0.30362651	0.25053537	0.27862713	0.25395435	0.26061273	0.2757504	0.32145998	0.27146155	0.29499319	0.24719714	0.23782559	0.24178362	0.23746701	0.24708168	0.25113976	0.28318241
0.26268843	0.26883361	0.26297617	0.25965926	0.254399	0.23853242	0.27075809	0.23889007	0.27033526	0.31209207	0.26554599	0.2703793	0.25596204	0.24753332	0.2782608	0.27875671	0.25485897	0.21941039	0.28273636	0.2586056	0.24911632	0.24395725	0.2669476	0.28166857	0.2469455	0.27392846	0.29111969	0.24868163	0.23862274	0.26125726	0.29116809	0.29787266	0.19983751	0.37409446	0.30027837	0.24989833	0.27664396	0.25486466	0.26229033	0.27761415	0.32225209	0.27039298	0.29044911	0.24651965	0.23705781	0.2416884	0.2368347	0.24639241	0.25274238	0.28211871
0.26236442	0.26845342	0.26230583	0.25914589	0.25440043	0.23742409	0.26902428	0.23801234	0.26878223	0.31176606	0.26571691	0.27024177	0.25590834	0.24793778	0.27914214	0.27830073	0.25641012	0.22020067	0.28312606	0.25842628	0.24946234	0.24471575	0.26616472	0.28104818	0.24821606	0.27410683	0.292404	0.24802729	0.23693389	0.26274526	0.29056746	0.29841286	0.20227793	0.37824976	0.30243525	0.24979091	0.27794686	0.25363132	0.25848368	0.27739361	0.32154104	0.2696853	0.28977439	0.24617735	0.23732051	0.24088435	0.23696427	0.24688981	0.25209835	0.28271246
0.26330391	0.26898488	0.26201507	0.25897008	0.2539393	0.23654164	0.27028525	0.23632427	0.26996595	0.31132603	0.26425925	0.26894233	0.25505561	0.2472274	0.27805686	0.27804089	0.25633207	0.2203508	0.28216344	0.25883579	0.24883194	0.24406685	0.26674351	0.28177494	0.24840467	0.27449173	0.29109782	0.24725586	0.23786242	0.26062617	0.29062945	0.29709038	0.19968987	0.37824556	0.3016738	0.24906068	0.27747896	0.25459138	0.26007092	0.27663213	0.32112181	0.27018094	0.29020938	0.24581873	0.23685512	0.24148169	0.23608725	0.24555479	0.25142738	0.28222948
[truncated: 82 more columns]
