# Supplementary material for: Simultaneous readout of multiple FRET pairs using photochromism
Source: Nat Commun. 2021 Mar 31;12:2005. doi: 10.1038/s41467-021-22043-0 (PMC8012603; doi:10.1038/s41467-021-22043-0)
Supplement: Supplementary file 3 — Source Data [file 41467_2021_22043_MOESM3_ESM.zip › SourceData/Figure5_FigureSI3-4/figuredata/Supplementary Figure 4/FRETEff_Single_EKARev_Photoswitching_Time.txt]

8.5813684	8.5813684	8.5813684	8.5813684	8.5813684	8.5813684	8.5813684	8.5813684	8.5813684	8.5813684	8.5813684	8.5813684	8.5813684	8.5813684	8.5813684	8.5813684	8.5813684	8.5813684	8.5813684	8.5813684	8.5813684	8.5813684	8.5813684	8.5813684	8.5813684	8.5813684	8.5813684	8.5813684	8.5813684	8.5813684	8.5813684	8.5813684	8.5813684	8.5813684	8.5813684	8.5813684	8.5813684	8.5813684	8.5813684	8.5813684	8.5813684	10.237705	10.237705	10.237705	10.237705	10.237705	10.237705	10.237705	10.237705	10.237705
22.280582	22.280582	22.280582	22.280582	22.280582	22.280582	22.280582	22.280582	22.280582	22.280582	22.280582	22.280582	22.280582	22.280582	22.280582	22.280582	22.280582	22.280582	22.280582	22.280582	22.280582	22.280582	22.280582	22.280582	22.280582	22.280582	22.280582	22.280582	22.280582	22.280582	22.280582	22.280582	22.280582	22.280582	22.280582	22.280582	22.280582	22.280582	22.280582	22.280582	22.280582	23.706692	23.706692	23.706692	23.706692	23.706692	23.706692	23.706692	23.706692	23.706692
37.313107	37.313107	37.313107	37.313107	37.313107	37.313107	37.313107	37.313107	37.313107	37.313107	37.313107	37.313107	37.313107	37.313107	37.313107	37.313107	37.313107	37.313107	37.313107	37.313107	37.313107	37.313107	37.313107	37.313107	37.313107	37.313107	37.313107	37.313107	37.313107	37.313107	37.313107	37.313107	37.313107	37.313107	37.313107	37.313107	37.313107	37.313107	37.313107	37.313107	37.313107	38.953136	38.953136	38.953136	38.953136	38.953136	38.953136	38.953136	38.953136	38.953136
52.244556	52.244556	52.244556	52.244556	52.244556	52.244556	52.244556	52.244556	52.244556	52.244556	52.244556	52.244556	52.244556	52.244556	52.244556	52.244556	52.244556	52.244556	52.244556	52.244556	52.244556	52.244556	52.244556	52.244556	52.244556	52.244556	52.244556	52.244556	52.244556	52.244556	52.244556	52.244556	52.244556	52.244556	52.244556	52.244556	52.244556	52.244556	52.244556	52.244556	52.244556	53.737724	53.737724	53.737724	53.737724	53.737724	53.737724	53.737724	53.737724	53.737724
67.413391	67.413391	67.413391	67.413391	67.413391	67.413391	67.413391	67.413391	67.413391	67.413391	67.413391	67.413391	67.413391	67.413391	67.413391	67.413391	67.413391	67.413391	67.413391	67.413391	67.413391	67.413391	67.413391	67.413391	67.413391	67.413391	67.413391	67.413391	67.413391	67.413391	67.413391	67.413391	67.413391	67.413391	67.413391	67.413391	67.413391	67.413391	67.413391	67.413391	67.413391	68.727211	68.727211	68.727211	68.727211	68.727211	68.727211	68.727211	68.727211	68.727211
82.437538	82.437538	82.437538	82.437538	82.437538	82.437538	82.437538	82.437538	82.437538	82.437538	82.437538	82.437538	82.437538	82.437538	82.437538	82.437538	82.437538	82.437538	82.437538	82.437538	82.437538	82.437538	82.437538	82.437538	82.437538	82.437538	82.437538	82.437538	82.437538	82.437538	82.437538	82.437538	82.437538	82.437538	82.437538	82.437538	82.437538	82.437538	82.437538	82.437538	82.437538	83.720833	83.720833	83.720833	83.720833	83.720833	83.720833	83.720833	83.720833	83.720833
97.382927	97.382927	97.382927	97.382927	97.382927	97.382927	97.382927	97.382927	97.382927	97.382927	97.382927	97.382927	97.382927	97.382927	97.382927	97.382927	97.382927	97.382927	97.382927	97.382927	97.382927	97.382927	97.382927	97.382927	97.382927	97.382927	97.382927	97.382927	97.382927	97.382927	97.382927	97.382927	97.382927	97.382927	97.382927	97.382927	97.382927	97.382927	97.382927	97.382927	97.382927	98.790466	98.790466	98.790466	98.790466	98.790466	98.790466	98.790466	98.790466	98.790466
112.38991	112.38991	112.38991	112.38991	112.38991	112.38991	112.38991	112.38991	112.38991	112.38991	112.38991	112.38991	112.38991	112.38991	112.38991	112.38991	112.38991	112.38991	112.38991	112.38991	112.38991	112.38991	112.38991	112.38991	112.38991	112.38991	112.38991	112.38991	112.38991	112.38991	112.38991	112.38991	112.38991	112.38991	112.38991	112.38991	112.38991	112.38991	112.38991	112.38991	112.38991	113.73599	113.73599	113.73599	113.73599	113.73599	113.73599	113.73599	113.73599	113.73599
127.49245	127.49245	127.49245	127.49245	127.49245	127.49245	127.49245	127.49245	127.49245	127.49245	127.49245	127.49245	127.49245	127.49245	127.49245	127.49245	127.49245	127.49245	127.49245	127.49245	127.49245	127.49245	127.49245	127.49245	127.49245	127.49245	127.49245	127.49245	127.49245	127.49245	127.49245	127.49245	127.49245	127.49245	127.49245	127.49245	127.49245	127.49245	127.49245	127.49245	127.49245	129.25273	129.25273	129.25273	129.25273	129.25273	129.25273	129.25273	129.25273	129.25273
142.27563	142.27563	142.27563	142.27563	142.27563	142.27563	142.27563	142.27563	142.27563	142.27563	142.27563	142.27563	142.27563	142.27563	142.27563	142.27563	142.27563	142.27563	142.27563	142.27563	142.27563	142.27563	142.27563	142.27563	142.27563	142.27563	142.27563	142.27563	142.27563	142.27563	142.27563	142.27563	142.27563	142.27563	142.27563	142.27563	142.27563	142.27563	142.27563	142.27563	142.27563	143.7995	143.7995	143.7995	143.7995	143.7995	143.7995	143.7995	143.7995	143.7995
157.55508	157.55508	157.55508	157.55508	157.55508	157.55508	157.55508	157.55508	157.55508	157.55508	157.55508	157.55508	157.55508	157.55508	157.55508	157.55508	157.55508	157.55508	157.55508	157.55508	157.55508	157.55508	157.55508	157.55508	157.55508	157.55508	157.55508	157.55508	157.55508	157.55508	157.55508	157.55508	157.55508	157.55508	157.55508	157.55508	157.55508	157.55508	157.55508	157.55508	157.55508	158.98178	158.98178	158.98178	158.98178	158.98178	158.98178	158.98178	158.98178	158.98178
172.27542	172.27542	172.27542	172.27542	172.27542	172.27542	172.27542	172.27542	172.27542	172.27542	172.27542	172.27542	172.27542	172.27542	172.27542	172.27542	172.27542	172.27542	172.27542	172.27542	172.27542	172.27542	172.27542	172.27542	172.27542	172.27542	172.27542	172.27542	172.27542	172.27542	172.27542	172.27542	172.27542	172.27542	172.27542	172.27542	172.27542	172.27542	172.27542	172.27542	172.27542	173.7504	173.7504	173.7504	173.7504	173.7504	173.7504	173.7504	173.7504	173.7504
187.41238	187.41238	187.41238	187.41238	187.41238	187.41238	187.41238	187.41238	187.41238	187.41238	187.41238	187.41238	187.41238	187.41238	187.41238	187.41238	187.41238	187.41238	187.41238	187.41238	187.41238	187.41238	187.41238	187.41238	187.41238	187.41238	187.41238	187.41238	187.41238	187.41238	187.41238	187.41238	187.41238	187.41238	187.41238	187.41238	187.41238	187.41238	187.41238	187.41238	187.41238	188.82043	188.82043	188.82043	188.82043	188.82043	188.82043	188.82043	188.82043	188.82043
202.40474	202.40474	202.40474	202.40474	202.40474	202.40474	202.40474	202.40474	202.40474	202.40474	202.40474	202.40474	202.40474	202.40474	202.40474	202.40474	202.40474	202.40474	202.40474	202.40474	202.40474	202.40474	202.40474	202.40474	202.40474	202.40474	202.40474	202.40474	202.40474	202.40474	202.40474	202.40474	202.40474	202.40474	202.40474	202.40474	202.40474	202.40474	202.40474	202.40474	202.40474	203.71455	203.71455	203.71455	203.71455	203.71455	203.71455	203.71455	203.71455	203.71455
217.41032	217.41032	217.41032	217.41032	217.41032	217.41032	217.41032	217.41032	217.41032	217.41032	217.41032	217.41032	217.41032	217.41032	217.41032	217.41032	217.41032	217.41032	217.41032	217.41032	217.41032	217.41032	217.41032	217.41032	217.41032	217.41032	217.41032	217.41032	217.41032	217.41032	217.41032	217.41032	217.41032	217.41032	217.41032	217.41032	217.41032	217.41032	217.41032	217.41032	217.41032	218.81531	218.81531	218.81531	218.81531	218.81531	218.81531	218.81531	218.81531	218.81531
232.40459	232.40459	232.40459	232.40459	232.40459	232.40459	232.40459	232.40459	232.40459	232.40459	232.40459	232.40459	232.40459	232.40459	232.40459	232.40459	232.40459	232.40459	232.40459	232.40459	232.40459	232.40459	232.40459	232.40459	232.40459	232.40459	232.40459	232.40459	232.40459	232.40459	232.40459	232.40459	232.40459	232.40459	232.40459	232.40459	232.40459	232.40459	232.40459	232.40459	232.40459	234.34167	234.34167	234.34167	234.34167	234.34167	234.34167	234.34167	234.34167	234.34167
247.34789	247.34789	247.34789	247.34789	247.34789	247.34789	247.34789	247.34789	247.34789	247.34789	247.34789	247.34789	247.34789	247.34789	247.34789	247.34789	247.34789	247.34789	247.34789	247.34789	247.34789	247.34789	247.34789	247.34789	247.34789	247.34789	247.34789	247.34789	247.34789	247.34789	247.34789	247.34789	247.34789	247.34789	247.34789	247.34789	247.34789	247.34789	247.34789	247.34789	247.34789	248.75751	248.75751	248.75751	248.75751	248.75751	248.75751	248.75751	248.75751	248.75751
262.48026	262.48026	262.48026	262.48026	262.48026	262.48026	262.48026	262.48026	262.48026	262.48026	262.48026	262.48026	262.48026	262.48026	262.48026	262.48026	262.48026	262.48026	262.48026	262.48026	262.48026	262.48026	262.48026	262.48026	262.48026	262.48026	262.48026	262.48026	262.48026	262.48026	262.48026	262.48026	262.48026	262.48026	262.48026	262.48026	262.48026	262.48026	262.48026	262.48026	262.48026	263.81116	263.81116	263.81116	263.81116	263.81116	263.81116	263.81116	263.81116	263.81116
277.51974	277.51974	277.51974	277.51974	277.51974	277.51974	277.51974	277.51974	277.51974	277.51974	277.51974	277.51974	277.51974	277.51974	277.51974	277.51974	277.51974	277.51974	277.51974	277.51974	277.51974	277.51974	277.51974	277.51974	277.51974	277.51974	277.51974	277.51974	277.51974	277.51974	277.51974	277.51974	277.51974	277.51974	277.51974	277.51974	277.51974	277.51974	277.51974	277.51974	277.51974	278.93146	278.93146	278.93146	278.93146	278.93146	278.93146	278.93146	278.93146	278.93146
292.41769	292.41769	292.41769	292.41769	292.41769	292.41769	292.41769	292.41769	292.41769	292.41769	292.41769	292.41769	292.41769	292.41769	292.41769	292.41769	292.41769	292.41769	292.41769	292.41769	292.41769	292.41769	292.41769	292.41769	292.41769	292.41769	292.41769	292.41769	292.41769	292.41769	292.41769	292.41769	292.41769	292.41769	292.41769	292.41769	292.41769	292.41769	292.41769	292.41769	292.41769	293.84262	293.84262	293.84262	293.84262	293.84262	293.84262	293.84262	293.84262	293.84262
342.52783	342.52783	342.52783	342.52783	342.52783	342.52783	342.52783	342.52783	342.52783	342.52783	342.52783	342.52783	342.52783	342.52783	342.52783	342.52783	342.52783	342.52783	342.52783	342.52783	342.52783	342.52783	342.52783	342.52783	342.52783	342.52783	342.52783	342.52783	342.52783	342.52783	342.52783	342.52783	342.52783	342.52783	342.52783	342.52783	342.52783	342.52783	342.52783	342.52783	342.52783	344.93579	344.93579	344.93579	344.93579	344.93579	344.93579	344.93579	344.93579	344.93579
356.52148	356.52148	356.52148	356.52148	356.52148	356.52148	356.52148	356.52148	356.52148	356.52148	356.52148	356.52148	356.52148	356.52148	356.52148	356.52148	356.52148	356.52148	356.52148	356.52148	356.52148	356.52148	356.52148	356.52148	356.52148	356.52148	356.52148	356.52148	356.52148	356.52148	356.52148	356.52148	356.52148	356.52148	356.52148	356.52148	356.52148	356.52148	356.52148	356.52148	356.52148	358.78723	358.78723	358.78723	358.78723	358.78723	358.78723	358.78723	358.78723	358.78723
371.51312	371.51312	371.51312	371.51312	371.51312	371.51312	371.51312	371.51312	371.51312	371.51312	371.51312	371.51312	371.51312	371.51312	371.51312	371.51312	371.51312	371.51312	371.51312	371.51312	371.51312	371.51312	371.51312	371.51312	371.51312	371.51312	371.51312	371.51312	371.51312	371.51312	371.51312	371.51312	371.51312	371.51312	371.51312	371.51312	371.51312	371.51312	371.51312	371.51312	371.51312	373.86536	373.86536	373.86536	373.86536	373.86536	373.86536	373.86536	373.86536	373.86536
386.56946	386.56946	386.56946	386.56946	386.56946	386.56946	386.56946	386.56946	386.56946	386.56946	386.56946	386.56946	386.56946	386.56946	386.56946	386.56946	386.56946	386.56946	386.56946	386.56946	386.56946	386.56946	386.56946	386.56946	386.56946	386.56946	386.56946	386.56946	386.56946	386.56946	386.56946	386.56946	386.56946	386.56946	386.56946	386.56946	386.56946	386.56946	386.56946	386.56946	386.56946	388.80765	388.80765	388.80765	388.80765	388.80765	388.80765	388.80765	388.80765	388.80765
401.57614	401.57614	401.57614	401.57614	401.57614	401.57614	401.57614	401.57614	401.57614	401.57614	401.57614	401.57614	401.57614	401.57614	401.57614	401.57614	401.57614	401.57614	401.57614	401.57614	401.57614	401.57614	401.57614	401.57614	401.57614	401.57614	401.57614	401.57614	401.57614	401.57614	401.57614	401.57614	401.57614	401.57614	401.57614	401.57614	401.57614	401.57614	401.57614	401.57614	401.57614	403.68677	403.68677	403.68677	403.68677	403.68677	403.68677	403.68677	403.68677	403.68677
416.57236	416.57236	416.57236	416.57236	416.57236	416.57236	416.57236	416.57236	416.57236	416.57236	416.57236	416.57236	416.57236	416.57236	416.57236	416.57236	416.57236	416.57236	416.57236	416.57236	416.57236	416.57236	416.57236	416.57236	416.57236	416.57236	416.57236	416.57236	416.57236	416.57236	416.57236	416.57236	416.57236	416.57236	416.57236	416.57236	416.57236	416.57236	416.57236	416.57236	416.57236	418.80756	418.80756	418.80756	418.80756	418.80756	418.80756	418.80756	418.80756	418.80756
431.46329	431.46329	431.46329	431.46329	431.46329	431.46329	431.46329	431.46329	431.46329	431.46329	431.46329	431.46329	431.46329	431.46329	431.46329	431.46329	431.46329	431.46329	431.46329	431.46329	431.46329	431.46329	431.46329	431.46329	431.46329	431.46329	431.46329	431.46329	431.46329	431.46329	431.46329	431.46329	431.46329	431.46329	431.46329	431.46329	431.46329	431.46329	431.46329	431.46329	431.46329	433.97629	433.97629	433.97629	433.97629	433.97629	433.97629	433.97629	433.97629	433.97629
446.71164	446.71164	446.71164	446.71164	446.71164	446.71164	446.71164	446.71164	446.71164	446.71164	446.71164	446.71164	446.71164	446.71164	446.71164	446.71164	446.71164	446.71164	446.71164	446.71164	446.71164	446.71164	446.71164	446.71164	446.71164	446.71164	446.71164	446.71164	446.71164	446.71164	446.71164	446.71164	446.71164	446.71164	446.71164	446.71164	446.71164	446.71164	446.71164	446.71164	446.71164	448.74509	448.74509	448.74509	448.74509	448.74509	448.74509	448.74509	448.74509	448.74509
461.54504	461.54504	461.54504	461.54504	461.54504	461.54504	461.54504	461.54504	461.54504	461.54504	461.54504	461.54504	461.54504	461.54504	461.54504	461.54504	461.54504	461.54504	461.54504	461.54504	461.54504	461.54504	461.54504	461.54504	461.54504	461.54504	461.54504	461.54504	461.54504	461.54504	461.54504	461.54504	461.54504	461.54504	461.54504	461.54504	461.54504	461.54504	461.54504	461.54504	461.54504	463.85956	463.85956	463.85956	463.85956	463.85956	463.85956	463.85956	463.85956	463.85956
476.42285	476.42285	476.42285	476.42285	476.42285	476.42285	476.42285	476.42285	476.42285	476.42285	476.42285	476.42285	476.42285	476.42285	476.42285	476.42285	476.42285	476.42285	476.42285	476.42285	476.42285	476.42285	476.42285	476.42285	476.42285	476.42285	476.42285	476.42285	476.42285	476.42285	476.42285	476.42285	476.42285	476.42285	476.42285	476.42285	476.42285	476.42285	476.42285	476.42285	476.42285	478.91992	478.91992	478.91992	478.91992	478.91992	478.91992	478.91992	478.91992	478.91992
491.48041	491.48041	491.48041	491.48041	491.48041	491.48041	491.48041	491.48041	491.48041	491.48041	491.48041	491.48041	491.48041	491.48041	491.48041	491.48041	491.48041	491.48041	491.48041	491.48041	491.48041	491.48041	491.48041	491.48041	491.48041	491.48041	491.48041	491.48041	491.48041	491.48041	491.48041	491.48041	491.48041	491.48041	491.48041	491.48041	491.48041	491.48041	491.48041	491.48041	491.48041	493.98938	493.98938	493.98938	493.98938	493.98938	493.98938	493.98938	493.98938	493.98938
506.49713	506.49713	506.49713	506.49713	506.49713	506.49713	506.49713	506.49713	506.49713	506.49713	506.49713	506.49713	506.49713	506.49713	506.49713	506.49713	506.49713	506.49713	506.49713	506.49713	506.49713	506.49713	506.49713	506.49713	506.49713	506.49713	506.49713	506.49713	506.49713	506.49713	506.49713	506.49713	506.49713	506.49713	506.49713	506.49713	506.49713	506.49713	506.49713	506.49713	506.49713	509.44583	509.44583	509.44583	509.44583	509.44583	509.44583	509.44583	509.44583	509.44583
521.54095	521.54095	521.54095	521.54095	521.54095	521.54095	521.54095	521.54095	521.54095	521.54095	521.54095	521.54095	521.54095	521.54095	521.54095	521.54095	521.54095	521.54095	521.54095	521.54095	521.54095	521.54095	521.54095	521.54095	521.54095	521.54095	521.54095	521.54095	521.54095	521.54095	521.54095	521.54095	521.54095	521.54095	521.54095	521.54095	521.54095	521.54095	521.54095	521.54095	521.54095	524.04797	524.04797	524.04797	524.04797	524.04797	524.04797	524.04797	524.04797	524.04797
536.66077	536.66077	536.66077	536.66077	536.66077	536.66077	536.66077	536.66077	536.66077	536.66077	536.66077	536.66077	536.66077	536.66077	536.66077	536.66077	536.66077	536.66077	536.66077	536.66077	536.66077	536.66077	536.66077	536.66077	536.66077	536.66077	536.66077	536.66077	536.66077	536.66077	536.66077	536.66077	536.66077	536.66077	536.66077	536.66077	536.66077	536.66077	536.66077	536.66077	536.66077	538.83588	538.83588	538.83588	538.83588	538.83588	538.83588	538.83588	538.83588	538.83588
551.44043	551.44043	551.44043	551.44043	551.44043	551.44043	551.44043	551.44043	551.44043	551.44043	551.44043	551.44043	551.44043	551.44043	551.44043	551.44043	551.44043	551.44043	551.44043	551.44043	551.44043	551.44043	551.44043	551.44043	551.44043	551.44043	551.44043	551.44043	551.44043	551.44043	551.44043	551.44043	551.44043	551.44043	551.44043	551.44043	551.44043	551.44043	551.44043	551.44043	551.44043	553.77881	553.77881	553.77881	553.77881	553.77881	553.77881	553.77881	553.77881	553.77881
566.5022	566.5022	566.5022	566.5022	566.5022	566.5022	566.5022	566.5022	566.5022	566.5022	566.5022	566.5022	566.5022	566.5022	566.5022	566.5022	566.5022	566.5022	566.5022	566.5022	566.5022	566.5022	566.5022	566.5022	566.5022	566.5022	566.5022	566.5022	566.5022	566.5022	566.5022	566.5022	566.5022	566.5022	566.5022	566.5022	566.5022	566.5022	566.5022	566.5022	566.5022	568.72308	568.72308	568.72308	568.72308	568.72308	568.72308	568.72308	568.72308	568.72308
581.55627	581.55627	581.55627	581.55627	581.55627	581.55627	581.55627	581.55627	581.55627	581.55627	581.55627	581.55627	581.55627	581.55627	581.55627	581.55627	581.55627	581.55627	581.55627	581.55627	581.55627	581.55627	581.55627	581.55627	581.55627	581.55627	581.55627	581.55627	581.55627	581.55627	581.55627	581.55627	581.55627	581.55627	581.55627	581.55627	581.55627	581.55627	581.55627	581.55627	581.55627	583.77734	583.77734	583.77734	583.77734	583.77734	583.77734	583.77734	583.77734	583.77734
596.45044	596.45044	596.45044	596.45044	596.45044	596.45044	596.45044	596.45044	596.45044	596.45044	596.45044	596.45044	596.45044	596.45044	596.45044	596.45044	596.45044	596.45044	596.45044	596.45044	596.45044	596.45044	596.45044	596.45044	596.45044	596.45044	596.45044	596.45044	596.45044	596.45044	596.45044	596.45044	596.45044	596.45044	596.45044	596.45044	596.45044	596.45044	596.45044	596.45044	596.45044	598.78577	598.78577	598.78577	598.78577	598.78577	598.78577	598.78577	598.78577	598.78577
611.508	611.508	611.508	611.508	611.508	611.508	611.508	611.508	611.508	611.508	611.508	611.508	611.508	611.508	611.508	611.508	611.508	611.508	611.508	611.508	611.508	611.508	611.508	611.508	611.508	611.508	611.508	611.508	611.508	611.508	611.508	611.508	611.508	611.508	611.508	611.508	611.508	611.508	611.508	611.508	611.508	613.82611	613.82611	613.82611	613.82611	613.82611	613.82611	613.82611	613.82611	613.82611
626.49915	626.49915	626.49915	626.49915	626.49915	626.49915	626.49915	626.49915	626.49915	626.49915	626.49915	626.49915	626.49915	626.49915	626.49915	626.49915	626.49915	626.49915	626.49915	626.49915	626.49915	626.49915	626.49915	626.49915	626.49915	626.49915	626.49915	626.49915	626.49915	626.49915	626.49915	626.49915	626.49915	626.49915	626.49915	626.49915	626.49915	626.49915	626.49915	626.49915	626.49915	628.80249	628.80249	628.80249	628.80249	628.80249	628.80249	628.80249	628.80249	628.80249
646.41302	646.41302	646.41302	646.41302	646.41302	646.41302	646.41302	646.41302	646.41302	646.41302	646.41302	646.41302	646.41302	646.41302	646.41302	646.41302	646.41302	646.41302	646.41302	646.41302	646.41302	646.41302	646.41302	646.41302	646.41302	646.41302	646.41302	646.41302	646.41302	646.41302	646.41302	646.41302	646.41302	646.41302	646.41302	646.41302	646.41302	646.41302	646.41302	646.41302	646.41302	649.95483	649.95483	649.95483	649.95483	649.95483	649.95483	649.95483	649.95483	649.95483
660.35132	660.35132	660.35132	660.35132	660.35132	660.35132	660.35132	660.35132	660.35132	660.35132	660.35132	660.35132	660.35132	660.35132	660.35132	660.35132	660.35132	660.35132	660.35132	660.35132	660.35132	660.35132	660.35132	660.35132	660.35132	660.35132	660.35132	660.35132	660.35132	660.35132	660.35132	660.35132	660.35132	660.35132	660.35132	660.35132	660.35132	660.35132	660.35132	660.35132	660.35132	663.7124	663.7124	663.7124	663.7124	663.7124	663.7124	663.7124	663.7124	663.7124
675.4046	675.4046	675.4046	675.4046	675.4046	675.4046	675.4046	675.4046	675.4046	675.4046	675.4046	675.4046	675.4046	675.4046	675.4046	675.4046	675.4046	675.4046	675.4046	675.4046	675.4046	675.4046	675.4046	675.4046	675.4046	675.4046	675.4046	675.4046	675.4046	675.4046	675.4046	675.4046	675.4046	675.4046	675.4046	675.4046	675.4046	675.4046	675.4046	675.4046	675.4046	678.76508	678.76508	678.76508	678.76508	678.76508	678.76508	678.76508	678.76508	678.76508
690.30511	690.30511	690.30511	690.30511	690.30511	690.30511	690.30511	690.30511	690.30511	690.30511	690.30511	690.30511	690.30511	690.30511	690.30511	690.30511	690.30511	690.30511	690.30511	690.30511	690.30511	690.30511	690.30511	690.30511	690.30511	690.30511	690.30511	690.30511	690.30511	690.30511	690.30511	690.30511	690.30511	690.30511	690.30511	690.30511	690.30511	690.30511	690.30511	690.30511	690.30511	693.75897	693.75897	693.75897	693.75897	693.75897	693.75897	693.75897	693.75897	693.75897
705.29376	705.29376	705.29376	705.29376	705.29376	705.29376	705.29376	705.29376	705.29376	705.29376	705.29376	705.29376	705.29376	705.29376	705.29376	705.29376	705.29376	705.29376	705.29376	705.29376	705.29376	705.29376	705.29376	705.29376	705.29376	705.29376	705.29376	705.29376	705.29376	705.29376	705.29376	705.29376	705.29376	705.29376	705.29376	705.29376	705.29376	705.29376	705.29376	705.29376	705.29376	709.1203	709.1203	709.1203	709.1203	709.1203	709.1203	709.1203	709.1203	709.1203
720.42957	720.42957	720.42957	720.42957	720.42957	720.42957	720.42957	720.42957	720.42957	720.42957	720.42957	720.42957	720.42957	720.42957	720.42957	720.42957	720.42957	720.42957	720.42957	720.42957	720.42957	720.42957	720.42957	720.42957	720.42957	720.42957	720.42957	720.42957	720.42957	720.42957	720.42957	720.42957	720.42957	720.42957	720.42957	720.42957	720.42957	720.42957	720.42957	720.42957	720.42957	723.81665	723.81665	723.81665	723.81665	723.81665	723.81665	723.81665	723.81665	723.81665
735.42395	735.42395	735.42395	735.42395	735.42395	735.42395	735.42395	735.42395	735.42395	735.42395	735.42395	735.42395	735.42395	735.42395	735.42395	735.42395	735.42395	735.42395	735.42395	735.42395	735.42395	735.42395	735.42395	735.42395	735.42395	735.42395	735.42395	735.42395	735.42395	735.42395	735.42395	735.42395	735.42395	735.42395	735.42395	735.42395	735.42395	735.42395	735.42395	735.42395	735.42395	738.89368	738.89368	738.89368	738.89368	738.89368	738.89368	738.89368	738.89368	738.89368
750.30286	750.30286	750.30286	750.30286	750.30286	750.30286	750.30286	750.30286	750.30286	750.30286	750.30286	750.30286	750.30286	750.30286	750.30286	750.30286	750.30286	750.30286	750.30286	750.30286	750.30286	750.30286	750.30286	750.30286	750.30286	750.30286	750.30286	750.30286	750.30286	750.30286	750.30286	750.30286	750.30286	750.30286	750.30286	750.30286	750.30286	750.30286	750.30286	750.30286	750.30286	754.00494	754.00494	754.00494	754.00494	754.00494	754.00494	754.00494	754.00494	754.00494
765.32599	765.32599	765.32599	765.32599	765.32599	765.32599	765.32599	765.32599	765.32599	765.32599	765.32599	765.32599	765.32599	765.32599	765.32599	765.32599	765.32599	765.32599	765.32599	765.32599	765.32599	765.32599	765.32599	765.32599	765.32599	765.32599	765.32599	765.32599	765.32599	765.32599	765.32599	765.32599	765.32599	765.32599	765.32599	765.32599	765.32599	765.32599	765.32599	765.32599	765.32599	768.84521	768.84521	768.84521	768.84521	768.84521	768.84521	768.84521	768.84521	768.84521
780.367	780.367	780.367	780.367	780.367	780.367	780.367	780.367	780.367	780.367	780.367	780.367	780.367	780.367	780.367	780.367	780.367	780.367	780.367	780.367	780.367	780.367	780.367	780.367	780.367	780.367	780.367	780.367	780.367	780.367	780.367	780.367	780.367	780.367	780.367	780.367	780.367	780.367	780.367	780.367	780.367	783.79083	783.79083	783.79083	783.79083	783.79083	783.79083	783.79083	783.79083	783.79083
795.37262	795.37262	795.37262	795.37262	795.37262	795.37262	795.37262	795.37262	795.37262	795.37262	795.37262	795.37262	795.37262	795.37262	795.37262	795.37262	795.37262	795.37262	795.37262	795.37262	795.37262	795.37262	795.37262	795.37262	795.37262	795.37262	795.37262	795.37262	795.37262	795.37262	795.37262	795.37262	795.37262	795.37262	795.37262	795.37262	795.37262	795.37262	795.37262	795.37262	795.37262	798.8443	798.8443	798.8443	798.8443	798.8443	798.8443	798.8443	798.8443	798.8443
810.33295	810.33295	810.33295	810.33295	810.33295	810.33295	810.33295	810.33295	810.33295	810.33295	810.33295	810.33295	810.33295	810.33295	810.33295	810.33295	810.33295	810.33295	810.33295	810.33295	810.33295	810.33295	810.33295	810.33295	810.33295	810.33295	810.33295	810.33295	810.33295	810.33295	810.33295	810.33295	810.33295	810.33295	810.33295	810.33295	810.33295	810.33295	810.33295	810.33295	810.33295	813.83722	813.83722	813.83722	813.83722	813.83722	813.83722	813.83722	813.83722	813.83722
825.39075	825.39075	825.39075	825.39075	825.39075	825.39075	825.39075	825.39075	825.39075	825.39075	825.39075	825.39075	825.39075	825.39075	825.39075	825.39075	825.39075	825.39075	825.39075	825.39075	825.39075	825.39075	825.39075	825.39075	825.39075	825.39075	825.39075	825.39075	825.39075	825.39075	825.39075	825.39075	825.39075	825.39075	825.39075	825.39075	825.39075	825.39075	825.39075	825.39075	825.39075	828.90625	828.90625	828.90625	828.90625	828.90625	828.90625	828.90625	828.90625	828.90625
840.33069	840.33069	840.33069	840.33069	840.33069	840.33069	840.33069	840.33069	840.33069	840.33069	840.33069	840.33069	840.33069	840.33069	840.33069	840.33069	840.33069	840.33069	840.33069	840.33069	840.33069	840.33069	840.33069	840.33069	840.33069	840.33069	840.33069	840.33069	840.33069	840.33069	840.33069	840.33069	840.33069	840.33069	840.33069	840.33069	840.33069	840.33069	840.33069	840.33069	840.33069	843.87164	843.87164	843.87164	843.87164	843.87164	843.87164	843.87164	843.87164	843.87164
855.3252	855.3252	855.3252	855.3252	855.3252	855.3252	855.3252	855.3252	855.3252	855.3252	855.3252	855.3252	855.3252	855.3252	855.3252	855.3252	855.3252	855.3252	855.3252	855.3252	855.3252	855.3252	855.3252	855.3252	855.3252	855.3252	855.3252	855.3252	855.3252	855.3252	855.3252	855.3252	855.3252	855.3252	855.3252	855.3252	855.3252	855.3252	855.3252	855.3252	855.3252	858.86652	858.86652	858.86652	858.86652	858.86652	858.86652	858.86652	858.86652	858.86652
870.50653	870.50653	870.50653	870.50653	870.50653	870.50653	870.50653	870.50653	870.50653	870.50653	870.50653	870.50653	870.50653	870.50653	870.50653	870.50653	870.50653	870.50653	870.50653	870.50653	870.50653	870.50653	870.50653	870.50653	870.50653	870.50653	870.50653	870.50653	870.50653	870.50653	870.50653	870.50653	870.50653	870.50653	870.50653	870.50653	870.50653	870.50653	870.50653	870.50653	870.50653	873.75	873.75	873.75	873.75	873.75	873.75	873.75	873.75	873.75
885.50122	885.50122	885.50122	885.50122	885.50122	885.50122	885.50122	885.50122	885.50122	885.50122	885.50122	885.50122	885.50122	885.50122	885.50122	885.50122	885.50122	885.50122	885.50122	885.50122	885.50122	885.50122	885.50122	885.50122	885.50122	885.50122	885.50122	885.50122	885.50122	885.50122	885.50122	885.50122	885.50122	885.50122	885.50122	885.50122	885.50122	885.50122	885.50122	885.50122	885.50122	888.74591	888.74591	888.74591	888.74591	888.74591	888.74591	888.74591	888.74591	888.74591
900.45471	900.45471	900.45471	900.45471	900.45471	900.45471	900.45471	900.45471	900.45471	900.45471	900.45471	900.45471	900.45471	900.45471	900.45471	900.45471	900.45471	900.45471	900.45471	900.45471	900.45471	900.45471	900.45471	900.45471	900.45471	900.45471	900.45471	900.45471	900.45471	900.45471	900.45471	900.45471	900.45471	900.45471	900.45471	900.45471	900.45471	900.45471	900.45471	900.45471	900.45471	903.75446	903.75446	903.75446	903.75446	903.75446	903.75446	903.75446	903.75446	903.75446
915.38354	915.38354	915.38354	915.38354	915.38354	915.38354	915.38354	915.38354	915.38354	915.38354	915.38354	915.38354	915.38354	915.38354	915.38354	915.38354	915.38354	915.38354	915.38354	915.38354	915.38354	915.38354	915.38354	915.38354	915.38354	915.38354	915.38354	915.38354	915.38354	915.38354	915.38354	915.38354	915.38354	915.38354	915.38354	915.38354	915.38354	915.38354	915.38354	915.38354	915.38354	918.81018	918.81018	918.81018	918.81018	918.81018	918.81018	918.81018	918.81018	918.81018
930.36182	930.36182	930.36182	930.36182	930.36182	930.36182	930.36182	930.36182	930.36182	930.36182	930.36182	930.36182	930.36182	930.36182	930.36182	930.36182	930.36182	930.36182	930.36182	930.36182	930.36182	930.36182	930.36182	930.36182	930.36182	930.36182	930.36182	930.36182	930.36182	930.36182	930.36182	930.36182	930.36182	930.36182	930.36182	930.36182	930.36182	930.36182	930.36182	930.36182	930.36182	933.92902	933.92902	933.92902	933.92902	933.92902	933.92902	933.92902	933.92902	933.92902
950.09094	950.09094	950.09094	950.09094	950.09094	950.09094	950.09094	950.09094	950.09094	950.09094	950.09094	950.09094	950.09094	950.09094	950.09094	950.09094	950.09094	950.09094	950.09094	950.09094	950.09094	950.09094	950.09094	950.09094	950.09094	950.09094	950.09094	950.09094	950.09094	950.09094	950.09094	950.09094	950.09094	950.09094	950.09094	950.09094	950.09094	950.09094	950.09094	950.09094	950.09094	955.19263	955.19263	955.19263	955.19263	955.19263	955.19263	955.19263	955.19263	955.19263
963.89539	963.89539	963.89539	963.89539	963.89539	963.89539	963.89539	963.89539	963.89539	963.89539	963.89539	963.89539	963.89539	963.89539	963.89539	963.89539	963.89539	963.89539	963.89539	963.89539	963.89539	963.89539	963.89539	963.89539	963.89539	963.89539	963.89539	963.89539	963.89539	963.89539	963.89539	963.89539	963.89539	963.89539	963.89539	963.89539	963.89539	963.89539	963.89539	963.89539	963.89539	969.07288	969.07288	969.07288	969.07288	969.07288	969.07288	969.07288	969.07288	969.07288
978.95349	978.95349	978.95349	978.95349	978.95349	978.95349	978.95349	978.95349	978.95349	978.95349	978.95349	978.95349	978.95349	978.95349	978.95349	978.95349	978.95349	978.95349	978.95349	978.95349	978.95349	978.95349	978.95349	978.95349	978.95349	978.95349	978.95349	978.95349	978.95349	978.95349	978.95349	978.95349	978.95349	978.95349	978.95349	978.95349	978.95349	978.95349	978.95349	978.95349	978.95349	984.11761	984.11761	984.11761	984.11761	984.11761	984.11761	984.11761	984.11761	984.11761
994.06598	994.06598	994.06598	994.06598	994.06598	994.06598	994.06598	994.06598	994.06598	994.06598	994.06598	994.06598	994.06598	994.06598	994.06598	994.06598	994.06598	994.06598	994.06598	994.06598	994.06598	994.06598	994.06598	994.06598	994.06598	994.06598	994.06598	994.06598	994.06598	994.06598	994.06598	994.06598	994.06598	994.06598	994.06598	994.06598	994.06598	994.06598	994.06598	994.06598	994.06598	999.1402	999.1402	999.1402	999.1402	999.1402	999.1402	999.1402	999.1402	999.1402
1008.9247	1008.9247	1008.9247	1008.9247	1008.9247	1008.9247	1008.9247	1008.9247	1008.9247	1008.9247	1008.9247	1008.9247	1008.9247	1008.9247	1008.9247	1008.9247	1008.9247	1008.9247	1008.9247	1008.9247	1008.9247	1008.9247	1008.9247	1008.9247	1008.9247	1008.9247	1008.9247	1008.9247	1008.9247	1008.9247	1008.9247	1008.9247	1008.9247	1008.9247	1008.9247	1008.9247	1008.9247	1008.9247	1008.9247	1008.9247	1008.9247	1014.0837	1014.0837	1014.0837	1014.0837	1014.0837	1014.0837	1014.0837	1014.0837	1014.0837
1023.9125	1023.9125	1023.9125	1023.9125	1023.9125	1023.9125	1023.9125	1023.9125	1023.9125	1023.9125	1023.9125	1023.9125	1023.9125	1023.9125	1023.9125	1023.9125	1023.9125	1023.9125	1023.9125	1023.9125	1023.9125	1023.9125	1023.9125	1023.9125	1023.9125	1023.9125	1023.9125	1023.9125	1023.9125	1023.9125	1023.9125	1023.9125	1023.9125	1023.9125	1023.9125	1023.9125	1023.9125	1023.9125	1023.9125	1023.9125	1023.9125	1029.0305	1029.0305	1029.0305	1029.0305	1029.0305	1029.0305	1029.0305	1029.0305	1029.0305
1039.0092	1039.0092	1039.0092	1039.0092	1039.0092	1039.0092	1039.0092	1039.0092	1039.0092	1039.0092	1039.0092	1039.0092	1039.0092	1039.0092	1039.0092	1039.0092	1039.0092	1039.0092	1039.0092	1039.0092	1039.0092	1039.0092	1039.0092	1039.0092	1039.0092	1039.0092	1039.0092	1039.0092	1039.0092	1039.0092	1039.0092	1039.0092	1039.0092	1039.0092	1039.0092	1039.0092	1039.0092	1039.0092	1039.0092	1039.0092	1039.0092	1044.0144	1044.0144	1044.0144	1044.0144	1044.0144	1044.0144	1044.0144	1044.0144	1044.0144
1053.912	1053.912	1053.912	1053.912	1053.912	1053.912	1053.912	1053.912	1053.912	1053.912	1053.912	1053.912	1053.912	1053.912	1053.912	1053.912	1053.912	1053.912	1053.912	1053.912	1053.912	1053.912	1053.912	1053.912	1053.912	1053.912	1053.912	1053.912	1053.912	1053.912	1053.912	1053.912	1053.912	1053.912	1053.912	1053.912	1053.912	1053.912	1053.912	1053.912	1053.912	1059.4657	1059.4657	1059.4657	1059.4657	1059.4657	1059.4657	1059.4657	1059.4657	1059.4657
1069.0253	1069.0253	1069.0253	1069.0253	1069.0253	1069.0253	1069.0253	1069.0253	1069.0253	1069.0253	1069.0253	1069.0253	1069.0253	1069.0253	1069.0253	1069.0253	1069.0253	1069.0253	1069.0253	1069.0253	1069.0253	1069.0253	1069.0253	1069.0253	1069.0253	1069.0253	1069.0253	1069.0253	1069.0253	1069.0253	1069.0253	1069.0253	1069.0253	1069.0253	1069.0253	1069.0253	1069.0253	1069.0253	1069.0253	1069.0253	1069.0253	1073.9706	1073.9706	1073.9706	1073.9706	1073.9706	1073.9706	1073.9706	1073.9706	1073.9706
1084.0864	1084.0864	1084.0864	1084.0864	1084.0864	1084.0864	1084.0864	1084.0864	1084.0864	1084.0864	1084.0864	1084.0864	1084.0864	1084.0864	1084.0864	1084.0864	1084.0864	1084.0864	1084.0864	1084.0864	1084.0864	1084.0864	1084.0864	1084.0864	1084.0864	1084.0864	1084.0864	1084.0864	1084.0864	1084.0864	1084.0864	1084.0864	1084.0864	1084.0864	1084.0864	1084.0864	1084.0864	1084.0864	1084.0864	1084.0864	1084.0864	1088.9784	1088.9784	1088.9784	1088.9784	1088.9784	1088.9784	1088.9784	1088.9784	1088.9784
1099.0753	1099.0753	1099.0753	1099.0753	1099.0753	1099.0753	1099.0753	1099.0753	1099.0753	1099.0753	1099.0753	1099.0753	1099.0753	1099.0753	1099.0753	1099.0753	1099.0753	1099.0753	1099.0753	1099.0753	1099.0753	1099.0753	1099.0753	1099.0753	1099.0753	1099.0753	1099.0753	1099.0753	1099.0753	1099.0753	1099.0753	1099.0753	1099.0753	1099.0753	1099.0753	1099.0753	1099.0753	1099.0753	1099.0753	1099.0753	1099.0753	1104.0408	1104.0408	1104.0408	1104.0408	1104.0408	1104.0408	1104.0408	1104.0408	1104.0408
1114.1428	1114.1428	1114.1428	1114.1428	1114.1428	1114.1428	1114.1428	1114.1428	1114.1428	1114.1428	1114.1428	1114.1428	1114.1428	1114.1428	1114.1428	1114.1428	1114.1428	1114.1428	1114.1428	1114.1428	1114.1428	1114.1428	1114.1428	1114.1428	1114.1428	1114.1428	1114.1428	1114.1428	1114.1428	1114.1428	1114.1428	1114.1428	1114.1428	1114.1428	1114.1428	1114.1428	1114.1428	1114.1428	1114.1428	1114.1428	1114.1428	1119.218	1119.218	1119.218	1119.218	1119.218	1119.218	1119.218	1119.218	1119.218
1129.0436	1129.0436	1129.0436	1129.0436	1129.0436	1129.0436	1129.0436	1129.0436	1129.0436	1129.0436	1129.0436	1129.0436	1129.0436	1129.0436	1129.0436	1129.0436	1129.0436	1129.0436	1129.0436	1129.0436	1129.0436	1129.0436	1129.0436	1129.0436	1129.0436	1129.0436	1129.0436	1129.0436	1129.0436	1129.0436	1129.0436	1129.0436	1129.0436	1129.0436	1129.0436	1129.0436	1129.0436	1129.0436	1129.0436	1129.0436	1129.0436	1134.0503	1134.0503	1134.0503	1134.0503	1134.0503	1134.0503	1134.0503	1134.0503	1134.0503
1144.1169	1144.1169	1144.1169	1144.1169	1144.1169	1144.1169	1144.1169	1144.1169	1144.1169	1144.1169	1144.1169	1144.1169	1144.1169	1144.1169	1144.1169	1144.1169	1144.1169	1144.1169	1144.1169	1144.1169	1144.1169	1144.1169	1144.1169	1144.1169	1144.1169	1144.1169	1144.1169	1144.1169	1144.1169	1144.1169	1144.1169	1144.1169	1144.1169	1144.1169	1144.1169	1144.1169	1144.1169	1144.1169	1144.1169	1144.1169	1144.1169	1149.0569	1149.0569	1149.0569	1149.0569	1149.0569	1149.0569	1149.0569	1149.0569	1149.0569
1159.1702	1159.1702	1159.1702	1159.1702	1159.1702	1159.1702	1159.1702	1159.1702	1159.1702	1159.1702	1159.1702	1159.1702	1159.1702	1159.1702	1159.1702	1159.1702	1159.1702	1159.1702	1159.1702	1159.1702	1159.1702	1159.1702	1159.1702	1159.1702	1159.1702	1159.1702	1159.1702	1159.1702	1159.1702	1159.1702	1159.1702	1159.1702	1159.1702	1159.1702	1159.1702	1159.1702	1159.1702	1159.1702	1159.1702	1159.1702	1159.1702	1164.2875	1164.2875	1164.2875	1164.2875	1164.2875	1164.2875	1164.2875	1164.2875	1164.2875
1173.9559	1173.9559	1173.9559	1173.9559	1173.9559	1173.9559	1173.9559	1173.9559	1173.9559	1173.9559	1173.9559	1173.9559	1173.9559	1173.9559	1173.9559	1173.9559	1173.9559	1173.9559	1173.9559	1173.9559	1173.9559	1173.9559	1173.9559	1173.9559	1173.9559	1173.9559	1173.9559	1173.9559	1173.9559	1173.9559	1173.9559	1173.9559	1173.9559	1173.9559	1173.9559	1173.9559	1173.9559	1173.9559	1173.9559	1173.9559	1173.9559	1178.9924	1178.9924	1178.9924	1178.9924	1178.9924	1178.9924	1178.9924	1178.9924	1178.9924
1189.1012	1189.1012	1189.1012	1189.1012	1189.1012	1189.1012	1189.1012	1189.1012	1189.1012	1189.1012	1189.1012	1189.1012	1189.1012	1189.1012	1189.1012	1189.1012	1189.1012	1189.1012	1189.1012	1189.1012	1189.1012	1189.1012	1189.1012	1189.1012	1189.1012	1189.1012	1189.1012	1189.1012	1189.1012	1189.1012	1189.1012	1189.1012	1189.1012	1189.1012	1189.1012	1189.1012	1189.1012	1189.1012	1189.1012	1189.1012	1189.1012	1194.1766	1194.1766	1194.1766	1194.1766	1194.1766	1194.1766	1194.1766	1194.1766	1194.1766
1204.0129	1204.0129	1204.0129	1204.0129	1204.0129	1204.0129	1204.0129	1204.0129	1204.0129	1204.0129	1204.0129	1204.0129	1204.0129	1204.0129	1204.0129	1204.0129	1204.0129	1204.0129	1204.0129	1204.0129	1204.0129	1204.0129	1204.0129	1204.0129	1204.0129	1204.0129	1204.0129	1204.0129	1204.0129	1204.0129	1204.0129	1204.0129	1204.0129	1204.0129	1204.0129	1204.0129	1204.0129	1204.0129	1204.0129	1204.0129	1204.0129	1209.0563	1209.0563	1209.0563	1209.0563	1209.0563	1209.0563	1209.0563	1209.0563	1209.0563
1219.1068	1219.1068	1219.1068	1219.1068	1219.1068	1219.1068	1219.1068	1219.1068	1219.1068	1219.1068	1219.1068	1219.1068	1219.1068	1219.1068	1219.1068	1219.1068	1219.1068	1219.1068	1219.1068	1219.1068	1219.1068	1219.1068	1219.1068	1219.1068	1219.1068	1219.1068	1219.1068	1219.1068	1219.1068	1219.1068	1219.1068	1219.1068	1219.1068	1219.1068	1219.1068	1219.1068	1219.1068	1219.1068	1219.1068	1219.1068	1219.1068	1224.2388	1224.2388	1224.2388	1224.2388	1224.2388	1224.2388	1224.2388	1224.2388	1224.2388
1234.0417	1234.0417	1234.0417	1234.0417	1234.0417	1234.0417	1234.0417	1234.0417	1234.0417	1234.0417	1234.0417	1234.0417	1234.0417	1234.0417	1234.0417	1234.0417	1234.0417	1234.0417	1234.0417	1234.0417	1234.0417	1234.0417	1234.0417	1234.0417	1234.0417	1234.0417	1234.0417	1234.0417	1234.0417	1234.0417	1234.0417	1234.0417	1234.0417	1234.0417	1234.0417	1234.0417	1234.0417	1234.0417	1234.0417	1234.0417	1234.0417	1239.1875	1239.1875	1239.1875	1239.1875	1239.1875	1239.1875	1239.1875	1239.1875	1239.1875
1284.1212	1284.1212	1284.1212	1284.1212	1284.1212	1284.1212	1284.1212	1284.1212	1284.1212	1284.1212	1284.1212	1284.1212	1284.1212	1284.1212	1284.1212	1284.1212	1284.1212	1284.1212	1284.1212	1284.1212	1284.1212	1284.1212	1284.1212	1284.1212	1284.1212	1284.1212	1284.1212	1284.1212	1284.1212	1284.1212	1284.1212	1284.1212	1284.1212	1284.1212	1284.1212	1284.1212	1284.1212	1284.1212	1284.1212	1284.1212	1284.1212	1289.8998	1289.8998	1289.8998	1289.8998	1289.8998	1289.8998	1289.8998	1289.8998	1289.8998
1297.8805	1297.8805	1297.8805	1297.8805	1297.8805	1297.8805	1297.8805	1297.8805	1297.8805	1297.8805	1297.8805	1297.8805	1297.8805	1297.8805	1297.8805	1297.8805	1297.8805	1297.8805	1297.8805	1297.8805	1297.8805	1297.8805	1297.8805	1297.8805	1297.8805	1297.8805	1297.8805	1297.8805	1297.8805	1297.8805	1297.8805	1297.8805	1297.8805	1297.8805	1297.8805	1297.8805	1297.8805	1297.8805	1297.8805	1297.8805	1297.8805	1303.7825	1303.7825	1303.7825	1303.7825	1303.7825	1303.7825	1303.7825	1303.7825	1303.7825
1313.0006	1313.0006	1313.0006	1313.0006	1313.0006	1313.0006	1313.0006	1313.0006	1313.0006	1313.0006	1313.0006	1313.0006	1313.0006	1313.0006	1313.0006	1313.0006	1313.0006	1313.0006	1313.0006	1313.0006	1313.0006	1313.0006	1313.0006	1313.0006	1313.0006	1313.0006	1313.0006	1313.0006	1313.0006	1313.0006	1313.0006	1313.0006	1313.0006	1313.0006	1313.0006	1313.0006	1313.0006	1313.0006	1313.0006	1313.0006	1313.0006	1318.9653	1318.9653	1318.9653	1318.9653	1318.9653	1318.9653	1318.9653	1318.9653	1318.9653
1328.0553	1328.0553	1328.0553	1328.0553	1328.0553	1328.0553	1328.0553	1328.0553	1328.0553	1328.0553	1328.0553	1328.0553	1328.0553	1328.0553	1328.0553	1328.0553	1328.0553	1328.0553	1328.0553	1328.0553	1328.0553	1328.0553	1328.0553	1328.0553	1328.0553	1328.0553	1328.0553	1328.0553	1328.0553	1328.0553	1328.0553	1328.0553	1328.0553	1328.0553	1328.0553	1328.0553	1328.0553	1328.0553	1328.0553	1328.0553	1328.0553	1333.9247	1333.9247	1333.9247	1333.9247	1333.9247	1333.9247	1333.9247	1333.9247	1333.9247
1342.8401	1342.8401	1342.8401	1342.8401	1342.8401	1342.8401	1342.8401	1342.8401	1342.8401	1342.8401	1342.8401	1342.8401	1342.8401	1342.8401	1342.8401	1342.8401	1342.8401	1342.8401	1342.8401	1342.8401	1342.8401	1342.8401	1342.8401	1342.8401	1342.8401	1342.8401	1342.8401	1342.8401	1342.8401	1342.8401	1342.8401	1342.8401	1342.8401	1342.8401	1342.8401	1342.8401	1342.8401	1342.8401	1342.8401	1342.8401	1342.8401	1348.9801	1348.9801	1348.9801	1348.9801	1348.9801	1348.9801	1348.9801	1348.9801	1348.9801
1357.9926	1357.9926	1357.9926	1357.9926	1357.9926	1357.9926	1357.9926	1357.9926	1357.9926	1357.9926	1357.9926	1357.9926	1357.9926	1357.9926	1357.9926	1357.9926	1357.9926	1357.9926	1357.9926	1357.9926	1357.9926	1357.9926	1357.9926	1357.9926	1357.9926	1357.9926	1357.9926	1357.9926	1357.9926	1357.9926	1357.9926	1357.9926	1357.9926	1357.9926	1357.9926	1357.9926	1357.9926	1357.9926	1357.9926	1357.9926	1357.9926	1363.8872	1363.8872	1363.8872	1363.8872	1363.8872	1363.8872	1363.8872	1363.8872	1363.8872
1373.0649	1373.0649	1373.0649	1373.0649	1373.0649	1373.0649	1373.0649	1373.0649	1373.0649	1373.0649	1373.0649	1373.0649	1373.0649	1373.0649	1373.0649	1373.0649	1373.0649	1373.0649	1373.0649	1373.0649	1373.0649	1373.0649	1373.0649	1373.0649	1373.0649	1373.0649	1373.0649	1373.0649	1373.0649	1373.0649	1373.0649	1373.0649	1373.0649	1373.0649	1373.0649	1373.0649	1373.0649	1373.0649	1373.0649	1373.0649	1373.0649	1378.8661	1378.8661	1378.8661	1378.8661	1378.8661	1378.8661	1378.8661	1378.8661	1378.8661
1387.9589	1387.9589	1387.9589	1387.9589	1387.9589	1387.9589	1387.9589	1387.9589	1387.9589	1387.9589	1387.9589	1387.9589	1387.9589	1387.9589	1387.9589	1387.9589	1387.9589	1387.9589	1387.9589	1387.9589	1387.9589	1387.9589	1387.9589	1387.9589	1387.9589	1387.9589	1387.9589	1387.9589	1387.9589	1387.9589	1387.9589	1387.9589	1387.9589	1387.9589	1387.9589	1387.9589	1387.9589	1387.9589	1387.9589	1387.9589	1387.9589	1393.8682	1393.8682	1393.8682	1393.8682	1393.8682	1393.8682	1393.8682	1393.8682	1393.8682
1402.9661	1402.9661	1402.9661	1402.9661	1402.9661	1402.9661	1402.9661	1402.9661	1402.9661	1402.9661	1402.9661	1402.9661	1402.9661	1402.9661	1402.9661	1402.9661	1402.9661	1402.9661	1402.9661	1402.9661	1402.9661	1402.9661	1402.9661	1402.9661	1402.9661	1402.9661	1402.9661	1402.9661	1402.9661	1402.9661	1402.9661	1402.9661	1402.9661	1402.9661	1402.9661	1402.9661	1402.9661	1402.9661	1402.9661	1402.9661	1402.9661	1408.8726	1408.8726	1408.8726	1408.8726	1408.8726	1408.8726	1408.8726	1408.8726	1408.8726
1418.0465	1418.0465	1418.0465	1418.0465	1418.0465	1418.0465	1418.0465	1418.0465	1418.0465	1418.0465	1418.0465	1418.0465	1418.0465	1418.0465	1418.0465	1418.0465	1418.0465	1418.0465	1418.0465	1418.0465	1418.0465	1418.0465	1418.0465	1418.0465	1418.0465	1418.0465	1418.0465	1418.0465	1418.0465	1418.0465	1418.0465	1418.0465	1418.0465	1418.0465	1418.0465	1418.0465	1418.0465	1418.0465	1418.0465	1418.0465	1418.0465	1423.8258	1423.8258	1423.8258	1423.8258	1423.8258	1423.8258	1423.8258	1423.8258	1423.8258
1432.9065	1432.9065	1432.9065	1432.9065	1432.9065	1432.9065	1432.9065	1432.9065	1432.9065	1432.9065	1432.9065	1432.9065	1432.9065	1432.9065	1432.9065	1432.9065	1432.9065	1432.9065	1432.9065	1432.9065	1432.9065	1432.9065	1432.9065	1432.9065	1432.9065	1432.9065	1432.9065	1432.9065	1432.9065	1432.9065	1432.9065	1432.9065	1432.9065	1432.9065	1432.9065	1432.9065	1432.9065	1432.9065	1432.9065	1432.9065	1432.9065	1439.0416	1439.0416	1439.0416	1439.0416	1439.0416	1439.0416	1439.0416	1439.0416	1439.0416
1447.9691	1447.9691	1447.9691	1447.9691	1447.9691	1447.9691	1447.9691	1447.9691	1447.9691	1447.9691	1447.9691	1447.9691	1447.9691	1447.9691	1447.9691	1447.9691	1447.9691	1447.9691	1447.9691	1447.9691	1447.9691	1447.9691	1447.9691	1447.9691	1447.9691	1447.9691	1447.9691	1447.9691	1447.9691	1447.9691	1447.9691	1447.9691	1447.9691	1447.9691	1447.9691	1447.9691	1447.9691	1447.9691	1447.9691	1447.9691	1447.9691	1453.9111	1453.9111	1453.9111	1453.9111	1453.9111	1453.9111	1453.9111	1453.9111	1453.9111
1462.8538	1462.8538	1462.8538	1462.8538	1462.8538	1462.8538	1462.8538	1462.8538	1462.8538	1462.8538	1462.8538	1462.8538	1462.8538	1462.8538	1462.8538	1462.8538	1462.8538	1462.8538	1462.8538	1462.8538	1462.8538	1462.8538	1462.8538	1462.8538	1462.8538	1462.8538	1462.8538	1462.8538	1462.8538	1462.8538	1462.8538	1462.8538	1462.8538	1462.8538	1462.8538	1462.8538	1462.8538	1462.8538	1462.8538	1462.8538	1462.8538	1468.819	1468.819	1468.819	1468.819	1468.819	1468.819	1468.819	1468.819	1468.819
1477.9733	1477.9733	1477.9733	1477.9733	1477.9733	1477.9733	1477.9733	1477.9733	1477.9733	1477.9733	1477.9733	1477.9733	1477.9733	1477.9733	1477.9733	1477.9733	1477.9733	1477.9733	1477.9733	1477.9733	1477.9733	1477.9733	1477.9733	1477.9733	1477.9733	1477.9733	1477.9733	1477.9733	1477.9733	1477.9733	1477.9733	1477.9733	1477.9733	1477.9733	1477.9733	1477.9733	1477.9733	1477.9733	1477.9733	1477.9733	1477.9733	1483.889	1483.889	1483.889	1483.889	1483.889	1483.889	1483.889	1483.889	1483.889
1493.0928	1493.0928	1493.0928	1493.0928	1493.0928	1493.0928	1493.0928	1493.0928	1493.0928	1493.0928	1493.0928	1493.0928	1493.0928	1493.0928	1493.0928	1493.0928	1493.0928	1493.0928	1493.0928	1493.0928	1493.0928	1493.0928	1493.0928	1493.0928	1493.0928	1493.0928	1493.0928	1493.0928	1493.0928	1493.0928	1493.0928	1493.0928	1493.0928	1493.0928	1493.0928	1493.0928	1493.0928	1493.0928	1493.0928	1493.0928	1493.0928	1498.8231	1498.8231	1498.8231	1498.8231	1498.8231	1498.8231	1498.8231	1498.8231	1498.8231
1507.8774	1507.8774	1507.8774	1507.8774	1507.8774	1507.8774	1507.8774	1507.8774	1507.8774	1507.8774	1507.8774	1507.8774	1507.8774	1507.8774	1507.8774	1507.8774	1507.8774	1507.8774	1507.8774	1507.8774	1507.8774	1507.8774	1507.8774	1507.8774	1507.8774	1507.8774	1507.8774	1507.8774	1507.8774	1507.8774	1507.8774	1507.8774	1507.8774	1507.8774	1507.8774	1507.8774	1507.8774	1507.8774	1507.8774	1507.8774	1507.8774	1513.8114	1513.8114	1513.8114	1513.8114	1513.8114	1513.8114	1513.8114	1513.8114	1513.8114
1522.9182	1522.9182	1522.9182	1522.9182	1522.9182	1522.9182	1522.9182	1522.9182	1522.9182	1522.9182	1522.9182	1522.9182	1522.9182	1522.9182	1522.9182	1522.9182	1522.9182	1522.9182	1522.9182	1522.9182	1522.9182	1522.9182	1522.9182	1522.9182	1522.9182	1522.9182	1522.9182	1522.9182	1522.9182	1522.9182	1522.9182	1522.9182	1522.9182	1522.9182	1522.9182	1522.9182	1522.9182	1522.9182	1522.9182	1522.9182	1522.9182	1528.944	1528.944	1528.944	1528.944	1528.944	1528.944	1528.944	1528.944	1528.944
1537.9885	1537.9885	1537.9885	1537.9885	1537.9885	1537.9885	1537.9885	1537.9885	1537.9885	1537.9885	1537.9885	1537.9885	1537.9885	1537.9885	1537.9885	1537.9885	1537.9885	1537.9885	1537.9885	1537.9885	1537.9885	1537.9885	1537.9885	1537.9885	1537.9885	1537.9885	1537.9885	1537.9885	1537.9885	1537.9885	1537.9885	1537.9885	1537.9885	1537.9885	1537.9885	1537.9885	1537.9885	1537.9885	1537.9885	1537.9885	1537.9885	1543.839	1543.839	1543.839	1543.839	1543.839	1543.839	1543.839	1543.839	1543.839
1552.994	1552.994	1552.994	1552.994	1552.994	1552.994	1552.994	1552.994	1552.994	1552.994	1552.994	1552.994	1552.994	1552.994	1552.994	1552.994	1552.994	1552.994	1552.994	1552.994	1552.994	1552.994	1552.994	1552.994	1552.994	1552.994	1552.994	1552.994	1552.994	1552.994	1552.994	1552.994	1552.994	1552.994	1552.994	1552.994	1552.994	1552.994	1552.994	1552.994	1552.994	1558.9589	1558.9589	1558.9589	1558.9589	1558.9589	1558.9589	1558.9589	1558.9589	1558.9589
1568.1782	1568.1782	1568.1782	1568.1782	1568.1782	1568.1782	1568.1782	1568.1782	1568.1782	1568.1782	1568.1782	1568.1782	1568.1782	1568.1782	1568.1782	1568.1782	1568.1782	1568.1782	1568.1782	1568.1782	1568.1782	1568.1782	1568.1782	1568.1782	1568.1782	1568.1782	1568.1782	1568.1782	1568.1782	1568.1782	1568.1782	1568.1782	1568.1782	1568.1782	1568.1782	1568.1782	1568.1782	1568.1782	1568.1782	1568.1782	1568.1782	1573.7902	1573.7902	1573.7902	1573.7902	1573.7902	1573.7902	1573.7902	1573.7902	1573.7902
1588.0872	1588.0872	1588.0872	1588.0872	1588.0872	1588.0872	1588.0872	1588.0872	1588.0872	1588.0872	1588.0872	1588.0872	1588.0872	1588.0872	1588.0872	1588.0872	1588.0872	1588.0872	1588.0872	1588.0872	1588.0872	1588.0872	1588.0872	1588.0872	1588.0872	1588.0872	1588.0872	1588.0872	1588.0872	1588.0872	1588.0872	1588.0872	1588.0872	1588.0872	1588.0872	1588.0872	1588.0872	1588.0872	1588.0872	1588.0872	1588.0872	1594.7201	1594.7201	1594.7201	1594.7201	1594.7201	1594.7201	1594.7201	1594.7201	1594.7201
1601.9688	1601.9688	1601.9688	1601.9688	1601.9688	1601.9688	1601.9688	1601.9688	1601.9688	1601.9688	1601.9688	1601.9688	1601.9688	1601.9688	1601.9688	1601.9688	1601.9688	1601.9688	1601.9688	1601.9688	1601.9688	1601.9688	1601.9688	1601.9688	1601.9688	1601.9688	1601.9688	1601.9688	1601.9688	1601.9688	1601.9688	1601.9688	1601.9688	1601.9688	1601.9688	1601.9688	1601.9688	1601.9688	1601.9688	1601.9688	1601.9688	1608.6517	1608.6517	1608.6517	1608.6517	1608.6517	1608.6517	1608.6517	1608.6517	1608.6517
1617.0247	1617.0247	1617.0247	1617.0247	1617.0247	1617.0247	1617.0247	1617.0247	1617.0247	1617.0247	1617.0247	1617.0247	1617.0247	1617.0247	1617.0247	1617.0247	1617.0247	1617.0247	1617.0247	1617.0247	1617.0247	1617.0247	1617.0247	1617.0247	1617.0247	1617.0247	1617.0247	1617.0247	1617.0247	1617.0247	1617.0247	1617.0247	1617.0247	1617.0247	1617.0247	1617.0247	1617.0247	1617.0247	1617.0247	1617.0247	1617.0247	1623.8843	1623.8843	1623.8843	1623.8843	1623.8843	1623.8843	1623.8843	1623.8843	1623.8843
1631.9551	1631.9551	1631.9551	1631.9551	1631.9551	1631.9551	1631.9551	1631.9551	1631.9551	1631.9551	1631.9551	1631.9551	1631.9551	1631.9551	1631.9551	1631.9551	1631.9551	1631.9551	1631.9551	1631.9551	1631.9551	1631.9551	1631.9551	1631.9551	1631.9551	1631.9551	1631.9551	1631.9551	1631.9551	1631.9551	1631.9551	1631.9551	1631.9551	1631.9551	1631.9551	1631.9551	1631.9551	1631.9551	1631.9551	1631.9551	1631.9551	1638.652	1638.652	1638.652	1638.652	1638.652	1638.652	1638.652	1638.652	1638.652
1647.0861	1647.0861	1647.0861	1647.0861	1647.0861	1647.0861	1647.0861	1647.0861	1647.0861	1647.0861	1647.0861	1647.0861	1647.0861	1647.0861	1647.0861	1647.0861	1647.0861	1647.0861	1647.0861	1647.0861	1647.0861	1647.0861	1647.0861	1647.0861	1647.0861	1647.0861	1647.0861	1647.0861	1647.0861	1647.0861	1647.0861	1647.0861	1647.0861	1647.0861	1647.0861	1647.0861	1647.0861	1647.0861	1647.0861	1647.0861	1647.0861	1653.7219	1653.7219	1653.7219	1653.7219	1653.7219	1653.7219	1653.7219	1653.7219	1653.7219
1662.1418	1662.1418	1662.1418	1662.1418	1662.1418	1662.1418	1662.1418	1662.1418	1662.1418	1662.1418	1662.1418	1662.1418	1662.1418	1662.1418	1662.1418	1662.1418	1662.1418	1662.1418	1662.1418	1662.1418	1662.1418	1662.1418	1662.1418	1662.1418	1662.1418	1662.1418	1662.1418	1662.1418	1662.1418	1662.1418	1662.1418	1662.1418	1662.1418	1662.1418	1662.1418	1662.1418	1662.1418	1662.1418	1662.1418	1662.1418	1662.1418	1668.8898	1668.8898	1668.8898	1668.8898	1668.8898	1668.8898	1668.8898	1668.8898	1668.8898
1676.9113	1676.9113	1676.9113	1676.9113	1676.9113	1676.9113	1676.9113	1676.9113	1676.9113	1676.9113	1676.9113	1676.9113	1676.9113	1676.9113	1676.9113	1676.9113	1676.9113	1676.9113	1676.9113	1676.9113	1676.9113	1676.9113	1676.9113	1676.9113	1676.9113	1676.9113	1676.9113	1676.9113	1676.9113	1676.9113	1676.9113	1676.9113	1676.9113	1676.9113	1676.9113	1676.9113	1676.9113	1676.9113	1676.9113	1676.9113	1676.9113	1683.6586	1683.6586	1683.6586	1683.6586	1683.6586	1683.6586	1683.6586	1683.6586	1683.6586
1691.9836	1691.9836	1691.9836	1691.9836	1691.9836	1691.9836	1691.9836	1691.9836	1691.9836	1691.9836	1691.9836	1691.9836	1691.9836	1691.9836	1691.9836	1691.9836	1691.9836	1691.9836	1691.9836	1691.9836	1691.9836	1691.9836	1691.9836	1691.9836	1691.9836	1691.9836	1691.9836	1691.9836	1691.9836	1691.9836	1691.9836	1691.9836	1691.9836	1691.9836	1691.9836	1691.9836	1691.9836	1691.9836	1691.9836	1691.9836	1691.9836	1698.6655	1698.6655	1698.6655	1698.6655	1698.6655	1698.6655	1698.6655	1698.6655	1698.6655
1707.0854	1707.0854	1707.0854	1707.0854	1707.0854	1707.0854	1707.0854	1707.0854	1707.0854	1707.0854	1707.0854	1707.0854	1707.0854	1707.0854	1707.0854	1707.0854	1707.0854	1707.0854	1707.0854	1707.0854	1707.0854	1707.0854	1707.0854	1707.0854	1707.0854	1707.0854	1707.0854	1707.0854	1707.0854	1707.0854	1707.0854	1707.0854	1707.0854	1707.0854	1707.0854	1707.0854	1707.0854	1707.0854	1707.0854	1707.0854	1707.0854	1713.722	1713.722	1713.722	1713.722	1713.722	1713.722	1713.722	1713.722	1713.722
1721.9825	1721.9825	1721.9825	1721.9825	1721.9825	1721.9825	1721.9825	1721.9825	1721.9825	1721.9825	1721.9825	1721.9825	1721.9825	1721.9825	1721.9825	1721.9825	1721.9825	1721.9825	1721.9825	1721.9825	1721.9825	1721.9825	1721.9825	1721.9825	1721.9825	1721.9825	1721.9825	1721.9825	1721.9825	1721.9825	1721.9825	1721.9825	1721.9825	1721.9825	1721.9825	1721.9825	1721.9825	1721.9825	1721.9825	1721.9825	1721.9825	1728.7303	1728.7303	1728.7303	1728.7303	1728.7303	1728.7303	1728.7303	1728.7303	1728.7303
1736.9432	1736.9432	1736.9432	1736.9432	1736.9432	1736.9432	1736.9432	1736.9432	1736.9432	1736.9432	1736.9432	1736.9432	1736.9432	1736.9432	1736.9432	1736.9432	1736.9432	1736.9432	1736.9432	1736.9432	1736.9432	1736.9432	1736.9432	1736.9432	1736.9432	1736.9432	1736.9432	1736.9432	1736.9432	1736.9432	1736.9432	1736.9432	1736.9432	1736.9432	1736.9432	1736.9432	1736.9432	1736.9432	1736.9432	1736.9432	1736.9432	1743.6713	1743.6713	1743.6713	1743.6713	1743.6713	1743.6713	1743.6713	1743.6713	1743.6713
1752.0437	1752.0437	1752.0437	1752.0437	1752.0437	1752.0437	1752.0437	1752.0437	1752.0437	1752.0437	1752.0437	1752.0437	1752.0437	1752.0437	1752.0437	1752.0437	1752.0437	1752.0437	1752.0437	1752.0437	1752.0437	1752.0437	1752.0437	1752.0437	1752.0437	1752.0437	1752.0437	1752.0437	1752.0437	1752.0437	1752.0437	1752.0437	1752.0437	1752.0437	1752.0437	1752.0437	1752.0437	1752.0437	1752.0437	1752.0437	1752.0437	1759.1283	1759.1283	1759.1283	1759.1283	1759.1283	1759.1283	1759.1283	1759.1283	1759.1283
1767.0044	1767.0044	1767.0044	1767.0044	1767.0044	1767.0044	1767.0044	1767.0044	1767.0044	1767.0044	1767.0044	1767.0044	1767.0044	1767.0044	1767.0044	1767.0044	1767.0044	1767.0044	1767.0044	1767.0044	1767.0044	1767.0044	1767.0044	1767.0044	1767.0044	1767.0044	1767.0044	1767.0044	1767.0044	1767.0044	1767.0044	1767.0044	1767.0044	1767.0044	1767.0044	1767.0044	1767.0044	1767.0044	1767.0044	1767.0044	1767.0044	1773.6866	1773.6866	1773.6866	1773.6866	1773.6866	1773.6866	1773.6866	1773.6866	1773.6866
1782.1083	1782.1083	1782.1083	1782.1083	1782.1083	1782.1083	1782.1083	1782.1083	1782.1083	1782.1083	1782.1083	1782.1083	1782.1083	1782.1083	1782.1083	1782.1083	1782.1083	1782.1083	1782.1083	1782.1083	1782.1083	1782.1083	1782.1083	1782.1083	1782.1083	1782.1083	1782.1083	1782.1083	1782.1083	1782.1083	1782.1083	1782.1083	1782.1083	1782.1083	1782.1083	1782.1083	1782.1083	1782.1083	1782.1083	1782.1083	1782.1083	1788.646	1788.646	1788.646	1788.646	1788.646	1788.646	1788.646	1788.646	1788.646
1797.0033	1797.0033	1797.0033	1797.0033	1797.0033	1797.0033	1797.0033	1797.0033	1797.0033	1797.0033	1797.0033	1797.0033	1797.0033	1797.0033	1797.0033	1797.0033	1797.0033	1797.0033	1797.0033	1797.0033	1797.0033	1797.0033	1797.0033	1797.0033	1797.0033	1797.0033	1797.0033	1797.0033	1797.0033	1797.0033	1797.0033	1797.0033	1797.0033	1797.0033	1797.0033	1797.0033	1797.0033	1797.0033	1797.0033	1797.0033	1797.0033	1803.8604	1803.8604	1803.8604	1803.8604	1803.8604	1803.8604	1803.8604	1803.8604	1803.8604
1812.0594	1812.0594	1812.0594	1812.0594	1812.0594	1812.0594	1812.0594	1812.0594	1812.0594	1812.0594	1812.0594	1812.0594	1812.0594	1812.0594	1812.0594	1812.0594	1812.0594	1812.0594	1812.0594	1812.0594	1812.0594	1812.0594	1812.0594	1812.0594	1812.0594	1812.0594	1812.0594	1812.0594	1812.0594	1812.0594	1812.0594	1812.0594	1812.0594	1812.0594	1812.0594	1812.0594	1812.0594	1812.0594	1812.0594	1812.0594	1812.0594	1818.822	1818.822	1818.822	1818.822	1818.822	1818.822	1818.822	1818.822	1818.822
1827.2428	1827.2428	1827.2428	1827.2428	1827.2428	1827.2428	1827.2428	1827.2428	1827.2428	1827.2428	1827.2428	1827.2428	1827.2428	1827.2428	1827.2428	1827.2428	1827.2428	1827.2428	1827.2428	1827.2428	1827.2428	1827.2428	1827.2428	1827.2428	1827.2428	1827.2428	1827.2428	1827.2428	1827.2428	1827.2428	1827.2428	1827.2428	1827.2428	1827.2428	1827.2428	1827.2428	1827.2428	1827.2428	1827.2428	1827.2428	1827.2428	1834.1028	1834.1028	1834.1028	1834.1028	1834.1028	1834.1028	1834.1028	1834.1028	1834.1028
1841.9634	1841.9634	1841.9634	1841.9634	1841.9634	1841.9634	1841.9634	1841.9634	1841.9634	1841.9634	1841.9634	1841.9634	1841.9634	1841.9634	1841.9634	1841.9634	1841.9634	1841.9634	1841.9634	1841.9634	1841.9634	1841.9634	1841.9634	1841.9634	1841.9634	1841.9634	1841.9634	1841.9634	1841.9634	1841.9634	1841.9634	1841.9634	1841.9634	1841.9634	1841.9634	1841.9634	1841.9634	1841.9634	1841.9634	1841.9634	1841.9634	1849.2542	1849.2542	1849.2542	1849.2542	1849.2542	1849.2542	1849.2542	1849.2542	1849.2542
1857.004	1857.004	1857.004	1857.004	1857.004	1857.004	1857.004	1857.004	1857.004	1857.004	1857.004	1857.004	1857.004	1857.004	1857.004	1857.004	1857.004	1857.004	1857.004	1857.004	1857.004	1857.004	1857.004	1857.004	1857.004	1857.004	1857.004	1857.004	1857.004	1857.004	1857.004	1857.004	1857.004	1857.004	1857.004	1857.004	1857.004	1857.004	1857.004	1857.004	1857.004	1863.7489	1863.7489	1863.7489	1863.7489	1863.7489	1863.7489	1863.7489	1863.7489	1863.7489
1872.1865	1872.1865	1872.1865	1872.1865	1872.1865	1872.1865	1872.1865	1872.1865	1872.1865	1872.1865	1872.1865	1872.1865	1872.1865	1872.1865	1872.1865	1872.1865	1872.1865	1872.1865	1872.1865	1872.1865	1872.1865	1872.1865	1872.1865	1872.1865	1872.1865	1872.1865	1872.1865	1872.1865	1872.1865	1872.1865	1872.1865	1872.1865	1872.1865	1872.1865	1872.1865	1872.1865	1872.1865	1872.1865	1872.1865	1872.1865	1872.1865	1878.9816	1878.9816	1878.9816	1878.9816	1878.9816	1878.9816	1878.9816	1878.9816	1878.9816
1891.7721	1891.7721	1891.7721	1891.7721	1891.7721	1891.7721	1891.7721	1891.7721	1891.7721	1891.7721	1891.7721	1891.7721	1891.7721	1891.7721	1891.7721	1891.7721	1891.7721	1891.7721	1891.7721	1891.7721	1891.7721	1891.7721	1891.7721	1891.7721	1891.7721	1891.7721	1891.7721	1891.7721	1891.7721	1891.7721	1891.7721	1891.7721	1891.7721	1891.7721	1891.7721	1891.7721	1891.7721	1891.7721	1891.7721	1891.7721	1891.7721	1900.2975	1900.2975	1900.2975	1900.2975	1900.2975	1900.2975	1900.2975	1900.2975	1900.2975
1905.5299	1905.5299	1905.5299	1905.5299	1905.5299	1905.5299	1905.5299	1905.5299	1905.5299	1905.5299	1905.5299	1905.5299	1905.5299	1905.5299	1905.5299	1905.5299	1905.5299	1905.5299	1905.5299	1905.5299	1905.5299	1905.5299	1905.5299	1905.5299	1905.5299	1905.5299	1905.5299	1905.5299	1905.5299	1905.5299	1905.5299	1905.5299	1905.5299	1905.5299	1905.5299	1905.5299	1905.5299	1905.5299	1905.5299	1905.5299	1905.5299	1914.0548	1914.0548	1914.0548	1914.0548	1914.0548	1914.0548	1914.0548	1914.0548	1914.0548
1920.6342	1920.6342	1920.6342	1920.6342	1920.6342	1920.6342	1920.6342	1920.6342	1920.6342	1920.6342	1920.6342	1920.6342	1920.6342	1920.6342	1920.6342	1920.6342	1920.6342	1920.6342	1920.6342	1920.6342	1920.6342	1920.6342	1920.6342	1920.6342	1920.6342	1920.6342	1920.6342	1920.6342	1920.6342	1920.6342	1920.6342	1920.6342	1920.6342	1920.6342	1920.6342	1920.6342	1920.6342	1920.6342	1920.6342	1920.6342	1920.6342	1928.7861	1928.7861	1928.7861	1928.7861	1928.7861	1928.7861	1928.7861	1928.7861	1928.7861
1935.705	1935.705	1935.705	1935.705	1935.705	1935.705	1935.705	1935.705	1935.705	1935.705	1935.705	1935.705	1935.705	1935.705	1935.705	1935.705	1935.705	1935.705	1935.705	1935.705	1935.705	1935.705	1935.705	1935.705	1935.705	1935.705	1935.705	1935.705	1935.705	1935.705	1935.705	1935.705	1935.705	1935.705	1935.705	1935.705	1935.705	1935.705	1935.705	1935.705	1935.705	1943.8433	1943.8433	1943.8433	1943.8433	1943.8433	1943.8433	1943.8433	1943.8433	1943.8433
1950.5826	1950.5826	1950.5826	1950.5826	1950.5826	1950.5826	1950.5826	1950.5826	1950.5826	1950.5826	1950.5826	1950.5826	1950.5826	1950.5826	1950.5826	1950.5826	1950.5826	1950.5826	1950.5826	1950.5826	1950.5826	1950.5826	1950.5826	1950.5826	1950.5826	1950.5826	1950.5826	1950.5826	1950.5826	1950.5826	1950.5826	1950.5826	1950.5826	1950.5826	1950.5826	1950.5826	1950.5826	1950.5826	1950.5826	1950.5826	1950.5826	1958.9143	1958.9143	1958.9143	1958.9143	1958.9143	1958.9143	1958.9143	1958.9143	1958.9143
1965.5432	1965.5432	1965.5432	1965.5432	1965.5432	1965.5432	1965.5432	1965.5432	1965.5432	1965.5432	1965.5432	1965.5432	1965.5432	1965.5432	1965.5432	1965.5432	1965.5432	1965.5432	1965.5432	1965.5432	1965.5432	1965.5432	1965.5432	1965.5432	1965.5432	1965.5432	1965.5432	1965.5432	1965.5432	1965.5432	1965.5432	1965.5432	1965.5432	1965.5432	1965.5432	1965.5432	1965.5432	1965.5432	1965.5432	1965.5432	1965.5432	1973.8093	1973.8093	1973.8093	1973.8093	1973.8093	1973.8093	1973.8093	1973.8093	1973.8093
1980.574	1980.574	1980.574	1980.574	1980.574	1980.574	1980.574	1980.574	1980.574	1980.574	1980.574	1980.574	1980.574	1980.574	1980.574	1980.574	1980.574	1980.574	1980.574	1980.574	1980.574	1980.574	1980.574	1980.574	1980.574	1980.574	1980.574	1980.574	1980.574	1980.574	1980.574	1980.574	1980.574	1980.574	1980.574	1980.574	1980.574	1980.574	1980.574	1980.574	1980.574	1988.7924	1988.7924	1988.7924	1988.7924	1988.7924	1988.7924	1988.7924	1988.7924	1988.7924
1995.6556	1995.6556	1995.6556	1995.6556	1995.6556	1995.6556	1995.6556	1995.6556	1995.6556	1995.6556	1995.6556	1995.6556	1995.6556	1995.6556	1995.6556	1995.6556	1995.6556	1995.6556	1995.6556	1995.6556	1995.6556	1995.6556	1995.6556	1995.6556	1995.6556	1995.6556	1995.6556	1995.6556	1995.6556	1995.6556	1995.6556	1995.6556	1995.6556	1995.6556	1995.6556	1995.6556	1995.6556	1995.6556	1995.6556	1995.6556	1995.6556	2003.8556	2003.8556	2003.8556	2003.8556	2003.8556	2003.8556	2003.8556	2003.8556	2003.8556
2010.533	2010.533	2010.533	2010.533	2010.533	2010.533	2010.533	2010.533	2010.533	2010.533	2010.533	2010.533	2010.533	2010.533	2010.533	2010.533	2010.533	2010.533	2010.533	2010.533	2010.533	2010.533	2010.533	2010.533	2010.533	2010.533	2010.533	2010.533	2010.533	2010.533	2010.533	2010.533	2010.533	2010.533	2010.533	2010.533	2010.533	2010.533	2010.533	2010.533	2010.533	2018.7999	2018.7999	2018.7999	2018.7999	2018.7999	2018.7999	2018.7999	2018.7999	2018.7999
2025.59	2025.59	2025.59	2025.59	2025.59	2025.59	2025.59	2025.59	2025.59	2025.59	2025.59	2025.59	2025.59	2025.59	2025.59	2025.59	2025.59	2025.59	2025.59	2025.59	2025.59	2025.59	2025.59	2025.59	2025.59	2025.59	2025.59	2025.59	2025.59	2025.59	2025.59	2025.59	2025.59	2025.59	2025.59	2025.59	2025.59	2025.59	2025.59	2025.59	2025.59	2033.8083	2033.8083	2033.8083	2033.8083	2033.8083	2033.8083	2033.8083	2033.8083	2033.8083
2040.6599	2040.6599	2040.6599	2040.6599	2040.6599	2040.6599	2040.6599	2040.6599	2040.6599	2040.6599	2040.6599	2040.6599	2040.6599	2040.6599	2040.6599	2040.6599	2040.6599	2040.6599	2040.6599	2040.6599	2040.6599	2040.6599	2040.6599	2040.6599	2040.6599	2040.6599	2040.6599	2040.6599	2040.6599	2040.6599	2040.6599	2040.6599	2040.6599	2040.6599	2040.6599	2040.6599	2040.6599	2040.6599	2040.6599	2040.6599	2040.6599	2048.7605	2048.7605	2048.7605	2048.7605	2048.7605	2048.7605	2048.7605	2048.7605	2048.7605
2055.5891	2055.5891	2055.5891	2055.5891	2055.5891	2055.5891	2055.5891	2055.5891	2055.5891	2055.5891	2055.5891	2055.5891	2055.5891	2055.5891	2055.5891	2055.5891	2055.5891	2055.5891	2055.5891	2055.5891	2055.5891	2055.5891	2055.5891	2055.5891	2055.5891	2055.5891	2055.5891	2055.5891	2055.5891	2055.5891	2055.5891	2055.5891	2055.5891	2055.5891	2055.5891	2055.5891	2055.5891	2055.5891	2055.5891	2055.5891	2055.5891	2063.7588	2063.7588	2063.7588	2063.7588	2063.7588	2063.7588	2063.7588	2063.7588	2063.7588
2070.6704	2070.6704	2070.6704	2070.6704	2070.6704	2070.6704	2070.6704	2070.6704	2070.6704	2070.6704	2070.6704	2070.6704	2070.6704	2070.6704	2070.6704	2070.6704	2070.6704	2070.6704	2070.6704	2070.6704	2070.6704	2070.6704	2070.6704	2070.6704	2070.6704	2070.6704	2070.6704	2070.6704	2070.6704	2070.6704	2070.6704	2070.6704	2070.6704	2070.6704	2070.6704	2070.6704	2070.6704	2070.6704	2070.6704	2070.6704	2070.6704	2078.7659	2078.7659	2078.7659	2078.7659	2078.7659	2078.7659	2078.7659	2078.7659	2078.7659
2085.542	2085.542	2085.542	2085.542	2085.542	2085.542	2085.542	2085.542	2085.542	2085.542	2085.542	2085.542	2085.542	2085.542	2085.542	2085.542	2085.542	2085.542	2085.542	2085.542	2085.542	2085.542	2085.542	2085.542	2085.542	2085.542	2085.542	2085.542	2085.542	2085.542	2085.542	2085.542	2085.542	2085.542	2085.542	2085.542	2085.542	2085.542	2085.542	2085.542	2085.542	2093.7075	2093.7075	2093.7075	2093.7075	2093.7075	2093.7075	2093.7075	2093.7075	2093.7075
2100.7236	2100.7236	2100.7236	2100.7236	2100.7236	2100.7236	2100.7236	2100.7236	2100.7236	2100.7236	2100.7236	2100.7236	2100.7236	2100.7236	2100.7236	2100.7236	2100.7236	2100.7236	2100.7236	2100.7236	2100.7236	2100.7236	2100.7236	2100.7236	2100.7236	2100.7236	2100.7236	2100.7236	2100.7236	2100.7236	2100.7236	2100.7236	2100.7236	2100.7236	2100.7236	2100.7236	2100.7236	2100.7236	2100.7236	2100.7236	2100.7236	2108.7666	2108.7666	2108.7666	2108.7666	2108.7666	2108.7666	2108.7666	2108.7666	2108.7666
2115.6663	2115.6663	2115.6663	2115.6663	2115.6663	2115.6663	2115.6663	2115.6663	2115.6663	2115.6663	2115.6663	2115.6663	2115.6663	2115.6663	2115.6663	2115.6663	2115.6663	2115.6663	2115.6663	2115.6663	2115.6663	2115.6663	2115.6663	2115.6663	2115.6663	2115.6663	2115.6663	2115.6663	2115.6663	2115.6663	2115.6663	2115.6663	2115.6663	2115.6663	2115.6663	2115.6663	2115.6663	2115.6663	2115.6663	2115.6663	2115.6663	2123.7737	2123.7737	2123.7737	2123.7737	2123.7737	2123.7737	2123.7737	2123.7737	2123.7737
2130.6655	2130.6655	2130.6655	2130.6655	2130.6655	2130.6655	2130.6655	2130.6655	2130.6655	2130.6655	2130.6655	2130.6655	2130.6655	2130.6655	2130.6655	2130.6655	2130.6655	2130.6655	2130.6655	2130.6655	2130.6655	2130.6655	2130.6655	2130.6655	2130.6655	2130.6655	2130.6655	2130.6655	2130.6655	2130.6655	2130.6655	2130.6655	2130.6655	2130.6655	2130.6655	2130.6655	2130.6655	2130.6655	2130.6655	2130.6655	2130.6655	2138.7014	2138.7014	2138.7014	2138.7014	2138.7014	2138.7014	2138.7014	2138.7014	2138.7014
2145.5544	2145.5544	2145.5544	2145.5544	2145.5544	2145.5544	2145.5544	2145.5544	2145.5544	2145.5544	2145.5544	2145.5544	2145.5544	2145.5544	2145.5544	2145.5544	2145.5544	2145.5544	2145.5544	2145.5544	2145.5544	2145.5544	2145.5544	2145.5544	2145.5544	2145.5544	2145.5544	2145.5544	2145.5544	2145.5544	2145.5544	2145.5544	2145.5544	2145.5544	2145.5544	2145.5544	2145.5544	2145.5544	2145.5544	2145.5544	2145.5544	2153.7725	2153.7725	2153.7725	2153.7725	2153.7725	2153.7725	2153.7725	2153.7725	2153.7725
2160.5637	2160.5637	2160.5637	2160.5637	2160.5637	2160.5637	2160.5637	2160.5637	2160.5637	2160.5637	2160.5637	2160.5637	2160.5637	2160.5637	2160.5637	2160.5637	2160.5637	2160.5637	2160.5637	2160.5637	2160.5637	2160.5637	2160.5637	2160.5637	2160.5637	2160.5637	2160.5637	2160.5637	2160.5637	2160.5637	2160.5637	2160.5637	2160.5637	2160.5637	2160.5637	2160.5637	2160.5637	2160.5637	2160.5637	2160.5637	2160.5637	2168.8269	2168.8269	2168.8269	2168.8269	2168.8269	2168.8269	2168.8269	2168.8269	2168.8269
2175.6079	2175.6079	2175.6079	2175.6079	2175.6079	2175.6079	2175.6079	2175.6079	2175.6079	2175.6079	2175.6079	2175.6079	2175.6079	2175.6079	2175.6079	2175.6079	2175.6079	2175.6079	2175.6079	2175.6079	2175.6079	2175.6079	2175.6079	2175.6079	2175.6079	2175.6079	2175.6079	2175.6079	2175.6079	2175.6079	2175.6079	2175.6079	2175.6079	2175.6079	2175.6079	2175.6079	2175.6079	2175.6079	2175.6079	2175.6079	2175.6079	2183.7881	2183.7881	2183.7881	2183.7881	2183.7881	2183.7881	2183.7881	2183.7881	2183.7881
2225.5635	2225.5635	2225.5635	2225.5635	2225.5635	2225.5635	2225.5635	2225.5635	2225.5635	2225.5635	2225.5635	2225.5635	2225.5635	2225.5635	2225.5635	2225.5635	2225.5635	2225.5635	2225.5635	2225.5635	2225.5635	2225.5635	2225.5635	2225.5635	2225.5635	2225.5635	2225.5635	2225.5635	2225.5635	2225.5635	2225.5635	2225.5635	2225.5635	2225.5635	2225.5635	2225.5635	2225.5635	2225.5635	2225.5635	2225.5635	2225.5635	2234.918	2234.918	2234.918	2234.918	2234.918	2234.918	2234.918	2234.918	2234.918
2239.1926	2239.1926	2239.1926	2239.1926	2239.1926	2239.1926	2239.1926	2239.1926	2239.1926	2239.1926	2239.1926	2239.1926	2239.1926	2239.1926	2239.1926	2239.1926	2239.1926	2239.1926	2239.1926	2239.1926	2239.1926	2239.1926	2239.1926	2239.1926	2239.1926	2239.1926	2239.1926	2239.1926	2239.1926	2239.1926	2239.1926	2239.1926	2239.1926	2239.1926	2239.1926	2239.1926	2239.1926	2239.1926	2239.1926	2239.1926	2239.1926	2248.6106	2248.6106	2248.6106	2248.6106	2248.6106	2248.6106	2248.6106	2248.6106	2248.6106
2254.313	2254.313	2254.313	2254.313	2254.313	2254.313	2254.313	2254.313	2254.313	2254.313	2254.313	2254.313	2254.313	2254.313	2254.313	2254.313	2254.313	2254.313	2254.313	2254.313	2254.313	2254.313	2254.313	2254.313	2254.313	2254.313	2254.313	2254.313	2254.313	2254.313	2254.313	2254.313	2254.313	2254.313	2254.313	2254.313	2254.313	2254.313	2254.313	2254.313	2254.313	2263.6101	2263.6101	2263.6101	2263.6101	2263.6101	2263.6101	2263.6101	2263.6101	2263.6101
2269.3032	2269.3032	2269.3032	2269.3032	2269.3032	2269.3032	2269.3032	2269.3032	2269.3032	2269.3032	2269.3032	2269.3032	2269.3032	2269.3032	2269.3032	2269.3032	2269.3032	2269.3032	2269.3032	2269.3032	2269.3032	2269.3032	2269.3032	2269.3032	2269.3032	2269.3032	2269.3032	2269.3032	2269.3032	2269.3032	2269.3032	2269.3032	2269.3032	2269.3032	2269.3032	2269.3032	2269.3032	2269.3032	2269.3032	2269.3032	2269.3032	2278.5454	2278.5454	2278.5454	2278.5454	2278.5454	2278.5454	2278.5454	2278.5454	2278.5454
2284.3696	2284.3696	2284.3696	2284.3696	2284.3696	2284.3696	2284.3696	2284.3696	2284.3696	2284.3696	2284.3696	2284.3696	2284.3696	2284.3696	2284.3696	2284.3696	2284.3696	2284.3696	2284.3696	2284.3696	2284.3696	2284.3696	2284.3696	2284.3696	2284.3696	2284.3696	2284.3696	2284.3696	2284.3696	2284.3696	2284.3696	2284.3696	2284.3696	2284.3696	2284.3696	2284.3696	2284.3696	2284.3696	2284.3696	2284.3696	2284.3696	2293.4741	2293.4741	2293.4741	2293.4741	2293.4741	2293.4741	2293.4741	2293.4741	2293.4741
2299.4072	2299.4072	2299.4072	2299.4072	2299.4072	2299.4072	2299.4072	2299.4072	2299.4072	2299.4072	2299.4072	2299.4072	2299.4072	2299.4072	2299.4072	2299.4072	2299.4072	2299.4072	2299.4072	2299.4072	2299.4072	2299.4072	2299.4072	2299.4072	2299.4072	2299.4072	2299.4072	2299.4072	2299.4072	2299.4072	2299.4072	2299.4072	2299.4072	2299.4072	2299.4072	2299.4072	2299.4072	2299.4072	2299.4072	2299.4072	2299.4072	2308.4849	2308.4849	2308.4849	2308.4849	2308.4849	2308.4849	2308.4849	2308.4849	2308.4849
2314.2463	2314.2463	2314.2463	2314.2463	2314.2463	2314.2463	2314.2463	2314.2463	2314.2463	2314.2463	2314.2463	2314.2463	2314.2463	2314.2463	2314.2463	2314.2463	2314.2463	2314.2463	2314.2463	2314.2463	2314.2463	2314.2463	2314.2463	2314.2463	2314.2463	2314.2463	2314.2463	2314.2463	2314.2463	2314.2463	2314.2463	2314.2463	2314.2463	2314.2463	2314.2463	2314.2463	2314.2463	2314.2463	2314.2463	2314.2463	2314.2463	2323.4436	2323.4436	2323.4436	2323.4436	2323.4436	2323.4436	2323.4436	2323.4436	2323.4436
2329.4304	2329.4304	2329.4304	2329.4304	2329.4304	2329.4304	2329.4304	2329.4304	2329.4304	2329.4304	2329.4304	2329.4304	2329.4304	2329.4304	2329.4304	2329.4304	2329.4304	2329.4304	2329.4304	2329.4304	2329.4304	2329.4304	2329.4304	2329.4304	2329.4304	2329.4304	2329.4304	2329.4304	2329.4304	2329.4304	2329.4304	2329.4304	2329.4304	2329.4304	2329.4304	2329.4304	2329.4304	2329.4304	2329.4304	2329.4304	2329.4304	2338.5747	2338.5747	2338.5747	2338.5747	2338.5747	2338.5747	2338.5747	2338.5747	2338.5747
2344.4255	2344.4255	2344.4255	2344.4255	2344.4255	2344.4255	2344.4255	2344.4255	2344.4255	2344.4255	2344.4255	2344.4255	2344.4255	2344.4255	2344.4255	2344.4255	2344.4255	2344.4255	2344.4255	2344.4255	2344.4255	2344.4255	2344.4255	2344.4255	2344.4255	2344.4255	2344.4255	2344.4255	2344.4255	2344.4255	2344.4255	2344.4255	2344.4255	2344.4255	2344.4255	2344.4255	2344.4255	2344.4255	2344.4255	2344.4255	2344.4255	2353.6702	2353.6702	2353.6702	2353.6702	2353.6702	2353.6702	2353.6702	2353.6702	2353.6702
2359.5437	2359.5437	2359.5437	2359.5437	2359.5437	2359.5437	2359.5437	2359.5437	2359.5437	2359.5437	2359.5437	2359.5437	2359.5437	2359.5437	2359.5437	2359.5437	2359.5437	2359.5437	2359.5437	2359.5437	2359.5437	2359.5437	2359.5437	2359.5437	2359.5437	2359.5437	2359.5437	2359.5437	2359.5437	2359.5437	2359.5437	2359.5437	2359.5437	2359.5437	2359.5437	2359.5437	2359.5437	2359.5437	2359.5437	2359.5437	2359.5437	2368.5764	2368.5764	2368.5764	2368.5764	2368.5764	2368.5764	2368.5764	2368.5764	2368.5764
2374.262	2374.262	2374.262	2374.262	2374.262	2374.262	2374.262	2374.262	2374.262	2374.262	2374.262	2374.262	2374.262	2374.262	2374.262	2374.262	2374.262	2374.262	2374.262	2374.262	2374.262	2374.262	2374.262	2374.262	2374.262	2374.262	2374.262	2374.262	2374.262	2374.262	2374.262	2374.262	2374.262	2374.262	2374.262	2374.262	2374.262	2374.262	2374.262	2374.262	2374.262	2383.6318	2383.6318	2383.6318	2383.6318	2383.6318	2383.6318	2383.6318	2383.6318	2383.6318
2389.2053	2389.2053	2389.2053	2389.2053	2389.2053	2389.2053	2389.2053	2389.2053	2389.2053	2389.2053	2389.2053	2389.2053	2389.2053	2389.2053	2389.2053	2389.2053	2389.2053	2389.2053	2389.2053	2389.2053	2389.2053	2389.2053	2389.2053	2389.2053	2389.2053	2389.2053	2389.2053	2389.2053	2389.2053	2389.2053	2389.2053	2389.2053	2389.2053	2389.2053	2389.2053	2389.2053	2389.2053	2389.2053	2389.2053	2389.2053	2389.2053	2398.688	2398.688	2398.688	2398.688	2398.688	2398.688	2398.688	2398.688	2398.688
2404.3254	2404.3254	2404.3254	2404.3254	2404.3254	2404.3254	2404.3254	2404.3254	2404.3254	2404.3254	2404.3254	2404.3254	2404.3254	2404.3254	2404.3254	2404.3254	2404.3254	2404.3254	2404.3254	2404.3254	2404.3254	2404.3254	2404.3254	2404.3254	2404.3254	2404.3254	2404.3254	2404.3254	2404.3254	2404.3254	2404.3254	2404.3254	2404.3254	2404.3254	2404.3254	2404.3254	2404.3254	2404.3254	2404.3254	2404.3254	2404.3254	2413.5808	2413.5808	2413.5808	2413.5808	2413.5808	2413.5808	2413.5808	2413.5808	2413.5808
2419.2888	2419.2888	2419.2888	2419.2888	2419.2888	2419.2888	2419.2888	2419.2888	2419.2888	2419.2888	2419.2888	2419.2888	2419.2888	2419.2888	2419.2888	2419.2888	2419.2888	2419.2888	2419.2888	2419.2888	2419.2888	2419.2888	2419.2888	2419.2888	2419.2888	2419.2888	2419.2888	2419.2888	2419.2888	2419.2888	2419.2888	2419.2888	2419.2888	2419.2888	2419.2888	2419.2888	2419.2888	2419.2888	2419.2888	2419.2888	2419.2888	2428.6377	2428.6377	2428.6377	2428.6377	2428.6377	2428.6377	2428.6377	2428.6377	2428.6377
2434.2112	2434.2112	2434.2112	2434.2112	2434.2112	2434.2112	2434.2112	2434.2112	2434.2112	2434.2112	2434.2112	2434.2112	2434.2112	2434.2112	2434.2112	2434.2112	2434.2112	2434.2112	2434.2112	2434.2112	2434.2112	2434.2112	2434.2112	2434.2112	2434.2112	2434.2112	2434.2112	2434.2112	2434.2112	2434.2112	2434.2112	2434.2112	2434.2112	2434.2112	2434.2112	2434.2112	2434.2112	2434.2112	2434.2112	2434.2112	2434.2112	2443.6453	2443.6453	2443.6453	2443.6453	2443.6453	2443.6453	2443.6453	2443.6453	2443.6453
2449.4443	2449.4443	2449.4443	2449.4443	2449.4443	2449.4443	2449.4443	2449.4443	2449.4443	2449.4443	2449.4443	2449.4443	2449.4443	2449.4443	2449.4443	2449.4443	2449.4443	2449.4443	2449.4443	2449.4443	2449.4443	2449.4443	2449.4443	2449.4443	2449.4443	2449.4443	2449.4443	2449.4443	2449.4443	2449.4443	2449.4443	2449.4443	2449.4443	2449.4443	2449.4443	2449.4443	2449.4443	2449.4443	2449.4443	2449.4443	2449.4443	2458.5349	2458.5349	2458.5349	2458.5349	2458.5349	2458.5349	2458.5349	2458.5349	2458.5349
2464.4036	2464.4036	2464.4036	2464.4036	2464.4036	2464.4036	2464.4036	2464.4036	2464.4036	2464.4036	2464.4036	2464.4036	2464.4036	2464.4036	2464.4036	2464.4036	2464.4036	2464.4036	2464.4036	2464.4036	2464.4036	2464.4036	2464.4036	2464.4036	2464.4036	2464.4036	2464.4036	2464.4036	2464.4036	2464.4036	2464.4036	2464.4036	2464.4036	2464.4036	2464.4036	2464.4036	2464.4036	2464.4036	2464.4036	2464.4036	2464.4036	2473.6609	2473.6609	2473.6609	2473.6609	2473.6609	2473.6609	2473.6609	2473.6609	2473.6609
2479.2825	2479.2825	2479.2825	2479.2825	2479.2825	2479.2825	2479.2825	2479.2825	2479.2825	2479.2825	2479.2825	2479.2825	2479.2825	2479.2825	2479.2825	2479.2825	2479.2825	2479.2825	2479.2825	2479.2825	2479.2825	2479.2825	2479.2825	2479.2825	2479.2825	2479.2825	2479.2825	2479.2825	2479.2825	2479.2825	2479.2825	2479.2825	2479.2825	2479.2825	2479.2825	2479.2825	2479.2825	2479.2825	2479.2825	2479.2825	2479.2825	2488.5381	2488.5381	2488.5381	2488.5381	2488.5381	2488.5381	2488.5381	2488.5381	2488.5381
2494.2908	2494.2908	2494.2908	2494.2908	2494.2908	2494.2908	2494.2908	2494.2908	2494.2908	2494.2908	2494.2908	2494.2908	2494.2908	2494.2908	2494.2908	2494.2908	2494.2908	2494.2908	2494.2908	2494.2908	2494.2908	2494.2908	2494.2908	2494.2908	2494.2908	2494.2908	2494.2908	2494.2908	2494.2908	2494.2908	2494.2908	2494.2908	2494.2908	2494.2908	2494.2908	2494.2908	2494.2908	2494.2908	2494.2908	2494.2908	2494.2908	2503.4683	2503.4683	2503.4683	2503.4683	2503.4683	2503.4683	2503.4683	2503.4683	2503.4683
2509.4116	2509.4116	2509.4116	2509.4116	2509.4116	2509.4116	2509.4116	2509.4116	2509.4116	2509.4116	2509.4116	2509.4116	2509.4116	2509.4116	2509.4116	2509.4116	2509.4116	2509.4116	2509.4116	2509.4116	2509.4116	2509.4116	2509.4116	2509.4116	2509.4116	2509.4116	2509.4116	2509.4116	2509.4116	2509.4116	2509.4116	2509.4116	2509.4116	2509.4116	2509.4116	2509.4116	2509.4116	2509.4116	2509.4116	2509.4116	2509.4116	2518.6106	2518.6106	2518.6106	2518.6106	2518.6106	2518.6106	2518.6106	2518.6106	2518.6106
2528.8992	2528.8992	2528.8992	2528.8992	2528.8992	2528.8992	2528.8992	2528.8992	2528.8992	2528.8992	2528.8992	2528.8992	2528.8992	2528.8992	2528.8992	2528.8992	2528.8992	2528.8992	2528.8992	2528.8992	2528.8992	2528.8992	2528.8992	2528.8992	2528.8992	2528.8992	2528.8992	2528.8992	2528.8992	2528.8992	2528.8992	2528.8992	2528.8992	2528.8992	2528.8992	2528.8992	2528.8992	2528.8992	2528.8992	2528.8992	2528.8992	2539.7073	2539.7073	2539.7073	2539.7073	2539.7073	2539.7073	2539.7073	2539.7073	2539.7073
2542.8674	2542.8674	2542.8674	2542.8674	2542.8674	2542.8674	2542.8674	2542.8674	2542.8674	2542.8674	2542.8674	2542.8674	2542.8674	2542.8674	2542.8674	2542.8674	2542.8674	2542.8674	2542.8674	2542.8674	2542.8674	2542.8674	2542.8674	2542.8674	2542.8674	2542.8674	2542.8674	2542.8674	2542.8674	2542.8674	2542.8674	2542.8674	2542.8674	2542.8674	2542.8674	2542.8674	2542.8674	2542.8674	2542.8674	2542.8674	2542.8674	2553.6414	2553.6414	2553.6414	2553.6414	2553.6414	2553.6414	2553.6414	2553.6414	2553.6414
2557.6824	2557.6824	2557.6824	2557.6824	2557.6824	2557.6824	2557.6824	2557.6824	2557.6824	2557.6824	2557.6824	2557.6824	2557.6824	2557.6824	2557.6824	2557.6824	2557.6824	2557.6824	2557.6824	2557.6824	2557.6824	2557.6824	2557.6824	2557.6824	2557.6824	2557.6824	2557.6824	2557.6824	2557.6824	2557.6824	2557.6824	2557.6824	2557.6824	2557.6824	2557.6824	2557.6824	2557.6824	2557.6824	2557.6824	2557.6824	2557.6824	2568.6216	2568.6216	2568.6216	2568.6216	2568.6216	2568.6216	2568.6216	2568.6216	2568.6216
2572.6416	2572.6416	2572.6416	2572.6416	2572.6416	2572.6416	2572.6416	2572.6416	2572.6416	2572.6416	2572.6416	2572.6416	2572.6416	2572.6416	2572.6416	2572.6416	2572.6416	2572.6416	2572.6416	2572.6416	2572.6416	2572.6416	2572.6416	2572.6416	2572.6416	2572.6416	2572.6416	2572.6416	2572.6416	2572.6416	2572.6416	2572.6416	2572.6416	2572.6416	2572.6416	2572.6416	2572.6416	2572.6416	2572.6416	2572.6416	2572.6416	2583.5779	2583.5779	2583.5779	2583.5779	2583.5779	2583.5779	2583.5779	2583.5779	2583.5779
2587.6814	2587.6814	2587.6814	2587.6814	2587.6814	2587.6814	2587.6814	2587.6814	2587.6814	2587.6814	2587.6814	2587.6814	2587.6814	2587.6814	2587.6814	2587.6814	2587.6814	2587.6814	2587.6814	2587.6814	2587.6814	2587.6814	2587.6814	2587.6814	2587.6814	2587.6814	2587.6814	2587.6814	2587.6814	2587.6814	2587.6814	2587.6814	2587.6814	2587.6814	2587.6814	2587.6814	2587.6814	2587.6814	2587.6814	2587.6814	2587.6814	2598.5366	2598.5366	2598.5366	2598.5366	2598.5366	2598.5366	2598.5366	2598.5366	2598.5366
2602.6274	2602.6274	2602.6274	2602.6274	2602.6274	2602.6274	2602.6274	2602.6274	2602.6274	2602.6274	2602.6274	2602.6274	2602.6274	2602.6274	2602.6274	2602.6274	2602.6274	2602.6274	2602.6274	2602.6274	2602.6274	2602.6274	2602.6274	2602.6274	2602.6274	2602.6274	2602.6274	2602.6274	2602.6274	2602.6274	2602.6274	2602.6274	2602.6274	2602.6274	2602.6274	2602.6274	2602.6274	2602.6274	2602.6274	2602.6274	2602.6274	2613.6401	2613.6401	2613.6401	2613.6401	2613.6401	2613.6401	2613.6401	2613.6401	2613.6401
2617.6941	2617.6941	2617.6941	2617.6941	2617.6941	2617.6941	2617.6941	2617.6941	2617.6941	2617.6941	2617.6941	2617.6941	2617.6941	2617.6941	2617.6941	2617.6941	2617.6941	2617.6941	2617.6941	2617.6941	2617.6941	2617.6941	2617.6941	2617.6941	2617.6941	2617.6941	2617.6941	2617.6941	2617.6941	2617.6941	2617.6941	2617.6941	2617.6941	2617.6941	2617.6941	2617.6941	2617.6941	2617.6941	2617.6941	2617.6941	2617.6941	2628.5825	2628.5825	2628.5825	2628.5825	2628.5825	2628.5825	2628.5825	2628.5825	2628.5825
2632.7495	2632.7495	2632.7495	2632.7495	2632.7495	2632.7495	2632.7495	2632.7495	2632.7495	2632.7495	2632.7495	2632.7495	2632.7495	2632.7495	2632.7495	2632.7495	2632.7495	2632.7495	2632.7495	2632.7495	2632.7495	2632.7495	2632.7495	2632.7495	2632.7495	2632.7495	2632.7495	2632.7495	2632.7495	2632.7495	2632.7495	2632.7495	2632.7495	2632.7495	2632.7495	2632.7495	2632.7495	2632.7495	2632.7495	2632.7495	2632.7495	2643.6555	2643.6555	2643.6555	2643.6555	2643.6555	2643.6555	2643.6555	2643.6555	2643.6555
2647.6594	2647.6594	2647.6594	2647.6594	2647.6594	2647.6594	2647.6594	2647.6594	2647.6594	2647.6594	2647.6594	2647.6594	2647.6594	2647.6594	2647.6594	2647.6594	2647.6594	2647.6594	2647.6594	2647.6594	2647.6594	2647.6594	2647.6594	2647.6594	2647.6594	2647.6594	2647.6594	2647.6594	2647.6594	2647.6594	2647.6594	2647.6594	2647.6594	2647.6594	2647.6594	2647.6594	2647.6594	2647.6594	2647.6594	2647.6594	2647.6594	2658.6001	2658.6001	2658.6001	2658.6001	2658.6001	2658.6001	2658.6001	2658.6001	2658.6001
2662.655	2662.655	2662.655	2662.655	2662.655	2662.655	2662.655	2662.655	2662.655	2662.655	2662.655	2662.655	2662.655	2662.655	2662.655	2662.655	2662.655	2662.655	2662.655	2662.655	2662.655	2662.655	2662.655	2662.655	2662.655	2662.655	2662.655	2662.655	2662.655	2662.655	2662.655	2662.655	2662.655	2662.655	2662.655	2662.655	2662.655	2662.655	2662.655	2662.655	2662.655	2673.8311	2673.8311	2673.8311	2673.8311	2673.8311	2673.8311	2673.8311	2673.8311	2673.8311
2677.877	2677.877	2677.877	2677.877	2677.877	2677.877	2677.877	2677.877	2677.877	2677.877	2677.877	2677.877	2677.877	2677.877	2677.877	2677.877	2677.877	2677.877	2677.877	2677.877	2677.877	2677.877	2677.877	2677.877	2677.877	2677.877	2677.877	2677.877	2677.877	2677.877	2677.877	2677.877	2677.877	2677.877	2677.877	2677.877	2677.877	2677.877	2677.877	2677.877	2677.877	2688.7249	2688.7249	2688.7249	2688.7249	2688.7249	2688.7249	2688.7249	2688.7249	2688.7249
2692.8779	2692.8779	2692.8779	2692.8779	2692.8779	2692.8779	2692.8779	2692.8779	2692.8779	2692.8779	2692.8779	2692.8779	2692.8779	2692.8779	2692.8779	2692.8779	2692.8779	2692.8779	2692.8779	2692.8779	2692.8779	2692.8779	2692.8779	2692.8779	2692.8779	2692.8779	2692.8779	2692.8779	2692.8779	2692.8779	2692.8779	2692.8779	2692.8779	2692.8779	2692.8779	2692.8779	2692.8779	2692.8779	2692.8779	2692.8779	2692.8779	2703.7637	2703.7637	2703.7637	2703.7637	2703.7637	2703.7637	2703.7637	2703.7637	2703.7637
2707.6636	2707.6636	2707.6636	2707.6636	2707.6636	2707.6636	2707.6636	2707.6636	2707.6636	2707.6636	2707.6636	2707.6636	2707.6636	2707.6636	2707.6636	2707.6636	2707.6636	2707.6636	2707.6636	2707.6636	2707.6636	2707.6636	2707.6636	2707.6636	2707.6636	2707.6636	2707.6636	2707.6636	2707.6636	2707.6636	2707.6636	2707.6636	2707.6636	2707.6636	2707.6636	2707.6636	2707.6636	2707.6636	2707.6636	2707.6636	2707.6636	2718.7236	2718.7236	2718.7236	2718.7236	2718.7236	2718.7236	2718.7236	2718.7236	2718.7236
2722.7788	2722.7788	2722.7788	2722.7788	2722.7788	2722.7788	2722.7788	2722.7788	2722.7788	2722.7788	2722.7788	2722.7788	2722.7788	2722.7788	2722.7788	2722.7788	2722.7788	2722.7788	2722.7788	2722.7788	2722.7788	2722.7788	2722.7788	2722.7788	2722.7788	2722.7788	2722.7788	2722.7788	2722.7788	2722.7788	2722.7788	2722.7788	2722.7788	2722.7788	2722.7788	2722.7788	2722.7788	2722.7788	2722.7788	2722.7788	2722.7788	2733.6677	2733.6677	2733.6677	2733.6677	2733.6677	2733.6677	2733.6677	2733.6677	2733.6677
2737.8513	2737.8513	2737.8513	2737.8513	2737.8513	2737.8513	2737.8513	2737.8513	2737.8513	2737.8513	2737.8513	2737.8513	2737.8513	2737.8513	2737.8513	2737.8513	2737.8513	2737.8513	2737.8513	2737.8513	2737.8513	2737.8513	2737.8513	2737.8513	2737.8513	2737.8513	2737.8513	2737.8513	2737.8513	2737.8513	2737.8513	2737.8513	2737.8513	2737.8513	2737.8513	2737.8513	2737.8513	2737.8513	2737.8513	2737.8513	2737.8513	2748.627	2748.627	2748.627	2748.627	2748.627	2748.627	2748.627	2748.627	2748.627
2752.7629	2752.7629	2752.7629	2752.7629	2752.7629	2752.7629	2752.7629	2752.7629	2752.7629	2752.7629	2752.7629	2752.7629	2752.7629	2752.7629	2752.7629	2752.7629	2752.7629	2752.7629	2752.7629	2752.7629	2752.7629	2752.7629	2752.7629	2752.7629	2752.7629	2752.7629	2752.7629	2752.7629	2752.7629	2752.7629	2752.7629	2752.7629	2752.7629	2752.7629	2752.7629	2752.7629	2752.7629	2752.7629	2752.7629	2752.7629	2752.7629	2763.6663	2763.6663	2763.6663	2763.6663	2763.6663	2763.6663	2763.6663	2763.6663	2763.6663
2767.7444	2767.7444	2767.7444	2767.7444	2767.7444	2767.7444	2767.7444	2767.7444	2767.7444	2767.7444	2767.7444	2767.7444	2767.7444	2767.7444	2767.7444	2767.7444	2767.7444	2767.7444	2767.7444	2767.7444	2767.7444	2767.7444	2767.7444	2767.7444	2767.7444	2767.7444	2767.7444	2767.7444	2767.7444	2767.7444	2767.7444	2767.7444	2767.7444	2767.7444	2767.7444	2767.7444	2767.7444	2767.7444	2767.7444	2767.7444	2767.7444	2778.6111	2778.6111	2778.6111	2778.6111	2778.6111	2778.6111	2778.6111	2778.6111	2778.6111
2782.8933	2782.8933	2782.8933	2782.8933	2782.8933	2782.8933	2782.8933	2782.8933	2782.8933	2782.8933	2782.8933	2782.8933	2782.8933	2782.8933	2782.8933	2782.8933	2782.8933	2782.8933	2782.8933	2782.8933	2782.8933	2782.8933	2782.8933	2782.8933	2782.8933	2782.8933	2782.8933	2782.8933	2782.8933	2782.8933	2782.8933	2782.8933	2782.8933	2782.8933	2782.8933	2782.8933	2782.8933	2782.8933	2782.8933	2782.8933	2782.8933	2793.6821	2793.6821	2793.6821	2793.6821	2793.6821	2793.6821	2793.6821	2793.6821	2793.6821
2797.9631	2797.9631	2797.9631	2797.9631	2797.9631	2797.9631	2797.9631	2797.9631	2797.9631	2797.9631	2797.9631	2797.9631	2797.9631	2797.9631	2797.9631	2797.9631	2797.9631	2797.9631	2797.9631	2797.9631	2797.9631	2797.9631	2797.9631	2797.9631	2797.9631	2797.9631	2797.9631	2797.9631	2797.9631	2797.9631	2797.9631	2797.9631	2797.9631	2797.9631	2797.9631	2797.9631	2797.9631	2797.9631	2797.9631	2797.9631	2797.9631	2808.6277	2808.6277	2808.6277	2808.6277	2808.6277	2808.6277	2808.6277	2808.6277	2808.6277
2812.6846	2812.6846	2812.6846	2812.6846	2812.6846	2812.6846	2812.6846	2812.6846	2812.6846	2812.6846	2812.6846	2812.6846	2812.6846	2812.6846	2812.6846	2812.6846	2812.6846	2812.6846	2812.6846	2812.6846	2812.6846	2812.6846	2812.6846	2812.6846	2812.6846	2812.6846	2812.6846	2812.6846	2812.6846	2812.6846	2812.6846	2812.6846	2812.6846	2812.6846	2812.6846	2812.6846	2812.6846	2812.6846	2812.6846	2812.6846	2812.6846	2823.8589	2823.8589	2823.8589	2823.8589	2823.8589	2823.8589	2823.8589	2823.8589	2823.8589
2832.5061	2832.5061	2832.5061	2832.5061	2832.5061	2832.5061	2832.5061	2832.5061	2832.5061	2832.5061	2832.5061	2832.5061	2832.5061	2832.5061	2832.5061	2832.5061	2832.5061	2832.5061	2832.5061	2832.5061	2832.5061	2832.5061	2832.5061	2832.5061	2832.5061	2832.5061	2832.5061	2832.5061	2832.5061	2832.5061	2832.5061	2832.5061	2832.5061	2832.5061	2832.5061	2832.5061	2832.5061	2832.5061	2832.5061	2832.5061	2832.5061	2844.6821	2844.6821	2844.6821	2844.6821	2844.6821	2844.6821	2844.6821	2844.6821	2844.6821
2846.3511	2846.3511	2846.3511	2846.3511	2846.3511	2846.3511	2846.3511	2846.3511	2846.3511	2846.3511	2846.3511	2846.3511	2846.3511	2846.3511	2846.3511	2846.3511	2846.3511	2846.3511	2846.3511	2846.3511	2846.3511	2846.3511	2846.3511	2846.3511	2846.3511	2846.3511	2846.3511	2846.3511	2846.3511	2846.3511	2846.3511	2846.3511	2846.3511	2846.3511	2846.3511	2846.3511	2846.3511	2846.3511	2846.3511	2846.3511	2846.3511	2858.7671	2858.7671	2858.7671	2858.7671	2858.7671	2858.7671	2858.7671	2858.7671	2858.7671
2861.4111	2861.4111	2861.4111	2861.4111	2861.4111	2861.4111	2861.4111	2861.4111	2861.4111	2861.4111	2861.4111	2861.4111	2861.4111	2861.4111	2861.4111	2861.4111	2861.4111	2861.4111	2861.4111	2861.4111	2861.4111	2861.4111	2861.4111	2861.4111	2861.4111	2861.4111	2861.4111	2861.4111	2861.4111	2861.4111	2861.4111	2861.4111	2861.4111	2861.4111	2861.4111	2861.4111	2861.4111	2861.4111	2861.4111	2861.4111	2861.4111	2873.6306	2873.6306	2873.6306	2873.6306	2873.6306	2873.6306	2873.6306	2873.6306	2873.6306
2876.3135	2876.3135	2876.3135	2876.3135	2876.3135	2876.3135	2876.3135	2876.3135	2876.3135	2876.3135	2876.3135	2876.3135	2876.3135	2876.3135	2876.3135	2876.3135	2876.3135	2876.3135	2876.3135	2876.3135	2876.3135	2876.3135	2876.3135	2876.3135	2876.3135	2876.3135	2876.3135	2876.3135	2876.3135	2876.3135	2876.3135	2876.3135	2876.3135	2876.3135	2876.3135	2876.3135	2876.3135	2876.3135	2876.3135	2876.3135	2876.3135	2888.5125	2888.5125	2888.5125	2888.5125	2888.5125	2888.5125	2888.5125	2888.5125	2888.5125
2891.5439	2891.5439	2891.5439	2891.5439	2891.5439	2891.5439	2891.5439	2891.5439	2891.5439	2891.5439	2891.5439	2891.5439	2891.5439	2891.5439	2891.5439	2891.5439	2891.5439	2891.5439	2891.5439	2891.5439	2891.5439	2891.5439	2891.5439	2891.5439	2891.5439	2891.5439	2891.5439	2891.5439	2891.5439	2891.5439	2891.5439	2891.5439	2891.5439	2891.5439	2891.5439	2891.5439	2891.5439	2891.5439	2891.5439	2891.5439	2891.5439	2903.6294	2903.6294	2903.6294	2903.6294	2903.6294	2903.6294	2903.6294	2903.6294	2903.6294
2906.407	2906.407	2906.407	2906.407	2906.407	2906.407	2906.407	2906.407	2906.407	2906.407	2906.407	2906.407	2906.407	2906.407	2906.407	2906.407	2906.407	2906.407	2906.407	2906.407	2906.407	2906.407	2906.407	2906.407	2906.407	2906.407	2906.407	2906.407	2906.407	2906.407	2906.407	2906.407	2906.407	2906.407	2906.407	2906.407	2906.407	2906.407	2906.407	2906.407	2906.407	2918.4487	2918.4487	2918.4487	2918.4487	2918.4487	2918.4487	2918.4487	2918.4487	2918.4487
2921.606	2921.606	2921.606	2921.606	2921.606	2921.606	2921.606	2921.606	2921.606	2921.606	2921.606	2921.606	2921.606	2921.606	2921.606	2921.606	2921.606	2921.606	2921.606	2921.606	2921.606	2921.606	2921.606	2921.606	2921.606	2921.606	2921.606	2921.606	2921.606	2921.606	2921.606	2921.606	2921.606	2921.606	2921.606	2921.606	2921.606	2921.606	2921.606	2921.606	2921.606	2933.6794	2933.6794	2933.6794	2933.6794	2933.6794	2933.6794	2933.6794	2933.6794	2933.6794
2936.5574	2936.5574	2936.5574	2936.5574	2936.5574	2936.5574	2936.5574	2936.5574	2936.5574	2936.5574	2936.5574	2936.5574	2936.5574	2936.5574	2936.5574	2936.5574	2936.5574	2936.5574	2936.5574	2936.5574	2936.5574	2936.5574	2936.5574	2936.5574	2936.5574	2936.5574	2936.5574	2936.5574	2936.5574	2936.5574	2936.5574	2936.5574	2936.5574	2936.5574	2936.5574	2936.5574	2936.5574	2936.5574	2936.5574	2936.5574	2936.5574	2948.636	2948.636	2948.636	2948.636	2948.636	2948.636	2948.636	2948.636	2948.636
2951.3823	2951.3823	2951.3823	2951.3823	2951.3823	2951.3823	2951.3823	2951.3823	2951.3823	2951.3823	2951.3823	2951.3823	2951.3823	2951.3823	2951.3823	2951.3823	2951.3823	2951.3823	2951.3823	2951.3823	2951.3823	2951.3823	2951.3823	2951.3823	2951.3823	2951.3823	2951.3823	2951.3823	2951.3823	2951.3823	2951.3823	2951.3823	2951.3823	2951.3823	2951.3823	2951.3823	2951.3823	2951.3823	2951.3823	2951.3823	2951.3823	2963.6296	2963.6296	2963.6296	2963.6296	2963.6296	2963.6296	2963.6296	2963.6296	2963.6296
2966.6489	2966.6489	2966.6489	2966.6489	2966.6489	2966.6489	2966.6489	2966.6489	2966.6489	2966.6489	2966.6489	2966.6489	2966.6489	2966.6489	2966.6489	2966.6489	2966.6489	2966.6489	2966.6489	2966.6489	2966.6489	2966.6489	2966.6489	2966.6489	2966.6489	2966.6489	2966.6489	2966.6489	2966.6489	2966.6489	2966.6489	2966.6489	2966.6489	2966.6489	2966.6489	2966.6489	2966.6489	2966.6489	2966.6489	2966.6489	2966.6489	2978.6365	2978.6365	2978.6365	2978.6365	2978.6365	2978.6365	2978.6365	2978.6365	2978.6365
2981.3162	2981.3162	2981.3162	2981.3162	2981.3162	2981.3162	2981.3162	2981.3162	2981.3162	2981.3162	2981.3162	2981.3162	2981.3162	2981.3162	2981.3162	2981.3162	2981.3162	2981.3162	2981.3162	2981.3162	2981.3162	2981.3162	2981.3162	2981.3162	2981.3162	2981.3162	2981.3162	2981.3162	2981.3162	2981.3162	2981.3162	2981.3162	2981.3162	2981.3162	2981.3162	2981.3162	2981.3162	2981.3162	2981.3162	2981.3162	2981.3162	2993.5142	2993.5142	2993.5142	2993.5142	2993.5142	2993.5142	2993.5142	2993.5142	2993.5142
2996.4512	2996.4512	2996.4512	2996.4512	2996.4512	2996.4512	2996.4512	2996.4512	2996.4512	2996.4512	2996.4512	2996.4512	2996.4512	2996.4512	2996.4512	2996.4512	2996.4512	2996.4512	2996.4512	2996.4512	2996.4512	2996.4512	2996.4512	2996.4512	2996.4512	2996.4512	2996.4512	2996.4512	2996.4512	2996.4512	2996.4512	2996.4512	2996.4512	2996.4512	2996.4512	2996.4512	2996.4512	2996.4512	2996.4512	2996.4512	2996.4512	3008.748	3008.748	3008.748	3008.748	3008.748	3008.748	3008.748	3008.748	3008.748
3011.6682	3011.6682	3011.6682	3011.6682	3011.6682	3011.6682	3011.6682	3011.6682	3011.6682	3011.6682	3011.6682	3011.6682	3011.6682	3011.6682	3011.6682	3011.6682	3011.6682	3011.6682	3011.6682	3011.6682	3011.6682	3011.6682	3011.6682	3011.6682	3011.6682	3011.6682	3011.6682	3011.6682	3011.6682	3011.6682	3011.6682	3011.6682	3011.6682	3011.6682	3011.6682	3011.6682	3011.6682	3011.6682	3011.6682	3011.6682	3011.6682	3023.6287	3023.6287	3023.6287	3023.6287	3023.6287	3023.6287	3023.6287	3023.6287	3023.6287
3026.5471	3026.5471	3026.5471	3026.5471	3026.5471	3026.5471	3026.5471	3026.5471	3026.5471	3026.5471	3026.5471	3026.5471	3026.5471	3026.5471	3026.5471	3026.5471	3026.5471	3026.5471	3026.5471	3026.5471	3026.5471	3026.5471	3026.5471	3026.5471	3026.5471	3026.5471	3026.5471	3026.5471	3026.5471	3026.5471	3026.5471	3026.5471	3026.5471	3026.5471	3026.5471	3026.5471	3026.5471	3026.5471	3026.5471	3026.5471	3026.5471	3038.6042	3038.6042	3038.6042	3038.6042	3038.6042	3038.6042	3038.6042	3038.6042	3038.6042
3041.5078	3041.5078	3041.5078	3041.5078	3041.5078	3041.5078	3041.5078	3041.5078	3041.5078	3041.5078	3041.5078	3041.5078	3041.5078	3041.5078	3041.5078	3041.5078	3041.5078	3041.5078	3041.5078	3041.5078	3041.5078	3041.5078	3041.5078	3041.5078	3041.5078	3041.5078	3041.5078	3041.5078	3041.5078	3041.5078	3041.5078	3041.5078	3041.5078	3041.5078	3041.5078	3041.5078	3041.5078	3041.5078	3041.5078	3041.5078	3041.5078	3053.6462	3053.6462	3053.6462	3053.6462	3053.6462	3053.6462	3053.6462	3053.6462	3053.6462
3056.4021	3056.4021	3056.4021	3056.4021	3056.4021	3056.4021	3056.4021	3056.4021	3056.4021	3056.4021	3056.4021	3056.4021	3056.4021	3056.4021	3056.4021	3056.4021	3056.4021	3056.4021	3056.4021	3056.4021	3056.4021	3056.4021	3056.4021	3056.4021	3056.4021	3056.4021	3056.4021	3056.4021	3056.4021	3056.4021	3056.4021	3056.4021	3056.4021	3056.4021	3056.4021	3056.4021	3056.4021	3056.4021	3056.4021	3056.4021	3056.4021	3068.6636	3068.6636	3068.6636	3068.6636	3068.6636	3068.6636	3068.6636	3068.6636	3068.6636
3071.3481	3071.3481	3071.3481	3071.3481	3071.3481	3071.3481	3071.3481	3071.3481	3071.3481	3071.3481	3071.3481	3071.3481	3071.3481	3071.3481	3071.3481	3071.3481	3071.3481	3071.3481	3071.3481	3071.3481	3071.3481	3071.3481	3071.3481	3071.3481	3071.3481	3071.3481	3071.3481	3071.3481	3071.3481	3071.3481	3071.3481	3071.3481	3071.3481	3071.3481	3071.3481	3071.3481	3071.3481	3071.3481	3071.3481	3071.3481	3071.3481	3083.6541	3083.6541	3083.6541	3083.6541	3083.6541	3083.6541	3083.6541	3083.6541	3083.6541
3086.4998	3086.4998	3086.4998	3086.4998	3086.4998	3086.4998	3086.4998	3086.4998	3086.4998	3086.4998	3086.4998	3086.4998	3086.4998	3086.4998	3086.4998	3086.4998	3086.4998	3086.4998	3086.4998	3086.4998	3086.4998	3086.4998	3086.4998	3086.4998	3086.4998	3086.4998	3086.4998	3086.4998	3086.4998	3086.4998	3086.4998	3086.4998	3086.4998	3086.4998	3086.4998	3086.4998	3086.4998	3086.4998	3086.4998	3086.4998	3086.4998	3098.5393	3098.5393	3098.5393	3098.5393	3098.5393	3098.5393	3098.5393	3098.5393	3098.5393
3101.5684	3101.5684	3101.5684	3101.5684	3101.5684	3101.5684	3101.5684	3101.5684	3101.5684	3101.5684	3101.5684	3101.5684	3101.5684	3101.5684	3101.5684	3101.5684	3101.5684	3101.5684	3101.5684	3101.5684	3101.5684	3101.5684	3101.5684	3101.5684	3101.5684	3101.5684	3101.5684	3101.5684	3101.5684	3101.5684	3101.5684	3101.5684	3101.5684	3101.5684	3101.5684	3101.5684	3101.5684	3101.5684	3101.5684	3101.5684	3101.5684	3113.7063	3113.7063	3113.7063	3113.7063	3113.7063	3113.7063	3113.7063	3113.7063	3113.7063
3116.4504	3116.4504	3116.4504	3116.4504	3116.4504	3116.4504	3116.4504	3116.4504	3116.4504	3116.4504	3116.4504	3116.4504	3116.4504	3116.4504	3116.4504	3116.4504	3116.4504	3116.4504	3116.4504	3116.4504	3116.4504	3116.4504	3116.4504	3116.4504	3116.4504	3116.4504	3116.4504	3116.4504	3116.4504	3116.4504	3116.4504	3116.4504	3116.4504	3116.4504	3116.4504	3116.4504	3116.4504	3116.4504	3116.4504	3116.4504	3116.4504	3128.4863	3128.4863	3128.4863	3128.4863	3128.4863	3128.4863	3128.4863	3128.4863	3128.4863
3166.2476	3166.2476	3166.2476	3166.2476	3166.2476	3166.2476	3166.2476	3166.2476	3166.2476	3166.2476	3166.2476	3166.2476	3166.2476	3166.2476	3166.2476	3166.2476	3166.2476	3166.2476	3166.2476	3166.2476	3166.2476	3166.2476	3166.2476	3166.2476	3166.2476	3166.2476	3166.2476	3166.2476	3166.2476	3166.2476	3166.2476	3166.2476	3166.2476	3166.2476	3166.2476	3166.2476	3166.2476	3166.2476	3166.2476	3166.2476	3166.2476	3179.7092	3179.7092	3179.7092	3179.7092	3179.7092	3179.7092	3179.7092	3179.7092	3179.7092
3180.1533	3180.1533	3180.1533	3180.1533	3180.1533	3180.1533	3180.1533	3180.1533	3180.1533	3180.1533	3180.1533	3180.1533	3180.1533	3180.1533	3180.1533	3180.1533	3180.1533	3180.1533	3180.1533	3180.1533	3180.1533	3180.1533	3180.1533	3180.1533	3180.1533	3180.1533	3180.1533	3180.1533	3180.1533	3180.1533	3180.1533	3180.1533	3180.1533	3180.1533	3180.1533	3180.1533	3180.1533	3180.1533	3180.1533	3180.1533	3180.1533	3193.52	3193.52	3193.52	3193.52	3193.52	3193.52	3193.52	3193.52	3193.52
3195.2729	3195.2729	3195.2729	3195.2729	3195.2729	3195.2729	3195.2729	3195.2729	3195.2729	3195.2729	3195.2729	3195.2729	3195.2729	3195.2729	3195.2729	3195.2729	3195.2729	3195.2729	3195.2729	3195.2729	3195.2729	3195.2729	3195.2729	3195.2729	3195.2729	3195.2729	3195.2729	3195.2729	3195.2729	3195.2729	3195.2729	3195.2729	3195.2729	3195.2729	3195.2729	3195.2729	3195.2729	3195.2729	3195.2729	3195.2729	3195.2729	3208.48	3208.48	3208.48	3208.48	3208.48	3208.48	3208.48	3208.48	3208.48
3210.1721	3210.1721	3210.1721	3210.1721	3210.1721	3210.1721	3210.1721	3210.1721	3210.1721	3210.1721	3210.1721	3210.1721	3210.1721	3210.1721	3210.1721	3210.1721	3210.1721	3210.1721	3210.1721	3210.1721	3210.1721	3210.1721	3210.1721	3210.1721	3210.1721	3210.1721	3210.1721	3210.1721	3210.1721	3210.1721	3210.1721	3210.1721	3210.1721	3210.1721	3210.1721	3210.1721	3210.1721	3210.1721	3210.1721	3210.1721	3210.1721	3223.8171	3223.8171	3223.8171	3223.8171	3223.8171	3223.8171	3223.8171	3223.8171	3223.8171
3225.2231	3225.2231	3225.2231	3225.2231	3225.2231	3225.2231	3225.2231	3225.2231	3225.2231	3225.2231	3225.2231	3225.2231	3225.2231	3225.2231	3225.2231	3225.2231	3225.2231	3225.2231	3225.2231	3225.2231	3225.2231	3225.2231	3225.2231	3225.2231	3225.2231	3225.2231	3225.2231	3225.2231	3225.2231	3225.2231	3225.2231	3225.2231	3225.2231	3225.2231	3225.2231	3225.2231	3225.2231	3225.2231	3225.2231	3225.2231	3225.2231	3238.4783	3238.4783	3238.4783	3238.4783	3238.4783	3238.4783	3238.4783	3238.4783	3238.4783
3240.3132	3240.3132	3240.3132	3240.3132	3240.3132	3240.3132	3240.3132	3240.3132	3240.3132	3240.3132	3240.3132	3240.3132	3240.3132	3240.3132	3240.3132	3240.3132	3240.3132	3240.3132	3240.3132	3240.3132	3240.3132	3240.3132	3240.3132	3240.3132	3240.3132	3240.3132	3240.3132	3240.3132	3240.3132	3240.3132	3240.3132	3240.3132	3240.3132	3240.3132	3240.3132	3240.3132	3240.3132	3240.3132	3240.3132	3240.3132	3240.3132	3253.4705	3253.4705	3253.4705	3253.4705	3253.4705	3253.4705	3253.4705	3253.4705	3253.4705
3255.176	3255.176	3255.176	3255.176	3255.176	3255.176	3255.176	3255.176	3255.176	3255.176	3255.176	3255.176	3255.176	3255.176	3255.176	3255.176	3255.176	3255.176	3255.176	3255.176	3255.176	3255.176	3255.176	3255.176	3255.176	3255.176	3255.176	3255.176	3255.176	3255.176	3255.176	3255.176	3255.176	3255.176	3255.176	3255.176	3255.176	3255.176	3255.176	3255.176	3255.176	3268.8906	3268.8906	3268.8906	3268.8906	3268.8906	3268.8906	3268.8906	3268.8906	3268.8906
3270.1829	3270.1829	3270.1829	3270.1829	3270.1829	3270.1829	3270.1829	3270.1829	3270.1829	3270.1829	3270.1829	3270.1829	3270.1829	3270.1829	3270.1829	3270.1829	3270.1829	3270.1829	3270.1829	3270.1829	3270.1829	3270.1829	3270.1829	3270.1829	3270.1829	3270.1829	3270.1829	3270.1829	3270.1829	3270.1829	3270.1829	3270.1829	3270.1829	3270.1829	3270.1829	3270.1829	3270.1829	3270.1829	3270.1829	3270.1829	3270.1829	3283.7375	3283.7375	3283.7375	3283.7375	3283.7375	3283.7375	3283.7375	3283.7375	3283.7375
3285.1743	3285.1743	3285.1743	3285.1743	3285.1743	3285.1743	3285.1743	3285.1743	3285.1743	3285.1743	3285.1743	3285.1743	3285.1743	3285.1743	3285.1743	3285.1743	3285.1743	3285.1743	3285.1743	3285.1743	3285.1743	3285.1743	3285.1743	3285.1743	3285.1743	3285.1743	3285.1743	3285.1743	3285.1743	3285.1743	3285.1743	3285.1743	3285.1743	3285.1743	3285.1743	3285.1743	3285.1743	3285.1743	3285.1743	3285.1743	3285.1743	3298.6516	3298.6516	3298.6516	3298.6516	3298.6516	3298.6516	3298.6516	3298.6516	3298.6516
3300.2502	3300.2502	3300.2502	3300.2502	3300.2502	3300.2502	3300.2502	3300.2502	3300.2502	3300.2502	3300.2502	3300.2502	3300.2502	3300.2502	3300.2502	3300.2502	3300.2502	3300.2502	3300.2502	3300.2502	3300.2502	3300.2502	3300.2502	3300.2502	3300.2502	3300.2502	3300.2502	3300.2502	3300.2502	3300.2502	3300.2502	3300.2502	3300.2502	3300.2502	3300.2502	3300.2502	3300.2502	3300.2502	3300.2502	3300.2502	3300.2502	3313.5444	3313.5444	3313.5444	3313.5444	3313.5444	3313.5444	3313.5444	3313.5444	3313.5444
3315.1914	3315.1914	3315.1914	3315.1914	3315.1914	3315.1914	3315.1914	3315.1914	3315.1914	3315.1914	3315.1914	3315.1914	3315.1914	3315.1914	3315.1914	3315.1914	3315.1914	3315.1914	3315.1914	3315.1914	3315.1914	3315.1914	3315.1914	3315.1914	3315.1914	3315.1914	3315.1914	3315.1914	3315.1914	3315.1914	3315.1914	3315.1914	3315.1914	3315.1914	3315.1914	3315.1914	3315.1914	3315.1914	3315.1914	3315.1914	3315.1914	3328.54	3328.54	3328.54	3328.54	3328.54	3328.54	3328.54	3328.54	3328.54
3330.0876	3330.0876	3330.0876	3330.0876	3330.0876	3330.0876	3330.0876	3330.0876	3330.0876	3330.0876	3330.0876	3330.0876	3330.0876	3330.0876	3330.0876	3330.0876	3330.0876	3330.0876	3330.0876	3330.0876	3330.0876	3330.0876	3330.0876	3330.0876	3330.0876	3330.0876	3330.0876	3330.0876	3330.0876	3330.0876	3330.0876	3330.0876	3330.0876	3330.0876	3330.0876	3330.0876	3330.0876	3330.0876	3330.0876	3330.0876	3330.0876	3343.5618	3343.5618	3343.5618	3343.5618	3343.5618	3343.5618	3343.5618	3343.5618	3343.5618
3345.2056	3345.2056	3345.2056	3345.2056	3345.2056	3345.2056	3345.2056	3345.2056	3345.2056	3345.2056	3345.2056	3345.2056	3345.2056	3345.2056	3345.2056	3345.2056	3345.2056	3345.2056	3345.2056	3345.2056	3345.2056	3345.2056	3345.2056	3345.2056	3345.2056	3345.2056	3345.2056	3345.2056	3345.2056	3345.2056	3345.2056	3345.2056	3345.2056	3345.2056	3345.2056	3345.2056	3345.2056	3345.2056	3345.2056	3345.2056	3345.2056	3358.603	3358.603	3358.603	3358.603	3358.603	3358.603	3358.603	3358.603	3358.603
3360.1973	3360.1973	3360.1973	3360.1973	3360.1973	3360.1973	3360.1973	3360.1973	3360.1973	3360.1973	3360.1973	3360.1973	3360.1973	3360.1973	3360.1973	3360.1973	3360.1973	3360.1973	3360.1973	3360.1973	3360.1973	3360.1973	3360.1973	3360.1973	3360.1973	3360.1973	3360.1973	3360.1973	3360.1973	3360.1973	3360.1973	3360.1973	3360.1973	3360.1973	3360.1973	3360.1973	3360.1973	3360.1973	3360.1973	3360.1973	3360.1973	3373.5642	3373.5642	3373.5642	3373.5642	3373.5642	3373.5642	3373.5642	3373.5642	3373.5642
3375.428	3375.428	3375.428	3375.428	3375.428	3375.428	3375.428	3375.428	3375.428	3375.428	3375.428	3375.428	3375.428	3375.428	3375.428	3375.428	3375.428	3375.428	3375.428	3375.428	3375.428	3375.428	3375.428	3375.428	3375.428	3375.428	3375.428	3375.428	3375.428	3375.428	3375.428	3375.428	3375.428	3375.428	3375.428	3375.428	3375.428	3375.428	3375.428	3375.428	3375.428	3388.8428	3388.8428	3388.8428	3388.8428	3388.8428	3388.8428	3388.8428	3388.8428	3388.8428
3390.2114	3390.2114	3390.2114	3390.2114	3390.2114	3390.2114	3390.2114	3390.2114	3390.2114	3390.2114	3390.2114	3390.2114	3390.2114	3390.2114	3390.2114	3390.2114	3390.2114	3390.2114	3390.2114	3390.2114	3390.2114	3390.2114	3390.2114	3390.2114	3390.2114	3390.2114	3390.2114	3390.2114	3390.2114	3390.2114	3390.2114	3390.2114	3390.2114	3390.2114	3390.2114	3390.2114	3390.2114	3390.2114	3390.2114	3390.2114	3390.2114	3403.738	3403.738	3403.738	3403.738	3403.738	3403.738	3403.738	3403.738	3403.738
3405.2092	3405.2092	3405.2092	3405.2092	3405.2092	3405.2092	3405.2092	3405.2092	3405.2092	3405.2092	3405.2092	3405.2092	3405.2092	3405.2092	3405.2092	3405.2092	3405.2092	3405.2092	3405.2092	3405.2092	3405.2092	3405.2092	3405.2092	3405.2092	3405.2092	3405.2092	3405.2092	3405.2092	3405.2092	3405.2092	3405.2092	3405.2092	3405.2092	3405.2092	3405.2092	3405.2092	3405.2092	3405.2092	3405.2092	3405.2092	3405.2092	3418.6799	3418.6799	3418.6799	3418.6799	3418.6799	3418.6799	3418.6799	3418.6799	3418.6799
3420.3865	3420.3865	3420.3865	3420.3865	3420.3865	3420.3865	3420.3865	3420.3865	3420.3865	3420.3865	3420.3865	3420.3865	3420.3865	3420.3865	3420.3865	3420.3865	3420.3865	3420.3865	3420.3865	3420.3865	3420.3865	3420.3865	3420.3865	3420.3865	3420.3865	3420.3865	3420.3865	3420.3865	3420.3865	3420.3865	3420.3865	3420.3865	3420.3865	3420.3865	3420.3865	3420.3865	3420.3865	3420.3865	3420.3865	3420.3865	3420.3865	3433.7217	3433.7217	3433.7217	3433.7217	3433.7217	3433.7217	3433.7217	3433.7217	3433.7217
3435.219	3435.219	3435.219	3435.219	3435.219	3435.219	3435.219	3435.219	3435.219	3435.219	3435.219	3435.219	3435.219	3435.219	3435.219	3435.219	3435.219	3435.219	3435.219	3435.219	3435.219	3435.219	3435.219	3435.219	3435.219	3435.219	3435.219	3435.219	3435.219	3435.219	3435.219	3435.219	3435.219	3435.219	3435.219	3435.219	3435.219	3435.219	3435.219	3435.219	3435.219	3449.3699	3449.3699	3449.3699	3449.3699	3449.3699	3449.3699	3449.3699	3449.3699	3449.3699
3450.2744	3450.2744	3450.2744	3450.2744	3450.2744	3450.2744	3450.2744	3450.2744	3450.2744	3450.2744	3450.2744	3450.2744	3450.2744	3450.2744	3450.2744	3450.2744	3450.2744	3450.2744	3450.2744	3450.2744	3450.2744	3450.2744	3450.2744	3450.2744	3450.2744	3450.2744	3450.2744	3450.2744	3450.2744	3450.2744	3450.2744	3450.2744	3450.2744	3450.2744	3450.2744	3450.2744	3450.2744	3450.2744	3450.2744	3450.2744	3450.2744	3463.5115	3463.5115	3463.5115	3463.5115	3463.5115	3463.5115	3463.5115	3463.5115	3463.5115
3470.6768	3470.6768	3470.6768	3470.6768	3470.6768	3470.6768	3470.6768	3470.6768	3470.6768	3470.6768	3470.6768	3470.6768	3470.6768	3470.6768	3470.6768	3470.6768	3470.6768	3470.6768	3470.6768	3470.6768	3470.6768	3470.6768	3470.6768	3470.6768	3470.6768	3470.6768	3470.6768	3470.6768	3470.6768	3470.6768	3470.6768	3470.6768	3470.6768	3470.6768	3470.6768	3470.6768	3470.6768	3470.6768	3470.6768	3470.6768	3470.6768	3484.6926	3484.6926	3484.6926	3484.6926	3484.6926	3484.6926	3484.6926	3484.6926	3484.6926
3484.417	3484.417	3484.417	3484.417	3484.417	3484.417	3484.417	3484.417	3484.417	3484.417	3484.417	3484.417	3484.417	3484.417	3484.417	3484.417	3484.417	3484.417	3484.417	3484.417	3484.417	3484.417	3484.417	3484.417	3484.417	3484.417	3484.417	3484.417	3484.417	3484.417	3484.417	3484.417	3484.417	3484.417	3484.417	3484.417	3484.417	3484.417	3484.417	3484.417	3484.417	3498.3589	3498.3589	3498.3589	3498.3589	3498.3589	3498.3589	3498.3589	3498.3589	3498.3589
3499.5481	3499.5481	3499.5481	3499.5481	3499.5481	3499.5481	3499.5481	3499.5481	3499.5481	3499.5481	3499.5481	3499.5481	3499.5481	3499.5481	3499.5481	3499.5481	3499.5481	3499.5481	3499.5481	3499.5481	3499.5481	3499.5481	3499.5481	3499.5481	3499.5481	3499.5481	3499.5481	3499.5481	3499.5481	3499.5481	3499.5481	3499.5481	3499.5481	3499.5481	3499.5481	3499.5481	3499.5481	3499.5481	3499.5481	3499.5481	3499.5481	3513.366	3513.366	3513.366	3513.366	3513.366	3513.366	3513.366	3513.366	3513.366
3514.6431	3514.6431	3514.6431	3514.6431	3514.6431	3514.6431	3514.6431	3514.6431	3514.6431	3514.6431	3514.6431	3514.6431	3514.6431	3514.6431	3514.6431	3514.6431	3514.6431	3514.6431	3514.6431	3514.6431	3514.6431	3514.6431	3514.6431	3514.6431	3514.6431	3514.6431	3514.6431	3514.6431	3514.6431	3514.6431	3514.6431	3514.6431	3514.6431	3514.6431	3514.6431	3514.6431	3514.6431	3514.6431	3514.6431	3514.6431	3514.6431	3528.3049	3528.3049	3528.3049	3528.3049	3528.3049	3528.3049	3528.3049	3528.3049	3528.3049
3529.8884	3529.8884	3529.8884	3529.8884	3529.8884	3529.8884	3529.8884	3529.8884	3529.8884	3529.8884	3529.8884	3529.8884	3529.8884	3529.8884	3529.8884	3529.8884	3529.8884	3529.8884	3529.8884	3529.8884	3529.8884	3529.8884	3529.8884	3529.8884	3529.8884	3529.8884	3529.8884	3529.8884	3529.8884	3529.8884	3529.8884	3529.8884	3529.8884	3529.8884	3529.8884	3529.8884	3529.8884	3529.8884	3529.8884	3529.8884	3529.8884	3543.2998	3543.2998	3543.2998	3543.2998	3543.2998	3543.2998	3543.2998	3543.2998	3543.2998
3544.6062	3544.6062	3544.6062	3544.6062	3544.6062	3544.6062	3544.6062	3544.6062	3544.6062	3544.6062	3544.6062	3544.6062	3544.6062	3544.6062	3544.6062	3544.6062	3544.6062	3544.6062	3544.6062	3544.6062	3544.6062	3544.6062	3544.6062	3544.6062	3544.6062	3544.6062	3544.6062	3544.6062	3544.6062	3544.6062	3544.6062	3544.6062	3544.6062	3544.6062	3544.6062	3544.6062	3544.6062	3544.6062	3544.6062	3544.6062	3544.6062	3558.3413	3558.3413	3558.3413	3558.3413	3558.3413	3558.3413	3558.3413	3558.3413	3558.3413
3559.6638	3559.6638	3559.6638	3559.6638	3559.6638	3559.6638	3559.6638	3559.6638	3559.6638	3559.6638	3559.6638	3559.6638	3559.6638	3559.6638	3559.6638	3559.6638	3559.6638	3559.6638	3559.6638	3559.6638	3559.6638	3559.6638	3559.6638	3559.6638	3559.6638	3559.6638	3559.6638	3559.6638	3559.6638	3559.6638	3559.6638	3559.6638	3559.6638	3559.6638	3559.6638	3559.6638	3559.6638	3559.6638	3559.6638	3559.6638	3559.6638	3573.5532	3573.5532	3573.5532	3573.5532	3573.5532	3573.5532	3573.5532	3573.5532	3573.5532
3574.4946	3574.4946	3574.4946	3574.4946	3574.4946	3574.4946	3574.4946	3574.4946	3574.4946	3574.4946	3574.4946	3574.4946	3574.4946	3574.4946	3574.4946	3574.4946	3574.4946	3574.4946	3574.4946	3574.4946	3574.4946	3574.4946	3574.4946	3574.4946	3574.4946	3574.4946	3574.4946	3574.4946	3574.4946	3574.4946	3574.4946	3574.4946	3574.4946	3574.4946	3574.4946	3574.4946	3574.4946	3574.4946	3574.4946	3574.4946	3574.4946	3588.4373	3588.4373	3588.4373	3588.4373	3588.4373	3588.4373	3588.4373	3588.4373	3588.4373
3589.5542	3589.5542	3589.5542	3589.5542	3589.5542	3589.5542	3589.5542	3589.5542	3589.5542	3589.5542	3589.5542	3589.5542	3589.5542	3589.5542	3589.5542	3589.5542	3589.5542	3589.5542	3589.5542	3589.5542	3589.5542	3589.5542	3589.5542	3589.5542	3589.5542	3589.5542	3589.5542	3589.5542	3589.5542	3589.5542	3589.5542	3589.5542	3589.5542	3589.5542	3589.5542	3589.5542	3589.5542	3589.5542	3589.5542	3589.5542	3589.5542	3603.2668	3603.2668	3603.2668	3603.2668	3603.2668	3603.2668	3603.2668	3603.2668	3603.2668
3604.5588	3604.5588	3604.5588	3604.5588	3604.5588	3604.5588	3604.5588	3604.5588	3604.5588	3604.5588	3604.5588	3604.5588	3604.5588	3604.5588	3604.5588	3604.5588	3604.5588	3604.5588	3604.5588	3604.5588	3604.5588	3604.5588	3604.5588	3604.5588	3604.5588	3604.5588	3604.5588	3604.5588	3604.5588	3604.5588	3604.5588	3604.5588	3604.5588	3604.5588	3604.5588	3604.5588	3604.5588	3604.5588	3604.5588	3604.5588	3604.5588	3618.3726	3618.3726	3618.3726	3618.3726	3618.3726	3618.3726	3618.3726	3618.3726	3618.3726
3619.5667	3619.5667	3619.5667	3619.5667	3619.5667	3619.5667	3619.5667	3619.5667	3619.5667	3619.5667	3619.5667	3619.5667	3619.5667	3619.5667	3619.5667	3619.5667	3619.5667	3619.5667	3619.5667	3619.5667	3619.5667	3619.5667	3619.5667	3619.5667	3619.5667	3619.5667	3619.5667	3619.5667	3619.5667	3619.5667	3619.5667	3619.5667	3619.5667	3619.5667	3619.5667	3619.5667	3619.5667	3619.5667	3619.5667	3619.5667	3619.5667	3633.3784	3633.3784	3633.3784	3633.3784	3633.3784	3633.3784	3633.3784	3633.3784	3633.3784
3634.7012	3634.7012	3634.7012	3634.7012	3634.7012	3634.7012	3634.7012	3634.7012	3634.7012	3634.7012	3634.7012	3634.7012	3634.7012	3634.7012	3634.7012	3634.7012	3634.7012	3634.7012	3634.7012	3634.7012	3634.7012	3634.7012	3634.7012	3634.7012	3634.7012	3634.7012	3634.7012	3634.7012	3634.7012	3634.7012	3634.7012	3634.7012	3634.7012	3634.7012	3634.7012	3634.7012	3634.7012	3634.7012	3634.7012	3634.7012	3634.7012	3648.5613	3648.5613	3648.5613	3648.5613	3648.5613	3648.5613	3648.5613	3648.5613	3648.5613
3649.4993	3649.4993	3649.4993	3649.4993	3649.4993	3649.4993	3649.4993	3649.4993	3649.4993	3649.4993	3649.4993	3649.4993	3649.4993	3649.4993	3649.4993	3649.4993	3649.4993	3649.4993	3649.4993	3649.4993	3649.4993	3649.4993	3649.4993	3649.4993	3649.4993	3649.4993	3649.4993	3649.4993	3649.4993	3649.4993	3649.4993	3649.4993	3649.4993	3649.4993	3649.4993	3649.4993	3649.4993	3649.4993	3649.4993	3649.4993	3649.4993	3663.2817	3663.2817	3663.2817	3663.2817	3663.2817	3663.2817	3663.2817	3663.2817	3663.2817
3664.448	3664.448	3664.448	3664.448	3664.448	3664.448	3664.448	3664.448	3664.448	3664.448	3664.448	3664.448	3664.448	3664.448	3664.448	3664.448	3664.448	3664.448	3664.448	3664.448	3664.448	3664.448	3664.448	3664.448	3664.448	3664.448	3664.448	3664.448	3664.448	3664.448	3664.448	3664.448	3664.448	3664.448	3664.448	3664.448	3664.448	3664.448	3664.448	3664.448	3664.448	3678.3352	3678.3352	3678.3352	3678.3352	3678.3352	3678.3352	3678.3352	3678.3352	3678.3352
3679.5503	3679.5503	3679.5503	3679.5503	3679.5503	3679.5503	3679.5503	3679.5503	3679.5503	3679.5503	3679.5503	3679.5503	3679.5503	3679.5503	3679.5503	3679.5503	3679.5503	3679.5503	3679.5503	3679.5503	3679.5503	3679.5503	3679.5503	3679.5503	3679.5503	3679.5503	3679.5503	3679.5503	3679.5503	3679.5503	3679.5503	3679.5503	3679.5503	3679.5503	3679.5503	3679.5503	3679.5503	3679.5503	3679.5503	3679.5503	3679.5503	3693.3901	3693.3901	3693.3901	3693.3901	3693.3901	3693.3901	3693.3901	3693.3901	3693.3901
3694.573	3694.573	3694.573	3694.573	3694.573	3694.573	3694.573	3694.573	3694.573	3694.573	3694.573	3694.573	3694.573	3694.573	3694.573	3694.573	3694.573	3694.573	3694.573	3694.573	3694.573	3694.573	3694.573	3694.573	3694.573	3694.573	3694.573	3694.573	3694.573	3694.573	3694.573	3694.573	3694.573	3694.573	3694.573	3694.573	3694.573	3694.573	3694.573	3694.573	3694.573	3708.3992	3708.3992	3708.3992	3708.3992	3708.3992	3708.3992	3708.3992	3708.3992	3708.3992
3709.5317	3709.5317	3709.5317	3709.5317	3709.5317	3709.5317	3709.5317	3709.5317	3709.5317	3709.5317	3709.5317	3709.5317	3709.5317	3709.5317	3709.5317	3709.5317	3709.5317	3709.5317	3709.5317	3709.5317	3709.5317	3709.5317	3709.5317	3709.5317	3709.5317	3709.5317	3709.5317	3709.5317	3709.5317	3709.5317	3709.5317	3709.5317	3709.5317	3709.5317	3709.5317	3709.5317	3709.5317	3709.5317	3709.5317	3709.5317	3709.5317	3723.3596	3723.3596	3723.3596	3723.3596	3723.3596	3723.3596	3723.3596	3723.3596	3723.3596
3724.5828	3724.5828	3724.5828	3724.5828	3724.5828	3724.5828	3724.5828	3724.5828	3724.5828	3724.5828	3724.5828	3724.5828	3724.5828	3724.5828	3724.5828	3724.5828	3724.5828	3724.5828	3724.5828	3724.5828	3724.5828	3724.5828	3724.5828	3724.5828	3724.5828	3724.5828	3724.5828	3724.5828	3724.5828	3724.5828	3724.5828	3724.5828	3724.5828	3724.5828	3724.5828	3724.5828	3724.5828	3724.5828	3724.5828	3724.5828	3724.5828	3738.4465	3738.4465	3738.4465	3738.4465	3738.4465	3738.4465	3738.4465	3738.4465	3738.4465
3739.5129	3739.5129	3739.5129	3739.5129	3739.5129	3739.5129	3739.5129	3739.5129	3739.5129	3739.5129	3739.5129	3739.5129	3739.5129	3739.5129	3739.5129	3739.5129	3739.5129	3739.5129	3739.5129	3739.5129	3739.5129	3739.5129	3739.5129	3739.5129	3739.5129	3739.5129	3739.5129	3739.5129	3739.5129	3739.5129	3739.5129	3739.5129	3739.5129	3739.5129	3739.5129	3739.5129	3739.5129	3739.5129	3739.5129	3739.5129	3739.5129	3753.3552	3753.3552	3753.3552	3753.3552	3753.3552	3753.3552	3753.3552	3753.3552	3753.3552
3754.5989	3754.5989	3754.5989	3754.5989	3754.5989	3754.5989	3754.5989	3754.5989	3754.5989	3754.5989	3754.5989	3754.5989	3754.5989	3754.5989	3754.5989	3754.5989	3754.5989	3754.5989	3754.5989	3754.5989	3754.5989	3754.5989	3754.5989	3754.5989	3754.5989	3754.5989	3754.5989	3754.5989	3754.5989	3754.5989	3754.5989	3754.5989	3754.5989	3754.5989	3754.5989	3754.5989	3754.5989	3754.5989	3754.5989	3754.5989	3754.5989	3768.2852	3768.2852	3768.2852	3768.2852	3768.2852	3768.2852	3768.2852	3768.2852	3768.2852
3774.1672	3774.1672	3774.1672	3774.1672	3774.1672	3774.1672	3774.1672	3774.1672	3774.1672	3774.1672	3774.1672	3774.1672	3774.1672	3774.1672	3774.1672	3774.1672	3774.1672	3774.1672	3774.1672	3774.1672	3774.1672	3774.1672	3774.1672	3774.1672	3774.1672	3774.1672	3774.1672	3774.1672	3774.1672	3774.1672	3774.1672	3774.1672	3774.1672	3774.1672	3774.1672	3774.1672	3774.1672	3774.1672	3774.1672	3774.1672	3774.1672	3788.7803	3788.7803	3788.7803	3788.7803	3788.7803	3788.7803	3788.7803	3788.7803	3788.7803
3788.1558	3788.1558	3788.1558	3788.1558	3788.1558	3788.1558	3788.1558	3788.1558	3788.1558	3788.1558	3788.1558	3788.1558	3788.1558	3788.1558	3788.1558	3788.1558	3788.1558	3788.1558	3788.1558	3788.1558	3788.1558	3788.1558	3788.1558	3788.1558	3788.1558	3788.1558	3788.1558	3788.1558	3788.1558	3788.1558	3788.1558	3788.1558	3788.1558	3788.1558	3788.1558	3788.1558	3788.1558	3788.1558	3788.1558	3788.1558	3788.1558	3802.8931	3802.8931	3802.8931	3802.8931	3802.8931	3802.8931	3802.8931	3802.8931	3802.8931
3803.177	3803.177	3803.177	3803.177	3803.177	3803.177	3803.177	3803.177	3803.177	3803.177	3803.177	3803.177	3803.177	3803.177	3803.177	3803.177	3803.177	3803.177	3803.177	3803.177	3803.177	3803.177	3803.177	3803.177	3803.177	3803.177	3803.177	3803.177	3803.177	3803.177	3803.177	3803.177	3803.177	3803.177	3803.177	3803.177	3803.177	3803.177	3803.177	3803.177	3803.177	3817.6936	3817.6936	3817.6936	3817.6936	3817.6936	3817.6936	3817.6936	3817.6936	3817.6936
3817.9465	3817.9465	3817.9465	3817.9465	3817.9465	3817.9465	3817.9465	3817.9465	3817.9465	3817.9465	3817.9465	3817.9465	3817.9465	3817.9465	3817.9465	3817.9465	3817.9465	3817.9465	3817.9465	3817.9465	3817.9465	3817.9465	3817.9465	3817.9465	3817.9465	3817.9465	3817.9465	3817.9465	3817.9465	3817.9465	3817.9465	3817.9465	3817.9465	3817.9465	3817.9465	3817.9465	3817.9465	3817.9465	3817.9465	3817.9465	3817.9465	3832.6816	3832.6816	3832.6816	3832.6816	3832.6816	3832.6816	3832.6816	3832.6816	3832.6816
3833.0642	3833.0642	3833.0642	3833.0642	3833.0642	3833.0642	3833.0642	3833.0642	3833.0642	3833.0642	3833.0642	3833.0642	3833.0642	3833.0642	3833.0642	3833.0642	3833.0642	3833.0642	3833.0642	3833.0642	3833.0642	3833.0642	3833.0642	3833.0642	3833.0642	3833.0642	3833.0642	3833.0642	3833.0642	3833.0642	3833.0642	3833.0642	3833.0642	3833.0642	3833.0642	3833.0642	3833.0642	3833.0642	3833.0642	3833.0642	3833.0642	3848.1377	3848.1377	3848.1377	3848.1377	3848.1377	3848.1377	3848.1377	3848.1377	3848.1377
3848.0071	3848.0071	3848.0071	3848.0071	3848.0071	3848.0071	3848.0071	3848.0071	3848.0071	3848.0071	3848.0071	3848.0071	3848.0071	3848.0071	3848.0071	3848.0071	3848.0071	3848.0071	3848.0071	3848.0071	3848.0071	3848.0071	3848.0071	3848.0071	3848.0071	3848.0071	3848.0071	3848.0071	3848.0071	3848.0071	3848.0071	3848.0071	3848.0071	3848.0071	3848.0071	3848.0071	3848.0071	3848.0071	3848.0071	3848.0071	3848.0071	3862.6948	3862.6948	3862.6948	3862.6948	3862.6948	3862.6948	3862.6948	3862.6948	3862.6948
3863.1274	3863.1274	3863.1274	3863.1274	3863.1274	3863.1274	3863.1274	3863.1274	3863.1274	3863.1274	3863.1274	3863.1274	3863.1274	3863.1274	3863.1274	3863.1274	3863.1274	3863.1274	3863.1274	3863.1274	3863.1274	3863.1274	3863.1274	3863.1274	3863.1274	3863.1274	3863.1274	3863.1274	3863.1274	3863.1274	3863.1274	3863.1274	3863.1274	3863.1274	3863.1274	3863.1274	3863.1274	3863.1274	3863.1274	3863.1274	3863.1274	3878.0447	3878.0447	3878.0447	3878.0447	3878.0447	3878.0447	3878.0447	3878.0447	3878.0447
3878.0217	3878.0217	3878.0217	3878.0217	3878.0217	3878.0217	3878.0217	3878.0217	3878.0217	3878.0217	3878.0217	3878.0217	3878.0217	3878.0217	3878.0217	3878.0217	3878.0217	3878.0217	3878.0217	3878.0217	3878.0217	3878.0217	3878.0217	3878.0217	3878.0217	3878.0217	3878.0217	3878.0217	3878.0217	3878.0217	3878.0217	3878.0217	3878.0217	3878.0217	3878.0217	3878.0217	3878.0217	3878.0217	3878.0217	3878.0217	3878.0217	3892.6963	3892.6963	3892.6963	3892.6963	3892.6963	3892.6963	3892.6963	3892.6963	3892.6963
3893.0647	3893.0647	3893.0647	3893.0647	3893.0647	3893.0647	3893.0647	3893.0647	3893.0647	3893.0647	3893.0647	3893.0647	3893.0647	3893.0647	3893.0647	3893.0647	3893.0647	3893.0647	3893.0647	3893.0647	3893.0647	3893.0647	3893.0647	3893.0647	3893.0647	3893.0647	3893.0647	3893.0647	3893.0647	3893.0647	3893.0647	3893.0647	3893.0647	3893.0647	3893.0647	3893.0647	3893.0647	3893.0647	3893.0647	3893.0647	3893.0647	3907.6902	3907.6902	3907.6902	3907.6902	3907.6902	3907.6902	3907.6902	3907.6902	3907.6902
3908.0381	3908.0381	3908.0381	3908.0381	3908.0381	3908.0381	3908.0381	3908.0381	3908.0381	3908.0381	3908.0381	3908.0381	3908.0381	3908.0381	3908.0381	3908.0381	3908.0381	3908.0381	3908.0381	3908.0381	3908.0381	3908.0381	3908.0381	3908.0381	3908.0381	3908.0381	3908.0381	3908.0381	3908.0381	3908.0381	3908.0381	3908.0381	3908.0381	3908.0381	3908.0381	3908.0381	3908.0381	3908.0381	3908.0381	3908.0381	3908.0381	3922.6494	3922.6494	3922.6494	3922.6494	3922.6494	3922.6494	3922.6494	3922.6494	3922.6494
3923.0466	3923.0466	3923.0466	3923.0466	3923.0466	3923.0466	3923.0466	3923.0466	3923.0466	3923.0466	3923.0466	3923.0466	3923.0466	3923.0466	3923.0466	3923.0466	3923.0466	3923.0466	3923.0466	3923.0466	3923.0466	3923.0466	3923.0466	3923.0466	3923.0466	3923.0466	3923.0466	3923.0466	3923.0466	3923.0466	3923.0466	3923.0466	3923.0466	3923.0466	3923.0466	3923.0466	3923.0466	3923.0466	3923.0466	3923.0466	3923.0466	3937.7048	3937.7048	3937.7048	3937.7048	3937.7048	3937.7048	3937.7048	3937.7048	3937.7048
3938.0354	3938.0354	3938.0354	3938.0354	3938.0354	3938.0354	3938.0354	3938.0354	3938.0354	3938.0354	3938.0354	3938.0354	3938.0354	3938.0354	3938.0354	3938.0354	3938.0354	3938.0354	3938.0354	3938.0354	3938.0354	3938.0354	3938.0354	3938.0354	3938.0354	3938.0354	3938.0354	3938.0354	3938.0354	3938.0354	3938.0354	3938.0354	3938.0354	3938.0354	3938.0354	3938.0354	3938.0354	3938.0354	3938.0354	3938.0354	3938.0354	3952.6001	3952.6001	3952.6001	3952.6001	3952.6001	3952.6001	3952.6001	3952.6001	3952.6001
3953.0261	3953.0261	3953.0261	3953.0261	3953.0261	3953.0261	3953.0261	3953.0261	3953.0261	3953.0261	3953.0261	3953.0261	3953.0261	3953.0261	3953.0261	3953.0261	3953.0261	3953.0261	3953.0261	3953.0261	3953.0261	3953.0261	3953.0261	3953.0261	3953.0261	3953.0261	3953.0261	3953.0261	3953.0261	3953.0261	3953.0261	3953.0261	3953.0261	3953.0261	3953.0261	3953.0261	3953.0261	3953.0261	3953.0261	3953.0261	3953.0261	3967.7185	3967.7185	3967.7185	3967.7185	3967.7185	3967.7185	3967.7185	3967.7185	3967.7185
3968.019	3968.019	3968.019	3968.019	3968.019	3968.019	3968.019	3968.019	3968.019	3968.019	3968.019	3968.019	3968.019	3968.019	3968.019	3968.019	3968.019	3968.019	3968.019	3968.019	3968.019	3968.019	3968.019	3968.019	3968.019	3968.019	3968.019	3968.019	3968.019	3968.019	3968.019	3968.019	3968.019	3968.019	3968.019	3968.019	3968.019	3968.019	3968.019	3968.019	3968.019	3982.7751	3982.7751	3982.7751	3982.7751	3982.7751	3982.7751	3982.7751	3982.7751	3982.7751
3983.1396	3983.1396	3983.1396	3983.1396	3983.1396	3983.1396	3983.1396	3983.1396	3983.1396	3983.1396	3983.1396	3983.1396	3983.1396	3983.1396	3983.1396	3983.1396	3983.1396	3983.1396	3983.1396	3983.1396	3983.1396	3983.1396	3983.1396	3983.1396	3983.1396	3983.1396	3983.1396	3983.1396	3983.1396	3983.1396	3983.1396	3983.1396	3983.1396	3983.1396	3983.1396	3983.1396	3983.1396	3983.1396	3983.1396	3983.1396	3983.1396	3998.2122	3998.2122	3998.2122	3998.2122	3998.2122	3998.2122	3998.2122	3998.2122	3998.2122
3998.1638	3998.1638	3998.1638	3998.1638	3998.1638	3998.1638	3998.1638	3998.1638	3998.1638	3998.1638	3998.1638	3998.1638	3998.1638	3998.1638	3998.1638	3998.1638	3998.1638	3998.1638	3998.1638	3998.1638	3998.1638	3998.1638	3998.1638	3998.1638	3998.1638	3998.1638	3998.1638	3998.1638	3998.1638	3998.1638	3998.1638	3998.1638	3998.1638	3998.1638	3998.1638	3998.1638	3998.1638	3998.1638	3998.1638	3998.1638	3998.1638	4012.7273	4012.7273	4012.7273	4012.7273	4012.7273	4012.7273	4012.7273	4012.7273	4012.7273
4013.1196	4013.1196	4013.1196	4013.1196	4013.1196	4013.1196	4013.1196	4013.1196	4013.1196	4013.1196	4013.1196	4013.1196	4013.1196	4013.1196	4013.1196	4013.1196	4013.1196	4013.1196	4013.1196	4013.1196	4013.1196	4013.1196	4013.1196	4013.1196	4013.1196	4013.1196	4013.1196	4013.1196	4013.1196	4013.1196	4013.1196	4013.1196	4013.1196	4013.1196	4013.1196	4013.1196	4013.1196	4013.1196	4013.1196	4013.1196	4013.1196	4027.5925	4027.5925	4027.5925	4027.5925	4027.5925	4027.5925	4027.5925	4027.5925	4027.5925
4028.1572	4028.1572	4028.1572	4028.1572	4028.1572	4028.1572	4028.1572	4028.1572	4028.1572	4028.1572	4028.1572	4028.1572	4028.1572	4028.1572	4028.1572	4028.1572	4028.1572	4028.1572	4028.1572	4028.1572	4028.1572	4028.1572	4028.1572	4028.1572	4028.1572	4028.1572	4028.1572	4028.1572	4028.1572	4028.1572	4028.1572	4028.1572	4028.1572	4028.1572	4028.1572	4028.1572	4028.1572	4028.1572	4028.1572	4028.1572	4028.1572	4042.7229	4042.7229	4042.7229	4042.7229	4042.7229	4042.7229	4042.7229	4042.7229	4042.7229
4043.0583	4043.0583	4043.0583	4043.0583	4043.0583	4043.0583	4043.0583	4043.0583	4043.0583	4043.0583	4043.0583	4043.0583	4043.0583	4043.0583	4043.0583	4043.0583	4043.0583	4043.0583	4043.0583	4043.0583	4043.0583	4043.0583	4043.0583	4043.0583	4043.0583	4043.0583	4043.0583	4043.0583	4043.0583	4043.0583	4043.0583	4043.0583	4043.0583	4043.0583	4043.0583	4043.0583	4043.0583	4043.0583	4043.0583	4043.0583	4043.0583	4057.7781	4057.7781	4057.7781	4057.7781	4057.7781	4057.7781	4057.7781	4057.7781	4057.7781
4058.1157	4058.1157	4058.1157	4058.1157	4058.1157	4058.1157	4058.1157	4058.1157	4058.1157	4058.1157	4058.1157	4058.1157	4058.1157	4058.1157	4058.1157	4058.1157	4058.1157	4058.1157	4058.1157	4058.1157	4058.1157	4058.1157	4058.1157	4058.1157	4058.1157	4058.1157	4058.1157	4058.1157	4058.1157	4058.1157	4058.1157	4058.1157	4058.1157	4058.1157	4058.1157	4058.1157	4058.1157	4058.1157	4058.1157	4058.1157	4058.1157	4072.738	4072.738	4072.738	4072.738	4072.738	4072.738	4072.738	4072.738	4072.738
[truncated: 82 more columns]
