# Supplementary material for: Simultaneous readout of multiple FRET pairs using photochromism
Source: Nat Commun. 2021 Mar 31;12:2005. doi: 10.1038/s41467-021-22043-0 (PMC8012603; doi:10.1038/s41467-021-22043-0)
Supplement: Supplementary file 3 — Source Data [file 41467_2021_22043_MOESM3_ESM.zip › SourceData/Figure5_FigureSI3-4/figuredata/Supplementary Figure 4/FRETEff_Single_EKARevTA_Photoswitching_Traces.txt]

0.26622558	0.24159081	0.24101026	0.23554075	0.22659917	0.24502532	0.22859547	0.23896599	0.27981475	0.2696906	0.27486441	0.32142547	0.26247698	0.26344684	0.27559611	0.24690332	0.2658529	0.22311795	0.26512784	0.24978435	0.23716637	0.27462652	0.23714979	0.24261548	0.21261117	0.26870954	0.25314078	0.25827548	0.25425681	0.28478399	0.27732775	0.25664929	0.23748133	0.25184336	0.25636548	0.245764	0.26454279	0.25631094	0.2777285	0.22817948	0.23810202	0.2719481
0.26904172	0.24378127	0.24254347	0.23817702	0.22992218	0.24777907	0.23031278	0.24088745	0.28254476	0.27031496	0.27627358	0.3185485	0.26658529	0.26792675	0.27703127	0.24971008	0.2675572	0.22309838	0.26778609	0.25335905	0.2389193	0.27810031	0.23923059	0.24225442	0.21284799	0.2681613	0.25379753	0.25849232	0.25124472	0.28417051	0.27548736	0.25513458	0.23677024	0.2518844	0.25199351	0.24452476	0.26382443	0.25319946	0.2719225	0.22810298	0.2405555	0.27060807
0.2688185	0.24516055	0.24608654	0.23799296	0.231777	0.24821779	0.23226088	0.24153435	0.28193304	0.26985145	0.27607235	0.32210413	0.26530823	0.26270673	0.27670175	0.2488099	0.27127558	0.22545648	0.27234244	0.25101393	0.23847556	0.27645025	0.2387619	0.24401507	0.21491951	0.27056617	0.25590056	0.25681201	0.25493529	0.28456658	0.27580285	0.2545763	0.23671135	0.25364855	0.25630662	0.24484389	0.26418811	0.25648028	0.27454129	0.22817181	0.24180065	0.26958889
0.26914105	0.24692635	0.24606135	0.23745985	0.23244371	0.24857257	0.23262733	0.24412109	0.28234792	0.26523528	0.27730754	0.31726849	0.26511467	0.25955591	0.27193823	0.24505159	0.26596239	0.21509442	0.26760954	0.24920179	0.23730138	0.27704835	0.23730426	0.24183154	0.21139231	0.26764426	0.25287235	0.25708356	0.25397259	0.28450689	0.27635336	0.25615528	0.23748782	0.25413159	0.2568928	0.24761523	0.26312599	0.25610667	0.27625394	0.22950521	0.24164794	0.2753152
0.26741642	0.24342322	0.24315608	0.2368409	0.22911969	0.24832696	0.23043858	0.24397156	0.28347248	0.26887339	0.27772853	0.31991538	0.2707561	0.26052836	0.28486848	0.24840885	0.26977777	0.22399701	0.26854795	0.24694838	0.23780598	0.27549535	0.2381613	0.24213746	0.21090688	0.26985863	0.25437027	0.25801879	0.2527684	0.28315967	0.27550393	0.25550511	0.2377371	0.25097498	0.2572341	0.24185425	0.26185748	0.25106677	0.27315784	0.22666129	0.24158256	0.26856422
0.26706669	0.24359015	0.24342024	0.23464833	0.22835052	0.2469371	0.23260008	0.24231392	0.28264481	0.26979569	0.27906787	0.31191161	0.27237818	0.2617974	0.27899316	0.2478773	0.27162123	0.22283863	0.26673612	0.25160086	0.23653999	0.27545846	0.23639026	0.23980196	0.20876391	0.26676479	0.25116512	0.25792494	0.25499502	0.28137729	0.27502966	0.25518772	0.23634636	0.25378895	0.25432199	0.24444658	0.26243517	0.25339937	0.27417859	0.22649066	0.24072324	0.26728886
0.26656723	0.24380197	0.24423428	0.23505352	0.22822838	0.24650766	0.22992708	0.24207202	0.28078547	0.26940596	0.27859327	0.31932414	0.27621767	0.26546937	0.27500936	0.2486944	0.27222985	0.22182065	0.26545468	0.24721113	0.23500846	0.27097312	0.23502931	0.2420516	0.21176946	0.26538762	0.25115865	0.2575832	0.25462356	0.28276795	0.27594495	0.25453228	0.23676543	0.25288177	0.25571528	0.24646035	0.26455045	0.25010839	0.27555963	0.22753501	0.23725128	0.27162749
0.26779473	0.24598435	0.24401997	0.23825344	0.22832827	0.24744259	0.231718	0.24419121	0.28227457	0.269391	0.27019417	0.32063264	0.27812609	0.26273587	0.27679589	0.248143	0.27312762	0.22161153	0.26539868	0.24678731	0.23623762	0.2745651	0.23653191	0.23963563	0.21039866	0.26700568	0.25140306	0.25923118	0.25728723	0.2838749	0.27665189	0.25646916	0.23873727	0.25205612	0.2567414	0.24188916	0.2620914	0.25658011	0.27763847	0.22788289	0.23909757	0.26601008
0.26669627	0.2428436	0.24439076	0.23517974	0.22938843	0.24484746	0.23205073	0.24174897	0.28230026	0.26902306	0.27262163	0.32246628	0.27425101	0.26961136	0.28162789	0.24731357	0.27559218	0.22612256	0.26630682	0.25034085	0.23624636	0.27062124	0.23660277	0.24272002	0.21004914	0.26826224	0.25273675	0.25486234	0.25072187	0.27998239	0.27086058	0.25155646	0.23292588	0.24674748	0.24980903	0.24387679	0.26437369	0.25244522	0.27794868	0.22837885	0.24063948	0.2703729
0.2663931	0.24297798	0.24188228	0.23348492	0.22811678	0.24807581	0.23105787	0.24346623	0.28170469	0.26952463	0.27130458	0.31835672	0.27856037	0.26977339	0.27867612	0.24902047	0.27149329	0.2258943	0.2682521	0.24736184	0.23533683	0.26920617	0.23541959	0.24070628	0.20979153	0.26719895	0.25202301	0.25705972	0.25514358	0.28118086	0.2756902	0.25457585	0.23482856	0.24856883	0.25485101	0.24343605	0.26230115	0.25120029	0.27395156	0.23105526	0.23951189	0.26892623
0.26741844	0.2432435	0.2439436	0.23720939	0.22731303	0.2473391	0.23181912	0.24168406	0.28206009	0.26765311	0.2701216	0.32111034	0.27417555	0.25853708	0.27857685	0.24833146	0.26503679	0.2210881	0.26853371	0.2558533	0.23645309	0.27482301	0.23684591	0.24168518	0.21403432	0.26726395	0.25415	0.25666007	0.25325453	0.27958703	0.27323112	0.25272438	0.2339119	0.25084361	0.25446609	0.24271888	0.26196775	0.25611693	0.27690676	0.22856376	0.24014765	0.27207235
0.26503786	0.23820239	0.24126603	0.23492838	0.22683257	0.24345034	0.22738151	0.23983265	0.27996758	0.26874694	0.26976541	0.32274994	0.28244352	0.26515344	0.2783297	0.24870037	0.26992583	0.22314745	0.26462361	0.24957505	0.23373939	0.27371797	0.23389967	0.24096939	0.20924613	0.26659751	0.25297296	0.25599986	0.2526812	0.2811237	0.27455893	0.25255418	0.23351493	0.25116813	0.25421584	0.24298313	0.2616972	0.25165942	0.27255642	0.2293282	0.236797	0.27235436
0.26526964	0.24241169	0.24208291	0.23398453	0.22862591	0.24850684	0.22947185	0.23981002	0.28121197	0.26808369	0.26936606	0.31647253	0.27905181	0.26264414	0.27813387	0.24486402	0.26582196	0.22105637	0.26613453	0.24672215	0.23602852	0.27096948	0.23634902	0.24170303	0.21102951	0.26712453	0.25230667	0.2566199	0.25375298	0.28087053	0.27302808	0.25216952	0.23167908	0.24758311	0.25438398	0.2423687	0.26245919	0.25042197	0.27534798	0.22658353	0.23911327	0.2655848
0.26622102	0.2406145	0.24202904	0.23506413	0.23004653	0.24575025	0.23065889	0.24094658	0.28056598	0.26952946	0.26896352	0.31945488	0.28034604	0.26272365	0.27926365	0.24854754	0.27560791	0.22113357	0.27124104	0.24920848	0.23616149	0.28073263	0.23615332	0.24102278	0.21235117	0.26585001	0.25320303	0.25582853	0.25355184	0.28273737	0.27603394	0.25468448	0.23590168	0.25081787	0.256897	0.24253224	0.26169145	0.25300494	0.27563938	0.22709529	0.24092197	0.26839215
0.26391521	0.2435337	0.24137585	0.23312886	0.22788094	0.24341404	0.22644225	0.23931575	0.28046897	0.26768366	0.26816636	0.31397775	0.28381494	0.26546678	0.27714968	0.24481846	0.26350203	0.22017586	0.2666145	0.25150886	0.23276339	0.26869273	0.23299375	0.24118656	0.20927954	0.26657459	0.25408947	0.25658092	0.25626403	0.28171897	0.2768673	0.25418678	0.23483624	0.25047842	0.25502354	0.24327557	0.26082748	0.25008312	0.27398083	0.22722788	0.24077721	0.26645955
0.26528764	0.24156977	0.24264096	0.23408574	0.22666322	0.2426233	0.22884449	0.24186535	0.28143314	0.26823673	0.26741982	0.32003179	0.28189629	0.25872356	0.27065861	0.24474819	0.26996398	0.22102524	0.26491898	0.24733651	0.23399903	0.27326217	0.2341821	0.24134916	0.2113125	0.26546913	0.25264674	0.25804797	0.25172764	0.28330705	0.27589828	0.25413814	0.23592523	0.25342199	0.25568515	0.24248934	0.26110214	0.25092188	0.27224538	0.22404914	0.23807764	0.27094963
0.26644409	0.24138896	0.24129167	0.23438846	0.22715391	0.24174553	0.22776414	0.23951007	0.28112605	0.266689	0.26373646	0.31508493	0.2786985	0.26237994	0.27321038	0.24598366	0.26422104	0.22011365	0.26722261	0.25034386	0.23588745	0.27531451	0.23606239	0.24043246	0.21099235	0.26671174	0.25255963	0.25736386	0.2555171	0.2801598	0.2740528	0.25429279	0.23553637	0.24883571	0.25388762	0.24288753	0.26184115	0.2522386	0.27300867	0.22692262	0.23702812	0.27174017
0.26608926	0.24307442	0.24105212	0.23266584	0.22934523	0.24681967	0.22860584	0.24347524	0.28210592	0.26733807	0.26511231	0.32089379	0.28066137	0.25806075	0.27713099	0.24707808	0.26966733	0.22190879	0.26754877	0.24637139	0.23551926	0.28006461	0.23577513	0.24189161	0.21292649	0.26723868	0.25335038	0.25596482	0.25076503	0.28105393	0.27600378	0.25492707	0.23921059	0.24933437	0.25403467	0.2416902	0.26159328	0.25174126	0.27092132	0.22707595	0.24169542	0.26770654
0.26600677	0.23980039	0.24075152	0.23483235	0.22749287	0.24507046	0.22938083	0.24051045	0.28040299	0.26582396	0.264631	0.3151423	0.27995002	0.2602343	0.27423328	0.244287	0.26717389	0.21988457	0.26425377	0.24974513	0.23356219	0.27561444	0.23363452	0.24062085	0.20778778	0.26543894	0.25131413	0.2561197	0.25301325	0.27924544	0.27488986	0.25272638	0.23451549	0.24917267	0.25418064	0.24120967	0.26063681	0.25037295	0.27361521	0.22720778	0.24382411	0.27077824
0.26631841	0.24071924	0.24327441	0.23467542	0.22625832	0.24319413	0.22770189	0.24011964	0.28077134	0.26597488	0.26299539	0.31942427	0.28215435	0.26163489	0.27977973	0.2474443	0.27604228	0.22386485	0.26623583	0.24813032	0.23354785	0.27651864	0.23359847	0.23917112	0.20731033	0.26438645	0.25221723	0.25590914	0.25051975	0.27992889	0.27441943	0.25112924	0.23199058	0.24860013	0.25085118	0.24311328	0.26031056	0.24967754	0.27610102	0.2280169	0.24389784	0.26983339
0.25825211	0.23584957	0.2331723	0.22864793	0.22119947	0.23827042	0.22244909	0.23483376	0.27244011	0.25733382	0.24802653	0.30204394	0.26420218	0.25423262	0.26589498	0.23693267	0.26091173	0.21012484	0.26090875	0.24625544	0.22801028	0.26606676	0.22811495	0.23425505	0.20606537	0.25983813	0.24670058	0.24820624	0.24539199	0.27136159	0.2644406	0.24317615	0.2237706	0.23976657	0.24307378	0.23542093	0.25536522	0.2406444	0.26739994	0.22303729	0.23802553	0.26157025
0.25932819	0.23602898	0.23515601	0.23128572	0.22178087	0.23771156	0.22362874	0.23687494	0.27626255	0.26058379	0.24735923	0.30702233	0.27474144	0.25555378	0.26937896	0.24003828	0.25824326	0.21159802	0.25696221	0.24278088	0.22832258	0.26292932	0.22859241	0.23309878	0.20173079	0.25944719	0.24478914	0.24977529	0.24539937	0.27425545	0.2693758	0.24741711	0.23078047	0.24190573	0.24680494	0.23742819	0.25527513	0.25026256	0.26873994	0.22253694	0.23467337	0.26242644
0.26048008	0.23880479	0.23383139	0.23057993	0.22475754	0.24140504	0.22678794	0.23930739	0.27538869	0.26044214	0.25078651	0.30224437	0.27599138	0.25440484	0.26674649	0.23649082	0.26297843	0.21376665	0.25760445	0.24357691	0.22859344	0.26551586	0.22860765	0.23459461	0.20680843	0.26074037	0.2483208	0.24695362	0.24547137	0.27143323	0.26905009	0.24569947	0.22749798	0.243295	0.24641949	0.23804969	0.25424469	0.24620949	0.26881644	0.22063449	0.23151155	0.26299617
0.2568512	0.23166312	0.23185715	0.22939169	0.21921712	0.23633978	0.22103629	0.2351972	0.27317473	0.26183432	0.25255549	0.30938855	0.27782431	0.25782016	0.27729997	0.24002257	0.26153907	0.21376973	0.25742927	0.2445714	0.23026569	0.26577953	0.2304405	0.23422422	0.20388626	0.26034746	0.24926287	0.25042903	0.24494919	0.27759174	0.26876149	0.24830565	0.23094913	0.2444582	0.24892703	0.23718657	0.25670862	0.24377494	0.27262223	0.22279812	0.23461297	0.26395914
0.25873885	0.23480801	0.23346044	0.23080151	0.22228278	0.24028598	0.22298259	0.23764922	0.27503082	0.26129615	0.25355724	0.31201854	0.27842882	0.25889328	0.26730904	0.23885646	0.26198074	0.21853705	0.2629312	0.24539402	0.23080473	0.26930547	0.23096335	0.23652618	0.21159042	0.26118243	0.24831341	0.24930713	0.24807072	0.27511439	0.26987889	0.24731451	0.23005405	0.24250668	0.24998359	0.23748596	0.257029	0.24548341	0.26963896	0.22189049	0.23580579	0.26369804
0.258908	0.23573616	0.23380366	0.22973929	0.22232589	0.24146272	0.22509961	0.23862158	0.2759921	0.26093993	0.25471255	0.3151218	0.27866331	0.2579644	0.27197453	0.24126121	0.26538089	0.21828738	0.26645431	0.24761952	0.23205449	0.27217942	0.23205705	0.23848097	0.20752405	0.26226401	0.24953234	0.25022468	0.25269797	0.27181828	0.26876995	0.24740745	0.22948813	0.24347661	0.24783525	0.23954308	0.25692788	0.2458141	0.26935685	0.22381206	0.23237237	0.26636893
0.2598286	0.23572092	0.23402652	0.23016509	0.22353186	0.23842874	0.2230591	0.23801063	0.27821827	0.26167041	0.25469673	0.31499565	0.27622354	0.25871485	0.26853353	0.24118146	0.26536492	0.21522714	0.26460525	0.24636233	0.22982511	0.27063519	0.2297713	0.23551606	0.20442167	0.25916427	0.24755649	0.2499353	0.24287392	0.27479762	0.27028877	0.24856435	0.22992744	0.24933703	0.24984075	0.23790422	0.25890994	0.24590585	0.27351967	0.2237418	0.23763067	0.2736806
0.25978357	0.23442009	0.23337549	0.23165631	0.22345553	0.23820353	0.2258299	0.23601963	0.27979866	0.26167774	0.25525251	0.30987543	0.2797586	0.25536367	0.27510861	0.24044606	0.26674724	0.21860757	0.25952241	0.24238431	0.23015863	0.26577115	0.23016232	0.23512724	0.20526947	0.25952733	0.24618655	0.2517902	0.24629393	0.27580947	0.27128804	0.25019202	0.23257698	0.24612135	0.25025287	0.23991929	0.25829351	0.24884456	0.27043167	0.2247951	0.23822123	0.26531431
0.25986928	0.23215683	0.23035818	0.23125467	0.2212887	0.23773085	0.22338833	0.2362566	0.27949658	0.26190513	0.25630215	0.31337404	0.28052324	0.25452879	0.26994678	0.23898068	0.26195723	0.21480389	0.25873351	0.24829681	0.23343928	0.269696	0.23261493	0.23662804	0.21088825	0.2622253	0.24951515	0.24948971	0.24699405	0.27389035	0.2678194	0.2466155	0.22672442	0.23820375	0.24321657	0.23842265	0.25716472	0.24755482	0.26975241	0.22102354	0.23175593	0.2647419
0.26012009	0.23159407	0.2333068	0.23099643	0.22495893	0.23784162	0.22442672	0.23726268	0.27987435	0.26363084	0.25735423	0.31797609	0.27990425	0.26244533	0.27412504	0.24198955	0.26340076	0.21804349	0.2618289	0.24738754	0.23220617	0.26755047	0.23246317	0.23583898	0.20234561	0.25952289	0.24764444	0.24918208	0.24874832	0.27484035	0.26922008	0.24816711	0.22819771	0.24732049	0.24751396	0.23912296	0.25876859	0.24356849	0.26959538	0.22378892	0.23707251	0.26814595
0.25948486	0.23078552	0.23336527	0.22888666	0.22510672	0.2367091	0.2233317	0.23516147	0.27973214	0.26015946	0.25809151	0.30792665	0.28057733	0.25286421	0.27316108	0.23768295	0.25768504	0.21640702	0.26129067	0.24891481	0.22955205	0.27058506	0.22978851	0.2364812	0.20524447	0.26110181	0.24978833	0.24993742	0.24480592	0.27572176	0.27006394	0.2492823	0.23135483	0.2458069	0.25158948	0.23824766	0.25825432	0.24087931	0.27045676	0.22805206	0.23514147	0.2659162
0.26108569	0.23559882	0.23403214	0.23664349	0.22230883	0.24187449	0.22998422	0.23977184	0.2815848	0.2626957	0.25702122	0.31227154	0.28082052	0.25858316	0.26991275	0.24201965	0.2562893	0.21795103	0.26439193	0.2496897	0.23134428	0.26911628	0.23113292	0.23663695	0.21103044	0.26361865	0.25208217	0.249814	0.25018829	0.27579108	0.27021283	0.24885321	0.22954211	0.24647667	0.24816038	0.23994362	0.25801662	0.24243943	0.27144879	0.22459473	0.23594764	0.26748115
0.2609874	0.23349942	0.2328538	0.23369372	0.22638032	0.24000466	0.22558045	0.23857513	0.2798506	0.25998059	0.2582207	0.30899817	0.28091431	0.24978571	0.26475775	0.23922451	0.26309189	0.21118787	0.26117527	0.24347758	0.22833146	0.26992309	0.22859819	0.2352611	0.20241696	0.25978434	0.24674286	0.25135455	0.24700096	0.2756266	0.27125654	0.25108853	0.23045398	0.24588214	0.25209016	0.23898673	0.25863403	0.2429405	0.27056408	0.22298564	0.23482849	0.26337525
0.25906867	0.23261045	0.23411226	0.23369245	0.22402486	0.24170278	0.22814919	0.23952815	0.28027391	0.26194972	0.25736925	0.31060559	0.27602461	0.25605527	0.26786649	0.23583756	0.25419962	0.21815003	0.26163638	0.24523625	0.23141523	0.2677798	0.23134458	0.23755233	0.20646949	0.26231959	0.24948621	0.24918583	0.24355614	0.27339661	0.26935747	0.24847628	0.22787522	0.24377814	0.2494944	0.23969941	0.25836727	0.24386717	0.26849023	0.22261851	0.23265284	0.26463687
0.25955042	0.23417199	0.23003131	0.23094656	0.22362882	0.24103278	0.22525959	0.23911779	0.28176937	0.26268035	0.25849292	0.31296292	0.27725053	0.26088941	0.27236289	0.24140939	0.26461568	0.2141812	0.26037365	0.24299379	0.23153622	0.26765805	0.23148021	0.234127	0.20495851	0.26090592	0.24808817	0.25073168	0.24571274	0.27681902	0.27022707	0.25011566	0.23248562	0.24441357	0.25151205	0.24100886	0.25904867	0.24455723	0.27103314	0.22576652	0.2373217	0.2689544
0.25861993	0.2312462	0.23306371	0.23152331	0.22410208	0.23714919	0.22323868	0.23762484	0.28024819	0.2622503	0.26054284	0.31278527	0.28233352	0.25482121	0.2716265	0.23949459	0.26038715	0.214075	0.25595033	0.24374771	0.22970103	0.26311535	0.22984909	0.23584929	0.20438182	0.25994834	0.24827307	0.2511459	0.24625793	0.27518305	0.27069643	0.24940017	0.22906697	0.24507758	0.25375777	0.23902561	0.25827897	0.24688281	0.27020529	0.22458217	0.23623063	0.2658107
0.25820583	0.2277533	0.23115292	0.22930697	0.219248	0.23733832	0.22309309	0.23504728	0.28009501	0.26108956	0.26472759	0.31172141	0.27956724	0.26385379	0.26876834	0.24025799	0.26144716	0.21418849	0.26192257	0.24279192	0.23008274	0.26475716	0.22984833	0.23525946	0.20425108	0.2589215	0.2488552	0.25080547	0.24712943	0.27715841	0.27024525	0.25057498	0.23060629	0.24457204	0.25339335	0.2388117	0.25917491	0.24741188	0.2719771	0.22310099	0.24082364	0.27000463
0.25945011	0.23234278	0.23039515	0.23347798	0.22745913	0.24062945	0.22468051	0.23705012	0.28041112	0.2629362	0.26510143	0.31232768	0.27951327	0.25393775	0.26635957	0.24137817	0.25691703	0.21479304	0.25852817	0.24891077	0.23037994	0.26929674	0.23047322	0.23586386	0.21014619	0.2597588	0.24968304	0.25103953	0.24681853	0.2747533	0.26922962	0.24919505	0.2312195	0.24650612	0.25256121	0.23781459	0.25914556	0.23964019	0.2690956	0.22507152	0.23114978	0.26238495
0.25950918	0.23215869	0.23134404	0.22999792	0.22396246	0.24156596	0.2246342	0.23621395	0.27973974	0.26366454	0.2653195	0.31503195	0.27994877	0.25840127	0.27593771	0.24390621	0.26361299	0.21372239	0.26153407	0.2450119	0.23042661	0.26734695	0.233841	0.23423696	0.20610838	0.25948334	0.24843685	0.25170988	0.24791473	0.27646744	0.27084985	0.25141931	0.23171394	0.24779287	0.25165179	0.23923312	0.25865045	0.2425255	0.2710208	0.22481899	0.23520163	0.2657018
0.25849602	0.23295976	0.2309653	0.2305546	0.22407106	0.23974434	0.22347806	0.23767376	0.27988431	0.26280597	0.26340327	0.31248119	0.27661797	0.25771478	0.2608372	0.23725007	0.26414335	0.21368687	0.25689188	0.24731421	0.22989054	0.2597141	0.2297364	0.23474154	0.20233732	0.25773397	0.24631904	0.25109449	0.24506322	0.27625564	0.27000433	0.25106269	0.23019353	0.24491331	0.25341779	0.23869529	0.25952041	0.24570103	0.27225074	0.22502129	0.23352657	0.26852611
0.2585476	0.22937107	0.23212096	0.23498446	0.22823448	0.23994531	0.22429484	0.23976381	0.27981177	0.26266295	0.26422906	0.31157544	0.279906	0.2522943	0.26760429	0.24252886	0.26372322	0.21712783	0.25953776	0.24437149	0.23049004	0.26653978	0.23059389	0.2352042	0.20458916	0.25996473	0.24788724	0.25234917	0.25333855	0.27540365	0.26998219	0.25013727	0.2328503	0.24548236	0.25420785	0.23840706	0.25824699	0.24028671	0.27194872	0.22913803	0.23459601	0.26916516
0.25965193	0.23313423	0.23055811	0.23317425	0.22401395	0.24063733	0.22521666	0.2399154	0.28191164	0.26294151	0.26601809	0.31446391	0.29101443	0.25656533	0.27216041	0.24386299	0.26783583	0.2195937	0.25829768	0.245289	0.23194322	0.26684466	0.23189005	0.23487027	0.20479603	0.26005191	0.24766757	0.25263682	0.25177959	0.27627853	0.27149954	0.25479877	0.23147717	0.24480897	0.25806743	0.24004903	0.26013586	0.24311186	0.2728779	0.22964892	0.239516	0.26716959
0.25966606	0.23186924	0.22761267	0.23375314	0.22422902	0.23948093	0.22546364	0.23891516	0.28005192	0.26250046	0.26723161	0.30846822	0.27654162	0.2545042	0.27107498	0.24058063	0.26583046	0.21117505	0.26868105	0.24740991	0.23130943	0.27156258	0.23147543	0.23866241	0.20759808	0.26138544	0.25085589	0.25284332	0.25002462	0.27759996	0.27127847	0.25199777	0.23104917	0.24771036	0.25552195	0.24007322	0.25948775	0.24272147	0.27202043	0.22516821	0.23665775	0.2696847
0.25991651	0.23380955	0.23176734	0.2361201	0.22403544	0.24160981	0.22631964	0.23966527	0.28116941	0.26371762	0.26815096	0.31301868	0.28579769	0.25752151	0.26105085	0.24170281	0.26393101	0.21538131	0.25992349	0.24376251	0.23061945	0.26957905	0.23075274	0.23501056	0.20387217	0.25962889	0.24710114	0.25287369	0.25364578	0.27819151	0.26968405	0.25069582	0.23063588	0.24872443	0.25316256	0.24083525	0.25852463	0.24135904	0.27291235	0.22408368	0.23578134	0.26412308
0.25956297	0.23132369	0.23279069	0.23278208	0.22623931	0.24100929	0.22478341	0.241832	0.28116986	0.26395443	0.26816818	0.31142318	0.27855206	0.25443918	0.26606178	0.24182357	0.26637033	0.21457449	0.25870439	0.2453097	0.23143661	0.26282442	0.23147522	0.23664954	0.20559993	0.25933447	0.24742399	0.25008622	0.25025797	0.27683267	0.27322224	0.25439411	0.23057443	0.24641451	0.25569025	0.24092479	0.25928295	0.24242739	0.27152082	0.22247709	0.23389174	0.26457748
0.26010069	0.23177224	0.23180954	0.23329951	0.22418655	0.24018408	0.22709295	0.24062981	0.28116137	0.26416278	0.2684038	0.30899814	0.28285944	0.252406	0.26777205	0.24405408	0.27308849	0.22005565	0.26094148	0.24801049	0.22825459	0.26669124	0.22826704	0.23412812	0.20523432	0.26004416	0.24628292	0.24973115	0.24749152	0.27329457	0.27089068	0.2512095	0.23070085	0.2445692	0.25364962	0.24029319	0.26064029	0.24481818	0.27151614	0.22829773	0.23825689	0.27253264
0.25943631	0.23328854	0.23288378	0.23178485	0.22815436	0.23923485	0.22578081	0.24075483	0.28046334	0.26163653	0.27038196	0.30397215	0.27825144	0.25519028	0.26461509	0.24199605	0.26630133	0.20963497	0.26187021	0.24394086	0.23142317	0.27047268	0.23199548	0.23554778	0.20681423	0.2619614	0.24729578	0.25077292	0.24923559	0.27641898	0.27105519	0.25173506	0.2284396	0.24407166	0.25694215	0.2401	0.25908443	0.24188714	0.27120021	0.22645408	0.23618901	0.26398721
0.25911781	0.22996987	0.23262271	0.23238342	0.22503036	0.24049811	0.22518928	0.24040434	0.2799921	0.26284954	0.26774177	0.30541271	0.28173414	0.25490695	0.2696892	0.24005125	0.27204856	0.21633641	0.25834414	0.24017066	0.2285433	0.26463217	0.22840588	0.23170123	0.20095722	0.25353491	0.24144299	0.25266489	0.24912947	0.27651072	0.27159593	0.25338727	0.22986455	0.2453669	0.25354248	0.23998892	0.26006466	0.24102305	0.27288404	0.22593415	0.23209144	0.26506525
0.25918627	0.22964999	0.23288907	0.23319501	0.22475648	0.24119857	0.22444423	0.24042648	0.27938691	0.2638807	0.2693651	0.31305614	0.27994314	0.26010758	0.26995286	0.24052216	0.27225319	0.21930712	0.25973013	0.24498351	0.23055929	0.26776764	0.23088746	0.23374437	0.20212345	0.25740901	0.24391423	0.24968889	0.24624304	0.27475837	0.26861954	0.25082242	0.22679713	0.2455183	0.25579673	0.23945934	0.25907734	0.24229044	0.27299127	0.22506385	0.232953	0.25931868
0.25965115	0.23136781	0.23371659	0.23398082	0.22328973	0.23994741	0.22624592	0.24082981	0.28097147	0.26298541	0.2716594	0.3116506	0.2808297	0.25878298	0.27597407	0.24052846	0.27219972	0.2168476	0.26119912	0.24478669	0.2301266	0.26966849	0.23034437	0.23585327	0.20076028	0.25842255	0.24535416	0.24996388	0.25055677	0.27225995	0.26693034	0.2504954	0.2260685	0.23909368	0.2499954	0.23971397	0.25799787	0.24029386	0.26981145	0.2268527	0.23743488	0.26525491
0.25829595	0.22875401	0.23065114	0.23424207	0.22395682	0.24018565	0.22575723	0.23902641	0.27989167	0.2639243	0.27322534	0.31697431	0.2809597	0.25548339	0.26557371	0.24201968	0.26884082	0.22147319	0.25796357	0.24371915	0.23058623	0.26982614	0.23076518	0.23658191	0.20649257	0.26016888	0.24443176	0.25261316	0.2499304	0.27470937	0.26906002	0.25125244	0.22901843	0.24373513	0.25490555	0.23995556	0.25739306	0.24157174	0.26654783	0.22435905	0.23184045	0.26257998
0.25994986	0.22852872	0.22913784	0.23330939	0.22262403	0.24209379	0.22652268	0.23882733	0.27955753	0.26352403	0.27393782	0.30963925	0.27528867	0.25469884	0.27242735	0.24377047	0.2612831	0.22204132	0.26043513	0.24661484	0.2309276	0.26760718	0.23079853	0.23439674	0.20357323	0.2591503	0.24462628	0.2525689	0.24873565	0.27729878	0.2696889	0.2517626	0.23175728	0.24716577	0.25257376	0.23916174	0.25748029	0.23868537	0.270973	0.22333713	0.23303248	0.26477504
0.25780919	0.23055142	0.23168308	0.23347248	0.22218709	0.24057415	0.22424221	0.23798586	0.27922189	0.26462021	0.27583054	0.31242657	0.27828002	0.25794825	0.27629149	0.24110003	0.26446947	0.21829514	0.26254994	0.24238026	0.23100954	0.26456559	0.23108801	0.23350084	0.20065074	0.25516251	0.24305257	0.25071871	0.2504524	0.27607593	0.27014825	0.25276244	0.23270422	0.24691087	0.25181958	0.23939003	0.25806123	0.24325526	0.27166936	0.2284876	0.23984961	0.2646302
0.2583707	0.2286666	0.23177625	0.23347515	0.22391847	0.24015069	0.22256562	0.23978667	0.27860057	0.26315317	0.27847672	0.30705336	0.28158641	0.25703958	0.26364815	0.24275605	0.26507598	0.21831307	0.26142892	0.2458977	0.23055334	0.26849592	0.23072433	0.23358759	0.20267577	0.2581481	0.24498734	0.24969666	0.24736135	0.2765758	0.26969144	0.25272563	0.23094366	0.24572699	0.25556621	0.23794062	0.25868705	0.24240898	0.27012643	0.22624195	0.2372117	0.26668999
0.25790799	0.23073559	0.23056498	0.23283145	0.22115098	0.240097	0.22425808	0.23818323	0.27828366	0.26213959	0.27661535	0.31059575	0.28078651	0.25890893	0.26733965	0.24315961	0.26201603	0.21716106	0.25947052	0.24304502	0.22954541	0.26724148	0.22940585	0.23452526	0.20354085	0.25525168	0.24544601	0.25054029	0.24874118	0.27387249	0.2685762	0.25232187	0.23333684	0.24498048	0.25423479	0.23841909	0.25921974	0.23928462	0.27053383	0.22456391	0.2350067	0.26421857
0.2569378	0.23075542	0.23269911	0.23141064	0.2230314	0.24162148	0.22537792	0.23902489	0.27775425	0.263625	0.27700907	0.31081814	0.28088504	0.25790262	0.26741907	0.24011818	0.26781797	0.21600261	0.26192975	0.24341832	0.23117079	0.26553875	0.23129958	0.23470889	0.19948226	0.25721854	0.24442254	0.24831912	0.24458472	0.27516228	0.26868653	0.25133297	0.23408729	0.24612337	0.25683385	0.23971084	0.25926408	0.24036254	0.2694011	0.22628438	0.23744911	0.2629953
0.25817293	0.23096095	0.23145893	0.23080866	0.22341125	0.24151236	0.22586933	0.24003319	0.27855057	0.26241049	0.27590948	0.30886117	0.27896494	0.25839087	0.27196214	0.24214987	0.26671761	0.21594386	0.26109236	0.24335809	0.22952558	0.26596376	0.22957833	0.23371544	0.20153436	0.25703251	0.24480058	0.25020775	0.2496407	0.27490491	0.2695176	0.25219992	0.23067515	0.24277416	0.25170076	0.23950127	0.25867644	0.23403315	0.26931924	0.2269782	0.23493107	0.26053852
0.25769153	0.22959237	0.23023289	0.23176117	0.22363514	0.24140805	0.2238749	0.2390008	0.27823344	0.26339048	0.27745819	0.31374544	0.28150859	0.25718319	0.27032021	0.23963241	0.2686654	0.21701975	0.25761807	0.24214676	0.22934917	0.27115461	0.22935735	0.23282045	0.20475078	0.25587067	0.24351569	0.25097463	0.24761184	0.27456376	0.26829836	0.2515792	0.23410687	0.24561238	0.25672325	0.24115087	0.25847098	0.24055988	0.27452934	0.22513576	0.23108928	0.26883489
0.25794724	0.22852755	0.2314305	0.23280534	0.22531918	0.24060614	0.22255148	0.24109891	0.27831671	0.26219019	0.27738518	0.30769995	0.27518594	0.25827503	0.26344603	0.24069807	0.26285785	0.2151411	0.25685117	0.24125752	0.2247214	0.27022263	0.22480638	0.23162904	0.20126213	0.2514371	0.24307251	0.25184149	0.25145856	0.27670193	0.26977348	0.25254875	0.23081779	0.2460838	0.25545502	0.2394256	0.2586965	0.24177536	0.27190751	0.22765119	0.23485672	0.2619037
0.25685608	0.23015413	0.22838391	0.23145729	0.22209589	0.24114995	0.22648801	0.24029079	0.27688843	0.26259553	0.28106245	0.31314152	0.27976555	0.25793633	0.26843849	0.24001797	0.26778382	0.21654592	0.25975519	0.24058837	0.23016781	0.26524052	0.23028861	0.2348996	0.20323296	0.25620726	0.24579318	0.24785872	0.24754295	0.27368125	0.26515743	0.24955253	0.22551671	0.24230602	0.25325528	0.2404107	0.25801119	0.24002917	0.26966459	0.22872321	0.23299716	0.26228851
0.25654033	0.22885974	0.22749671	0.23148054	0.2216721	0.24269417	0.22315729	0.23846251	0.27711204	0.26165831	0.28155476	0.31110501	0.28331646	0.25621942	0.26624462	0.2397479	0.26535082	0.21405229	0.26033974	0.24716114	0.23294759	0.27158365	0.23299709	0.23507865	0.20408158	0.25909334	0.24748302	0.24905884	0.24873769	0.27082768	0.26702479	0.25101489	0.22877055	0.24441059	0.25698161	0.23938212	0.25886464	0.24253547	0.27041492	0.22845958	0.23610038	0.26167643
0.25564709	0.23166177	0.23003788	0.23131129	0.21931179	0.24047759	0.22305737	0.23761547	0.27665594	0.25999284	0.28062522	0.30493721	0.28113645	0.25683606	0.27072111	0.24022312	0.26540861	0.21556179	0.25827873	0.24521899	0.229329	0.27129599	0.22942671	0.23307395	0.20298705	0.2555514	0.24416253	0.24912289	0.24719419	0.2734803	0.26660597	0.2512272	0.22557528	0.24145454	0.25408405	0.23874286	0.25860038	0.24318822	0.26918522	0.22594416	0.23519675	0.26153904
0.25730649	0.22862795	0.22907747	0.23340519	0.22296099	0.2406861	0.22530739	0.24027549	0.27745339	0.26054588	0.28199583	0.31086299	0.27868554	0.25295001	0.26203892	0.24083839	0.26541775	0.21252494	0.25832641	0.24521619	0.23084232	0.2705034	0.23081574	0.23423624	0.20215362	0.25745881	0.24472477	0.24952807	0.24775097	0.27484864	0.26709637	0.25112921	0.22672565	0.24405703	0.25209185	0.23866467	0.25746807	0.23192644	0.2657564	0.22178647	0.23687507	0.26185268
0.25731325	0.2295091	0.23128687	0.23276459	0.22306432	0.24176508	0.22522603	0.23965883	0.27790338	0.26016578	0.28200483	0.3104465	0.27984017	0.25358185	0.2738221	0.24039634	0.26464808	0.2172928	0.2605083	0.24275896	0.22849451	0.26620746	0.22840506	0.23397021	0.20210318	0.2544466	0.24484345	0.25020739	0.24473858	0.27230829	0.26811621	0.25088537	0.23070236	0.244369	0.25189579	0.23945823	0.25752869	0.23897187	0.26729268	0.22499998	0.23336448	0.26216137
0.25780404	0.22799529	0.23115991	0.23155946	0.22829616	0.24074753	0.22578248	0.24197522	0.27710789	0.26017791	0.28050268	0.31078058	0.27236405	0.25578293	0.27118269	0.23783046	0.26369962	0.2144843	0.25834721	0.24181271	0.23042737	0.26701385	0.23013613	0.23194623	0.20120566	0.25393894	0.24251559	0.24977225	0.24806729	0.27473655	0.26735151	0.25182724	0.22906654	0.24429137	0.25567868	0.23581089	0.2571989	0.23854108	0.2685284	0.22643922	0.23468138	0.26315385
0.25752133	0.22800317	0.23026584	0.23278296	0.2215938	0.24250455	0.22530155	0.24091744	0.27763376	0.26049432	0.28197789	0.30410591	0.27893424	0.25638664	0.2596229	0.23905782	0.26394588	0.21512607	0.26091546	0.24411315	0.23032203	0.26722682	0.23080501	0.23500121	0.2057295	0.25584209	0.24660632	0.24794559	0.24739356	0.27082834	0.26740301	0.25112489	0.2292614	0.24509907	0.25351325	0.2368885	0.2568005	0.23884961	0.26403898	0.22690788	0.23360823	0.26420802
0.25617978	0.22577579	0.2289504	0.23240101	0.22307715	0.24157444	0.2245822	0.23994409	0.27702734	0.26132646	0.28458503	0.30910534	0.27704358	0.25598854	0.26885024	0.24053457	0.26509732	0.22097859	0.26199177	0.24311852	0.22860248	0.26591206	0.22883403	0.2326898	0.20261502	0.25319833	0.24236576	0.24958934	0.24957691	0.27293569	0.26761812	0.25073332	0.22916311	0.24645808	0.25451922	0.24007361	0.25804517	0.23656566	0.27065492	0.22894782	0.23316082	0.25726759
0.25581539	0.22605993	0.22919784	0.23204689	0.21992132	0.24003828	0.22274289	0.24015771	0.27546787	0.26234892	0.28525651	0.31280908	0.27555874	0.25676864	0.26493406	0.2407714	0.26591039	0.21753956	0.25619677	0.24059238	0.22721869	0.26732534	0.2276596	0.23208989	0.20177998	0.25258881	0.24182226	0.25048202	0.25107461	0.27312955	0.2683222	0.25147828	0.22989658	0.24429713	0.2525233	0.2376581	0.2547664	0.23429012	0.26833647	0.22298205	0.23235808	0.26371881
0.25533	0.22816402	0.22870159	0.23125857	0.224089	0.23847933	0.22370361	0.23960897	0.27625149	0.26014677	0.28705037	0.30478254	0.2748732	0.25528833	0.26869097	0.2401953	0.26011449	0.20822905	0.26571447	0.24341336	0.23003352	0.26551667	0.23030396	0.23446004	0.2001247	0.25459301	0.24405877	0.24934648	0.24653427	0.27373779	0.26852006	0.25256425	0.23058042	0.24455346	0.26011497	0.23726489	0.25560117	0.23641746	0.26838195	0.22343507	0.2368215	0.26344031
0.25677463	0.22770917	0.23181245	0.23405853	0.22075589	0.24220967	0.22316159	0.24041234	0.2772283	0.25897527	0.28619444	0.30561727	0.27687871	0.25425047	0.26477221	0.24074216	0.26919946	0.21683186	0.25999981	0.24219179	0.22935151	0.26719701	0.22970538	0.23357885	0.19973028	0.25449979	0.2425873	0.24965401	0.24930339	0.27115422	0.26608494	0.2502045	0.22780423	0.24399698	0.25452247	0.23857792	0.25611976	0.24384256	0.26885876	0.22701693	0.23565754	0.26476029
0.25522172	0.22681607	0.23044369	0.23192427	0.22076051	0.24043702	0.22166635	0.23936276	0.27746072	0.26018599	0.28456655	0.30976728	0.27606076	0.25562662	0.26969391	0.23778892	0.2663306	0.21605898	0.25910529	0.24139711	0.23017493	0.26783255	0.23028043	0.23325668	0.20106106	0.25450644	0.24420197	0.24919632	0.24818699	0.27315718	0.26555416	0.24926074	0.22818133	0.24553412	0.25527346	0.23813385	0.25696096	0.24070431	0.2663449	0.22595719	0.23301518	0.26467878
0.25479496	0.22849005	0.22898076	0.23081374	0.21773191	0.24076167	0.22422068	0.23956223	0.27644745	0.25967774	0.28364611	0.30994442	0.27633053	0.25372249	0.26311111	0.2384389	0.26637259	0.21633051	0.25717017	0.24261229	0.22868824	0.26091471	0.22863048	0.23127355	0.19709718	0.25168449	0.24257447	0.24822344	0.2464072	0.27107403	0.26367718	0.24846807	0.22684403	0.24380654	0.25350794	0.23776317	0.25667095	0.2395194	0.26663715	0.23040879	0.23400803	0.26325342
0.25453383	0.2260076	0.22935311	0.23068355	0.22006266	0.2391087	0.22072847	0.23914281	0.27543312	0.26176217	0.28597432	0.30654672	0.27538064	0.25133178	0.26731858	0.24057826	0.26153898	0.22090697	0.26105377	0.23625529	0.22949529	0.25887489	0.22945218	0.23190416	0.20214766	0.25303867	0.24376473	0.24911369	0.24489088	0.27218407	0.26626608	0.25045195	0.23093367	0.24272032	0.25370735	0.23756252	0.2548869	0.23664345	0.26768109	0.22507344	0.23633744	0.25647536
0.25435045	0.2276082	0.2305239	0.2319878	0.22157198	0.2416295	0.22265421	0.23909667	0.27578387	0.25951943	0.28481454	0.30805695	0.27989587	0.257108	0.26576903	0.24257182	0.26635697	0.21290207	0.25786316	0.2395115	0.22831914	0.26702288	0.22828978	0.23263189	0.19902039	0.25039479	0.24528784	0.24784559	0.24645191	0.27074653	0.26228237	0.24663816	0.22351964	0.24084088	0.25445747	0.23839112	0.25566527	0.23489094	0.26830682	0.22381458	0.23800433	0.26033324
0.25510824	0.22679377	0.23013674	0.23608926	0.22090279	0.24102694	0.22495931	0.24078329	0.27724573	0.25909904	0.28901136	0.310359	0.28381839	0.25603124	0.26973921	0.24063833	0.26236051	0.21866734	0.25878507	0.23810321	0.22625919	0.26295021	0.22637594	0.23027234	0.19951643	0.25112787	0.24133183	0.24898843	0.24820136	0.27406982	0.26554322	0.24808495	0.22751047	0.24486144	0.2511315	0.23872183	0.25479952	0.23727655	0.26408339	0.22568016	0.23435384	0.26132777
0.25452933	0.22639954	0.23017754	0.2322333	0.22332658	0.24226089	0.22360373	0.24207595	0.27667201	0.25927427	0.28649387	0.30822787	0.27810687	0.25096038	0.25896907	0.23732051	0.25853705	0.2175342	0.25924551	0.24101317	0.22787562	0.26014727	0.22785042	0.23163086	0.19867228	0.2511718	0.24210243	0.24798006	0.24715285	0.27370629	0.26573092	0.24982668	0.23064186	0.2437049	0.25482568	0.23805846	0.25633463	0.23887907	0.26599997	0.22629753	0.23361616	0.25611931
0.25464207	0.22529954	0.22975226	0.23485173	0.21766047	0.23953009	0.22082028	0.23949675	0.27673706	0.2579591	0.2873688	0.30572063	0.27305222	0.25263938	0.26574141	0.23832552	0.26035985	0.21433292	0.25637007	0.23974358	0.22712328	0.26267245	0.22727266	0.23168364	0.1968146	0.2495459	0.24114221	0.24670058	0.25000712	0.27236807	0.26508009	0.24994652	0.22514336	0.24141559	0.2561447	0.23805942	0.25450793	0.23611918	0.26477686	0.22419883	0.23350549	0.25998986
0.2542721	0.22716549	0.2295247	0.23212005	0.22127154	0.24212174	0.22138412	0.23975147	0.27492028	0.25813395	0.28891778	0.30903056	0.27471489	0.25503519	0.26291406	0.24062546	0.2619974	0.21483821	0.25632152	0.23885672	0.22726752	0.26248053	0.22749758	0.23113611	0.19968702	0.25102198	0.24087112	0.24853496	0.24726616	0.27058241	0.26415771	0.24925604	0.22547708	0.24401976	0.25143108	0.23955102	0.25462043	0.23890857	0.26579672	0.22972311	0.23611818	0.25939649
0.25353605	0.22693656	0.22814247	0.23012061	0.2204129	0.24067417	0.21986137	0.23962107	0.27552328	0.25898308	0.28964335	0.30821502	0.27127936	0.24994166	0.26464552	0.23682474	0.25938791	0.21256013	0.25746325	0.24236117	0.22838412	0.26430947	0.22852045	0.23112006	0.19755559	0.2491018	0.24081202	0.24919342	0.24666859	0.27302569	0.26606148	0.25083995	0.22813284	0.24462986	0.25447133	0.23591197	0.25453177	0.23321761	0.26539379	0.22319458	0.23209715	0.25975108
0.2542254	0.22490206	0.22941098	0.23056877	0.22111501	0.23912354	0.22014867	0.23987918	0.27573773	0.25920826	0.29296905	0.30954364	0.26991379	0.24985665	0.26136586	0.23812979	0.26027873	0.21566896	0.2558035	0.23808993	0.22690864	0.25892031	0.22697084	0.23119034	0.19722542	0.25086927	0.24245989	0.24645545	0.24813223	0.27104911	0.26530299	0.25016263	0.22750382	0.24272229	0.25338641	0.23708297	0.25463676	0.23516448	0.26783967	0.22282596	0.23289987	0.26637006
0.22629184	0.19651094	0.20082395	0.20394242	0.19367392	0.21202382	0.1956452	0.2152897	0.2454543	0.2338735	0.26595816	0.27474764	0.25119016	0.22210549	0.23610941	0.21167001	0.23396239	0.18459015	0.22792485	0.20637614	0.20372638	0.23360641	0.20383741	0.20546995	0.1823681	0.22743072	0.21434879	0.22011669	0.22092842	0.24834602	0.24407852	0.2274064	0.20562558	0.21970205	0.22837663	0.21632123	0.23003635	0.21045344	0.23819515	0.19818559	0.20636785	0.23317625
0.22900462	0.19974732	0.20020491	0.20537762	0.19521904	0.214578	0.1961688	0.21587914	0.24435475	0.23381881	0.26276571	0.27671036	0.25301218	0.22990002	0.23948859	0.21100712	0.23599301	0.18935902	0.23017944	0.20324774	0.20157073	0.22974367	0.20168962	0.20449559	0.1781217	0.22546434	0.21516782	0.21952878	0.2210997	0.24600652	0.23961563	0.22430226	0.20262341	0.21497332	0.21989658	0.21524581	0.2285495	0.20988251	0.23703197	0.19810253	0.20786875	0.22978243
0.22861172	0.19763091	0.20238951	0.20502378	0.19481663	0.21160123	0.19527473	0.21506873	0.24366188	0.23371498	0.26439673	0.27297491	0.25110605	0.2247432	0.22752066	0.21231848	0.22482792	0.18946183	0.22775343	0.20613429	0.20351128	0.23326477	0.20354405	0.20444094	0.1765157	0.22508302	0.21281582	0.22179101	0.22134334	0.24547663	0.239804	0.22502665	0.20389663	0.21537025	0.22844835	0.21419325	0.22831446	0.21026115	0.24110276	0.20045549	0.20760785	0.23373963
0.22796163	0.19983336	0.20107281	0.20837674	0.1952154	0.21114811	0.19523273	0.21436845	0.24386746	0.23395841	0.26073185	0.27988118	0.24923694	0.22542623	0.23650643	0.21253952	0.22725952	0.18823043	0.23282184	0.20848961	0.20082091	0.23666605	0.20095736	0.20474146	0.1748074	0.22663379	0.21297865	0.21912196	0.21984766	0.24484135	0.23922424	0.22309627	0.20085192	0.21300659	0.22338657	0.21488021	0.22774358	0.20940317	0.23906691	0.198742	0.2060499	0.23391855
0.22784814	0.20012832	0.20292853	0.21043555	0.19362377	0.21218707	0.1956833	0.2159915	0.24512678	0.23305351	0.25706503	0.27732435	0.25293833	0.22401235	0.2353662	0.21019685	0.23235559	0.18553983	0.23292544	0.20679876	0.2023205	0.23664804	0.20264539	0.2049851	0.18010777	0.22673328	0.21651377	0.22011702	0.21991505	0.24468504	0.23866405	0.22259264	0.20648392	0.21414329	0.22492725	0.21240714	0.22950624	0.21068932	0.23725142	0.20040813	0.20713472	0.23260698
0.22890665	0.19950302	0.20003282	0.20550537	0.19294339	0.21138154	0.19577143	0.2144511	0.24606484	0.23518901	0.25562385	0.28407764	0.25275165	0.22685641	0.23713574	0.21719407	0.23537822	0.18893076	0.2281125	0.21095754	0.20171851	0.23461866	0.20159948	0.20579444	0.17704733	0.22647464	0.2183298	0.21976803	0.22511126	0.24537659	0.24190402	0.22672881	0.20455183	0.21674907	0.22662514	0.2149173	0.22846007	0.21321419	0.23863611	0.19967236	0.21073061	0.22954181
0.2288574	0.19969925	0.20432612	0.21003507	0.19649994	0.21261075	0.19774427	0.21747044	0.24793902	0.23366013	0.25220951	0.2818293	0.24858086	0.2247607	0.24243572	0.21415351	0.22975519	0.18703547	0.22762437	0.20477602	0.20227413	0.23711807	0.20206071	0.20579353	0.1796425	0.22487423	0.21619464	0.21868868	0.2172827	0.2457929	0.24061261	0.22244658	0.20376372	0.21438113	0.22976087	0.21491756	0.22922817	0.20635007	0.23663487	0.19885239	0.20366141	0.23058072
0.22936191	0.20163245	0.20246819	0.20672365	0.19645441	0.21802948	0.19713588	0.21562181	0.2464992	0.2336542	0.2479568	0.27572909	0.24844377	0.22356629	0.23223586	0.21275279	0.23232639	0.18650946	0.23004688	0.20862198	0.20151478	0.23613681	0.20165709	0.20553148	0.1774455	0.22685055	0.21598335	0.21922201	0.22395153	0.24749753	0.24086882	0.22362855	0.20688793	0.21777202	0.22531463	0.21455035	0.22862335	0.2086885	0.23776945	0.19942416	0.20971288	0.23403992
0.2281072	0.20484129	0.20046143	0.2069315	0.19609623	0.21261102	0.19589587	0.21469404	0.24674711	0.23299798	0.24466711	0.27915522	0.24817979	0.22375229	0.22962752	0.21326013	0.23170075	0.19149421	0.23128626	0.21101777	0.20462346	0.23178247	0.20506451	0.20539097	0.17766581	0.22932495	0.21805988	0.22436704	0.22118191	0.24467355	0.24147695	0.22505097	0.20300744	0.21336904	0.22869192	0.21438636	0.22860152	0.20871373	0.23846674	0.19674525	0.20708643	0.23795891
0.2305271	0.20082533	0.20291652	0.20728645	0.19598086	0.21430151	0.20063874	0.21771958	0.2481828	0.23469359	0.2416555	0.28023714	0.24921453	0.22801043	0.23879665	0.21377397	0.23431323	0.18602341	0.22990285	0.20929985	0.20233418	0.23246816	0.20256627	0.2087339	0.18158337	0.22706924	0.21959217	0.22006531	0.22079536	0.24524306	0.24156429	0.22347704	0.2013599	0.21170735	0.22702476	0.21445531	0.22877814	0.20741777	0.23781537	0.20024318	0.21092574	0.23201284
0.23049071	0.20197874	0.20279722	0.20877707	0.20201968	0.21557957	0.19894499	0.21807055	0.24940476	0.23492442	0.24043673	0.27834922	0.24605522	0.22424722	0.22350366	0.21762608	0.23595726	0.18949488	0.22863549	0.20740765	0.20151085	0.23370881	0.20127149	0.2058313	0.17756104	0.22727445	0.21834815	0.22004151	0.22352517	0.24582617	0.24400902	0.22526509	0.20852859	0.21835798	0.22780415	0.21617225	0.2294531	0.21099798	0.23319601	0.19965059	0.20448807	0.23482355
0.22954479	0.2012755	0.19942291	0.20486645	0.19567074	0.21354368	0.1967503	0.21597248	0.24854565	0.23425651	0.23913266	0.27278763	0.24767381	0.22567177	0.22995484	0.21514769	0.23165965	0.18958931	0.22972415	0.20858686	0.20124045	0.23497604	0.20138694	0.20632292	0.1778727	0.22735627	0.21778868	0.22090648	0.21764147	0.24449915	0.24225646	0.22433554	0.20259337	0.21320973	0.22969167	0.21465071	0.22855239	0.21361589	0.23840111	0.20303623	0.2081746	0.2326995
0.23054485	0.20170279	0.20119044	0.20804009	0.19739681	0.21520402	0.20065776	0.21721183	0.24932304	0.23557614	0.23684953	0.28210548	0.24750523	0.22049455	0.23771678	0.21561556	0.23720828	0.18991724	0.22873893	0.21068628	0.20248902	0.23189613	0.2026691	0.20638691	0.17809713	0.22726186	0.2188656	0.2202757	0.21950223	0.24559316	0.24336475	0.22400968	0.20366217	0.21518807	0.226153	0.21306156	0.22793226	0.20944917	0.23906061	0.19876134	0.20729107	0.23093875
0.23122279	0.20082739	0.20339757	0.2099231	0.19710083	0.21498515	0.1976759	0.21740469	0.24933803	0.23629157	0.23680422	0.2781263	0.24980997	0.22517416	0.23911175	0.21593848	0.2361114	0.19089945	0.22744176	0.20923303	0.20261739	0.2355919	0.20291032	0.20746882	0.17923096	0.22715518	0.2195465	0.22311662	0.22100487	0.24864051	0.24513459	0.22890148	0.20511062	0.21937877	0.23200537	0.21608749	0.23032735	0.21442644	0.24468672	0.19974579	0.20859449	0.23301049
0.23130399	0.2015228	0.2011431	0.20878871	0.19606303	0.21524163	0.19844536	0.21829112	0.25057715	0.23618358	0.23451421	0.27926779	0.24812871	0.2247491	0.23567577	0.21598107	0.23130673	0.19235794	0.22854714	0.21000001	0.20346789	0.23112816	0.20341465	0.20708737	0.17901498	0.22780184	0.21939646	0.22134794	0.22155648	0.24617106	0.24394567	0.22548805	0.20137723	0.21580999	0.22698316	0.21501054	0.22943895	0.21132101	0.23631044	0.19913642	0.20880879	0.23156126
0.23092066	0.20322485	0.20444433	0.21408194	0.19811298	0.21525921	0.1992287	0.21986078	0.25069621	0.23601384	0.23475479	0.27847654	0.25356254	0.22839235	0.23539454	0.21631771	0.23361565	0.19180422	0.22904316	0.20864071	0.20435049	0.23124583	0.20439599	0.20796759	0.18279228	0.2287419	0.22053225	0.22185113	0.22251149	0.24749637	0.24357645	0.22607353	0.20413437	0.21630511	0.22938861	0.21678795	0.23069532	0.21557257	0.23955303	0.20111232	0.20731159	0.23583823
0.23141623	0.20238969	0.20378532	0.20725828	0.20101765	0.21568339	0.20092832	0.22006139	0.2517617	0.2361147	0.23472486	0.27536014	0.24866307	0.22461185	0.23088667	0.21456085	0.2277457	0.19036791	0.23242603	0.21078123	0.20276132	0.23729151	0.20311786	0.2079474	0.17895596	0.22697479	0.21889511	0.22230509	0.22063562	0.24937694	0.24523297	0.22646146	0.20436068	0.21577771	0.23007697	0.21725395	0.22916189	0.21316107	0.23715691	0.2005707	0.21117289	0.23507202
0.2322416	0.20251094	0.20365535	0.21003923	0.2014416	0.21746787	0.20162857	0.21971101	0.25206187	0.23682787	0.23503575	0.27819133	0.25272226	0.22340941	0.23661426	0.21653709	0.23613119	0.19199173	0.22978397	0.2112271	0.20878991	0.23738439	0.20886448	0.20905167	0.18050647	0.23057461	0.22220638	0.22115287	0.22174318	0.2463505	0.24501632	0.22666956	0.20516934	0.21562451	0.22897221	0.21581624	0.23077643	0.21037756	0.24095179	0.19861345	0.20739491	0.2367675
0.23437178	0.208492	0.20813005	0.21443929	0.19988352	0.21867275	0.2014332	0.22192502	0.25301892	0.23653138	0.23538806	0.27817962	0.25190109	0.23156993	0.24437118	0.21542589	0.2396908	0.19229849	0.228012	0.20888607	0.20397983	0.23572184	0.20407753	0.2072818	0.180489	0.22764872	0.21962216	0.22310528	0.22396506	0.25076094	0.24705988	0.22872542	0.20685065	0.21680571	0.23614904	0.21630175	0.23148976	0.21783911	0.23775357	0.20282388	0.209025	0.23747917
0.23176391	0.20406613	0.20554574	0.21201597	0.20209722	0.21816295	0.20226817	0.22144644	0.25375944	0.237453	0.23402625	0.28029564	0.25063479	0.22763246	0.23224235	0.21660997	0.2303282	0.19274591	0.23116869	0.21089177	0.20902526	0.23707803	0.2091186	0.20851479	0.18079108	0.23027691	0.22342435	0.2236641	0.22052987	0.24726805	0.24562524	0.22646709	0.20428787	0.21634765	0.22946177	0.21859722	0.23464485	0.2159701	0.23974648	0.20364471	0.21540788	0.24173287
0.23380911	0.20623501	0.20671555	0.21577799	0.20125383	0.21478462	0.20235297	0.22190411	0.25470406	0.23685689	0.23388276	0.2759507	0.24894673	0.22918527	0.22904396	0.21536127	0.23374619	0.19764934	0.22800586	0.21110231	0.2037144	0.23620154	0.2041124	0.20838957	0.18184598	0.229178	0.22252789	0.22418915	0.22244351	0.24874583	0.24459679	0.22694087	0.20547591	0.21470556	0.2313205	0.21869631	0.2316148	0.2145009	0.23834389	0.20374407	0.21491385	0.23691528
0.23489158	0.20464431	0.20826577	0.21191235	0.20261346	0.2187304	0.20750569	0.22451295	0.25569299	0.23975341	0.23406047	0.2784605	0.24535982	0.22611256	0.24024232	0.21805258	0.23216979	0.19205606	0.23153538	0.21088155	0.20536178	0.23981759	0.20537752	0.20894475	0.18196903	0.22949964	0.22339672	0.22523302	0.22394429	0.24893568	0.24696097	0.22873594	0.20812292	0.22178666	0.23898171	0.21710224	0.2320853	0.21212664	0.23749398	0.19896711	0.20836966	0.23689948
0.23411363	0.20600685	0.20746745	0.2126722	0.20380767	0.21777782	0.20439917	0.2238609	0.25619313	0.23794535	0.23376845	0.28514218	0.24562792	0.22747083	0.23134747	0.21700783	0.23579282	0.19798371	0.23223408	0.20750555	0.20650795	0.23490626	0.20692775	0.20995066	0.18196477	0.22855893	0.22368629	0.22452556	0.22282845	0.25053334	0.24512212	0.2275499	0.20269808	0.21529126	0.23330204	0.21944909	0.23452991	0.21987848	0.24284351	0.20750989	0.21544112	0.24258202
0.23583046	0.20767127	0.21162942	0.21788934	0.20833646	0.22030479	0.20198789	0.2256307	0.25763899	0.23966654	0.23403418	0.28286731	0.24870989	0.22675747	0.23372617	0.21694005	0.24007586	0.19513284	0.23118208	0.21228559	0.20504804	0.23452973	0.20507282	0.20980842	0.18330106	0.2296309	0.22224967	0.22817807	0.22775704	0.25187424	0.2478189	0.22975229	0.20647398	0.21848048	0.23707594	0.21764591	0.23349403	0.21482873	0.24401857	0.20376731	0.20982288	0.23712467
0.23471159	0.20521985	0.20656852	0.21315135	0.201667	0.21809714	0.2038193	0.22167848	0.2560381	0.23931649	0.2335605	0.27866596	0.24702869	0.22820053	0.23649552	0.21937272	0.23516092	0.19547403	0.23166732	0.21259753	0.20733702	0.23758242	0.20734076	0.21056205	0.18100069	0.23153505	0.22641048	0.22300811	0.22291887	0.25176686	0.24751708	0.22950572	0.20735358	0.21799314	0.23547024	0.22096086	0.23417284	0.21310396	0.24335663	0.20319459	0.21151206	0.237183
0.23515125	0.20674416	0.20558605	0.21258821	0.20202138	0.22101887	0.20259875	0.22195111	0.25724912	0.24096458	0.23304032	0.28288954	0.24678248	0.22829258	0.236609	0.22033609	0.23752935	0.19282626	0.2313038	0.21191587	0.20759942	0.24423498	0.20720132	0.21476616	0.18541175	0.23130263	0.22727521	0.22603399	0.22453114	0.25194183	0.24826305	0.23019937	0.20897694	0.2192203	0.23505168	0.22103146	0.23475386	0.22040673	0.24699983	0.20426725	0.21842267	0.23978391
0.23617707	0.20616391	0.20669205	0.21422656	0.20176049	0.21917413	0.20429267	0.22387433	0.25851366	0.24026629	0.23299335	0.28353164	0.25006011	0.22123471	0.24111295	0.21885556	0.23352626	0.20104022	0.23180157	0.213286	0.20713128	0.23850653	0.20709677	0.21125869	0.17861389	0.23141526	0.22457856	0.22671235	0.22414003	0.25085878	0.24901721	0.23033579	0.20796007	0.21899737	0.23586865	0.22110815	0.23429859	0.21628764	0.23934348	0.20333505	0.21381044	0.24103397
0.23654023	0.2069045	0.20766608	0.21456185	0.2060256	0.22166099	0.20434144	0.22589464	0.25802866	0.24093577	0.23295331	0.28052783	0.25005159	0.23066619	0.2429257	0.21770491	0.23679088	0.19868438	0.23082045	0.21344376	0.20703946	0.23735002	0.20692319	0.21053588	0.18333635	0.23076886	0.22435261	0.22574668	0.22526783	0.25114137	0.24797575	0.22891133	0.20896162	0.21906731	0.23312561	0.21984643	0.23477656	0.21919154	0.24129675	0.20373426	0.21279144	0.23332189
0.23601474	0.20573989	0.20349051	0.2136794	0.20368464	0.21789597	0.20465912	0.22199441	0.25684962	0.24037667	0.23375812	0.28503758	0.25078487	0.23792158	0.24248585	0.22009996	0.23426044	0.19972137	0.23442812	0.21148886	0.2082402	0.24055852	0.20821142	0.21186966	0.18692805	0.23319358	0.22684683	0.22543167	0.22175325	0.25387239	0.24837457	0.22952741	0.20381099	0.22055827	0.23749615	0.22077879	0.23310421	0.21779156	0.24387512	0.20478049	0.20987798	0.24088144
0.2370979	0.20686534	0.20748223	0.21441156	0.20334402	0.22079158	0.205998	0.22488432	0.25949886	0.24098547	0.23365745	0.28451324	0.25620654	0.22921161	0.24127497	0.21869785	0.23494674	0.19985214	0.23432411	0.21393849	0.20998617	0.24284922	0.20982252	0.21191891	0.18354578	0.22943684	0.22692648	0.22662638	0.22108088	0.25222442	0.24944898	0.23038056	0.21026531	0.22026637	0.2356236	0.22067638	0.23477304	0.22087863	0.24323051	0.20654297	0.21303849	0.24153036
0.23620869	0.20620354	0.20975509	0.21539389	0.20361331	0.22014171	0.2035607	0.2247553	0.2595855	0.24238949	0.23778872	0.28574926	0.25146365	0.23078772	0.24004796	0.2198929	0.23439099	0.19492064	0.23284465	0.21398641	0.21053962	0.24449068	0.21063548	0.21489024	0.18449469	0.23298384	0.22621337	0.22835073	0.22292683	0.25160718	0.25043783	0.23082517	0.21100974	0.22044642	0.24023956	0.21982388	0.23347372	0.21802209	0.2436942	0.2064248	0.21277143	0.23714836
0.23664165	0.20663966	0.20791338	0.21507324	0.2058972	0.22065333	0.20475453	0.22562574	0.26009426	0.23989034	0.23398587	0.28085071	0.24687126	0.22716078	0.23364754	0.21745394	0.23507188	0.19410862	0.23099668	0.21456851	0.20753036	0.24144664	0.2077305	0.2108918	0.18472414	0.23026597	0.22526944	0.22780401	0.22701167	0.25306737	0.25071067	0.23075534	0.21325147	0.22201584	0.23949222	0.22207934	0.2346354	0.21530809	0.2426533	0.2066139	0.21715772	0.23950982
0.23718411	0.21115988	0.20764935	0.21526335	0.20660537	0.21738631	0.2044086	0.22445762	0.26047802	0.24142943	0.23351841	0.28296885	0.25167793	0.23180826	0.23284246	0.21560818	0.23518057	0.19380084	0.23141529	0.21672922	0.20842367	0.2358889	0.20836124	0.21201293	0.18171357	0.22935989	0.22687356	0.22527236	0.22553805	0.25289342	0.24862564	0.22918269	0.20756654	0.22079478	0.23861334	0.22281294	0.23538086	0.21692458	0.24218084	0.20500523	0.21936955	0.24064234
0.23717435	0.20825242	0.21336842	0.21608059	0.20736492	0.22139494	0.20534529	0.22574261	0.26115614	0.24185947	0.23269972	0.28247377	0.24457629	0.231939	0.24455377	0.21587637	0.23353647	0.19429158	0.23200147	0.21237735	0.20843902	0.2377407	0.20825537	0.21151643	0.17928857	0.22894201	0.2240756	0.2283572	0.22615449	0.2544671	0.25126317	0.23125011	0.20994757	0.22266716	0.24282543	0.22203262	0.23572919	0.21814436	0.2468587	0.20648378	0.21387808	0.24088204
0.23743963	0.20891994	0.20808573	0.21612428	0.20661154	0.22059441	0.20418769	0.22523718	0.25990438	0.2419945	0.23420186	0.28283307	0.24143451	0.23157588	0.2345186	0.21737266	0.22847119	0.19691046	0.23358545	0.21446773	0.20859827	0.23929442	0.20860629	0.21210828	0.18286154	0.23066577	0.22925688	0.22793347	0.22387473	0.25363111	0.25113592	0.23072271	0.20686747	0.2202746	0.23721375	0.22096188	0.23622915	0.21453197	0.24282143	0.20626159	0.21938239	0.23751293
0.23836951	0.20721206	0.20970695	0.21499005	0.20612741	0.22140425	0.20597464	0.22938445	0.26261494	0.24163124	0.23276497	0.28352973	0.24433295	0.23355483	0.24527511	0.21834783	0.23942359	0.1965642	0.23274474	0.21190093	0.2093775	0.23730457	0.20949519	0.21135175	0.18312015	0.23019826	0.22623217	0.22579783	0.22333282	0.2544407	0.24891512	0.23088019	0.20727609	0.22290798	0.23463026	0.22256458	0.23548558	0.21801817	0.24467346	0.20441198	0.22021976	0.24278644
0.23773205	0.20647122	0.20923615	0.2161943	0.20561923	0.22027518	0.20285839	0.22568633	0.2614058	0.24262424	0.23310013	0.28100404	0.24190685	0.23500103	0.24291722	0.21886817	0.23269571	0.19723499	0.23238519	0.21365882	0.20962478	0.23911031	0.20983411	0.21322562	0.18225676	0.23091088	0.22735636	0.2269768	0.22665544	0.25320584	0.24828792	0.23080231	0.20364331	0.22170247	0.2363496	0.22188124	0.23516932	0.21589004	0.24727173	0.20744134	0.2159127	0.24036136
0.23883028	0.20831291	0.20994249	0.21742046	0.20305622	0.22117175	0.20521359	0.22927809	0.26202163	0.24036372	0.23392059	0.28037602	0.24401212	0.22900283	0.22810638	0.21915802	0.22931622	0.19401708	0.23584171	0.21285899	0.20780419	0.24508308	0.2079912	0.21113294	0.18130076	0.22979586	0.22573124	0.22805563	0.22345126	0.25465453	0.25296938	0.23203304	0.21295352	0.22526108	0.24130468	0.21916617	0.23596941	0.21512735	0.24348548	0.20435046	0.21466643	0.24203767
0.23561838	0.20457244	0.20638674	0.21436027	0.20510234	0.21800986	0.20382528	0.22432424	0.26178506	0.24194919	0.23474777	0.28264382	0.24277388	0.23474844	0.2372366	0.21567188	0.2323897	0.19472241	0.23695743	0.21078567	0.21135965	0.23651086	0.21129644	0.21466303	0.1835313	0.23122685	0.22640994	0.22797166	0.22423977	0.25383475	0.2513957	0.2311324	0.20999265	0.22418575	0.24041593	0.22178948	0.23476702	0.2145965	0.23933631	0.20472604	0.21075754	0.24388741
0.23748158	0.20979694	0.20736997	0.21562725	0.20574152	0.2216087	0.20681672	0.22842853	0.26267397	0.24172164	0.23361421	0.27853906	0.24610685	0.22805914	0.23332487	0.21743438	0.230317	0.19139637	0.23846444	0.21490023	0.20902066	0.240371	0.21086109	0.21307634	0.18214944	0.23138341	0.22930175	0.22806768	0.22609355	0.25609958	0.25188947	0.23300168	0.21107651	0.22672696	0.24410351	0.22064397	0.23548792	0.21760745	0.24218178	0.20728907	0.22049882	0.24162164
0.23812155	0.20883399	0.21117677	0.21843758	0.20810097	0.22432789	0.20708331	0.23039407	0.26318324	0.2420029	0.23333913	0.27861318	0.23997337	0.22897758	0.23763449	0.21811727	0.23063093	0.20014003	0.235456	0.21442108	0.2088075	0.24073972	0.20870869	0.21285638	0.18236257	0.23176363	0.22821923	0.22590438	0.22373606	0.25495267	0.25077471	0.23272738	0.20862778	0.2242059	0.23869789	0.22291969	0.23581518	0.21644121	0.24482702	0.20558111	0.2114543	0.2437903
0.23966455	0.20940904	0.20989716	0.21841544	0.21352071	0.22082408	0.20594412	0.23147024	0.2644349	0.24247919	0.23382033	0.28243604	0.25269154	0.23076618	0.24573903	0.21905221	0.23560305	0.19648014	0.23287909	0.21180849	0.21046411	0.23819761	0.21042846	0.21243298	0.18557017	0.23066515	0.22933318	0.23256959	0.22554921	0.25675789	0.2522043	0.23285475	0.21387418	0.22747436	0.24332833	0.22063583	0.23485239	0.21802732	0.24569581	0.20653102	0.21550028	0.24026962
0.23881185	0.20924547	0.21199393	0.21960261	0.20544182	0.22246018	0.20765203	0.23013303	0.26495564	0.24202114	0.23367196	0.28237939	0.24477416	0.22963706	0.23717514	0.215774	0.23311289	0.19622196	0.23593611	0.21193646	0.20855731	0.23710559	0.20853753	0.21254125	0.18307853	0.2316384	0.22616434	0.22939202	0.22551586	0.25536472	0.25074673	0.23090166	0.21015182	0.21812943	0.23968737	0.22319031	0.23652303	0.21535257	0.24486175	0.20451088	0.21543248	0.24152504
0.23932326	0.20710962	0.20982514	0.21682641	0.20691822	0.22125883	0.20583881	0.22795877	0.26359496	0.24412562	0.23336802	0.27925509	0.23800069	0.23807169	0.24813329	0.21913338	0.23547713	0.19699605	0.23531517	0.22011748	0.21012524	0.24504799	0.21035202	0.21402055	0.18766816	0.23173542	0.23164359	0.22860515	0.22826841	0.25706059	0.25164598	0.23247039	0.21150866	0.22377993	0.23926441	0.22267334	0.236846	0.21742898	0.24150167	0.20773678	0.21768309	0.24207497
0.23873961	0.20779096	0.20890871	0.21666875	0.20742074	0.22399266	0.20421182	0.22821435	0.26241082	0.24258897	0.23307981	0.2861349	0.2451396	0.22727641	0.24471058	0.2183056	0.22786656	0.19586496	0.23437496	0.21232621	0.20717891	0.23703507	0.20704968	0.21167359	0.181914	0.23025177	0.22761483	0.23007466	0.22589	0.25724483	0.251513	0.2330157	0.20809172	0.22204569	0.2397619	0.2219439	0.23655395	0.22228771	0.24616434	0.20933603	0.21911684	0.2474207
0.24067853	0.20928729	0.21015887	0.22154608	0.2118288	0.22310485	0.20436913	0.23029923	0.26551518	0.24356684	0.23339114	0.28012055	0.24445909	0.22765157	0.24028149	0.21848615	0.22996612	0.19786063	0.2363153	0.21201353	0.20949689	0.24159403	0.20928486	0.21373709	0.18444017	0.230074	0.22760832	0.22853372	0.22758938	0.25317946	0.25088355	0.23221053	0.20835927	0.22365898	0.23664343	0.22432256	0.23742478	0.21825525	0.24379681	0.21200752	0.22025321	0.24126574
0.23839085	0.20864053	0.20938596	0.21825606	0.20819657	0.22313203	0.20673586	0.22735578	0.26478335	0.24205442	0.23304987	0.28503904	0.24707393	0.22889936	0.23608007	0.21961191	0.23282428	0.19471927	0.23387001	0.20955467	0.20937447	0.23756331	0.2093205	0.21230198	0.18618312	0.23104522	0.22710027	0.22908972	0.22805327	0.2553843	0.25282496	0.23324224	0.21124066	0.22160961	0.23963602	0.22361241	0.23623052	0.21619533	0.24433498	0.20617087	0.21300225	0.244445
0.24008217	0.20786564	0.21379644	0.21857533	0.20672837	0.22344829	0.20627797	0.23091304	0.26446512	0.24330802	0.2335581	0.28665933	0.24693036	0.23301205	0.24017309	0.2192065	0.22781019	0.19513184	0.23785233	0.21876901	0.20931105	0.24040459	0.20942941	0.21336351	0.18257231	0.23110844	0.22884689	0.22756527	0.22589329	0.25559044	0.25303817	0.23235454	0.21335262	0.22523324	0.2410541	0.22171184	0.23610009	0.21655898	0.24398513	0.20805866	0.21293852	0.24032944
0.23865734	0.21411014	0.21058567	0.22244729	0.21005349	0.22337478	0.20823324	0.22884452	0.26502991	0.24388914	0.23290515	0.28255901	0.24559933	0.23258102	0.24535657	0.22078344	0.24023893	0.19532375	0.23347634	0.21276797	0.2105647	0.23986261	0.21048766	0.21398184	0.18373147	0.23249987	0.22838043	0.22859018	0.22233848	0.25532615	0.25212091	0.23274593	0.21008016	0.22176035	0.23920751	0.22372027	0.2367186	0.21833447	0.24646768	0.20924811	0.21770224	0.24258423
0.23979284	0.21042483	0.2111692	0.2210827	0.20889235	0.2253979	0.20873138	0.23090082	0.26457852	0.24448577	0.23247574	0.29154906	0.25033978	0.23954645	0.24700135	0.21957646	0.23937649	0.19891974	0.23398206	0.21254869	0.21059185	0.24442455	0.21057573	0.21300487	0.18375197	0.23154967	0.22851953	0.22871971	0.22452585	0.25381219	0.25055039	0.23162028	0.2102748	0.22263664	0.24023689	0.22360392	0.23777904	0.21949793	0.24619979	0.20863318	0.2162849	0.24476382
0.23750214	0.20759889	0.20692286	0.2167803	0.20895733	0.22160304	0.20675018	0.22681639	0.263603	0.24320337	0.23200577	0.28974116	0.24826515	0.23917116	0.24276029	0.21637872	0.23357907	0.19799401	0.2349875	0.21297431	0.20843372	0.2401409	0.20862098	0.21305154	0.18414095	0.23042969	0.22866435	0.22824521	0.22669357	0.25533906	0.24972486	0.23193645	0.20944948	0.22047766	0.23846017	0.22350775	0.23704176	0.21651031	0.24448609	0.20842238	0.21687827	0.24361058
0.23983933	0.20917971	0.21421544	0.22317329	0.20943061	0.2240648	0.20699896	0.23141025	0.26650944	0.24275221	0.23201722	0.28560147	0.24397077	0.23293659	0.24235782	0.22041264	0.22889157	0.19527136	0.23243949	0.21322271	0.20856149	0.23916638	0.20859942	0.21225482	0.18353933	0.22967082	0.22779901	0.22721556	0.22512895	0.25287363	0.25030297	0.23071653	0.20996451	0.22253138	0.2344134	0.2217318	0.23648784	0.2143836	0.24335955	0.20640625	0.21690337	0.24395086
0.23961864	0.20628896	0.21124655	0.22166145	0.20801575	0.22035034	0.20448343	0.23065114	0.26451582	0.24089526	0.23279014	0.28094384	0.24420127	0.23969494	0.23853828	0.21436504	0.23055004	0.19584908	0.23326519	0.21065806	0.20976524	0.23551847	0.20985287	0.21278633	0.18360421	0.23095119	0.22793561	0.22980647	0.22633672	0.25688058	0.25263	0.23293889	0.21368885	0.22364672	0.23963208	0.22351086	0.23774908	0.21409291	0.24200781	0.209253	0.21712352	0.23938979
0.23879109	0.20604151	0.20885511	0.21765846	0.20361699	0.21903326	0.20493667	0.22865792	0.26484266	0.24335244	0.23330788	0.28493723	0.24533053	0.23889968	0.24297701	0.22061613	0.24000573	0.19749443	0.23640595	0.21370202	0.20948498	0.24212834	0.20925172	0.21399172	0.1833619	0.23096389	0.22760014	0.22959615	0.22731596	0.2561309	0.25200349	0.23198853	0.21026914	0.22223283	0.23881537	0.22203547	0.2349807	0.21125835	0.24168202	0.20533577	0.21175683	0.24044715
0.23760672	0.20674247	0.20704329	0.21810342	0.20697969	0.22219606	0.20638567	0.22758208	0.26444823	0.24353409	0.23372866	0.29115495	0.24663663	0.23432541	0.24059999	0.21976221	0.23077668	0.20114723	0.23342401	0.21447293	0.20828851	0.23978989	0.20809445	0.21314369	0.18807535	0.23078685	0.22916926	0.23005143	0.22738215	0.25481018	0.25156894	0.23261937	0.21133517	0.22431207	0.24062623	0.2220351	0.23577876	0.21530275	0.24600706	0.21360359	0.2169386	0.24787925
0.2390857	0.20873736	0.20882256	0.21883193	0.20849435	0.22277631	0.20791033	0.22748452	0.2646645	0.24284869	0.2340143	0.28956616	0.241366	0.22910534	0.23742263	0.21724954	0.23615192	0.20052132	0.2355144	0.2179902	0.20969419	0.23368046	0.20952217	0.21296735	0.18348266	0.22970708	0.22920644	0.22822979	0.22773641	0.25439945	0.25154284	0.23245941	0.21222115	0.22460622	0.24270514	0.22273391	0.23575227	0.21413226	0.24090378	0.20800136	0.21476166	0.24348454
0.2401581	0.20912801	0.21020903	0.21848959	0.20678923	0.22043537	0.20606491	0.23051673	0.26523155	0.24285163	0.23428236	0.28520393	0.24728489	0.23170842	0.23744303	0.21968128	0.23066418	0.20064926	0.2374939	0.21453711	0.21044621	0.23826294	0.2103547	0.21325876	0.18391429	0.23003384	0.22797793	0.22858383	0.22752748	0.25580937	0.25088528	0.23229292	0.20924768	0.22284767	0.23954134	0.2231946	0.23694271	0.21631601	0.24244481	0.20768954	0.21670461	0.24272703
0.23913597	0.2074125	0.20882572	0.21896827	0.20634602	0.2196129	0.20782289	0.23090854	0.26542389	0.24256726	0.23440516	0.28277311	0.24693671	0.23608956	0.24215274	0.21844926	0.23526973	0.19738895	0.23535258	0.21384679	0.20941788	0.23741567	0.20930752	0.21535425	0.1823623	0.23013762	0.22830905	0.22843131	0.22366571	0.25242662	0.24937111	0.23099394	0.20608473	0.21915868	0.23666763	0.22230956	0.23619033	0.21424216	0.24412739	0.20756006	0.21517344	0.24287675
0.23767161	0.20904821	0.20806268	0.2193912	0.20703626	0.21991222	0.20414725	0.22792573	0.26347747	0.24375574	0.23445271	0.28720897	0.24655189	0.23427671	0.24548207	0.21666276	0.23346592	0.19684727	0.23626237	0.21173272	0.21040305	0.24047929	0.21050833	0.21361004	0.18434009	0.22997652	0.22990994	0.22967541	0.22449312	0.25410435	0.25035265	0.23229592	0.2099576	0.22290206	0.23738407	0.22395398	0.23666777	0.21494849	0.24465814	0.20708455	0.21762373	0.24772936
0.2374644	0.20726195	0.2083873	0.21730055	0.20709978	0.22137752	0.20376088	0.22835088	0.26584655	0.24095483	0.2352259	0.28225231	0.24312082	0.23225278	0.23812854	0.21773981	0.23345838	0.19454351	0.23545232	0.21632059	0.20863278	0.24292792	0.20876059	0.21276432	0.1826494	0.23056591	0.22912069	0.22908174	0.22364971	0.25416285	0.25097528	0.23213018	0.20790976	0.22193389	0.2398774	0.22237192	0.23719876	0.21467377	0.24318096	0.20587575	0.21357782	0.24655193
0.23373158	0.2036228	0.2062709	0.217177	0.20392188	0.21935861	0.20336576	0.22506385	0.26031962	0.2378781	0.22711253	0.28011784	0.23477519	0.23469605	0.23222888	0.21442871	0.23990168	0.19316533	0.23724222	0.21532761	0.20832042	0.23727834	0.20826709	0.21231964	0.18286544	0.22839859	0.22601941	0.22640875	0.22456743	0.25028771	0.24574003	0.22838755	0.20468611	0.21783145	0.24045092	0.22119206	0.23145965	0.21357772	0.23974425	0.20506677	0.21464804	0.2319067
0.23551892	0.20860894	0.20799676	0.21724033	0.2021738	0.22005056	0.20372334	0.22694291	0.26073155	0.23888545	0.22804868	0.2846536	0.25122765	0.23669702	0.24120511	0.2175422	0.24211083	0.19551283	0.23580825	0.21375805	0.20751038	0.24005271	0.20745753	0.21214393	0.18186665	0.22653028	0.22547162	0.2259433	0.22333553	0.25166717	0.24568667	0.22838314	0.2048852	0.2229469	0.23309173	0.22083037	0.23083749	0.21664539	0.241851	0.20426476	0.21073635	0.23563895
0.23477766	0.20567994	0.20758957	0.21733147	0.20517381	0.2181078	0.19972901	0.22631818	0.25959051	0.23916811	0.22901845	0.28880844	0.24971069	0.23167257	0.24413265	0.21721643	0.24489664	0.19907756	0.23313943	0.21098773	0.2072428	0.23990713	0.2073046	0.21083555	0.1786193	0.22435586	0.22319338	0.22521859	0.22323865	0.25138664	0.24495561	0.22747859	0.20317037	0.22243813	0.23766094	0.22137743	0.23298085	0.21559532	0.24396397	0.2054268	0.21436	0.24062444
0.23532374	0.20648672	0.21078065	0.2187539	0.20607422	0.21840571	0.20302863	0.22752701	0.26023608	0.23882197	0.22900876	0.28675666	0.24042004	0.2280159	0.23698129	0.21728596	0.23907338	0.19461814	0.23315468	0.21250893	0.20666082	0.24485707	0.20637055	0.2115169	0.18168491	0.22558817	0.22525519	0.22456631	0.22213605	0.25012612	0.24603613	0.22898164	0.20327695	0.22192298	0.23448028	0.22152962	0.23513483	0.21497028	0.23989667	0.20449147	0.21276303	0.23918922
0.23599608	0.21142656	0.20781215	0.22088148	0.20596825	0.22165182	0.20528707	0.22895469	0.26067406	0.23845497	0.22917224	0.28009742	0.2429917	0.23246779	0.24345022	0.21683048	0.2400797	0.19203688	0.2336352	0.21238883	0.20813704	0.23530315	0.2081849	0.21005793	0.18081066	0.22653516	0.22678839	0.22650817	0.22284155	0.24995983	0.24666762	0.22828659	0.21025881	0.22240512	0.23829055	0.22184302	0.23501618	0.21408433	0.2412751	0.2055452	0.21132159	0.24079542
0.23613629	0.20588134	0.20717613	0.22238113	0.20351702	0.22098345	0.20295453	0.22820534	0.26038766	0.23903491	0.2300151	0.28524235	0.25103527	0.2377847	0.24293062	0.21643203	0.23768678	0.19182903	0.23497202	0.21208249	0.20513198	0.2378682	0.2053207	0.21069883	0.17919952	0.22481807	0.2251482	0.22629774	0.22423941	0.25005654	0.2465367	0.22826372	0.20703262	0.22403318	0.23724006	0.22257049	0.23555318	0.213862	0.23938471	0.20667087	0.21432354	0.24028517
0.23544474	0.2043968	0.20684414	0.21772525	0.20273474	0.21954165	0.20442507	0.22583009	0.26160815	0.24003486	0.23039909	0.2816304	0.24251992	0.23557501	0.24342155	0.21592925	0.24084777	0.19488752	0.23485209	0.21038195	0.2070549	0.24153718	0.20656927	0.21094415	0.18031251	0.22630039	0.22613959	0.22511548	0.22210683	0.25091884	0.24824797	0.22900738	0.20778094	0.21948397	0.23998702	0.22080548	0.23458746	0.21212663	0.2383136	0.20537497	0.21525039	0.23908563
0.2367423	0.20755786	0.20805442	0.21839722	0.20956519	0.22083673	0.20386367	0.22739366	0.26211369	0.24023591	0.23123337	0.2878941	0.24459435	0.2386522	0.23755148	0.2157799	0.23465134	0.1937916	0.23328289	0.21162802	0.2056161	0.2395442	0.20543337	0.21007587	0.18039121	0.2250389	0.22524594	0.22606097	0.22673924	0.25066629	0.24817722	0.2284485	0.20680489	0.2227909	0.2372878	0.21920422	0.2346241	0.21704683	0.24487111	0.20274672	0.21526755	0.2375482
0.23541199	0.21187109	0.2065789	0.21751611	0.20529385	0.22147143	0.20271374	0.2278008	0.26315287	0.23970683	0.23130597	0.27825052	0.24380374	0.23369895	0.24276996	0.21515454	0.23664096	0.19928126	0.23456356	0.21061857	0.20896207	0.23948072	0.2087547	0.21128868	0.18111955	0.22642371	0.22373931	0.22683954	0.22381209	0.25180635	0.25026029	0.23136657	0.206634	0.22174191	0.23889057	0.22146317	0.23432948	0.2169752	0.24341543	0.20495194	0.21755426	0.23982862
0.23635039	0.20603685	0.20938264	0.21612367	0.203401	0.22208561	0.2010186	0.22823822	0.26285478	0.2397511	0.23071308	0.28095353	0.2412969	0.22727701	0.23445717	0.21488908	0.22949021	0.19881308	0.23441346	0.21267717	0.208344	0.23922919	0.20804143	0.21179	0.18141152	0.22462167	0.22810915	0.22675501	0.22476554	0.25230992	0.25061777	0.23114587	0.20821483	0.22202349	0.24455594	0.21917009	0.23329043	0.21122326	0.23926847	0.20670219	0.21528079	0.24113557
0.23618591	0.20548326	0.2120598	0.21763419	0.20452191	0.22251047	0.20307112	0.22745925	0.26359385	0.23884769	0.23080419	0.27905744	0.24444537	0.22801064	0.2298352	0.21557561	0.23755974	0.19544835	0.23564579	0.21453029	0.20854765	0.23500523	0.20857871	0.21160199	0.18125345	0.22573715	0.22512442	0.22706272	0.22381891	0.25347102	0.249791	0.23037261	0.20738751	0.21950498	0.23931761	0.22406046	0.23345178	0.21559937	0.24060191	0.20665091	0.21451022	0.23668341
0.23694508	0.21167308	0.21342713	0.22200784	0.20678467	0.22034302	0.20888153	0.22852418	0.26529825	0.24018742	0.23038314	0.27482271	0.23601171	0.23440953	0.24184248	0.21395613	0.23758458	0.19528881	0.23749311	0.21313909	0.21176989	0.23561959	0.21162277	0.21467057	0.18444724	0.22948739	0.22715294	0.22624873	0.22503354	0.2521131	0.25057867	0.2316103	0.20844766	0.21852079	0.23914233	0.21962667	0.23359525	0.21287847	0.241036	0.20386732	0.2151089	0.24503626
0.23685436	0.20648928	0.20719025	0.21924154	0.20378014	0.22007696	0.20141841	0.22839564	0.26423967	0.23922707	0.23044264	0.28330249	0.2429655	0.23795588	0.23549362	0.21416581	0.24339685	0.19558653	0.2338486	0.21388383	0.20844865	0.23917402	0.20818554	0.21102799	0.17940588	0.22458401	0.22521149	0.22421569	0.22069295	0.25035232	0.24644937	0.22874206	0.20389183	0.21663614	0.23285598	0.22045459	0.23404138	0.21302693	0.2426707	0.20770441	0.21543832	0.24340613
0.23777434	0.20758675	0.20792814	0.21758011	0.20602812	0.22160234	0.20268966	0.2291254	0.26536244	0.24018939	0.23107453	0.28376609	0.24738941	0.23172583	0.23270829	0.21726346	0.23653179	0.19802117	0.23442982	0.21168576	0.20821933	0.23330881	0.20820005	0.21178144	0.18082513	0.2257316	0.22706509	0.22890785	0.22347338	0.25141776	0.24974973	0.23162273	0.20727776	0.22144967	0.23856373	0.22210845	0.23373681	0.21093969	0.24595168	0.20517044	0.21371543	0.24195056
0.23767292	0.20698124	0.20785508	0.22294411	0.20447868	0.21862839	0.20198552	0.22737604	0.26396221	0.23975024	0.23002987	0.27783525	0.2463152	0.23476563	0.23596668	0.21365875	0.23694156	0.19607021	0.23350893	0.215295	0.20838173	0.24080865	0.20841245	0.21317555	0.18274121	0.2268139	0.22764818	0.22498521	0.22450873	0.25292617	0.24889953	0.22923289	0.2069447	0.22104126	0.2389726	0.21953008	0.23277009	0.21269055	0.2389864	0.20573924	0.21377367	0.24059246
0.23776171	0.20568506	0.20813541	0.22289498	0.20687315	0.21918546	0.20491052	0.22877964	0.26570314	0.23960216	0.23015231	0.28734741	0.23894885	0.23947638	0.23502347	0.21742232	0.24505736	0.19970912	0.23284483	0.21419127	0.20775458	0.2416276	0.20768778	0.21142621	0.18143663	0.22440629	0.2285019	0.22758816	0.22803487	0.25131994	0.2503441	0.22988683	0.2099874	0.22433475	0.24368817	0.22038107	0.23268658	0.21302053	0.24194981	0.20663819	0.21481082	0.23828357
0.23841955	0.20753132	0.20678547	0.21883953	0.20515978	0.22166285	0.20530783	0.22837421	0.26543957	0.23963495	0.23072101	0.28327313	0.24489561	0.23075515	0.24380656	0.21718931	0.24108043	0.19749619	0.23657297	0.21053867	0.21245696	0.24198833	0.21251512	0.21147716	0.1839578	0.22631335	0.22731185	0.22731844	0.22242123	0.25123858	0.24974227	0.23105052	0.20828882	0.21953453	0.24008982	0.22170231	0.23354942	0.21311298	0.24830744	0.2094399	0.21680576	0.23868856
0.23698637	0.20827329	0.20808111	0.21877146	0.20513368	0.22017513	0.20285746	0.22842981	0.26474422	0.24021204	0.23077853	0.28054824	0.24511117	0.2345674	0.24345018	0.21703164	0.24217115	0.19685905	0.23311804	0.21259034	0.20814541	0.23736623	0.20818289	0.20944712	0.1800137	0.22557671	0.22474867	0.2251389	0.22146267	0.25194514	0.24999499	0.23158374	0.20972462	0.22238161	0.24213128	0.22100617	0.23317361	0.21293984	0.23920438	0.20505071	0.21346661	0.24102873
0.23506603	0.20484203	0.20602168	0.21782249	0.20322721	0.21971357	0.20177829	0.22649238	0.26383701	0.23975909	0.23216169	0.2821857	0.23432598	0.23241371	0.23424757	0.21674524	0.24286191	0.19938421	0.23526756	0.21192381	0.21332687	0.23858705	0.21332867	0.21054047	0.18582238	0.2296574	0.22737642	0.22658022	0.22147153	0.25128835	0.24951166	0.23092522	0.2069795	0.2257513	0.23541746	0.22253889	0.23436032	0.21654378	0.24169694	0.21068159	0.21936049	0.24181856
0.23580916	0.20615257	0.20768765	0.21812731	0.20520552	0.21950893	0.20416193	0.22791831	0.26603171	0.2397967	0.23279335	0.2777783	0.23937875	0.23648489	0.23871699	0.21800427	0.24134585	0.20428637	0.23205003	0.21337855	0.20720354	0.23825611	0.20725498	0.21045637	0.18055873	0.22558701	0.2262096	0.22706461	0.22660677	0.25626069	0.25080079	0.2329337	0.20690037	0.22370777	0.23988193	0.22260024	0.23392048	0.21090251	0.24295832	0.20581776	0.2163275	0.23682331
0.23776755	0.20671441	0.20830557	0.21879378	0.20673285	0.22128527	0.20493834	0.22954822	0.26626554	0.23886685	0.23300205	0.28607282	0.24088441	0.23553427	0.24362172	0.21691622	0.24532571	0.19970208	0.23260769	0.20703162	0.20926365	0.23469509	0.20929345	0.2119284	0.18252929	0.22635028	0.22621927	0.22590175	0.22263561	0.24841698	0.24866723	0.22942458	0.20709492	0.2205091	0.23898558	0.22018789	0.23324683	0.20986435	0.24171004	0.2072947	0.21555477	0.23612706
0.23611414	0.20538299	0.21270297	0.21900168	0.20476787	0.21871036	0.20499177	0.22800186	0.26571757	0.2397344	0.23274438	0.28140789	0.24185142	0.24162099	0.24650219	0.21693698	0.23857886	0.19891265	0.23496242	0.21299373	0.20731898	0.24203241	0.2074655	0.2113709	0.18091269	0.2244499	0.2263445	0.22573607	0.2225073	0.25117537	0.24875088	0.2299583	0.20598876	0.22015691	0.23809423	0.22232637	0.23366341	0.20775872	0.23556487	0.20626576	0.21960869	0.24097167
0.23517363	0.2074068	0.20721968	0.21929778	0.20547999	0.21902907	0.20451871	0.22832483	0.26568168	0.24167371	0.23273499	0.28373894	0.24018043	0.23215339	0.2392513	0.21681698	0.23902854	0.1952676	0.23335083	0.2109199	0.20606542	0.24191912	0.20583692	0.20983243	0.17966476	0.22363394	0.22525804	0.22642946	0.22600159	0.25191051	0.25088429	0.23118055	0.20697545	0.22149895	0.23923746	0.22151551	0.23389108	0.21103802	0.24146093	0.2113609	0.21563029	0.23819818
0.2358045	0.20718031	0.20548493	0.21580613	0.20380174	0.2200626	0.2006852	0.22823478	0.26345286	0.24111904	0.23299173	0.28503677	0.24069226	0.23823582	0.23842596	0.21760146	0.23794879	0.19909668	0.23543681	0.21167339	0.20760615	0.23135702	0.20750315	0.20920724	0.18208428	0.22689332	0.22619604	0.22621366	0.22140065	0.25188044	0.24946107	0.23012976	0.20787013	0.22066377	0.23694499	0.22051436	0.23256589	0.21506535	0.23994891	0.20710172	0.21328136	0.24029207
0.23719798	0.20892552	0.20831472	0.21617489	0.20223713	0.21945792	0.20293811	0.22919732	0.26474822	0.24114056	0.23287588	0.28388169	0.24044408	0.23567529	0.23543316	0.21858026	0.23919706	0.19693699	0.23261219	0.21191847	0.20770335	0.24043334	0.20774955	0.2103734	0.1781622	0.22538431	0.22372399	0.22605859	0.22305532	0.25018239	0.24892563	0.22937569	0.20453691	0.22083782	0.236874	0.22524363	0.23419039	0.21265975	0.24025732	0.21124902	0.22065598	0.24086149
0.23657444	0.2062469	0.20692246	0.21767555	0.20361474	0.21912956	0.20262605	0.22837566	0.26427898	0.23946407	0.23229255	0.28104049	0.23673615	0.23387897	0.23206697	0.218367	0.2355154	0.19868129	0.23310429	0.21194452	0.20904782	0.23722041	0.20895408	0.20996524	0.18020517	0.22261323	0.22341897	0.22517817	0.22150297	0.24863711	0.24967211	0.23046988	0.20761192	0.22190258	0.24057822	0.22039002	0.2330929	0.20898138	0.23978604	0.20650463	0.21855655	0.2368858
0.23477083	0.20521219	0.20713277	0.21772656	0.20554236	0.21727134	0.20351851	0.22715798	0.26455081	0.23993693	0.23253131	0.27719134	0.23675205	0.23655938	0.23272032	0.2178027	0.24151331	0.19723134	0.23478803	0.21380398	0.20744792	0.23833314	0.20702131	0.20965257	0.17925571	0.22491898	0.22567374	0.22574261	0.22079597	0.25046206	0.25085542	0.23127666	0.20410034	0.22177073	0.23488717	0.22163555	0.23285197	0.21221183	0.24281158	0.20769872	0.21393047	0.2339354
0.23478699	0.20505778	0.20456515	0.2155509	0.20203274	0.21585965	0.20062499	0.2267862	0.2637983	0.23946351	0.23406263	0.28086516	0.2390545	0.23179609	0.23195063	0.21739691	0.24571265	0.19840735	0.23390713	0.21056239	0.20772055	0.2307328	0.207983	0.2091216	0.17999947	0.2225637	0.22452939	0.22464973	0.21901669	0.24978751	0.24996465	0.22995117	0.20443945	0.22121198	0.23814411	0.22123632	0.23326182	0.20720372	0.23810874	0.20595677	0.2141528	0.24056442
0.23496607	0.20582779	0.207221	0.22091028	0.20340213	0.21846691	0.20064056	0.22754313	0.26460868	0.2406342	0.23495319	0.28161818	0.24151227	0.23111589	0.23635624	0.21797533	0.2379474	0.19738014	0.23374252	0.21126725	0.20705466	0.23360056	0.20665245	0.20932879	0.17893855	0.2243178	0.22606358	0.22681513	0.22599027	0.24970673	0.25107628	0.23199055	0.21258248	0.22369148	0.23835357	0.22151092	0.23339042	0.20965791	0.23868833	0.2053597	0.2129667	0.23711632
0.23578392	0.20539203	0.20564145	0.21642928	0.20294203	0.21794289	0.20217898	0.22762218	0.26386082	0.23948519	0.23445727	0.27826124	0.24372599	0.23535208	0.23905519	0.21650818	0.23856308	0.1911135	0.23103146	0.20778999	0.20609944	0.23764066	0.20643686	0.20844196	0.17970154	0.22270207	0.22563195	0.22690611	0.22359614	0.25181556	0.24999087	0.23182021	0.2117745	0.22065559	0.23969193	0.21828973	0.23127216	0.21056707	0.2352002	0.20543447	0.21152353	0.24095616
0.23605977	0.20504473	0.205314	0.21652082	0.20446832	0.21794173	0.20283659	0.22651306	0.2638284	0.23970613	0.23469725	0.28249061	0.24346665	0.23812072	0.23247051	0.21863869	0.23522234	0.19798084	0.23261321	0.21638814	0.2057364	0.2306942	0.20545781	0.20963933	0.18384887	0.22358179	0.22609097	0.22438142	0.21960607	0.25032416	0.24883065	0.23053168	0.20896725	0.21734934	0.23744507	0.22102472	0.23303542	0.20909426	0.2431663	0.21145517	0.21490727	0.24140684
0.23531994	0.20508368	0.20481008	0.21712446	0.20549244	0.21988764	0.20270826	0.22742368	0.2650851	0.23812504	0.23566692	0.27997133	0.23917186	0.22868292	0.24086824	0.21720743	0.23957883	0.19733591	0.23104078	0.21142301	0.20793431	0.23393697	0.20772004	0.20884661	0.18080156	0.22395593	0.22670881	0.22575542	0.22234933	0.25080377	0.24942157	0.23136427	0.20622183	0.22114444	0.23844476	0.22012144	0.23255102	0.20896137	0.23893401	0.20717514	0.21536393	0.23977259
0.23366429	0.20610453	0.20530373	0.2142248	0.20184168	0.21775976	0.20068873	0.22602218	0.26355243	0.23954576	0.23666936	0.28075173	0.23217352	0.23307522	0.23407027	0.21375571	0.23293744	0.19737354	0.23346263	0.21049605	0.2095812	0.23311448	0.20994703	0.21017149	0.17716616	0.22374743	0.22649883	0.22687171	0.22142209	0.25078049	0.25079036	0.23114213	0.21227959	0.22413152	0.23954384	0.22113423	0.2317096	0.20737113	0.2386243	0.20467542	0.2137914	0.23803426
0.23404159	0.2030271	0.20521219	0.21693225	0.20577364	0.21949968	0.19992006	0.22612917	0.26287401	0.24036358	0.23710047	0.27896291	0.2419025	0.23893559	0.24041793	0.21708065	0.23869048	0.19573617	0.23387155	0.20786335	0.20697401	0.2318386	0.20722054	0.20926806	0.17961508	0.22259027	0.22630122	0.22641155	0.21940462	0.2501727	0.24863616	0.23006561	0.20782419	0.22246782	0.23900288	0.22163862	0.23336045	0.21173161	0.24126785	0.20596018	0.21700542	0.24439532
0.2360353	0.2090445	0.20727438	0.21698029	0.20535183	0.2172929	0.20211597	0.22693461	0.26442471	0.23843651	0.23758793	0.27218494	0.24158496	0.23263787	0.23395276	0.21389383	0.23910956	0.19693264	0.23540674	0.21174157	0.20794614	0.23484345	0.20787381	0.21105565	0.17908154	0.22331986	0.23100513	0.22648171	0.22083127	0.25232303	0.2497492	0.23170432	0.20792995	0.22130802	0.24044816	0.22077899	0.2313063	0.20674002	0.23333624	0.20777862	0.2105519	0.23779577
0.23501834	0.20392568	0.20579463	0.2164453	0.20350192	0.21672411	0.20064498	0.22797069	0.26383096	0.23825805	0.23902492	0.27463841	0.23936047	0.23568217	0.23806785	0.21517742	0.23702484	0.19456881	0.23312655	0.21119301	0.20853031	0.2365268	0.20755908	0.20926015	0.17868267	0.22183397	0.2255123	0.22616595	0.22087762	0.25069919	0.24970822	0.23073943	0.20969525	0.22082947	0.23912789	0.2194476	0.23289412	0.20843078	0.24101442	0.20689067	0.21340875	0.23799086
0.23418124	0.20464025	0.20515935	0.21904045	0.2005295	0.22211723	0.19919527	0.22615549	0.26426587	0.23910782	0.23832403	0.28102776	0.23852144	0.23954834	0.23370971	0.21546242	0.2378591	0.20189978	0.23467328	0.2114014	0.20768912	0.23636092	0.2076388	0.20961766	0.17992927	0.22112368	0.22629105	0.22636209	0.22175381	0.24898872	0.24826252	0.23015423	0.20472009	0.22223875	0.23755334	0.21929693	0.23130889	0.21048057	0.23863758	0.20613398	0.21477285	0.23732713
0.23362336	0.20310463	0.20433484	0.21739906	0.19955592	0.21666259	0.19963148	0.22658297	0.26491743	0.23853341	0.23818156	0.27933186	0.23906972	0.23576654	0.23579285	0.21596357	0.23245323	0.19960271	0.23075211	0.2116674	0.20773637	0.24138677	0.20761739	0.20860641	0.17928194	0.22085582	0.22640502	0.22430699	0.21993142	0.24946356	0.24902506	0.23075432	0.20686913	0.21898682	0.23776604	0.2220557	0.23142458	0.20890428	0.23898862	0.20574543	0.21665366	0.23944943
0.23468928	0.20688625	0.20677105	0.21504223	0.20029533	0.21827047	0.19986236	0.2284022	0.26488402	0.23801148	0.23867241	0.28043768	0.23362422	0.23056842	0.23870739	0.21600424	0.22965683	0.1966369	0.23384297	0.21306033	0.2068319	0.23243597	0.20696244	0.20962429	0.180786	0.22164732	0.22737867	0.22685242	0.22298658	0.24994931	0.24999093	0.23121791	0.21011715	0.21980661	0.24253315	0.21790366	0.23027468	0.20302916	0.23826146	0.20331317	0.21403728	0.23482487
0.23456047	0.20494533	0.20713072	0.21730849	0.20601219	0.22090621	0.20178758	0.22898647	0.26534435	0.23698403	0.23902352	0.28050557	0.24493352	0.2333155	0.2386217	0.21339262	0.23635942	0.19509211	0.2335773	0.21175532	0.20633274	0.23798463	0.20645852	0.21012683	0.18161201	0.22178724	0.22594272	0.2276011	0.22254878	0.2486566	0.24762142	0.22913559	0.20466365	0.21777917	0.23964682	0.22017707	0.23158735	0.20907028	0.23649424	0.20383413	0.2102817	0.23911604
0.23367029	0.20547235	0.20366222	0.21318048	0.20260669	0.21507896	0.2006301	0.22587763	0.26351544	0.23899712	0.23956589	0.27876726	0.23304135	0.23202467	0.23093052	0.22001302	0.23919219	0.19582032	0.23318008	0.21046898	0.20657298	0.235101	0.2065119	0.20934775	0.1795525	0.22002828	0.22542593	0.22639732	0.22173397	0.24779704	0.24823204	0.23082574	0.20669706	0.22054309	0.2393788	0.2198415	0.23012295	0.21099202	0.23948503	0.20719983	0.21563677	0.24620867
0.23356776	0.20669414	0.20572025	0.21574934	0.2013019	0.21764489	0.20546909	0.22741596	0.26551652	0.23793164	0.2397306	0.27740401	0.23932759	0.23217784	0.23274134	0.21282296	0.23539068	0.19782259	0.23354298	0.20817578	0.20664282	0.2339121	0.20661488	0.2075502	0.17844655	0.22038269	0.22473998	0.2235391	0.21669067	0.24833199	0.24540037	0.22871011	0.19974336	0.2172468	0.23957244	0.22026488	0.22991844	0.21455979	0.23849073	0.20578943	0.21491174	0.23944144
0.23499414	0.2046809	0.20590277	0.21519734	0.2045235	0.21854828	0.20118752	0.22712953	0.26485568	0.23755191	0.23984759	0.27922142	0.23446347	0.23038439	0.24181534	0.21392174	0.2307266	0.19498564	0.23207425	0.21135889	0.20734653	0.23427096	0.20727192	0.2095678	0.17891027	0.22078435	0.22721443	0.22479454	0.21991287	0.24921209	0.248135	0.22984231	0.20446585	0.22062843	0.23746754	0.22010279	0.23070803	0.21315619	0.23842534	0.20331344	0.21510556	0.24278235
0.23544413	0.20465353	0.20514783	0.21964706	0.20046189	0.21484679	0.20018177	0.22606774	0.26475582	0.2381562	0.24083893	0.28004104	0.24220407	0.23668572	0.24382329	0.21414797	0.23958926	0.19391535	0.22911143	0.20977241	0.20437759	0.23230097	0.20439766	0.2080116	0.17770326	0.21953268	0.2239304	0.22606863	0.21929148	0.24683091	0.24640784	0.22909643	0.20618936	0.21887214	0.237315	0.21805039	0.23017289	0.20668735	0.23834258	0.20546271	0.20924939	0.23554595
0.23425888	0.20422713	0.20719522	0.22106202	0.20060349	0.21760826	0.20071064	0.2270837	0.26411331	0.23876579	0.24069305	0.27776724	0.23834975	0.2292438	0.23832034	0.21373108	0.23874864	0.19707294	0.23422337	0.21262568	0.20490822	0.23486015	0.20512612	0.20860404	0.17869993	0.22050425	0.22629267	0.22628081	0.22113113	0.24826746	0.24703068	0.22928514	0.20783134	0.22050259	0.23573717	0.21979426	0.23032755	0.20830616	0.23336802	0.20269813	0.21262427	0.23711747
0.23321411	0.19936059	0.205988	0.21731226	0.20335647	0.21605606	0.19797766	0.22510837	0.26376846	0.23834488	0.24069516	0.28310049	0.23725317	0.23050062	0.22821768	0.21184316	0.23481728	0.19748728	0.23161682	0.21007919	0.2047095	0.23432574	0.20483302	0.20874438	0.17474611	0.2177783	0.22602618	0.2239027	0.21866713	0.24815638	0.24814004	0.22964025	0.20681329	0.21742703	0.24063767	0.2200539	0.23050128	0.2068872	0.23909481	0.20717525	0.21259476	0.23660012
0.23430237	0.20543091	0.205576	0.21578118	0.20226887	0.21592738	0.20064569	0.22647345	0.26612917	0.23791361	0.24213758	0.27707937	0.23499727	0.23345947	0.24234642	0.21457505	0.23861691	0.19391654	0.23031628	0.21163799	0.2039108	0.23140471	0.20411652	0.20859982	0.17759715	0.21938494	0.22647516	0.22427365	0.21955667	0.24622624	0.24717107	0.22906336	0.20343845	0.21909778	0.2365794	0.21806006	0.22877252	0.20849913	0.23647366	0.2034322	0.21006191	0.23638111
0.23253612	0.20275483	0.20547287	0.21408285	0.20131649	0.21469665	0.19804062	0.22543932	0.26452771	0.23684418	0.24206056	0.27808881	0.23835954	0.23213711	0.24149622	0.21497072	0.23936492	0.19828831	0.23065664	0.20932907	0.20682594	0.23233323	0.20674314	0.20855261	0.17726375	0.21820867	0.2232751	0.22441579	0.22109257	0.24599938	0.246741	0.22812077	0.20421417	0.21844865	0.23865457	0.21989053	0.2299163	0.21459369	0.23840728	0.20519429	0.2133666	0.23533425
0.23450799	0.20250608	0.20316872	0.21364674	0.20363706	0.21496211	0.20028494	0.22517374	0.26536164	0.23696272	0.24239564	0.28292251	0.23358221	0.23042564	0.23147871	0.21247186	0.24089459	0.19685073	0.23160127	0.21121241	0.20598494	0.23162293	0.20571627	0.20841873	0.17752922	0.21946073	0.22496642	0.22508138	0.21799442	0.24813603	0.24815945	0.23000203	0.2068315	0.22015834	0.23666619	0.21937457	0.22939648	0.20615742	0.2350731	0.20378597	0.21075118	0.235617
0.23245241	0.20296358	0.20594181	0.21534681	0.20084825	0.21815816	0.19662471	0.22526249	0.26423401	0.2372364	0.24287784	0.28149417	0.24331968	0.23428665	0.23569012	0.21901228	0.24291722	0.20072481	0.23230205	0.21525325	0.20532428	0.23558044	0.20528378	0.2068308	0.17731702	0.21779644	0.22439386	0.22465453	0.21885374	0.24547492	0.24602243	0.2292178	0.20570685	0.21962577	0.23714915	0.21839505	0.22769915	0.20710503	0.23852795	0.20292564	0.21031922	0.23931678
0.23523058	0.20285161	0.20459305	0.21666148	0.20753318	0.21713005	0.20558487	0.22823612	0.26660666	0.23680978	0.24349549	0.27082333	0.23363349	0.23226193	0.2392953	0.21174347	0.23698996	0.19642305	0.23180765	0.21057543	0.20343891	0.2264394	0.20353806	0.20703812	0.17431454	0.21631108	0.22337148	0.2242467	0.22198427	0.24797742	0.24702691	0.22903889	0.20474866	0.21712327	0.23646572	0.21938159	0.2295171	0.20471931	0.23675133	0.2041726	0.21364199	0.23572393
0.23394756	0.19959193	0.20466591	0.21363193	0.20084888	0.21480195	0.20017003	0.22836758	0.26496777	0.23593915	0.24323083	0.2777395	0.23589127	0.23222004	0.24068582	0.21371722	0.23310038	0.19508672	0.23015077	0.21072413	0.2051702	0.23192519	0.20512088	0.20708443	0.1775246	0.21883625	0.22636671	0.22302644	0.21972673	0.24637708	0.24595429	0.22843385	0.20401144	0.21793118	0.23328583	0.21875933	0.22870477	0.21085951	0.23395796	0.20277096	0.20808028	0.23245099
0.23367405	0.2000034	0.2098093	0.21551973	0.20073231	0.21515478	0.19633161	0.22476123	0.26422286	0.2368267	0.24333815	0.27661842	0.24041606	0.23530628	0.23621136	0.21348853	0.23740563	0.19530098	0.22983144	0.21395601	0.20505303	0.22765265	0.20505427	0.20721185	0.17773639	0.2180469	0.22358838	0.22471862	0.22407962	0.24784149	0.24775991	0.22999263	0.20648064	0.21917486	0.23782949	0.21708226	0.22859821	0.20524029	0.23420168	0.20375946	0.2094522	0.23418826
0.23346342	0.20167823	0.20371759	0.21439047	0.19987206	0.21504664	0.19768164	0.227088	0.26528704	0.23585117	0.24340251	0.27486795	0.23122747	0.23089905	0.23448786	0.21209307	0.23132844	0.19512437	0.23002836	0.21020213	0.20293832	0.22790343	0.20316209	0.20722851	0.1761401	0.21702692	0.22497272	0.22371781	0.21931419	0.24611181	0.24514802	0.2278797	0.20290236	0.21730447	0.23389371	0.21724589	0.22731593	0.20248011	0.23262246	0.20073511	0.21688905	0.23111224
0.23437393	0.20311454	0.20344152	0.21523763	0.20520633	0.21855713	0.19870202	0.22763018	0.26614127	0.23586814	0.24391881	0.27737826	0.23358531	0.22799641	0.23033285	0.21219142	0.23820008	0.19497412	0.23155704	0.20877707	0.2044407	0.23304068	0.20437928	0.20701818	0.1765905	0.21769993	0.22658865	0.22346665	0.22085288	0.24615887	0.24787685	0.22916643	0.20474146	0.22181934	0.23558296	0.21818009	0.22874035	0.20398305	0.2350456	0.2020319	0.21247047	0.23725545
0.23342194	0.20141146	0.2043801	0.21318182	0.20243913	0.21422996	0.19685084	0.22458729	0.26481679	0.23589361	0.24387339	0.27355111	0.23726815	0.22873403	0.23336869	0.21273483	0.23281869	0.19545284	0.23037587	0.20914313	0.20420732	0.22377524	0.20408866	0.2052099	0.17532188	0.2155814	0.22389688	0.22371334	0.22423877	0.24563774	0.24629435	0.22976765	0.20549966	0.22132269	0.23968063	0.21792831	0.2290819	0.21106327	0.23448019	0.20117572	0.20567434	0.23296733
0.23312937	0.20048569	0.202812	0.21429822	0.19855322	0.21378307	0.19821988	0.22555932	0.26418334	0.2361815	0.24521194	0.27948591	0.23377588	0.23341122	0.23691189	0.21424589	0.24311464	0.1959684	0.22905108	0.20618547	0.20490669	0.2262128	0.20493597	0.20635147	0.17682132	0.21601519	0.22429132	0.22198649	0.21795417	0.24616343	0.24701604	0.22967462	0.20433538	0.21668741	0.23707718	0.2157492	0.22700939	0.20483221	0.23381466	0.20086542	0.20863487	0.23393771
0.23219804	0.19800384	0.20331842	0.21755907	0.2006852	0.21604958	0.19541232	0.22564019	0.26478592	0.23572223	0.24422021	0.27631366	0.23328614	0.23368259	0.23278663	0.21452923	0.23356727	0.1961135	0.22920091	0.2048409	0.20168196	0.23045586	0.20199721	0.2057029	0.17373538	0.21428199	0.22284555	0.22409204	0.21929823	0.24734348	0.24676371	0.23184158	0.20938143	0.22189221	0.23471516	0.21711381	0.22930095	0.20340133	0.23279464	0.19802924	0.20869307	0.23227102
0.23257327	0.1990789	0.20316397	0.21258052	0.19982094	0.21481073	0.19540735	0.22577567	0.26397517	0.23677956	0.24451528	0.27731064	0.22872396	0.23646016	0.23957832	0.21568309	0.2378251	0.20023865	0.22769834	0.21024673	0.20321149	0.22939023	0.20324898	0.20695455	0.17494088	0.21498396	0.22325292	0.22224326	0.21782945	0.24480738	0.24539277	0.22716792	0.20487386	0.21866706	0.23277852	0.2173592	0.22788611	0.20592077	0.23574749	0.20155962	0.21001907	0.23521475
0.23314326	0.20126706	0.20294814	0.21249336	0.19990163	0.21572968	0.19912039	0.22564746	0.26598734	0.23576944	0.24472222	0.27702886	0.22439151	0.2297204	0.22991359	0.21479534	0.2348009	0.19954672	0.2290706	0.20930408	0.2037552	0.22931041	0.20380019	0.20701312	0.17677978	0.21696106	0.22316833	0.22325051	0.21556482	0.24408783	0.2457779	0.22657317	0.20276518	0.21482052	0.23154277	0.21914005	0.22861542	0.20252717	0.23363438	0.20409492	0.21218282	0.23938741
0.23384181	0.200791	0.2007623	0.21433873	0.1996194	0.21573508	0.1968157	0.22713058	0.26409379	0.23467773	0.23626316	0.27610329	0.22825038	0.22861327	0.22588517	0.21180531	0.23135079	0.19316472	0.2288806	0.20534024	0.20213321	0.23040724	0.20233452	0.20512299	0.18050872	0.2170424	0.22245669	0.22324005	0.21751344	0.24600795	0.24908257	0.22636746	0.20502222	0.21704754	0.23209795	0.21654713	0.2255009	0.20247626	0.23244293	0.19853523	0.20793352	0.23161754
0.23188548	0.20019455	0.20073397	0.21425173	0.19986002	0.21594511	0.1946664	0.22457711	0.26402012	0.23480546	0.23667929	0.27488068	0.22524485	0.22865348	0.23515551	0.21173677	0.23238327	0.19837303	0.22841254	0.20526019	0.20287816	0.22859888	0.2026066	0.20476113	0.17451839	0.21448019	0.22461978	0.22017042	0.21638501	0.24354121	0.24200827	0.22544539	0.20133115	0.21505982	0.23058414	0.21563835	0.22575212	0.20498407	0.23499638	0.20067686	0.20902035	0.23661193
0.23233704	0.19995753	0.20631409	0.21307513	0.19785517	0.21490574	0.19578546	0.22555161	0.26287031	0.23535189	0.23702213	0.27289698	0.23211133	0.2336285	0.23316097	0.21625431	0.23910618	0.19572492	0.23015441	0.20783986	0.207774	0.22878182	0.20777261	0.20642738	0.17575449	0.21557128	0.22336695	0.22129546	0.2166613	0.2438679	0.24481981	0.22676432	0.2024584	0.21579336	0.22628106	0.21679366	0.22696397	0.20889418	0.23695771	0.20174912	0.21046461	0.2339229
0.23006494	0.1970671	0.19965987	0.21210885	0.19505151	0.21112947	0.19292068	0.22129595	0.26163116	0.23446701	0.23606919	0.27776009	0.23615892	0.23062347	0.23565379	0.21495733	0.23171826	0.19856331	0.23032528	0.20971748	0.20263146	0.2299609	0.20254987	0.20548391	0.17294185	0.2141387	0.22286077	0.22202067	0.21509784	0.24531889	0.24562973	0.22703062	0.20157473	0.21649909	0.23370866	0.21689796	0.22745119	0.20316942	0.23322901	0.19968911	0.20441706	0.23278967
0.23085831	0.19903894	0.20210703	0.21218953	0.19769657	0.21174103	0.1967334	0.22434573	0.2632156	0.23385084	0.23704989	0.27852076	0.23334755	0.22868653	0.23556277	0.21103249	0.23290655	0.19233033	0.22939701	0.20709436	0.20435165	0.23000863	0.20408605	0.20650113	0.17556401	0.21515067	0.22516969	0.22095153	0.21737625	0.24440561	0.24390422	0.22511646	0.20044921	0.21509022	0.22839147	0.22046457	0.2264317	0.20227177	0.2355253	0.20084465	0.213376	0.22952262
0.22983541	0.19928817	0.19960731	0.2119171	0.19896299	0.2114213	0.19714631	0.22463037	0.26323032	0.23478913	0.23735949	0.27460578	0.23612797	0.23555554	0.24022712	0.21093866	0.23230526	0.19347753	0.22890252	0.20849432	0.20765491	0.23584804	0.20769137	0.20671903	0.1801828	0.21560369	0.22357036	0.22237746	0.21615066	0.24468368	0.24509735	0.22634026	0.20187886	0.21741916	0.23182367	0.215482	0.22278872	0.19848771	0.23021974	0.19955857	0.20825328	0.23196837
0.23214927	0.20063227	0.19870447	0.21509755	0.19879389	0.2143832	0.19694522	0.22604299	0.26432443	0.2323392	0.2384688	0.27273601	0.22830944	0.22648752	0.24142978	0.21321394	0.23698343	0.19618587	0.22736868	0.21104117	0.20320371	0.23013599	0.20325245	0.20580162	0.17790316	0.21462132	0.22378083	0.22168653	0.2141055	0.24360558	0.24346378	0.22676989	0.20079572	0.21472326	0.22726163	0.21761367	0.22658737	0.20268814	0.2344265	0.20664467	0.20993496	0.23848946
0.23252864	0.19981743	0.19852142	0.21583617	0.19962054	0.21308629	0.19527888	0.22658175	0.26326928	0.23395877	0.23754989	0.27598563	0.23493966	0.2347499	0.24304992	0.21282987	0.23248351	0.19408192	0.22851034	0.20633933	0.20306048	0.22653355	0.20308296	0.20682427	0.175791	0.21474352	0.22592841	0.22254513	0.21513207	0.24485752	0.24406171	0.22631574	0.20297025	0.21612166	0.22959059	0.21648635	0.22715215	0.20188944	0.23010176	0.2023669	0.20786609	0.2347316
0.2327043	0.19944882	0.20228089	0.21286245	0.2003334	0.21475214	0.19779405	0.22486612	0.2634832	0.23368461	0.23806408	0.27223834	0.22774762	0.2282117	0.23371272	0.21068639	0.23141977	0.18941873	0.22829868	0.20270593	0.20312862	0.23026128	0.20320335	0.20454507	0.17290801	0.21355104	0.22428022	0.22020525	0.21570887	0.24440627	0.2425189	0.22654136	0.20209566	0.21329111	0.2280501	0.21758898	0.22677024	0.20401947	0.23505294	0.20118828	0.20966543	0.23359376
0.23256285	0.19899321	0.20154138	0.21161784	0.20232309	0.21347062	0.19405724	0.22554734	0.26532295	0.23465137	0.23852511	0.27409226	0.23473045	0.23200339	0.22775075	0.21249898	0.22966383	0.19301359	0.22776601	0.20502815	0.20263711	0.22501282	0.20266022	0.20484759	0.17239408	0.21240877	0.22105981	0.22109072	0.21696927	0.24338903	0.24400727	0.22573316	0.20364819	0.21595563	0.22903596	0.21534467	0.22593348	0.20149672	0.2302452	0.19820625	0.208949	0.23167947
0.23238814	0.19833127	0.1991259	0.21265201	0.19911906	0.21272404	0.20165913	0.22666824	0.26372322	0.23380978	0.23782687	0.27317792	0.23082855	0.22866254	0.2317135	0.21124487	0.23547199	0.19339949	0.22887638	0.20717674	0.20339341	0.22977471	0.20339751	0.20603609	0.17251223	0.21290606	0.22438215	0.22087312	0.2173637	0.24386834	0.24220021	0.22685659	0.20399106	0.21766716	0.22887185	0.21927774	0.22671653	0.20210211	0.23623091	0.20261987	0.20853318	0.23460425
0.23255983	0.19735809	0.19918722	0.21256573	0.19990657	0.21419406	0.1976721	0.22603242	0.26462692	0.23417753	0.23781478	0.27146626	0.22626851	0.22934748	0.22989444	0.21335672	0.2340295	0.19331038	0.22639103	0.20620842	0.20292988	0.22652406	0.20320542	0.20413983	0.17264807	0.21383546	0.22209872	0.22205034	0.21651368	0.24578415	0.24491125	0.22750299	0.20372619	0.22052829	0.22915891	0.21651904	0.2258447	0.20234592	0.236993	0.20198645	0.20925395	0.23069148
0.23113315	0.20239267	0.20213234	0.21289019	0.20148186	0.21467611	0.1975335	0.22631539	0.26474887	0.23251849	0.23874004	0.2832278	0.23303744	0.22887036	0.23953457	0.21080586	0.23700102	0.19604447	0.23338869	0.20775117	0.20363398	0.23249009	0.2035102	0.20610671	0.17399143	0.21435092	0.22572911	0.2179125	0.21500629	0.24523717	0.24262902	0.22493298	0.19969088	0.2129778	0.22807749	0.21786641	0.22464506	0.20247833	0.23381476	0.20158555	0.20537817	0.23534119
0.23195785	0.19925101	0.20145719	0.21705475	0.19873627	0.21391001	0.19525996	0.22629726	0.26400667	0.23389973	0.23886016	0.27718994	0.23411967	0.23417693	0.23900762	0.21592061	0.23307556	0.19281685	0.22512363	0.20618105	0.20212033	0.2257794	0.20232414	0.2054214	0.17298487	0.21255617	0.22140557	0.21915378	0.21287493	0.2436858	0.24275172	0.22559926	0.20287213	0.21529388	0.22429082	0.217903	0.22829497	0.20422509	0.23494503	0.20607011	0.21140978	0.23625131
0.23268554	0.19860908	0.20130524	0.21356681	0.20103714	0.21570878	0.19850259	0.22616291	0.26537231	0.23347279	0.23877904	0.27807978	0.23732017	0.23092006	0.23546615	0.21220888	0.23510112	0.19520268	0.22962984	0.20636308	0.20221463	0.23012035	0.20239262	0.20587191	0.17394431	0.21411607	0.2235835	0.21910514	0.21563888	0.24319625	0.24341501	0.22543924	0.20551382	0.21342978	0.22859575	0.21747498	0.22646466	0.20192178	0.23754938	0.20160024	0.2081269	0.23259553
0.23085661	0.19820768	0.2004541	0.21098644	0.19780324	0.2140125	0.19913176	0.22609825	0.26578295	0.23353362	0.23976794	0.2770488	0.2357899	0.23024011	0.23454338	0.2112973	0.23818609	0.19464311	0.22976139	0.20446406	0.2029212	0.228071	0.2028764	0.20486391	0.17486089	0.21444595	0.22316653	0.22094899	0.22056301	0.24549076	0.24777776	0.23044527	0.20808722	0.21968071	0.23237786	0.21811089	0.22636138	0.20355761	0.23562546	0.2011666	0.21245041	0.23619609
0.23106769	0.19712202	0.20040803	0.21330142	0.20003037	0.21295141	0.19571385	0.22484985	0.26487678	0.2343597	0.23909943	0.27618572	0.23755261	0.22943446	0.22921382	0.21147232	0.22920631	0.19297186	0.22960024	0.20571926	0.2004827	0.22561194	0.20071912	0.2050623	0.17764136	0.21180157	0.22246547	0.22072011	0.21296063	0.24567585	0.2451849	0.23008181	0.20657998	0.21669181	0.23222803	0.21656933	0.22631489	0.20552959	0.23561297	0.20720848	0.20887412	0.23391698
0.23184386	0.19919083	0.19953826	0.21349043	0.20327877	0.21539529	0.19785899	0.22540781	0.26464963	0.23361106	0.24053581	0.28222311	0.23212223	0.23202723	0.2428904	0.20948537	0.23213646	0.19198099	0.22796138	0.20643269	0.202765	0.23086584	0.20283177	0.20547368	0.1742311	0.21354324	0.22360466	0.22186498	0.21307023	0.24422096	0.24440137	0.22738746	0.20818321	0.21563721	0.2289457	0.21610828	0.22648051	0.20743766	0.23612186	0.20134002	0.20716076	0.24007742
0.23152876	0.19897999	0.20036054	0.21377861	0.2001141	0.21414663	0.20271891	0.22294213	0.26236343	0.23426215	0.23980224	0.27923897	0.23615451	0.23477195	0.23109725	0.21463738	0.23470193	0.19876941	0.22836679	0.20532559	0.2031792	0.22663729	0.2031302	0.20472436	0.17291558	0.21169518	0.22147666	0.22183937	0.21795404	0.24350423	0.24360071	0.22638702	0.20391218	0.21752059	0.229067	0.21811305	0.22737354	0.20617591	0.23539104	0.20204565	0.21377663	0.23175043
0.23021777	0.20086643	0.19929582	0.20949985	0.19921654	0.21379508	0.19568545	0.2239756	0.26276186	0.23437287	0.2395266	0.27465904	0.22887027	0.22963682	0.23290819	0.20970994	0.22632366	0.1967282	0.22686331	0.20568474	0.20171367	0.2297041	0.20172796	0.20602378	0.1783058	0.21351524	0.22507609	0.2199491	0.21543853	0.24307092	0.24286295	0.22632968	0.20278977	0.21536358	0.22972761	0.21763527	0.22392374	0.1996097	0.23347346	0.20197318	0.20477471	0.23283163
0.23103049	0.19857579	0.1956688	0.21302034	0.19821003	0.21298294	0.19721772	0.22431961	0.26341844	0.23464359	0.2397069	0.27370405	0.22970159	0.22790304	0.24046622	0.21084696	0.23323716	0.19249284	0.23382813	0.20660977	0.20204251	0.2247304	0.20196708	0.20532086	0.17425659	0.21218613	0.22491194	0.22022121	0.21274477	0.24421698	0.24577907	0.22771303	0.20377813	0.21646775	0.23544341	0.21459556	0.22515431	0.2045538	0.2313994	0.19825435	0.2101427	0.23046125
0.23167738	0.19868936	0.19986406	0.21583405	0.20138608	0.21477176	0.19827631	0.22631603	0.26461393	0.23287648	0.2400035	0.27222648	0.23293352	0.23245178	0.23803644	0.2108262	0.22877741	0.19373451	0.22686762	0.20723283	0.19948496	0.22725061	0.19952539	0.20477223	0.17416029	0.21198952	0.22187012	0.21916112	0.21645017	0.24295123	0.2417295	0.22519575	0.20000325	0.21363437	0.23039117	0.21679765	0.22589509	0.19961418	0.23349842	0.19803153	0.20617668	0.23086424
0.23069337	0.19652712	0.19979762	0.21166164	0.19827591	0.21214606	0.19580951	0.22399954	0.26363772	0.23263694	0.24091204	0.27898479	0.23066171	0.22711128	0.22842734	0.21031721	0.23453297	0.1933109	0.22885655	0.20766747	0.20004828	0.2207627	0.19996707	0.20353262	0.17257269	0.21163692	0.22403093	0.21922751	0.21368398	0.24390309	0.24477822	0.22611184	0.20092024	0.21619517	0.22530398	0.21626902	0.22500268	0.20118867	0.23255955	0.20200871	0.20691767	0.23293529
0.23142838	0.19957717	0.20368636	0.215707	0.19996956	0.21398121	0.19805251	0.22577222	0.2648735	0.23394783	0.24105848	0.27461722	0.22938424	0.22927979	0.23185346	0.20983149	0.22950974	0.19462347	0.22990072	0.20406201	0.20194982	0.22849125	0.20201474	0.20547633	0.17696086	0.21136633	0.22337705	0.22130165	0.21397634	0.24413791	0.24293008	0.22568375	0.20063007	0.2153531	0.22967134	0.21773905	0.22551133	0.20336094	0.23267561	0.20479098	0.20857716	0.23300354
0.23058695	0.19597541	0.20289484	0.21127144	0.20006059	0.21239629	0.19578137	0.22318876	0.26388568	0.23211163	0.24125732	0.273738	0.23273543	0.22628434	0.23211977	0.20861092	0.23474044	0.1936547	0.23119438	0.21063738	0.20216817	0.22766919	0.20222498	0.20543958	0.17358419	0.21247299	0.22398187	0.21866579	0.21575747	0.24094512	0.24258293	0.22486167	0.19946435	0.21349998	0.22574647	0.21449493	0.22514054	0.19675767	0.23050718	0.19895017	0.21029671	0.23186965
0.23040262	0.19745728	0.1976964	0.21038029	0.19691627	0.20968297	0.19242023	0.22386913	0.26273763	0.23290904	0.2402828	0.27347904	0.22942205	0.22596951	0.23752078	0.20949963	0.22993591	0.1981215	0.22881755	0.20959799	0.20489666	0.22996946	0.20500585	0.20395571	0.17264086	0.21223342	0.22399053	0.22084738	0.21571288	0.24089953	0.24389414	0.22654879	0.20255341	0.2154467	0.22876692	0.2149238	0.2234472	0.20231478	0.22929338	0.19985022	0.21321532	0.23716761
0.23064899	0.19704534	0.19928518	0.21114612	0.20023121	0.2113694	0.19584103	0.22347687	0.26361066	0.23354152	0.23977929	0.27114967	0.23051599	0.22715467	0.23160876	0.21609099	0.22802159	0.19051015	0.23140493	0.20519945	0.20224378	0.23244514	0.20227805	0.20413207	0.17486858	0.20983389	0.22263993	0.22384097	0.21239433	0.24765053	0.24455528	0.22740088	0.20294794	0.21805385	0.23039521	0.215773	0.22546338	0.20128179	0.23382466	0.20119061	0.20836723	0.23252368
0.23009686	0.19512455	0.19886158	0.21466225	0.19558331	0.21247168	0.19339865	0.22510791	0.26360446	0.23258616	0.24028204	0.27338925	0.23293322	0.23171805	0.24156362	0.2113326	0.23575543	0.19987053	0.22823639	0.20662171	0.20205158	0.22404452	0.20195767	0.20476173	0.17129371	0.21154071	0.22241108	0.22117214	0.21778594	0.24418852	0.24410278	0.22695395	0.20306888	0.21658283	0.23519245	0.21577053	0.22585447	0.20203605	0.22913553	0.20362037	0.20989661	0.2350833
0.23140772	0.19591336	0.19682145	0.21205854	0.20115943	0.21452312	0.19695236	0.22338936	0.2633687	0.23228952	0.24046154	0.2732189	0.22823672	0.22891787	0.23812802	0.20795029	0.23333007	0.19603525	0.22616427	0.20536062	0.20307411	0.22418849	0.20302193	0.20460731	0.1732021	0.21152885	0.22438531	0.21809515	0.21358408	0.24168509	0.23966928	0.22493541	0.19838248	0.21734589	0.22294469	0.21464132	0.22496367	0.20416287	0.23108582	0.19817877	0.21164273	0.23252375
0.22972156	0.1960272	0.19767155	0.21048903	0.19996756	0.21012329	0.19640075	0.2220612	0.26327574	0.23279144	0.24109063	0.28088894	0.2307888	0.2284819	0.23918103	0.21194822	0.23597603	0.19783628	0.22497448	0.20379539	0.20133887	0.23040333	0.20149492	0.20448832	0.17268908	0.21138081	0.22322913	0.2185355	0.21448596	0.24339642	0.24218968	0.22505318	0.20191355	0.21626319	0.23103508	0.21852618	0.22422478	0.20251942	0.23434053	0.20276454	0.21038343	0.23608792
0.22986525	0.19658306	0.20013839	0.21213865	0.19768266	0.21372816	0.20198216	0.22538596	0.26423934	0.23555411	0.24107972	0.27459675	0.22881681	0.2304783	0.22515869	0.21034595	0.23054941	0.19813293	0.22679764	0.20516866	0.19987337	0.22609323	0.20003878	0.20356235	0.17303865	0.20995672	0.22350205	0.21896897	0.21342912	0.24359936	0.24350171	0.22552909	0.20066005	0.21357949	0.2320832	0.21520539	0.22509404	0.20357051	0.23250183	0.20356996	0.2036069	0.23716427
0.22999191	0.19517687	0.19645858	0.21195249	0.19818696	0.21225663	0.1959525	0.22399957	0.26459843	0.23197764	0.24114105	0.27193633	0.22626796	0.22638494	0.22963887	0.209203	0.23029521	0.19414341	0.22801977	0.20304455	0.20199773	0.22647919	0.20223157	0.20424506	0.17772259	0.21173847	0.22467561	0.21814446	0.21232925	0.24230725	0.24119584	0.22535424	0.20155543	0.21176687	0.23128358	0.21848522	0.22535865	0.20595415	0.23829715	0.20461679	0.20768419	0.23894432
0.22947448	0.19581838	0.20004454	0.21179011	0.19878452	0.21306986	0.19680481	0.22547369	0.26376331	0.23083155	0.24293748	0.27501023	0.22625738	0.22799726	0.2329658	0.20936966	0.22278659	0.18919905	0.23354177	0.20396711	0.20208801	0.23313572	0.20216	0.20447494	0.17579426	0.21125972	0.22498767	0.21818189	0.21255815	0.24229887	0.24226378	0.22408885	0.20151412	0.21369608	0.22962311	0.21621007	0.22362366	0.19982731	0.23429708	0.1974517	0.2077314	0.23932971
0.23073511	0.19719025	0.19651808	0.2100109	0.19676015	0.21362685	0.19545211	0.22619259	0.26493198	0.23057561	0.2434205	0.27543291	0.22817394	0.23415081	0.2328793	0.20893688	0.23572852	0.19209281	0.22838974	0.20270315	0.19829239	0.22679985	0.19838762	0.2025207	0.17146213	0.21020968	0.22319023	0.21807294	0.21896583	0.24210639	0.24286444	0.22453226	0.19952731	0.21436101	0.229132	0.2146574	0.2247359	0.19865139	0.22868836	0.20009921	0.20777841	0.22949374
0.23040502	0.19575417	0.19842838	0.21063587	0.19678375	0.2123988	0.1946016	0.2230296	0.26379344	0.23222646	0.24282002	0.26971996	0.23099053	0.2314295	0.23004034	0.21003205	0.23068795	0.19514093	0.22887957	0.20569478	0.19891204	0.22344646	0.19925834	0.20329867	0.17107922	0.20832278	0.22366509	0.21996555	0.21387629	0.24070381	0.24333315	0.22548757	0.20488252	0.21473493	0.23042189	0.21598013	0.22275847	0.20079882	0.23005435	0.20020097	0.20644578	0.23334694
0.22988039	0.19461443	0.19704671	0.21118793	0.20493399	0.21484244	0.1965837	0.22358778	0.26331705	0.23174401	0.2424719	0.27962089	0.22894405	0.23302461	0.23998575	0.21094429	0.23625503	0.19875385	0.2260983	0.20546836	0.20036773	0.22370972	0.2004023	0.20294423	0.17613286	0.21003048	0.22352073	0.2216298	0.21588151	0.24141659	0.24378897	0.22739276	0.20527789	0.21688077	0.23229858	0.21387763	0.22348592	0.19855423	0.23073192	0.2003897	0.21056266	0.23219439
0.23080623	0.19702426	0.19909275	0.21195033	0.20357153	0.2139561	0.19564609	0.22553903	0.2637797	0.2314799	0.24191886	0.27507561	0.23046573	0.2265899	0.23213378	0.21083295	0.22997642	0.19573684	0.22843084	0.20361014	0.20003924	0.22597301	0.20007518	0.20646057	0.17665473	0.21261787	0.22414279	0.21787044	0.21300049	0.23801611	0.24150994	0.22393052	0.20033383	0.21255477	0.22708608	0.21380669	0.2249645	0.19965561	0.2319922	0.19819112	0.20845868	0.23186839
0.2303222	0.19537809	0.1987277	0.21139255	0.19997454	0.21280566	0.19560702	0.22544281	0.26257917	0.23194343	0.24156202	0.2786198	0.23198864	0.22834946	0.23446028	0.20944181	0.23695819	0.19064456	0.22402076	0.20524736	0.20099895	0.22178221	0.20098159	0.20466486	0.17331821	0.21087828	0.22492594	0.21876876	0.21740806	0.24151489	0.2407534	0.22392355	0.20002645	0.21109873	0.22684182	0.21550921	0.22412223	0.19542395	0.23226224	0.19831589	0.20654653	0.23035887
0.2285375	0.19573037	0.19772452	0.20901701	0.1968759	0.21100092	0.19435588	0.22315146	0.26307449	0.22994515	0.24198247	0.26991197	0.22984609	0.227256	0.22911112	0.20850751	0.22727847	0.19369432	0.22665496	0.20501076	0.19984226	0.22358073	0.20014125	0.20310017	0.17157793	0.20939218	0.22165048	0.21732748	0.21679275	0.24156392	0.24168825	0.22560953	0.20448588	0.21737629	0.22893934	0.21644744	0.22329912	0.20010526	0.2306997	0.19965346	0.20182259	0.23226599
0.23012568	0.19581279	0.19742502	0.21327639	0.19747353	0.21736141	0.19995674	0.22565731	0.26244128	0.23119126	0.242733	0.27125388	0.23845021	0.22398691	0.22690618	0.2085517	0.22439997	0.19825155	0.22628844	0.20590782	0.19964021	0.22551554	0.19966236	0.20334144	0.17688291	0.20998462	0.22447056	0.21605642	0.21239682	0.23862219	0.24134602	0.2235578	0.19859961	0.21253231	0.22448815	0.21557882	0.22358179	0.20410658	0.23122783	0.19870637	0.20854446	0.228866
0.22918037	0.19248752	0.19614139	0.20947675	0.19560736	0.20911789	0.19076066	0.22225772	0.26254573	0.23121826	0.2425316	0.27398625	0.22674513	0.23092631	0.22981602	0.21425265	0.22761627	0.19912107	0.22655377	0.20153911	0.19865632	0.22366241	0.19868194	0.20333318	0.17178087	0.20839851	0.22337162	0.21770906	0.21305351	0.23886186	0.24068734	0.22333556	0.19819981	0.20967996	0.2265964	0.21477365	0.2242755	0.20070486	0.23742159	0.19797041	0.21062928	0.23619258
0.22923839	0.19528005	0.19978242	0.21385114	0.19876602	0.21347557	0.19286029	0.2256325	0.26384073	0.22977985	0.24321489	0.26913112	0.23228045	0.2285599	0.22469395	0.20925966	0.22994357	0.19355422	0.22626401	0.20142804	0.20016718	0.22191283	0.20019884	0.20281376	0.17638576	0.20856725	0.22303867	0.21874267	0.21246682	0.23918702	0.24175841	0.22419192	0.19956745	0.21333234	0.22554411	0.21526088	0.2214511	0.19949411	0.23225558	0.19711535	0.20531565	0.23233205
0.2280744	0.19610776	0.19435279	0.20742218	0.19762449	0.21431762	0.19447868	0.22170964	0.26322711	0.23105697	0.24317938	0.27039713	0.23163308	0.23563781	0.23228444	0.20865467	0.23682	0.19295307	0.22407509	0.20705125	0.20075548	0.22563012	0.20123491	0.20327054	0.1754408	0.20934412	0.22410943	0.21822509	0.21470943	0.24027675	0.24256009	0.22450882	0.20427485	0.21607932	0.2283252	0.21479188	0.22270674	0.20295259	0.22897357	0.20009908	0.21227425	0.22677073
0.2291352	0.19707619	0.19689536	0.20912878	0.19716845	0.21696675	0.19642623	0.22576559	0.26356795	0.23003197	0.24377592	0.27278802	0.22970009	0.23313731	0.24048965	0.20825078	0.22974549	0.19238091	0.22822154	0.20416781	0.20001215	0.22385642	0.19992356	0.20417599	0.17172441	0.20989789	0.22792137	0.21834747	0.20986854	0.23920621	0.24010749	0.22377339	0.20010774	0.2109801	0.22434092	0.21518695	0.22234133	0.20486556	0.22967321	0.20079345	0.20406634	0.229084
0.22835027	0.19695561	0.19612835	0.20918313	0.196266	0.21162236	0.19540253	0.22346155	0.26420534	0.23069319	0.2439425	0.27283967	0.22948107	0.23301075	0.22970726	0.2095519	0.23103523	0.19260658	0.22331423	0.20098852	0.20005971	0.21991721	0.20014936	0.20262831	0.16823828	0.20756271	0.22326347	0.21882392	0.21855617	0.24086975	0.24246438	0.22542068	0.20066264	0.21281812	0.22950634	0.21455684	0.22282678	0.19809411	0.2286517	0.20067282	0.20478801	0.22542131
0.22862992	0.1972208	0.20123219	0.20849015	0.19834612	0.21083261	0.19463633	0.2254369	0.2648989	0.22845741	0.24360688	0.27503932	0.23570839	0.23140836	0.23164906	0.2093225	0.23397253	0.19306566	0.22480707	0.20843069	0.20129146	0.2245653	0.20019872	0.20312534	0.17604576	0.21222487	0.22404799	0.21802306	0.21314614	0.24153677	0.24085748	0.22410028	0.19939114	0.21243089	0.22236747	0.21541937	0.22221673	0.19724502	0.2274688	0.19830815	0.20437078	0.22785869
0.22901006	0.19365712	0.19688974	0.2109596	0.19706348	0.21246651	0.19419189	0.22394814	0.26200843	0.23042464	0.2435413	0.27409852	0.23110993	0.22885282	0.23855418	0.20952192	0.22963309	0.19677256	0.22752197	0.20492841	0.1995579	0.22430287	0.19969192	0.20301914	0.17044196	0.20731258	0.22267666	0.21703045	0.21068178	0.23898938	0.23985757	0.22337446	0.19613965	0.21284349	0.22437318	0.21308187	0.22119606	0.19315092	0.23064071	0.19820151	0.2016242	0.22942415
0.22767045	0.19595745	0.19609067	0.20989561	0.1955021	0.21389768	0.19575967	0.22128147	0.26301035	0.22938995	0.24483532	0.26543435	0.23330815	0.22232948	0.22785643	0.20844036	0.22615811	0.19070925	0.22631945	0.20146346	0.19948024	0.22658238	0.19920194	0.20301934	0.17750245	0.20815636	0.22338073	0.21840002	0.21281748	0.24080768	0.24143142	0.22433905	0.19988729	0.21327768	0.2282874	0.2133888	0.22193086	0.20292604	0.22853006	0.1966306	0.21036445	0.23104228
0.22851777	0.20002748	0.19531173	0.20963559	0.19624965	0.21569437	0.19119123	0.22475933	0.26318747	0.22987254	0.24501063	0.27442205	0.23093893	0.22825204	0.23181015	0.2091375	0.23326784	0.19368978	0.23175977	0.20467506	0.20083544	0.22316511	0.2009891	0.20177114	0.17619486	0.20718092	0.2250374	0.21588394	0.21081781	0.23938212	0.24133965	0.22321446	0.19511463	0.21117543	0.22565322	0.21334226	0.22220083	0.19784589	0.22970413	0.19691846	0.20610645	0.22844552
0.228622	0.1945648	0.19595566	0.21511637	0.197788	0.21168278	0.19368982	0.22378437	0.26282728	0.22876216	0.24522777	0.27521235	0.22915584	0.22904679	0.2328082	0.20703723	0.23179612	0.19244604	0.22684748	0.20357986	0.19876309	0.22116524	0.19883423	0.20279326	0.17682764	0.20642923	0.22233006	0.21819064	0.21223524	0.23965198	0.2426019	0.22532876	0.20513688	0.21239534	0.22596011	0.21310589	0.22220729	0.19628583	0.23105061	0.19780019	0.20913893	0.23016843
0.22963941	0.19380885	0.19638674	0.20816921	0.19796495	0.21210791	0.19292156	0.22308455	0.26401454	0.22996549	0.24484776	0.27264303	0.2302404	0.22535361	0.23043807	0.2125113	0.23114391	0.19297065	0.23134041	0.20253432	0.20295556	0.22923705	0.20305684	0.20288564	0.17089245	0.20568784	0.22317199	0.21668838	0.21085535	0.24013934	0.24084704	0.22391142	0.1988682	0.20949745	0.22728319	0.21516548	0.22141644	0.20249157	0.2292947	0.20172788	0.21064582	0.23155805
0.22737646	0.19496144	0.19608359	0.20962068	0.19622076	0.20892946	0.19042905	0.22381587	0.26154381	0.22897762	0.24620721	0.27307066	0.22559048	0.22933199	0.23412701	0.20982151	0.22912471	0.19223702	0.22177581	0.20245112	0.19775766	0.2237972	0.19765654	0.20244358	0.16991897	0.20668525	0.22298251	0.21669331	0.20998386	0.2380012	0.24019438	0.22252889	0.19679506	0.21089728	0.22232941	0.21340953	0.22080882	0.2003759	0.22858614	0.19318084	0.20357731	0.22591716
0.22828943	0.19227582	0.1955644	0.20954068	0.19653273	0.21123233	0.19296929	0.22340365	0.26286808	0.22787653	0.24606366	0.26701969	0.23095274	0.22811216	0.23187634	0.20739511	0.2314882	0.19241324	0.2291068	0.20677352	0.19865529	0.22176701	0.19880685	0.20173429	0.1697199	0.20559515	0.22324467	0.21634558	0.21098183	0.23808333	0.23908855	0.22316556	0.19737941	0.21361351	0.22353855	0.21226151	0.2209997	0.19417009	0.22826694	0.19648895	0.2059743	0.2286588
0.22681543	0.19264264	0.19733359	0.20783429	0.19783691	0.21098672	0.19274022	0.223231	0.26155221	0.22945681	0.24532981	0.27811599	0.22437073	0.22519572	0.22913706	0.21206351	0.23193467	0.19024922	0.23051076	0.20365654	0.19961245	0.22206716	0.19993629	0.20080438	0.17043333	0.20702074	0.22372542	0.21453658	0.21417816	0.23594946	0.23884089	0.22226568	0.19740078	0.2114761	0.22079095	0.21302426	0.22035208	0.19474192	0.22406878	0.1957714	0.20580956	0.22802734
0.22562148	0.1923106	0.19556603	0.20737711	0.19425167	0.21069565	0.19442344	0.22318278	0.26215273	0.22901735	0.24693117	0.2705135	0.23155756	0.22509503	0.22679995	0.20713222	0.23513655	0.19346893	0.22437778	0.20220876	0.19797008	0.22315316	0.19812056	0.20267974	0.17588827	0.20652607	0.22255288	0.21314093	0.21160756	0.23855405	0.23815776	0.22196767	0.1976656	0.20956504	0.22312786	0.21147545	0.22011726	0.19529475	0.22968432	0.19521169	0.20701493	0.22894542
0.22608577	0.19230586	0.19625019	0.20603327	0.19446163	0.21107048	0.1898406	0.22156143	0.26177153	0.22943287	0.24657692	0.27561131	0.23205236	0.23085116	0.22884227	0.2092642	0.23480427	0.19451082	0.22712179	0.20335516	0.1984086	0.22510357	0.199017	0.20096017	0.17025174	0.2065493	0.22351706	0.21460688	0.21155107	0.23514403	0.23703216	0.22212932	0.19348197	0.20767057	0.2252066	0.21421953	0.21855611	0.19530416	0.23151682	0.19734307	0.2067015	0.22634101
0.22243327	0.18643391	0.18870898	0.20180419	0.18608193	0.20493858	0.18688405	0.21450993	0.25546479	0.22720954	0.24337299	0.26809373	0.22838247	0.22639641	0.23249869	0.207248	0.22759616	0.19105439	0.22711863	0.19890787	0.19832069	0.2300083	0.19829139	0.2019811	0.17047003	0.20547789	0.22074676	0.21590619	0.21120059	0.23858094	0.24047105	0.22394945	0.20340678	0.21131152	0.22774567	0.21380244	0.21943316	0.19484983	0.22674462	0.19621387	0.20442188	0.23070596
0.22855549	0.19464704	0.19486839	0.20875984	0.19605981	0.21003568	0.19317232	0.22545503	0.26195952	0.22943383	0.24705309	0.27353972	0.23115493	0.22483015	0.22406998	0.20912087	0.22733475	0.19213694	0.22285903	0.20815271	0.19495392	0.22476417	0.19514346	0.20043795	0.17062946	0.20502755	0.22016613	0.21548855	0.2092393	0.23671529	0.23960401	0.22181492	0.19833167	0.20968957	0.22763647	0.21316852	0.22077525	0.19654331	0.22487919	0.20359549	0.20574865	0.22475766
0.22731085	0.19537707	0.19592439	0.20882192	0.19769126	0.2102704	0.19411355	0.22170517	0.2626287	0.22705285	0.24787968	0.26985878	0.22651389	0.22536997	0.22265409	0.20719154	0.23397544	0.18829399	0.2222788	0.20154372	0.19973873	0.22386912	0.19975296	0.20155773	0.17034872	0.20602162	0.22293672	0.21446706	0.20535649	0.23764357	0.23832646	0.22203799	0.19668469	0.21084489	0.22310378	0.21303754	0.2197673	0.1955789	0.22487137	0.19578266	0.20125212	0.22894658
0.22708766	0.19220255	0.19472988	0.20710911	0.1970176	0.20977384	0.19108765	0.22195549	0.26057842	0.22808316	0.24700248	0.26814094	0.23328157	0.22480744	0.2265595	0.207174	0.23085614	0.19335221	0.22840118	0.20111021	0.19807202	0.22609906	0.19850387	0.20258114	0.16888726	0.20589721	0.22345328	0.21338835	0.21669586	0.23517714	0.23863915	0.22122805	0.19532768	0.20820749	0.22317839	0.21358868	0.22107762	0.20000228	0.2310157	0.19604325	0.2112374	0.22955301
