# Supplementary material for: Simultaneous readout of multiple FRET pairs using photochromism
Source: Nat Commun. 2021 Mar 31;12:2005. doi: 10.1038/s41467-021-22043-0 (PMC8012603; doi:10.1038/s41467-021-22043-0)
Supplement: Supplementary file 3 — Source Data [file 41467_2021_22043_MOESM3_ESM.zip › SourceData/Figure5_FigureSI3-4/figuredata/Supplementary Figure 4/FRETEff_Single_rsAKARevTA_Photoswitching_Traces.txt]

0.1403529	0.14096172	0.16728315	0.12247935	0.18149538	0.12944521	0.16493887	0.11997508	0.18707623	0.13215168	0.12543441	0.14682607
0.14701463	0.14939772	0.17205209	0.13675226	0.17861295	0.13242167	0.17040299	0.12630969	0.18987682	0.13612677	0.12857501	0.15624329
0.14935891	0.15021621	0.17052007	0.13315511	0.17670347	0.13145147	0.17067516	0.13056885	0.18865229	0.13705145	0.13056324	0.155256
0.14736202	0.14917572	0.1717747	0.13205603	0.17444451	0.13107735	0.17036702	0.13016151	0.18854608	0.13576762	0.12897858	0.1571739
0.14696065	0.14867947	0.17082085	0.1298371	0.17495953	0.13315524	0.17124601	0.12782992	0.18787996	0.13650364	0.12831272	0.15784831
0.14841257	0.14914191	0.17097136	0.13264541	0.17435904	0.13141318	0.17054252	0.13021326	0.18984126	0.13654299	0.1282535	0.1574384
0.14753301	0.14977387	0.17211501	0.13388887	0.17678535	0.13268241	0.16921146	0.12726739	0.18750523	0.1363931	0.12885435	0.15677507
0.14879434	0.15060407	0.17055558	0.12926462	0.17575163	0.13222855	0.16950393	0.12847926	0.18937884	0.13563903	0.12961815	0.15681243
0.14922635	0.15155773	0.17001542	0.12999092	0.18004985	0.13392846	0.17122096	0.12830667	0.18652245	0.13637379	0.12783015	0.15705451
0.14813896	0.14984404	0.16938561	0.12649915	0.17961472	0.13231009	0.16994791	0.12728317	0.18895397	0.13685912	0.12804614	0.1559158
0.14779811	0.15019527	0.16886692	0.12467719	0.17386104	0.13083044	0.17031366	0.12773459	0.18654358	0.13441183	0.12701927	0.15945518
0.1483977	0.14933181	0.17034808	0.1285367	0.17496473	0.13195582	0.17133117	0.12781678	0.18996343	0.13706951	0.12853085	0.15821008
0.14866909	0.14952041	0.16964433	0.12600848	0.17516927	0.13294005	0.17084636	0.12939134	0.18756573	0.13470678	0.12860169	0.15807107
0.14631312	0.14986852	0.16908498	0.12676127	0.17635827	0.13060547	0.16938779	0.1257896	0.1873433	0.13616623	0.12810864	0.15804799
0.14737625	0.14878926	0.17066108	0.12864564	0.17826381	0.1327929	0.17070107	0.12799574	0.18611544	0.13564961	0.12765728	0.1549699
0.14660148	0.15033804	0.16968748	0.1288258	0.1793398	0.13271669	0.16845541	0.12741122	0.18655759	0.13625589	0.12756635	0.15669468
0.14764224	0.14826636	0.16943526	0.12880348	0.17174096	0.13031535	0.16709548	0.12748322	0.18752049	0.1357796	0.12729226	0.1571486
0.14666913	0.14891912	0.16998196	0.13097028	0.17664301	0.13180089	0.1692916	0.12942676	0.18998091	0.13647406	0.12875229	0.15989406
0.14588121	0.14794277	0.16938229	0.12920955	0.1739317	0.13016887	0.17067382	0.1288327	0.18538398	0.13496333	0.12767264	0.15840699
0.14795533	0.1477311	0.16913418	0.12606922	0.17711873	0.12963741	0.16960853	0.12714714	0.18602748	0.13554922	0.12826385	0.15676543
0.13780282	0.14212137	0.16802888	0.12653401	0.1764936	0.13052095	0.16683485	0.12257695	0.18256503	0.1324089	0.12602957	0.15568188
0.14861248	0.15211312	0.16879848	0.12725037	0.17741799	0.13037328	0.16749218	0.12489155	0.18690556	0.13541114	0.12788694	0.15854739
0.14656968	0.15268898	0.16811891	0.12427059	0.17778291	0.12962893	0.1677406	0.12459761	0.18889648	0.13502739	0.12879761	0.15762699
0.14601527	0.15198822	0.16779739	0.12034294	0.17555493	0.12841591	0.16911186	0.12729026	0.18777989	0.13499624	0.12727536	0.15638901
0.14586197	0.14940283	0.16879828	0.12432844	0.17807062	0.1280981	0.16838682	0.12717588	0.17433639	0.13095845	0.12587863	0.15841725
0.14762862	0.15016061	0.16889544	0.12582509	0.18142368	0.12999091	0.16832386	0.1266346	0.18938525	0.13606207	0.12895072	0.15886407
0.14562342	0.15049641	0.16941217	0.12801532	0.1769921	0.12961344	0.1681644	0.12780567	0.18803632	0.13752906	0.12829408	0.15744597
0.14904022	0.15278152	0.16909568	0.12423036	0.17864864	0.13151076	0.16951829	0.12480791	0.19083688	0.13697346	0.12933835	0.1589907
0.14815651	0.15380867	0.16998677	0.1240144	0.18303841	0.1326538	0.1678026	0.12230448	0.18807669	0.13596693	0.12930845	0.15938516
0.14948794	0.15385275	0.17021415	0.12597619	0.18178701	0.13127173	0.17196973	0.11858287	0.19346322	0.13630196	0.13052522	0.16350421
0.14803714	0.15159065	0.16904517	0.12451984	0.18200745	0.13033155	0.17091197	0.11625128	0.19241393	0.13738486	0.12871021	0.16303253
0.14677911	0.15156145	0.1697305	0.12538375	0.18161748	0.13108359	0.17040117	0.11715715	0.19424425	0.13678677	0.12900308	0.16411681
0.14639089	0.15075324	0.17001759	0.12826516	0.18361177	0.13140558	0.16997097	0.11809204	0.19142674	0.13617891	0.1280769	0.16616452
0.14851224	0.1527026	0.1712276	0.12911563	0.18503201	0.1314214	0.17121644	0.11829779	0.19642662	0.13549332	0.12883937	0.16384332
0.14911409	0.15307844	0.17129385	0.13252027	0.1831211	0.13195996	0.1721223	0.12342115	0.19539876	0.13745877	0.12905814	0.15975697
0.14711949	0.15294193	0.17137146	0.12830074	0.18269812	0.13209796	0.17075476	0.12299954	0.19218352	0.13732046	0.12973908	0.15990491
0.14775757	0.15081561	0.17105551	0.12835868	0.1840626	0.13408747	0.17158805	0.12215909	0.19369993	0.13750592	0.12871407	0.15807483
0.14463955	0.15017289	0.16992265	0.13282864	0.1793572	0.13134724	0.16974173	0.12125032	0.19045715	0.13607244	0.12904067	0.15713139
0.14607178	0.15128531	0.17105791	0.12484057	0.17854781	0.13271071	0.17040665	0.12181502	0.18830085	0.13437903	0.12790179	0.15939672
0.14709385	0.15106092	0.17142019	0.13028155	0.18270102	0.1329841	0.1698963	0.12114446	0.18936026	0.13634476	0.12943287	0.15630406
0.14151041	0.14639376	0.1694257	0.12497541	0.18016109	0.1305012	0.16887712	0.11925327	0.1850405	0.13394202	0.12739466	0.15841757
0.14835784	0.15364698	0.16977365	0.12828654	0.17951982	0.13133374	0.17061163	0.11941585	0.18734424	0.13519514	0.12763357	0.15788198
0.14848156	0.1526707	0.16952713	0.12774318	0.17836186	0.13031773	0.17014338	0.11963714	0.18644494	0.13510543	0.12785725	0.15549585
0.14658743	0.15266427	0.17044576	0.12941116	0.18324974	0.1307268	0.16888645	0.11806604	0.18736356	0.13580318	0.12846079	0.15683037
0.14723402	0.15422243	0.17060782	0.12698029	0.1824901	0.12984355	0.16911799	0.11927265	0.18985678	0.13510069	0.1280856	0.15977186
0.14833927	0.15292776	0.17113476	0.12828581	0.1821696	0.13202606	0.16869852	0.11824682	0.18597801	0.13458583	0.12749663	0.15792345
0.14589572	0.15139022	0.17003433	0.1267221	0.18042336	0.13148631	0.1701747	0.12156331	0.18952188	0.13600495	0.12705155	0.15743145
0.14588673	0.15059023	0.16957767	0.12799346	0.18080653	0.13105763	0.17003727	0.11967905	0.18714285	0.1345796	0.12845664	0.15932947
0.14616446	0.15086764	0.1683102	0.12791161	0.17965874	0.13075261	0.16754755	0.11840529	0.19248019	0.13481277	0.12709862	0.16169855
0.14436086	0.14722779	0.17035887	0.12823905	0.17375299	0.12966835	0.16796528	0.11479597	0.18984072	0.13479649	0.12665418	0.15541959
0.14573537	0.14906715	0.16850199	0.12737863	0.1783922	0.12992483	0.16915889	0.1201885	0.1868241	0.13427709	0.12633753	0.15665123
0.14543636	0.14898203	0.16959238	0.12804906	0.18091193	0.13147992	0.16930068	0.11694038	0.18622698	0.13399865	0.12711109	0.15775469
0.14530489	0.14937598	0.16956854	0.13025919	0.17718978	0.12938526	0.1696132	0.11995362	0.18648539	0.1348561	0.12680727	0.15913056
0.14485386	0.15006852	0.16991135	0.12810588	0.18214248	0.1305982	0.17098814	0.12109238	0.1841407	0.13435936	0.12797448	0.15794168
0.14570746	0.14947994	0.17026989	0.12780362	0.18122911	0.13164432	0.16936913	0.12066307	0.19048512	0.13589902	0.12984942	0.15923809
0.14602166	0.15078197	0.16877094	0.12751329	0.18031725	0.1293031	0.17035174	0.12205853	0.18799388	0.13568152	0.12768725	0.15864635
0.14683361	0.15109496	0.17063363	0.13030386	0.1811063	0.13063884	0.16991501	0.12060393	0.18730052	0.13446771	0.12949537	0.15746553
0.14398506	0.15150516	0.16986771	0.12678328	0.17937428	0.13065463	0.16991933	0.11815654	0.18690053	0.13486713	0.12849841	0.15667205
0.14480408	0.15209974	0.16973402	0.12773719	0.18226224	0.13025151	0.1681298	0.11862771	0.18603671	0.13549381	0.12729207	0.15723562
0.14656699	0.15043451	0.17000715	0.12921862	0.17870975	0.12967338	0.17017555	0.1193262	0.18579479	0.13462794	0.12786908	0.15631466
0.1418684	0.14554624	0.16904697	0.12800564	0.17802139	0.12803203	0.16915146	0.11902744	0.18824828	0.13410988	0.12715703	0.15681154
0.14736138	0.15224038	0.16922592	0.12597109	0.17629656	0.12888415	0.16953534	0.11927376	0.18752354	0.13415131	0.12721549	0.15571879
0.1481715	0.15206578	0.17111628	0.1305695	0.17892236	0.1305434	0.1690972	0.1215668	0.18970111	0.13510235	0.12843044	0.15746966
0.14768042	0.150793	0.17235056	0.13155667	0.18602043	0.13120267	0.17037264	0.12149686	0.1845229	0.13370486	0.12667195	0.15850072
0.14647901	0.15030128	0.17006527	0.12861751	0.17660853	0.12985939	0.16985545	0.12112232	0.18863378	0.13469493	0.12833413	0.15692611
0.14581054	0.15122151	0.16997752	0.12959129	0.17785829	0.12975228	0.16940914	0.12238541	0.18462855	0.13414186	0.12709855	0.15815489
0.14706619	0.15109928	0.17033446	0.12711427	0.17974727	0.13131967	0.1705925	0.12116064	0.18472116	0.1331677	0.12748659	0.15838733
0.14609841	0.1516819	0.1695973	0.12913886	0.1778973	0.1296902	0.16921218	0.11990714	0.18850306	0.13508965	0.12945688	0.15850037
0.14558032	0.1501098	0.17000473	0.12698998	0.18085733	0.13010524	0.16858365	0.12151834	0.18861899	0.1342383	0.12737043	0.15612161
0.14668702	0.15109099	0.16837613	0.12606363	0.17518839	0.12894966	0.16895004	0.12128041	0.18664987	0.13594937	0.12715213	0.15732883
0.14677148	0.14860819	0.16943085	0.12829931	0.17835502	0.13029331	0.16895156	0.11908139	0.18691942	0.13429281	0.12764095	0.15949552
0.1472691	0.15055159	0.16972791	0.12843144	0.18120126	0.12995353	0.16837114	0.11897031	0.18838802	0.13424323	0.12597696	0.1578584
0.14627105	0.15157372	0.17030576	0.12940332	0.18091978	0.13033484	0.16828582	0.12148878	0.18372433	0.13407961	0.12788762	0.15825693
0.14473905	0.14941315	0.16982031	0.12890382	0.18085535	0.12980731	0.16975676	0.11982752	0.18497127	0.13338737	0.12617147	0.1575987
0.14467737	0.14887671	0.1703072	0.13045156	0.17878848	0.12966566	0.1708198	0.11697531	0.18623699	0.13314983	0.12713353	0.1555133
0.14611198	0.15029107	0.16927913	0.12913804	0.17946778	0.12843634	0.17005974	0.11801083	0.18569459	0.13425682	0.12714647	0.15476322
0.14670281	0.15215917	0.16880631	0.12670179	0.17565267	0.12949239	0.17119841	0.1193775	0.18998966	0.1348971	0.12870289	0.15698898
0.14616868	0.14919865	0.16983439	0.12856376	0.17993319	0.13103203	0.16792551	0.11855884	0.18711832	0.13468097	0.12678036	0.15726729
0.14463314	0.14971092	0.16937657	0.12641691	0.17726062	0.12898783	0.16888085	0.11841575	0.18668935	0.13399151	0.12667197	0.15797424
0.14601494	0.15094231	0.16895616	0.12990841	0.17834848	0.13047034	0.17008312	0.12070356	0.18431906	0.13312054	0.126169	0.15902582
0.13918841	0.14266478	0.16787958	0.12686975	0.17577282	0.12804271	0.16639654	0.12217441	0.18270932	0.13200617	0.12479101	0.15384531
0.14632387	0.15256768	0.16945937	0.12814827	0.17846172	0.12901771	0.16772377	0.12814516	0.17754219	0.1321453	0.12494319	0.1535168
0.14741054	0.15017737	0.16858605	0.12567501	0.17680253	0.12738854	0.16517515	0.12835547	0.18184981	0.13391489	0.12685166	0.15368202
0.14659798	0.15023549	0.16965295	0.13042396	0.17604367	0.12949286	0.16774145	0.12845275	0.18381791	0.13433556	0.12765959	0.15608647
0.14656314	0.15107973	0.16900325	0.12878048	0.17718552	0.12910089	0.16855793	0.12723966	0.18331	0.13296555	0.12700118	0.15592556
0.14701542	0.15041813	0.16943374	0.13196653	0.17980655	0.1291433	0.16869792	0.12859562	0.17980143	0.13384563	0.12678725	0.15468211
0.1457527	0.15077934	0.1689131	0.1310946	0.17700626	0.12944715	0.16775353	0.12603153	0.18012939	0.13370404	0.12719159	0.15644501
0.14648619	0.15128332	0.1701673	0.13028757	0.17802151	0.1298632	0.16747163	0.12655133	0.18124652	0.13275112	0.12672073	0.15673178
0.14741741	0.14936651	0.16994622	0.13239563	0.18086736	0.13036004	0.16852283	0.12795354	0.18232635	0.13395539	0.12744322	0.15680678
0.1471467	0.15055636	0.16683067	0.12708993	0.17100303	0.12836683	0.16575551	0.12897758	0.18390606	0.13546515	0.12890822	0.15743145
0.14668503	0.14915253	0.16925381	0.12832363	0.1793669	0.13032876	0.16975978	0.12777244	0.18327408	0.13417858	0.12733679	0.15870638
0.15058224	0.15183172	0.17125307	0.13197304	0.17938684	0.13238387	0.17065035	0.12750408	0.18388654	0.13509661	0.12788838	0.15688989
0.14681761	0.15427203	0.17076287	0.13281338	0.17786899	0.13259147	0.16006631	0.12229192	0.18688717	0.13555433	0.12853356	0.15215419
0.14764209	0.15279572	0.17183308	0.1345935	0.17815375	0.13138759	0.17168096	0.12625065	0.17464805	0.13540366	0.12660913	0.15764251
0.14728381	0.1521827	0.17045783	0.13349985	0.18083335	0.13283481	0.16997318	0.12965707	0.18507913	0.1358873	0.12819898	0.15854907
0.14932111	0.15275045	0.17033181	0.12957779	0.17938256	0.13113044	0.17150363	0.12849386	0.18111916	0.13335316	0.12769221	0.15902866
0.14611678	0.14912723	0.17145011	0.13109513	0.18332246	0.13288379	0.16981712	0.12605375	0.18095142	0.13607994	0.12926757	0.15975796
0.14898618	0.15301062	0.16973241	0.13203007	0.18122792	0.13041942	0.17148034	0.1303601	0.18027216	0.13383321	0.12860377	0.15750937
0.14747253	0.15065439	0.17032683	0.13131468	0.17822778	0.13113388	0.17189169	0.1282037	0.18280688	0.13682453	0.12966384	0.16048083
0.14769427	0.15162	0.17161292	0.1312841	0.18421875	0.13338946	0.16899805	0.12682039	0.18277617	0.13510253	0.12830104	0.15992202
0.14285082	0.14468692	0.1726457	0.13257477	0.1801424	0.13155888	0.17175253	0.12656496	0.1853991	0.13598408	0.12889315	0.15979305
0.14640187	0.15025589	0.17088449	0.13097154	0.17942692	0.13251564	0.17175737	0.12877262	0.18309273	0.13505633	0.12861307	0.15954402
0.14898598	0.15217897	0.17212351	0.13400997	0.17945498	0.13212094	0.17295794	0.12909001	0.19217694	0.13556102	0.12924826	0.16022569
0.14860059	0.15321167	0.1724174	0.13345566	0.18400304	0.12931064	0.17051134	0.12818947	0.18550107	0.13547404	0.12839563	0.1606174
0.14890209	0.15207417	0.17254521	0.13717993	0.18311194	0.13260429	0.16663267	0.1274448	0.18794827	0.13517383	0.12874442	0.16053848
0.1471421	0.15133759	0.17172003	0.13243663	0.1806706	0.13054267	0.17226346	0.1310344	0.18771036	0.1371934	0.1299717	0.15971552
0.14823225	0.15157731	0.17195842	0.13512048	0.18198583	0.13224787	0.17211927	0.13015206	0.18682928	0.13708523	0.13034633	0.16051216
0.14716351	0.15248491	0.17149657	0.13379054	0.18153317	0.13256957	0.17160948	0.13102745	0.18524003	0.13549089	0.12853935	0.15997542
0.14788283	0.15146817	0.17224406	0.13595597	0.18000083	0.13256851	0.17303787	0.13122085	0.1865136	0.13491069	0.12836842	0.159637
0.14832805	0.15275262	0.17290993	0.13585213	0.18330626	0.13182782	0.17248535	0.13092299	0.18748492	0.13557118	0.12904654	0.15942876
0.14734504	0.15163307	0.17336003	0.13700026	0.18292584	0.13405949	0.17203508	0.12862889	0.18860535	0.13672802	0.12959935	0.16018774
0.14723626	0.15236889	0.17343715	0.13506268	0.18346335	0.13383643	0.17238298	0.12811452	0.1880572	0.13548768	0.12934686	0.1600686
0.14717238	0.15176381	0.17055595	0.13619684	0.18320531	0.13142736	0.17256723	0.12927589	0.18812521	0.13661547	0.13022494	0.16033247
0.148249	0.1520021	0.1725433	0.13555156	0.18454795	0.13297983	0.17146404	0.12728582	0.18685772	0.1370455	0.12935048	0.15932788
0.14811423	0.15223496	0.1719701	0.13735127	0.18340099	0.13283001	0.17236477	0.1257412	0.18713911	0.13585702	0.12888582	0.15955399
0.14828214	0.15268204	0.17301984	0.13567194	0.18440777	0.13459621	0.17234968	0.1265325	0.18609342	0.13614368	0.12902874	0.15898517
0.14679496	0.15220571	0.17210224	0.13471568	0.17926598	0.13308753	0.17192261	0.12522817	0.18796855	0.13736039	0.13116103	0.15866958
0.14654508	0.15189609	0.17241009	0.13568029	0.18209918	0.13216594	0.17220883	0.12689728	0.18587708	0.13597406	0.12942597	0.16044898
0.14769889	0.15211716	0.17120361	0.13138419	0.17982595	0.13155144	0.17166337	0.12737858	0.1848857	0.13517542	0.12772377	0.16149062
0.14706042	0.15168476	0.17271011	0.13457067	0.18415284	0.13330217	0.17127723	0.12411971	0.18854263	0.13575161	0.12946816	0.160373
0.14375176	0.14777698	0.17214888	0.13117234	0.1814865	0.13122541	0.17094147	0.12359326	0.18794806	0.13641736	0.12898862	0.16027366
0.14133434	0.14570501	0.1724014	0.13269497	0.17719224	0.13148689	0.17283015	0.12727085	0.18865758	0.13669331	0.12850842	0.16102871
0.14747356	0.15323433	0.17221327	0.13392383	0.17911585	0.13273099	0.17213023	0.12498169	0.18898331	0.13669649	0.12965685	0.15951438
0.149717	0.1523934	0.17198922	0.12973174	0.18271652	0.13180538	0.17090215	0.12622254	0.18321517	0.13570429	0.12864751	0.15963639
0.14848213	0.15336488	0.17323546	0.13268282	0.1775393	0.1325451	0.17092669	0.12495123	0.1872656	0.1366314	0.13061488	0.15970309
0.14784954	0.15303439	0.17255209	0.13472196	0.18071407	0.13251854	0.17043377	0.12351934	0.18629743	0.13685828	0.12908477	0.16113904
0.1485572	0.15347183	0.17194588	0.13638815	0.1814103	0.1332031	0.16996919	0.12455622	0.18602693	0.13599585	0.12833394	0.16101131
0.14991452	0.15378304	0.17183681	0.1343042	0.18100667	0.13258374	0.17178479	0.12483206	0.18888681	0.13665657	0.13025931	0.16088276
0.14885728	0.1521581	0.17142917	0.13263689	0.17979452	0.1310529	0.1705965	0.12481925	0.18906207	0.13583839	0.13023874	0.16119964
0.14773668	0.15301831	0.17322253	0.13562943	0.18300506	0.13324599	0.17193985	0.12442219	0.19022892	0.13736117	0.12978925	0.16170874
0.14825079	0.15333644	0.17193124	0.13501835	0.18097496	0.13190182	0.17212701	0.12475343	0.19161396	0.13586274	0.12913327	0.16130574
0.14915508	0.15336555	0.17261155	0.13600542	0.18257833	0.13325308	0.17150854	0.12592125	0.18589571	0.13587172	0.12650786	0.16080599
0.14767087	0.15267453	0.1729839	0.13480137	0.18263131	0.13147524	0.17172967	0.12362815	0.18669932	0.13594627	0.1283699	0.16058797
0.14783582	0.15435866	0.17260838	0.13289192	0.18295175	0.13312653	0.17193444	0.1233084	0.1871579	0.13513152	0.12845924	0.16024706
0.14609294	0.15229222	0.17218976	0.13389918	0.18183765	0.13146685	0.17200445	0.12153022	0.18684976	0.13449657	0.12739579	0.15982364
0.1472037	0.15310386	0.17270337	0.13257997	0.18228401	0.13304348	0.16999628	0.1222269	0.18662931	0.13540721	0.12749088	0.16129149
0.14672652	0.15133764	0.17121924	0.13113657	0.18093422	0.13063884	0.17150196	0.12378992	0.18577278	0.13674764	0.12823048	0.15843637
0.1468029	0.15096855	0.17228323	0.12936674	0.18154827	0.13092659	0.17306376	0.12707455	0.19029652	0.13596565	0.12841693	0.15896012
0.14703894	0.15022872	0.1708816	0.12945114	0.18226868	0.12934588	0.17116499	0.12381953	0.18722202	0.13706146	0.1268346	0.15939964
0.1464916	0.1516082	0.17102608	0.13209589	0.18173496	0.13131282	0.1690418	0.12175943	0.18689691	0.13571841	0.1289154	0.16005833
0.1398185	0.14328095	0.17079052	0.13291065	0.17884356	0.12915608	0.16872402	0.12192032	0.18226361	0.13346228	0.12623632	0.15646902
0.14648367	0.15062915	0.17186651	0.13076237	0.18121627	0.13154045	0.16915333	0.12593618	0.18724257	0.13660963	0.12790127	0.15846989
0.14467286	0.15009537	0.1725688	0.13297042	0.17905428	0.13181321	0.17101039	0.12959731	0.18401273	0.13644573	0.12756109	0.15756685
0.14655273	0.15102877	0.17078191	0.12752374	0.17996152	0.13005054	0.17148219	0.12941955	0.18669349	0.13592988	0.12795837	0.16026728
0.14540651	0.15108609	0.17245753	0.12817685	0.17987502	0.13162339	0.17228365	0.1285384	0.18232797	0.13522334	0.12618494	0.15742956
0.14520787	0.15133686	0.17202884	0.13137029	0.1813167	0.13187942	0.171716	0.13145389	0.18663076	0.13606741	0.12798508	0.15729661
0.14643764	0.15191072	0.17188288	0.13338074	0.18167083	0.13084218	0.17316268	0.13502793	0.18705009	0.1357664	0.12642971	0.15878396
0.14658454	0.15178823	0.17187139	0.13329525	0.18081233	0.12988038	0.17240849	0.1311129	0.18973845	0.13679366	0.12839061	0.15869385
0.14638133	0.15144858	0.17276761	0.13220979	0.1794147	0.13011929	0.17063186	0.12638152	0.1916444	0.13867116	0.1290794	0.15773539
0.14538418	0.1512939	0.17128585	0.1305736	0.18283793	0.13027024	0.17171465	0.12320157	0.18920206	0.13730077	0.12871234	0.1586291
0.14635925	0.15027151	0.1720611	0.13196509	0.18061946	0.13056672	0.17192888	0.11973167	0.18539535	0.13545933	0.12628254	0.1579251
0.14741962	0.15217619	0.17232214	0.1335701	0.18111737	0.13082506	0.17248562	0.12156306	0.18707888	0.13613138	0.12743297	0.15793934
0.14655587	0.15217403	0.17257249	0.13309889	0.18048882	0.13106172	0.17196029	0.1197389	0.18830839	0.13625263	0.12777211	0.15902229
0.14659739	0.15174334	0.17094646	0.13454744	0.18182099	0.1305265	0.17055491	0.12087296	0.1842958	0.13601446	0.12806389	0.15887283
0.14756505	0.15260279	0.17053607	0.12999442	0.18298483	0.13158399	0.17132145	0.12148393	0.1856457	0.13576737	0.12705094	0.15763798
0.14680775	0.15110394	0.17224175	0.12797379	0.1825569	0.1325532	0.17135951	0.11871059	0.18616292	0.13660216	0.12845775	0.1571338
0.14545359	0.15193625	0.17084618	0.12566315	0.18239628	0.13041671	0.16874394	0.11627273	0.18409222	0.13566776	0.12829196	0.15709434
0.14596787	0.1517913	0.16988027	0.12478029	0.17976439	0.12949036	0.16963093	0.11788335	0.18698061	0.13519806	0.12769078	0.15835708
0.14680929	0.15022971	0.17042442	0.12488528	0.18010458	0.13017555	0.17026184	0.11702832	0.18169637	0.13494454	0.12689275	0.15726601
0.14644861	0.15171196	0.17090437	0.12639704	0.18039936	0.13031864	0.17216685	0.11939781	0.18277241	0.13464695	0.12677234	0.15731575
0.13993983	0.14429805	0.17188349	0.13176586	0.18165962	0.13028577	0.17104286	0.11959802	0.18753085	0.13448559	0.12517276	0.15488704
0.14577891	0.1507003	0.17098384	0.13030931	0.18114077	0.12884651	0.1699505	0.11970332	0.1827406	0.13316865	0.12478819	0.15758877
0.14584979	0.14983477	0.17112324	0.12989499	0.18152016	0.13044199	0.16980968	0.11904576	0.18734159	0.13478187	0.12616348	0.156489
0.14521769	0.15022309	0.17279108	0.12749949	0.18409559	0.12999058	0.16999011	0.12271664	0.18396981	0.13430291	0.12499866	0.15622735
0.14557049	0.15067954	0.17175102	0.12970196	0.18142699	0.12980586	0.16945378	0.12189773	0.18521965	0.13599312	0.12652999	0.15680324
0.14550516	0.15157036	0.17189349	0.13250385	0.18059088	0.13022919	0.17144258	0.12190612	0.1846209	0.13418494	0.12530841	0.15674007
0.14569607	0.15020479	0.17209885	0.13698219	0.18323062	0.13079405	0.17193702	0.12192813	0.18670639	0.13580835	0.12748283	0.15896437
0.14789008	0.15131277	0.17241389	0.13153365	0.18117613	0.13093451	0.17030628	0.12334482	0.18310323	0.13357766	0.12602311	0.15820424
0.1454815	0.15085021	0.17235072	0.13517082	0.18003835	0.13065106	0.17052317	0.12030835	0.18859829	0.13536781	0.12725419	0.15743889
0.14646314	0.15102088	0.17123604	0.1328845	0.18172714	0.13002476	0.16939306	0.12132204	0.18520755	0.13489795	0.12561445	0.15820765
0.14544256	0.14974427	0.17199589	0.13437577	0.18356408	0.12973194	0.17075542	0.12401601	0.18570828	0.13453883	0.12655932	0.15902011
0.14618228	0.14942949	0.17018998	0.13249665	0.17945932	0.12846796	0.17120412	0.12238727	0.18796094	0.13514054	0.12549838	0.15711121
0.14590083	0.15224515	0.17035253	0.12926719	0.17972563	0.12910573	0.17117478	0.12175818	0.18442784	0.13514589	0.12499931	0.16004623
0.14603928	0.15173227	0.17121957	0.13566238	0.18037073	0.12913251	0.16973335	0.12240302	0.1844938	0.13374075	0.12643179	0.15715346
0.14551654	0.15187044	0.17244388	0.13129181	0.17854051	0.12958035	0.17131683	0.12290813	0.18860772	0.13405965	0.12634321	0.15859434
0.14449212	0.15059166	0.17230058	0.13343211	0.1828541	0.13049647	0.1707502	0.12332339	0.18694793	0.13599403	0.12667762	0.15714158
0.14677048	0.15079384	0.17137745	0.13352041	0.18084335	0.12950598	0.17075209	0.12191408	0.15964957	0.12764747	0.119683	0.15932636
0.14559209	0.15130754	0.17207354	0.13302793	0.18214697	0.12831892	0.17144173	0.12150762	0.18622576	0.13459462	0.12711662	0.156773
0.14691764	0.15096687	0.17087242	0.13197613	0.1767448	0.12876937	0.17021444	0.12031917	0.18574391	0.135417	0.12534273	0.15705465
0.1440987	0.14875904	0.17203934	0.13411893	0.18098256	0.12897132	0.1712779	0.12458434	0.18278345	0.13396399	0.12606117	0.15743829
0.14135858	0.14488736	0.17150298	0.13369328	0.18116426	0.12995604	0.171276	0.12260348	0.18699341	0.13422015	0.12575905	0.15665881
0.14694396	0.1515525	0.17044379	0.1316088	0.18173654	0.12838797	0.1693377	0.1210472	0.18621439	0.1354537	0.12605509	0.15725888
0.14507513	0.15142728	0.17119505	0.13316926	0.17807557	0.12909271	0.17044719	0.1216333	0.18279542	0.13372269	0.12479554	0.15679684
0.14638042	0.14924775	0.17227304	0.13308007	0.18096444	0.12920848	0.17060633	0.1229548	0.1859152	0.13537891	0.12651187	0.15670085
0.14549881	0.15128876	0.171316	0.13355727	0.17798261	0.12989987	0.17226236	0.12453385	0.18467505	0.13335545	0.12519383	0.15855144
0.14626284	0.15054916	0.17143273	0.13406205	0.18142162	0.12931634	0.16966239	0.12190232	0.18609269	0.13378389	0.12633459	0.15759048
0.14524449	0.14993818	0.17149746	0.1353572	0.18358	0.13124762	0.16945404	0.12147833	0.18351427	0.13457136	0.12520932	0.15536194
0.1446332	0.15043364	0.17113394	0.13923463	0.18272375	0.12883541	0.16993023	0.11960569	0.18910436	0.13517168	0.12748474	0.15649346
0.14667742	0.15115273	0.17121026	0.13254637	0.17857786	0.12840737	0.16980158	0.12219684	0.1829779	0.13399027	0.12535354	0.1564312
0.14638413	0.15074821	0.1716764	0.1334857	0.18023285	0.1296054	0.17064382	0.12355883	0.18548606	0.13437387	0.12476603	0.15506548
0.14615658	0.15105049	0.17080696	0.13094696	0.17783524	0.12794004	0.16973513	0.12361127	0.1875888	0.13330859	0.12586018	0.15638168
0.1442672	0.14997309	0.17207514	0.13400495	0.17785379	0.12893738	0.17099491	0.1249987	0.1829702	0.13372919	0.12485958	0.1577161
0.14616288	0.15131629	0.17129041	0.13289419	0.18113615	0.12852156	0.17149703	0.12545393	0.18550214	0.13473243	0.1242878	0.15789442
0.14611462	0.15080525	0.16904238	0.13339673	0.18091945	0.12708659	0.17115049	0.12556455	0.18791106	0.1330812	0.12526783	0.1559671
0.14631987	0.15218011	0.17100731	0.13595873	0.18323846	0.12859847	0.17089035	0.12229925	0.18703823	0.13453537	0.12486682	0.15760261
0.14424446	0.14988372	0.17039198	0.13478334	0.17968886	0.12749931	0.17028572	0.12351286	0.18569821	0.13275425	0.12495939	0.1557634
0.14395794	0.15096319	0.17175877	0.13835162	0.18105681	0.12886195	0.16702619	0.11926488	0.18444914	0.13382842	0.1237305	0.15674157
0.14477645	0.15021315	0.17141666	0.13426065	0.18027312	0.12923881	0.17015199	0.12477053	0.18263131	0.13388996	0.12474748	0.15618873
0.1447652	0.14993261	0.17056775	0.13588138	0.17791523	0.12935916	0.1705308	0.12079371	0.18450825	0.13342586	0.12538965	0.15718929
0.14366883	0.14989547	0.1715727	0.13671495	0.1835468	0.12920275	0.17035323	0.12288424	0.18605115	0.1329896	0.12443259	0.15610035
0.13510619	0.14057992	0.16765347	0.12839921	0.17835729	0.12725845	0.16716544	0.11654865	0.18698236	0.13316211	0.12055802	0.15529592
0.14381649	0.14741859	0.16901547	0.12660158	0.18106069	0.12770729	0.16987373	0.12136553	0.18656757	0.13382845	0.1209286	0.15422687
0.14402524	0.1492537	0.17008658	0.13028847	0.17889322	0.12783486	0.16881272	0.12065788	0.18430337	0.13268147	0.12144344	0.1572684
0.1460602	0.15121529	0.1699069	0.12967508	0.17824118	0.12653489	0.1697671	0.12100822	0.18759172	0.13505438	0.12213056	0.15602246
0.14345428	0.14855246	0.16964573	0.12838173	0.17720293	0.12789924	0.17056413	0.12510584	0.18491797	0.13355458	0.12131045	0.15631734
0.14430714	0.15151228	0.17004009	0.12870194	0.18062285	0.12803748	0.16876066	0.12490658	0.18665366	0.13417783	0.12202825	0.15482052
0.1450654	0.15143704	0.17117864	0.13525692	0.18137151	0.12758751	0.16939767	0.12770689	0.18299477	0.13335577	0.12137204	0.15701847
0.14286634	0.14975964	0.16999888	0.13412425	0.1784969	0.12688707	0.17074092	0.127708	0.18269359	0.13294248	0.12032411	0.15768965
0.14419916	0.15020607	0.1708535	0.13281164	0.17941469	0.12701614	0.16920306	0.12022416	0.18316332	0.13300192	0.12002807	0.15586162
0.14383906	0.15034388	0.17028025	0.13511631	0.17725879	0.1282109	0.16975462	0.12005644	0.18399072	0.13254495	0.12120841	0.15812705
0.14280407	0.15118265	0.16951555	0.13596886	0.17899585	0.12748691	0.16877548	0.12512296	0.18461131	0.13415311	0.12218843	0.15648447
0.14489385	0.15086618	0.17021593	0.13334879	0.18026562	0.12824708	0.16831851	0.12120368	0.18652402	0.13412234	0.12174004	0.15642238
0.14451329	0.1519587	0.17024966	0.13774973	0.17655046	0.12844433	0.17025582	0.12506393	0.18354172	0.13395746	0.12087037	0.15548062
0.14440882	0.15216316	0.17034844	0.13301963	0.17633489	0.12740618	0.16860759	0.12496357	0.18615484	0.13291232	0.12131189	0.15639032
0.14532995	0.15303394	0.1702003	0.13577724	0.17718014	0.12791714	0.16855356	0.123991	0.18396471	0.1344547	0.12167557	0.15507826
0.14559805	0.1515359	0.17174119	0.13622545	0.18193229	0.13000843	0.1697236	0.12768412	0.18275672	0.13361733	0.1209783	0.15610133
0.14454395	0.15327872	0.17218374	0.13974768	0.17956482	0.12839386	0.16960043	0.12558541	0.1840864	0.13424498	0.12067707	0.15690859
0.14371432	0.15193093	0.17016089	0.13658485	0.1785548	0.12921122	0.16730554	0.12528452	0.18098819	0.13285729	0.11967082	0.15558268
0.14490639	0.15171166	0.17145538	0.14005578	0.18045367	0.12765324	0.16959973	0.12515277	0.1838233	0.13331313	0.12092942	0.15536799
0.14647943	0.15155897	0.16975206	0.13716745	0.17968874	0.12619983	0.1702071	0.12448538	0.18621826	0.13459334	0.12133619	0.15446241
0.13813734	0.14423925	0.16903704	0.13503061	0.17588477	0.12507848	0.16856958	0.12057995	0.18631439	0.13482793	0.12235547	0.15546958
0.14569777	0.15244125	0.17009027	0.13716666	0.17981799	0.12602986	0.16891947	0.12041002	0.1862203	0.13451391	0.12250629	0.15546833
0.14252341	0.15094145	0.17129706	0.13776037	0.17738037	0.12707688	0.16976798	0.12738714	0.18689565	0.13510355	0.12151341	0.15608165
0.1460575	0.1519666	0.17028406	0.13915062	0.18104354	0.12578449	0.16983648	0.12395626	0.1845129	0.1334787	0.12114353	0.15503182
0.14589512	0.15130116	0.17042261	0.13753454	0.17647299	0.1267904	0.16968314	0.12464212	0.18567471	0.1335095	0.12078716	0.15719822
0.14008439	0.14752543	0.1706719	0.13722706	0.17753346	0.12701569	0.16844861	0.12775549	0.18269549	0.13284875	0.1208477	0.15639193
0.14485052	0.15198991	0.17035699	0.13604814	0.17836292	0.12703383	0.16841519	0.12079474	0.18099448	0.13280667	0.11995859	0.15602373
0.14399907	0.15162472	0.16488923	0.13214286	0.16088569	0.12371927	0.16745806	0.12545091	0.18449633	0.13420898	0.1206812	0.15496109
0.1451644	0.15105671	0.1700048	0.13644804	0.17735915	0.1248796	0.1675697	0.12131105	0.18388963	0.13385747	0.11999307	0.15584801
0.14472032	0.15168518	0.17018862	0.13646688	0.17963065	0.12686473	0.16822249	0.12044358	0.18611339	0.13445424	0.1208676	0.15648952
0.14410855	0.15057705	0.17141998	0.14208442	0.17899175	0.1285229	0.16890037	0.12094129	0.18322328	0.13277552	0.12141263	0.1578926
0.14351079	0.14954829	0.16992785	0.13642058	0.1797189	0.12603647	0.16859138	0.1191932	0.18481393	0.13435037	0.12061036	0.15615332
0.14391749	0.14920825	0.17072107	0.13838191	0.18205072	0.12706937	0.1682393	0.12032885	0.1837585	0.13238473	0.12051543	0.15483028
0.14420249	0.15037651	0.16924571	0.13478403	0.17976762	0.12549217	0.16855416	0.12077114	0.16074921	0.12636076	0.11565723	0.15487263
0.13614777	0.144922	0.17059515	0.13691451	0.18094254	0.125889	0.16969801	0.12747924	0.18265751	0.13271642	0.12040601	0.15708832
0.14184371	0.14859942	0.17064843	0.13870476	0.18188226	0.12711439	0.16845855	0.12784147	0.18469806	0.13357881	0.12108005	0.15522629
0.14544138	0.15125257	0.17075349	0.136595	0.17929524	0.12654313	0.16781507	0.12505871	0.18268186	0.13235493	0.12041864	0.15691055
0.14475682	0.15196106	0.17043282	0.13532156	0.17892511	0.12598091	0.16980635	0.12629913	0.1847624	0.1338345	0.12160204	0.15709619
0.14497004	0.15109169	0.1689411	0.1353239	0.17481372	0.12687071	0.16828132	0.12594271	0.18092638	0.13205984	0.12107906	0.15688738
0.14214143	0.15006037	0.16967218	0.13555343	0.17622267	0.12530898	0.16867892	0.12802163	0.18403034	0.13386941	0.11975953	0.15612212
0.13888645	0.14324793	0.16769367	0.13188566	0.1747579	0.12389815	0.16766012	0.12578937	0.18166976	0.13245849	0.11938537	0.15408894
0.14329323	0.15091097	0.17064534	0.13674524	0.18033326	0.12706549	0.16906814	0.12602113	0.18548216	0.13236994	0.12004568	0.15629442
0.14315382	0.15162414	0.16976568	0.13673833	0.18033028	0.12539183	0.16987482	0.12533119	0.18683991	0.133724	0.11989455	0.15650888
0.14273524	0.15052694	0.17095186	0.13881625	0.17731251	0.12659355	0.1689982	0.12790692	0.18411651	0.13244736	0.1202884	0.15600403
0.1430383	0.15111379	0.17077664	0.1406768	0.18149385	0.12798835	0.16977224	0.12494765	0.1822059	0.13293362	0.12069201	0.15657917
0.1438289	0.15150294	0.16997615	0.137275	0.17689419	0.12690349	0.1693944	0.12479108	0.18560138	0.13451733	0.12103683	0.15700898
0.14325792	0.15039532	0.17091213	0.13543461	0.1792676	0.12760527	0.16906445	0.12810344	0.18393514	0.13296539	0.1198011	0.15583353
0.14554797	0.15056275	0.1711978	0.13515119	0.18167461	0.12787768	0.16939428	0.12599416	0.18491039	0.13460022	0.12025212	0.15715572
0.14187196	0.15100361	0.17007911	0.13633054	0.17929401	0.12763241	0.16797046	0.1275105	0.18184309	0.1320899	0.12052907	0.15486273
0.1430712	0.15043792	0.17092209	0.13539536	0.17924805	0.12743898	0.16883478	0.12762181	0.18013637	0.13164836	0.12014047	0.15557851
0.1438542	0.15019642	0.16951187	0.13554062	0.1796751	0.12603019	0.16759793	0.12471475	0.18307602	0.13297713	0.1197935	0.155518
0.1429069	0.1498076	0.16891709	0.13877137	0.17751309	0.12571716	0.16927016	0.12400252	0.185159	0.1336049	0.12075762	0.15512863
0.14273694	0.15142678	0.16871613	0.13678411	0.17878258	0.12488343	0.16882342	0.11988024	0.18267819	0.13302059	0.120498	0.15833905
0.14292748	0.15018106	0.16954146	0.13547473	0.18146798	0.12461487	0.16918015	0.12169527	0.18507518	0.13414177	0.1196272	0.15677345
0.14377974	0.1496352	0.1618508	0.12832212	0.15581658	0.1226976	0.16949332	0.12092747	0.1825681	0.13368984	0.11995979	0.15525232
0.14334185	0.15077592	0.16944177	0.13512634	0.17966245	0.12563007	0.16863529	0.12122896	0.18266681	0.13333881	0.12032489	0.15587819
0.14413793	0.15026879	0.17044823	0.13623188	0.17935179	0.12614577	0.16853444	0.12572056	0.18220718	0.13181339	0.11913367	0.15734985
0.14166023	0.15001953	0.16980438	0.13894626	0.1784772	0.12604985	0.16830994	0.12805356	0.1844487	0.13363777	0.11957867	0.15427992
0.14322123	0.15231727	0.16930223	0.13692498	0.17826502	0.12729037	0.16761513	0.12384153	0.18522964	0.13339607	0.12030904	0.1564254
0.14246275	0.15119463	0.17035861	0.13899311	0.17478329	0.12751569	0.16780098	0.12197702	0.18076976	0.13333872	0.1194682	0.15606892
