# Supplementary material for: Simultaneous readout of multiple FRET pairs using photochromism
Source: Nat Commun. 2021 Mar 31;12:2005. doi: 10.1038/s41467-021-22043-0 (PMC8012603; doi:10.1038/s41467-021-22043-0)
Supplement: Supplementary file 3 — Source Data [file 41467_2021_22043_MOESM3_ESM.zip › SourceData/Figure5_FigureSI3-4/figuredata/Supplementary Figure 4/FRETEff_DualAE_EKARev_Photoswitching_Traces.txt]

0.32172093	0.38509318	0.32191226	0.38403606	0.26051232	0.25523159	0.32801589	0.37798372	0.41563705	0.38717857	0.44802767	0.37994295	0.37966627	0.38892931	0.35096362	0.36251909	0.35006878	0.37077406	0.32059774	0.3790665	0.37068871	0.34730095	0.36448595	0.42331684	0.35529938	0.34069079	0.35049629	0.35682213	0.36051103	0.3506768	0.35692218	0.29663292	0.35931072	0.40845945	0.35818121	0.36776626	0.37930405	0.3528116	0.42808577	0.33507371	0.35244864	0.29800746	0.33865935	0.29557946	0.35199445	0.34869328	0.34879637	0.36071086	0.32689971	0.28686109
0.32424346	0.38991883	0.32503861	0.38613272	0.26460299	0.26094189	0.32528141	0.37237811	0.39897355	0.3829689	0.44237107	0.37976572	0.38035396	0.38865337	0.3550747	0.36345559	0.35522974	0.37057313	0.32162014	0.37652257	0.37114671	0.34773698	0.36377639	0.42198238	0.35573441	0.34099573	0.34864637	0.35750756	0.35640541	0.34882241	0.35762313	0.29800677	0.35689175	0.40974009	0.36115769	0.36531797	0.38417801	0.35499069	0.42354912	0.33700845	0.3546679	0.29713687	0.33568457	0.29342979	0.35134572	0.34566307	0.34128273	0.35710284	0.32705989	0.28879592
0.32608172	0.38962123	0.32441059	0.38426408	0.26402351	0.25919816	0.33039552	0.37555552	0.41095397	0.39213645	0.4423514	0.37823167	0.37827945	0.38687542	0.35085925	0.35842985	0.35239685	0.37080961	0.32448724	0.37924254	0.36943197	0.34743255	0.3621937	0.4244138	0.35561267	0.34101564	0.35129723	0.35797909	0.35977641	0.35133198	0.35799247	0.29820314	0.35895136	0.41141978	0.36092913	0.36797687	0.37399814	0.35763133	0.42478299	0.33915478	0.35730278	0.29853153	0.33616674	0.29672477	0.3518424	0.34809995	0.34559181	0.35891065	0.32777387	0.28774247
0.32541618	0.39065298	0.32495922	0.38402686	0.26203889	0.25966164	0.32586482	0.3737756	0.41023028	0.38365436	0.4322401	0.37665507	0.37803614	0.3867861	0.34878215	0.36225429	0.34756806	0.3686496	0.3201797	0.37628302	0.3749007	0.34793496	0.36424273	0.42000183	0.35357323	0.3398698	0.35153636	0.35666361	0.35810491	0.35151315	0.35662532	0.29706222	0.35642818	0.41057763	0.36203536	0.36405346	0.3739967	0.35520184	0.42998758	0.33764222	0.35483479	0.2956042	0.33621675	0.29534531	0.3492364	0.34311008	0.34184667	0.35314658	0.32779291	0.2910808
0.32415608	0.39188355	0.32562137	0.38386235	0.26035562	0.2602002	0.32891282	0.36867109	0.40546942	0.36812365	0.43185651	0.37733778	0.3772935	0.38721374	0.34992388	0.36100858	0.34991917	0.37069821	0.31932664	0.37526128	0.36599585	0.34871593	0.36186332	0.42056707	0.35421166	0.33938694	0.34951174	0.35685736	0.35908359	0.34938037	0.35707247	0.29655632	0.3569597	0.41209418	0.36016744	0.36503249	0.37869802	0.35405651	0.42501459	0.33577704	0.35367858	0.30137247	0.34426346	0.30081221	0.35759944	0.3490462	0.35131779	0.36126482	0.32943317	0.28810224
0.32265493	0.39109376	0.32344246	0.38720217	0.2607412	0.26161996	0.32719591	0.37327239	0.40944591	0.3778373	0.44297439	0.37648836	0.37733015	0.38643652	0.35081688	0.36010483	0.34915185	0.36830032	0.3233991	0.37549865	0.36960539	0.34973934	0.36040723	0.42025721	0.35500553	0.33824104	0.34811744	0.35513833	0.35833368	0.34821859	0.35514766	0.29600307	0.35527277	0.41072008	0.36206216	0.36789477	0.3708497	0.3498213	0.42435876	0.33309063	0.34960222	0.30055684	0.3361153	0.29909793	0.35501194	0.34798473	0.34462926	0.35792872	0.3253375	0.28631687
0.3203342	0.38905942	0.32309383	0.38685846	0.25783882	0.25931069	0.32794416	0.37039137	0.39874759	0.36624482	0.4361203	0.37496248	0.37584183	0.38579044	0.34809095	0.35779494	0.34987843	0.3683359	0.32436267	0.37508821	0.36538965	0.3482753	0.35983697	0.41930234	0.35395417	0.33698818	0.34942266	0.35382125	0.35672784	0.34929097	0.35382631	0.29639867	0.35756221	0.41161749	0.36123544	0.36645135	0.36632976	0.35270238	0.42379642	0.33547464	0.35228851	0.29342312	0.33096012	0.29316762	0.34771013	0.34144849	0.34094596	0.35500798	0.32560027	0.2863836
0.32174715	0.38910308	0.32386693	0.38240874	0.26272056	0.25913715	0.3262431	0.36612853	0.40348384	0.38260707	0.42650682	0.37380907	0.37435859	0.38549969	0.3510533	0.36098453	0.35094762	0.3685725	0.32568708	0.37497437	0.36701345	0.34836492	0.3616598	0.41750643	0.35374686	0.33822104	0.34770527	0.35429299	0.35804617	0.34790036	0.35437316	0.29656494	0.35745573	0.41391543	0.3613531	0.36833626	0.37065709	0.35186997	0.42852819	0.33581802	0.35153922	0.29455823	0.33250809	0.29131904	0.34572893	0.34024397	0.33964524	0.35054553	0.32386458	0.28584459
0.32213175	0.38961783	0.32272071	0.38114542	0.25769398	0.25927997	0.32294911	0.36523843	0.40071124	0.38136348	0.42254737	0.37393868	0.37429973	0.38362941	0.35028538	0.35690191	0.35108548	0.36735001	0.32613599	0.37332225	0.36854544	0.34913656	0.35743916	0.41829938	0.35223842	0.3374877	0.34811401	0.35394725	0.35543659	0.34812564	0.35396865	0.29556304	0.35644701	0.41395023	0.36188248	0.36541718	0.37452844	0.35589415	0.41754994	0.33778715	0.35559306	0.29540563	0.33054715	0.29387668	0.34742519	0.33989158	0.34265968	0.35324943	0.32352558	0.28848457
0.32115972	0.38874471	0.32373843	0.38356131	0.2609401	0.2583791	0.32318282	0.37102818	0.40937993	0.39148015	0.43521452	0.37491432	0.37538794	0.38563591	0.34757721	0.35682487	0.34840009	0.36574647	0.32704329	0.36976749	0.36352742	0.34835055	0.35772341	0.41925147	0.35107222	0.33504522	0.34606966	0.35165516	0.35201019	0.34619704	0.35160038	0.29266298	0.35196197	0.41128308	0.35904711	0.36168906	0.3738983	0.3477585	0.39963484	0.33173507	0.34746119	0.29531074	0.33299425	0.29680553	0.34780526	0.3405931	0.34368119	0.35223314	0.32256919	0.28972697
0.31986699	0.38705763	0.32322326	0.38074073	0.25831908	0.25698793	0.32452238	0.36903515	0.40180337	0.37322581	0.42486781	0.37308457	0.37339666	0.38389561	0.35011429	0.35087323	0.34997922	0.36591151	0.32940519	0.37386227	0.36956233	0.34947842	0.35120782	0.41865674	0.35353881	0.33541349	0.3465583	0.35173655	0.35452545	0.34645033	0.35148439	0.29419693	0.34959278	0.41262266	0.36124021	0.36004037	0.37059292	0.3484461	0.40977213	0.33320236	0.34818527	0.29661304	0.33319837	0.29346067	0.34861723	0.340601	0.34211949	0.3522135	0.32278404	0.28541586
0.31851915	0.38706601	0.32194892	0.37930149	0.25673804	0.25577596	0.32699019	0.36554006	0.40012422	0.37189353	0.43173984	0.37204173	0.37257406	0.38377091	0.35089573	0.35634705	0.34990004	0.36672482	0.32801473	0.37186605	0.37136677	0.3501834	0.35656315	0.41704634	0.35247388	0.33294842	0.34504983	0.34971452	0.35249335	0.34515011	0.34967405	0.29312789	0.3511844	0.41305655	0.35759148	0.36124483	0.37122518	0.34804356	0.4161295	0.33164227	0.34770909	0.29441541	0.33056995	0.29372582	0.34716904	0.33858752	0.34122285	0.34993964	0.3234742	0.28674036
0.31882346	0.38588709	0.32223693	0.37690774	0.25781611	0.25641444	0.32612452	0.36799335	0.40785903	0.37533993	0.43013793	0.37206721	0.37185618	0.38268846	0.34956947	0.35349473	0.34902164	0.36324063	0.3273468	0.36685887	0.3664065	0.34936589	0.35268641	0.41741839	0.34962618	0.33531931	0.34743461	0.3500399	0.34956679	0.34741053	0.34984064	0.29374173	0.35468441	0.41212964	0.36362159	0.35960245	0.37010804	0.35084912	0.42236644	0.33438003	0.35042205	0.29339516	0.3301785	0.29212457	0.34596989	0.33758917	0.33870161	0.34663063	0.32290155	0.28776932
0.31623876	0.38728273	0.32233119	0.37597576	0.2597073	0.25835529	0.32157621	0.3624559	0.39403653	0.36278403	0.4188796	0.37137443	0.36986643	0.38134286	0.34520611	0.35505199	0.34563676	0.36455077	0.32939777	0.37068623	0.36125016	0.34970266	0.35580257	0.41442612	0.35163668	0.33278072	0.34462667	0.34883603	0.34996909	0.34468386	0.3487426	0.29201612	0.34960505	0.41286653	0.36102971	0.35838079	0.37229663	0.34542316	0.42088673	0.33163643	0.34505442	0.29456675	0.33292153	0.2944034	0.3447659	0.33916146	0.34403235	0.35011533	0.32029471	0.28578749
0.31697103	0.3879599	0.32221016	0.37630406	0.25742078	0.25573075	0.32394901	0.35912362	0.39513379	0.37252814	0.42016265	0.37072664	0.36969632	0.38146603	0.34698963	0.35385874	0.34779054	0.36402828	0.32911608	0.36803192	0.36773133	0.35110077	0.35518792	0.41478658	0.35224018	0.33341998	0.3448416	0.34830028	0.34923738	0.34492263	0.34822509	0.29205236	0.35059738	0.41350412	0.36125576	0.35766134	0.37139139	0.34979707	0.41625798	0.33178675	0.34940547	0.29229802	0.3287726	0.29267687	0.34530479	0.33626243	0.33884463	0.3458105	0.32120445	0.28633076
0.31773978	0.38783661	0.32244551	0.37375027	0.25592756	0.25773138	0.3266564	0.36899295	0.40457818	0.37467274	0.44425225	0.37084332	0.36905164	0.38102067	0.344699	0.3512378	0.34573451	0.36385137	0.32974517	0.36478561	0.36486819	0.34971151	0.35045272	0.41276401	0.35046399	0.33275044	0.34646013	0.34821939	0.35193655	0.34648001	0.34801373	0.29339099	0.35001284	0.41180527	0.36256149	0.36064085	0.37399909	0.3495751	0.41153279	0.33341673	0.34918422	0.29196626	0.32799232	0.29424691	0.34515595	0.33534893	0.33954075	0.34658292	0.31895861	0.28585848
0.31526628	0.38498798	0.32046625	0.37378746	0.25415769	0.25446823	0.32157919	0.36326858	0.40162006	0.37049627	0.41691312	0.36942884	0.36828735	0.38117746	0.34458408	0.35323662	0.34480575	0.36244896	0.32796806	0.36616805	0.36606851	0.34993669	0.35488206	0.4114711	0.34833282	0.33147699	0.34507629	0.34767801	0.34880677	0.34508371	0.34761366	0.29290396	0.34962663	0.41153744	0.36269954	0.3627288	0.37819353	0.34594539	0.4034932	0.33212054	0.34551319	0.29351795	0.326253	0.29164299	0.34462988	0.33668253	0.33758125	0.34627584	0.3208437	0.28720585
0.31628245	0.38617137	0.32156453	0.37430942	0.25666207	0.25314274	0.31986508	0.35782	0.38976806	0.35717386	0.41741592	0.36908206	0.36874127	0.38059634	0.34570315	0.35350433	0.34578127	0.36237821	0.33106616	0.36582908	0.3609902	0.35089409	0.35154369	0.40915689	0.34869584	0.33026165	0.34542379	0.34685212	0.34356305	0.34530631	0.34656838	0.29182988	0.34686685	0.41325074	0.36103094	0.36003596	0.3670626	0.34286308	0.39578262	0.32810104	0.34219015	0.2908439	0.32473072	0.29152018	0.34308571	0.33301374	0.33541304	0.34429714	0.31741446	0.28676996
0.31635633	0.38763896	0.32268271	0.37288222	0.25872323	0.25349876	0.32244998	0.36247757	0.40368134	0.38269284	0.41806144	0.36824113	0.36644205	0.37927568	0.34844124	0.35160029	0.34776688	0.36150661	0.33228064	0.36622331	0.36334831	0.3499566	0.35358346	0.41142806	0.35001448	0.32995364	0.34607992	0.34631929	0.34428549	0.34600106	0.34631035	0.29114947	0.34790963	0.41130018	0.36299929	0.3603732	0.37146011	0.34533015	0.40809309	0.32917801	0.3447116	0.29026562	0.32450563	0.29103225	0.34288374	0.33348632	0.33772913	0.34469411	0.31738439	0.28480935
0.31600317	0.38760218	0.323302	0.37676701	0.25900832	0.25732261	0.32215661	0.356875	0.39254335	0.38520533	0.42090428	0.36694708	0.36616138	0.37805358	0.34758168	0.34827438	0.34755507	0.36144516	0.32883605	0.36226001	0.35951284	0.34923366	0.34961456	0.4096446	0.3486003	0.32995006	0.34592909	0.34594879	0.34313121	0.34601548	0.34597951	0.29200333	0.35010424	0.4124774	0.36174446	0.36237267	0.37240851	0.34502283	0.41488633	0.33014467	0.34449828	0.28954324	0.32503745	0.29277703	0.34318224	0.3311947	0.33534166	0.34133703	0.31670377	0.28426483
0.3135376	0.38551283	0.31917167	0.36743638	0.25642312	0.24953669	0.31976688	0.37647077	0.44726622	0.41979581	0.48596469	0.36964279	0.36585665	0.37847203	0.34737393	0.34394258	0.34705827	0.36286128	0.32946894	0.36558121	0.38845429	0.34936115	0.34339336	0.41277254	0.34761301	0.33064756	0.34839711	0.34332719	0.34553114	0.34848371	0.34324619	0.2910634	0.34542486	0.41289634	0.36060423	0.35536766	0.37549657	0.34482357	0.44197366	0.32926178	0.34432009	0.28757355	0.32378799	0.29129806	0.34004095	0.32675594	0.33286017	0.34025258	0.31476021	0.28174371
0.31519371	0.38566986	0.32099774	0.3685739	0.25851843	0.25222194	0.31921434	0.37139744	0.43797863	0.4095518	0.48981106	0.36905542	0.3650887	0.37692624	0.3509081	0.34604108	0.34899521	0.36025167	0.32608986	0.36228532	0.37901935	0.34777826	0.34371963	0.40960762	0.34560046	0.33025745	0.35270661	0.34423804	0.3448523	0.35286176	0.34410387	0.29156703	0.34761688	0.4107585	0.35947049	0.35405546	0.37121746	0.34778571	0.43304062	0.32983136	0.34747094	0.28798577	0.32243785	0.28868076	0.33903801	0.32793856	0.32989061	0.33956587	0.31234542	0.28128996
0.31398684	0.3967483	0.31966722	0.36862776	0.25740117	0.25598064	0.31662083	0.36098543	0.42061266	0.39999563	0.47577363	0.36904642	0.36264357	0.37660307	0.34772545	0.34820133	0.34665006	0.36189771	0.32964468	0.36262327	0.36800486	0.34974253	0.34623706	0.40803409	0.34473026	0.32860807	0.36064005	0.34513786	0.34618315	0.36065775	0.34501496	0.29202729	0.34401122	0.40864542	0.35792699	0.35396698	0.36444864	0.33887917	0.43100423	0.32552785	0.33843756	0.28940049	0.32282266	0.28936666	0.34049922	0.33048224	0.3349922	0.34121433	0.31440088	0.28356573
0.31413087	0.38733524	0.3179639	0.36721393	0.25822714	0.24781458	0.32097244	0.36476076	0.41528392	0.3805095	0.45054922	0.37297684	0.36427999	0.37734571	0.35162517	0.35266072	0.35015139	0.36237821	0.33224189	0.36460814	0.37106934	0.35399526	0.35242009	0.40795454	0.34463361	0.32993576	0.37457734	0.35209942	0.35186964	0.37473595	0.3520548	0.29544279	0.35004112	0.52756155	0.36233523	0.35765362	0.3693687	0.34756759	0.44330314	0.33111551	0.34711418	0.28869525	0.31948882	0.28963354	0.34099773	0.32762808	0.33246282	0.34076589	0.31321782	0.28231204
0.31624475	0.39210489	0.31751183	0.36721098	0.25614288	0.25010717	0.31949869	0.36443916	0.41340652	0.38389418	0.46468988	0.37902939	0.36413917	0.37746286	0.35424483	0.36050999	0.3536095	0.3632755	0.33351651	0.36668611	0.37258846	0.35971504	0.35930291	0.40971315	0.34584799	0.32936424	0.38550547	0.36244878	0.35520902	0.38569701	0.36280146	0.29489234	0.35256433	0.41582352	0.36658025	0.36683357	0.3896876	0.34479436	0.45506752	0.32869932	0.34437481	0.28693062	0.31951883	0.28917161	0.34074935	0.32892507	0.33046395	0.33685067	0.3128204	0.28197387
0.32168505	0.39707589	0.31654543	0.36828613	0.25725576	0.252637	0.32238555	0.36179051	0.40334183	0.37602839	0.4156895	0.38841191	0.3663922	0.38139185	0.36443415	0.37206048	0.3629497	0.36768812	0.34041503	0.37427157	0.38711426	0.3681739	0.37135592	0.41317809	0.3465777	0.333722	0.39566767	0.37726977	0.36811495	0.39571375	0.37746719	0.29993492	0.35936576	0.4238475	0.38032785	0.38122407	0.4183042	0.35251907	0.45920688	0.33388475	0.35213202	0.28760439	0.32328984	0.29111549	0.34097716	0.3277767	0.32701859	0.33485028	0.31490329	0.28550121
0.33544379	0.40635017	0.31837997	0.37279108	0.2687884	0.26268622	0.3264983	0.37637946	0.41817877	0.39622515	0.44850487	0.39450032	0.36780477	0.38274187	0.37861082	0.387844	0.37808228	0.37269676	0.35022226	0.3868202	0.40119672	0.37518582	0.38817787	0.41706377	0.3466475	0.33814043	0.39771906	0.38862053	0.37701473	0.39782572	0.38856614	0.30118966	0.36714405	0.42873129	0.38873625	0.38364166	0.41684094	0.35474047	0.45871073	0.33404735	0.35431355	0.29360801	0.3274532	0.29788888	0.38494349	0.33097953	0.3347154	0.34057006	0.31567737	0.27991337
0.34919417	0.40769422	0.31923968	0.37909445	0.27582785	0.26781398	0.3301293	0.39307216	0.43262863	0.41412407	0.45582223	0.40071443	0.37215328	0.38777441	0.39214292	0.39840332	0.39153284	0.37745565	0.35675952	0.39741048	0.40685627	0.38203928	0.3983981	0.42185429	0.34931082	0.3464739	0.39994746	0.39631876	0.38464564	0.40016773	0.39641219	0.30239671	0.3707394	0.42955703	0.40019381	0.39225709	0.42573968	0.3592993	0.47286296	0.33264425	0.35881725	0.29309499	0.33087108	0.30115518	0.34703526	0.32906127	0.33347809	0.34260008	0.32063156	0.28434592
0.3614192	0.40799561	0.31942642	0.38638103	0.28323892	0.27502808	0.33339497	0.3984831	0.4465535	0.43254623	0.47372082	0.40356404	0.37714678	0.39145961	0.39383909	0.40813231	0.39402547	0.38055888	0.36422536	0.40535006	0.42076209	0.38592821	0.40617102	0.42716488	0.35316122	0.35691196	0.40009907	0.40153542	0.38957614	0.40032604	0.40145513	0.30465335	0.37580433	0.43256736	0.40505773	0.39123991	0.44374666	0.36901632	0.49094877	0.33755314	0.3685576	0.2939173	0.33758134	0.30545899	0.34919003	0.32981017	0.33212084	0.3424522	0.3251088	0.28551441
0.36963341	0.40869775	0.32132155	0.38820899	0.29150748	0.28319138	0.33389321	0.40171185	0.45004946	0.43910602	0.48198703	0.40710273	0.38340411	0.39800721	0.39551377	0.40600777	0.39590088	0.38166904	0.36776611	0.41025528	0.42447042	0.38794595	0.40586105	0.42838296	0.35391191	0.37130091	0.40216959	0.40413153	0.39347115	0.40230352	0.40403622	0.3056272	0.37897545	0.43429893	0.41166875	0.39567614	0.43664336	0.3775343	0.49325579	0.34204769	0.37708825	0.29733348	0.34818238	0.3189646	0.35327992	0.33428794	0.33799255	0.34889054	0.33156499	0.28677961
0.37465239	0.4082337	0.32395831	0.39617226	0.30014503	0.29021874	0.33646479	0.41871408	0.47527742	0.45728892	0.50393742	0.40875417	0.38966918	0.40360019	0.40262237	0.40895438	0.40262857	0.38354692	0.36935276	0.41237342	0.42676964	0.38955346	0.40714094	0.42871061	0.35955304	0.3816984	0.40034342	0.40468994	0.39321911	0.40050662	0.40461448	0.30595902	0.37875775	0.43626961	0.41381598	0.39847928	0.43538386	0.3830255	0.49227652	0.34724396	0.38263327	0.30184877	0.35893673	0.33200842	0.35993603	0.34047225	0.3400428	0.35617161	0.33759037	0.2878947
0.37585163	0.40701851	0.32693055	0.39697334	0.30016154	0.29429159	0.33624837	0.42122522	0.48799315	0.47892666	0.50732833	0.40839711	0.39429367	0.40752265	0.40500328	0.40854713	0.40424687	0.38485134	0.37392756	0.41617963	0.43290567	0.39117372	0.40639448	0.43067816	0.36533797	0.39153799	0.40008754	0.40470925	0.39440772	0.40035766	0.40443242	0.30863622	0.38146776	0.43522465	0.4111917	0.39631543	0.43290538	0.38754991	0.50863642	0.35364407	0.38707417	0.30938765	0.36935058	0.34147796	0.36692399	0.35052583	0.34773442	0.36471283	0.34015703	0.29101938
0.37386891	0.4040089	0.33020088	0.40146238	0.30194452	0.29319301	0.33667636	0.42231429	0.49088085	0.51459825	0.50780153	0.40960994	0.39984745	0.41349825	0.40507817	0.4102836	0.40322143	0.38499492	0.37284723	0.41649979	0.43325323	0.39153373	0.40803349	0.42981702	0.37050247	0.39560688	0.39920598	0.40274698	0.39402837	0.39935964	0.40253386	0.30847034	0.38200727	0.43559891	0.41368142	0.39725524	0.43647876	0.39192626	0.50971985	0.36103189	0.39140472	0.31433168	0.37335715	0.34758499	0.37162256	0.35650992	0.3496601	0.37220746	0.34645861	0.29681978
0.3770037	0.40628096	0.33587134	0.40159976	0.30456075	0.29580894	0.33556524	0.42354879	0.50074023	0.50627577	0.51371932	0.40943956	0.40404204	0.41705051	0.40120485	0.40841928	0.40211236	0.3835054	0.37570688	0.41439018	0.42809075	0.38986316	0.40689349	0.42958111	0.37521613	0.40014809	0.40010458	0.40410477	0.3958841	0.40029895	0.40404141	0.31293684	0.3785665	0.43765679	0.41530642	0.39691961	0.43480459	0.39737362	0.49348858	0.37297156	0.39698544	0.32105991	0.37572929	0.35320657	0.37763518	0.3673532	0.35568592	0.3733938	0.34966561	0.30223879
0.37564504	0.40473247	0.34018698	0.4043107	0.30397594	0.29533112	0.33871877	0.42451146	0.50688386	0.51661444	0.51004046	0.40888947	0.40612435	0.41931847	0.40562031	0.40653244	0.4046298	0.38536119	0.37675419	0.41963419	0.43330204	0.38983595	0.40574178	0.43030405	0.38136187	0.40097103	0.39890736	0.40388206	0.39444473	0.39896369	0.40359443	0.31571206	0.38144991	0.43521264	0.41584274	0.39578286	0.4371444	0.39907968	0.49472108	0.38107792	0.39856318	0.32853377	0.37802297	0.35684285	0.38083315	0.3713221	0.35462335	0.37422115	0.34936693	0.30621001
0.37579083	0.40546867	0.34768528	0.40158162	0.30442989	0.29811394	0.33273587	0.4234086	0.51270622	0.53574282	0.51996964	0.41015753	0.41021043	0.42359471	0.40244752	0.40887201	0.40275624	0.38315165	0.37380195	0.41621122	0.42809719	0.39009523	0.40741393	0.43197012	0.38639829	0.39989719	0.39915562	0.40280256	0.3938573	0.39933512	0.40252039	0.31647506	0.37880442	0.43488169	0.41475374	0.39787722	0.43097007	0.39352667	0.47843543	0.38378972	0.39309084	0.33800861	0.38161582	0.35732698	0.38477641	0.38065529	0.35879955	0.37925842	0.35106716	0.3145059
0.3742598	0.40514585	0.35327846	0.40196526	0.30683479	0.29681233	0.33669424	0.42524242	0.51069248	0.55239648	0.52761436	0.4077695	0.40818116	0.42301685	0.40439868	0.40782201	0.40327764	0.38552803	0.37433463	0.41572455	0.42929336	0.38940534	0.40672347	0.42892507	0.38890043	0.40081877	0.39793786	0.40353945	0.39413181	0.39813682	0.40339303	0.3195833	0.38004234	0.43597108	0.41443208	0.39810833	0.44130704	0.39692378	0.4900614	0.39430293	0.39650813	0.34004536	0.37850609	0.356363	0.38507044	0.38036394	0.35499489	0.38026264	0.35157341	0.31993768
0.37438858	0.40553203	0.35890925	0.40340537	0.30490801	0.29448774	0.33488613	0.4251782	0.51181847	0.54718894	0.53419989	0.4089565	0.40998718	0.42367986	0.39950758	0.4028275	0.39958933	0.3840594	0.37339622	0.41613284	0.4343752	0.39075559	0.4024612	0.43006602	0.39215553	0.40091473	0.39733699	0.40343598	0.39444542	0.39781958	0.40336373	0.32227135	0.38092551	0.43486595	0.41557404	0.39214614	0.42983276	0.39781186	0.48760545	0.39938226	0.39752194	0.34602052	0.37940577	0.35631117	0.38615531	0.38226482	0.3572202	0.37785742	0.35275751	0.32521215
0.37461132	0.40546599	0.36586964	0.40152815	0.30463499	0.29790601	0.3366721	0.42317495	0.51599514	0.532125	0.51654601	0.40786433	0.40905678	0.42268097	0.40140748	0.41007808	0.40201053	0.38309142	0.37358931	0.41471726	0.43003306	0.388877	0.40784335	0.43051368	0.39242658	0.40076709	0.39756894	0.40286312	0.39192718	0.39770287	0.40255973	0.32250321	0.38147151	0.4352752	0.41476619	0.39696267	0.43690017	0.39627483	0.49520329	0.40279546	0.39590263	0.34921613	0.37977695	0.35728142	0.38812393	0.38553888	0.35790232	0.3802816	0.35236523	0.33280477
0.37096924	0.40121803	0.3680568	0.40023094	0.30184218	0.29481623	0.33625579	0.42265037	0.50855327	0.51525909	0.50809407	0.40708819	0.40996507	0.42457843	0.40707323	0.40882096	0.40563959	0.38334644	0.37343869	0.41455767	0.42738572	0.39031556	0.40742251	0.43245235	0.39498654	0.40067634	0.39761221	0.40413848	0.39285165	0.3978084	0.40369397	0.32655367	0.38084865	0.43770349	0.41574761	0.39641789	0.43178973	0.39912862	0.49400857	0.40519306	0.39883298	0.34731048	0.38015071	0.35648632	0.38743186	0.38601995	0.35576192	0.37855223	0.35202345	0.33675122
0.37328354	0.40491897	0.37609825	0.39962041	0.30170682	0.29720098	0.33325836	0.41752627	0.49387711	0.5395053	0.52294892	0.4063496	0.41109681	0.42314127	0.40310368	0.40568498	0.40132904	0.38209188	0.37097153	0.41354907	0.43032357	0.38775551	0.40338334	0.43172425	0.39498797	0.3981058	0.39812258	0.40221426	0.39466086	0.39842689	0.40199256	0.32863998	0.38008651	0.43670753	0.41281319	0.39600015	0.43377602	0.3970497	0.48800769	0.40720895	0.39672831	0.35059977	0.38106707	0.35628814	0.38818896	0.38569903	0.359063	0.38052613	0.35282773	0.34638205
0.37218219	0.40161726	0.37780246	0.39812902	0.30315265	0.29484725	0.33458367	0.4225944	0.50504065	0.53162706	0.51240194	0.40648472	0.40972012	0.42357731	0.40156236	0.40838364	0.40079457	0.38156161	0.37197223	0.41270679	0.42886066	0.38828903	0.40643772	0.43012497	0.39454344	0.39827797	0.39771184	0.4026328	0.39251718	0.39791882	0.40230009	0.32994446	0.38068259	0.4339543	0.41423461	0.39345783	0.43700033	0.3971912	0.48243678	0.40766957	0.39681092	0.35142526	0.37769118	0.35609767	0.38849688	0.38610145	0.35763344	0.37989646	0.35378626	0.3501651
0.36951578	0.40166008	0.37877184	0.39965248	0.30481458	0.29573551	0.33779475	0.42260557	0.50857443	0.52864909	0.50862569	0.40631193	0.41008964	0.42289281	0.40250161	0.40747967	0.40139511	0.38088423	0.37267193	0.41483939	0.4319627	0.38878849	0.40550169	0.43097892	0.39654022	0.39700809	0.3972792	0.40118554	0.39029148	0.39754516	0.40083236	0.32911494	0.38152114	0.43362901	0.41404662	0.39478678	0.44572693	0.39712813	0.49073377	0.40713096	0.39674407	0.35075256	0.37879065	0.35619283	0.38709539	0.38516542	0.35782015	0.37746406	0.3514438	0.3513751
0.36806765	0.40192389	0.38067511	0.3964465	0.30020079	0.2956703	0.33136466	0.41925102	0.50240147	0.52681696	0.50404632	0.40671435	0.40975741	0.42212236	0.39664382	0.40624183	0.39559367	0.37883124	0.36951822	0.40943903	0.42673007	0.3872422	0.40369582	0.42970097	0.39327577	0.39610133	0.39600581	0.40157872	0.38922074	0.39617354	0.40111652	0.32927048	0.37959933	0.43407279	0.41203824	0.39580441	0.44013789	0.3964361	0.48527211	0.40751547	0.39602146	0.35072994	0.37530524	0.3556686	0.38685992	0.38463211	0.3567951	0.3782154	0.35084686	0.35224
0.36937654	0.39997658	0.38157555	0.39763668	0.30826393	0.2964364	0.33329007	0.41810203	0.50273865	0.53006959	0.51025224	0.40491611	0.40787524	0.42153707	0.40314105	0.40366888	0.40262762	0.37953168	0.37069771	0.41131458	0.42934909	0.3866455	0.40228596	0.42956692	0.39387682	0.39534965	0.39500022	0.39999655	0.38855407	0.39505655	0.39962712	0.3270539	0.37908366	0.43406463	0.41229317	0.39383176	0.43967569	0.38966531	0.48588973	0.4032287	0.38927686	0.35062566	0.37802076	0.35723722	0.38812941	0.38451993	0.36045191	0.37708244	0.35120949	0.35483116
0.36921084	0.39981571	0.38233724	0.39768878	0.30370018	0.29524943	0.33325922	0.41885722	0.50515556	0.52474481	0.51254582	0.40841779	0.4124164	0.42400357	0.39956486	0.4032965	0.40133062	0.38138947	0.37195483	0.41125131	0.42964	0.38708937	0.40230778	0.43159202	0.39455408	0.39660892	0.3957704	0.4008818	0.39218464	0.39611253	0.40071163	0.33149824	0.37955818	0.43413609	0.41320059	0.39562029	0.43432692	0.39816245	0.48307741	0.40899262	0.39768079	0.34987402	0.3785542	0.35457692	0.38743928	0.38402236	0.35481092	0.37667093	0.3514047	0.35958937
0.36784244	0.39866391	0.3824124	0.39583534	0.30117384	0.2947818	0.32617685	0.41703975	0.50612938	0.54121035	0.52390856	0.40539274	0.40814972	0.42148995	0.39751416	0.4005616	0.39728844	0.37773222	0.37004888	0.40816012	0.4306379	0.3858386	0.39895245	0.42958632	0.39352447	0.39540419	0.39501441	0.40130946	0.39015582	0.39528716	0.40107921	0.33009976	0.37689987	0.43434128	0.41163039	0.39815032	0.42758819	0.39405438	0.47814468	0.40623006	0.39368442	0.34833282	0.37565735	0.35163513	0.38648498	0.38110682	0.35399359	0.37594968	0.34828314	0.35681826
0.36828458	0.39812368	0.38238689	0.40065226	0.30486837	0.29563373	0.33097941	0.41971111	0.50475651	0.5401926	0.52203149	0.40532753	0.4074457	0.42038634	0.40111738	0.40186816	0.40179121	0.37758949	0.36871791	0.40655696	0.42643729	0.38618362	0.4018766	0.42962903	0.39345202	0.39423543	0.39393562	0.39910939	0.38867593	0.39421538	0.39874378	0.32920086	0.37660801	0.43521211	0.41398549	0.39869967	0.43005222	0.39437217	0.48739743	0.40705076	0.39386952	0.34893054	0.37707859	0.35427603	0.38555935	0.38108236	0.35815623	0.37501884	0.34848696	0.35960504
0.36830968	0.3973242	0.38227409	0.3994329	0.3070918	0.29732752	0.33133298	0.42114595	0.50894886	0.52570337	0.51630926	0.40473881	0.40749753	0.4208051	0.39836606	0.4061105	0.39991045	0.37946334	0.3709406	0.41199002	0.43363225	0.38614762	0.40442941	0.43018299	0.39431658	0.39425623	0.39345679	0.39955524	0.38875669	0.39374763	0.39931276	0.32842109	0.37943628	0.4338997	0.4117322	0.3965255	0.43973044	0.39417219	0.47675934	0.40460292	0.39381659	0.34811038	0.37663704	0.35272208	0.3875601	0.38281009	0.35707194	0.37680289	0.35023808	0.35895386
0.36751661	0.39819041	0.38112971	0.39693403	0.30197608	0.29464409	0.33197835	0.41726103	0.50163358	0.52780503	0.50771987	0.40429208	0.40767249	0.42068157	0.39880237	0.39993843	0.39912164	0.37684214	0.36959895	0.40882963	0.42265597	0.3847197	0.39899415	0.42879358	0.39222869	0.39391494	0.39405665	0.39983341	0.38978308	0.39427343	0.39971244	0.33059627	0.38153568	0.43439803	0.41333896	0.39562052	0.44035482	0.39535809	0.47853035	0.40842453	0.39500305	0.34779027	0.37645212	0.35084519	0.38681936	0.38093629	0.35726687	0.3755489	0.34880906	0.35652956
0.3670086	0.39653054	0.38041884	0.39500991	0.30204129	0.29438347	0.32884637	0.41988984	0.50617963	0.53601617	0.51177555	0.40357903	0.40605959	0.419588	0.39803135	0.39879233	0.39856249	0.37751958	0.36821929	0.40980938	0.43184233	0.38622442	0.39750379	0.42954883	0.39204621	0.3935757	0.39494792	0.3989473	0.38938802	0.39499179	0.39890468	0.32848147	0.37733167	0.43386304	0.41365045	0.39506021	0.4297193	0.39523959	0.48074302	0.40574217	0.39483619	0.34764242	0.37548837	0.3532581	0.38677964	0.3822751	0.35442182	0.37174258	0.34859124	0.35971051
0.36577517	0.39448097	0.38056523	0.39752656	0.30231839	0.29397973	0.33111784	0.41693008	0.50524849	0.52033186	0.50354558	0.40362507	0.40717742	0.41931865	0.39941987	0.40010577	0.39986631	0.37590855	0.368045	0.40718883	0.4324919	0.38489386	0.39852753	0.42938831	0.3908489	0.39369896	0.39529955	0.39794007	0.3892149	0.39541909	0.39789927	0.32941893	0.3769522	0.4335739	0.41121289	0.39244694	0.43188402	0.39540678	0.48405114	0.40735298	0.39500901	0.34564123	0.37534425	0.35282764	0.38578406	0.38099042	0.35311133	0.373088	0.34897456	0.3582997
0.36527216	0.39663634	0.3809129	0.39459521	0.30292532	0.29186174	0.32952321	0.42029986	0.50660133	0.55467659	0.51139802	0.4023782	0.40657303	0.41920757	0.39755115	0.40125749	0.39703396	0.37506527	0.36551905	0.40293029	0.42330226	0.38412142	0.39956832	0.42910805	0.3898513	0.3917968	0.39260787	0.39766097	0.38722768	0.39274669	0.39770412	0.32645953	0.37261814	0.43459541	0.41218704	0.3971681	0.44285434	0.39194182	0.48508883	0.40505522	0.39151651	0.34656987	0.37436607	0.35083902	0.38509127	0.37979543	0.35315457	0.37300289	0.34749672	0.35918921
0.36554942	0.39604035	0.37953398	0.39728618	0.30157986	0.29232663	0.33457702	0.42422697	0.5188719	0.53829873	0.51786882	0.40251562	0.40568891	0.41846761	0.39597714	0.39883611	0.39718068	0.37534201	0.36688656	0.40479043	0.4273679	0.38356346	0.3985576	0.42593253	0.39094165	0.39144179	0.39192149	0.39720356	0.38631621	0.39208874	0.39706349	0.32766062	0.37848961	0.4347685	0.41178086	0.39178023	0.43653101	0.39225638	0.48014155	0.40515029	0.39179155	0.34754375	0.37370205	0.35129109	0.38705981	0.37808099	0.35425773	0.37523296	0.34809831	0.35659298
0.36371663	0.39240462	0.37839794	0.39433253	0.29705065	0.29086149	0.32950392	0.41561508	0.5016011	0.5133428	0.50632143	0.40231064	0.40587911	0.4189451	0.39712301	0.40014631	0.39659414	0.37425348	0.36659616	0.40542129	0.4191764	0.38360858	0.3981778	0.42636946	0.38973325	0.39094082	0.39257044	0.39578059	0.38515788	0.39266241	0.39575943	0.32620648	0.37558907	0.43430528	0.41177076	0.39623988	0.436939	0.39274052	0.47983336	0.40404084	0.39235729	0.34538323	0.37656561	0.35041046	0.38359308	0.37771785	0.35247272	0.37422198	0.34718186	0.35669422
0.36342838	0.39440441	0.37948611	0.39287925	0.30254424	0.29313898	0.33068982	0.41926539	0.50586444	0.53473443	0.51522887	0.40075997	0.40459466	0.41767824	0.39973855	0.40244725	0.39953795	0.37562066	0.36809337	0.40804672	0.42866075	0.384285	0.39967734	0.42855334	0.39201888	0.39065537	0.39300054	0.39646164	0.38612145	0.39310038	0.39646032	0.32595566	0.37244344	0.4322325	0.41070196	0.39317378	0.43176794	0.39197731	0.47364482	0.40382543	0.3916626	0.34695485	0.37690562	0.35323477	0.38540024	0.37827054	0.35438928	0.37373069	0.34837043	0.35844371
0.36470959	0.39514786	0.37912434	0.39719331	0.30482414	0.29635379	0.3336246	0.41743404	0.50492829	0.53379452	0.50800753	0.40196392	0.40554473	0.41844159	0.3959462	0.40142551	0.39565694	0.37311599	0.36558828	0.4057695	0.42076916	0.38241485	0.39847478	0.42620051	0.38979474	0.39167446	0.39218965	0.39888835	0.38637623	0.39225626	0.39861721	0.32799092	0.37837854	0.43500957	0.41016084	0.39493325	0.43930689	0.39831522	0.48184744	0.40843207	0.39783868	0.34674168	0.37317747	0.34977287	0.38397032	0.37740844	0.35116574	0.36992061	0.34821495	0.35970819
0.36422035	0.39506099	0.37864608	0.39701375	0.30269057	0.29287305	0.33407432	0.4224413	0.50612712	0.5270623	0.52447373	0.40192083	0.40438774	0.41777378	0.39611492	0.40019965	0.39807972	0.37330505	0.36617103	0.40388092	0.42427516	0.38282889	0.39748478	0.42737478	0.38922453	0.39064512	0.39090636	0.39672589	0.38417217	0.3912532	0.39685005	0.3264595	0.37503546	0.43263078	0.41274214	0.39439464	0.43509161	0.39146942	0.46676594	0.40509462	0.39101097	0.34613207	0.37357706	0.35099077	0.38564858	0.37837759	0.35501355	0.37216616	0.34684569	0.3564471
0.36349091	0.39487648	0.37911579	0.39712176	0.30092293	0.29464167	0.33071187	0.41877708	0.50518477	0.54425591	0.5239374	0.40141007	0.40475678	0.41719711	0.39676338	0.40204111	0.3978273	0.37492949	0.36720738	0.4060643	0.42650062	0.3830851	0.40095329	0.42704111	0.38982093	0.38830829	0.39219192	0.39593771	0.38670757	0.3920148	0.39614463	0.32420391	0.37353423	0.43360785	0.41082773	0.39472997	0.43459618	0.3899405	0.4802295	0.40282565	0.38947937	0.34652209	0.3759279	0.35111278	0.38404262	0.37512627	0.35309666	0.37110642	0.34573576	0.35678959
0.36507565	0.394079	0.37945873	0.39669091	0.30473435	0.29254362	0.32952768	0.41834345	0.51177013	0.53207982	0.51248515	0.40245858	0.40429366	0.41788083	0.39522681	0.3994925	0.39524961	0.37296364	0.36604652	0.40485287	0.4239656	0.38307327	0.39757526	0.42700103	0.38967317	0.38792545	0.39053595	0.39503056	0.38370004	0.39056501	0.39496809	0.3254917	0.37286693	0.43251115	0.40946725	0.39413098	0.43112352	0.39047331	0.47434819	0.40335479	0.39006436	0.34437129	0.37530208	0.35034248	0.38483474	0.3765175	0.35300666	0.37252316	0.34579259	0.35689452
0.36364323	0.39328846	0.37949815	0.39558473	0.30250093	0.2953926	0.33124042	0.42213202	0.50803041	0.54425257	0.51661259	0.40062034	0.40295562	0.41684383	0.39424095	0.39922747	0.39482337	0.37126446	0.36640918	0.40250322	0.42564598	0.38228253	0.39814812	0.42641437	0.38874343	0.38602173	0.38909516	0.39440829	0.38353518	0.388969	0.39449918	0.32493979	0.37123367	0.43184778	0.41031653	0.39176849	0.43385583	0.39206618	0.47331426	0.40504137	0.39170513	0.34238589	0.37104064	0.35053086	0.38278168	0.37747356	0.35380122	0.36924201	0.34540731	0.35657355
0.36363554	0.39526126	0.37846652	0.40648812	0.30143547	0.29393891	0.32974395	0.41832137	0.50226134	0.52666628	0.51533669	0.39994916	0.40281489	0.41716433	0.39137766	0.39581063	0.39236844	0.37240082	0.36520833	0.40503094	0.42699867	0.38114217	0.39326566	0.42473471	0.38845879	0.38809797	0.39079913	0.3951591	0.38380706	0.39091104	0.39524257	0.32654798	0.37071982	0.43294883	0.41158122	0.3941274	0.43891272	0.3939237	0.4717443	0.40430081	0.3934871	0.34433231	0.37483361	0.35075164	0.38402316	0.3746891	0.35388842	0.36844447	0.34600106	0.35566744
0.36213663	0.39292574	0.37879616	0.39247695	0.30346248	0.29755488	0.32846186	0.41908625	0.49944532	0.53479481	0.5133875	0.3992506	0.40236118	0.41589442	0.39169997	0.39606792	0.39074329	0.37321061	0.36632463	0.40247124	0.42381504	0.38161382	0.3937003	0.42684612	0.38842294	0.38656679	0.38892046	0.39347804	0.38178405	0.38899606	0.39344814	0.32383147	0.37415332	0.43063706	0.40943468	0.39209747	0.43409708	0.388098	0.4628365	0.40092316	0.38773954	0.34206635	0.36975166	0.35089058	0.3837209	0.37379608	0.35139263	0.36697802	0.34328091	0.35540342
0.36145028	0.39317939	0.3764717	0.39351121	0.30009022	0.29380849	0.33093023	0.41921207	0.50969398	0.53053766	0.52420515	0.39966774	0.40113997	0.41538462	0.39358884	0.39714155	0.39422148	0.37330878	0.36651617	0.40399382	0.42271587	0.3823618	0.39631703	0.4264302	0.38884237	0.38610649	0.38907301	0.39409274	0.38216683	0.38911495	0.39406645	0.3239727	0.37340629	0.43197984	0.40802434	0.39270508	0.43316439	0.39137352	0.48010638	0.40209377	0.39096448	0.34169531	0.37195757	0.34781751	0.38254011	0.37285015	0.35066113	0.36562476	0.34597161	0.35500282
0.35975987	0.3910211	0.37519589	0.39222255	0.29833773	0.29468814	0.32571152	0.41407052	0.50314784	0.52178508	0.50427192	0.40057787	0.4024868	0.41555771	0.39703107	0.39922786	0.39688551	0.37254575	0.36753044	0.40395799	0.42451161	0.38206562	0.39768878	0.42736554	0.38834885	0.38642186	0.38940096	0.39385033	0.38177407	0.38952163	0.39402622	0.32363144	0.37057942	0.43367875	0.40886557	0.39457539	0.4422062	0.39181691	0.47576642	0.40402219	0.39143795	0.34302613	0.37359455	0.34911403	0.38231069	0.37284011	0.35237473	0.36581844	0.34453076	0.35525581
0.35761607	0.388794	0.37493265	0.39079216	0.29946238	0.29487213	0.3314127	0.40837795	0.48791459	0.5114252	0.50125027	0.39928856	0.40121204	0.4150334	0.39333424	0.39870489	0.39305618	0.37077335	0.36682317	0.4029384	0.42285237	0.3818658	0.39783615	0.42652947	0.38851735	0.38417405	0.38797933	0.39417002	0.38131961	0.38807079	0.39426008	0.32381982	0.37080863	0.43011665	0.40917012	0.39536256	0.43211973	0.39055139	0.46476898	0.40205529	0.39012304	0.34130278	0.37368646	0.34831756	0.38343021	0.37222198	0.35249519	0.3702679	0.34392753	0.35563377
0.3584106	0.38886145	0.37533358	0.39107358	0.30305639	0.29485345	0.32844365	0.41615549	0.50278968	0.52800667	0.51752973	0.3982335	0.40161833	0.41472629	0.39453694	0.39732924	0.39513201	0.37037271	0.3644256	0.40380716	0.42693898	0.38165006	0.39472586	0.42723644	0.38763437	0.38535094	0.38891116	0.3946155	0.38060024	0.38929847	0.39482671	0.32440236	0.37074584	0.43294701	0.40898392	0.39065507	0.44124904	0.39243534	0.47727579	0.40359727	0.39200747	0.34344471	0.37012383	0.34763792	0.38429579	0.3751353	0.35371366	0.36832023	0.34371623	0.35526818
0.3600466	0.38817698	0.3756206	0.39275765	0.29939967	0.29438809	0.33060163	0.41931057	0.50510877	0.54084945	0.51521915	0.39761594	0.40059701	0.41394165	0.39155817	0.39784202	0.39179426	0.36961618	0.36350584	0.40183604	0.42151576	0.38148612	0.39661077	0.42506298	0.3867715	0.38482192	0.38852802	0.39256009	0.38001043	0.38852674	0.39278898	0.32482678	0.37101981	0.43124825	0.40965074	0.3944124	0.43500412	0.39096931	0.477189	0.40162233	0.39060718	0.34202769	0.37230644	0.34944245	0.38325107	0.37377664	0.35232398	0.36684456	0.3415001	0.35423705
0.3602263	0.38979498	0.37596992	0.39204818	0.30153874	0.2949824	0.32968384	0.41375968	0.49960592	0.53068292	0.50794125	0.39913639	0.40244159	0.41523293	0.38882551	0.39409924	0.38975319	0.3677696	0.3617664	0.39845219	0.42442861	0.37994301	0.39206818	0.42543757	0.38669613	0.38333946	0.38877684	0.39274848	0.38145044	0.38874885	0.39280602	0.32421055	0.37441725	0.4309094	0.40817392	0.3929503	0.43396002	0.39278406	0.47060779	0.40378767	0.39237985	0.34004259	0.37168041	0.34791845	0.38223818	0.37160045	0.35233915	0.36781445	0.34224489	0.35553309
0.35512146	0.3872976	0.37432295	0.3931393	0.29943371	0.29246077	0.33141184	0.41865885	0.49372217	0.50313395	0.50153971	0.39793375	0.39971617	0.41332266	0.39119968	0.39517033	0.39066589	0.36664149	0.36010882	0.40087324	0.42137164	0.3796306	0.3922137	0.42592281	0.38568595	0.38273758	0.38690862	0.39278039	0.37802669	0.38701677	0.39292637	0.32157841	0.3712419	0.43020874	0.40724453	0.3920123	0.43393031	0.39111367	0.46940583	0.40196297	0.39067087	0.34086409	0.36836171	0.34848994	0.38102084	0.36958796	0.34814456	0.36570773	0.3423081	0.35533413
0.35758564	0.3884331	0.37451613	0.39000896	0.30170077	0.29578024	0.32702315	0.41521412	0.50234872	0.53050268	0.50730729	0.39686069	0.39979607	0.41306588	0.39031178	0.39341155	0.39202362	0.36687237	0.36143336	0.39714757	0.41897023	0.37893847	0.39063528	0.42342994	0.38456613	0.38221312	0.38789549	0.39232382	0.37906206	0.38800606	0.39245978	0.32279932	0.37207088	0.43193606	0.4084861	0.3946546	0.43416095	0.38969806	0.46534812	0.40074742	0.3893567	0.34151873	0.3700853	0.34725949	0.38229871	0.3719711	0.3516379	0.36705688	0.34173116	0.35647294
0.35577524	0.38746876	0.37400252	0.38993007	0.29814649	0.293338	0.32663515	0.41502866	0.50153184	0.52937603	0.50556451	0.39706469	0.39959711	0.41319689	0.38980839	0.39471841	0.39174193	0.36930689	0.36300695	0.39929652	0.42804125	0.38046372	0.39380336	0.42502409	0.38523564	0.38166165	0.38654646	0.39167112	0.37575793	0.3866199	0.39160728	0.32172489	0.36896721	0.43290782	0.4083046	0.39037567	0.43742257	0.38999617	0.47338554	0.40112856	0.3896175	0.34162563	0.3717376	0.34741384	0.38116437	0.37209088	0.34999019	0.3665641	0.34175992	0.3560521
0.35727125	0.3887983	0.37455291	0.3917619	0.30063108	0.29533452	0.32521415	0.41495129	0.50274402	0.53754121	0.52124792	0.39558598	0.39853561	0.41305238	0.38870218	0.39225236	0.39120615	0.36748326	0.36234146	0.39925981	0.42599255	0.37838131	0.39087483	0.42456976	0.38552174	0.38089874	0.38645434	0.39177886	0.37818611	0.38646638	0.39184421	0.32165939	0.3727985	0.42969552	0.4079521	0.39472339	0.43683431	0.38890561	0.47216919	0.40062198	0.38858339	0.33847567	0.3709071	0.34899938	0.38031387	0.3694663	0.34616295	0.36263686	0.3423886	0.35572729
0.35636541	0.38623443	0.37385616	0.38938302	0.29596043	0.29283407	0.32908639	0.4131031	0.4978469	0.52600682	0.50679171	0.3962158	0.3974776	0.41191334	0.38568747	0.3920244	0.38581073	0.36543944	0.35970986	0.39731359	0.42134082	0.37784588	0.38997269	0.42293835	0.38432297	0.38062304	0.38522595	0.39103472	0.37664863	0.38550624	0.39114285	0.32065687	0.37004226	0.43079799	0.40532172	0.39268774	0.43309358	0.38715518	0.45720035	0.39931461	0.38674197	0.33818138	0.36841714	0.34477609	0.38022801	0.3698056	0.34829873	0.3629944	0.34211531	0.35426807
0.35485405	0.38700834	0.37356097	0.39227787	0.29877427	0.29090136	0.32441789	0.41640118	0.5030548	0.53477192	0.52517253	0.39474371	0.39865786	0.41134948	0.39400133	0.39665338	0.39365321	0.36788988	0.36198738	0.40082943	0.42706826	0.3800852	0.39227673	0.42391741	0.3861782	0.38085243	0.3859708	0.39102027	0.37775081	0.38618702	0.39116269	0.32101911	0.36770922	0.43087676	0.40614423	0.38875303	0.42935553	0.38715073	0.46970788	0.39921334	0.38681751	0.33919948	0.37027836	0.34414288	0.38006157	0.36784083	0.34711534	0.36241215	0.34282506	0.35307476
0.35439438	0.38737077	0.37359613	0.38789451	0.29939124	0.29555497	0.32541278	0.41347858	0.50033873	0.53255099	0.51336682	0.39604038	0.3989203	0.41087586	0.38682055	0.39183015	0.38831192	0.36681333	0.36131632	0.39825055	0.42181072	0.37863919	0.38990229	0.42360145	0.38505763	0.38035244	0.38604516	0.39129969	0.37825805	0.38632792	0.39160058	0.3223162	0.37234214	0.43246889	0.4077858	0.3941873	0.4379735	0.388401	0.46406513	0.40015954	0.38799718	0.33775002	0.36686367	0.34534025	0.38078523	0.36977899	0.34839606	0.36249673	0.33979812	0.35334888
0.35488009	0.38585243	0.37361515	0.38739207	0.3016077	0.29694688	0.32259631	0.4122698	0.49665761	0.52335584	0.53549337	0.3944228	0.39758518	0.41092375	0.3874836	0.3892757	0.38879076	0.36599973	0.35977155	0.39597246	0.42382506	0.37728727	0.38887006	0.42396986	0.38257432	0.37942827	0.38455513	0.39163399	0.37822041	0.38457084	0.39159128	0.32053232	0.36645913	0.43277106	0.4065215	0.3927564	0.43150225	0.39014181	0.47046497	0.40024316	0.38969922	0.33725333	0.36664712	0.34495601	0.37800121	0.36585045	0.34409392	0.36247548	0.34069717	0.35303494
0.35449955	0.38624182	0.37307212	0.38707253	0.2998369	0.29248619	0.32267359	0.4099983	0.49537697	0.51700044	0.50021696	0.39426473	0.3972854	0.41017887	0.39037773	0.39383793	0.39091811	0.36565682	0.35789755	0.39675835	0.42404157	0.3776533	0.39103249	0.42466846	0.38261756	0.37707424	0.38271683	0.38994014	0.37429479	0.38317692	0.39001834	0.31815732	0.36715707	0.4296802	0.4079515	0.3930074	0.42983058	0.38700998	0.4691712	0.397349	0.38655877	0.33678004	0.36611885	0.3426027	0.37873417	0.36651647	0.34381184	0.3609297	0.34120801	0.35100386
0.35330003	0.38377619	0.37254417	0.38896221	0.29873067	0.29172862	0.32570899	0.41163754	0.49823722	0.52536219	0.51445884	0.39389989	0.39648986	0.40978938	0.38684714	0.39290211	0.38761461	0.36474863	0.35888559	0.39614889	0.41812217	0.37771177	0.38903612	0.42409584	0.38332245	0.37859643	0.38338485	0.39032254	0.37409902	0.3833442	0.3904334	0.31856361	0.36867145	0.43048444	0.40592232	0.39302573	0.43341699	0.38646105	0.46619526	0.39748415	0.38612276	0.33785826	0.36854136	0.34836748	0.37830451	0.36688888	0.34674284	0.36226806	0.34148535	0.35322416
0.35169443	0.38520488	0.37085539	0.38771197	0.30187899	0.29613382	0.3255055	0.41164505	0.49462575	0.50543702	0.52191216	0.39528316	0.39806637	0.41127267	0.39080915	0.39197004	0.39179638	0.36446771	0.35933051	0.39645311	0.42336321	0.37865028	0.38987896	0.42216122	0.38356242	0.37787214	0.38369504	0.38984627	0.37538934	0.38409433	0.39004552	0.3189235	0.36518073	0.43250075	0.40640637	0.39224881	0.43177691	0.38684437	0.46763819	0.39876956	0.38643816	0.33823031	0.36855981	0.34259531	0.3791174	0.36618006	0.3475627	0.36211935	0.33838925	0.35200629
0.33791882	0.3690486	0.35966626	0.37218431	0.27747759	0.26928481	0.3006694	0.39139336	0.49238485	0.53021276	0.5341087	0.35908142	0.36271834	0.37706882	0.35160524	0.3576892	0.35183483	0.32949537	0.32366425	0.35296389	0.38032699	0.34569061	0.35463956	0.3828837	0.34797138	0.34684074	0.34231806	0.34659654	0.33444139	0.34236947	0.34662649	0.29004592	0.32792929	0.38788363	0.35952228	0.3426635	0.38118002	0.35282835	0.44528896	0.35907629	0.3524718	0.30235291	0.32239091	0.30103049	0.34028354	0.32661048	0.31208831	0.32176748	0.30324909	0.31631702
0.33195809	0.361687	0.35082686	0.36279118	0.28082126	0.27303413	0.29999685	0.38775277	0.48192233	0.52054834	0.52292669	0.35976827	0.36453357	0.37792507	0.35507137	0.35576713	0.35490477	0.33155686	0.32432503	0.35578454	0.38064688	0.34748027	0.35367757	0.38166329	0.34984526	0.34903252	0.33974853	0.34630358	0.33401161	0.33971861	0.34632707	0.28930286	0.32891092	0.38815629	0.35828981	0.34472492	0.37365499	0.35167649	0.41546547	0.35843647	0.35137382	0.3003639	0.32533243	0.30189085	0.34069303	0.32578611	0.30881518	0.31814525	0.30396858	0.31708544
0.33211768	0.36075327	0.348912	0.36036867	0.28031576	0.27443624	0.29862842	0.37900785	0.47131959	0.49732393	0.48999768	0.35848749	0.36445341	0.37806702	0.35332331	0.35297507	0.35222411	0.32733667	0.32379743	0.34960711	0.36739102	0.34516957	0.35053137	0.37893826	0.34799993	0.34263074	0.33539912	0.33967912	0.32502529	0.33565432	0.33986831	0.28455514	0.32847494	0.38735434	0.3541503	0.33413833	0.36670971	0.34214354	0.42131898	0.35124639	0.34174412	0.30128947	0.32326999	0.30527765	0.34175527	0.32738549	0.31013471	0.32188383	0.30423892	0.31749615
0.32649449	0.35955209	0.346744	0.35882282	0.27852783	0.27058259	0.29764691	0.36601272	0.47320431	0.4960286	0.49058545	0.35803458	0.3642177	0.37901425	0.35539952	0.35602668	0.35606152	0.33293018	0.32841235	0.35445425	0.37389699	0.34790745	0.35271248	0.37520099	0.35572752	0.3475886	0.33655149	0.34011081	0.32966107	0.33651569	0.34015915	0.28933609	0.33246642	0.38906541	0.35742649	0.34351113	0.3814069	0.34972048	0.39508295	0.35645774	0.349435	0.30255875	0.32532799	0.30520546	0.34344676	0.32894477	0.31171182	0.31876299	0.30641794	0.3173888
0.32718676	0.35729557	0.34742796	0.35738498	0.27555665	0.26786664	0.30039322	0.37838471	0.45374948	0.47745225	0.45333278	0.3578963	0.36426941	0.37861264	0.35357705	0.35391384	0.35429624	0.32541206	0.32261011	0.34921172	0.36747804	0.3449609	0.35207221	0.37184113	0.34686098	0.34783652	0.33456832	0.33850697	0.3303594	0.33453932	0.33848813	0.29034638	0.33099699	0.38984862	0.35831082	0.34541681	0.37990522	0.35589787	0.38215798	0.35985482	0.35553983	0.30229899	0.32440493	0.30168572	0.34268886	0.32607886	0.30911303	0.31718642	0.30505347	0.31868103
0.32473278	0.35669622	0.34631538	0.35418335	0.27498397	0.27249151	0.30079433	0.37280837	0.44445503	0.43995622	0.4453252	0.35860035	0.36561778	0.38109991	0.35201508	0.35367009	0.35172084	0.32487765	0.3239415	0.3506051	0.36826968	0.345743	0.35129076	0.37371567	0.34869707	0.34863937	0.33344272	0.33777368	0.32785618	0.33356568	0.33803296	0.29060796	0.33252767	0.39010927	0.35884076	0.34032199	0.37175146	0.35441989	0.3880344	0.35779789	0.35420305	0.30499449	0.32403004	0.30473325	0.34680519	0.32938498	0.31560954	0.32355449	0.3047767	0.31594306
0.32429942	0.35168663	0.34405056	0.35461763	0.27974141	0.27045223	0.29960501	0.37304839	0.44270828	0.44444361	0.45113662	0.35673767	0.36626711	0.38029692	0.35339394	0.3511788	0.3528429	0.3235113	0.3229568	0.35026124	0.36574098	0.34604737	0.34846959	0.37252784	0.34830114	0.34968776	0.33158597	0.3373439	0.32848397	0.33158943	0.33752096	0.29211849	0.33242056	0.39015386	0.3591516	0.34161025	0.37338033	0.35726053	0.38864392	0.35915017	0.35698852	0.30102068	0.32211229	0.30210537	0.34361294	0.3265563	0.30667385	0.31835255	0.30629328	0.31545472
0.32518163	0.35516652	0.34663185	0.36072785	0.27511135	0.26983616	0.29693007	0.3678647	0.43838328	0.4540129	0.44365138	0.3558948	0.3653186	0.38022605	0.35314026	0.35040504	0.35265651	0.32187459	0.32205278	0.34754112	0.35675141	0.34580225	0.34819078	0.37383288	0.34789357	0.34878603	0.33034709	0.33650643	0.32668552	0.33046666	0.33665109	0.29066071	0.33127353	0.39028409	0.35820964	0.34010926	0.37645185	0.35316169	0.37988088	0.35781327	0.35288826	0.30142221	0.32575938	0.30379871	0.34655586	0.3292104	0.31204277	0.32342756	0.30550423	0.31617647
0.32479438	0.35479122	0.34568271	0.35305989	0.27311766	0.27194864	0.28387645	0.29109949	0.33004111	0.35955957	0.34326017	0.35335165	0.36316019	0.37842089	0.3496407	0.35006624	0.35087764	0.32281604	0.3220745	0.34701487	0.36248288	0.34642789	0.3477011	0.37364528	0.3497476	0.34648165	0.32913288	0.33694595	0.32223994	0.32934713	0.33689237	0.29063532	0.3281351	0.38806093	0.3530823	0.33555263	0.36758035	0.35229909	0.38197601	0.35658431	0.35202235	0.30063891	0.3197507	0.30342805	0.34460035	0.3282316	0.3082791	0.32130039	0.30671442	0.31768468
0.32476315	0.35196427	0.34464562	0.35440779	0.27307823	0.26774952	0.30885148	0.42706525	0.52718258	0.55478525	0.55568421	0.35407117	0.36494666	0.38019416	0.35141373	0.34843838	0.35216874	0.3186653	0.31948322	0.3434478	0.3593832	0.34480017	0.34572122	0.37133899	0.34579366	0.34665653	0.32906315	0.33621332	0.32146463	0.32888156	0.33612201	0.28847092	0.32718739	0.39088616	0.35433656	0.33373636	0.35899261	0.35187775	0.36268368	0.35638547	0.35160139	0.30224723	0.3223756	0.30401286	0.34682289	0.32644117	0.31101415	0.32123306	0.30627251	0.31594607
0.32200888	0.35193878	0.34475711	0.35090709	0.27303892	0.26798034	0.29242784	0.33361202	0.44207761	0.54330814	0.52271354	0.35422537	0.3651734	0.38050359	0.34845766	0.3467344	0.34925011	0.31805387	0.31764713	0.34217352	0.36556178	0.34660569	0.34337881	0.37092838	0.34825784	0.34733814	0.3287887	0.33588776	0.31557155	0.32913586	0.33583495	0.28689054	0.32671744	0.3882809	0.3525095	0.33517724	0.36293951	0.35010144	0.32399321	0.35544252	0.34967667	0.30121118	0.32361719	0.30349001	0.34742132	0.32818252	0.31294307	0.3223604	0.30612037	0.31666446
0.32394299	0.35047054	0.34389979	0.34895504	0.27574268	0.26634359	0.2987577	0.36448458	0.44529438	0.49763024	0.47357386	0.35571367	0.36652154	0.38254711	0.3542473	0.3546223	0.35558519	0.32074139	0.32191679	0.34646782	0.35914984	0.34768727	0.35400993	0.37527657	0.35067821	0.34789729	0.32911974	0.33848292	0.32421422	0.32926455	0.33861935	0.29040846	0.33072478	0.38988832	0.35514367	0.34028226	0.3728314	0.35697985	0.37261873	0.35861427	0.35665721	0.29800719	0.32251108	0.30285266	0.34541029	0.3272374	0.30802563	0.31931466	0.3034566	0.31408438
0.32188556	0.35044071	0.34485406	0.35330233	0.26949748	0.26597545	0.29705191	0.35778075	0.42137626	0.46136379	0.43798047	0.35186231	0.36507958	0.38013655	0.3525992	0.35351309	0.35407937	0.32010996	0.3227531	0.34567904	0.35851464	0.34812737	0.35119131	0.37559274	0.35051066	0.3504189	0.33294654	0.33972096	0.32404518	0.3329784	0.3398754	0.29268056	0.33152589	0.38962936	0.35931334	0.34128097	0.36981279	0.36247265	0.36833239	0.36322412	0.36212704	0.30174357	0.31896409	0.3024689	0.34770003	0.32722691	0.31026611	0.32082301	0.30766261	0.31763187
0.32180122	0.35108703	0.3449831	0.3494609	0.26900318	0.26748055	0.29502958	0.35534292	0.42302227	0.4599081	0.43945262	0.35292554	0.36385533	0.38106436	0.35358498	0.35305375	0.35346597	0.31998339	0.32191738	0.34271908	0.35552454	0.34898448	0.35136649	0.37467948	0.34961933	0.34930152	0.33218929	0.33917481	0.32219988	0.33211806	0.33902586	0.28966925	0.32822552	0.38952401	0.35691738	0.34264526	0.37346017	0.35818258	0.35310373	0.35963848	0.35781232	0.29844087	0.32261324	0.30473149	0.34673998	0.32738093	0.30962718	0.32255864	0.30837592	0.31789148
0.32244873	0.35227138	0.34535477	0.35021594	0.27074513	0.2665036	0.29883683	0.35652238	0.41983643	0.43470809	0.43140838	0.3510341	0.36339614	0.38070947	0.34818387	0.35584071	0.35142976	0.32249129	0.32454398	0.34694782	0.35957491	0.3492094	0.3539688	0.37525347	0.35262164	0.35060585	0.33213037	0.33970991	0.32106745	0.33231747	0.33992171	0.29071796	0.32856998	0.38864383	0.35609362	0.34265408	0.37115049	0.36107329	0.36071831	0.36113554	0.36070275	0.30367619	0.32316923	0.30627871	0.34889016	0.32784939	0.31015339	0.32322997	0.30775294	0.31710586
0.32017347	0.34995919	0.34559643	0.349967	0.27251202	0.26697522	0.29722741	0.35849816	0.42302358	0.44524911	0.43080136	0.35327095	0.36428219	0.38139352	0.34782523	0.35337222	0.34935728	0.31731629	0.32025242	0.34122702	0.35158685	0.34896854	0.35036972	0.37373206	0.35024464	0.34987462	0.33206677	0.34064376	0.32148689	0.33227983	0.34068999	0.28936559	0.32722512	0.3905437	0.35796005	0.34221226	0.3717992	0.35854575	0.34202334	0.3605074	0.35822803	0.30388153	0.32587546	0.3070367	0.35075372	0.32897031	0.31381598	0.32517833	0.30788553	0.31691536
0.32203391	0.35017085	0.34523734	0.35161796	0.26902583	0.26569927	0.29491416	0.35045362	0.4126063	0.44719052	0.44082037	0.35330996	0.36528003	0.38195705	0.34904653	0.3548958	0.34942985	0.31921455	0.32201144	0.34379095	0.35197356	0.34942296	0.35339728	0.37102693	0.34904805	0.35140815	0.33420792	0.34297657	0.3214561	0.33434168	0.34280801	0.29044232	0.3340185	0.39221555	0.35665751	0.34090057	0.37178236	0.36506054	0.35624602	0.36431247	0.36475706	0.29937431	0.32389125	0.30532315	0.34812054	0.32507136	0.30737889	0.31902522	0.30688199	0.31452903
0.32208353	0.34895787	0.34635243	0.34684449	0.26875761	0.26639396	0.2940053	0.35073996	0.41994977	0.44178414	0.43676826	0.35407689	0.36390257	0.38164955	0.34806025	0.35159945	0.34893677	0.3198804	0.32237345	0.34487545	0.35475147	0.34960872	0.34949663	0.3730202	0.35087359	0.34890956	0.33444166	0.34291348	0.32094151	0.3344765	0.3428826	0.29000661	0.32887393	0.39035445	0.35741377	0.33929044	0.37273827	0.362068	0.35498416	0.3624191	0.36173904	0.30166617	0.32327944	0.30676869	0.35052302	0.32908249	0.31192482	0.32352459	0.30577874	0.31621426
0.31977731	0.35038814	0.34629196	0.34759468	0.26947889	0.26686913	0.2910499	0.3487922	0.41187596	0.45038381	0.43054625	0.35491869	0.36519355	0.38276127	0.34800491	0.35892886	0.34929335	0.32220614	0.32373935	0.3442412	0.35325345	0.35087854	0.3558912	0.37234232	0.350786	0.3503125	0.33583727	0.34263036	0.32002228	0.33615896	0.34254858	0.28830123	0.32713124	0.39279261	0.35740098	0.33684143	0.36076984	0.35889623	0.34590152	0.35953212	0.35855108	0.30290937	0.32301915	0.3064656	0.35118547	0.32887012	0.31084928	0.31998259	0.3047435	0.31437135
0.31747797	0.34669507	0.34420621	0.34572691	0.27064973	0.26541916	0.29113916	0.35416877	0.41895428	0.44778559	0.42554286	0.35377526	0.36377013	0.38162681	0.34465989	0.35278001	0.34693545	0.31900808	0.32234454	0.341869	0.35208008	0.35131872	0.35069829	0.36988333	0.34992447	0.34828365	0.33621421	0.34472913	0.31966808	0.33660412	0.34453216	0.28949982	0.32727832	0.39316225	0.35771275	0.33856726	0.36501902	0.36196545	0.34548113	0.361056	0.36164746	0.30018222	0.32179898	0.30569097	0.35118172	0.33011392	0.31367919	0.32399544	0.3084698	0.3201814
0.32021773	0.34956598	0.3460843	0.35111317	0.26933679	0.26975772	0.28834584	0.35532683	0.42032725	0.43395039	0.44169325	0.35413635	0.36487541	0.38294214	0.34567955	0.35389194	0.34648943	0.31963062	0.32294556	0.34112501	0.34910581	0.35140377	0.35180902	0.37200963	0.35132805	0.34929898	0.33666003	0.34492028	0.32118946	0.33681604	0.34490317	0.29122552	0.33124819	0.39323479	0.35658291	0.33928204	0.36398214	0.36384988	0.34031281	0.36325008	0.36351469	0.30154136	0.32220572	0.3042227	0.35185054	0.32659566	0.3106176	0.32117921	0.30890232	0.31898156
0.31996778	0.34781638	0.34621868	0.35022804	0.26935849	0.26822641	0.28600091	0.35178256	0.41180021	0.427706	0.45194736	0.35582197	0.36596549	0.38450339	0.34719357	0.35563734	0.34943435	0.3175773	0.32121524	0.33836874	0.34810555	0.35093951	0.35360894	0.3722927	0.35087895	0.34968814	0.33777091	0.34578094	0.32194379	0.33802855	0.34563956	0.29024294	0.32890549	0.39584327	0.35686597	0.34026796	0.36249417	0.36497036	0.3462612	0.36490735	0.36479095	0.30386561	0.32393891	0.30547196	0.35143206	0.32607177	0.31294084	0.32222906	0.30730775	0.31920332
0.31730309	0.34816077	0.34476542	0.34532535	0.26748222	0.26652205	0.29016405	0.35353401	0.41243476	0.43117809	0.42731732	0.35517511	0.36508632	0.38387328	0.34582728	0.35625058	0.34712592	0.31808743	0.32104117	0.33940572	0.34948573	0.35060352	0.3531732	0.37114972	0.35094991	0.35132688	0.33992776	0.34858719	0.32162321	0.34028789	0.34828275	0.291549	0.32978484	0.39696983	0.35794115	0.33867687	0.3663868	0.37019253	0.35744604	0.36915067	0.36980662	0.30413869	0.32427278	0.30725911	0.35479155	0.33039615	0.31525865	0.32422885	0.30722383	0.31829935
0.32002896	0.35087562	0.34597743	0.35134241	0.27338138	0.27107885	0.2911146	0.35270616	0.41321751	0.43947369	0.43611726	0.35414442	0.36362696	0.38386846	0.34405655	0.3546468	0.34678364	0.31966868	0.32285351	0.33940807	0.35343254	0.35080904	0.35215944	0.37047693	0.35217386	0.348465	0.33882841	0.3461147	0.3191916	0.33896393	0.34590018	0.2899383	0.32915357	0.39574942	0.35660318	0.34214708	0.36015207	0.36422011	0.33161753	0.36457703	0.36389577	0.30004668	0.32269034	0.30332825	0.35050961	0.32533899	0.30921704	0.31875122	0.30757836	0.31874853
0.32020125	0.34976992	0.34610158	0.34962797	0.27161404	0.26649171	0.29028246	0.35605794	0.4148356	0.41534424	0.4316889	0.35404333	0.36401111	0.38364938	0.34482428	0.35330957	0.34707332	0.31936714	0.32486412	0.33944786	0.35301277	0.35179585	0.35183418	0.37205866	0.35235572	0.34973592	0.34137475	0.34875458	0.32421505	0.34157455	0.34870484	0.29083401	0.32910818	0.39759344	0.35777578	0.34151074	0.36557159	0.36879805	0.3490071	0.36868605	0.36855602	0.30315614	0.32046565	0.30666012	0.3522532	0.32699889	0.31049085	0.32153225	0.30759344	0.31896368
0.31910229	0.34811285	0.34533504	0.34683004	0.2701126	0.26598457	0.28717461	0.35726258	0.41774133	0.41127437	0.44031435	0.35365668	0.36345059	0.38460484	0.34039953	0.35394958	0.34370819	0.31961355	0.32392737	0.33767471	0.34569368	0.35223877	0.35042953	0.37317955	0.35316601	0.34839925	0.34135008	0.34938857	0.32145965	0.34151849	0.34943795	0.28967646	0.33199897	0.3969565	0.35714155	0.34202173	0.36132321	0.36857891	0.33944371	0.36798978	0.36825001	0.30246398	0.32059416	0.30605513	0.35276708	0.32654566	0.31389755	0.31783968	0.30807778	0.32021582
0.31783399	0.34794599	0.34418413	0.34783471	0.27131134	0.26827106	0.28292328	0.34888971	0.41220865	0.44036481	0.41565782	0.35485828	0.36356676	0.38419962	0.34632778	0.35409158	0.34853786	0.32164326	0.32459909	0.33810318	0.35185617	0.35399592	0.35337809	0.37161195	0.35372221	0.3489604	0.34093323	0.34969103	0.31966659	0.34093103	0.34963498	0.28823882	0.33041042	0.39630622	0.35579672	0.34091806	0.36245573	0.36408028	0.33975744	0.36462387	0.36371538	0.30546704	0.32166475	0.30803087	0.35353565	0.32673576	0.31676045	0.32219586	0.30715424	0.31764966
0.31686947	0.34590894	0.3445695	0.3467806	0.27015209	0.26735553	0.28554055	0.35191563	0.41424277	0.43149063	0.42507008	0.35502481	0.36326391	0.38402322	0.34279692	0.35008806	0.34499931	0.31926686	0.32257605	0.33505014	0.3419522	0.35293952	0.34691554	0.37141955	0.35245836	0.34730265	0.34151796	0.35005188	0.31736976	0.3416855	0.3497164	0.28851947	0.326949	0.39555719	0.3572326	0.33781102	0.35949409	0.3667554	0.3340911	0.36666146	0.36638591	0.30393091	0.32201415	0.30943736	0.354287	0.32527807	0.31367949	0.32149112	0.30821183	0.3194201
0.31884527	0.34773186	0.34585235	0.34801602	0.27126136	0.26369762	0.29003707	0.35112274	0.41289577	0.42904899	0.42606336	0.35347241	0.36300164	0.38527071	0.34487742	0.35673025	0.34654808	0.31968859	0.32456046	0.33631432	0.3484925	0.35332868	0.35455382	0.37253827	0.35271677	0.34902489	0.34103978	0.35015032	0.3180047	0.34130979	0.3499338	0.28859177	0.32797733	0.39811164	0.35727757	0.3415319	0.36568725	0.36613452	0.34917763	0.36713234	0.36577073	0.30386016	0.32252055	0.30752602	0.35283521	0.32714102	0.31572679	0.32232636	0.30880398	0.32065195
0.318876	0.34843802	0.34494182	0.34308377	0.27057517	0.26791197	0.29045483	0.35236451	0.40681887	0.41663545	0.43006852	0.35563287	0.36342067	0.38532946	0.34421229	0.35595429	0.34552142	0.31976244	0.32625723	0.33948696	0.35099655	0.35442206	0.35518014	0.37406325	0.35530603	0.34959397	0.34171996	0.35204855	0.31730163	0.34211424	0.35193712	0.28917778	0.33201748	0.39946112	0.35808155	0.34264508	0.36061388	0.36928082	0.34428579	0.36929852	0.36893812	0.30091691	0.31869569	0.30563203	0.35227132	0.3216069	0.31281036	0.31717506	0.30829179	0.32053104
0.31891161	0.34797528	0.34653804	0.34637541	0.27226943	0.26945382	0.2898359	0.35125312	0.41138551	0.42319137	0.42072991	0.35309833	0.36145568	0.3834478	0.34475487	0.3528344	0.34594494	0.317617	0.32515517	0.33644462	0.34609652	0.3536838	0.35026881	0.37414154	0.35381153	0.34739247	0.3424837	0.35182726	0.3159475	0.34264287	0.35166579	0.28778541	0.33293158	0.39729074	0.3595978	0.34165689	0.3577579	0.36523753	0.33104497	0.36705351	0.36488393	0.30412146	0.32192853	0.30844289	0.35448629	0.32415169	0.31692818	0.3184922	0.30854285	0.31927842
0.32010907	0.34810013	0.34520832	0.34483352	0.26870012	0.26513141	0.28787395	0.35183448	0.41007403	0.42093104	0.41903087	0.35418552	0.3613767	0.38451719	0.34299463	0.35598806	0.34471905	0.31886885	0.32597926	0.33716181	0.34576201	0.35428709	0.35393506	0.37343228	0.35545647	0.34984723	0.34547034	0.35287422	0.31951621	0.34547204	0.35266474	0.2887266	0.33124799	0.39874366	0.35971597	0.34595588	0.36090702	0.36975342	0.34036621	0.3702471	0.36949527	0.3038772	0.32228988	0.30778739	0.35290635	0.32179466	0.31408322	0.31846955	0.30736813	0.31926611
0.31732589	0.34526035	0.34558669	0.34812051	0.26910552	0.26937661	0.29101714	0.35390982	0.41517529	0.43692696	0.42556792	0.35489783	0.36014196	0.38480213	0.34346968	0.35699233	0.34457237	0.31480876	0.32232007	0.33246765	0.34044197	0.35319078	0.35456535	0.37233064	0.35176069	0.35219049	0.34624344	0.35502976	0.31859052	0.34642434	0.3548131	0.28985292	0.33130622	0.40000251	0.36160594	0.34678471	0.36875421	0.37250865	0.34569237	0.37274233	0.3722299	0.30515364	0.32253152	0.31005383	0.35445118	0.32292768	0.31343031	0.31745669	0.30592468	0.31781444
0.31973901	0.34757346	0.34540516	0.3467508	0.27126196	0.26519054	0.28643662	0.34888184	0.4011085	0.40453798	0.41120031	0.35385153	0.35984394	0.38485709	0.34467897	0.35722196	0.34526473	0.3171885	0.32485542	0.33272195	0.34077749	0.35382146	0.35477304	0.37307709	0.35292026	0.3485437	0.34390488	0.35383257	0.3167772	0.34438831	0.35370639	0.28838208	0.32846132	0.3990666	0.36022395	0.34802037	0.36422193	0.3694433	0.34053516	0.36885712	0.36914188	0.30422503	0.32107282	0.30826929	0.35287157	0.31979069	0.31055087	0.31524369	0.30637348	0.31952807
0.31994241	0.34754589	0.34647647	0.34572682	0.27115408	0.26576048	0.29181778	0.35342342	0.4104996	0.41358721	0.41233575	0.35293773	0.35938594	0.3842209	0.34268174	0.35500118	0.34311128	0.31735131	0.32547885	0.33664268	0.34723908	0.35499731	0.35196739	0.37437025	0.35323319	0.34756637	0.34550813	0.35463095	0.31705457	0.34570897	0.35457584	0.28903076	0.33183613	0.39877349	0.35995224	0.34387398	0.36931756	0.36911964	0.33654627	0.36982396	0.36882147	0.30302075	0.32060239	0.30633005	0.35364759	0.31912628	0.31189162	0.31530273	0.30435711	0.31751657
0.31818202	0.34649	0.34607467	0.34668565	0.27018005	0.26681048	0.29026341	0.34682941	0.40581888	0.40261003	0.41040978	0.35316494	0.35786086	0.38429517	0.34302056	0.35694394	0.34386143	0.31771821	0.32526809	0.33553371	0.33861765	0.35482916	0.35408416	0.37075028	0.35379568	0.34773651	0.3446674	0.35451284	0.31558022	0.34506154	0.35459	0.28729206	0.33244574	0.39951509	0.36059347	0.34701875	0.37165788	0.36872643	0.32901254	0.36911315	0.36837384	0.30224258	0.3197625	0.30642045	0.35158142	0.31750482	0.30934513	0.31180835	0.30639958	0.31877068
0.32012013	0.3480857	0.34735078	0.34505022	0.27055308	0.26908222	0.29265717	0.34936219	0.40460479	0.41482809	0.40987876	0.35419786	0.35823151	0.38462523	0.34154278	0.35714602	0.34336331	0.31765255	0.3245019	0.33634597	0.34089494	0.3558284	0.3551949	0.3742612	0.35367692	0.34878147	0.34753042	0.3558915	0.31651518	0.34767994	0.35561922	0.28850576	0.33119494	0.39993691	0.36196193	0.34947664	0.36942297	0.37012035	0.33875215	0.37249172	0.36969227	0.30241862	0.32028353	0.30625764	0.35309646	0.31799805	0.30754468	0.3119587	0.30767027	0.32032305
0.31778073	0.34790844	0.3446081	0.34502226	0.27197078	0.26625872	0.29569221	0.35059199	0.40368766	0.40801111	0.40066457	0.35345432	0.3575089	0.38327369	0.3463721	0.35510218	0.34836242	0.31837621	0.32519078	0.33588544	0.34630677	0.3550978	0.3534821	0.37376702	0.35381815	0.34712806	0.34751892	0.35511544	0.3131676	0.34786376	0.35488975	0.28864202	0.33344474	0.3992908	0.36123759	0.34838545	0.37018806	0.37283364	0.34480378	0.37342259	0.37247115	0.30271339	0.31966004	0.30842382	0.35234079	0.31821761	0.31049898	0.31073827	0.30424765	0.31754571
0.32070699	0.34859574	0.34625864	0.34679615	0.2718322	0.26612091	0.29390317	0.35066342	0.40387028	0.41485298	0.40117514	0.35455462	0.35676745	0.38361925	0.34102759	0.35710326	0.34177759	0.31856135	0.32618725	0.33866227	0.34268788	0.35515678	0.35480782	0.37557903	0.35408849	0.34593683	0.34632272	0.355423	0.31086254	0.34661904	0.35529768	0.28828844	0.333334	0.40123141	0.36287913	0.34751639	0.36924592	0.36888808	0.33995813	0.37033233	0.3686012	0.30230695	0.31871486	0.30678776	0.35230422	0.31642964	0.30774215	0.31333289	0.30638975	0.32009062
0.31922689	0.34645325	0.34621918	0.34275576	0.2704463	0.26655447	0.29461956	0.35031337	0.40779284	0.42061809	0.40819529	0.35398537	0.3561036	0.38338524	0.344879	0.35687035	0.34608939	0.3171804	0.32558149	0.33580595	0.34480789	0.35539126	0.35465953	0.37503332	0.35260302	0.34692404	0.34688616	0.35653862	0.31591722	0.34702188	0.35653153	0.28852391	0.3348867	0.4011811	0.36348447	0.35060808	0.37807554	0.37182117	0.3347871	0.37234968	0.3715305	0.30580762	0.32234558	0.30716002	0.35495538	0.31908172	0.31382719	0.31672168	0.3044365	0.31795105
0.31731254	0.34396294	0.34441972	0.34834906	0.26569864	0.26197416	0.29517233	0.35199243	0.40420029	0.40918729	0.4091801	0.35269731	0.35535681	0.38333699	0.33957562	0.36102712	0.34145671	0.31791547	0.32616675	0.33816743	0.34873357	0.35669017	0.35964566	0.37815222	0.35509369	0.34666324	0.34811673	0.35735315	0.31401727	0.34821278	0.35723805	0.28969443	0.33545285	0.40086031	0.36465195	0.35215476	0.38164896	0.37050501	0.33640391	0.37175858	0.3701764	0.30421424	0.32150286	0.30945837	0.35547155	0.31622589	0.31370807	0.31738746	0.30307209	0.31626934
0.32152832	0.34712097	0.34602186	0.34614998	0.26928443	0.26385248	0.29375336	0.3422839	0.40138113	0.40782762	0.39796618	0.35340607	0.35515636	0.38365889	0.34179795	0.35826245	0.34353167	0.31817603	0.32549924	0.33808288	0.34760097	0.35612759	0.35590214	0.37620983	0.35507596	0.34751928	0.34813294	0.35728928	0.311257	0.34831414	0.3572371	0.28949019	0.33548048	0.40005904	0.36355227	0.35084805	0.38086346	0.36861688	0.33390394	0.37013161	0.36830479	0.30583358	0.32112417	0.30586007	0.35300195	0.31790605	0.31453961	0.31343269	0.30359581	0.31551418
0.32063237	0.3465569	0.34531486	0.34540108	0.27200165	0.26522604	0.29778886	0.35217065	0.40841994	0.40812498	0.40566009	0.35397032	0.35494137	0.38426015	0.33707538	0.35417458	0.33940408	0.31392261	0.32375053	0.3355273	0.34653699	0.35654742	0.35268542	0.37586728	0.35279924	0.34829134	0.34826136	0.35844406	0.31372041	0.34845939	0.35825679	0.29300076	0.33807641	0.40038666	0.36763275	0.35344094	0.38072565	0.37627104	0.34639633	0.37711117	0.37590852	0.3045893	0.32448629	0.30979034	0.35582447	0.3181164	0.31445125	0.31714359	0.30462244	0.31725359
0.31707457	0.34218651	0.34329581	0.34183913	0.2669442	0.26370236	0.29461929	0.34794527	0.39699084	0.39217588	0.40197137	0.35452256	0.35632119	0.38422582	0.34226218	0.35941964	0.34418094	0.31770611	0.32543048	0.33811644	0.34982365	0.35710648	0.35766488	0.37981501	0.35464922	0.3465454	0.35048479	0.35770318	0.31230426	0.35056952	0.35739073	0.29278708	0.33722001	0.4023056	0.36581981	0.35134715	0.38664803	0.37452018	0.35187623	0.37512448	0.37424067	0.30598369	0.32149667	0.30921215	0.35445392	0.31513628	0.31301269	0.31623325	0.3055183	0.32012042
0.31778643	0.34316269	0.34380096	0.34313211	0.26506183	0.26375839	0.29437226	0.34912959	0.40184662	0.39896196	0.41380832	0.35408002	0.35523376	0.38306308	0.34254745	0.36282489	0.3450723	0.31634507	0.32499865	0.33564669	0.35136494	0.35734329	0.36082068	0.37727806	0.3540684	0.34637246	0.35014355	0.35778067	0.31192151	0.35016298	0.3574408	0.29160714	0.34152344	0.40358734	0.36695376	0.35462174	0.38367364	0.37411109	0.34520563	0.3752836	0.3738457	0.30290565	0.32222456	0.3078537	0.35499331	0.31560075	0.31096217	0.31677601	0.30222839	0.31820872
0.3188175	0.34556383	0.3447836	0.34579995	0.26753137	0.26414379	0.30144402	0.34966594	0.40587145	0.40261066	0.40200377	0.35484686	0.35463819	0.38369414	0.34342524	0.35875654	0.34470636	0.31548768	0.32201809	0.33450395	0.3453916	0.35547861	0.3551957	0.37678126	0.35365647	0.34720942	0.35112548	0.36075228	0.31270254	0.35141009	0.36057925	0.2943393	0.34128678	0.40292072	0.36925116	0.35954002	0.38471195	0.37595946	0.34925297	0.3760792	0.37563705	0.30435383	0.32009301	0.30625251	0.35356316	0.31270528	0.31186	0.31317183	0.30319184	0.31659517
0.31985828	0.34587702	0.34502423	0.34704581	0.27206168	0.26682007	0.30091441	0.34777936	0.40911183	0.4019503	0.41727716	0.35575885	0.35520238	0.38516101	0.34151074	0.35736471	0.34199753	0.31701279	0.32485351	0.33699983	0.34717813	0.35698447	0.35460323	0.37801474	0.355077	0.34657902	0.35122156	0.36109474	0.31429428	0.35133487	0.36105096	0.29404816	0.33921248	0.40350303	0.37007821	0.35917929	0.3836557	0.37312958	0.34990582	0.37385118	0.37273088	0.30556872	0.32312	0.30940962	0.35360411	0.31392944	0.31101984	0.31553048	0.30473199	0.3175801
0.31838766	0.34427685	0.34545907	0.34484571	0.26917779	0.26409209	0.29706478	0.34931791	0.40734506	0.4115192	0.41915137	0.35490006	0.35491487	0.38354409	0.34675956	0.35711178	0.34780604	0.31938127	0.32668331	0.33988675	0.35606405	0.35751936	0.35465571	0.38023967	0.35553509	0.3459858	0.35115993	0.36002377	0.31386694	0.35128769	0.35991061	0.29399428	0.33903411	0.40445161	0.37085813	0.35452175	0.38952434	0.37029871	0.35088086	0.37288544	0.36989385	0.30608788	0.32486105	0.30929583	0.35514566	0.31652951	0.31401506	0.31880549	0.30294159	0.31889212
0.3194848	0.34525207	0.34543458	0.34594026	0.27024463	0.26433554	0.30059919	0.35314742	0.40968323	0.40841481	0.4213568	0.3573736	0.35514686	0.38511649	0.34603441	0.36060309	0.34744358	0.3179321	0.32593584	0.33746496	0.35378823	0.35648137	0.35849953	0.38091823	0.35594299	0.34572682	0.35289329	0.36025748	0.31146717	0.3529948	0.36045572	0.29282436	0.338074	0.40359846	0.37130484	0.36192676	0.38092747	0.37209612	0.34986025	0.37448177	0.37175557	0.30468702	0.32061762	0.30616221	0.35326478	0.31466186	0.31251565	0.31555662	0.30369723	0.31790555
0.31832108	0.34465471	0.34490868	0.3439675	0.26763874	0.26537174	0.29570073	0.34710515	0.40434894	0.408346	0.41099152	0.35566694	0.35467356	0.38395789	0.34920642	0.35827991	0.34999436	0.31947729	0.328592	0.34208566	0.35775119	0.35915294	0.35500455	0.38304597	0.35722995	0.34445828	0.35219172	0.35988215	0.31145647	0.35217881	0.35967734	0.29225495	0.34192842	0.40367004	0.37200361	0.35612783	0.38630968	0.37080285	0.34734482	0.37384471	0.37045109	0.30683783	0.31934947	0.30952635	0.35498086	0.31423652	0.31055439	0.31621403	0.3024545	0.31750059
0.31974503	0.34519553	0.34555355	0.34663787	0.26850671	0.2664319	0.30320612	0.35537329	0.41558319	0.41900152	0.42286593	0.35694721	0.35558945	0.38517836	0.34608188	0.35949704	0.34694046	0.3192904	0.32749209	0.34205443	0.36079448	0.35786483	0.35835773	0.38556558	0.35671964	0.34574533	0.35263661	0.36056185	0.3094835	0.35277498	0.36053109	0.2955026	0.33979264	0.40276286	0.37063462	0.36165994	0.38453302	0.37348792	0.35787356	0.37624475	0.37319562	0.3075043	0.32046431	0.30899957	0.35546839	0.31541258	0.31279522	0.31714085	0.30252916	0.31688958
0.31926611	0.34274411	0.34374252	0.34394714	0.26743439	0.26567096	0.29619306	0.35536739	0.41180637	0.41292492	0.41840813	0.35737216	0.35461554	0.38546169	0.34150597	0.35490566	0.34265608	0.31730226	0.32690215	0.33887702	0.35730532	0.35689753	0.35139334	0.38389832	0.35689732	0.34511581	0.35260904	0.36122513	0.31554607	0.35257259	0.36096594	0.29641509	0.34142083	0.40472171	0.37432525	0.35667333	0.38493964	0.37712446	0.36978966	0.37770438	0.37680787	0.3077558	0.31995627	0.30801982	0.35454261	0.31438625	0.31227872	0.31691837	0.30335292	0.31857222
0.31820378	0.34258193	0.34440383	0.34410557	0.26915175	0.26648512	0.29768857	0.35035148	0.41798553	0.41655394	0.42394546	0.3571164	0.35478607	0.38438621	0.34085754	0.35477805	0.34310767	0.31703106	0.32338354	0.33776	0.35457751	0.35614964	0.35385475	0.38216674	0.3542321	0.34183449	0.35191208	0.36058697	0.31274471	0.35212389	0.36060888	0.29534465	0.34029517	0.40371686	0.3717308	0.36182117	0.38536769	0.37436593	0.3611117	0.3756938	0.37411651	0.30447483	0.31957582	0.30953163	0.35449874	0.31444657	0.31229132	0.31649932	0.30397132	0.31910485
0.31862107	0.34266886	0.34459716	0.3459565	0.26804367	0.26376486	0.29830509	0.35097191	0.4103916	0.40475455	0.41941661	0.35682222	0.35618779	0.38534218	0.34659263	0.35526904	0.34780869	0.31954005	0.32713452	0.34258658	0.36211291	0.35625863	0.35277882	0.38458267	0.35689464	0.34334305	0.35078651	0.36007479	0.31236932	0.35092455	0.35983685	0.29460818	0.3411943	0.4015756	0.37344286	0.35724819	0.38417846	0.37460169	0.37428626	0.37520128	0.37425709	0.30445373	0.32201084	0.30674961	0.35307232	0.31308997	0.31193769	0.31769389	0.30202574	0.31756061
0.3171854	0.34272107	0.34304753	0.34413949	0.26946539	0.26565713	0.29653007	0.35714287	0.42192388	0.42887774	0.42488775	0.35811144	0.35568517	0.38479716	0.34672558	0.35434812	0.34751025	0.31895986	0.32487443	0.34191149	0.36420253	0.35611591	0.35171399	0.3855527	0.35604689	0.34209433	0.35210893	0.36100641	0.31286389	0.3522957	0.36099157	0.29676569	0.34038937	0.40590206	0.37301514	0.36068687	0.3862547	0.37482661	0.37850571	0.37766668	0.37448505	0.30611539	0.32119384	0.30835485	0.35381699	0.31647071	0.31229749	0.31813994	0.30101636	0.31572458
0.31782719	0.3431786	0.34457642	0.34522378	0.26816067	0.26414427	0.29508179	0.35138315	0.43126222	0.43126762	0.43174261	0.35832709	0.35504934	0.38424003	0.34950656	0.35482073	0.35116151	0.32033363	0.32540214	0.34298271	0.36109021	0.35747105	0.35352096	0.38569373	0.35789797	0.34215456	0.35215437	0.3616772	0.31255069	0.3523072	0.36137629	0.29470715	0.34273303	0.40155298	0.37130538	0.35584456	0.38757479	0.37628564	0.37860578	0.37791547	0.37596902	0.30588922	0.32346407	0.30591595	0.35490468	0.31759346	0.31377855	0.31993052	0.30225372	0.31911024
0.31782743	0.34199256	0.34503558	0.34486729	0.27034903	0.26844406	0.29495052	0.34693921	0.40598401	0.40069634	0.40789446	0.35856459	0.35506529	0.38380578	0.34649938	0.35760319	0.34723729	0.31904215	0.32588664	0.34120134	0.36218438	0.35659969	0.35528621	0.38324684	0.35685498	0.34145039	0.35155398	0.36039248	0.31234848	0.35166103	0.36029783	0.29567155	0.34141636	0.40308571	0.37332085	0.35870409	0.39176765	0.37551048	0.38178685	0.37664077	0.37517804	0.30437136	0.32058793	0.30764464	0.35334244	0.31553096	0.30960473	0.31657222	0.30173185	0.31811178
0.31819752	0.34062284	0.34374872	0.34611556	0.26920378	0.26637045	0.29526421	0.35566998	0.42599231	0.43034321	0.43167007	0.35823941	0.35498312	0.38396138	0.34724861	0.35709426	0.34862131	0.32244501	0.32758924	0.34319979	0.37031993	0.35728246	0.35519224	0.3838312	0.3575542	0.34143195	0.35194528	0.36051905	0.31193033	0.35200548	0.3603313	0.29552528	0.34008756	0.40284216	0.37338197	0.35606635	0.38250184	0.37422046	0.37902871	0.37702355	0.37384903	0.30714181	0.32406667	0.30847722	0.35518712	0.3170369	0.31302637	0.31886259	0.30157658	0.31747976
0.31642884	0.3403312	0.34518147	0.34468573	0.26998124	0.26558933	0.29879329	0.35982484	0.42900565	0.43084568	0.42608237	0.35858956	0.35427281	0.38252795	0.34925681	0.36004326	0.35015029	0.32107291	0.32717034	0.34471777	0.36680198	0.35661259	0.35811505	0.38456762	0.35638714	0.33984274	0.35110343	0.36045855	0.3120769	0.35106125	0.36025262	0.29330897	0.34058014	0.40258971	0.37247172	0.35638431	0.38819724	0.37253338	0.38171455	0.37502304	0.37216827	0.30434248	0.32113624	0.30532837	0.35174489	0.31619954	0.30851313	0.31747597	0.30154884	0.31837764
0.31795394	0.34100914	0.34467366	0.34596595	0.27027902	0.26508722	0.29689738	0.35270101	0.42014387	0.41651511	0.4146404	0.35678127	0.35494953	0.38229939	0.34467578	0.35786825	0.34627917	0.3186703	0.32306683	0.3405143	0.361752	0.35381204	0.35740221	0.37995747	0.35303688	0.34035054	0.35250667	0.36186898	0.31457785	0.35254914	0.36167598	0.29772606	0.34195027	0.40238407	0.37328938	0.35619384	0.38827491	0.37620446	0.38060558	0.37662715	0.37586471	0.3036128	0.32195902	0.30740318	0.35374963	0.31743434	0.31100455	0.31607378	0.30160639	0.31644025
0.31477752	0.33834615	0.3429344	0.3429805	0.27051711	0.26278281	0.28398412	0.34848818	0.4667981	0.50882721	0.49322388	0.35576418	0.34962326	0.37671632	0.35129079	0.35352573	0.35256007	0.31811604	0.32500452	0.3457925	0.38306201	0.35229567	0.35242823	0.3838985	0.35430157	0.33653304	0.34878421	0.35770673	0.30941561	0.34908131	0.35737759	0.29133451	0.33553994	0.40132335	0.36902678	0.34923473	0.37931091	0.36993885	0.42041466	0.37169278	0.36955127	0.30517933	0.3172425	0.30470631	0.35154057	0.31887603	0.312242	0.32097036	0.29753405	0.31440994
0.31668305	0.34026673	0.34214085	0.34080249	0.27211478	0.26430574	0.2930055	0.36476129	0.47693345	0.49178934	0.49708965	0.35422087	0.34823933	0.37616679	0.34640014	0.35040563	0.34738949	0.31565854	0.32360449	0.34118113	0.37626365	0.35009709	0.34718046	0.37812153	0.35136127	0.33782315	0.34883887	0.35704628	0.31156802	0.34896657	0.35650721	0.29301769	0.33652171	0.40134832	0.3683556	0.35123864	0.38097489	0.36863306	0.40483242	0.37114039	0.36830625	0.30619162	0.32180613	0.30719432	0.35264808	0.31787956	0.3122769	0.31953317	0.29685467	0.31487533
0.31442255	0.33807293	0.33958578	0.34018156	0.27012578	0.26078206	0.28963864	0.36555508	0.47445309	0.50195426	0.48954162	0.35363159	0.34943828	0.37720296	0.33664358	0.34231496	0.3413578	0.31728658	0.32154781	0.33968726	0.37903222	0.34964848	0.34025997	0.37845343	0.35073149	0.33640999	0.34738529	0.35666668	0.31010255	0.34775946	0.35636801	0.29096246	0.33640093	0.40103883	0.36611184	0.34856567	0.38285518	0.36995456	0.4176113	0.37147942	0.36944765	0.3053939	0.32230845	0.30568886	0.35442206	0.31671649	0.31038606	0.31762299	0.29382911	0.31176683
0.31328771	0.33518115	0.33902028	0.34135756	0.26939768	0.26434481	0.28958619	0.36234534	0.47524223	0.49436423	0.4921357	0.35442793	0.35099965	0.37850389	0.34180704	0.34609237	0.34310213	0.31193843	0.31742114	0.33207944	0.37315619	0.34909502	0.34444544	0.37878349	0.34827057	0.33660951	0.34703186	0.35385689	0.30871058	0.34732088	0.35386935	0.29103178	0.33416134	0.3975012	0.36284789	0.34486899	0.37558863	0.36934352	0.40274799	0.3713662	0.36893773	0.303891	0.31824055	0.30340222	0.35009426	0.31707221	0.30989796	0.31608143	0.29279542	0.31249607
0.31351876	0.33717299	0.33973321	0.34081569	0.2708202	0.26302683	0.29462767	0.36787888	0.48568505	0.49623552	0.51507384	0.35132188	0.34929091	0.37732857	0.3401542	0.34686893	0.34303364	0.3150959	0.32262671	0.33663267	0.37473133	0.34963235	0.34458119	0.3796961	0.35028449	0.33392221	0.3455143	0.35412461	0.30846283	0.34576532	0.35385585	0.29157877	0.33409733	0.39742327	0.35978618	0.33854434	0.36494821	0.36840987	0.40516353	0.3696464	0.36811146	0.29983449	0.31568962	0.3040877	0.34782273	0.31362271	0.30107999	0.31340748	0.29230481	0.31248772
0.31688219	0.3377772	0.34169647	0.33985016	0.26952365	0.26192382	0.29090568	0.35857448	0.48110041	0.49358511	0.51809114	0.34997579	0.34649742	0.37639892	0.34013844	0.34441742	0.34155938	0.31314561	0.32203299	0.33178309	0.37459761	0.34940201	0.34199077	0.37698904	0.34852174	0.3332845	0.34286293	0.35290977	0.30636463	0.34309453	0.35254255	0.28855184	0.33337837	0.39705652	0.35838977	0.33645472	0.36263129	0.36535919	0.40067625	0.36784145	0.36496192	0.3039172	0.31203458	0.30094534	0.34794101	0.3120482	0.30297402	0.31172812	0.29074726	0.30888647
0.31361675	0.33474591	0.33923078	0.33561498	0.26953843	0.26124266	0.28997049	0.36136806	0.47788736	0.49915433	0.49153164	0.34944156	0.346156	0.37609315	0.34358692	0.34346384	0.34415448	0.30790845	0.31738231	0.3283301	0.3698307	0.34842271	0.34327874	0.37721094	0.34677246	0.33526757	0.3450228	0.35417062	0.3055048	0.34504592	0.35360053	0.28903502	0.33313054	0.39725879	0.35891855	0.33584598	0.36288473	0.3718465	0.40697983	0.37266189	0.37127426	0.30150273	0.31375286	0.29965332	0.34758285	0.3121005	0.30297446	0.31129715	0.29026419	0.30950436
0.31254864	0.33330789	0.33854502	0.33858094	0.26818231	0.26092631	0.2918894	0.36273551	0.4797405	0.50829977	0.50478953	0.34566334	0.34568992	0.37599054	0.34369504	0.34327915	0.34284419	0.30906388	0.31994677	0.32688513	0.36964396	0.34844968	0.33961675	0.37590256	0.34701616	0.33296344	0.34033805	0.35162699	0.30444935	0.34052402	0.35130519	0.28942499	0.33408064	0.39505666	0.35713118	0.33807182	0.36167693	0.36668542	0.38089561	0.36778548	0.36627969	0.29967532	0.31020668	0.29949084	0.34674007	0.31080902	0.3011494	0.31025589	0.28653795	0.30838865
0.31213468	0.33200547	0.33929813	0.33684009	0.26813522	0.25931221	0.28823191	0.35304177	0.4636673	0.48181182	0.49262035	0.34586734	0.34547475	0.3740676	0.3429563	0.34502742	0.34314245	0.30653983	0.32001838	0.32307601	0.3617509	0.34730792	0.34210396	0.37352628	0.34664896	0.33377492	0.34191251	0.35190791	0.30298442	0.3422049	0.35149878	0.28754482	0.33281016	0.39777526	0.3541812	0.333413	0.36799601	0.36826119	0.3966755	0.36892399	0.36780372	0.30020192	0.30985653	0.29601884	0.34563705	0.30965382	0.29551828	0.30688617	0.28711066	0.30711377
0.31228271	0.33142427	0.33887005	0.33818093	0.26723409	0.25798893	0.28396171	0.35358927	0.46159336	0.49276718	0.49590531	0.34467447	0.3440389	0.37507793	0.34184399	0.34203544	0.34111303	0.30690455	0.32030678	0.32107121	0.36061957	0.34832865	0.34167218	0.37174481	0.34580648	0.33281308	0.33912465	0.35136423	0.30246669	0.33959958	0.35106397	0.28749472	0.33305839	0.39652467	0.35161561	0.32985318	0.35729307	0.36741632	0.37700796	0.36920646	0.36699921	0.29626429	0.306705	0.29615146	0.34479886	0.31011575	0.29931578	0.30771279	0.28656316	0.30826163
0.30980819	0.32967529	0.33858749	0.33719131	0.26785162	0.2583949	0.28120643	0.3514393	0.46349052	0.48231688	0.4919461	0.34384361	0.34323847	0.37408707	0.33696356	0.34238076	0.33748746	0.30378705	0.31732222	0.31773382	0.36409214	0.34653282	0.34160006	0.36994943	0.34424153	0.33107364	0.34011307	0.35002124	0.30206317	0.34052765	0.34973359	0.28562552	0.32725009	0.39405334	0.35032496	0.3285374	0.35930845	0.36474723	0.37984142	0.36677051	0.36438459	0.30009893	0.30790523	0.29320011	0.34410629	0.30848351	0.29645908	0.30355179	0.28438619	0.30568182
0.30945176	0.32799679	0.33757558	0.33261856	0.26125684	0.25713354	0.28031263	0.35491315	0.46299353	0.48580039	0.48180893	0.34228718	0.34315473	0.37381691	0.33321488	0.3392252	0.33392739	0.3034474	0.31679446	0.3161802	0.36176968	0.34624198	0.33719066	0.3684147	0.34270942	0.32980999	0.33768767	0.3479943	0.2972739	0.33787045	0.34789208	0.28435636	0.33073261	0.39346749	0.34809503	0.32232934	0.35725236	0.3631556	0.36136335	0.36634201	0.36270809	0.29971641	0.30513516	0.29273382	0.34515211	0.30931252	0.29472682	0.30494797	0.28464055	0.30520785
0.30940941	0.32623044	0.33870661	0.33415553	0.26254871	0.25668579	0.28110385	0.35303593	0.47074726	0.49658477	0.4898119	0.33973682	0.34155428	0.37249288	0.33675504	0.3401584	0.33777589	0.30247283	0.31772169	0.31540626	0.35982946	0.34584111	0.33941972	0.37040672	0.34343845	0.32993355	0.33798057	0.34849182	0.29607329	0.33831716	0.34809801	0.28353298	0.33133927	0.39246804	0.34743679	0.31960148	0.35074881	0.36292481	0.37735546	0.36579594	0.36252674	0.29710266	0.30146676	0.28807548	0.3413564	0.30211988	0.29006711	0.29734159	0.2824164	0.30470365
0.30681574	0.32541317	0.33804733	0.33569115	0.25894192	0.2548708	0.28159514	0.35074198	0.46186897	0.48062047	0.49162981	0.33892345	0.34088406	0.37322107	0.3323009	0.33320206	0.33166799	0.30028191	0.31544828	0.31301022	0.3513504	0.34467569	0.33129954	0.36823708	0.34124231	0.32966232	0.33715859	0.34833494	0.29700938	0.33721012	0.3478334	0.2827566	0.32698116	0.39262643	0.3467443	0.31807482	0.3485736	0.36385381	0.38350746	0.36706507	0.36343968	0.29548368	0.30051631	0.28959599	0.34223112	0.3056922	0.29025418	0.29960421	0.28002247	0.30414283
0.30561525	0.32459185	0.33742827	0.33039021	0.26256558	0.2543948	0.27621359	0.35543627	0.4606235	0.4816021	0.48676562	0.33918566	0.3408303	0.37290269	0.3306503	0.3373363	0.33153611	0.30050051	0.31514847	0.31175813	0.35401917	0.34502158	0.33543018	0.36846772	0.34101111	0.32937458	0.33606592	0.34738675	0.29707789	0.33619225	0.34696427	0.28241816	0.32849991	0.39313662	0.34582886	0.31751743	0.35460079	0.36572456	0.38490278	0.36601016	0.36525944	0.29531202	0.29942033	0.28520799	0.3405073	0.30260837	0.28993717	0.29797554	0.28082877	0.30401525
0.30378094	0.31986767	0.33693346	0.3285017	0.25953355	0.25206494	0.27532497	0.34578303	0.45515081	0.47593144	0.48916316	0.33701861	0.3406705	0.370487	0.33102837	0.33465686	0.33129537	0.29756182	0.31348982	0.308934	0.35140955	0.34318891	0.33096221	0.36629155	0.34030339	0.32840389	0.3352246	0.34577346	0.2940101	0.33551753	0.34542745	0.2821779	0.32858387	0.39015788	0.34445909	0.3230828	0.35385242	0.3634952	0.37792042	0.36505169	0.36306274	0.29545194	0.29874995	0.2850475	0.34085554	0.30170107	0.28610602	0.29655421	0.27890292	0.30150095
0.30172643	0.32189894	0.33737582	0.32923019	0.26073229	0.25631735	0.27492324	0.34816799	0.46380028	0.49046791	0.47560775	0.33684281	0.33904615	0.37106755	0.33232394	0.33165053	0.33290201	0.29712597	0.31251353	0.30534562	0.34813297	0.34256092	0.32974464	0.36727697	0.33883449	0.32778826	0.33473909	0.34493074	0.29318109	0.33493754	0.34445876	0.27966365	0.32922646	0.39103115	0.34292611	0.32049045	0.3461163	0.36330822	0.37465188	0.3650192	0.36281538	0.29622295	0.2992993	0.28488705	0.34188846	0.3042354	0.28975207	0.29817328	0.27653736	0.29963294
0.30322891	0.31812835	0.33796903	0.32655787	0.25809926	0.25056297	0.27032807	0.34390688	0.45028326	0.45382547	0.46877944	0.33611143	0.33823857	0.37017614	0.32812425	0.33139867	0.32921204	0.29350945	0.31059194	0.30418524	0.34469327	0.34072793	0.3288582	0.36179233	0.33730933	0.32701811	0.33369884	0.34528771	0.29260406	0.33415025	0.34492257	0.28003499	0.32535669	0.39311513	0.3430908	0.31586918	0.34567314	0.36447653	0.3648977	0.36628273	0.3639043	0.29599899	0.29680774	0.28341651	0.34108472	0.30150342	0.28722242	0.29842368	0.27560979	0.29837689
0.29972166	0.31509021	0.33581051	0.32656699	0.25771463	0.25128153	0.27240726	0.34381282	0.44937995	0.45439833	0.48241657	0.33471379	0.33857852	0.36998713	0.3268961	0.32550946	0.32766405	0.29451343	0.31094125	0.3047677	0.34749687	0.34103277	0.32235953	0.36148247	0.33779663	0.32728222	0.33313376	0.34488651	0.29102758	0.33319309	0.34446651	0.27904093	0.32522681	0.39014933	0.34173378	0.3153553	0.3469722	0.36405531	0.35990584	0.36563587	0.36366758	0.29222465	0.29197362	0.27965015	0.33803123	0.29777095	0.27975199	0.29036728	0.27551365	0.29918763
0.29903182	0.31466946	0.33435535	0.32563299	0.25525692	0.24892122	0.27031416	0.34229732	0.44847298	0.46837202	0.47251263	0.3330752	0.33737281	0.36976096	0.32865176	0.32702374	0.3299458	0.29530704	0.31205264	0.30579835	0.34939936	0.34035406	0.32569957	0.36207199	0.33617765	0.32576564	0.33237323	0.3432624	0.2897383	0.33270675	0.34290007	0.27862716	0.32231668	0.38903582	0.33868724	0.31219521	0.34442538	0.36221403	0.37113154	0.36330089	0.36183545	0.2930969	0.28938624	0.27729949	0.33793548	0.29749942	0.28080273	0.29159161	0.27532902	0.30163771
0.29513395	0.30977026	0.33404955	0.32134709	0.25701272	0.24644175	0.26586905	0.33855927	0.44775486	0.45908004	0.45960855	0.33185855	0.33600572	0.36683908	0.32551685	0.3247261	0.32643512	0.29283419	0.31023613	0.30146533	0.34078053	0.34007773	0.32048842	0.36129415	0.33587015	0.32322136	0.33173037	0.34380966	0.29012272	0.33204401	0.34352216	0.27828485	0.32407409	0.38933501	0.33741921	0.31314132	0.33024371	0.36140767	0.34474835	0.36261168	0.36102107	0.29113069	0.29002637	0.27581078	0.3369391	0.29460913	0.27634907	0.28671747	0.27378401	0.29890668
0.29352325	0.30776349	0.33300865	0.31776261	0.25400445	0.24657707	0.26859385	0.34324953	0.44132939	0.44383794	0.45843044	0.33284438	0.33663699	0.36831596	0.32499063	0.32243821	0.32453847	0.29107064	0.30795056	0.29820582	0.34120381	0.33827609	0.32137474	0.35758027	0.33383468	0.32450542	0.3307645	0.3413527	0.28598788	0.33108392	0.34093159	0.27515861	0.32360947	0.38736278	0.335711	0.30962077	0.33913985	0.36071834	0.34487283	0.3637307	0.36029673	0.29183745	0.29037306	0.27432212	0.33625421	0.2976653	0.27688691	0.28834793	0.27247912	0.29746279
0.29217529	0.30850884	0.33314678	0.31719169	0.25467044	0.24668956	0.26107082	0.34583932	0.44470039	0.46621951	0.4612	0.33121565	0.33632231	0.36780083	0.3247816	0.32177457	0.32581395	0.29301062	0.30927631	0.30177295	0.34081835	0.33851758	0.32019618	0.35871783	0.33468509	0.32264796	0.32956025	0.34126547	0.28661418	0.32964617	0.3407881	0.27362734	0.32148901	0.38586217	0.33438846	0.30738235	0.32747501	0.35645336	0.33346283	0.35882285	0.35603389	0.28703272	0.28792158	0.27078393	0.3349297	0.29252431	0.27676722	0.28614882	0.27150044	0.29644212
0.29181042	0.30615979	0.33135703	0.31486163	0.25202686	0.24603499	0.2664097	0.3377158	0.42964593	0.44804958	0.45140108	0.32953438	0.3357138	0.36697924	0.32510871	0.32300887	0.32595628	0.29120129	0.30931222	0.29698139	0.34240425	0.33733168	0.32051796	0.3570441	0.33401275	0.32150394	0.32912734	0.34131467	0.28627804	0.32931304	0.34096923	0.27271107	0.32259649	0.38495672	0.33543134	0.31188414	0.33401194	0.35571641	0.3324151	0.3589561	0.35526222	0.28946748	0.28630304	0.27104017	0.33442739	0.29180387	0.27143094	0.28365272	0.27144903	0.29763174
0.29014984	0.30421117	0.33134508	0.31843385	0.25206566	0.24791589	0.25932205	0.33107674	0.42969099	0.46216023	0.44932353	0.32824808	0.3339898	0.36490929	0.32714042	0.31912521	0.32680669	0.28876138	0.30586967	0.29777601	0.33548251	0.3365202	0.31568232	0.35630217	0.33256376	0.32146949	0.3280955	0.34017494	0.2833966	0.32831317	0.33974168	0.27380994	0.32144737	0.38606468	0.33404741	0.30565041	0.34023219	0.35615122	0.34705845	0.36025807	0.35580286	0.29034767	0.28759134	0.27001634	0.3365269	0.29366127	0.27437744	0.28623021	0.2713744	0.29845655
0.28750387	0.30465144	0.33123711	0.31454155	0.25026241	0.24572235	0.25985861	0.33333927	0.43488008	0.42295852	0.44196638	0.32969281	0.33596653	0.36646181	0.31559983	0.3193666	0.3170878	0.28769162	0.30402538	0.29461551	0.33167335	0.33628342	0.31633815	0.35501996	0.33186868	0.32105985	0.32830682	0.33998874	0.28618395	0.32860976	0.33984226	0.27401307	0.32306728	0.38566214	0.33492216	0.31156465	0.33822003	0.36005038	0.35020161	0.36207289	0.35965174	0.28755447	0.28423241	0.27201456	0.33586448	0.29278192	0.27174047	0.28389397	0.26740322	0.29523486
0.28637856	0.29962322	0.32958826	0.31177011	0.25298369	0.24385482	0.25920287	0.33573616	0.42719981	0.42061284	0.43201745	0.32879224	0.33417699	0.36470491	0.32300714	0.31961814	0.32361579	0.28978318	0.30879387	0.29735759	0.34147218	0.3361966	0.31701002	0.35493276	0.33361873	0.31889662	0.32701114	0.3397505	0.28408229	0.32725933	0.33932552	0.27191624	0.31897461	0.38620386	0.33400726	0.30901149	0.3359668	0.35445312	0.33582115	0.35877618	0.35411519	0.28756362	0.28442022	0.26781285	0.33458221	0.29083893	0.2721599	0.28210494	0.26933423	0.29736054
0.28567967	0.29962185	0.32901418	0.31274813	0.24868882	0.24361514	0.26024655	0.33393782	0.43081927	0.44815531	0.45127955	0.32634234	0.33461741	0.36597896	0.31912282	0.31821793	0.32003698	0.28892758	0.30653709	0.29620153	0.33606577	0.3362838	0.31495097	0.3550376	0.33175606	0.32008934	0.32524815	0.33931458	0.28076175	0.32548594	0.33884087	0.27091157	0.31898376	0.38622352	0.3329334	0.30673489	0.33775461	0.35777423	0.34273544	0.35968986	0.35727048	0.28785321	0.28351229	0.26912114	0.33489528	0.28932047	0.27473828	0.28594095	0.26843295	0.29554772
0.2831457	0.29899567	0.32917148	0.3114008	0.25239256	0.24517387	0.25869024	0.331357	0.42392802	0.42735231	0.43198782	0.32564175	0.33466318	0.36491528	0.32066345	0.3129448	0.31976274	0.28514162	0.30357897	0.29115036	0.33045426	0.33300769	0.31171745	0.35361761	0.32964253	0.31820336	0.32637516	0.3390674	0.28373745	0.32664824	0.33856329	0.27011019	0.31527829	0.3843585	0.3324022	0.30660442	0.33819786	0.35582411	0.33163279	0.35723302	0.35544649	0.28962764	0.28382051	0.26945263	0.33385181	0.28963977	0.26886952	0.28276071	0.26715767	0.29642418
0.2825163	0.29684472	0.32798362	0.30802435	0.24960868	0.24178274	0.2560544	0.32942456	0.42098707	0.4113425	0.41839662	0.32523131	0.33287156	0.36283368	0.31334883	0.31276008	0.31436604	0.28531265	0.30138513	0.28962246	0.33238593	0.33279079	0.31064633	0.35402855	0.3289918	0.31764305	0.32480434	0.33841154	0.28047448	0.32495639	0.33809459	0.2704998	0.32041952	0.38378984	0.33069152	0.30824333	0.3278766	0.35395578	0.31822175	0.35797644	0.35359353	0.28752992	0.28033274	0.26531842	0.33448198	0.29058683	0.27018774	0.28305718	0.26500288	0.2937707
0.28222024	0.29726169	0.32897744	0.30865589	0.24791093	0.24329677	0.2590507	0.32677737	0.42482877	0.42498741	0.45386136	0.32680616	0.33353961	0.3636876	0.3149792	0.3090257	0.31374422	0.28484073	0.30113819	0.29166347	0.33562323	0.33307302	0.30447885	0.35410842	0.328949	0.31692839	0.32542574	0.33598995	0.28052089	0.32556969	0.33561274	0.26965892	0.32004219	0.3828494	0.33054739	0.30560961	0.32555673	0.35542148	0.32210675	0.35827646	0.35495123	0.28745183	0.28218323	0.26629716	0.33250743	0.28860262	0.27033108	0.28419346	0.26519072	0.29361695
0.28003186	0.29420272	0.32728937	0.30668399	0.24616325	0.24085025	0.25645614	0.32689691	0.42257497	0.42107373	0.44834721	0.32522777	0.33260992	0.36245742	0.31632257	0.31280908	0.31608531	0.28463843	0.30187738	0.29095575	0.33230999	0.33294177	0.30875313	0.35642827	0.32931462	0.31758413	0.32474172	0.33819485	0.28150192	0.32514775	0.33780313	0.2701129	0.31894678	0.38269654	0.33083865	0.30755219	0.3320131	0.35707816	0.33682188	0.35876358	0.35672513	0.28596368	0.2798616	0.26551419	0.33259064	0.28706133	0.2684153	0.2812832	0.2649301	0.2938928
0.27789849	0.29305407	0.32536864	0.30571032	0.24687029	0.24154405	0.25124028	0.32318288	0.41211486	0.38889202	0.41392127	0.3256349	0.33247054	0.36291912	0.31230474	0.30767149	0.31107733	0.28376457	0.3001247	0.28759715	0.33117828	0.33151424	0.30477035	0.3543787	0.3277024	0.3167831	0.32425684	0.33742478	0.27817431	0.32437921	0.33699799	0.26895419	0.31438839	0.38315043	0.32885772	0.30551809	0.32687804	0.35576865	0.32207441	0.3576901	0.35535014	0.28540009	0.28054348	0.2637141	0.33260137	0.28703412	0.26668486	0.28010148	0.26336133	0.29167378
0.27388343	0.28958192	0.323001	0.30300263	0.24682844	0.24038757	0.25970957	0.328374	0.42027894	0.39639041	0.44137585	0.32539478	0.33275622	0.3611055	0.31531402	0.30735776	0.3159571	0.28502315	0.30340669	0.29064587	0.33540219	0.3321349	0.30424389	0.35328612	0.32955289	0.31623465	0.32416892	0.33687633	0.28028253	0.32450655	0.33661342	0.26862624	0.3160004	0.38028017	0.327802	0.30306676	0.33084154	0.35256124	0.31230101	0.3544364	0.35222751	0.28398752	0.28226969	0.26188892	0.33277512	0.28794912	0.26642603	0.27874762	0.26332662	0.29636121
0.27645046	0.29415554	0.32654285	0.30472967	0.24991664	0.24392775	0.26176006	0.32790077	0.42492071	0.41188654	0.436122	0.32497111	0.33234158	0.36203206	0.31219172	0.30979034	0.31225711	0.28372782	0.30181342	0.28889564	0.33899808	0.33169034	0.30892691	0.35280794	0.32812482	0.31606442	0.32514116	0.33687961	0.28184649	0.32542562	0.33681914	0.26905248	0.31453738	0.38169983	0.32725513	0.3027297	0.33063546	0.35630435	0.32242614	0.35833168	0.3560029	0.28889477	0.28194848	0.26532087	0.33581498	0.28852582	0.2709626	0.28533295	0.26259732	0.29452813
0.27554306	0.29079673	0.32556951	0.3052476	0.24727438	0.24199715	0.25442049	0.32343939	0.41614759	0.41383913	0.41413075	0.32477853	0.33303821	0.36218444	0.30994207	0.30568257	0.31052586	0.28319669	0.30009267	0.28709483	0.33329543	0.33074963	0.30281702	0.35383141	0.32669055	0.31364316	0.32184586	0.33544862	0.27726495	0.32191795	0.33514166	0.2676588	0.31293726	0.38075852	0.32603881	0.30269825	0.32883155	0.3544665	0.30676711	0.35484084	0.35410312	0.28343883	0.27943352	0.25971526	0.33158273	0.285936	0.2640968	0.27900365	0.26194093	0.29421142
0.27331054	0.29146349	0.32410648	0.3004567	0.24681206	0.24098873	0.25214207	0.3239488	0.41132128	0.40309644	0.42591161	0.3238436	0.33132496	0.3606005	0.30739814	0.30068031	0.30705598	0.2799786	0.29748353	0.28547287	0.33322245	0.33013579	0.29850361	0.35083529	0.32562399	0.31433389	0.32297257	0.33535364	0.27735153	0.32303759	0.33508739	0.26791081	0.31291819	0.37959465	0.3259142	0.30198348	0.33072677	0.35615081	0.32486668	0.35782051	0.3557435	0.28384703	0.28059319	0.26200593	0.33244786	0.28771618	0.26633182	0.27942583	0.26056802	0.2910614
0.27110803	0.28826553	0.32382721	0.3010515	0.24512686	0.2422622	0.26145369	0.32385701	0.42148548	0.41171157	0.43147865	0.32394707	0.33169478	0.36089921	0.31365958	0.30314314	0.3127349	0.28085488	0.29679376	0.28499335	0.33505961	0.32967356	0.30052307	0.35136366	0.32522762	0.31311226	0.32030588	0.33399203	0.27541977	0.32035762	0.33355251	0.26744041	0.31289813	0.3810311	0.32684228	0.30361536	0.33313328	0.34892708	0.31086394	0.35387391	0.34857985	0.28316417	0.28093764	0.26055026	0.33231387	0.2859993	0.26575616	0.27769351	0.259204	0.29011118
0.27168137	0.28752944	0.32293066	0.2998662	0.24851184	0.23929821	0.25778145	0.3233979	0.41549304	0.4180136	0.43508083	0.32306442	0.33042115	0.35965019	0.31495133	0.30301085	0.31661952	0.28238449	0.29736996	0.28521898	0.33194622	0.33009014	0.30069616	0.35160801	0.3252534	0.31303522	0.3211191	0.33447903	0.2759676	0.32120061	0.33404857	0.26659676	0.31108737	0.38043323	0.32701054	0.298866	0.326359	0.34870648	0.31517267	0.3518796	0.34837455	0.28174913	0.27874246	0.26120222	0.33145136	0.28676835	0.26651108	0.27902386	0.26048344	0.29231969
0.2701329	0.28672332	0.3207297	0.30204332	0.2449117	0.24138114	0.25785244	0.32362181	0.41476265	0.40524024	0.40863377	0.32202289	0.32985291	0.3588039	0.31134838	0.30287328	0.31170744	0.28006476	0.29627851	0.28316292	0.32084012	0.32909679	0.30043229	0.35046941	0.32452393	0.31060895	0.31912801	0.33373713	0.27552679	0.31943691	0.33343765	0.26632842	0.31206751	0.37858886	0.32508865	0.3004244	0.32871425	0.34906471	0.30960223	0.35285038	0.34877837	0.28259075	0.27981833	0.25898138	0.33146784	0.28735065	0.26533785	0.27954063	0.2604053	0.29362261
0.26971793	0.28708342	0.32132164	0.29955187	0.24414741	0.23988305	0.25752696	0.32449204	0.42477182	0.40521616	0.42326438	0.32225272	0.33184323	0.36064312	0.31122902	0.29938173	0.31117564	0.27946618	0.29589736	0.28236946	0.32175681	0.3280493	0.2976498	0.34954891	0.32410222	0.30986801	0.31960401	0.33298185	0.27274784	0.3196204	0.33278754	0.26644489	0.31284195	0.38019264	0.32656071	0.30384609	0.32958955	0.3519924	0.31928182	0.35414237	0.35162038	0.28228295	0.27723899	0.25907025	0.33205366	0.28551981	0.26414567	0.27592328	0.26050982	0.29189706
0.268626	0.28379798	0.32101133	0.29723564	0.24835117	0.23701018	0.25848591	0.32055426	0.42111307	0.40356854	0.42220065	0.32182935	0.32936889	0.3584933	0.30618301	0.30043826	0.30534059	0.28000504	0.29576319	0.28240258	0.32581919	0.32866305	0.29764837	0.34848514	0.3234553	0.30898783	0.31824192	0.33299115	0.27325425	0.31840047	0.33249018	0.26628366	0.31086943	0.37810162	0.32506123	0.30170685	0.33622211	0.35258144	0.31358707	0.35495549	0.35223398	0.28227359	0.27503797	0.26087415	0.33089221	0.2849192	0.2625908	0.27989098	0.25578332	0.29011098
0.26899505	0.28539279	0.3213779	0.30042499	0.2463119	0.2384377	0.26024932	0.32248825	0.42032909	0.40044597	0.42856804	0.32251799	0.33044747	0.35816649	0.30517378	0.29726914	0.30567878	0.27986524	0.29381227	0.28296721	0.32690904	0.32850847	0.29697746	0.34895471	0.32366326	0.30887699	0.31760603	0.332589	0.27163765	0.31769803	0.3318871	0.26486889	0.30981728	0.37845415	0.32461661	0.29718685	0.33504966	0.34908471	0.29959813	0.35158551	0.34872225	0.28229874	0.27933955	0.25978583	0.33218953	0.28622061	0.26769239	0.27821344	0.25806314	0.29164621
0.26832968	0.28347796	0.31901419	0.29524365	0.2457049	0.24045269	0.26192927	0.32086214	0.42072329	0.41305512	0.43081316	0.3196052	0.32999185	0.3575978	0.30838129	0.29932773	0.30795544	0.27871674	0.29470915	0.2813164	0.32702455	0.32786816	0.29902253	0.35046449	0.32327035	0.30905077	0.31732565	0.33326012	0.27228925	0.31768873	0.33286011	0.2651599	0.3117379	0.38065049	0.32487538	0.30283445	0.33427855	0.34995812	0.30149019	0.35145232	0.3495644	0.2786338	0.27823836	0.25784653	0.3277958	0.28224602	0.25940943	0.27291006	0.25791416	0.29133096
0.2666021	0.28195888	0.31852067	0.29650149	0.24427168	0.24344699	0.25972146	0.31743211	0.41623354	0.40935549	0.41476434	0.32103863	0.32855922	0.35819563	0.30859825	0.29875198	0.30837315	0.27820176	0.29254279	0.28140303	0.32384977	0.32785922	0.29548031	0.34872681	0.32297462	0.3078877	0.31750882	0.33119747	0.2744346	0.31727153	0.33084419	0.26479578	0.30892077	0.37966296	0.32393155	0.30573052	0.33206159	0.34805161	0.30424759	0.35030439	0.34766063	0.28046942	0.27460453	0.25786364	0.32901022	0.28396055	0.25886425	0.2766377	0.25735009	0.29037753
0.26756477	0.2840482	0.31942102	0.29528734	0.24674381	0.2391317	0.25941449	0.3238512	0.41188151	0.40924919	0.41403335	0.31845614	0.3263151	0.3562054	0.30457196	0.29388681	0.30547944	0.28049782	0.29615533	0.28305906	0.32659236	0.32790682	0.2907134	0.34990472	0.32364962	0.30560946	0.31579947	0.33023635	0.26992923	0.31582889	0.32985601	0.26108208	0.3026498	0.37682599	0.32442021	0.29979113	0.33560535	0.3442125	0.29229325	0.34837416	0.34377968	0.28073919	0.2795026	0.26001728	0.33022162	0.28361112	0.26670584	0.27904931	0.25665253	0.29128268
0.26624164	0.28268933	0.31858739	0.29245031	0.2424151	0.2389881	0.25953528	0.32431099	0.42444721	0.39028844	0.41820857	0.3206065	0.3282592	0.35588405	0.30269054	0.29522806	0.30402568	0.2779544	0.29592711	0.28369841	0.32113007	0.32642263	0.2929579	0.34856668	0.32316422	0.30751032	0.31545591	0.32934114	0.27175695	0.31585222	0.32888517	0.2639485	0.30948561	0.37973377	0.32487178	0.30159357	0.33312407	0.34992647	0.29947183	0.35141915	0.34946308	0.28038377	0.27901819	0.26060989	0.33036646	0.28372791	0.2679897	0.27831757	0.2550464	0.29131284
0.26450443	0.27914703	0.3156383	0.29448748	0.24312955	0.23762776	0.26571006	0.32330438	0.41431323	0.40420517	0.39278525	0.32097578	0.32861593	0.35644966	0.30553955	0.2931647	0.30527031	0.27817312	0.29282638	0.28148213	0.33084819	0.32698086	0.2902725	0.34939221	0.3233752	0.30638278	0.31724846	0.32984024	0.26976949	0.31739649	0.32953012	0.26270407	0.30408925	0.37889937	0.32245392	0.30059683	0.33008996	0.34838888	0.31950116	0.35064638	0.3479349	0.28111854	0.2773726	0.25947002	0.32999578	0.28243479	0.26444876	0.27740541	0.25585085	0.29112667
0.26582697	0.28153199	0.31691352	0.29436553	0.24572507	0.24102618	0.2590929	0.3192358	0.41472799	0.39197752	0.40904108	0.31928831	0.32735258	0.35508332	0.30581626	0.29298884	0.30617812	0.27740967	0.29259825	0.28298429	0.33271414	0.3262116	0.28948066	0.34881377	0.32248834	0.305498	0.31430602	0.32825434	0.2700409	0.31453419	0.32778627	0.26230788	0.30375841	0.37803927	0.32253465	0.29629251	0.32634327	0.3460241	0.295995	0.34825549	0.34564838	0.27820456	0.27662104	0.25732526	0.32815227	0.28302366	0.26639187	0.27853325	0.25533807	0.29135123
0.26174688	0.2794396	0.31593895	0.2938799	0.24450596	0.23627324	0.26586941	0.31910139	0.40790883	0.39610896	0.4041045	0.31954318	0.32790461	0.35607702	0.30546883	0.29420683	0.30528021	0.27776912	0.29399213	0.28360167	0.32320881	0.32613087	0.29231635	0.34773514	0.32197723	0.30494604	0.31293386	0.3280077	0.2686193	0.31290099	0.32773751	0.26283047	0.3078362	0.37678868	0.32212317	0.29999909	0.32637429	0.34441021	0.2880069	0.34805536	0.34414551	0.28055885	0.27653098	0.26099315	0.33058384	0.28525895	0.26863676	0.27800751	0.25468317	0.29225376
0.26044032	0.27810031	0.3144258	0.28961563	0.2455042	0.23627751	0.26218542	0.31647196	0.40623364	0.39585319	0.40697375	0.32021159	0.32863709	0.35587204	0.30307412	0.28731358	0.30315423	0.27614695	0.29227978	0.27918875	0.32099882	0.32430634	0.28462899	0.34595475	0.3201052	0.30426416	0.313106	0.32774112	0.27179259	0.31330639	0.32716009	0.26263896	0.30187896	0.3780598	0.32228893	0.29887325	0.32348511	0.34449613	0.28176022	0.34686795	0.34425807	0.27858558	0.27623034	0.25704682	0.3277998	0.28323168	0.26558521	0.27708292	0.25689873	0.29366422
0.262427	0.27923486	0.31458634	0.29007095	0.24729359	0.23876527	0.26222211	0.31602636	0.40936232	0.39029175	0.39881709	0.3197667	0.32846829	0.35473496	0.30425942	0.28679693	0.30507463	0.27714035	0.29165733	0.28111371	0.32536343	0.3249374	0.28337994	0.34891376	0.3203223	0.30322677	0.3135213	0.32740286	0.27027103	0.31364152	0.32716623	0.2619366	0.30346286	0.3787972	0.32282624	0.3008031	0.32517728	0.34591007	0.29190087	0.34862757	0.34553695	0.27956426	0.27886012	0.25669983	0.32864863	0.28268862	0.27017158	0.2753042	0.2555643	0.29126236
0.2611756	0.27833498	0.31459022	0.2900928	0.24753365	0.23808929	0.26639208	0.31526661	0.40813616	0.39641342	0.40241894	0.31857848	0.32707989	0.3549858	0.30604985	0.29193479	0.30444485	0.27564666	0.29103342	0.279284	0.32270825	0.32424727	0.28857073	0.34684286	0.3199878	0.30169639	0.31244621	0.32612649	0.26665378	0.31221718	0.32568559	0.26003903	0.30412152	0.37610799	0.3221848	0.29560298	0.32129622	0.34179688	0.27876502	0.34546128	0.34150437	0.28036082	0.27615365	0.25679135	0.3302967	0.28259417	0.27159092	0.27735257	0.25299633	0.29158437
0.26079831	0.2789019	0.31465489	0.29052669	0.24377975	0.24112031	0.26743516	0.3192437	0.40692383	0.40032333	0.40995845	0.31980026	0.327158	0.35458738	0.3053337	0.28705525	0.30454376	0.27776012	0.29038689	0.28222108	0.32132056	0.32546446	0.28509808	0.34782895	0.32113472	0.30095252	0.31025833	0.3257966	0.26744941	0.31035417	0.32556596	0.26045024	0.30272442	0.37539718	0.32035521	0.29187003	0.32457596	0.34535462	0.2900025	0.34670472	0.34488449	0.27938735	0.27595782	0.25578466	0.32776216	0.28081548	0.26543	0.27232009	0.25300172	0.29031774
0.26018655	0.27585879	0.31412968	0.29193568	0.24461524	0.23977715	0.26986155	0.31470573	0.41083077	0.40275702	0.40678811	0.31826329	0.32563689	0.35298446	0.30151618	0.28930151	0.30188239	0.27735317	0.29153442	0.27845201	0.3203088	0.3244096	0.28655311	0.34566134	0.31990001	0.30134937	0.31141937	0.32535562	0.26785487	0.31151548	0.32518354	0.26077059	0.3015326	0.37452516	0.32108581	0.2929852	0.31988725	0.34555978	0.29794767	0.34728664	0.34517831	0.27707231	0.2745744	0.25598651	0.32840466	0.28071156	0.26946846	0.27546099	0.25247532	0.29057053
0.26002896	0.27819186	0.31368104	0.2878674	0.2442552	0.23764762	0.26741877	0.3161867	0.41144255	0.37566411	0.39238951	0.31805271	0.32635775	0.35268798	0.30389991	0.28590485	0.304185	0.27630419	0.29004395	0.2797378	0.32530925	0.32402843	0.28409103	0.34630203	0.3194384	0.2983008	0.30903387	0.3240914	0.26554587	0.30926684	0.32363197	0.25885689	0.2969307	0.37423334	0.31832346	0.29066476	0.32084888	0.34276888	0.28561664	0.34402022	0.34238839	0.27824178	0.27771387	0.25675562	0.32904261	0.28204188	0.27046764	0.27777773	0.25095245	0.28741607
0.26424515	0.28044629	0.31769881	0.29384297	0.25171518	0.24330342	0.26512372	0.31396097	0.40922037	0.37769249	0.39523432	0.31825259	0.32607394	0.35342178	0.30161226	0.28575858	0.30147335	0.27527434	0.28946796	0.27815691	0.32394341	0.32404804	0.28371555	0.34630978	0.31882736	0.29934734	0.30844131	0.32445732	0.26375374	0.30854857	0.323991	0.25913051	0.29727694	0.37552819	0.31978261	0.29005569	0.31359091	0.34241983	0.28109547	0.34609789	0.34208685	0.27739543	0.27765667	0.25832334	0.32831603	0.28032884	0.26809523	0.27511361	0.2514942	0.28986773
0.2599234	0.27671483	0.3122102	0.28751236	0.24290548	0.23898555	0.26966187	0.31853661	0.41079932	0.36361152	0.39578828	0.3170929	0.32501692	0.35246432	0.29842851	0.28828913	0.29880607	0.27464408	0.28802234	0.27615759	0.31889048	0.32277006	0.28467283	0.34648898	0.31734797	0.29914296	0.30966026	0.3238554	0.26621988	0.30986443	0.32317209	0.25862831	0.29800242	0.37558538	0.32037395	0.28979599	0.31874242	0.34305102	0.30614629	0.3445116	0.34270096	0.27854767	0.27489141	0.25811335	0.32791701	0.28050834	0.26750198	0.27583969	0.25185475	0.28841993
0.25832996	0.27603	0.31206173	0.2862716	0.24411346	0.23755048	0.2681365	0.31097716	0.40442711	0.38014102	0.38976324	0.31794459	0.3250204	0.35173008	0.30687049	0.28078198	0.30669475	0.27321675	0.28785446	0.27654499	0.32296595	0.32360336	0.27703887	0.34533733	0.31804988	0.29892829	0.30773088	0.32398346	0.2651495	0.30793351	0.32373291	0.26039907	0.2991969	0.37467334	0.31977612	0.29524577	0.31649777	0.34542572	0.29626051	0.34843031	0.34506384	0.27816957	0.27576521	0.25715077	0.32954067	0.28275737	0.2729108	0.27670726	0.25168681	0.29055998
0.25805706	0.2764973	0.3115823	0.28893057	0.24297895	0.24085817	0.26959375	0.31132346	0.41064084	0.3709411	0.3829177	0.31625822	0.32529309	0.35213247	0.30144179	0.2833524	0.30147809	0.27514309	0.28746235	0.27842981	0.32674894	0.32294729	0.2819089	0.34473473	0.31818336	0.29767099	0.30630431	0.32161096	0.26229849	0.30661803	0.32131749	0.25799173	0.29709473	0.37554106	0.31926897	0.29364926	0.3121672	0.34025881	0.2661221	0.34275472	0.33993542	0.27846894	0.27700341	0.25628969	0.32799768	0.27970108	0.26950985	0.27445525	0.24991611	0.29140761
0.2559478	0.2732476	0.31059226	0.28703818	0.24510887	0.23937201	0.26970035	0.31686366	0.43462732	0.41077676	0.45490599	0.31671432	0.32500514	0.35029384	0.30186817	0.28417304	0.30052796	0.273375	0.28894177	0.27816761	0.32873672	0.32136226	0.28211549	0.34488368	0.31809938	0.2972661	0.3048743	0.3205694	0.2590262	0.30520791	0.3201617	0.25765467	0.29520127	0.37634063	0.31955755	0.29135287	0.31233028	0.33967113	0.3142617	0.3413626	0.33916047	0.27828458	0.27570146	0.25796208	0.3251133	0.27941737	0.27083388	0.27543342	0.2471098	0.28798759
0.25835341	0.27648959	0.31151673	0.28704378	0.24256441	0.23839362	0.27175221	0.32471621	0.45220837	0.42470685	0.46365485	0.31610405	0.3237966	0.35023576	0.2978982	0.2804051	0.29979864	0.27550161	0.28745589	0.27794102	0.33363983	0.32218668	0.27589095	0.34473738	0.3174518	0.2974644	0.30369231	0.31960794	0.26233518	0.30399153	0.31923872	0.25887302	0.29374853	0.37463042	0.31823996	0.29241398	0.31747133	0.34239554	0.32707292	0.34500098	0.34190321	0.27580982	0.27514109	0.25334984	0.32209855	0.27861091	0.27038974	0.27540299	0.24807505	0.28915736
0.25625876	0.27539802	0.30991429	0.28535089	0.24467553	0.2355497	0.26872846	0.31955701	0.43033794	0.40589771	0.43484056	0.31412002	0.32400346	0.3499895	0.29775369	0.28206205	0.29920846	0.2727412	0.28411683	0.27515292	0.32322845	0.32073879	0.28143024	0.34262827	0.3149772	0.29683217	0.30470005	0.31937823	0.26178235	0.3049646	0.31909019	0.25882313	0.29494604	0.37402889	0.31696397	0.28863177	0.31774464	0.34589121	0.32885253	0.34611839	0.34543437	0.27525541	0.27511895	0.25673914	0.32564583	0.27993917	0.27277192	0.27893677	0.24757794	0.28969574
0.25697136	0.27559379	0.31059033	0.2860139	0.24416921	0.24020499	0.26739991	0.31123599	0.41009212	0.41774467	0.42559645	0.31396562	0.32254297	0.34926873	0.29881036	0.28370515	0.30000064	0.27271336	0.2860437	0.27716604	0.33121848	0.32136634	0.28217903	0.34227186	0.31699985	0.29431307	0.30256459	0.31784967	0.26309505	0.30265456	0.31756857	0.25703418	0.29526338	0.37173039	0.31392828	0.28719106	0.31741649	0.33917373	0.29667661	0.34120852	0.33880651	0.27552634	0.27052614	0.25516331	0.32201362	0.27700523	0.26624265	0.27305314	0.24678044	0.28602359
0.25562194	0.27256903	0.30903926	0.28207311	0.24616705	0.23987845	0.26934123	0.31215498	0.41357002	0.39871022	0.42130479	0.31400722	0.32387528	0.35071948	0.30044267	0.27920446	0.30007419	0.27179384	0.28662512	0.27399203	0.32308629	0.32103875	0.27859464	0.34369737	0.31765378	0.29362789	0.30117399	0.31702065	0.26151448	0.30133411	0.31665835	0.25712964	0.29104796	0.3720431	0.3143428	0.28906089	0.31087634	0.34148249	0.31459323	0.34221566	0.34108743	0.2761569	0.27222976	0.25354353	0.32306084	0.27684662	0.26734024	0.27573285	0.24325351	0.28169778
0.25479007	0.27521053	0.30990142	0.28543365	0.2453296	0.24273697	0.26964846	0.31558987	0.41978827	0.4051818	0.40278023	0.31410155	0.32306522	0.3505826	0.3010352	0.27861932	0.30206382	0.27093649	0.28485259	0.27311718	0.31681812	0.32050693	0.27607203	0.34152129	0.31489107	0.29587051	0.30245188	0.31756032	0.25936574	0.30264825	0.31697625	0.25834197	0.28659278	0.37303394	0.31280866	0.28999102	0.31161612	0.3412104	0.31072468	0.34210426	0.34087378	0.27390909	0.27159461	0.25145769	0.31987241	0.27357641	0.2650106	0.26960921	0.24632718	0.28445736
0.2553601	0.27328429	0.30871254	0.28330395	0.24770367	0.24278523	0.26837862	0.31586593	0.42259184	0.37397233	0.41414651	0.31418538	0.32246199	0.34870449	0.30180803	0.28145778	0.30138478	0.27158719	0.28584182	0.27274203	0.31621847	0.31995898	0.27908367	0.34263265	0.31576055	0.29552305	0.30226737	0.31665441	0.26213247	0.3021768	0.31634569	0.25834593	0.29422769	0.37394556	0.31309751	0.29274461	0.31031093	0.34276852	0.3140271	0.34314957	0.34243232	0.27319077	0.27368414	0.25536466	0.32421529	0.27438128	0.26359472	0.27454764	0.24653906	0.28570029
0.25129995	0.27026597	0.30616939	0.28203788	0.24581265	0.23948513	0.26379421	0.30940932	0.41288844	0.38511619	0.43392554	0.31306261	0.3227959	0.34835085	0.29876953	0.27663273	0.29898605	0.27276787	0.28700328	0.27526817	0.32699448	0.32195312	0.27325124	0.34382516	0.31680107	0.29520118	0.30065557	0.31570339	0.25991106	0.30080831	0.31527355	0.2572704	0.29216114	0.37218627	0.31234479	0.28911927	0.30350608	0.34195876	0.3102462	0.34236428	0.34157476	0.27818361	0.27550659	0.25584984	0.32431212	0.28129545	0.27222911	0.27636158	0.24683237	0.28828639
0.25229368	0.27269176	0.30733138	0.28421074	0.2478341	0.24306908	0.26401436	0.31269917	0.41988242	0.3942661	0.41229007	0.31388068	0.32209367	0.34897286	0.2961877	0.27841276	0.29623228	0.27235487	0.28683242	0.27621138	0.32723895	0.32118139	0.27570567	0.34120491	0.31596169	0.29479417	0.30066028	0.31660512	0.25927386	0.30098638	0.31621519	0.25762141	0.28974098	0.37244058	0.31215957	0.28953794	0.30265573	0.34129182	0.30061311	0.34150094	0.34099245	0.27445957	0.27405959	0.25473997	0.32400119	0.27619207	0.26263997	0.27311811	0.24604878	0.28498542
0.25384003	0.27324677	0.30775213	0.28449517	0.24689753	0.24123518	0.26389357	0.31429866	0.41622427	0.38061461	0.41672453	0.31329763	0.32306585	0.34810224	0.29943943	0.27865708	0.2998561	0.27051568	0.28293726	0.27254874	0.31851053	0.31973451	0.27683097	0.33981839	0.31482226	0.29290158	0.29877767	0.31404167	0.2575025	0.29898	0.31339064	0.25596741	0.28794816	0.37301245	0.31218633	0.2827093	0.30204901	0.33801985	0.30602601	0.33943698	0.33760592	0.27402714	0.27460954	0.25037041	0.3235012	0.27521676	0.26347804	0.27406505	0.24540205	0.28514537
0.25145471	0.27029881	0.30622122	0.28196523	0.24319276	0.24290243	0.26051161	0.30836064	0.41060215	0.39091703	0.4024584	0.31227791	0.32216689	0.34846151	0.29716077	0.27911234	0.29724172	0.27213284	0.28538036	0.27497694	0.32491437	0.31991383	0.27615038	0.3392981	0.31545138	0.29253632	0.29910594	0.3134371	0.25768024	0.29926413	0.31311542	0.25640547	0.2905896	0.37272862	0.31211483	0.28731048	0.30625975	0.33993304	0.29310569	0.33972827	0.33966702	0.27464613	0.27426806	0.25391361	0.32356414	0.27614012	0.26302424	0.2746149	0.24483551	0.28317475
0.25294632	0.27001089	0.30715117	0.28178972	0.24513535	0.23676068	0.25969097	0.30887029	0.41008154	0.39280182	0.40834925	0.31100884	0.32008666	0.34758392	0.29916802	0.27785918	0.2989777	0.27189097	0.28713816	0.27495736	0.3290261	0.32112554	0.27568352	0.34055546	0.31562445	0.29188138	0.29831886	0.3141146	0.25616837	0.2986286	0.31368428	0.25597519	0.29008949	0.37243098	0.31260365	0.28455845	0.30628338	0.3408893	0.32072636	0.34059712	0.34048522	0.27384216	0.27250171	0.25455007	0.32340595	0.27613506	0.26490453	0.27325225	0.24474689	0.28450954
0.25223079	0.27265275	0.30693007	0.28363332	0.24814342	0.2420124	0.26137257	0.30762747	0.41198805	0.38105765	0.41252583	0.31166247	0.32039246	0.34668064	0.30116388	0.27729106	0.30165344	0.27135348	0.28411639	0.27152437	0.32031202	0.31969351	0.2742908	0.34039241	0.31448659	0.29109848	0.29719058	0.31206694	0.25443426	0.29740074	0.31199378	0.25391716	0.28569555	0.37207538	0.31175783	0.28467783	0.30266014	0.335379	0.29066801	0.33765978	0.3349604	0.27233803	0.27071878	0.24986158	0.3211953	0.27444175	0.26010114	0.27098835	0.24646571	0.28721878
0.25357231	0.27435285	0.30683053	0.28406516	0.24549542	0.23954722	0.26312119	0.30508	0.41043282	0.38394982	0.42155379	0.31316614	0.32249877	0.34901375	0.29439974	0.2791796	0.29437962	0.27271172	0.2843256	0.27600399	0.32862368	0.32068712	0.27585268	0.34398019	0.31564119	0.29102209	0.29713535	0.31284937	0.25591156	0.2973792	0.31246969	0.25631261	0.28822464	0.37389463	0.31278574	0.28416884	0.30000368	0.34002715	0.3030512	0.34098941	0.33967307	0.27160501	0.26826346	0.2511313	0.31948394	0.27415377	0.25722334	0.26992768	0.24263631	0.28311259
0.25128633	0.27071857	0.30535978	0.28153083	0.24385896	0.23999357	0.25928009	0.31316867	0.41606611	0.39260599	0.41939178	0.31268165	0.32022637	0.34697598	0.29292196	0.27840486	0.2954579	0.27067515	0.28529641	0.2736994	0.32565781	0.318454	0.27323157	0.34157857	0.31342894	0.2888487	0.29536691	0.31124127	0.25323704	0.29548594	0.31083447	0.25424069	0.28616762	0.3712168	0.31038487	0.28632581	0.30394545	0.33647731	0.30116296	0.33524418	0.3360422	0.27311084	0.2765395	0.25003439	0.32280374	0.27620724	0.26102164	0.2715309	0.24358715	0.28522417
0.2517406	0.27115184	0.30595189	0.28265578	0.24766137	0.24399596	0.25882086	0.31158584	0.41223267	0.38412184	0.42287788	0.31233868	0.32150874	0.3475613	0.30043465	0.27959001	0.30018726	0.27119902	0.28398624	0.27475864	0.32487833	0.31982148	0.27606207	0.34004298	0.31400424	0.29095739	0.29535732	0.31154332	0.2535257	0.29541367	0.31099147	0.25573099	0.28387275	0.37198445	0.31224552	0.28699031	0.30277997	0.33930746	0.30728745	0.33835357	0.33894596	0.27413818	0.27311784	0.25250944	0.32273099	0.27557248	0.25958654	0.27031177	0.24360606	0.28562394
0.25073642	0.26947364	0.30418855	0.2807394	0.24639101	0.23766099	0.2578367	0.30613208	0.4054448	0.35874194	0.42058071	0.31140023	0.32099509	0.34704548	0.29618227	0.27460912	0.29675248	0.2715838	0.28194734	0.27198872	0.32700786	0.31996399	0.27177495	0.33903152	0.31296992	0.29100922	0.29608074	0.31198323	0.25770828	0.29628068	0.31156376	0.25706065	0.28576744	0.37151909	0.31303325	0.28881717	0.29455924	0.3444486	0.32877353	0.34254688	0.34415036	0.27377361	0.27070928	0.25106302	0.32095361	0.27493137	0.26115331	0.27064291	0.24460725	0.28547722
0.25011936	0.27028573	0.30489039	0.28139544	0.24635255	0.24035169	0.26248127	0.31468624	0.41778684	0.36645865	0.42750862	0.31121176	0.31962067	0.34718773	0.29785761	0.27456856	0.2977584	0.27189079	0.28269079	0.27423275	0.32496211	0.31955197	0.27096936	0.33972523	0.31486928	0.29021749	0.29542673	0.31146985	0.25493312	0.29545909	0.31096515	0.25470713	0.28314108	0.37176502	0.31208596	0.28656825	0.29659256	0.34272608	0.30745247	0.34155974	0.34229866	0.27120441	0.26699418	0.24743453	0.31905022	0.27222669	0.25138098	0.2690801	0.2427709	0.28412405
0.25037628	0.27150568	0.30466568	0.27851921	0.24490868	0.24221352	0.26014158	0.29662803	0.40382397	0.34847838	0.39936212	0.3109543	0.32022882	0.34607521	0.29714414	0.27915871	0.29722112	0.27015978	0.28341648	0.27297017	0.32466421	0.31880876	0.27641112	0.3392216	0.31277275	0.28936133	0.29551712	0.30966914	0.25342315	0.29546365	0.30921921	0.25604001	0.28593406	0.3737236	0.31163329	0.28271434	0.29165658	0.33965203	0.31005618	0.33764902	0.33923164	0.27126929	0.26975003	0.24993275	0.32069689	0.27509847	0.25999436	0.27339083	0.24444097	0.28598067
0.25246367	0.2716116	0.30461189	0.28085807	0.24506404	0.23915069	0.25921077	0.30146307	0.39846659	0.36112165	0.39839453	0.30904555	0.31865555	0.34512404	0.30027285	0.27676001	0.3002398	0.27102923	0.27997831	0.27359045	0.32723394	0.31918532	0.27313989	0.33833417	0.31390056	0.289612	0.2951043	0.3099038	0.25302729	0.29522371	0.30955043	0.25460708	0.28320321	0.37213957	0.31267318	0.28578311	0.29912335	0.33791235	0.31332165	0.33746436	0.33757681	0.26872745	0.26935279	0.24656089	0.32019857	0.27413654	0.2552644	0.27224922	0.24390815	0.28334314
0.24854717	0.27021712	0.30295607	0.28063044	0.24605608	0.2392704	0.260093	0.30243883	0.40020218	0.37283817	0.39918381	0.30931666	0.3195197	0.34565035	0.29590434	0.27525514	0.29580569	0.27023348	0.28129292	0.27500162	0.32229173	0.31832495	0.27109325	0.33789966	0.31284943	0.2892721	0.29488784	0.31038558	0.25381085	0.29505664	0.30982676	0.25508419	0.28460357	0.37159911	0.31217247	0.2823382	0.30047294	0.34148917	0.32130098	0.33842066	0.34108755	0.27068388	0.27005285	0.24848096	0.31983504	0.27458566	0.25714388	0.26940447	0.24218366	0.28416029
0.24920328	0.26679128	0.30159551	0.27963477	0.24720785	0.23876049	0.2637718	0.31166461	0.40870383	0.38478982	0.39639252	0.3093361	0.31900388	0.34573987	0.29685605	0.27943552	0.296451	0.27019003	0.28036481	0.27226758	0.32645136	0.31734002	0.27669275	0.33923009	0.31210575	0.28622064	0.29160228	0.30732086	0.24950643	0.29189149	0.30684459	0.25412861	0.28253117	0.36947396	0.3078028	0.28292313	0.29232037	0.33402216	0.29971999	0.33362779	0.3335622	0.2721101	0.26973927	0.25023389	0.32097045	0.27428558	0.25973028	0.26923257	0.24202015	0.28324792
0.25250679	0.27253464	0.30367368	0.28042486	0.24543624	0.23926851	0.26310468	0.30456093	0.39999872	0.3610245	0.40232289	0.31030691	0.320539	0.345323	0.29167747	0.27503696	0.29253989	0.26826817	0.27831855	0.27059942	0.32816592	0.31733966	0.27121562	0.33687603	0.31067839	0.28657973	0.29435346	0.30796653	0.2528244	0.29443717	0.30768538	0.25446841	0.28739265	0.37136853	0.31098133	0.28329673	0.2936759	0.3388257	0.3104271	0.3366254	0.33847743	0.26940608	0.26820704	0.24633047	0.31962085	0.27256167	0.25448295	0.27038378	0.24321502	0.28631365
0.24975012	0.27026728	0.30187699	0.27782595	0.24566831	0.23580572	0.26207086	0.30496696	0.40263185	0.35960811	0.39213249	0.3094821	0.31926173	0.34547818	0.29387149	0.27340484	0.29488692	0.26915452	0.28224674	0.27166727	0.3203924	0.31744811	0.26797453	0.3374795	0.31042796	0.28612635	0.29455271	0.30775958	0.2526938	0.29465348	0.30736586	0.25601691	0.2835443	0.37136793	0.31144023	0.28313658	0.29980451	0.33964357	0.32899418	0.3385039	0.33930302	0.26958922	0.26882058	0.24771452	0.32027835	0.27291337	0.25444525	0.26741984	0.24093711	0.28280431
0.25032613	0.27099448	0.30105981	0.27640152	0.24910961	0.23872122	0.26599225	0.30204207	0.39863423	0.38054034	0.39908969	0.31042308	0.31746832	0.34399304	0.29411098	0.27458701	0.29466271	0.26993868	0.28039014	0.27504992	0.32553184	0.3184576	0.27252856	0.33872169	0.31262866	0.28623664	0.29275474	0.30823007	0.25262591	0.29301611	0.30768993	0.25479311	0.2801567	0.37127182	0.30915043	0.28452814	0.29723838	0.33702341	0.31295535	0.33563125	0.33659387	0.27090222	0.26765957	0.24817896	0.31755969	0.27259794	0.25207749	0.26755407	0.24063246	0.2836085
0.24912971	0.27253476	0.30118692	0.275316	0.24320689	0.23722704	0.26256651	0.29611561	0.39249489	0.35773832	0.39012694	0.30972779	0.31782636	0.34414172	0.29915917	0.27592927	0.298439	0.27177727	0.28201377	0.27710989	0.32922074	0.31795704	0.27253386	0.3403331	0.31216261	0.28605229	0.2902692	0.30678514	0.25021026	0.2907837	0.30625132	0.25296876	0.2812492	0.37016064	0.30876431	0.28572169	0.29361808	0.3338578	0.30030695	0.33186927	0.33346891	0.2686916	0.26297745	0.23996867	0.31670257	0.26877454	0.25032806	0.26750553	0.24039625	0.28265959
0.24733254	0.27104717	0.2994886	0.27423009	0.24351972	0.23728094	0.26371875	0.30283433	0.39527395	0.38290474	0.40221417	0.30997196	0.31717023	0.34367225	0.29712114	0.27665064	0.29649606	0.27053219	0.2812247	0.27434829	0.32452515	0.3168647	0.27294216	0.33768362	0.31169781	0.28730264	0.29379088	0.30699018	0.25307405	0.29410943	0.30656129	0.25513294	0.28086472	0.37163815	0.31264213	0.28726676	0.3004173	0.33793941	0.31909034	0.33581865	0.33750758	0.26864094	0.26532909	0.24622327	0.31921405	0.27230328	0.253234	0.26700103	0.23988886	0.28200704
0.24958035	0.27149001	0.30104795	0.27643147	0.24804294	0.23963383	0.26541328	0.29335013	0.39053082	0.37105665	0.40510729	0.30921134	0.31838068	0.34340197	0.29612517	0.27159989	0.29593056	0.27025908	0.28004062	0.27393985	0.32091755	0.31836644	0.26899174	0.3379932	0.31141502	0.28357694	0.28898999	0.30383152	0.24763362	0.28926569	0.3035149	0.25247318	0.28046405	0.36920658	0.30785879	0.28344375	0.28912735	0.33128244	0.32695428	0.32965326	0.33081231	0.26797327	0.26816112	0.24432081	0.31757554	0.27149376	0.25082082	0.26449111	0.23912606	0.28255248
0.2493207	0.27235755	0.30052936	0.27813509	0.24476586	0.23812723	0.26306388	0.29804796	0.40340719	0.37322906	0.40416959	0.30878615	0.31843358	0.34253779	0.29371551	0.27511939	0.29506651	0.26873365	0.27955437	0.27366754	0.32411215	0.31747344	0.27170962	0.33652714	0.30938357	0.28573811	0.29090229	0.30640003	0.25145635	0.29116446	0.30616155	0.25473639	0.28349337	0.37140986	0.31129333	0.28265551	0.29029483	0.33874524	0.32223016	0.33572766	0.33834711	0.26800439	0.26698837	0.2448764	0.31863329	0.27170658	0.25393656	0.26736152	0.24348612	0.289009
0.24795417	0.27165449	0.29951307	0.27606282	0.24232513	0.23781587	0.26312459	0.30220172	0.40028262	0.3694554	0.40022931	0.30777147	0.31766212	0.34304678	0.28950521	0.27074954	0.29086202	0.26845312	0.28003597	0.27327856	0.32105502	0.31737328	0.26798701	0.3379328	0.30994824	0.28466386	0.28922114	0.30615243	0.25185445	0.28970829	0.30553406	0.25432351	0.2820383	0.37258211	0.31123358	0.28431776	0.29997826	0.34222597	0.30876905	0.33892569	0.34174663	0.26975846	0.26567259	0.24770503	0.31856951	0.27188134	0.25831449	0.26991451	0.23988646	0.28207484
0.2499209	0.27278483	0.30054033	0.27895927	0.24627702	0.24206139	0.26533017	0.29968432	0.39830601	0.36045033	0.38662699	0.30805984	0.31708917	0.34246078	0.29626274	0.27697954	0.29553962	0.26998737	0.28345698	0.27551347	0.32552585	0.31827489	0.27635252	0.3388142	0.31099546	0.28477615	0.28925467	0.30609706	0.24907303	0.28962371	0.30544612	0.25392595	0.2807644	0.37112826	0.3102819	0.28869677	0.28931817	0.33457914	0.31930211	0.33192965	0.33416018	0.26995867	0.26876569	0.24823844	0.31718341	0.27113962	0.25061807	0.26683819	0.24092378	0.28411302
0.24775183	0.27381316	0.29977345	0.27571416	0.24547558	0.24175699	0.26794469	0.29782841	0.39202008	0.37206057	0.38205227	0.30814511	0.31735656	0.34329799	0.2904864	0.27239943	0.29083139	0.26790652	0.27895358	0.26964799	0.32188833	0.31554633	0.26843399	0.33569589	0.30968204	0.28404582	0.2891289	0.30516019	0.24857599	0.28964025	0.30486569	0.25545534	0.28131694	0.36966249	0.31112057	0.28560048	0.29000875	0.3394002	0.32240576	0.33553612	0.33896929	0.26601207	0.2671234	0.24454427	0.31721741	0.26951417	0.25249285	0.26614931	0.24052759	0.28030097
0.2468608	0.27172288	0.29808569	0.27401385	0.24770167	0.24379338	0.26880586	0.29664537	0.39157009	0.37501842	0.39621443	0.30635467	0.31733111	0.34196427	0.28968677	0.26922548	0.28975645	0.26704773	0.27810001	0.26938406	0.32173151	0.31602576	0.26573622	0.33542743	0.31014928	0.28399563	0.28878561	0.30411112	0.25024879	0.28919607	0.30384427	0.25476277	0.28023121	0.36978805	0.30994126	0.28730562	0.29131436	0.3379347	0.33407328	0.33472878	0.33757493	0.26810953	0.26252243	0.24238089	0.31818244	0.27149695	0.2527371	0.26914939	0.23668599	0.27742758
0.2475421	0.27155083	0.29884061	0.27795964	0.2443791	0.23922452	0.27098742	0.29856366	0.39802584	0.35933506	0.38774073	0.30793056	0.31717038	0.34236726	0.29179391	0.27105835	0.29249197	0.26808205	0.27996922	0.27191162	0.325001	0.3152149	0.26815048	0.33504748	0.31023568	0.28321195	0.28746647	0.30403408	0.24755475	0.28784022	0.30345693	0.25390968	0.2789169	0.3708711	0.30932075	0.28407678	0.29136473	0.3368265	0.31978029	0.33321813	0.33640379	0.26750278	0.2658419	0.24610727	0.31634313	0.2674965	0.25240079	0.26546228	0.23666804	0.27915561
0.24846338	0.27114809	0.29863396	0.27436695	0.24467452	0.24273364	0.26770192	0.29827985	0.39109972	0.35804579	0.39032894	0.3092548	0.31646881	0.34098083	0.29206613	0.26790297	0.29145086	0.26565903	0.27754653	0.2697472	0.31453672	0.31511572	0.2639755	0.33411741	0.30811113	0.2810868	0.28663477	0.30247372	0.24836484	0.28704536	0.30210426	0.25208095	0.28052157	0.37036487	0.31064969	0.28236088	0.29333615	0.33365247	0.30981839	0.33067465	0.33337185	0.26629311	0.26304311	0.2388683	0.31251594	0.26822537	0.24909586	0.26591843	0.24063845	0.28414574
0.24833357	0.27248141	0.2985808	0.27493885	0.2442147	0.23900534	0.2621823	0.29579809	0.39712164	0.37379712	0.38999292	0.30685341	0.31706241	0.34124324	0.28801793	0.26759276	0.28793055	0.26504686	0.27796715	0.26743791	0.32140264	0.31416315	0.26499999	0.33372226	0.30836442	0.28221297	0.28880572	0.30262527	0.24978313	0.28920501	0.30243677	0.25429124	0.28189546	0.37151763	0.31022525	0.28368521	0.29078653	0.33678046	0.3228803	0.33319935	0.33634239	0.26920602	0.26700392	0.24560812	0.31828073	0.27172166	0.25363377	0.26898971	0.2382375	0.28056076
0.24698462	0.27294907	0.29861471	0.27231961	0.24723467	0.23603083	0.26489753	0.29832473	0.40069062	0.37600243	0.38576591	0.3052223	0.31555095	0.34082541	0.29232475	0.26777682	0.29370737	0.26621416	0.28019261	0.27278319	0.32413346	0.3148683	0.26541567	0.33524665	0.30849928	0.28184396	0.2855435	0.30283418	0.2475336	0.28570682	0.302515	0.25382486	0.27761385	0.37151366	0.30708662	0.28233072	0.29036629	0.33454984	0.31591475	0.33185843	0.33411464	0.26606047	0.2663953	0.2446388	0.31676742	0.26895323	0.25327224	0.26789486	0.2378467	0.27991185
0.24677505	0.26958948	0.29705825	0.27389577	0.24591415	0.23997639	0.26704592	0.29776213	0.40036806	0.39704227	0.39616853	0.30494764	0.31512684	0.33914906	0.29519269	0.26860937	0.29559335	0.26564696	0.27965209	0.27171373	0.31912351	0.31463671	0.26466244	0.33357704	0.3096348	0.2805979	0.28709391	0.30105719	0.24575511	0.28720576	0.30071318	0.25337079	0.28207636	0.37096801	0.30879897	0.2868565	0.28948596	0.33457723	0.32246718	0.33204281	0.33420077	0.26593125	0.26485541	0.2421717	0.31561351	0.27020279	0.24940106	0.26605004	0.23513818	0.2794871
0.24587342	0.26978201	0.29588327	0.27463675	0.24318254	0.23910156	0.26541752	0.29182312	0.38819078	0.37908119	0.39560956	0.30533403	0.31470078	0.34015903	0.28961527	0.26851147	0.28889892	0.26520696	0.2759302	0.26854974	0.31619167	0.31311682	0.26707613	0.33442467	0.30762294	0.28242657	0.28722706	0.30033365	0.24611811	0.2874805	0.3000204	0.25422677	0.27740961	0.36935407	0.30829078	0.28297272	0.2858628	0.33686045	0.33872914	0.332443	0.33634114	0.2643334	0.26188958	0.2450435	0.31506857	0.26783383	0.2493473	0.2614572	0.23726435	0.28011039
0.24594215	0.26950806	0.29657432	0.27285799	0.24499933	0.24106723	0.26833695	0.30996144	0.41823417	0.38744184	0.41620594	0.30458543	0.31440467	0.33891165	0.29297125	0.26738635	0.29244062	0.26802924	0.27941576	0.27383834	0.32419068	0.31574929	0.26498827	0.33602554	0.30867809	0.28029981	0.28587925	0.30118626	0.24766499	0.28619143	0.30081937	0.25242335	0.27980357	0.37126401	0.30847502	0.28815001	0.29441345	0.33349562	0.3118743	0.33056214	0.33291453	0.26499006	0.26405114	0.24362594	0.31460711	0.26800066	0.24902274	0.26525	0.23547198	0.28063297
0.24495728	0.26818565	0.29601637	0.2739135	0.24459262	0.23985498	0.26713836	0.2951062	0.40096402	0.39261392	0.40479597	0.30445811	0.31375134	0.33823922	0.29018095	0.26581809	0.29039374	0.26421469	0.2747108	0.26896641	0.31585896	0.31381866	0.26358834	0.33309594	0.30745545	0.27843204	0.28471088	0.29971063	0.24385434	0.28478974	0.2992447	0.25212094	0.27992439	0.36785603	0.30919826	0.28321415	0.29183301	0.33502853	0.32725415	0.3311277	0.33464035	0.26494554	0.26354104	0.23952532	0.31391847	0.26573095	0.24738236	0.26028305	0.2370598	0.28350568
0.2455557	0.26907906	0.29543728	0.27129066	0.24363883	0.23855713	0.26286313	0.2957384	0.39929107	0.38550776	0.40172657	0.30533341	0.31528229	0.33923602	0.29012796	0.26570165	0.29109538	0.26462367	0.27482185	0.26763201	0.31553188	0.31321469	0.26213855	0.33326381	0.30589795	0.28228077	0.28656402	0.30151233	0.24855338	0.28687426	0.30087796	0.25380948	0.27451074	0.36999419	0.31030059	0.28312024	0.28733706	0.3366597	0.32842949	0.33285016	0.33623371	0.26469541	0.26553115	0.2446433	0.31656605	0.26863596	0.25117841	0.26633719	0.23475906	0.28054535
0.24536732	0.26795053	0.29561931	0.27334458	0.24456218	0.2365723	0.26227149	0.29039019	0.38489455	0.38966027	0.39643213	0.30388504	0.31384763	0.33801371	0.29052174	0.26482779	0.2894381	0.2662178	0.27919909	0.27172014	0.32062778	0.3133646	0.26186028	0.33314928	0.30736125	0.2797294	0.28519031	0.30052543	0.24599792	0.28546485	0.30015922	0.25330201	0.27371156	0.37003419	0.30831188	0.28370583	0.28820136	0.33322927	0.32779148	0.33092245	0.33277541	0.26371637	0.26162845	0.24276228	0.31561825	0.26743856	0.24773867	0.26343167	0.23369707	0.28118852
0.24250384	0.26585212	0.29356241	0.27050367	0.24472819	0.23754176	0.26303792	0.29492411	0.39504266	0.3640435	0.38865942	0.30496538	0.31485057	0.33952591	0.29001057	0.26338735	0.28897598	0.26245666	0.27505419	0.26557297	0.31423017	0.31336197	0.2593137	0.33184937	0.30530822	0.27775764	0.28481558	0.29866403	0.241265	0.28493097	0.29827565	0.25161013	0.27454519	0.36882967	0.30719602	0.28379589	0.27919334	0.33255887	0.30816132	0.32822004	0.33210623	0.26366049	0.26373503	0.23934282	0.31589597	0.26689187	0.24863768	0.26076639	0.23198709	0.27964067
0.24444652	0.2680299	0.29386151	0.27412042	0.2458003	0.24221659	0.26315856	0.29377466	0.39989683	0.3981798	0.38497597	0.30478087	0.31405368	0.33820853	0.28515705	0.26424325	0.28640443	0.26223642	0.2753759	0.26510245	0.3164916	0.31192681	0.26037112	0.33232787	0.30674514	0.27996847	0.28513032	0.29946208	0.24509171	0.28514728	0.29910421	0.25379696	0.27367583	0.36993748	0.30721954	0.28183973	0.29301143	0.33513993	0.32806376	0.33026579	0.33470324	0.26319548	0.26206228	0.24058776	0.31433451	0.26620457	0.24548027	0.26249903	0.23308244	0.27945375
0.2436904	0.26738241	0.29296425	0.2717596	0.24163304	0.23844372	0.25812906	0.29567614	0.39490727	0.37215495	0.39914531	0.30301592	0.31259418	0.33798707	0.29024839	0.26170012	0.28988233	0.26189923	0.27547139	0.26747385	0.32095632	0.31313086	0.26085824	0.33322713	0.30635083	0.27816513	0.28292361	0.29847887	0.24666268	0.28328249	0.29806402	0.25273451	0.27706924	0.36848357	0.30737966	0.2874932	0.28699067	0.33523899	0.3339487	0.33076313	0.33489257	0.26302013	0.26294827	0.24252139	0.31544429	0.26929721	0.25043657	0.26252532	0.23190114	0.2784462
0.24411678	0.26591492	0.29193038	0.27358001	0.24628645	0.23707567	0.25815061	0.29653069	0.39500967	0.37056476	0.38548887	0.30268285	0.31269526	0.33600053	0.28891167	0.2683408	0.2881358	0.26694986	0.27889183	0.27058172	0.32499066	0.31419274	0.264211	0.33480817	0.30793202	0.27728054	0.28332722	0.2985757	0.24424645	0.2833488	0.29822397	0.2517916	0.27719787	0.36852798	0.30830607	0.28388587	0.28639409	0.33493227	0.34164968	0.32912275	0.33450785	0.26418558	0.26002225	0.23918845	0.31231877	0.26316833	0.2465359	0.25997844	0.23202385	0.27933377
0.24390042	0.26801416	0.29433525	0.26975077	0.24126631	0.24025746	0.25828159	0.2924749	0.3858777	0.36677176	0.36514273	0.30307648	0.31293759	0.3372826	0.28997162	0.26500446	0.28913984	0.26494586	0.27568603	0.26760775	0.31683543	0.31374922	0.25967935	0.332816	0.30595145	0.27935565	0.28221875	0.29852736	0.24501468	0.2823061	0.29787946	0.25232792	0.27806079	0.36678702	0.30660278	0.28460303	0.28096458	0.33326569	0.32029039	0.32816091	0.33282182	0.26203105	0.2611255	0.24243669	0.31263825	0.26407218	0.24853125	0.26283768	0.23215482	0.27889231
0.24252963	0.26532063	0.29234883	0.26887718	0.24479443	0.23898146	0.2602466	0.29094404	0.39791185	0.37974003	0.40494519	0.30328313	0.3126435	0.33668464	0.29058328	0.2625812	0.29196656	0.26390442	0.27827501	0.27222446	0.32379624	0.31414765	0.25883865	0.33461657	0.30806476	0.27882954	0.28320825	0.29778534	0.24685495	0.28378224	0.29748365	0.2536864	0.27877259	0.3693949	0.30851203	0.28092298	0.28911239	0.33698821	0.33619231	0.33232889	0.3365972	0.26229832	0.26317078	0.23861936	0.31262314	0.26472938	0.2487407	0.25980762	0.23197116	0.27844566
0.24116927	0.26443231	0.29082602	0.27220124	0.24097329	0.23778559	0.25673491	0.29215604	0.39491579	0.36245957	0.39878097	0.3022272	0.31233159	0.33610824	0.29044628	0.26393533	0.28833362	0.26265514	0.27398905	0.26649255	0.31559613	0.31188244	0.26056203	0.33185726	0.3054246	0.2769838	0.28164503	0.29609597	0.24251996	0.28185758	0.2958445	0.25127277	0.27623367	0.36943403	0.30650336	0.28220901	0.28026366	0.33156121	0.32401627	0.32847911	0.3312121	0.26363131	0.26247627	0.24468796	0.31654751	0.26769567	0.24766153	0.26394197	0.23119514	0.28056976
0.24216108	0.26553309	0.29156303	0.2694605	0.24416384	0.23739237	0.25246316	0.29123524	0.39106286	0.36361861	0.40308189	0.30283803	0.31254014	0.33655056	0.28997019	0.26222053	0.28952977	0.26287556	0.27494475	0.26620537	0.31705534	0.3129763	0.25881106	0.33184734	0.30516344	0.27660066	0.28185982	0.29665449	0.24244925	0.2823267	0.29622006	0.25212422	0.27537206	0.36821395	0.30655289	0.28221995	0.27576989	0.33258781	0.31936142	0.32872969	0.33214292	0.26331657	0.26134503	0.24225149	0.31480744	0.26667917	0.24929507	0.26365161	0.23230828	0.27968168
0.2428022	0.2651594	0.29097393	0.26737419	0.24417707	0.23851734	0.25291157	0.29011205	0.39446223	0.35827103	0.37399769	0.30187351	0.31274876	0.33570492	0.28652334	0.2624048	0.2859754	0.26374301	0.27517703	0.26736099	0.3230398	0.31335998	0.25998238	0.33110601	0.30495214	0.27721292	0.28165591	0.29661229	0.24371772	0.28187522	0.29623151	0.25242969	0.27514306	0.36803392	0.30740443	0.28359139	0.28521186	0.3362551	0.31201309	0.33054864	0.33583072	0.26179865	0.25957751	0.23759472	0.31283775	0.26358989	0.24575855	0.26117823	0.23165759	0.28056899
0.24043338	0.26545218	0.29062667	0.27161366	0.24460572	0.23897663	0.2518425	0.29268101	0.39450842	0.36105639	0.39357233	0.30144677	0.31179532	0.3353875	0.28918195	0.26150984	0.28848511	0.26274359	0.27356052	0.26610819	0.31430265	0.31278807	0.25787097	0.33243424	0.30495465	0.27641559	0.28276247	0.29690671	0.24188477	0.28279522	0.29627907	0.25318018	0.27351123	0.36924037	0.30802196	0.28537565	0.28548121	0.33528203	0.34706119	0.33071291	0.33497185	0.259323	0.26074684	0.23884276	0.31188309	0.26470092	0.2451234	0.2600328	0.23218048	0.28069505
0.24043533	0.26471564	0.29021555	0.27371088	0.24530651	0.2360535	0.24794152	0.29036757	0.39164248	0.37183633	0.39352685	0.30085984	0.3110345	0.33397904	0.28634578	0.25700259	0.28812939	0.2625016	0.2757256	0.26673645	0.3179892	0.31274873	0.25196177	0.33225036	0.30507308	0.27599165	0.28113183	0.29603377	0.24427077	0.28121454	0.295342	0.25233898	0.27651921	0.36879835	0.30771828	0.28619438	0.28637064	0.33286256	0.32970774	0.32788315	0.33242849	0.26217005	0.26096275	0.23950996	0.31318313	0.26484209	0.2501657	0.26152962	0.23191909	0.28006932
0.24219331	0.26555842	0.29168952	0.27552786	0.24538146	0.23907678	0.24688241	0.28303522	0.38082701	0.35988978	0.37489697	0.30023655	0.31212929	0.33557093	0.28545895	0.26200128	0.28675616	0.26121002	0.27404043	0.26685187	0.31906876	0.31195876	0.26106843	0.33101717	0.30506802	0.27598256	0.28006831	0.29536521	0.24316594	0.28012761	0.29474446	0.25284985	0.27384153	0.36850891	0.30776539	0.28587511	0.28778735	0.33504948	0.33832967	0.32931688	0.33459884	0.26238403	0.25955802	0.23950593	0.31265658	0.2647666	0.24427877	0.26185355	0.22877783	0.27856123
0.24089298	0.26346505	0.28984901	0.26988539	0.24178796	0.23933291	0.24907689	0.29258689	0.38713348	0.34942982	0.36486763	0.299393	0.31135812	0.33420396	0.28352904	0.25892898	0.28506345	0.2628009	0.27456874	0.26459858	0.32051831	0.31173769	0.25646299	0.33213454	0.30453828	0.27542549	0.28070107	0.29504001	0.23817702	0.2808449	0.29471099	0.25050402	0.27478102	0.36761501	0.30541155	0.28033775	0.28919122	0.33146441	0.32941666	0.3263976	0.33106574	0.25909549	0.26333547	0.24061038	0.31311089	0.2645306	0.24628097	0.26054513	0.2298243	0.27813604
0.23957968	0.26209083	0.28968325	0.26998863	0.24346454	0.23973191	0.25220606	0.28784958	0.37517413	0.36585507	0.38822177	0.30029085	0.30923393	0.33526617	0.28437749	0.26040366	0.28470615	0.26061833	0.27463534	0.26530913	0.31855378	0.3120684	0.25562203	0.32990372	0.3040196	0.27674481	0.27978998	0.29379472	0.24096397	0.28013903	0.29336676	0.25194588	0.27411687	0.36730593	0.30664611	0.28045273	0.28819126	0.3323451	0.32068476	0.32618597	0.3319535	0.26022696	0.26108235	0.23992048	0.31191543	0.26572204	0.24444875	0.26166049	0.23244117	0.28252953
0.24150088	0.26279491	0.28942949	0.26951894	0.24455586	0.23915419	0.24852425	0.29015034	0.39523575	0.37092584	0.38876778	0.29983458	0.30955836	0.33378759	0.28673103	0.26068598	0.2878432	0.25975004	0.27079228	0.26416132	0.31436995	0.31173658	0.25711614	0.32996044	0.30324078	0.27441144	0.27968955	0.29446739	0.24015228	0.27999741	0.29407173	0.25049287	0.27215397	0.3682721	0.30758071	0.2815012	0.28272679	0.33008549	0.31919894	0.32693869	0.32967347	0.26001593	0.25889963	0.23896535	0.31168759	0.26373059	0.24456476	0.25662237	0.22558852	0.27112761
0.24087352	0.26319915	0.28933594	0.26693171	0.24221639	0.2363115	0.24458112	0.28272986	0.37300178	0.36804453	0.38095421	0.29958063	0.31114832	0.33361939	0.28451332	0.2588751	0.28442895	0.26063138	0.2720176	0.26453963	0.31954882	0.31093073	0.25329006	0.33039495	0.30286497	0.27396399	0.27992883	0.29320714	0.2382507	0.28011638	0.29285878	0.25132573	0.27134037	0.3685194	0.30421716	0.28319457	0.28452969	0.33180475	0.31863916	0.3258312	0.33148071	0.25824523	0.25823319	0.23515224	0.31141976	0.26036075	0.24390835	0.25740668	0.22895148	0.28271469
0.24078123	0.26121703	0.28914574	0.26851177	0.24378571	0.24031627	0.24231021	0.28263167	0.37296423	0.35197464	0.36960587	0.30132887	0.31091368	0.33564228	0.28357089	0.25861487	0.28325665	0.26000616	0.26955107	0.25900114	0.30946848	0.31050211	0.2548098	0.3289189	0.30143219	0.27375287	0.27776858	0.29337937	0.23610845	0.27808657	0.29292959	0.24982768	0.27286896	0.3666268	0.30436426	0.28409755	0.28394264	0.33212298	0.32265458	0.32685491	0.33167946	0.26143292	0.26021236	0.2405474	0.31205946	0.26479965	0.24523854	0.25970072	0.23077278	0.27939469
[truncated: 30 more columns]
