# Supplementary material for: Simultaneous readout of multiple FRET pairs using photochromism
Source: Nat Commun. 2021 Mar 31;12:2005. doi: 10.1038/s41467-021-22043-0 (PMC8012603; doi:10.1038/s41467-021-22043-0)
Supplement: Supplementary file 3 — Source Data [file 41467_2021_22043_MOESM3_ESM.zip › SourceData/Figure5_FigureSI3-4/figuredata/Supplementary Figure 4/FRETEff_Single_rsAKARev_Conventional_Traces.txt]

0.24037935	0.1810852	0.22251624	0.24198785	0.15710111	0.1668109	0.17920688	0.16917217	0.1564329	0.14750192	0.1793361	0.12721916	0.21784349	0.16351341	0.19408961	0.23261951	0.20585766	0.17103726	0.21276133	0.21031965	0.19843785	0.16697802	0.18048602	0.15763544	0.1409694	0.17108883	0.17611183	0.16147587	0.17290227	0.15544431	0.1895695	0.19083114	0.16209091	0.18842772	0.1815512	0.1713032	0.16144349	0.1910539	0.18487369	0.16535313	0.14128478	0.14249034	0.15221421	0.18674721	0.1566948	0.14178288	0.14649411	0.1532326	0.15507749	0.17445667
0.24659704	0.17530671	0.22797149	0.24693316	0.15576994	0.16693662	0.17911741	0.16354488	0.15393186	0.15083377	0.17992771	0.12236577	0.21854673	0.16510868	0.19469607	0.23815328	0.21691784	0.1656099	0.21119882	0.20963466	0.20195208	0.17000125	0.18002607	0.1568286	0.14351107	0.17224106	0.17502709	0.16787933	0.17519784	0.15641953	0.19039124	0.19244234	0.16341263	0.1885813	0.17822693	0.17380515	0.16412476	0.19247597	0.18795025	0.17071043	0.14548735	0.14671013	0.15356448	0.19198364	0.16081433	0.14535862	0.14823031	0.16101691	0.15911932	0.1758813
0.23992495	0.17618726	0.22980414	0.24668826	0.15607998	0.16682293	0.17803249	0.16177006	0.15359662	0.15234946	0.18236667	0.12822329	0.21942161	0.16013342	0.19460833	0.23968431	0.21202397	0.16927122	0.21603714	0.21150747	0.20221157	0.16951744	0.18076414	0.15875092	0.14284183	0.17454462	0.17835695	0.17139347	0.17862059	0.15781224	0.19195931	0.19385821	0.16633064	0.18915947	0.18097028	0.17285804	0.16059087	0.19340904	0.18864425	0.16899608	0.14406377	0.14520307	0.15341067	0.19411154	0.16032311	0.14294969	0.14929739	0.16233304	0.15964586	0.17611206
0.24384871	0.17358845	0.23338871	0.24885613	0.15679519	0.16551472	0.17883502	0.16054511	0.15115149	0.15199713	0.18338579	0.12560864	0.22038004	0.16431858	0.19434659	0.23849347	0.21442656	0.16766396	0.21307984	0.2128024	0.20157772	0.16868451	0.1828734	0.15988982	0.14420903	0.17866442	0.1805456	0.17633832	0.18302043	0.16046692	0.19383377	0.19470367	0.16748525	0.19000781	0.18117456	0.17370622	0.16144139	0.19241838	0.1914441	0.17000438	0.14461002	0.14546537	0.15209119	0.19580698	0.15888116	0.14226839	0.14816487	0.16228525	0.15818529	0.17393446
0.24718419	0.17863172	0.23161949	0.24834202	0.1565772	0.16434191	0.1758901	0.15930469	0.15175833	0.15813462	0.18622798	0.12764663	0.22133872	0.16447668	0.19457777	0.23934166	0.21367611	0.16357337	0.21599305	0.21073821	0.20268597	0.1700725	0.18603209	0.16546232	0.14786229	0.17386623	0.17679211	0.1767171	0.18242893	0.15931869	0.19233245	0.19448887	0.16871534	0.18874703	0.18038645	0.17485678	0.16287591	0.19435525	0.19248669	0.17094834	0.14729904	0.14824557	0.15464978	0.19954604	0.16006464	0.1427772	0.14811131	0.162414	0.15975778	0.17503917
0.24504782	0.17259093	0.23538373	0.24673997	0.15867049	0.16445312	0.1781929	0.15789501	0.14897767	0.15300348	0.18309525	0.12821092	0.21860579	0.16383521	0.19251983	0.23576152	0.20878017	0.16718769	0.214333	0.20935166	0.20068569	0.1690606	0.18203503	0.16325888	0.14772044	0.17374352	0.17846873	0.17577207	0.1845212	0.15865821	0.19371931	0.19509393	0.16994959	0.19019844	0.18216586	0.17403665	0.16443013	0.19676207	0.19439185	0.17074944	0.14676662	0.14756952	0.15401576	0.19860446	0.16016142	0.14263599	0.15003279	0.16485824	0.16083193	0.17592265
0.24404298	0.17271009	0.23621954	0.24449332	0.15842253	0.16310656	0.1769883	0.15822807	0.14856498	0.15584439	0.18369204	0.12841639	0.2213929	0.16469574	0.19530827	0.23756567	0.2156345	0.16102077	0.21223779	0.21409975	0.20255366	0.17238453	0.18695869	0.16939159	0.15076977	0.1729333	0.1779775	0.17788555	0.18495986	0.15936117	0.19227594	0.19629352	0.1712717	0.19045731	0.1817297	0.17477071	0.16348703	0.19582075	0.19569367	0.17170271	0.14766233	0.1486683	0.1545893	0.20058611	0.16170666	0.14382875	0.14984831	0.1639574	0.16054745	0.17619276
0.24496649	0.16647097	0.23544808	0.24423045	0.15781687	0.16399264	0.17282251	0.15890515	0.14942168	0.15772249	0.18775845	0.12809058	0.21989894	0.16341272	0.19327012	0.23728089	0.21210849	0.16018841	0.21339986	0.21435173	0.20151681	0.16844417	0.18444373	0.1679928	0.1521927	0.1733983	0.17955115	0.18289845	0.1853666	0.16086268	0.19351226	0.197791	0.17421515	0.19126749	0.18327497	0.17553124	0.16413374	0.19758697	0.19786683	0.17047361	0.1479809	0.14885066	0.15386872	0.20228796	0.16122206	0.14167312	0.14706285	0.16185066	0.15823379	0.17495733
0.2502718	0.16595951	0.23655993	0.24340315	0.15833384	0.16513847	0.17679973	0.16090275	0.15348318	0.15963748	0.18690433	0.12685396	0.22128958	0.16770259	0.19440678	0.23771812	0.21089685	0.16169187	0.21588139	0.21402471	0.20205101	0.17079435	0.18512064	0.16938941	0.15202452	0.17447546	0.17696455	0.18314174	0.18574888	0.16227281	0.19351517	0.19821778	0.17598358	0.19303091	0.18275514	0.17732176	0.16486029	0.19860561	0.20233998	0.17423868	0.15196279	0.15250202	0.15569091	0.20620731	0.16506632	0.14529203	0.14885138	0.16287443	0.15979658	0.17461918
0.24760598	0.16680509	0.23739161	0.24315259	0.15838376	0.16547526	0.17411053	0.16030701	0.14902118	0.16000861	0.18775919	0.13144004	0.22110261	0.16782327	0.19375876	0.23639178	0.21157481	0.1593581	0.21229231	0.20854911	0.20150188	0.17117411	0.18543403	0.17352119	0.15802389	0.17152962	0.17767334	0.18603368	0.18635553	0.16043203	0.19343571	0.19864389	0.17519806	0.1918831	0.18246242	0.17389201	0.16159211	0.19571652	0.1996789	0.17143704	0.1515722	0.1515253	0.15350299	0.20632043	0.16560198	0.14226857	0.15174799	0.16375002	0.16118433	0.17730719
0.24974035	0.16590105	0.24101333	0.24048772	0.15738714	0.16355383	0.1765825	0.16122326	0.14660558	0.15640643	0.18616776	0.12786381	0.22157085	0.16599718	0.19309279	0.23640452	0.21283254	0.16323251	0.21145047	0.21235055	0.20339337	0.1710576	0.18410389	0.17334887	0.15718438	0.17461035	0.17801347	0.18872207	0.19223946	0.16434699	0.19406122	0.20061003	0.17833744	0.19332959	0.18298151	0.17622577	0.16435429	0.19590814	0.20314831	0.17082733	0.15184176	0.1519002	0.15513711	0.20599316	0.16523741	0.14249302	0.15089624	0.16260959	0.15946959	0.17527978
0.24886353	0.1710601	0.24216701	0.24048117	0.1607537	0.16792975	0.17575264	0.1560903	0.15273483	0.15722391	0.18704051	0.1284539	0.22198354	0.16640596	0.19415571	0.23740606	0.2138744	0.1577297	0.21463566	0.20900309	0.20262064	0.17200872	0.18326928	0.1716211	0.15793455	0.17388608	0.17888923	0.19077413	0.19141163	0.16579235	0.19350296	0.20138811	0.17946421	0.19431001	0.18341622	0.17809565	0.16526239	0.19726188	0.20517348	0.17069355	0.15437721	0.15435378	0.15468355	0.20569447	0.16768824	0.14258969	0.15236363	0.16328351	0.15998684	0.17668587
0.24861689	0.16275586	0.24510725	0.24033388	0.16105525	0.16782515	0.17418042	0.15841562	0.15341008	0.15785401	0.18904729	0.13065094	0.22204198	0.16660661	0.19536264	0.23723389	0.20988375	0.159574	0.21440463	0.211821	0.20274296	0.17159712	0.18592675	0.17663373	0.16304636	0.17413224	0.17701423	0.19049221	0.1926419	0.16635984	0.19428524	0.20226166	0.1801213	0.19513603	0.18342479	0.17939776	0.16574423	0.19925149	0.20620185	0.17158616	0.15583111	0.15585667	0.15536667	0.20748544	0.17285109	0.14477013	0.15301144	0.16295932	0.16053739	0.17724571
0.2506038	0.16584097	0.24588491	0.24015982	0.16028798	0.16585796	0.17576869	0.16261186	0.15198174	0.15658118	0.18800661	0.12938254	0.22250526	0.1686839	0.19430548	0.23708674	0.21162148	0.16001782	0.21800171	0.212644	0.20356467	0.1710968	0.18499015	0.17729913	0.16128317	0.174661	0.1773272	0.19419156	0.19692278	0.1702058	0.19532849	0.20395517	0.18080927	0.19573648	0.18480386	0.17868954	0.16602913	0.19988374	0.20822719	0.17155759	0.15792018	0.15783355	0.15642051	0.20837191	0.17552401	0.14357992	0.15361302	0.16306552	0.16059713	0.17675442
0.24967	0.16915008	0.24755654	0.23953982	0.16078623	0.16947539	0.18243521	0.16527951	0.1540346	0.15884654	0.19183287	0.12936239	0.22403368	0.1664446	0.1959262	0.23832576	0.21441071	0.15855101	0.21320324	0.20948951	0.20149134	0.17002885	0.18491997	0.17554915	0.1627356	0.17267343	0.17715384	0.19536556	0.19705866	0.17209679	0.1954899	0.2048932	0.18225321	0.1966022	0.18258257	0.17989303	0.16877668	0.20027652	0.20828204	0.16935559	0.15818748	0.15789744	0.15368128	0.20871484	0.17748599	0.14179596	0.15283798	0.16197215	0.16014595	0.17571387
0.2509023	0.16508824	0.25037581	0.23789415	0.16078918	0.16932012	0.17551319	0.16079417	0.1550955	0.15849134	0.19160856	0.1279632	0.22282991	0.1708494	0.19420877	0.23553747	0.21479726	0.15995893	0.21487318	0.21215172	0.20434941	0.17238928	0.1847932	0.17791694	0.16358945	0.17493767	0.17886353	0.19772083	0.19520842	0.17175373	0.19577079	0.2059418	0.18409047	0.19702548	0.18221758	0.18033226	0.16863829	0.19927871	0.20962504	0.17065382	0.15992112	0.15942685	0.15673228	0.20863679	0.18086711	0.14526691	0.15500882	0.16359085	0.16203077	0.17748195
0.24578315	0.16586287	0.24941605	0.23692968	0.16053343	0.1703611	0.17799905	0.16318649	0.1534474	0.15767427	0.19138639	0.13045381	0.22295639	0.17030437	0.19495156	0.23571339	0.21047877	0.15926364	0.21381716	0.21086165	0.2027407	0.17122816	0.18459204	0.17928421	0.16706011	0.17536539	0.18147592	0.19921897	0.19580317	0.17333205	0.1959489	0.20710073	0.18423566	0.1987742	0.18281204	0.18142256	0.16838884	0.20180906	0.21169247	0.16822913	0.1591955	0.15843904	0.1542827	0.20809351	0.18187468	0.14321043	0.15477963	0.1631141	0.16045807	0.17840266
0.25305536	0.17222451	0.25399226	0.2363427	0.15844071	0.16997524	0.17950939	0.16387121	0.15474693	0.16062856	0.19315417	0.13126503	0.22230081	0.17045349	0.1940846	0.23377542	0.20995313	0.15445092	0.21092537	0.21089579	0.20277247	0.17151392	0.18588178	0.18073994	0.16757493	0.17472371	0.18097273	0.19948031	0.19891752	0.17533948	0.19678973	0.21021293	0.18562761	0.20082697	0.18627073	0.18198307	0.16843556	0.19980243	0.21134317	0.16813903	0.16206932	0.16166048	0.15601994	0.20863086	0.18650691	0.14537437	0.15694267	0.1638176	0.16254213	0.18123373
0.24658971	0.169576	0.2541697	0.23714432	0.15920097	0.16979828	0.17566103	0.17117947	0.15587993	0.16298486	0.19368008	0.1354284	0.22499448	0.17278114	0.19689448	0.23695636	0.21452495	0.15167598	0.21474037	0.21211629	0.20302621	0.17227156	0.18403956	0.17974396	0.16727483	0.1744654	0.1787442	0.19871701	0.19675703	0.18017955	0.19623932	0.21236196	0.18832584	0.202668	0.18803722	0.18303801	0.16817328	0.1980958	0.211695	0.16647094	0.16298912	0.16299412	0.15526569	0.20811112	0.18931054	0.14555685	0.15484305	0.16109836	0.16010021	0.17866452
0.25004184	0.16986299	0.25703147	0.23483811	0.16010952	0.17039546	0.17815605	0.16561483	0.15352058	0.15766165	0.1951786	0.13255753	0.22433586	0.17351227	0.19586422	0.23441672	0.21367535	0.15519434	0.22038613	0.21553563	0.20375524	0.17310579	0.18468739	0.17791882	0.16814749	0.17272484	0.17791601	0.19833595	0.19465685	0.17986523	0.19445212	0.21262945	0.18669955	0.20170452	0.18711048	0.1872149	0.1707242	0.19939651	0.21224976	0.1665453	0.16402628	0.16366787	0.15475671	0.20750119	0.19091301	0.14678153	0.1557759	0.16282108	0.16087086	0.17946297
0.24266608	0.16997661	0.25284499	0.22722751	0.16319318	0.16853034	0.1791556	0.17965043	0.16042292	0.16149977	0.19684924	0.13074581	0.2258137	0.16896993	0.19440974	0.23213021	0.21434326	0.15071917	0.21713041	0.21390595	0.20601955	0.17247222	0.18125243	0.17820802	0.16769941	0.1713572	0.17687146	0.19481555	0.19562641	0.1821657	0.19424349	0.21725284	0.18780072	0.20496276	0.18798596	0.19306192	0.17477371	0.20024765	0.21274818	0.16432175	0.16563693	0.1659268	0.15714265	0.20730171	0.19339012	0.14657901	0.15738557	0.16083607	0.16169956	0.17878941
0.24178697	0.17617233	0.26245055	0.23500791	0.16891709	0.16709383	0.18285854	0.17725113	0.1575803	0.16598423	0.20359631	0.13472208	0.22548921	0.16745549	0.19510834	0.2353029	0.21174772	0.15573359	0.21499944	0.2179624	0.20787992	0.17534417	0.18361543	0.18119389	0.17250924	0.17099875	0.17729418	0.19725351	0.1939214	0.1859336	0.19597618	0.21873315	0.18861699	0.20707551	0.18862075	0.19744195	0.17519212	0.20008419	0.21403059	0.16403717	0.16729568	0.16780081	0.15892564	0.20823188	0.19429192	0.14847408	0.1600939	0.16204198	0.16221067	0.18004967
0.25668034	0.1757248	0.26594839	0.23643327	0.16908342	0.17040357	0.18159054	0.17802124	0.16176212	0.16818844	0.20553961	0.13927694	0.22242863	0.16973582	0.19458158	0.23410751	0.2146626	0.15622853	0.21888505	0.21886577	0.20835695	0.1771833	0.18311521	0.17929134	0.17062773	0.1721084	0.17871308	0.19572353	0.19409028	0.1856398	0.19508553	0.21968949	0.19004831	0.2081271	0.18841596	0.19915685	0.17530684	0.19928122	0.21344441	0.16402771	0.16735643	0.163752	0.15906428	0.2073088	0.1963796	0.14887357	0.16002165	0.16285892	0.16161729	0.17991701
0.25746971	0.18107481	0.26319772	0.23501582	0.16800949	0.17287895	0.18044469	0.1751155	0.15890227	0.16612653	0.20569478	0.14084199	0.22614908	0.17242296	0.19630177	0.23630953	0.21803407	0.15813576	0.21855265	0.22003824	0.20799476	0.17582855	0.18091074	0.17976591	0.16995317	0.17282993	0.17881992	0.19902915	0.19299419	0.18840115	0.19702688	0.22088188	0.1898306	0.20962256	0.19011703	0.19750653	0.17317645	0.19582051	0.21251811	0.1634015	0.1687405	0.16937824	0.15992336	0.20902315	0.19838911	0.15046898	0.16254173	0.16457357	0.16375437	0.1823424
0.25952959	0.18335122	0.26349658	0.23511717	0.16897565	0.17451626	0.1837315	0.18121012	0.15508887	0.16102812	0.20506257	0.14137301	0.2227159	0.17610031	0.19611908	0.2375384	0.2175919	0.16583115	0.2198368	0.22069895	0.20934737	0.17874894	0.18006641	0.17843263	0.16779956	0.17384565	0.17936029	0.19511662	0.19439685	0.18902595	0.198714	0.22173601	0.18987934	0.21017441	0.19045018	0.20453526	0.17573404	0.19779153	0.2111351	0.1608154	0.16601679	0.16739362	0.15961213	0.20754531	0.19770727	0.14927363	0.16173758	0.16319895	0.16255729	0.18161364
0.25667298	0.1788899	0.26361662	0.23293279	0.16958471	0.17580074	0.1823007	0.1835804	0.16075838	0.16349339	0.20267528	0.14421217	0.22343993	0.17360124	0.198452	0.23755883	0.21929638	0.1598437	0.2175829	0.21560501	0.21092421	0.17962231	0.17877921	0.17896879	0.16894598	0.17494588	0.1795827	0.20094836	0.19220336	0.18879978	0.19999234	0.22205445	0.18949039	0.21145165	0.18915606	0.20789972	0.17974034	0.20097412	0.21246806	0.16050752	0.166835	0.16804495	0.15942957	0.2071287	0.19704568	0.15012002	0.16508724	0.16655406	0.16454379	0.18457866
0.26124766	0.18229525	0.26301232	0.23469082	0.1693954	0.17664076	0.18175821	0.1818997	0.15786424	0.1653322	0.20618895	0.14333384	0.22337151	0.17379716	0.19914588	0.23815864	0.21477707	0.15951085	0.2197649	0.22186035	0.21205534	0.17974436	0.17912832	0.17654133	0.16794647	0.17453557	0.17995045	0.19732465	0.19166221	0.19088197	0.20130368	0.22160348	0.18766688	0.21073857	0.18695268	0.20967987	0.17733298	0.19873516	0.21036035	0.15813923	0.16553544	0.16705231	0.16032004	0.20652445	0.19650708	0.1504118	0.1630905	0.16508257	0.16353922	0.18185014
0.25749236	0.17502978	0.26224762	0.23220907	0.17171787	0.1761927	0.18849437	0.18669762	0.15643354	0.16779992	0.20661059	0.14972362	0.22171143	0.17674619	0.19978316	0.23665993	0.21597999	0.16672236	0.21647671	0.21986155	0.21231243	0.17965348	0.1784354	0.17588578	0.16595642	0.17629133	0.18320879	0.19514081	0.18939309	0.19097708	0.20346652	0.22318025	0.18937722	0.21335772	0.18897514	0.21296619	0.18185559	0.20164642	0.2111375	0.15952927	0.16541466	0.1669924	0.16073999	0.20685239	0.19817047	0.15331803	0.16307701	0.16769455	0.16529858	0.1830859
0.25734419	0.18154071	0.26300615	0.23546351	0.17148823	0.175623	0.18592618	0.18513983	0.16386047	0.17106579	0.20969991	0.14615661	0.22029439	0.17554721	0.19984294	0.23681164	0.21838424	0.16468708	0.22083019	0.22500521	0.21332322	0.18183741	0.17713879	0.17733508	0.16657658	0.17582648	0.18109159	0.1951029	0.19145325	0.18890701	0.20141441	0.22239918	0.18666339	0.21178102	0.18586338	0.21287061	0.18026362	0.19935234	0.20953944	0.15727718	0.16450144	0.16636737	0.16068175	0.20455642	0.19761382	0.15476196	0.16416286	0.16827612	0.1646584	0.18329857
0.25238684	0.17399885	0.26147637	0.23552628	0.17283534	0.1763081	0.18384869	0.18567707	0.15720882	0.165655	0.21157892	0.14779584	0.2196728	0.17814441	0.20050848	0.23708077	0.22314452	0.16446118	0.22047435	0.22766112	0.21483038	0.18229495	0.17719825	0.1765724	0.16450609	0.17812645	0.18150863	0.19676915	0.19072369	0.19148108	0.20447195	0.22393912	0.18904053	0.21399799	0.18656512	0.21313456	0.1833884	0.20041116	0.21070786	0.15814407	0.16676687	0.16884477	0.16426119	0.20622663	0.19934115	0.15764554	0.16475613	0.16884781	0.16527607	0.18491712
0.25293833	0.16753154	0.25876164	0.23334223	0.17300159	0.17573442	0.18388596	0.18453373	0.16290459	0.16577999	0.21215101	0.14832512	0.21882203	0.17833713	0.20127855	0.23547696	0.21906778	0.17167662	0.21595526	0.22266981	0.21472858	0.18205281	0.17587705	0.17716628	0.16482364	0.17462134	0.18093301	0.19367033	0.19039194	0.19110744	0.20530367	0.2225578	0.18523721	0.21312067	0.1837665	0.21425506	0.18477646	0.20027868	0.21010274	0.15677142	0.16565534	0.16817176	0.16420391	0.20546864	0.1992126	0.15937641	0.16571897	0.16905195	0.16448303	0.18665589
0.26427087	0.18382353	0.27265197	0.25150314	0.17785822	0.17658244	0.18854164	0.18812609	0.16546357	0.16408975	0.20775527	0.14691222	0.21772048	0.17643109	0.20150144	0.23861431	0.22378308	0.17215393	0.21680471	0.22739658	0.21563001	0.18695588	0.17651397	0.17605965	0.16706097	0.17557563	0.18356869	0.19483317	0.18913987	0.19017349	0.20709476	0.22313412	0.18520665	0.21388105	0.18404564	0.21595313	0.18349789	0.20102063	0.21031411	0.15591688	0.16602978	0.16880727	0.16540703	0.20517682	0.19885264	0.16085617	0.16712536	0.17035218	0.16692647	0.18730026
0.25697693	0.17119272	0.25760883	0.23783581	0.17575644	0.17291752	0.18876398	0.19166543	0.16556452	0.17234462	0.21232168	0.14940466	0.21694174	0.17538552	0.20130888	0.23676102	0.21986544	0.17352189	0.22153708	0.22527258	0.21684292	0.18588354	0.17563654	0.17522199	0.16346745	0.1778135	0.18366407	0.19324079	0.18912306	0.19304049	0.20686586	0.22294456	0.18577988	0.21424484	0.18247783	0.21764065	0.18711179	0.20091677	0.21109568	0.1542605	0.16383451	0.16666214	0.16449048	0.20415924	0.1963564	0.16121517	0.16553704	0.16959201	0.16662708	0.18652983
0.25469732	0.16391513	0.2556847	0.23504506	0.17853676	0.17673977	0.18653165	0.18783934	0.16488364	0.1677997	0.20994988	0.15051039	0.21845944	0.181252	0.20350185	0.23547907	0.22490983	0.17593952	0.21648566	0.22716708	0.21675995	0.18633635	0.17656256	0.17645629	0.16619825	0.17828299	0.18169448	0.19352143	0.18773083	0.19109865	0.20634863	0.22320898	0.18471229	0.21464901	0.18265741	0.2192332	0.18845886	0.20371944	0.21050476	0.15412901	0.16378288	0.16677897	0.16550551	0.20406549	0.19619688	0.16500741	0.16072707	0.16580714	0.16267513	0.18245144
0.25836959	0.17405359	0.25773922	0.23957649	0.17844431	0.17535996	0.18491402	0.18649395	0.16401964	0.17038208	0.21298561	0.14811012	0.21698208	0.18240765	0.20304644	0.23483802	0.22354753	0.18137254	0.22281003	0.22937897	0.21968228	0.19006819	0.17377475	0.17486864	0.16483332	0.17905134	0.18650015	0.19228722	0.18754758	0.19238803	0.20859627	0.22395867	0.18571159	0.21615498	0.18307388	0.21968743	0.18859325	0.20016147	0.20916609	0.15397386	0.16400245	0.16684952	0.16582191	0.20609196	0.19630454	0.16719417	0.16874865	0.17081191	0.16742787	0.18966369
0.24938807	0.176552	0.2568725	0.23813379	0.17767203	0.17188627	0.18683207	0.18569684	0.16717936	0.17001678	0.21584459	0.14944512	0.21506494	0.18307903	0.20378338	0.23544021	0.22468011	0.1801144	0.21592216	0.22772865	0.21951763	0.19181442	0.17381352	0.17339163	0.16502985	0.17973228	0.18606484	0.19211303	0.18406856	0.18996835	0.20867145	0.22244687	0.18468413	0.21498169	0.18119298	0.21993834	0.19094697	0.20087193	0.21020733	0.15211426	0.16348481	0.16663374	0.16641529	0.20412131	0.1946287	0.16703604	0.17060475	0.17197362	0.16822357	0.19099897
0.25406703	0.17130975	0.25533387	0.23803127	0.18126501	0.18069348	0.18966383	0.18618919	0.16864674	0.17042261	0.21276313	0.14680199	0.21632543	0.18320027	0.20353849	0.2359776	0.22618398	0.18123701	0.22120729	0.22583842	0.22018604	0.19342825	0.17151473	0.17473437	0.16326426	0.17889926	0.18482877	0.19202267	0.18513294	0.19181006	0.20977025	0.2241585	0.18495572	0.21734139	0.18097089	0.22029948	0.18889038	0.20037612	0.20785867	0.15349522	0.16390352	0.16727455	0.1699789	0.20441061	0.19606912	0.17038098	0.17059506	0.17054978	0.16844818	0.19147308
0.25748038	0.16290471	0.25458401	0.24092534	0.18127275	0.17989063	0.19185883	0.19222109	0.16836153	0.17277792	0.21371303	0.14918856	0.2154891	0.18547797	0.20531628	0.23871472	0.22971226	0.18619791	0.21439005	0.23150168	0.22088912	0.19412901	0.17116591	0.17218228	0.16167416	0.17996298	0.18703197	0.1902789	0.1867449	0.18997121	0.210427	0.22398327	0.18375234	0.21718735	0.18099922	0.22095689	0.18948944	0.20218749	0.20785414	0.15117554	0.16148368	0.16500789	0.1676085	0.20431064	0.19353089	0.16933244	0.17039792	0.17186478	0.16899341	0.19188315
0.25325936	0.16537932	0.25300723	0.24102451	0.18239969	0.17885834	0.18930656	0.191872	0.17044887	0.17932975	0.21336415	0.14747456	0.21847637	0.18972208	0.20634532	0.23783748	0.22717263	0.18809094	0.21834813	0.2322302	0.22087739	0.19520178	0.17102434	0.1715734	0.16319174	0.17990439	0.18591025	0.1893142	0.18493986	0.19116737	0.21199434	0.22405489	0.18422858	0.21701638	0.18141621	0.22298276	0.19214018	0.20303409	0.20852204	0.15232964	0.16320013	0.16682495	0.16917312	0.20575079	0.1937445	0.17191175	0.17146131	0.17190598	0.16994205	0.19312647
0.25468412	0.16683468	0.25246963	0.2420831	0.18604122	0.1836884	0.1944242	0.19366409	0.17683071	0.17480564	0.21601403	0.14284971	0.21791919	0.18972762	0.20622326	0.23856457	0.23057054	0.19298704	0.21856087	0.2323342	0.22329655	0.19993214	0.16899166	0.17423646	0.16093266	0.18185855	0.18751094	0.19270989	0.18618426	0.19259349	0.21344011	0.22473192	0.18474986	0.21775679	0.1802827	0.22250541	0.19246158	0.20113328	0.20704325	0.15137175	0.16055471	0.16424525	0.16845711	0.20380312	0.19203888	0.17187138	0.17253834	0.17236498	0.17144078	0.1924983
0.25045577	0.16614681	0.24428993	0.23689361	0.18958838	0.18422318	0.1912473	0.19271001	0.17530376	0.18045276	0.21926725	0.14999408	0.21432681	0.19045371	0.20681392	0.23840094	0.23462132	0.18985409	0.21956454	0.23483558	0.22451752	0.20067295	0.16820884	0.17109437	0.161697	0.18072219	0.18551625	0.18777898	0.18679935	0.18835339	0.2118669	0.22348811	0.18303438	0.2170682	0.17821553	0.22315279	0.19418271	0.20305681	0.20841092	0.15030152	0.16092946	0.16492425	0.16941163	0.20328952	0.19285776	0.17445101	0.17321977	0.17229463	0.17137291	0.19474837
0.2546027	0.16772985	0.25079224	0.2452186	0.18859382	0.18302841	0.19199862	0.18958513	0.17411853	0.17977016	0.21690956	0.14723071	0.21582708	0.19344307	0.20726447	0.23826085	0.23316111	0.18889391	0.22220068	0.23483488	0.22498401	0.20284674	0.16997536	0.17351583	0.16063492	0.18305829	0.18617965	0.18920216	0.18281578	0.18841401	0.21355808	0.22565393	0.18444678	0.21813893	0.17924243	0.22037637	0.19490948	0.20195156	0.20618628	0.15131353	0.16070755	0.16496216	0.16945462	0.20610584	0.19201143	0.17474842	0.17290045	0.17359312	0.17160402	0.19449629
0.24760257	0.16181473	0.24787301	0.24418245	0.18754473	0.1828054	0.19473091	0.19351405	0.17622846	0.18066648	0.21787126	0.14496274	0.21778117	0.19737239	0.20892423	0.24020498	0.23292466	0.19211915	0.21598344	0.23353425	0.226714	0.20333892	0.16912588	0.17216715	0.1618977	0.18325542	0.18892635	0.18794268	0.184129	0.18854848	0.21495499	0.22636975	0.18414736	0.21951443	0.18058494	0.22044478	0.19197252	0.2029219	0.20597631	0.14862999	0.15892348	0.16355383	0.16961406	0.20492721	0.18981905	0.1728919	0.17551897	0.17404212	0.1721099	0.19599657
0.25232881	0.16967957	0.24884294	0.24663803	0.18920189	0.17989871	0.19381656	0.19342101	0.17971417	0.1784256	0.2194358	0.15120345	0.21706702	0.19771792	0.2081648	0.23831955	0.22926062	0.19042233	0.21705632	0.23538905	0.22667329	0.20536053	0.16931756	0.17312574	0.16199656	0.18308385	0.18498971	0.18835343	0.18345079	0.18671112	0.21411395	0.22586511	0.18393956	0.21868667	0.17959887	0.22374992	0.19350205	0.20151728	0.20653111	0.15162088	0.15968135	0.1645712	0.17189798	0.20766015	0.19235258	0.17449215	0.17550156	0.17483136	0.17294858	0.19587147
0.250875	0.16858864	0.24839427	0.24501121	0.18940644	0.18176897	0.19031145	0.19468009	0.17542738	0.1841435	0.21914405	0.14861795	0.21634921	0.19488853	0.20956217	0.23903924	0.23796548	0.19850263	0.2173153	0.23527575	0.22887224	0.20553221	0.1681035	0.1728016	0.16473562	0.18322219	0.18640324	0.18809824	0.18524435	0.18866442	0.21364975	0.22523293	0.18164237	0.21747875	0.17856877	0.22373047	0.19277038	0.20305613	0.20553255	0.14952365	0.15812835	0.16328456	0.17139903	0.20587616	0.18983586	0.17432921	0.17628656	0.17546482	0.17352976	0.19639668
0.25285301	0.16549824	0.24550635	0.2456395	0.18901198	0.18244655	0.19397138	0.19104077	0.17845188	0.18014725	0.21903224	0.1497113	0.21654023	0.19572413	0.20876671	0.23926038	0.23053734	0.19424579	0.21694347	0.23672695	0.23041484	0.20752808	0.16816998	0.17355756	0.1627835	0.1843116	0.19033703	0.18711494	0.18396801	0.1886524	0.21451108	0.22582752	0.18266559	0.21862468	0.17840204	0.22228803	0.19334587	0.20041323	0.20420861	0.15101685	0.15952183	0.164726	0.17188191	0.20702711	0.19197169	0.17738412	0.17511202	0.17462938	0.17250989	0.19382411
0.24843188	0.16693339	0.24744935	0.24744013	0.19060171	0.18194108	0.19296494	0.19392252	0.17832497	0.18140613	0.21852562	0.14582403	0.21482854	0.20108613	0.20958139	0.23946434	0.23240229	0.19561875	0.21502598	0.23573436	0.22993006	0.20682076	0.16776	0.17222328	0.16221279	0.18353026	0.18902646	0.18840936	0.18169589	0.18588695	0.21528047	0.22711319	0.18349242	0.21944278	0.17935	0.22206379	0.19415225	0.20033135	0.2040759	0.15198976	0.15926847	0.16507789	0.17282635	0.20824018	0.1922069	0.17613265	0.17773132	0.17669639	0.17410585	0.19702773
0.25204766	0.16373338	0.24682966	0.24928452	0.19165954	0.18455245	0.19305357	0.19083594	0.18394959	0.17987894	0.22077072	0.14593622	0.21657825	0.19898289	0.20997603	0.23813297	0.23830779	0.19160913	0.21464121	0.23113051	0.22947548	0.2073776	0.1674564	0.17220229	0.1636492	0.18594688	0.19089679	0.18533987	0.18303065	0.18503937	0.21507086	0.22686112	0.18283544	0.21829805	0.17897473	0.22218147	0.19417559	0.20137966	0.20420989	0.15026695	0.15729244	0.16283333	0.17083749	0.20679525	0.18918113	0.17366758	0.175118	0.17529339	0.17327484	0.19328748
0.25007346	0.16995518	0.24382326	0.24696745	0.19119081	0.18473095	0.19096257	0.19457912	0.1781432	0.18278933	0.21968515	0.15055233	0.21621037	0.20637208	0.21073703	0.24005423	0.23556398	0.19252585	0.21338814	0.23583628	0.23031032	0.20680565	0.16692235	0.17211539	0.16131222	0.18412514	0.18796632	0.18541144	0.1808323	0.18608928	0.21477507	0.22556338	0.18123269	0.21697563	0.17737706	0.22067785	0.19338985	0.19919513	0.20262119	0.15169346	0.15781903	0.1638879	0.17336392	0.20761362	0.18891883	0.17464584	0.17806806	0.17696825	0.17532611	0.19522941
0.25218931	0.16588922	0.24450547	0.24913807	0.19271231	0.18440399	0.19577235	0.18871862	0.18190835	0.18288894	0.2203435	0.148325	0.21809764	0.20582254	0.2114124	0.2396512	0.23830886	0.19749297	0.21554397	0.23410985	0.23355636	0.21182361	0.16741535	0.17198521	0.16089237	0.18523879	0.18936066	0.18556304	0.17998633	0.18686235	0.21477537	0.22582121	0.18179181	0.21663561	0.17703463	0.22023331	0.19224729	0.19943069	0.20226572	0.15011548	0.15681374	0.16290781	0.17180973	0.20686175	0.18751019	0.17402628	0.17655939	0.17634676	0.17487173	0.19483796
0.24979159	0.16359498	0.24263312	0.24894363	0.19364549	0.18558593	0.19917171	0.19414806	0.17826432	0.18319477	0.22230442	0.14153527	0.21489713	0.20225549	0.21027713	0.23921776	0.23134966	0.1970623	0.21489821	0.23430936	0.23271887	0.21266069	0.16823295	0.17284884	0.16212645	0.18569335	0.18998906	0.18663362	0.18157211	0.18447652	0.21529458	0.22651589	0.18150693	0.21805535	0.17895953	0.21929729	0.19267641	0.20086265	0.20137416	0.15191375	0.15745945	0.1636813	0.17191114	0.20658861	0.18928704	0.17482607	0.17658582	0.17683558	0.17429376	0.19639109
0.24995203	0.16331184	0.24332283	0.24797532	0.19513541	0.18459752	0.19948611	0.18932234	0.18355592	0.18160982	0.21934417	0.14894779	0.21381916	0.2031199	0.20931843	0.2376036	0.23178108	0.19168994	0.21618572	0.23604791	0.23227035	0.21263923	0.16751331	0.17519207	0.16409324	0.18870464	0.19086495	0.19057563	0.1790027	0.18389395	0.2152717	0.22690775	0.18098038	0.21752889	0.17796111	0.21840291	0.19292222	0.20145516	0.20161662	0.15192544	0.15700135	0.16316031	0.17079055	0.20576629	0.18729249	0.1748445	0.1778352	0.17702074	0.1754982	0.19592988
0.24798012	0.16073385	0.2440349	0.24965814	0.19512975	0.18437202	0.19475636	0.19198053	0.18026941	0.1859908	0.22262974	0.14857896	0.2163147	0.2032508	0.21145141	0.24100246	0.2400706	0.19754893	0.21529683	0.23677599	0.23417148	0.21343476	0.1671949	0.17353413	0.16199484	0.18879035	0.19193903	0.18853772	0.18010128	0.18532228	0.21562031	0.22808485	0.18137608	0.21813454	0.17909144	0.21913916	0.19073384	0.2002515	0.20047322	0.15351924	0.15846521	0.16476607	0.17397445	0.20786045	0.19020948	0.17503025	0.17692679	0.1762716	0.17503929	0.19532697
0.24429746	0.16312103	0.24360675	0.25016794	0.19805676	0.18443225	0.19925022	0.19069137	0.18264404	0.185518	0.22315539	0.15006992	0.21685666	0.21204619	0.21480188	0.24251652	0.23901063	0.19509029	0.21244615	0.2325343	0.23498903	0.21246806	0.16752355	0.17469029	0.1619723	0.18546407	0.1910145	0.18596029	0.17904443	0.18138048	0.21511106	0.227273	0.17999916	0.21530369	0.1779227	0.21979012	0.19260985	0.20018788	0.20110123	0.15493022	0.15890805	0.16537529	0.17322254	0.20754786	0.18821885	0.17575212	0.17768113	0.17722213	0.17481013	0.19474187
0.24667127	0.17029867	0.24303325	0.24947535	0.19802251	0.1898642	0.19767503	0.1909648	0.18386737	0.18756524	0.22379971	0.15030837	0.21745797	0.20537448	0.2136492	0.24291569	0.24059181	0.19584127	0.21485551	0.23445314	0.23477463	0.21361491	0.16780692	0.1740451	0.16420831	0.18789616	0.19076303	0.18593322	0.1786608	0.18128233	0.21458422	0.22669438	0.18009378	0.21478616	0.17628185	0.21922271	0.19020267	0.1998816	0.20056419	0.15482952	0.15817353	0.16485427	0.17233145	0.20474245	0.18650566	0.17525667	0.1783146	0.17763476	0.17507812	0.1930566
0.24823451	0.17286402	0.24452804	0.24982616	0.19980118	0.1865228	0.20397849	0.19012982	0.18077172	0.18704145	0.22457913	0.15176091	0.21648061	0.2083708	0.21293458	0.24094287	0.23774873	0.19855575	0.21594587	0.23513198	0.23617749	0.21600167	0.16736595	0.17323159	0.1628264	0.18968642	0.19112554	0.18961219	0.18016815	0.18024951	0.21623899	0.22864544	0.18173902	0.21450223	0.17688887	0.21806453	0.19014639	0.19916454	0.19876853	0.15623735	0.15933412	0.16595519	0.17482935	0.20620976	0.18890649	0.17436089	0.17958936	0.17810757	0.17602396	0.19477662
0.24727643	0.17011918	0.24443024	0.24955517	0.19942392	0.18726546	0.19588752	0.18655634	0.18209235	0.18112759	0.22410877	0.15203145	0.21776864	0.20968381	0.21359073	0.24176846	0.24219309	0.19451232	0.21756776	0.23416018	0.23587328	0.21313162	0.16521062	0.17174767	0.16014521	0.18894397	0.18999711	0.18877672	0.17980716	0.1834255	0.21503913	0.2269132	0.17890441	0.21433841	0.17725821	0.21702646	0.18963557	0.19857174	0.19866815	0.15548566	0.15946075	0.16580404	0.17290418	0.20559965	0.18738601	0.17470644	0.17861028	0.17713092	0.17673041	0.19451289
0.24716166	0.16719718	0.24354963	0.24748369	0.20062551	0.1886871	0.19749686	0.1878476	0.18398808	0.18482322	0.22332691	0.14948441	0.21664859	0.20899194	0.21379687	0.24261895	0.23427576	0.19542874	0.21503377	0.23641101	0.23657097	0.21350877	0.16735861	0.17460838	0.16176362	0.19051249	0.19017367	0.19094129	0.18103567	0.18199947	0.21605238	0.22773615	0.18079482	0.21495624	0.17858055	0.2168029	0.19065155	0.19914545	0.19937849	0.1573607	0.1600028	0.16629784	0.17208046	0.20513576	0.18985896	0.17399339	0.17942733	0.17860293	0.17657554	0.19327618
0.24654073	0.16577074	0.24390565	0.24795605	0.20017485	0.18851484	0.19695505	0.1935598	0.18309599	0.18512069	0.22707526	0.15303087	0.21785392	0.20822099	0.21430926	0.24256413	0.24284665	0.19767882	0.21621066	0.23537022	0.23853531	0.21654338	0.16651475	0.17288277	0.16049479	0.19155943	0.19404466	0.18727125	0.17900135	0.18069273	0.21502911	0.22806861	0.18013139	0.21468405	0.17928152	0.21566452	0.18716696	0.19695337	0.19717595	0.15705423	0.15987773	0.16615798	0.1727386	0.20560654	0.18832178	0.1746767	0.17826924	0.17726576	0.17578626	0.19329485
0.24609751	0.16545093	0.24257088	0.24481729	0.20021066	0.18885784	0.19766206	0.19063427	0.18328564	0.18568614	0.22552086	0.15141228	0.2181191	0.21245906	0.21552742	0.24274753	0.23784752	0.19715384	0.21585569	0.23722821	0.23685025	0.21678458	0.16441099	0.17148048	0.1612173	0.19130969	0.19291678	0.1920308	0.1789335	0.18241684	0.2163574	0.22832362	0.1795205	0.2136284	0.17973891	0.21518864	0.1887165	0.19898447	0.1980359	0.15839213	0.16080001	0.16700602	0.17250083	0.20586276	0.1876466	0.17435016	0.17999735	0.1789082	0.17860906	0.19337681
0.24520725	0.16806526	0.23718368	0.24026714	0.19998847	0.19123147	0.20188448	0.18836416	0.18821983	0.18799828	0.22637126	0.15472431	0.21576963	0.2110454	0.21417496	0.24081226	0.23855653	0.19291745	0.21339175	0.23357192	0.237019	0.21446672	0.16547042	0.17148483	0.15985146	0.19345805	0.19203851	0.19127013	0.17722058	0.18089773	0.21685906	0.2287139	0.17920138	0.21378271	0.17961548	0.21504907	0.18706739	0.19848213	0.19773132	0.15801036	0.15937944	0.1656675	0.17329012	0.20368659	0.18696788	0.17155053	0.17999637	0.17842361	0.17816687	0.19192958
0.25197226	0.1687018	0.24171436	0.24433005	0.19955663	0.18873471	0.20071864	0.19051561	0.18514039	0.18823776	0.22657555	0.15675923	0.21575037	0.21708684	0.2144099	0.24059665	0.23526521	0.19682324	0.2150512	0.23663007	0.240068	0.21656653	0.17371301	0.17881353	0.16783321	0.18841518	0.18927938	0.18835132	0.17102167	0.17557351	0.21214215	0.22473161	0.17446949	0.20756319	0.17412962	0.21382985	0.18491425	0.19661084	0.19664568	0.15937988	0.16099432	0.16748345	0.17460419	0.20618507	0.18911141	0.17293386	0.18018349	0.17876053	0.17765982	0.1927067
0.24876226	0.16898398	0.24270883	0.2435291	0.20134415	0.1909232	0.20357345	0.19287153	0.19348352	0.1847811	0.2245329	0.15099186	0.21607803	0.21163304	0.21349351	0.23959912	0.23917705	0.1958092	0.21533576	0.23660471	0.23764336	0.21492484	0.16593441	0.17295831	0.16032805	0.19394487	0.19418846	0.19285737	0.17787284	0.18241329	0.21595991	0.23003352	0.17887425	0.21179563	0.18162008	0.21519588	0.18706766	0.19899486	0.19815651	0.16010045	0.1614009	0.16737793	0.17390302	0.20535831	0.18834478	0.17265971	0.17928801	0.179142	0.17818041	0.19052184
0.24989967	0.16920139	0.24239299	0.24175215	0.20050357	0.18944451	0.20017327	0.19026847	0.18213294	0.1872475	0.22497839	0.15640794	0.21408808	0.21381924	0.21473362	0.2395746	0.24134125	0.19823465	0.21592949	0.23542759	0.23898338	0.21669708	0.16770108	0.17494139	0.16166411	0.19428624	0.19489263	0.19190225	0.17547064	0.18087991	0.21641983	0.22966972	0.17777339	0.21277192	0.17915995	0.21460456	0.18645835	0.20028433	0.19728944	0.16061856	0.16067126	0.16700092	0.1733678	0.20217393	0.18786076	0.17233782	0.17963649	0.1795914	0.17690781	0.19038379
0.24760887	0.16325079	0.23848078	0.24214548	0.20162044	0.1899298	0.19877224	0.19060414	0.18573745	0.18369806	0.22476575	0.15191005	0.21386568	0.20984338	0.21471885	0.2421169	0.23790784	0.19562459	0.21518484	0.23689094	0.23901179	0.21412408	0.16731623	0.17441286	0.16108422	0.1959528	0.19345291	0.18976679	0.17700225	0.18137857	0.21652021	0.23090324	0.17886192	0.21127561	0.18186773	0.2143134	0.18513717	0.20040272	0.19793537	0.15768139	0.15691198	0.16283873	0.16985567	0.20028479	0.18403465	0.16574128	0.17875136	0.17856647	0.17742409	0.18976903
0.24725163	0.16715828	0.24048701	0.2401765	0.20020962	0.18584934	0.19905031	0.18625797	0.18528017	0.18337208	0.22455196	0.15278976	0.21318528	0.21275136	0.21396931	0.24205168	0.23898932	0.19557245	0.21538813	0.23426211	0.23673233	0.21389361	0.16857558	0.17291142	0.159271	0.19610438	0.1943882	0.19125205	0.17636928	0.18227592	0.21736549	0.23082893	0.17993841	0.21142709	0.18081875	0.21113051	0.18363479	0.19724154	0.19588426	0.16070563	0.15938257	0.1652426	0.1732852	0.20390649	0.18854146	0.17004104	0.17964749	0.17770965	0.17647064	0.18974008
0.24291885	0.16437343	0.23746994	0.23827006	0.19694121	0.18877561	0.20130779	0.18632945	0.17988023	0.17975961	0.22314693	0.14927748	0.21128798	0.20598824	0.21323702	0.23916422	0.23934597	0.19477582	0.21290812	0.23717013	0.23720142	0.21241738	0.17024511	0.17355353	0.16058859	0.19641571	0.19665879	0.19162971	0.17686914	0.18174385	0.21724214	0.23108438	0.17918484	0.2110346	0.17992422	0.21242005	0.18538357	0.19835065	0.19754159	0.16157228	0.16020058	0.16620252	0.17292865	0.20327367	0.18987092	0.17112742	0.17924498	0.17764506	0.17718403	0.18850335
0.2464406	0.1662665	0.23905468	0.23866135	0.19965492	0.18954609	0.19643813	0.18193558	0.18099579	0.18320674	0.22440802	0.14824602	0.21071775	0.21085374	0.21229768	0.2389857	0.2334508	0.19130114	0.21551615	0.22779474	0.23730101	0.21603154	0.16666172	0.17155135	0.15899691	0.19673456	0.19525011	0.19253264	0.17654786	0.17810379	0.21697122	0.23027925	0.1785344	0.2102067	0.18045287	0.2136649	0.18450786	0.19848014	0.19632185	0.16053976	0.15813588	0.16444594	0.17149505	0.20264661	0.18807891	0.16821359	0.1794984	0.17889658	0.17838383	0.1898656
0.24732316	0.16639091	0.23652421	0.23744112	0.19924562	0.18912929	0.19790667	0.18442218	0.18338409	0.18252026	0.22325534	0.15273216	0.21199363	0.20848604	0.21328439	0.23887496	0.23382309	0.19262256	0.20963563	0.23349287	0.23765008	0.21315965	0.16870154	0.17424981	0.1596328	0.19736375	0.19664346	0.1888001	0.17479855	0.18088524	0.2179759	0.23174514	0.18029691	0.21195635	0.18273349	0.21179366	0.18161246	0.19852421	0.19624268	0.16166954	0.15961914	0.16570276	0.17105119	0.2016179	0.18811958	0.1694074	0.1802029	0.17983174	0.17877078	0.19055572
0.2476082	0.16500714	0.23643187	0.23626244	0.19805138	0.1852202	0.19471848	0.18247072	0.17734364	0.18209808	0.22207244	0.15036549	0.21242462	0.20824723	0.21324702	0.23650801	0.23634839	0.19000165	0.20903133	0.23222269	0.2378578	0.21280211	0.16910039	0.17582245	0.15775201	0.19590983	0.19634724	0.19148698	0.17655425	0.17977807	0.21779053	0.23104931	0.18012519	0.21073692	0.18189256	0.21135283	0.18522198	0.19723651	0.19621655	0.16115172	0.15825285	0.16469373	0.17253977	0.20104079	0.18857774	0.16796866	0.17909679	0.17987967	0.17856522	0.19000325
0.24657308	0.16738473	0.23646967	0.23443596	0.19993076	0.18542537	0.20232333	0.18567213	0.18150164	0.1814035	0.22170338	0.15096174	0.21180665	0.21166873	0.21325976	0.23839796	0.23734573	0.19057436	0.2090399	0.23253068	0.23704073	0.21129104	0.17014392	0.17441131	0.15842956	0.19792341	0.19794814	0.19453147	0.17425619	0.18035522	0.21686396	0.23155028	0.17868802	0.21025144	0.17956726	0.21233228	0.18530387	0.19557495	0.19617212	0.16173513	0.1593768	0.16589396	0.17244813	0.20207559	0.18903424	0.16853826	0.17816363	0.1778658	0.17704983	0.18790171
0.242402	0.1635617	0.23730764	0.23395231	0.19781041	0.18591183	0.19885831	0.1833061	0.18123701	0.18475647	0.22450963	0.14985049	0.21372144	0.21425307	0.21487151	0.24230646	0.23548186	0.19229418	0.21101867	0.23148914	0.23621248	0.20979762	0.17119451	0.17621645	0.16011086	0.19868319	0.19628918	0.19340041	0.17416617	0.17986681	0.21772972	0.2318735	0.17737736	0.21039446	0.17992064	0.21023297	0.18363617	0.19438711	0.19507077	0.16108817	0.1585923	0.16480407	0.17205894	0.20080093	0.18837816	0.16562037	0.17944473	0.18079591	0.17918652	0.18886818
0.23913737	0.16584116	0.23549619	0.23378816	0.1996811	0.1920346	0.19365366	0.188538	0.18394409	0.18329427	0.22422075	0.15304828	0.21190594	0.20852613	0.21353285	0.2405888	0.23493443	0.19248554	0.21267641	0.23453955	0.23780653	0.21219493	0.16820931	0.17318149	0.15689014	0.19765218	0.19576526	0.19288445	0.17374839	0.17922622	0.21742062	0.23151851	0.17714103	0.20963319	0.17940287	0.21016258	0.18354234	0.19610041	0.1960111	0.16273992	0.16205415	0.16739789	0.17080107	0.20043999	0.19024932	0.16513765	0.17908323	0.17937478	0.17957741	0.18680045
0.24084929	0.16858305	0.23658031	0.23237808	0.20002533	0.18685068	0.1979665	0.18485117	0.17708641	0.1796829	0.2234499	0.14948714	0.2135354	0.21032062	0.21470191	0.23850694	0.23824252	0.19366105	0.21653768	0.23362005	0.23914188	0.21301974	0.17060882	0.17284131	0.15835652	0.19690436	0.19569503	0.18963948	0.17338179	0.17847182	0.21696663	0.23102398	0.17745234	0.20898625	0.17999257	0.2135499	0.18449031	0.19731742	0.19720958	0.16270097	0.16170932	0.16715458	0.17047997	0.20152983	0.18961185	0.16548766	0.18054208	0.18067795	0.1794589	0.18823175
0.24743599	0.16957405	0.23354378	0.23038258	0.20047732	0.19118369	0.20177393	0.17933773	0.18195805	0.18359648	0.22481902	0.15684773	0.21392223	0.21465054	0.21427613	0.24046746	0.2392817	0.196354	0.21162596	0.2376274	0.23777027	0.21209714	0.17105857	0.17296642	0.15904538	0.2004492	0.19854236	0.19120969	0.17140359	0.17945434	0.21842028	0.23221506	0.17846771	0.21061784	0.1813985	0.21152262	0.18249041	0.19369341	0.19523382	0.16209252	0.16022225	0.16545972	0.17152493	0.19995701	0.18786016	0.16404925	0.17762102	0.17825884	0.1779888	0.18809664
0.24257329	0.16626365	0.2340412	0.22927377	0.19915397	0.18926613	0.19817282	0.18083481	0.17906472	0.18122242	0.22507431	0.14913292	0.21482512	0.2122388	0.21636221	0.23989172	0.23706605	0.19544783	0.2098348	0.23527415	0.2383159	0.21332014	0.17031202	0.17412592	0.15880999	0.19762647	0.19444683	0.19413809	0.17223969	0.17666849	0.21572229	0.23076628	0.17698596	0.20813608	0.17832115	0.21249855	0.18108071	0.19524273	0.19581701	0.1635043	0.1613249	0.16647488	0.17136604	0.20025261	0.18907523	0.1648373	0.17933452	0.17942095	0.17929922	0.18639056
0.23915847	0.16063474	0.23305205	0.23012529	0.20254935	0.19136664	0.2015821	0.18834741	0.18328655	0.18252426	0.221884	0.15218367	0.21414323	0.20885909	0.21440813	0.24001291	0.24237181	0.18689942	0.21124741	0.23227838	0.23609644	0.2104926	0.16865754	0.17322457	0.15840197	0.19921847	0.19705877	0.19325773	0.17443009	0.17640944	0.21794634	0.23151255	0.17887798	0.20971121	0.18055169	0.21220946	0.18169299	0.19658977	0.19623557	0.1631629	0.1605832	0.16617729	0.17101967	0.20222002	0.1911727	0.16504966	0.17792226	0.17916641	0.17898165	0.187446
0.24606511	0.16734521	0.23166485	0.23046015	0.19795243	0.18867514	0.19878468	0.17630295	0.18024048	0.1806979	0.22274967	0.14988576	0.21081126	0.21345544	0.21448176	0.24159199	0.23650344	0.19630052	0.21161421	0.23736966	0.23795675	0.20940088	0.16932608	0.17358582	0.15858592	0.19289868	0.19301106	0.1875376	0.17033063	0.17270957	0.21168785	0.22666425	0.17225574	0.20325704	0.17280465	0.21148197	0.18022864	0.1941354	0.19489002	0.1621193	0.16028881	0.16545652	0.17059538	0.1993994	0.18941492	0.16340016	0.17942481	0.179222	0.18068793	0.18701237
0.2425679	0.16409828	0.23526177	0.22932823	0.19749002	0.18940476	0.19859843	0.1844963	0.1734229	0.17917252	0.22254583	0.15499006	0.2123791	0.21202455	0.21496254	0.24140275	0.2391582	0.19293968	0.20707731	0.23417987	0.23628929	0.21147604	0.1712938	0.17401215	0.15980235	0.19763897	0.19721565	0.1930355	0.17367597	0.17784189	0.2154201	0.22991513	0.17659569	0.20666589	0.17697421	0.2117624	0.18267617	0.19546328	0.1963263	0.16342692	0.15992852	0.16553825	0.17190543	0.20059091	0.18909533	0.16387187	0.1774731	0.17929354	0.1793748	0.18622307
0.24244073	0.16734169	0.23426771	0.22956412	0.196668	0.18758498	0.19537614	0.18220446	0.17922066	0.18003736	0.22311594	0.14466061	0.21138969	0.21367532	0.21326734	0.24039693	0.23618168	0.1864171	0.2133119	0.23280226	0.2364523	0.20919879	0.16887411	0.17276749	0.15624671	0.20094635	0.19998528	0.19613956	0.17503667	0.17770919	0.21734223	0.23178911	0.17856576	0.2078075	0.17876352	0.21137935	0.17903861	0.19752362	0.19528177	0.16293123	0.15932128	0.16526721	0.17060533	0.20204575	0.19007516	0.16130649	0.17840344	0.17986901	0.17942217	0.18544982
0.26594043	0.23742403	0.27987859	0.27681622	0.2311324	0.22374105	0.22848308	0.2128913	0.2225069	0.21799527	0.28498569	0.20357418	0.26208991	0.30308726	0.26582137	0.31217983	0.31711361	0.277877	0.26639012	0.29831079	0.3061519	0.28457698	0.16803791	0.17135614	0.15202683	0.20207404	0.19784443	0.20092937	0.18384494	0.18352598	0.22770587	0.2365092	0.1846163	0.2143594	0.18958212	0.24654615	0.21398255	0.22223064	0.23293972	0.21565422	0.21716022	0.22290289	0.24081182	0.25872111	0.25066751	0.23051354	0.24611641	0.24717994	0.2503027	0.26595917
0.30259311	0.30623913	0.32633099	0.32589948	0.2666021	0.25197646	0.26399529	0.25248179	0.25656286	0.25419131	0.32377824	0.26590106	0.29225788	0.33091739	0.2991564	0.34757191	0.35965252	0.31007084	0.2850967	0.32436034	0.33162799	0.30931282	0.21813275	0.21560587	0.19941145	0.22874238	0.22312434	0.24071287	0.23373425	0.23238623	0.27762383	0.28013691	0.23705579	0.25961441	0.2406113	0.27785262	0.25171217	0.26048625	0.27389628	0.24484447	0.24799389	0.25344774	0.26831001	0.28878069	0.28213277	0.25784317	0.27577397	0.27270034	0.27702811	0.29474035
0.32609212	0.33305252	0.35055295	0.34569556	0.29491761	0.2721298	0.28653827	0.27728635	0.28571463	0.27752244	0.34965143	0.29827389	0.30587175	0.33852807	0.31699857	0.36535987	0.38137805	0.32339874	0.29821548	0.33760142	0.34510198	0.32527229	0.2590088	0.25252301	0.24279141	0.25770897	0.25583753	0.2686094	0.26522833	0.26627275	0.31411812	0.31556463	0.27835092	0.29585004	0.27620152	0.30027929	0.2768859	0.2909517	0.29822522	0.26150322	0.26425907	0.26921839	0.28219348	0.30569205	0.29729456	0.27480283	0.29299238	0.28987193	0.29146418	0.3101432
0.33893508	0.35623422	0.36178893	0.35451412	0.30299097	0.28004459	0.29426932	0.28520015	0.29474416	0.2912403	0.36545339	0.31786507	0.31723952	0.34473675	0.33167085	0.37807873	0.39468485	0.33242697	0.30565971	0.34765831	0.35309461	0.33329791	0.28042421	0.27261361	0.26361129	0.27358294	0.27444434	0.28374586	0.2840167	0.28510565	0.3284747	0.33124173	0.29479536	0.31297064	0.2913101	0.31061402	0.29078022	0.3027626	0.30814898	0.27001694	0.27267027	0.27779549	0.28867579	0.31167626	0.3042807	0.28101733	0.3005487	0.29746214	0.2987501	0.31943321
0.34719411	0.35453549	0.36658865	0.35849622	0.30879581	0.2818743	0.30410036	0.29112655	0.2974686	0.29626715	0.36931369	0.32552353	0.32182497	0.34594363	0.33914813	0.38094619	0.39549914	0.32937396	0.3046985	0.34302801	0.35495743	0.3369543	0.28824693	0.27884316	0.26801187	0.28620136	0.2843371	0.29154885	0.29143694	0.29387861	0.33850804	0.3388446	0.30436718	0.32094979	0.29882953	0.31457496	0.29646036	0.30824122	0.31197426	0.27885801	0.28106818	0.2852931	0.29514751	0.32140708	0.31322941	0.28832954	0.30526641	0.30058688	0.30270073	0.32516074
0.3531383	0.35752067	0.37070268	0.36278737	0.31222621	0.286441	0.30677459	0.2937564	0.30263492	0.2972796	0.3718656	0.331963	0.3243674	0.34098729	0.33964393	0.37991598	0.39691171	0.33317429	0.31502497	0.34845948	0.35936615	0.33745709	0.29346716	0.28479332	0.27594551	0.29088667	0.29270682	0.29653132	0.30036458	0.29933	0.34084824	0.34262648	0.30905619	0.32497233	0.30240926	0.31950858	0.3022047	0.31415224	0.31515282	0.27912429	0.28151488	0.28605393	0.29281723	0.32168111	0.31340387	0.28672329	0.30711189	0.30262515	0.30355442	0.32398853
0.3566629	0.35705087	0.37012243	0.36445403	0.31463122	0.28440604	0.3045961	0.29513037	0.30180088	0.29762486	0.3737528	0.33381253	0.32327324	0.33871993	0.34093466	0.38287327	0.39742002	0.33263975	0.31568933	0.34934479	0.35806048	0.33798763	0.29283449	0.28623953	0.27841994	0.29640004	0.29787955	0.29933742	0.30282289	0.30364466	0.34404144	0.34363121	0.31094906	0.32726029	0.30426037	0.32009441	0.30393258	0.31405073	0.31735539	0.28099895	0.28291744	0.28753439	0.29425541	0.32080987	0.3145532	0.28934875	0.30711961	0.30382681	0.30252635	0.32580096
0.35352269	0.36636025	0.37024009	0.36246473	0.31214398	0.28784147	0.30487916	0.29724464	0.30005008	0.29755127	0.37167504	0.32892621	0.32501873	0.34810555	0.34268481	0.38038337	0.39586908	0.33192331	0.31076589	0.35050988	0.3585549	0.33815482	0.29525313	0.28546911	0.27741811	0.29864553	0.30101067	0.29671422	0.30730876	0.30641568	0.34524059	0.34578466	0.31193632	0.32892278	0.30743209	0.32188529	0.3096793	0.32072794	0.31954622	0.28263438	0.2837368	0.28836688	0.29460305	0.32337537	0.31551039	0.28838909	0.30807641	0.30499822	0.30375418	0.32599214
0.35735509	0.36610696	0.37113851	0.3640267	0.31369337	0.2863054	0.30828887	0.29187283	0.30342451	0.29534283	0.36895439	0.31949109	0.32556427	0.34446722	0.34297749	0.38213474	0.39315468	0.33221707	0.30988216	0.35309336	0.35855001	0.33914196	0.29536682	0.28749171	0.28072572	0.29839978	0.30056548	0.30076107	0.30536103	0.30719131	0.34479499	0.34549317	0.31216291	0.32840994	0.30678594	0.31906733	0.30888137	0.31775135	0.31776029	0.2838929	0.28570765	0.29017186	0.29596111	0.32432109	0.31658331	0.29013875	0.30775687	0.30397764	0.30282113	0.32525772
0.35318628	0.35202101	0.37178522	0.36307189	0.31374264	0.2862657	0.30935869	0.29594749	0.30498987	0.29605865	0.36796576	0.32296804	0.3261359	0.34343255	0.34125435	0.37851518	0.38818264	0.32908183	0.31184742	0.35188389	0.35756811	0.33641189	0.29567873	0.28727156	0.27874181	0.29975021	0.30198491	0.30480874	0.30662498	0.30738595	0.34461576	0.34566531	0.31213838	0.32783183	0.30607554	0.3195591	0.30922768	0.320292	0.31849512	0.28358081	0.28420949	0.28863096	0.29447827	0.32284141	0.31666911	0.28945708	0.30846173	0.30606228	0.30401918	0.32583979
0.35389453	0.35170892	0.36922809	0.36301807	0.31448844	0.29023638	0.30970162	0.294745	0.30742651	0.29250962	0.36747363	0.32179126	0.3237606	0.34127074	0.34105462	0.37866768	0.39403105	0.32792768	0.30837512	0.34875968	0.35758021	0.33585051	0.29461625	0.28709754	0.27786195	0.30036059	0.3033222	0.30600137	0.30744666	0.30898917	0.34819883	0.34665409	0.31212091	0.32897338	0.30816361	0.31971788	0.30819818	0.32042542	0.319884	0.28204903	0.28322294	0.28750208	0.2933563	0.31958553	0.31387582	0.28838488	0.30499306	0.30401516	0.30217859	0.32409728
0.35404521	0.35685641	0.37033212	0.36358476	0.3133184	0.28996861	0.3122023	0.29423609	0.30138671	0.29330206	0.36633992	0.31966642	0.3261776	0.34003249	0.34013355	0.37752074	0.38946721	0.32676259	0.3118808	0.34908006	0.35645902	0.33496097	0.29657012	0.28526285	0.2774832	0.29878673	0.30371088	0.30123672	0.31037003	0.30868021	0.34784764	0.34639198	0.31045076	0.3297599	0.30780619	0.31924745	0.30712608	0.31963837	0.31827104	0.27930364	0.28110546	0.28561828	0.29210997	0.32020482	0.31232223	0.28818375	0.30625516	0.30562964	0.30304924	0.3240706
0.35839137	0.35291126	0.37000772	0.36226004	0.31392643	0.28689361	0.30926821	0.30147582	0.30528346	0.29610452	0.36541322	0.32036802	0.32450375	0.34189326	0.33957562	0.37690508	0.38756844	0.32545274	0.3052499	0.34666356	0.35610697	0.33407465	0.29349402	0.286311	0.27782759	0.30122167	0.30332464	0.30331773	0.30765343	0.30908939	0.34991729	0.34664011	0.31164026	0.32862064	0.30766365	0.32160759	0.31136954	0.32493648	0.32267877	0.28082389	0.28343925	0.28790167	0.29451406	0.32182422	0.31345785	0.28888246	0.30418298	0.30536354	0.3015146	0.32479897
0.36036617	0.34442887	0.36784354	0.3601239	0.31156665	0.29259849	0.30867961	0.29729551	0.30647963	0.2950542	0.36749336	0.32269454	0.32387716	0.33687967	0.33942854	0.37496752	0.38509321	0.32354876	0.30635366	0.34682038	0.35550937	0.33438826	0.29298082	0.28516763	0.27907375	0.30074364	0.30180931	0.30357164	0.30745092	0.31111345	0.34819856	0.34560978	0.30921027	0.3276262	0.30535895	0.31911847	0.30607906	0.31766173	0.31849316	0.28061953	0.28243279	0.28711325	0.294615	0.32057452	0.31321532	0.28929135	0.30167499	0.3047086	0.30027291	0.32342541
0.36173624	0.35149449	0.36864331	0.3627761	0.31147778	0.29177377	0.31086591	0.29927173	0.30763113	0.29367116	0.36344725	0.31977811	0.32361925	0.34268594	0.34072137	0.37628496	0.38700807	0.32496354	0.30363414	0.34659576	0.35467654	0.33409795	0.29397261	0.28453422	0.28045088	0.30104482	0.30285096	0.30290413	0.30898696	0.30959946	0.3487452	0.34711185	0.31116468	0.32950026	0.30690721	0.31691113	0.30697685	0.31714886	0.31800693	0.27998537	0.28214669	0.28679103	0.29451248	0.31978551	0.31421661	0.29203653	0.30279988	0.30703232	0.30239829	0.32554892
0.35778129	0.34871596	0.36788362	0.36013642	0.3100161	0.29511771	0.31167808	0.30003494	0.30616418	0.29502466	0.36364204	0.32050699	0.31938812	0.34292388	0.33803537	0.37452903	0.38470578	0.31937593	0.30294627	0.34407693	0.35396618	0.33382317	0.29434606	0.28439927	0.28079316	0.30064666	0.30178067	0.3012293	0.30723602	0.30663425	0.34952903	0.34864128	0.31110886	0.33055565	0.3071073	0.31843084	0.30645582	0.31390142	0.31741998	0.27901116	0.28043392	0.2853227	0.29494533	0.31916848	0.31378031	0.29150409	0.30128396	0.30603045	0.30096674	0.3270987
0.3547039	0.34901509	0.36587453	0.35891148	0.31078357	0.29272515	0.31253356	0.30364951	0.30647147	0.28720543	0.35803422	0.31450328	0.32389691	0.34275353	0.34000042	0.3774468	0.38437212	0.32031077	0.30486333	0.34216231	0.35488486	0.33335382	0.29260838	0.28272825	0.27845523	0.30030239	0.30154195	0.29815423	0.30675679	0.30724472	0.34664083	0.34663022	0.30875638	0.32820848	0.30413872	0.32016364	0.30602849	0.31547731	0.31870773	0.28039396	0.28107932	0.28571922	0.29624021	0.32166362	0.3154498	0.29067007	0.3017962	0.30639362	0.30110076	0.32640025
0.35593727	0.34381598	0.36751842	0.36003751	0.3082248	0.29755786	0.31703308	0.30672777	0.30864176	0.29151386	0.3577311	0.31642377	0.32007509	0.34428963	0.33827567	0.37356722	0.37978715	0.31898069	0.30573249	0.34391132	0.35470852	0.33356902	0.29221496	0.28283402	0.27957761	0.30032656	0.30160713	0.30069646	0.30429927	0.31081435	0.34611118	0.34684896	0.30897546	0.3283253	0.30512857	0.3181293	0.30706906	0.31635231	0.31806096	0.2813994	0.2837933	0.28819388	0.29760075	0.32232344	0.31511316	0.2932131	0.30040371	0.30651495	0.30046198	0.32463783
0.35565433	0.34940612	0.36622822	0.35856542	0.30916661	0.29619622	0.316762	0.30431211	0.30860075	0.28929272	0.35674426	0.31701854	0.3193298	0.33925632	0.33799386	0.37523702	0.38182452	0.31679454	0.29911533	0.34441265	0.3530322	0.33284017	0.29028091	0.28144667	0.27800697	0.3000823	0.30155733	0.30137041	0.30545086	0.30887607	0.34619448	0.34822711	0.30891451	0.32877988	0.30529967	0.31961849	0.30517092	0.31745675	0.31891936	0.27529186	0.27668479	0.28136408	0.29333556	0.31554222	0.30915055	0.28690413	0.30132285	0.30608627	0.30031008	0.32602739
0.3566187	0.34403878	0.36647084	0.3604857	0.30695918	0.29194552	0.31689963	0.30640531	0.30463549	0.28870115	0.35368365	0.31271815	0.31737158	0.33895269	0.33579063	0.37165952	0.38172752	0.31516555	0.29437304	0.34119993	0.35355026	0.33140713	0.29266399	0.28236032	0.27771121	0.30152091	0.30168831	0.29802084	0.30556417	0.30752596	0.34403905	0.34703895	0.30855972	0.32809037	0.30458528	0.31987777	0.30377311	0.31547362	0.31919992	0.2763899	0.27822995	0.28263542	0.29352435	0.31931695	0.31142417	0.28799161	0.3000209	0.30638689	0.29968253	0.32421759
0.35736257	0.34330472	0.36288694	0.35600689	0.30303553	0.2871424	0.31160837	0.2973305	0.30533955	0.28809917	0.3518258	0.30786622	0.31622982	0.33828157	0.33565342	0.37361091	0.37681583	0.32305443	0.30013645	0.34445107	0.35406879	0.33383632	0.28968105	0.27887851	0.27403137	0.29804444	0.29834461	0.3000803	0.30466211	0.30570614	0.34315792	0.34616429	0.30849177	0.32813466	0.30408177	0.3177045	0.30482993	0.31312177	0.32012883	0.27683303	0.27981764	0.28375775	0.29454857	0.31878224	0.3125262	0.29002216	0.29913542	0.30637431	0.30024195	0.32223141
0.35809758	0.34805411	0.36823949	0.36166734	0.30619919	0.29172555	0.31287614	0.30450076	0.30179089	0.28842023	0.35424042	0.31610453	0.31847593	0.33587003	0.33540058	0.37555632	0.37932202	0.31806681	0.30033121	0.34283394	0.35372335	0.33105105	0.28821462	0.28005341	0.27459067	0.29801574	0.29932582	0.29967499	0.30424958	0.3057788	0.3422485	0.34570822	0.30655512	0.32633898	0.30187234	0.31799424	0.3040565	0.31536895	0.31879637	0.27710715	0.27893364	0.28282765	0.29597676	0.31844226	0.31266841	0.28830302	0.29963517	0.30617151	0.29918548	0.3241592
0.35472417	0.34622261	0.3663649	0.36095703	0.3048721	0.28872979	0.31060594	0.30006507	0.30487111	0.28594464	0.3522239	0.30905002	0.31783682	0.33917451	0.3355391	0.37512192	0.37981984	0.31601784	0.29602382	0.3436293	0.35463566	0.33128124	0.28991726	0.27976954	0.27474675	0.29854575	0.30103397	0.30001029	0.30504721	0.30520296	0.34304312	0.34710538	0.30725282	0.32737401	0.30252081	0.31508237	0.30272204	0.31186187	0.31700715	0.27677903	0.27918032	0.28324169	0.29455829	0.31500807	0.31209281	0.28860798	0.29997113	0.30735511	0.29947188	0.32386765
0.35891613	0.34566969	0.36708054	0.3599391	0.3019172	0.29112241	0.31398717	0.29961267	0.30622938	0.28540063	0.35281479	0.31123513	0.31622159	0.33713353	0.333213	0.37149221	0.38046744	0.31562603	0.29591712	0.34259045	0.35518348	0.332221	0.28795716	0.27933145	0.27348599	0.29801714	0.29910314	0.29588228	0.30452082	0.30358151	0.34293729	0.34579706	0.30715629	0.32686955	0.30115142	0.31501344	0.30122975	0.31132403	0.31715056	0.27761495	0.28021973	0.28356242	0.29627112	0.31526411	0.3111605	0.2871154	0.29438266	0.30318746	0.29409727	0.31752071
0.35861781	0.33879882	0.36553875	0.35810164	0.30059057	0.28831303	0.31194225	0.29724744	0.29961982	0.28628016	0.34934697	0.30970311	0.3170689	0.33816862	0.33419988	0.37454614	0.376793	0.31440178	0.29664078	0.3463456	0.35310894	0.32922092	0.28060949	0.27355683	0.26470169	0.29708347	0.29882622	0.29741266	0.3037774	0.30495647	0.34232557	0.34649041	0.30513877	0.32586834	0.30022559	0.31586033	0.30198196	0.3129968	0.31728473	0.27667463	0.27836648	0.2819888	0.29389724	0.31429422	0.30993143	0.28715983	0.29796338	0.30597872	0.29810616	0.32360941
0.35871252	0.35017714	0.36622572	0.35941514	0.30126181	0.29144901	0.31446907	0.30105421	0.30519611	0.28772315	0.35191205	0.31199268	0.31528908	0.33889708	0.33329794	0.37371057	0.37730914	0.31726512	0.29654884	0.33945733	0.35333839	0.33212385	0.28756568	0.28041059	0.27260432	0.29676914	0.30050266	0.295856	0.30447036	0.30716893	0.34265432	0.34704959	0.30674359	0.32739991	0.29983047	0.31671166	0.3016974	0.3134087	0.31843528	0.27752289	0.28056079	0.28370899	0.29733467	0.31427026	0.31126651	0.28859526	0.29860982	0.30597717	0.29831946	0.32240063
0.35752767	0.34233764	0.36637694	0.36045074	0.30089661	0.28817308	0.31231612	0.29559579	0.30392042	0.29118833	0.35024017	0.30939853	0.31658128	0.33727974	0.33297047	0.37166312	0.37993586	0.31296727	0.29920074	0.34132758	0.35458362	0.33043373	0.29070121	0.28225169	0.27534604	0.29538098	0.29958835	0.29997143	0.30426082	0.30391163	0.34105536	0.34624034	0.30487585	0.32554227	0.29796535	0.31375641	0.30100787	0.31098327	0.31573519	0.27913046	0.28154776	0.28465623	0.29660591	0.31517419	0.31163216	0.28775766	0.2977767	0.30641848	0.29766113	0.32331008
0.36053783	0.3420907	0.36608019	0.36055109	0.29965317	0.28934923	0.31236348	0.29948294	0.30053115	0.28650257	0.34588701	0.30654362	0.3161118	0.33929545	0.33368066	0.37217316	0.3760044	0.3161687	0.29387707	0.34217036	0.35170215	0.32823765	0.28656417	0.27812114	0.27137384	0.29528198	0.30032271	0.29681918	0.30358398	0.30196288	0.34130388	0.34611288	0.30542529	0.32661277	0.29585612	0.3144283	0.30246356	0.31039196	0.31769502	0.27651542	0.27997953	0.28345305	0.2955882	0.31277949	0.3109062	0.28706792	0.29836661	0.30758232	0.29850146	0.32280868
0.35619625	0.34320274	0.36312529	0.35786101	0.30015072	0.28960034	0.31149834	0.29829425	0.30265087	0.29195225	0.34767467	0.30588171	0.31597564	0.33549866	0.33255759	0.37436366	0.3770076	0.32252488	0.29553351	0.34400102	0.35307363	0.32863763	0.28562033	0.27716261	0.27118441	0.29789841	0.29876369	0.29426315	0.3015852	0.30425754	0.34144759	0.34637952	0.30586609	0.32669443	0.29700258	0.31487593	0.30022532	0.30973983	0.31701747	0.27888015	0.28085145	0.28395325	0.29671302	0.31621531	0.31064117	0.28850931	0.2977131	0.30664805	0.29744151	0.32133526
0.35808638	0.34353	0.36376107	0.35818949	0.30028024	0.29379785	0.3134287	0.29803857	0.30293125	0.28853521	0.34648392	0.30949041	0.31704795	0.33477369	0.33358324	0.37425673	0.37845054	0.31309617	0.29368272	0.34030825	0.35295206	0.32941031	0.28854308	0.28062102	0.27321866	0.29679781	0.29793754	0.2946443	0.30313089	0.30469853	0.34089637	0.34554777	0.30431557	0.32531694	0.29526815	0.31399384	0.29976985	0.31144193	0.31632408	0.27732661	0.28055263	0.28347614	0.29740372	0.31549785	0.3111679	0.28862292	0.29716802	0.30634838	0.29741892	0.32159749
0.3586843	0.34825468	0.36269957	0.36088839	0.3020376	0.29059991	0.30977377	0.29711735	0.30157912	0.28787869	0.34392583	0.30398455	0.3146849	0.34104511	0.33345243	0.37207747	0.37853962	0.31356451	0.29481742	0.34122479	0.35278562	0.32966089	0.28710946	0.27845135	0.27133697	0.29506093	0.29831487	0.2976974	0.3014594	0.30262911	0.34019411	0.3464886	0.30410516	0.32468036	0.29413375	0.31299341	0.29899552	0.30794862	0.31622612	0.27840891	0.28090161	0.28443211	0.29816401	0.31637532	0.31289768	0.28839558	0.2982623	0.30681399	0.29817209	0.32203111
0.35696018	0.34295323	0.36466348	0.35800678	0.29956716	0.28887388	0.3114064	0.2936587	0.30028039	0.28708386	0.34569135	0.30151248	0.31544411	0.33601412	0.33228621	0.37351674	0.38252607	0.31746638	0.29569462	0.34271306	0.35212582	0.32957965	0.28788111	0.27884454	0.2710025	0.29729742	0.29919431	0.29750738	0.30099031	0.30242684	0.34151977	0.34632331	0.3044695	0.32587254	0.2929967	0.31198615	0.29781142	0.30874261	0.31538707	0.27653	0.27883974	0.28205746	0.2966491	0.31501901	0.31045023	0.28766364	0.29744652	0.30655944	0.29809391	0.32148191
0.35657039	0.34198892	0.36238387	0.35752422	0.29811507	0.28765842	0.31356445	0.29746452	0.30313772	0.2879971	0.34602445	0.30116302	0.31622472	0.33616471	0.33392408	0.374735	0.38030663	0.31175116	0.29211721	0.34236091	0.3522985	0.32849556	0.28748217	0.28070125	0.27170306	0.29294035	0.29516906	0.29261366	0.30113789	0.30336127	0.3397564	0.34518671	0.30297968	0.324092	0.29384738	0.31328213	0.29950127	0.30774397	0.31662485	0.27590683	0.27857536	0.28203699	0.29584119	0.3121548	0.30971423	0.2882053	0.29770085	0.30664131	0.29828751	0.32036045
0.35197479	0.34228444	0.36185309	0.35842481	0.2974413	0.29009169	0.30728933	0.29540935	0.30094784	0.28964338	0.34493545	0.29854667	0.31551296	0.3386915	0.33228454	0.37205979	0.37793076	0.3134996	0.29240641	0.33733964	0.35003373	0.32591659	0.28692764	0.27865154	0.27188095	0.29543281	0.29692686	0.29756778	0.30362219	0.30521268	0.34126192	0.3466002	0.30444127	0.32596377	0.29499915	0.31105587	0.29677629	0.30768451	0.31474999	0.2748425	0.27681136	0.28027013	0.29591864	0.31319377	0.30965191	0.28711364	0.29728255	0.30662221	0.29776648	0.32052416
0.35426268	0.34607878	0.36296397	0.357813	0.29771093	0.28548631	0.30598325	0.29617593	0.29579166	0.28830087	0.34532318	0.30142888	0.31710929	0.34017289	0.33297426	0.37331501	0.37620756	0.31090751	0.29163843	0.34302551	0.35089687	0.32997027	0.28692776	0.27764976	0.2723819	0.29327166	0.29633346	0.29184824	0.29943359	0.3026984	0.33968881	0.34500247	0.30269861	0.32345405	0.29135898	0.312462	0.29824069	0.30780962	0.31589952	0.27437168	0.27770433	0.28137496	0.29610866	0.31483242	0.30924344	0.28725845	0.29647654	0.30544895	0.29803932	0.32107282
0.35046324	0.3350513	0.36285061	0.35879579	0.29810178	0.28654045	0.30724624	0.29358715	0.29952079	0.28844833	0.34219575	0.29939476	0.31540364	0.3370142	0.33221531	0.37319785	0.37795946	0.31605792	0.29018703	0.34135225	0.35311934	0.33078665	0.28728944	0.27710634	0.27102172	0.29465559	0.29636726	0.29272473	0.30265078	0.30396333	0.33950979	0.34660339	0.30276284	0.32483363	0.29306227	0.31222561	0.29932934	0.30934569	0.31660104	0.27469686	0.27730778	0.28108755	0.29594371	0.31281343	0.31021303	0.28767446	0.29799899	0.30794871	0.29883617	0.32142797
0.35148513	0.3436591	0.3630549	0.35879251	0.29368922	0.28649986	0.30830637	0.29140344	0.29562178	0.28894651	0.34321749	0.30430457	0.31664225	0.33346412	0.33343452	0.37508005	0.3804709	0.31680757	0.29089808	0.33745921	0.3512615	0.32816035	0.2883133	0.27583456	0.27110463	0.29788741	0.29978055	0.2965354	0.30677834	0.30529928	0.34261858	0.34844092	0.30753547	0.32673681	0.2953918	0.31202441	0.299263	0.31001228	0.31624466	0.27772602	0.27944556	0.28334165	0.299916	0.31608942	0.31162864	0.28894976	0.29782909	0.30761799	0.29901385	0.32191342
0.3517108	0.34123486	0.36131862	0.35836658	0.29425216	0.28495952	0.30648848	0.28891015	0.29709324	0.28837365	0.34255058	0.30251193	0.3172057	0.33632869	0.33208764	0.37164813	0.37852269	0.31708851	0.29099774	0.34234548	0.3516793	0.32924145	0.28799272	0.27665558	0.27305913	0.29617646	0.29531541	0.2963925	0.30144572	0.30460325	0.34057093	0.34638026	0.30388457	0.32483584	0.29378304	0.31251469	0.29870093	0.31011558	0.31684479	0.27752441	0.27995232	0.28340116	0.29832512	0.31742579	0.31204259	0.28949618	0.29856792	0.30798638	0.29904208	0.32239842
0.3536846	0.3431471	0.36142501	0.35563833	0.29339439	0.28908563	0.30327103	0.28750211	0.30182576	0.29119003	0.34302318	0.30439681	0.31767625	0.33621672	0.3329179	0.37327507	0.38205919	0.31579879	0.29653555	0.34505707	0.35100999	0.32899222	0.29047149	0.27804169	0.2737329	0.2975508	0.29954168	0.29615691	0.30518293	0.30643475	0.3424314	0.34837803	0.30573371	0.32739583	0.29723549	0.31304851	0.29770023	0.31073725	0.31772792	0.27628484	0.27991632	0.28366122	0.2976234	0.3158206	0.31125063	0.28890988	0.29930851	0.30810192	0.299981	0.32252538
0.34751877	0.34104314	0.36209947	0.35823339	0.29534122	0.28496075	0.30558136	0.2919006	0.30006742	0.29099002	0.34448057	0.31047684	0.31618974	0.33450326	0.33255649	0.3727088	0.37954998	0.31598037	0.2948361	0.33899546	0.35005319	0.32873687	0.28740987	0.27592885	0.27016768	0.29535127	0.29672694	0.28999999	0.30293691	0.3033005	0.34032607	0.34530917	0.30201054	0.32362086	0.29197168	0.31160611	0.29988235	0.30858013	0.31644246	0.27213961	0.27442524	0.278157	0.29464376	0.31093085	0.30827567	0.28681359	0.29595628	0.30599663	0.29763764	0.31901902
0.34411228	0.33734965	0.35615984	0.35376513	0.29168832	0.2851131	0.30397904	0.28444982	0.29793715	0.29185659	0.34657693	0.30183765	0.31564662	0.33869171	0.33108938	0.37404564	0.38069904	0.3163256	0.28790078	0.33896422	0.35164392	0.32890651	0.28488997	0.27401537	0.27098921	0.2951915	0.29646525	0.29334146	0.30176717	0.30478385	0.33964825	0.34487474	0.30164713	0.32397929	0.29307616	0.31002	0.29665661	0.30690026	0.31541893	0.27273455	0.27447194	0.27867514	0.29470432	0.31005374	0.30889553	0.28651312	0.29676718	0.30539218	0.29828143	0.31883404
0.34393123	0.33677927	0.35932505	0.35677838	0.29100916	0.27991956	0.30130541	0.29056454	0.29548222	0.29020211	0.34561804	0.3056995	0.31745633	0.33692276	0.33281022	0.37360594	0.37720734	0.31390312	0.29461893	0.34029555	0.35105228	0.33255807	0.28666794	0.27279657	0.26930723	0.29509094	0.29824823	0.29485464	0.30265307	0.30486619	0.34004876	0.3458204	0.30225539	0.32379141	0.29158741	0.31153518	0.29888612	0.3087005	0.31567425	0.27241299	0.27429757	0.2778115	0.29613408	0.31271285	0.30709064	0.28701451	0.29566562	0.30656618	0.29815748	0.3196086
0.34590033	0.34102541	0.36195883	0.35790259	0.28884876	0.28527519	0.30446127	0.28592554	0.29862341	0.28979158	0.34453553	0.30867875	0.3155123	0.3335847	0.33229101	0.372729	0.38000056	0.31331602	0.28926554	0.34183052	0.35225132	0.32860675	0.28377634	0.27169463	0.2705006	0.29490981	0.29715407	0.29390341	0.30270886	0.30308908	0.34069884	0.34588909	0.30254602	0.32364395	0.29176006	0.30998352	0.29714066	0.31081158	0.31515095	0.27263343	0.27540484	0.27896062	0.29391196	0.31227285	0.30914125	0.28673047	0.29712531	0.30819243	0.29895341	0.31949157
0.34457183	0.33769605	0.35907406	0.35657611	0.28874689	0.28418455	0.30182618	0.29048234	0.29612496	0.29331124	0.34392342	0.30500266	0.31753823	0.33603695	0.33021334	0.37224096	0.37558001	0.31675944	0.28995514	0.34230626	0.3518737	0.32879025	0.28389317	0.27149466	0.27198502	0.29455286	0.29663628	0.28863901	0.30130127	0.30410415	0.33957994	0.34543079	0.30148596	0.32394046	0.29142332	0.30891079	0.29747683	0.3086724	0.31543308	0.27076077	0.2745252	0.27846786	0.2962144	0.31250501	0.30680835	0.28697604	0.29659742	0.3068929	0.29898018	0.32002935
0.34134808	0.33934602	0.35920319	0.3560653	0.28959772	0.28482619	0.30261955	0.29338816	0.29739553	0.29082149	0.3451651	0.30577859	0.31548569	0.33877459	0.33177948	0.37205932	0.37783316	0.31423163	0.28717497	0.3423408	0.35004184	0.32918876	0.28108969	0.27230695	0.26778814	0.29521471	0.29771143	0.29255536	0.30493301	0.30583742	0.34079885	0.34558174	0.30246595	0.32448944	0.29195791	0.3092331	0.29706794	0.30501619	0.31623346	0.27054381	0.27345112	0.27730477	0.29401749	0.30975354	0.30671352	0.28841633	0.29600587	0.30625015	0.300313	0.31911689
0.3409766	0.33550549	0.35719162	0.35446861	0.28909576	0.28432623	0.30669609	0.28866413	0.29510334	0.29397222	0.34339094	0.31372249	0.31395933	0.33150771	0.33086964	0.371602	0.37806517	0.30934212	0.28866372	0.34409213	0.35035902	0.3292734	0.28291351	0.27211648	0.26813087	0.29572147	0.29863852	0.2929199	0.305796	0.30554852	0.34049284	0.34542635	0.30181551	0.32510507	0.29168427	0.30915284	0.29504049	0.30722651	0.31637523	0.27049097	0.27297714	0.27700752	0.29372784	0.30950728	0.30698952	0.28554112	0.29709226	0.30653572	0.29831901	0.31950215
0.34298071	0.34490618	0.35943782	0.35664096	0.2872926	0.28290012	0.30150598	0.28676969	0.29208422	0.29073563	0.34405446	0.31052503	0.31624869	0.33482203	0.33206716	0.37497035	0.37909183	0.31051391	0.2882174	0.33998418	0.35022676	0.331081	0.28370139	0.27179161	0.26932764	0.29414615	0.29732534	0.29010016	0.30209571	0.30409923	0.33958027	0.3447108	0.29982623	0.32348645	0.29087731	0.30921492	0.29453829	0.30534115	0.31457412	0.27093688	0.27303079	0.27673295	0.29298964	0.30902445	0.30702171	0.2858327	0.29621261	0.30703098	0.29949299	0.31896293
0.33889654	0.33500281	0.35482985	0.35274735	0.28781766	0.28432754	0.30509141	0.28939688	0.29867297	0.29120165	0.3426078	0.31148651	0.31735364	0.33848029	0.3342135	0.37427685	0.37993872	0.31839496	0.29081312	0.3380172	0.34952787	0.32903278	0.27973807	0.27106917	0.26991731	0.29480883	0.29709011	0.29362166	0.30206347	0.30338708	0.34071371	0.34483287	0.30185455	0.32297513	0.2895346	0.3087106	0.29452622	0.30743858	0.31502098	0.27208546	0.27490076	0.27861381	0.29513255	0.31232634	0.30790854	0.28745705	0.29569939	0.30676186	0.29947942	0.31923401
0.33974162	0.34196681	0.35746035	0.35506472	0.2848435	0.28316805	0.30304411	0.28691813	0.29480562	0.29443958	0.34217814	0.31102663	0.31692591	0.33532906	0.33117247	0.3721633	0.38004982	0.31312272	0.28854847	0.33927336	0.34984699	0.33075032	0.28091204	0.26908433	0.27000609	0.29445949	0.29673213	0.29103068	0.30171227	0.30167657	0.33976787	0.34496099	0.29998204	0.32346496	0.29072854	0.30984575	0.29812786	0.30901214	0.31584266	0.27158442	0.27387986	0.27768195	0.29478744	0.31078261	0.30883327	0.28767464	0.29619959	0.30755249	0.29916734	0.31853998
0.33592498	0.33675817	0.35404804	0.35232866	0.28528905	0.2808502	0.30221274	0.29079109	0.29173335	0.29491386	0.34293351	0.31040621	0.31484288	0.33641541	0.33000204	0.37251407	0.37517798	0.31324083	0.29105613	0.34076098	0.34966695	0.32962599	0.28267941	0.27198485	0.27078241	0.29492524	0.29573295	0.29326937	0.30157739	0.30422154	0.3392503	0.34490708	0.29998475	0.32385415	0.28896004	0.30761635	0.29786053	0.30783114	0.31595147	0.27032679	0.27430999	0.27746311	0.29424417	0.30977342	0.3057974	0.28705779	0.2969093	0.30830598	0.30033228	0.31948805
0.33466631	0.33517852	0.35370532	0.35324669	0.28399804	0.28052106	0.30118605	0.28525999	0.29191732	0.29059619	0.34253639	0.31204015	0.31520104	0.33074766	0.3290517	0.37452972	0.37548959	0.31079766	0.28348884	0.34025785	0.34972259	0.32759663	0.28366265	0.27188319	0.27185175	0.29310843	0.29864079	0.29473165	0.30322105	0.30616739	0.34211308	0.34736869	0.3037563	0.32583591	0.29335031	0.30805981	0.29637963	0.30771226	0.31427774	0.26851347	0.27108601	0.27473286	0.29235607	0.30879629	0.3054432	0.28383139	0.29429117	0.30572861	0.29847932	0.31864515
0.33685943	0.33600363	0.35150343	0.35230815	0.28385243	0.28374556	0.30327326	0.28586081	0.29479167	0.29287413	0.34261325	0.31748968	0.3146373	0.33070353	0.33030689	0.37211701	0.37576127	0.317213	0.28352883	0.3434616	0.35001972	0.32864028	0.28084189	0.26952717	0.26838189	0.29482225	0.29813638	0.29312506	0.30217376	0.30292657	0.33945408	0.34539708	0.30068883	0.32375637	0.28953019	0.30512923	0.29616743	0.30580121	0.3147794	0.27005622	0.27255857	0.27606732	0.29396489	0.3087225	0.30620202	0.28515363	0.29525265	0.30769113	0.29944798	0.31740615
0.33438325	0.33414203	0.35092667	0.35178474	0.28347936	0.2812683	0.3007504	0.28590399	0.29252827	0.2906003	0.34321323	0.31337926	0.31476367	0.3321808	0.32945895	0.37328783	0.37949431	0.31495404	0.2920644	0.33635542	0.34974056	0.32797232	0.27902997	0.2692765	0.26836374	0.29353032	0.29664528	0.29419386	0.30242902	0.30396289	0.34124234	0.34505948	0.30054712	0.32386848	0.29149553	0.30633488	0.29519606	0.30448079	0.31412333	0.27118802	0.27450472	0.27815598	0.29489404	0.31133357	0.30740494	0.28787863	0.29516977	0.30673575	0.29865542	0.31695884
0.33320913	0.3323482	0.34751669	0.34955618	0.28212202	0.28141746	0.30371213	0.28391737	0.28953874	0.29235995	0.3417328	0.31462857	0.31587622	0.33155373	0.33043361	0.37250087	0.3778733	0.31305373	0.28868517	0.33848977	0.35087386	0.32627761	0.28232229	0.27112833	0.27050799	0.29240331	0.29687303	0.29194263	0.30245033	0.30108824	0.34052771	0.34464976	0.29846701	0.32260457	0.28954917	0.3075147	0.29890898	0.30685964	0.31535095	0.26927713	0.27184784	0.27569661	0.29331142	0.30921	0.30596462	0.28581139	0.29506502	0.30731082	0.29868695	0.31805566
0.33289456	0.32741481	0.34716243	0.34933177	0.28435704	0.27960661	0.3001844	0.28451675	0.2953991	0.28799522	0.34214804	0.31047669	0.31605852	0.33734471	0.32991207	0.37449038	0.3802036	0.31521812	0.28261435	0.34003121	0.3494516	0.3285799	0.27999833	0.27072665	0.26967588	0.2931453	0.29420251	0.28757101	0.29877007	0.3025986	0.34022769	0.34391531	0.29963911	0.32259628	0.28813469	0.30847603	0.29679018	0.30572829	0.31554094	0.27149829	0.27381101	0.27739412	0.29417509	0.31008121	0.30581278	0.28724664	0.2952823	0.30737197	0.29968986	0.31788528
0.32759634	0.32659769	0.34628031	0.34884435	0.2825835	0.27981672	0.29956195	0.28483871	0.29219913	0.29038185	0.34150812	0.31283516	0.31615749	0.32948703	0.32957456	0.37219775	0.38329867	0.31286308	0.2858032	0.34037733	0.34975955	0.32849029	0.28140408	0.27263901	0.26872867	0.29311177	0.29620686	0.29167768	0.30057073	0.30465376	0.34063157	0.34519282	0.30114239	0.3240777	0.28966144	0.30686316	0.2970922	0.30570903	0.31471956	0.26997614	0.27240115	0.27643254	0.29284835	0.30881599	0.30470192	0.28635988	0.29373208	0.3056863	0.29867527	0.31549177
0.32473934	0.32060263	0.34736878	0.35179022	0.2818628	0.27589786	0.29721001	0.28012651	0.28960654	0.29010609	0.34076864	0.31217265	0.3155655	0.33613828	0.32824868	0.37408203	0.37958872	0.31767291	0.2884118	0.34078804	0.35208753	0.32929131	0.28038004	0.26980227	0.26938367	0.29476106	0.29542309	0.28919283	0.29935154	0.30377156	0.34122643	0.34470436	0.29905134	0.32344583	0.29093617	0.3068209	0.29462633	0.30599433	0.31339347	0.27085882	0.27281323	0.27656329	0.2946701	0.3111943	0.3057217	0.28667581	0.29347727	0.30509102	0.2980603	0.31552437
0.32598963	0.31928706	0.34325624	0.34941012	0.28104103	0.28199041	0.29812762	0.28421429	0.28989145	0.28720298	0.34114569	0.30937895	0.31523937	0.33574513	0.3287856	0.37221789	0.38305539	0.31596366	0.28651947	0.34079722	0.35032886	0.33139077	0.28102779	0.26969048	0.26923999	0.29388425	0.29890451	0.29049119	0.29798481	0.30341306	0.34077123	0.34482062	0.30005884	0.3235099	0.288818	0.30715859	0.29907584	0.30609941	0.3152661	0.26899099	0.27107024	0.27514344	0.29170907	0.30887601	0.30449238	0.28484273	0.2930975	0.30447134	0.29619259	0.31579474
0.32338297	0.31697327	0.34538898	0.34866571	0.28019539	0.28076261	0.29928356	0.28520378	0.28686741	0.28922197	0.34094188	0.3133885	0.3166348	0.33791697	0.32885826	0.37456775	0.3818768	0.3116456	0.28399581	0.3407867	0.3486025	0.3304188	0.27955148	0.27026838	0.26666516	0.29354864	0.29866636	0.29487783	0.30051762	0.30314898	0.34060845	0.3452304	0.29970169	0.32321003	0.28890792	0.30706987	0.29659295	0.30447668	0.31480721	0.26970467	0.27227706	0.27591059	0.29281971	0.30788633	0.30473757	0.28601897	0.2926327	0.30409479	0.29616326	0.31340432
0.32379749	0.3140859	0.34453246	0.34905544	0.28032497	0.28049594	0.29601738	0.28288186	0.2888833	0.2835575	0.34124371	0.30946514	0.31758571	0.33693588	0.32950768	0.37221193	0.3850759	0.31629556	0.28514665	0.3403739	0.34987712	0.3296504	0.27964804	0.27081463	0.26856774	0.29241294	0.29543924	0.28840351	0.29963017	0.3001692	0.33918053	0.34371203	0.29833519	0.32290512	0.28926563	0.30482736	0.29687148	0.30590007	0.31423554	0.26980734	0.27223596	0.27611154	0.29224682	0.3083387	0.30447617	0.28499237	0.29242483	0.30419567	0.29617536	0.31339124
0.31997696	0.29299182	0.32265148	0.32929447	0.27605733	0.26560444	0.27766582	0.26899534	0.27946538	0.28039703	0.34717539	0.31984034	0.31521523	0.32863	0.32664555	0.36553875	0.37180138	0.32410732	0.2837688	0.34115407	0.35002762	0.32851511	0.28079966	0.27064326	0.26799551	0.29266194	0.29424766	0.29132658	0.29961398	0.29993874	0.34142691	0.34435683	0.29909742	0.32404834	0.29015246	0.31030256	0.29952374	0.31010336	0.31693426	0.27079514	0.2728782	0.27596673	0.29366657	0.30700386	0.3018955	0.27426702	0.28823987	0.29203406	0.28620142	0.30355725
0.30735725	0.29186833	0.31941998	0.32607731	0.27623558	0.26011533	0.27722514	0.26712364	0.28522813	0.27645257	0.33934999	0.31773308	0.31906113	0.33522046	0.32680663	0.36608881	0.37304455	0.32621646	0.27541223	0.3365986	0.35108882	0.32928413	0.28177646	0.27212688	0.27219835	0.29225016	0.29632974	0.28834784	0.2983273	0.29738721	0.3421385	0.34522495	0.30060366	0.3240774	0.29106635	0.30535701	0.29993314	0.30981758	0.31638595	0.27123126	0.27308074	0.2759653	0.29320994	0.30646208	0.29886997	0.27100939	0.28545147	0.28849038	0.28365132	0.30007634
0.29897469	0.27841014	0.31258026	0.32286277	0.27479413	0.26028201	0.27084535	0.26378727	0.27232355	0.27196577	0.33489534	0.30782604	0.31834689	0.33374655	0.32635286	0.36609533	0.37188497	0.32646358	0.28085661	0.33663055	0.35284114	0.33126301	0.27946097	0.27052054	0.27183807	0.29334942	0.29336023	0.28766137	0.29807365	0.29719412	0.34190053	0.34486622	0.30024055	0.32481706	0.29258129	0.30790162	0.30026385	0.30628684	0.3167066	0.26964828	0.27064222	0.27363941	0.29087234	0.30429396	0.2973558	0.26624539	0.28458357	0.2885921	0.28293988	0.29636261
0.2913149	0.26885554	0.31028825	0.32641029	0.2713694	0.26085567	0.27086693	0.25782493	0.27427456	0.26524159	0.3290284	0.30201709	0.3180218	0.33934909	0.32513916	0.36603484	0.37454715	0.32045183	0.27563456	0.33936486	0.34953332	0.32419685	0.28113624	0.27241707	0.2720902	0.29383042	0.2970989	0.29072034	0.29596084	0.29722804	0.34404778	0.3458308	0.3012208	0.32519001	0.2933279	0.30657375	0.29972985	0.30821487	0.31585169	0.2682355	0.26872677	0.27168491	0.2903322	0.30216765	0.29606044	0.26226053	0.28461674	0.28865239	0.28447995	0.294633
0.29681894	0.26289868	0.31275141	0.33271295	0.26668888	0.25534824	0.26137409	0.25353563	0.2610184	0.26707408	0.32672265	0.29335669	0.31828877	0.34272039	0.32452235	0.36437154	0.373514	0.32364193	0.27270177	0.33822075	0.35068828	0.3271105	0.28215042	0.27167505	0.27118984	0.29152524	0.29372108	0.28936663	0.29791269	0.2963213	0.34129712	0.34455287	0.29817516	0.32344162	0.29034665	0.30735615	0.30048358	0.31021059	0.31600472	0.26624584	0.26731288	0.27006927	0.28829923	0.29758176	0.2926884	0.25702459	0.28246063	0.29019454	0.28486899	0.29433227
0.29152879	0.25352031	0.31922165	0.33563608	0.26718381	0.25287706	0.26065651	0.24645385	0.26239613	0.26296139	0.32415622	0.28722113	0.31929523	0.33721229	0.32452688	0.36378658	0.37029904	0.31973973	0.27137306	0.33755338	0.34932074	0.32533577	0.2798261	0.27093321	0.26897755	0.292817	0.29650474	0.28852054	0.29929554	0.29924342	0.34270117	0.34490034	0.2995545	0.32488766	0.29253003	0.30860776	0.29944083	0.31010881	0.31634837	0.26378489	0.26375398	0.26606649	0.28281215	0.29213354	0.28854671	0.25201619	0.28235164	0.29317287	0.28571397	0.29432622
0.28952265	0.25279513	0.32575259	0.34326673	0.26649198	0.24745579	0.25138137	0.24918473	0.26396865	0.26300174	0.31911275	0.28344238	0.31812575	0.34181359	0.32192916	0.36171889	0.36601797	0.31972975	0.27545658	0.33552134	0.34767058	0.32546413	0.27529821	0.26435089	0.26644686	0.29201052	0.29542071	0.28909278	0.29775792	0.29714331	0.34159735	0.34421784	0.29801679	0.32304373	0.29128027	0.307111	0.29830617	0.30698094	0.31477478	0.26180542	0.26273072	0.26465076	0.28055754	0.2897543	0.28534451	0.2483345	0.28040379	0.29379067	0.2865124	0.29309016
0.28888106	0.24912536	0.3291029	0.34499562	0.26223156	0.2476965	0.24888246	0.23725371	0.2608408	0.25924355	0.32076398	0.27817816	0.3167679	0.34063682	0.32200408	0.36062935	0.3692314	0.31998369	0.26740712	0.33296147	0.34748101	0.32504132	0.27753139	0.269238	0.26804483	0.29144689	0.29557481	0.28839731	0.29521638	0.29767531	0.34102905	0.34443802	0.29968125	0.32500431	0.29330394	0.30542517	0.29710779	0.30802587	0.31466714	0.25761175	0.25731683	0.25906068	0.275942	0.28352237	0.28051093	0.24333948	0.27856416	0.29451716	0.28762823	0.29317182
0.29653195	0.26181203	0.33097005	0.34564695	0.26231995	0.24321166	0.2473914	0.23885599	0.25367862	0.26202789	0.31663585	0.27317506	0.31720558	0.34294653	0.32062665	0.35785145	0.36574531	0.32028195	0.26780972	0.33359	0.34669879	0.32537881	0.27824917	0.27132693	0.26887655	0.29082918	0.29623112	0.28835958	0.29430601	0.29631516	0.34197167	0.34242067	0.29781389	0.32371423	0.29036206	0.30564836	0.29632786	0.30316544	0.31295493	0.25647166	0.25679663	0.25813949	0.27245936	0.2788325	0.27905953	0.23811129	0.27776396	0.29345581	0.28866825	0.29036
0.30106381	0.26895818	0.33191738	0.34716439	0.25958946	0.2396438	0.24782535	0.23802955	0.2548103	0.26121733	0.31517881	0.26563489	0.31678185	0.33760649	0.31965262	0.35999155	0.36281979	0.32096294	0.25891966	0.33603328	0.34677857	0.32413375	0.27817628	0.27010602	0.26907188	0.29148275	0.2929104	0.28872755	0.29476428	0.29644147	0.34086955	0.34251082	0.29618469	0.32263327	0.28931612	0.30417043	0.29495823	0.30425569	0.31308219	0.25645116	0.25550842	0.25646728	0.27261537	0.27795434	0.27777141	0.23747109	0.27934226	0.29557902	0.28771833	0.29335624
0.31008509	0.27528706	0.33221167	0.34422249	0.25775477	0.24028769	0.23984261	0.23441552	0.24944313	0.257736	0.31156364	0.27012709	0.3173762	0.34017861	0.31946599	0.35745722	0.36239621	0.31641647	0.25625703	0.33385402	0.34481665	0.32233614	0.27702186	0.2675719	0.26875544	0.29112661	0.2950924	0.28946048	0.2932359	0.29499999	0.34183216	0.34201527	0.29589033	0.3230139	0.29128888	0.30300638	0.29522371	0.3023178	0.31284416	0.25384587	0.25366634	0.25417545	0.26962754	0.27485648	0.27584177	0.23631808	0.27888003	0.29625618	0.28883103	0.2918418
0.31089604	0.27549186	0.33133921	0.34255472	0.258524	0.2415764	0.24369474	0.23618001	0.25742036	0.25769687	0.31069684	0.26379451	0.31659868	0.33751956	0.32010219	0.35577345	0.36574611	0.31976813	0.26278666	0.33073029	0.34528717	0.32368594	0.27731708	0.26807582	0.26822743	0.28915337	0.29152372	0.28556406	0.29196537	0.29386029	0.34212631	0.34092867	0.29446697	0.32240945	0.28963768	0.30324039	0.29734358	0.30508161	0.31371087	0.25351721	0.25188342	0.2527633	0.26994726	0.27364159	0.27754006	0.2335387	0.28000253	0.29641297	0.28853226	0.29250845
0.31175026	0.28075936	0.32966167	0.34190941	0.25809178	0.2443164	0.24253221	0.2414166	0.26200813	0.26009718	0.31117511	0.26465967	0.31845242	0.33436573	0.31999892	0.35492748	0.36170357	0.31889439	0.25849205	0.32916555	0.3466523	0.32295156	0.27865103	0.26996094	0.26823902	0.28793517	0.2893174	0.28421021	0.29040295	0.29064295	0.33992007	0.33888042	0.29136711	0.32073084	0.28870445	0.29883948	0.29351351	0.30278483	0.31243503	0.25151059	0.25042841	0.25108936	0.26992929	0.27245343	0.27463564	0.23328483	0.27930215	0.29799908	0.28737697	0.29334757
0.30983725	0.27523941	0.32631135	0.34184122	0.26095295	0.24819498	0.24572957	0.24322203	0.26666689	0.26281255	0.31410116	0.26500067	0.3149949	0.33595437	0.31976488	0.35571343	0.35920876	0.31804344	0.26015595	0.33209532	0.34515083	0.32141337	0.27458775	0.26813185	0.2655485	0.28402838	0.28707483	0.28357446	0.28617451	0.28730944	0.33972824	0.33675954	0.28828409	0.3197504	0.28615072	0.29873893	0.29577047	0.30303809	0.31219667	0.25312144	0.25449362	0.25520462	0.27324972	0.27725583	0.28036657	0.23805897	0.27902949	0.29709032	0.2880927	0.29290366
0.31023726	0.27372625	0.32670802	0.34232742	0.2634154	0.25356096	0.25221878	0.24580193	0.26648274	0.26291147	0.31800324	0.26852885	0.31428546	0.33327138	0.31989521	0.35482687	0.36286137	0.31447783	0.25425792	0.32857203	0.34423512	0.32285577	0.27365747	0.26574457	0.26425791	0.28230011	0.28533903	0.2826038	0.28533468	0.28673616	0.34010947	0.33605632	0.28552958	0.3197076	0.2888009	0.29666829	0.29443049	0.30280098	0.31247628	0.25307149	0.25382414	0.2543512	0.27488616	0.2774803	0.27976161	0.23704183	0.28098112	0.29831061	0.2909002	0.29660928
0.30919525	0.27628353	0.3269639	0.34236953	0.26394114	0.25019246	0.25789481	0.25230584	0.26640207	0.26367295	0.31857085	0.26645949	0.31511033	0.33428651	0.31927606	0.35452294	0.3557243	0.31528488	0.25668156	0.32793182	0.3445085	0.32212973	0.27257597	0.264245	0.26480168	0.28330281	0.28385571	0.28103876	0.28400525	0.28506294	0.33839336	0.33403975	0.28310281	0.31721219	0.28627637	0.29498658	0.29236665	0.30021542	0.31173989	0.25228986	0.25272292	0.25397661	0.27445421	0.27823862	0.28062141	0.23841469	0.28272456	0.30092835	0.29163417	0.29816398
0.30555168	0.26935148	0.32816049	0.34231862	0.26548588	0.25609142	0.26162603	0.25301996	0.27390844	0.2671665	0.32182908	0.27395552	0.31521752	0.33246747	0.31827658	0.35278606	0.3575097	0.31414866	0.26010478	0.32757503	0.34423831	0.32178131	0.27226412	0.26526573	0.26592427	0.28078911	0.28316095	0.27991855	0.28355747	0.28334889	0.33965778	0.33432394	0.28184286	0.31846294	0.28685308	0.29128733	0.28996056	0.29928449	0.30971357	0.25301635	0.25352803	0.25490546	0.27504757	0.27986875	0.28297907	0.24049334	0.28442234	0.30137897	0.29199451	0.29987627
0.30581233	0.26504162	0.32823765	0.34320936	0.26631349	0.25445884	0.25696248	0.25342563	0.27336457	0.26774982	0.3225171	0.27564102	0.31488675	0.33116955	0.31814748	0.35532677	0.35834649	0.31786516	0.25971043	0.33027118	0.34288087	0.32247666	0.27264795	0.26393321	0.26605952	0.28210106	0.28136805	0.2794992	0.28326264	0.28506711	0.33960766	0.33348072	0.28128329	0.31664774	0.28648636	0.2912592	0.28798223	0.29859504	0.30873618	0.25467998	0.25500295	0.25663424	0.27678031	0.28380194	0.28451186	0.24447928	0.28365719	0.30181998	0.29172921	0.30095309
0.30647707	0.27346849	0.33006907	0.34445977	0.26532069	0.25549775	0.25663295	0.25826272	0.27621099	0.27061579	0.32436588	0.28264046	0.31457788	0.33088881	0.31753984	0.35136798	0.35256606	0.3194952	0.25943151	0.33104524	0.34433496	0.32363036	0.26948228	0.26213613	0.26531377	0.27957743	0.28245044	0.27942643	0.28500259	0.2867451	0.33984029	0.33391407	0.2796925	0.31601873	0.2861917	0.28729534	0.28644267	0.29452643	0.30599275	0.25493199	0.25606757	0.25814503	0.27785233	0.28630883	0.28585142	0.24993958	0.28543451	0.30336663	0.29302266	0.30427858
0.31031555	0.28036776	0.33138323	0.34451854	0.26605111	0.25791198	0.25587523	0.2577709	0.27338219	0.26830339	0.32486612	0.27916446	0.31189263	0.32955623	0.31845576	0.34984902	0.35501313	0.31556025	0.25891715	0.331857	0.34297484	0.31921461	0.27089703	0.26372409	0.26650298	0.27969602	0.28273481	0.28069073	0.28866267	0.28358689	0.33918792	0.3341147	0.2807267	0.31555977	0.28436378	0.28659475	0.28698495	0.29335713	0.30559194	0.25694671	0.25753808	0.26006427	0.27938002	0.29048663	0.29083854	0.25457755	0.2839275	0.3035987	0.29204217	0.30270863
0.30262795	0.27527452	0.3291249	0.33724684	0.26730052	0.25527883	0.25695202	0.25704786	0.27358717	0.2704486	0.3255477	0.28404036	0.31363678	0.32769996	0.31746709	0.34854898	0.35074326	0.3142325	0.26084542	0.33221254	0.34352523	0.32205623	0.26827201	0.26124179	0.26235312	0.27955753	0.28389183	0.28309053	0.28628144	0.28560397	0.33884209	0.33450729	0.28070468	0.31693873	0.28414026	0.2870774	0.28708687	0.29382804	0.30625349	0.25669456	0.2595745	0.26256517	0.28025523	0.29290754	0.29049557	0.25962973	0.28475627	0.30279583	0.29285473	0.30487284
0.30725104	0.28806341	0.33665708	0.34724447	0.26788682	0.25395104	0.26138809	0.25702235	0.27382818	0.27082449	0.32640964	0.28806147	0.31393671	0.3294225	0.31720591	0.35182634	0.34752545	0.31248713	0.26132619	0.32945144	0.34269369	0.31975254	0.26959896	0.26061365	0.2652455	0.27994567	0.28476575	0.27956471	0.28457531	0.28574046	0.33890027	0.33455756	0.28122598	0.31670505	0.28477925	0.2853258	0.28776395	0.29489854	0.30479842	0.25595102	0.25812027	0.26140812	0.27966446	0.29404461	0.29084188	0.26082933	0.28498247	0.30309647	0.29308599	0.30522946
0.31418785	0.28758657	0.33934885	0.34677482	0.26698086	0.26034054	0.26316991	0.25975195	0.27434102	0.2690669	0.32782108	0.29347619	0.31384569	0.33144763	0.3178556	0.3499667	0.35381812	0.31382748	0.25969881	0.32802516	0.34268606	0.32071874	0.2678501	0.25717732	0.26384377	0.28031564	0.28498068	0.27839211	0.28722197	0.28735083	0.33903274	0.33403224	0.28085467	0.31671911	0.28363428	0.287092	0.28804982	0.29575571	0.30491602	0.25545123	0.25849205	0.26188156	0.27942932	0.29567188	0.29034507	0.26392755	0.28439128	0.30276287	0.29097229	0.30415839
0.31106398	0.29213405	0.33905807	0.34458241	0.26764309	0.25768077	0.26068488	0.25743347	0.27350593	0.26812327	0.32802054	0.29068676	0.31402525	0.32934994	0.31768247	0.35166869	0.35134324	0.31656656	0.26542217	0.3302758	0.34282187	0.32141495	0.26744482	0.25992137	0.26467729	0.28045964	0.28638092	0.28045595	0.28656122	0.2887181	0.33871111	0.33529165	0.28190115	0.31710193	0.2842038	0.28946352	0.28924355	0.29535836	0.30622613	0.25501829	0.25750145	0.26092684	0.27898306	0.29766741	0.29072526	0.26509678	0.28470889	0.30188063	0.29292428	0.30527866
0.31427616	0.29248372	0.34321916	0.34673992	0.26781228	0.2602348	0.26695275	0.2625989	0.2707451	0.27113649	0.32808897	0.29416832	0.31293589	0.3262707	0.31681874	0.34883323	0.35507521	0.31259894	0.2599526	0.33005598	0.34248176	0.31793025	0.2671569	0.25768796	0.2658017	0.28127331	0.2855159	0.28006995	0.28645581	0.28815684	0.33805153	0.3335557	0.27943626	0.31586203	0.28244713	0.28801733	0.28660399	0.2939992	0.30419794	0.25610292	0.25857848	0.26203266	0.27895761	0.29717636	0.293625	0.26632836	0.28339052	0.3017219	0.29166782	0.3037017
0.31520706	0.29889208	0.34136492	0.34751397	0.26936197	0.26103771	0.26253343	0.26528585	0.27080277	0.26584321	0.32567158	0.29093185	0.31178755	0.32556611	0.3165423	0.34895957	0.35324243	0.30968413	0.25895458	0.32685721	0.34180018	0.31907019	0.26689386	0.25995147	0.26386762	0.28086028	0.2847594	0.28389487	0.28674236	0.28846201	0.33892244	0.33503959	0.28195968	0.31802779	0.2829138	0.29056579	0.28855512	0.29449701	0.30621201	0.25506878	0.25818542	0.26214591	0.27917731	0.29766789	0.29343525	0.26792184	0.28577599	0.30510539	0.29403004	0.30728063
0.31678838	0.30511063	0.34533146	0.34870395	0.2697649	0.26186317	0.26463935	0.26142055	0.27850807	0.26524079	0.32663172	0.28954211	0.3122471	0.32323164	0.31733671	0.34966063	0.35197809	0.3155981	0.25834742	0.32674801	0.34275502	0.31946513	0.2657212	0.25652927	0.26244289	0.28089449	0.28644061	0.2793045	0.28592655	0.28882495	0.33796629	0.33442891	0.2812275	0.31593546	0.28194797	0.28981093	0.28754449	0.29495683	0.30541655	0.2552484	0.25906369	0.26295006	0.27990565	0.29915765	0.29295167	0.26836216	0.28306985	0.30234021	0.29225618	0.30463511
0.31527346	0.30392894	0.34582275	0.3445988	0.2688522	0.26426715	0.27233553	0.26258805	0.27566546	0.27332827	0.32730114	0.3001253	0.31234112	0.32819319	0.31805393	0.3504329	0.35089538	0.30920461	0.25968549	0.32919338	0.34140649	0.31792426	0.26484215	0.25592318	0.26318315	0.28033042	0.28512973	0.27934107	0.28303269	0.28888372	0.33869043	0.33568382	0.28266266	0.31805453	0.28325531	0.29195565	0.28772798	0.2981112	0.30522302	0.25571719	0.25836939	0.26212651	0.27973178	0.29873118	0.29397619	0.26832354	0.2832984	0.30386409	0.29340333	0.30579564
0.31946591	0.30717349	0.34374791	0.34577128	0.26714668	0.2622112	0.26815325	0.26281598	0.27216992	0.26926705	0.32715967	0.29887116	0.3110545	0.32696003	0.31711811	0.34894791	0.35637105	0.31143725	0.26121134	0.32776371	0.34295735	0.31974205	0.26389655	0.25467283	0.26373303	0.2820296	0.28811467	0.28230688	0.28655303	0.29076096	0.33904451	0.33519644	0.28152695	0.31769228	0.28371507	0.29245353	0.28814256	0.29645693	0.30481094	0.25465879	0.25878045	0.26258311	0.27941379	0.29882392	0.29545933	0.27065536	0.28245094	0.30475548	0.29303318	0.30614743
0.31679642	0.31210044	0.34496677	0.34780723	0.26856619	0.26346564	0.27185768	0.26843196	0.27374372	0.27389899	0.32983068	0.29567212	0.31288716	0.32378989	0.3174496	0.3486779	0.34942341	0.31145075	0.26005948	0.32465211	0.34289405	0.31812701	0.26371452	0.25629103	0.26168591	0.28371695	0.28988498	0.27918005	0.29135421	0.2901848	0.33976787	0.33527595	0.28241783	0.31933597	0.28513685	0.28959465	0.28646782	0.29407308	0.3018592	0.25399858	0.2572124	0.26109689	0.27877331	0.29687357	0.29191008	0.26899096	0.28415021	0.30383098	0.29235917	0.30636653
0.3175731	0.31314471	0.3457931	0.34871078	0.26991484	0.26424465	0.27131745	0.26847339	0.27740642	0.2729356	0.33082706	0.3022247	0.3136389	0.32388139	0.31853783	0.35095072	0.35380799	0.31209096	0.26212773	0.32849458	0.34231991	0.31993306	0.26489103	0.25649711	0.26345748	0.27981955	0.28795469	0.27902392	0.28663024	0.28915688	0.33838362	0.33411172	0.2792162	0.31607297	0.28160411	0.29089069	0.28734985	0.29676938	0.30392885	0.25286123	0.25583813	0.25998351	0.27845547	0.29682943	0.29088914	0.26926905	0.28390142	0.30404353	0.29215392	0.30751392
0.324532	0.31405878	0.34635329	0.34999406	0.26924527	0.26263848	0.27506542	0.26369143	0.27477238	0.27422959	0.32821348	0.29617429	0.31247178	0.32598937	0.31784588	0.35044262	0.34910125	0.31097087	0.25963315	0.32624039	0.34197336	0.31655946	0.26488534	0.2568326	0.26363096	0.28269923	0.2869294	0.28078839	0.28884321	0.28855684	0.33837876	0.33517459	0.281165	0.31745675	0.28124669	0.29264981	0.28693959	0.29357842	0.30470443	0.2543045	0.25658715	0.26112163	0.27924138	0.29691336	0.29329777	0.27107689	0.28478572	0.30499411	0.2930904	0.307468
0.32261312	0.3160125	0.34590694	0.34758902	0.26996046	0.26591074	0.27204844	0.26404688	0.27326521	0.27443835	0.32807335	0.29696774	0.31322768	0.32187408	0.31911916	0.35009393	0.34884864	0.31196812	0.26356134	0.32693508	0.34212929	0.31835857	0.2614041	0.25362116	0.26272112	0.28089619	0.28638178	0.27781281	0.28877679	0.28831846	0.33780459	0.33445808	0.28007379	0.31643823	0.28134975	0.29381466	0.28813586	0.29674268	0.30446553	0.25468457	0.25660905	0.26044685	0.2784462	0.29803747	0.29262295	0.27160174	0.28248686	0.30373782	0.29158324	0.30773559
0.3221603	0.31621832	0.3449659	0.34622613	0.27026373	0.26985559	0.27898878	0.267122	0.27603418	0.2770856	0.33033055	0.29956517	0.30976367	0.32326189	0.31699294	0.34867114	0.35157984	0.3096202	0.26171899	0.3261956	0.34133095	0.3158361	0.26235691	0.25413409	0.26195753	0.28075019	0.28932378	0.2804943	0.28987163	0.29068422	0.33748102	0.33507961	0.28097585	0.31669298	0.27988079	0.29359597	0.29033715	0.29806566	0.30347759	0.2553041	0.25897595	0.26261503	0.27943382	0.298621	0.29425257	0.27405232	0.28305	0.30424428	0.29249153	0.30666342
0.32372463	0.31961423	0.34761962	0.35094595	0.26831549	0.26612297	0.27881828	0.26447722	0.27473807	0.27481768	0.33209944	0.29909497	0.31049994	0.3285529	0.31746164	0.34868392	0.35153919	0.31037813	0.26107424	0.32477272	0.34035969	0.31592944	0.26350129	0.25580215	0.26176795	0.28195167	0.28817621	0.27912524	0.28882936	0.29000178	0.33806917	0.33519459	0.28209853	0.31809208	0.28019255	0.29426345	0.28858113	0.29787946	0.3035301	0.25269058	0.25567374	0.2598581	0.27767506	0.29507902	0.29294628	0.27185479	0.28478914	0.30664504	0.29341754	0.30848607
0.32661003	0.31546336	0.34612626	0.34835809	0.26735267	0.27114734	0.27523983	0.26717299	0.27273172	0.27783251	0.33173999	0.29988432	0.30985159	0.3246825	0.31872302	0.34932533	0.35648879	0.31103566	0.2640838	0.32529914	0.34095827	0.3141613	0.26136035	0.25406665	0.26269031	0.28227258	0.2901707	0.27748889	0.29004583	0.29073212	0.33726484	0.33485451	0.28268158	0.31720603	0.28052256	0.29504496	0.29001665	0.29512993	0.30393282	0.25551292	0.25773874	0.26161146	0.28017247	0.29824561	0.29463968	0.27345636	0.2822035	0.30412152	0.29226649	0.3070741
0.32231444	0.31842378	0.34768802	0.34775838	0.27015024	0.26796553	0.27517119	0.26756558	0.27257466	0.27658331	0.33272478	0.30244076	0.30983207	0.32235849	0.31737968	0.3485432	0.34948984	0.30964303	0.25983134	0.32693753	0.34129992	0.31567001	0.26052943	0.25299615	0.26248148	0.28094691	0.28649238	0.27930295	0.28780174	0.28838524	0.33609599	0.33532926	0.28198108	0.3173438	0.28088069	0.29474643	0.28703812	0.2964133	0.30364746	0.25490981	0.25756037	0.2615934	0.27936989	0.29896057	0.29362303	0.27353731	0.2816056	0.30377072	0.29163757	0.30626151
0.32713437	0.31880096	0.34939831	0.34850314	0.27057478	0.26926956	0.28178555	0.2691873	0.27703461	0.27648988	0.33143213	0.30574691	0.30976546	0.32045984	0.31673074	0.35100234	0.35387781	0.31153896	0.26364249	0.32594967	0.34103376	0.31600153	0.26266417	0.25327444	0.26344314	0.27943185	0.29082009	0.27844664	0.28696081	0.29111707	0.33551282	0.33454621	0.28050178	0.3161597	0.27874225	0.29184029	0.28388625	0.29479864	0.30274573	0.25484872	0.25849363	0.26259461	0.27922818	0.29706764	0.2954548	0.27466676	0.28264746	0.30497468	0.29251409	0.30845365
0.32319534	0.32244307	0.3500542	0.34777486	0.26662233	0.2664701	0.2836532	0.271155	0.27417293	0.2759662	0.33325911	0.30336338	0.31166461	0.32626101	0.3186343	0.35374278	0.35574436	0.31365803	0.25823903	0.32829508	0.34040177	0.31753489	0.2622557	0.25363639	0.26379153	0.27833796	0.28681329	0.2781314	0.28989941	0.289453	0.33560473	0.33481681	0.28195739	0.31611854	0.27845451	0.29446858	0.28758079	0.29690129	0.30399349	0.25217262	0.25579014	0.25991571	0.27830452	0.29718241	0.29447576	0.27294123	0.28130165	0.30340317	0.29239139	0.3077507
0.32481986	0.32281485	0.34787866	0.34743574	0.26690632	0.26839122	0.28110555	0.26634803	0.26944244	0.2763117	0.33209255	0.3026658	0.31161818	0.32005465	0.31731126	0.35230893	0.35864335	0.30866048	0.26311612	0.32766962	0.34035334	0.31479266	0.26158744	0.25262532	0.26019076	0.27994823	0.28906327	0.27591461	0.28872749	0.29282117	0.33657792	0.33520374	0.28110662	0.31653515	0.27870503	0.29279974	0.28614476	0.29403871	0.30177549	0.25311908	0.25605345	0.26043689	0.27894703	0.29675895	0.29283285	0.27442947	0.28319505	0.30564797	0.29395366	0.30870005
0.31893408	0.311663	0.34240592	0.34214762	0.26474646	0.26884755	0.27843282	0.26553383	0.27577811	0.27592912	0.33111292	0.30369416	0.31071946	0.32437024	0.31848967	0.35640734	0.36222157	0.31057686	0.263506	0.32728744	0.34013367	0.31432518	0.25970688	0.25129479	0.25897002	0.28023931	0.28782254	0.27858344	0.28783664	0.28936753	0.33525592	0.33420163	0.28154802	0.31571147	0.27863613	0.29387575	0.29025045	0.2982648	0.30428234	0.253957	0.25662771	0.26076558	0.27935201	0.29877982	0.29388124	0.27300787	0.28243572	0.30462074	0.2930367	0.30863398
0.3223246	0.32246965	0.34938049	0.3499245	0.26561528	0.27017573	0.28051525	0.26888722	0.27398762	0.27554408	0.33147079	0.30865806	0.31015345	0.32149172	0.31821656	0.35819817	0.36198089	0.30922645	0.26071623	0.32586601	0.34008974	0.31457937	0.26153365	0.25414622	0.26474604	0.27862751	0.28995416	0.2801522	0.28694302	0.28826714	0.33621991	0.33551353	0.28278714	0.3162961	0.2778441	0.29597133	0.28997511	0.29856986	0.3053233	0.25466332	0.25770155	0.26159975	0.28031385	0.29692546	0.29485822	0.27609277	0.28066096	0.30345178	0.29240575	0.30548635
0.32535204	0.32423148	0.34720129	0.34723777	0.26692453	0.26561558	0.28625381	0.2709133	0.27407855	0.27545765	0.33038715	0.30637041	0.310498	0.32431406	0.31772733	0.35828483	0.36473426	0.30826285	0.25859833	0.32441923	0.33925894	0.31368569	0.26087281	0.25306907	0.26081473	0.28147113	0.29040566	0.28127903	0.2886844	0.28890777	0.3377071	0.3363373	0.28334907	0.31847966	0.27940115	0.28037751	0.27637184	0.28552046	0.2922239	0.25421456	0.2569274	0.2609145	0.27883279	0.29726014	0.29422694	0.27545118	0.27446526	0.3002308	0.2868129	0.30111381
0.32414544	0.32345811	0.35063529	0.35007778	0.26537913	0.2663103	0.28131402	0.2658402	0.27259678	0.27585194	0.32899529	0.30257824	0.31231302	0.32689092	0.32149684	0.36065942	0.36964202	0.30612391	0.26152503	0.32060644	0.33911127	0.31375173	0.25323895	0.24453431	0.25505462	0.28067186	0.28800514	0.27627775	0.28706843	0.28876993	0.33569425	0.33592153	0.28353488	0.31706306	0.27922019	0.29328433	0.28725863	0.29904377	0.3033815	0.25471246	0.25744081	0.26160893	0.28012353	0.29814965	0.29456359	0.27632609	0.2824108	0.30431718	0.29447487	0.3053644
0.31990662	0.32128	0.34913471	0.34813443	0.2647697	0.26655188	0.27951053	0.26430967	0.26923203	0.27358377	0.32733214	0.30147672	0.30810305	0.32251939	0.31817666	0.36082315	0.37140241	0.31396368	0.26052701	0.32753417	0.34019467	0.31693742	0.26184723	0.25308391	0.26342535	0.2798261	0.28910774	0.27856985	0.28814459	0.28879404	0.33579284	0.3360827	0.28388318	0.31707132	0.27927816	0.29319459	0.28492725	0.29480171	0.30222836	0.253034	0.25605431	0.26020595	0.27940035	0.29763037	0.29380593	0.27553979	0.28159592	0.30508643	0.29307324	0.30804786
0.32471359	0.32945028	0.35109034	0.34930196	0.26327848	0.26722279	0.2799691	0.26426065	0.26625642	0.27588609	0.32622805	0.30520159	0.30756268	0.32379383	0.3184481	0.3611598	0.36818916	0.31174406	0.26177177	0.32221746	0.33900279	0.31682092	0.26127523	0.25147769	0.2611191	0.28140253	0.2891075	0.27805942	0.28976861	0.29073322	0.33575404	0.33583245	0.28495488	0.31607243	0.2771675	0.2944445	0.28869757	0.29625896	0.30366689	0.25385332	0.2572087	0.26086238	0.27962619	0.29844469	0.29366732	0.27519682	0.28074971	0.30400667	0.29316047	0.30642846
0.3224903	0.32921454	0.34987581	0.34803262	0.26600558	0.26820764	0.28563827	0.26936322	0.27309763	0.27320385	0.32860497	0.30896083	0.3095538	0.32406792	0.31843117	0.36166096	0.37385231	0.30735362	0.26079041	0.32466882	0.33965781	0.31534442	0.25981921	0.25248626	0.25985667	0.27851477	0.28659719	0.27531374	0.28955257	0.28993207	0.33553445	0.3338452	0.28239161	0.31512192	0.27767211	0.29214361	0.28546965	0.29528403	0.30226383	0.25060356	0.25422812	0.2582036	0.27697489	0.29666236	0.29203373	0.27356812	0.28024819	0.30408487	0.29286769	0.30801252
0.32104075	0.3245264	0.34943929	0.34815606	0.26392293	0.26507929	0.2772485	0.26479587	0.2717624	0.27505583	0.32777816	0.30615646	0.3082509	0.32097879	0.31823331	0.3588928	0.37384966	0.30787015	0.26070964	0.3236855	0.33852017	0.31361994	0.25977877	0.25152808	0.26169708	0.28084812	0.2869978	0.27750471	0.28705227	0.28940266	0.33357716	0.33454913	0.28230974	0.31420562	0.27589712	0.29330459	0.28649876	0.29745615	0.30217978	0.2547926	0.25689152	0.26101181	0.27853045	0.29793191	0.29424641	0.27511185	0.28234446	0.30544952	0.29340535	0.30701622
0.32104447	0.32241488	0.34862337	0.34697205	0.26349214	0.26798812	0.28285041	0.26563668	0.27442887	0.27951393	0.33010373	0.30477217	0.30827653	0.32161662	0.31856403	0.36186117	0.37223941	0.30837873	0.26726213	0.32644472	0.33926114	0.31236753	0.2611866	0.25164378	0.26012671	0.27970341	0.2873987	0.27818665	0.28786975	0.28808662	0.33543134	0.33534658	0.28357255	0.31578067	0.27772316	0.2941525	0.28764415	0.29743752	0.30277985	0.25296354	0.25625831	0.26054192	0.27840683	0.29728398	0.2946797	0.27564806	0.28215531	0.3058629	0.29380873	0.30890661
0.3233802	0.3191497	0.34571576	0.34646076	0.26465863	0.26898536	0.28527921	0.26771778	0.27320138	0.2737118	0.32602713	0.30429533	0.30777967	0.31784567	0.31886369	0.36265442	0.37255341	0.30949315	0.26134655	0.32690704	0.33980504	0.31321064	0.25998631	0.25273001	0.26297316	0.27909946	0.28691238	0.2797069	0.29004103	0.29004356	0.33509865	0.33495554	0.28454354	0.31576931	0.27807692	0.29255602	0.28844118	0.29475808	0.3017621	0.25321409	0.2561177	0.26034206	0.27875271	0.29805392	0.29507926	0.27461851	0.27986032	0.30356845	0.29199588	0.30460826
0.322936	0.32402629	0.34658542	0.34746629	0.2626974	0.26555374	0.28450894	0.26630706	0.27309117	0.2751185	0.32826406	0.30524185	0.30635756	0.31742868	0.31666273	0.36293957	0.37277737	0.31098306	0.26445678	0.32586348	0.33956444	0.31601441	0.26005146	0.25095335	0.26127678	0.27830872	0.28737819	0.27566749	0.28620604	0.28505534	0.33500373	0.33425257	0.28266975	0.31448445	0.275172	0.29301691	0.28598163	0.29560527	0.30205485	0.25346413	0.25684598	0.26099384	0.27916089	0.2986438	0.29497644	0.27525514	0.28034866	0.3036713	0.29225644	0.30753225
0.31993234	0.31737489	0.34688517	0.34737077	0.25994372	0.26998553	0.28110144	0.26663539	0.2723504	0.27868369	0.32930493	0.30135763	0.307109	0.31650048	0.3176882	0.36402062	0.37473166	0.30696371	0.25820661	0.32470793	0.33903477	0.31350797	0.2600888	0.24970137	0.26039013	0.27995539	0.28737065	0.27697361	0.28774771	0.28914526	0.33493528	0.33524799	0.28320768	0.31639659	0.27590486	0.29176822	0.28545362	0.29595143	0.30066013	0.25227961	0.25480628	0.25873286	0.2766152	0.29653868	0.2920596	0.27165115	0.28044927	0.30477521	0.29289827	0.30722231
0.32264841	0.31306401	0.34712228	0.34615743	0.26617491	0.26871547	0.28152123	0.26560181	0.26896888	0.27636451	0.32587516	0.30604216	0.30895483	0.31872657	0.31816253	0.36476475	0.38156927	0.30841899	0.261298	0.32578155	0.33892038	0.31490207	0.2596314	0.25319967	0.2610904	0.27739125	0.28832936	0.27555314	0.29107583	0.28735682	0.33463973	0.3351087	0.28307304	0.31463569	0.27776158	0.29451293	0.28520271	0.29552189	0.30332801	0.25329942	0.25632766	0.2604129	0.2782318	0.29599547	0.29592252	0.27593666	0.27995357	0.3034752	0.29278141	0.30682865
0.32012367	0.31421265	0.34623429	0.3464551	0.26120806	0.26538828	0.2789194	0.26370502	0.26807815	0.27727461	0.32712364	0.30773115	0.30772087	0.31801242	0.31582591	0.36533633	0.37270793	0.30556971	0.26185912	0.32175574	0.33736211	0.31233916	0.2605364	0.25131029	0.26023701	0.27758488	0.28642592	0.27559921	0.28647667	0.28798071	0.33513489	0.33429989	0.28325701	0.31472757	0.27534458	0.29248613	0.28573844	0.29610559	0.30208126	0.25333256	0.25684431	0.26094353	0.27901316	0.29707885	0.29325077	0.27531871	0.27875718	0.30432722	0.29267937	0.30625057
0.3226963	0.32423398	0.34789202	0.34695199	0.26067269	0.26470301	0.28337061	0.26475278	0.2692827	0.27484861	0.32625851	0.30539784	0.30863777	0.32040805	0.31887257	0.36377496	0.37840655	0.30843434	0.2652714	0.32466158	0.3382079	0.31313097	0.26047054	0.25319102	0.26009521	0.28059533	0.28834635	0.2753258	0.28528279	0.28823894	0.33494845	0.33492169	0.28347144	0.3149417	0.2766273	0.29226261	0.2855936	0.29487962	0.30196142	0.25347427	0.25636125	0.26061812	0.28048557	0.29664722	0.29556346	0.27519062	0.28005773	0.3053143	0.29102826	0.3058182
0.3242771	0.31916633	0.3457213	0.34521219	0.26087019	0.26737985	0.28142193	0.26347554	0.27455282	0.27632755	0.32409325	0.298814	0.30594686	0.31777161	0.31634876	0.36284688	0.37813979	0.30794248	0.26000026	0.32551232	0.33816472	0.31184083	0.25948581	0.25324219	0.26060748	0.27805516	0.2856175	0.2741963	0.28736249	0.28828144	0.33476025	0.33354881	0.28173465	0.31366992	0.27448586	0.29327631	0.28557217	0.29680291	0.30235758	0.25195801	0.25527316	0.25906685	0.27781913	0.29757008	0.29339477	0.2753624	0.27960342	0.30482942	0.29359359	0.30528685
0.3204526	0.3202588	0.34591502	0.34695253	0.25926983	0.26263073	0.28305438	0.25704893	0.26941869	0.27637908	0.32394511	0.30323878	0.30825543	0.31312516	0.31652147	0.36097664	0.3784667	0.30510685	0.26127976	0.32439852	0.33764639	0.31219935	0.25800529	0.25104451	0.25965407	0.27762219	0.28735197	0.27884099	0.28537533	0.29007289	0.33436048	0.33458832	0.28444138	0.31484446	0.27468392	0.29200295	0.28530201	0.29627147	0.30170867	0.25327548	0.25578037	0.25977275	0.27945557	0.29747972	0.29585347	0.27644631	0.28063965	0.30478191	0.29283562	0.30737522
0.32086012	0.31870839	0.34560004	0.34597358	0.25904697	0.26398638	0.28074247	0.26977548	0.27084449	0.27422243	0.32506257	0.30554488	0.30762613	0.32202998	0.31757361	0.36405122	0.37449139	0.3111268	0.26134858	0.32440794	0.33803919	0.31371805	0.25690252	0.25104505	0.26066718	0.2793816	0.2873213	0.27739492	0.28783715	0.29022574	0.33521131	0.33495876	0.28498507	0.31513041	0.277307	0.29231182	0.2859318	0.29680517	0.30172202	0.25135082	0.25545737	0.25943401	0.27793524	0.29696965	0.29334536	0.27395236	0.27893358	0.30434549	0.29281852	0.30582184
0.31692469	0.31099358	0.34575483	0.34477362	0.25828582	0.266197	0.28006765	0.26587325	0.27279297	0.27746812	0.32543832	0.3068004	0.30336681	0.31767806	0.31609121	0.36279818	0.37562785	0.30567142	0.25910902	0.32448247	0.33823389	0.31084177	0.25888777	0.25180987	0.26208448	0.27636129	0.28696138	0.27645871	0.28648621	0.28569132	0.33268631	0.33327505	0.2811794	0.31373826	0.27658194	0.29083899	0.28609759	0.29457912	0.30111632	0.25420019	0.25640157	0.26021978	0.278411	0.29785365	0.29378894	0.27544984	0.27796763	0.30418757	0.29206198	0.30371734
0.31959713	0.32317224	0.34436062	0.34658712	0.26207772	0.26993197	0.28728127	0.26571628	0.2809765	0.27530363	0.32497519	0.30426651	0.30742189	0.31709459	0.31582654	0.36101583	0.37790039	0.30425465	0.26231715	0.32357615	0.33696723	0.31176904	0.25896803	0.25094387	0.26110032	0.27834457	0.28749689	0.27295193	0.28604731	0.28782475	0.33463454	0.33419842	0.28244984	0.31397107	0.27629715	0.29237062	0.28535184	0.2954891	0.3018617	0.25063074	0.25379479	0.25778106	0.27609217	0.29426199	0.29211342	0.27403054	0.27830908	0.30483091	0.29312482	0.30624428
0.30882236	0.3010017	0.32898432	0.32885149	0.25780645	0.26219174	0.27842811	0.26254463	0.27348432	0.26573294	0.32023194	0.29611811	0.30747297	0.31572083	0.3162559	0.35792953	0.37068328	0.30316305	0.25262403	0.32110429	0.33215076	0.30621517	0.25722903	0.24825564	0.25778189	0.27758792	0.28611439	0.27406371	0.28727385	0.28596124	0.33416575	0.33348578	0.28318933	0.31414083	0.27554339	0.28785571	0.28495091	0.29184991	0.29874462	0.24912666	0.24942756	0.25360656	0.2710067	0.29080039	0.28611442	0.26630008	0.26627588	0.29335016	0.28499958	0.29395622
0.31839782	0.30651093	0.33150482	0.33378837	0.25269157	0.25893116	0.27329773	0.25999564	0.26745382	0.26629081	0.31629103	0.28996855	0.30612487	0.32243145	0.3155458	0.35890907	0.37208241	0.29517391	0.24727431	0.31627995	0.33056429	0.30270928	0.25979936	0.25279209	0.26139438	0.27899039	0.28719106	0.27647984	0.28780967	0.28965935	0.33497745	0.33397263	0.28298238	0.31453654	0.27757803	0.28704911	0.28087044	0.28737935	0.29772201	0.24474864	0.24487048	0.2487926	0.26634571	0.28492275	0.28236455	0.26080793	0.26067841	0.28986481	0.28271613	0.2913776
0.31010461	0.3059788	0.32833964	0.3320646	0.25198048	0.25403228	0.27108651	0.25908646	0.26882535	0.26556331	0.31042165	0.2854937	0.30642146	0.32274005	0.31600764	0.36074904	0.37362513	0.2889249	0.24342063	0.31847686	0.32588816	0.30028105	0.25969812	0.25192758	0.26144227	0.27904275	0.28788841	0.27802208	0.2861591	0.28782099	0.33516142	0.33503526	0.28287607	0.31468758	0.27791074	0.28553751	0.2811009	0.28792521	0.29718772	0.24388111	0.24450116	0.24839596	0.26568177	0.28307214	0.28328338	0.25932691	0.25655699	0.28805512	0.28131238	0.28997207
0.30837283	0.31079602	0.32822442	0.3318198	0.24847372	0.25607452	0.27331811	0.25529063	0.26686412	0.26106843	0.3078433	0.27828467	0.30708694	0.32376519	0.31590429	0.36183572	0.37354478	0.28687784	0.23960538	0.31143355	0.32689655	0.29908985	0.25927535	0.2527304	0.26358679	0.27654952	0.28538194	0.27514416	0.28413895	0.28908053	0.33453652	0.33445334	0.2823098	0.31404749	0.27711514	0.28243682	0.27820423	0.28206074	0.29531842	0.24189137	0.24177961	0.24562597	0.26174855	0.28207248	0.27884722	0.25885972	0.25556031	0.28770226	0.28096181	0.28911445
0.30426773	0.30883726	0.3305141	0.32986662	0.24619484	0.25230333	0.27395347	0.26297823	0.26672545	0.25908425	0.30346632	0.27887332	0.30792868	0.32246768	0.31681713	0.36256793	0.37380281	0.28092942	0.23360519	0.31390339	0.32595927	0.29993281	0.26007891	0.25201491	0.25977984	0.27496269	0.2855396	0.27359101	0.28686273	0.28764728	0.33386946	0.33368656	0.28168595	0.31301495	0.27502176	0.28338486	0.27818164	0.28602758	0.29494205	0.24001388	0.24013378	0.24400599	0.26086235	0.28010836	0.27645379	0.25688335	0.25382227	0.28529608	0.28018099	0.2874026
0.31030867	0.30780187	0.33008534	0.33437207	0.24740037	0.25278404	0.27121061	0.25832421	0.26646107	0.26060683	0.3040044	0.27232584	0.3060008	0.31785873	0.31536937	0.35979912	0.37484759	0.27699643	0.23470493	0.31057474	0.32560474	0.29839951	0.25691125	0.25042599	0.26340571	0.27486685	0.28301373	0.27033362	0.28246456	0.28469345	0.3332839	0.33311969	0.28119889	0.31300718	0.27455327	0.27912131	0.27681935	0.28183827	0.29250947	0.23786026	0.23859447	0.24249148	0.26020464	0.27750412	0.27543294	0.25470191	0.25301048	0.28275567	0.27701274	0.28518638
0.30908236	0.31631225	0.33171335	0.33292961	0.24124978	0.25253248	0.27030867	0.25622216	0.26761529	0.26375037	0.30179381	0.2753545	0.30599329	0.31881753	0.316668	0.36232278	0.37156746	0.27854398	0.23261176	0.31587785	0.32541195	0.29795846	0.25680864	0.24885444	0.25829828	0.27278382	0.28301978	0.27484569	0.28684506	0.28521776	0.3330707	0.33333483	0.28058934	0.31354037	0.27541214	0.27942303	0.27516538	0.28128457	0.29218474	0.23893155	0.23957938	0.24307506	0.26088503	0.27651191	0.27679616	0.25488877	0.25311029	0.28497908	0.27785245	0.2842254
0.30954599	0.30694154	0.33369488	0.33510232	0.24070582	0.25330999	0.27349538	0.26341516	0.26338181	0.26235515	0.30055547	0.27105713	0.30749899	0.32043514	0.31690711	0.36383405	0.37406695	0.27619928	0.23144284	0.31250328	0.32604018	0.29947767	0.25471434	0.24738508	0.25774816	0.27414712	0.28312171	0.27169383	0.28629556	0.284661	0.3342897	0.33337668	0.2818723	0.31387922	0.27644557	0.27941597	0.27493078	0.280283	0.29251614	0.23817959	0.24017204	0.24372177	0.26077342	0.278166	0.27597946	0.25501737	0.25535882	0.28578117	0.2785469	0.28815809
0.30536604	0.30979094	0.33454025	0.33490914	0.24047095	0.25379306	0.27978095	0.2602725	0.26724544	0.2594853	0.30045176	0.27334622	0.30628762	0.32026517	0.3148818	0.35802886	0.37315887	0.27599025	0.23352721	0.31129926	0.32605976	0.29800627	0.25504401	0.24719562	0.25727847	0.2716049	0.28100225	0.27068713	0.28173509	0.28472835	0.3323029	0.33180287	0.27841517	0.31240302	0.27326682	0.27841651	0.27323541	0.2800712	0.29204294	0.23850307	0.24068634	0.24439584	0.2618686	0.27813923	0.2767266	0.25689647	0.25302383	0.28416327	0.27767134	0.28547072
0.31475163	0.32027161	0.33757865	0.33709824	0.23890963	0.25449565	0.27656645	0.25921398	0.26721755	0.26048148	0.30050066	0.26955414	0.3057614	0.31779706	0.31600964	0.36075851	0.3755357	0.27774322	0.23052824	0.31443974	0.32661575	0.29988071	0.25404355	0.24635749	0.2566821	0.27136478	0.28027743	0.27130088	0.28295055	0.28119665	0.33254951	0.33239105	0.27932909	0.31268871	0.27294901	0.27762491	0.27417549	0.27978513	0.2923879	0.23710772	0.23784384	0.24214968	0.25943372	0.27700081	0.27583766	0.25488248	0.25485012	0.2846534	0.27898633	0.28411987
0.3114168	0.31253409	0.33647844	0.33711651	0.23650141	0.25625479	0.27523491	0.26195279	0.26653084	0.26593152	0.30107719	0.26986566	0.30725592	0.3219099	0.31630644	0.36176997	0.37249234	0.27860281	0.23292084	0.31382275	0.32774508	0.30030498	0.25363815	0.24479531	0.25625893	0.27140677	0.28223875	0.26880956	0.28116626	0.28338227	0.33126506	0.33137739	0.27777436	0.31151706	0.27230394	0.27699804	0.27106825	0.28014421	0.29128864	0.2370884	0.2384856	0.24269864	0.26008353	0.27727562	0.27612394	0.2562283	0.2562333	0.28605852	0.27921051	0.28661853
0.3052294	0.31026202	0.33775061	0.33644265	0.23874354	0.2546975	0.27605376	0.26158911	0.26115447	0.26091722	0.29827049	0.27562451	0.3062751	0.32365641	0.31658012	0.36288068	0.37631676	0.28218555	0.22644196	0.31229138	0.32749864	0.30075893	0.25250351	0.24364889	0.25497901	0.27220139	0.27955419	0.27246726	0.28417704	0.28279138	0.33133158	0.33103645	0.27780497	0.31213894	0.27101314	0.27687779	0.27163446	0.27830452	0.29053402	0.2367882	0.23940274	0.24345174	0.2603066	0.27839762	0.27624384	0.25550354	0.25827384	0.28715256	0.27906737	0.28729331
0.31399661	0.31465358	0.33935717	0.33894911	0.23629491	0.25616351	0.27497423	0.26233986	0.26887432	0.2609387	0.29669818	0.2679671	0.30586281	0.31781068	0.31485218	0.36219195	0.37591422	0.27916592	0.23276794	0.31319207	0.32690707	0.29993296	0.25271142	0.2451929	0.25597715	0.27152947	0.28132281	0.27016589	0.28067845	0.28310865	0.33182979	0.33212066	0.27843872	0.31275266	0.2735922	0.27785435	0.27279714	0.28155497	0.29174459	0.23696764	0.23902985	0.24291012	0.26127499	0.27819389	0.27610946	0.25692192	0.25672352	0.28588876	0.27848858	0.28701562
0.31081906	0.31401187	0.33800352	0.33729535	0.23609677	0.25486881	0.27812046	0.26597118	0.26821259	0.26379967	0.29767731	0.27325383	0.30490991	0.31845787	0.31500971	0.36430672	0.37605006	0.28340986	0.23109774	0.31475583	0.32917395	0.29992026	0.25067961	0.24505392	0.25771263	0.27067	0.27911982	0.26819831	0.28118926	0.28050646	0.33007815	0.32968342	0.27774176	0.30963078	0.26990214	0.27721298	0.27113378	0.28152713	0.29086408	0.23620467	0.23848265	0.24233809	0.25979266	0.27722934	0.27388254	0.25541559	0.2566914	0.28713626	0.27858996	0.28616628
0.31435615	0.32289004	0.33973366	0.33816189	0.23502693	0.25548899	0.27346039	0.25969169	0.26567739	0.26541764	0.29597685	0.27000242	0.30547157	0.31411991	0.31618965	0.36141798	0.36808991	0.28513733	0.22776388	0.31158406	0.32761699	0.29828641	0.2520037	0.24342774	0.25564355	0.26961294	0.27887243	0.26854166	0.2814464	0.28395906	0.33111894	0.33060852	0.27818814	0.31069124	0.269674	0.2762759	0.26999342	0.28157157	0.28980559	0.23725083	0.23966122	0.2436296	0.26026332	0.27762729	0.27506986	0.25647819	0.25859621	0.28784913	0.27953321	0.28808337
0.31921116	0.32411006	0.33851001	0.33669308	0.23234554	0.2566579	0.275576	0.25766361	0.26422825	0.26532617	0.29469439	0.27238646	0.305049	0.32069004	0.31369179	0.35758519	0.3700681	0.28252354	0.22909236	0.31241179	0.32771534	0.29850048	0.25213212	0.24407479	0.2565355	0.27043736	0.27830088	0.26927349	0.28214446	0.28343791	0.33072859	0.33008486	0.27814379	0.31129602	0.27154621	0.27758798	0.26821795	0.28317589	0.29016128	0.23501527	0.23713012	0.24110138	0.25928575	0.27657002	0.27450621	0.25429761	0.25905314	0.28623316	0.27875528	0.2869111
0.31783649	0.32128108	0.33861557	0.33856112	0.23211755	0.25637516	0.27426681	0.25605625	0.26735911	0.26127845	0.29130355	0.2682606	0.30510223	0.31736892	0.31347159	0.35963273	0.37719092	0.28683957	0.22880988	0.31358242	0.32829058	0.29992184	0.25091624	0.24352194	0.25467297	0.26983446	0.27595067	0.26649487	0.28025699	0.28142014	0.33134007	0.32976821	0.27682638	0.3101815	0.27178091	0.27666134	0.26970449	0.27884847	0.28960836	0.23657641	0.2395442	0.24371225	0.26077235	0.27827835	0.27394328	0.25520405	0.25772628	0.28722498	0.27735347	0.28612715
0.32119474	0.32597807	0.33668065	0.33683428	0.23076986	0.25212684	0.26980853	0.25544646	0.26354307	0.2605584	0.29347786	0.26649162	0.30388552	0.31859392	0.31358805	0.36013848	0.36839753	0.28384808	0.22921644	0.30823091	0.32751682	0.29744691	0.25055435	0.2437913	0.25499362	0.26750177	0.27806017	0.2693224	0.27871946	0.28121215	0.32913378	0.32875857	0.276335	0.30841067	0.26965794	0.27685267	0.27057856	0.27990496	0.29010865	0.23575938	0.23924643	0.24296072	0.26022166	0.27768224	0.27480707	0.25496367	0.25852418	0.28781211	0.27831891	0.28660896
0.3193607	0.33154139	0.33880275	0.33961496	0.2320382	0.25590819	0.27913639	0.25976372	0.26478368	0.25983572	0.29240355	0.26753068	0.30342004	0.31445479	0.31345695	0.3611725	0.37636253	0.28872564	0.22909249	0.3129774	0.32809889	0.29965407	0.24939786	0.24275979	0.25547057	0.26993778	0.27928135	0.26515031	0.27876228	0.2823393	0.33029279	0.32942942	0.27765709	0.30833963	0.26964954	0.27651957	0.27054355	0.27829251	0.28968555	0.23582044	0.23912768	0.24302439	0.26068622	0.27762485	0.27360573	0.25686476	0.25997439	0.28951046	0.28015321	0.2895515
0.32117254	0.33211473	0.34076926	0.33922103	0.23071665	0.25646383	0.27377412	0.2598291	0.26378182	0.26311797	0.29253581	0.26539567	0.30205142	0.31852138	0.31287545	0.35929316	0.37258363	0.29299608	0.23760995	0.31742433	0.33295399	0.30767527	0.24878542	0.23971041	0.25018254	0.26698181	0.27760121	0.270614	0.27793211	0.27964437	0.32862499	0.32809114	0.27627784	0.30835742	0.26756474	0.2758047	0.26971892	0.2795926	0.28906679	0.23551609	0.23804702	0.2416839	0.26099196	0.27829668	0.27415445	0.25645295	0.25973624	0.28949893	0.28031167	0.28902653
0.31564888	0.32509524	0.33886111	0.33621338	0.23066399	0.25538969	0.2741048	0.25788385	0.26505262	0.26014248	0.29358724	0.27202678	0.30339134	0.31447741	0.31300747	0.35867566	0.37768215	0.28198749	0.23452459	0.30949831	0.32905287	0.29926577	0.2477677	0.24138103	0.24872704	0.26898545	0.27493149	0.26648593	0.2796014	0.28028896	0.32822853	0.32805055	0.27547091	0.30883756	0.26805046	0.27696598	0.27055991	0.28238511	0.28989711	0.23734704	0.24008666	0.24414705	0.26127198	0.27918792	0.27595854	0.25812241	0.25979084	0.28854001	0.27874789	0.28957182
0.32371646	0.33496255	0.34663859	0.34589836	0.23280191	0.25588495	0.27623513	0.25703496	0.2647537	0.26118016	0.29187691	0.26616788	0.30378845	0.31674197	0.31279263	0.3607153	0.36973855	0.28977501	0.2313185	0.31253892	0.32740912	0.29997534	0.24963467	0.24237911	0.24995342	0.26900977	0.27760217	0.26599455	0.27765316	0.28159201	0.32860234	0.32916081	0.27598912	0.3089309	0.26799241	0.27596149	0.26998165	0.28060839	0.28854004	0.23492359	0.23836845	0.24235135	0.25929567	0.27738726	0.27367228	0.25640273	0.26120964	0.28913695	0.27907231	0.28954777
0.32585022	0.33184177	0.34199125	0.34134534	0.23009181	0.25534528	0.27173227	0.2581028	0.26250565	0.2610853	0.28967738	0.26556495	0.30560201	0.32048091	0.31329677	0.35971284	0.37409884	0.28656137	0.23323779	0.31375656	0.32739368	0.30186152	0.25045165	0.24371102	0.25439289	0.26910457	0.27811345	0.26610306	0.27813059	0.28121027	0.3297368	0.32958645	0.27880901	0.30956954	0.26908174	0.27719411	0.27083293	0.2810398	0.29004842	0.23869796	0.2407537	0.24471171	0.26319259	0.27899998	0.27614737	0.25999787	0.259931	0.2886689	0.27901617	0.28786185
0.32050696	0.33016875	0.34152615	0.33971035	0.22801389	0.25817099	0.27412087	0.26428312	0.26396713	0.26061371	0.28797913	0.26775098	0.30383706	0.314123	0.31283745	0.36039343	0.37144205	0.2913405	0.2359979	0.31056768	0.3279984	0.29976091	0.24760014	0.24117579	0.2517561	0.2679247	0.27582106	0.26746449	0.27634475	0.27873906	0.32753068	0.32791439	0.27525669	0.30685085	0.26838496	0.2763229	0.26952899	0.27872622	0.29010162	0.23437606	0.2364715	0.24080072	0.25802404	0.27528447	0.27282599	0.25462371	0.26024649	0.28926766	0.27851897	0.28817204
0.32565695	0.32650056	0.34230959	0.34031126	0.22962305	0.25860831	0.2738615	0.26284361	0.2648389	0.26407731	0.28981858	0.26711494	0.30446243	0.31687289	0.31371504	0.36030608	0.36885902	0.29251388	0.23597717	0.31152314	0.32767358	0.29971933	0.24812886	0.24127865	0.25079888	0.26405811	0.27618465	0.26493996	0.27761111	0.27677694	0.32698369	0.326942	0.27449435	0.30656606	0.2679354	0.27699125	0.27083221	0.27977967	0.28965053	0.23694333	0.23942986	0.24334224	0.26330185	0.27738315	0.27604997	0.25874025	0.26231408	0.29135481	0.27980897	0.28938261
0.32677063	0.33424994	0.34193093	0.33979997	0.22836661	0.25698856	0.27255228	0.25815549	0.26626658	0.26498902	0.2915799	0.27310959	0.30622983	0.31839937	0.31479982	0.3621603	0.37547782	0.28836653	0.24002182	0.3128998	0.32669598	0.3019143	0.24878402	0.24179459	0.25111461	0.26679689	0.27628034	0.26718679	0.27881119	0.27912131	0.3286238	0.32838333	0.27814689	0.30864224	0.26801366	0.27589345	0.27022165	0.28370428	0.28979725	0.2375268	0.2401545	0.24384704	0.26236168	0.27973667	0.27641097	0.2587986	0.2617752	0.29022077	0.27956596	0.28953817
0.3255198	0.33677664	0.34126428	0.34173596	0.22821645	0.25714499	0.27460775	0.25540599	0.25923464	0.2604861	0.28872722	0.26098689	0.30206794	0.31293291	0.31240582	0.35665226	0.37132055	0.29455554	0.2353275	0.30909005	0.3283366	0.30056828	0.25070181	0.24150854	0.25421789	0.26742035	0.27514079	0.26521248	0.27838331	0.27947235	0.32778803	0.32718852	0.27493951	0.3065629	0.26513755	0.27631196	0.26971701	0.27809191	0.28898978	0.2367584	0.23953475	0.24392375	0.2624875	0.27972803	0.27595824	0.2583096	0.26145917	0.29139328	0.27856141	0.28927031
0.3221519	0.33493221	0.34233525	0.34287435	0.22658107	0.25512165	0.27563798	0.25427532	0.26014632	0.2610006	0.29055616	0.26717201	0.30475351	0.3178663	0.31315115	0.36029416	0.37285525	0.29278794	0.23472495	0.31248033	0.32640618	0.29766923	0.24724586	0.23998813	0.25042316	0.26630974	0.27578416	0.26499534	0.2780613	0.27992272	0.32790598	0.32742846	0.2752004	0.30746019	0.2667973	0.27685148	0.27145821	0.28248844	0.28896874	0.23431975	0.237005	0.24149193	0.26038465	0.27731547	0.27411535	0.2563937	0.26418534	0.29099223	0.27996206	0.28976136
0.320797	0.33117077	0.34098718	0.33992401	0.22642505	0.25622448	0.27402675	0.26210409	0.2676312	0.26197159	0.29051277	0.26640588	0.30162007	0.31571683	0.31191427	0.35787353	0.37090516	0.28807238	0.23769446	0.31068772	0.32641175	0.30021098	0.24626864	0.23924737	0.25161785	0.26661059	0.27538386	0.26447758	0.27562237	0.2777479	0.32615289	0.32711425	0.27440226	0.30626881	0.26620984	0.27362493	0.26631662	0.27965468	0.28701702	0.23525456	0.23814245	0.24228013	0.25935653	0.27682266	0.27512816	0.25773042	0.26298311	0.29088208	0.28041515	0.290519
0.32122979	0.32953444	0.34102634	0.33996964	0.2282418	0.25587037	0.27311778	0.26135617	0.26375908	0.26160854	0.28897581	0.26790687	0.30398101	0.31241721	0.31250304	0.36043471	0.37130162	0.29303509	0.24107347	0.31505582	0.32668614	0.29840669	0.24797066	0.24142152	0.25090176	0.26650351	0.27562201	0.26516455	0.27631977	0.27567914	0.32649371	0.32645169	0.27506903	0.30594566	0.26528132	0.27697265	0.27006355	0.27970973	0.2887246	0.23730665	0.23959455	0.24411309	0.26244488	0.27954054	0.27641067	0.25959483	0.26187524	0.29030046	0.27912208	0.2880317
0.32216254	0.32464728	0.34076428	0.33923534	0.22669537	0.25233623	0.27280316	0.26324219	0.25739202	0.26166499	0.29087266	0.26367113	0.30363977	0.31315547	0.31212384	0.36107627	0.37211919	0.28823075	0.23272352	0.31453982	0.32689542	0.29922825	0.24548475	0.23947226	0.25069019	0.26649654	0.27711672	0.26371217	0.27791697	0.27820608	0.32692242	0.32717893	0.27515811	0.30723852	0.26571277	0.27806464	0.27000681	0.28306782	0.2918193	0.23568909	0.23860608	0.24309741	0.26333541	0.27700815	0.2768327	0.25874355	0.26348263	0.29185325	0.2798939	0.28990379
0.31708208	0.32662624	0.33926713	0.34113795	0.22886886	0.25826856	0.27304554	0.2575095	0.25818226	0.2598609	0.28798109	0.26799017	0.30022219	0.3129127	0.31164026	0.3572211	0.36769953	0.28928769	0.233859	0.31321695	0.32631233	0.29973495	0.2460916	0.2385267	0.24795705	0.26722839	0.2761519	0.26391134	0.27870235	0.27978212	0.32673693	0.32765794	0.27585417	0.30686787	0.26674342	0.27529749	0.26764306	0.27974665	0.28830397	0.23567158	0.23706593	0.24160346	0.26124361	0.27796561	0.27609992	0.25886139	0.26426813	0.29169601	0.28076726	0.29128242
0.31733885	0.32624504	0.34089044	0.3407093	0.22826515	0.25387952	0.27297756	0.26174456	0.2652759	0.26223546	0.28790277	0.26916856	0.29948521	0.31377345	0.31136164	0.35790536	0.36848089	0.29152161	0.228824	0.31257883	0.32667941	0.29835403	0.24798311	0.23955937	0.25089183	0.26460972	0.27492595	0.26436472	0.27507687	0.27822191	0.32545191	0.32510105	0.27416337	0.30547512	0.26448816	0.27778623	0.27094501	0.28036353	0.29073751	0.23571602	0.23860231	0.2425064	0.26062724	0.27873978	0.27717042	0.25829369	0.26212424	0.2915982	0.27970257	0.29126576
0.32007167	0.32611796	0.34091294	0.33908853	0.2278723	0.25440547	0.27590883	0.26431218	0.26437134	0.25858951	0.28786111	0.26824328	0.30094802	0.31497639	0.30963817	0.35764769	0.3704308	0.29051042	0.23322532	0.31198347	0.32532212	0.29926413	0.24538217	0.239334	0.24905547	0.26278806	0.27450004	0.26331717	0.27590621	0.27707803	0.32620814	0.32563195	0.27413887	0.30613878	0.26600277	0.27631536	0.26968569	0.28004578	0.28962323	0.23552847	0.23775424	0.24190581	0.26134396	0.27753058	0.27549282	0.25780907	0.26341283	0.29235071	0.28029308	0.29059806
0.31594142	0.32550678	0.34046379	0.340343	0.22992285	0.256439	0.27235442	0.25934565	0.26480958	0.2582882	0.28749478	0.26882544	0.30171794	0.3132607	0.31060368	0.35950884	0.37245154	0.28897375	0.23006107	0.31249851	0.32583031	0.29684982	0.2445126	0.23791452	0.24999353	0.26559672	0.27750823	0.26527515	0.27598578	0.27680105	0.32858023	0.32651582	0.27437672	0.30678257	0.26624578	0.27771226	0.2718842	0.2813108	0.2903749	0.23618324	0.23860663	0.24298359	0.26149267	0.27732974	0.27573019	0.25786841	0.26329011	0.29098299	0.28039134	0.28968525
0.31411412	0.3247658	0.34002104	0.34009016	0.2291618	0.25579172	0.27293399	0.2639313	0.26400563	0.26214716	0.28853527	0.2680656	0.3007609	0.31454083	0.31076661	0.35739103	0.37240165	0.29048419	0.23553836	0.31116796	0.32432511	0.29685348	0.24586736	0.23839809	0.24978837	0.26379558	0.27318898	0.26515654	0.27578905	0.27760395	0.32542416	0.32525653	0.27317226	0.30501461	0.26375359	0.27731732	0.26995635	0.28202325	0.28926325	0.23675883	0.23918089	0.2436488	0.26331776	0.27879804	0.27703297	0.25993723	0.26374844	0.29253533	0.28159061	0.29083928
0.31145597	0.3278825	0.34012905	0.33965102	0.23004058	0.25477153	0.27270219	0.25656763	0.26302922	0.26542845	0.28672731	0.26811963	0.29952893	0.31122705	0.31047878	0.3594279	0.36943501	0.28869539	0.23674658	0.31580046	0.32550156	0.29901513	0.24645773	0.2391023	0.24985389	0.26602498	0.27633956	0.26531559	0.27529743	0.27841151	0.32798335	0.3272728	0.27480996	0.30642238	0.26555058	0.27715012	0.27091461	0.28190598	0.28988147	0.2351139	0.23861894	0.24273767	0.26312724	0.27971676	0.27722228	0.2601814	0.262438	0.29224288	0.2798169	0.28887346
0.31082922	0.31675804	0.33929431	0.33860648	0.23013614	0.2564792	0.2770429	0.25900185	0.26557276	0.25976133	0.28344586	0.26243812	0.30240986	0.31558961	0.31084421	0.35720962	0.37113467	0.28522477	0.23332323	0.31268325	0.32558349	0.29804656	0.24389924	0.23789771	0.24864155	0.26347545	0.27407527	0.26189783	0.27376059	0.27680323	0.32735249	0.32469153	0.27283749	0.30450568	0.26374158	0.27803576	0.27186513	0.28310376	0.28905872	0.23554942	0.23865344	0.24300092	0.26235268	0.28004086	0.27715206	0.26016712	0.26451814	0.29372153	0.282058	0.29197156
0.31100878	0.32710484	0.34157595	0.33957371	0.22900079	0.25564659	0.27205065	0.26452595	0.26373705	0.26194856	0.2856805	0.26475796	0.29933771	0.31306019	0.31018448	0.35796848	0.36774045	0.29291576	0.23408204	0.31601599	0.32477078	0.29952753	0.2463492	0.23975439	0.24974629	0.26467562	0.27432251	0.2627621	0.27381545	0.27583736	0.32574514	0.32553872	0.27446619	0.30500931	0.26418018	0.27538016	0.26962951	0.27806428	0.28853509	0.2363365	0.23827566	0.24270432	0.2627117	0.27995291	0.2767038	0.25839865	0.26458231	0.29308459	0.2821739	0.29204968
0.31336239	0.32110092	0.34027943	0.33993709	0.22820842	0.25581068	0.26888207	0.26225862	0.26542917	0.26077935	0.28566545	0.26703531	0.30096611	0.31435394	0.3102484	0.35692418	0.37090316	0.28808179	0.23116472	0.31365296	0.32539058	0.297245	0.24636494	0.23854376	0.24948011	0.26635677	0.27559012	0.26217517	0.27411044	0.27761951	0.32696092	0.32577625	0.27557626	0.30601552	0.26662719	0.27661213	0.27184024	0.28127834	0.29071006	0.23512882	0.23878856	0.24313863	0.26280442	0.27697644	0.27646863	0.2594752	0.2646271	0.29357812	0.28082988	0.29073104
0.31124792	0.31430426	0.33482906	0.33469051	0.22669505	0.25757501	0.27650785	0.25840855	0.26553431	0.26186073	0.28555241	0.26918921	0.30009586	0.3118591	0.30828074	0.35461235	0.36717975	0.28591695	0.23305686	0.31034034	0.32457459	0.29739434	0.24577162	0.23954017	0.24805933	0.26291907	0.2745271	0.26393721	0.27228501	0.27714702	0.32589227	0.32491666	0.27466112	0.30485317	0.26497412	0.27845401	0.27108997	0.28314468	0.28887191	0.23625799	0.23896974	0.24328586	0.26310077	0.27937332	0.27772129	0.26034135	0.26405621	0.29310313	0.28134003	0.29179582
0.30961761	0.32784474	0.34168515	0.340289	0.22616465	0.25388318	0.26931867	0.26406127	0.26371029	0.26044211	0.28549364	0.26531777	0.29963329	0.31664649	0.30895445	0.35640073	0.36835974	0.29199317	0.23401242	0.31413805	0.32419965	0.29989439	0.24786758	0.24061957	0.25011894	0.26458207	0.27383289	0.2641305	0.2712729	0.27518034	0.32417363	0.32484603	0.2726911	0.30425695	0.26405886	0.27685651	0.27107194	0.28002357	0.28897092	0.23483048	0.23843494	0.24253118	0.26344159	0.27881286	0.27724382	0.26082358	0.2640914	0.2926217	0.28030068	0.2908237
0.31411251	0.32360667	0.34270045	0.33979434	0.22701862	0.25576702	0.27530226	0.2581149	0.26296213	0.26076385	0.2851238	0.26694065	0.29870918	0.3125079	0.30859119	0.35472575	0.37287277	0.28829351	0.23175234	0.31100866	0.32490194	0.29845965	0.24608144	0.23837917	0.24947953	0.26551601	0.27389821	0.26139957	0.27445635	0.27511406	0.32525083	0.32447168	0.27412626	0.30480817	0.264267	0.27786264	0.27185723	0.28153759	0.28991494	0.23634641	0.23831347	0.24272068	0.26337451	0.27974558	0.27720699	0.26106709	0.26437092	0.29322305	0.28157806	0.29232237
0.3117308	0.32568288	0.34094355	0.33924407	0.22740424	0.25274333	0.27463374	0.2622526	0.26178542	0.26152137	0.28626966	0.26647142	0.29773635	0.31514385	0.30865106	0.35649154	0.36929348	0.29200324	0.232081	0.31367233	0.32399312	0.29743746	0.24724668	0.23797894	0.24915117	0.2645472	0.27731684	0.26189789	0.27559564	0.27756318	0.3252404	0.32483074	0.2731066	0.30514112	0.26405019	0.27710274	0.2714574	0.27921903	0.28946772	0.23685618	0.23903459	0.24344352	0.26257589	0.28047931	0.27830043	0.26165396	0.26560342	0.29543465	0.28285331	0.29210114
0.30768329	0.32097161	0.33905539	0.33895871	0.22653218	0.25485641	0.2694025	0.25251326	0.25854111	0.26401719	0.28411913	0.27359033	0.30146992	0.31228682	0.30878177	0.35576692	0.3649919	0.28941071	0.22942138	0.31099927	0.32403696	0.29703113	0.2473105	0.23808163	0.24968199	0.26386812	0.27545521	0.26180136	0.2740021	0.27603385	0.3266502	0.32531968	0.27398163	0.30624878	0.26485246	0.27739578	0.26844957	0.27771893	0.28866521	0.23737383	0.24027282	0.24446851	0.26593852	0.2818462	0.27929422	0.26317391	0.26502833	0.29512665	0.28247938	0.29370522
0.31096435	0.32183316	0.34087276	0.33884263	0.22686681	0.25426042	0.27394944	0.26216355	0.26512882	0.25934136	0.28639388	0.27572468	0.29868236	0.31230161	0.30826774	0.35519499	0.36714733	0.28667679	0.23344757	0.30920574	0.32421118	0.29715639	0.24739464	0.24005994	0.2523385	0.26886168	0.27817893	0.26473463	0.2772221	0.28039652	0.32838467	0.32843354	0.27608618	0.30803534	0.26836407	0.2768625	0.27164659	0.28192109	0.28896746	0.23526661	0.23730694	0.2419448	0.26286545	0.27912235	0.2772074	0.25981376	0.26542613	0.29595006	0.2826452	0.29053095
0.30963543	0.3238281	0.34100583	0.33855492	0.22902627	0.25561982	0.27179757	0.25810018	0.26205468	0.26048005	0.28287074	0.26659405	0.29957682	0.31322286	0.30839154	0.35525483	0.36502326	0.28980947	0.23018508	0.31288037	0.32438463	0.29795381	0.24798462	0.23992549	0.25194114	0.26528111	0.27573335	0.26318651	0.27440137	0.27820879	0.3252455	0.32598507	0.27383834	0.30595759	0.2651501	0.27770913	0.27114761	0.281398	0.28963867	0.23751138	0.24007688	0.24425967	0.26483136	0.28185531	0.27994168	0.26486701	0.26428512	0.29482275	0.28097942	0.2908881
0.30746672	0.31692839	0.3416498	0.33842656	0.22989684	0.2545765	0.27531058	0.26127389	0.25989515	0.26107702	0.28437227	0.26721171	0.29880762	0.31311861	0.30744511	0.3554194	0.36561674	0.28475219	0.23226307	0.31475145	0.32441166	0.30138591	0.24483621	0.23796906	0.25001153	0.26575246	0.27488014	0.2606515	0.27441022	0.27554548	0.32515895	0.32508737	0.27395168	0.30407217	0.26345551	0.27687472	0.27026874	0.28108349	0.28857985	0.23659332	0.24007392	0.24422097	0.26450554	0.28080767	0.27911073	0.26247293	0.26280311	0.29465801	0.28172383	0.29160631
0.30830675	0.32187429	0.3407307	0.33714703	0.22604211	0.25316948	0.27080852	0.25607774	0.26240802	0.26191255	0.28413263	0.26919112	0.2993463	0.31135771	0.30703565	0.35541329	0.37236172	0.28729045	0.22811697	0.31049487	0.32440871	0.29608053	0.24575345	0.23985696	0.2514917	0.26427379	0.27497336	0.26519129	0.27204201	0.27672869	0.32426685	0.32553455	0.27365553	0.30537966	0.2654953	0.27671403	0.27298224	0.2827135	0.2894595	0.2370322	0.24054505	0.24489821	0.26348689	0.28264961	0.27933314	0.26351324	0.26503482	0.29591498	0.28265125	0.29359108
0.31237814	0.31615236	0.34115151	0.33928844	0.22653674	0.25471866	0.27233061	0.26124966	0.26248014	0.2602731	0.28551599	0.27044001	0.29912582	0.31062675	0.30796409	0.35659716	0.36513683	0.2865589	0.22718178	0.30984226	0.3232992	0.29508406	0.24582197	0.23764485	0.24912567	0.26612514	0.27560076	0.25980872	0.27593541	0.27609739	0.3240515	0.32406819	0.2732217	0.30415139	0.26412126	0.27785727	0.26801923	0.27979144	0.28872222	0.23839323	0.2405754	0.24466816	0.26502824	0.28110427	0.27974969	0.26304147	0.26576763	0.29671717	0.28417477	0.29200453
0.30503121	0.3182162	0.34029758	0.33813921	0.22589459	0.25544381	0.26718986	0.25862733	0.26043695	0.2626152	0.28537554	0.27031603	0.29770213	0.31020048	0.30616534	0.35531592	0.36452812	0.28497535	0.23113459	0.30671677	0.3221418	0.29752406	0.24310476	0.2365319	0.24774972	0.26681858	0.27706578	0.26231128	0.27411559	0.27562135	0.32596937	0.3254433	0.27377909	0.30440474	0.2648598	0.27809849	0.27203315	0.28126323	0.28900808	0.2361908	0.24027726	0.2442821	0.26481032	0.27997798	0.27838406	0.26190522	0.26402381	0.29544011	0.28213295	0.29052347
0.31356329	0.32029128	0.34056896	0.33795568	0.22870192	0.25431091	0.27042216	0.26219958	0.26072592	0.26446843	0.28708482	0.26885548	0.29808214	0.3141349	0.30795154	0.35552463	0.3677161	0.28461504	0.23007533	0.30901039	0.32327938	0.2980583	0.24755779	0.2404599	0.25087175	0.26407585	0.2748639	0.2612704	0.27379966	0.27630311	0.32492253	0.32509872	0.27285039	0.30463776	0.26476952	0.27839494	0.27223289	0.28103131	0.28924456	0.23893413	0.24155879	0.24551056	0.26616728	0.28322273	0.28044984	0.26410452	0.26352194	0.29527932	0.28075877	0.29011723
0.31258067	0.32487556	0.33946198	0.33812371	0.22704798	0.2563504	0.26981622	0.25696489	0.25430906	0.26243955	0.28576374	0.26667204	0.29959905	0.3100723	0.3082577	0.35685197	0.3708542	0.28657776	0.22758485	0.31398803	0.32413074	0.29718065	0.2474391	0.2400088	0.24947453	0.2655831	0.27351516	0.26223674	0.27314273	0.27641878	0.32363093	0.32413822	0.27142492	0.30370843	0.26237896	0.27778286	0.27324235	0.28119665	0.28902221	0.23687208	0.24012746	0.24445859	0.26543877	0.28247479	0.28034106	0.26180393	0.26327801	0.29465368	0.28195253	0.29209509
0.30769172	0.31298393	0.33936405	0.33910134	0.22798856	0.25376076	0.27178764	0.25779882	0.25597075	0.26055428	0.28458634	0.26612726	0.29817075	0.3094461	0.30733582	0.35653716	0.36754596	0.28549439	0.22923018	0.30853099	0.32395399	0.29712549	0.24606593	0.23990592	0.24877326	0.26424897	0.2757321	0.2615059	0.27473888	0.2768898	0.32467884	0.32532513	0.27402136	0.30463284	0.26374286	0.27755344	0.27090222	0.2811327	0.28859082	0.23814622	0.24106342	0.24488474	0.26606932	0.28239691	0.27982253	0.26382247	0.26382357	0.29483199	0.28102839	0.29082501
0.30989316	0.31919092	0.33959395	0.33821359	0.22542711	0.25191665	0.26983881	0.25399727	0.25818262	0.26454473	0.286235	0.26970842	0.29873404	0.31403583	0.3066889	0.35763636	0.37416467	0.2873714	0.22650541	0.30902478	0.32523811	0.29781556	0.24422288	0.23688515	0.24873757	0.26522183	0.27469987	0.26219743	0.2745541	0.27625588	0.32369569	0.32422179	0.27293023	0.30438697	0.26300263	0.27622873	0.27158439	0.28151014	0.28786534	0.23620212	0.23933829	0.24374956	0.26409829	0.28073159	0.27983177	0.26205963	0.26228356	0.29445729	0.28173625	0.29120412
0.31116235	0.31359965	0.33857036	0.33757243	0.22510414	0.25517899	0.26589289	0.2589519	0.25806931	0.26254711	0.28891391	0.27483985	0.29871267	0.31438392	0.30861345	0.35582811	0.3719655	0.28668222	0.22734979	0.31391296	0.32329029	0.29592967	0.24375722	0.2385278	0.24883419	0.26415434	0.27250791	0.26445392	0.2724663	0.27463165	0.32377127	0.3237164	0.27303034	0.3036117	0.26107898	0.27759764	0.27243274	0.28317383	0.28839847	0.2362394	0.23997065	0.24418512	0.26491919	0.28116339	0.27896926	0.26215976	0.26308331	0.29459938	0.2812086	0.28986722
0.30758533	0.32440406	0.34028894	0.33780885	0.22534947	0.25467002	0.26781228	0.25771084	0.26025936	0.26127031	0.28451556	0.26990491	0.29763409	0.31023479	0.30634871	0.35459024	0.36759031	0.2834267	0.22987445	0.30849004	0.32242411	0.29400706	0.24538846	0.23778105	0.25079405	0.26560739	0.27617949	0.25864577	0.27431601	0.27764338	0.32386708	0.32436022	0.27439761	0.30320385	0.26513416	0.27701625	0.26961783	0.28090119	0.2873778	0.23533788	0.23972246	0.24367687	0.26369759	0.2798219	0.27967444	0.26374236	0.26265758	0.2955426	0.28217831	0.2910206
0.30708832	0.31634003	0.33892208	0.33923829	0.22403778	0.24726231	0.26897758	0.2546643	0.25383335	0.26359069	0.28717622	0.27093184	0.29608867	0.30686909	0.30583739	0.35483104	0.36156225	0.28439066	0.22478789	0.30784026	0.32388559	0.29830015	0.24399608	0.2372096	0.24964999	0.26517111	0.27408868	0.26102871	0.27473348	0.27451122	0.32354715	0.32436475	0.27221429	0.30343026	0.2626822	0.27770016	0.27130443	0.28310347	0.28968647	0.23660985	0.23983777	0.24437752	0.26528022	0.28137171	0.27951142	0.26345608	0.26051632	0.29528359	0.28019503	0.29171562
0.3074761	0.31679824	0.33997223	0.33692464	0.22537941	0.25481707	0.27046999	0.25734961	0.25782007	0.26080859	0.28590629	0.26768109	0.29744861	0.3092767	0.30624852	0.35519689	0.36792296	0.28470814	0.22983742	0.30833551	0.32254475	0.29508272	0.24550705	0.23775999	0.24831015	0.2652455	0.27269423	0.25933293	0.27246362	0.27558649	0.3237386	0.3241415	0.27323061	0.30361387	0.26404801	0.27661189	0.2732487	0.28144586	0.28817973	0.23775086	0.24193431	0.24556607	0.26431561	0.28197831	0.28081006	0.26420635	0.26209247	0.29575285	0.2823303	0.29155403
0.30743104	0.3218278	0.34052113	0.33958271	0.22684938	0.25539729	0.26954737	0.25990978	0.25918207	0.26242647	0.28770515	0.27276984	0.29685563	0.30948466	0.30673862	0.35652545	0.36780599	0.28941107	0.22963442	0.30906859	0.32332191	0.29692376	0.2446401	0.23784034	0.24799685	0.26477817	0.27429113	0.26102167	0.2745384	0.2734032	0.32227847	0.32339704	0.27410623	0.30256891	0.26246959	0.27614605	0.27093217	0.27906162	0.2880846	0.23722039	0.24084836	0.24491195	0.26489878	0.2822369	0.2796981	0.26433235	0.26189014	0.29467446	0.28298786	0.29097596
[truncated: 25 more columns]
