# Supplementary material for: Simultaneous readout of multiple FRET pairs using photochromism
Source: Nat Commun. 2021 Mar 31;12:2005. doi: 10.1038/s41467-021-22043-0 (PMC8012603; doi:10.1038/s41467-021-22043-0)
Supplement: Supplementary file 3 — Source Data [file 41467_2021_22043_MOESM3_ESM.zip › SourceData/Figure5_FigureSI3-4/figuredata/Supplementary Figure 4/FRETEff_Single_rsAKARev_Photoswitching_Traces.txt]

0.175212	0.16494904	0.21509947	0.24241878	0.1554243	0.15428154	0.15078421	0.16406222	0.15750059	0.14394413	0.17300972	0.11579861	0.20107202	0.16244063	0.18047115	0.23581514	0.20378773	0.15429127	0.17743976	0.16047667	0.1983352	0.1650209	0.18029475	0.15743385	0.13806905	0.16881534	0.1746549	0.15648806	0.16683544	0.14984761	0.18954244	0.18451479	0.15790384	0.18513778	0.17520799	0.1566049	0.16205634	0.1932245	0.18148892	0.16237365	0.13861348	0.1403638	0.15159519	0.18850808	0.15565749	0.13872647	0.14535612	0.1491562	0.15495919	0.16314334
0.16627559	0.16024072	0.20490824	0.2306949	0.15206203	0.1578929	0.16209936	0.15041775	0.15447952	0.14813927	0.1746759	0.11898789	0.19901374	0.16538188	0.1759602	0.23408818	0.2182094	0.14926822	0.17332974	0.15639439	0.20360053	0.17026021	0.18114871	0.15765332	0.14027327	0.17222807	0.17509119	0.1641437	0.17210636	0.15378249	0.19261068	0.18828978	0.16101694	0.18693994	0.17336681	0.15727133	0.16409634	0.19486779	0.18484043	0.16744635	0.1426703	0.14451535	0.15299189	0.19415319	0.16038014	0.14295448	0.14710876	0.15891394	0.15983135	0.16436793
0.16385745	0.15998013	0.21128242	0.23062283	0.15578233	0.1584924	0.1566235	0.15124254	0.1530766	0.14976239	0.17613037	0.11995889	0.19502917	0.16103107	0.17638575	0.23725404	0.21558104	0.15159924	0.17645785	0.15329985	0.20380552	0.17032076	0.18142723	0.15918548	0.14045249	0.17377913	0.17855929	0.16820538	0.17525958	0.15440756	0.19367678	0.18972918	0.16346867	0.18724184	0.17522928	0.1552745	0.16159494	0.1954865	0.18608826	0.16588849	0.14154039	0.14335515	0.15325446	0.1955826	0.1593928	0.14037383	0.14816092	0.16059671	0.16047204	0.1611799
0.16960844	0.15739529	0.21419628	0.23235562	0.15655537	0.15627627	0.16109489	0.14900656	0.15216251	0.14989424	0.17838404	0.11921542	0.19759639	0.16483122	0.17730039	0.23580724	0.21615498	0.14873174	0.16979901	0.16201979	0.20307037	0.1686487	0.1837249	0.16050354	0.14170255	0.17720968	0.17999527	0.17185734	0.17847864	0.15724784	0.19553296	0.1900451	0.16445123	0.18778768	0.17532004	0.15881076	0.16224608	0.19478977	0.18785001	0.167307	0.14214349	0.14364041	0.15144442	0.19780189	0.1587217	0.13982812	0.14706822	0.16036358	0.15921372	0.16076829
0.17810991	0.16138925	0.21257478	0.2344242	0.15614089	0.15051502	0.14582974	0.14603736	0.15291229	0.1550833	0.18123719	0.11969519	0.19721536	0.16592883	0.17622647	0.23585059	0.21657808	0.14596787	0.1720794	0.15726314	0.20368406	0.1707074	0.18650442	0.16623025	0.14555158	0.17342898	0.17647283	0.17324138	0.17907543	0.15604416	0.19409603	0.19012752	0.16554043	0.18664135	0.17478338	0.15880749	0.16399132	0.195502	0.18970595	0.16784069	0.14456692	0.14607519	0.15360489	0.20081866	0.15926223	0.14016731	0.14726557	0.16094215	0.16072042	0.15973169
0.17761159	0.15360171	0.22120242	0.23427945	0.15856776	0.15616055	0.16103671	0.14856969	0.14954241	0.15133166	0.17818317	0.12010229	0.19392996	0.15881899	0.17326501	0.22836952	0.21121824	0.14964877	0.17885961	0.15671133	0.20227192	0.16938679	0.1830641	0.16416587	0.14554371	0.17292666	0.17824151	0.17325349	0.18078135	0.15548147	0.1952247	0.19085197	0.16715764	0.1881852	0.17696333	0.15852617	0.16495971	0.19843055	0.19135253	0.16758984	0.14381543	0.14528058	0.1533166	0.19993308	0.15932037	0.13975553	0.14833179	0.16223362	0.16133521	0.17034449
0.16622762	0.15535122	0.2175184	0.22875313	0.1595335	0.1532208	0.15293087	0.15103324	0.14903916	0.15416037	0.17963392	0.11837468	0.2024124	0.16533192	0.18103527	0.23910652	0.21636871	0.14551267	0.16736431	0.16436046	0.20394684	0.17178933	0.18724224	0.16891111	0.14829503	0.17224476	0.17741436	0.17478257	0.18104948	0.15569206	0.19408776	0.1920432	0.16867493	0.188425	0.17601588	0.15985847	0.16414991	0.19792567	0.19281211	0.16833724	0.14470957	0.14622821	0.15368327	0.20195991	0.16045034	0.14098069	0.14820074	0.16195309	0.16084552	0.16778648
0.16149506	0.14942035	0.21722144	0.23270877	0.15853074	0.15139608	0.14863238	0.15100013	0.14933631	0.15476348	0.18289113	0.11977834	0.19655786	0.1613328	0.17528366	0.23252608	0.21335621	0.14358616	0.16897757	0.1684604	0.20339088	0.16886008	0.18533102	0.16872677	0.14991689	0.17268351	0.17923392	0.17914796	0.18232338	0.15763515	0.19502218	0.19347228	0.17119485	0.18919861	0.18952315	0.16068706	0.16451094	0.1994898	0.19483826	0.16781779	0.14553866	0.14692748	0.15375625	0.20405163	0.16085644	0.13954127	0.14623423	0.16039182	0.15964635	0.16241749
0.17707305	0.14974973	0.21760806	0.22663672	0.15950523	0.15415592	0.15752214	0.15054171	0.15287903	0.15646413	0.18077704	0.11762432	0.1988097	0.16426758	0.17695105	0.23563476	0.21237491	0.14580865	0.16901621	0.16356081	0.20361024	0.17101587	0.18551148	0.17010692	0.14961703	0.17374407	0.17607675	0.18010822	0.18302624	0.15816544	0.19476987	0.19383456	0.17272849	0.19061717	0.17691301	0.16499795	0.16521882	0.20051146	0.1989419	0.17045328	0.14882605	0.14990969	0.15446372	0.20752461	0.16364822	0.14248405	0.14782296	0.16113594	0.16073383	0.16304864
0.17372759	0.15004008	0.21955839	0.23271494	0.159591	0.16467285	0.15057755	0.15801947	0.14815916	0.15583542	0.18221641	0.1207047	0.2028138	0.16935097	0.17820768	0.23221956	0.21316893	0.14260019	0.16606556	0.1537609	0.20318507	0.17102966	0.18536739	0.17298742	0.15358418	0.17074387	0.17706718	0.18230771	0.18262093	0.15636398	0.19450159	0.19407952	0.17212027	0.18924733	0.17618692	0.15886164	0.16234741	0.19766678	0.19647293	0.16810288	0.14819242	0.14882509	0.15259524	0.20624174	0.16434011	0.13927765	0.15081999	0.16218016	0.16237321	0.16497634
0.16654399	0.1490718	0.22258112	0.2186368	0.1542892	0.15270476	0.15752196	0.15366362	0.14534998	0.15317029	0.18127297	0.11841235	0.20046473	0.16493331	0.1753628	0.23437212	0.21480216	0.14581086	0.1709967	0.16045839	0.20461029	0.17102212	0.1836435	0.17272879	0.15404995	0.1745988	0.17834525	0.18614314	0.18899515	0.16149014	0.19628192	0.1970083	0.17620333	0.19189678	0.17824137	0.16024862	0.16461511	0.19769381	0.19975904	0.16829914	0.1494064	0.15011072	0.15482496	0.20807527	0.16510899	0.1403138	0.1497622	0.16075169	0.16012436	0.16417013
0.1794769	0.15224172	0.22423859	0.22343096	0.15948379	0.15964223	0.15786387	0.14259125	0.15065992	0.15446189	0.1822037	0.11903606	0.19908409	0.16446282	0.17720056	0.23789068	0.21432398	0.14040165	0.17218943	0.14885665	0.2039938	0.17213948	0.18388233	0.17198902	0.1553933	0.17365012	0.17839932	0.18739286	0.18767327	0.16180094	0.19530028	0.19740301	0.17687826	0.1925374	0.17765734	0.16292855	0.16553184	0.19943964	0.20196222	0.1679472	0.15181476	0.15237841	0.15446958	0.2068515	0.1674047	0.14045374	0.15099351	0.16152142	0.1608641	0.16710545
0.17754462	0.1440782	0.23040569	0.22568902	0.16197011	0.16499831	0.15178286	0.1457945	0.15120739	0.15478148	0.18415961	0.12144727	0.20149493	0.16461785	0.181448	0.23861319	0.21304251	0.14270417	0.17092904	0.16344865	0.20398621	0.17176527	0.18623982	0.17628308	0.16036554	0.17332047	0.17694958	0.18686478	0.18892245	0.16341779	0.19578826	0.19804956	0.17704421	0.19289875	0.17773089	0.16316138	0.16684902	0.20131287	0.20337558	0.16816057	0.15252456	0.15324667	0.15438607	0.20795375	0.1717791	0.14150774	0.15161185	0.16076258	0.16116762	0.1700341
0.17057976	0.14880848	0.22815643	0.22254173	0.15891817	0.15477227	0.15950687	0.15608181	0.1512696	0.15330018	0.18294019	0.11945496	0.20489475	0.16641256	0.17902994	0.23826391	0.21257998	0.14358367	0.17123348	0.15791266	0.2048962	0.17124628	0.18435271	0.17623828	0.15736948	0.17444445	0.17770529	0.19148171	0.19396111	0.16720839	0.1961569	0.20085298	0.17940234	0.19503942	0.17986718	0.16187131	0.16656856	0.20155804	0.20480143	0.16819394	0.1547118	0.15525238	0.15535963	0.20887475	0.17439738	0.14064071	0.15263584	0.16144165	0.16151926	0.16502756
0.16409664	0.14998867	0.23268548	0.22511837	0.15714017	0.1576032	0.16855431	0.16266629	0.15407085	0.15650992	0.18639193	0.12048806	0.20875099	0.16528374	0.18179061	0.24058101	0.21637738	0.14111359	0.16326723	0.15853277	0.20310864	0.17035805	0.18525213	0.17588854	0.1601543	0.17265157	0.17759077	0.19223174	0.19384298	0.16862229	0.19735993	0.20087303	0.17931302	0.19463842	0.177018	0.16472423	0.16862027	0.20208772	0.2047939	0.16669309	0.15521048	0.15552057	0.15340877	0.20979513	0.17739455	0.13968693	0.15213341	0.16021965	0.16107973	0.16210964
0.17216738	0.14754455	0.2355753	0.22471325	0.15982661	0.16024682	0.15418787	0.15295507	0.15307215	0.15609977	0.18708465	0.1197805	0.20321403	0.17165686	0.17726859	0.23262605	0.2158768	0.14387582	0.18300553	0.15929753	0.20559278	0.17249815	0.18535312	0.17851423	0.16076325	0.17485711	0.17905253	0.19517191	0.19213551	0.16925211	0.19758244	0.20172706	0.18125205	0.19488406	0.17698684	0.16120198	0.16914995	0.20154124	0.20667197	0.16771926	0.15661022	0.15690936	0.1556484	0.20937084	0.18061258	0.14265072	0.15373749	0.16167136	0.16260163	0.16750246
0.17219204	0.1490192	0.2338184	0.22397497	0.15700266	0.16159351	0.15374936	0.15451688	0.15185735	0.15598124	0.18746513	0.12225518	0.20252056	0.16799548	0.18077165	0.23485287	0.21429613	0.14108755	0.17429407	0.15597752	0.2039416	0.1710898	0.18527132	0.17953174	0.16434094	0.17527892	0.18159528	0.19640064	0.19295533	0.17147149	0.19785091	0.20296687	0.18168992	0.19668084	0.17706133	0.16428094	0.16867092	0.20334928	0.20854723	0.16519958	0.15620768	0.15612939	0.15373959	0.2086706	0.18106538	0.14071053	0.15343073	0.1612487	0.16121989	0.16627285
0.18098266	0.15305999	0.241616	0.22222731	0.15560168	0.15645069	0.1588853	0.15493385	0.15367696	0.15773669	0.18971369	0.12512359	0.20274779	0.17183068	0.1756116	0.22988424	0.21230051	0.13744052	0.16569474	0.15906215	0.20375198	0.17099237	0.18646438	0.1810734	0.16493966	0.17383021	0.18078126	0.19546658	0.1948885	0.17238107	0.19841805	0.20581412	0.18296996	0.19860925	0.1808932	0.16414888	0.16895515	0.20140162	0.20829271	0.16498815	0.1588304	0.1590492	0.15473774	0.20924391	0.185909	0.1425565	0.15540974	0.16184333	0.16289625	0.17673056
0.16879912	0.15153106	0.23980224	0.22594428	0.15572312	0.16067663	0.15207995	0.16627315	0.15469316	0.15968117	0.18969986	0.12433088	0.20986566	0.17417836	0.1834307	0.233753	0.21620901	0.13675828	0.17841382	0.15566729	0.20428398	0.17207649	0.18452783	0.18010171	0.16511844	0.1727355	0.17843412	0.19607998	0.19310023	0.17614986	0.19791062	0.20796858	0.18508123	0.20028445	0.18208757	0.1681544	0.16855729	0.20025034	0.20847481	0.16325516	0.15938023	0.16000319	0.15404294	0.20779306	0.18826519	0.14285491	0.15296307	0.15863483	0.16036204	0.17709853
0.17452326	0.15281469	0.24270351	0.21751665	0.15784273	0.15662178	0.15275742	0.15301494	0.15316549	0.15565063	0.19117612	0.12290917	0.20420744	0.17323788	0.18062191	0.23176746	0.21497972	0.13855286	0.18277028	0.16761805	0.20505083	0.17326298	0.1855018	0.17927639	0.16739514	0.17303553	0.17819148	0.19531028	0.19223148	0.17700395	0.19548152	0.20936444	0.18554509	0.20092808	0.18307318	0.16936341	0.17419638	0.2011385	0.20908014	0.16345298	0.16055596	0.16071525	0.15351641	0.20844784	0.19001371	0.14389399	0.1544674	0.16052701	0.16129044	0.17111082
0.18769875	0.15062417	0.24539024	0.2202017	0.15890335	0.16560194	0.15633774	0.1734124	0.15983541	0.16001727	0.19290881	0.12200857	0.21210308	0.17049326	0.17945725	0.23502383	0.21444048	0.13309407	0.17208347	0.15376757	0.20734616	0.17197275	0.1819331	0.1781372	0.16509546	0.17004411	0.17624547	0.19152144	0.19148147	0.17896579	0.19553888	0.21273443	0.18493381	0.20253748	0.18220723	0.18240815	0.17409956	0.20154859	0.20927568	0.16126756	0.16255124	0.16361374	0.15594199	0.20807195	0.19200897	0.14382444	0.15617251	0.15917969	0.16193192	0.16784568
0.18101604	0.15924345	0.24743932	0.21260522	0.16919912	0.16384846	0.17362997	0.17010742	0.15765245	0.16357082	0.19971946	0.12512025	0.21026559	0.16842817	0.17891304	0.23059127	0.21420307	0.13702039	0.16846387	0.16471434	0.2096341	0.17643903	0.1837993	0.18143779	0.1699917	0.16999969	0.17682017	0.1931939	0.18961345	0.1824289	0.19743495	0.21465057	0.18587132	0.20495188	0.18333267	0.18647403	0.17491026	0.20112638	0.21034449	0.16103816	0.16375916	0.16495442	0.15800297	0.20856275	0.19296248	0.14501089	0.15892977	0.16040757	0.16246392	0.16897357
0.18674488	0.15598305	0.25084221	0.21475023	0.16462652	0.16119587	0.16236354	0.17253408	0.16067292	0.16578743	0.20104602	0.12551938	0.20128773	0.16812016	0.17667779	0.2278309	0.21696532	0.14034456	0.17235918	0.16487457	0.21009555	0.17795211	0.18356878	0.17930093	0.16754897	0.17134009	0.17820394	0.19334112	0.18989164	0.18242687	0.19671625	0.21587031	0.18736745	0.20591757	0.18337524	0.1873443	0.17462787	0.20013565	0.21000861	0.16108528	0.16398419	0.16105473	0.15828352	0.20790993	0.19519438	0.14562063	0.15877259	0.16113621	0.16181946	0.1712421
0.18502803	0.164386	0.24712615	0.20984861	0.16237888	0.16441983	0.16310517	0.17076325	0.15701349	0.16455628	0.20191595	0.13031907	0.2119474	0.17299245	0.18223262	0.23420705	0.219787	0.14122526	0.16871655	0.16896664	0.21013689	0.17655522	0.18106216	0.17978646	0.16715695	0.17230679	0.17885301	0.19578463	0.19016284	0.18522149	0.19938569	0.2173288	0.18763261	0.2079166	0.18523157	0.18270077	0.17289548	0.19711837	0.2091679	0.16026674	0.1651236	0.16646275	0.15879361	0.20963982	0.19745147	0.14727956	0.16108015	0.16225119	0.1641878	0.17712688
0.18222581	0.16447149	0.25143784	0.21614125	0.1659157	0.17431965	0.16766326	0.17826006	0.15451221	0.16002668	0.20156194	0.13102165	0.20258959	0.17420976	0.18007182	0.23573598	0.21984935	0.14742902	0.1852335	0.16692457	0.21133672	0.17916773	0.18067048	0.17901522	0.16531962	0.1729306	0.17940217	0.1918149	0.19070572	0.18603493	0.20032005	0.21770588	0.18705945	0.20779538	0.18491191	0.1908787	0.17539573	0.1986783	0.20802243	0.157988	0.1625333	0.16475368	0.15882917	0.207836	0.19662835	0.14554019	0.16070856	0.16204034	0.16327523	0.16893828
0.18318218	0.16116886	0.2499992	0.21309994	0.16463365	0.17321494	0.16436204	0.1851843	0.15949975	0.16159987	0.1996402	0.13179281	0.20758876	0.1751481	0.18418053	0.23562366	0.22217318	0.14161651	0.17350769	0.15670396	0.2127921	0.17976522	0.17910671	0.17918925	0.16580951	0.17358597	0.17963105	0.19725828	0.18853341	0.18618973	0.20167662	0.21770325	0.18609717	0.20896494	0.18379043	0.19619876	0.17827806	0.20109947	0.20872752	0.157653	0.16343634	0.16549933	0.15897992	0.20849456	0.19649963	0.14656267	0.16339017	0.16424851	0.1647668	0.17909965
0.19724089	0.16451579	0.25121459	0.21515898	0.16571467	0.17169316	0.15918319	0.1829287	0.15658602	0.16305631	0.20286237	0.13143446	0.20781393	0.17581995	0.18635049	0.241317	0.21581447	0.14167359	0.17768902	0.16635063	0.21413861	0.18067138	0.18002817	0.17751989	0.16520309	0.17333916	0.1807674	0.19367597	0.18824194	0.18707374	0.20321788	0.21771902	0.18502663	0.20873782	0.1818382	0.19609705	0.17673151	0.19926727	0.20729463	0.15518016	0.16213964	0.16439687	0.15969405	0.20765892	0.19641058	0.14639045	0.16169198	0.16314672	0.16376828	0.17429049
0.18622781	0.15775278	0.24825878	0.21053658	0.16854694	0.17014274	0.17836501	0.1896238	0.15469976	0.16647141	0.20334394	0.13254182	0.20373805	0.17825764	0.18626018	0.23726994	0.21840568	0.14832112	0.16925934	0.16629124	0.21493001	0.18176208	0.17830312	0.17635116	0.16265202	0.17525825	0.1836841	0.19232599	0.18542017	0.1872232	0.20500372	0.21887404	0.18537875	0.2104917	0.18273538	0.20193197	0.17980595	0.20062487	0.20760256	0.15681307	0.16256155	0.16501696	0.16048521	0.20791511	0.19780709	0.14928506	0.16178329	0.16624406	0.16580398	0.17408098
0.18723164	0.16281551	0.24990402	0.22070058	0.16742218	0.16699654	0.16910717	0.18654764	0.16209197	0.16895729	0.2062041	0.13200967	0.2032596	0.17202464	0.18683742	0.23777458	0.22094285	0.14656684	0.17182273	0.17570786	0.2152448	0.18305443	0.17744049	0.17773464	0.16313641	0.17383884	0.18063374	0.19206336	0.18780133	0.18584141	0.20311996	0.21846151	0.18302315	0.20946716	0.18066165	0.20122518	0.17982672	0.19917835	0.20638162	0.15426625	0.16116466	0.16376756	0.16010986	0.20526803	0.19719428	0.15024219	0.16248813	0.16683656	0.1652372	0.17341556
0.17236495	0.15411688	0.24596092	0.21472363	0.16891414	0.16823182	0.16250174	0.18737586	0.15635453	0.16474162	0.20811784	0.13334712	0.1968614	0.17909972	0.18444289	0.236854	0.22719115	0.14831442	0.18305971	0.17310743	0.21710697	0.1844141	0.1779573	0.17719634	0.16157363	0.17625794	0.18139012	0.19312215	0.18733385	0.18758056	0.20583005	0.21948211	0.18474257	0.21109776	0.1805796	0.20074084	0.18264762	0.19941945	0.20731562	0.15495013	0.16305767	0.1660338	0.16322452	0.2072356	0.19863099	0.15282525	0.16349258	0.16755699	0.16632119	0.17811862
0.18706204	0.14593747	0.26166585	0.23851992	0.16208909	0.16304307	0.15029177	0.1700516	0.16010378	0.16407388	0.2081497	0.13230555	0.19676606	0.17693724	0.18756124	0.23475856	0.22081392	0.14855058	0.17994907	0.18927267	0.21417914	0.18146509	0.17619261	0.17730689	0.16139467	0.17281017	0.18102551	0.19072635	0.18636243	0.18758023	0.20659807	0.21847282	0.18159837	0.21045032	0.17856874	0.2048565	0.1836337	0.19928858	0.20643537	0.15396363	0.16220458	0.16556199	0.16327141	0.20690523	0.19882958	0.15432896	0.16442484	0.16727683	0.16544162	0.1799019
0.19387436	0.16423582	0.26075926	0.23871581	0.1789858	0.17492913	0.17516772	0.19049662	0.16317275	0.16355628	0.20497662	0.13334839	0.19451511	0.17360343	0.18470855	0.23799635	0.22788478	0.15311271	0.17294054	0.178321	0.21819521	0.18835235	0.17674804	0.17647755	0.16316183	0.17389996	0.18356632	0.19153285	0.18506835	0.1867812	0.20836058	0.21898596	0.18113725	0.21165621	0.17907731	0.20805459	0.18224679	0.19953611	0.20680185	0.15300278	0.16227111	0.16576928	0.16378799	0.20635036	0.19783011	0.1558632	0.16592953	0.1688128	0.16789663	0.17986843
0.17871027	0.15235801	0.2411356	0.21857741	0.17290701	0.16178602	0.170388	0.19343375	0.16417715	0.16951461	0.2092244	0.13259132	0.19589774	0.16761437	0.18636373	0.23503813	0.22444312	0.15419586	0.17851736	0.17047316	0.21898776	0.18787758	0.17621613	0.17586869	0.16049255	0.17622994	0.1840173	0.19102323	0.18553029	0.18906663	0.20885934	0.21903111	0.18176623	0.21227375	0.17795455	0.20820232	0.18586054	0.1989435	0.20738894	0.15120375	0.16018195	0.16373295	0.16362776	0.20540784	0.195573	0.15572181	0.16450194	0.16841383	0.16773658	0.17715713
0.18140011	0.14732918	0.23558918	0.21367969	0.17980561	0.16781306	0.1661007	0.18685418	0.16298075	0.16635084	0.20618421	0.13353579	0.19628042	0.17513064	0.1870828	0.23136877	0.2281186	0.15777698	0.17131263	0.16915829	0.21939391	0.18882339	0.17701268	0.17688526	0.16254656	0.17638986	0.18181427	0.1906665	0.18311934	0.1869812	0.20826197	0.21896742	0.18086466	0.21254508	0.17754704	0.21166158	0.1860721	0.20039108	0.20663634	0.1512541	0.16037205	0.16424948	0.16454132	0.20542949	0.19586062	0.15966234	0.1604958	0.16472252	0.16391465	0.17408334
0.18225957	0.15658404	0.24469286	0.22215748	0.17604578	0.17069565	0.16566919	0.17884849	0.16275032	0.1691553	0.20918752	0.1320532	0.19458231	0.1821077	0.18769301	0.22961393	0.22768012	0.16284768	0.18981175	0.179978	0.22192128	0.19147258	0.17431709	0.17539626	0.1609033	0.1774487	0.1861468	0.18914448	0.18276107	0.18847506	0.21023855	0.2195653	0.18173526	0.21366447	0.1775365	0.21144725	0.18700461	0.19792607	0.20573461	0.15080321	0.1602933	0.16405919	0.16478235	0.2069885	0.19570431	0.16116017	0.16759157	0.16934349	0.16865313	0.17984204
0.16310872	0.15777014	0.24164437	0.21907064	0.17523929	0.15550728	0.16952729	0.18062592	0.16449188	0.1689429	0.21139331	0.13327457	0.19099422	0.18207912	0.18932632	0.2331477	0.22918396	0.15970308	0.18043555	0.17403083	0.22196068	0.19388369	0.17391734	0.17335586	0.16116101	0.17851016	0.18638486	0.18953684	0.18065554	0.18673339	0.21062054	0.21872833	0.18073243	0.21319807	0.17624319	0.21074411	0.18886052	0.19779189	0.20608093	0.14959686	0.16011438	0.16415845	0.16534047	0.20575593	0.19443819	0.16116132	0.16932619	0.17058778	0.16937433	0.18422323
0.1804024	0.15353508	0.24056023	0.21897115	0.18287499	0.1762028	0.17486212	0.17852944	0.16671598	0.17020537	0.20948128	0.13310462	0.19648553	0.17972068	0.18862629	0.23302901	0.23016459	0.16076595	0.18260171	0.17213304	0.22281818	0.19576508	0.1717993	0.17427534	0.15955114	0.17742755	0.18483292	0.18924448	0.18124534	0.18722804	0.21161772	0.21971057	0.18064342	0.21470869	0.17550394	0.2077432	0.18777077	0.19861156	0.20456333	0.15006112	0.16009043	0.16432597	0.16851851	0.20539312	0.19486859	0.16360894	0.1696268	0.16944121	0.16969049	0.18441626
0.18301669	0.14580125	0.23802274	0.22274069	0.17826341	0.17401734	0.17858708	0.19201697	0.16614963	0.1722575	0.20979914	0.13410981	0.19301599	0.18112573	0.1901958	0.23769866	0.23455742	0.165389	0.1739286	0.17941123	0.22344339	0.19659442	0.1717879	0.17238079	0.15757565	0.17797206	0.18724847	0.18807536	0.18274707	0.18681858	0.21238628	0.21986519	0.17947708	0.21515517	0.17618632	0.20850617	0.18887135	0.19985117	0.2045922	0.14854619	0.15822743	0.16258533	0.16676201	0.20612444	0.19341166	0.1629774	0.1693498	0.17067045	0.1701799	0.18681793
0.17244935	0.14831428	0.23721769	0.22399202	0.18110694	0.17129488	0.16892701	0.194546	0.16743064	0.17731546	0.20903021	0.13289878	0.19893165	0.19084883	0.19212852	0.2366769	0.23285265	0.16846895	0.17620562	0.17466058	0.22369142	0.19739111	0.17149983	0.1722948	0.15997422	0.17880076	0.18618046	0.1875129	0.1812295	0.18715499	0.21400228	0.22001126	0.1805128	0.21505947	0.17661907	0.21242547	0.19130318	0.20051189	0.20553203	0.14941256	0.15987132	0.16435516	0.16841736	0.20731375	0.19340645	0.16528943	0.16999969	0.17056571	0.17145574	0.18666749
0.17978303	0.14994799	0.24049516	0.22708102	0.18419297	0.1794471	0.18413958	0.19750372	0.17513059	0.17560826	0.21287568	0.13715485	0.19761147	0.18603688	0.19187655	0.23797309	0.23508482	0.17098328	0.18878417	0.18266894	0.22617485	0.20222332	0.17031632	0.1742855	0.15668449	0.17969401	0.1871942	0.18941149	0.18194374	0.18870912	0.21520704	0.22030021	0.18018746	0.21541984	0.17514232	0.21391673	0.19105971	0.19798	0.20350072	0.14871943	0.15743387	0.16203298	0.1675873	0.20626599	0.1921286	0.16492632	0.17136608	0.17107092	0.17303185	0.18496773
0.17559224	0.14763199	0.23921634	0.23271818	0.18931295	0.17803787	0.16852221	0.19537102	0.17313854	0.17993839	0.21560201	0.1349774	0.18970536	0.18921016	0.19260518	0.23842928	0.23885557	0.1686728	0.18367115	0.19004503	0.22731739	0.20316829	0.16844824	0.17121442	0.15661369	0.17863835	0.18614587	0.186336	0.18221635	0.18447085	0.21406291	0.21931794	0.17874441	0.21512349	0.17374516	0.21637189	0.19280364	0.19946833	0.20483963	0.14759755	0.1574443	0.16232538	0.16819614	0.20544751	0.19236904	0.16755791	0.1722607	0.17113656	0.17279477	0.18699558
0.17625719	0.14941929	0.23829634	0.23550345	0.18647958	0.17598578	0.1764407	0.18299945	0.17304476	0.17998777	0.21339098	0.13290323	0.19308753	0.19486816	0.1927	0.2354008	0.23689303	0.16575025	0.19389407	0.18105069	0.22798684	0.20479567	0.17145306	0.17446072	0.157332	0.1810533	0.18638526	0.18672091	0.17854294	0.18478933	0.21537498	0.22153722	0.18004556	0.2159344	0.174695	0.20867492	0.19301693	0.19844571	0.20283064	0.14835191	0.15689506	0.16202648	0.16843863	0.20759082	0.19177872	0.16767007	0.17217557	0.17244299	0.17306097	0.18992582
0.16658802	0.14529429	0.23016123	0.23132755	0.18422975	0.17471179	0.18053049	0.19730291	0.17470163	0.17941393	0.21404977	0.13219342	0.19492982	0.19781283	0.19639365	0.2407138	0.23766446	0.1693791	0.17524385	0.18276908	0.22928356	0.20585227	0.17282288	0.17261878	0.15754037	0.18148321	0.18935522	0.18589294	0.18023582	0.18499112	0.21676143	0.22198503	0.18015768	0.21707299	0.17528269	0.21072827	0.19094501	0.19858855	0.20246643	0.14612123	0.15492538	0.16060072	0.16887976	0.20686328	0.19000395	0.16634175	0.17419949	0.17308088	0.17369795	0.19044296
0.17753451	0.15079254	0.23551948	0.23585774	0.18837821	0.17396691	0.17403536	0.19020146	0.17699964	0.17742625	0.21554516	0.13466644	0.1974245	0.19853501	0.19475895	0.23391092	0.23468405	0.16892904	0.1791023	0.1823031	0.22917059	0.20739737	0.17022578	0.17334895	0.1579639	0.18162508	0.18575732	0.18736251	0.18035328	0.18324305	0.21626177	0.22153276	0.17958687	0.21637686	0.17464446	0.21614031	0.19187585	0.19762342	0.20296578	0.14860997	0.15539595	0.16136275	0.17076306	0.20934404	0.19200619	0.16770223	0.17420119	0.17391331	0.17440766	0.18926789
0.1775485	0.14904463	0.23372489	0.23019935	0.18808229	0.18025254	0.17065737	0.19739392	0.173482	0.18382424	0.2159089	0.13239634	0.19472082	0.19504713	0.19707681	0.23913431	0.24209422	0.17486681	0.18154825	0.18945155	0.23104146	0.20817959	0.16886421	0.1729555	0.15938942	0.18248348	0.18692186	0.18499935	0.18161045	0.18461192	0.21606952	0.22125502	0.17804532	0.21534199	0.17394498	0.21710037	0.19151187	0.19837882	0.20195881	0.14662233	0.15371896	0.15993753	0.17034949	0.20740364	0.18947749	0.16733977	0.17493005	0.17428909	0.17463382	0.1905743
0.181765	0.14622954	0.22657199	0.23092946	0.18720983	0.17524967	0.1740185	0.19282778	0.17599519	0.18003926	0.21580222	0.13236162	0.19538561	0.1923521	0.19412164	0.23646617	0.23660511	0.17284733	0.16556811	0.18184671	0.23247184	0.21010245	0.16854516	0.17373939	0.15870413	0.18303177	0.19018485	0.18504629	0.17989649	0.18441062	0.21662673	0.22154735	0.17858443	0.2164783	0.1733198	0.2131393	0.19190615	0.19642754	0.20071502	0.1484033	0.15524226	0.16151062	0.17106603	0.20915526	0.19197223	0.17049769	0.17422339	0.17366339	0.17371517	0.18484266
0.16230653	0.14715576	0.23262177	0.23539719	0.19010334	0.17219335	0.17313117	0.19410774	0.17541605	0.18002445	0.21461268	0.13250571	0.19023453	0.20236246	0.19611247	0.23756073	0.23736566	0.17401379	0.17477283	0.18984254	0.23221242	0.20920148	0.16825461	0.17252176	0.15743104	0.18362188	0.1888663	0.18610229	0.17833026	0.18301573	0.2177999	0.2226706	0.17946327	0.21690969	0.17418873	0.21435653	0.19258301	0.19573233	0.20020474	0.14912869	0.15443918	0.16136128	0.17194805	0.20975447	0.19232275	0.16901045	0.17642117	0.17529947	0.17525429	0.19284239
0.17472637	0.14407389	0.23311131	0.24110278	0.1928174	0.17819798	0.16993894	0.18231563	0.17941928	0.17966911	0.21643932	0.13301136	0.19611852	0.19778876	0.19893074	0.23774154	0.2421584	0.16983248	0.16896361	0.17858773	0.23203918	0.20956095	0.16780855	0.17243753	0.15910205	0.18554403	0.19065724	0.18244575	0.17853972	0.18174234	0.21713659	0.22234349	0.17919165	0.21612363	0.17420484	0.2136272	0.19284639	0.19673201	0.20040467	0.14770645	0.15223251	0.15885256	0.17002138	0.20834853	0.1893566	0.16672562	0.17415784	0.17453204	0.17453893	0.18660459
0.1737749	0.15099587	0.22491795	0.23423298	0.19105421	0.18322846	0.17956631	0.19691044	0.17422166	0.1813805	0.21628393	0.13234586	0.19564275	0.20744964	0.20174427	0.23961972	0.23953229	0.16990615	0.16655295	0.18753622	0.23284754	0.20898227	0.16770321	0.17251205	0.15762429	0.18333133	0.18804164	0.18324628	0.17680456	0.18232778	0.21710637	0.22112091	0.17769231	0.21507792	0.17283496	0.21097934	0.19254382	0.1952718	0.19924296	0.14861831	0.15261878	0.15994391	0.17200279	0.209502	0.18886685	0.16768765	0.17671591	0.17568432	0.17651916	0.18965249
0.17418414	0.14583677	0.23170108	0.24241076	0.19407825	0.17966296	0.18082105	0.18223602	0.1786709	0.18215904	0.21742128	0.13336568	0.19961496	0.20696948	0.1998294	0.2378214	0.24332696	0.17501885	0.17922094	0.18467371	0.23527683	0.21332969	0.167649	0.17251344	0.15686546	0.18548331	0.18942623	0.18275714	0.17616087	0.18309572	0.21691799	0.22141509	0.17821534	0.21462852	0.17217788	0.20908172	0.19125552	0.19560504	0.19890825	0.14712259	0.15168324	0.15893272	0.17094426	0.20858389	0.18754156	0.16743088	0.17549314	0.17514607	0.17582193	0.18953957
0.17112614	0.14497419	0.22862624	0.23903258	0.19523165	0.18328662	0.18777031	0.1961163	0.17523967	0.18241385	0.2179417	0.13155065	0.19300713	0.20288934	0.19691727	0.23895687	0.23616162	0.17325678	0.17560993	0.18276179	0.23474137	0.21456359	0.16858734	0.17301244	0.1583266	0.18505466	0.19016489	0.18345314	0.17706539	0.18054554	0.21761422	0.2218709	0.17796145	0.21603525	0.17357785	0.20881426	0.19178016	0.19619524	0.19786568	0.14887169	0.15197115	0.15935516	0.17068709	0.20787133	0.18952943	0.16792801	0.17522885	0.17543583	0.17551486	0.19457637
0.17711428	0.14449389	0.22536768	0.23378691	0.19683528	0.1776756	0.18655659	0.18599199	0.17851433	0.17990713	0.21594952	0.13342635	0.18974739	0.19951302	0.19607788	0.23627104	0.23806986	0.1695597	0.17250139	0.18600075	0.2343186	0.21377954	0.16781457	0.17519602	0.15970686	0.18796322	0.19095325	0.18749964	0.17524694	0.17929018	0.21730219	0.22204939	0.17738143	0.2153708	0.17273909	0.20916599	0.19148791	0.19647329	0.19756697	0.14854324	0.15119739	0.15864433	0.16943747	0.20688628	0.18722293	0.16758969	0.17675063	0.17626446	0.17689502	0.19243179
0.16475472	0.14173865	0.22812213	0.2379311	0.19504127	0.18340474	0.16978735	0.19158441	0.17701982	0.18329783	0.21807589	0.13389081	0.19477987	0.20359398	0.19975625	0.24223444	0.24466972	0.17458072	0.16904584	0.18483955	0.23596306	0.21475939	0.16716345	0.17372426	0.15748067	0.18765658	0.19180995	0.18574075	0.17526188	0.18039346	0.21740967	0.22329329	0.17786653	0.21562387	0.17332788	0.20986679	0.18960485	0.19601172	0.1964449	0.15035601	0.15225382	0.15989231	0.1723994	0.20929581	0.18994223	0.16887341	0.17584226	0.17554255	0.17605115	0.1894504
0.16439542	0.14396003	0.22882038	0.23810869	0.1994226	0.17979243	0.19504529	0.18891272	0.17744415	0.18417835	0.22004312	0.13391104	0.19871889	0.21240328	0.20587753	0.24169618	0.24426861	0.17121352	0.17041579	0.18481581	0.23647709	0.21373507	0.1670503	0.17430454	0.15756227	0.18490948	0.19089836	0.18398991	0.1752371	0.1770727	0.21718712	0.22276962	0.17727526	0.21294545	0.17195901	0.21124902	0.19159089	0.19474599	0.19664702	0.15142371	0.15270396	0.16046114	0.17222543	0.20895651	0.18827994	0.16922055	0.1761813	0.175732	0.17587104	0.19178671
0.17085329	0.1484901	0.22644772	0.23899788	0.19894479	0.19243786	0.18945041	0.1911539	0.17915992	0.18483722	0.21937436	0.13441542	0.19652472	0.20682102	0.20228307	0.24273342	0.24510948	0.17309727	0.17627048	0.18203925	0.23664486	0.21456103	0.16790485	0.17327882	0.15873654	0.18744318	0.1908723	0.18360685	0.17471628	0.17692861	0.21667339	0.22203682	0.17712295	0.21252042	0.17063656	0.21213822	0.18901289	0.19442815	0.19645882	0.15091376	0.15156527	0.15953536	0.17089485	0.20628704	0.18637985	0.16865985	0.1765682	0.17654634	0.17583309	0.18975556
0.17172179	0.15020978	0.23256294	0.24217114	0.20110072	0.18184426	0.19593544	0.18915351	0.17784131	0.18498957	0.22076647	0.13304977	0.19594219	0.20901218	0.20273758	0.24096723	0.24190575	0.17506167	0.17543504	0.19185255	0.23788153	0.21747983	0.16634971	0.17265584	0.15826766	0.18977052	0.19123565	0.18699473	0.17622915	0.17654246	0.21823144	0.22384165	0.17853026	0.21272421	0.17203964	0.20962703	0.18821086	0.19299568	0.19466797	0.15296143	0.15282369	0.16076119	0.17325778	0.20799813	0.18904345	0.16806379	0.17778398	0.17672271	0.17665979	0.19086145
0.1698404	0.15056473	0.23224767	0.23890755	0.20025545	0.17946108	0.17878295	0.18321691	0.1772275	0.18042332	0.22021005	0.13303624	0.20044634	0.20925108	0.20339713	0.24404864	0.2471104	0.1712455	0.1729255	0.18657316	0.23735043	0.21468875	0.16566503	0.17196308	0.15644798	0.1883928	0.18999158	0.18540229	0.17441525	0.17816475	0.21706344	0.22196306	0.1756078	0.21213274	0.17163761	0.20507672	0.18940888	0.19370139	0.19500045	0.15199341	0.15267938	0.16038799	0.17142893	0.20713803	0.18759148	0.16817705	0.17712976	0.17608351	0.17736033	0.19219366
0.1709377	0.14991948	0.22637963	0.23449557	0.20186736	0.18796583	0.17773837	0.18955378	0.17952737	0.18322995	0.21948479	0.13268557	0.19567707	0.2103295	0.20317312	0.24380106	0.24058835	0.17239697	0.17754595	0.19430299	0.23808648	0.2150802	0.16646524	0.17335814	0.15675557	0.190492	0.18999735	0.18745582	0.1757414	0.17687763	0.21774405	0.22235659	0.17763025	0.21242693	0.17295176	0.20610665	0.19030091	0.19358087	0.19539467	0.15353635	0.15277055	0.16048895	0.17080399	0.20667838	0.18928356	0.16734928	0.17763419	0.17718345	0.17693587	0.19011854
0.16142146	0.14429311	0.23248759	0.23730853	0.20154954	0.18594567	0.18415304	0.19379903	0.17900632	0.18318418	0.2234191	0.13548896	0.19632412	0.20951287	0.2042373	0.2435928	0.24568036	0.17398104	0.1788753	0.18579607	0.23955242	0.21711314	0.16606431	0.17201601	0.15650038	0.19120857	0.19327861	0.18472861	0.17430216	0.17700307	0.21711875	0.22287016	0.1776499	0.21254915	0.17323461	0.2039285	0.18708476	0.19243574	0.19345556	0.15363729	0.15297504	0.16074178	0.17158747	0.20745333	0.18816321	0.16861689	0.17701505	0.17627242	0.17669106	0.1904117
0.16842224	0.14533612	0.22639164	0.22930212	0.20167568	0.18410322	0.18046933	0.19270025	0.1788556	0.18517296	0.22205806	0.13348489	0.19981629	0.21284221	0.20692544	0.24221918	0.24415414	0.17192069	0.17491058	0.19624257	0.23812766	0.21739174	0.16413023	0.17119771	0.15675184	0.19073577	0.19236445	0.18955822	0.1734775	0.1780581	0.21785472	0.22276799	0.176155	0.21079133	0.17307761	0.20331579	0.18800293	0.19436306	0.1941769	0.1543747	0.15307462	0.1608384	0.17122558	0.20659252	0.18692267	0.16731431	0.17787583	0.17739436	0.17860061	0.18879148
0.1793704	0.14781304	0.23246251	0.24149045	0.20097227	0.18943174	0.19829321	0.1906711	0.18187724	0.18450689	0.22259167	0.13570692	0.19608697	0.21216394	0.20390323	0.24158789	0.24425267	0.17069219	0.16785111	0.1835584	0.23828273	0.21514602	0.16471368	0.17035964	0.15476313	0.19304515	0.19124217	0.18737216	0.17267591	0.17669474	0.21829049	0.22339863	0.17631736	0.21116644	0.17357092	0.20403177	0.18679264	0.19368516	0.19350925	0.15412027	0.15158832	0.15950716	0.17158735	0.20476228	0.18666361	0.16505037	0.17669578	0.17561084	0.17677729	0.19348402
0.18039858	0.14852992	0.22608866	0.23189123	0.201075	0.18192555	0.18742439	0.19013171	0.18014359	0.18658318	0.22245398	0.13790509	0.19541551	0.21746612	0.20259881	0.23901676	0.24235895	0.17515685	0.16196634	0.19017851	0.24099575	0.21757652	0.17252088	0.17808156	0.16267672	0.18936862	0.18957229	0.18632741	0.16758612	0.17217976	0.21419279	0.22071712	0.17313446	0.20651917	0.16923711	0.20335361	0.1839104	0.1915426	0.19247849	0.15570529	0.15385576	0.16180161	0.17331991	0.2074786	0.18893918	0.16748448	0.17804322	0.17737155	0.17789161	0.18947609
0.17738794	0.14837395	0.23027763	0.23111136	0.20238982	0.18982705	0.19064373	0.19654965	0.18786457	0.18268958	0.2206825	0.13312477	0.19685584	0.21240726	0.20234148	0.2387332	0.24358639	0.17276013	0.17780495	0.18865682	0.23850991	0.2155665	0.16443717	0.17048545	0.15383151	0.19344766	0.19297619	0.18898393	0.17211001	0.17788674	0.21741283	0.22429219	0.1755407	0.20863013	0.17454402	0.2099712	0.18507677	0.19241691	0.19302939	0.15543738	0.1532566	0.16076583	0.17161457	0.20558365	0.18734105	0.16577786	0.1782842	0.17869176	0.17925432	0.1787045
0.1706862	0.14800617	0.2274438	0.22846822	0.2020829	0.19126436	0.19006418	0.18715762	0.1779774	0.18438737	0.22073185	0.13540311	0.19246234	0.21437518	0.20479235	0.23822321	0.2459663	0.17502657	0.17909338	0.1853077	0.2400085	0.21732089	0.16689985	0.17411843	0.15662473	0.19469124	0.195316	0.18850446	0.17027703	0.17656061	0.21805111	0.22416523	0.17530496	0.20988293	0.17265983	0.20638885	0.18581009	0.19489151	0.19260179	0.1571271	0.15380204	0.16149549	0.17197415	0.20408265	0.18775377	0.16689351	0.17607225	0.17623436	0.17526966	0.19172667
0.17021379	0.14272191	0.22227655	0.231142	0.2026055	0.18814462	0.18792307	0.18869756	0.182449	0.1815424	0.22044046	0.13404955	0.19291385	0.20970039	0.20470323	0.24575479	0.24438937	0.17223898	0.1781711	0.18315622	0.24010646	0.21471427	0.16663074	0.17303066	0.15554412	0.1957622	0.19294859	0.18664569	0.1717422	0.1775488	0.21753116	0.22503176	0.17572993	0.20799462	0.17490035	0.19694778	0.18625878	0.19710688	0.19507648	0.15430872	0.15050499	0.15781382	0.16847688	0.20217878	0.18457811	0.16094738	0.17677748	0.17709583	0.17764726	0.18732978
0.17143017	0.14686778	0.22438249	0.22629011	0.20180087	0.18096246	0.18608671	0.18821864	0.18065399	0.180654	0.22020397	0.13417968	0.19120269	0.21328118	0.20452583	0.24342851	0.24215272	0.17088924	0.17700502	0.18589735	0.23808916	0.21507189	0.16811924	0.17262937	0.15514237	0.19623524	0.19367959	0.18831278	0.17105222	0.17701015	0.21837927	0.22548942	0.17682651	0.20848852	0.17427173	0.19927725	0.18333434	0.19203705	0.19170378	0.15701406	0.1528466	0.16004078	0.17161354	0.20546204	0.18830706	0.16470286	0.1779234	0.17697968	0.17711584	0.18614301
0.16265236	0.1429275	0.22235969	0.22453111	0.19619049	0.18543947	0.18912913	0.18890969	0.17516667	0.17731054	0.21973065	0.13386481	0.18999332	0.20762524	0.20270959	0.23657237	0.2434696	0.17038606	0.17223713	0.18629907	0.23826587	0.21294482	0.16941543	0.17329787	0.15595183	0.19648893	0.1957709	0.18774989	0.17160736	0.17778443	0.21868208	0.22580911	0.17618191	0.20818965	0.17342564	0.20075725	0.18489556	0.19336118	0.19316994	0.15778621	0.15364191	0.16086453	0.17076351	0.20426638	0.18892559	0.16563882	0.17717229	0.17622788	0.17723212	0.18637066
0.16571561	0.14566495	0.22330521	0.22632939	0.20125929	0.18993527	0.17663781	0.18239562	0.17719853	0.1803304	0.22004524	0.1331317	0.18744257	0.21203536	0.19978164	0.23715262	0.2401742	0.16685395	0.17677321	0.17548938	0.23835193	0.21600002	0.16693692	0.17144403	0.15445548	0.1971228	0.19432351	0.18838206	0.1715638	0.1734575	0.21865389	0.22539359	0.17618945	0.20799814	0.17451653	0.20296144	0.18480034	0.19490755	0.19239666	0.15719828	0.15211016	0.15961266	0.1699864	0.20445633	0.1879719	0.16350074	0.1775528	0.1778672	0.17847706	0.18599764
0.16958508	0.14720429	0.21736588	0.22292618	0.20015177	0.18609302	0.17672722	0.18481959	0.1789196	0.17953949	0.21906112	0.13437024	0.19170888	0.20891882	0.20137089	0.23582467	0.24109858	0.16904415	0.15825301	0.19322743	0.2386461	0.2130716	0.16824406	0.17375487	0.15578976	0.19797102	0.19555666	0.18607545	0.17012046	0.17636256	0.21979314	0.22661974	0.17731208	0.20926698	0.17609838	0.20092203	0.18171656	0.19409838	0.19194299	0.15819114	0.15371075	0.16097631	0.17007449	0.20330094	0.18795365	0.16481249	0.17781119	0.1780543	0.17903645	0.18910153
0.1733108	0.14434819	0.21843567	0.22140118	0.19884746	0.18049379	0.17032681	0.17480853	0.17322285	0.1783711	0.21718727	0.13433762	0.19289012	0.20750332	0.20423248	0.23731464	0.2409513	0.1663979	0.16927019	0.17888458	0.23957422	0.2146824	0.16839626	0.1749263	0.15384236	0.19633494	0.19494157	0.1871489	0.170798	0.17534377	0.21899085	0.22577929	0.17722544	0.20807137	0.17509572	0.19790292	0.18581375	0.19315745	0.19223681	0.15752466	0.15234849	0.15981647	0.17087908	0.20266207	0.18775921	0.16325265	0.1769831	0.17847341	0.17882136	0.18614413
0.17466927	0.14648022	0.21936847	0.22165267	0.20100333	0.18260181	0.18927935	0.17813946	0.17786658	0.17826305	0.21778612	0.13417229	0.18872735	0.21226823	0.19955781	0.23561865	0.24108964	0.16697285	0.16133751	0.18578005	0.23828042	0.21232066	0.1694563	0.17345974	0.15367456	0.19856843	0.19625346	0.1904778	0.16838586	0.17558299	0.21850836	0.22605719	0.1757824	0.20764802	0.17311488	0.20200297	0.18567888	0.1921701	0.19223586	0.15810657	0.15365815	0.16115928	0.1711694	0.20428804	0.18838321	0.16415	0.17630087	0.17652102	0.17735678	0.18437894
0.16301146	0.14387564	0.22066228	0.22043216	0.19752312	0.17426878	0.18141463	0.17852698	0.17751861	0.18156116	0.22017103	0.13396756	0.19326562	0.21561755	0.20578599	0.24474785	0.23904754	0.16674413	0.16728222	0.18034731	0.23772186	0.21066722	0.17010705	0.17485926	0.15475562	0.19927597	0.19537641	0.19011502	0.16938537	0.17518669	0.21908566	0.22654313	0.17482628	0.20779125	0.17328957	0.19674164	0.18424317	0.19180985	0.19147708	0.15742931	0.15325326	0.16033435	0.17076865	0.20278074	0.18790726	0.16192581	0.17727514	0.17883047	0.17940058	0.18507752
0.15573749	0.14685616	0.21832669	0.21761328	0.20069303	0.19316494	0.17595658	0.18969277	0.17857802	0.18103188	0.21992576	0.13561687	0.19169357	0.20913684	0.20206925	0.24173875	0.2406788	0.16770633	0.17256303	0.18488713	0.23893419	0.21247187	0.16823241	0.17269072	0.15276578	0.19842371	0.19497116	0.18951778	0.1689298	0.17465645	0.219174	0.22643735	0.17484783	0.20732859	0.17329533	0.19780488	0.18365477	0.19272316	0.19178015	0.15869527	0.15743069	0.1635081	0.16926311	0.20205434	0.18956709	0.1611021	0.17688639	0.17809491	0.17919883	0.1824369
0.1577172	0.14794016	0.21830483	0.2168027	0.20154287	0.18108192	0.18942101	0.18156241	0.17284505	0.17710364	0.21948551	0.13406284	0.19272231	0.21125568	0.20410112	0.23825201	0.24268863	0.16849923	0.18223089	0.18557519	0.23981571	0.21249823	0.16959703	0.17260762	0.15353303	0.19784649	0.1952592	0.18716213	0.16822265	0.17442954	0.21887904	0.22596997	0.17515226	0.20671256	0.17417015	0.2053556	0.18404102	0.19293191	0.19269437	0.15868086	0.15724197	0.16331755	0.16907187	0.20306244	0.18869507	0.16150208	0.17840838	0.17893501	0.17942235	0.18410771
0.16799091	0.15031965	0.21418139	0.21581109	0.20177999	0.18727678	0.19689381	0.17208041	0.17740135	0.18120356	0.22081792	0.1376197	0.19367936	0.21545306	0.2026719	0.24078032	0.2436011	0.17150797	0.16910729	0.19259368	0.23859218	0.21170139	0.17035356	0.17254302	0.1542955	0.20082447	0.19707002	0.18764611	0.16691744	0.17507367	0.21982872	0.22670305	0.17568019	0.20787355	0.17458259	0.19922312	0.18320265	0.19119513	0.19117533	0.1579266	0.15630186	0.16206171	0.16999364	0.20124729	0.18695948	0.1599139	0.17607531	0.17717597	0.17834543	0.18240593
0.16508473	0.14494959	0.21589857	0.21313564	0.20036271	0.18813232	0.18661791	0.17944616	0.17474717	0.1803048	0.22167882	0.13406721	0.19511443	0.21407165	0.20766939	0.24020004	0.24017522	0.17010355	0.16237763	0.1866249	0.23851326	0.21308447	0.16933683	0.173265	0.15379655	0.19896704	0.19388269	0.19052105	0.16731204	0.17288952	0.21769616	0.22567923	0.17452641	0.205856	0.17204107	0.20499747	0.18148185	0.1919686	0.19137208	0.15941314	0.1571805	0.16288437	0.16984281	0.20192087	0.18859784	0.16099095	0.18385999	0.17786804	0.17907269	0.18217571
0.15686098	0.14122349	0.21477614	0.21181987	0.2026597	0.19333354	0.19621424	0.18782122	0.17767122	0.18086119	0.21829477	0.13396935	0.19778031	0.20951237	0.2047413	0.24195237	0.24460179	0.16272476	0.16433533	0.18204367	0.23741457	0.21096455	0.16881286	0.17295519	0.15412129	0.20041306	0.19596758	0.1895946	0.16850084	0.17251414	0.21915936	0.22642985	0.17650002	0.20727803	0.17446429	0.20321243	0.18215933	0.19297804	0.19178286	0.15938385	0.15679796	0.16302703	0.16922797	0.2035739	0.1896084	0.16086167	0.17602201	0.17786993	0.1788912	0.1833016
0.17389238	0.14402109	0.21378626	0.21678427	0.19919549	0.18799365	0.18616867	0.16522624	0.17619729	0.17811865	0.21918985	0.13388371	0.18912987	0.21526383	0.20446332	0.24540329	0.2404362	0.1690978	0.17419606	0.1864111	0.23887359	0.20976943	0.17096427	0.17362653	0.15496096	0.19479354	0.19155318	0.18435642	0.16569346	0.16941088	0.21374276	0.22220938	0.170693	0.20163429	0.16745576	0.20131396	0.18478793	0.1907122	0.19070363	0.1585059	0.15705761	0.16274913	0.16961202	0.20151201	0.18890601	0.16022253	0.17733479	0.17784454	0.18062119	0.18145534
0.16954987	0.14201009	0.22587834	0.22340043	0.19447133	0.17835508	0.17935824	0.18173489	0.17144009	0.17692007	0.21923915	0.13560125	0.19044083	0.21360449	0.20468073	0.24226618	0.24202187	0.16527274	0.16187777	0.1820042	0.23748064	0.2114023	0.17086345	0.17371923	0.15560418	0.19903013	0.19614957	0.18948682	0.1690049	0.17295131	0.21679771	0.22488773	0.17429528	0.20431229	0.17059194	0.20258215	0.18242662	0.19202378	0.1917875	0.15941173	0.15650323	0.16247258	0.17031392	0.20179172	0.18781394	0.16083182	0.17551282	0.17796753	0.17942074	0.18072458
0.16962305	0.14549163	0.21855524	0.21313545	0.19806382	0.18170495	0.17657815	0.18298398	0.17536074	0.17798534	0.2190416	0.13227031	0.19038455	0.21509822	0.20181914	0.24174081	0.24058403	0.15874033	0.17838375	0.17955115	0.23746315	0.20910639	0.16875573	0.17250095	0.15213059	0.2017729	0.19784237	0.19295251	0.16899039	0.17291027	0.21880855	0.22636433	0.17565832	0.2052267	0.17194551	0.19998164	0.17992148	0.19417171	0.19087084	0.15899785	0.1559774	0.16229874	0.16931352	0.20363122	0.18896344	0.15870272	0.17620625	0.1783957	0.1793894	0.18026322
0.20743622	0.21405415	0.28062353	0.27695066	0.23201267	0.23703858	0.22830766	0.21224056	0.2187929	0.21511035	0.28342	0.18568334	0.24853246	0.30574697	0.26246929	0.31667814	0.32409072	0.25477669	0.24471846	0.26491854	0.30696222	0.28403947	0.1671641	0.17033559	0.14728238	0.20361909	0.19635941	0.19768645	0.17907646	0.17943802	0.22935243	0.23154113	0.18286288	0.21230999	0.18375167	0.24104252	0.21464241	0.21964456	0.22886321	0.21194035	0.21344702	0.21967201	0.23886736	0.25944719	0.24957916	0.22670934	0.2437174	0.24583143	0.24987359	0.26894397
0.23900729	0.29244685	0.32358077	0.32348531	0.26676396	0.27375063	0.27043363	0.25711066	0.25274473	0.25129139	0.3245756	0.25096378	0.28684929	0.33087903	0.3024759	0.35447285	0.36894074	0.28893995	0.25849456	0.29178402	0.33275104	0.30979002	0.21786623	0.21484575	0.19548593	0.22980946	0.22193281	0.23749664	0.22827294	0.22846206	0.27947158	0.27556086	0.23460265	0.2574667	0.23364975	0.28063747	0.25168443	0.257597	0.26961324	0.23996937	0.24372424	0.24955259	0.26571959	0.28847817	0.28058565	0.25467235	0.27287814	0.27172363	0.27574179	0.29757339
0.26216948	0.32064003	0.34767261	0.34235117	0.29402199	0.29781365	0.30352822	0.27784118	0.28100371	0.27367941	0.35101113	0.28620657	0.29814464	0.33915913	0.31803918	0.36830181	0.38973954	0.30290458	0.27708745	0.31065941	0.34599641	0.32492009	0.25731146	0.25045171	0.23707668	0.2584857	0.2541458	0.26470813	0.26063186	0.2626957	0.31509107	0.31103456	0.27562085	0.29342151	0.26878917	0.30311087	0.27684563	0.2883049	0.294036	0.25614625	0.25938043	0.26477882	0.27950504	0.30467495	0.29478231	0.27047816	0.28945675	0.28842804	0.29018366	0.31191072
0.27930686	0.34444937	0.36216992	0.35531464	0.30233687	0.30198833	0.30553916	0.29315722	0.28949586	0.28954908	0.36674947	0.30461586	0.31552058	0.34602222	0.33667108	0.38473263	0.40290332	0.31287044	0.28838199	0.32471752	0.35404468	0.33335409	0.27831307	0.27005678	0.25748214	0.27441013	0.27351955	0.28030872	0.27954316	0.28102869	0.33007503	0.3273817	0.29265016	0.31099021	0.28481835	0.31328249	0.29075098	0.29985884	0.30385584	0.26505932	0.26874143	0.2740486	0.28572345	0.31117296	0.30226356	0.27692315	0.29739317	0.29617354	0.29797804	0.32215101
0.29771322	0.3443687	0.36349353	0.35289314	0.30868241	0.30713207	0.31844702	0.2954199	0.29243299	0.29296732	0.37178433	0.3134191	0.32222304	0.346219	0.34371769	0.38685614	0.40312046	0.30618683	0.2913785	0.31720462	0.3557184	0.33606526	0.28706238	0.27774569	0.26334149	0.28710073	0.2828244	0.28785342	0.28732204	0.29046065	0.33963227	0.33478293	0.30201519	0.31892294	0.291897	0.31762633	0.29618949	0.30565342	0.30774894	0.27383208	0.27683786	0.28162768	0.29233223	0.32091361	0.31152591	0.28423142	0.30189785	0.29948634	0.30145302	0.32742089
0.29790342	0.34855178	0.37176463	0.36089897	0.31161493	0.30963361	0.32100165	0.29262865	0.29600081	0.29561964	0.37361684	0.31915143	0.32315865	0.34297884	0.34468734	0.38681635	0.4046725	0.3127661	0.30360532	0.32142821	0.36023751	0.33802232	0.2918596	0.28220597	0.27000859	0.2922155	0.29132375	0.29395735	0.29547039	0.29601073	0.3426438	0.33876619	0.3064833	0.32320926	0.29603949	0.32218364	0.30218861	0.31092438	0.31080228	0.27437359	0.27795616	0.28283784	0.29049313	0.32116726	0.31170934	0.28277299	0.30396065	0.30126604	0.30223066	0.32619813
0.30641985	0.34659922	0.36744434	0.36457989	0.31449687	0.3028616	0.32128096	0.29644984	0.29694197	0.29557532	0.37464458	0.3217974	0.32061395	0.34061837	0.34626305	0.38952512	0.40428093	0.31255916	0.29930678	0.32721013	0.35901675	0.3379882	0.29085439	0.28374109	0.2728532	0.29725251	0.29599142	0.29634649	0.29863775	0.3004635	0.34565297	0.34024537	0.30884486	0.3257705	0.29837549	0.32291967	0.30401757	0.31125805	0.31298831	0.27595925	0.27879667	0.28364944	0.29149267	0.32024035	0.31265742	0.28526014	0.30440456	0.30236846	0.30149698	0.3288312
0.30097973	0.35590127	0.36890846	0.35980305	0.31264919	0.30917335	0.31151	0.29996207	0.29680374	0.29667914	0.37345275	0.31718406	0.32404318	0.34764558	0.34732062	0.38703716	0.40344834	0.31079531	0.29025328	0.3207123	0.35979539	0.33811244	0.29385358	0.28309479	0.27234828	0.29959041	0.29905	0.29426852	0.30208486	0.30240062	0.34671262	0.34191456	0.3097131	0.32734698	0.300845	0.32471046	0.30896869	0.31755227	0.31493974	0.27785349	0.27984503	0.28477171	0.29235211	0.32272843	0.31391755	0.28485727	0.30520499	0.30391279	0.30257145	0.32849145
0.30589524	0.35222784	0.37096605	0.36278856	0.3141765	0.30299082	0.31748936	0.29289389	0.29916546	0.29385689	0.37057495	0.30784202	0.32228887	0.34600794	0.34800509	0.38823345	0.39988509	0.31121704	0.28918606	0.33019209	0.35953537	0.33889666	0.29362625	0.28493813	0.27493727	0.29954666	0.29845178	0.29657173	0.30107799	0.30364305	0.34609094	0.34155646	0.30918622	0.32655886	0.30006114	0.32226762	0.30890307	0.31469879	0.31342822	0.2790589	0.28152978	0.2869693	0.29294625	0.32333887	0.3150388	0.28645509	0.3047297	0.30290177	0.30165705	0.32754713
0.29456463	0.34129965	0.37099621	0.35934815	0.31425333	0.30214539	0.32333609	0.29507196	0.30002421	0.29445028	0.36965448	0.31129444	0.32503706	0.34497124	0.34623185	0.38549832	0.39593032	0.30858314	0.30474812	0.32786214	0.35895193	0.33623007	0.294083	0.28492659	0.27338096	0.30088109	0.30069044	0.30079228	0.30283952	0.30346102	0.34647819	0.34190971	0.30964071	0.32634223	0.2994464	0.32274759	0.30861387	0.31593868	0.31406769	0.27850804	0.28024396	0.28494665	0.29179028	0.32162872	0.31483498	0.28551468	0.30510631	0.30452603	0.30297941	0.32809699
0.2969996	0.34271315	0.36605826	0.35710213	0.31502366	0.31365749	0.32354188	0.29423445	0.30284777	0.29037344	0.36926177	0.30987808	0.32100865	0.34353346	0.34635797	0.38351014	0.40143418	0.30628473	0.30025434	0.31854299	0.35901922	0.33588833	0.29400417	0.28568017	0.27278343	0.30106434	0.30172998	0.30200702	0.30303746	0.30487365	0.34963319	0.34291425	0.30970249	0.32763863	0.30135989	0.32291877	0.30794144	0.31714979	0.31548053	0.27712795	0.27912492	0.28372335	0.29073563	0.31878152	0.31171271	0.28466445	0.30237469	0.30323192	0.30144489	0.32696491
0.29587978	0.34637743	0.37017849	0.36041775	0.31407613	0.30886304	0.31698644	0.29512483	0.29830664	0.29145181	0.36723894	0.30651501	0.32464972	0.34048194	0.34506911	0.38446	0.39628476	0.3051872	0.29215869	0.32838067	0.35788023	0.33548474	0.29484314	0.28309551	0.27175358	0.30036393	0.30238867	0.29773906	0.30554467	0.30552456	0.3496421	0.34278071	0.30820447	0.32818156	0.30102316	0.32244134	0.3076638	0.31598428	0.31402871	0.27480242	0.27770042	0.28241122	0.28933507	0.31965292	0.31118998	0.28447112	0.3030071	0.30424383	0.3021332	0.32667655
0.29641244	0.3427799	0.36825183	0.3597641	0.31437969	0.30210471	0.32282671	0.3003422	0.30088764	0.29370123	0.36606154	0.30767074	0.32132193	0.34230879	0.34446293	0.38373005	0.39414632	0.30355379	0.28408337	0.32447505	0.35736156	0.33423463	0.29238001	0.2843706	0.27281228	0.30119914	0.30056161	0.29869106	0.30251938	0.30455574	0.35033429	0.34176353	0.30778253	0.32584056	0.2998504	0.32516521	0.31227583	0.32215944	0.31864151	0.27657998	0.28015572	0.28482303	0.29197645	0.32101724	0.31255579	0.2853888	0.30142003	0.30419007	0.30096522	0.32751364
0.30293769	0.33560157	0.3659927	0.35464507	0.31259021	0.31629166	0.30838287	0.29782006	0.30220398	0.2936615	0.36791557	0.3102434	0.31980652	0.33861083	0.3444674	0.38156047	0.3930721	0.30277276	0.29465967	0.31915659	0.35715145	0.33533582	0.29163882	0.2832697	0.27391136	0.3015224	0.30002984	0.29942629	0.30328196	0.30697927	0.34999296	0.34187564	0.30684426	0.32614338	0.29847726	0.32254758	0.3066678	0.31479234	0.31464127	0.27586576	0.27897057	0.28394324	0.29186422	0.31982651	0.31207511	0.28606388	0.29880926	0.30353528	0.29980689	0.32669237
0.30060944	0.34431487	0.36658508	0.35880637	0.31197143	0.30922985	0.31210881	0.30013338	0.30655506	0.29215938	0.36368883	0.3048816	0.32442638	0.34302625	0.34514803	0.38338208	0.39375901	0.30205169	0.27847293	0.31720939	0.35615438	0.33495623	0.29171538	0.28271461	0.27476087	0.30124527	0.30098364	0.29944551	0.30475929	0.30550736	0.35029089	0.34335437	0.30850929	0.32789364	0.30052826	0.32061452	0.30741316	0.31418356	0.3140156	0.27528858	0.27874321	0.28360066	0.29184243	0.31919006	0.31295413	0.28828919	0.29999152	0.3056286	0.30153796	0.32839096
0.29590616	0.34087977	0.36781728	0.3572506	0.31090146	0.30924287	0.30867374	0.30426469	0.30282032	0.29104537	0.36331931	0.30483583	0.31763676	0.34478071	0.34268939	0.38132223	0.39152342	0.29878551	0.27600563	0.30612472	0.35581842	0.33483267	0.29304492	0.28291765	0.27555594	0.30081069	0.29959702	0.29760557	0.30250382	0.30292079	0.35089716	0.34455559	0.3085036	0.32847455	0.29976377	0.32204553	0.30755243	0.31126684	0.3135359	0.27448308	0.2774888	0.28271872	0.29234341	0.31918252	0.3126758	0.28796467	0.298255	0.3047514	0.29999855	0.32944301
0.28639749	0.34114161	0.36159617	0.35505244	0.31201723	0.30981481	0.31363505	0.30617833	0.3040067	0.28551725	0.3579495	0.30097485	0.32117584	0.34402686	0.34460461	0.38427788	0.39205924	0.2979691	0.27963012	0.31368256	0.35644266	0.33411846	0.29175508	0.28124565	0.27369884	0.30108881	0.30009225	0.29532948	0.30322215	0.30442047	0.34897912	0.34299138	0.30643499	0.32710123	0.29786491	0.3229101	0.3066197	0.31218353	0.31420496	0.27545241	0.27800408	0.28279221	0.29336208	0.32103381	0.31421205	0.28721392	0.29886743	0.30542579	0.30081445	0.32976744
0.30225924	0.3343012	0.36767566	0.3589882	0.30925444	0.31548485	0.31709871	0.3070662	0.30502018	0.28817689	0.35698804	0.30261824	0.31952339	0.34491521	0.34287181	0.38013846	0.38806838	0.2967785	0.29067984	0.31999531	0.35623908	0.33384246	0.29070869	0.28134724	0.27458325	0.30093089	0.29977104	0.2973327	0.30021745	0.30638865	0.347689	0.34299508	0.3065674	0.32683754	0.29821628	0.32151818	0.30802941	0.3143777	0.31397948	0.27603075	0.28046814	0.28501913	0.29481125	0.32141772	0.31369552	0.28958207	0.29745322	0.30509084	0.29956213	0.32812425
0.29213819	0.33870173	0.36441144	0.35605809	0.3094241	0.31465998	0.32497138	0.3059752	0.30567786	0.28591895	0.35628825	0.30289423	0.31833509	0.3392463	0.34296495	0.38254377	0.38919553	0.29420763	0.27223286	0.31918624	0.35469607	0.33339629	0.28906205	0.27929893	0.27253336	0.30041298	0.29969123	0.29801607	0.30170643	0.30545005	0.34786782	0.34421062	0.30610684	0.32732427	0.29890105	0.32319716	0.30621058	0.31461963	0.31483933	0.27104223	0.27436745	0.27924174	0.29141316	0.31592751	0.30848005	0.28403732	0.2982077	0.30458844	0.29930606	0.32864293
0.29004377	0.33417872	0.36626905	0.35785627	0.30750477	0.30945575	0.3190603	0.30728245	0.30369157	0.28560898	0.35334119	0.29938489	0.31310022	0.33991241	0.34076414	0.37809449	0.38898969	0.29210129	0.27338204	0.31755584	0.35500649	0.33227375	0.29120407	0.28047201	0.27224144	0.30179223	0.29996911	0.29424918	0.3012172	0.30326599	0.34575188	0.34331447	0.30599007	0.32684463	0.29818055	0.32272607	0.30471945	0.31261677	0.31486589	0.27207497	0.27557528	0.28020597	0.2912724	0.31806162	0.31009915	0.28452322	0.2969771	0.3048386	0.29933482	0.32731923
0.30009165	0.33341768	0.36672938	0.35676959	0.304084	0.29973975	0.31533581	0.29992208	0.30340275	0.28483826	0.35157031	0.29425654	0.31300861	0.33880502	0.34051406	0.38031062	0.38373062	0.30094206	0.28304681	0.31787404	0.3558529	0.33422428	0.2878916	0.27679145	0.26803711	0.29856539	0.29672471	0.29665282	0.30054083	0.30188915	0.34528303	0.34263402	0.30587468	0.32681385	0.29750064	0.32067522	0.3053219	0.31007904	0.31529433	0.27234787	0.27702039	0.28113264	0.29249227	0.31813821	0.31176215	0.28759721	0.29635975	0.30531189	0.29977998	0.3262575
0.29051992	0.33925825	0.36722493	0.35903734	0.30699316	0.30704623	0.30999199	0.30792484	0.30105931	0.28503564	0.35368359	0.30110693	0.31502679	0.33568189	0.34027636	0.38274595	0.38658386	0.29608187	0.28464809	0.31978637	0.35570312	0.33161286	0.28735337	0.27805597	0.27035117	0.29877356	0.2982831	0.29710671	0.30049184	0.30287567	0.34451327	0.34238249	0.30465981	0.32555306	0.29571715	0.32114467	0.30470392	0.31175017	0.31421888	0.27260101	0.27660421	0.28068668	0.29411337	0.31871206	0.31174907	0.28526318	0.29664624	0.30474651	0.29867005	0.32625628
0.2900705	0.33819789	0.36743781	0.35876137	0.30497524	0.30354941	0.31734145	0.30254805	0.30126354	0.28242624	0.35186332	0.29437795	0.31419	0.33970717	0.34019002	0.38200769	0.38691115	0.29369763	0.27473742	0.31986812	0.35616013	0.33177218	0.28875342	0.27823734	0.26977003	0.29854661	0.29876569	0.29686576	0.30143425	0.30161929	0.34500173	0.34344983	0.30465919	0.32607341	0.29595515	0.31852251	0.30381933	0.30882969	0.31295094	0.27197593	0.2765179	0.28082222	0.29259789	0.31472802	0.31075963	0.28516695	0.29690272	0.30550721	0.29837042	0.32685295
0.29336658	0.33771881	0.3653565	0.35858741	0.30240232	0.30926663	0.31792417	0.30113623	0.3044087	0.28171471	0.35191017	0.29623473	0.31242037	0.3379626	0.33831525	0.37783578	0.3878682	0.29217187	0.27173027	0.31748471	0.35630721	0.33264554	0.28663594	0.27750587	0.26811951	0.29781163	0.29721823	0.29230028	0.30045646	0.29985383	0.34468126	0.34211668	0.30446514	0.32532033	0.29457068	0.31878653	0.30350551	0.3091343	0.3129147	0.27319273	0.27794981	0.28147253	0.29405627	0.31528398	0.31075588	0.28421459	0.29232433	0.30252817	0.29395774	0.32172823
0.28800586	0.33018774	0.36430839	0.3552818	0.30157852	0.31014985	0.31111804	0.29859099	0.29914111	0.28302157	0.34834006	0.2942003	0.31490645	0.33920836	0.33883587	0.38197991	0.38403833	0.29367542	0.27767447	0.32155678	0.35494328	0.32993135	0.2805222	0.27368367	0.26107365	0.29725757	0.29729968	0.29424214	0.29942909	0.30125332	0.34373024	0.34258047	0.30249503	0.32427174	0.29348302	0.319812	0.3032279	0.31064731	0.31346071	0.27230841	0.27629018	0.28021303	0.29189199	0.31401974	0.30890155	0.28422412	0.29517776	0.30449283	0.29748866	0.32645634
0.30122513	0.33993793	0.36840802	0.35992464	0.30246168	0.3124994	0.31906912	0.30560791	0.30381075	0.28470826	0.35059223	0.29678041	0.30982804	0.33986628	0.33790141	0.38092834	0.38550404	0.29634705	0.27336377	0.31232843	0.35464844	0.33285487	0.28568113	0.27820775	0.2667352	0.29688126	0.29811668	0.29297501	0.30013639	0.30304447	0.34391144	0.34312245	0.30354473	0.3255814	0.29277059	0.31968135	0.30242521	0.31010395	0.31377208	0.27277687	0.27840915	0.28174046	0.29493639	0.31414172	0.31058016	0.28552872	0.29544252	0.30449584	0.29727116	0.32506517
0.30137533	0.33075821	0.36647552	0.35956565	0.30168533	0.29896861	0.31896433	0.29624254	0.3010461	0.28638294	0.34901449	0.29375708	0.31367224	0.33687353	0.33743435	0.37861058	0.38725129	0.29078034	0.27592978	0.31770971	0.35601428	0.33088666	0.28849757	0.27980566	0.26949504	0.2955555	0.29730386	0.29548699	0.29987738	0.30046496	0.34249806	0.34242123	0.30191669	0.32411423	0.29124859	0.31738138	0.30224904	0.30879954	0.31159034	0.27387378	0.27883765	0.28202519	0.29369918	0.31449902	0.30998063	0.28460139	0.29458904	0.30487654	0.29649091	0.32571611
0.29256529	0.33365393	0.36661038	0.35945287	0.30057251	0.30716386	0.322539	0.30519968	0.29985845	0.28298727	0.3448917	0.29149255	0.31265235	0.33988744	0.33846146	0.37948066	0.38338643	0.29493138	0.27043229	0.31478024	0.35348493	0.32894635	0.28531456	0.27628818	0.26645845	0.29552996	0.29764929	0.29331642	0.29883206	0.29835686	0.34265265	0.34218961	0.30245951	0.32459286	0.28886843	0.31736115	0.30242243	0.30753636	0.31308109	0.27214298	0.27831447	0.28176415	0.29335827	0.31275183	0.30957043	0.283764	0.29551759	0.30624253	0.29786009	0.32581609
0.28228408	0.33243257	0.3636919	0.35535803	0.30033067	0.30823752	0.31524369	0.2988345	0.30029702	0.28803363	0.34649536	0.29110333	0.31354606	0.33598319	0.33704671	0.38102517	0.38474569	0.30036053	0.27138168	0.32176086	0.35450211	0.32946089	0.28385594	0.27559176	0.26582077	0.2976242	0.29661831	0.29118353	0.29759234	0.30045661	0.3429631	0.34242329	0.30308577	0.32497081	0.29037955	0.3183881	0.3011471	0.30743852	0.31254578	0.27390239	0.27871418	0.28198731	0.2940048	0.31594002	0.30921945	0.2852425	0.29473597	0.30509681	0.29680711	0.32368734
0.29171556	0.33430594	0.36136949	0.35618046	0.30042094	0.31183583	0.31998289	0.29871389	0.30077624	0.28607157	0.3449893	0.29193294	0.31499353	0.33574682	0.33813748	0.38146484	0.38533643	0.29109403	0.27033302	0.31173983	0.35445437	0.32976836	0.28717482	0.27812952	0.26692578	0.29666489	0.2961421	0.29163641	0.298823	0.3010852	0.34223112	0.34193408	0.30153379	0.32389286	0.28919736	0.31709433	0.30065069	0.30890116	0.31186485	0.27231708	0.27807599	0.28107613	0.29455686	0.31488097	0.30945176	0.28494975	0.29406139	0.30468664	0.29658726	0.32453886
0.29284349	0.33757541	0.35987917	0.35890415	0.30236599	0.30849472	0.31447825	0.29683471	0.30016717	0.28349537	0.34202656	0.28678149	0.31240734	0.34202448	0.33754534	0.37869352	0.38463688	0.29388142	0.27105191	0.31500041	0.35428882	0.32983389	0.28533128	0.27641025	0.2652756	0.29463357	0.29589066	0.29368299	0.29773065	0.29870048	0.34160957	0.34273374	0.30134067	0.32323739	0.28767237	0.31663162	0.29950553	0.30562362	0.31195149	0.27310786	0.27840987	0.28194791	0.29499364	0.31579864	0.3107895	0.28501472	0.29510757	0.30471975	0.29719615	0.32407099
0.29116356	0.33293563	0.36607724	0.3569887	0.30035225	0.30557632	0.31758922	0.29604685	0.29803362	0.2837804	0.34396401	0.2859385	0.31375447	0.33727437	0.33659983	0.38007703	0.38893196	0.29631016	0.26883763	0.32112256	0.35394031	0.33012187	0.2863667	0.27696761	0.26567349	0.29749689	0.29749894	0.29352561	0.29707056	0.29915285	0.34272477	0.34238344	0.30149201	0.3241581	0.28825164	0.31508082	0.29844442	0.30608785	0.31103784	0.27113777	0.27642787	0.27970436	0.29296944	0.31392568	0.30829495	0.28407535	0.29378638	0.30427828	0.29674679	0.32307097
0.28567952	0.33063665	0.36032546	0.35649931	0.29854664	0.3001833	0.32587147	0.2973702	0.30033693	0.28470188	0.34409556	0.28555372	0.31377262	0.33841756	0.33821464	0.38174543	0.38654688	0.29001436	0.27181119	0.32007563	0.35402727	0.32859841	0.2860232	0.27802253	0.26590833	0.29299292	0.29358765	0.28909573	0.29773325	0.29918879	0.34130889	0.34127027	0.30035901	0.32261202	0.28761077	0.31670216	0.30001965	0.30574352	0.31234086	0.27095133	0.2769452	0.28043133	0.29335329	0.31224301	0.30847758	0.28487578	0.2946493	0.30511728	0.29776201	0.32333148
0.28486225	0.33234215	0.35914794	0.35715091	0.29780522	0.30522272	0.31767893	0.29509643	0.29742938	0.28722644	0.34308046	0.28135765	0.31193635	0.33935514	0.33668783	0.37886223	0.38372105	0.29123214	0.26319999	0.30854672	0.35225222	0.32732332	0.28572902	0.2766884	0.26651075	0.2956391	0.29452342	0.29339603	0.2994529	0.30177137	0.34289324	0.34290937	0.30183107	0.32443175	0.28888375	0.31482866	0.29809427	0.30530977	0.31091788	0.26970157	0.27472746	0.27816075	0.29277632	0.31268001	0.30778039	0.28348345	0.29427764	0.30509955	0.29714832	0.32310012
0.29512751	0.33412123	0.36647654	0.35750592	0.2984131	0.30169567	0.31067529	0.30092177	0.29438445	0.28634652	0.34488046	0.2866281	0.31448784	0.34118518	0.33717296	0.38048014	0.38366938	0.28904048	0.27129072	0.31360742	0.35265374	0.33059424	0.28507158	0.27535406	0.2668485	0.29331318	0.29431242	0.28926623	0.29604593	0.29930139	0.34134209	0.34178081	0.30028552	0.3225143	0.28582743	0.31587788	0.29952136	0.30567884	0.31186187	0.26957828	0.27598652	0.279706	0.29332674	0.31443202	0.3079299	0.2842207	0.29364291	0.30397788	0.29729956	0.32373396
0.28256482	0.32567552	0.36282626	0.35702217	0.29845005	0.30148482	0.31416571	0.29754174	0.29656401	0.28509453	0.3413021	0.28517908	0.3132017	0.33737025	0.33645234	0.38008845	0.38393855	0.29434901	0.25777856	0.31100583	0.35457671	0.33141041	0.28598851	0.27533549	0.26590353	0.29466778	0.29419288	0.28967938	0.29885423	0.29983202	0.34135193	0.34291419	0.30016172	0.32324836	0.28708598	0.31611183	0.30093738	0.30764437	0.31278688	0.26951599	0.27547786	0.27920124	0.29299444	0.31279063	0.30853945	0.28443772	0.29488897	0.30629805	0.29836577	0.32386446
0.29164371	0.33265117	0.3613745	0.35880592	0.29400125	0.30583984	0.31843409	0.29530302	0.29302144	0.28595695	0.34260392	0.28786975	0.31548116	0.33491659	0.33729702	0.38124311	0.38683337	0.29754251	0.26266789	0.30612895	0.35299963	0.32895249	0.28670239	0.27382934	0.26557499	0.29691279	0.29729933	0.29207024	0.3023355	0.30154738	0.34436649	0.34467426	0.30413389	0.32523775	0.28916711	0.31546861	0.3003698	0.30763128	0.31184858	0.27200264	0.27703273	0.28091514	0.296186	0.31531361	0.30945563	0.28529906	0.29449591	0.30609402	0.29768023	0.32407543
0.29027411	0.32987151	0.35973591	0.35556203	0.29416564	0.29952049	0.31451085	0.29145646	0.29444882	0.28605208	0.34146729	0.28664646	0.3147833	0.33728054	0.33646294	0.37878561	0.38571516	0.29652053	0.26804703	0.31836623	0.35344002	0.32934168	0.28669134	0.27527171	0.26734599	0.29584223	0.29413939	0.29253864	0.297645	0.30017793	0.34179345	0.34248531	0.30086443	0.32299682	0.28739139	0.31586182	0.29995701	0.30819717	0.31271586	0.27154899	0.27760628	0.28095651	0.29512942	0.31674111	0.30975264	0.28587335	0.29520246	0.30612016	0.29819581	0.32465622
0.29493904	0.33063358	0.36265528	0.35432142	0.2943598	0.31042445	0.30411947	0.2914376	0.29863793	0.2886318	0.34237644	0.28663409	0.31797585	0.33869624	0.33659542	0.38018867	0.38727272	0.29704258	0.28064343	0.32156554	0.35300967	0.3296636	0.28884161	0.27589962	0.26797423	0.29707092	0.29716644	0.29215366	0.30104965	0.30249789	0.34381795	0.34444281	0.30269504	0.32561827	0.29066485	0.31633005	0.29899073	0.30863231	0.31332657	0.27065086	0.27755877	0.28120014	0.29397219	0.31527963	0.30859113	0.28497395	0.29565522	0.3062554	0.29880682	0.3247658
0.28761506	0.32936725	0.3602784	0.35420662	0.29540017	0.30153817	0.31502476	0.29625425	0.29717654	0.28802869	0.34393182	0.29448748	0.31253171	0.33670804	0.33657867	0.37960786	0.38724151	0.29630792	0.26731822	0.31254247	0.35199517	0.32930684	0.28564945	0.27377182	0.26438889	0.29572964	0.29518378	0.28769192	0.29900903	0.29959819	0.34222761	0.34193003	0.29950532	0.32231474	0.28676766	0.31505224	0.30026439	0.30660087	0.31215921	0.26737317	0.27334464	0.27701849	0.29205015	0.31158826	0.30670044	0.28397161	0.29314154	0.30438563	0.29697886	0.32144454
0.28950042	0.3225337	0.35862446	0.35492423	0.29122099	0.30184639	0.31489742	0.28934562	0.29560956	0.28865021	0.34571135	0.2870315	0.31401441	0.33933893	0.33517638	0.38078758	0.38739771	0.29612178	0.26747063	0.31060377	0.35318992	0.32934615	0.28260317	0.27108645	0.26468295	0.29601568	0.29463926	0.28951085	0.29847339	0.30143052	0.34143114	0.34118325	0.29893255	0.3229633	0.28709713	0.31374189	0.2983495	0.30515948	0.31141591	0.26773238	0.2729902	0.27709609	0.29171276	0.31030783	0.30683109	0.28335887	0.29351002	0.30411258	0.29767337	0.32167497
0.27628121	0.32239246	0.35951057	0.3580071	0.29097992	0.30004507	0.30788839	0.29312143	0.29296261	0.28842029	0.34544066	0.29119477	0.31595525	0.33788365	0.33681732	0.38079169	0.38458115	0.29372591	0.2770319	0.31566763	0.35260704	0.33314112	0.28463832	0.27096939	0.26415721	0.29538587	0.29625246	0.29093948	0.29894614	0.30119684	0.34186748	0.34227189	0.299586	0.32264563	0.28633302	0.31486228	0.29934341	0.30699104	0.31154227	0.26704425	0.27251443	0.27603477	0.2929855	0.31254959	0.30468908	0.28409255	0.29266042	0.30495566	0.2973187	0.32201904
0.27997211	0.32928151	0.36203441	0.357113	0.28845987	0.30680695	0.31636405	0.28802228	0.29605344	0.2878255	0.34402415	0.29376894	0.31075525	0.33528754	0.33615118	0.37911391	0.3874507	0.29245853	0.26790565	0.31612629	0.35370126	0.32911047	0.28268546	0.27005821	0.26491803	0.29501012	0.29535183	0.29119888	0.29836905	0.29940611	0.34229541	0.34237468	0.29993463	0.3226088	0.2856299	0.31372383	0.29841393	0.30791259	0.31102037	0.26754463	0.27375233	0.27744901	0.29139942	0.31212801	0.30659986	0.28367853	0.29366943	0.30646479	0.29833785	0.32119337
0.28301319	0.32480511	0.36011273	0.35368311	0.28813851	0.30482596	0.30607459	0.29273829	0.29170859	0.29016882	0.34369648	0.291576	0.31580561	0.33698887	0.33455041	0.37933174	0.38324472	0.29646131	0.26014766	0.31733689	0.35362583	0.32946968	0.2820282	0.26962584	0.26624548	0.294346	0.29480755	0.28544638	0.29732025	0.3004514	0.34143817	0.3418726	0.29876888	0.32290229	0.2848312	0.31261364	0.29881641	0.30688879	0.31132478	0.2656289	0.27259344	0.27664256	0.29294619	0.31236511	0.30476594	0.28380641	0.29335481	0.30494195	0.2983053	0.3225424
0.29003075	0.32651287	0.36046413	0.35811043	0.28863403	0.30505776	0.30908731	0.2927458	0.29338786	0.28918076	0.34459206	0.28898612	0.31044495	0.33980057	0.33564675	0.37913501	0.38519713	0.29449236	0.26359871	0.31873503	0.35194704	0.32942879	0.28026274	0.27063388	0.26298767	0.29485178	0.29568061	0.28900543	0.30106851	0.30203447	0.34225321	0.34172219	0.29945707	0.32296351	0.28527668	0.31270191	0.29825881	0.30355316	0.31196046	0.26552203	0.27180338	0.27563205	0.29107213	0.30988017	0.30461916	0.28518671	0.29277942	0.30428052	0.29895002	0.3210842
0.28650296	0.32341379	0.35516885	0.35253167	0.28765267	0.30730876	0.31833464	0.28807145	0.2914398	0.29241902	0.3439095	0.29997873	0.31115887	0.33328649	0.33497131	0.37853947	0.38514221	0.28894085	0.26712248	0.32435247	0.35171714	0.32942638	0.28140569	0.2700488	0.26290184	0.29581064	0.29700255	0.29002929	0.30187532	0.30171958	0.34238791	0.34189236	0.2988973	0.32390681	0.2852509	0.31289542	0.29642552	0.30540627	0.31183609	0.26581478	0.27137089	0.27537313	0.29045263	0.30920616	0.30477211	0.28251404	0.29344499	0.30462384	0.2973083	0.32141593
0.29143715	0.33292064	0.35902318	0.35621727	0.2869871	0.30286014	0.30454183	0.287278	0.29001927	0.28912261	0.34317854	0.2943902	0.31245324	0.3347688	0.33586633	0.38027459	0.3859899	0.29115781	0.26624638	0.31890061	0.35209918	0.33117932	0.28174728	0.26964691	0.26370934	0.29416782	0.29593921	0.28715163	0.29837146	0.30080256	0.34138149	0.34122643	0.29754367	0.32223102	0.28454369	0.31296721	0.29614395	0.30417275	0.31043795	0.2661272	0.2714054	0.27516001	0.29043779	0.30951265	0.30516824	0.28277886	0.29244673	0.30503461	0.2982946	0.32045129
0.28134266	0.32148069	0.3524619	0.35061401	0.28655031	0.30536416	0.31889951	0.28919852	0.29383838	0.28860268	0.34274402	0.29716986	0.31289965	0.33847657	0.33811337	0.38101041	0.38657111	0.29805917	0.26906466	0.31314915	0.35115156	0.3300432	0.27842888	0.26913244	0.26428658	0.29448298	0.29525322	0.29061487	0.29827955	0.29963872	0.34214348	0.3412267	0.2991347	0.32148027	0.28335211	0.31239519	0.29556766	0.30592126	0.31074682	0.26653698	0.27251661	0.27620745	0.29158717	0.31121036	0.30523688	0.28346801	0.29205972	0.30465844	0.29838219	0.32056329
0.28372335	0.32697898	0.35798305	0.35641471	0.28440621	0.30535531	0.31299713	0.29240063	0.29216471	0.2925674	0.34269056	0.29681733	0.31753242	0.33508888	0.33488053	0.37873781	0.38658783	0.29335651	0.26733688	0.30788058	0.35153955	0.33070827	0.27983901	0.26751658	0.26491019	0.293697	0.29542449	0.28749454	0.29821014	0.29836667	0.3417469	0.34099019	0.29743454	0.32186556	0.28364184	0.31296715	0.29870212	0.30718985	0.31147715	0.26660374	0.27155566	0.27553952	0.29193044	0.31066561	0.30631953	0.28413445	0.292577	0.30540511	0.29784751	0.32033339
0.28626776	0.32267687	0.35304108	0.35126644	0.28416339	0.30450127	0.31368676	0.29064167	0.28805542	0.29246578	0.34310833	0.29512572	0.31221026	0.33744049	0.33413595	0.37907502	0.38318381	0.29348707	0.27526316	0.31221601	0.35159931	0.33065715	0.2806066	0.26949027	0.26487362	0.2947104	0.29460385	0.28994554	0.29867458	0.30101228	0.34151742	0.34124023	0.29716197	0.32238224	0.28269058	0.3112573	0.29873589	0.30574378	0.311407	0.26506153	0.27213407	0.27548245	0.29121825	0.30980095	0.30379009	0.28377092	0.2932421	0.30620807	0.29882711	0.32113072
0.28446892	0.32407099	0.35197279	0.34980804	0.28256521	0.30215573	0.31274322	0.28485712	0.2878246	0.28767839	0.34266672	0.29682547	0.31272912	0.33267879	0.33309141	0.38125533	0.38345447	0.2904436	0.25966254	0.31318349	0.35154772	0.32857758	0.2810806	0.26924115	0.2652435	0.29276305	0.29658678	0.29099387	0.29783055	0.3016406	0.34296522	0.34292895	0.30043748	0.32344344	0.28616029	0.31203833	0.29742119	0.30661759	0.3100729	0.26382548	0.26906317	0.27283901	0.28952178	0.30868956	0.30329511	0.28122821	0.29105935	0.30385101	0.2973015	0.32031962
0.28459737	0.32257912	0.35188228	0.34950262	0.28210586	0.30345809	0.31539214	0.2861993	0.29116896	0.28981248	0.34210122	0.30180275	0.31410596	0.33100069	0.33396891	0.3776547	0.38327721	0.29699442	0.25910476	0.31939203	0.35148641	0.32927522	0.27935547	0.26783583	0.26320139	0.29401806	0.29622516	0.28985706	0.29845169	0.29958141	0.34111908	0.3414847	0.29787534	0.32210222	0.28275117	0.30825907	0.2969788	0.30459365	0.31055978	0.26488441	0.27023953	0.273936	0.29062685	0.30853599	0.30389968	0.28170648	0.29172507	0.30563417	0.29826617	0.31888926
0.28000939	0.32259941	0.34928659	0.35122025	0.28194356	0.30297887	0.3131361	0.28598151	0.28849328	0.28814578	0.34264153	0.29805258	0.31030411	0.33193785	0.33311531	0.38006696	0.38619798	0.29542887	0.27498707	0.31194559	0.35116547	0.32817072	0.277284	0.26717007	0.26241368	0.29326263	0.29529396	0.29132482	0.29825822	0.30025277	0.34256634	0.34106985	0.29775479	0.32247633	0.28403294	0.30993122	0.29648376	0.30337304	0.30961159	0.26555192	0.27162501	0.2754159	0.29132146	0.3103444	0.30422407	0.28389701	0.29176548	0.30485395	0.2978397	0.31881285
0.28334248	0.31859085	0.34247896	0.34918511	0.28045565	0.30319184	0.32091907	0.2841869	0.2856544	0.29069427	0.34212053	0.30113688	0.31242183	0.33137381	0.33425242	0.37889832	0.38492349	0.29565427	0.26426366	0.31293735	0.35266751	0.32738227	0.28038117	0.26857087	0.26438552	0.29271916	0.29614982	0.28877425	0.29875174	0.2983233	0.34233359	0.34119371	0.29642561	0.32147366	0.28319445	0.31084725	0.29944193	0.30552739	0.31056285	0.26409537	0.26931927	0.27336434	0.28979626	0.30859235	0.30305055	0.28255519	0.29176074	0.30549708	0.29756218	0.31961367
0.28532484	0.31579402	0.34568751	0.34662545	0.2822248	0.29996318	0.31465799	0.28360099	0.28877521	0.28555518	0.34213755	0.29668051	0.31441224	0.33751908	0.33319876	0.38034093	0.38626057	0.29843768	0.25721893	0.31435215	0.35145643	0.32834768	0.2783201	0.26830563	0.26401198	0.29261702	0.29264522	0.28509131	0.29539505	0.29888177	0.3415539	0.34018418	0.29699704	0.32098359	0.2810216	0.31221718	0.29818049	0.3049075	0.3109054	0.26605386	0.27084672	0.27468762	0.29069883	0.30995432	0.3033658	0.28359887	0.2916362	0.30507132	0.29822528	0.31914634
0.27337793	0.31469336	0.34357551	0.34473422	0.28142425	0.30093753	0.31606349	0.28487933	0.28785273	0.28848726	0.340958	0.29836956	0.31500196	0.33125794	0.33345589	0.37772602	0.38992426	0.29641008	0.25800359	0.31170025	0.35156325	0.32905659	0.27906913	0.26978973	0.2624208	0.29282916	0.29505742	0.28917074	0.29676941	0.30052638	0.34245571	0.34128577	0.29821816	0.32245341	0.28265062	0.31039697	0.29777864	0.304573	0.31010312	0.26465437	0.26923713	0.27349827	0.28976342	0.30829409	0.30213326	0.28281283	0.29074442	0.3038106	0.2972669	0.31722441
0.27202716	0.30831259	0.34419391	0.3495118	0.27978271	0.29729855	0.30587333	0.28118503	0.28574705	0.2874105	0.34054235	0.29853094	0.31367311	0.33609834	0.33218569	0.38066053	0.38788229	0.2999005	0.27189428	0.313348	0.3532173	0.32959098	0.27862245	0.26754415	0.26355606	0.29433349	0.29424933	0.28527763	0.29596132	0.29945439	0.34262234	0.34070507	0.2959938	0.32189196	0.28309226	0.31032544	0.29584223	0.30434573	0.30914822	0.26544887	0.26996005	0.27398607	0.29138193	0.31016585	0.30328089	0.28329229	0.29014188	0.30318931	0.29692727	0.31650484
0.27221164	0.30614704	0.3383849	0.34710595	0.27978581	0.30508447	0.31346545	0.28551123	0.28529707	0.28497627	0.34083509	0.29630217	0.31043661	0.33724186	0.33246082	0.37946019	0.3898246	0.29895201	0.26659781	0.3158893	0.35206684	0.3308121	0.27867725	0.26710579	0.263372	0.29333213	0.29730567	0.28747803	0.29414794	0.29970405	0.34216228	0.34090942	0.29721534	0.32178491	0.28161165	0.3105931	0.2990078	0.30518442	0.31071955	0.26358482	0.26832134	0.27254617	0.2887392	0.30879164	0.30163404	0.28128782	0.28974572	0.30274531	0.29551128	0.31742093
0.27130038	0.30363131	0.34331894	0.34769297	0.27881858	0.30446097	0.31184623	0.28418481	0.28229257	0.28652984	0.34076166	0.2995542	0.31361419	0.33906847	0.33268911	0.38087171	0.39020666	0.29545265	0.26710671	0.31507933	0.35059059	0.33026227	0.27777967	0.26790968	0.26094684	0.2930775	0.29632661	0.28980842	0.29694316	0.29939207	0.3422558	0.34108555	0.29680878	0.3215197	0.28132874	0.31056944	0.29741842	0.303121	0.31001467	0.26427597	0.26923358	0.27312687	0.28966969	0.30730355	0.30192652	0.2824727	0.28915435	0.30220732	0.29505712	0.3146506
0.27253321	0.29909399	0.34220922	0.34817958	0.27899379	0.29975456	0.30690241	0.28214619	0.28553006	0.2817243	0.34055343	0.29465222	0.31379086	0.33811462	0.33319134	0.379179	0.39119595	0.29957363	0.26294127	0.31718877	0.35139728	0.32969913	0.27796221	0.26873901	0.26317456	0.2918697	0.29401836	0.28502432	0.29612726	0.29631731	0.34058264	0.33966255	0.29574779	0.32131717	0.28225496	0.30826649	0.29704988	0.3045117	0.30943254	0.26453421	0.26884213	0.27313581	0.28920922	0.30776376	0.30160192	0.28179419	0.28887814	0.30183864	0.29471993	0.31449237
0.26440901	0.27577671	0.32529035	0.3313854	0.27473146	0.29769781	0.2978971	0.27728727	0.27371296	0.27821639	0.34856728	0.30805203	0.30996144	0.32903686	0.33062601	0.37281436	0.38041756	0.30918595	0.26255879	0.31703335	0.3515456	0.32871404	0.2780104	0.26714373	0.26202628	0.29170835	0.29247981	0.2877475	0.29576236	0.296179	0.34290418	0.33998978	0.29627705	0.32197055	0.28266048	0.31397796	0.30070862	0.30954191	0.31240562	0.26566789	0.26964384	0.27320156	0.29076204	0.30677444	0.29894686	0.2705611	0.28416485	0.28918904	0.28444031	0.30461991
0.24542715	0.27717158	0.3157514	0.32398173	0.27415577	0.28338173	0.2941916	0.26966339	0.28056705	0.27454945	0.33940873	0.3040694	0.31760159	0.33496472	0.33028585	0.37266481	0.37980828	0.31031457	0.24888591	0.30370805	0.35297036	0.33012438	0.27964893	0.26940903	0.26587856	0.29100513	0.29430836	0.28525907	0.29412875	0.29293579	0.34343338	0.34119686	0.29755238	0.32250139	0.2836099	0.30849782	0.30085072	0.30919352	0.31197381	0.26578942	0.26962751	0.27292621	0.29010957	0.30597961	0.29602671	0.26724067	0.28216657	0.28669772	0.28221774	0.30119085
0.24277186	0.26012939	0.30576378	0.31848329	0.27338186	0.28456414	0.27678654	0.2666609	0.26893425	0.26955882	0.33499837	0.29335225	0.31538388	0.33388394	0.33001921	0.37282494	0.3788797	0.31034067	0.26857477	0.31254423	0.35392457	0.33092403	0.27773124	0.26823434	0.26562399	0.29248324	0.29220635	0.28322744	0.29448739	0.29400447	0.34332034	0.3410641	0.29734209	0.32336175	0.28565231	0.31118008	0.30062345	0.30614775	0.31192648	0.2642875	0.26738414	0.27068841	0.28818139	0.30396664	0.29481554	0.26244491	0.28147271	0.28637195	0.28178594	0.29792958
0.22863807	0.24695063	0.30512458	0.32444444	0.26938528	0.28380683	0.28145146	0.25702786	0.26899964	0.26494789	0.32924348	0.28737503	0.31560791	0.34060365	0.32885128	0.37124348	0.38141847	0.30577186	0.2542094	0.31366462	0.35108289	0.3244963	0.27880797	0.2695058	0.26624596	0.29281402	0.29549778	0.28641754	0.2910915	0.2933071	0.34521526	0.34152868	0.29825416	0.32345274	0.28603962	0.3100884	0.30019909	0.3071847	0.31135336	0.26276335	0.264983	0.26834214	0.28737846	0.30148008	0.29327664	0.25856492	0.28119767	0.28666148	0.28323701	0.29578558
0.23837048	0.242585	0.30818984	0.32887912	0.2657696	0.27524555	0.27201915	0.25617608	0.25727078	0.26533324	0.32625535	0.27747679	0.3171626	0.34327099	0.32805651	0.37128749	0.38026366	0.30850387	0.25553876	0.31320718	0.35193264	0.32757115	0.27950767	0.26889506	0.26496637	0.29082277	0.29220298	0.28658774	0.29381183	0.29244092	0.34290692	0.34072438	0.295257	0.32196605	0.28284824	0.31085521	0.30128902	0.30947673	0.31136003	0.26054946	0.2634173	0.26654842	0.28503507	0.29648694	0.28961354	0.25271282	0.27905223	0.28810731	0.28323364	0.29573375
0.23720247	0.22874005	0.31704363	0.331449	0.26537785	0.27120402	0.26556152	0.25054973	0.25982574	0.26258826	0.32361448	0.27094257	0.31791323	0.3392556	0.32786033	0.37066716	0.3778441	0.30609313	0.25190723	0.31619409	0.35083389	0.32544705	0.27751172	0.26841328	0.26335114	0.29151887	0.2942751	0.2848084	0.29477939	0.29485479	0.34410945	0.34083179	0.29642901	0.3231943	0.28479254	0.31136069	0.30022115	0.30937585	0.31150037	0.25830936	0.26024532	0.26307756	0.28025255	0.29144868	0.28663507	0.24788973	0.27877548	0.2910625	0.2845242	0.29557434
0.23746558	0.22906479	0.32076895	0.34047461	0.26471922	0.26456439	0.25861219	0.24756959	0.25970963	0.26094544	0.31829423	0.26567668	0.31527749	0.3435477	0.32587495	0.36896673	0.37244743	0.30624723	0.26409271	0.31264269	0.34900653	0.32591978	0.27429008	0.26324439	0.26139593	0.29133207	0.2942526	0.28564912	0.29385486	0.29358479	0.343373	0.34030485	0.29538789	0.32166299	0.28390926	0.31049949	0.29857099	0.30584788	0.30988961	0.25622782	0.25904703	0.26132295	0.27701706	0.28904024	0.28280267	0.24403928	0.27697924	0.29192671	0.28533757	0.29434183
0.23363188	0.22517142	0.32626814	0.34193674	0.26058435	0.26319882	0.25190765	0.23763479	0.25534609	0.25766665	0.319231	0.26130879	0.31196105	0.34259081	0.32554293	0.36758336	0.3763383	0.30513036	0.24221607	0.30518144	0.34903091	0.32561761	0.27552888	0.26690647	0.26199833	0.29066408	0.29360551	0.28457412	0.2919026	0.29444715	0.34276569	0.34043196	0.29657173	0.3234227	0.28563991	0.30900368	0.29765168	0.30733421	0.31006274	0.25246277	0.25397751	0.25604752	0.27281818	0.28297886	0.27810836	0.23966072	0.27517557	0.29259005	0.28647891	0.2945503
0.23908094	0.23774171	0.32940534	0.34513262	0.26021913	0.25703117	0.25413212	0.23939712	0.24913384	0.26043445	0.31557256	0.25532532	0.31460604	0.34530801	0.3238945	0.36470082	0.37224305	0.30733642	0.244093	0.30429205	0.34824979	0.32570416	0.2763972	0.2685926	0.26297757	0.29010865	0.29443166	0.28485963	0.29002765	0.29253659	0.34342745	0.33860913	0.29489669	0.32183978	0.28252044	0.30923271	0.2970981	0.3027007	0.30855203	0.25096714	0.25278151	0.25469211	0.26961625	0.27848798	0.27661598	0.2350086	0.27439049	0.29179707	0.28731802	0.2918261
0.24377781	0.24624509	0.327346	0.34206951	0.2582736	0.24899051	0.24413605	0.23879454	0.25124812	0.25789243	0.31375998	0.24735339	0.31291607	0.33944285	0.32349044	0.36673969	0.3702434	0.30687052	0.23057137	0.31013653	0.34822699	0.32430199	0.27582747	0.2680566	0.26359966	0.29031458	0.29110265	0.28448808	0.29097503	0.29206485	0.34256586	0.3382386	0.29322848	0.32091865	0.28122804	0.30736122	0.296002	0.30443305	0.30850405	0.25036106	0.25095239	0.25252527	0.26907682	0.27728617	0.27462634	0.23306343	0.27579898	0.29393476	0.2866841	0.29435882
0.25446245	0.25481999	0.33018926	0.34163091	0.25506884	0.26142323	0.24516855	0.23344053	0.24437495	0.25615558	0.31020987	0.25232151	0.31317392	0.34218344	0.32324949	0.36419511	0.36838663	0.30206695	0.22719778	0.30583212	0.34678671	0.3225548	0.27463198	0.26570839	0.26272103	0.29020801	0.29326874	0.28648591	0.28940806	0.29031661	0.34348243	0.33793664	0.29301646	0.3212702	0.28351861	0.30647889	0.29630092	0.30171052	0.30837688	0.24815373	0.24954133	0.25058383	0.26645193	0.27404797	0.27332386	0.23229346	0.27543023	0.29402542	0.28749183	0.29279077
0.25162819	0.25455564	0.32922065	0.34193459	0.25681543	0.25773805	0.24776094	0.23569816	0.25336897	0.25461337	0.30944824	0.24547166	0.31570572	0.33817828	0.32356715	0.36262596	0.3715753	0.30500183	0.25115022	0.30697557	0.34683645	0.32329705	0.27507856	0.2654354	0.26226225	0.2886188	0.29025254	0.28178447	0.28785878	0.28959	0.34402931	0.33679754	0.29141062	0.3206189	0.28177977	0.3062163	0.29700318	0.30389372	0.30867299	0.2477783	0.24767245	0.24908327	0.26721507	0.27286264	0.27508727	0.23001179	0.27645788	0.29449683	0.28748226	0.29405621
0.25423211	0.25531951	0.33065361	0.34188363	0.25601086	0.26259053	0.2412315	0.2414806	0.25772721	0.25802982	0.31009832	0.24491836	0.31749159	0.33554891	0.32343021	0.36202151	0.36878225	0.30367169	0.24703206	0.30451599	0.34774381	0.32274294	0.27633059	0.26724014	0.26245561	0.28688928	0.28815219	0.28057659	0.28669372	0.28571638	0.34165892	0.33467641	0.28843775	0.31917924	0.28166297	0.30207995	0.29425305	0.30160326	0.30769143	0.2465435	0.24677071	0.24799046	0.26759747	0.27230167	0.27326432	0.23008506	0.27585277	0.29599404	0.28650337	0.29418316
0.24697456	0.25201431	0.32136625	0.33884269	0.25820282	0.27247268	0.24682817	0.24448685	0.26154348	0.25945783	0.31301379	0.24472187	0.31064382	0.3359777	0.32333514	0.36286628	0.36608529	0.30365542	0.23959312	0.31109214	0.34641939	0.32180408	0.27269876	0.26565617	0.26092556	0.28345641	0.28563032	0.28032586	0.2826159	0.28370306	0.34157187	0.33272243	0.28564706	0.3183682	0.27913699	0.30215982	0.29673693	0.30264163	0.30766067	0.24729986	0.24999453	0.25120535	0.26985127	0.27614933	0.27759841	0.23391019	0.27552354	0.29513496	0.28698894	0.29408443
0.24475159	0.25180081	0.32294786	0.33770907	0.2610094	0.26980728	0.25477955	0.24523881	0.26035103	0.26001215	0.31685954	0.247821	0.30885643	0.33505616	0.32340524	0.35999221	0.36891925	0.30178666	0.23209079	0.30187479	0.3456268	0.32319084	0.27191642	0.26363456	0.25869724	0.28194857	0.28385681	0.27931383	0.28258467	0.28321436	0.34202239	0.3319422	0.2827529	0.31797364	0.28129831	0.29998511	0.29470703	0.30229896	0.30750993	0.24751677	0.24932957	0.2505672	0.27198771	0.27644977	0.27739963	0.23336601	0.27731627	0.29656848	0.28974196	0.29767385
0.25000268	0.25414294	0.32318273	0.33983794	0.26229244	0.2689144	0.26608601	0.25230065	0.26181448	0.26167202	0.31742254	0.24494024	0.31372926	0.33613199	0.32269856	0.36151367	0.36199725	0.301512	0.23346733	0.30346379	0.34588498	0.32246366	0.27051371	0.26159465	0.25893557	0.2819643	0.28254762	0.27709687	0.28023279	0.28060389	0.34030139	0.32978946	0.27993283	0.3156057	0.27864009	0.29803777	0.29274097	0.29992938	0.30666012	0.2471396	0.24846224	0.25036669	0.27186719	0.27819446	0.27903345	0.23480421	0.27912575	0.29883027	0.29028654	0.29944086
0.24817367	0.24495485	0.32550877	0.34092647	0.26301521	0.27491108	0.27053773	0.25243959	0.26826885	0.2648094	0.32056314	0.25436187	0.31204775	0.33459756	0.32189879	0.36012021	0.36456573	0.30155438	0.23594448	0.30407131	0.34569994	0.32230872	0.27006456	0.26285827	0.25954306	0.2796838	0.28196773	0.27636242	0.27942169	0.2789107	0.34153661	0.3301062	0.27888331	0.31678802	0.27944598	0.29470828	0.29017416	0.29862696	0.30465105	0.24774475	0.24892195	0.25093207	0.27193829	0.2791141	0.28034443	0.23673736	0.28006789	0.29959583	0.29052651	0.30066761
0.2417175	0.24116421	0.32431403	0.34146944	0.26446792	0.27409148	0.26178777	0.2518411	0.26872796	0.26662093	0.32184038	0.2567606	0.30984762	0.33204633	0.32164195	0.36194035	0.3652758	0.30484185	0.23531047	0.30505446	0.34406966	0.32264304	0.27049032	0.26182947	0.26013431	0.28045306	0.28002152	0.27643031	0.28019589	0.28053686	0.34114987	0.32922396	0.27820686	0.31517512	0.27921844	0.29449487	0.28793716	0.29783842	0.30382383	0.24932082	0.25079483	0.25303048	0.27384931	0.28292739	0.28272149	0.24106382	0.27993423	0.30007681	0.29019746	0.30158958
0.24739923	0.25077718	0.32828489	0.34336323	0.26332209	0.27185056	0.2562491	0.25688598	0.2695235	0.26719454	0.32391346	0.26408413	0.31015921	0.33172271	0.32116696	0.35790792	0.35903031	0.30745313	0.23041151	0.30721432	0.34582013	0.32330647	0.26724261	0.25977167	0.25964236	0.27842003	0.28128019	0.27623382	0.28076482	0.28266251	0.34160185	0.32981905	0.27678829	0.31442052	0.27920809	0.28927332	0.28733078	0.29468265	0.30131841	0.24900603	0.25138974	0.2541005	0.2746743	0.28545424	0.28395191	0.24589264	0.2813772	0.30122203	0.29168573	0.30521804
0.24830568	0.25966015	0.33128464	0.344585	0.26379529	0.27545625	0.25977021	0.25699535	0.26777101	0.26680726	0.32405505	0.2603285	0.30676502	0.33059153	0.32179242	0.35652977	0.36095157	0.302571	0.23878798	0.31026	0.34433109	0.31946331	0.26846847	0.2611652	0.2607573	0.27912477	0.28095746	0.27682942	0.28363165	0.27996564	0.34085187	0.32978186	0.27777019	0.31415206	0.27696866	0.28661567	0.28773877	0.29383346	0.30098787	0.25130185	0.25306875	0.25631449	0.27579409	0.28963006	0.288533	0.25070792	0.28033027	0.30173108	0.29108417	0.30388165
0.25052962	0.25126863	0.33129653	0.3418214	0.26551345	0.26995483	0.25766462	0.25593126	0.26870126	0.268197	0.32486057	0.26380175	0.30919939	0.32798699	0.32101062	0.35545096	0.3571102	0.30141383	0.23292193	0.31081581	0.34465626	0.32181543	0.265571	0.2582477	0.25518331	0.2783199	0.28253847	0.27956277	0.28214407	0.28092435	0.34047544	0.32996008	0.27681378	0.3150849	0.27642837	0.28832725	0.2871787	0.29372889	0.30117416	0.25086659	0.25461051	0.25835747	0.27685636	0.29203421	0.28824154	0.25570098	0.28111157	0.30097225	0.29148531	0.30532566
0.24519531	0.26714101	0.33633423	0.34813136	0.26528028	0.26992688	0.26816413	0.25498483	0.26652268	0.26834208	0.32565612	0.26867333	0.30885974	0.33017254	0.32056484	0.3588976	0.35350958	0.30022916	0.24229757	0.30501813	0.34396777	0.31945416	0.26706064	0.25758561	0.2591871	0.27945265	0.28389338	0.27608767	0.28019893	0.28166667	0.34059131	0.33036116	0.27801433	0.31515506	0.27738506	0.28690812	0.28742599	0.29499614	0.30006787	0.25024655	0.25335744	0.25719789	0.27642947	0.29333833	0.28918609	0.25704765	0.28125119	0.30103666	0.29184267	0.30575663
0.25950414	0.2652041	0.34115085	0.34541059	0.26462257	0.27698296	0.26993692	0.26056454	0.26882598	0.26697037	0.32679245	0.27444339	0.31114966	0.3315779	0.32095712	0.35666355	0.35961798	0.30035254	0.23909649	0.3062118	0.34382907	0.32067099	0.26594061	0.25497895	0.25834531	0.2792336	0.28382111	0.27520674	0.28301108	0.28289154	0.3406572	0.32971695	0.27746519	0.31505024	0.27611426	0.28948069	0.28859299	0.2965216	0.30007744	0.24973698	0.25354978	0.25758532	0.27619714	0.29461008	0.28809005	0.25956103	0.28054029	0.3007291	0.28976062	0.30440426
0.24794744	0.27013996	0.33688036	0.34183875	0.26538867	0.27297568	0.2582233	0.25670895	0.26823381	0.26617172	0.32657874	0.27076587	0.311122	0.32912612	0.32084841	0.35789743	0.35692617	0.30327025	0.2506561	0.29753041	0.34426573	0.32096016	0.26504445	0.25714624	0.2586517	0.27945802	0.28474239	0.27691403	0.28269249	0.28424123	0.34031081	0.33087578	0.27846667	0.31531516	0.27634144	0.29139569	0.2890783	0.29532814	0.30122697	0.24957755	0.25278309	0.25689358	0.27587456	0.2968016	0.28885889	0.26118121	0.28080627	0.29986444	0.29162025	0.30587786
0.26523927	0.26780802	0.34416699	0.34681597	0.2658143	0.28634498	0.2805087	0.26099744	0.26607955	0.26782861	0.32663745	0.27383021	0.31126565	0.32603559	0.32010311	0.35567603	0.36140954	0.29854918	0.23696895	0.3066141	0.34372827	0.31770408	0.26452756	0.25460422	0.25889087	0.2803033	0.28459531	0.27608272	0.28251037	0.28335357	0.33963773	0.32919669	0.27611813	0.31429172	0.27518824	0.29045561	0.28648883	0.29368857	0.29907411	0.25039357	0.25392157	0.25803846	0.27582732	0.29616326	0.29144627	0.26196283	0.2795907	0.29961237	0.29017416	0.30437842
0.26206914	0.27501938	0.33879027	0.34496728	0.26701656	0.2806502	0.26523045	0.26492602	0.26491401	0.26259586	0.32437962	0.27260169	0.30702934	0.32690454	0.32009274	0.35519072	0.35893098	0.29764202	0.23785485	0.29958239	0.34307945	0.3187086	0.26432961	0.25704968	0.25784475	0.28005224	0.28345945	0.27954748	0.28222728	0.28362238	0.33991125	0.33034185	0.27811247	0.31586987	0.27495083	0.29353604	0.28819853	0.29486042	0.30086669	0.24934214	0.25303069	0.25767761	0.27616632	0.2966176	0.29072571	0.2637825	0.28170863	0.30267596	0.29224518	0.30732772
0.26450196	0.28500029	0.34512421	0.34768277	0.2671763	0.28042814	0.26679578	0.26061869	0.27319571	0.26324502	0.32551545	0.269178	0.31026712	0.32370919	0.32042134	0.35620654	0.35778508	0.30183718	0.23821856	0.3003976	0.34356308	0.31904265	0.26368138	0.2540288	0.25667816	0.28021917	0.28558221	0.275343	0.28210893	0.28459686	0.3396073	0.33027977	0.27743441	0.31459099	0.27446383	0.29280531	0.28784731	0.29482055	0.30037251	0.24969962	0.25393632	0.25836658	0.27623597	0.29765716	0.29053575	0.26381907	0.27922702	0.30037111	0.29097313	0.30498639
0.26460639	0.28163579	0.34391952	0.3419205	0.26613438	0.28127474	0.28531885	0.26081309	0.27105579	0.26983064	0.32638651	0.28116691	0.30887517	0.3286334	0.32121655	0.35700721	0.35690817	0.29712233	0.2339814	0.30660257	0.34250715	0.31791249	0.26285529	0.25292018	0.25786293	0.2794717	0.28428587	0.27523479	0.27888879	0.28458935	0.34005556	0.33112022	0.27856481	0.31607628	0.27561179	0.29460207	0.28743938	0.29745486	0.29984045	0.24978462	0.25346196	0.2578145	0.27596581	0.29755268	0.29075325	0.2642554	0.2794224	0.30165958	0.29196253	0.30620167
0.26730305	0.28601363	0.34144351	0.34500155	0.26466256	0.28381097	0.27222523	0.2602894	0.26661447	0.26644197	0.32602519	0.2798368	0.30879146	0.32731473	0.32041484	0.35559142	0.36264297	0.29899764	0.23768061	0.29982406	0.34400743	0.31930435	0.2618717	0.25209391	0.25790545	0.28122512	0.28656113	0.27796179	0.28192192	0.28584951	0.34016037	0.33052796	0.27737892	0.31515214	0.27520978	0.29543817	0.28798425	0.29778358	0.29976237	0.24848388	0.25370249	0.25799534	0.27525592	0.29702166	0.292272	0.26610646	0.27849191	0.30266097	0.29136586	0.30622593
0.26203036	0.29313359	0.34331518	0.34881338	0.26587921	0.28637451	0.27886465	0.26522344	0.26757127	0.27077928	0.32812771	0.27572745	0.3111161	0.32388422	0.32083628	0.35526815	0.35638526	0.29851922	0.23625208	0.29951605	0.3437137	0.31752864	0.260977	0.25343531	0.255496	0.28207463	0.2879253	0.27448726	0.28569537	0.28496057	0.34057778	0.33037215	0.27763715	0.31659037	0.27643698	0.29075605	0.28629199	0.29453668	0.29704189	0.24806133	0.25244901	0.25693151	0.2751036	0.29576549	0.28920957	0.26492983	0.28012297	0.30181116	0.29066044	0.30648577
0.25830573	0.29342881	0.34324557	0.3450205	0.26736492	0.28918239	0.276795	0.26988056	0.27159837	0.26972485	0.32937828	0.28449255	0.31450349	0.32410026	0.32149869	0.35756913	0.35995236	0.29832661	0.24256481	0.29973689	0.34298939	0.31948608	0.26158872	0.25315389	0.25669515	0.27862543	0.28638807	0.27419707	0.28291434	0.28465438	0.33988303	0.32971126	0.27533433	0.31433535	0.27400181	0.29311487	0.28706706	0.2976521	0.29874194	0.24723884	0.25128379	0.25613835	0.27488273	0.29578635	0.28825924	0.26538965	0.27994227	0.30168501	0.29062915	0.30725044
0.26995915	0.2943593	0.34610209	0.35137585	0.26689923	0.28007162	0.28410637	0.26308465	0.2698127	0.271121	0.3265669	0.27904931	0.3131412	0.32625541	0.3210915	0.35656798	0.35531473	0.29894817	0.23802209	0.30245656	0.34263605	0.31619591	0.26202843	0.25345695	0.25709999	0.28141624	0.28552455	0.27574521	0.28470206	0.28411984	0.33958742	0.33066574	0.27717763	0.31566617	0.27334496	0.29545546	0.28672162	0.29426435	0.29936823	0.24820274	0.25150511	0.25672147	0.27540848	0.2955789	0.29065344	0.26646096	0.28051603	0.30267522	0.29170126	0.30761346
0.27029866	0.29340157	0.34343693	0.34583634	0.26723447	0.28749117	0.27054301	0.26086804	0.2677387	0.27222061	0.32743794	0.2781972	0.31456664	0.32223165	0.32214013	0.35644472	0.35443747	0.29922369	0.25239539	0.29986989	0.34291455	0.3174251	0.25878689	0.2501677	0.25631684	0.27922556	0.28547215	0.27361757	0.28385279	0.28454643	0.33904186	0.32988986	0.27620783	0.31429893	0.27357832	0.29658195	0.28743348	0.29767972	0.29897773	0.24844049	0.25146469	0.25584951	0.27486569	0.29704219	0.28966185	0.26720169	0.27846515	0.3017239	0.28999758	0.30731207
0.27458382	0.29670349	0.34375769	0.34351924	0.26760134	0.28999305	0.28628898	0.26647946	0.26844385	0.27367771	0.32897851	0.28203782	0.30457488	0.32385424	0.32034808	0.35552463	0.35769278	0.29632744	0.24053684	0.30501553	0.34188703	0.31556496	0.2589823	0.25065866	0.25454465	0.27935112	0.28736991	0.2761223	0.28481057	0.28586212	0.3389439	0.3304626	0.27654284	0.31485534	0.27174309	0.29643318	0.28914616	0.29854819	0.29804656	0.24894683	0.25361484	0.25789803	0.27554545	0.29704505	0.29144362	0.26904625	0.27877718	0.30176523	0.29116499	0.30637762
0.2751269	0.29866198	0.34753287	0.34920356	0.26666877	0.28485239	0.28438821	0.26271936	0.26863647	0.27274078	0.33059323	0.28168273	0.30827168	0.32810301	0.32019496	0.35503334	0.35679331	0.29738629	0.24216248	0.30047202	0.34107375	0.31502685	0.26019189	0.25174466	0.25549725	0.28132942	0.28672862	0.27454409	0.28442076	0.28559324	0.33911476	0.33040786	0.27738422	0.31582716	0.27227142	0.29702976	0.28755456	0.29862821	0.29844141	0.24709067	0.25071731	0.25550783	0.27421969	0.29382467	0.29002848	0.26722831	0.28043637	0.30393189	0.29143348	0.30833566
0.27880323	0.29403746	0.343274	0.34644908	0.26506793	0.29639527	0.28110212	0.26296246	0.26586607	0.27464014	0.32991326	0.28176466	0.30765927	0.32339337	0.32142314	0.35577434	0.36198032	0.29755154	0.24792416	0.30287397	0.34160206	0.31347287	0.25836197	0.25049898	0.25592801	0.28050143	0.28835034	0.27370617	0.28501496	0.28517708	0.33813766	0.33022371	0.27811107	0.31531942	0.27265841	0.29773259	0.28900179	0.29556555	0.29830256	0.24935125	0.25289062	0.25745937	0.27640179	0.29700777	0.29199278	0.26889375	0.27807468	0.30170202	0.29072502	0.30662531
0.27101442	0.29856515	0.34487444	0.34603402	0.26704478	0.28434995	0.27944288	0.26571217	0.26694518	0.27360225	0.33104053	0.28561354	0.30614302	0.32209671	0.32072294	0.3553336	0.35564047	0.29618195	0.24124174	0.30626306	0.34153247	0.31497887	0.25751722	0.2494459	0.25647709	0.27961949	0.28514588	0.27559033	0.28361028	0.28330627	0.33787131	0.33061528	0.27777407	0.31515011	0.27248532	0.29761738	0.28574049	0.29706365	0.29823059	0.2484028	0.25213504	0.25678968	0.27526879	0.29684281	0.29042542	0.26872563	0.27762884	0.30150747	0.28981891	0.30613914
0.2748208	0.29836479	0.34780091	0.34789789	0.26748526	0.29509243	0.28798375	0.26801527	0.26964357	0.27421916	0.33005792	0.28719163	0.30678576	0.31967148	0.31959614	0.35786423	0.35985127	0.29911515	0.24874087	0.30074832	0.34143877	0.31543607	0.25921899	0.24935241	0.25655177	0.27874884	0.28893399	0.27543825	0.28301868	0.28614318	0.33688074	0.33002084	0.27633831	0.31420028	0.27069756	0.29179657	0.28374273	0.29509062	0.2972458	0.24850532	0.25328052	0.25794938	0.27509373	0.29548451	0.29183671	0.26937091	0.27828783	0.30253729	0.29094085	0.30757889
0.27032098	0.2988534	0.35036996	0.34630948	0.26439273	0.28644726	0.29559344	0.27010387	0.2678985	0.27300254	0.33156121	0.28558946	0.3100566	0.32498989	0.32141882	0.36030257	0.36243755	0.30076879	0.23468146	0.30771527	0.34069842	0.31634933	0.25870425	0.24971157	0.25682196	0.27712485	0.28566903	0.27415147	0.28514463	0.28449237	0.33666271	0.33005872	0.27694932	0.3136602	0.26954621	0.29685506	0.28726462	0.29806593	0.29846159	0.24675985	0.25125608	0.25594053	0.27462423	0.29604486	0.29131559	0.26803604	0.27722481	0.30129158	0.29071441	0.30730155
0.27193722	0.30157158	0.34655461	0.34429613	0.26388124	0.29264471	0.29031429	0.26597035	0.26358074	0.27359024	0.33030829	0.28443736	0.30699682	0.31862172	0.32059094	0.35948727	0.36497921	0.2959947	0.25196013	0.29987407	0.34083745	0.31366491	0.25868219	0.24900283	0.25391695	0.2789115	0.28740317	0.2722629	0.28401616	0.28765011	0.33767134	0.33022299	0.27665856	0.31463507	0.27091369	0.29369965	0.28546345	0.2954233	0.29694214	0.24724443	0.25121841	0.25608814	0.2752046	0.29512131	0.28956416	0.26937336	0.27873263	0.30275896	0.2920526	0.30818078
0.27695757	0.28821784	0.34496722	0.34618172	0.26213929	0.2901406	0.2855081	0.26615205	0.26986057	0.27329433	0.33032125	0.28652385	0.30827034	0.32416385	0.32105905	0.36353055	0.36724856	0.29662526	0.24280751	0.30333158	0.34046075	0.31277287	0.25616202	0.24694379	0.25090507	0.27913469	0.28648651	0.27375761	0.28295338	0.2841194	0.33631247	0.32932308	0.27684429	0.31376213	0.27027643	0.29549891	0.28888714	0.29993328	0.29881814	0.24789321	0.25143823	0.25606236	0.275204	0.29675904	0.29019409	0.2682381	0.27814093	0.30209118	0.29092884	0.30772063
0.26914969	0.30248863	0.34773964	0.34890646	0.26280662	0.29602575	0.29394087	0.27186134	0.2672652	0.27193871	0.32973307	0.29086557	0.31031522	0.321547	0.32081354	0.3646853	0.36877871	0.29636869	0.2385253	0.30123401	0.34050554	0.3143501	0.25867906	0.25028986	0.25769338	0.27745235	0.28834561	0.27568376	0.28295165	0.28390095	0.33724183	0.33077666	0.278099	0.31396595	0.26928994	0.29836074	0.28889123	0.30013499	0.2997731	0.24843946	0.25230864	0.25683084	0.27614081	0.29487339	0.29124087	0.27030942	0.2764363	0.30117479	0.29045951	0.30468553
0.27807888	0.30468822	0.34690094	0.34782681	0.26377794	0.28454807	0.30191323	0.27192554	0.26686838	0.27168486	0.32909137	0.28689376	0.30834413	0.32292891	0.32051095	0.36476803	0.37081552	0.29671729	0.23380421	0.29682383	0.33984876	0.3128579	0.25780231	0.24926081	0.25447223	0.27979138	0.2884447	0.2767565	0.28416377	0.28426051	0.33832937	0.33115026	0.27812713	0.31594315	0.27065897	0.26646233	0.27715907	0.28801948	0.28888756	0.24843149	0.25217435	0.25666279	0.27521148	0.2959359	0.29095018	0.27087817	0.27158687	0.29867569	0.28629279	0.30168289
0.27398235	0.30407023	0.35030699	0.35161263	0.2625652	0.29027039	0.29411483	0.26565197	0.26572609	0.27234375	0.32712719	0.28258371	0.30892304	0.32604444	0.32416666	0.36721727	0.37584382	0.29303032	0.24885498	0.29296446	0.33928436	0.31298265	0.25211301	0.24257027	0.24978964	0.27881739	0.28631523	0.27165902	0.28240111	0.28406104	0.33665541	0.33083788	0.27846599	0.31456587	0.27079076	0.29556575	0.28582305	0.29936057	0.29776824	0.24847394	0.25201324	0.25671694	0.27590355	0.29618382	0.29054803	0.27075061	0.27766904	0.30175132	0.29276046	0.30493474
0.25865605	0.30201784	0.34939328	0.34663042	0.26232618	0.28982103	0.28928366	0.26446989	0.26451525	0.27032396	0.32583895	0.28152198	0.30427223	0.32238397	0.32132694	0.36776346	0.37773108	0.3000555	0.2340502	0.30504981	0.34016749	0.31500691	0.25865152	0.24953595	0.2564458	0.27831012	0.28682166	0.27352366	0.28244606	0.28266191	0.33608487	0.33054987	0.27792326	0.31402677	0.27019593	0.29539236	0.28354439	0.29593962	0.2969732	0.24708287	0.25121188	0.25583395	0.27512917	0.29544628	0.2905049	0.27029747	0.27719477	0.302558	0.29113457	0.3070243
0.27130461	0.31121656	0.35172096	0.3491616	0.26073962	0.28625131	0.28873298	0.26491332	0.26018515	0.27181467	0.32377538	0.28752947	0.30233917	0.32282716	0.32150432	0.36785123	0.37354708	0.29922292	0.24939236	0.29144809	0.33942437	0.31544191	0.25788766	0.24808666	0.2541503	0.2797074	0.2871764	0.27345306	0.2847473	0.28616649	0.33658409	0.33067453	0.27952385	0.3137005	0.26902187	0.29629207	0.28648993	0.29649252	0.29781941	0.24734549	0.25162718	0.25588459	0.27544403	0.29597849	0.28984892	0.26991829	0.27607793	0.30130202	0.29078341	0.30577642
0.26569647	0.30805388	0.35046691	0.34834969	0.26254672	0.29287389	0.29336694	0.26912192	0.26582223	0.26991898	0.32672653	0.28950661	0.30327141	0.32358897	0.32134226	0.367616	0.38077956	0.29371691	0.24074253	0.29991353	0.33930704	0.31402218	0.25685248	0.24864177	0.25362837	0.2770943	0.28536043	0.27128437	0.28494141	0.28461269	0.33667737	0.3289803	0.27764627	0.31285918	0.2692433	0.29337919	0.28376451	0.29618293	0.29670894	0.24515532	0.24960537	0.2540656	0.27344823	0.29552889	0.28900516	0.26884195	0.27579528	0.30178577	0.29071113	0.30720976
0.26409796	0.30339631	0.35137212	0.34950507	0.26146621	0.28669989	0.28798553	0.26731449	0.26622385	0.27195865	0.32523498	0.28627527	0.30469105	0.32206714	0.32100523	0.36574641	0.380288	0.29487818	0.23985747	0.29684696	0.33891976	0.3131341	0.25656942	0.24821761	0.25441957	0.27866155	0.28551754	0.27409592	0.28222349	0.28446656	0.33450779	0.32957551	0.2773892	0.31191489	0.26752612	0.29546925	0.28453463	0.29783818	0.29669392	0.24843796	0.2512899	0.25595257	0.27422351	0.29591259	0.29028168	0.2700001	0.27761272	0.30310187	0.29145715	0.30603284
0.27261609	0.3023811	0.34602574	0.34497404	0.26093996	0.2920115	0.29954571	0.2656807	0.26642352	0.27438524	0.32749254	0.28423402	0.30447352	0.32103506	0.32138065	0.36897841	0.37809408	0.29535031	0.25096706	0.29759115	0.33924451	0.3114247	0.25775257	0.24780495	0.25357598	0.27812394	0.28560966	0.27372438	0.2824612	0.2829062	0.336265	0.33020198	0.2781406	0.3132216	0.26892501	0.2957654	0.28528377	0.29721692	0.29679078	0.24669181	0.25054383	0.25533935	0.27431861	0.29490811	0.29061186	0.27052999	0.27731219	0.30290645	0.29168624	0.30784872
0.27684647	0.29627758	0.34312508	0.34604812	0.26113778	0.29246864	0.30059126	0.26552537	0.26655287	0.26995912	0.32419175	0.28578293	0.30514583	0.31722248	0.32139465	0.36870605	0.37896672	0.29612431	0.2392084	0.30281022	0.33991581	0.31197399	0.25656343	0.24919133	0.25552976	0.27750248	0.28528616	0.27428657	0.28413489	0.28464445	0.33606088	0.32960048	0.27856195	0.31291145	0.26880765	0.29311588	0.28621253	0.29601681	0.29631573	0.24712589	0.25106868	0.25568533	0.2748017	0.29571885	0.29086867	0.26959795	0.2753284	0.30128962	0.29005641	0.30415183
0.27129331	0.30262372	0.34541979	0.34402663	0.26013786	0.28890154	0.29930541	0.26328409	0.26658532	0.26998535	0.32557094	0.28555229	0.30056894	0.31893504	0.31973907	0.36983255	0.37954745	0.29801962	0.24777924	0.30479968	0.33909309	0.31443122	0.25695145	0.24673228	0.2537235	0.27704599	0.28519171	0.2707586	0.28115055	0.28066775	0.3357653	0.32913673	0.27716771	0.31222078	0.26666009	0.29486266	0.28370571	0.29618675	0.29645547	0.24753073	0.25152043	0.25616607	0.2750572	0.29662183	0.29082593	0.2701346	0.27583289	0.30123764	0.29020822	0.30622002
0.27573514	0.29494345	0.34468827	0.3462798	0.25704569	0.29503921	0.28734836	0.26194382	0.26427603	0.27568743	0.3279258	0.28177175	0.30103323	0.31702957	0.32044542	0.37107712	0.38037938	0.29391325	0.24106078	0.29918215	0.33898902	0.31252065	0.25655085	0.24620953	0.25383094	0.2779353	0.28520516	0.27152503	0.28222778	0.28355035	0.33528337	0.32965398	0.27752653	0.31325018	0.2669158	0.29378295	0.28409186	0.29693159	0.29516324	0.24608491	0.24938475	0.25372261	0.27253374	0.29432359	0.28780967	0.26690495	0.27562532	0.30162045	0.29053515	0.30575961
0.26639932	0.29172346	0.34560502	0.34188509	0.26266184	0.2892566	0.29445606	0.26450512	0.26280648	0.27236161	0.32373026	0.28647655	0.30630648	0.31770748	0.32051602	0.37108734	0.38673335	0.29694036	0.23754954	0.30030385	0.33892021	0.31331292	0.25648886	0.24931499	0.2541174	0.27609715	0.28647369	0.27165163	0.28514007	0.28268397	0.33565661	0.32995239	0.2777622	0.31212863	0.2691552	0.2967644	0.28375432	0.29621211	0.29736766	0.24702781	0.25078967	0.25521648	0.27364528	0.29365575	0.29150787	0.27083933	0.27520624	0.30053785	0.29045296	0.30566552
0.27218458	0.29085049	0.34671244	0.34910983	0.25789186	0.27971911	0.285932	0.26090604	0.26070294	0.27481493	0.3249639	0.28753054	0.30377704	0.31805474	0.31890833	0.37102002	0.37743494	0.29374534	0.23972672	0.29026815	0.33753121	0.31171855	0.25724593	0.2482883	0.25342405	0.27631703	0.28489578	0.27177998	0.28185841	0.28371656	0.33599311	0.32899606	0.27746806	0.31180465	0.26626551	0.29418057	0.28311864	0.2966297	0.29594576	0.24706396	0.25134274	0.2559818	0.27444032	0.29492265	0.28916603	0.27053446	0.27396962	0.30130786	0.29020306	0.30504966
0.26826364	0.30152178	0.34935713	0.34718373	0.25776356	0.28824908	0.29567105	0.26281813	0.26139	0.27075344	0.32493284	0.28686607	0.30763367	0.32007298	0.32134292	0.3692975	0.38389754	0.29623842	0.24999429	0.29575989	0.33827269	0.31214091	0.2566959	0.24892673	0.25275138	0.27877605	0.28642178	0.27120867	0.28019947	0.28357574	0.33585498	0.32966003	0.27742881	0.31220472	0.26803687	0.29405576	0.28346309	0.29617304	0.29605883	0.24718426	0.25106671	0.25557715	0.27516577	0.29421034	0.29093906	0.26936576	0.27558878	0.30281433	0.28915206	0.30493152
0.28060821	0.29556772	0.34792212	0.34592697	0.25801185	0.29133046	0.29156324	0.26462382	0.26763409	0.27286553	0.32320338	0.27890369	0.30131692	0.31844473	0.31917974	0.36867443	0.3832781	0.29378325	0.24071322	0.30254513	0.33742422	0.3107461	0.25574842	0.24869205	0.25287709	0.27640045	0.28395507	0.27053443	0.28250563	0.2830275	0.33530614	0.32840389	0.27587023	0.31104714	0.26569256	0.29468226	0.28305995	0.29702404	0.29634967	0.24576268	0.24991129	0.25413388	0.27315125	0.29495129	0.28885534	0.27012351	0.27491751	0.30203477	0.2910682	0.30410111
0.26907527	0.29601237	0.34362802	0.34628037	0.25603756	0.28386363	0.29278964	0.25311527	0.26321825	0.27355185	0.32235226	0.28266412	0.30580825	0.31388503	0.31919625	0.36776328	0.38325587	0.2914879	0.24188673	0.29242024	0.33731902	0.31051713	0.2553651	0.2471502	0.25273666	0.27579847	0.28548747	0.2730656	0.28000349	0.28473461	0.33493447	0.32910991	0.27791369	0.31176433	0.26579297	0.29354784	0.28287467	0.29702687	0.29579446	0.24711077	0.25035158	0.25478598	0.27438599	0.29511663	0.29134253	0.27041778	0.27569196	0.30175579	0.2906585	0.30624357
0.26836231	0.29150856	0.34892589	0.34924203	0.25501609	0.28540611	0.2918618	0.26375023	0.26277873	0.27126813	0.32302269	0.28469291	0.30558088	0.3207314	0.31995684	0.3696259	0.3786324	0.29662192	0.23095815	0.30220231	0.33772495	0.31143555	0.25391066	0.24705693	0.25343034	0.27724436	0.2846747	0.27221489	0.28219548	0.28416398	0.33540484	0.32905361	0.27876407	0.31203234	0.26790759	0.29387438	0.28403082	0.29760167	0.29601991	0.24560654	0.25041464	0.25489622	0.27370939	0.29499984	0.28931332	0.26859921	0.2741043	0.30131522	0.29025084	0.30423754
0.27163625	0.28808954	0.34691361	0.34602553	0.2549637	0.28895807	0.28859475	0.26324987	0.26387125	0.27325037	0.32389781	0.28660655	0.29870653	0.31623831	0.31877169	0.36854228	0.38162562	0.29200542	0.23350686	0.29383439	0.33784708	0.31011027	0.25529277	0.24760488	0.25415638	0.27525115	0.28567183	0.27212471	0.2811316	0.28102046	0.33379701	0.32791641	0.27554423	0.31101137	0.26779252	0.29170543	0.28407085	0.29543859	0.2954382	0.24756801	0.25076503	0.25495487	0.27368051	0.29521984	0.28898934	0.26953241	0.27327308	0.30119982	0.29000136	0.30257019
0.27373666	0.29520354	0.34705219	0.35045221	0.25797781	0.29704833	0.29665658	0.26864609	0.27284819	0.27074003	0.32214871	0.28214011	0.3021057	0.31664035	0.31856242	0.3670986	0.38290912	0.29199955	0.24095601	0.29144913	0.33664152	0.31075275	0.25512967	0.24709925	0.25327247	0.27643317	0.28541669	0.2686722	0.28130803	0.28246742	0.33522439	0.32866007	0.27651626	0.31113341	0.26728386	0.29371127	0.2833035	0.29662061	0.29608342	0.24447738	0.24839699	0.25273794	0.27135557	0.29201841	0.28800765	0.26856613	0.2735095	0.30175459	0.29040912	0.3049725
0.27100059	0.27227902	0.33108449	0.33248562	0.25533742	0.27268517	0.27988562	0.2600444	0.26728088	0.26287615	0.31848928	0.27481046	0.3050929	0.31657526	0.31867847	0.36429036	0.37464848	0.29086846	0.22791186	0.30014071	0.3314524	0.30466592	0.25320455	0.24422933	0.24945226	0.27634215	0.28463456	0.26883608	0.28143835	0.28070179	0.33429879	0.32797366	0.2771512	0.31114936	0.26670751	0.28940603	0.28186795	0.2924749	0.29260606	0.24258821	0.24341051	0.248051	0.26620808	0.28804365	0.28179976	0.26038688	0.26170316	0.29005262	0.28247312	0.29310173
0.26764852	0.28146559	0.33155698	0.33405563	0.24979855	0.27901608	0.27365395	0.2560747	0.26153469	0.26228604	0.31284228	0.26809436	0.3012121	0.32082152	0.31815225	0.36560982	0.37782109	0.28190699	0.2226568	0.29097047	0.33005244	0.30181223	0.25685209	0.24919656	0.25429016	0.27732548	0.28616959	0.27229536	0.28278285	0.28450418	0.3358247	0.32887641	0.27681419	0.31198511	0.26835772	0.28816515	0.27839613	0.28857729	0.29173335	0.23893227	0.23980233	0.24416594	0.26206267	0.28289837	0.27780885	0.25553954	0.25601149	0.28666297	0.28032473	0.29024675
0.25912023	0.27839479	0.32618245	0.33179232	0.24885017	0.2721552	0.27458623	0.25534356	0.26248488	0.26115274	0.30694047	0.26194209	0.30290177	0.32146087	0.31903344	0.3675994	0.37989756	0.27319154	0.22017339	0.29050872	0.32551959	0.29865921	0.25639948	0.24850349	0.25369355	0.27779037	0.28605175	0.27339491	0.28179207	0.28298423	0.33599502	0.32979837	0.2769773	0.31213021	0.26888457	0.28688273	0.27885953	0.28905019	0.29120204	0.23756897	0.23865694	0.24293412	0.26149225	0.28062224	0.27850825	0.25343803	0.25206152	0.28485274	0.27907541	0.28856036
0.25348434	0.28622565	0.3302581	0.33082151	0.2461455	0.27261943	0.27770859	0.25137201	0.25998408	0.25625652	0.30476949	0.25443062	0.30473641	0.32427293	0.31869942	0.3681049	0.37924495	0.27238169	0.21089992	0.27944613	0.32627308	0.29718521	0.25573033	0.24872489	0.25550324	0.27405703	0.28306946	0.27006954	0.27935955	0.28333643	0.33488965	0.32914609	0.27622119	0.31129014	0.26811048	0.28359565	0.27561373	0.28333691	0.28906402	0.23598789	0.23639505	0.24055846	0.25790393	0.27939266	0.27444315	0.25294876	0.25095758	0.28443596	0.27836782	0.28798759
0.24830396	0.28156498	0.33055216	0.32817131	0.24303548	0.27583855	0.28354666	0.25765121	0.25856516	0.25499704	0.30078587	0.25611275	0.30365884	0.32074961	0.31939492	0.36882934	0.37910488	0.26629081	0.20694891	0.28468978	0.32576641	0.2983031	0.25562024	0.2474571	0.25249895	0.27295011	0.28299871	0.2678138	0.28186682	0.28331235	0.33406267	0.32808474	0.27533326	0.30986539	0.2653577	0.28351647	0.2746872	0.28565857	0.28815076	0.23337662	0.2341297	0.23828261	0.25583893	0.27649233	0.27162325	0.25095105	0.24971917	0.28254491	0.2777836	0.28703418
0.26036063	0.28011376	0.33117563	0.3353892	0.24385144	0.27392814	0.27507931	0.25284097	0.25784084	0.25576112	0.30027315	0.24932942	0.30436319	0.31716922	0.31836012	0.36595669	0.38108566	0.26053676	0.20216189	0.28016892	0.32526582	0.29679599	0.25362533	0.24628024	0.25604454	0.27348241	0.28185108	0.26564258	0.27753034	0.27998552	0.33412874	0.32776251	0.27481136	0.31006342	0.26601046	0.28039747	0.27321574	0.28219941	0.28745553	0.23219919	0.2334311	0.23762229	0.25621295	0.27499604	0.27141967	0.24922256	0.24825528	0.28029266	0.27488661	0.28444242
0.25255024	0.2954486	0.32855886	0.32988527	0.23838024	0.27162588	0.27556735	0.25191486	0.26154286	0.25833446	0.29703188	0.24818139	0.30792117	0.31824997	0.31819466	0.36716348	0.37528458	0.26071629	0.20437251	0.29632759	0.32477614	0.29603422	0.25243068	0.24463257	0.25073582	0.27099344	0.28065744	0.26967254	0.28116786	0.28028247	0.33326682	0.32766601	0.27382544	0.31018332	0.26581362	0.28029713	0.27316341	0.28302652	0.28733844	0.23239157	0.23382913	0.23770152	0.25622776	0.27405214	0.27182961	0.24892579	0.24849416	0.28164262	0.27539554	0.28342307
0.258641	0.27991959	0.33593959	0.33734128	0.23846631	0.27352306	0.26917356	0.25898528	0.25756446	0.25791994	0.29679972	0.2462422	0.30638844	0.31874573	0.31924027	0.36976668	0.37906858	0.2588433	0.20020853	0.28740048	0.32540426	0.29764256	0.25165844	0.24368551	0.24993163	0.27262571	0.28161079	0.26660007	0.28040579	0.27956656	0.33470228	0.32775745	0.27516702	0.31052172	0.2667422	0.28041074	0.27175525	0.28124997	0.28717697	0.23176813	0.23424822	0.23828171	0.25648278	0.27513134	0.2715517	0.24942556	0.25065276	0.28260559	0.27568501	0.28700086
0.24471973	0.28590494	0.3349427	0.33574846	0.23651589	0.271851	0.29196134	0.25661919	0.25857729	0.25630695	0.29668826	0.24900381	0.30501056	0.31941083	0.31750533	0.36456457	0.37842789	0.25971538	0.21253338	0.28595087	0.32533762	0.29619589	0.25070158	0.24308151	0.24950974	0.2703211	0.27931246	0.26641929	0.27654997	0.27984896	0.33301917	0.32624507	0.27200329	0.30917165	0.26451689	0.27946526	0.27062717	0.28170174	0.28644958	0.23178321	0.23444983	0.23845655	0.25719213	0.27481973	0.27144542	0.25060168	0.24843556	0.28086114	0.27503368	0.28411716
0.27446961	0.29394707	0.34040013	0.33969322	0.23563325	0.27488732	0.28127125	0.25498804	0.25957367	0.25542656	0.29626232	0.24505255	0.30189085	0.31841466	0.31830776	0.36739892	0.3799504	0.26242599	0.20393175	0.29105771	0.3262783	0.29840448	0.25001037	0.24198912	0.24909461	0.27023926	0.27901012	0.26666352	0.2776719	0.27646554	0.33322588	0.32691473	0.27263573	0.30937991	0.26432499	0.27827412	0.27039576	0.28030795	0.28628775	0.2309397	0.232051	0.23669921	0.25474477	0.2742863	0.27116087	0.24917564	0.25006258	0.28140658	0.27608716	0.28348321
0.26490253	0.28996915	0.33709458	0.33518603	0.23333761	0.27377236	0.28901383	0.25693002	0.25929961	0.26109794	0.29745901	0.24532849	0.30555579	0.32165131	0.31844211	0.3683098	0.37765783	0.26330245	0.20224729	0.28521863	0.32697728	0.2983782	0.24968693	0.24056846	0.24848719	0.27006108	0.28038332	0.26434422	0.27624345	0.27734649	0.33172593	0.32576126	0.27111664	0.30826041	0.26294947	0.27742901	0.26837265	0.28077543	0.28475425	0.23091255	0.23275119	0.23724735	0.25581017	0.27437112	0.27168417	0.25031769	0.25129172	0.28286949	0.27652887	0.28605396
0.24586266	0.28495443	0.33824632	0.33624235	0.23574586	0.27023065	0.27831396	0.25834361	0.25430164	0.25706565	0.29466474	0.2511383	0.30273303	0.32255706	0.31897065	0.36899009	0.38073286	0.26516569	0.19587243	0.28826311	0.32686293	0.29938969	0.24914782	0.23999211	0.24801682	0.27032727	0.27724937	0.26700068	0.27825084	0.27705956	0.33128721	0.32541099	0.27119398	0.30869409	0.26183802	0.27738729	0.26823863	0.27962762	0.28416607	0.22977304	0.23247167	0.23691505	0.25462067	0.27455753	0.27038994	0.24823239	0.2532526	0.28412554	0.27666676	0.28653073
0.2584928	0.29154402	0.34229812	0.34054017	0.23231454	0.27170426	0.27964455	0.25737602	0.26209339	0.25693822	0.293345	0.24570963	0.30279097	0.31760824	0.31721318	0.36801219	0.38133112	0.26199785	0.20823213	0.28653181	0.32625562	0.29768997	0.24954014	0.24130495	0.24917273	0.26954126	0.27927536	0.26495349	0.27577931	0.27846527	0.33236656	0.32658678	0.27214804	0.30945131	0.26442751	0.2787323	0.27047655	0.28292498	0.2859343	0.23062693	0.23315842	0.23740864	0.25684515	0.27504447	0.27165583	0.25035018	0.25165752	0.2829814	0.2760224	0.28564075
0.26144308	0.2908434	0.3359279	0.33605084	0.23313941	0.27264673	0.28413087	0.26091063	0.26044181	0.26040655	0.29367173	0.25017342	0.30074492	0.31759781	0.31722304	0.37027255	0.38208076	0.26904023	0.19774389	0.28916568	0.32875913	0.29868522	0.24701394	0.24115205	0.24965842	0.26878145	0.27712604	0.26379591	0.27563331	0.27546343	0.33077338	0.32437813	0.27116886	0.3064591	0.26122519	0.27749464	0.26806942	0.28209496	0.28474545	0.23009542	0.2330718	0.23723127	0.25604123	0.27486098	0.27040663	0.250135	0.25192791	0.28407711	0.27629834	0.28513515
0.25896719	0.30016804	0.34064779	0.33744076	0.23164384	0.2763015	0.27856547	0.25653961	0.25862858	0.2607314	0.29176572	0.24524729	0.30243811	0.31425017	0.31848752	0.36687747	0.37371489	0.26937839	0.19755137	0.28212377	0.3273108	0.29689479	0.24908829	0.23981099	0.24842556	0.26798955	0.27811217	0.26428914	0.27639672	0.2787312	0.33162558	0.32519484	0.2714735	0.30776146	0.26105711	0.27694669	0.26649109	0.28264669	0.28357035	0.23096006	0.23367274	0.23797348	0.25618771	0.27469233	0.27096856	0.24997804	0.25344935	0.28451201	0.27667525	0.28707448
0.26598358	0.30190074	0.33660778	0.33518898	0.22933333	0.27857459	0.28685069	0.2540215	0.25682414	0.26035842	0.2910015	0.2474592	0.30318588	0.31969047	0.31622374	0.36381367	0.3757976	0.26448289	0.20858301	0.29257426	0.32564512	0.29606983	0.24863273	0.24079481	0.24841388	0.26823476	0.27663252	0.26409194	0.27699193	0.27869946	0.33150402	0.32473743	0.27131885	0.30810967	0.26234359	0.27819845	0.26595277	0.28387699	0.28425118	0.22906159	0.23170146	0.23600754	0.25465587	0.27400094	0.27051947	0.24856149	0.2542066	0.2829636	0.27619931	0.28598908
0.25674716	0.30106497	0.32863644	0.32886913	0.22962016	0.2751607	0.28623554	0.25260958	0.25860837	0.25807929	0.28805298	0.24385276	0.30259255	0.31756261	0.31588969	0.36580583	0.38301185	0.27252313	0.20044458	0.28038827	0.32782221	0.29822388	0.24737516	0.23944011	0.24716091	0.26821288	0.27478272	0.26245469	0.2750136	0.27640492	0.3317652	0.32423672	0.26975614	0.30675846	0.26264855	0.27742526	0.26679695	0.28071842	0.28358999	0.23035198	0.2339178	0.2384008	0.25622693	0.27520242	0.269604	0.24889697	0.25293666	0.2841576	0.27489901	0.28497338
0.26852009	0.30442575	0.33543268	0.33557656	0.22860724	0.25829935	0.26930222	0.25238061	0.25576332	0.25709459	0.2902208	0.24221642	0.29723501	0.31826016	0.31608686	0.36627427	0.37493804	0.26658949	0.19359529	0.2769402	0.32683283	0.2958608	0.24651387	0.23940434	0.24737066	0.26646861	0.27682954	0.26431534	0.2741228	0.27655363	0.32992923	0.32344556	0.26951638	0.30538386	0.2606985	0.27747321	0.26754734	0.28230232	0.28434741	0.2293535	0.2332481	0.23725498	0.25536513	0.27474001	0.26989523	0.24904594	0.25361332	0.28452721	0.27562246	0.28586543
0.2675561	0.30908313	0.33849585	0.34239787	0.22909474	0.27438387	0.28736615	0.25599974	0.2576974	0.25579605	0.28863522	0.2424448	0.30012313	0.31358892	0.31569442	0.36731881	0.38149869	0.27249244	0.20346978	0.28568187	0.32736802	0.29816285	0.24557559	0.23847623	0.24688455	0.26804033	0.2768864	0.26035139	0.27380595	0.27698284	0.33055213	0.32360405	0.2705794	0.30514216	0.26077524	0.27656332	0.26719415	0.27996594	0.28337783	0.22989471	0.2334501	0.23770629	0.25598565	0.27486265	0.26977661	0.25059494	0.25495991	0.28601599	0.27737027	0.28876156
0.26532951	0.3107917	0.34382963	0.3397173	0.22824708	0.27541974	0.27489156	0.25607437	0.25703046	0.25861982	0.28849083	0.23966794	0.30287284	0.31822199	0.31416041	0.36291099	0.37635604	0.27513161	0.21011277	0.30029836	0.33082494	0.30501246	0.24548516	0.23633169	0.24351655	0.26570904	0.27447355	0.26539057	0.27302191	0.27463254	0.32912132	0.32259119	0.26931334	0.30501977	0.25857639	0.27576342	0.26672798	0.28076789	0.28312337	0.22927655	0.23237585	0.23630495	0.25683507	0.27527517	0.26970059	0.24994159	0.25516924	0.28643662	0.27769008	0.2879529
0.27011544	0.3026827	0.34231511	0.34019017	0.22702034	0.27322197	0.28157818	0.25410202	0.25548464	0.25615361	0.2894949	0.24604593	0.30185223	0.31415513	0.31491187	0.36464459	0.38106126	0.265396	0.21059266	0.28111318	0.32853976	0.29805851	0.24393491	0.23691435	0.24082586	0.26719627	0.2734966	0.26183787	0.27432972	0.27479854	0.32880604	0.32211238	0.26866657	0.30531624	0.25913277	0.27701637	0.26743954	0.28358567	0.28350747	0.23079586	0.23380169	0.23823516	0.25665164	0.27584735	0.27147821	0.25171739	0.25506175	0.28485444	0.27611077	0.28833792
0.27808428	0.31437492	0.35052487	0.35048473	0.22866841	0.27431643	0.28517079	0.25364316	0.2542679	0.25692773	0.28794375	0.24213651	0.30101064	0.31646594	0.31486917	0.36600998	0.37573346	0.27261096	0.20145538	0.28736299	0.32711032	0.2980606	0.24586564	0.23796563	0.24301365	0.2675418	0.27591479	0.2616519	0.27296707	0.27714947	0.32914743	0.32351002	0.26914835	0.30548146	0.25872755	0.27634433	0.26684359	0.28167763	0.28229293	0.22891769	0.23242196	0.23674798	0.25476465	0.27404168	0.2697663	0.25000569	0.25604701	0.28590143	0.27644449	0.28836307
0.28298262	0.30974326	0.34535775	0.34483904	0.22759278	0.26630625	0.27448729	0.25587049	0.25580546	0.25738284	0.28589177	0.24025673	0.30063054	0.31896302	0.31578535	0.36636838	0.38053361	0.27015594	0.21090873	0.28778902	0.32650575	0.29987124	0.24631898	0.23896146	0.24616386	0.2676169	0.27625367	0.26117483	0.27234736	0.2763238	0.32996079	0.32391348	0.27137417	0.30595395	0.26041383	0.27694416	0.26739615	0.28217897	0.2835646	0.23159738	0.23427907	0.23856315	0.25803906	0.27494213	0.27160352	0.25298515	0.25500882	0.28536817	0.27610353	0.28668863
0.26466954	0.31083542	0.34493288	0.34143266	0.22490217	0.26846069	0.2811819	0.26044139	0.25722307	0.25521207	0.28359166	0.24202859	0.29982525	0.31311157	0.31510541	0.36609343	0.37615815	0.27494702	0.19527622	0.28020152	0.32731116	0.29746458	0.2445323	0.23719712	0.24460156	0.26580697	0.27352273	0.2620801	0.27047527	0.27324906	0.32741427	0.32169855	0.26765573	0.30264544	0.25848237	0.27271008	0.26787212	0.2822957	0.28499201	0.22837968	0.23090661	0.23552649	0.2539669	0.27211869	0.26898178	0.24889353	0.25587267	0.28619036	0.27638713	0.28827438
0.27794579	0.30635104	0.34290943	0.34066626	0.22620015	0.27911359	0.27359438	0.25966081	0.2583589	0.26038411	0.28621164	0.24081056	0.30232894	0.31589305	0.3158907	0.3664453	0.37436861	0.27482569	0.21636918	0.28523648	0.3270449	0.29876024	0.24528883	0.23752765	0.24401152	0.26302901	0.27414003	0.26044956	0.27270049	0.27167237	0.32787946	0.32169917	0.26800084	0.3036404	0.2588616	0.27733761	0.26793408	0.28091648	0.28334698	0.23031586	0.23332192	0.2374209	0.25864974	0.27409863	0.27144024	0.25205421	0.25725421	0.28775361	0.27678531	0.2878423
0.26494923	0.31511429	0.34025097	0.33858916	0.2254688	0.27248332	0.28399074	0.25422022	0.25675866	0.25998029	0.2866917	0.24650447	0.30470937	0.31678104	0.31666377	0.36784065	0.38057643	0.27156186	0.21751106	0.28982699	0.32627448	0.30051813	0.24533163	0.23732361	0.24344827	0.2649155	0.2741763	0.26110101	0.27284488	0.27322802	0.32899839	0.3227855	0.27062672	0.30523226	0.25899991	0.27604702	0.26706269	0.2852605	0.28373882	0.23118319	0.23403163	0.23804466	0.25786191	0.27617463	0.27206326	0.25239572	0.25686488	0.28712323	0.27693957	0.28827325
0.27096552	0.3193092	0.34057754	0.34104076	0.22505219	0.273101	0.2763477	0.25110236	0.25255632	0.2557216	0.28502887	0.23567742	0.2968863	0.31244034	0.31465781	0.36333081	0.37760893	0.27719864	0.20329605	0.28115562	0.32761464	0.29902712	0.24613389	0.23704165	0.2463856	0.26580128	0.27326602	0.26025555	0.27278441	0.27511823	0.32807103	0.32157293	0.26793641	0.30296499	0.25644812	0.27660304	0.26662555	0.28062683	0.28275204	0.23015872	0.23323706	0.23778619	0.25770244	0.275971	0.27172461	0.25149086	0.25679579	0.28816822	0.27618378	0.28812876
0.2665484	0.31545138	0.34387049	0.34188843	0.2239199	0.27705544	0.2798931	0.25190625	0.25329843	0.258477	0.28665125	0.24339798	0.30338961	0.31740901	0.31564486	0.36677897	0.37797815	0.27595127	0.20508789	0.28471127	0.32595673	0.29684842	0.24284114	0.23527235	0.24262682	0.26480693	0.27423659	0.25995001	0.27225333	0.27496746	0.32866123	0.32210517	0.26847559	0.30427763	0.2580941	0.27686232	0.26724696	0.28404272	0.28254789	0.22839217	0.23130172	0.23609576	0.25653592	0.2740218	0.27049106	0.25007325	0.25900453	0.28724995	0.27731439	0.28899631
0.27086514	0.30842921	0.34058645	0.34136513	0.22299445	0.27505583	0.27793983	0.25696319	0.25877887	0.25883001	0.28653026	0.2413989	0.29436222	0.31445152	0.31448969	0.3645035	0.37674442	0.27115628	0.20815411	0.28118214	0.32571885	0.298749	0.24301933	0.23515774	0.24385108	0.26488718	0.27321473	0.25936744	0.27129248	0.27311879	0.32679194	0.32165718	0.26722133	0.30295271	0.25712886	0.27412805	0.26385772	0.28145012	0.2811234	0.22871362	0.23202838	0.23641223	0.25505072	0.27313831	0.27063191	0.25130519	0.25825429	0.28755951	0.27797258	0.28962782
0.26365826	0.31082591	0.33673742	0.33645809	0.22515289	0.27298656	0.27513176	0.25590253	0.25455484	0.2578766	0.28480601	0.24405566	0.30102378	0.31142107	0.31497407	0.36677796	0.37809098	0.2768417	0.21625391	0.28363588	0.32632941	0.29652685	0.24404699	0.23679513	0.24287513	0.26489556	0.27361101	0.25974289	0.27079752	0.27094635	0.32710162	0.32091856	0.26795694	0.30239114	0.25635511	0.27715084	0.26716208	0.28153339	0.28258362	0.2310205	0.23344959	0.23812816	0.25809139	0.27601361	0.27241129	0.25269902	0.25701386	0.28684297	0.27649951	0.28710163
0.2705265	0.30706972	0.33946773	0.33606592	0.2242163	0.26594719	0.27650297	0.26076144	0.25095418	0.25815216	0.28677291	0.23895226	0.30168214	0.31147456	0.31447455	0.36768565	0.37752742	0.27146712	0.20764174	0.28625137	0.32620537	0.29769856	0.24150532	0.23476937	0.24324018	0.26476836	0.27497479	0.25918558	0.27258641	0.27325231	0.32735184	0.32180128	0.26832545	0.30407172	0.25672799	0.27778506	0.26655102	0.28421384	0.28491068	0.22929908	0.2322437	0.23706415	0.25848991	0.27322444	0.27218616	0.2515721	0.25847131	0.28825122	0.27738646	0.28919849
0.2650761	0.30609113	0.33662522	0.34144565	0.22616884	0.2770476	0.28323197	0.25560239	0.25121042	0.2564733	0.28430721	0.24380088	0.29586485	0.31247985	0.31391704	0.36294428	0.37299877	0.27313572	0.20505953	0.28338781	0.32537344	0.29755098	0.24274462	0.23441085	0.24099162	0.26539102	0.27391851	0.25878075	0.27286056	0.27447477	0.32716209	0.32220036	0.2687023	0.30347297	0.25735575	0.27532035	0.26459914	0.28134358	0.28209448	0.22953083	0.2310854	0.23594706	0.25724766	0.27455381	0.27183867	0.25189742	0.25915286	0.28848472	0.2778199	0.289673
0.25940403	0.30517867	0.34171301	0.33979636	0.2255086	0.26603815	0.27932796	0.25733405	0.25778702	0.25907075	0.28394309	0.24388386	0.29162112	0.3139247	0.31342882	0.36382422	0.37390432	0.2743068	0.19062054	0.28321534	0.32590804	0.29739833	0.24413452	0.23482582	0.24339877	0.26298165	0.27284098	0.25882682	0.26971942	0.27321783	0.32606152	0.31975377	0.26700649	0.30197695	0.25532231	0.27787843	0.26744953	0.28229582	0.28407314	0.22927177	0.23218159	0.23647965	0.25640857	0.274692	0.27262717	0.25131276	0.25773445	0.28874424	0.27779111	0.29075605
0.2650198	0.30691624	0.34027299	0.33781153	0.22494264	0.26954475	0.28132656	0.25848898	0.2570715	0.25471151	0.28380272	0.24428061	0.29817256	0.31244633	0.31203395	0.36329409	0.37536812	0.27356744	0.20478313	0.28398311	0.32472545	0.29754633	0.24207069	0.23503385	0.2421138	0.2612834	0.27232221	0.25798434	0.27078101	0.2716935	0.32661095	0.32004717	0.26658422	0.30256188	0.2567004	0.27648231	0.26695287	0.28160214	0.28326169	0.22896992	0.23156092	0.23605256	0.25684968	0.27440229	0.2710706	0.25102037	0.25865471	0.28874263	0.27761912	0.28899905
0.2593824	0.30292216	0.33966151	0.34137699	0.22713593	0.27336869	0.27646211	0.25497791	0.25700611	0.25438032	0.28287548	0.2436493	0.29690096	0.31189281	0.31292745	0.36578012	0.37883112	0.27114275	0.20052227	0.28400663	0.32521218	0.29529229	0.24084075	0.23358087	0.24181926	0.26423663	0.27497643	0.26102173	0.27092266	0.27179319	0.32867238	0.32091922	0.26729909	0.302944	0.2569083	0.27784961	0.26837507	0.28280056	0.28387207	0.22983572	0.23246442	0.23722813	0.25739208	0.27415448	0.27168578	0.25117934	0.2584523	0.28799835	0.27777535	0.28903919
0.2567327	0.30239019	0.34236377	0.34012365	0.22629996	0.27168968	0.27308968	0.25819421	0.25595534	0.25628921	0.28336048	0.24113591	0.29566687	0.31302786	0.31331271	0.36369675	0.37848893	0.27137914	0.20777255	0.28739929	0.32381856	0.29615489	0.24209878	0.23369828	0.24255148	0.2622284	0.2715556	0.26001352	0.27061287	0.27245212	0.3260853	0.32004362	0.26587066	0.30142847	0.25474709	0.27697054	0.26608667	0.28313386	0.28269529	0.23030201	0.23254982	0.23731929	0.2585775	0.27494407	0.27272969	0.25239921	0.25905991	0.28955325	0.279089	0.29068634
0.25184599	0.30892408	0.33897373	0.34217474	0.22728293	0.26595438	0.27450067	0.25252748	0.25599286	0.2604059	0.28226435	0.24435888	0.29508117	0.31191972	0.31282604	0.36625054	0.37513354	0.27077612	0.20584483	0.28821641	0.32451877	0.2975474	0.24223255	0.2346767	0.24214061	0.26442862	0.27400723	0.25924018	0.26955625	0.2729494	0.32741538	0.32157928	0.26717407	0.3024897	0.25615978	0.27705425	0.26753429	0.28393796	0.28358927	0.22904223	0.23269825	0.23721248	0.2590307	0.27619559	0.27290797	0.25307059	0.25767487	0.28911024	0.2770021	0.28821403
0.25703231	0.29326573	0.34027389	0.33762601	0.22733998	0.26945105	0.28843513	0.25626862	0.26059586	0.25592443	0.279636	0.23710805	0.30064294	0.31478161	0.31341431	0.36365792	0.37548673	0.26729405	0.20848642	0.28382447	0.32490069	0.29661292	0.24060027	0.23414642	0.24173869	0.26266056	0.27233401	0.25702924	0.26854551	0.27189484	0.32761928	0.31934175	0.26571852	0.30111411	0.2547648	0.27796239	0.26828888	0.28512055	0.28290829	0.22926907	0.23237161	0.23705547	0.25790954	0.27630565	0.27255875	0.25279281	0.25971815	0.29021931	0.27905875	0.29080504
0.25305194	0.307042	0.34355679	0.33874512	0.22694024	0.27014384	0.28016084	0.25951573	0.25639549	0.25911027	0.28170127	0.24253464	0.29406002	0.31304255	0.31270039	0.36439687	0.37353003	0.27367461	0.21137074	0.28604132	0.32403737	0.29755574	0.24258785	0.23554958	0.2419059	0.2635785	0.27254707	0.25809506	0.26803479	0.27079046	0.32602462	0.32013312	0.26685986	0.30150956	0.25547007	0.27557829	0.26589546	0.28024238	0.28218469	0.23049353	0.23237355	0.23716319	0.25864223	0.27658641	0.27297491	0.25167221	0.25997409	0.28973043	0.27934518	0.29058605
0.26080966	0.30153564	0.33960083	0.33816913	0.22592312	0.27095813	0.26955745	0.25695017	0.2575407	0.25639451	0.28103861	0.24170937	0.29668364	0.31306449	0.31235862	0.36259905	0.37601134	0.26866841	0.20119894	0.28441715	0.32415855	0.29547802	0.24207607	0.23371629	0.24142765	0.26494297	0.27335578	0.25741851	0.26887941	0.27299938	0.32763606	0.32044005	0.26797441	0.30237445	0.25723583	0.27662647	0.26837197	0.28279921	0.28418005	0.22909412	0.23250197	0.23711933	0.25881821	0.27390829	0.27243343	0.25235069	0.25970694	0.29022971	0.27811372	0.28984523
0.26498547	0.29161897	0.33900103	0.33884764	0.22473881	0.27487341	0.28408945	0.25304404	0.25849622	0.25785661	0.28100821	0.24509095	0.29734144	0.31260297	0.31099722	0.3614319	0.37328503	0.26631865	0.20138268	0.28418195	0.32372135	0.29518634	0.24176773	0.23453954	0.24085775	0.26182422	0.27238357	0.25882214	0.26730594	0.27201492	0.32625607	0.31943876	0.26700419	0.30137908	0.25587595	0.27822509	0.26821423	0.28485635	0.28246775	0.23024282	0.23304041	0.23765458	0.25904301	0.27608231	0.27343154	0.25342175	0.25918099	0.28995901	0.27866861	0.29123557
0.25602704	0.30586848	0.34547168	0.34238961	0.22385061	0.27317515	0.27114347	0.25887576	0.25480753	0.25579211	0.28085679	0.24113452	0.29463056	0.31477597	0.31146997	0.36266294	0.37368643	0.27473044	0.20683417	0.28535202	0.32353854	0.29753372	0.24386618	0.23597874	0.24277821	0.26352054	0.27230367	0.25937989	0.26703888	0.27095121	0.32472616	0.31958321	0.26543957	0.30088794	0.25509715	0.27643797	0.2676824	0.28220993	0.28244555	0.22879992	0.23184724	0.23640592	0.25928935	0.27536708	0.27308345	0.25365788	0.25964072	0.2894704	0.27805981	0.29033351
0.26738775	0.30455884	0.34441435	0.34019342	0.22440135	0.27420184	0.28784648	0.25294885	0.25521341	0.25552347	0.28028861	0.24285984	0.29426619	0.31247917	0.31100351	0.36137205	0.37867177	0.27012229	0.20144559	0.27957878	0.32454252	0.29665765	0.24248332	0.23423924	0.24206436	0.26387802	0.27201101	0.25596875	0.26831004	0.27032909	0.32560399	0.31901839	0.26674375	0.30105057	0.25497851	0.27760851	0.26832789	0.28404829	0.28360605	0.23034327	0.23229913	0.23695411	0.25969204	0.27636689	0.27345702	0.25414017	0.25973013	0.2899563	0.27884769	0.29171371
0.26396227	0.30449644	0.34059492	0.33801207	0.22417431	0.2664974	0.2840564	0.25680715	0.25330514	0.25714284	0.28141609	0.24120931	0.29202825	0.31514907	0.31085333	0.36168745	0.37499347	0.27347645	0.19794093	0.28556907	0.32327077	0.29530343	0.24299332	0.23365493	0.24145719	0.26345801	0.27495983	0.25708932	0.27047047	0.27236891	0.32593751	0.31939015	0.26556027	0.30138078	0.25471374	0.2769852	0.26737338	0.28086919	0.28273842	0.2307822	0.23258875	0.23725304	0.25839296	0.27636069	0.27421525	0.2542958	0.26068008	0.29183474	0.2799018	0.29059482
0.25146413	0.30305102	0.33717254	0.33717623	0.22440751	0.27317369	0.27500433	0.2482104	0.25112736	0.25817484	0.27967364	0.24819744	0.29958826	0.31109512	0.31085539	0.36197826	0.37008318	0.27121717	0.19758895	0.28501484	0.32339513	0.29544285	0.24345498	0.23401064	0.24222475	0.26278225	0.27340496	0.25748715	0.26859275	0.27114215	0.32691616	0.319994	0.26644924	0.30227387	0.25549763	0.27682033	0.26457486	0.27932301	0.2822673	0.23085085	0.23336305	0.23787157	0.26109058	0.27761355	0.27473804	0.25520691	0.26018611	0.29176646	0.27974486	0.29289639
0.26561022	0.30155012	0.34066993	0.33973292	0.22402638	0.26841667	0.27538222	0.25658378	0.25838307	0.25544497	0.28110489	0.25062785	0.29488069	0.31167448	0.31072223	0.36109877	0.37277097	0.26839536	0.2045667	0.28098848	0.32319954	0.29473382	0.24279936	0.2358633	0.24400428	0.26738691	0.27605599	0.25931549	0.27192312	0.27555838	0.32854903	0.32323518	0.26874402	0.30416912	0.2589381	0.27701661	0.26852942	0.2836248	0.28262308	0.22956569	0.23113303	0.2362345	0.25872704	0.27607849	0.27351907	0.25304073	0.26046821	0.29237056	0.2798534	0.28976351
0.26411375	0.30523968	0.34270957	0.33789906	0.22538638	0.27595198	0.27302802	0.2533713	0.25401285	0.25625083	0.27845329	0.2406435	0.29566011	0.3117747	0.31090727	0.36162725	0.37098259	0.2708365	0.19846229	0.28581086	0.32380292	0.2961244	0.24360739	0.23515466	0.24328308	0.26414871	0.27384254	0.25781322	0.269021	0.27284548	0.32549301	0.32051763	0.26621601	0.30233547	0.25554308	0.27769247	0.26776499	0.28266063	0.28302515	0.23128706	0.23341992	0.23784269	0.26085523	0.2781029	0.27553052	0.2568956	0.2596491	0.29163483	0.27814212	0.29014701
0.26909155	0.29645929	0.3443737	0.33755437	0.22695738	0.26942077	0.28234118	0.25663167	0.25243554	0.25755942	0.28090215	0.2424967	0.29568955	0.31190404	0.30997887	0.36176497	0.37090436	0.26545379	0.20242278	0.2902635	0.32322669	0.29922673	0.24099587	0.2338679	0.24194019	0.26446247	0.27262175	0.25590193	0.26984856	0.27044389	0.32548282	0.31997418	0.26649544	0.30070353	0.25396997	0.27686933	0.26716131	0.28256503	0.28253067	0.23001873	0.23315099	0.23759976	0.25956312	0.27644703	0.27428734	0.25468633	0.25833791	0.29143751	0.27922612	0.29114047
0.25702649	0.30178323	0.34058425	0.33490399	0.22338805	0.26610625	0.28063962	0.25302333	0.25495243	0.25700003	0.27898857	0.2438381	0.29551226	0.31076181	0.30960116	0.36210194	0.37729535	0.26882586	0.20413208	0.27725226	0.3236281	0.29413566	0.24191375	0.23546302	0.24343114	0.26303953	0.27371109	0.25939345	0.26654035	0.2717759	0.32467481	0.31998506	0.26647019	0.30155832	0.25588897	0.27633739	0.26867512	0.28370324	0.28264177	0.23086339	0.23378853	0.23856606	0.25880188	0.27821204	0.27482682	0.25592056	0.2597822	0.29220945	0.27977866	0.29192206
0.27224499	0.29593739	0.34490782	0.34087804	0.22414704	0.27420181	0.27848333	0.25603294	0.25411341	0.25550899	0.28174084	0.24598221	0.29692319	0.31018645	0.31004751	0.36266807	0.37097582	0.26685342	0.20767996	0.2831735	0.32244408	0.29325888	0.24205695	0.23371422	0.24156906	0.26377341	0.27334708	0.25416636	0.26985183	0.27021921	0.32371968	0.31819227	0.26470309	0.29944006	0.2535103	0.27741006	0.26516578	0.28133285	0.28241131	0.2325338	0.23438442	0.23881841	0.26118323	0.27753547	0.27528384	0.25606948	0.2604458	0.29352322	0.28129867	0.29068553
0.2500627	0.29749352	0.34043723	0.33792138	0.22299646	0.27315837	0.27064353	0.25492376	0.25274831	0.25731999	0.28027114	0.24532463	0.29208919	0.30989125	0.30858833	0.36190242	0.37041762	0.26542956	0.20803346	0.27557358	0.32127935	0.29554802	0.24027872	0.23205212	0.24020661	0.26509526	0.27472857	0.25654683	0.26921493	0.2702069	0.32635748	0.31987473	0.26598468	0.30043429	0.2553508	0.27773505	0.26889944	0.28335384	0.282585	0.22957522	0.23341712	0.23769626	0.26025784	0.27641532	0.27391103	0.25439137	0.25918657	0.29213187	0.27953678	0.2899628
0.26635787	0.30280027	0.33731216	0.33340091	0.22558212	0.26675245	0.27456522	0.25710291	0.25329039	0.26002854	0.28228432	0.24347951	0.29338899	0.31267089	0.31009689	0.36167613	0.37320581	0.26549256	0.20247141	0.28101277	0.3221401	0.29589608	0.24362642	0.23613407	0.24291269	0.26309967	0.272524	0.25544149	0.26862502	0.27153698	0.32511982	0.31951493	0.26519984	0.30083129	0.25519395	0.27784571	0.26889023	0.28297704	0.28302389	0.23245659	0.23482767	0.23915859	0.26106521	0.27914003	0.27600691	0.25619549	0.25885621	0.29188395	0.27846175	0.28940812
0.26549155	0.30588889	0.33940294	0.34020746	0.22436816	0.27169454	0.27143812	0.2517688	0.24688795	0.2579588	0.28054777	0.24059074	0.29889411	0.31022206	0.3105014	0.36323163	0.37580377	0.26637757	0.19672276	0.28649148	0.32312974	0.29546475	0.24300961	0.23484868	0.24175029	0.26416972	0.27190423	0.25736338	0.26775238	0.27149194	0.32427233	0.31897631	0.26425886	0.30033928	0.25371218	0.27758935	0.26947463	0.28267768	0.28252575	0.23063311	0.23330547	0.23800755	0.26082119	0.27820203	0.27581149	0.25421846	0.25841647	0.29134622	0.2794407	0.29105937
0.2528466	0.29412487	0.33812144	0.33885264	0.22509348	0.2707428	0.27111554	0.25240159	0.24865142	0.25606725	0.27960178	0.24098229	0.29433522	0.30862719	0.30939198	0.3626515	0.37323546	0.26544169	0.20476641	0.27686903	0.32281092	0.29515362	0.24212503	0.23569536	0.24170409	0.2627666	0.27351883	0.25648132	0.26975006	0.27167147	0.32479754	0.31983507	0.26590738	0.30047891	0.25413153	0.2772589	0.26761401	0.28278384	0.28204221	0.23193301	0.23409562	0.23832096	0.26113096	0.27803507	0.2751776	0.25618836	0.25909483	0.29209709	0.27874017	0.29025832
0.26317865	0.30150917	0.33740753	0.33720586	0.22232009	0.26674396	0.27543041	0.25230864	0.24987398	0.25989711	0.28093424	0.2445884	0.29831716	0.31043524	0.3088114	0.36375156	0.37802446	0.26790303	0.19926836	0.27995646	0.32390472	0.29538211	0.24011436	0.23282921	0.240666	0.26389137	0.27305192	0.25684309	0.26932135	0.27172866	0.32414141	0.31885281	0.26457778	0.30029497	0.25354856	0.27652642	0.26877132	0.28277704	0.2817803	0.23003928	0.23238836	0.23706466	0.25920254	0.27616757	0.27503285	0.25436878	0.25755543	0.29140589	0.27890912	0.29007709
0.25944307	0.29409587	0.33774835	0.33592567	0.22190107	0.27958027	0.26678455	0.25559816	0.25000128	0.25738454	0.28316969	0.24963529	0.29662791	0.31311259	0.31053612	0.36216599	0.37680227	0.26595098	0.19276746	0.28964856	0.32227892	0.29400387	0.24018703	0.23427141	0.24155726	0.26253313	0.2714211	0.25855482	0.26773378	0.26986298	0.32434112	0.31846747	0.26551914	0.29990584	0.25190443	0.27715164	0.26851276	0.283995	0.28173262	0.23001902	0.23299897	0.23748708	0.26022467	0.27638429	0.27438888	0.25434285	0.25836873	0.29157692	0.27876148	0.28932968
0.25562862	0.30346781	0.34207615	0.33884987	0.22218734	0.27275556	0.27477723	0.25440153	0.25354218	0.25740302	0.27962425	0.24351105	0.29371288	0.30922446	0.30878347	0.3610906	0.3740465	0.26320812	0.20914935	0.27656218	0.3214384	0.29211023	0.24183255	0.23351087	0.2426682	0.26343474	0.27419749	0.25331441	0.26929256	0.27229473	0.32397136	0.31881627	0.26655951	0.29929778	0.25551933	0.27659425	0.26669624	0.28280544	0.28121281	0.22939545	0.23303866	0.23740771	0.25912052	0.27597734	0.27551132	0.25575662	0.25765678	0.29225707	0.27939767	0.29053754
0.263441	0.29462755	0.34247425	0.34149778	0.22166026	0.25738227	0.27916086	0.25160635	0.24752901	0.25869963	0.28176072	0.24522647	0.29158515	0.30672926	0.30797964	0.3610104	0.36733592	0.26367664	0.19403036	0.27736446	0.32268718	0.29579133	0.240275	0.23383495	0.24222293	0.26371402	0.27209494	0.25565749	0.26903379	0.26979831	0.32355481	0.31872556	0.26449063	0.29949898	0.25309849	0.27699476	0.26818967	0.28426695	0.28313008	0.23033729	0.23291317	0.2377826	0.26104811	0.27737436	0.2751677	0.25550202	0.25601432	0.29200128	0.27796543	0.29044339
0.26447639	0.29754335	0.33956513	0.33397713	0.22257093	0.27367786	0.27707964	0.25623223	0.2495701	0.25829378	0.28158253	0.24250115	0.29590344	0.30856222	0.30833179	0.36071396	0.37244728	0.26476285	0.20449361	0.27621573	0.32165459	0.29323605	0.24148864	0.23343197	0.24019887	0.263879	0.27044684	0.25443113	0.26713568	0.27024597	0.3244985	0.31891602	0.26561722	0.29965577	0.25480521	0.2763592	0.26935339	0.28290763	0.28193292	0.23135783	0.23472409	0.23884962	0.25995827	0.27743536	0.27629074	0.25599465	0.25723344	0.29209536	0.27970958	0.29079843
0.26476139	0.2998527	0.34287614	0.34067142	0.22410795	0.27739048	0.27416271	0.2548568	0.25184381	0.25818059	0.28309122	0.24875575	0.29191697	0.30856341	0.30900991	0.36330909	0.37332276	0.26841345	0.20548525	0.28219518	0.32238957	0.29491499	0.24115905	0.23421447	0.2402997	0.26372948	0.27299571	0.25533831	0.26962319	0.26866165	0.32266128	0.31836855	0.26600873	0.29932633	0.25305155	0.27558613	0.26787102	0.27967736	0.28132907	0.23062453	0.23336846	0.23774846	0.26029408	0.2777926	0.27528802	0.25610587	0.25693491	0.29140148	0.28015819	0.29030204
[truncated: 25 more columns]
