# Supplementary material for: Simultaneous readout of multiple FRET pairs using photochromism
Source: Nat Commun. 2021 Mar 31;12:2005. doi: 10.1038/s41467-021-22043-0 (PMC8012603; doi:10.1038/s41467-021-22043-0)
Supplement: Supplementary file 3 — Source Data [file 41467_2021_22043_MOESM3_ESM.zip › SourceData/Figure5_FigureSI3-4/figuredata/Supplementary Figure 4/FRETEff_Single_EKARev_Photoswitching_Traces.txt]

0.32666975	0.35050112	0.28270388	0.3210251	0.38792503	0.25909767	0.32863751	0.25925234	0.32846096	0.34154239	0.3448827	0.36412963	0.31354654	0.30708772	0.38678372	0.31269345	0.34239149	0.30871689	0.32060781	0.32027015	0.2631458	0.28692383	0.31755525	0.28887627	0.25491479	0.29503474	0.30236122	0.25741753	0.26946968	0.36272794	0.41659209	0.40893194	0.2824094	0.38748616	0.35562754	0.30457151	0.30030307	0.27796185	0.28968713	0.2972599	0.32658675	0.32149044	0.32094309	0.28497458	0.28070715	0.31232962	0.28754449	0.29387954	0.27568859	0.32015774
0.33139357	0.35559186	0.2953907	0.31622583	0.38630456	0.25324726	0.32070142	0.25434914	0.3202332	0.33405492	0.33908921	0.35666144	0.30304971	0.29503104	0.37461135	0.31540149	0.35018331	0.30786797	0.32134721	0.3212778	0.26667213	0.28749099	0.31796932	0.29042721	0.26403427	0.29358524	0.30932984	0.25883248	0.27011552	0.3630119	0.41553807	0.40933523	0.28595674	0.39181185	0.35062724	0.30403474	0.30567735	0.28208891	0.29184783	0.30067828	0.33097973	0.32484812	0.32192329	0.28347093	0.28193954	0.31270504	0.28691512	0.29522386	0.2742503	0.32008386
0.32632524	0.34993067	0.28690946	0.32032385	0.38859341	0.25778899	0.32175413	0.25978899	0.32138458	0.34116909	0.34439561	0.36103281	0.30964419	0.30230969	0.38132581	0.31356281	0.34754309	0.3094804	0.32055819	0.3212744	0.26303071	0.28511456	0.31692532	0.28873116	0.25728047	0.2958093	0.30403447	0.25936985	0.26914424	0.35978284	0.41507053	0.40725487	0.28406897	0.39170548	0.34777498	0.30326572	0.30085	0.28194565	0.29441521	0.30096149	0.33098799	0.3216801	0.321024	0.2857528	0.282285	0.31188899	0.28788555	0.29566753	0.27584711	0.32180074
0.32683241	0.34863165	0.28652164	0.31981546	0.3847914	0.25874308	0.32654762	0.25883576	0.3261784	0.34137398	0.34665984	0.36426345	0.3085596	0.30235845	0.38115415	0.31451872	0.34578487	0.30774298	0.32062352	0.32057989	0.26359871	0.28558916	0.31843048	0.28828472	0.2571314	0.29500097	0.30264339	0.25731829	0.26812917	0.36193383	0.41491795	0.40762544	0.28804809	0.39408064	0.35098207	0.30634829	0.30231988	0.28160655	0.29365647	0.3002958	0.33186153	0.32102796	0.3221097	0.28331494	0.2811771	0.31156585	0.28698862	0.2953366	0.27480891	0.32015845
0.32612142	0.34882483	0.285344	0.31849885	0.38430753	0.25477982	0.32419458	0.2547546	0.3239767	0.33883607	0.34609231	0.36152881	0.30601838	0.30073273	0.37751344	0.31603038	0.34718069	0.3105998	0.32005051	0.32119861	0.26296794	0.28548661	0.32047528	0.2890377	0.2580843	0.29661816	0.30278301	0.25914517	0.26775628	0.35781106	0.4119443	0.4032563	0.28204393	0.3892639	0.34999698	0.30067649	0.29785958	0.28084847	0.29317892	0.2960591	0.33129573	0.32006636	0.31985983	0.2847673	0.28144917	0.31220412	0.28826961	0.29282513	0.27583292	0.3190214
0.32381108	0.34804854	0.28546706	0.31979167	0.38331982	0.25787857	0.32250521	0.25907794	0.32248488	0.33825195	0.34614414	0.36373839	0.3079119	0.29969764	0.37947935	0.31383973	0.34782365	0.30887422	0.32034355	0.320214	0.26414153	0.28221279	0.31806514	0.28975481	0.25440246	0.29605961	0.303105	0.25565222	0.26831254	0.35646531	0.41139865	0.40298772	0.28659809	0.39146018	0.35083404	0.29737172	0.29708713	0.27853966	0.28874972	0.29858363	0.32977071	0.32257748	0.32143417	0.28503153	0.28009507	0.311306	0.28706771	0.29263714	0.27510497	0.32057425
0.32423234	0.34623116	0.28532392	0.31751558	0.38206008	0.25385794	0.32109115	0.25372744	0.32088777	0.33825949	0.34364897	0.36334464	0.30436504	0.2977646	0.37626198	0.31389883	0.34849775	0.30657622	0.31900677	0.3207531	0.263607	0.28482187	0.31770802	0.28768185	0.25694951	0.29503742	0.30103502	0.25866124	0.26955882	0.35633647	0.41087899	0.40345526	0.28287885	0.38605607	0.35058826	0.30190462	0.2971684	0.27956846	0.29048556	0.29697645	0.3319045	0.31943554	0.31947431	0.28387937	0.27980858	0.31057146	0.28531501	0.29344118	0.27374187	0.31862479
0.32397211	0.34793946	0.28513297	0.31824148	0.38312653	0.25881588	0.32630876	0.25984949	0.32629713	0.34089816	0.34608635	0.36428806	0.30602366	0.30065861	0.38024542	0.31448972	0.34880093	0.30655652	0.31895989	0.31895083	0.26048258	0.28300363	0.31349322	0.28694072	0.25418481	0.29452211	0.30066994	0.25758502	0.26946682	0.35659191	0.40877795	0.40128329	0.28460512	0.38586777	0.34740746	0.29972696	0.29942596	0.27921236	0.29026058	0.29543701	0.32930234	0.31934848	0.31941795	0.28468594	0.28026205	0.31124532	0.28692704	0.29295641	0.27538291	0.32007006
0.32313716	0.34444737	0.28304929	0.31859294	0.38037479	0.25920096	0.32166156	0.26021931	0.32127896	0.33772945	0.34509766	0.36510149	0.30831906	0.29927939	0.37883037	0.31474307	0.34901276	0.30885029	0.3182267	0.31776613	0.26283932	0.28318879	0.31587675	0.28802481	0.25488895	0.29501539	0.30156788	0.25810605	0.26878881	0.3557668	0.40838507	0.40153003	0.28138709	0.38920727	0.3518388	0.29872245	0.29790229	0.27819607	0.29031232	0.29359695	0.32964289	0.31882581	0.31701848	0.28212264	0.27833277	0.30947077	0.28483847	0.29175863	0.27428734	0.31938314
0.32443336	0.34415087	0.28500354	0.31790748	0.37978232	0.25524592	0.3203817	0.25609365	0.32045254	0.33712032	0.3442536	0.36293876	0.3034586	0.29763687	0.37686169	0.31187969	0.35002208	0.30929783	0.3200177	0.3163299	0.26072305	0.28343537	0.31438005	0.28718731	0.25367537	0.29165056	0.30175486	0.256174	0.26742351	0.35507688	0.40762454	0.39959902	0.28064218	0.38787785	0.34902358	0.29914522	0.29644966	0.27860418	0.29197729	0.29591522	0.32859594	0.31894705	0.31793073	0.28367043	0.27739882	0.30959719	0.28512713	0.29107985	0.27199227	0.31817576
0.32259497	0.3446531	0.2844581	0.31670177	0.37869692	0.25531292	0.32000363	0.25621089	0.31999975	0.33935291	0.34465852	0.3651787	0.30511463	0.29754898	0.3794246	0.30764422	0.34692484	0.30518255	0.31550199	0.31505558	0.2541011	0.27510774	0.30700642	0.27737123	0.2486316	0.27604923	0.28233302	0.25691152	0.26752231	0.35401112	0.40421653	0.39747792	0.28326109	0.38749716	0.34840867	0.29180461	0.2929619	0.27943885	0.29111767	0.29736942	0.33201867	0.32054085	0.31780949	0.28158143	0.28014991	0.30960771	0.28597638	0.29178065	0.27242258	0.31821606
0.32205421	0.34355333	0.28372577	0.31872392	0.37986055	0.2637468	0.32103497	0.26547974	0.32074362	0.33697179	0.34282115	0.36852771	0.310094	0.30271277	0.38625062	0.31060162	0.35300314	0.30979967	0.31690317	0.31876644	0.26121867	0.28345209	0.31488609	0.2877194	0.25524721	0.29512271	0.3027249	0.25638437	0.26867774	0.35492766	0.40569696	0.39831495	0.28142869	0.38377145	0.35169837	0.30285606	0.29575738	0.27892372	0.2912769	0.29306859	0.33044377	0.31838825	0.31688878	0.2826086	0.27658087	0.30808982	0.28462297	0.2907269	0.27253062	0.31724364
0.32176808	0.34580159	0.2859762	0.31635007	0.37759763	0.25808385	0.32206148	0.25899512	0.32177737	0.33789855	0.34661582	0.36678365	0.30542496	0.29733798	0.37825677	0.30961907	0.34949899	0.31060836	0.31717172	0.31792516	0.25873679	0.28269503	0.31461126	0.28640246	0.25728714	0.29612508	0.30304474	0.2600807	0.2650221	0.35363284	0.4048593	0.39773506	0.28414974	0.39033186	0.35185674	0.30692747	0.29558143	0.27721697	0.29015157	0.29826739	0.33012319	0.31937361	0.31518841	0.28213793	0.2770012	0.30706775	0.283894	0.28993538	0.27288043	0.31892806
0.31810436	0.33938253	0.27664471	0.31522983	0.37642863	0.25386038	0.31807479	0.25435969	0.31756148	0.33603206	0.34193176	0.36208311	0.30165222	0.29484561	0.3738707	0.31222066	0.35259894	0.31064564	0.31994331	0.31801876	0.2607531	0.28427234	0.31789541	0.2883465	0.2553083	0.29442766	0.30281723	0.25843808	0.26911402	0.35483524	0.40462545	0.39708352	0.28329626	0.38551515	0.35069728	0.30244315	0.2951991	0.27649817	0.28713715	0.29387027	0.32953867	0.31967217	0.31654626	0.2819587	0.27675787	0.30869302	0.28325796	0.28928444	0.2714881	0.31859359
0.32234627	0.3432374	0.28334716	0.31706178	0.3759284	0.26369441	0.32108402	0.26463011	0.32079437	0.33765838	0.34612957	0.36563495	0.30550566	0.29800525	0.37315923	0.31119609	0.34951791	0.30941141	0.31940433	0.31635407	0.25974452	0.28015026	0.31574613	0.28696454	0.25503984	0.29568866	0.30281571	0.25549281	0.26897985	0.35354409	0.40251675	0.39462239	0.27946174	0.38870755	0.35076067	0.30150214	0.29448736	0.27918357	0.28720012	0.29423007	0.33168477	0.32043836	0.3151226	0.28194019	0.27861369	0.30948907	0.28292352	0.29128286	0.27335748	0.31970003
0.32162577	0.34272701	0.28246099	0.31583521	0.37401897	0.26160023	0.32018602	0.26219481	0.32029435	0.33796439	0.34500793	0.36573601	0.30534402	0.29662821	0.37339672	0.31019899	0.34995151	0.30648801	0.31882367	0.31587815	0.26002878	0.28033078	0.31733081	0.2854555	0.25649551	0.29405189	0.30078757	0.25840631	0.26594314	0.3544687	0.40034634	0.39313179	0.27958849	0.38627726	0.35105571	0.30210197	0.29381645	0.27742657	0.29114676	0.29698518	0.33068368	0.31748044	0.31483483	0.27865079	0.27702847	0.30768454	0.28321016	0.28755242	0.27051693	0.31786257
0.3221224	0.34246564	0.28473577	0.31459203	0.37346539	0.25867188	0.31578001	0.25905919	0.31564298	0.33652914	0.3422007	0.36128068	0.30039424	0.29513171	0.37044075	0.31052744	0.35108352	0.30790812	0.31745574	0.31455046	0.26245704	0.28030422	0.3144559	0.28714725	0.25450543	0.29326576	0.30074352	0.25747314	0.26734141	0.34928536	0.39929199	0.39074895	0.28269172	0.38460076	0.35058093	0.30568844	0.29324517	0.27612999	0.2875683	0.29611403	0.33139563	0.31972313	0.31416157	0.27997351	0.27377781	0.30721423	0.28177455	0.28544503	0.27278829	0.31744221
0.32228887	0.3420862	0.28442666	0.31450966	0.37314293	0.26011065	0.31691116	0.26058483	0.31650779	0.33699447	0.34389427	0.36541665	0.30319867	0.29661947	0.37217733	0.31127286	0.35095942	0.30975857	0.31592697	0.31442276	0.26122278	0.28241625	0.31374815	0.28662384	0.2533673	0.29156286	0.3004258	0.25482672	0.26700228	0.35135877	0.39793459	0.39076012	0.28030089	0.38689578	0.35021344	0.29628536	0.29354802	0.27553913	0.28922704	0.29648009	0.32850894	0.31911099	0.31521866	0.27974185	0.27614024	0.30776456	0.2816352	0.28748623	0.27223986	0.31810161
0.32255137	0.34250131	0.28653884	0.31455576	0.37112746	0.25906885	0.31684211	0.25984347	0.31662905	0.33408713	0.34167281	0.35969943	0.30024618	0.29191315	0.36819625	0.30811003	0.34978124	0.30920953	0.31631082	0.31180456	0.25806504	0.2768653	0.31279835	0.28359953	0.25280988	0.28500113	0.29221928	0.25592643	0.26630852	0.349691	0.39869761	0.38829818	0.27885127	0.38070151	0.35076275	0.30123496	0.29032961	0.27537468	0.28533411	0.29481941	0.32934648	0.3175613	0.31284839	0.27769867	0.27416447	0.30505866	0.2805253	0.28350732	0.27027261	0.31482539
0.32183018	0.34105986	0.28621507	0.3134841	0.37035099	0.26094589	0.316311	0.26238739	0.31623837	0.33583513	0.34326214	0.36210495	0.2987954	0.29341471	0.36935389	0.31053412	0.34936538	0.30899343	0.31688544	0.31410503	0.26061621	0.28125018	0.3146188	0.28426987	0.25115427	0.29037172	0.29821768	0.25595048	0.26481637	0.34884736	0.39612862	0.38693184	0.27612382	0.38476276	0.34891969	0.29591855	0.29141811	0.27684936	0.28744441	0.29612842	0.33126482	0.31793445	0.31172964	0.27758694	0.27068731	0.30528149	0.28002658	0.28299674	0.26692852	0.31431699
0.31599349	0.33743992	0.27863595	0.30840954	0.36070502	0.2567679	0.30741456	0.25876355	0.30748877	0.33380419	0.34043151	0.35990784	0.29644421	0.29320827	0.36694905	0.31476766	0.33945489	0.30511248	0.30636922	0.30092308	0.24895044	0.26577207	0.29800764	0.27424562	0.24723634	0.28296781	0.28708515	0.25628453	0.26758364	0.3531296	0.39465356	0.38279599	0.27813831	0.40344054	0.35605004	0.30496347	0.29496172	0.27593595	0.28623042	0.30642301	0.33317712	0.31926212	0.31417745	0.27723008	0.27388063	0.30657369	0.2813209	0.28666276	0.26934224	0.31788367
0.31649897	0.33814541	0.28173932	0.3099632	0.3625645	0.25627273	0.30931133	0.25786605	0.30918807	0.33328515	0.34205475	0.36016059	0.29786897	0.29461712	0.36545244	0.31355798	0.34873804	0.30850136	0.31229168	0.30923161	0.25461301	0.27693921	0.30367944	0.28064573	0.25007391	0.29192227	0.29319292	0.25537875	0.26529306	0.35304928	0.39308307	0.38369304	0.28060228	0.40344036	0.35608596	0.30468658	0.29390988	0.27429351	0.28592646	0.30302945	0.33232763	0.31571683	0.31199792	0.27592957	0.27339581	0.3042089	0.27752399	0.2844682	0.26802298	0.31624106
0.31687683	0.33814019	0.28049347	0.30840981	0.36229378	0.26397926	0.31151801	0.26498553	0.31149879	0.33188662	0.34047362	0.35897008	0.29760385	0.2960287	0.36592615	0.30926242	0.34296331	0.30791	0.31406546	0.3089067	0.25725475	0.2789087	0.30714905	0.2795423	0.24850915	0.29106405	0.29741833	0.2571739	0.27095732	0.35210916	0.39319703	0.38230646	0.27465528	0.38673979	0.34782931	0.30613944	0.29209211	0.2705932	0.28388405	0.29396614	0.32757837	0.31704706	0.3117035	0.27580506	0.26950231	0.30623743	0.27832747	0.28239459	0.27019545	0.31550139
0.31689397	0.33740404	0.28319776	0.30876189	0.36607426	0.26593849	0.31346884	0.26665625	0.31293976	0.33813146	0.34679827	0.36118081	0.30134249	0.29823387	0.36591613	0.3036918	0.34129849	0.310094	0.31642449	0.30918902	0.25499278	0.27814451	0.30654347	0.28002736	0.24806875	0.28952584	0.29347745	0.25772095	0.27025008	0.35329297	0.39119583	0.37813696	0.27368858	0.38755998	0.35028544	0.30291188	0.28767857	0.27339584	0.28432712	0.29848897	0.32888758	0.31692576	0.311196	0.27513757	0.27155876	0.30420631	0.27889001	0.28406233	0.26996705	0.31450731
0.31874067	0.33987769	0.28489277	0.30953556	0.37839887	0.2745856	0.31478202	0.27603379	0.31443095	0.34300333	0.35338169	0.36705124	0.30191514	0.30272579	0.37225944	0.31795698	0.34818271	0.31807292	0.32553211	0.31250387	0.25719264	0.28537661	0.30797771	0.28383523	0.25102508	0.29496211	0.29573354	0.26414135	0.2748189	0.36073616	0.3904939	0.37830094	0.27293557	0.39507124	0.35354552	0.31704658	0.28879827	0.27182344	0.2863169	0.29550159	0.3311362	0.31581154	0.3112976	0.27516627	0.26854578	0.30375788	0.27811703	0.28091937	0.26825047	0.31399468
0.3169983	0.33849066	0.28335777	0.30921814	0.38882717	0.28886944	0.31910974	0.2900863	0.31900561	0.35410157	0.3616277	0.37414077	0.30967426	0.31329656	0.37841359	0.32585463	0.35077295	0.31713951	0.33082595	0.31802866	0.25527638	0.29234481	0.30902115	0.28266492	0.24820545	0.298094	0.29197463	0.27051598	0.28134012	0.36948377	0.38774103	0.37527791	0.26937506	0.4039762	0.35805702	0.32617873	0.2842544	0.2714828	0.28424016	0.29928809	0.33356419	0.31482568	0.30953935	0.27571237	0.27015728	0.30387181	0.27795625	0.28125855	0.26656124	0.3135764
0.32308981	0.34714428	0.29374272	0.30922136	0.3912611	0.29998931	0.32669494	0.30123097	0.32647341	0.36740994	0.36823943	0.37627295	0.31899089	0.32476094	0.3871963	0.34238398	0.35436618	0.3202067	0.34200478	0.32815874	0.2606926	0.30123499	0.30946928	0.2913858	0.25467891	0.30582234	0.29830119	0.28079006	0.29123911	0.37754464	0.38867277	0.3760334	0.27140415	0.41515681	0.36423734	0.31832746	0.28810188	0.2724652	0.28198925	0.29491457	0.32885373	0.31639144	0.31157842	0.27588743	0.27038106	0.30452222	0.27769908	0.28191233	0.26778167	0.31256783
0.32570496	0.35068059	0.30225658	0.31025693	0.39510605	0.30601296	0.33566016	0.30800685	0.33562917	0.38288498	0.37547219	0.38029552	0.33197066	0.33762482	0.39194557	0.35549283	0.36184245	0.32538503	0.35143074	0.33674136	0.26767454	0.31045058	0.31142285	0.30204159	0.26143172	0.31474599	0.3018389	0.2952795	0.29365337	0.38949031	0.38814092	0.37795046	0.2732684	0.4413816	0.3725023	0.33327946	0.28756472	0.27316022	0.28725043	0.29547223	0.32779512	0.31520307	0.30974051	0.27569464	0.26895824	0.30465746	0.27741581	0.28224266	0.26773274	0.31293753
0.32963115	0.35715488	0.31172302	0.31139076	0.39619091	0.31070638	0.35065541	0.31139863	0.35041216	0.3931205	0.37867403	0.38039327	0.34412313	0.34842148	0.39702442	0.37656096	0.38010812	0.33653289	0.37234274	0.35528398	0.28788844	0.33022261	0.32598573	0.31767476	0.27175146	0.330419	0.31204021	0.30005866	0.29035893	0.39455777	0.38222525	0.37291834	0.27046323	0.45401284	0.37840798	0.31143486	0.28410673	0.271431	0.28256989	0.28725851	0.32593757	0.31654006	0.30905291	0.27421698	0.26746479	0.3050029	0.278557	0.28206939	0.26843262	0.31374419
0.3367812	0.3625578	0.32716221	0.31092164	0.39591062	0.31526262	0.35848892	0.31663957	0.35880259	0.39835006	0.37963584	0.38148162	0.35448274	0.35206416	0.39762932	0.38248715	0.37855563	0.33031872	0.36976179	0.35579124	0.28759378	0.330221	0.3259843	0.31767634	0.2717514	0.33135003	0.31200263	0.30929863	0.29459393	0.40038738	0.38550851	0.37646377	0.2729491	0.46557003	0.38983524	0.33093095	0.28870219	0.27070475	0.2872757	0.28955317	0.32862189	0.31651625	0.30982146	0.27595657	0.26826411	0.30361569	0.27700847	0.28183708	0.26591742	0.31219301
0.34468588	0.36672822	0.3423717	0.3141585	0.39668611	0.31894764	0.37252361	0.32024881	0.3723042	0.40398249	0.38219392	0.38362333	0.36088905	0.35803771	0.39702272	0.37459522	0.37028497	0.32557926	0.36453503	0.35206839	0.29332966	0.31986117	0.32333246	0.33796194	0.27983359	0.33613756	0.32114264	0.31145659	0.29276013	0.40292957	0.3832632	0.37879235	0.27264401	0.47579518	0.39878628	0.33169824	0.29298845	0.27477095	0.29247478	0.29492992	0.32849327	0.31987569	0.31126457	0.27497229	0.26996556	0.30631414	0.27758244	0.28342363	0.26836336	0.31320205
0.34874734	0.36866811	0.35297719	0.31355113	0.39474872	0.31524426	0.37469551	0.3163881	0.37448031	0.40317541	0.37991586	0.38152781	0.36512959	0.35974622	0.39669859	0.37554693	0.37348756	0.32625982	0.36480466	0.35519227	0.30240029	0.32219571	0.33142132	0.34802052	0.28649583	0.34333253	0.32863528	0.31401271	0.29731625	0.40603361	0.38144749	0.37866449	0.27387887	0.47568017	0.40335658	0.32676262	0.29409197	0.27404958	0.2901454	0.29080158	0.32736588	0.32045466	0.31058577	0.27364367	0.26895237	0.30691764	0.27709141	0.28116104	0.26862565	0.31197423
0.3545725	0.36909986	0.36188653	0.31614316	0.39428347	0.31494346	0.38054726	0.31622079	0.38063049	0.4043884	0.38073927	0.38075247	0.36633551	0.35875854	0.39572287	0.37918487	0.37454766	0.32710624	0.36549285	0.35446066	0.31266168	0.32508993	0.33645999	0.35700402	0.29315615	0.34695631	0.33422944	0.31074566	0.29416999	0.40702176	0.38229468	0.38118005	0.27477008	0.47502503	0.40408027	0.33517179	0.29995921	0.27630112	0.29627609	0.29526693	0.33075246	0.31801105	0.31266838	0.27394721	0.2689116	0.30766925	0.27701271	0.28614673	0.27179953	0.31285122
0.35613602	0.37004644	0.36681274	0.31815845	0.3929399	0.31436643	0.38180846	0.31485358	0.38142696	0.40264207	0.37860164	0.38014087	0.36884063	0.36106172	0.39536825	0.3780382	0.37418655	0.32784417	0.36549741	0.35709506	0.31922209	0.32708284	0.34296611	0.36008522	0.2983816	0.34875205	0.34052691	0.31366819	0.2954393	0.40621561	0.38074476	0.38252696	0.27638167	0.48056191	0.40227038	0.33277968	0.30520752	0.27730528	0.3009558	0.29400191	0.33026364	0.31903076	0.310179	0.2750414	0.26925683	0.31046355	0.27520308	0.2853663	0.27421531	0.31346563
0.35900223	0.3719998	0.36924604	0.32030106	0.3928408	0.31289092	0.38183254	0.31334311	0.38156515	0.40445516	0.37942258	0.38028336	0.36793399	0.36019355	0.39612949	0.37914157	0.37553653	0.3292194	0.3662332	0.35382408	0.32603738	0.32441851	0.34704369	0.36390531	0.30485773	0.34956309	0.3449249	0.30986363	0.2940838	0.40856194	0.38133156	0.38527229	0.27394626	0.48079437	0.40455905	0.33173257	0.309771	0.28010404	0.30331978	0.29334342	0.33194363	0.32091728	0.30925164	0.27488548	0.26919699	0.31225777	0.27654427	0.28641361	0.27638042	0.31303456
0.35905275	0.36952007	0.37082142	0.32343835	0.39332071	0.31325901	0.38310274	0.31416011	0.38277745	0.40330157	0.37999418	0.38095114	0.36703765	0.35903203	0.39951178	0.37750089	0.37377694	0.322321	0.36541465	0.35766414	0.32930771	0.32280117	0.35123163	0.36488461	0.30519509	0.35077706	0.34624481	0.31300998	0.29550529	0.41078967	0.38261735	0.38716745	0.27570522	0.48168892	0.40936616	0.32564378	0.31617185	0.28230375	0.31058079	0.29070735	0.33398503	0.32416555	0.31170306	0.27781144	0.27449584	0.31939363	0.27841946	0.29122305	0.28324738	0.31513882
0.36130729	0.37040126	0.3715995	0.32582465	0.39060569	0.31432515	0.38358968	0.31498832	0.38382414	0.40199324	0.37861282	0.37846366	0.36621729	0.35854769	0.39602172	0.37848729	0.37429571	0.32854739	0.36653033	0.35643929	0.3331387	0.32633719	0.35542515	0.36735773	0.31061849	0.35140091	0.35191926	0.31681842	0.29514828	0.41087058	0.38196015	0.38871527	0.27374581	0.4840253	0.40554339	0.3309398	0.31875187	0.28944531	0.31974739	0.29620835	0.3396017	0.33068469	0.31125692	0.28208533	0.27718782	0.32449648	0.28027326	0.2958698	0.28910407	0.31693602
0.36186847	0.36816663	0.36953419	0.32881248	0.39355925	0.31799123	0.38521305	0.31800598	0.38528356	0.40373644	0.37806436	0.38043857	0.36775887	0.35945901	0.39200106	0.37821445	0.37262034	0.32468939	0.36640984	0.35590339	0.33387846	0.32446116	0.35803366	0.36545455	0.31055212	0.35162318	0.35130912	0.31316423	0.29303387	0.40722638	0.38006765	0.38826653	0.27307698	0.47902256	0.40156397	0.32472819	0.32388017	0.29812762	0.33212069	0.28930837	0.34790942	0.33759063	0.31326827	0.28938684	0.28283691	0.33213428	0.28347802	0.30032173	0.29989281	0.3191939
0.36190853	0.37078035	0.37110567	0.33183548	0.39049169	0.31549689	0.38329113	0.31590417	0.38315141	0.4032923	0.37864265	0.38125506	0.36820778	0.35660481	0.39286989	0.37592176	0.3727425	0.32447597	0.36439979	0.35411796	0.33232373	0.32219818	0.36109766	0.36417326	0.31348932	0.35149625	0.35300669	0.31517404	0.29455945	0.40672776	0.38161325	0.3910996	0.27344283	0.47963196	0.40652466	0.32772237	0.32614979	0.30280438	0.33363062	0.29809248	0.35540956	0.33793238	0.31259635	0.29403692	0.2888326	0.33648163	0.28638306	0.30440992	0.30778018	0.31883419
0.36240041	0.37133762	0.37275538	0.3348949	0.39364105	0.3135924	0.38405922	0.31387812	0.38396418	0.40301389	0.38086969	0.38018188	0.36765566	0.35725838	0.39192432	0.37753972	0.37145194	0.32509619	0.36560288	0.35466528	0.33366978	0.32329315	0.36362797	0.36657134	0.31584924	0.35134804	0.35279715	0.31222549	0.2952891	0.40992472	0.38110128	0.39163548	0.27314952	0.48372343	0.40794605	0.32585862	0.33035269	0.30862948	0.3424885	0.30247343	0.3636637	0.34476483	0.31357247	0.30123049	0.29584649	0.34249863	0.29290625	0.31087363	0.31816384	0.32456586
0.3602539	0.37027028	0.37065423	0.33636305	0.39291212	0.31629005	0.38233516	0.31684521	0.38220349	0.40491074	0.37918499	0.38003978	0.3675983	0.36075324	0.39577588	0.37683657	0.37417263	0.32816744	0.36643451	0.35556176	0.33577043	0.32483464	0.36555228	0.36902237	0.3169097	0.35191134	0.35488915	0.31253919	0.29563603	0.40797797	0.38438436	0.39311638	0.27383509	0.48704004	0.40508094	0.3271147	0.33398235	0.32120186	0.35117531	0.31821808	0.38175315	0.34973612	0.3156288	0.30825928	0.30270493	0.34660324	0.30041948	0.31810474	0.3290534	0.32709986
0.36106431	0.37040159	0.37187389	0.33649659	0.39225873	0.317072	0.3847602	0.31745303	0.38468358	0.40464744	0.37833577	0.37834686	0.36803389	0.36043233	0.39488819	0.37523279	0.37078547	0.32778862	0.3646037	0.35399526	0.33445162	0.32540736	0.36282557	0.36484787	0.31505349	0.35007823	0.35254368	0.31033185	0.29475221	0.40888533	0.38344565	0.3942748	0.27302977	0.48000497	0.39927354	0.33123633	0.33792296	0.32898352	0.35464641	0.33190629	0.38776809	0.35448292	0.31902954	0.31503943	0.30900815	0.34993884	0.30734515	0.32554883	0.33935785	0.33179963
0.36073512	0.36996695	0.37092134	0.3371267	0.39213869	0.31689084	0.38295853	0.31731585	0.38285932	0.40599841	0.37971562	0.38156471	0.36909872	0.35850203	0.39711368	0.37662864	0.37236169	0.32498527	0.36548308	0.35430241	0.3329266	0.32518128	0.36340269	0.3653267	0.31648439	0.35090959	0.35447282	0.31302032	0.29342198	0.40750951	0.38381901	0.39435092	0.27572668	0.47784007	0.40291512	0.32822952	0.33709654	0.3331849	0.35311905	0.34060138	0.39294571	0.35787159	0.32019582	0.3192142	0.31306431	0.35102966	0.31399953	0.33030632	0.34077588	0.33542076
0.36221334	0.36994499	0.37088716	0.33772019	0.39162174	0.31429955	0.38097912	0.31437641	0.38099292	0.402026	0.37817979	0.37855631	0.36692894	0.3601366	0.39698651	0.37523749	0.36965689	0.32450926	0.36540586	0.35457769	0.33277959	0.32668614	0.36454791	0.36661336	0.31728241	0.35346487	0.35366312	0.31216574	0.29547298	0.40730798	0.38489673	0.39629364	0.27489316	0.47836691	0.40162486	0.33182454	0.34299162	0.33702165	0.35668871	0.3453021	0.39541954	0.35795578	0.32090718	0.32231939	0.3180953	0.35049522	0.32070166	0.33329865	0.34744534	0.337708
0.36163411	0.3710334	0.37280032	0.33912733	0.39156592	0.3168644	0.38219059	0.31743237	0.38170874	0.40446436	0.37776586	0.3775675	0.36612946	0.35653225	0.39296615	0.37735826	0.37323964	0.32190409	0.36542735	0.35534829	0.33341822	0.32518882	0.36283001	0.36711061	0.31717911	0.34973103	0.35402232	0.31265986	0.29379502	0.40549228	0.38460875	0.39403567	0.27369094	0.47675303	0.40492672	0.32372656	0.34291017	0.34101108	0.35827145	0.3549574	0.40001255	0.36161059	0.32270414	0.32697406	0.31947619	0.35219702	0.32741749	0.33769926	0.35003147	0.34286132
0.36201891	0.36895376	0.3709923	0.3374528	0.38955137	0.31559208	0.38072139	0.31600213	0.38049015	0.40494934	0.37697601	0.37609151	0.36465696	0.3558844	0.39356685	0.37751013	0.3722707	0.32254785	0.36528996	0.35439169	0.33416778	0.32416311	0.36317238	0.3681061	0.3189629	0.35221285	0.35602048	0.31278163	0.29278535	0.40680033	0.38599443	0.39577049	0.27405342	0.47951847	0.40514672	0.3272461	0.34436679	0.3434478	0.35790071	0.35733789	0.40023857	0.36066768	0.32361022	0.32786474	0.3201035	0.35126892	0.33087704	0.33821186	0.35234106	0.34557146
0.36100784	0.36797825	0.36902562	0.3393074	0.39207721	0.3132973	0.38140142	0.31408986	0.38149419	0.40622258	0.3774623	0.37751994	0.36450401	0.35726202	0.39529318	0.37561467	0.37151372	0.32133576	0.36456665	0.35408661	0.33262309	0.32454017	0.36027953	0.36360183	0.31494319	0.3483313	0.35328132	0.30996633	0.29377103	0.40764502	0.38663521	0.39563894	0.27551514	0.48090139	0.40212137	0.32623208	0.34462547	0.3450087	0.36336377	0.36294568	0.40263608	0.36116067	0.32641149	0.3301307	0.32025245	0.35167247	0.33381152	0.33994481	0.35181528	0.34794247
0.36084092	0.36880377	0.37012336	0.3398065	0.39127973	0.31655088	0.3843959	0.31751981	0.38425675	0.40580162	0.3785722	0.37887254	0.36553714	0.35798073	0.39264786	0.37547177	0.36915943	0.32101506	0.36383599	0.35431471	0.33246693	0.32404807	0.361224	0.36673811	0.31752279	0.35098526	0.3555795	0.31349611	0.29484802	0.40927377	0.38926131	0.39801386	0.27398083	0.4810164	0.40224352	0.32887363	0.34690636	0.34364733	0.35657373	0.36082876	0.39980388	0.36203459	0.32994539	0.3326416	0.32201236	0.35310215	0.33911872	0.34225184	0.35576078	0.35268268
0.36114353	0.36985752	0.37072954	0.33865955	0.39012831	0.31493554	0.37976986	0.31593937	0.37956995	0.40516692	0.37741169	0.37616682	0.36376899	0.3540937	0.394474	0.37565932	0.36978906	0.31937027	0.36463729	0.35361773	0.3320131	0.32207835	0.35921597	0.36503986	0.31669697	0.34901512	0.35354304	0.31199047	0.2938202	0.40666628	0.38787371	0.39586189	0.27196777	0.48156539	0.40271893	0.32257038	0.34410155	0.3469831	0.3595694	0.36423066	0.39968073	0.36450967	0.33098277	0.33039665	0.32310852	0.35090271	0.33943945	0.34116927	0.35400856	0.35259691
0.36090231	0.3704707	0.37000385	0.33780202	0.38942197	0.31570435	0.37974799	0.31610814	0.37956426	0.40308094	0.37658519	0.37449652	0.3626014	0.35328969	0.39172128	0.37488952	0.36959067	0.32300788	0.36381525	0.35227355	0.33237705	0.32141691	0.3583034	0.36543843	0.31730846	0.3503359	0.35578185	0.31091407	0.29465681	0.40572783	0.38806179	0.3961643	0.27621207	0.48006678	0.40426093	0.33532393	0.34556946	0.34462538	0.35811934	0.36056164	0.40107352	0.36292353	0.33499128	0.33259031	0.32177439	0.35067475	0.34083736	0.34150851	0.35014728	0.35474727
0.36010107	0.36818954	0.36770853	0.33978236	0.3897174	0.31489566	0.38178894	0.31600383	0.38148811	0.4065893	0.37767047	0.3786898	0.36506948	0.35618246	0.39279509	0.37403446	0.36921525	0.32025346	0.36387038	0.35383609	0.33226672	0.32347924	0.35900947	0.36602357	0.31850916	0.35211056	0.35590252	0.30981949	0.29186335	0.40602589	0.38890329	0.3967914	0.27552456	0.48263815	0.40288007	0.33115453	0.34577945	0.34470481	0.35718337	0.36000091	0.39848858	0.36316457	0.33836383	0.33294842	0.32289082	0.35214108	0.34319168	0.34429976	0.35365626	0.35860234
0.35965142	0.36920786	0.36855593	0.33751994	0.38979447	0.31395894	0.37859109	0.31420669	0.37844244	0.40464514	0.37555358	0.37523887	0.3648383	0.35292155	0.39076287	0.37602898	0.36856556	0.32188371	0.36462718	0.35313672	0.33158192	0.32337663	0.35689923	0.36561295	0.31629592	0.35240829	0.35369912	0.30945593	0.29062399	0.40499407	0.38762677	0.39634225	0.27540061	0.48207459	0.40252388	0.32836303	0.34499022	0.34267175	0.35803747	0.36147672	0.39987013	0.36286694	0.34135976	0.33201453	0.32299373	0.35007936	0.34318638	0.3415181	0.3532522	0.35695457
0.36053422	0.36749482	0.36870843	0.33745822	0.3887229	0.31405768	0.38044137	0.31441596	0.38056087	0.40381032	0.37466377	0.37354439	0.36249897	0.35246524	0.39110488	0.37037164	0.36522463	0.31645513	0.36371115	0.34972221	0.32932195	0.32360673	0.35789466	0.3631154	0.31561428	0.34556788	0.3503125	0.31198031	0.29399809	0.40546733	0.38954562	0.39591864	0.27409634	0.48526484	0.40358382	0.33120489	0.3445777	0.34426335	0.35777235	0.36248356	0.40072057	0.36368957	0.34605029	0.33279419	0.32235312	0.35000801	0.34471306	0.34468436	0.3539061	0.35981566
0.35917032	0.36745411	0.36647683	0.33888978	0.38696119	0.31580776	0.37755799	0.31654564	0.377698	0.40266171	0.37671116	0.37625891	0.3642318	0.35376695	0.39216059	0.37497568	0.36677593	0.31951454	0.3652325	0.35181206	0.33158499	0.32369918	0.35826063	0.36328551	0.31578779	0.35163671	0.3530573	0.31567311	0.29074636	0.40468207	0.39118418	0.39631969	0.27595642	0.48498213	0.40282258	0.33432135	0.34720251	0.34271622	0.35479397	0.35833001	0.39908031	0.36325464	0.34820387	0.33250153	0.32027799	0.34884503	0.34326345	0.34306139	0.35272291	0.36020792
0.36098376	0.36750776	0.36790022	0.33706567	0.38769308	0.31520656	0.37679955	0.31623515	0.37671319	0.4050127	0.37514904	0.37492087	0.36544311	0.35328162	0.39202499	0.37452245	0.36583263	0.32153565	0.36311945	0.35160491	0.33175385	0.32072806	0.3577514	0.36360112	0.31366438	0.3466334	0.35027605	0.30857065	0.29194364	0.40576288	0.3904624	0.39677367	0.27581078	0.48366001	0.403716	0.33048967	0.34532461	0.34309137	0.35679355	0.35817575	0.39958471	0.36144429	0.35078385	0.33199826	0.32221997	0.34870231	0.34272602	0.34120634	0.35313782	0.36003461
0.35865036	0.36762223	0.36733907	0.33722761	0.3861846	0.31419811	0.37910801	0.31466377	0.37893337	0.40481108	0.37382853	0.37456346	0.36273447	0.35266393	0.39036649	0.37379634	0.36348388	0.32139674	0.36356273	0.35307932	0.33050019	0.31906429	0.35789952	0.36346492	0.31821615	0.34947449	0.35241872	0.31135577	0.29268089	0.40420198	0.39123562	0.39619631	0.27626017	0.48101935	0.40459752	0.32813928	0.34420732	0.34616652	0.3558706	0.36276707	0.39911881	0.36333737	0.35446987	0.3312299	0.32201013	0.34823772	0.34298182	0.34109065	0.35052672	0.36019316
0.35966811	0.36805984	0.36896801	0.33615482	0.38685751	0.31475183	0.37662581	0.31507021	0.37633938	0.40531883	0.37355688	0.37311825	0.36124146	0.35110155	0.38840705	0.37235561	0.36616385	0.31659886	0.36309189	0.35119894	0.32953995	0.31834325	0.35756469	0.36224502	0.31585029	0.34723917	0.35126373	0.31016025	0.2931506	0.40431038	0.39188054	0.39778766	0.27654964	0.48591077	0.40072781	0.33010152	0.34542918	0.34286752	0.35583705	0.36080843	0.39939517	0.36125165	0.35801062	0.33050689	0.32045317	0.34743094	0.34318852	0.34207162	0.35164312	0.35994738
0.35831708	0.36752596	0.36834389	0.33750671	0.3863751	0.31704387	0.37705141	0.31720296	0.37676284	0.40382984	0.37419677	0.37439501	0.36465904	0.35525677	0.38988721	0.37178135	0.36490893	0.3188318	0.36300978	0.35077363	0.3310425	0.32156822	0.35926124	0.36434725	0.31559387	0.34918666	0.3518481	0.30886438	0.29137415	0.40439767	0.38909701	0.3950893	0.27541748	0.48466316	0.41028208	0.32749826	0.34731251	0.34111425	0.35725203	0.35546568	0.39674091	0.36197674	0.3600145	0.3306337	0.32126972	0.34564674	0.34126031	0.33924857	0.34886834	0.35814878
0.3576825	0.36791611	0.3673183	0.33613095	0.38550526	0.31334412	0.37671378	0.31430191	0.37655079	0.40241367	0.37283623	0.37320268	0.35999703	0.34987819	0.39055854	0.37232333	0.36331606	0.31820983	0.36345252	0.35203102	0.33060354	0.32002699	0.35920137	0.36456165	0.3174234	0.34826446	0.3542226	0.3111631	0.29420552	0.40377137	0.39026448	0.39497504	0.27915603	0.47919458	0.40511355	0.3326245	0.34590048	0.34301654	0.35471833	0.36081934	0.3978714	0.3595438	0.3605319	0.33014795	0.31974822	0.34550795	0.33917302	0.33897564	0.34829849	0.35858783
0.3575471	0.3643398	0.36764503	0.33816841	0.3849172	0.3115328	0.37641832	0.31174093	0.37633592	0.40492091	0.37491652	0.37421066	0.36041996	0.35001275	0.38984236	0.37616336	0.36325213	0.31805551	0.36225608	0.3518934	0.32864061	0.32215816	0.35677761	0.36263791	0.31597897	0.34887254	0.35121936	0.30730495	0.2935324	0.40253007	0.38943335	0.39449957	0.2728489	0.4810496	0.40045574	0.32797396	0.34544545	0.34389278	0.3565492	0.36171269	0.39940745	0.366292	0.36837399	0.33443949	0.32485738	0.34975052	0.34476	0.34563005	0.35369608	0.36417857
0.3576887	0.36694551	0.36584681	0.33716962	0.3862564	0.31605586	0.37647989	0.31648177	0.37651974	0.40438569	0.3739728	0.37331903	0.36156917	0.35016704	0.38949138	0.37234616	0.36347169	0.31610811	0.36162809	0.34968096	0.32782766	0.31887084	0.3552855	0.36178157	0.31085205	0.34515765	0.34919709	0.30994225	0.2939333	0.4026995	0.38904729	0.39510229	0.2750389	0.48131326	0.40212888	0.32448211	0.34559792	0.3415049	0.35290751	0.3573193	0.39872974	0.36223897	0.36616126	0.33127013	0.3208569	0.34637666	0.34067145	0.34072733	0.35086766	0.36087695
0.35766107	0.36746249	0.36623451	0.33526704	0.38503978	0.3138414	0.37531865	0.31415558	0.37493849	0.40218094	0.37123206	0.3712627	0.35958129	0.34864527	0.38805902	0.37186038	0.3650772	0.31848726	0.36207795	0.34940094	0.32916388	0.32148287	0.35559958	0.36336079	0.31502682	0.34526932	0.35022777	0.3097418	0.2911272	0.40218568	0.38925233	0.39443681	0.27526402	0.4837845	0.40433514	0.32383579	0.34522572	0.34166279	0.35598618	0.36058101	0.39916676	0.36241934	0.36612189	0.33036458	0.32091302	0.34574324	0.34072468	0.34022102	0.34796509	0.36033696
0.35690737	0.3661235	0.36559018	0.33596569	0.38385749	0.31375796	0.37371796	0.31383663	0.37358934	0.40329	0.37388545	0.3726137	0.36083892	0.35066533	0.38692367	0.37024149	0.3647401	0.31722009	0.36084539	0.35073522	0.32849231	0.32171109	0.35516837	0.36034328	0.31790125	0.34690958	0.35250404	0.30761546	0.29175699	0.40023035	0.38917848	0.39414081	0.27399361	0.48172259	0.39777464	0.326049	0.346077	0.34305844	0.35679564	0.36077663	0.40049985	0.36075744	0.36768737	0.33079696	0.32104287	0.34539482	0.33996615	0.33900061	0.3485381	0.35942933
0.35623947	0.36568329	0.36383614	0.3357574	0.38336059	0.31495997	0.37348488	0.31589288	0.3732419	0.40286168	0.37294599	0.37353313	0.35947058	0.35088167	0.38901579	0.37326479	0.36332214	0.31488985	0.36216149	0.35188407	0.32891479	0.32099247	0.3561902	0.3638379	0.31614015	0.34877971	0.35395974	0.30613577	0.29150218	0.40024719	0.3900837	0.39351472	0.2772451	0.47994944	0.40053299	0.32890382	0.34830734	0.34161803	0.35232723	0.3579773	0.39756134	0.36099556	0.3670181	0.33022213	0.32008842	0.34531376	0.33942938	0.33835688	0.34882635	0.3590292
0.35504553	0.36501023	0.3643268	0.33482689	0.38270554	0.31090865	0.37404111	0.31171778	0.3736251	0.40233779	0.37093964	0.37151515	0.35841531	0.34836411	0.38581228	0.37290421	0.36209458	0.31613249	0.36173061	0.35027999	0.32865071	0.32033002	0.35347986	0.36135089	0.31412363	0.34770647	0.35376462	0.30510595	0.28880903	0.39720139	0.38496086	0.38984334	0.27273008	0.47629786	0.40040901	0.33045414	0.34462112	0.33982238	0.35401237	0.36034465	0.39722225	0.36073157	0.3674961	0.33093283	0.3191011	0.34521732	0.33879632	0.33892587	0.35093281	0.35987505
0.35568246	0.36427429	0.36276078	0.33311257	0.38152972	0.31055719	0.37166712	0.31157318	0.37168276	0.4018257	0.36915818	0.37117875	0.35849747	0.34509027	0.38520241	0.37104276	0.36300874	0.31597468	0.36131874	0.35068542	0.32751387	0.31985185	0.35508621	0.36297113	0.31375268	0.34774804	0.35270029	0.3075172	0.29167739	0.39874569	0.38849565	0.39210024	0.27529103	0.47769606	0.4009352	0.33059666	0.34188756	0.34117153	0.35434687	0.35882512	0.3977145	0.3616904	0.36672446	0.32928702	0.32047999	0.344199	0.3384102	0.34094509	0.34797946	0.35958079
0.35511383	0.36373243	0.36557621	0.33316097	0.38039517	0.31088856	0.37160966	0.31169623	0.37143913	0.40342534	0.36923549	0.37005472	0.35863614	0.34534681	0.38536933	0.37200627	0.36337462	0.31803018	0.36218119	0.34926751	0.32847881	0.32230455	0.35408932	0.36407405	0.31410539	0.3500984	0.35564414	0.30657795	0.29186925	0.40044457	0.38773865	0.39291641	0.27035084	0.47417256	0.39655501	0.32639757	0.34497485	0.34026936	0.35407549	0.35847276	0.39692646	0.36025399	0.36786312	0.33000693	0.31971851	0.34411183	0.33780828	0.33956555	0.34663358	0.35910481
0.35544258	0.36311755	0.36358884	0.33482176	0.38256949	0.31329995	0.37326086	0.31431019	0.37309623	0.40419871	0.3722924	0.37319675	0.35981452	0.34896636	0.38562956	0.37022305	0.36508694	0.31445512	0.36171761	0.35003379	0.32786781	0.32008925	0.35356206	0.36023974	0.31361967	0.34901983	0.35387993	0.30675572	0.28990653	0.40174392	0.3881053	0.39240175	0.27549532	0.48089653	0.40273142	0.32382345	0.34660664	0.33824855	0.3554574	0.35881168	0.39739287	0.35845315	0.36744606	0.32659963	0.3188881	0.3427749	0.33765137	0.33701247	0.34492835	0.3579109
0.35381451	0.36285037	0.36288965	0.33459815	0.38262519	0.31159291	0.37124932	0.31135839	0.37095049	0.40269125	0.37032634	0.37138072	0.35883066	0.34745705	0.38499203	0.37043869	0.3586078	0.31547749	0.36009642	0.34905654	0.32818791	0.321513	0.35608676	0.36144418	0.31336078	0.35171828	0.35404399	0.31148282	0.29157215	0.40159786	0.39112777	0.39370883	0.27400082	0.48459023	0.40160924	0.32833448	0.34482902	0.34412566	0.3572402	0.35139245	0.4008292	0.35936287	0.3677845	0.328906	0.32079613	0.34195164	0.33650219	0.33750546	0.34853509	0.35906506
0.35494572	0.36395374	0.36469662	0.33326676	0.37866437	0.3111625	0.37109214	0.31085894	0.37080759	0.40331978	0.36987397	0.36980668	0.35919622	0.34374598	0.38251173	0.3696326	0.35787421	0.31432864	0.36070633	0.34947401	0.327898	0.31996667	0.35163066	0.36225799	0.31028786	0.34584585	0.35154909	0.30891126	0.29165056	0.39981765	0.38784865	0.392416	0.27700797	0.48092058	0.39978689	0.32276627	0.34384996	0.33908609	0.35596985	0.36057165	0.39754659	0.35902229	0.36699197	0.33048061	0.31978911	0.3441669	0.33857495	0.3385753	0.34847254	0.35928833
0.35458794	0.36271885	0.36115223	0.33350274	0.3779009	0.31433898	0.37008005	0.31491214	0.3699986	0.40310982	0.36889178	0.37097225	0.35717458	0.34564146	0.38504755	0.36826608	0.35956523	0.31362641	0.36038291	0.34829795	0.32844049	0.3195315	0.35335597	0.3617616	0.31466126	0.34756297	0.35290247	0.30844983	0.29073328	0.4006556	0.38746041	0.39095309	0.27413779	0.47970334	0.39977264	0.32319674	0.34399247	0.33667016	0.35260361	0.35148489	0.39395478	0.35972255	0.36850777	0.32936269	0.31985602	0.34201711	0.33761579	0.33675948	0.34860063	0.35858482
0.35449311	0.36466518	0.36454168	0.33266324	0.3783862	0.31302401	0.36958361	0.31278142	0.36930457	0.4024134	0.36940965	0.36789358	0.35537654	0.34539616	0.38436118	0.37035352	0.36174712	0.31357393	0.360816	0.34849155	0.32833651	0.32095441	0.35337573	0.35959634	0.31352833	0.34956151	0.35704109	0.3091639	0.29189089	0.3970443	0.38509455	0.39062843	0.2701419	0.47490683	0.39975706	0.32714868	0.34251377	0.33634037	0.35136932	0.35272974	0.39655775	0.36065757	0.36627024	0.3283909	0.31854928	0.34058905	0.33601031	0.33598819	0.34726787	0.35841602
0.35421062	0.36326703	0.36241642	0.3335641	0.38072336	0.31313479	0.37074751	0.31429255	0.37051767	0.40237847	0.37049147	0.36984503	0.35851079	0.3475818	0.38553211	0.36945719	0.36094472	0.31521967	0.36031702	0.34998417	0.32747507	0.32203391	0.35144487	0.35979822	0.31362191	0.34647173	0.35129276	0.30677	0.28880951	0.3966195	0.38779196	0.39273453	0.27290705	0.47578642	0.40175086	0.32067966	0.3460817	0.33651221	0.350777	0.35402954	0.39645723	0.35933125	0.36615583	0.32726777	0.31813106	0.3411631	0.33554325	0.33673987	0.34375298	0.3573584
0.35383594	0.36351618	0.36359456	0.33269128	0.38148651	0.30947018	0.36791986	0.30977356	0.36807773	0.40313864	0.36999026	0.36933655	0.35775033	0.34470385	0.38248485	0.36653462	0.35955986	0.31163371	0.35811284	0.34557229	0.32722077	0.31751969	0.35013783	0.35878909	0.30992693	0.34209916	0.35014847	0.30621964	0.28972912	0.39834714	0.38820395	0.39255211	0.27088004	0.473151	0.40413195	0.32827729	0.34530172	0.33886003	0.35224217	0.36015499	0.39698908	0.35706115	0.36555034	0.32713374	0.31798846	0.34042874	0.33575299	0.33685729	0.34348756	0.3573924
0.35437912	0.36588657	0.36309206	0.33226329	0.37814122	0.3107155	0.37128457	0.31098515	0.37134168	0.40316001	0.36977893	0.3689158	0.3563908	0.34578559	0.38408512	0.37036285	0.35999274	0.31353906	0.36028144	0.3490375	0.32751548	0.31804037	0.34956756	0.35955915	0.31262392	0.34777164	0.35430631	0.30821797	0.29224655	0.39464229	0.38478431	0.39012021	0.27378696	0.47288269	0.39702359	0.3239778	0.34319431	0.34087858	0.35253105	0.35788581	0.39742446	0.35803872	0.3655788	0.32848412	0.31630751	0.339607	0.33382311	0.33517295	0.34223631	0.35655504
0.35214937	0.35911748	0.35885528	0.3325904	0.37412408	0.31107435	0.37065512	0.31206	0.3703357	0.40158939	0.36653697	0.36711881	0.3559486	0.34344193	0.38334617	0.36908224	0.36107489	0.31168556	0.35810897	0.34618524	0.32657835	0.32084358	0.3476834	0.35821962	0.31328389	0.34740683	0.35245341	0.30867743	0.2874797	0.39708072	0.3864547	0.39015955	0.27034587	0.47459066	0.39487821	0.33045173	0.34510309	0.33679962	0.35276881	0.35330039	0.39520973	0.35948908	0.36657906	0.3276605	0.31628251	0.33826023	0.33428463	0.3349534	0.34430006	0.35520902
0.35266376	0.3606528	0.36143085	0.3313002	0.377581	0.31199592	0.36905947	0.31200296	0.36891997	0.4015463	0.36830667	0.36667702	0.35266316	0.3414565	0.38383177	0.37031272	0.35921454	0.31613919	0.35900646	0.34816554	0.32752597	0.31997368	0.34753004	0.35890865	0.3129901	0.34778163	0.3530758	0.30642369	0.28984427	0.39588755	0.38799739	0.39148781	0.27007309	0.47784841	0.40209797	0.32412782	0.34596097	0.33692232	0.35002524	0.35181853	0.39487791	0.35799977	0.36511791	0.32655996	0.31606543	0.33935422	0.33414358	0.33540636	0.34401226	0.3570787
0.35305747	0.36077663	0.36103648	0.33240515	0.37692437	0.31174228	0.37092751	0.31278634	0.3704991	0.40135166	0.3682653	0.3689675	0.35917389	0.34542808	0.38178897	0.37128466	0.35978368	0.31146407	0.35834441	0.34869111	0.3273485	0.31875688	0.34418052	0.35894322	0.31401119	0.34593326	0.35296887	0.30707404	0.28546456	0.39443395	0.38488677	0.38946491	0.26987302	0.48025	0.39729661	0.32068777	0.34419259	0.33776116	0.35089907	0.35500169	0.3952392	0.35592669	0.36573437	0.32616049	0.31600434	0.33876923	0.33247533	0.33409178	0.34276009	0.35619017
0.35098106	0.36169118	0.36100629	0.33168966	0.37632075	0.31163064	0.3685931	0.31199569	0.36850047	0.40106696	0.36887646	0.36800951	0.35536519	0.34262988	0.38186482	0.37029374	0.35685265	0.31198114	0.35825169	0.34655201	0.32518205	0.31879237	0.34428182	0.35950765	0.31353128	0.34690449	0.35521486	0.30899608	0.28842297	0.39309257	0.38527665	0.3895463	0.27093738	0.47459534	0.39725471	0.32268432	0.34484988	0.33501801	0.35052049	0.35196978	0.39495876	0.35969147	0.36498618	0.32513326	0.31515422	0.33809736	0.33237663	0.33522946	0.34020191	0.35560295
0.35245913	0.36161095	0.36072579	0.3309232	0.37937161	0.30975476	0.36904371	0.31029558	0.3684988	0.40110496	0.36695105	0.36587504	0.35508963	0.34265646	0.38030627	0.367964	0.36067829	0.31116155	0.35864767	0.34656867	0.3263382	0.31765828	0.34578085	0.35878268	0.31153497	0.34595585	0.35285801	0.30633673	0.28942031	0.39095074	0.38357866	0.38733754	0.26861084	0.47707036	0.40021905	0.32250839	0.34453076	0.33566919	0.34937552	0.35432819	0.39359173	0.35672203	0.36326426	0.32365137	0.31299475	0.33715287	0.33210582	0.33367151	0.34425718	0.35526413
0.32091451	0.33133936	0.32862943	0.30106103	0.33661851	0.28144619	0.32844868	0.28136638	0.32839197	0.36232325	0.33090577	0.3326039	0.32221466	0.31325397	0.34559712	0.33154854	0.31865695	0.28330892	0.32030597	0.30868635	0.29078531	0.28651255	0.31859109	0.31935325	0.28034717	0.3130438	0.32020271	0.28077993	0.26444903	0.36107981	0.35086274	0.35583499	0.2517285	0.43770832	0.36554691	0.29476321	0.31559542	0.31324863	0.32785824	0.33711848	0.37260136	0.33924672	0.34422067	0.30687398	0.29790133	0.31999856	0.31566754	0.31747144	0.32719329	0.34314877
0.32192281	0.33172527	0.33106118	0.30113196	0.33805543	0.28041804	0.33135709	0.28061065	0.33118299	0.35989505	0.33215466	0.3318882	0.32138723	0.31545728	0.34169078	0.3316924	0.31933308	0.28490615	0.32029209	0.31037155	0.29155347	0.28684455	0.31704777	0.32064053	0.28259799	0.31185934	0.31934246	0.28141207	0.2623283	0.35797438	0.35029641	0.35531229	0.25014248	0.43201026	0.3675032	0.29768467	0.31339085	0.31373122	0.32558635	0.33397284	0.37078071	0.33731657	0.34068969	0.30663481	0.29919794	0.31852204	0.31419778	0.31561577	0.32239163	0.33865863
0.32012689	0.32941863	0.32823613	0.30131826	0.33973846	0.28048128	0.32846591	0.28045809	0.32843456	0.35850182	0.33149949	0.33264104	0.3214553	0.31147206	0.34254125	0.33225542	0.32275459	0.28280479	0.31938499	0.30937517	0.29120097	0.28726637	0.31786978	0.31917003	0.27864027	0.3069905	0.31563908	0.28076828	0.26331469	0.3564795	0.35125473	0.35531539	0.25013351	0.42929977	0.36221033	0.30071205	0.31439242	0.31218582	0.32398349	0.32926393	0.37012663	0.33363479	0.33972201	0.30435446	0.29535502	0.31424603	0.30931163	0.3117604	0.31636158	0.33412996
0.32058945	0.32896498	0.32994303	0.29983783	0.3379848	0.2831319	0.32826635	0.28275266	0.3280485	0.35580683	0.33070236	0.32953143	0.3204155	0.31264052	0.33913812	0.33080181	0.31918004	0.28398281	0.32117769	0.31143394	0.29278916	0.2875526	0.31894642	0.31851548	0.27738413	0.3087627	0.31730849	0.27960235	0.26463112	0.35852209	0.35229477	0.35509247	0.2497004	0.42880252	0.3594301	0.29406986	0.3154237	0.31380332	0.32565418	0.33186972	0.36951545	0.3339251	0.33924648	0.30403399	0.29291254	0.31301838	0.30784911	0.3102755	0.31916422	0.33285624
0.32028025	0.33035001	0.32898638	0.30038801	0.33956438	0.28210869	0.32931614	0.28256017	0.32914487	0.35721698	0.33249387	0.33231103	0.32039014	0.31363997	0.3388128	0.33183765	0.32052028	0.28319913	0.32089269	0.3106471	0.29090407	0.2873913	0.31951138	0.31651819	0.27882272	0.30748197	0.31482828	0.27764621	0.26234579	0.35592851	0.35086885	0.35472873	0.24872512	0.43475932	0.35507587	0.29839879	0.3134526	0.31339774	0.32488349	0.33164304	0.36985505	0.33273342	0.33729121	0.30268174	0.29406643	0.31268373	0.30670196	0.30828148	0.31641608	0.33206016
0.31964332	0.32872722	0.32682437	0.30069932	0.33721852	0.2816211	0.33103895	0.28128114	0.33104357	0.35529628	0.33235815	0.33224449	0.32081586	0.31245464	0.33597264	0.3315638	0.32114697	0.2846753	0.32243192	0.30918133	0.29132384	0.2867251	0.31683037	0.31895384	0.28088567	0.30769336	0.31591082	0.27386564	0.26115459	0.35758939	0.35260716	0.3563202	0.2446748	0.42647925	0.35825366	0.29592586	0.31282413	0.30968818	0.32519636	0.33400744	0.36900339	0.33320931	0.33647981	0.30166894	0.29462123	0.31145367	0.30602145	0.30746642	0.31970477	0.33183378
0.31835487	0.32758927	0.32465675	0.29950842	0.3383278	0.28060642	0.33159918	0.28015852	0.33141345	0.35307559	0.33112389	0.33030355	0.31994849	0.31177574	0.33743051	0.33206329	0.32221845	0.28707883	0.32407126	0.31063008	0.29206687	0.28865013	0.31799626	0.32059556	0.28037816	0.31187001	0.31963882	0.27730656	0.26176628	0.35891816	0.35162663	0.3555249	0.24514528	0.42468745	0.35867846	0.2985782	0.31317338	0.31200072	0.32408148	0.33322752	0.3697879	0.33186951	0.33604804	0.30164257	0.29383424	0.31030113	0.30318663	0.3081575	0.31789765	0.33242169
0.31788975	0.32808313	0.32330132	0.30029273	0.33981934	0.28050581	0.33062875	0.28013009	0.33046785	0.35237855	0.33190262	0.33093956	0.32017884	0.31179774	0.33815888	0.33347425	0.32455564	0.2871806	0.32333437	0.31162253	0.29202861	0.28827414	0.31761515	0.3213425	0.28177831	0.31088361	0.32027176	0.27361158	0.2610108	0.35512289	0.34955513	0.35405904	0.24799006	0.42255446	0.35412511	0.29480627	0.3125281	0.30875742	0.32095918	0.32706138	0.36519006	0.33035854	0.3338024	0.2987757	0.29051456	0.30646816	0.301893	0.30583456	0.31503236	0.32955661
0.31681126	0.32688642	0.32061294	0.29919273	0.34026933	0.2813997	0.33017892	0.28178185	0.33000204	0.35234332	0.33172956	0.33051881	0.32114202	0.31329241	0.33427325	0.33258498	0.32345387	0.28406033	0.32355553	0.3094469	0.29404423	0.28639019	0.3187491	0.3204782	0.27923274	0.30664396	0.31602472	0.27453181	0.26046056	0.3558118	0.35258543	0.35594225	0.24833709	0.42329121	0.35299918	0.29752561	0.31294817	0.30804798	0.32331821	0.3303372	0.36729261	0.32992923	0.33398718	0.29845041	0.28939921	0.30626687	0.30039206	0.30659994	0.31273875	0.33015212
0.31678605	0.32741255	0.32308072	0.29841718	0.34166795	0.27720365	0.33165044	0.27736965	0.33134389	0.3527247	0.33061072	0.32976803	0.3202675	0.3115823	0.33368811	0.33227867	0.32286942	0.28773779	0.32272422	0.31047139	0.29187384	0.28669384	0.31628624	0.32103208	0.27959523	0.30948275	0.31846893	0.2748805	0.25955567	0.35536915	0.35214692	0.35398456	0.24484619	0.42283064	0.35221624	0.30035716	0.31140324	0.3086175	0.32178622	0.32865179	0.36707824	0.33135307	0.38700432	0.29855576	0.29147083	0.30572248	0.30077797	0.30652574	0.31355742	0.33164272
0.31717023	0.32683244	0.32692894	0.29994044	0.3383773	0.28080145	0.33011347	0.28173059	0.33013591	0.35290948	0.33230975	0.33003691	0.3199054	0.31055483	0.33480057	0.33244538	0.32180843	0.28681406	0.32358393	0.30822453	0.29230845	0.28603309	0.31830546	0.31914365	0.27989355	0.3088536	0.31604269	0.27558967	0.26064309	0.35085312	0.34953806	0.35264298	0.24837786	0.42532533	0.35497096	0.29247293	0.31064957	0.31077158	0.32246086	0.33630997	0.36988872	0.32843915	0.33296591	0.29742351	0.29197526	0.30560321	0.29971972	0.30678141	0.31496397	0.33118811
0.3164762	0.32719031	0.32482857	0.29933012	0.33718425	0.27783725	0.32913515	0.27792507	0.32899886	0.35290891	0.33106202	0.33217275	0.32063448	0.31223321	0.33632785	0.3324998	0.32345909	0.28696492	0.32364497	0.31074673	0.29199326	0.28686765	0.31705114	0.32028612	0.27901864	0.30978301	0.31939313	0.27400717	0.25783285	0.34987047	0.34929219	0.35063297	0.24332245	0.42237437	0.35167328	0.29977709	0.31451821	0.30632401	0.32054076	0.32546204	0.36761892	0.33063143	0.33550638	0.29733154	0.29012102	0.30453506	0.29720992	0.30550534	0.31417617	0.32936049
0.31708145	0.32641554	0.32417354	0.29857138	0.33707395	0.27835226	0.32564735	0.27819389	0.32547668	0.35135686	0.33286297	0.32944131	0.31894398	0.31196791	0.33292961	0.33355919	0.32487094	0.28888592	0.32455668	0.30965328	0.29280964	0.28659654	0.31596619	0.32041153	0.28228602	0.30979523	0.31950173	0.27233708	0.25927144	0.34886852	0.34996411	0.35040873	0.24526975	0.42148855	0.34731549	0.29733935	0.30724269	0.30450898	0.31737843	0.32318109	0.36527854	0.32997581	0.3349337	0.29721585	0.29121581	0.3043972	0.29674748	0.30695954	0.31497428	0.33158988
0.31828097	0.32665315	0.32470074	0.29955772	0.33882654	0.27778557	0.3293629	0.27753428	0.32910216	0.35239261	0.33230236	0.32866129	0.31796199	0.31010807	0.33464354	0.3341265	0.3239384	0.2861622	0.32371864	0.30891132	0.29142508	0.28571662	0.31556711	0.31948283	0.27985597	0.30590013	0.31630796	0.27696896	0.26324669	0.35212281	0.35342422	0.35358474	0.24651197	0.4246749	0.3521128	0.29805905	0.31406751	0.30576357	0.31957084	0.32620808	0.36887011	0.32801825	0.33342838	0.29406288	0.28786546	0.30110118	0.29329994	0.30245811	0.31144655	0.32836166
0.31762633	0.32790181	0.32482567	0.29907158	0.33566982	0.27741483	0.329936	0.27772498	0.32962021	0.35237986	0.33301383	0.33080035	0.31746405	0.30975306	0.33539629	0.33417761	0.32573244	0.29133442	0.32581988	0.30903408	0.29284051	0.28764555	0.31579351	0.32096076	0.28190282	0.30995205	0.32173553	0.27424133	0.25817788	0.35131976	0.35093534	0.35125983	0.25177997	0.42224216	0.34954578	0.2975114	0.31303683	0.30531046	0.31574044	0.32753038	0.36521041	0.32930884	0.33310553	0.29593617	0.28919232	0.30067864	0.29272887	0.30311462	0.31405762	0.33034036
0.31605545	0.32723013	0.3215771	0.29926866	0.33790889	0.28194913	0.3287501	0.28181025	0.32878205	0.35370934	0.33429301	0.33125305	0.32130244	0.3105638	0.33524168	0.33301374	0.32005161	0.28631118	0.32411075	0.31053442	0.29240644	0.28664142	0.314771	0.31791916	0.278097	0.30802125	0.31657395	0.27287301	0.25738674	0.34862614	0.34979296	0.35022116	0.24796839	0.42178571	0.34593615	0.29597959	0.31144503	0.30750743	0.31794432	0.33026654	0.36841285	0.32798085	0.33398375	0.29412451	0.28769588	0.30033046	0.29252505	0.304766	0.31421587	0.33072996
0.31713572	0.32688552	0.32460672	0.29962167	0.33823347	0.28152826	0.32991874	0.28136957	0.3297897	0.35287264	0.33305785	0.33205321	0.31872314	0.31019706	0.33728614	0.33376312	0.32186291	0.29022938	0.32526359	0.30987543	0.29247975	0.28791824	0.3128747	0.3193711	0.27900565	0.30748805	0.3176544	0.27477893	0.25986734	0.34887037	0.35164839	0.34972578	0.25137439	0.42690089	0.34759131	0.29700363	0.31158811	0.30274662	0.31595373	0.32602534	0.36683849	0.33056542	0.33485988	0.29208291	0.28815717	0.29879341	0.28949273	0.30184346	0.3127481	0.33030397
0.31850922	0.32766202	0.32640636	0.29898167	0.33764866	0.28205577	0.32954574	0.28123927	0.3295494	0.35336736	0.33331576	0.33022314	0.31987545	0.31074724	0.33360973	0.33295146	0.32611698	0.29206124	0.32575059	0.3080712	0.29457307	0.28806943	0.31322539	0.32122409	0.27967709	0.31121507	0.32044184	0.27125987	0.2607609	0.34709862	0.35179609	0.34938139	0.24430777	0.42978624	0.34500876	0.29121634	0.31178927	0.30258885	0.31537756	0.32626966	0.36562636	0.3282046	0.33377323	0.29291677	0.28859678	0.29891947	0.28975213	0.30280286	0.31320012	0.33084983
0.316634	0.32546821	0.32614306	0.29980358	0.3409273	0.28425151	0.33230111	0.28426296	0.33186364	0.35425988	0.33379176	0.33383891	0.31892523	0.31074071	0.33675566	0.33270967	0.32414314	0.29173905	0.32675967	0.30990714	0.29506102	0.29089507	0.31439048	0.32123634	0.27981737	0.31202844	0.32126358	0.27421394	0.26161978	0.34645212	0.35121745	0.349453	0.25326341	0.42399657	0.34808242	0.29772425	0.31335303	0.30377752	0.31548935	0.32537279	0.36667264	0.32851139	0.33455783	0.29328051	0.28955925	0.29911792	0.28776672	0.30287811	0.31089732	0.33098924
0.31773552	0.3267895	0.32508802	0.29982314	0.33820313	0.28508157	0.33119494	0.28536609	0.33088365	0.35382307	0.33328325	0.32966745	0.31668383	0.30907953	0.33620518	0.33023867	0.32218754	0.29060519	0.3252179	0.30931222	0.29619458	0.28772843	0.31330886	0.32156807	0.27749872	0.31213814	0.32033378	0.27605772	0.26197293	0.34614697	0.35347599	0.35047963	0.2449338	0.42839208	0.34404933	0.30082649	0.31171533	0.30450183	0.31643596	0.32777175	0.37130156	0.32737285	0.33414036	0.29343945	0.28798768	0.29742306	0.28682181	0.30329627	0.31183603	0.3317073
0.31594363	0.32624367	0.32458317	0.30086023	0.33789665	0.28515002	0.33215371	0.28546858	0.33215845	0.35776815	0.3337149	0.33356103	0.3202996	0.3116836	0.33875695	0.33110592	0.321583	0.29035762	0.32706106	0.30707455	0.29563653	0.28823236	0.3137722	0.3235074	0.27952901	0.31304997	0.32176161	0.27409703	0.25990239	0.34170476	0.34999946	0.34790352	0.23987055	0.43035901	0.34797177	0.29937974	0.31285593	0.30492762	0.31780207	0.32955086	0.36992499	0.32923737	0.33471414	0.29151282	0.28719488	0.2957589	0.2841275	0.30171531	0.31112304	0.33268136
0.31765252	0.32701403	0.32475603	0.29918227	0.34012991	0.28304535	0.33459944	0.28253368	0.33439416	0.35672042	0.33365604	0.33224148	0.32131079	0.31001291	0.33750832	0.32903022	0.32157767	0.28712931	0.32631454	0.30573627	0.29417181	0.28746825	0.31099355	0.32164943	0.27370903	0.30846462	0.31949022	0.27281135	0.26219511	0.34313866	0.3516041	0.34810689	0.25189644	0.42616141	0.34091532	0.29866409	0.31137666	0.30217832	0.31406021	0.32398146	0.36992189	0.3267121	0.33519796	0.28929579	0.28492326	0.2940259	0.28424126	0.30126378	0.31140247	0.33038673
0.31794992	0.32594606	0.32601425	0.29950461	0.33652705	0.2817359	0.33275092	0.28203458	0.33247241	0.35725516	0.33285961	0.33123538	0.31601399	0.30910081	0.33559099	0.33379102	0.32194573	0.28708479	0.32553899	0.30546674	0.29457641	0.28832716	0.31266963	0.32182476	0.27295241	0.30905089	0.32002154	0.27346948	0.25830168	0.34438121	0.35293865	0.34805188	0.24708696	0.42556554	0.34722394	0.30146566	0.31278941	0.30519554	0.31441489	0.32166851	0.3701109	0.32740247	0.33372471	0.28956136	0.28280568	0.2918604	0.28116208	0.29736403	0.30765888	0.32927805
0.31812522	0.32459167	0.32483122	0.29868788	0.33507568	0.28316471	0.33072329	0.28275469	0.33067659	0.35656226	0.33086857	0.33023903	0.31997773	0.31012553	0.33971807	0.33026874	0.32001665	0.28807846	0.32603586	0.30372873	0.29641995	0.2885268	0.31228504	0.32205504	0.27664995	0.31225175	0.32046038	0.27213621	0.26040956	0.33851513	0.34946695	0.34348115	0.24451588	0.43332243	0.34317902	0.30189872	0.31083664	0.30551612	0.31661281	0.32489568	0.37386712	0.32659701	0.33300549	0.28916833	0.28555822	0.29284695	0.28050527	0.30041835	0.31306648	0.33042797
0.31851205	0.32523572	0.32277599	0.30048889	0.33700323	0.28489155	0.33287722	0.28456169	0.33299512	0.35806462	0.33453044	0.33416313	0.32084462	0.31179929	0.33610204	0.32908314	0.31869322	0.28897393	0.32504067	0.30400574	0.29527584	0.28731292	0.3112154	0.32219303	0.27687806	0.31340197	0.32179555	0.27011564	0.26425546	0.340859	0.35240042	0.34705141	0.24363382	0.42326933	0.34308013	0.29659095	0.3131012	0.30287829	0.31498984	0.32360166	0.36973223	0.32899404	0.33332494	0.28960511	0.28422248	0.29262099	0.27968898	0.29850769	0.30936581	0.33262277
0.3176021	0.32505256	0.32470289	0.29829314	0.33535331	0.28211829	0.33129179	0.28228837	0.33077928	0.35696244	0.3324326	0.33065853	0.31646457	0.3088783	0.33481032	0.32734695	0.31906557	0.2888017	0.3241038	0.30230781	0.29530254	0.2872355	0.31192943	0.32149625	0.2751033	0.30926901	0.31880683	0.27259183	0.26361802	0.33822379	0.35037765	0.34548703	0.24349484	0.43117332	0.33725053	0.30066735	0.31442663	0.30082405	0.312343	0.32088289	0.36777365	0.32718933	0.33438954	0.28777674	0.28487581	0.2917504	0.27942121	0.29983044	0.31172034	0.3334488
0.31693459	0.32497227	0.32433373	0.2994048	0.33406249	0.28184044	0.33146992	0.28141215	0.33112714	0.35819578	0.33008677	0.32921624	0.31741416	0.30804783	0.33566332	0.32751909	0.31774959	0.28830957	0.32304877	0.30133936	0.29475933	0.28728819	0.31132278	0.32245213	0.27454364	0.31051493	0.31741562	0.27036914	0.26070604	0.33775082	0.35135549	0.34520432	0.25367957	0.42965043	0.34169778	0.29796427	0.31339043	0.30458948	0.3138085	0.32439694	0.37207481	0.32651111	0.33189884	0.28698525	0.28483367	0.29020923	0.27631205	0.29892996	0.30896613	0.33157369
0.31640318	0.32393402	0.32371768	0.30051535	0.33502841	0.28432894	0.33172083	0.28491721	0.33177254	0.35811087	0.33416775	0.33323437	0.31952655	0.3114467	0.33997798	0.33024436	0.31966448	0.29047316	0.32443091	0.30310804	0.29542997	0.28641579	0.3109661	0.32099849	0.27489054	0.31262121	0.31857282	0.2677817	0.26236334	0.33449978	0.34726921	0.34100065	0.24289082	0.42749673	0.34147486	0.29781967	0.31379208	0.30283985	0.31504902	0.32485378	0.37071297	0.32547975	0.33239651	0.28688061	0.28386137	0.29060918	0.27598244	0.29736152	0.308745	0.33323383
0.31866384	0.32474685	0.32653129	0.30033216	0.3328982	0.28524238	0.33275089	0.28554162	0.33318001	0.35857871	0.33487785	0.3339566	0.31962982	0.31175554	0.33755919	0.32940662	0.31767559	0.28927451	0.32617438	0.30061999	0.29663911	0.28724861	0.31257808	0.3196201	0.27237943	0.31434074	0.32064292	0.27435079	0.26525095	0.33556697	0.34941843	0.34483799	0.24287157	0.42922083	0.34288001	0.29561168	0.31407544	0.30310264	0.31369662	0.32526606	0.37126249	0.32615674	0.33330926	0.28716627	0.28423563	0.2902478	0.27660367	0.29888254	0.31318599	0.33302066
0.31751856	0.32259002	0.32621369	0.300347	0.33328173	0.2838527	0.32993919	0.28401107	0.32992068	0.35891455	0.3358506	0.33317438	0.31988737	0.3101806	0.33493191	0.33071548	0.31904593	0.28808117	0.32342231	0.30086961	0.29564086	0.28467804	0.3127265	0.32163769	0.2745674	0.30920267	0.31911483	0.27642843	0.26552618	0.3359701	0.34935999	0.34367689	0.24581458	0.43490171	0.34886333	0.29885519	0.31469473	0.30254662	0.31251562	0.32119989	0.36869037	0.32310992	0.33199489	0.28470021	0.28055781	0.28845692	0.2743265	0.29714739	0.3116076	0.33180729
0.31692526	0.32292348	0.32378227	0.29935917	0.33251005	0.28115982	0.32986379	0.28100392	0.32977122	0.35730499	0.33151931	0.33191651	0.31429163	0.30844989	0.33526868	0.33013541	0.31807172	0.29033875	0.32550347	0.30073595	0.29671863	0.29037559	0.31228817	0.3240743	0.27563536	0.31408268	0.32158473	0.2714943	0.26522389	0.33289549	0.34755257	0.3420659	0.24169092	0.43390986	0.33863807	0.29347932	0.31080642	0.29982409	0.3103548	0.31369901	0.36896825	0.32445395	0.33282316	0.28637251	0.28244823	0.28947246	0.27526593	0.29623652	0.31287754	0.33319774
0.31837499	0.32596254	0.32539502	0.29895803	0.33580828	0.28660077	0.3324784	0.28635594	0.3321335	0.35794738	0.33271489	0.33189526	0.31903061	0.31177083	0.33565095	0.32916668	0.31715116	0.28826013	0.32366833	0.29993203	0.2946521	0.28929937	0.31063595	0.32182792	0.27424031	0.31058893	0.31707671	0.27356377	0.26900551	0.33502847	0.35075298	0.3448478	0.24338233	0.43562365	0.34594464	0.29909566	0.31481245	0.30384701	0.31301513	0.31785014	0.37176606	0.32383826	0.33113113	0.28271663	0.28015298	0.2873694	0.27251792	0.29283389	0.30886745	0.32974845
0.31649908	0.32252845	0.3221139	0.29950032	0.33067721	0.2872625	0.33383897	0.28768295	0.33352652	0.3602272	0.33385277	0.332463	0.31833476	0.31089157	0.33601159	0.32703677	0.3183803	0.29038948	0.32315302	0.29814002	0.29499528	0.28891718	0.31015024	0.32163182	0.2721194	0.31234816	0.31869555	0.27451566	0.26391554	0.33241275	0.34858176	0.3426576	0.2417001	0.43327245	0.34412277	0.29876742	0.31499079	0.30289164	0.31227458	0.3116602	0.3702006	0.32495695	0.33109361	0.28193292	0.2825287	0.28664443	0.27187866	0.29347593	0.3098565	0.33095908
0.31742674	0.32449442	0.32419199	0.29787302	0.33137774	0.28522447	0.33277833	0.28529522	0.33269316	0.3596693	0.33256698	0.33195546	0.31880832	0.30988917	0.33701286	0.32850406	0.31739178	0.28949457	0.32480046	0.30025706	0.29807329	0.28806582	0.31006488	0.32248119	0.27329734	0.31327739	0.31976661	0.27467954	0.26651224	0.33320826	0.34858966	0.34295291	0.24388893	0.42972672	0.3436265	0.29909247	0.31440598	0.29883373	0.30952266	0.31754941	0.37109214	0.3249172	0.33198261	0.28244379	0.28260082	0.28831372	0.27264318	0.29559159	0.31064686	0.33367467
0.31623662	0.32426238	0.32381037	0.2979919	0.33087602	0.28548378	0.33134875	0.28532538	0.33132428	0.35966164	0.33366197	0.33263227	0.31811598	0.31054777	0.3375428	0.32758722	0.32090226	0.2898165	0.32492152	0.299088	0.29661298	0.28897917	0.30985942	0.32383057	0.27402514	0.31442991	0.31990123	0.27410156	0.2648938	0.33449405	0.34975067	0.34165472	0.24283899	0.43473908	0.34557003	0.30355999	0.31595275	0.30249622	0.31093144	0.31996131	0.37069836	0.32258281	0.3318741	0.28145793	0.2815493	0.2878533	0.27254978	0.29251578	0.30937392	0.33277324
0.31984246	0.32544428	0.32665503	0.29589891	0.33391455	0.28433779	0.33133882	0.28383461	0.33098802	0.3586992	0.33194715	0.32920471	0.31605116	0.30652043	0.33797628	0.32870844	0.31762466	0.29141313	0.32384387	0.30007431	0.29680192	0.28799465	0.30985942	0.32407993	0.27306271	0.31520718	0.31986931	0.2704494	0.26925677	0.33214396	0.34673226	0.34092796	0.24591297	0.42928299	0.34145281	0.29871461	0.31316832	0.29955381	0.3085731	0.30971149	0.37062657	0.32077211	0.33118331	0.28035638	0.28098431	0.28847656	0.27076963	0.29355109	0.30940586	0.33235034
0.31820685	0.32380971	0.32397372	0.29666361	0.33271658	0.28702205	0.33240774	0.28711018	0.33181417	0.36008617	0.33416122	0.33071432	0.31804222	0.30961877	0.33378068	0.32851654	0.31933102	0.29112867	0.32578912	0.301346	0.29584679	0.28988466	0.30985942	0.32199478	0.27530399	0.3142727	0.31916344	0.26946813	0.26609349	0.33301494	0.34689397	0.33941901	0.23787172	0.43555498	0.34062976	0.29485705	0.31364647	0.30018255	0.3091988	0.31366354	0.37270197	0.32320547	0.33162019	0.2811825	0.28094921	0.28745005	0.27015272	0.29334766	0.31152627	0.33314911
0.31767559	0.32290941	0.32451779	0.29702318	0.33506921	0.28505185	0.32978332	0.28434679	0.3296403	0.3603889	0.33410478	0.33069518	0.3176437	0.30736068	0.33244783	0.32757342	0.31827351	0.29226825	0.32434204	0.30124354	0.29697505	0.28716454	0.3098594	0.32191184	0.271938	0.31481642	0.31981406	0.27483675	0.26698682	0.33553293	0.34869003	0.34237653	0.24150798	0.43075383	0.34463274	0.30583915	0.31722414	0.30060324	0.30856603	0.31497818	0.37173444	0.32519215	0.33389112	0.28264552	0.2848447	0.29077992	0.27437627	0.29674211	0.31512326	0.3371686
0.31812322	0.32331732	0.32524154	0.29644811	0.33499941	0.28591627	0.3305659	0.28510854	0.33049476	0.35923401	0.33354312	0.33337435	0.3150751	0.30799896	0.33232582	0.32946181	0.31630152	0.28923526	0.32499465	0.29913133	0.29651722	0.2869139	0.30841279	0.32186365	0.27452016	0.31208798	0.31955636	0.27342847	0.26636097	0.33349723	0.34618479	0.34028876	0.24300383	0.43195674	0.34443066	0.30178612	0.31430158	0.30037624	0.30898157	0.31534877	0.37086701	0.32100537	0.32953691	0.27999255	0.28157669	0.28829271	0.27177727	0.2942926	0.31120998	0.33381173
0.31740639	0.32341689	0.32348153	0.29696408	0.33301127	0.28620696	0.3309249	0.28489193	0.33025748	0.36094168	0.33268443	0.33273932	0.31801179	0.30869034	0.33489069	0.32671931	0.3178153	0.28683147	0.32492837	0.29869816	0.29531947	0.28685889	0.30720964	0.32232416	0.27075902	0.3112047	0.31729135	0.27220756	0.26478109	0.33260372	0.34644625	0.33905798	0.24211422	0.43557107	0.34431654	0.30058172	0.31110969	0.29953963	0.31108364	0.31613857	0.37393817	0.32163656	0.32969871	0.27934855	0.28032011	0.28731477	0.26933822	0.29205573	0.31177312	0.33279091
0.31737393	0.32324496	0.32416767	0.29321942	0.33252785	0.28532165	0.33018267	0.28465566	0.33027586	0.35813078	0.33004278	0.33017892	0.31697488	0.30388045	0.33271816	0.32806584	0.31764099	0.28832507	0.32492268	0.29972306	0.29410431	0.28691274	0.30605423	0.32062975	0.27000058	0.3119165	0.31667036	0.27370566	0.26714221	0.33440948	0.34624597	0.33905736	0.2430439	0.43338701	0.3507359	0.30090371	0.31687778	0.29830956	0.30611268	0.3116757	0.37143272	0.32079351	0.3317441	0.27923694	0.28213242	0.28816301	0.27017468	0.28982678	0.30996844	0.33314338
0.31924573	0.32427785	0.32728353	0.29606065	0.33183253	0.29018232	0.33189982	0.29024914	0.3319442	0.3621197	0.33195654	0.33128595	0.31742436	0.30766493	0.33360964	0.32762724	0.31734753	0.29268464	0.32682464	0.30269176	0.29621229	0.28950441	0.30479887	0.32521084	0.27410877	0.31572351	0.32265958	0.2731362	0.2649937	0.33475748	0.34676963	0.33871576	0.24308395	0.43341139	0.34956071	0.2937465	0.31282768	0.29826236	0.30873245	0.3158991	0.37062472	0.31980956	0.3293812	0.27815092	0.28119677	0.28676865	0.26856357	0.29067022	0.30932936	0.33213255
0.31752262	0.32310206	0.32515833	0.29604694	0.33632785	0.28637758	0.33300591	0.28609461	0.33302537	0.3617667	0.33351985	0.33246318	0.31982642	0.3086789	0.3366572	0.32663241	0.32195124	0.28909144	0.3258138	0.30159932	0.29577282	0.28728014	0.30553728	0.31958926	0.27204004	0.31140572	0.31458914	0.27272213	0.26705816	0.33473483	0.34606573	0.33917454	0.24329123	0.43532494	0.35230118	0.30211791	0.31645334	0.29886094	0.30735719	0.31537861	0.37219244	0.31767869	0.32962224	0.27845916	0.28013933	0.28792855	0.26966366	0.29007146	0.31028721	0.33189443
0.31694981	0.3242403	0.32620975	0.29565042	0.33388096	0.28464645	0.33240777	0.284603	0.33217117	0.36039397	0.33373845	0.33165145	0.32048461	0.30933899	0.33481616	0.32906231	0.31712106	0.2916252	0.32513189	0.30347338	0.29558864	0.28755924	0.30640146	0.3222115	0.27464199	0.31572649	0.31878364	0.27282876	0.26762217	0.3373915	0.34666345	0.34057942	0.24001472	0.43305323	0.35425991	0.30260393	0.31523654	0.29620418	0.30432758	0.31497204	0.37039006	0.31795835	0.32986498	0.27737615	0.28188729	0.28566509	0.26983407	0.29079968	0.31082806	0.3316752
0.31742564	0.3238757	0.32566985	0.29632655	0.33642879	0.28754255	0.33229718	0.28745955	0.33223832	0.36353245	0.33461368	0.33362848	0.31846738	0.30848059	0.33629814	0.3279272	0.31903261	0.28844067	0.32689527	0.30439571	0.29739201	0.29129133	0.30510902	0.32276121	0.27473462	0.31507492	0.31966883	0.27139512	0.26662061	0.33627763	0.34512955	0.33734521	0.24078177	0.43559113	0.35592479	0.30192882	0.31732979	0.29793113	0.30935231	0.31375533	0.37185726	0.3185465	0.32949898	0.27643362	0.27939501	0.28590932	0.26725385	0.2896834	0.31002638	0.33146513
0.31815222	0.32199135	0.32422084	0.29425225	0.33331549	0.28274018	0.33225325	0.28233525	0.33178455	0.36163872	0.33127487	0.33118728	0.3153573	0.30605131	0.33185303	0.32688349	0.32014036	0.29018646	0.32495949	0.30430672	0.2958017	0.28894588	0.30528697	0.32209098	0.27258712	0.3148509	0.32112497	0.27387968	0.26619583	0.33830795	0.34551665	0.33924401	0.24278419	0.43465662	0.35788798	0.30211341	0.3180168	0.29765436	0.30895409	0.31620792	0.36994761	0.3176817	0.32996058	0.27685589	0.27952677	0.28851742	0.27134976	0.29063582	0.31108075	0.33206961
0.31726149	0.32487535	0.32662207	0.29456124	0.33522815	0.28845161	0.33399016	0.28791258	0.33342934	0.36302552	0.33261985	0.33340862	0.31736109	0.30867654	0.33668184	0.33020616	0.32002118	0.28737539	0.3281568	0.30535299	0.29667538	0.28605297	0.30506361	0.32136357	0.27505216	0.31674588	0.31982958	0.27309966	0.26768881	0.338126	0.34215146	0.33592245	0.24146652	0.43636867	0.35753289	0.29945758	0.31497431	0.29806671	0.30786577	0.31830433	0.37145483	0.31739873	0.32788724	0.27545574	0.2783027	0.28621766	0.26930583	0.29037419	0.30811766	0.33059639
0.31543908	0.32024807	0.32047328	0.29319045	0.33286834	0.28445837	0.33205321	0.28329164	0.33220035	0.35953632	0.32935581	0.3187544	0.31511879	0.30594686	0.32386339	0.32793045	0.32212976	0.28783226	0.32629588	0.30698577	0.29689392	0.29033911	0.3044138	0.32103583	0.27648896	0.31647676	0.31949025	0.27868983	0.26667997	0.33959174	0.34569213	0.33742291	0.2497658	0.4427022	0.35563174	0.30320564	0.31915218	0.29942164	0.30761406	0.31741282	0.37224075	0.31755182	0.32996574	0.27679536	0.28048429	0.28732911	0.26909581	0.29010418	0.31325716	0.33186367
0.3171182	0.3220686	0.3254452	0.29673389	0.3358137	0.2855674	0.33470663	0.28540376	0.33441117	0.36532629	0.33938459	0.3364619	0.32323977	0.315144	0.33969226	0.32785496	0.32252631	0.29107592	0.32761687	0.30697644	0.29632345	0.29060656	0.3044138	0.32217607	0.27462021	0.31891647	0.32148203	0.27478775	0.26829439	0.34192502	0.34366333	0.33688885	0.2428533	0.4363547	0.35398862	0.29973784	0.31508106	0.29787895	0.30555609	0.3177042	0.37126067	0.31713018	0.3279286	0.27540109	0.28043285	0.28917849	0.27020717	0.29002586	0.30970943	0.33046857
0.31738663	0.32251227	0.3264336	0.29359916	0.33178627	0.28403381	0.33325994	0.28384638	0.33285359	0.36233905	0.33111861	0.3308537	0.31617305	0.30555925	0.333307	0.32809812	0.32165897	0.28776753	0.32579401	0.30458799	0.29530153	0.28831735	0.30593774	0.32146099	0.27729145	0.3136684	0.31807199	0.27610645	0.27090728	0.34430534	0.34529245	0.3395642	0.24289997	0.43781105	0.35916501	0.30442366	0.31835538	0.28642505	0.29510108	0.29971704	0.36202964	0.31755191	0.32703307	0.27692753	0.2815764	0.29013076	0.27030659	0.28987768	0.31085706	0.33129644
0.31787702	0.32465166	0.32513562	0.29666713	0.33303204	0.28854048	0.33512184	0.28912345	0.3345724	0.36840558	0.3278659	0.32734117	0.31227347	0.30315149	0.33394292	0.32789463	0.32280302	0.28550354	0.32792586	0.30849856	0.29510197	0.28923067	0.30593774	0.32163954	0.27679178	0.31655222	0.32184657	0.27449486	0.26663682	0.34416458	0.34288895	0.3380802	0.2413836	0.435792	0.36123291	0.30433673	0.31709105	0.29799882	0.30708313	0.32067937	0.37248799	0.31541973	0.32649601	0.27555257	0.27824414	0.28870261	0.27017751	0.29129067	0.30754718	0.33076173
0.31564346	0.32217228	0.3241238	0.29448554	0.33383769	0.28663939	0.33194172	0.28636104	0.33169892	0.3618941	0.33248708	0.33123574	0.31836575	0.30674639	0.3339712	0.32934067	0.32400471	0.28794947	0.32747462	0.30843422	0.29397419	0.28688347	0.30593774	0.32208139	0.2767306	0.31590837	0.32029235	0.27411497	0.26327538	0.34266102	0.34297106	0.33768836	0.23940253	0.43597481	0.36049819	0.30042803	0.31815389	0.29589799	0.30597034	0.31714782	0.37189007	0.31497827	0.32645842	0.27413708	0.27818316	0.28835881	0.26993489	0.28930554	0.30948833	0.32952252
0.31762743	0.32280314	0.32305279	0.29381162	0.33176717	0.28743073	0.33331597	0.28655043	0.33278888	0.36423996	0.33294114	0.33132982	0.31946298	0.30780682	0.33574349	0.3274025	0.32414144	0.28719202	0.32842019	0.31011695	0.29631785	0.28767601	0.30593774	0.32157359	0.27808484	0.31820253	0.32219779	0.27621409	0.26834643	0.34225219	0.34314153	0.33736691	0.25076821	0.4424558	0.35982388	0.3013899	0.31963116	0.29535398	0.30569759	0.314008	0.37214604	0.31763902	0.32792407	0.27709228	0.28099144	0.28997639	0.27067444	0.29107177	0.3095333	0.33092952
0.31779954	0.32188773	0.32642066	0.29559901	0.33181527	0.28691173	0.33213699	0.28676829	0.33170924	0.36595461	0.33278218	0.33182672	0.31917641	0.30903438	0.3371096	0.32792267	0.32228571	0.28770182	0.32720554	0.31034487	0.29521522	0.28869796	0.30593774	0.32092401	0.2772491	0.31385392	0.32118747	0.27439573	0.26598954	0.34419093	0.34094155	0.33748424	0.24167439	0.44692796	0.36246207	0.30576175	0.32007986	0.29579338	0.30668485	0.31504717	0.37299749	0.32003492	0.32647926	0.27658099	0.28063211	0.28995293	0.27093551	0.29211852	0.31095266	0.3299861
0.31602234	0.32326934	0.32590821	0.29396826	0.333314	0.28625089	0.33353925	0.28636983	0.33357254	0.3628563	0.32996246	0.33195129	0.31652784	0.30549231	0.33343789	0.32899067	0.32312816	0.28729618	0.32799566	0.30992049	0.29571703	0.28769785	0.30593774	0.32345513	0.27933651	0.31648454	0.32121569	0.27458188	0.26681	0.34693366	0.34404263	0.33954841	0.24115373	0.4372136	0.36937648	0.29909247	0.3255612	0.29710677	0.30584091	0.32266295	0.3724049	0.31802642	0.32594073	0.27488962	0.28096455	0.29119608	0.27137482	0.2898294	0.31040007	0.32872069
0.3162415	0.3225176	0.32396811	0.29609275	0.33263269	0.28901216	0.33526087	0.28831837	0.33514893	0.36497694	0.33368069	0.33388764	0.31907612	0.30730626	0.33725142	0.32837456	0.32402334	0.28451836	0.32739863	0.31013945	0.29323205	0.28851837	0.30593774	0.32159331	0.27860782	0.3131378	0.32024261	0.27528468	0.26626185	0.3430649	0.34212258	0.3372272	0.24124923	0.43889803	0.36743721	0.29968378	0.32114929	0.29842097	0.3078317	0.32270196	0.37137181	0.31946668	0.32669148	0.27561581	0.28101751	0.29041973	0.27105069	0.2891044	0.31169751	0.32948536
0.31532589	0.32345861	0.32389939	0.29500246	0.33124357	0.28744805	0.33027768	0.28682217	0.33005977	0.36421555	0.33137426	0.33061695	0.3163043	0.30715606	0.33282962	0.32662582	0.32268044	0.28326055	0.32875592	0.31048983	0.29313463	0.28713301	0.302899	0.31944489	0.27755326	0.31343326	0.31708217	0.27680689	0.26757315	0.34676233	0.34376839	0.33953753	0.24321254	0.44208819	0.36752042	0.30418119	0.32408538	0.29835922	0.30893219	0.32082567	0.37572762	0.31922165	0.32462767	0.27519831	0.27980161	0.29084897	0.27019647	0.28930926	0.31102002	0.32888043
0.31928083	0.32720903	0.32764921	0.29475978	0.333327	0.28874326	0.33373553	0.28826767	0.33344799	0.36711812	0.33159903	0.32992455	0.31791502	0.30903062	0.33659258	0.32897037	0.32423201	0.28717884	0.32950446	0.31319463	0.294644	0.28993425	0.30213124	0.32212088	0.28206989	0.31783649	0.32280174	0.27723172	0.26856744	0.34414241	0.3425509	0.33924642	0.24473123	0.44068056	0.36533928	0.30101603	0.32449961	0.29569814	0.30502179	0.3252185	0.37099993	0.32004163	0.32546636	0.27605417	0.27914327	0.29003301	0.27297869	0.2887283	0.31085756	0.32877064
0.31520426	0.32053503	0.32241771	0.29408428	0.33064455	0.2887533	0.33541426	0.2886267	0.3351092	0.36673507	0.33151594	0.33057001	0.31922615	0.30575013	0.33524671	0.33055025	0.32436487	0.28656131	0.32978109	0.31301251	0.29619634	0.28969723	0.30212981	0.32206613	0.28179884	0.31774554	0.32458058	0.27636856	0.26714793	0.34677023	0.34127828	0.33851936	0.24045385	0.44022664	0.3611109	0.29778785	0.32102138	0.2959353	0.30582505	0.32714137	0.37066779	0.32005811	0.32587248	0.27715272	0.28081775	0.29103941	0.27289835	0.29076594	0.3080191	0.32917026
0.3146458	0.32191235	0.32350901	0.29447341	0.33065665	0.28842533	0.3339251	0.28796515	0.33393297	0.3675724	0.3318451	0.33196613	0.31951332	0.30653283	0.33549887	0.32963258	0.32351598	0.28529355	0.32946447	0.3110238	0.29654902	0.2896663	0.30352837	0.32129067	0.28111345	0.31412438	0.32028547	0.27797085	0.26812434	0.3478719	0.34449369	0.34116364	0.24082369	0.44581434	0.37498552	0.30576527	0.32656547	0.29509947	0.30397019	0.31613865	0.37061518	0.31956285	0.32530829	0.27644795	0.28209201	0.29151499	0.27216086	0.29132602	0.31013921	0.32846937
0.30959386	0.31607193	0.32222626	0.29502317	0.33012411	0.28967425	0.331016	0.28919643	0.33067921	0.37499976	0.33050916	0.33216843	0.32011038	0.31134549	0.34878901	0.33491212	0.32092994	0.28701317	0.32729679	0.31040987	0.29296044	0.28429186	0.30318734	0.32132971	0.28600389	0.3183628	0.32314879	0.28030169	0.27007118	0.34917432	0.34132069	0.33754861	0.23972034	0.4537766	0.36548236	0.30328181	0.32531875	0.29498276	0.30620557	0.33147433	0.37519336	0.31982824	0.34835517	0.27698839	0.28018099	0.29125863	0.27345994	0.2919201	0.30746999	0.3266871
0.30951133	0.31682971	0.32305998	0.29324538	0.32676378	0.28923056	0.33079708	0.28875577	0.33036828	0.3731066	0.32818505	0.32705292	0.31560051	0.30520976	0.34435725	0.33564255	0.3225309	0.28528267	0.32608417	0.31166494	0.2931214	0.28875089	0.30318552	0.31978002	0.28384325	0.31822306	0.32203728	0.27503747	0.26784632	0.34808934	0.33972102	0.33699676	0.2407212	0.44770843	0.36682945	0.29589686	0.32180509	0.29933637	0.30968058	0.33522215	0.37803137	0.31963012	0.3380571	0.27753109	0.28100526	0.29221082	0.27407169	0.2924954	0.30774683	0.3257578
0.30899033	0.31656867	0.32213524	0.29583228	0.32648718	0.29001942	0.33321011	0.29043153	0.33329821	0.37423474	0.3301582	0.33061793	0.31622374	0.3080793	0.34460905	0.33155948	0.31999463	0.28609389	0.32521731	0.30993465	0.29275227	0.28677905	0.30318531	0.32046777	0.28387201	0.31402296	0.31984407	0.27503321	0.2659021	0.34196693	0.33866552	0.33505359	0.23929119	0.44559488	0.36766049	0.29430544	0.31865254	0.29538995	0.30433518	0.33200723	0.37358847	0.32088664	0.33506489	0.2760877	0.28119195	0.29268238	0.27473152	0.2923688	0.3079983	0.32593456
0.31830955	0.32470545	0.33034426	0.29407382	0.32364273	0.28708977	0.32954741	0.28748956	0.32952902	0.36902794	0.32609034	0.32487011	0.31201908	0.30715054	0.34352675	0.3280063	0.31817782	0.28197634	0.32344595	0.30449736	0.29331055	0.28610766	0.30318514	0.31795773	0.28260854	0.31374574	0.32080144	0.27411386	0.2654753	0.34415409	0.33752564	0.33392105	0.2390887	0.43716425	0.35975853	0.29402384	0.32113001	0.29936081	0.30848721	0.33888242	0.38033861	0.32182333	0.33779928	0.27769345	0.28137332	0.29112047	0.27561066	0.29337692	0.30751878	0.32688731
0.30917254	0.31560963	0.32156256	0.29379597	0.32359344	0.2893028	0.33028051	0.29018885	0.32989517	0.36829326	0.32317629	0.32398796	0.3116419	0.30187654	0.33802673	0.32481107	0.31936094	0.28789738	0.32526311	0.30606914	0.29471582	0.2879571	0.30318493	0.32301286	0.28375596	0.32584748	0.33059216	0.27288163	0.26819053	0.34277955	0.33819553	0.33613536	0.24015951	0.44345069	0.3582384	0.2953555	0.31992939	0.29504398	0.3051413	0.3298949	0.37407774	0.32089856	0.34311658	0.27768853	0.28031462	0.28990448	0.27578744	0.29305768	0.30664828	0.32490814
0.30936691	0.3144978	0.31954157	0.29350695	0.32150099	0.2872234	0.32835147	0.28720406	0.32796901	0.36516067	0.32206228	0.32170558	0.31091157	0.30285075	0.33449316	0.32391593	0.31414071	0.27937108	0.32088596	0.30451629	0.29043654	0.28487849	0.30318475	0.31721649	0.28216672	0.31123209	0.31820491	0.27524236	0.26494023	0.34251919	0.33899969	0.33552402	0.24204415	0.43184963	0.36371866	0.29478261	0.31804118	0.2968913	0.30853614	0.33054203	0.37567776	0.32232636	0.34539488	0.27794623	0.2811873	0.29203892	0.27742845	0.29200619	0.30665421	0.3255066
0.30705625	0.31502283	0.3192991	0.29053453	0.3152431	0.28366596	0.32884166	0.28416142	0.32822138	0.36253557	0.31912097	0.31940722	0.30547878	0.29814613	0.33447683	0.32319722	0.31277373	0.28179303	0.32089654	0.30311409	0.28853768	0.2831904	0.30019927	0.31662992	0.28185955	0.31101614	0.31781495	0.27504864	0.26509774	0.34303746	0.33983052	0.33714011	0.24187565	0.43467927	0.3558276	0.29551676	0.32128215	0.29588628	0.30348834	0.32479101	0.37482387	0.32348025	0.34630844	0.27823865	0.2808902	0.29243523	0.27741185	0.29349867	0.3097533	0.32517806
0.30758241	0.31354132	0.31671065	0.29344237	0.31812763	0.28711495	0.32730943	0.2869992	0.32688078	0.3626194	0.31975359	0.31956732	0.30675849	0.29932591	0.33553532	0.32189044	0.31016868	0.27805856	0.31954363	0.30032474	0.28800195	0.28381822	0.29980871	0.31564784	0.2781913	0.31166068	0.31817803	0.27282047	0.26640689	0.3376894	0.33633745	0.33407721	0.24083169	0.43649003	0.35331225	0.29440406	0.31722689	0.29576322	0.30367899	0.32719874	0.37500894	0.32234246	0.34591016	0.27866462	0.28108224	0.29171297	0.27729383	0.29467794	0.30821139	0.32485437
0.30875993	0.31100988	0.31994936	0.29307482	0.31334788	0.28184137	0.32765335	0.28166533	0.32670999	0.36050171	0.31834084	0.31735533	0.30478269	0.29857555	0.33117038	0.32043722	0.31439358	0.27764449	0.31871751	0.29699874	0.28920573	0.28121266	0.29980868	0.31303146	0.27825484	0.31202665	0.32130679	0.27235228	0.26455078	0.34027514	0.33806163	0.33398998	0.24045455	0.43636617	0.35198635	0.2891598	0.31645754	0.2967039	0.30400231	0.32616585	0.3753415	0.32289386	0.34700501	0.27877071	0.28125134	0.29223877	0.27947962	0.29463696	0.30690044	0.3246322
0.30748311	0.31239423	0.31673542	0.29215211	0.3144016	0.28437799	0.3259255	0.2843504	0.32556668	0.36108878	0.31798398	0.31767797	0.30362353	0.29878095	0.33088806	0.32127565	0.31106436	0.27554005	0.31728989	0.29433787	0.28802803	0.28095868	0.29980865	0.31422758	0.27737176	0.30827931	0.31604338	0.27541816	0.26392296	0.33673158	0.33626348	0.33486947	0.24052982	0.43595347	0.35403568	0.29240078	0.31526405	0.29630426	0.30184498	0.32462692	0.37587726	0.32288155	0.34336641	0.27712184	0.27993181	0.29123721	0.27862474	0.29351702	0.30905104	0.32376522
0.30614012	0.30882928	0.3145071	0.289996	0.3119559	0.28072679	0.32461515	0.28110385	0.32416031	0.35837674	0.31312504	0.31336388	0.30218148	0.29533401	0.33047843	0.31684148	0.30863425	0.27416295	0.31657219	0.29446289	0.28757313	0.28026497	0.29980862	0.31373131	0.27421117	0.30318528	0.31353253	0.27279833	0.26299167	0.33291003	0.33770618	0.33308747	0.23942067	0.4346526	0.34680808	0.28445071	0.31256574	0.29298845	0.30013525	0.32272422	0.37498286	0.32363358	0.34342879	0.27939099	0.28050867	0.28967431	0.28095579	0.2947506	0.30957901	0.32433757
0.30578169	0.30950919	0.31142983	0.29160169	0.30741242	0.27891526	0.32620794	0.27979326	0.32534364	0.35953429	0.31469712	0.31275794	0.3021521	0.29568863	0.33164448	0.3171483	0.30822062	0.27488256	0.31584555	0.29236746	0.28570989	0.27818218	0.29980859	0.31208271	0.27319559	0.30589914	0.31615344	0.26949081	0.26307693	0.33272767	0.33455667	0.3320609	0.23999994	0.44426543	0.35066435	0.29202083	0.31467736	0.2924633	0.29991114	0.32072988	0.37301672	0.32213393	0.34667534	0.27957129	0.27998406	0.2903313	0.28116542	0.29242921	0.30857715	0.32405654
0.30497885	0.3088367	0.31323695	0.28988498	0.30236819	0.27640933	0.32444161	0.27601242	0.3239955	0.35771361	0.31105086	0.31117526	0.2974202	0.29447034	0.32424811	0.31766611	0.30555764	0.27323109	0.3144429	0.29188284	0.28672257	0.27997962	0.29980859	0.31316757	0.27338013	0.30479172	0.31364438	0.2683301	0.26239771	0.32879859	0.33424091	0.33095422	0.24284311	0.43857539	0.34672195	0.2884182	0.31200671	0.28984442	0.29744741	0.31563339	0.37252355	0.32347602	0.34558278	0.2792981	0.2824887	0.29028261	0.27932319	0.29427731	0.30870396	0.32490107
0.30332142	0.30830297	0.31141096	0.29033244	0.30165964	0.27714628	0.32335228	0.27766797	0.32313588	0.35686591	0.3108331	0.31111154	0.29755098	0.2944575	0.32720277	0.31528699	0.30226138	0.26929054	0.31328121	0.29105839	0.28120002	0.2779285	0.29980859	0.31044975	0.27082208	0.30094102	0.31337979	0.26967716	0.2643632	0.32733187	0.33294919	0.32916042	0.23886381	0.43785051	0.34987143	0.28482071	0.30968401	0.29099846	0.29670122	0.31795061	0.37028888	0.32501552	0.34381202	0.27987328	0.27957669	0.29035461	0.28241137	0.29536274	0.30731127	0.32455021
0.30516773	0.30724221	0.30968693	0.29029256	0.30117169	0.27619016	0.32041433	0.27631289	0.32009259	0.35543439	0.30941346	0.30869907	0.29985893	0.29166207	0.32657731	0.31114793	0.30214927	0.27015913	0.31080946	0.28826347	0.28152612	0.2747187	0.29433438	0.30967993	0.27156991	0.30025437	0.30916026	0.26803529	0.2610434	0.32333821	0.3308174	0.3289685	0.23894151	0.44334412	0.3474623	0.28330556	0.3080689	0.29058641	0.29497874	0.31290776	0.36988425	0.32147187	0.34364262	0.27939463	0.2810576	0.29004556	0.28059593	0.29355177	0.3066653	0.32425246
0.30427322	0.30725905	0.3108021	0.28882515	0.29758367	0.27562311	0.32247892	0.27633885	0.32188585	0.3546831	0.30973169	0.30756453	0.29649064	0.29022944	0.32322991	0.31035832	0.29991314	0.26657739	0.31120673	0.28678411	0.28261027	0.27528828	0.29413459	0.31016177	0.27039346	0.29888493	0.31103694	0.26664904	0.25983992	0.32310063	0.33327821	0.33137733	0.23921567	0.43672684	0.34901917	0.28279999	0.30837876	0.28958869	0.29619288	0.3104147	0.37054992	0.32080281	0.34382516	0.27803859	0.27984843	0.28797168	0.27711859	0.29170477	0.30581045	0.32322213
0.30290425	0.30550319	0.31018883	0.28869811	0.29579264	0.27574328	0.32165599	0.27586913	0.3214426	0.35228696	0.30862236	0.30581763	0.29463038	0.2884244	0.32475251	0.310029	0.30085269	0.26450217	0.31107241	0.28489801	0.28166044	0.2749792	0.29413307	0.30939803	0.27145395	0.29930842	0.311472	0.26620644	0.25864837	0.32173032	0.33070311	0.32850969	0.23997489	0.43286538	0.34527814	0.27335006	0.3083069	0.28769878	0.29234582	0.30935815	0.36866376	0.32028741	0.34145826	0.27787936	0.27931175	0.28667504	0.27960891	0.29281503	0.30408391	0.32219595
0.30204546	0.30544862	0.3078945	0.28897384	0.2939977	0.2737394	0.320685	0.27488041	0.32034066	0.35410392	0.30823144	0.30692106	0.29527184	0.28980151	0.32564932	0.30904478	0.29890826	0.26411578	0.31059915	0.28530455	0.28001052	0.27610314	0.29413289	0.31196049	0.26839748	0.30038041	0.31203142	0.2649782	0.25902212	0.31853449	0.32934853	0.32899186	0.23971269	0.42921844	0.3426744	0.28115523	0.31034091	0.28335613	0.28712171	0.30139348	0.36503556	0.31841055	0.34281725	0.27669042	0.27724379	0.28372627	0.27762029	0.2896426	0.30279842	0.3212153
0.30279189	0.30517715	0.30878451	0.28724435	0.29364169	0.2741521	0.31932873	0.2738229	0.31942046	0.35229063	0.3056505	0.30532724	0.29479724	0.28913727	0.32505631	0.30747354	0.29833636	0.26216653	0.30896381	0.2825613	0.28090751	0.27625147	0.29413274	0.30877152	0.26774874	0.29941595	0.31086209	0.26390004	0.25703603	0.31619227	0.33028561	0.32671306	0.23940383	0.4322347	0.34208035	0.2787807	0.30376363	0.28394255	0.28917697	0.30409655	0.36588511	0.31838626	0.34255922	0.27728111	0.27907604	0.28370389	0.27611619	0.28912655	0.30549043	0.32212296
0.30100444	0.30383551	0.30710176	0.28712603	0.29161572	0.27254719	0.3190428	0.27344763	0.31902048	0.35081646	0.30651456	0.30393782	0.29283935	0.28845447	0.32247913	0.30594194	0.29465812	0.26034632	0.30903715	0.28312838	0.27949694	0.27485225	0.29413259	0.31013897	0.2667262	0.30085042	0.31049737	0.26253387	0.25618491	0.31481108	0.32919201	0.32639244	0.23830086	0.42950496	0.33862269	0.27444866	0.30446526	0.28576386	0.29041034	0.30669844	0.36437738	0.31614617	0.33801791	0.27480865	0.27476752	0.27941197	0.27189234	0.28455219	0.30017945	0.32072508
0.30045882	0.3033765	0.30744857	0.28666028	0.29246169	0.27201441	0.31722239	0.27219009	0.31717524	0.35154101	0.3045823	0.30245164	0.29101259	0.28884563	0.32470092	0.30663413	0.29315513	0.25720429	0.30758291	0.2830601	0.27791587	0.27578294	0.2925581	0.30704066	0.26321277	0.29376382	0.3074083	0.2624771	0.25618896	0.31241196	0.32863414	0.32704222	0.2408314	0.42389566	0.33982149	0.27507913	0.30330521	0.28430179	0.28674051	0.30075219	0.36368883	0.31566483	0.34021729	0.27663738	0.27859327	0.28082022	0.27247328	0.28832778	0.30278862	0.3214981
0.29965937	0.30119717	0.30654582	0.28630289	0.29116946	0.27381125	0.31611422	0.27284285	0.31555811	0.35068935	0.30282575	0.30520797	0.29031539	0.28617606	0.32313445	0.30636272	0.29275596	0.25597706	0.3094137	0.28099161	0.27831537	0.2748127	0.2919426	0.30953589	0.26440635	0.29700196	0.30934653	0.26205704	0.25530073	0.31016231	0.32805252	0.32572863	0.2400697	0.42059633	0.3340714	0.27000895	0.3021152	0.28410348	0.2888622	0.29731068	0.36428705	0.31422004	0.33900478	0.27777171	0.27520996	0.28057635	0.27238736	0.28661525	0.30233678	0.32072583
0.30068594	0.3012616	0.30611315	0.28462926	0.28529814	0.27014309	0.31422868	0.2699112	0.3137705	0.34906974	0.30286613	0.30273476	0.29074618	0.28588426	0.32066181	0.30501792	0.29000065	0.25682008	0.30619729	0.27935323	0.27713269	0.27273628	0.29267025	0.30484003	0.26172838	0.29087052	0.30491206	0.25971663	0.25353926	0.30987766	0.32667711	0.32468542	0.24016897	0.41783133	0.33092621	0.26814604	0.29891786	0.28211167	0.28705236	0.30486315	0.36116105	0.31341407	0.33695492	0.27400106	0.27462575	0.27776077	0.27172685	0.28398401	0.3004975	0.32088178
0.29810709	0.30113265	0.3031446	0.28455979	0.2852999	0.27126279	0.31372613	0.27131501	0.31348437	0.34766993	0.30105087	0.30011636	0.28697187	0.28319061	0.32251275	0.30386898	0.29109395	0.25436157	0.3066065	0.28103706	0.27589539	0.27173176	0.29267025	0.30736211	0.2624186	0.29358056	0.3084628	0.25842604	0.25273389	0.30654711	0.3258256	0.32499176	0.23855948	0.42206526	0.32797113	0.26612687	0.29659009	0.28131485	0.28694031	0.3002843	0.36087671	0.31295019	0.33718774	0.27477598	0.27344966	0.27713588	0.27042457	0.28455678	0.29973191	0.32065716
0.2982372	0.30077609	0.30069527	0.28474227	0.28518638	0.26569709	0.31113034	0.26576015	0.31130627	0.34794828	0.29961452	0.29827327	0.2890527	0.28382087	0.31694084	0.30092952	0.28456187	0.24637368	0.3002491	0.27367243	0.26918402	0.26529428	0.30130112	0.29737142	0.25217092	0.27603638	0.29062364	0.26255313	0.25174761	0.30500811	0.32656384	0.32317358	0.23784091	0.41619718	0.33393344	0.26580471	0.29594022	0.2910471	0.29224074	0.30013418	0.3645626	0.31069916	0.33771291	0.27405858	0.27356309	0.2738356	0.26687208	0.28185937	0.29465526	0.31901476
0.29682028	0.29597408	0.30440727	0.28391406	0.28194901	0.26809597	0.31228125	0.26830682	0.31188154	0.34782788	0.30024925	0.29923481	0.28886658	0.2844063	0.31988889	0.30192488	0.28933862	0.2521894	0.30479559	0.27597672	0.27495554	0.26911619	0.29187411	0.30365112	0.26127115	0.28965202	0.30291796	0.25958264	0.25132552	0.30392259	0.32558236	0.32299972	0.23495099	0.41982496	0.32370821	0.25823683	0.29369146	0.28098172	0.28420195	0.29374626	0.35955131	0.30968347	0.33571294	0.27493542	0.27257019	0.27431017	0.26721874	0.28131327	0.29936343	0.32054156
0.29782963	0.29733416	0.30122679	0.28355008	0.28058231	0.26637608	0.3106913	0.26696223	0.31073132	0.34806061	0.29781693	0.29880032	0.28746578	0.28180462	0.32197627	0.30219951	0.28848359	0.25187802	0.30419004	0.27763915	0.27565399	0.27275842	0.29124779	0.30538848	0.260093	0.29436085	0.31101587	0.25994956	0.25276867	0.30485618	0.32592896	0.32403794	0.23694514	0.41530171	0.32663912	0.26436454	0.29612994	0.27902824	0.28456408	0.2919727	0.35585871	0.31024531	0.33425128	0.27136356	0.27024832	0.2713275	0.26611629	0.28050092	0.29572308	0.32066217
0.29689869	0.29573578	0.2970632	0.28202194	0.27990118	0.26812428	0.31020993	0.26777804	0.31013519	0.34732664	0.29926586	0.29867139	0.28538713	0.28048015	0.31716612	0.30124658	0.28719571	0.2514773	0.30200514	0.27639112	0.27424893	0.26934224	0.29318547	0.30378756	0.25688067	0.28973132	0.30475944	0.25480622	0.24828574	0.30166173	0.32475126	0.32501712	0.24537872	0.41490394	0.32471964	0.26728755	0.29272905	0.27899191	0.28239739	0.29541957	0.35475233	0.30869007	0.33368075	0.27220485	0.27008465	0.27121517	0.26696348	0.28141105	0.29817554	0.31987256
0.29545572	0.29628924	0.2992467	0.28220949	0.28102037	0.26375535	0.30975008	0.26317382	0.30897298	0.34583199	0.29523146	0.29665837	0.28493235	0.28070924	0.32143903	0.30201527	0.28868923	0.2500411	0.30333465	0.27839851	0.27375597	0.26718625	0.29318547	0.30517846	0.26008934	0.28868219	0.30764705	0.25714275	0.24870844	0.29984215	0.32419094	0.32319582	0.23420687	0.41529897	0.32399556	0.26476899	0.29340518	0.27908358	0.28107962	0.29020825	0.35240671	0.30641097	0.33516198	0.27140638	0.269357	0.26859415	0.26312363	0.2790634	0.29375702	0.31967002
0.29429734	0.29669306	0.2963447	0.28228462	0.2800889	0.26489314	0.30878416	0.26491839	0.30867124	0.34581077	0.29372868	0.29637301	0.28603387	0.28214133	0.31774858	0.30024818	0.28604379	0.24984455	0.30337039	0.27644685	0.27239743	0.26760674	0.29318544	0.30343795	0.25662321	0.28909668	0.30579516	0.25635809	0.24991019	0.29912937	0.3227309	0.32337239	0.2352857	0.41412726	0.32038188	0.26125419	0.29039535	0.2785731	0.28313237	0.29288122	0.35287794	0.30400133	0.33384147	0.27175421	0.26703379	0.26784649	0.25984794	0.2767202	0.29312503	0.31788337
0.29432023	0.29560289	0.29609466	0.28108248	0.27860197	0.26453897	0.30673346	0.26453003	0.30652809	0.34394306	0.29101971	0.29400501	0.28211313	0.27623543	0.31545728	0.30172965	0.28300732	0.25067768	0.30370453	0.2774221	0.27326134	0.26938304	0.29318541	0.30450991	0.25903106	0.28981307	0.3038674	0.25696042	0.24628094	0.29725337	0.3224515	0.32107824	0.2345968	0.40671876	0.32087493	0.25840878	0.28916302	0.27658197	0.28184915	0.28675729	0.3505502	0.30479279	0.33126	0.27000839	0.26959038	0.26812488	0.26268458	0.27620637	0.2918959	0.31810552
0.2949861	0.29483217	0.29534554	0.28315175	0.27724946	0.26865897	0.30850521	0.26857534	0.3084214	0.34465441	0.29316577	0.29611826	0.28541467	0.28083399	0.31828484	0.30017355	0.28574631	0.25743884	0.30254811	0.27656093	0.27411658	0.26574919	0.29318538	0.30636582	0.26092657	0.29212159	0.30756581	0.25662541	0.24850485	0.29722711	0.32334223	0.32182875	0.23553528	0.41207966	0.32281724	0.26126364	0.29063725	0.2763941	0.28231448	0.2889336	0.34931278	0.30352974	0.33307481	0.26906052	0.26748917	0.26635599	0.26196647	0.27582261	0.29058066	0.31738654
0.29274291	0.29417416	0.29271561	0.28073889	0.27860165	0.2644949	0.30724061	0.26510966	0.30720648	0.34543654	0.29472131	0.29618788	0.28524899	0.27936435	0.31786546	0.29781601	0.28299052	0.24695161	0.30202481	0.27415454	0.27034181	0.26666382	0.29052392	0.30092409	0.25607258	0.28553903	0.30214399	0.25872773	0.24620965	0.29748014	0.32397428	0.3230598	0.23534396	0.40789008	0.32324794	0.26323324	0.28892645	0.27751517	0.28130436	0.29109657	0.3514744	0.30202007	0.33166847	0.26990965	0.26519558	0.26514009	0.26126611	0.27429244	0.28936768	0.31701919
0.29286501	0.29467478	0.29324895	0.2814151	0.27580193	0.26499104	0.30476218	0.26602894	0.3041462	0.34505019	0.29319534	0.296682	0.28239623	0.27969089	0.31885037	0.29839125	0.28302011	0.24962693	0.30198702	0.27463469	0.27053574	0.26632276	0.29052213	0.30287042	0.25664121	0.28767696	0.30449358	0.25803795	0.24818571	0.29585883	0.32152316	0.32167709	0.23363802	0.41036358	0.319969	0.25784668	0.2890366	0.27604431	0.27975306	0.28926513	0.34886599	0.3012273	0.33039585	0.26780367	0.2648285	0.26425338	0.25752047	0.27385774	0.28782818	0.31612164
0.29235804	0.2946586	0.29066566	0.28119129	0.27665162	0.26550654	0.30417705	0.26529437	0.3042492	0.34648404	0.29259005	0.29627037	0.28253073	0.27824372	0.31687123	0.29532301	0.27854565	0.24648596	0.30118573	0.27389243	0.27059805	0.26435253	0.28808293	0.30023912	0.25667933	0.28618181	0.3025654	0.256787	0.24490833	0.29382396	0.3210026	0.32155722	0.23544827	0.40917835	0.31027314	0.26293916	0.28668597	0.27472201	0.27954176	0.28552693	0.34607837	0.29883009	0.32794896	0.26846921	0.26562038	0.26395324	0.25787851	0.27374363	0.2854557	0.31675327
0.29222372	0.29252663	0.29170355	0.28072733	0.27879524	0.26138645	0.3042987	0.26110604	0.30418685	0.34633696	0.29190916	0.29663303	0.28344688	0.27844688	0.32145494	0.29600596	0.28061813	0.24371614	0.30085966	0.27384174	0.27065349	0.26480833	0.28808278	0.30035704	0.25614953	0.2867111	0.3055208	0.25693145	0.24428746	0.29397941	0.32073456	0.32196975	0.23092528	0.41072759	0.32100433	0.26083577	0.28813225	0.2744354	0.27863392	0.29145685	0.34724009	0.29741991	0.32800657	0.26779142	0.26472524	0.2628811	0.25722641	0.27124614	0.28695193	0.315422
0.29203969	0.29429305	0.28999707	0.27873236	0.27394259	0.25989437	0.30306619	0.25959462	0.30247781	0.34413862	0.29122451	0.29336822	0.28061652	0.27487451	0.31344461	0.29601008	0.28127429	0.24506235	0.30045381	0.27427235	0.26976803	0.26508296	0.28808278	0.30227664	0.25563025	0.28802681	0.30337119	0.25459075	0.24368262	0.2926628	0.32172123	0.32028115	0.23359801	0.40687722	0.31541178	0.258084	0.29071173	0.27226508	0.27778512	0.28283557	0.34442794	0.29811263	0.3279492	0.26756948	0.26332891	0.26232159	0.25781924	0.2720367	0.28746307	0.31588081
0.29034764	0.29251385	0.29076344	0.27965227	0.27376345	0.25683129	0.30655375	0.25672525	0.30648354	0.34503463	0.29237592	0.29502457	0.27924213	0.27849206	0.31727633	0.29703134	0.27668366	0.24737285	0.3002238	0.27069002	0.27172923	0.26622108	0.28808278	0.30159539	0.25421932	0.28686872	0.30099437	0.25463068	0.24445805	0.28955507	0.32019192	0.31893587	0.23086885	0.40884107	0.30980846	0.2601603	0.28723121	0.27337524	0.27727786	0.2843914	0.34357437	0.29495707	0.32752693	0.26705042	0.26201043	0.25974324	0.25538471	0.26896068	0.28275329	0.31317982
0.2911571	0.2938517	0.29113564	0.27942848	0.27431628	0.26206833	0.30417681	0.26193306	0.30368498	0.34496516	0.2929295	0.29363713	0.28050303	0.27580383	0.31752288	0.2962071	0.27907935	0.24758744	0.30072066	0.27278268	0.27012572	0.26374188	0.28808278	0.30205077	0.25456154	0.28749356	0.30392838	0.25457579	0.24538703	0.29147148	0.31940806	0.32103148	0.23297541	0.40692526	0.31357214	0.26759046	0.29027724	0.27264446	0.27812868	0.28558427	0.34451222	0.2941649	0.32595438	0.26651138	0.26205888	0.25972167	0.25442412	0.26697242	0.28176841	0.31374556
0.28996167	0.29327086	0.29014677	0.28035924	0.27548155	0.26160023	0.30376139	0.26134861	0.30349007	0.3466014	0.29147661	0.29596233	0.28094423	0.27722788	0.3195985	0.29495391	0.2806153	0.2487278	0.3017998	0.27398619	0.26946288	0.2642794	0.28808278	0.2992959	0.25510752	0.28663695	0.30181462	0.25371701	0.24055564	0.28950474	0.3219468	0.32043368	0.2332772	0.41373032	0.3125191	0.25617522	0.2895236	0.27383333	0.27885029	0.28501022	0.34287125	0.29340574	0.32704735	0.26417062	0.25993055	0.25632206	0.25352755	0.26538932	0.27852777	0.31097162
0.28896135	0.29224578	0.28678536	0.27943653	0.2752659	0.25984335	0.3039833	0.26002583	0.30364707	0.34770045	0.29105452	0.2960929	0.28017905	0.27733511	0.31934604	0.29327053	0.27733523	0.25069329	0.29897335	0.27210686	0.26904121	0.26164603	0.28808278	0.30030009	0.25289983	0.28620717	0.30251852	0.25539929	0.24133801	0.28799686	0.31807488	0.31908175	0.23087193	0.4118593	0.31413028	0.25574982	0.28604513	0.27067912	0.27855217	0.28408533	0.34200901	0.29314634	0.32421124	0.26445127	0.25901622	0.25723997	0.25256088	0.26508307	0.27696115	0.31090358
0.29009539	0.2924659	0.29160959	0.27890581	0.27411562	0.25769538	0.30169564	0.2575475	0.30172288	0.34717894	0.29152974	0.29491755	0.27829957	0.27467436	0.31592792	0.29681772	0.28088421	0.24638353	0.30064425	0.27363271	0.26937512	0.26360586	0.28808278	0.30118155	0.25200963	0.28440744	0.30096233	0.25025314	0.24244037	0.28752163	0.31753677	0.31900716	0.22825293	0.40841958	0.30908456	0.26177546	0.28584966	0.27291897	0.27868608	0.28665861	0.34283867	0.29366788	0.32582343	0.26577327	0.26029	0.2589592	0.25351426	0.26707655	0.27812165	0.31315598
0.28811797	0.28976235	0.29066443	0.27932245	0.27272445	0.25711569	0.30103627	0.25724596	0.30104926	0.34648177	0.29057047	0.29482591	0.27830645	0.27448159	0.31860822	0.29179642	0.2780664	0.2487492	0.30005926	0.27217633	0.26762971	0.26179692	0.28808278	0.29820603	0.25169414	0.28205311	0.30081671	0.2519829	0.24230731	0.28682247	0.31851804	0.3200824	0.22953807	0.40601349	0.31219977	0.26006335	0.2831732	0.2717545	0.27594405	0.28185835	0.34008753	0.29430243	0.32278031	0.26632139	0.25894824	0.25776997	0.25356624	0.26607782	0.27800837	0.31146759
0.28753176	0.28987259	0.2869879	0.27961078	0.27245405	0.25758052	0.30298436	0.25787845	0.30302486	0.347204	0.29086965	0.29642794	0.28151846	0.27563846	0.31572771	0.29586884	0.27928078	0.24872182	0.29965985	0.27425236	0.26791638	0.26216593	0.28808278	0.29965535	0.25364605	0.28468576	0.30424157	0.2511732	0.24192254	0.28835431	0.31857586	0.31871766	0.2399599	0.40843204	0.31259868	0.26310688	0.28397137	0.26945722	0.27604279	0.28356391	0.34018779	0.29125363	0.3229993	0.26559964	0.25900799	0.25742149	0.25273129	0.26602858	0.2754041	0.31060782
0.28685731	0.28994584	0.28824529	0.27850467	0.27397221	0.25753364	0.29931569	0.25823396	0.29868135	0.34645456	0.28964701	0.29493856	0.27846372	0.2716336	0.317119	0.29864228	0.27621645	0.2503216	0.30122957	0.27302393	0.26743966	0.26182762	0.28808278	0.29863474	0.25327379	0.28558323	0.30416015	0.25365642	0.24235497	0.28845763	0.31684157	0.31974465	0.22942853	0.40782219	0.31108281	0.26778883	0.28491506	0.27121139	0.27566937	0.28186461	0.33923072	0.28964838	0.32247746	0.26427069	0.2579813	0.25531527	0.25097263	0.26392892	0.27211624	0.30987647
0.28751048	0.2898483	0.28852639	0.27827552	0.27203846	0.25730807	0.30007911	0.25826043	0.30042335	0.34619778	0.28822228	0.29302099	0.27793965	0.27347833	0.32060283	0.29400113	0.27756846	0.25172126	0.29919761	0.27097261	0.26879334	0.2616826	0.28808278	0.29791173	0.25091076	0.28563553	0.30385759	0.25370914	0.24149106	0.28698033	0.31853548	0.31915313	0.22621979	0.41502574	0.31280628	0.26620081	0.28402925	0.27185154	0.27501342	0.2804271	0.33896074	0.29046285	0.3225868	0.26448187	0.25841528	0.25762549	0.25274554	0.26632676	0.27267632	0.31021255
0.28746504	0.29015523	0.28670269	0.27780908	0.27370003	0.25575522	0.29966417	0.25633433	0.29938647	0.34555319	0.29038933	0.29528689	0.2770901	0.27345634	0.31721467	0.29500574	0.27900758	0.2517311	0.2993328	0.27478266	0.26717943	0.26245388	0.28808278	0.29809633	0.25156695	0.28580862	0.30328819	0.25348365	0.24155587	0.28430328	0.31374106	0.31698802	0.22612047	0.40915051	0.30551982	0.26385015	0.28371063	0.26882938	0.27566803	0.2804493	0.33716121	0.28864864	0.32265812	0.26389915	0.25789684	0.25649732	0.25102565	0.26492587	0.27396265	0.30974752
0.28744835	0.28925347	0.28732499	0.27716249	0.27360067	0.25615948	0.29745391	0.25632751	0.29779363	0.34501803	0.28953174	0.29386184	0.27731344	0.27329189	0.31562814	0.29514778	0.27675435	0.24985243	0.29965082	0.27363658	0.26653728	0.26037246	0.28808278	0.29884723	0.25056604	0.28644043	0.30203155	0.25295401	0.24230805	0.28656012	0.3179138	0.3196238	0.22824414	0.40805295	0.31164587	0.27259403	0.28220749	0.27364555	0.27898091	0.28950137	0.33998269	0.28983939	0.32285449	0.26237822	0.2562598	0.25777856	0.25153315	0.26457521	0.27332217	0.30879635
0.28553095	0.28840232	0.28506526	0.27874413	0.27408153	0.25933951	0.29645178	0.25954428	0.296417	0.3456172	0.288596	0.29425991	0.2797927	0.27342558	0.31777439	0.29708833	0.27648818	0.25487748	0.3003042	0.27049476	0.26650617	0.26064104	0.28808278	0.29836467	0.24924721	0.28301907	0.30160132	0.25301924	0.24148993	0.28626356	0.31561646	0.31799519	0.23706795	0.4107081	0.31202179	0.27391884	0.28527603	0.26891148	0.27824879	0.28350896	0.34129396	0.29069167	0.32262468	0.26501408	0.25802988	0.25663072	0.25281912	0.26444027	0.27213708	0.31021181
0.28433803	0.28980401	0.28580123	0.27624196	0.27154243	0.25316316	0.29871818	0.25292039	0.29840621	0.34272417	0.28688738	0.29122472	0.2755875	0.27071345	0.31327003	0.2932525	0.27573231	0.2533249	0.29657266	0.27334198	0.26363948	0.26075011	0.28808278	0.29533681	0.25021043	0.28402221	0.30092096	0.2554543	0.23950885	0.2841427	0.31416628	0.31726861	0.22781681	0.41020423	0.310754	0.26574352	0.28484219	0.26957825	0.27731058	0.2779493	0.3379356	0.28887689	0.32311609	0.26432616	0.25700668	0.25669077	0.25308564	0.26315838	0.27116385	0.30959404
0.28610432	0.28721264	0.28367072	0.27701673	0.27193496	0.25672916	0.29736251	0.25580588	0.29696828	0.34397081	0.28663063	0.29376167	0.27885523	0.27415442	0.31244537	0.29502892	0.27448294	0.25562516	0.29774824	0.2730819	0.26551256	0.26077878	0.28808278	0.29689491	0.25023252	0.28443664	0.30013618	0.25220898	0.23946539	0.28511891	0.31635463	0.3185848	0.22555944	0.40712664	0.30713272	0.26553005	0.28457171	0.27210003	0.27658617	0.28635505	0.33815739	0.28817785	0.32150397	0.26246604	0.25836828	0.25581652	0.25101134	0.26321179	0.27116102	0.30861562
0.28452525	0.28692183	0.28295889	0.27755451	0.27080202	0.25359145	0.29739177	0.25347406	0.29693857	0.34358117	0.28878713	0.29358038	0.276537	0.27181056	0.31155202	0.29201007	0.2753247	0.25495702	0.29648906	0.27202466	0.26385295	0.26017314	0.28808278	0.29614341	0.2477708	0.28310061	0.30178437	0.25143695	0.24130914	0.28388947	0.3149063	0.31603196	0.22543006	0.40579063	0.30641839	0.26781821	0.28652164	0.27051437	0.27604264	0.28189644	0.33807623	0.28808069	0.32246858	0.26412654	0.25653452	0.25693238	0.25273266	0.26388475	0.27154845	0.30916986
0.2836687	0.28724346	0.28293797	0.27715358	0.27033854	0.256522	0.29540896	0.25601062	0.29523155	0.34259304	0.28675944	0.29204983	0.27567127	0.27194551	0.3084175	0.29359353	0.27210319	0.2550748	0.2983332	0.27124879	0.26468256	0.26343396	0.28808278	0.29715291	0.24879974	0.28206187	0.30050299	0.25033006	0.24104652	0.28344825	0.31630456	0.31870162	0.22602147	0.41539887	0.30836901	0.27395648	0.28479239	0.26942489	0.27574721	0.28264517	0.33789089	0.28665665	0.32165977	0.26259884	0.2540819	0.25582576	0.25200051	0.26254618	0.26732695	0.30906057
0.28521445	0.28824341	0.28419936	0.27700189	0.26877117	0.25480413	0.29682329	0.25513658	0.29639405	0.34119904	0.28590244	0.29035908	0.27385589	0.27294666	0.30819681	0.29326159	0.27338645	0.2552346	0.29602036	0.27108738	0.26583004	0.26148489	0.28808278	0.29628718	0.24600592	0.28356579	0.30160934	0.24987741	0.24284311	0.28332058	0.31402776	0.31894442	0.22760919	0.41603136	0.30793214	0.2706084	0.28549203	0.2685805	0.27611801	0.28338474	0.33797237	0.28780469	0.31876117	0.26437986	0.25546816	0.25602576	0.25156441	0.26239339	0.26977831	0.30683681
0.28322846	0.28740621	0.28319663	0.27647451	0.2711885	0.25599909	0.296891	0.25645128	0.29673815	0.34094441	0.28681466	0.29473174	0.27719229	0.27110603	0.30952892	0.29294041	0.2761623	0.2556926	0.29630062	0.27406311	0.26443058	0.25962177	0.28808278	0.29331926	0.24934751	0.28084689	0.29901943	0.25412741	0.24254192	0.28311574	0.3128264	0.31604698	0.22016661	0.41559619	0.31049213	0.27095395	0.28476107	0.26805958	0.27233574	0.27891916	0.33703163	0.28692457	0.32041195	0.26329935	0.25664479	0.25572726	0.25078636	0.26220629	0.26793987	0.30739638
0.28259265	0.28570679	0.27871346	0.27509832	0.26912463	0.25019738	0.2947073	0.25034344	0.29494205	0.33902285	0.28386363	0.28890291	0.27435127	0.26676109	0.30733925	0.29363975	0.27232489	0.25451854	0.2962009	0.27154323	0.26430187	0.25858688	0.28808278	0.29596567	0.24980442	0.28230333	0.30099219	0.25342458	0.24368954	0.282415	0.31394011	0.31847394	0.22384186	0.41831595	0.30732563	0.27701128	0.28230852	0.27200043	0.27621311	0.28039667	0.33708432	0.28885916	0.32237068	0.26368156	0.25721821	0.25629148	0.2516149	0.26350817	0.2706086	0.30916134
0.28186294	0.28666693	0.28014025	0.27493951	0.26752236	0.25073123	0.29334122	0.25072306	0.29330951	0.33820832	0.28501534	0.29069343	0.27343917	0.27004471	0.30814084	0.29488248	0.27595115	0.25437155	0.29773799	0.27186254	0.26528096	0.26094353	0.28808278	0.29525101	0.24634457	0.28163368	0.29964414	0.25403923	0.24326408	0.28112042	0.31246763	0.31789809	0.22400032	0.41228294	0.30571029	0.27820757	0.28756166	0.26218084	0.26611644	0.26275074	0.32738489	0.28601691	0.31550759	0.26154155	0.2540462	0.25506964	0.25046682	0.26097476	0.2652902	0.30577311
0.28081182	0.28388777	0.27857909	0.27477184	0.2674264	0.25010937	0.29339004	0.25018889	0.29318857	0.33801872	0.28360182	0.28878707	0.27274939	0.26989058	0.30640575	0.29299575	0.27184996	0.25630918	0.29501969	0.27124676	0.26353899	0.25923368	0.28808278	0.29545531	0.24629895	0.28056651	0.29808524	0.25071183	0.24391817	0.28097165	0.31358132	0.31702811	0.22306818	0.41964123	0.30914459	0.27701005	0.28482005	0.27054098	0.27657723	0.286953	0.33712372	0.28675532	0.31973094	0.26441449	0.25554687	0.2562328	0.25050408	0.2636123	0.27095163	0.30798164
0.28120524	0.28345937	0.2798157	0.27432019	0.26518509	0.25140968	0.29173103	0.25171009	0.29163715	0.33702621	0.2822834	0.28742301	0.27424383	0.27061892	0.30114824	0.28992128	0.2725105	0.25025645	0.29247811	0.26627275	0.26173449	0.25475284	0.2842353	0.28980514	0.24552163	0.27809966	0.29506803	0.25273761	0.2404803	0.28096905	0.3120105	0.3151235	0.22024739	0.41782889	0.30301782	0.27705324	0.28454256	0.26707771	0.27225876	0.27912655	0.33553225	0.28576764	0.31945559	0.26466292	0.25539559	0.25623992	0.25106555	0.26317343	0.26621714	0.30613682
0.28262043	0.28534615	0.27888575	0.2750856	0.26802129	0.25276887	0.29114661	0.25272059	0.2912876	0.33658266	0.28237623	0.28935111	0.27347812	0.26797354	0.30375203	0.29189986	0.26929522	0.25223461	0.29378325	0.27027956	0.26239657	0.25795275	0.28383744	0.29335529	0.24857995	0.28072977	0.29750136	0.25296256	0.24219701	0.28101218	0.30947849	0.31423464	0.22012843	0.41202056	0.30660644	0.27373043	0.28186175	0.26735467	0.27439106	0.27954534	0.33440593	0.28341204	0.31659436	0.26179332	0.25332138	0.25262466	0.24741779	0.25988996	0.26295167	0.30316937
0.28214774	0.28562683	0.2824854	0.27599248	0.26853517	0.25216928	0.29203272	0.25232166	0.29179227	0.33676299	0.28529248	0.29116026	0.27393433	0.27421027	0.30403882	0.29617488	0.2719675	0.2576893	0.29642886	0.26796994	0.26416412	0.25829715	0.28383592	0.2959199	0.25025833	0.28782928	0.30134636	0.25650093	0.24613941	0.28434813	0.31226718	0.31754088	0.22425915	0.42587334	0.30991378	0.28120506	0.28692162	0.26996416	0.27562377	0.28335136	0.33697885	0.284466	0.3306143	0.26151317	0.25439966	0.25198206	0.24757275	0.25787672	0.26446605	0.30359325
0.28182498	0.2845192	0.28036371	0.27213418	0.26374197	0.24981476	0.28748691	0.24956985	0.28693739	0.33396047	0.27868006	0.28672358	0.27100143	0.26571125	0.30213323	0.29473326	0.2707749	0.25130787	0.29332635	0.26758453	0.2629098	0.25853714	0.2831265	0.29406154	0.24972111	0.28116637	0.29889274	0.25775293	0.24747677	0.2840538	0.31397298	0.31697851	0.23500037	0.42587331	0.30471599	0.27558887	0.28276712	0.26554573	0.27498597	0.2869387	0.33561721	0.28398764	0.32755664	0.26017156	0.25297529	0.25534666	0.24879171	0.26175302	0.26405001	0.30489165
0.28197572	0.28446999	0.28098175	0.27304998	0.26517001	0.24893413	0.2859785	0.24907957	0.28598407	0.33406225	0.27887359	0.28824157	0.27177784	0.26612502	0.30153736	0.2925325	0.27027854	0.25760049	0.29525393	0.26690799	0.26351467	0.25820994	0.28312635	0.29605645	0.25033665	0.28608441	0.30172324	0.24666016	0.23687375	0.27114004	0.29962915	0.30270383	0.20860739	0.40533891	0.29237518	0.25466281	0.26745811	0.27423075	0.28041148	0.29154104	0.33972386	0.28198224	0.31864059	0.25995141	0.25261608	0.25292367	0.24832161	0.26163951	0.26331487	0.3018865
0.2802231	0.28481442	0.2783418	0.2724596	0.26641515	0.24745986	0.28826618	0.24801451	0.28798437	0.3332763	0.28238404	0.28985906	0.27253976	0.2688596	0.30150369	0.29497322	0.26918867	0.25151455	0.29266131	0.26578587	0.26331162	0.25838938	0.28312618	0.29524896	0.25030291	0.28658715	0.30224881	0.2536808	0.24589957	0.28201208	0.31326801	0.3160226	0.2218059	0.41925153	0.30883926	0.280568	0.2837497	0.26711544	0.27484626	0.28625751	0.3376748	0.28180134	0.31467241	0.26125163	0.25263733	0.25362784	0.2495922	0.25949576	0.26283428	0.30150557
0.28092676	0.28370532	0.28016096	0.27359614	0.26597688	0.24903913	0.28735024	0.24953771	0.28750765	0.33292773	0.27962542	0.28843474	0.27081248	0.26714569	0.30030173	0.29253095	0.26990435	0.2491423	0.29198554	0.26553977	0.26201266	0.2563785	0.283126	0.2933715	0.24430984	0.28007954	0.29679042	0.25328746	0.24525335	0.28000802	0.31114689	0.31569409	0.21979581	0.41428021	0.30845776	0.27441803	0.28152266	0.2706196	0.2739405	0.28977031	0.33726269	0.28418574	0.31509298	0.26243442	0.25396642	0.25467867	0.25036496	0.26197329	0.26394179	0.30414298
0.27866229	0.2818042	0.27538332	0.27236035	0.26631323	0.24880946	0.28871191	0.24812794	0.28831825	0.33159587	0.28095105	0.28849867	0.27256694	0.26679292	0.30007398	0.29211599	0.2698532	0.24928439	0.29400617	0.26760155	0.26175806	0.25372159	0.28312582	0.2929067	0.24593991	0.28007066	0.29726395	0.2538884	0.24571288	0.28088263	0.31232756	0.3156971	0.21828876	0.41002378	0.30558121	0.27893972	0.2835772	0.26706812	0.27539915	0.28616908	0.33559787	0.28350416	0.31314662	0.26084593	0.25361985	0.2547392	0.2497088	0.26109353	0.26396161	0.30055043
0.27851537	0.28308839	0.27891079	0.27281323	0.26749614	0.24704485	0.28723365	0.24730159	0.2871719	0.3280704	0.2791104	0.28633121	0.27018714	0.26404679	0.29987842	0.29109943	0.27200016	0.24914877	0.29277316	0.2669102	0.26121935	0.25837418	0.28312579	0.2934379	0.24609412	0.28344202	0.30228141	0.25245613	0.24786797	0.27875435	0.31066686	0.31561938	0.23265052	0.41105804	0.30877581	0.27229717	0.28531244	0.26950702	0.27835971	0.28677684	0.34022152	0.28419065	0.31352165	0.26004604	0.25266853	0.25233498	0.24991579	0.26042846	0.26359835	0.30137646
0.27757028	0.28110287	0.27671614	0.2726092	0.26628125	0.24937171	0.28564587	0.24943607	0.2854718	0.32647827	0.27805907	0.2848067	0.27000418	0.26590446	0.29601869	0.29200998	0.26774165	0.24495769	0.29057017	0.26623297	0.26000747	0.25315082	0.28312576	0.29434469	0.2486131	0.28179464	0.29907843	0.25426877	0.24691445	0.28053978	0.30971926	0.31449005	0.21686722	0.41075093	0.30511951	0.26962134	0.28276989	0.26887819	0.27441359	0.28781176	0.33597538	0.28352821	0.31276312	0.26006043	0.25052363	0.25506526	0.24856979	0.25990435	0.26366365	0.3038699
0.27960718	0.28341714	0.27722731	0.27273279	0.26321712	0.24821705	0.28684011	0.24760918	0.28680703	0.32765061	0.28059164	0.28487504	0.27000418	0.26554629	0.29563096	0.29131612	0.26959094	0.24682878	0.29309997	0.2669006	0.26150414	0.25530675	0.28312573	0.29362148	0.24557528	0.28251109	0.30124298	0.2531448	0.24611953	0.28029406	0.31101179	0.31588081	0.22016136	0.4085646	0.31065583	0.27549833	0.28442144	0.26951161	0.27625957	0.28919134	0.33727977	0.28339979	0.31450444	0.26216835	0.2539624	0.25507224	0.24942289	0.26054013	0.26396477	0.30295995
0.27975339	0.28505924	0.2779631	0.27230629	0.26152867	0.2471021	0.28552741	0.24739322	0.28555456	0.32646668	0.27785537	0.28381628	0.27086437	0.26288989	0.29591203	0.29230443	0.26918232	0.25064525	0.29298598	0.2669405	0.26234254	0.25764403	0.28312573	0.29458606	0.24948946	0.28397435	0.30143335	0.25202218	0.24559045	0.27732909	0.30941662	0.31493047	0.21802102	0.41022298	0.30399838	0.27137759	0.27856714	0.26753801	0.27424234	0.28586343	0.33472323	0.28278452	0.31200042	0.26141581	0.25119737	0.25249201	0.24817181	0.26024249	0.26301584	0.30198514
0.28064802	0.28548482	0.2811155	0.27225733	0.263313	0.24293335	0.28669366	0.24329355	0.2863405	0.32774633	0.27903429	0.2850222	0.26818705	0.26405758	0.29230374	0.29062963	0.26857036	0.2499474	0.29186454	0.26482391	0.2620849	0.25718096	0.28312573	0.29374412	0.24751128	0.28512526	0.30311006	0.25650865	0.24402764	0.27758488	0.30994454	0.31558204	0.21778353	0.40775889	0.30404934	0.27060372	0.28215906	0.26622894	0.27350837	0.28458986	0.33639926	0.28568017	0.31178617	0.262099	0.25279331	0.2556164	0.25030506	0.26281437	0.26346204	0.30233541
0.27545288	0.27942461	0.27461454	0.27136573	0.26205802	0.24650982	0.28611711	0.24629249	0.28598702	0.32415956	0.27779385	0.28383154	0.2664319	0.26424295	0.29604658	0.2911931	0.26711133	0.24394813	0.2931529	0.26596561	0.26130769	0.2539326	0.28312573	0.29167071	0.24806231	0.28026685	0.30162293	0.25597391	0.24289259	0.27811083	0.31018668	0.31502301	0.21656175	0.403496	0.30496493	0.26964059	0.28101736	0.26628414	0.27398229	0.29025954	0.33539745	0.28358105	0.31133264	0.26070589	0.25312102	0.25492376	0.24969859	0.25989604	0.26333264	0.30280846
0.27936822	0.28249344	0.27924502	0.27069646	0.26404533	0.24746847	0.28603914	0.2464028	0.28630421	0.32504526	0.27411935	0.28400528	0.26846707	0.26439902	0.29310319	0.29062742	0.26987365	0.24432603	0.29278073	0.26535159	0.262472	0.25596175	0.28312573	0.29328334	0.24816163	0.28343627	0.30105942	0.25453359	0.24520047	0.27669951	0.30719638	0.31233928	0.21611124	0.40287948	0.30887535	0.26844391	0.27942061	0.26732987	0.27197549	0.28488439	0.33395121	0.2833274	0.31192434	0.2626994	0.25223893	0.25449273	0.24744493	0.2603468	0.2630173	0.30256075
0.27587688	0.28283453	0.27779049	0.27202734	0.26461771	0.2484072	0.28522602	0.24784936	0.28523746	0.32565737	0.27727392	0.28330246	0.27003366	0.26691651	0.29081529	0.29059187	0.26740772	0.2392984	0.29069093	0.26491454	0.25977018	0.25498641	0.28312573	0.2912164	0.24716356	0.27875617	0.29899576	0.25714695	0.24325286	0.27788404	0.3068282	0.31309199	0.22998749	0.4020851	0.30398884	0.26909503	0.28439161	0.26907596	0.27312776	0.28910431	0.33538797	0.28087467	0.30901504	0.25959119	0.25185424	0.2515339	0.24722141	0.25968763	0.26043776	0.2994554
0.27988014	0.28492486	0.28011745	0.27229697	0.26289532	0.24777275	0.2860547	0.24649675	0.2856077	0.3251313	0.27732226	0.28323638	0.26780123	0.2656287	0.2934761	0.28916773	0.26742467	0.24353501	0.29141128	0.26697254	0.26175281	0.25531074	0.28312573	0.29496247	0.24884252	0.28635952	0.30504167	0.25611967	0.2433068	0.27728578	0.31042805	0.31464857	0.23207951	0.39928555	0.30977306	0.26704761	0.28360397	0.26896131	0.27376336	0.28698155	0.33444723	0.28370067	0.31113651	0.26247522	0.25323203	0.25445119	0.24914405	0.25979882	0.2636306	0.30209789
0.27848396	0.28342992	0.27844405	0.27221411	0.26278937	0.24749175	0.28439847	0.24706876	0.28420943	0.32629639	0.27705452	0.28369492	0.26843604	0.26525056	0.28911954	0.28902885	0.26525265	0.23814932	0.29131457	0.2633186	0.25901878	0.25410751	0.28312573	0.29298985	0.24807197	0.28136879	0.30056748	0.25724769	0.24621162	0.27950469	0.30903986	0.31437492	0.21810761	0.40165004	0.30658045	0.26385379	0.28375611	0.26707828	0.27306274	0.28645256	0.33531445	0.28288859	0.31231052	0.25997502	0.25303754	0.25195885	0.24722068	0.26082337	0.26123282	0.30069959
0.27993861	0.28439829	0.28838417	0.27048665	0.26040366	0.24566832	0.28563899	0.24591596	0.28536868	0.32319209	0.27420741	0.28010216	0.26667941	0.26310483	0.28874096	0.28550723	0.26422283	0.23783749	0.2908918	0.26374137	0.25789693	0.25416043	0.28312573	0.29101801	0.24449302	0.28021982	0.29848674	0.25469136	0.24469304	0.27762681	0.30769899	0.31296098	0.21365742	0.39889416	0.30863962	0.26381713	0.28165019	0.26682207	0.27218747	0.28422415	0.33269975	0.28019816	0.31237385	0.2590026	0.25172755	0.25218216	0.24622194	0.25627285	0.25893754	0.2988745
0.27805161	0.2817573	0.27697116	0.26993498	0.26051763	0.24520451	0.28329179	0.24538077	0.28348115	0.32357478	0.27373549	0.28080827	0.26638925	0.26418933	0.2897661	0.29049525	0.26779011	0.24029967	0.29215899	0.26773563	0.26172826	0.25424451	0.28312573	0.29282212	0.24781048	0.2853156	0.30194977	0.25276196	0.24536116	0.27499288	0.30658254	0.31273648	0.2145133	0.39884982	0.30815315	0.26287842	0.27911714	0.26481393	0.27312258	0.28011391	0.33466348	0.28234333	0.31262875	0.26101255	0.25378725	0.25319842	0.24794497	0.26057857	0.26346534	0.30216432
0.27668631	0.28075856	0.27581376	0.27148032	0.26240596	0.24363805	0.2850714	0.24299742	0.28480107	0.32314804	0.27381507	0.28099695	0.268464	0.26178488	0.29022875	0.28904861	0.26900804	0.23968899	0.2912665	0.26683676	0.2604745	0.25743195	0.28312573	0.29133475	0.24785712	0.28319266	0.30194959	0.25494692	0.24479425	0.27647281	0.30797875	0.31444877	0.21638682	0.4011192	0.30639073	0.26281476	0.28251594	0.26607668	0.27326509	0.28482774	0.33336636	0.28172117	0.31191835	0.25981364	0.25258359	0.25434923	0.24982446	0.26153073	0.26477498	0.30215025
0.27832496	0.28015327	0.27757591	0.2711404	0.26254952	0.24561927	0.28351253	0.24620847	0.28332788	0.32263562	0.27361915	0.28023505	0.26861292	0.26224044	0.28845102	0.2882795	0.26674011	0.23520815	0.29073188	0.26682153	0.2594443	0.25437728	0.28312573	0.29033884	0.24815437	0.27805823	0.29632321	0.25599274	0.24437128	0.27710983	0.30697051	0.31429601	0.21412997	0.4020313	0.30322826	0.26581654	0.28349671	0.26668513	0.27344266	0.28477046	0.33685854	0.28241459	0.30868664	0.25973418	0.25272593	0.25237498	0.2471948	0.2601465	0.26173419	0.2995111
0.27648044	0.28166175	0.27811053	0.27095741	0.26438177	0.24660271	0.28434783	0.24650639	0.28417367	0.32477969	0.27666941	0.28173697	0.26867682	0.2622253	0.29040298	0.28923216	0.2644116	0.23694067	0.29158804	0.26494464	0.26060933	0.25344151	0.28312573	0.29343218	0.24531576	0.28217807	0.3009598	0.25610524	0.24445753	0.27655306	0.30872825	0.31296036	0.21318321	0.39784768	0.30426383	0.26511064	0.28257239	0.26649255	0.2713269	0.28536126	0.33317715	0.28128642	0.31003025	0.26000395	0.25078765	0.2522651	0.24829766	0.26015127	0.26273674	0.29962152
0.27658555	0.28102362	0.27560174	0.26965353	0.25919425	0.24662438	0.28388727	0.24638852	0.28355813	0.32264921	0.27517983	0.27859485	0.26519424	0.26166815	0.28448841	0.28751183	0.26279947	0.23662554	0.29244807	0.2655068	0.25887093	0.25266922	0.28312573	0.29184532	0.24762267	0.27898392	0.29735753	0.25665799	0.24456657	0.27674556	0.30636445	0.3141768	0.21402229	0.39294815	0.3139078	0.26250607	0.28219545	0.26424047	0.27187416	0.28347144	0.33327568	0.28267908	0.31047308	0.25942996	0.25269085	0.25335136	0.24928944	0.26080549	0.26295209	0.29973775
0.27582917	0.28122246	0.27643099	0.26950127	0.2622982	0.24700883	0.28453937	0.24720116	0.28446645	0.32258281	0.27381068	0.28012937	0.26540676	0.2597881	0.28854162	0.28536329	0.26799199	0.23164269	0.29104403	0.26631284	0.25933012	0.25158143	0.28312573	0.29113919	0.2499917	0.28285661	0.30041516	0.25623837	0.24598874	0.27499962	0.30812812	0.31188142	0.21614785	0.39496177	0.30806145	0.26231194	0.28114936	0.26699883	0.27419439	0.28257278	0.33457443	0.28139326	0.30909997	0.26008752	0.25239214	0.253941	0.24877021	0.26011622	0.26363409	0.30022177
0.27710897	0.28045338	0.27506813	0.26704812	0.25692663	0.24192925	0.28155532	0.24190807	0.28172684	0.31951243	0.2703954	0.27430403	0.26146522	0.25086913	0.28158695	0.28735003	0.26424336	0.24260625	0.29250312	0.26623228	0.26105452	0.25370529	0.28312573	0.29391983	0.25014219	0.2799589	0.30002841	0.25629663	0.24533194	0.27501336	0.30979958	0.31247669	0.2118908	0.39579174	0.3083795	0.26082662	0.28378576	0.26613745	0.27051261	0.28050047	0.33370444	0.2815268	0.30442441	0.26054901	0.25111246	0.25247502	0.24750063	0.2597158	0.26823151	0.29999077
0.27699807	0.28168651	0.27493271	0.27042124	0.26450443	0.25290242	0.28586993	0.25320357	0.28569463	0.32402042	0.27622351	0.2823709	0.26958048	0.26429167	0.29164967	0.28849232	0.26622346	0.23406473	0.2913394	0.26644039	0.25984439	0.25224772	0.28312573	0.2900551	0.24952511	0.28111592	0.29940763	0.25492716	0.24591643	0.2740773	0.30555278	0.31237572	0.20964541	0.39188549	0.31032807	0.26040214	0.28221861	0.2667487	0.27153933	0.28401288	0.3336651	0.2818667	0.30358899	0.25897181	0.25183395	0.25168702	0.24888492	0.2580823	0.26237515	0.29904711
0.27260113	0.27933413	0.27249143	0.27381068	0.26270643	0.25362059	0.28601021	0.25303474	0.28586194	0.32310972	0.27590618	0.27875316	0.27354047	0.26730213	0.28856245	0.28679839	0.2635279	0.23210819	0.29020771	0.26576188	0.25785118	0.25271338	0.28186965	0.29102966	0.24904905	0.27946961	0.29822007	0.25940815	0.24215823	0.27596349	0.30485904	0.31134549	0.21552865	0.39428043	0.30604863	0.26448983	0.27944091	0.26451877	0.27052495	0.28641024	0.33288136	0.28261098	0.30583152	0.25865731	0.2523669	0.25176442	0.24742009	0.2598767	0.26206243	0.29849666
0.27560946	0.27899858	0.2733601	0.27119747	0.26336586	0.24431281	0.28636667	0.24445595	0.28614324	0.32344723	0.27539834	0.28306508	0.26913869	0.2642062	0.28940272	0.28689304	0.26287544	0.23515335	0.29104781	0.26431268	0.26058844	0.25362864	0.28185162	0.29087523	0.24893123	0.28064716	0.30011222	0.25609118	0.24378856	0.27282509	0.30554116	0.31046265	0.21329847	0.39394909	0.30850849	0.26180494	0.28357068	0.26533961	0.27193236	0.28309616	0.33252117	0.27931362	0.30304027	0.25774291	0.25188816	0.25077623	0.24800569	0.259166	0.25815272	0.29707327
0.27589795	0.28054172	0.27602324	0.27049226	0.26511237	0.24601091	0.28399569	0.24627107	0.28426972	0.32346046	0.27593735	0.27998263	0.26799715	0.26347446	0.28430954	0.28667989	0.26282021	0.23145044	0.29022273	0.26679352	0.25842816	0.2530266	0.2818498	0.28983393	0.24716885	0.28008288	0.2986677	0.2578744	0.24490024	0.27380636	0.30631152	0.31092638	0.21300414	0.39925537	0.30612153	0.26344857	0.27742386	0.26845324	0.27317134	0.28744665	0.33564395	0.28299707	0.30673897	0.25844517	0.25068066	0.25257564	0.24723509	0.25826472	0.26340291	0.29815736
0.27550444	0.28012529	0.27498007	0.26756948	0.26110986	0.24349125	0.2837483	0.24369602	0.28360972	0.32097095	0.27330306	0.27915657	0.26398161	0.25821325	0.28392994	0.28676096	0.26279637	0.2312509	0.29095334	0.26650459	0.2583974	0.25574082	0.28182229	0.28985223	0.24734266	0.27973455	0.29910147	0.25402206	0.24227194	0.27173579	0.30319607	0.3103556	0.21153148	0.3891083	0.30086601	0.2597219	0.27967635	0.26650804	0.27094159	0.28137949	0.33370313	0.28020868	0.30235493	0.25728199	0.25139409	0.2519131	0.2462313	0.25779662	0.25865877	0.29771429
0.27586937	0.28050047	0.2750268	0.27069491	0.26047915	0.24526863	0.28454936	0.24516243	0.28472167	0.32476985	0.27692637	0.28121054	0.26899719	0.26255673	0.28982183	0.28803581	0.26652265	0.23152684	0.28934762	0.26599696	0.25695038	0.25468862	0.28178415	0.29049852	0.25028297	0.28164077	0.30062446	0.25529233	0.24344198	0.27563903	0.30585966	0.31090996	0.20965746	0.39306945	0.30755532	0.26415733	0.27997312	0.26563674	0.26941797	0.28498361	0.33343276	0.28161311	0.30298832	0.25758025	0.25054929	0.25299144	0.24711215	0.25791451	0.26123837	0.29863012
0.27488261	0.28038418	0.2766169	0.26950055	0.26334852	0.24316059	0.282996	0.24313596	0.28314027	0.32209456	0.2737864	0.27859205	0.26524261	0.25894207	0.29019749	0.28840622	0.26155713	0.23081318	0.29033515	0.26610753	0.25868526	0.25212377	0.28178233	0.28999168	0.24694891	0.27998412	0.29805076	0.25777924	0.24624287	0.27514395	0.30472767	0.31172651	0.21315233	0.39126411	0.31111795	0.26405931	0.28105995	0.26304966	0.26983559	0.28377572	0.33266932	0.28237757	0.30321094	0.25775138	0.25087029	0.25195158	0.2465113	0.25933608	0.26308581	0.29699242
0.27411455	0.27961582	0.27387777	0.27040112	0.26079574	0.24166502	0.28108525	0.24174319	0.28101012	0.32013938	0.27270788	0.27840996	0.26395157	0.25750929	0.28398618	0.28539446	0.26347941	0.23404926	0.29071349	0.26596192	0.25734755	0.2524533	0.28178063	0.29047275	0.24910495	0.28052396	0.2994718	0.25750956	0.24406178	0.2752921	0.30387804	0.31041321	0.2259682	0.39507064	0.30836228	0.26814729	0.28224659	0.26579469	0.26992571	0.28282586	0.33095407	0.27937323	0.30244029	0.25624463	0.2489233	0.24945123	0.24420024	0.25616673	0.26234996	0.29416066
0.27450791	0.27905327	0.27367517	0.26934689	0.26121983	0.24306858	0.28218621	0.24332602	0.28172037	0.3230502	0.27525043	0.2803745	0.26620883	0.25931051	0.28744671	0.29034063	0.26457962	0.23325513	0.28939188	0.26426604	0.25968027	0.25153008	0.28177881	0.2899453	0.25044277	0.28039223	0.30007264	0.25729251	0.24566123	0.27475235	0.30397466	0.31056395	0.21128598	0.38624156	0.3021251	0.25457424	0.28441176	0.26486263	0.27201101	0.28718153	0.33420375	0.28123844	0.30117014	0.25524667	0.25024593	0.25113532	0.24614565	0.2560108	0.2611551	0.29581234
0.27369335	0.27878737	0.27281249	0.26906845	0.26298302	0.24394856	0.28338119	0.24442944	0.28310511	0.32177919	0.27389568	0.27969036	0.26791963	0.25608873	0.28505227	0.28626931	0.26307684	0.23073122	0.28870735	0.26470628	0.25784343	0.25306782	0.28177705	0.29110044	0.24923553	0.27964956	0.30005798	0.25338918	0.24179849	0.27187592	0.30267155	0.30727994	0.2096121	0.39099008	0.3043547	0.25871819	0.27872697	0.26387122	0.26937559	0.28508815	0.33152211	0.27935597	0.30138814	0.25701627	0.24983929	0.25289765	0.24790646	0.25757247	0.2611987	0.29499951
0.27491686	0.27878493	0.27329153	0.26917675	0.26269847	0.24593268	0.28230408	0.24620533	0.28218433	0.32352048	0.27516618	0.27980283	0.2668747	0.26289314	0.28961959	0.29144335	0.2638647	0.23180765	0.29061431	0.26388738	0.25697863	0.25067884	0.28177521	0.28899452	0.25038555	0.27775964	0.29850197	0.25688049	0.24582346	0.27341196	0.30507144	0.31211087	0.22471143	0.38626632	0.30536315	0.26430985	0.28345701	0.26421875	0.27022296	0.28561684	0.3308419	0.28057578	0.30307752	0.25710955	0.24955729	0.25152713	0.24718405	0.25760007	0.26373935	0.29752377
0.27445439	0.27929863	0.27311787	0.26810712	0.26182458	0.24233592	0.28096575	0.24202871	0.28098911	0.32005504	0.27157822	0.27677783	0.26561925	0.26035628	0.28356123	0.28708929	0.26327085	0.22898367	0.28877255	0.26164845	0.25679865	0.25060952	0.28177518	0.28863752	0.24744874	0.27837536	0.2963281	0.25647461	0.24568629	0.27344003	0.30481496	0.31225923	0.22592983	0.38385707	0.30584142	0.26711914	0.28151157	0.26106235	0.267349	0.28003785	0.33076373	0.28087753	0.30346242	0.25589105	0.24832699	0.25165206	0.2483173	0.25781643	0.26367944	0.29760745
0.27522573	0.2776998	0.27268854	0.26938242	0.26129025	0.24284604	0.28203526	0.24274385	0.28206196	0.32204255	0.27509004	0.27953142	0.26337978	0.26211098	0.28611204	0.28542623	0.2635746	0.23103119	0.29048178	0.26392469	0.25639254	0.25284278	0.28177518	0.28882349	0.24872226	0.27994382	0.29807708	0.2553058	0.24198379	0.26992065	0.29839426	0.30577928	0.20660728	0.38947445	0.30146825	0.2572419	0.27565283	0.26308432	0.26810086	0.28284749	0.33055595	0.28145573	0.30048642	0.25533527	0.24891599	0.25184515	0.24694706	0.25766498	0.26078185	0.29551208
0.27353036	0.27834123	0.27006975	0.2714687	0.25936449	0.24807452	0.28350994	0.2483308	0.28318262	0.3168979	0.26946908	0.2740331	0.28791872	0.29081634	0.28129661	0.287303	0.26099923	0.230322	0.28854299	0.26539052	0.25555634	0.25108138	0.28177518	0.28613859	0.25115994	0.27755994	0.29817924	0.25967252	0.24566875	0.2754657	0.30290061	0.30942529	0.22389743	0.38523909	0.30701953	0.26244053	0.283187	0.2647309	0.26982003	0.28556532	0.33198825	0.28038102	0.30321637	0.25631422	0.24776126	0.25048107	0.24696672	0.25574845	0.26041198	0.29408371
0.27427241	0.2790086	0.27127096	0.26745462	0.25974575	0.24349359	0.27905625	0.24388693	0.27877292	0.32080361	0.27258244	0.27879158	0.26370218	0.25719154	0.28639784	0.28718475	0.26371506	0.23260747	0.28992894	0.26571181	0.25818089	0.25049728	0.28177518	0.2904945	0.24982215	0.28178892	0.29948679	0.25554127	0.24466719	0.26925972	0.30132708	0.3059032	0.20856424	0.38275596	0.30913889	0.2596336	0.28239676	0.26305884	0.26764581	0.28690252	0.33297005	0.28147855	0.30002612	0.25540572	0.2472983	0.25103194	0.2474228	0.25815162	0.26337403	0.29591709
0.27309257	0.27836332	0.27115425	0.26817095	0.26042971	0.24671309	0.28110573	0.24628364	0.28143942	0.32118744	0.27537632	0.27903116	0.26676804	0.25969589	0.28500316	0.28820306	0.26376137	0.23011835	0.28910643	0.26554421	0.25635383	0.2496163	0.28177518	0.28719291	0.24961463	0.27794191	0.29672635	0.255647	0.24446665	0.27248725	0.30098227	0.30823994	0.21058965	0.3855271	0.30637234	0.25285363	0.2799094	0.26548478	0.26978809	0.28620759	0.33284047	0.2814571	0.30000159	0.25513142	0.24890788	0.25002101	0.24643266	0.25735411	0.26223221	0.29530933
0.27309018	0.27760613	0.27274501	0.26839903	0.25949153	0.24307744	0.27859434	0.24339551	0.27907586	0.32101506	0.27314132	0.27792087	0.26487491	0.2588473	0.28633851	0.28731072	0.26277959	0.23073933	0.28876296	0.26518598	0.25649637	0.25251231	0.28177518	0.28858021	0.25162703	0.28241399	0.29964948	0.25598726	0.240679	0.26847404	0.30057693	0.30615592	0.20841768	0.38340962	0.30703849	0.25775635	0.28014109	0.26758102	0.2752929	0.29200712	0.33442953	0.27841675	0.30136678	0.25525951	0.2465058	0.24922177	0.24577259	0.25529984	0.25831279	0.29241037
0.27277038	0.27754977	0.27139953	0.26766068	0.26142573	0.2439177	0.28061506	0.24370751	0.28034377	0.32132691	0.27458495	0.28004494	0.26587602	0.25900245	0.28628317	0.28537598	0.26351768	0.22863777	0.28950253	0.26515362	0.25764063	0.25289899	0.28177518	0.28957713	0.25189626	0.28288323	0.29925799	0.25292766	0.24560064	0.270013	0.29957151	0.30650547	0.22432594	0.38884717	0.30962622	0.2587629	0.28163782	0.26238644	0.26485303	0.28183475	0.32877386	0.278451	0.30185583	0.25416815	0.24890552	0.25068122	0.24634166	0.2548337	0.26136735	0.29480007
0.27272734	0.27845544	0.26893127	0.26858011	0.2611087	0.24208933	0.28157833	0.24275552	0.28113627	0.32059318	0.27411503	0.27961004	0.26592523	0.25555024	0.28433859	0.28656763	0.26266456	0.22888137	0.29017717	0.26438594	0.25700492	0.25081444	0.28177518	0.28889024	0.25092822	0.28002328	0.29961699	0.25677818	0.24744904	0.27200198	0.30148536	0.30812487	0.22418012	0.3858186	0.30937827	0.26186371	0.28307161	0.26263469	0.27072969	0.28679582	0.33074704	0.280211	0.30092606	0.25441444	0.2473516	0.24988204	0.24675354	0.25520942	0.26128972	0.29352558
0.27451101	0.27827778	0.27195019	0.26663941	0.25976047	0.24344091	0.27748796	0.24338816	0.27715623	0.31890291	0.27297145	0.27745599	0.26048025	0.25317582	0.28566504	0.28583646	0.26259035	0.22763585	0.28951085	0.26482704	0.2568517	0.25209123	0.28177518	0.28731376	0.25104609	0.28124568	0.29938355	0.25412354	0.2452042	0.27127516	0.29841653	0.3064419	0.20951338	0.38513607	0.3080709	0.25638112	0.27991629	0.26393318	0.26883495	0.28504863	0.33337513	0.2789773	0.30104953	0.25521013	0.24976866	0.25059128	0.24653944	0.25587153	0.26056889	0.29307613
0.26984662	0.27738273	0.26971307	0.2686328	0.26103762	0.24557513	0.27917564	0.24588859	0.27881223	0.31863946	0.27677065	0.27880681	0.26331857	0.26155606	0.28561237	0.28535044	0.26236385	0.22805104	0.29012224	0.26578704	0.25764754	0.25206989	0.28177518	0.29115814	0.25145918	0.28314838	0.30095464	0.25582105	0.24643336	0.2724849	0.30303699	0.308626	0.20893589	0.38763627	0.30963406	0.26776084	0.28243276	0.26239163	0.26780179	0.28470385	0.33102772	0.27877471	0.30233952	0.2540513	0.24789637	0.25073585	0.24430351	0.25459605	0.26016861	0.29295415
0.27282929	0.27694175	0.26871204	0.26530829	0.26072291	0.24049069	0.2773416	0.24013387	0.27702954	0.31788561	0.27165005	0.27566668	0.26144359	0.25456244	0.28285533	0.28625685	0.2635279	0.22817986	0.28978598	0.26426199	0.25579011	0.25192985	0.28177518	0.28710246	0.25098976	0.28110328	0.29939806	0.25655276	0.24629487	0.27322093	0.30189028	0.31126231	0.22281015	0.3870714	0.30956793	0.26172772	0.2827917	0.26226562	0.27014422	0.28463307	0.33086661	0.27954465	0.30073562	0.25355536	0.24552922	0.24999647	0.24603392	0.25639823	0.2606709	0.29250196
0.27063262	0.27608022	0.26880676	0.2665408	0.26165316	0.25204256	0.27761319	0.25142109	0.27767095	0.32073757	0.27354112	0.27806738	0.26194343	0.25873888	0.28500277	0.28316537	0.2620362	0.22859749	0.28855127	0.26274583	0.25603274	0.25005931	0.28177518	0.28637221	0.25046647	0.27639905	0.29758787	0.25798413	0.24622032	0.27345505	0.30083004	0.31013468	0.20695619	0.38487449	0.31115368	0.25926411	0.28372845	0.26058364	0.26821625	0.28589761	0.33185789	0.28097621	0.29994223	0.25340456	0.24753596	0.24934986	0.24370383	0.25361314	0.25885922	0.29151466
0.27158576	0.27798715	0.27051404	0.26664358	0.25923315	0.24061656	0.2801573	0.24176902	0.28017226	0.31960925	0.27590188	0.28022709	0.26762566	0.25998867	0.28557292	0.28239772	0.26433122	0.22666976	0.28836399	0.26522005	0.25531214	0.24878024	0.28177518	0.28816298	0.25105491	0.27972421	0.29766235	0.25737536	0.24327326	0.26900387	0.29839426	0.30675346	0.20924717	0.38501003	0.30579233	0.25545818	0.28280002	0.26021278	0.26796713	0.28327397	0.32970902	0.27998099	0.29943469	0.2549867	0.25185746	0.25027809	0.24576911	0.25565809	0.26605567	0.29476374
0.27134141	0.27844465	0.27032542	0.26699683	0.26130682	0.24110736	0.28061733	0.2413463	0.27975252	0.32075214	0.27473283	0.28023428	0.26460332	0.26170021	0.28555727	0.2834259	0.26414505	0.22419921	0.28818518	0.2654278	0.2550967	0.24741644	0.28177518	0.28716215	0.25100166	0.27987662	0.29562384	0.25668561	0.24623202	0.27061149	0.29917756	0.30637661	0.20433232	0.3861669	0.31310758	0.25801641	0.28334633	0.2626591	0.26845115	0.28474787	0.33177593	0.27983743	0.29926711	0.25314218	0.24680337	0.24963607	0.25175568	0.26041752	0.26137152	0.29370868
0.27099422	0.27525619	0.26823816	0.26537865	0.26192766	0.24510635	0.27674764	0.24414138	0.27653435	0.31937853	0.27248177	0.27638078	0.26144138	0.25242171	0.28631288	0.28549999	0.26079354	0.22551613	0.28781003	0.26537848	0.25268084	0.24923271	0.28177518	0.28653353	0.2519967	0.27885899	0.29898715	0.25621322	0.24515229	0.26940924	0.29914117	0.30603507	0.20179613	0.37864143	0.31294796	0.26373017	0.28237909	0.26089934	0.26824018	0.28140265	0.33128485	0.27980605	0.29784134	0.25236803	0.24553831	0.24990867	0.24671915	0.25550553	0.26223767	0.29317805
0.27039596	0.27592355	0.26821658	0.26556864	0.26220661	0.2448103	0.27898121	0.24481739	0.27882832	0.31974325	0.273716	0.27916804	0.26269948	0.25563627	0.28852588	0.28465164	0.25984198	0.22660123	0.28867704	0.26283589	0.25451893	0.25023916	0.28177518	0.28912169	0.25161701	0.28049734	0.29933614	0.25635418	0.24474764	0.27075183	0.30039021	0.30685827	0.20802961	0.38689035	0.31003964	0.26220345	0.28362826	0.26080081	0.26733086	0.28415164	0.32810518	0.27836022	0.29810137	0.2514379	0.24498856	0.24835841	0.24478348	0.25441462	0.25977692	0.29008389
0.27064881	0.27633145	0.26850566	0.26495835	0.26070303	0.24333778	0.27793631	0.24370946	0.27782705	0.31626296	0.27293202	0.2772195	0.25973919	0.25442097	0.28282022	0.28406942	0.26369584	0.22537433	0.2882686	0.26453862	0.2560319	0.24954064	0.28177518	0.28631663	0.25468662	0.28255352	0.29949856	0.25323358	0.24379407	0.26871723	0.29611766	0.30348146	0.20476151	0.38147271	0.30898193	0.25932586	0.28563303	0.25879532	0.26828521	0.28473657	0.33060744	0.27819332	0.29688436	0.2530635	0.24617533	0.24880651	0.24441972	0.25547546	0.26098135	0.29197276
0.2710728	0.27593449	0.26752552	0.26533082	0.25849634	0.24123774	0.27637205	0.24218254	0.276438	0.31703696	0.27149788	0.27618381	0.25992954	0.253016	0.28231004	0.28662369	0.26025414	0.2363667	0.28971517	0.26309508	0.2551167	0.25124097	0.28177518	0.28774691	0.25262731	0.28110033	0.30130696	0.25586674	0.24742517	0.26935706	0.29774287	0.30615768	0.22142337	0.38195482	0.30967319	0.25398228	0.2824232	0.25850222	0.2640622	0.28024381	0.32905006	0.27798	0.29885063	0.25329393	0.2441583	0.24930245	0.24535175	0.25342143	0.2602191	0.29019448
0.27206519	0.27599508	0.27039412	0.26509714	0.25752214	0.24203046	0.27909303	0.24239388	0.27898654	0.31858072	0.27217141	0.2770921	0.25934094	0.25289038	0.28569141	0.28268886	0.26103544	0.22481607	0.28687343	0.26304963	0.25318539	0.24765642	0.28177518	0.28630891	0.25361973	0.27808371	0.29755569	0.25611931	0.24323487	0.26907828	0.29923847	0.3053087	0.20466889	0.38095528	0.30998841	0.2582866	0.28404811	0.26182577	0.26867738	0.28751799	0.32868683	0.27940008	0.30116478	0.25312641	0.24432237	0.24968123	0.24592735	0.25416604	0.26148435	0.29135066
0.26962656	0.27603918	0.2664777	0.26590019	0.25993121	0.24231474	0.27841544	0.24269959	0.27810469	0.31947562	0.27149719	0.2772395	0.26213503	0.25908527	0.28375196	0.28276217	0.26032534	0.22604577	0.290176	0.2651777	0.25484726	0.25072342	0.28177518	0.28628123	0.2532517	0.28167462	0.30112779	0.25054613	0.24332647	0.26985243	0.2963469	0.30355558	0.20640445	0.38262209	0.30962291	0.29046208	0.28176415	0.26054469	0.26767573	0.28697151	0.33143052	0.27892202	0.29908621	0.25122264	0.25040543	0.24848716	0.24550422	0.25382191	0.25991684	0.29081312
0.27049556	0.27614665	0.27068591	0.26410398	0.25985825	0.2498809	0.27540848	0.25143522	0.27469772	0.31666681	0.27302018	0.27678335	0.25975183	0.25860775	0.28635511	0.28363582	0.26293758	0.22509301	0.28957325	0.26449201	0.25614768	0.25047609	0.28177518	0.28678206	0.25353995	0.27963388	0.29797316	0.25615326	0.24588764	0.27236515	0.29981449	0.30792198	0.20704785	0.38358617	0.3119272	0.26101837	0.28485247	0.25643933	0.26315933	0.28080806	0.32614282	0.27865297	0.29650193	0.25150433	0.24294145	0.24867268	0.24394356	0.25364953	0.25772804	0.28998879
0.27183464	0.27483431	0.26966316	0.26437995	0.25870347	0.23971745	0.27571419	0.23998745	0.27563122	0.31626096	0.27172402	0.27691051	0.26062426	0.25506929	0.28315756	0.28543803	0.26069367	0.23507084	0.29012015	0.26171264	0.25516817	0.25040895	0.28177518	0.28985813	0.25607488	0.27929044	0.29801643	0.25367293	0.24499628	0.26677191	0.29675871	0.30427256	0.20755617	0.38378614	0.30804163	0.25415409	0.28177774	0.26036343	0.26727572	0.28568876	0.33057931	0.27937886	0.2976591	0.25284266	0.24171293	0.24896316	0.24485463	0.25449517	0.26021743	0.29159212
0.26741037	0.27348548	0.2666789	0.26357344	0.25860122	0.24483614	0.27783537	0.24475735	0.27770028	0.3147451	0.27147007	0.27600107	0.26183975	0.24854299	0.2859973	0.2805174	0.26006389	0.2241337	0.28708541	0.26252285	0.25290778	0.24787913	0.28177518	0.28532109	0.25330949	0.27866718	0.29766119	0.25457686	0.2442397	0.27391094	0.29622939	0.30556154	0.22146459	0.38820246	0.30723974	0.25697571	0.28243142	0.25939411	0.26565161	0.2845853	0.3291114	0.27785492	0.2959893	0.25226215	0.24213018	0.24707486	0.24330194	0.25217527	0.25708246	0.29029596
0.27088881	0.27565449	0.26872092	0.26308694	0.25857684	0.24110827	0.27820048	0.24054639	0.27835137	0.31529862	0.27023456	0.27625877	0.25719485	0.25159115	0.27971089	0.28474125	0.25862908	0.22354549	0.28824618	0.26165894	0.25463122	0.24934308	0.28177518	0.28718251	0.25307941	0.27920625	0.2977443	0.2511172	0.24566546	0.26929641	0.29682767	0.30371189	0.205661	0.3868883	0.30664086	0.25732577	0.28272766	0.26099831	0.26433983	0.28084296	0.32962713	0.27951571	0.29844725	0.25242963	0.24492249	0.24742198	0.24487162	0.2534155	0.26063144	0.29057157
0.26929459	0.2738052	0.26740664	0.26404592	0.25758764	0.24513561	0.27440593	0.2495968	0.27448463	0.31524891	0.27400586	0.27568081	0.2601814	0.2570914	0.28015184	0.28399155	0.25979131	0.220948	0.28635415	0.26345691	0.25300047	0.24968025	0.28177518	0.28607318	0.25250608	0.27877778	0.29963002	0.25285876	0.24419442	0.26991922	0.29495275	0.30430165	0.20580994	0.38495627	0.30868259	0.25571632	0.28222096	0.25871995	0.26515353	0.2862407	0.32904574	0.27803013	0.29817024	0.25212535	0.24952662	0.24751978	0.24434091	0.25335878	0.25824487	0.29092607
[truncated: 82 more columns]
