# Supplementary material for: Simultaneous readout of multiple FRET pairs using photochromism
Source: Nat Commun. 2021 Mar 31;12:2005. doi: 10.1038/s41467-021-22043-0 (PMC8012603; doi:10.1038/s41467-021-22043-0)
Supplement: Supplementary file 3 — Source Data [file 41467_2021_22043_MOESM3_ESM.zip › SourceData/Figure5_FigureSI3-4/figuredata/Supplementary Figure 4/FRETEff_DualAEta_rsAKARev_Photoswitching_Traces.txt]

0.19159752	0.1856471	0.16127074	0.17647907	0.18516158	0.16991746	0.20446447	0.18696228	0.18063077	0.20695668	0.18430355	0.18069059	0.18035975	0.18211861	0.18192004	0.19187336	0.15968518	0.17718065	0.17563574	0.16594844	0.17102906	0.16361657
0.19049948	0.19216026	0.15911777	0.16632983	0.17450224	0.16682035	0.2080452	0.18755473	0.18301794	0.21559523	0.19258459	0.18222259	0.17855915	0.19702739	0.19002937	0.19129771	0.15926908	0.17515802	0.17052905	0.16388747	0.18047896	0.16255066
0.19227792	0.19052403	0.15980414	0.16248626	0.16961664	0.17383832	0.2070156	0.18970726	0.17480499	0.20278412	0.18800239	0.1781655	0.17849474	0.18105537	0.17900769	0.19043562	0.16247544	0.17993961	0.17454539	0.17366995	0.1787415	0.16483612
0.19084816	0.18981642	0.162535	0.17822647	0.19808133	0.18824619	0.20487867	0.19477762	0.18365352	0.2147631	0.18168996	0.17384054	0.18486658	0.18964709	0.18932882	0.19322355	0.16026218	0.17939749	0.17370749	0.17214425	0.17930837	0.17200859
0.19495161	0.19952044	0.16321549	0.16944835	0.17878191	0.16772243	0.20002341	0.18311094	0.17225461	0.19953944	0.18729971	0.17970546	0.17829697	0.18650705	0.18363678	0.18869169	0.15458433	0.1730126	0.1666359	0.1639531	0.17829937	0.16546661
0.19312449	0.19988686	0.16968153	0.1810897	0.16723716	0.15855849	0.20256576	0.18958557	0.17088936	0.20257679	0.18545699	0.18004446	0.17988227	0.19130905	0.18287611	0.19137195	0.16527668	0.17883068	0.17571467	0.1714568	0.18480074	0.17428175
0.17195496	0.17438315	0.16290335	0.1728261	0.17260468	0.17044818	0.20975491	0.19847997	0.19602467	0.22473712	0.17845315	0.17050453	0.18232705	0.18159331	0.18742703	0.18745491	0.16044769	0.17854558	0.1714939	0.17359163	0.18217376	0.16579966
0.18879518	0.1955632	0.16280837	0.16371824	0.1758887	0.16695002	0.20102786	0.17818534	0.16237786	0.19483829	0.18972066	0.18188067	0.17696075	0.19955225	0.1975255	0.19324893	0.14021394	0.15957774	0.15338676	0.15543129	0.15659085	0.14974804
0.18708579	0.19499889	0.16076352	0.17636096	0.16880718	0.15892386	0.20437239	0.18649901	0.17065659	0.20193857	0.188045	0.18432696	0.18236208	0.19380938	0.19075178	0.19073212	0.16366673	0.1800746	0.17821155	0.17921618	0.18182172	0.17251256
0.1696984	0.18262832	0.1469236	0.15407073	0.16981249	0.15449031	0.2004779	0.1880091	0.16477159	0.19732051	0.18826908	0.17975619	0.18260315	0.18825461	0.19290709	0.1971873	0.16033468	0.17929761	0.17241135	0.17307311	0.18507113	0.17216384
0.18943392	0.19522032	0.16307987	0.1783438	0.17792688	0.16154201	0.20229089	0.18130369	0.17377011	0.2111773	0.19151253	0.18437377	0.18219736	0.18713771	0.1847858	0.19472848	0.16754262	0.17807925	0.17195506	0.16751939	0.18113264	0.16390963
0.19396614	0.20530677	0.1648391	0.171766	0.17962533	0.16422981	0.20528671	0.19280759	0.18224871	0.21382618	0.18577483	0.17839256	0.18001464	0.18378171	0.18425466	0.19026634	0.16308935	0.17838781	0.17421365	0.16835868	0.17169796	0.16039033
0.19135943	0.201657	0.17070337	0.1751076	0.15533152	0.14175734	0.19880684	0.17848414	0.15501192	0.18732205	0.18772809	0.17718542	0.18186808	0.18887454	0.18612763	0.19496557	0.17051761	0.17879412	0.17690948	0.17298378	0.1945411	0.16696212
0.19649354	0.20576429	0.16170378	0.16869177	0.18066274	0.15183052	0.20710576	0.19717781	0.17651172	0.21805611	0.19152409	0.18229347	0.17980309	0.18998185	0.18581587	0.19409859	0.16082492	0.18029287	0.17763609	0.17674646	0.18055394	0.16013062
0.18583912	0.19981053	0.16420572	0.16610666	0.17250837	0.16227946	0.20419188	0.19176373	0.1663506	0.21171497	0.18715964	0.17619881	0.17891687	0.1927481	0.17965125	0.19128451	0.16137676	0.17764792	0.17194973	0.17966358	0.18547969	0.17684563
0.19474909	0.21088327	0.16677406	0.17640838	0.18581155	0.1659774	0.20029619	0.18381763	0.16680543	0.20909901	0.1936527	0.17911895	0.18139358	0.18919754	0.18858474	0.19479866	0.16692796	0.17779869	0.17239359	0.16936585	0.17804199	0.16716301
0.19325852	0.21164511	0.1610848	0.1708743	0.1777589	0.17634478	0.20302811	0.19084945	0.17560013	0.21661068	0.1890872	0.17333215	0.18133588	0.19273593	0.18267816	0.19251575	0.1638419	0.1785682	0.17610866	0.17954427	0.18488112	0.16967703
0.19503614	0.21098706	0.16456746	0.17257325	0.17620723	0.1771047	0.20685402	0.19694164	0.18126386	0.23719096	0.19267538	0.18657045	0.17909269	0.19132243	0.18378226	0.19552103	0.16658314	0.17734143	0.17038339	0.17413722	0.18279549	0.16520476
0.19322106	0.2094786	0.16968897	0.17244315	0.15625878	0.14936604	0.20308331	0.1873375	0.18036945	0.21824279	0.19671963	0.18212003	0.18354192	0.18958102	0.19127271	0.19174746	0.16126244	0.17628181	0.16978103	0.16917843	0.19128384	0.16540258
0.19491014	0.2165345	0.16132039	0.16392383	0.17399113	0.16310833	0.19976208	0.19062029	0.16978686	0.2062135	0.19827935	0.18005055	0.18325426	0.19842036	0.18363525	0.19742516	0.16660061	0.17649718	0.17044654	0.1689014	0.18570359	0.16476814
0.19912966	0.216708	0.15851812	0.17782547	0.18182969	0.16024208	0.2048054	0.1906103	0.17477691	0.21618673	0.20587447	0.18477517	0.18589412	0.19292648	0.19001952	0.1957826	0.16035002	0.18030199	0.17936382	0.17278627	0.18157378	0.16427022
0.20399512	0.22372369	0.16699758	0.18405683	0.17088592	0.16147313	0.20571548	0.19307071	0.16927849	0.22223085	0.20841831	0.18529803	0.18364687	0.18998837	0.19511962	0.20744354	0.175752	0.18895546	0.1847128	0.16950741	0.1936091	0.1734533
0.20177913	0.21801639	0.16633426	0.16763954	0.17566571	0.15218946	0.20693995	0.19287997	0.1674035	0.2212344	0.20888749	0.19163027	0.18204439	0.19357462	0.18952602	0.20390415	0.17528909	0.18742067	0.18110856	0.16730554	0.18377218	0.17423716
0.20586099	0.21643355	0.16600493	0.1747002	0.19750968	0.16821846	0.21116431	0.20208189	0.18438365	0.23240751	0.20841986	0.18366617	0.18717988	0.20082392	0.1977154	0.20429918	0.17834449	0.19348575	0.18588349	0.18331876	0.18561818	0.16596694
0.20320269	0.21769091	0.17157646	0.18125449	0.14900948	0.15105498	0.20375778	0.18998076	0.16628754	0.20701945	0.2116299	0.18602844	0.18495341	0.19603652	0.19656919	0.20459121	0.17574537	0.1932174	0.18607652	0.18093298	0.19472645	0.17416677
0.20592211	0.21636538	0.17043689	0.17120309	0.17488767	0.19086437	0.2120434	0.2046755	0.18678749	0.23636094	0.21642441	0.19278741	0.18634807	0.19764203	0.20593815	0.21496522	0.17807263	0.19461031	0.18751222	0.17700098	0.18582287	0.17971256
0.20740393	0.21605903	0.17352033	0.18942922	0.17880011	0.17191084	0.20901506	0.1933756	0.18822469	0.22655517	0.22311631	0.19407092	0.19256915	0.2030559	0.19768061	0.21122271	0.175696	0.19527029	0.18879516	0.18493338	0.19399107	0.17504884
0.21081117	0.2166446	0.17349556	0.18321837	0.17186961	0.1654433	0.21200588	0.20179564	0.1928809	0.23480996	0.21734613	0.19541118	0.18635187	0.20854516	0.20457475	0.21237774	0.18185498	0.201517	0.19126227	0.18767451	0.19934542	0.17773683
0.20823295	0.20943864	0.17113052	0.18019347	0.17469792	0.17528656	0.20978278	0.19531646	0.19011314	0.22414412	0.21908367	0.19352794	0.19117036	0.20530355	0.20364903	0.21375471	0.18509305	0.19964506	0.19675718	0.18387584	0.18974669	0.17194386
0.20836803	0.21122172	0.17746201	0.17781126	0.17658897	0.16630967	0.21485341	0.20360383	0.19729804	0.22506922	0.22568808	0.19911548	0.19083199	0.21000661	0.21388835	0.22019044	0.18154931	0.19893976	0.19237818	0.17587815	0.1890416	0.17794545
0.21335281	0.21383283	0.17249189	0.18442896	0.19299294	0.16956796	0.21593495	0.20147061	0.18778536	0.23000655	0.21660917	0.19527724	0.19097994	0.20626104	0.2030004	0.22381176	0.18341914	0.20430699	0.1966172	0.18041576	0.19532482	0.18457982
0.21072745	0.20738974	0.17694591	0.19123131	0.1728224	0.17599809	0.21610984	0.1957857	0.17944823	0.22321177	0.21990937	0.1954582	0.18707871	0.20315978	0.19571914	0.22259898	0.18372183	0.20461635	0.19369003	0.18428068	0.20238021	0.18362932
0.21169147	0.21330823	0.17956577	0.19493356	0.17134327	0.1691231	0.21885119	0.20509352	0.18886721	0.23149544	0.21763352	0.1955651	0.1930065	0.20587155	0.21573767	0.22278877	0.18400554	0.2029891	0.194839	0.17716394	0.20562439	0.18117884
0.21436271	0.21488109	0.17559563	0.1812115	0.18230051	0.16725191	0.21352082	0.19593647	0.17989184	0.21136199	0.22025554	0.19907314	0.18857457	0.19849305	0.20764944	0.22509597	0.18620536	0.2041015	0.19272827	0.18337442	0.20330118	0.17402487
0.21757506	0.21396819	0.1739924	0.18234234	0.17543663	0.15235248	0.21619506	0.19816691	0.17375574	0.2099833	0.22472467	0.20281097	0.19670317	0.21012484	0.21035022	0.22899213	0.18699247	0.20464493	0.19755647	0.19134797	0.19957496	0.18873289
0.21318245	0.2055857	0.17952149	0.19665183	0.17534049	0.14035949	0.22001375	0.20000078	0.17450677	0.21458802	0.22717895	0.20090765	0.1931297	0.20673741	0.21175747	0.22959617	0.18733242	0.20546405	0.19553378	0.18643247	0.20509823	0.18951988
0.21326725	0.20968595	0.18246144	0.19437964	0.1854248	0.17773229	0.22051115	0.19936793	0.18764471	0.23380682	0.22329962	0.20446125	0.19635545	0.20721015	0.20848042	0.22739005	0.18627062	0.20624267	0.19824599	0.18230517	0.19790177	0.19160642
0.2139181	0.2059924	0.19022943	0.19628567	0.17941929	0.16767661	0.22346011	0.20276316	0.18704943	0.2328469	0.22379433	0.20474659	0.20119189	0.20910047	0.21837452	0.23417717	0.18394516	0.20898238	0.19648205	0.18067138	0.19592482	0.18827172
0.21517067	0.20771658	0.18327214	0.19713505	0.17404304	0.16631766	0.22569364	0.20203066	0.18762186	0.2262044	0.22527403	0.20210306	0.1954664	0.20721023	0.20773253	0.23548609	0.19006197	0.21132246	0.20101988	0.18288103	0.20390682	0.1987682
0.21706367	0.21008943	0.18192738	0.18461294	0.17541702	0.17312542	0.22556931	0.19714835	0.19969757	0.217648	0.22251841	0.20592028	0.1961592	0.21187358	0.21304631	0.23305522	0.19058244	0.20529808	0.19593009	0.18362132	0.19837861	0.18971282
0.21224523	0.20374756	0.1904069	0.19774468	0.14982793	0.13421062	0.22209962	0.18507962	0.16205972	0.17789957	0.21609877	0.20464393	0.19862115	0.21311407	0.21156308	0.22977254	0.18370348	0.20481564	0.19499435	0.18473643	0.2090396	0.1940213
0.2204432	0.21427086	0.18544351	0.21207304	0.17635322	0.17536104	0.22728948	0.19301993	0.18103014	0.20824809	0.21990947	0.2091551	0.19116947	0.20894036	0.21448809	0.23216669	0.19564416	0.20796897	0.19728987	0.1860739	0.1994974	0.19207421
0.2162122	0.2076225	0.18404396	0.20527171	0.18474621	0.16137977	0.22578499	0.20147543	0.18366928	0.20867816	0.22195949	0.21294454	0.20036477	0.21528475	0.2080604	0.23881838	0.19499944	0.209565	0.20020227	0.18631056	0.21030924	0.20102261
0.22117336	0.20902272	0.18690734	0.20710142	0.19082591	0.16102122	0.23099539	0.20274384	0.17297103	0.21386445	0.21963723	0.21017241	0.1980831	0.20858033	0.21939105	0.23578776	0.19417551	0.21520062	0.20351094	0.19136958	0.20895484	0.20110717
0.21338727	0.20404424	0.19122699	0.19879653	0.19357322	0.18547048	0.23433997	0.19585817	0.18203823	0.21461764	0.22306137	0.21694908	0.19924197	0.2146135	0.21369016	0.23895501	0.19968082	0.21052481	0.20455411	0.19229369	0.2124563	0.19946629
0.21795239	0.20980455	0.18955886	0.1975486	0.1796831	0.18134832	0.23261648	0.19994558	0.18433601	0.21723261	0.22360335	0.20871402	0.19944102	0.21290144	0.22186618	0.23933116	0.19495894	0.20718779	0.19894585	0.18961555	0.2024986	0.2013378
0.21698332	0.20846008	0.18977265	0.20821299	0.193838	0.17218511	0.23306681	0.20490834	0.19551077	0.21794453	0.22369419	0.21253352	0.20446248	0.2194811	0.21320961	0.23400557	0.19093478	0.20962474	0.19880018	0.19609858	0.21929133	0.19710898
0.21787755	0.20486514	0.18987802	0.20172499	0.19032697	0.1692256	0.23247239	0.20119657	0.18225977	0.21288548	0.23221914	0.21885477	0.20552661	0.23055129	0.22993281	0.24430391	0.19569141	0.20908614	0.19879255	0.1875001	0.2105639	0.20374708
0.19352373	0.18977481	0.19573891	0.20395668	0.17968418	0.18442288	0.23499838	0.20640714	0.19294634	0.21779755	0.21346995	0.20356317	0.19998713	0.21430013	0.21006136	0.23624931	0.19764203	0.20982021	0.20242046	0.18694551	0.21387525	0.19903642
0.21869281	0.21221356	0.19246282	0.21129519	0.18059374	0.19477162	0.23286796	0.2084261	0.19100061	0.21546669	0.2238379	0.21665202	0.20290697	0.22041027	0.21639211	0.24271591	0.19770066	0.21258736	0.20553049	0.19070469	0.21001676	0.20963751
0.21398695	0.21216305	0.19310582	0.21006984	0.19985376	0.18616694	0.23711962	0.21098113	0.19112954	0.21642956	0.22495648	0.22309519	0.20690982	0.22300658	0.22366375	0.2381237	0.19782239	0.20942883	0.20310727	0.18439215	0.19908249	0.20879532
0.21350792	0.2040381	0.1889046	0.2033187	0.18878667	0.21607558	0.23977131	0.20765378	0.19554606	0.22163907	0.22229473	0.21405153	0.20390329	0.21882521	0.21860662	0.23944071	0.19857302	0.21353552	0.20395933	0.19576363	0.21676417	0.20090079
0.21430644	0.20862602	0.19340964	0.20657799	0.20059645	0.19971305	0.24313278	0.2143569	0.2013772	0.22682495	0.22251341	0.22014773	0.20960319	0.21803714	0.21781442	0.2346717	0.2015954	0.21437666	0.20157258	0.1870397	0.20787673	0.20859213
0.2180362	0.20866457	0.19489738	0.21068491	0.18885547	0.17803027	0.23639701	0.20344013	0.17899132	0.21701337	0.2245242	0.21333155	0.20099726	0.21568803	0.2127825	0.2349416	0.20270877	0.21374577	0.20436262	0.19809555	0.21284412	0.20387702
0.21828778	0.20682721	0.1905584	0.19715209	0.19370838	0.1954066	0.23996814	0.20566149	0.20639226	0.21826446	0.23264197	0.22300684	0.20886791	0.22150882	0.23004366	0.24148789	0.2010341	0.21271877	0.20254619	0.1991137	0.20398685	0.20513302
0.21424553	0.21183495	0.19226998	0.19628659	0.17572327	0.19141883	0.23615663	0.20662269	0.1997699	0.22216998	0.22976865	0.21885167	0.20748064	0.21943444	0.22735699	0.23962241	0.19960999	0.21108221	0.20298086	0.19513354	0.20623016	0.20016882
0.21361686	0.20636986	0.19334556	0.19603021	0.19632071	0.18937166	0.23918714	0.20778228	0.19474708	0.21480374	0.22399867	0.2164562	0.20783165	0.21967745	0.22179949	0.23968862	0.20028982	0.21020956	0.19955151	0.18933444	0.21162485	0.19378226
0.21763235	0.20955183	0.19505922	0.20574373	0.20348406	0.20374838	0.24130557	0.21137719	0.19964691	0.22450936	0.22553334	0.21351741	0.20949523	0.21924607	0.22383536	0.23762657	0.20368473	0.20996404	0.19906476	0.1920356	0.21058667	0.20537587
0.21733531	0.20981571	0.19808002	0.20817792	0.19389914	0.19651419	0.2364727	0.20396842	0.18746299	0.20653276	0.22410679	0.21123573	0.20748003	0.21575959	0.22440505	0.24114366	0.1999788	0.20989849	0.20025715	0.18362522	0.20576143	0.19577758
0.21466678	0.2047745	0.19514303	0.21469697	0.21321167	0.18464009	0.24266726	0.20907541	0.20734066	0.22770135	0.22740991	0.21440265	0.20615421	0.21464875	0.22063102	0.24079926	0.20040858	0.21439086	0.20580301	0.19746417	0.20278203	0.20711493
0.20948604	0.19693966	0.19246137	0.19955191	0.19956912	0.19152452	0.2387677	0.20158392	0.18502368	0.21288747	0.22517064	0.21539572	0.20916127	0.22114094	0.23185803	0.24328387	0.2019778	0.20730896	0.20065363	0.19277616	0.2021129	0.20407599
0.21575643	0.21411499	0.19632764	0.2001664	0.22031681	0.21090961	0.24217817	0.20766842	0.19112895	0.22957528	0.22786838	0.21733811	0.21316376	0.2223305	0.21593219	0.23808566	0.20560174	0.21083654	0.19961755	0.1934239	0.20577566	0.20891814
0.21555713	0.21126698	0.19559157	0.20257722	0.21304195	0.20891881	0.24062444	0.20701912	0.19084097	0.22008404	0.23169959	0.22272114	0.20895933	0.21809453	0.22148885	0.24415398	0.20291215	0.20985191	0.19854528	0.19704905	0.21120022	0.19647561
0.2156813	0.21030243	0.19635551	0.21847184	0.21814497	0.21193339	0.24284276	0.20941487	0.19172139	0.22794609	0.22515765	0.20999308	0.20612204	0.21575932	0.23301947	0.23620626	0.20148167	0.20975186	0.19958767	0.18870725	0.20897846	0.20088749
0.2171132	0.21168354	0.19866477	0.20766951	0.21702813	0.19525327	0.2396532	0.20543398	0.20527817	0.22634456	0.23145318	0.21780156	0.2066842	0.2159837	0.22190659	0.24184316	0.19944613	0.21249904	0.20338351	0.18864098	0.21150625	0.20012468
0.21518277	0.20688859	0.19703113	0.2044296	0.22458121	0.19714174	0.24044268	0.21037768	0.20041959	0.22366439	0.22523232	0.21121885	0.21174629	0.22533007	0.22937165	0.23773067	0.1998104	0.20969641	0.20331387	0.19240837	0.20942867	0.20047587
0.21603864	0.20268188	0.19930047	0.20385796	0.21557395	0.21983685	0.23899396	0.20816925	0.19820821	0.21837209	0.23183419	0.21959318	0.21079932	0.22809952	0.21995588	0.2409112	0.20487928	0.21384166	0.20306757	0.19379836	0.20281316	0.2035843
0.21358201	0.20449401	0.19668114	0.21124092	0.20412238	0.19392307	0.23816766	0.20375182	0.19773225	0.21679778	0.22342299	0.21737054	0.21516986	0.22011089	0.22843044	0.23935531	0.20234668	0.21103862	0.19991356	0.19476822	0.20603202	0.19927986
0.21259223	0.20327322	0.2030008	0.20835499	0.1890042	0.21626469	0.23461643	0.2077349	0.18778849	0.21247609	0.2333196	0.2212708	0.21516535	0.23269638	0.23021048	0.24522871	0.19826868	0.2104062	0.20160735	0.19543332	0.20365554	0.1907966
0.21175431	0.20998423	0.19595963	0.20730214	0.20624125	0.20591041	0.24016978	0.2089428	0.20227064	0.23248923	0.23154853	0.22177614	0.21672978	0.21719281	0.23001486	0.24451017	0.20149291	0.21308674	0.20383699	0.19748816	0.20657431	0.20157444
0.21089374	0.20614354	0.20029414	0.20786977	0.20122363	0.19979976	0.2412204	0.21245672	0.18905358	0.22702019	0.23409402	0.21924473	0.21587567	0.22137724	0.22056355	0.24670307	0.20226665	0.21379276	0.20695436	0.20124067	0.21039748	0.20262174
0.21353722	0.20458008	0.19796526	0.20781672	0.20041098	0.20336987	0.23633805	0.20396839	0.19815335	0.22457348	0.22163142	0.21479939	0.2102039	0.22615618	0.22858024	0.23967047	0.19785614	0.21000434	0.20353548	0.18772286	0.21502191	0.20493515
0.2140605	0.20409161	0.19749357	0.20988798	0.21506813	0.21355315	0.23767455	0.20723742	0.1968452	0.21614434	0.22674786	0.21850398	0.21439968	0.21697438	0.22314015	0.24095426	0.20017566	0.21038929	0.20375341	0.19478421	0.20871162	0.19325097
0.21237098	0.20645107	0.19734867	0.20292377	0.20614678	0.19182014	0.24129102	0.21234664	0.19501884	0.23563133	0.22317138	0.21576647	0.21307543	0.22541	0.23029539	0.23866639	0.19989236	0.21342981	0.20440702	0.19361901	0.21513277	0.20162603
0.2082939	0.19975303	0.19563206	0.1993584	0.22019473	0.20373195	0.2354929	0.20802827	0.19181645	0.22378801	0.22013198	0.21440369	0.21199526	0.21655245	0.22767282	0.24139467	0.19931816	0.21372218	0.20147322	0.19469158	0.21789758	0.20216157
0.2077204	0.20395215	0.19920628	0.21894722	0.20906213	0.18485081	0.23546185	0.19877821	0.17557101	0.21040845	0.22163212	0.21609469	0.21376753	0.22045727	0.2296689	0.24028242	0.19601034	0.20632558	0.19836013	0.19119479	0.20434633	0.19047385
0.20662282	0.20161231	0.19523512	0.20445077	0.19023585	0.1972374	0.2337473	0.20891638	0.17677855	0.219225	0.22605371	0.2230116	0.2166768	0.22600259	0.23118392	0.24231167	0.19893101	0.21199189	0.20266099	0.18826558	0.20503406	0.20219192
0.21337096	0.204803	0.2055742	0.21808743	0.19986063	0.18697701	0.23159166	0.19815826	0.1704798	0.20298409	0.22319146	0.21846318	0.21408272	0.22602285	0.22199158	0.2415994	0.1981625	0.20621984	0.20083427	0.18754727	0.20487632	0.19276735
0.20922469	0.20566927	0.19455367	0.2087231	0.20484535	0.2188845	0.23584092	0.2057354	0.18843704	0.21996652	0.21870732	0.2155457	0.22101817	0.22486942	0.22819743	0.24138059	0.20175131	0.21046321	0.20027718	0.19683808	0.210664	0.20007081
0.2157404	0.21475986	0.20243862	0.20969205	0.21476322	0.19823693	0.23623152	0.20036034	0.19405343	0.21416803	0.22040419	0.21433908	0.20999663	0.22732297	0.22849807	0.24013779	0.20051394	0.2092388	0.19890319	0.1923794	0.20286725	0.19910274
0.25530267	0.2517713	0.24137813	0.24842104	0.24897213	0.21091248	0.25116697	0.20755909	0.18979336	0.21699029	0.2776714	0.27476874	0.29129359	0.27750781	0.28377008	0.30710095	0.28169817	0.27642748	0.27896801	0.25166926	0.27096733	0.26218805
0.29136252	0.29653603	0.2736617	0.26938298	0.26866102	0.26726577	0.27754012	0.24523693	0.24497367	0.26697826	0.30100971	0.30743885	0.31448299	0.30631164	0.31836301	0.32775408	0.29769257	0.2930983	0.29511952	0.26857069	0.29029515	0.28183466
0.30243382	0.31460723	0.29210427	0.2828117	0.28691396	0.27920958	0.29743528	0.2622622	0.25424913	0.28336602	0.31326464	0.31295398	0.3242659	0.32266885	0.3343733	0.34307775	0.31387997	0.30089295	0.30397514	0.2865012	0.29200989	0.28930205
0.30967003	0.32245368	0.30466658	0.2928451	0.30188763	0.30089322	0.30851656	0.28674528	0.28806072	0.30516347	0.31806859	0.32339916	0.32809073	0.3295967	0.3267214	0.35281077	0.31618592	0.31159595	0.30944774	0.29322636	0.3012079	0.30148888
0.31165212	0.32357988	0.31047606	0.302053	0.30838493	0.28902924	0.31267616	0.28701463	0.28193253	0.30095294	0.31965491	0.32103911	0.32940939	0.33637282	0.33391473	0.34958556	0.31867367	0.31166595	0.31156427	0.28471768	0.31625411	0.30877218
0.31455019	0.32727346	0.31044292	0.3045274	0.29826668	0.29243708	0.31646129	0.28840369	0.28352714	0.28286529	0.328823	0.33106166	0.33478871	0.33729097	0.33985052	0.35130879	0.32014862	0.3157815	0.3122251	0.28694853	0.31340283	0.30607349
0.3159501	0.32555351	0.31285968	0.29988599	0.2933701	0.2963039	0.31950918	0.29266125	0.28480572	0.30526012	0.32643259	0.32204148	0.33490655	0.34104663	0.33646756	0.35636124	0.32249966	0.31478697	0.31095052	0.28877279	0.31272998	0.30487189
0.31600586	0.32918742	0.31461948	0.30398089	0.3111116	0.31130275	0.32285458	0.29739815	0.28115547	0.30745766	0.32218647	0.3188667	0.33128235	0.33822477	0.33037555	0.35416195	0.32568958	0.31564292	0.31227961	0.30446848	0.31258693	0.30553579
0.31425506	0.32431832	0.31383494	0.29983801	0.29247507	0.29420552	0.32187888	0.29732814	0.28180879	0.30393699	0.32905874	0.32499629	0.33197427	0.33893704	0.32814455	0.35805207	0.32100606	0.31527224	0.31105047	0.29832125	0.31275642	0.29909584
0.31460768	0.32848525	0.31582847	0.30451468	0.30535525	0.29964894	0.32425213	0.29814172	0.29173875	0.3101446	0.32736331	0.32920554	0.32859671	0.33597171	0.3402248	0.35163549	0.3247509	0.3169845	0.31407171	0.29709244	0.31230265	0.29670778
0.32158351	0.33411774	0.31322679	0.30671057	0.30302233	0.2815983	0.32042947	0.28955832	0.27895701	0.29956985	0.32626948	0.33071581	0.33160192	0.3442665	0.33125132	0.35269883	0.32014492	0.31933117	0.31203026	0.28998294	0.31086221	0.3069748
0.31910154	0.3312811	0.31399828	0.30676961	0.30784988	0.29994133	0.32504955	0.30671144	0.29543975	0.30988428	0.32497925	0.3228541	0.32922032	0.34092695	0.33452937	0.34918758	0.3169682	0.31452513	0.3121978	0.29169613	0.31021959	0.29795659
0.31740859	0.32991755	0.31412745	0.30596316	0.30795869	0.30295289	0.32176524	0.29921934	0.2899965	0.29762757	0.32909793	0.32761699	0.32826269	0.34273171	0.34033683	0.35042253	0.31732854	0.31611446	0.31028059	0.28526276	0.30722687	0.29331008
0.31205598	0.32632074	0.31204346	0.3000505	0.31424546	0.30971122	0.32403407	0.30228478	0.29608664	0.31486768	0.32543522	0.32762292	0.3313686	0.33645046	0.33369491	0.35068482	0.32195389	0.31747788	0.31424493	0.2987411	0.31396696	0.30030701
0.31687409	0.32650006	0.31525436	0.30328611	0.29559025	0.31108311	0.31928053	0.29824266	0.28922695	0.30743456	0.32979923	0.32860738	0.33631784	0.33813235	0.34469143	0.35818112	0.31623974	0.31674492	0.31397182	0.29005277	0.31035432	0.29441014
0.31708542	0.33418968	0.31609839	0.30679283	0.30491847	0.29879776	0.32033235	0.29454693	0.2907134	0.30370301	0.33010164	0.32417572	0.33605987	0.33495444	0.33770475	0.35297874	0.32108507	0.31532499	0.31715328	0.29443404	0.31325078	0.29771364
0.3161791	0.32513469	0.31012312	0.30286729	0.30503273	0.29703817	0.32190186	0.30380893	0.29298505	0.30558529	0.33338219	0.32947952	0.33697301	0.34080499	0.34369543	0.35383201	0.31586769	0.31481019	0.31103224	0.28872451	0.31048387	0.30141559
0.3155342	0.32449943	0.30979094	0.30133536	0.31505626	0.29899266	0.31975406	0.29455462	0.29133588	0.31202132	0.32283908	0.31699681	0.33679175	0.33219007	0.33645079	0.34666857	0.31216323	0.31460816	0.31169167	0.28784648	0.3091222	0.29874802
0.31562886	0.32538998	0.31255174	0.3006891	0.29986191	0.3068893	0.31712291	0.29479823	0.29178926	0.31667894	0.33058491	0.32870433	0.34409207	0.33456713	0.33876327	0.35446966	0.31822461	0.3159309	0.31482127	0.29467073	0.30861366	0.29662782
0.31571612	0.32441041	0.31125367	0.29908863	0.30707842	0.29322112	0.31648636	0.29942358	0.28666431	0.30241811	0.32914099	0.32415655	0.3448109	0.33891353	0.34050477	0.35410088	0.31539604	0.31855783	0.31577349	0.29642633	0.31197724	0.302665
0.31686005	0.32750845	0.30930442	0.3010132	0.29507339	0.30134627	0.31578675	0.29441604	0.28423211	0.30221364	0.32624477	0.32562342	0.34455466	0.34327126	0.34064245	0.34913397	0.32057276	0.31825987	0.31522989	0.29159126	0.31868792	0.30046487
0.31972572	0.32906714	0.3107636	0.29923022	0.30097169	0.29040679	0.31647977	0.29372144	0.28659981	0.30044019	0.32513863	0.32234091	0.34393144	0.34217599	0.33996433	0.35188681	0.31815162	0.31420156	0.30803204	0.28941491	0.30551326	0.30637419
0.31874213	0.32517889	0.30998161	0.30056953	0.28890246	0.29032192	0.31558532	0.30094141	0.28654355	0.31791756	0.32853815	0.32577473	0.34491083	0.32969323	0.33599824	0.35278478	0.32035446	0.31835535	0.31183612	0.29898551	0.30980459	0.29629797
0.32076606	0.32962894	0.30667195	0.29347578	0.29739836	0.28731599	0.31291223	0.29694405	0.28926843	0.29634053	0.33353892	0.33355686	0.34758344	0.32895067	0.33832419	0.35000956	0.31963712	0.31772551	0.31224957	0.27929261	0.31090248	0.29601046
0.31692141	0.32686016	0.30831522	0.29933631	0.29791558	0.28311685	0.31267157	0.29102176	0.28528613	0.30034754	0.32602146	0.32017839	0.34279591	0.33005983	0.33020669	0.34854221	0.31428295	0.31442988	0.30972657	0.29083279	0.31115818	0.30143067
0.31961763	0.33209425	0.3092016	0.29600859	0.28901321	0.28757277	0.313485	0.29454666	0.28869671	0.29664397	0.33160704	0.32595381	0.34489167	0.33440411	0.34127051	0.35415247	0.31921187	0.31691992	0.31038481	0.29283488	0.31161642	0.28960007
0.31712526	0.32386243	0.30618921	0.29587501	0.30023372	0.31804988	0.31409964	0.29871723	0.28574657	0.30383426	0.32624316	0.32138851	0.34631443	0.33827808	0.33984265	0.35226569	0.31708205	0.31377435	0.30572489	0.29265672	0.30142292	0.29316509
0.31608844	0.32984993	0.31088829	0.29303429	0.28415999	0.28395861	0.31474376	0.29255429	0.28260776	0.29170835	0.32773548	0.32133734	0.34270874	0.33547464	0.34258252	0.35068288	0.31980482	0.31749439	0.31408161	0.29317829	0.3048254	0.29730162
0.31397638	0.32708707	0.30801171	0.28057432	0.30452347	0.28316173	0.31752688	0.29299536	0.28504264	0.30239955	0.32236731	0.31628603	0.3404893	0.33388433	0.3311255	0.34839556	0.31633797	0.31506115	0.31152555	0.28272742	0.30985978	0.29492554
0.31786141	0.32569927	0.31179479	0.29791537	0.31055698	0.3014645	0.31798396	0.2964963	0.28421935	0.30127287	0.32610828	0.3226769	0.34193462	0.3326689	0.33515254	0.35236901	0.31480023	0.3148911	0.30878508	0.29118958	0.30024579	0.28869519
0.31935671	0.33009374	0.30431223	0.28764743	0.29194275	0.28971562	0.31927639	0.29718265	0.28008434	0.3094604	0.33155313	0.32715875	0.34375259	0.33683449	0.3419781	0.35548577	0.31671235	0.31524703	0.31076825	0.29014134	0.31059846	0.30251512
0.3175931	0.32450116	0.30445391	0.29170668	0.30314153	0.28493115	0.31734499	0.29706436	0.28771541	0.30349752	0.32538268	0.31906959	0.33981833	0.32975242	0.33102325	0.34749958	0.31367111	0.31531999	0.30854261	0.29005757	0.31322068	0.29013467
0.31701335	0.32825133	0.30573848	0.29414412	0.29858023	0.2878736	0.31553084	0.29473132	0.28464571	0.2904937	0.32667151	0.32155946	0.34391883	0.33293343	0.34132233	0.35022503	0.31496802	0.31585076	0.31020945	0.28904378	0.30726269	0.29970741
0.31441483	0.32136664	0.31295082	0.28620827	0.30057102	0.29796082	0.31883544	0.28746432	0.28753525	0.3062214	0.32376584	0.32147661	0.34352997	0.33082408	0.32825437	0.35128921	0.31545895	0.31604612	0.31164926	0.28366175	0.31110343	0.29352221
0.3137145	0.32546577	0.31018624	0.29741383	0.28415865	0.28858069	0.32031655	0.29689297	0.2877267	0.30403098	0.32711524	0.31870759	0.34084487	0.33935887	0.33693159	0.35308942	0.31551707	0.31358218	0.30961427	0.28366405	0.30924204	0.29651475
0.31329256	0.32798916	0.31143206	0.29470146	0.3068763	0.29989308	0.32388186	0.30189189	0.28520584	0.31564465	0.32819614	0.32770357	0.34681374	0.33325076	0.33918253	0.34893864	0.31787694	0.31598777	0.31150076	0.28904355	0.30864552	0.29967454
0.31738845	0.32713112	0.30540049	0.28992781	0.29384685	0.30334038	0.3194409	0.29809704	0.28580275	0.30411935	0.3287698	0.32418069	0.3435269	0.33206311	0.33200219	0.35277048	0.31985945	0.31655824	0.31143904	0.28401384	0.31641626	0.29013821
0.31307092	0.32665426	0.30422261	0.28264397	0.30777419	0.30354154	0.3202067	0.30162001	0.29467717	0.31580791	0.32429996	0.31901309	0.34381652	0.33592829	0.33520165	0.34913692	0.315817	0.31568205	0.30828673	0.28464758	0.30573863	0.2930268
0.31282422	0.32441667	0.30691117	0.2970981	0.29087013	0.28349262	0.3195903	0.29714674	0.28687227	0.30236012	0.32612267	0.32359922	0.34313124	0.33946216	0.33343863	0.35028917	0.31520903	0.31680489	0.30920205	0.28846106	0.3164773	0.30030635
0.31328344	0.32754725	0.30635706	0.29690313	0.30159098	0.29265514	0.31889144	0.2887657	0.2838634	0.29924598	0.32767245	0.32778206	0.34169096	0.33830214	0.33520839	0.35185665	0.31569591	0.3148936	0.3070654	0.28529629	0.30744377	0.29259282
0.31314975	0.32779983	0.30703738	0.28195736	0.29668999	0.29112169	0.3162412	0.28949901	0.28500143	0.2907272	0.33428416	0.33374617	0.34764627	0.33237877	0.34369403	0.35623148	0.31730726	0.31570303	0.3106328	0.29241911	0.30548921	0.28749099
0.31685579	0.32948026	0.31206155	0.29428902	0.3034139	0.28696641	0.31692249	0.28674886	0.29068136	0.30264384	0.32986438	0.32278651	0.34319013	0.33808357	0.33848971	0.35020426	0.31495553	0.3151179	0.3085829	0.28996223	0.30572748	0.29371881
0.3121343	0.32508421	0.30724537	0.2881901	0.3067801	0.30426225	0.3189733	0.2953423	0.28220287	0.30340639	0.32328606	0.32146353	0.34057364	0.3363058	0.33586559	0.35020861	0.31990758	0.31795582	0.31214836	0.29070666	0.31349227	0.30641365
0.31717056	0.3345181	0.30693606	0.2860314	0.30464396	0.30801877	0.3183724	0.29555583	0.2982662	0.31081393	0.32325378	0.32220033	0.34323695	0.33071333	0.33907157	0.35012281	0.31688452	0.31734332	0.31069788	0.28999439	0.30876073	0.29484969
0.31343016	0.324642	0.30466476	0.2854746	0.29008096	0.27833855	0.31704509	0.29200843	0.28038302	0.29724199	0.33162317	0.32611233	0.34330803	0.33427882	0.33841786	0.3486889	0.31906641	0.31581351	0.31142953	0.285575	0.31211403	0.29205382
0.31806087	0.33122188	0.30710161	0.28334367	0.30703279	0.29569933	0.31934661	0.29443431	0.28826788	0.30488926	0.32844019	0.32351601	0.34167331	0.33188376	0.33485097	0.34856111	0.31552359	0.31393602	0.30724728	0.29153883	0.30616516	0.29355463
0.31023091	0.32870245	0.30601117	0.28177315	0.30241233	0.3063634	0.32133359	0.29398099	0.28915593	0.306389	0.32371473	0.31878966	0.33737594	0.33605066	0.33117518	0.34838086	0.32155636	0.31570023	0.31343848	0.28367934	0.31058037	0.29106885
0.31493101	0.3317273	0.30512601	0.28635755	0.30292818	0.29440698	0.31761837	0.28774819	0.29271099	0.30831575	0.31942841	0.32052192	0.34133318	0.33234003	0.33440134	0.3495433	0.31725278	0.31382477	0.31055292	0.29207456	0.31082222	0.296031
0.31454033	0.32794109	0.30764437	0.28883511	0.30024174	0.29966974	0.31764022	0.29288858	0.27771166	0.30320024	0.32285517	0.32391861	0.34275934	0.33054012	0.33493948	0.34932381	0.31896797	0.31484661	0.31271443	0.28819671	0.30682039	0.29860526
0.3159107	0.33197793	0.30509266	0.28722858	0.30237883	0.29771724	0.31835619	0.28686085	0.28191498	0.30473906	0.32712594	0.32590193	0.3399232	0.32914257	0.3348105	0.34723067	0.3154082	0.31690261	0.31158292	0.29444382	0.30811447	0.29174402
0.31317338	0.32442328	0.30506042	0.29221416	0.30340448	0.2924498	0.31781611	0.2929053	0.28179848	0.30889693	0.32767794	0.32307026	0.339571	0.32879281	0.33829197	0.353046	0.31884158	0.3174735	0.31463188	0.2839193	0.30558437	0.29849818
0.313164	0.32854691	0.30853587	0.29485095	0.30985901	0.28494319	0.3204453	0.29161587	0.2867212	0.3017031	0.32489562	0.3273682	0.34067729	0.33597419	0.33123398	0.34665111	0.31996101	0.31444153	0.3113519	0.28720614	0.31142056	0.29774442
0.31558532	0.32942027	0.3008593	0.28471437	0.30793282	0.29505488	0.32132092	0.29697573	0.28513965	0.30252439	0.32286733	0.32254347	0.34066394	0.32752937	0.33800188	0.34633505	0.31243098	0.31357056	0.31139329	0.28990453	0.30876693	0.29064393
0.31177321	0.32336366	0.30287778	0.28627425	0.2909317	0.28937548	0.31985992	0.29694024	0.29318348	0.2985242	0.32162425	0.31640843	0.34126702	0.33257237	0.32828587	0.34935299	0.31342995	0.31653598	0.30935448	0.28370044	0.30526114	0.28664339
0.31481147	0.33462873	0.30338731	0.28713599	0.29372224	0.29854131	0.31816262	0.29011375	0.29301733	0.29941401	0.32385099	0.32128903	0.34066737	0.33606032	0.33626455	0.34539047	0.31378162	0.31776375	0.31219298	0.28605822	0.3143743	0.29326206
0.31221628	0.32571387	0.30824336	0.28623313	0.30316773	0.30439401	0.32115218	0.28454056	0.28470582	0.3071264	0.32361561	0.32068563	0.34033248	0.3331973	0.33123553	0.34678045	0.31702352	0.31690893	0.31349608	0.2857455	0.30829152	0.28924215
0.31321928	0.33004886	0.30996823	0.2930221	0.29707035	0.30734974	0.32153022	0.29675254	0.28968146	0.30154708	0.32531479	0.31674993	0.33887935	0.32454625	0.33121675	0.34810334	0.31543806	0.31577206	0.31114644	0.28464887	0.29826966	0.29396287
0.31131238	0.32279438	0.30730265	0.29697064	0.30931813	0.30342451	0.32145575	0.28987271	0.29176793	0.31888041	0.32658651	0.32379821	0.34001943	0.33366093	0.33075166	0.34813771	0.313995	0.31597108	0.31376413	0.2831699	0.31665328	0.29752621
0.31382927	0.33259034	0.30721393	0.28949744	0.29942644	0.28589121	0.32035968	0.29315081	0.28320521	0.30881107	0.32979929	0.31931934	0.34324381	0.33654657	0.33791003	0.35102159	0.31389922	0.3169077	0.31366962	0.29396373	0.30965319	0.30033234
0.31270513	0.32816309	0.30208832	0.28836721	0.30033121	0.28434888	0.31928357	0.28826672	0.28597289	0.30608502	0.32329261	0.32790595	0.34246638	0.33535898	0.33451778	0.3504594	0.31410143	0.31446421	0.30914894	0.29126129	0.29924104	0.28950152
0.30278635	0.31829423	0.30177712	0.2965146	0.31022984	0.28574836	0.32076237	0.28539097	0.27546108	0.29577774	0.32351339	0.31833026	0.34029508	0.31883422	0.32559949	0.33602771	0.30481166	0.31688684	0.31283936	0.28715527	0.31042147	0.29317138
0.30824932	0.32433373	0.30516979	0.29352769	0.30467063	0.29562151	0.32209516	0.29002467	0.28116453	0.31183457	0.32173845	0.32405356	0.33940518	0.3072485	0.32981998	0.33834529	0.31375998	0.32148767	0.31947228	0.28404951	0.31075737	0.29817793
0.29896489	0.31268108	0.28497961	0.27123013	0.30898941	0.29766473	0.32507759	0.29366112	0.28431398	0.31024534	0.31708258	0.32086569	0.34319994	0.3142688	0.32976922	0.33707398	0.31733462	0.32170063	0.31975517	0.28454918	0.30556118	0.29079145
0.29397011	0.31122461	0.30502036	0.29399189	0.30248496	0.2932319	0.3242335	0.28776553	0.28808638	0.30764231	0.32086858	0.31602427	0.34561056	0.31594056	0.33430183	0.3417308	0.31342861	0.31826884	0.31403458	0.2930119	0.3138358	0.29524392
0.29869366	0.32017574	0.30256692	0.29202092	0.29657164	0.29325756	0.32192549	0.28159422	0.27770978	0.28922907	0.32324362	0.32494929	0.34501597	0.32443091	0.33180699	0.344713	0.31722847	0.32042989	0.31551614	0.29157835	0.30850366	0.29980171
0.2945649	0.3160682	0.3030282	0.29668093	0.29525179	0.30124009	0.32359779	0.28615665	0.27997452	0.30729178	0.31864959	0.32307518	0.34227377	0.32440212	0.32573459	0.34640598	0.31393859	0.31769499	0.31730109	0.28881618	0.31044331	0.29253057
0.29452947	0.31552827	0.30700126	0.28411511	0.29555339	0.27455592	0.32248789	0.28851518	0.28727779	0.29812598	0.32466841	0.32468164	0.345994	0.3287769	0.33237123	0.34579512	0.31418037	0.31990823	0.316778	0.29184803	0.31051993	0.29682508
0.29606965	0.32435757	0.30400768	0.29441923	0.31038356	0.29142949	0.32247618	0.29002178	0.28987932	0.29855448	0.32111922	0.31892502	0.34483948	0.31486711	0.33302435	0.34165114	0.31994852	0.3179822	0.31521454	0.28170621	0.30616862	0.30018735
0.29716539	0.31980923	0.30503294	0.2857973	0.30171981	0.29465744	0.32134899	0.28855103	0.2801384	0.29842651	0.31976447	0.32081202	0.34339908	0.32571349	0.33313757	0.34572795	0.30795884	0.3163206	0.31130788	0.28840739	0.31206629	0.29778811
0.30056003	0.32198966	0.31011054	0.29324916	0.29933923	0.28924212	0.3208901	0.28684697	0.28201908	0.302062	0.32096446	0.31390449	0.34512153	0.32506427	0.33539966	0.34261748	0.30729556	0.31750616	0.31550199	0.28868505	0.31180951	0.29354113
0.29649839	0.31715778	0.30336049	0.29461461	0.29330695	0.29683918	0.32443485	0.29324758	0.28214231	0.29640406	0.31533876	0.31463429	0.34098512	0.32327539	0.32792136	0.33930233	0.30319768	0.31545314	0.31495237	0.28488991	0.3035706	0.29280606
0.29794371	0.31610104	0.30448005	0.2864745	0.28246048	0.28521076	0.31924647	0.28114009	0.27861762	0.29709488	0.32802016	0.32168275	0.34694257	0.31885353	0.33430165	0.34626144	0.30493966	0.31786621	0.31280714	0.28990427	0.30679342	0.29677862
0.29998037	0.3172549	0.30110049	0.29127964	0.30434534	0.28691924	0.3186385	0.28639928	0.27637243	0.29653293	0.31926683	0.32320452	0.34800768	0.32140961	0.33672133	0.34258631	0.30495688	0.31686959	0.31351897	0.28881222	0.30560967	0.28878045
0.29745895	0.31650704	0.29706854	0.28964913	0.30429274	0.29823613	0.3184841	0.2874999	0.28066289	0.29922658	0.32548794	0.31726944	0.34395683	0.32533059	0.33772725	0.34362903	0.30380458	0.31481266	0.31221116	0.2883448	0.2988289	0.28805971
0.29722869	0.313972	0.29906538	0.28514653	0.30622926	0.29300302	0.31827766	0.28661007	0.28092927	0.30444255	0.31914279	0.31880406	0.34389168	0.3263028	0.32826534	0.34637564	0.29652521	0.3139292	0.30903462	0.28601721	0.30265251	0.29071295
0.299757	0.31705961	0.29991081	0.29513344	0.29625055	0.27842078	0.31709674	0.28408605	0.28414285	0.29957214	0.32282612	0.319152	0.33993798	0.32839492	0.33265308	0.34448794	0.30507678	0.31943989	0.31316155	0.29138005	0.30313113	0.29363179
0.30087703	0.32194331	0.29333425	0.27616492	0.29774231	0.28382269	0.31410435	0.28195652	0.28354838	0.29633817	0.32241404	0.32199779	0.34235457	0.33044514	0.32862249	0.34080717	0.30120099	0.31303698	0.31233779	0.2768746	0.30504104	0.28864104
0.29920545	0.31806925	0.29167345	0.27382827	0.303314	0.3010692	0.31714109	0.28475288	0.28584397	0.29103884	0.31257981	0.31395036	0.34082294	0.32059887	0.32199839	0.3413136	0.29864624	0.3134926	0.31079328	0.28530538	0.30639133	0.29177505
0.29913387	0.31619313	0.29796663	0.2927843	0.29399058	0.29261202	0.31783825	0.28167808	0.27609992	0.30773705	0.31724501	0.31886503	0.34320331	0.32488373	0.32892209	0.34203225	0.30112642	0.3130731	0.31466401	0.27691594	0.30237442	0.28783995
0.30258682	0.32188085	0.29582134	0.28352839	0.28198469	0.29394799	0.31564626	0.28547004	0.27632442	0.29893535	0.31790003	0.31897083	0.34205395	0.32676578	0.32878345	0.34093875	0.29294783	0.31344426	0.30936563	0.2834315	0.29960129	0.28682753
0.30226845	0.31676498	0.29654017	0.28111175	0.29488313	0.28671652	0.31737402	0.28419533	0.28559116	0.3031151	0.31528005	0.31273252	0.33942068	0.31968787	0.32884726	0.33842611	0.29662949	0.31196937	0.30964249	0.28223589	0.3078914	0.28621933
0.30356076	0.32087144	0.2944212	0.28406683	0.30176815	0.27953085	0.31614125	0.28834319	0.2887176	0.30359557	0.31976911	0.32092538	0.34122914	0.33251244	0.33133394	0.34710354	0.29418084	0.3104043	0.30643162	0.28406641	0.30301699	0.28987747
0.305713	0.32140747	0.29336667	0.28491819	0.29973647	0.28633919	0.31369421	0.28202149	0.27509803	0.29803482	0.31756431	0.3168706	0.34244129	0.33293179	0.33323157	0.34425214	0.29574934	0.31021804	0.30646792	0.28032818	0.29925624	0.2880331
0.30355176	0.32291806	0.29943839	0.29247767	0.29676408	0.28476611	0.31422883	0.28402996	0.28462374	0.29989666	0.32030216	0.31833211	0.34449211	0.32780805	0.32953832	0.3423675	0.29788598	0.31213489	0.306326	0.28923813	0.30154362	0.28332236
0.30043918	0.31563821	0.29784316	0.28050846	0.29559934	0.28049028	0.31242317	0.27854866	0.28401178	0.29887459	0.31274849	0.31362078	0.34239447	0.32376012	0.32484677	0.34286144	0.30417004	0.31214789	0.30897287	0.28388274	0.29449192	0.29167253
0.30267543	0.31892675	0.29727092	0.27478683	0.29255241	0.29040229	0.31145173	0.2761682	0.27538943	0.29472917	0.3219603	0.31457591	0.34222406	0.32418084	0.33434424	0.34131271	0.29687715	0.31120598	0.30487981	0.27972335	0.29684612	0.28835264
0.30799663	0.32230979	0.29593098	0.27087334	0.28831306	0.28387552	0.31293386	0.28036493	0.27585334	0.29362673	0.3196969	0.31882629	0.34472829	0.33231607	0.32858124	0.3383396	0.29685467	0.30810353	0.30633965	0.27495944	0.29413807	0.28900313
0.30673715	0.32587594	0.29455963	0.27936047	0.28891027	0.27069801	0.30895856	0.27304137	0.26405752	0.28724489	0.31640637	0.3081679	0.3361491	0.33466172	0.32024586	0.34076679	0.29840043	0.30807078	0.30453506	0.28417698	0.2976692	0.28229165
0.30121991	0.31775385	0.29748508	0.27723148	0.29539508	0.2958734	0.31449756	0.28386319	0.27698603	0.29828438	0.31291571	0.31807753	0.34044799	0.33355698	0.32274804	0.34331173	0.3006998	0.31039554	0.30775481	0.28482652	0.29910535	0.28879151
0.30282938	0.32278273	0.29381651	0.27647603	0.29208991	0.27632847	0.31111008	0.27316234	0.28126109	0.29770562	0.31661585	0.31405282	0.33941048	0.32967862	0.32508275	0.33749372	0.29595312	0.30707455	0.30606657	0.28217596	0.29904154	0.28699592
0.30509835	0.32221138	0.29367864	0.28044006	0.29804814	0.29142758	0.3121815	0.28227237	0.28162244	0.30265117	0.31891978	0.31936437	0.3420988	0.3294535	0.33538231	0.33933923	0.30284256	0.30720985	0.30717066	0.27570319	0.29994401	0.28232622
0.30390614	0.32511231	0.29654545	0.27003172	0.2854681	0.29496646	0.31054658	0.28078565	0.28315181	0.29425779	0.31796697	0.31211373	0.34091014	0.32874507	0.33183834	0.34307668	0.29896763	0.30849591	0.30433977	0.28284994	0.29847279	0.27979338
0.30280122	0.32020339	0.29897067	0.27438477	0.28284025	0.2797848	0.31044775	0.27705175	0.28420171	0.29162151	0.32156646	0.31553826	0.33904177	0.32796162	0.33041242	0.34084785	0.3010174	0.30830178	0.30579486	0.2724247	0.30978397	0.28575405
0.3034707	0.32026583	0.30019444	0.27659631	0.29832891	0.29339397	0.31185052	0.2801919	0.28631181	0.29943728	0.31577465	0.31613663	0.33984655	0.32401839	0.32153049	0.34283486	0.30252588	0.30855593	0.30281579	0.27805459	0.30026996	0.2863434
0.30035725	0.31912544	0.29935575	0.27089745	0.29216659	0.27939272	0.30995697	0.28339434	0.27351919	0.28955132	0.31456211	0.31226671	0.34100306	0.32752916	0.32523116	0.3406567	0.30756637	0.31085232	0.30628902	0.27439457	0.30123517	0.28881863
0.29696989	0.31483987	0.29984227	0.28263596	0.30007255	0.29083598	0.30959669	0.28347555	0.28239462	0.29928967	0.32269353	0.31894842	0.34537607	0.3348605	0.33444062	0.34269756	0.29882076	0.3091341	0.30353412	0.27651241	0.29964501	0.28593358
0.2970123	0.31632936	0.29045126	0.27229452	0.29437843	0.27238685	0.3126469	0.28004894	0.28562668	0.29779738	0.31417271	0.31056234	0.3414467	0.33129588	0.32654434	0.33987615	0.30308506	0.3073962	0.30604848	0.28421164	0.30176905	0.28804433
0.30057603	0.3196449	0.29764181	0.26611042	0.30861744	0.29358682	0.31108636	0.28031141	0.28271598	0.30248937	0.3160758	0.30955848	0.34051308	0.32348171	0.31889644	0.34121421	0.3023771	0.30592966	0.30266887	0.27360144	0.29393467	0.2780481
0.30385351	0.32317826	0.29604113	0.26833284	0.29273129	0.28656492	0.309672	0.28010952	0.27919406	0.30437937	0.31456757	0.31024155	0.34136918	0.33102196	0.32182494	0.33856139	0.30744785	0.30875415	0.30596879	0.27384013	0.30460456	0.28316319
0.29864103	0.31527641	0.29567751	0.27426153	0.29303107	0.29079881	0.31404862	0.28568935	0.29135153	0.30448598	0.31421843	0.31052831	0.3334949	0.31803763	0.31543204	0.33960775	0.30659863	0.30979443	0.30718189	0.27684641	0.31455272	0.28278968
0.3008233	0.32022485	0.29884475	0.27622575	0.29430309	0.28517991	0.30839494	0.27558455	0.2743063	0.29413548	0.31403577	0.31089056	0.33902112	0.32770899	0.32099518	0.34155336	0.30156985	0.30624804	0.30291349	0.27023667	0.30071595	0.28188729
0.30406761	0.320059	0.29927075	0.26631674	0.29803026	0.29182714	0.30926791	0.2720708	0.27206647	0.29112932	0.31608996	0.31480643	0.34019718	0.33030513	0.3217907	0.3405278	0.30271551	0.30705935	0.30236906	0.26979065	0.29887632	0.2829583
0.29776734	0.31373897	0.29541618	0.26588175	0.28181407	0.28625429	0.30793828	0.27858457	0.28176016	0.29413664	0.30986458	0.31249017	0.33347526	0.32523224	0.3157759	0.33868682	0.30686319	0.3051188	0.30265465	0.27630267	0.29808098	0.28340235
0.3031407	0.31972453	0.29875204	0.26454502	0.28849757	0.2728869	0.31010827	0.27539712	0.27223605	0.28237817	0.31204307	0.30457488	0.33201069	0.32309133	0.31835356	0.34272304	0.3005676	0.30883658	0.3025316	0.28099078	0.29644695	0.28748479
0.29882526	0.31788468	0.29469776	0.2815263	0.27920014	0.27634102	0.30746579	0.27402103	0.27357748	0.28429461	0.30982766	0.30638102	0.3394703	0.32347602	0.31913033	0.33988026	0.30316812	0.30652165	0.30369818	0.27815366	0.30477217	0.28484982
0.29489744	0.31400627	0.29633024	0.27891433	0.29375723	0.28309667	0.30746174	0.28052163	0.27553231	0.28982329	0.31427616	0.31802732	0.3439112	0.33440906	0.32687375	0.34127489	0.30145693	0.30953249	0.30358869	0.27966744	0.29837149	0.2830658
0.29617077	0.31336975	0.29854062	0.28035241	0.29395443	0.29429626	0.31319374	0.28181738	0.28501913	0.30183616	0.30677971	0.31486005	0.33778372	0.33863044	0.32007155	0.34019834	0.30231598	0.30807051	0.3046228	0.27573708	0.29822749	0.28174728
0.2994636	0.32135952	0.29166418	0.26115561	0.30243292	0.26891485	0.31004411	0.27999699	0.28657731	0.30261564	0.31238973	0.30940074	0.3345646	0.32873696	0.31584638	0.33874881	0.30380571	0.30735666	0.30171964	0.28108239	0.3003014	0.28228241
0.30177665	0.32067892	0.29175341	0.26659057	0.29735732	0.28745475	0.31010824	0.27506918	0.28601539	0.30123091	0.31094071	0.30889109	0.33549869	0.32807973	0.32007512	0.33493626	0.3031227	0.30465952	0.30563009	0.27965453	0.30622467	0.28973308
0.29849541	0.31537473	0.2949107	0.26617697	0.30001479	0.29519248	0.30995637	0.27938282	0.2755349	0.29817769	0.31229952	0.30763975	0.33293226	0.32789356	0.32033268	0.33763063	0.30305445	0.30563161	0.30419466	0.27790964	0.29323438	0.28103364
0.29837984	0.31526104	0.29400593	0.27839378	0.2857368	0.27012327	0.30734536	0.27787116	0.27509373	0.29433924	0.31737798	0.31020087	0.33800387	0.32874289	0.32055235	0.34024158	0.30203795	0.30557835	0.30095646	0.2779395	0.29427016	0.27847233
0.29690191	0.31622076	0.29480195	0.27796704	0.29636526	0.27078381	0.30716631	0.27461925	0.26790297	0.29260582	0.31204253	0.3127887	0.337116	0.32949165	0.31718776	0.34015065	0.30309314	0.30734751	0.30481249	0.28214836	0.30132616	0.28443095
0.29656354	0.31836903	0.2942622	0.26741886	0.30597264	0.28321818	0.30906028	0.28123504	0.28148404	0.2994523	0.30576235	0.30071104	0.33341187	0.31885046	0.31689373	0.33478972	0.30626854	0.30743006	0.30176568	0.27395648	0.30672485	0.2900824
0.29877663	0.31933108	0.29675376	0.26859683	0.29669225	0.28781086	0.30943361	0.2727955	0.28552461	0.29318303	0.31056547	0.31117615	0.33508059	0.31453025	0.31622157	0.3346248	0.29772118	0.30500835	0.30350128	0.26779985	0.2981672	0.27742416
0.30199742	0.32297802	0.29718989	0.27357966	0.29532123	0.27436978	0.30578101	0.27771607	0.27343363	0.28862518	0.31315514	0.3085694	0.33427143	0.31733087	0.31464303	0.33731633	0.30245093	0.30715132	0.30644098	0.27109906	0.29472625	0.27977991
0.29721397	0.31560078	0.2960245	0.26977247	0.29298654	0.28811935	0.30899596	0.28080973	0.2826581	0.30298707	0.31196904	0.31212658	0.33697414	0.32640171	0.32114443	0.3370634	0.29820883	0.30495998	0.30295199	0.28351787	0.29999408	0.28440076
0.29512924	0.31615382	0.2939994	0.26691496	0.28915751	0.27811831	0.30695051	0.27362168	0.27142033	0.28870502	0.29187053	0.28956184	0.32074997	0.30503234	0.29847759	0.32133827	0.29911584	0.30463794	0.30266288	0.27000663	0.29854876	0.28826627
0.29892895	0.31790876	0.294213	0.26802772	0.29670691	0.28343987	0.3091543	0.27626052	0.28141293	0.30312082	0.31609729	0.30981943	0.3350797	0.33412305	0.33112955	0.33777291	0.29797119	0.30434582	0.30133438	0.27674744	0.30801991	0.27644387
0.30120626	0.32169598	0.29891592	0.27336377	0.29279962	0.27895439	0.30687681	0.27100313	0.27094918	0.29146025	0.30501279	0.30415264	0.33917415	0.32288331	0.32880029	0.3411299	0.29766279	0.30433396	0.30472291	0.2673198	0.29267907	0.28436592
0.29828379	0.32056373	0.29712766	0.27559182	0.29157311	0.27497172	0.30743042	0.27234545	0.27796584	0.28660512	0.30804342	0.30796173	0.33740136	0.3228676	0.32386565	0.33733633	0.30280933	0.30305499	0.30071649	0.2711843	0.30140424	0.27882874
0.29297775	0.30483952	0.28909627	0.26481685	0.28789783	0.27318347	0.30061296	0.27972555	0.26810592	0.28719601	0.30210489	0.29913309	0.32197797	0.30892703	0.31464005	0.32320583	0.29468182	0.30546105	0.30154929	0.26617253	0.29105073	0.28887141
0.285723	0.3024143	0.29157835	0.27084082	0.28063723	0.26379481	0.29615265	0.27083147	0.26748064	0.2768563	0.29621249	0.30038548	0.31963345	0.30294016	0.29885569	0.32048082	0.29807055	0.31078851	0.30168912	0.26670673	0.30293199	0.28170973
0.2853798	0.30309296	0.28247577	0.26396671	0.28979689	0.25583813	0.29192567	0.27304685	0.26488239	0.28987607	0.29411167	0.29846472	0.31522155	0.30770174	0.2967509	0.31412584	0.29621929	0.30566108	0.30157977	0.27263021	0.30005985	0.27065355
0.27818722	0.29474059	0.28315312	0.25710168	0.27959976	0.26641092	0.29187599	0.26760241	0.26352888	0.275846	0.29058102	0.29039612	0.31055295	0.3063564	0.30090159	0.31290215	0.2923139	0.303936	0.30097768	0.26990351	0.29603079	0.2755785
0.28123692	0.29752484	0.2820102	0.24715836	0.28221047	0.27541527	0.28909323	0.26934078	0.26108825	0.28429416	0.2902796	0.29533464	0.31280252	0.29487157	0.30195251	0.31230831	0.29227462	0.30344465	0.29689309	0.2734251	0.29451758	0.27978134
0.27647725	0.29552242	0.27862304	0.26312134	0.26717263	0.26080197	0.28876078	0.27086598	0.27066079	0.28073508	0.28846133	0.28958654	0.30924958	0.28850055	0.29041922	0.31399232	0.29596031	0.29972509	0.29517409	0.26970914	0.29240003	0.27705285
0.2804791	0.29697633	0.28078794	0.26133353	0.26214823	0.26530263	0.28950939	0.27398753	0.25266999	0.2827464	0.29287773	0.29276454	0.31304497	0.31049383	0.29690105	0.31292799	0.29488733	0.30241674	0.30002433	0.27098009	0.2895236	0.28746748
0.27812457	0.29940134	0.27864838	0.2565029	0.28290412	0.26134861	0.29094484	0.26929501	0.26782852	0.28762686	0.28443265	0.2875587	0.31199369	0.30087501	0.29292187	0.31115061	0.29072604	0.30011567	0.29172114	0.26923719	0.27899119	0.27898657
0.28026202	0.2942774	0.27708054	0.24947436	0.29277852	0.271736	0.29348364	0.27269101	0.26853904	0.28998822	0.29210722	0.28867367	0.31193373	0.30802411	0.29313251	0.31371304	0.29128218	0.30017492	0.29524285	0.27317405	0.29771927	0.2788817
0.28207937	0.29923567	0.27918604	0.25137129	0.28117386	0.27129847	0.29216745	0.2690838	0.27393872	0.29171681	0.29249388	0.28883332	0.31320333	0.30910879	0.29911676	0.3141377	0.29013824	0.29903594	0.2966187	0.26959458	0.28861356	0.2782107
0.28385457	0.29902738	0.28055018	0.25834209	0.28832579	0.26961768	0.28691444	0.26810938	0.26011172	0.28698626	0.2877059	0.28428683	0.31165794	0.30558804	0.29574105	0.31138977	0.28064606	0.29551503	0.29251927	0.26466301	0.28584883	0.27713823
0.28229231	0.29470766	0.27995804	0.24786571	0.28169331	0.28267226	0.29201138	0.27467841	0.2740815	0.29339087	0.28592011	0.29271778	0.31299624	0.30167136	0.29526693	0.31095964	0.28661561	0.29479471	0.29081285	0.25609827	0.28743047	0.27422547
0.27798727	0.28954914	0.27232563	0.23780212	0.28706321	0.26449811	0.28680086	0.2671479	0.26685655	0.28419867	0.28743362	0.28554839	0.31093141	0.29640946	0.2877582	0.30663118	0.28817362	0.29574549	0.28997123	0.26422909	0.28347471	0.27253211
0.27159393	0.28791422	0.27944505	0.2556794	0.28617913	0.27249399	0.28639403	0.26500729	0.26338062	0.28914148	0.29224935	0.29229143	0.31369731	0.30450404	0.29455841	0.31642053	0.28353056	0.29097989	0.28791922	0.25641629	0.27335259	0.26455209
0.27292338	0.28726315	0.27590978	0.25033209	0.28451636	0.26096544	0.28819805	0.26819482	0.26944986	0.28196543	0.28901324	0.29229906	0.31345889	0.30369326	0.29459801	0.31451821	0.28315812	0.29001874	0.28568488	0.26102176	0.27530593	0.27943113
0.27651197	0.29064175	0.27815086	0.24869892	0.27903429	0.26895094	0.28465748	0.25820524	0.25875086	0.27694947	0.29201534	0.28598577	0.31558022	0.30625281	0.29690757	0.31159496	0.28533611	0.29271311	0.28914997	0.26801068	0.2814486	0.27657685
0.27502942	0.28999645	0.26985741	0.25412786	0.28891513	0.28120586	0.28718051	0.26659957	0.26394516	0.2902934	0.28875479	0.28457165	0.31101528	0.30056754	0.29675496	0.30938497	0.27898696	0.28827146	0.28265309	0.25507566	0.27742091	0.26999575
0.2769953	0.29031438	0.27824301	0.24592528	0.27546793	0.25773776	0.28737855	0.26303133	0.25863075	0.28166121	0.29271501	0.29474238	0.31758249	0.30781943	0.30174097	0.31569713	0.28513804	0.29121357	0.28607103	0.25974479	0.2775726	0.26209486
0.27747756	0.2896744	0.27484223	0.24568622	0.29173425	0.28230166	0.28712288	0.26611552	0.26286483	0.27957097	0.28805485	0.28783217	0.3080408	0.3048186	0.29999271	0.3120442	0.27690735	0.28816402	0.2858564	0.25374585	0.28640205	0.26066923
0.27807218	0.28973156	0.27307129	0.24552272	0.27573842	0.25369993	0.28735378	0.2643964	0.25960031	0.28149235	0.28847581	0.29385123	0.31297064	0.30512971	0.30266494	0.31738332	0.2808612	0.29227349	0.28700826	0.26078784	0.27995363	0.26731172
0.27687922	0.29023269	0.27709508	0.25373015	0.2892794	0.26936683	0.28740725	0.26266289	0.25852662	0.27845156	0.29140306	0.28831097	0.31380758	0.31223601	0.28893042	0.31192085	0.28085956	0.28825912	0.28085423	0.25564265	0.27414683	0.26508895
0.28335509	0.29427391	0.27529848	0.25771329	0.2744143	0.27037257	0.29018185	0.2672236	0.27188402	0.28860924	0.27809575	0.28180632	0.31318277	0.30220476	0.28978127	0.3084884	0.28455758	0.29025504	0.28707206	0.26509011	0.28422788	0.26739901
0.27865815	0.29285467	0.26820403	0.2502434	0.27480993	0.26204863	0.28529003	0.26360771	0.26031175	0.27179798	0.28670764	0.29223824	0.31943986	0.30666807	0.29310891	0.31563851	0.28408796	0.28747571	0.28343979	0.25926712	0.28171322	0.25936824
0.27750713	0.28810084	0.27204141	0.24490173	0.28418803	0.25455862	0.28519863	0.25597855	0.25134549	0.26425979	0.29566801	0.29267827	0.31398854	0.30860832	0.30157116	0.31686905	0.28297535	0.29044068	0.28756618	0.26277584	0.28852427	0.27087119
0.28084654	0.29017678	0.27895784	0.25591865	0.28814796	0.27133393	0.28825343	0.26513091	0.26809818	0.28112286	0.29091081	0.29444873	0.32007	0.30481645	0.29525855	0.31600893	0.28242534	0.2879031	0.28469664	0.25976896	0.2835193	0.26620296
0.2780785	0.29016671	0.27657351	0.25377956	0.2850247	0.27545065	0.2920754	0.27175057	0.2636992	0.29249731	0.28480327	0.28336716	0.31320676	0.30788934	0.29300725	0.31611311	0.28102544	0.28758872	0.28569788	0.26181531	0.28178811	0.25903314
0.28456414	0.29470408	0.27076489	0.25126132	0.27007177	0.2541005	0.28912976	0.26543796	0.26922986	0.28701711	0.29582074	0.29202494	0.31840128	0.3042995	0.309102	0.31727436	0.28234273	0.28830367	0.28504956	0.25512236	0.28248492	0.27074519
0.27832171	0.28829047	0.27477944	0.25733715	0.29143047	0.2602149	0.29002085	0.26540536	0.26416847	0.27929044	0.28933477	0.28896075	0.31650737	0.31976357	0.31104022	0.31855881	0.28118822	0.28989685	0.28641486	0.26474097	0.28353372	0.26548895
0.28215289	0.2959305	0.2687518	0.23535024	0.27804196	0.25453293	0.28823087	0.25869527	0.25329036	0.27578664	0.29174191	0.29459605	0.31840488	0.30605799	0.3078146	0.31781012	0.27938309	0.28730989	0.28297523	0.26005587	0.28110176	0.26639035
0.2794148	0.29311341	0.27446416	0.24395294	0.28850842	0.27605179	0.29319206	0.27260852	0.26717407	0.29546005	0.28886536	0.28695273	0.31927949	0.30989099	0.30708835	0.31902787	0.28114328	0.28719044	0.28663817	0.26014954	0.2826876	0.26573747
0.28019959	0.29145554	0.27590644	0.2434247	0.2860176	0.25929064	0.29166946	0.26573607	0.25865516	0.28861046	0.28949064	0.28671041	0.31879807	0.31241202	0.31012249	0.31847274	0.28216812	0.28765672	0.28341624	0.25637186	0.27788633	0.26601708
0.28277898	0.2911649	0.27965048	0.25406346	0.27199551	0.26540557	0.28767821	0.25762933	0.24536002	0.2676841	0.29589206	0.29708174	0.32095745	0.3121497	0.3053425	0.32270473	0.28236195	0.28890929	0.28505647	0.25951228	0.28171787	0.26409152
0.27600059	0.28749701	0.27355978	0.25101569	0.274275	0.26508763	0.2904914	0.26537824	0.26855385	0.28309405	0.29227266	0.28955728	0.32034308	0.30707708	0.29410404	0.31931916	0.2826339	0.28851977	0.28109479	0.26225469	0.28417447	0.2665174
0.28420985	0.29347977	0.27645192	0.24189721	0.28096646	0.26705337	0.29131877	0.26739419	0.25938347	0.27995563	0.29545039	0.28972524	0.31479892	0.31490549	0.30061617	0.31764781	0.28119311	0.2883459	0.28557765	0.2696614	0.27895957	0.26015824
0.28188655	0.29600999	0.27368179	0.2519601	0.28508255	0.27508622	0.29005206	0.26720336	0.26685056	0.28497836	0.29287001	0.29009941	0.31671292	0.32020298	0.30581558	0.31978485	0.27768457	0.28621501	0.28086814	0.25969738	0.27729031	0.26412898
0.28417337	0.29901463	0.27053377	0.24679215	0.26851386	0.26569831	0.2903451	0.26165777	0.25841612	0.28188294	0.29240641	0.29348281	0.32038772	0.3148621	0.30756989	0.3196952	0.28347513	0.28570271	0.28317988	0.27013552	0.28331426	0.26790294
0.27912298	0.29512075	0.27213797	0.26072967	0.2772505	0.26374733	0.29199949	0.26541665	0.25650072	0.27716058	0.2951605	0.29306653	0.3232933	0.31149998	0.30060169	0.32035297	0.28043538	0.28710434	0.28526884	0.26705939	0.28205797	0.27333209
0.27367562	0.29055724	0.27093261	0.247196	0.28639701	0.26374134	0.29015759	0.27215615	0.27245218	0.2969265	0.29230574	0.29247007	0.31957114	0.31304139	0.29718795	0.3176696	0.28057358	0.28525934	0.28259695	0.26296991	0.28258374	0.26184988
0.28661117	0.30421159	0.27408791	0.24873047	0.27946857	0.267243	0.29285234	0.26891553	0.25638539	0.28372443	0.29855734	0.29709405	0.32391658	0.3096607	0.30162153	0.32438028	0.27847454	0.28737652	0.27911285	0.25545684	0.27827403	0.26601043
0.28099957	0.29409793	0.27228647	0.24714211	0.28091899	0.26900312	0.29232588	0.2657572	0.2612482	0.28595725	0.2945672	0.2922461	0.32116672	0.31469479	0.30641091	0.31882012	0.27841249	0.28641269	0.28108034	0.25928161	0.2821494	0.26856026
0.28064886	0.29495814	0.27362859	0.25555429	0.28762347	0.26711676	0.29193613	0.26950371	0.26495895	0.28411373	0.29376578	0.29297256	0.31940269	0.30846289	0.31081322	0.31950861	0.27959764	0.2864944	0.28423738	0.2614615	0.28423458	0.25865781
0.28145665	0.29342753	0.2744745	0.24153545	0.28037781	0.25419495	0.28994015	0.26293254	0.25619337	0.27446583	0.29193005	0.29289448	0.32040286	0.30637991	0.31055644	0.32312477	0.28327164	0.28809732	0.28523508	0.26903605	0.28082085	0.25985003
0.28362858	0.2995359	0.27266023	0.2462575	0.2945253	0.27385986	0.29170692	0.26734802	0.25252044	0.27601501	0.29726532	0.2969456	0.32036927	0.31090242	0.29620689	0.31811291	0.27518818	0.28786385	0.28358594	0.2599943	0.28775084	0.26426351
0.28087044	0.29610711	0.27122316	0.25527599	0.27759933	0.25743204	0.29075885	0.26769957	0.25916156	0.28217584	0.29445431	0.29806834	0.31692603	0.31453699	0.30321509	0.32411689	0.2801992	0.28638628	0.2825692	0.26631793	0.28697485	0.26749045
0.28089854	0.29445177	0.26999763	0.25575504	0.29759851	0.27836972	0.29071647	0.26984462	0.26683685	0.28603432	0.2932235	0.29146031	0.31960335	0.31319228	0.30765229	0.32399353	0.27923933	0.2834346	0.2828761	0.26512763	0.2854645	0.26262608
0.2816554	0.29864743	0.26927173	0.24180186	0.26732934	0.26657903	0.28965437	0.26482108	0.25925305	0.27622908	0.29648411	0.2931391	0.3229818	0.30906963	0.3125222	0.3222284	0.28225735	0.28723446	0.28397775	0.25959539	0.28020465	0.2701979
0.27860579	0.29278886	0.27368647	0.24644466	0.27530363	0.26627177	0.29018113	0.26550865	0.25458503	0.28479341	0.29310495	0.29439181	0.32273144	0.31497401	0.29552037	0.32189327	0.27828556	0.28704417	0.28377485	0.26234192	0.28074664	0.26701522
0.28356636	0.29684058	0.26558718	0.2470106	0.2913307	0.26441538	0.29203048	0.27061126	0.26517525	0.28341952	0.2922447	0.29406247	0.32036129	0.31335992	0.31263363	0.32110488	0.27997646	0.28781691	0.28215531	0.27084434	0.28531659	0.26848373
0.28101596	0.30030301	0.26824164	0.24653684	0.29680139	0.27387667	0.29395261	0.26651955	0.26263756	0.28972021	0.29540512	0.29148698	0.32341909	0.3040185	0.30472305	0.32270253	0.27934712	0.28514659	0.28320673	0.26053348	0.27876616	0.26463968
0.28368372	0.30207157	0.27359623	0.24903056	0.28340179	0.26601073	0.29237875	0.2688888	0.2525661	0.27955168	0.30214629	0.30186629	0.32190585	0.30974427	0.3125211	0.32093096	0.27399033	0.28426871	0.28046763	0.25068623	0.28047854	0.2612268
0.28237373	0.29417545	0.27064237	0.25245956	0.27806538	0.25667679	0.28993225	0.26679534	0.25091392	0.27935949	0.29468945	0.29654673	0.31730032	0.31581047	0.31311807	0.32551742	0.2874741	0.28798112	0.28590393	0.26079378	0.28318906	0.26652399
0.27924523	0.29174951	0.27131256	0.2460233	0.27885619	0.26947618	0.28987342	0.26580539	0.25236607	0.28433186	0.29831943	0.29451379	0.3215847	0.31699094	0.29978254	0.32273754	0.27383292	0.28597698	0.28213581	0.25917473	0.28314003	0.26691267
0.27928269	0.29695919	0.27154908	0.24598688	0.28522712	0.26596212	0.29216528	0.26350683	0.25829315	0.27950802	0.29277655	0.29293239	0.3203159	0.31866238	0.3065359	0.32311216	0.27793819	0.28744122	0.28460774	0.2549808	0.2784858	0.26843351
0.28341442	0.29679465	0.26932567	0.24797073	0.27341434	0.25157601	0.29347104	0.26819739	0.25824255	0.27953279	0.29562393	0.28998607	0.31673992	0.31565967	0.31365153	0.32012516	0.2756058	0.28454894	0.28252217	0.26109767	0.27702492	0.26517826
0.27909538	0.29476297	0.2684201	0.24430706	0.289956	0.25347099	0.2911523	0.26716578	0.26062521	0.28105721	0.29692698	0.29772624	0.3219614	0.32101551	0.30654919	0.31957534	0.27425852	0.28341836	0.2790066	0.25967559	0.27862141	0.26124328
0.28158444	0.29776827	0.26874223	0.24359855	0.28682125	0.26787117	0.29209098	0.26462144	0.2630989	0.2836315	0.28996792	0.29339871	0.32094371	0.31394747	0.30320585	0.31816563	0.27728587	0.28256106	0.28124556	0.26925063	0.27347574	0.26779559
0.28047243	0.29572716	0.26670554	0.24277428	0.28113845	0.26810649	0.29152092	0.27206263	0.2532374	0.26947212	0.28968516	0.29110721	0.32306254	0.31576064	0.30157921	0.31921518	0.27518663	0.28525761	0.28196961	0.25926065	0.27619901	0.26146632
0.28031784	0.29087448	0.26514482	0.24075383	0.284327	0.26914525	0.28953999	0.26796129	0.25478002	0.28173965	0.29949459	0.29208976	0.32173437	0.30999565	0.30833858	0.32084444	0.27334744	0.28528461	0.28243393	0.25805932	0.27599981	0.25510955
0.28473422	0.29876709	0.2649169	0.25399792	0.28284255	0.26860335	0.29448658	0.2738539	0.26522225	0.28734073	0.28993341	0.29112592	0.32436115	0.31526592	0.30364764	0.32125232	0.27155638	0.28255704	0.27858865	0.26459375	0.28388941	0.26486436
0.28082612	0.29456598	0.26517561	0.23603365	0.27078658	0.25975874	0.29240683	0.26991689	0.26073134	0.2819021	0.30425617	0.30711934	0.32610145	0.32103443	0.31631383	0.32418579	0.27647498	0.28402996	0.27850431	0.25672644	0.28108814	0.26299453
