# Supplementary material for: Simultaneous readout of multiple FRET pairs using photochromism
Source: Nat Commun. 2021 Mar 31;12:2005. doi: 10.1038/s41467-021-22043-0 (PMC8012603; doi:10.1038/s41467-021-22043-0)
Supplement: Supplementary file 3 — Source Data [file 41467_2021_22043_MOESM3_ESM.zip › SourceData/Figure5_FigureSI3-4/figuredata/Supplementary Figure 4/FRETEff_DualAtaE_rsAKARevTA_Photoswitching_Traces.txt]

0.17413142	0.20119536	0.23428534	0.17957832	0.22426814	0.19192949	0.16872272	0.20565954	0.20758653	0.28982049	0.26081547	0.21587881	0.1347888	0.20653313	0.15462349	0.15318885	0.16776295	0.2060228	0.16910772	0.17899188	0.1784135	0.21737584	0.17742184	0.21707258	0.20147866	0.1693356	0.17244822	0.17115356	0.21230398	0.15781753	0.16090219	0.17131835	0.17298381	0.16142038	0.16627209	0.14068031	0.17089984	0.226772	0.21397667	0.22661068	0.21510737	0.14159527	0.1709383	0.14227113	0.15297742	0.31923193	0.16518478	0.1760706	0.20111798	0.1762746
0.14801528	0.17130408	0.21688624	0.16860846	0.20209673	0.16380191	0.14829925	0.15586573	0.14787701	0.27355918	0.17897564	0.20841028	0.13689435	0.19952361	0.15214914	0.16979015	0.16084751	0.20009951	0.15762436	0.1897175	0.17783058	0.20994905	0.17858677	0.21021859	0.21514367	0.15862006	0.16662915	0.1708592	0.19937053	0.15957874	0.16673853	0.17707136	0.18268119	0.15937756	0.1486692	0.1429576	0.15615608	0.21819741	0.2064697	0.21821027	0.20931099	0.14394079	0.15588197	0.14651872	0.15305047	0.3069365	0.16341747	0.16724366	0.16629107	0.1739873
0.17101547	0.18371317	0.22082086	0.17155793	0.20455898	0.16505367	0.15265897	0.15597866	0.15696666	0.27139738	0.23728304	0.21200392	0.13767512	0.19659631	0.14892183	0.14593659	0.14134654	0.19604193	0.15633516	0.17706348	0.17418368	0.19836651	0.17465374	0.19888154	0.21039712	0.15477972	0.15748569	0.16047499	0.20693314	0.14944142	0.16046068	0.17163138	0.18351337	0.15829164	0.13840811	0.13946027	0.16865672	0.22900249	0.21365228	0.22842093	0.21491534	0.14143887	0.17044637	0.13012742	0.14926532	0.31652015	0.17478368	0.15548934	0.16852437	0.16238481
0.16944443	0.17386764	0.22235499	0.17393874	0.21009873	0.1529462	0.14583986	0.16757187	0.15675022	0.28047201	0.21544072	0.20080248	0.13532861	0.18253317	0.1391151	0.14912856	0.14693247	0.18275417	0.15125085	0.16335146	0.17953362	0.19112289	0.17779011	0.19061439	0.20062485	0.15192081	0.15607895	0.1672405	0.17905554	0.16457044	0.16707478	0.17016418	0.18101625	0.15392296	0.15767509	0.14203468	0.15887089	0.22449233	0.21254225	0.22345148	0.21447782	0.14221324	0.15682435	0.13685538	0.1529711	0.32126197	0.1596137	0.17029706	0.14518173	0.1587842
0.16669539	0.16299203	0.20902607	0.16506091	0.20381595	0.15799771	0.16078283	0.16559219	0.16035984	0.27161059	0.19751403	0.20685978	0.13703007	0.20168358	0.15741123	0.15970048	0.15161729	0.20053539	0.15945438	0.18267882	0.17431469	0.20278664	0.17488433	0.20274627	0.19910668	0.15937251	0.16514334	0.17149052	0.19765137	0.1626475	0.16343917	0.16950063	0.17232049	0.15293625	0.15624036	0.13611571	0.14665228	0.21980888	0.21688761	0.21849079	0.21948405	0.13517193	0.14631993	0.13390762	0.14324339	0.29686418	0.17387223	0.17351058	0.16299498	0.15734401
0.16799194	0.16737026	0.22036421	0.17486615	0.21472135	0.17815922	0.15073818	0.15848456	0.16976066	0.27477133	0.21981201	0.21776304	0.14007708	0.20262314	0.1627176	0.15528192	0.15936823	0.2023817	0.147615	0.18566261	0.17839935	0.21164952	0.17825961	0.21264739	0.21941271	0.14677201	0.17353009	0.18041812	0.21838929	0.14689864	0.16310337	0.17224292	0.17994393	0.16285218	0.14362136	0.15037067	0.17157601	0.21618198	0.22047645	0.21488051	0.22272159	0.1495553	0.1725499	0.13773997	0.15219156	0.31288415	0.15737081	0.17080179	0.16417415	0.15691161
0.14742972	0.16819012	0.21578713	0.17067234	0.1956474	0.15337966	0.13869631	0.16120028	0.15884185	0.26451272	0.17208777	0.21698372	0.14152355	0.19894183	0.16100641	0.1589177	0.1636181	0.19872902	0.16042483	0.19235539	0.17875887	0.20728432	0.17989823	0.20702642	0.21743733	0.16019996	0.17677559	0.17675824	0.21209694	0.14928852	0.15479933	0.16864298	0.16339971	0.15584807	0.14340445	0.13855088	0.15301612	0.20288303	0.20788915	0.20267768	0.20960288	0.13788851	0.15294065	0.13527845	0.14888406	0.31181252	0.17506669	0.16578665	0.16651909	0.16236289
0.1598486	0.17116414	0.2219405	0.1696084	0.21341553	0.16521035	0.16039136	0.17394677	0.1668015	0.27871236	0.23106305	0.21115246	0.13837934	0.20128512	0.15040873	0.16754362	0.16834393	0.2011046	0.15125437	0.17522126	0.17745593	0.19867644	0.17840205	0.19955499	0.21354747	0.15068711	0.15963367	0.16851081	0.21935338	0.16308632	0.1646719	0.16421062	0.16920948	0.14965513	0.13576873	0.13703813	0.14189205	0.2140293	0.20679578	0.21267681	0.20866044	0.13772465	0.14341892	0.13331147	0.14595327	0.30662444	0.17662513	0.17251225	0.19804531	0.17659084
0.16728272	0.16221763	0.2182996	0.16311008	0.20290315	0.16666929	0.13506466	0.1527781	0.14428999	0.27159464	0.19218206	0.22685409	0.14020269	0.21497235	0.15789397	0.15264633	0.1608779	0.21400583	0.16634054	0.18405102	0.17686805	0.20341337	0.17608544	0.20348075	0.21353945	0.16583654	0.17760034	0.18731916	0.22043467	0.16228375	0.16337128	0.16529869	0.17727463	0.1558432	0.16694829	0.13743839	0.15169609	0.22357048	0.21930449	0.22238384	0.22166465	0.13817875	0.15287331	0.14184043	0.15145054	0.29357684	0.17304173	0.1572548	0.16693851	0.17058796
0.14938173	0.15641369	0.20208991	0.16585012	0.19722994	0.14525782	0.13706315	0.13858765	0.14947784	0.25371668	0.14674562	0.21740349	0.13747951	0.20771952	0.15095198	0.16631515	0.16537942	0.20741065	0.16717908	0.18072918	0.17892936	0.19876678	0.17871141	0.19917253	0.23525938	0.16690841	0.16995047	0.17640358	0.20863135	0.15497229	0.15805744	0.16558571	0.17835703	0.15604882	0.15402839	0.130899	0.15709709	0.21421574	0.20267947	0.21435496	0.20598902	0.13020994	0.15775006	0.13824557	0.14142278	0.29818693	0.1655919	0.17870013	0.16605832	0.17193644
0.14238976	0.16734888	0.20955445	0.16058359	0.19325735	0.14430386	0.13346539	0.14735685	0.14270343	0.25127971	0.18403895	0.22364093	0.13901378	0.21095213	0.15549284	0.16757271	0.15513127	0.21046503	0.16482402	0.18730579	0.17775932	0.2149649	0.17830296	0.21427341	0.21591952	0.16391441	0.17132641	0.18029991	0.22176485	0.15485443	0.15994675	0.16117552	0.1694355	0.1521254	0.15576597	0.13419388	0.15036291	0.21423994	0.20327224	0.21348555	0.20540318	0.13366434	0.15253127	0.13479081	0.14729063	0.31231689	0.14912823	0.14702109	0.15118586	0.15738536
0.13997792	0.14196007	0.19595152	0.16043256	0.17973194	0.13010509	0.13752246	0.13400429	0.14523488	0.24020573	0.16922861	0.23249654	0.13909985	0.22369207	0.15962492	0.17654462	0.17520137	0.22339647	0.16947301	0.1823574	0.17784198	0.21814942	0.17916054	0.21715157	0.23669651	0.1693446	0.18355432	0.18249644	0.23372914	0.15078017	0.15985078	0.15110928	0.16217154	0.15888622	0.14292972	0.13118526	0.14545178	0.20710605	0.19678192	0.2069211	0.19820601	0.13206433	0.14732121	0.13382414	0.14661248	0.29246798	0.1695386	0.17134264	0.16661894	0.16768058
0.16482335	0.17841958	0.21809758	0.17061061	0.20960435	0.16723627	0.14558934	0.16385624	0.16801658	0.27641875	0.22136562	0.2059654	0.1300685	0.18346392	0.13870035	0.13720804	0.14758234	0.1837239	0.14541906	0.17793466	0.16413063	0.1926973	0.16487375	0.19143169	0.18573427	0.14673278	0.15277989	0.15696627	0.18850498	0.15272842	0.16103673	0.17115189	0.17461646	0.15154918	0.14780115	0.13673991	0.15881486	0.22291751	0.21658999	0.22259849	0.21758008	0.13800545	0.15812244	0.14007825	0.15008606	0.31093413	0.15857434	0.17497447	0.16283262	0.15211104
0.16103142	0.17544731	0.22269429	0.1737666	0.21528089	0.1680939	0.14713922	0.16780268	0.15443525	0.28583539	0.20241494	0.21857904	0.13398065	0.18266192	0.14750107	0.15573774	0.14815617	0.18271789	0.14441989	0.17918643	0.17630756	0.19951996	0.17646116	0.19982077	0.2136101	0.14452505	0.15658647	0.16928498	0.20546333	0.14588879	0.15570925	0.16868947	0.17275669	0.15303978	0.15483063	0.14206398	0.14851226	0.22345738	0.21606149	0.22327349	0.21863207	0.13965286	0.15171066	0.13520244	0.14769362	0.30026373	0.15553519	0.14920986	0.16620828	0.15731028
0.17936738	0.17631054	0.22036411	0.1715866	0.21768822	0.17310518	0.15510134	0.17327367	0.17550014	0.28571251	0.24652483	0.21586548	0.13432766	0.19287862	0.15205351	0.16217838	0.16455923	0.19242306	0.14619233	0.1649373	0.17145185	0.1974609	0.1712898	0.1970765	0.20671901	0.14579153	0.17483766	0.16576572	0.17781988	0.1586798	0.1653973	0.17279512	0.17065358	0.15897992	0.15901384	0.14555006	0.16195624	0.2311819	0.2116321	0.23130468	0.21443373	0.14284995	0.16094059	0.13485324	0.15443628	0.31358132	0.16045129	0.17427413	0.18215096	0.16062254
0.15645331	0.16808824	0.21388161	0.16642547	0.20684837	0.15482226	0.14508881	0.15187891	0.16042569	0.2605868	0.17474808	0.22223403	0.13484639	0.20049387	0.15697163	0.15913527	0.15969767	0.20024523	0.16160329	0.18731178	0.17747317	0.208323	0.17600755	0.20848218	0.21121949	0.16239378	0.15869813	0.17149013	0.22432306	0.14344127	0.15803748	0.16956776	0.18609543	0.1581831	0.15875304	0.13465722	0.15660666	0.21802001	0.2059833	0.21857972	0.2096193	0.13246724	0.15595932	0.13881442	0.14830026	0.29862532	0.15993449	0.1762756	0.15423916	0.15872847
0.14209092	0.16279544	0.21237724	0.16301459	0.1985133	0.14835909	0.13314636	0.14974485	0.13950929	0.25730261	0.18151002	0.20721778	0.12846108	0.17660929	0.15233672	0.15623951	0.16017772	0.17675267	0.13922802	0.18344322	0.17283896	0.19522351	0.1732925	0.19476515	0.1885535	0.14056091	0.14220451	0.16057016	0.17592913	0.16478179	0.16228293	0.17053834	0.18313158	0.15561782	0.14837509	0.13333064	0.14735135	0.21638295	0.21346954	0.21559852	0.21625747	0.13454592	0.14864308	0.14262626	0.14890641	0.30683234	0.155221	0.15959482	0.15851948	0.14246684
0.14585255	0.15905088	0.21446002	0.17065123	0.21046405	0.15991744	0.14410478	0.15269387	0.13627003	0.27135411	0.21008071	0.2296367	0.13702735	0.21052021	0.15281884	0.17821437	0.16818611	0.20959133	0.16325366	0.18094465	0.17691401	0.22067346	0.17678936	0.22056672	0.22141358	0.16305169	0.17162758	0.17807616	0.21100342	0.15532973	0.16005634	0.17509028	0.17682515	0.15260132	0.14930697	0.14434436	0.16009171	0.22595769	0.2163986	0.22503445	0.22113778	0.14606977	0.16146265	0.13568322	0.15450425	0.3144736	0.1543895	0.16588125	0.16007146	0.1585287
0.16485174	0.16545501	0.21923669	0.17072406	0.20653559	0.15675089	0.14954373	0.16449937	0.1626132	0.26992509	0.21512541	0.21373682	0.13560568	0.18008508	0.15310745	0.15458775	0.1437114	0.18113187	0.1470633	0.1583735	0.17035675	0.20365788	0.17151248	0.20420527	0.19598348	0.14773631	0.15075436	0.16083084	0.18199545	0.14192046	0.15909782	0.18123373	0.18253449	0.15809728	0.16835846	0.14706904	0.16029403	0.23286328	0.22925602	0.23233952	0.23236179	0.14642586	0.15967916	0.14488612	0.15807006	0.31523129	0.15885018	0.16393588	0.14618623	0.16752566
0.15779953	0.16461919	0.21283954	0.17061095	0.20213419	0.15720934	0.15767054	0.15485181	0.15413807	0.27780682	0.20950317	0.22675885	0.13851634	0.19725913	0.15447813	0.15156032	0.17078665	0.19722909	0.15734009	0.18497187	0.17631677	0.20290974	0.17678818	0.20257764	0.20327808	0.15691034	0.15685372	0.17607695	0.20424755	0.16350442	0.16433686	0.17565849	0.17937849	0.15812904	0.15186554	0.14012246	0.15718934	0.21637639	0.22044866	0.21590291	0.22364654	0.14136155	0.15861991	0.14478178	0.15717247	0.30286014	0.15952426	0.16920923	0.15274853	0.15632114
0.19907503	0.221	0.24262542	0.19690017	0.2324609	0.2058868	0.17801677	0.22112538	0.19165598	0.30384728	0.28775647	0.22100344	0.1317275	0.20458068	0.16792819	0.16094753	0.16585863	0.20367937	0.1580539	0.17755361	0.17204474	0.20288219	0.17174397	0.20296215	0.22265932	0.1577346	0.17078465	0.16309559	0.20482165	0.15265082	0.16151178	0.17110126	0.16666342	0.15767643	0.15014163	0.14345494	0.15599836	0.21569563	0.20794159	0.21644129	0.20994882	0.14218497	0.15667482	0.14122812	0.15695402	0.30674353	0.15131098	0.16693904	0.16714863	0.14750934
0.14644559	0.1558689	0.19971819	0.16206999	0.18816231	0.14395376	0.14538139	0.15336223	0.15069237	0.26327503	0.20067771	0.23038316	0.14123426	0.18500522	0.15586577	0.16625243	0.15070985	0.18421112	0.16679637	0.17816602	0.18357758	0.20201278	0.18326399	0.20106156	0.21239373	0.16530871	0.15935403	0.16874813	0.19159685	0.14672855	0.16217089	0.15203311	0.141688	0.14696668	0.053515323	0.12747185	0.12096883	0.16667189	0.17347585	0.16647525	0.17588389	0.12633811	0.12083574	0.12848134	0.14214067	0.21019064	0.21256357	0.19034667	0.19884577	0.21109466
0.13839251	0.15986638	0.21044886	0.16556183	0.19572076	0.14675316	0.14619406	0.15045556	0.14191975	0.27224842	0.18417788	0.096059091	0.11360085	0.0099999998	0.10920661	0.073686808	0.10296232	0.0099999998	0.0099999998	0.012897899	0.15387683	0.14735112	0.15336511	0.1456272	0.0099999998	0.0099999998	0.0099999998	0.12454826	0.0099999998	0.16118227	0.15979742	0.1643983	0.17583859	0.153901	0.16747755	0.13040045	0.14522493	0.20401515	0.20092027	0.20356657	0.20321633	0.12973772	0.14680789	0.1354214	0.15129644	0.30042455	0.16081062	0.1547277	0.14700121	0.13872662
0.15301855	0.15485321	0.19710431	0.1557363	0.18897854	0.14949679	0.14831838	0.1547884	0.16047353	0.27027023	0.17662059	0.20348765	0.12865999	0.17765173	0.14819865	0.15725368	0.15060245	0.17822689	0.1364246	0.17364904	0.17739888	0.20388815	0.17956197	0.20289682	0.20581129	0.13660932	0.15619314	0.16462728	0.19648136	0.16600753	0.166475	0.1682605	0.16918601	0.15218903	0.15545182	0.14527877	0.1531183	0.2047483	0.209151	0.20481215	0.21096835	0.14504185	0.15337364	0.1327967	0.14606871	0.309683	0.15250638	0.15122356	0.1510565	0.14439063
0.16931586	0.16696115	0.21467954	0.17865992	0.19827537	0.16607931	0.15465355	0.16413409	0.16598296	0.27831456	0.21606769	0.21750541	0.1305761	0.17645179	0.14549416	0.14350724	0.15183537	0.17609631	0.14073849	0.16143	0.17178828	0.18726626	0.1747428	0.18709673	0.18782125	0.14054939	0.14893383	0.15914965	0.17947792	0.16671862	0.16384421	0.14694893	0.14149804	0.14620666	0.13442634	0.12932034	0.13065709	0.18078685	0.18129331	0.1808235	0.18240516	0.12965274	0.13161901	0.13226628	0.1408138	0.28847277	0.15632442	0.17033024	0.1428735	0.1682613
0.13467982	0.14697284	0.1935042	0.15951185	0.18596929	0.14149567	0.13835131	0.14540587	0.13392334	0.25709531	0.18423811	0.23790027	0.13595128	0.19763391	0.15951382	0.16497591	0.16652332	0.19780105	0.15485486	0.18556473	0.17510237	0.2098963	0.175478	0.21030724	0.22177604	0.15610816	0.16546822	0.18140237	0.22229865	0.14344466	0.15984714	0.16269433	0.151702	0.14927579	0.13134132	0.13309097	0.14028482	0.20588197	0.20080884	0.20614882	0.20234063	0.13038199	0.14109218	0.14452145	0.14452429	0.30061197	0.14471461	0.16133027	0.146092	0.14251104
0.16172959	0.16886003	0.2154514	0.16767877	0.19437088	0.15458642	0.14599027	0.15825489	0.16167286	0.28071085	0.23972045	0.2271648	0.13419758	0.19966863	0.16337141	0.16254035	0.16525127	0.19900267	0.16982831	0.1868246	0.1748597	0.19553651	0.1754287	0.19622602	0.21096636	0.17046258	0.17239426	0.17557211	0.22560158	0.13554521	0.1618709	0.16562214	0.17147435	0.15480347	0.14975014	0.1413613	0.14648011	0.20709951	0.19579253	0.20713927	0.19664961	0.14186712	0.14784244	0.13656271	0.15106861	0.3006795	0.13827795	0.15449455	0.16567132	0.14006713
0.15989092	0.17920369	0.22154382	0.17844577	0.20903248	0.18203942	0.16090995	0.17023566	0.16856153	0.29038167	0.21726485	0.22202875	0.12828714	0.1785246	0.1532484	0.14819086	0.15869558	0.17865528	0.14880864	0.16013272	0.16901755	0.19826858	0.168571	0.1990031	0.19411615	0.14966922	0.16464226	0.17639789	0.21305273	0.15219009	0.16360128	0.16817065	0.17177615	0.14792249	0.1615652	0.1374809	0.14613104	0.2030654	0.19566575	0.20359583	0.19766113	0.13745959	0.14740722	0.14137395	0.15265952	0.30701849	0.15288013	0.16314246	0.16030304	0.14614359
0.1572697	0.16607076	0.22004507	0.17460497	0.20331989	0.16438882	0.15165064	0.15564382	0.17574655	0.28180304	0.22731958	0.23763967	0.13586478	0.20701164	0.17010465	0.18612182	0.1681866	0.20564482	0.17228256	0.18730296	0.17488055	0.20876728	0.17242238	0.2079128	0.21381995	0.17223774	0.18565683	0.18571025	0.21594635	0.1558418	0.16409212	0.16972792	0.17230499	0.15744215	0.14659601	0.14183064	0.14626832	0.21380121	0.2074163	0.21328928	0.21082763	0.14369665	0.14593755	0.14803497	0.15066752	0.30805171	0.16764905	0.16195273	0.17010303	0.15698589
0.12951347	0.15431769	0.21010387	0.16000092	0.19271727	0.14165053	0.14646702	0.14210095	0.13527569	0.26900503	0.18092106	0.24755719	0.13607365	0.21505295	0.17802088	0.1688392	0.17579271	0.21407568	0.17880633	0.2076482	0.17946191	0.21047145	0.18115915	0.21084806	0.23523672	0.17908716	0.17977895	0.18131332	0.2243803	0.15412343	0.16202144	0.16739668	0.16251948	0.14912102	0.1374131	0.13063073	0.13247925	0.2008168	0.19482647	0.19980653	0.19722204	0.13120817	0.13312997	0.13073868	0.13948862	0.29523996	0.17031115	0.17117929	0.16764465	0.15965632
0.14873575	0.17296432	0.22571325	0.17430691	0.21075267	0.17844914	0.15155941	0.15494199	0.16207203	0.28186673	0.21255992	0.20948169	0.12593217	0.17144077	0.15281194	0.14605394	0.14126198	0.1705246	0.14856556	0.15944389	0.16341205	0.19123814	0.16305159	0.19114339	0.15436567	0.1479336	0.14397022	0.16927589	0.16985528	0.1312374	0.15612403	0.17101486	0.17595579	0.15161185	0.14480925	0.13360843	0.15029503	0.20658386	0.20323041	0.20698068	0.20388302	0.13521141	0.14796066	0.13549177	0.15271312	0.29941848	0.17797936	0.17634186	0.17424506	0.17521626
0.15927239	0.15354016	0.21322717	0.16468266	0.19021925	0.14407307	0.14196111	0.15691504	0.16492023	0.27590159	0.21777911	0.23254363	0.13354219	0.2041802	0.16256978	0.16911557	0.15981075	0.20325537	0.16298017	0.16443338	0.17274977	0.19652498	0.17147256	0.19774146	0.20253834	0.16234496	0.16674823	0.1731637	0.19910179	0.14435291	0.16615961	0.15327498	0.18741344	0.16159883	0.15852574	0.13582876	0.14685695	0.2136016	0.2027538	0.21286045	0.20557517	0.13753489	0.14584817	0.13640021	0.15083747	0.29827327	0.16994151	0.16195828	0.15444438	0.15693848
0.16013318	0.17067467	0.22776048	0.17747363	0.20710342	0.17476369	0.14843257	0.16741836	0.16557059	0.28993246	0.23062563	0.24597453	0.13568628	0.22023332	0.17065164	0.16547514	0.16449112	0.21981975	0.16594368	0.19825308	0.17472537	0.21496347	0.17489882	0.21485466	0.23146422	0.16535024	0.18588582	0.19266224	0.22941853	0.15229343	0.16146478	0.16630715	0.18153776	0.15358911	0.16745348	0.14285097	0.14606006	0.23234913	0.22243921	0.23242655	0.22479312	0.14224841	0.14394574	0.13862817	0.15445533	0.30423963	0.17095158	0.16797213	0.16706261	0.1535856
0.15983665	0.16864799	0.2224139	0.17157169	0.2105284	0.16487502	0.14715555	0.16011557	0.16149113	0.28884473	0.22802031	0.2513769	0.13443075	0.22508729	0.16919251	0.15790136	0.16786377	0.22439525	0.17008354	0.19143106	0.18012886	0.21405591	0.181889	0.21311392	0.22810914	0.17026539	0.17652348	0.17672172	0.23079395	0.1565388	0.15318851	0.16958721	0.18305019	0.16137166	0.17646591	0.13838595	0.15784366	0.23936936	0.21501358	0.2386246	0.21906544	0.13858511	0.15673923	0.14609714	0.15486728	0.31640384	0.17843182	0.15719953	0.18623301	0.14336967
0.15392987	0.15307242	0.21913365	0.17456877	0.20707321	0.15915348	0.15044168	0.1387365	0.15723963	0.27470288	0.18942082	0.22713315	0.1306189	0.21221192	0.16738845	0.15582684	0.16206701	0.21090846	0.16122855	0.1825033	0.17811067	0.1995163	0.17702571	0.20054796	0.19162306	0.16070136	0.15943968	0.17028788	0.21968459	0.16162291	0.16745779	0.16050182	0.17724924	0.15360399	0.15004893	0.13324182	0.16082869	0.22988074	0.21150269	0.23050939	0.21471532	0.13409184	0.16239849	0.13771816	0.14463711	0.30202654	0.16687977	0.16794471	0.15918104	0.16004016
0.15746813	0.16608877	0.22386643	0.17836812	0.21361469	0.16918567	0.14765406	0.15637103	0.17277834	0.29559496	0.24034189	0.22595102	0.12952833	0.19179571	0.16071057	0.15742517	0.13889214	0.19152446	0.1510585	0.16435875	0.17261851	0.19306745	0.17176087	0.19423141	0.18807395	0.14945637	0.15212826	0.15639821	0.16694272	0.16457982	0.16218971	0.1665601	0.19219379	0.16145732	0.16642839	0.13699292	0.16077466	0.23205562	0.22553675	0.23317142	0.22811684	0.13817279	0.16318408	0.14333288	0.14783217	0.30204594	0.16528447	0.16257885	0.17452897	0.15286343
0.15559147	0.14638849	0.21064873	0.16606104	0.19423366	0.14322156	0.13801335	0.13605927	0.12733802	0.25481316	0.14337064	0.23245662	0.12606148	0.19683641	0.15719861	0.15064354	0.16418616	0.19621077	0.14855635	0.17889516	0.16683325	0.19895615	0.16506146	0.19918875	0.20411918	0.14806537	0.15925665	0.16574532	0.18765053	0.15085188	0.15923166	0.17315064	0.16978815	0.14569132	0.13175881	0.13868567	0.14652641	0.2197475	0.21199483	0.2191806	0.21420515	0.13831826	0.14418152	0.12899472	0.14931019	0.29801562	0.16079454	0.1604435	0.18152161	0.15676254
0.16681246	0.17023939	0.2233986	0.17533262	0.21647654	0.17964037	0.15502295	0.16420989	0.15583837	0.29940304	0.25519684	0.25202471	0.13493456	0.23412496	0.16955481	0.16160646	0.17883447	0.23474115	0.17024072	0.1924887	0.17949261	0.22000763	0.1792751	0.22027126	0.23530801	0.1705974	0.1767852	0.18599142	0.22155692	0.14825951	0.15969929	0.17637981	0.18472554	0.15461147	0.1662534	0.14559077	0.16347511	0.23209067	0.22112733	0.23173597	0.22399686	0.14697222	0.16225246	0.15138243	0.14958483	0.3052586	0.14929004	0.16384199	0.16574018	0.15362786
0.16611962	0.1620153	0.22081436	0.17185794	0.20198579	0.17955408	0.14227453	0.15540035	0.15035801	0.28453088	0.18360786	0.24073322	0.12959792	0.20233844	0.15422544	0.16219789	0.15965715	0.20289551	0.16282076	0.19073345	0.17037372	0.20461266	0.17011496	0.20541371	0.20275725	0.16035002	0.17081094	0.17672506	0.21453954	0.14910337	0.16092394	0.16827561	0.16374439	0.15698934	0.17527047	0.142046	0.15209939	0.23107459	0.21726595	0.23080334	0.22029045	0.14039508	0.15159442	0.13307849	0.14691679	0.30727744	0.17816956	0.16521008	0.17674069	0.18426542
0.14081034	0.15486638	0.21284392	0.16589028	0.19938041	0.16063248	0.14722782	0.14811936	0.14698586	0.27603278	0.22263926	0.24991745	0.13370506	0.22083865	0.16507025	0.16135408	0.16463146	0.22004297	0.16655268	0.18064275	0.16745135	0.20209274	0.1686514	0.20235127	0.21958636	0.16616088	0.15620044	0.18156682	0.22880372	0.1547361	0.15861081	0.17418629	0.16054912	0.15543357	0.16839938	0.1384698	0.15679377	0.22808301	0.20483571	0.22883852	0.20877144	0.13596171	0.15625289	0.13494827	0.1476202	0.30170205	0.16101767	0.15324296	0.16311578	0.15899971
0.17792276	0.16871443	0.22810596	0.17977573	0.21684304	0.17973354	0.16002437	0.17341676	0.16405547	0.29882041	0.24130632	0.22700286	0.12631314	0.19138616	0.15015042	0.15323342	0.14654374	0.19065006	0.14329018	0.15706101	0.16683811	0.19145234	0.1663603	0.19227815	0.18500127	0.14334454	0.14331849	0.15718174	0.14947578	0.15982746	0.1661479	0.17790689	0.18721464	0.15612195	0.14936994	0.13303642	0.14294548	0.22417688	0.20988585	0.22454529	0.21269384	0.13374844	0.14049739	0.13326509	0.15087493	0.301581	0.16885559	0.16733712	0.15897825	0.15030093
0.14800702	0.16542582	0.21605511	0.16956072	0.19566159	0.16202658	0.15081322	0.14855538	0.15629952	0.28489095	0.19356076	0.24208596	0.13253675	0.21125145	0.16660866	0.15951769	0.16625048	0.21080169	0.14556387	0.16704853	0.17064574	0.2045467	0.1705097	0.20468104	0.19006631	0.14550398	0.15831886	0.16820423	0.2102771	0.15620363	0.16647272	0.1768968	0.19413793	0.15885545	0.17810734	0.14707573	0.15438977	0.24173766	0.23114936	0.24135223	0.23408228	0.14367266	0.15607558	0.14464518	0.15270858	0.30787393	0.15596531	0.16186318	0.17091082	0.14958431
0.1736345	0.1638824	0.21992502	0.17276204	0.20161211	0.16115668	0.14055386	0.15233636	0.15750425	0.29069817	0.23594142	0.23189804	0.13036019	0.19123758	0.14963003	0.14546394	0.15823638	0.19178903	0.14495048	0.16629709	0.16635616	0.19841972	0.16751319	0.19883616	0.20347357	0.14451669	0.14295076	0.15966842	0.1704863	0.14756179	0.16392596	0.17547822	0.19906348	0.15692806	0.1666877	0.14542358	0.17086181	0.22795317	0.22286613	0.22854789	0.22612357	0.14829063	0.16941254	0.13982712	0.15877286	0.33049488	0.17252328	0.17178306	0.18255824	0.16397537
0.16372062	0.16664827	0.21950141	0.16823162	0.20796227	0.16213201	0.13932604	0.15100285	0.14250708	0.27872124	0.21757863	0.24870205	0.13643397	0.19818678	0.14978313	0.15849397	0.15931068	0.199055	0.15426064	0.17302987	0.17315364	0.20454228	0.17289406	0.20410652	0.18872988	0.1549125	0.16143078	0.16831082	0.18846698	0.16334502	0.16542004	0.17107408	0.17852971	0.15343544	0.1523	0.13302496	0.14464694	0.20758277	0.20581768	0.20694254	0.20894831	0.1331244	0.14364231	0.1317673	0.14841273	0.29885894	0.16338302	0.16430569	0.16946939	0.14953551
0.17796881	0.1718687	0.22775199	0.17526919	0.21461283	0.16990046	0.14980364	0.1700705	0.15939294	0.29787946	0.25705206	0.24651146	0.13845937	0.21018724	0.15727369	0.15237287	0.17013754	0.21012717	0.15563621	0.18054171	0.18237674	0.21341744	0.18159081	0.21305415	0.22564094	0.15434156	0.15534216	0.16946098	0.19118212	0.15413605	0.16804793	0.18096387	0.15904625	0.1589295	0.14440064	0.13422143	0.14611575	0.19111672	0.19104792	0.19106786	0.19276667	0.1355122	0.14424974	0.13032936	0.14645997	0.2943427	0.15995252	0.16290067	0.16802076	0.15806922
0.16659172	0.16230933	0.21735846	0.17623688	0.20821683	0.15549745	0.14591716	0.1509276	0.14159898	0.28026485	0.20481819	0.25545731	0.13811205	0.21477303	0.15626188	0.14909565	0.15565373	0.2149749	0.15309082	0.17216821	0.17192553	0.20670249	0.17151123	0.2065776	0.21001327	0.15335004	0.16616377	0.17221284	0.21228702	0.16438851	0.16035609	0.18425235	0.17711058	0.16086127	0.1503972	0.13960476	0.14821348	0.23755763	0.22287007	0.23787491	0.22564009	0.13810538	0.14755157	0.13779902	0.15565977	0.31795928	0.16717549	0.17157303	0.17196916	0.15325975
0.17458098	0.16625212	0.22167496	0.16838831	0.20152853	0.16399449	0.1532363	0.1586064	0.14975938	0.293302	0.25068215	0.24068092	0.13693805	0.21711135	0.15462029	0.16337664	0.17031293	0.21646664	0.16302535	0.18517105	0.17535281	0.20370494	0.1741488	0.20497333	0.19840311	0.16459626	0.15929702	0.17589253	0.22683096	0.15493007	0.17171068	0.16214463	0.18161142	0.15813741	0.1687412	0.14379252	0.16627909	0.23422439	0.21288255	0.23437098	0.21680996	0.14258392	0.16547698	0.14784206	0.15091459	0.30347088	0.1666588	0.16510849	0.17264402	0.15609619
0.1433371	0.16945747	0.22231747	0.17454663	0.20891829	0.17034714	0.15871681	0.16013618	0.16391228	0.29388008	0.25942969	0.24884365	0.14231464	0.21547201	0.17352046	0.15949415	0.168644	0.21597756	0.17000698	0.18089838	0.16812068	0.2144032	0.16802691	0.21452871	0.22717102	0.16841754	0.17987897	0.18217419	0.24003851	0.15099718	0.16535124	0.1914698	0.18362823	0.15526991	0.17265128	0.14295059	0.17144853	0.21787006	0.21232231	0.21852677	0.21518846	0.14198808	0.17259286	0.14567111	0.14962469	0.31718472	0.16267104	0.16545299	0.16708487	0.15473098
0.1778855	0.16734253	0.22847784	0.17945065	0.21330892	0.17620093	0.15010706	0.16469853	0.15648574	0.29163113	0.24959388	0.24039802	0.14014554	0.19258259	0.15618226	0.15878543	0.15909968	0.19241108	0.15567103	0.17003809	0.17719287	0.20237823	0.1785329	0.20240115	0.20974424	0.15490864	0.1567505	0.17278659	0.1855876	0.16026917	0.16892992	0.16644958	0.18407251	0.15307596	0.15362798	0.13989811	0.1475679	0.23347886	0.218798	0.23397917	0.22195557	0.13847551	0.14705712	0.14274608	0.15159333	0.3062717	0.17832674	0.16934402	0.16404818	0.14969325
0.17022975	0.16935559	0.2237336	0.17715761	0.20330063	0.16017859	0.14558019	0.15687367	0.16440581	0.28674781	0.23153719	0.25650412	0.14251506	0.21403438	0.16102441	0.16594082	0.17282756	0.21376613	0.15389884	0.19739591	0.17604241	0.2124864	0.1765549	0.21229231	0.22353569	0.15431266	0.16088976	0.17681377	0.21364115	0.14700663	0.15558115	0.16728966	0.19709508	0.16019984	0.16383083	0.15005481	0.18682158	0.2382216	0.22760706	0.2380203	0.23088759	0.14953327	0.18728413	0.14534384	0.15569192	0.31695467	0.16680579	0.15872967	0.16384685	0.13288166
0.18294911	0.179396	0.22411634	0.17439087	0.20984222	0.16486765	0.16138995	0.16638818	0.17045714	0.2969335	0.23236948	0.23293719	0.13408493	0.18398295	0.16398914	0.14015637	0.1637805	0.18465741	0.1472919	0.16803282	0.17202009	0.19562185	0.17237923	0.1946155	0.15790363	0.1487876	0.13990015	0.17080776	0.18972974	0.17246632	0.17012303	0.16434318	0.17379136	0.15666994	0.15049809	0.13557109	0.15525717	0.22375178	0.20080779	0.22356254	0.20430739	0.13549244	0.15558742	0.13836834	0.1482614	0.31029189	0.16283666	0.16486456	0.16906382	0.16246678
0.17092329	0.16515425	0.21741091	0.17107995	0.20202476	0.16688213	0.14868902	0.15443982	0.15101974	0.28435105	0.20463444	0.24734744	0.14345311	0.21135749	0.15437393	0.16262251	0.15776093	0.21085134	0.15532219	0.18127151	0.17323892	0.19564253	0.17352059	0.19664358	0.2154642	0.1554628	0.14955701	0.16647168	0.20072833	0.164712	0.16467114	0.18046537	0.16766998	0.16078547	0.1722566	0.14279298	0.15956467	0.23748514	0.22239584	0.23729464	0.22497773	0.14368455	0.15953578	0.14678831	0.15942116	0.31360909	0.15902811	0.16750716	0.14433423	0.14348856
0.17028651	0.16861588	0.22140723	0.17932986	0.20221022	0.18365322	0.15824194	0.16390027	0.15875439	0.29767844	0.2651121	0.22929707	0.13820544	0.19199097	0.16042607	0.15681133	0.16537099	0.19189028	0.14326832	0.15969762	0.17219816	0.20648752	0.17162508	0.20700145	0.20657581	0.14217886	0.1547323	0.16529958	0.17910287	0.1395772	0.15477392	0.17063323	0.18318279	0.14716594	0.16397981	0.13966426	0.15180223	0.21334381	0.19850521	0.21458615	0.20188098	0.13979061	0.15094931	0.13157591	0.14883369	0.30571845	0.15766421	0.17280637	0.17486785	0.16088231
0.18316579	0.16767295	0.21889719	0.17107184	0.20812719	0.14927979	0.14215598	0.15876082	0.16001244	0.29121411	0.24261408	0.24287161	0.14094789	0.2164699	0.15554836	0.15162781	0.16304144	0.21550611	0.16207215	0.18837358	0.17229713	0.20560336	0.17113769	0.20608395	0.20297156	0.1606683	0.15856774	0.17720723	0.20022359	0.15707523	0.16252229	0.16918434	0.167041	0.14896303	0.14257218	0.13198237	0.13912003	0.18834317	0.18796949	0.18881345	0.19176675	0.13361426	0.13735814	0.1299599	0.14525038	0.28445566	0.16900685	0.18286358	0.18002225	0.16426852
0.18727885	0.1689759	0.22204107	0.17796026	0.21136051	0.19023789	0.16145693	0.15793204	0.15498054	0.2966817	0.21224821	0.24108207	0.14054139	0.20614052	0.15435854	0.15694819	0.15543838	0.20657794	0.1441941	0.17663488	0.16966558	0.21099256	0.17134748	0.21072166	0.19731218	0.14251815	0.14743374	0.17810982	0.21022592	0.15063083	0.15683107	0.16686849	0.16529134	0.15846489	0.14013907	0.13788223	0.15703355	0.2294344	0.21365693	0.22982249	0.21692188	0.13762784	0.16038917	0.13043264	0.15050738	0.29357412	0.16425484	0.16531326	0.16876559	0.14442074
0.16758551	0.1684785	0.21385252	0.17335543	0.20682581	0.15967578	0.15579811	0.14745855	0.152014	0.29020226	0.1888254	0.24596442	0.14252326	0.20689574	0.15386939	0.16612633	0.15136425	0.20608684	0.14608049	0.1681914	0.17529136	0.20893356	0.17568544	0.20819677	0.21852435	0.14524807	0.15644389	0.16501871	0.19182403	0.16831921	0.1654864	0.18585454	0.1831971	0.15674242	0.17877209	0.14574377	0.17639293	0.23255882	0.22925216	0.23204519	0.23351862	0.14504029	0.17762958	0.14831516	0.15463096	0.32931679	0.16470896	0.1577985	0.1517853	0.15052739
0.17450058	0.15982246	0.21258801	0.17337577	0.20495689	0.15187185	0.14674796	0.14928085	0.1671406	0.27862751	0.19060154	0.24175955	0.13965987	0.20223184	0.15292051	0.14880581	0.16194437	0.20213328	0.14347453	0.18229043	0.16866723	0.19861801	0.17019688	0.19825429	0.19851921	0.14493826	0.16356191	0.1726339	0.20511833	0.16454834	0.16767687	0.17282376	0.18080804	0.15290952	0.15827401	0.14110611	0.16118999	0.22050908	0.21032313	0.21879788	0.21493633	0.14113195	0.1575164	0.14190036	0.14260827	0.29028985	0.16855015	0.16677329	0.18071002	0.15720274
0.16349173	0.15926068	0.21236768	0.17291851	0.19534934	0.16331901	0.1376866	0.14435676	0.1410941	0.2669661	0.19356735	0.24413806	0.1414656	0.21300392	0.16210641	0.16539526	0.171799	0.21321495	0.14932409	0.1824567	0.17423013	0.20937447	0.17384793	0.21010564	0.21626078	0.15100406	0.15330686	0.1713846	0.19458438	0.15080108	0.16046348	0.16501211	0.18527585	0.15429947	0.15553875	0.13463596	0.15631168	0.23468523	0.21510541	0.23509397	0.21851499	0.13534664	0.15736884	0.14526935	0.15596439	0.30648178	0.16907644	0.17612267	0.1849862	0.16557023
0.17387167	0.16853456	0.21938503	0.17344896	0.20793504	0.16442333	0.14892745	0.14865655	0.156813	0.2825163	0.21587199	0.25159562	0.14387739	0.22608197	0.15681839	0.16371153	0.18163645	0.22480132	0.16607222	0.17486043	0.17545621	0.21691169	0.17323703	0.21658814	0.21763629	0.16544801	0.16217589	0.171737	0.20257731	0.16093539	0.16520093	0.15071872	0.17330936	0.15293077	0.16027226	0.13709255	0.14254735	0.19779718	0.19243355	0.20006032	0.19496648	0.1364809	0.14034525	0.1446586	0.14078677	0.28958923	0.16533709	0.16576904	0.1680778	0.16091894
0.16281003	0.16201429	0.21419309	0.16877352	0.19284695	0.16084971	0.13867286	0.15285788	0.15406251	0.28652453	0.2222513	0.23742747	0.14278199	0.20281433	0.1509432	0.155013	0.17400052	0.20334612	0.16026042	0.18872595	0.17168677	0.21056156	0.17204532	0.21017936	0.19923691	0.15989752	0.17271931	0.17116821	0.20701174	0.15677516	0.16433747	0.17722313	0.16383521	0.15908535	0.16114035	0.13529406	0.1514295	0.23536566	0.22142708	0.23559935	0.22448397	0.13342606	0.15236033	0.13865127	0.14945599	0.30410394	0.17504469	0.17988935	0.20038572	0.18261039
0.16428106	0.15884376	0.21348901	0.1689178	0.19254574	0.16030894	0.15462881	0.15680574	0.1549903	0.27559784	0.21357514	0.23859911	0.1424612	0.21770044	0.15033288	0.15337487	0.16723481	0.21712695	0.15821639	0.19151521	0.17118299	0.21596637	0.17135175	0.21484956	0.21062924	0.15860912	0.16577695	0.17496164	0.2081974	0.15374948	0.15516824	0.17441803	0.17327362	0.15636715	0.13433905	0.13520749	0.14162073	0.21661615	0.20748363	0.21589269	0.21027593	0.13259424	0.14169657	0.14298803	0.14724658	0.30310881	0.1623942	0.16439423	0.18073165	0.15303138
0.15828077	0.15736464	0.20913672	0.16608071	0.19723544	0.16088876	0.14009482	0.14037679	0.15334463	0.26967022	0.15580913	0.2370954	0.1433509	0.21090786	0.14280777	0.16087611	0.17311694	0.2106124	0.15028578	0.18004501	0.17417143	0.21239057	0.17510007	0.21287751	0.21529248	0.1495443	0.15481363	0.16993357	0.19011766	0.14263985	0.15765576	0.17261529	0.18123662	0.16107447	0.16482325	0.13712192	0.16651388	0.22935091	0.22186738	0.22936098	0.22581677	0.13596593	0.16662525	0.14118797	0.14882703	0.31782243	0.15122338	0.16265605	0.13781983	0.12289294
0.15787396	0.17072584	0.21685517	0.17549193	0.20738466	0.17881502	0.16161059	0.16438027	0.16212119	0.29091972	0.2468961	0.23833705	0.1445469	0.20774923	0.16326936	0.16693133	0.16307361	0.20705888	0.15777652	0.17213058	0.17647384	0.20092912	0.17790529	0.19951849	0.20811808	0.15600877	0.15274043	0.17366843	0.1974415	0.15458575	0.16217022	0.16667444	0.18055154	0.15455259	0.17276542	0.13841222	0.15745343	0.22351365	0.22362123	0.22267081	0.22612242	0.13709775	0.15856864	0.1317843	0.15444534	0.31761828	0.16219729	0.17031769	0.16444568	0.16624565
0.14013192	0.15188372	0.20285593	0.16569801	0.18898912	0.14793025	0.13388662	0.14271563	0.14220329	0.26155338	0.17033246	0.2399708	0.14163943	0.19964857	0.14723057	0.15077834	0.16209902	0.20024844	0.1470616	0.16658558	0.17215674	0.1977378	0.17108887	0.19860224	0.18944123	0.14742111	0.15520096	0.17079508	0.19999169	0.15551738	0.16280714	0.17694983	0.17690578	0.15980805	0.15140381	0.14717449	0.15596849	0.22924961	0.21979833	0.22842225	0.22298971	0.14476433	0.15397568	0.13760598	0.15013131	0.3088814	0.16092645	0.16070715	0.15454938	0.14859268
0.15766951	0.16886032	0.22028999	0.18183763	0.20193544	0.16816647	0.15346591	0.16037855	0.17485818	0.28968275	0.2452327	0.24867311	0.14901181	0.2114117	0.15478122	0.14546251	0.16870725	0.21086097	0.1638535	0.1797813	0.17783013	0.20296773	0.17672279	0.20382428	0.18449253	0.16271228	0.17517866	0.18008788	0.22611408	0.14905153	0.15815721	0.16215551	0.16501068	0.1620058	0.16369446	0.13618834	0.15301389	0.22123474	0.2138637	0.22051027	0.21721858	0.13699447	0.15180138	0.13946195	0.14953972	0.29472604	0.17485601	0.16980369	0.16272506	0.14984918
0.16291009	0.15706019	0.20977743	0.1691588	0.20244302	0.15357976	0.14784008	0.14477746	0.14865223	0.27123389	0.19371735	0.22812256	0.14222489	0.19403419	0.14451382	0.16360669	0.16018032	0.1948159	0.13487688	0.15508683	0.17027099	0.20400578	0.17013359	0.20407109	0.18334627	0.13509539	0.1433665	0.16255865	0.15774193	0.16327506	0.15855932	0.1760048	0.17211686	0.15367892	0.16134933	0.14024505	0.15589182	0.22800724	0.21542324	0.22735254	0.21763092	0.13909687	0.15466623	0.14308169	0.15588117	0.31370884	0.17359738	0.18102014	0.18965276	0.1743574
0.166815	0.1671135	0.21429516	0.16939157	0.19520845	0.15238249	0.1577196	0.15026443	0.16887793	0.27869514	0.20314029	0.25174212	0.15041271	0.21351494	0.16052304	0.17634313	0.17297046	0.21238716	0.1697984	0.18217565	0.1766596	0.21323396	0.17679605	0.21144801	0.2208939	0.17004468	0.15922461	0.17659073	0.20933275	0.15476359	0.15731022	0.15501717	0.16977851	0.15166199	0.14067689	0.13535656	0.1451216	0.21850304	0.20459776	0.21878377	0.20764795	0.13500755	0.14151873	0.1338907	0.14380017	0.29772657	0.17184687	0.16142879	0.16223291	0.1561289
0.17087691	0.16454411	0.22326213	0.17674892	0.21101186	0.17336559	0.16027036	0.15542184	0.16765448	0.2814236	0.21030657	0.2342782	0.1457331	0.19980727	0.15137194	0.16752942	0.16057198	0.19968191	0.15796447	0.1887138	0.17815043	0.19592656	0.17820612	0.19643149	0.19805102	0.15723196	0.15837473	0.17610236	0.20327836	0.17167839	0.16887654	0.19013754	0.16842721	0.16253231	0.14777365	0.14989938	0.17262262	0.23888871	0.22568415	0.23811983	0.23015833	0.14865567	0.17117317	0.14782475	0.1558049	0.31796139	0.17076406	0.17061952	0.17898987	0.1622007
0.18178795	0.16699733	0.21663779	0.17652817	0.19617648	0.16175734	0.15637447	0.15517801	0.15226953	0.27718031	0.20177473	0.24224401	0.14859886	0.21061379	0.15909396	0.1678831	0.16350159	0.20988677	0.15826438	0.17224135	0.17681378	0.20934011	0.17716856	0.20925276	0.20689228	0.15770586	0.1663879	0.18090321	0.22028542	0.15081863	0.15932092	0.17064361	0.16967531	0.15361135	0.15949959	0.14483064	0.17782879	0.22088991	0.20476551	0.21982123	0.20746359	0.14498331	0.17714757	0.14150253	0.15254168	0.30956325	0.17122173	0.17647791	0.18688856	0.16761534
0.17157364	0.16322263	0.21211673	0.16546965	0.20920491	0.16698109	0.149501	0.15122049	0.14385861	0.27053076	0.21622431	0.24062812	0.14638014	0.20234279	0.15136194	0.14817034	0.1659205	0.20185985	0.14463001	0.17558222	0.16845727	0.20016913	0.16707198	0.20132433	0.19338945	0.14465989	0.14386429	0.16839473	0.1882007	0.16275659	0.16672543	0.1706564	0.18623495	0.16039294	0.16910751	0.14519612	0.17128423	0.2248005	0.20957492	0.22394773	0.21279071	0.14389464	0.16876157	0.14290173	0.15497786	0.30418435	0.16156803	0.17123309	0.16400474	0.15359889
0.15747307	0.16736515	0.21373324	0.17529082	0.19617571	0.15703139	0.15090986	0.15483169	0.16166098	0.28295109	0.23854052	0.24285215	0.14880316	0.19765358	0.13998972	0.14761311	0.15392266	0.19740567	0.15114917	0.16772099	0.17361653	0.20299947	0.17291577	0.2020739	0.19829537	0.14989521	0.15857144	0.15527664	0.18560131	0.16032991	0.16475004	0.18185376	0.17229199	0.160054	0.15287842	0.14060073	0.15994322	0.22669047	0.21978751	0.22622158	0.2212901	0.13864315	0.16048563	0.14049174	0.15141433	0.29949102	0.1802481	0.17801961	0.16956285	0.17027144
0.1546362	0.16082582	0.20968366	0.17124486	0.19302011	0.15986441	0.14526294	0.14486341	0.14299282	0.27479157	0.18307027	0.24908862	0.1559978	0.21890853	0.16381401	0.15835081	0.15894592	0.21807438	0.1571929	0.18465853	0.18215884	0.21340585	0.18355456	0.21367	0.19198002	0.15614936	0.15621178	0.17891429	0.21206068	0.15184566	0.15894674	0.17660236	0.17772745	0.15338995	0.15265664	0.14022462	0.15052725	0.22478449	0.20702785	0.22411612	0.2099873	0.13978824	0.14997016	0.14239539	0.15378731	0.30411834	0.15760839	0.17476846	0.17564648	0.15564106
0.146262	0.14962542	0.20124725	0.15742758	0.18227026	0.16261186	0.14038989	0.14132161	0.13247575	0.26238975	0.15961933	0.24371389	0.15147711	0.20333423	0.15428802	0.16262515	0.16030008	0.20270778	0.14231339	0.16976658	0.17266691	0.212257	0.17377181	0.21291378	0.21318299	0.14101735	0.15238863	0.16831712	0.18807749	0.16136862	0.16233486	0.16991764	0.17528723	0.15318401	0.15277308	0.14068832	0.17123327	0.2379141	0.21835385	0.23726252	0.22168185	0.14224786	0.1708909	0.14839487	0.14756745	0.30899879	0.15808007	0.15755755	0.16885421	0.15149602
0.15273583	0.15673381	0.20829234	0.16818774	0.20014706	0.16023742	0.1449078	0.14260109	0.14324991	0.28629142	0.22269052	0.22269768	0.14833851	0.19887066	0.14981461	0.15796429	0.14502484	0.19880369	0.14869155	0.16684315	0.17531906	0.21170758	0.17651829	0.21067278	0.20096678	0.14640553	0.15067728	0.16386513	0.1803063	0.15984866	0.15580811	0.16600841	0.17727029	0.15247466	0.15729569	0.14123017	0.15491034	0.22278361	0.21164566	0.22260782	0.21446787	0.14277706	0.1566449	0.13426051	0.1538351	0.31432521	0.1589981	0.15335794	0.15956518	0.14916599
0.15816832	0.16215132	0.21848334	0.17558223	0.19657914	0.16940597	0.15584269	0.15511847	0.14562084	0.28303659	0.23397835	0.24539652	0.15989015	0.21538669	0.15493716	0.15587297	0.16524325	0.21491483	0.14858882	0.19341804	0.17798108	0.20717627	0.17641166	0.20790778	0.22581294	0.14894077	0.16652422	0.17554721	0.19898124	0.16186436	0.15353313	0.18952361	0.20351124	0.16153531	0.16753119	0.14464958	0.18091042	0.26449627	0.24109066	0.2633698	0.2440562	0.1445201	0.18070781	0.15066145	0.16418283	0.32606688	0.15293095	0.16004683	0.15050849	0.13978577
0.14847656	0.16490798	0.21798034	0.17273499	0.19840023	0.16205826	0.1477863	0.1553643	0.14150889	0.28399006	0.23284243	0.25272602	0.1640192	0.22226858	0.16789539	0.1576051	0.16639474	0.22075377	0.16216326	0.19258182	0.1738347	0.22143324	0.17497656	0.22221667	0.23242752	0.1614811	0.17448725	0.17662773	0.22897191	0.14579189	0.16097511	0.16852739	0.15768403	0.15506396	0.14999339	0.1347986	0.14868611	0.22021542	0.20346104	0.2197198	0.20596233	0.13658048	0.14863323	0.13760047	0.1461031	0.29982671	0.15704039	0.15623802	0.16188246	0.15466224
0.16577418	0.15612344	0.20845081	0.17161973	0.19641118	0.17038952	0.14767186	0.15004484	0.1552909	0.27353916	0.19603595	0.24214782	0.15439723	0.19895944	0.15538198	0.15903954	0.16899502	0.19776456	0.16215298	0.16789626	0.1773099	0.21188739	0.17805849	0.21217974	0.19491015	0.16243699	0.15451643	0.16632181	0.20650069	0.15380393	0.16096757	0.17759727	0.18682246	0.16424517	0.16604139	0.1516954	0.17592074	0.24965429	0.23331322	0.24865161	0.23827384	0.15312161	0.17746314	0.15003417	0.1600516	0.3202953	0.1693099	0.17680275	0.16907042	0.14105971
0.17862083	0.17508525	0.2225509	0.17411856	0.20006599	0.18103112	0.16614953	0.16632235	0.17191879	0.29417932	0.23074612	0.23376696	0.16003291	0.20585722	0.15905809	0.16106111	0.18574066	0.20656645	0.15532249	0.18579964	0.1778672	0.2065931	0.17789848	0.20628652	0.21514754	0.15550472	0.15903723	0.16535458	0.19313602	0.16799821	0.16717827	0.15500221	0.1698086	0.14873549	0.16188256	0.13685885	0.14613967	0.22317474	0.20492572	0.22251411	0.20809183	0.13783221	0.14484595	0.13440095	0.14359258	0.2985228	0.16675861	0.15170737	0.16155255	0.14043422
0.1676337	0.17031279	0.21911059	0.177682	0.20390622	0.16498949	0.15432042	0.16150881	0.16424572	0.28854352	0.23173842	0.23153402	0.15837225	0.1974127	0.15190001	0.15264162	0.15416361	0.19702443	0.14795126	0.17872918	0.17851081	0.20241089	0.18000469	0.20202611	0.20181397	0.14680761	0.14888041	0.16514115	0.20429364	0.15542778	0.16619658	0.17433098	0.19200261	0.15929247	0.16047849	0.1416609	0.18031089	0.23896967	0.22695927	0.23887768	0.23024639	0.14335634	0.18043122	0.14655893	0.15762255	0.31906268	0.16797058	0.16384986	0.15942961	0.17375429
0.16742726	0.16873336	0.22253732	0.17616297	0.21266581	0.16836517	0.15813464	0.14420006	0.16654056	0.28096494	0.22645554	0.24138558	0.16335814	0.20812285	0.1609076	0.161156	0.15933014	0.20845202	0.17162916	0.18791197	0.17544179	0.21404076	0.17660028	0.21439463	0.22215408	0.17124829	0.15528518	0.17275639	0.19742663	0.15558465	0.16224454	0.18002422	0.17277196	0.15358144	0.15047346	0.14307065	0.1735432	0.22693114	0.21569046	0.22576903	0.21869105	0.1428865	0.17319298	0.14651507	0.150271	0.3070482	0.17527962	0.16838299	0.17781344	0.1687423
0.16527006	0.1715377	0.21222672	0.17430077	0.19855754	0.17713626	0.14889568	0.16350833	0.15088229	0.28839731	0.24036203	0.23426016	0.14825654	0.19951329	0.1650818	0.1669521	0.162939	0.20020819	0.1571597	0.17329301	0.16850322	0.19869719	0.16955817	0.19830231	0.2183909	0.15628433	0.16986008	0.17604615	0.22364077	0.15540132	0.16030329	0.15773888	0.16334626	0.14944392	0.12745529	0.13569129	0.13724956	0.19808023	0.19522375	0.19700336	0.19718957	0.13651353	0.13799502	0.12915218	0.13981847	0.28305298	0.15067643	0.15361048	0.16601251	0.13641325
0.15783134	0.15984811	0.20949772	0.17148641	0.19772093	0.15124601	0.14630707	0.19261317	0.1565282	0.28027496	0.22220889	0.22020189	0.14364764	0.19361998	0.14986737	0.16000514	0.15208583	0.19347741	0.14296237	0.16745633	0.17008518	0.19214213	0.17053896	0.19222845	0.18841125	0.14249694	0.14621034	0.16590376	0.18842471	0.14429428	0.16232103	0.15118527	0.15691118	0.15334503	0.13790148	0.131355	0.15027948	0.20266189	0.18786268	0.20230764	0.19179575	0.12982684	0.14842927	0.12752353	0.14291792	0.28530258	0.13805597	0.14983745	0.16152667	0.14301687
0.15404938	0.15378888	0.19886504	0.1701609	0.17965719	0.16222884	0.14681876	0.13763118	0.14199337	0.26666674	0.19550957	0.22873512	0.15024969	0.20187646	0.15980327	0.15701589	0.15930091	0.2012206	0.15942514	0.17102033	0.17256866	0.20935997	0.17309567	0.20994793	0.21055374	0.1591341	0.15083769	0.1709518	0.20395702	0.14432509	0.15875252	0.1618723	0.16985109	0.15427354	0.14720412	0.14110599	0.17043217	0.23234892	0.22254172	0.23131253	0.2255577	0.14023601	0.16994447	0.13902275	0.14952625	0.29470259	0.1462435	0.15025499	0.14972828	0.14200956
0.16525495	0.15184888	0.2029359	0.16466299	0.17833474	0.15365027	0.146448	0.13934198	0.14156	0.26963469	0.19087219	0.21877298	0.15286867	0.18822405	0.15130498	0.13838273	0.15479682	0.18922128	0.15073325	0.17001593	0.17127979	0.20390821	0.17222403	0.20423467	0.19277	0.14897701	0.14438321	0.16770563	0.19328426	0.13335551	0.15692519	0.17091125	0.17376207	0.15845901	0.151695	0.13743775	0.15340632	0.21271707	0.20105691	0.21184058	0.20348303	0.13773933	0.15446152	0.1411289	0.14958748	0.29241544	0.17027155	0.16750006	0.18512459	0.15446553
0.15522033	0.14783265	0.19904137	0.16591668	0.19071528	0.15447237	0.15674616	0.14089094	0.15277767	0.27199876	0.199451	0.23706026	0.157838	0.19282667	0.15912749	0.16052264	0.15460446	0.19286545	0.15627636	0.17410395	0.17314123	0.21357335	0.17419457	0.21308614	0.2265967	0.15615238	0.15265036	0.18004657	0.20854117	0.13836098	0.15599911	0.15668961	0.16139849	0.15601617	0.14922597	0.13434862	0.14741419	0.21157086	0.20611934	0.21062851	0.20885533	0.13569187	0.14904712	0.14026849	0.14504595	0.2844792	0.14613107	0.15025665	0.14906465	0.13983604
0.16890198	0.15605338	0.20954551	0.1647111	0.1970354	0.15167069	0.15599319	0.14276108	0.14240922	0.27480999	0.20482799	0.22225957	0.15701905	0.20359904	0.15602832	0.16293317	0.15371491	0.20375067	0.14145446	0.17250538	0.17034607	0.19971545	0.17169708	0.20026723	0.19941512	0.14170408	0.15530238	0.18202515	0.21491326	0.1437415	0.15808718	0.15400337	0.17478126	0.14798833	0.15157926	0.13095301	0.14664488	0.21713839	0.20482093	0.2165354	0.20738432	0.13284792	0.1473721	0.13207033	0.14937308	0.29299322	0.15957624	0.16533618	0.16687569	0.16195387
0.16378194	0.14493956	0.19486138	0.16583486	0.18949218	0.15628707	0.14477758	0.13815215	0.14322469	0.26578543	0.21307679	0.21845448	0.15657498	0.18846922	0.14234921	0.14577046	0.14529055	0.18862344	0.14399125	0.16325168	0.17005801	0.19854794	0.16973524	0.19976181	0.19662373	0.14350994	0.14720772	0.16022389	0.18771724	0.14063323	0.16448082	0.16164415	0.16871054	0.15433164	0.13706376	0.13990662	0.15776336	0.22806816	0.21360266	0.22668199	0.21661328	0.13884373	0.16006836	0.13118556	0.14968164	0.28977281	0.16932586	0.17455477	0.16615872	0.17284921
0.16075672	0.15193218	0.20842405	0.17204353	0.19554284	0.15259099	0.14982356	0.1495851	0.16443537	0.27109089	0.21843883	0.22766519	0.15954983	0.18908058	0.15306374	0.12883218	0.13971333	0.18985656	0.1430195	0.15968758	0.16965407	0.20089321	0.16831665	0.20072176	0.18525335	0.14234649	0.14311643	0.17362924	0.19539787	0.15064542	0.1604964	0.16133733	0.17330809	0.15550002	0.13938649	0.1289683	0.1602415	0.20720729	0.19026746	0.20628762	0.19348834	0.12743407	0.16001166	0.14209396	0.14771134	0.3019942	0.16387016	0.16859064	0.17373006	0.16110085
0.1417817	0.15436275	0.20860425	0.17136557	0.19325064	0.15239157	0.14477472	0.15188999	0.14273871	0.27335426	0.20394938	0.21465445	0.1592831	0.17998509	0.14036858	0.14712812	0.14226267	0.17996374	0.13895915	0.16271305	0.1732063	0.19381116	0.17314821	0.19482307	0.18734257	0.13837875	0.15282075	0.17210139	0.187639	0.153717	0.16077743	0.15180241	0.17105119	0.15130636	0.14799377	0.13439174	0.16782255	0.20354299	0.19438073	0.20272356	0.19612813	0.13461438	0.16615404	0.14143768	0.14888172	0.29076463	0.15614846	0.15546596	0.15382576	0.13927445
0.15280823	0.14365333	0.20501238	0.16928028	0.18199268	0.15330555	0.14296006	0.14186421	0.15833609	0.27240914	0.21416116	0.23757753	0.16820741	0.20938046	0.15794355	0.16074882	0.17502032	0.20885895	0.15712023	0.18040413	0.17989944	0.20770791	0.17959777	0.20699701	0.2179275	0.15697138	0.15603814	0.17727466	0.21356361	0.14623274	0.16185941	0.17569217	0.18047778	0.15233378	0.15478204	0.1443402	0.14403456	0.21873049	0.21657635	0.21929733	0.21960057	0.14727712	0.14615133	0.13757174	0.15870924	0.31178427	0.16494016	0.16093278	0.17161894	0.13233221
0.16320395	0.15300946	0.2122748	0.1692412	0.19427459	0.16565496	0.13455479	0.15232244	0.16191241	0.28374752	0.23015529	0.21008873	0.16554226	0.18383822	0.15543969	0.15090598	0.1472429	0.18326835	0.14767285	0.16108404	0.17347439	0.19300769	0.1734332	0.19393596	0.17621335	0.14644139	0.16094209	0.17179336	0.204926	0.14318866	0.15683538	0.16502401	0.14398408	0.15680207	0.15617037	0.13329174	0.15170091	0.21538869	0.20315284	0.21489504	0.20550731	0.13046084	0.15519652	0.13660347	0.14853162	0.28372309	0.15919082	0.16737543	0.16116954	0.14125818
0.14109674	0.14114594	0.19906348	0.15291047	0.17786583	0.14449461	0.13885477	0.12783571	0.12936422	0.26349089	0.20099974	0.22625712	0.16473311	0.19009146	0.15446518	0.15481973	0.15563174	0.19048661	0.14957756	0.17255664	0.17987339	0.20828019	0.17987038	0.20851399	0.20722906	0.14917313	0.13973904	0.1680222	0.19089337	0.15745491	0.1661891	0.16211942	0.16321792	0.15485142	0.13573332	0.13343114	0.14103027	0.20410798	0.18861648	0.202537	0.1913773	0.13293962	0.14102365	0.12550765	0.14209451	0.27695996	0.16285203	0.17273878	0.15687045	0.16193558
0.15436313	0.15467034	0.20443316	0.16540219	0.19671555	0.15778841	0.14417128	0.14956	0.14093654	0.28572044	0.22530925	0.2111333	0.16106971	0.1865318	0.15020801	0.14074169	0.14780025	0.18612224	0.13950871	0.15675297	0.17188069	0.20730266	0.17167917	0.2072441	0.20684269	0.13993651	0.13530217	0.16385974	0.16205652	0.14735258	0.15760252	0.16494116	0.17808305	0.16016847	0.14439604	0.14328192	0.17045598	0.23486619	0.21763918	0.23408641	0.22102678	0.14344272	0.17261983	0.15146615	0.16008405	0.31328312	0.15787894	0.14971195	0.14527966	0.14277339
0.13920443	0.14565668	0.20493574	0.16265489	0.18110499	0.14702246	0.14213498	0.13095343	0.13268879	0.25832185	0.20414597	0.20127007	0.1567616	0.18002421	0.14977293	0.14078365	0.13052768	0.18132176	0.12985821	0.14712198	0.17629606	0.19255306	0.17753415	0.1929231	0.18504024	0.12945288	0.1392481	0.1709509	0.18722075	0.15284137	0.16477197	0.14737062	0.15835232	0.15029532	0.1392668	0.13145301	0.14837703	0.22037858	0.20764953	0.22018905	0.21268983	0.13319762	0.14690955	0.13543442	0.14580846	0.28532347	0.1570989	0.16169517	0.15767391	0.14438228
0.14428684	0.14513765	0.20072463	0.16550985	0.17772594	0.16420437	0.14118709	0.14369982	0.15866815	0.26850745	0.20563991	0.22660214	0.16422042	0.1914459	0.15115653	0.13515817	0.16389512	0.19084616	0.15214744	0.17598575	0.17795159	0.20617867	0.17644556	0.20502587	0.20725183	0.15215875	0.14510669	0.16460174	0.17489941	0.14839129	0.16045672	0.1515843	0.17053385	0.14900251	0.14428288	0.1353576	0.14602533	0.21293348	0.19295993	0.21150769	0.19419338	0.13548896	0.14985204	0.13265947	0.14563853	0.28182539	0.14856479	0.16946596	0.1630532	0.14756328
0.15724592	0.15515381	0.21325526	0.17236529	0.1907022	0.1570911	0.1356158	0.14480576	0.15004328	0.27448612	0.1830823	0.21682608	0.16279054	0.1960914	0.16170558	0.14890625	0.14528574	0.1964536	0.14419408	0.1668146	0.17640431	0.19817363	0.1767657	0.19829389	0.19813997	0.14307749	0.13930623	0.17568368	0.20013799	0.14928034	0.16664174	0.15196757	0.16076949	0.15288886	0.15333432	0.13115683	0.1520555	0.21198386	0.20287475	0.21166936	0.20611654	0.13105834	0.15396801	0.13511267	0.14654899	0.30239129	0.16460961	0.15766782	0.16280381	0.15731999
0.1332555	0.1376753	0.1903342	0.15878467	0.18608238	0.14822964	0.13886279	0.12344053	0.13889579	0.24954498	0.19215551	0.21896945	0.15836908	0.18750514	0.13598308	0.13842621	0.14194182	0.18706547	0.14693828	0.1546298	0.17126895	0.18868692	0.17195313	0.18809739	0.20343751	0.147514	0.14552617	0.16161144	0.20098518	0.14829311	0.16117087	0.16362254	0.17297377	0.14795339	0.16153979	0.13319035	0.15494135	0.23329334	0.21351036	0.23270565	0.21721788	0.13380732	0.15442766	0.14304917	0.1477965	0.29819733	0.13698743	0.14228213	0.14560041	0.1329124
0.14809321	0.14468089	0.20200416	0.16467641	0.1815176	0.14003125	0.13982071	0.13546714	0.13020803	0.26776809	0.19153634	0.22785899	0.16208087	0.19275664	0.13837735	0.15861318	0.14826474	0.1923499	0.15076172	0.15483853	0.17578252	0.2014581	0.17523973	0.201306	0.19780135	0.14991264	0.15132077	0.17334175	0.21309014	0.15004736	0.16400325	0.15214266	0.16605544	0.15329596	0.13806665	0.13480842	0.14844421	0.20659459	0.19446294	0.20653208	0.19878508	0.13505429	0.14778034	0.13681725	0.14327699	0.29152635	0.1624561	0.15932289	0.15980083	0.14187218
0.15697113	0.14482227	0.20454377	0.16404168	0.18638377	0.1473607	0.13607755	0.14400777	0.14321546	0.28086215	0.21779959	0.21264517	0.1623365	0.1893878	0.13698348	0.13725048	0.15813681	0.18821912	0.14165117	0.17078973	0.16873719	0.21218152	0.16923347	0.21133235	0.21172202	0.1419213	0.15060213	0.16617891	0.19659974	0.14679171	0.1586456	0.16199392	0.16157129	0.15335062	0.14295007	0.14042805	0.1559757	0.24410728	0.22493632	0.24322091	0.22715779	0.13885674	0.15518944	0.13784555	0.15197393	0.30750677	0.16034029	0.17542246	0.15695414	0.14284255
0.14964451	0.15317667	0.20744786	0.15992662	0.18485312	0.156508	0.15098128	0.13781771	0.13635577	0.27150586	0.1967871	0.22537591	0.16824427	0.20063727	0.14219365	0.14490084	0.15765968	0.20012861	0.1493365	0.16340975	0.17591035	0.20509437	0.17578378	0.20557448	0.22129427	0.14972657	0.16370127	0.17591076	0.21824491	0.13472521	0.16246243	0.15061803	0.17970349	0.14926963	0.12831467	0.13090801	0.14849946	0.21823387	0.20107016	0.21703547	0.20531984	0.13220645	0.14767438	0.12930349	0.14418817	0.29236433	0.15440999	0.16183986	0.15942843	0.15371478
0.16112851	0.14861962	0.20356743	0.1603772	0.19114862	0.15462531	0.13852049	0.14025043	0.14429668	0.27241233	0.19344366	0.22695945	0.16861296	0.2043173	0.15231669	0.15666068	0.15681456	0.20341115	0.15719791	0.16277209	0.17291489	0.21301986	0.17353076	0.21267937	0.21369031	0.15724775	0.15092899	0.17065012	0.21212359	0.13598272	0.15490663	0.17295243	0.16996101	0.15431912	0.15229231	0.13658009	0.16146995	0.23154062	0.21300708	0.23125413	0.21747744	0.13537517	0.16328225	0.1400961	0.15194303	0.301893	0.17880493	0.15817745	0.1566038	0.17033038
0.13726227	0.13592063	0.19186777	0.15259005	0.17529455	0.13653284	0.13188064	0.12402941	0.12301416	0.25511146	0.16517736	0.22270335	0.16490828	0.18224691	0.14009878	0.15203774	0.14458211	0.18173853	0.14622895	0.16828012	0.1700397	0.20532548	0.17203577	0.20525607	0.21178527	0.14599113	0.14446735	0.1665961	0.19395897	0.14432918	0.15839763	0.16354057	0.16538173	0.14924693	0.1380862	0.1294471	0.14310287	0.20876709	0.19577675	0.20825247	0.19857134	0.12952246	0.14401735	0.13580935	0.14704412	0.29408997	0.14501697	0.14747927	0.14132708	0.13854685
0.1600641	0.15514718	0.20475571	0.15903679	0.20224886	0.15885858	0.14794591	0.15286186	0.14198422	0.2778782	0.21682611	0.23362923	0.1659673	0.20323452	0.14441645	0.14282289	0.1504876	0.20265587	0.14032976	0.15752225	0.17426376	0.200839	0.17553812	0.20006393	0.20509551	0.14068495	0.13855371	0.17145412	0.19908403	0.14990315	0.16032997	0.16556777	0.15026581	0.16059881	0.15597218	0.13470581	0.1513053	0.22877848	0.2107631	0.2278714	0.21488953	0.13626526	0.15114234	0.14411213	0.14532775	0.30373594	0.15855165	0.16589765	0.14862233	0.15146118
0.1618377	0.14857471	0.20297614	0.15393649	0.1824712	0.14903398	0.13980111	0.1371389	0.13165314	0.26443294	0.18171513	0.22895722	0.1702121	0.20443881	0.15385973	0.15619688	0.16988721	0.20415911	0.15205711	0.17731021	0.17521496	0.2126704	0.17746212	0.21283589	0.22531554	0.15117614	0.15757114	0.17114979	0.21643205	0.15592408	0.15911931	0.1534871	0.1745165	0.1551228	0.1608216	0.12929271	0.14772663	0.23201449	0.2077311	0.23145509	0.21100326	0.12978062	0.14503312	0.13395126	0.15051477	0.30217037	0.1503723	0.15580855	0.14928879	0.14257379
0.14268759	0.14533135	0.19766858	0.16256158	0.18446457	0.13674267	0.14452112	0.13845742	0.14811164	0.26717567	0.19892071	0.20021889	0.15516923	0.16409287	0.1341603	0.13795219	0.14882417	0.16398455	0.12783249	0.14610296	0.16680418	0.18256204	0.16649665	0.18279533	0.16481192	0.12849905	0.14202257	0.14480689	0.16505571	0.15600863	0.16325174	0.15830646	0.16422068	0.15046249	0.14586662	0.12689985	0.15199365	0.21230866	0.19310461	0.21012869	0.19675897	0.12716177	0.15103632	0.12300029	0.13852932	0.28430516	0.15294234	0.15635847	0.15891683	0.13819204
0.14055726	0.14419816	0.20884405	0.15972647	0.18246523	0.15241826	0.15077373	0.13811834	0.13115171	0.27931705	0.23657313	0.22172336	0.16653448	0.1927827	0.14822835	0.12695773	0.1507235	0.19308223	0.14490142	0.17495365	0.17699684	0.20869088	0.176743	0.20802446	0.20514379	0.14450711	0.14969699	0.16942483	0.18468212	0.15336737	0.16708863	0.16443518	0.16592662	0.15063407	0.142323	0.13414024	0.15662786	0.20520239	0.18787485	0.20543231	0.19228373	0.13514318	0.15585144	0.12889908	0.15297996	0.29771614	0.14268465	0.15478799	0.15188867	0.1396552
0.14177197	0.14824834	0.19620505	0.15329757	0.17938851	0.16102533	0.13313128	0.12884216	0.132918	0.25839138	0.170992	0.23261082	0.16879968	0.20258163	0.14978176	0.14699759	0.16024958	0.20249511	0.15589872	0.17336652	0.18060824	0.22232778	0.18130091	0.22317569	0.22626412	0.15722664	0.15773125	0.16853985	0.21534343	0.13471626	0.16299933	0.16116025	0.16442274	0.15648375	0.14233054	0.14419274	0.15159449	0.22036931	0.20120113	0.21990837	0.20583063	0.14180848	0.15542758	0.13838914	0.14713243	0.28959778	0.15527968	0.14257956	0.1510375	0.143765
0.14005637	0.14509091	0.20242156	0.15120699	0.18293156	0.14654519	0.13786677	0.12984128	0.13706592	0.26261422	0.17892845	0.22964397	0.16582966	0.20168695	0.14200553	0.14409973	0.16674015	0.20032416	0.15398423	0.161498	0.17821005	0.20961313	0.17848855	0.21001551	0.20032793	0.15283187	0.15229176	0.16870914	0.21007949	0.14362359	0.15601285	0.15821213	0.17240393	0.1541488	0.14988203	0.13335213	0.14940456	0.20647998	0.19726768	0.20569833	0.20199338	0.13277005	0.14884424	0.13475452	0.14521025	0.30181685	0.16120739	0.15400362	0.14671956	0.13626567
0.16568623	0.15468113	0.20858321	0.15976913	0.18208821	0.15582603	0.14114262	0.15041174	0.15468182	0.28809297	0.21509923	0.2204113	0.16421278	0.19442311	0.14340025	0.13946414	0.16077006	0.19392611	0.13399132	0.15942566	0.1759403	0.19588174	0.17536534	0.19558807	0.20083995	0.13257684	0.14060004	0.17034571	0.18918228	0.15955879	0.16158295	0.1550145	0.16386686	0.15259214	0.13567643	0.13087183	0.14016323	0.21418859	0.19344582	0.2134639	0.19746025	0.13140914	0.13845077	0.13754442	0.1474378	0.28460196	0.14553173	0.15407702	0.14684597	0.14394355
0.14170481	0.14634824	0.20827557	0.15880553	0.1743926	0.14583972	0.13364521	0.12639846	0.13563795	0.26292634	0.15972124	0.23996432	0.16875109	0.20386936	0.15986621	0.14384799	0.1554056	0.20455214	0.14782111	0.1617571	0.17724216	0.21389093	0.17886132	0.21341191	0.23198664	0.14737955	0.16164866	0.16996816	0.21551903	0.13462351	0.15128696	0.1526659	0.16278867	0.14759186	0.14545128	0.13678257	0.14303753	0.20133899	0.17572309	0.20114325	0.17993429	0.13764559	0.14216591	0.1315005	0.14867139	0.29263929	0.14899504	0.14471036	0.14410394	0.14874049
0.14191152	0.15322652	0.20373601	0.15906298	0.18869855	0.14645441	0.140459	0.14397116	0.13366677	0.28940877	0.23307291	0.21426128	0.16169059	0.18353629	0.15192598	0.15111122	0.15005317	0.18307969	0.14065889	0.17962983	0.17457411	0.20279075	0.17518514	0.2020687	0.22331135	0.13987228	0.15029347	0.16667558	0.18465459	0.14143282	0.15943867	0.14370453	0.15587717	0.14741425	0.15078194	0.12600167	0.14694923	0.21772066	0.19702086	0.2168293	0.20063727	0.12563241	0.14797541	0.13048324	0.1438155	0.29197124	0.15203434	0.15217519	0.16103448	0.14052491
0.16637501	0.15476093	0.20357661	0.15459435	0.18556097	0.14823394	0.14359634	0.14769222	0.13490251	0.28492153	0.21835048	0.23502018	0.1704527	0.2145943	0.15617464	0.15048839	0.15736601	0.2146274	0.16000877	0.18688384	0.17175013	0.21229455	0.1724146	0.21253639	0.23670827	0.15856385	0.16747759	0.17701645	0.22422454	0.13849561	0.16334087	0.16678426	0.17573568	0.15558575	0.14265481	0.13320428	0.15646824	0.22199701	0.20421998	0.22221842	0.20735776	0.13076669	0.1577564	0.13538165	0.14948981	0.30351123	0.16315234	0.15640551	0.15681548	0.15374501
0.16742195	0.15227225	0.20395783	0.16504875	0.18615143	0.14447875	0.15343849	0.13468483	0.16467048	0.28378898	0.21053079	0.21999872	0.16510068	0.19435072	0.13733317	0.14270386	0.13836154	0.19448172	0.13965	0.15167455	0.17274188	0.20111732	0.17155051	0.20261893	0.1994175	0.14003958	0.14717528	0.16405363	0.20606056	0.13461146	0.15683766	0.15413429	0.17830534	0.15294597	0.16371091	0.13623637	0.1517351	0.2167038	0.1987402	0.21614151	0.20231147	0.13613549	0.15211035	0.13681228	0.15095308	0.29736513	0.17872469	0.16552143	0.16095741	0.15429193
0.14899959	0.14428778	0.19531858	0.1503706	0.18341987	0.16312236	0.13740396	0.13665627	0.15332232	0.27459854	0.20561923	0.21973127	0.16251118	0.1822685	0.14963055	0.15501285	0.14958745	0.18141022	0.13393641	0.17483206	0.17128001	0.20439045	0.17252743	0.20471936	0.16756055	0.13443972	0.1425889	0.15540914	0.19007958	0.15008074	0.16116187	0.17016344	0.15897746	0.15061904	0.14832436	0.13374364	0.14229861	0.20632696	0.18991651	0.20626968	0.19235782	0.13276297	0.14044896	0.13699543	0.14693816	0.30061603	0.16380724	0.16105719	0.15996927	0.15436697
0.13973005	0.13769965	0.19355284	0.15192942	0.18291742	0.13845688	0.14334857	0.14118278	0.13427493	0.26850107	0.20072362	0.209032	0.16358638	0.17784658	0.1454369	0.1515871	0.13673697	0.17704953	0.14703687	0.17528933	0.1691798	0.20325387	0.17190439	0.20289397	0.18000622	0.14618872	0.15307796	0.15506589	0.19412355	0.14957209	0.15885316	0.16348876	0.17070031	0.14716044	0.14983806	0.13093963	0.13994767	0.20672135	0.19096214	0.20669676	0.19328548	0.13068548	0.14004098	0.13468213	0.14034915	0.28903228	0.15166211	0.16368935	0.16772598	0.15524906
0.1534583	0.1518075	0.20531712	0.16713648	0.18614885	0.14948727	0.14614852	0.13414216	0.15816219	0.28042433	0.19559564	0.21672487	0.16179302	0.18334168	0.14114623	0.14870277	0.14090313	0.18366988	0.14689881	0.1588067	0.16580443	0.19082163	0.16573423	0.19082674	0.18299146	0.1469647	0.1455314	0.1681499	0.2005824	0.1518584	0.15827882	0.16396382	0.17044102	0.14895976	0.13801464	0.12267951	0.15396532	0.20336176	0.18934783	0.20285636	0.19230711	0.12286816	0.15359537	0.13094708	0.14767323	0.29569355	0.1516498	0.15505607	0.15225172	0.14718206
0.17092833	0.15602891	0.20559478	0.16194625	0.20193113	0.16271684	0.15080875	0.13161588	0.15050925	0.28368083	0.21745224	0.21774094	0.16252096	0.18509437	0.15777722	0.15658174	0.13714442	0.1859477	0.14698243	0.15727855	0.16832012	0.20187637	0.16819073	0.20028333	0.19058742	0.14583559	0.1443571	0.16626146	0.20056465	0.13926159	0.15753661	0.16236745	0.17979841	0.14983335	0.15181287	0.13412565	0.15591221	0.21318166	0.19634426	0.21174058	0.2000967	0.13324982	0.15549558	0.13791221	0.14613017	0.2969403	0.15964036	0.16566591	0.15172376	0.15632336
0.15496804	0.14844933	0.20289363	0.15596946	0.18125117	0.15648156	0.1408522	0.12893155	0.13647556	0.26914218	0.21322328	0.2182387	0.16337357	0.19031845	0.15275721	0.15053584	0.15098611	0.1898181	0.13463406	0.17318945	0.17558993	0.20402211	0.17489028	0.20393795	0.21244726	0.13397406	0.14131506	0.16143964	0.17853799	0.16528219	0.15948392	0.16911234	0.16216156	0.15108685	0.15800129	0.13358159	0.14036489	0.21643071	0.19879155	0.21589522	0.20222449	0.13355352	0.14071657	0.13928139	0.14466162	0.2946077	0.153082	0.15076065	0.16301161	0.15475552
0.14526027	0.14647403	0.20489079	0.15120694	0.18357874	0.15458854	0.14196667	0.13585021	0.13491873	0.27103043	0.20320657	0.23323198	0.16740188	0.20042953	0.1537288	0.15584356	0.15337898	0.20038323	0.14590253	0.17214949	0.17701241	0.21033277	0.17845531	0.21185416	0.19716346	0.14486527	0.15803559	0.1753161	0.21206142	0.14377785	0.15620485	0.15829837	0.16397244	0.15159354	0.15765034	0.13280231	0.14869958	0.21589634	0.20399632	0.21392713	0.20842224	0.1320253	0.15005168	0.12515257	0.14264397	0.28120965	0.1682246	0.15944748	0.16382021	0.14394033
0.13530885	0.14120394	0.19833265	0.14455973	0.17782372	0.14194173	0.14055528	0.13781151	0.13959962	0.26764321	0.19284859	0.22311284	0.16500279	0.18946655	0.15131354	0.15169154	0.14404018	0.18774158	0.14639471	0.17020129	0.18180308	0.2059921	0.18178284	0.20648198	0.20907953	0.14581236	0.14592654	0.16412739	0.19788978	0.14863805	0.16249707	0.1584603	0.16103543	0.15935813	0.14936201	0.13511719	0.14530027	0.21652071	0.20309976	0.21534906	0.2071172	0.13491672	0.14644878	0.13634261	0.14600222	0.27351382	0.14694953	0.15728827	0.16103031	0.15324734
0.14527434	0.13688405	0.18961848	0.14800832	0.17713511	0.13841423	0.12670073	0.1326602	0.12777731	0.26355034	0.19123276	0.21939424	0.1638872	0.1953309	0.1423873	0.135866	0.15914632	0.19566411	0.13972385	0.17259523	0.1704009	0.19673665	0.17072105	0.1967307	0.18628806	0.13914083	0.14745015	0.16941755	0.20848155	0.14104266	0.15854782	0.17168114	0.16946864	0.15058178	0.14355242	0.13559696	0.1510125	0.20334314	0.18594579	0.20389451	0.18977387	0.13632087	0.14998026	0.13824564	0.14633738	0.29198304	0.14977162	0.14255622	0.15493929	0.13962495
0.14872564	0.15110894	0.19581935	0.15212607	0.17104053	0.13893294	0.13705327	0.13197327	0.13581043	0.26802045	0.18354164	0.21375881	0.16046044	0.18219545	0.15176481	0.14136411	0.13549525	0.18066935	0.13742849	0.15076073	0.17275247	0.20107898	0.17332897	0.20183197	0.16563217	0.13768186	0.14904994	0.16183589	0.19464284	0.14117415	0.16070408	0.17468777	0.18621817	0.15220653	0.1496343	0.13211818	0.1448517	0.22993682	0.21029623	0.22913919	0.21322517	0.13405219	0.14381947	0.13831252	0.14748335	0.28785956	0.13738662	0.14561392	0.15286171	0.13118069
0.15145183	0.15026511	0.19938506	0.15802385	0.18784577	0.14331473	0.14070535	0.14029963	0.14134668	0.27918208	0.21108866	0.22512977	0.16054842	0.18936643	0.13823751	0.14022623	0.14387667	0.1882661	0.14716513	0.15604894	0.17468461	0.1976631	0.1751868	0.19733052	0.19474107	0.14717413	0.14442444	0.16584946	0.19008401	0.13320823	0.15364923	0.15949918	0.16534348	0.151939	0.16024975	0.13233365	0.13140254	0.20144714	0.18983409	0.20062354	0.19386888	0.13215895	0.13033895	0.138686	0.14597578	0.27996033	0.14020185	0.15366837	0.13854538	0.12178948
0.16557363	0.15905662	0.21051629	0.16363059	0.18757701	0.18219411	0.14493942	0.15035836	0.15747239	0.2901549	0.21470647	0.19946185	0.14390278	0.16147028	0.12615113	0.13108119	0.14120947	0.16224654	0.12190808	0.13887639	0.15975635	0.18862528	0.15864363	0.18835294	0.16183437	0.12055635	0.12900436	0.15177858	0.16951555	0.14408231	0.16048957	0.16882156	0.16814835	0.15023679	0.15057012	0.13835812	0.16718136	0.23014233	0.20084102	0.22972137	0.20440765	0.13845485	0.16762388	0.1382456	0.14885826	0.29544929	0.1540928	0.15178196	0.15547809	0.14180282
0.14057438	0.14402072	0.19277093	0.15252417	0.1730186	0.13340163	0.14152323	0.13638799	0.13883418	0.269274	0.16900967	0.2253807	0.16344084	0.20005885	0.15349948	0.15165704	0.15868834	0.19809455	0.14676408	0.17443955	0.17717765	0.20701048	0.1769352	0.20730294	0.20811118	0.14781673	0.15634461	0.17112824	0.21738112	0.15115967	0.16072901	0.17207734	0.18039998	0.16004288	0.16085614	0.14020737	0.16427748	0.24937396	0.22772737	0.24901612	0.23069404	0.14040977	0.16416489	0.14636655	0.15223266	0.31661436	0.1543694	0.14729443	0.1612317	0.13701516
0.13683513	0.13296634	0.19020434	0.14717542	0.18377276	0.13088624	0.13968463	0.12187131	0.13097964	0.25012627	0.12328383	0.22361463	0.16382821	0.19985187	0.14593612	0.14885587	0.14024314	0.19940695	0.15086736	0.16683759	0.17535546	0.20422845	0.17671528	0.20406047	0.20193963	0.15074769	0.14709592	0.16874497	0.21029389	0.13902192	0.15499055	0.17567711	0.18960266	0.15044944	0.15958281	0.14053391	0.15826765	0.23225415	0.2098024	0.23187509	0.21302815	0.14005864	0.15687554	0.1436127	0.14717527	0.30036944	0.15295835	0.1489362	0.14977179	0.15496667
0.15180168	0.14999554	0.21003941	0.15351899	0.19193682	0.16394299	0.1503029	0.13612524	0.14259949	0.27847227	0.1958317	0.22001442	0.16418169	0.19063373	0.15222561	0.14133215	0.1498363	0.19072935	0.1457891	0.16143064	0.17504795	0.20029366	0.17492275	0.19994611	0.165416	0.14575443	0.14246432	0.16246432	0.19663459	0.15828989	0.15987529	0.16020682	0.15832011	0.14742559	0.15798184	0.13225727	0.14150129	0.20516795	0.19625132	0.20448007	0.19726409	0.13190348	0.14300378	0.13436677	0.15034032	0.28988859	0.1565035	0.15830339	0.15662807	0.14007603
0.14383772	0.156078	0.20660073	0.15770635	0.19701432	0.15260525	0.14554757	0.14290315	0.15680039	0.28633156	0.21424381	0.20656297	0.16053012	0.17475615	0.14237197	0.14460111	0.14008991	0.17370249	0.14043121	0.17779452	0.1730496	0.19245675	0.17352562	0.19287483	0.17871247	0.13846791	0.14291961	0.16348812	0.17696293	0.14927037	0.15904014	0.16174893	0.15001389	0.1524401	0.13218619	0.1427072	0.13078119	0.21036279	0.19122608	0.2090209	0.19486977	0.13968414	0.13124903	0.13269486	0.14119437	0.29124871	0.1515975	0.15045419	0.16202445	0.13154644
0.14079891	0.15263453	0.20104401	0.15186387	0.18736976	0.14908126	0.14703435	0.1362427	0.14101014	0.27938554	0.18743405	0.23990016	0.17127864	0.21321528	0.15922683	0.16202961	0.16556738	0.2129239	0.15632579	0.17690252	0.17478143	0.21658982	0.1755925	0.21663533	0.23142397	0.15738001	0.16102102	0.1784893	0.23175816	0.13652043	0.15872197	0.15606816	0.17652927	0.15566006	0.15021783	0.13437727	0.1341566	0.22514649	0.20813146	0.22440107	0.21161242	0.13539763	0.13634388	0.12738511	0.14514913	0.29134512	0.17373015	0.16252902	0.16783896	0.15503654
0.14682068	0.15636508	0.20517898	0.15927365	0.19451244	0.16362582	0.1449839	0.14516646	0.15080604	0.28446487	0.19373709	0.22358486	0.16041438	0.19632699	0.15364823	0.15860146	0.14117292	0.19581185	0.14649366	0.16847633	0.16804536	0.21313685	0.166944	0.21338397	0.18696679	0.14772563	0.15832645	0.16373545	0.19930667	0.15900081	0.16173095	0.16585176	0.17130989	0.14987302	0.15950698	0.13546769	0.15809841	0.2263656	0.20623975	0.22594112	0.20900251	0.13536848	0.15934265	0.13708535	0.15001935	0.30174497	0.13070279	0.14501463	0.13347973	0.11282029
0.14542639	0.15009068	0.20545489	0.16124181	0.18128766	0.15006548	0.13764176	0.14456132	0.14024191	0.28241369	0.22310154	0.22322772	0.16129464	0.19235814	0.13893229	0.15124175	0.16384846	0.19211297	0.14273565	0.14549121	0.16950306	0.2053256	0.1703947	0.20433804	0.20664941	0.14181733	0.15510449	0.15751514	0.1905521	0.15200691	0.16546747	0.15975937	0.16736859	0.14719692	0.14182569	0.12646332	0.15959056	0.21837974	0.19425339	0.21821915	0.19785783	0.12701039	0.15881236	0.13246249	0.1439262	0.29613912	0.16466208	0.15296206	0.15878654	0.14622149
0.14940982	0.14884132	0.19372156	0.15471773	0.18488979	0.15044382	0.13390435	0.14436755	0.16003086	0.28175318	0.21850248	0.23020431	0.16226563	0.19346553	0.1407477	0.14851761	0.15145569	0.19367066	0.15437727	0.16918728	0.16979645	0.2082769	0.17261131	0.20858479	0.20451754	0.15335603	0.15914503	0.17930709	0.19542256	0.14476316	0.15883826	0.15295705	0.16475184	0.14386457	0.15018766	0.13099983	0.14496931	0.22046489	0.20135212	0.22004713	0.20618841	0.13106973	0.14516331	0.13271461	0.14337134	0.29497975	0.16191027	0.15993394	0.18173341	0.15591145
0.15335785	0.14752473	0.20132323	0.15955593	0.18848589	0.16788818	0.15049522	0.13358603	0.1429361	0.27682576	0.16962455	0.20958373	0.15886296	0.18047695	0.13832472	0.14148591	0.15218614	0.17954327	0.15478534	0.16703849	0.17055029	0.19717455	0.17236158	0.19741437	0.17913263	0.15675125	0.15177369	0.17119966	0.21451214	0.14256842	0.15784448	0.17770097	0.17419806	0.15679939	0.16594663	0.13961412	0.16754268	0.25292724	0.21824111	0.25211629	0.22271706	0.14080076	0.16806497	0.14014173	0.15337658	0.30858552	0.15259454	0.13874289	0.15759179	0.14790176
0.1454044	0.14049998	0.19766954	0.15297124	0.18551415	0.15522158	0.14306083	0.1328762	0.14254749	0.27121437	0.21445644	0.21667813	0.15879966	0.19412272	0.15325816	0.15087478	0.14749108	0.19381933	0.14538711	0.15903009	0.18310229	0.20399873	0.18390201	0.2035633	0.19565246	0.14625572	0.14723423	0.16117796	0.20312436	0.14995725	0.16060425	0.1516843	0.17677505	0.15360573	0.15285006	0.13706757	0.13942318	0.22420199	0.2134562	0.22364625	0.21687402	0.13855661	0.1392273	0.13765673	0.14873973	0.28839388	0.16489032	0.17018934	0.17138818	0.14989986
0.13786519	0.13462222	0.18877944	0.14638612	0.1771078	0.12932877	0.14278471	0.1160479	0.1370465	0.2516987	0.15295708	0.23708376	0.16500688	0.20949538	0.15191759	0.15164882	0.16080043	0.21023054	0.16615185	0.16976976	0.18012762	0.21440224	0.18035786	0.21443474	0.21747515	0.1657203	0.15871748	0.17202407	0.23116563	0.15123679	0.15730758	0.1635852	0.15588449	0.1533232	0.14357001	0.12999843	0.14353181	0.20525771	0.19664791	0.20453128	0.19927292	0.13112974	0.14538683	0.12753046	0.14466374	0.29219171	0.16468842	0.1449293	0.15029873	0.14088853
0.15331666	0.15139177	0.2121112	0.1635747	0.19617167	0.16370347	0.1451914	0.1499704	0.1534971	0.28615868	0.21072534	0.20377015	0.15160555	0.17525651	0.13554782	0.13541384	0.13921912	0.17402945	0.13839066	0.14975312	0.16432151	0.19453686	0.16673346	0.19445053	0.15940472	0.13998389	0.12798911	0.15852968	0.18257068	0.13921358	0.15639234	0.15796673	0.17691043	0.1558093	0.13472363	0.13283488	0.15731081	0.21054789	0.1923808	0.20991103	0.19531678	0.13298759	0.15596464	0.1273838	0.14738645	0.29163945	0.15207019	0.16170108	0.15744616	0.13890663
0.14434484	0.14991799	0.20163742	0.15598893	0.19682345	0.1607244	0.14710668	0.14507735	0.15713891	0.27883705	0.22908548	0.2029635	0.15120833	0.16588971	0.14588691	0.15199097	0.14394486	0.16581103	0.13746643	0.15301353	0.17269273	0.1935513	0.17354189	0.19347124	0.18049523	0.13747552	0.14160167	0.16152863	0.17592517	0.1449686	0.15710108	0.17340033	0.17291328	0.1469982	0.1466165	0.13040052	0.15852968	0.22354771	0.21452801	0.22252953	0.21622939	0.13200432	0.15767775	0.13415428	0.14443263	0.302385	0.15035327	0.14854585	0.16135681	0.13262022
0.14433229	0.14775836	0.19514531	0.15515938	0.19081604	0.15212999	0.14667621	0.13390867	0.14107494	0.27273065	0.19122399	0.23962875	0.1614978	0.20816672	0.15991941	0.14891091	0.15823753	0.20805107	0.15972498	0.18592812	0.18292548	0.2095986	0.18305416	0.20941569	0.22623338	0.15843172	0.13937557	0.17482944	0.21216087	0.15026261	0.15779282	0.15110268	0.15439883	0.14351623	0.14529689	0.13133921	0.13542651	0.20634308	0.19004813	0.20493037	0.19355999	0.13145627	0.1365823	0.12872577	0.14592661	0.28982043	0.15963973	0.16762435	0.15334566	0.15879482
0.15268973	0.14496791	0.19834273	0.15363124	0.1825835	0.1600406	0.14364643	0.14120552	0.13362588	0.27084696	0.19707359	0.23005952	0.15805711	0.19731274	0.16102688	0.14248294	0.15012114	0.19774053	0.14131798	0.17580764	0.1732337	0.21252221	0.1729157	0.21269053	0.19687186	0.14085832	0.15710133	0.170873	0.20484759	0.13908504	0.15857756	0.16678163	0.18424292	0.15116833	0.14517242	0.13281251	0.14171015	0.21974236	0.20441936	0.21918891	0.20737877	0.13352591	0.1418426	0.13735385	0.15050757	0.29166174	0.16640748	0.16385943	0.15950225	0.14668682
0.13541557	0.14296716	0.19333294	0.14850299	0.18255393	0.15199527	0.14373268	0.1271871	0.1363342	0.27599931	0.19353847	0.22672051	0.15670064	0.19407992	0.1429195	0.137018	0.14642744	0.19354804	0.14470391	0.16280027	0.17621738	0.20480774	0.17500854	0.20416565	0.22333792	0.14213996	0.1509922	0.17618564	0.21234994	0.1361364	0.14704153	0.16244718	0.17377239	0.15549755	0.15056938	0.14534891	0.14371987	0.21994378	0.20974946	0.21956524	0.21357766	0.14405189	0.14279817	0.13917345	0.14800352	0.30087662	0.14838684	0.15094076	0.1569069	0.15960535
0.16873156	0.16391528	0.21432795	0.15342905	0.19889987	0.17254286	0.15003869	0.16223279	0.16897479	0.29513845	0.23665282	0.21673463	0.15190004	0.19069225	0.14959995	0.14536755	0.15809226	0.1907748	0.14153515	0.18309513	0.17811802	0.20889097	0.18067722	0.20776418	0.20506074	0.14123265	0.13968791	0.16483533	0.18743582	0.14518768	0.15178272	0.16318768	0.16945489	0.15606204	0.1625668	0.13247338	0.1550491	0.2250931	0.20516466	0.22427247	0.20764236	0.13238925	0.1545531	0.1425992	0.15033746	0.30468553	0.15832835	0.14648648	0.15246843	0.14329055
0.12615293	0.13194394	0.18646452	0.13801026	0.16741687	0.14065464	0.12674347	0.12029922	0.12292783	0.27573082	0.20209576	0.21809781	0.15255104	0.18772259	0.14045487	0.15260991	0.15132429	0.1867442	0.1466157	0.17116845	0.16828276	0.19507717	0.1674235	0.19460075	0.2055493	0.14692226	0.14359207	0.16279674	0.19505183	0.14068095	0.15619053	0.15405254	0.16531478	0.1447645	0.12257767	0.12501532	0.11808752	0.18443644	0.1812247	0.18293159	0.18538085	0.12427094	0.1197572	0.12759578	0.13745631	0.26244435	0.16000888	0.15686423	0.15555978	0.14453898
0.15233397	0.14177859	0.18547651	0.14657776	0.17634279	0.14243631	0.13753542	0.13800301	0.1330426	0.27242678	0.17121263	0.22012755	0.15255232	0.18321601	0.14173378	0.15066014	0.13742767	0.183365	0.14315389	0.1520406	0.17505842	0.19714746	0.17289074	0.19763452	0.19117089	0.14182739	0.13939498	0.16173498	0.18895443	0.14822739	0.15810236	0.15356079	0.16385718	0.14918737	0.15937686	0.13993728	0.1518226	0.22961818	0.20390075	0.22844341	0.20755313	0.14109083	0.15239015	0.13702336	0.15313983	0.29612753	0.15499231	0.15225191	0.16357054	0.16202979
0.17034982	0.15394512	0.21094698	0.15871939	0.20138484	0.16133671	0.14760406	0.14979102	0.15450965	0.2890622	0.21396239	0.19830745	0.14822316	0.16100852	0.14851515	0.14761516	0.13246925	0.16011404	0.12783024	0.14315054	0.16759117	0.18797918	0.16694695	0.18762967	0.17152794	0.12768592	0.13121708	0.16039026	0.17356631	0.13766743	0.15677133	0.16513933	0.16652796	0.14890741	0.13125461	0.13504395	0.15003391	0.20899117	0.20166072	0.2085938	0.20440856	0.1327952	0.15141103	0.13651901	0.14846762	0.28341419	0.15524438	0.15697889	0.15816408	0.14185905
0.16184787	0.14184515	0.19601992	0.15429409	0.1844646	0.15423924	0.13644773	0.13675487	0.15491988	0.27605778	0.18148145	0.22317237	0.15997884	0.19638725	0.14969385	0.15246056	0.15791932	0.19668987	0.14993645	0.15846838	0.16985093	0.21141429	0.170945	0.21135722	0.20548058	0.14916992	0.16757824	0.16916056	0.22151893	0.14604375	0.15077202	0.1495634	0.14699996	0.13319673	0.12641725	0.11833154	0.13201255	0.20539123	0.19272166	0.20591971	0.19436514	0.1195138	0.13235652	0.11482352	0.12588492	0.2717326	0.13808295	0.15855058	0.15336511	0.1344295
0.13040443	0.13902669	0.1927916	0.15135653	0.17771657	0.14303146	0.14121918	0.12812838	0.13512519	0.27866018	0.17507839	0.2318103	0.1616552	0.18843825	0.15102269	0.14976883	0.15795259	0.18764316	0.15599799	0.17709599	0.17866328	0.2066121	0.17943874	0.20780466	0.21528655	0.15619892	0.15734425	0.17128929	0.21295384	0.14199804	0.15848473	0.15506674	0.17315768	0.15927835	0.13239577	0.13249205	0.13840802	0.20932087	0.19426274	0.20918569	0.19811957	0.13271323	0.13944641	0.13377891	0.14400895	0.27196223	0.16476659	0.16971906	0.1800586	0.16250829
0.14436555	0.14784016	0.20478827	0.15825734	0.1899614	0.15345217	0.13925363	0.14153439	0.13302833	0.28205499	0.22666116	0.18876074	0.14400218	0.15845209	0.14490031	0.13573197	0.13680138	0.15781245	0.13374278	0.15196392	0.16141815	0.18133718	0.16176608	0.18173116	0.16456673	0.13596265	0.13090633	0.15413453	0.18748835	0.1459344	0.16069083	0.16695684	0.16976859	0.14708497	0.13644832	0.12999651	0.14785638	0.20867826	0.19327606	0.20779942	0.19669893	0.12902178	0.1495176	0.12843327	0.14510253	0.28696138	0.14330103	0.16142972	0.13393296	0.13654856
0.1509058	0.13887164	0.19961587	0.14942986	0.18080686	0.16359931	0.14709049	0.14232023	0.14803864	0.27871409	0.18806493	0.22481482	0.15715303	0.196024	0.14657751	0.15474302	0.14985928	0.19589165	0.15362117	0.16904166	0.17807555	0.20915613	0.17762473	0.20918652	0.21383208	0.15421942	0.15075214	0.17748341	0.211183	0.14882183	0.16128585	0.16369426	0.16408499	0.15220483	0.14011642	0.13963161	0.1459296	0.2218447	0.19722536	0.2212617	0.20025679	0.14011496	0.1447535	0.13335994	0.15023926	0.28664058	0.14893822	0.1630384	0.16942883	0.13970797
0.14400044	0.14751779	0.20189632	0.15475211	0.18927959	0.15045513	0.14175257	0.14517727	0.1573775	0.29021534	0.21902087	0.21627979	0.15592735	0.17424519	0.15071787	0.13941388	0.15547675	0.17418079	0.13239391	0.15351124	0.17501147	0.20639618	0.17529473	0.2058025	0.19223596	0.13167651	0.15399973	0.15873744	0.18980357	0.15054263	0.15748121	0.17680326	0.16705638	0.14880231	0.13286054	0.13635674	0.13956487	0.21976992	0.20337589	0.21959054	0.20627417	0.13498697	0.14179371	0.13387316	0.14251152	0.29214606	0.15006776	0.15864976	0.14117399	0.13683735
0.14656056	0.14328296	0.19334359	0.14936821	0.18767379	0.15438154	0.13946693	0.13295716	0.14407286	0.27034006	0.16530082	0.22247662	0.1588521	0.18493766	0.14805962	0.13541956	0.15196404	0.18499705	0.14308202	0.16733156	0.16950622	0.20094557	0.1692156	0.20130615	0.20166086	0.14266728	0.15146942	0.1734377	0.19939762	0.14417319	0.161422	0.16147089	0.18141514	0.14926349	0.13506952	0.13681088	0.15277542	0.22022988	0.20193085	0.21859115	0.20556118	0.13600537	0.1538121	0.12617974	0.1475538	0.2928057	0.144734	0.15912917	0.15254091	0.13631727
0.14888948	0.14089297	0.19443263	0.14414261	0.1777769	0.14492147	0.14070639	0.13955477	0.13283645	0.27736333	0.1861815	0.21236567	0.15350544	0.16697799	0.1402856	0.15535344	0.16060409	0.16583376	0.13918981	0.15324055	0.16833553	0.20125815	0.16870353	0.20088901	0.19697513	0.13933742	0.14184809	0.16341032	0.20004643	0.13975248	0.16764194	0.16006954	0.16371635	0.15100561	0.15243134	0.14114702	0.15102702	0.20625056	0.19520406	0.20646165	0.1989698	0.14087594	0.14953935	0.12885892	0.14928909	0.29775661	0.14886075	0.16481644	0.16343726	0.14349893
0.1612749	0.14892358	0.19322862	0.15562291	0.18185298	0.15625665	0.14025129	0.14008705	0.14818837	0.2825076	0.19954786	0.21123368	0.15236981	0.17070949	0.14123595	0.14339697	0.15655278	0.17010622	0.14311761	0.16461734	0.16956288	0.19638611	0.17208613	0.19564195	0.18114178	0.14255494	0.14419648	0.16850494	0.18559957	0.15097564	0.15575388	0.16482288	0.17579697	0.15128873	0.15322205	0.1380811	0.15119921	0.21719532	0.199461	0.21603055	0.20396771	0.1381679	0.15161189	0.13463552	0.14567776	0.29422811	0.14750046	0.14234497	0.15099955	0.13911872
0.15280004	0.13474244	0.20379436	0.14871037	0.18782534	0.16073085	0.14605515	0.13419557	0.13940625	0.27556497	0.19771869	0.22151151	0.15646642	0.18370025	0.14949465	0.14731865	0.15769711	0.18408236	0.15330124	0.15381496	0.17828	0.20264183	0.17765205	0.2030946	0.19839109	0.15236937	0.14798725	0.16016759	0.20990652	0.13954437	0.15591918	0.15639694	0.15795006	0.14883672	0.13840026	0.13487116	0.14576359	0.21146333	0.20105435	0.21006867	0.20403416	0.13549998	0.14686379	0.13661623	0.1415107	0.2872526	0.15312292	0.16230223	0.13110253	0.12995808
0.15042013	0.14435616	0.1901959	0.14871965	0.18005735	0.14271674	0.14046258	0.12695423	0.13387682	0.25972077	0.18765736	0.21183021	0.15167135	0.17279249	0.15049312	0.14678232	0.14123571	0.17215106	0.13306309	0.16025883	0.17066348	0.19004156	0.1709688	0.18980154	0.18179317	0.13274294	0.13867985	0.16586535	0.18150504	0.14129412	0.15636873	0.16331758	0.16925371	0.15118673	0.15251946	0.14385545	0.15759428	0.23280838	0.21934445	0.23228225	0.22158973	0.14488021	0.15960252	0.13965459	0.15148489	0.31160328	0.15791015	0.17337047	0.16646285	0.13599315
0.14210431	0.14372994	0.19694477	0.15065536	0.17913298	0.15257595	0.14106634	0.13440175	0.14715886	0.27641165	0.20095769	0.22622989	0.16043186	0.19529647	0.14174382	0.1516597	0.16232456	0.19463256	0.1494958	0.16720945	0.17383526	0.19514416	0.17450039	0.19362548	0.21825001	0.15059409	0.15544572	0.16584823	0.19538034	0.12999351	0.1563445	0.15498477	0.1633402	0.15115917	0.15008767	0.13914175	0.14182547	0.20817731	0.18898457	0.20891599	0.19278048	0.13813229	0.14056548	0.12753573	0.1451409	0.29130977	0.16369548	0.14832732	0.1678929	0.16131637
0.12411349	0.11955099	0.16850539	0.1287535	0.15729348	0.12592	0.12390301	0.11469539	0.11357168	0.25229689	0.14724751	0.22939509	0.15702672	0.18691565	0.14905079	0.1620968	0.14795053	0.18658118	0.14723201	0.16679041	0.17362881	0.20095435	0.17496052	0.20190094	0.19992697	0.14850442	0.14382154	0.16194393	0.19507223	0.13127312	0.15717989	0.16395119	0.1666522	0.14694072	0.14001393	0.13260268	0.13617423	0.20728259	0.19277771	0.20569134	0.1954619	0.1342666	0.13486516	0.13098325	0.14422952	0.29327673	0.16160665	0.15417722	0.15767637	0.14026938
0.14928903	0.14343883	0.19214253	0.1449794	0.18155447	0.15185817	0.13764478	0.13285428	0.14418019	0.27696261	0.22164859	0.22312245	0.15425232	0.18074505	0.14639039	0.14488903	0.15263198	0.18061082	0.15185152	0.15909442	0.17129467	0.19048774	0.171583	0.18976736	0.19635376	0.15079048	0.13198692	0.15726249	0.18617773	0.14134713	0.15712765	0.16682108	0.15885782	0.14420524	0.13896333	0.13261488	0.14932609	0.22148082	0.19868593	0.22118519	0.20168611	0.13148463	0.14868253	0.13785963	0.14834462	0.2940222	0.15163355	0.13989232	0.14362593	0.14678198
0.12715244	0.13220611	0.18352161	0.14378685	0.17003122	0.12974428	0.12528667	0.12177213	0.12898886	0.25795838	0.12916186	0.23296595	0.15951458	0.19458111	0.14359735	0.1566744	0.14740127	0.19314998	0.14696234	0.18141654	0.17164025	0.20267819	0.16979127	0.20268281	0.21506292	0.14657766	0.14727864	0.16916765	0.2127682	0.13210186	0.15409955	0.14933528	0.15157846	0.14947292	0.14155762	0.1279974	0.13382195	0.21245831	0.1924383	0.21193099	0.1949527	0.1300761	0.13412091	0.13504967	0.1470907	0.28951356	0.15819736	0.162983	0.15068044	0.14793463
0.14516662	0.15012565	0.19692366	0.14984226	0.18545482	0.15243781	0.13910837	0.13958579	0.16071294	0.2792064	0.21797791	0.22399913	0.15914078	0.18815884	0.15093268	0.15002815	0.16237181	0.18715361	0.14834699	0.16949905	0.17187503	0.20330416	0.172281	0.20315526	0.21969655	0.14691059	0.15519331	0.16279452	0.19997279	0.15066971	0.16109282	0.15287867	0.16573822	0.14735375	0.13134588	0.13798174	0.13230637	0.19680758	0.18605347	0.19563478	0.18843925	0.13629746	0.13285731	0.12891822	0.13820058	0.28974313	0.15192747	0.1557011	0.14847641	0.1442215
0.11675058	0.11243365	0.16471465	0.12757201	0.1480453	0.1138819	0.11934951	0.11365625	0.11905895	0.25196841	0.18730709	0.21354121	0.15479469	0.18141508	0.13534854	0.14164685	0.14843556	0.18132927	0.1468443	0.14099889	0.16386341	0.19242449	0.16399303	0.19253378	0.17550878	0.14870758	0.15049864	0.16742422	0.18967658	0.14573835	0.15487337	0.14776459	0.15362374	0.1468378	0.1341691	0.12713507	0.13823232	0.19318402	0.19115292	0.19274202	0.19459109	0.12728703	0.13830177	0.12380928	0.13890527	0.2793113	0.15242711	0.13986428	0.1448361	0.14114273
0.14959398	0.14660405	0.19082963	0.1469779	0.17725594	0.15384263	0.14382608	0.1410359	0.1529377	0.27852347	0.210347	0.22134496	0.15357897	0.18693975	0.15285222	0.14593822	0.13988592	0.18632236	0.1416392	0.16274586	0.16943805	0.19166349	0.16918448	0.19247465	0.20991454	0.14025173	0.14263253	0.16643201	0.18429796	0.1511185	0.16032912	0.16197155	0.15902232	0.14331201	0.13651945	0.13174649	0.13249446	0.20045801	0.18616876	0.20013121	0.18934134	0.13025968	0.13275188	0.1289611	0.13787161	0.27752116	0.14430605	0.15278108	0.14345424	0.14075162
0.1403044	0.13699232	0.18856563	0.15743299	0.18867156	0.14461806	0.14401536	0.13273926	0.15355666	0.27612478	0.1911674	0.20875108	0.15115952	0.1639262	0.12876831	0.14047588	0.14529821	0.16342786	0.13329583	0.15816775	0.16437368	0.18604317	0.1646554	0.18667032	0.17263167	0.13452561	0.1374522	0.14738645	0.16599675	0.13984945	0.16066284	0.16059032	0.17260259	0.15332325	0.13842644	0.13105437	0.15235108	0.21674378	0.19981201	0.21701467	0.2032631	0.13117877	0.15123308	0.13713183	0.14666897	0.2968958	0.14850619	0.15326418	0.14804111	0.12888339
0.15273279	0.1416142	0.18658225	0.14707616	0.1658252	0.14903581	0.13995308	0.13719021	0.12642351	0.26503921	0.15765721	0.21444722	0.15451397	0.18472311	0.14127906	0.13521244	0.14632192	0.18403469	0.12859482	0.15358183	0.16639626	0.19953804	0.16739857	0.20135318	0.19534823	0.12887852	0.13946955	0.16321287	0.18671885	0.14870149	0.15731403	0.15118358	0.16149856	0.14688818	0.13980639	0.13023151	0.14354949	0.20559287	0.19252492	0.20410392	0.19597359	0.1302671	0.1431081	0.1346419	0.14451696	0.29767832	0.14444456	0.15114416	0.14945458	0.13325828
0.14417833	0.1439576	0.18889239	0.15110148	0.1764406	0.13563801	0.13541797	0.13275991	0.13065924	0.26310861	0.16660678	0.21254514	0.15712208	0.1770637	0.15066047	0.14411664	0.15428858	0.17647524	0.13937566	0.15477234	0.17321523	0.19291419	0.17385796	0.19336638	0.1910132	0.13955384	0.14922313	0.16356643	0.19039372	0.14671507	0.15578862	0.1474075	0.15471564	0.14151973	0.12240749	0.12341687	0.13097602	0.18449728	0.18097267	0.18422072	0.18441975	0.12369683	0.13126968	0.12779805	0.1385555	0.28025392	0.14323892	0.15335815	0.14600632	0.14280838
0.14954892	0.14569452	0.19771932	0.15185985	0.18460542	0.15928631	0.14103845	0.14788844	0.15483153	0.28459972	0.21129031	0.21771175	0.1540283	0.1781287	0.13646193	0.14935452	0.13232318	0.17799021	0.13735683	0.13491641	0.1738455	0.19537318	0.17274557	0.19533828	0.17549227	0.13773	0.14286864	0.16223758	0.19251217	0.13506076	0.15586747	0.15492459	0.15693381	0.15039004	0.13096093	0.13432181	0.14768302	0.20859098	0.1892145	0.20781355	0.19304506	0.13405509	0.14624758	0.13316502	0.14863706	0.28881609	0.15092619	0.14796111	0.13173017	0.1416994
0.12969629	0.14929101	0.18780465	0.14673412	0.18172753	0.14639851	0.13923733	0.12679686	0.14087975	0.26267049	0.15705957	0.20733313	0.15349935	0.16427611	0.13414627	0.14845391	0.13904998	0.16415788	0.12781468	0.14832482	0.17053196	0.18748988	0.16932783	0.18873709	0.17714012	0.12878564	0.129272	0.15760551	0.18077925	0.14073092	0.1556188	0.15851137	0.16263354	0.14814137	0.15473929	0.12561168	0.14461294	0.20844798	0.19409786	0.20726998	0.19751444	0.12632196	0.14267348	0.13430315	0.14437667	0.29514685	0.16179998	0.14114369	0.14219232	0.13504899
0.14098758	0.14342915	0.19271062	0.1479858	0.18579432	0.1495207	0.15025108	0.1419443	0.14290348	0.27805892	0.18752858	0.20606771	0.15404633	0.168696	0.13361299	0.13014328	0.1305304	0.16761255	0.13544001	0.1532907	0.17287414	0.18906607	0.17120342	0.18900388	0.18848799	0.13539751	0.14068426	0.16401543	0.18488643	0.1394003	0.15113837	0.14874832	0.15152015	0.14138989	0.15010807	0.12152138	0.13548549	0.20102477	0.19401959	0.20034574	0.19748926	0.12380639	0.13290967	0.12133904	0.13641982	0.26455694	0.15857321	0.13828917	0.15068299	0.14150383
0.12586616	0.1362711	0.18265207	0.14519492	0.16517627	0.14762093	0.13767114	0.12580073	0.12411476	0.26239938	0.16973317	0.22218421	0.15735134	0.17845243	0.14161225	0.13860565	0.14838023	0.17794831	0.14855148	0.14539272	0.17901358	0.19649227	0.17957227	0.19742849	0.21568376	0.14845993	0.13956203	0.16731136	0.18019579	0.1403985	0.15810257	0.1554396	0.15953539	0.15343782	0.14951456	0.13331184	0.13984971	0.20894724	0.19266084	0.2086336	0.1962422	0.1351039	0.13730861	0.13379757	0.14654516	0.29034477	0.14159237	0.14380953	0.13156842	0.12747341
0.15079518	0.14180447	0.19023259	0.14515571	0.17192976	0.15462551	0.13031636	0.12782355	0.14346369	0.27523276	0.16473226	0.2095314	0.1586124	0.17581908	0.13694273	0.14180931	0.13981564	0.17543089	0.14470293	0.14988425	0.17034306	0.19754465	0.16925019	0.19856642	0.17971754	0.14355247	0.14350209	0.17366956	0.20812386	0.13717824	0.15973441	0.1668455	0.16060975	0.1455685	0.14314444	0.13641562	0.14224553	0.21395235	0.19799928	0.21234949	0.20239787	0.13482735	0.14095016	0.12734714	0.13970391	0.29485083	0.14729518	0.15751851	0.14081345	0.15042745
0.14021111	0.13782176	0.18747848	0.14546432	0.16393237	0.13133278	0.14039163	0.13189714	0.14028543	0.26685107	0.19154274	0.2200032	0.1579506	0.17118575	0.1404935	0.13144487	0.13336362	0.16982122	0.13954845	0.15856601	0.16765481	0.19405662	0.16969749	0.19471925	0.19507235	0.13915738	0.14025591	0.16755038	0.18656249	0.14272293	0.15978633	0.16426414	0.17421196	0.15321748	0.14063193	0.13554262	0.14587317	0.20782861	0.19707924	0.20768553	0.20108214	0.13586681	0.14858277	0.13743696	0.14821628	0.28496194	0.13718493	0.15302998	0.15313122	0.12981971
0.14740762	0.14809209	0.19304413	0.15039124	0.17975299	0.14768751	0.14408962	0.13955387	0.14283104	0.28077862	0.20500658	0.2084695	0.15441245	0.17074527	0.13860901	0.14297649	0.13277021	0.16894549	0.13264473	0.14244948	0.17307301	0.19358061	0.17304178	0.19388834	0.17961517	0.13157628	0.13636686	0.15319608	0.17922837	0.1337558	0.15712912	0.14587587	0.15990408	0.15005311	0.13317563	0.12271411	0.123722	0.19485798	0.18818255	0.19340254	0.19093923	0.12172502	0.12540691	0.11953502	0.13457513	0.27253166	0.1438008	0.13686413	0.14280657	0.14366198
0.14901985	0.14318593	0.1882011	0.15906854	0.18422163	0.13594162	0.13817789	0.12855998	0.14875352	0.26578254	0.17874384	0.22447264	0.15835215	0.17466089	0.14255832	0.14713094	0.15514863	0.17389564	0.13715222	0.172589	0.17549446	0.19682857	0.17515814	0.19850081	0.19761294	0.13737436	0.15089104	0.16438262	0.1949311	0.1383214	0.16014494	0.14649029	0.15670355	0.14373557	0.150801	0.12881969	0.14486988	0.20475601	0.18944879	0.20350137	0.19177569	0.12837987	0.1435831	0.13049136	0.14428781	0.29413697	0.14096971	0.14814441	0.14945547	0.14190096
0.13131614	0.13454437	0.17804588	0.14264274	0.17797981	0.14249519	0.1295422	0.12742238	0.13122542	0.26050556	0.18036658	0.21547328	0.16069537	0.18285969	0.1489469	0.14742656	0.14891511	0.18271203	0.14969988	0.15210615	0.1724727	0.19537503	0.17309901	0.19556549	0.21472248	0.15022726	0.14876027	0.17036451	0.19061866	0.14448774	0.16200989	0.16137062	0.15818194	0.14747082	0.12331947	0.12383694	0.12663962	0.20170139	0.19551851	0.20109257	0.19711396	0.12321345	0.12681007	0.1209446	0.14095685	0.27853328	0.15656216	0.15022571	0.15355158	0.14365381
0.13483712	0.13753699	0.17610413	0.14437455	0.16147636	0.12296999	0.13005313	0.127298	0.12756969	0.26861981	0.17198712	0.21572052	0.1578635	0.17680629	0.15142484	0.14361659	0.15398438	0.17630611	0.14280395	0.15475938	0.16666582	0.19334839	0.16577075	0.19310983	0.2236193	0.14223354	0.14513321	0.16347241	0.19932058	0.13232869	0.15227441	0.1583591	0.16201422	0.15040311	0.14642288	0.1358349	0.14409602	0.20649476	0.19496857	0.20534088	0.19757886	0.13547458	0.14152859	0.12490638	0.14584531	0.28423831	0.1404354	0.15577562	0.14729801	0.12741061
0.14026861	0.14332889	0.18946549	0.15149897	0.17457481	0.13772689	0.14090437	0.12628776	0.13791333	0.26153114	0.13816155	0.2191586	0.16129337	0.18191509	0.15311868	0.1487367	0.15896116	0.18221903	0.1438074	0.15617424	0.17051111	0.19578823	0.17143165	0.1965521	0.20013925	0.14377041	0.15565851	0.17288533	0.21560107	0.14462925	0.15563361	0.16633049	0.15052901	0.14936276	0.15610895	0.13042782	0.13318913	0.21752372	0.20071854	0.2166599	0.20351207	0.12866423	0.13238506	0.13200739	0.14481914	0.29090443	0.13892108	0.1330376	0.13496648	0.127892
0.15591085	0.14003903	0.18579395	0.14656839	0.16800928	0.1526601	0.1367152	0.12805127	0.14091949	0.27452505	0.18213913	0.21569201	0.1586481	0.16451982	0.13652906	0.13947555	0.14221019	0.16398807	0.14771727	0.14828986	0.17601837	0.19612484	0.17643538	0.19478142	0.18613641	0.14653264	0.14631505	0.16596751	0.18022995	0.14759822	0.16121788	0.17166308	0.16699214	0.15093027	0.14015406	0.13903207	0.1451837	0.22931416	0.2148999	0.22837467	0.22004843	0.13803796	0.14391342	0.14205791	0.14661704	0.2903882	0.13627489	0.13828525	0.13406798	0.12023117
0.14447726	0.13432439	0.17581904	0.14436485	0.16030075	0.13194658	0.12640023	0.12352666	0.13948166	0.25605139	0.18602312	0.21082933	0.15658432	0.16983004	0.14152147	0.14007564	0.1414279	0.16885903	0.1325051	0.15946023	0.16103604	0.19279028	0.16041161	0.19364919	0.17980091	0.13335007	0.13400923	0.16095853	0.20242336	0.14143306	0.15280271	0.16901217	0.17011014	0.14643259	0.13644893	0.13439791	0.14473702	0.20626217	0.20219362	0.20515986	0.20543465	0.13397385	0.145615	0.13569303	0.153613	0.29852846	0.13651183	0.14333828	0.15684953	0.12470292
0.14053978	0.13920772	0.18677555	0.1401695	0.16800435	0.13489559	0.13318612	0.12904121	0.13942607	0.26563114	0.16881761	0.21376073	0.15687205	0.17697747	0.14728929	0.14681797	0.15290582	0.17599797	0.1421413	0.17112373	0.17034265	0.19729833	0.17114775	0.19816639	0.19768663	0.14371534	0.13629498	0.15988369	0.20001245	0.1434231	0.16034117	0.14831603	0.15221712	0.14594269	0.13839936	0.13066928	0.14280553	0.20111366	0.18854238	0.20068221	0.1907474	0.13038404	0.14379214	0.13011242	0.14070782	0.28739348	0.13557674	0.1359574	0.13677844	0.1410272
0.13943498	0.14090487	0.18155321	0.14591585	0.16602638	0.13232839	0.1376535	0.11808748	0.14224321	0.26858583	0.15002939	0.20916468	0.15687588	0.16477948	0.13574491	0.14877672	0.15071888	0.16377844	0.13888012	0.14801458	0.16446979	0.19558978	0.16562612	0.19525142	0.16241157	0.138293	0.13550884	0.15697829	0.17487958	0.15880468	0.15761739	0.15815572	0.15617149	0.14438307	0.13450181	0.1320795	0.14045423	0.18601514	0.18593782	0.18540077	0.18980041	0.13265418	0.1402142	0.13362148	0.14584737	0.28830364	0.14581934	0.13823949	0.14461683	0.13968386
0.1403905	0.14764646	0.18713835	0.14915764	0.16612446	0.14685029	0.14471091	0.12943387	0.14351699	0.271236	0.17055768	0.18110983	0.1373277	0.14315592	0.11862841	0.11552495	0.12999171	0.14215636	0.11215547	0.13766983	0.14965358	0.17320976	0.14897083	0.17292887	0.16011861	0.11127217	0.12179237	0.14418061	0.1668735	0.1375597	0.15970862	0.14728397	0.1627114	0.14475793	0.1209899	0.1297254	0.13383254	0.2076396	0.19120364	0.20809315	0.19487129	0.13083057	0.13356069	0.14162236	0.14396304	0.29605645	0.15596022	0.15291996	0.15353876	0.14903007
0.13153288	0.1409007	0.18363434	0.14916719	0.17076918	0.13881373	0.13870613	0.13297184	0.13915412	0.27748033	0.19890799	0.20394406	0.15594041	0.16604362	0.14200346	0.13513376	0.14036943	0.16531463	0.12945467	0.14243609	0.16647136	0.18991582	0.16656722	0.18911587	0.1892001	0.13026963	0.13119152	0.15240227	0.17957984	0.16261269	0.15926524	0.14783189	0.15527579	0.14526792	0.14645895	0.12534474	0.14237989	0.20765132	0.19711453	0.20649967	0.20009096	0.1238769	0.14575654	0.13061737	0.14604892	0.29265931	0.14280069	0.14865783	0.15647958	0.13705142
0.13615483	0.13594843	0.18197708	0.15240958	0.17226467	0.13922402	0.13512036	0.12412913	0.14499056	0.26666111	0.16180709	0.21384904	0.16231775	0.18140337	0.13839017	0.13591902	0.13937372	0.18074824	0.14522704	0.15976107	0.17175728	0.19722369	0.17289414	0.1970495	0.20119691	0.14661653	0.13669206	0.15966155	0.19297285	0.13274246	0.15768231	0.16192052	0.15647066	0.14843112	0.13110717	0.13027346	0.1312144	0.20683698	0.20576796	0.20574576	0.20788145	0.12949289	0.13183261	0.13392539	0.14690654	0.29135135	0.15349534	0.15898442	0.15189107	0.13916464
0.12751792	0.13428761	0.18097024	0.14595315	0.16439991	0.14277631	0.13698743	0.12205708	0.13977292	0.25403881	0.16659307	0.20392093	0.15758231	0.17493691	0.14654052	0.14010251	0.15562399	0.17315106	0.14250982	0.14293712	0.16676781	0.18564701	0.1673598	0.18613872	0.17684381	0.14099698	0.13154657	0.16172682	0.19176687	0.14069521	0.15713121	0.13470067	0.14799571	0.14747781	0.1217714	0.12810174	0.13612419	0.21031503	0.20459363	0.20931943	0.20673431	0.12838499	0.13817838	0.1244606	0.14128502	0.28325507	0.14411332	0.15998723	0.13536626	0.14317551
0.14282463	0.13941999	0.18730207	0.14406887	0.1689193	0.14510392	0.1447759	0.13041428	0.12656	0.26564127	0.1788751	0.20021529	0.15465027	0.1619857	0.14091122	0.13603418	0.14402007	0.16051777	0.13321522	0.15619239	0.16836214	0.19175984	0.1685697	0.1919315	0.18318515	0.1336869	0.12987937	0.16159029	0.16014685	0.14901461	0.16108257	0.13830762	0.15431379	0.13910946	0.12703514	0.12136236	0.12680541	0.18392992	0.17208196	0.18319468	0.17695306	0.12009652	0.12695183	0.12373743	0.13387381	0.25564748	0.15491073	0.13655703	0.1455818	0.1420529
0.13004996	0.13489977	0.18126243	0.14599806	0.16873319	0.14132027	0.13410099	0.12681431	0.1311688	0.2652553	0.14973946	0.2055786	0.15572196	0.16205733	0.1506926	0.139678	0.12993787	0.16050532	0.13049319	0.15962437	0.16759533	0.18928257	0.1704621	0.18688774	0.18750454	0.13090184	0.14225742	0.16300863	0.17606866	0.1392508	0.15800439	0.15838967	0.16031992	0.13829978	0.1411716	0.13231835	0.13660565	0.20412198	0.19410729	0.20332904	0.19720037	0.1322563	0.138598	0.12554953	0.14589734	0.29315397	0.1371007	0.1584319	0.14687058	0.12887409
0.13178636	0.13052188	0.16925499	0.14380449	0.16869108	0.12564845	0.12550849	0.12046578	0.14012669	0.25958014	0.19436412	0.20368928	0.16047296	0.17204487	0.13583513	0.14570583	0.14865507	0.17231932	0.13096096	0.1545499	0.17204829	0.18970032	0.17198783	0.19120878	0.18180355	0.13024978	0.13178724	0.15883707	0.16684127	0.11336584	0.14387661	0.16446741	0.16533615	0.1476115	0.1280116	0.12317352	0.13356613	0.20948876	0.1974192	0.2083206	0.19969228	0.1231492	0.13344721	0.13813786	0.14539719	0.28606671	0.14767994	0.15227197	0.15633823	0.14102271
0.14719805	0.14432602	0.19309247	0.14910139	0.18395387	0.15094449	0.14277458	0.13218808	0.13523339	0.28564492	0.19577944	0.20989351	0.15881847	0.17478262	0.14750744	0.13913219	0.13451043	0.1749835	0.13675098	0.16911419	0.17153968	0.20046498	0.17004128	0.20105578	0.19127674	0.13703555	0.13242736	0.15696631	0.16769585	0.13174918	0.14979467	0.16316836	0.17325369	0.14731921	0.13921645	0.13891855	0.14338413	0.20769724	0.20020154	0.20678903	0.20385095	0.13709998	0.14188662	0.13270462	0.14692937	0.29082415	0.14630641	0.14796232	0.13998023	0.13619243
0.12712051	0.12863535	0.17073405	0.13863109	0.16730833	0.13223092	0.14065002	0.11695169	0.13316321	0.23770569	0.13953321	0.2105018	0.15965532	0.16241913	0.13893506	0.15251702	0.15681945	0.16294235	0.13239761	0.15498017	0.16888984	0.19603728	0.17003527	0.19509321	0.18085447	0.13231848	0.15051499	0.16096428	0.17321073	0.13809207	0.16372947	0.15145752	0.15849653	0.14089593	0.13950957	0.13636835	0.14641649	0.21337835	0.19646046	0.21171182	0.19945268	0.13526082	0.14618462	0.13280365	0.14866112	0.29344246	0.14837341	0.13993081	0.1266924	0.13145238
0.13130586	0.13579437	0.18152249	0.13966809	0.16283178	0.14397711	0.14120162	0.12163714	0.1309564	0.26876405	0.17893289	0.22282222	0.16424941	0.18281752	0.15131083	0.14886314	0.16581151	0.18267986	0.14331132	0.16571635	0.17170362	0.19573456	0.17228372	0.19549991	0.19459228	0.14327529	0.14386864	0.17606145	0.20803802	0.13615365	0.16090156	0.15952294	0.15152611	0.14409178	0.13112968	0.13187422	0.12834148	0.20147398	0.17594501	0.20037031	0.18161263	0.13163373	0.1276713	0.12580636	0.13794462	0.28002021	0.15019535	0.147231	0.14553416	0.13333401
0.15165284	0.14207081	0.19277981	0.15053293	0.18091802	0.14797656	0.1431118	0.13040923	0.15638341	0.27778536	0.22732767	0.21509446	0.16363263	0.17755184	0.15732409	0.15076888	0.15685859	0.1766621	0.13547042	0.16448955	0.16972873	0.19786179	0.16931388	0.19897988	0.20831496	0.13384028	0.15153772	0.16607283	0.18960074	0.14201613	0.15563531	0.15161091	0.14883322	0.14822553	0.14008969	0.12998053	0.14048512	0.1902467	0.18068439	0.19048844	0.18387385	0.13061357	0.14321394	0.13010985	0.13926165	0.28618741	0.14559641	0.1387832	0.15560925	0.12443942
0.14168821	0.13991265	0.17591135	0.14275967	0.17151117	0.13796397	0.13745981	0.1204153	0.13468985	0.25754505	0.15007217	0.20783493	0.15866564	0.16709425	0.12829421	0.13947704	0.13650988	0.16651538	0.13851032	0.16825683	0.16826716	0.18793656	0.16845822	0.18746893	0.18211251	0.13971515	0.1466088	0.16825147	0.18499392	0.14022209	0.15431094	0.14618821	0.14256772	0.13870288	0.12090476	0.12529285	0.13181651	0.19465029	0.19358242	0.19380903	0.19828127	0.12502185	0.13181207	0.12491341	0.13360305	0.25543576	0.14573346	0.13533345	0.12458798	0.1412669
0.16122361	0.16410963	0.20439738	0.15702096	0.20627598	0.1600861	0.15255553	0.14443131	0.16363172	0.28821597	0.23216455	0.17329353	0.14794686	0.13780606	0.1334727	0.12311278	0.13712789	0.13684736	0.12153336	0.11916567	0.16228028	0.16500376	0.16290167	0.16460685	0.13062103	0.1213507	0.12228718	0.15144792	0.15552676	0.13603593	0.14948989	0.16614352	0.16119374	0.15664902	0.15298568	0.13797435	0.1523626	0.20900886	0.20043482	0.20821092	0.2047361	0.13792804	0.1508994	0.13571016	0.14660063	0.29298398	0.1489746	0.14390318	0.15960751	0.15158488
0.13640411	0.1467682	0.18737996	0.14934504	0.16781536	0.14441738	0.13856693	0.13100924	0.13699707	0.27000922	0.18827982	0.21947919	0.16763946	0.18190701	0.14271183	0.14725298	0.1660239	0.18183865	0.14853898	0.16252299	0.17530893	0.20729199	0.17563501	0.20759887	0.21602461	0.14803882	0.15064721	0.16178438	0.19582579	0.12929861	0.14930412	0.15198784	0.16457306	0.14664786	0.14484875	0.1337541	0.13311376	0.20634329	0.19328687	0.20595196	0.19657853	0.13518558	0.13357869	0.13123736	0.14469686	0.29392043	0.14135143	0.13603219	0.14222063	0.14682029
0.15086475	0.14798827	0.18886244	0.15755026	0.17187536	0.15248424	0.14236429	0.13685279	0.15554874	0.28818706	0.21818493	0.20272644	0.15981983	0.15911499	0.14401755	0.13039452	0.15222882	0.15847091	0.13813068	0.15403248	0.16653997	0.18275282	0.16618569	0.18171459	0.15502809	0.13783388	0.13324676	0.16775361	0.18444239	0.13325873	0.16327207	0.1504685	0.15711781	0.14561127	0.12696719	0.13152151	0.13650334	0.22089842	0.19578221	0.22029433	0.20032091	0.13102566	0.13539506	0.13153914	0.146586	0.29146293	0.13335146	0.14478056	0.13518378	0.12218294
0.14198342	0.13719797	0.18113294	0.1476557	0.17561561	0.14200528	0.1441167	0.13105421	0.12960969	0.26134178	0.17433929	0.21296833	0.16126129	0.17124686	0.14816466	0.13864379	0.14091672	0.17120764	0.13958734	0.168936	0.1723724	0.20227589	0.17075916	0.20059948	0.18541662	0.14072342	0.13992068	0.16134135	0.18065326	0.15847966	0.16193002	0.16687478	0.15713343	0.14646813	0.12586968	0.13238382	0.1324095	0.20191018	0.18949251	0.20126368	0.19093418	0.13134584	0.1316099	0.13029855	0.14706361	0.28819984	0.13867888	0.14002445	0.13639241	0.13156055
0.12924081	0.13648671	0.17180195	0.14537489	0.16816296	0.14055693	0.12833257	0.11607663	0.13888408	0.25592053	0.18750878	0.22744945	0.1709069	0.18355924	0.1488272	0.15929747	0.16449459	0.18351521	0.15464808	0.17180443	0.17690329	0.20572604	0.17861064	0.20535748	0.20806324	0.15432639	0.15534784	0.18337747	0.21570392	0.13093713	0.15419918	0.143436	0.16337119	0.14545754	0.13528265	0.13348402	0.13764447	0.19653241	0.18564199	0.19562882	0.19041091	0.13180709	0.13812427	0.12646495	0.14216194	0.28993148	0.13160315	0.13665032	0.13443114	0.13570474
0.13319458	0.13954692	0.17914395	0.14964505	0.17647022	0.14634627	0.13864987	0.12768503	0.13352497	0.26638636	0.17092746	0.21017414	0.16049887	0.17082486	0.14620617	0.14905478	0.16172065	0.17106387	0.14555946	0.15804356	0.16777487	0.19487071	0.16764964	0.19581848	0.192145	0.14624821	0.14984371	0.16946407	0.19009933	0.15184554	0.15586831	0.16827929	0.15547422	0.14369725	0.13371593	0.1242573	0.14075834	0.19376937	0.1913482	0.19336125	0.19502407	0.12569834	0.14074555	0.12670819	0.14244853	0.28606358	0.13982774	0.14799003	0.13599841	0.14155746
0.13764147	0.13071835	0.17446871	0.15328303	0.1722374	0.12878756	0.14378916	0.12398256	0.12747444	0.25842521	0.15411218	0.21600778	0.16615146	0.17748572	0.13786648	0.15005544	0.14243117	0.17686854	0.14476047	0.15461068	0.16985744	0.19556955	0.17019652	0.19541028	0.20214963	0.14415953	0.13457505	0.16719952	0.20033166	0.14162125	0.16305724	0.13887478	0.14523791	0.14657162	0.14162141	0.12991998	0.13827574	0.19133401	0.18105848	0.18977784	0.18359965	0.13049668	0.13838793	0.12760606	0.14320573	0.28134272	0.15015168	0.15204725	0.14469787	0.14249621
0.14496237	0.14072067	0.18216024	0.14844523	0.16918543	0.1470004	0.14291801	0.12601008	0.14391866	0.27256894	0.19610076	0.21273004	0.1641418	0.17729165	0.13323312	0.13390039	0.14626549	0.17679869	0.13902429	0.16193895	0.17217971	0.19899468	0.17242409	0.19826734	0.19705714	0.13897493	0.14908224	0.15983422	0.19006422	0.12624639	0.15384878	0.15173632	0.15498674	0.14595197	0.14271006	0.12754899	0.14062348	0.20323275	0.19512416	0.20256007	0.19783559	0.126982	0.14097564	0.13517925	0.14636706	0.29176086	0.14694901	0.14558156	0.13731635	0.12104279
0.13053469	0.13173872	0.17017305	0.14984946	0.17010595	0.13216294	0.13408321	0.12583537	0.13126163	0.25794068	0.18117838	0.19209808	0.1559069	0.16267167	0.1402781	0.1429553	0.13634872	0.16181232	0.13020498	0.14342615	0.16094212	0.18941478	0.15944998	0.18924873	0.17875195	0.12960108	0.13478918	0.15350017	0.1825857	0.13737343	0.15538496	0.16219872	0.14710918	0.14316113	0.13962607	0.13041598	0.13697311	0.19904222	0.18032059	0.19774695	0.18371077	0.12954547	0.13484298	0.11859541	0.13796991	0.27657431	0.15860213	0.14271443	0.149711	0.14076479
0.15088491	0.1512713	0.18432789	0.15490748	0.18273026	0.14865534	0.13704652	0.13391592	0.14909188	0.27294922	0.20720944	0.19431533	0.15194523	0.1592619	0.13507985	0.12755077	0.14203681	0.1591465	0.13326605	0.14568181	0.1696578	0.18132502	0.17010449	0.18127227	0.19419554	0.1322453	0.14625683	0.16488121	0.18108536	0.13046062	0.15561821	0.15797229	0.1623313	0.14800939	0.13585921	0.13242701	0.1382682	0.22467324	0.19956909	0.22448623	0.20237303	0.13248411	0.14033754	0.13455103	0.14354101	0.28919297	0.13853252	0.14079387	0.13237181	0.12011139
0.14781363	0.13652061	0.17750907	0.14456399	0.16499919	0.12962201	0.13740657	0.122729	0.14795111	0.25624153	0.12977783	0.19162108	0.15372472	0.15957829	0.13442579	0.14723612	0.13345219	0.15997218	0.12989174	0.14235893	0.16662574	0.18510972	0.16704588	0.18490247	0.16575585	0.12888277	0.12997973	0.16042164	0.17193948	0.13538346	0.14964229	0.14707389	0.14322446	0.14443368	0.13659562	0.12668127	0.14256813	0.1921204	0.1825074	0.19191349	0.18456849	0.12738049	0.14231426	0.12865272	0.1399271	0.2720468	0.14619207	0.15453932	0.14759447	0.14641371
0.13759094	0.13489173	0.17369454	0.14393303	0.16093671	0.12930328	0.13090359	0.12175083	0.13074377	0.25133124	0.13867897	0.20356311	0.15634543	0.16529405	0.14298931	0.13594529	0.14510491	0.16471483	0.1334672	0.14948326	0.16867681	0.1979968	0.17071006	0.19680469	0.20856741	0.13237886	0.12221391	0.15640333	0.16967054	0.13566794	0.15308192	0.14607272	0.13787834	0.14215009	0.14001487	0.12478163	0.12791738	0.18159275	0.17450997	0.18033774	0.17825082	0.1232975	0.12934849	0.12716624	0.14095001	0.26692379	0.14116207	0.14649451	0.13417603	0.12102334
0.12398905	0.13998605	0.1806449	0.14732206	0.15966326	0.14264621	0.14134634	0.12530996	0.13495973	0.26396161	0.18901803	0.20715402	0.15999806	0.16464068	0.13523525	0.13748455	0.1340694	0.16402304	0.13231727	0.1442734	0.1693	0.1876251	0.16827819	0.18680163	0.18102132	0.13187875	0.13973229	0.16812332	0.19273856	0.14830765	0.15751639	0.15065651	0.14398392	0.13795581	0.13634187	0.13172708	0.13432951	0.20016889	0.18352962	0.19939381	0.18584867	0.12957148	0.13479185	0.1292268	0.13863346	0.27710506	0.14955126	0.1359316	0.14256735	0.14777991
0.15568504	0.13620844	0.18026729	0.14784808	0.16677974	0.13358964	0.13211666	0.12744723	0.14308143	0.26432499	0.19705001	0.19210762	0.15029292	0.14496019	0.13503154	0.13377744	0.13490887	0.14358406	0.13660745	0.13631937	0.16136453	0.17947054	0.16097416	0.17979851	0.17632881	0.13568407	0.14350531	0.15246928	0.17902224	0.13328458	0.16157378	0.15948814	0.15154295	0.14657998	0.12151026	0.12993391	0.13837859	0.19013627	0.1861355	0.18988745	0.18788411	0.13082804	0.13743503	0.12566204	0.1387303	0.26830721	0.15602879	0.15741716	0.14701268	0.14341618
0.13430053	0.13106741	0.17123675	0.14155287	0.17092749	0.12987716	0.13101231	0.1230707	0.12998436	0.25544971	0.16693705	0.21581264	0.16303898	0.178124	0.13981412	0.14768545	0.16096689	0.17727774	0.14563875	0.1539243	0.1708061	0.1927889	0.17264543	0.19369173	0.21217732	0.14590104	0.13565502	0.16413437	0.18910001	0.14500731	0.15904208	0.15543085	0.14993204	0.14374723	0.130053	0.12689704	0.13083138	0.197566	0.18692444	0.19807479	0.18964666	0.12908937	0.13228701	0.12940086	0.13509664	0.26279065	0.12131614	0.14863472	0.13929835	0.11607011
0.12802057	0.12817858	0.16503869	0.1423399	0.16074261	0.1232627	0.12668291	0.11202102	0.12428203	0.23700005	0.085807443	0.20792094	0.16290784	0.17725205	0.15740986	0.13908075	0.15182947	0.17694673	0.1501852	0.14156422	0.17240532	0.19329853	0.17161669	0.19446045	0.18462896	0.14902255	0.15120962	0.17006311	0.20417602	0.13612165	0.15476561	0.16263844	0.15013818	0.15113628	0.14131318	0.12612247	0.13449486	0.20351095	0.19519483	0.20280586	0.19814102	0.12581006	0.13278472	0.12920737	0.14340867	0.27935848	0.14304383	0.14911677	0.14669193	0.13787425
0.15294105	0.13993812	0.17690109	0.14673461	0.17301275	0.1396683	0.14333142	0.12265505	0.13895039	0.25318635	0.18841907	0.19747411	0.15708552	0.16573077	0.14314887	0.13570079	0.14086473	0.16555978	0.12757729	0.14819552	0.17131704	0.17974418	0.17013767	0.1800988	0.17625181	0.12683961	0.13560697	0.15479107	0.18013269	0.14022407	0.16115385	0.16325417	0.15693425	0.1521043	0.15161133	0.13573194	0.15494904	0.21554027	0.20128247	0.21546921	0.20460255	0.13603236	0.15487708	0.13222979	0.15207624	0.2995345	0.15233703	0.15049404	0.14605848	0.14394347
0.13438797	0.12973599	0.17277965	0.14564894	0.16875559	0.12842725	0.13425574	0.1154671	0.14691448	0.2477221	0.13500978	0.19710092	0.15725973	0.15227725	0.1442866	0.13928168	0.14320658	0.15246345	0.12277198	0.14233665	0.16178015	0.18019958	0.16022551	0.18118179	0.17960027	0.12414348	0.13707715	0.15431097	0.18658529	0.13366176	0.16140576	0.16079588	0.15156747	0.15159351	0.16185874	0.13282724	0.14490338	0.22015437	0.21093442	0.22057681	0.21448117	0.13365646	0.14616738	0.1369009	0.15329507	0.30387127	0.15286766	0.15639244	0.14198923	0.13351981
0.14595638	0.1243947	0.16839728	0.14753196	0.16269487	0.13033785	0.13624197	0.11848184	0.14597404	0.25593117	0.16284591	0.19155572	0.15517899	0.15890357	0.13506784	0.14432655	0.12773818	0.15804297	0.12820047	0.13826992	0.17345859	0.19165064	0.17315012	0.19044334	0.16571699	0.12822676	0.13994612	0.15651622	0.17983325	0.1239585	0.15641151	0.15886521	0.16431545	0.14916159	0.12803194	0.13082965	0.1445453	0.21238071	0.19704288	0.21040411	0.2009207	0.1300409	0.14325075	0.13842994	0.14465851	0.28970301	0.13967353	0.15384173	0.12442657	0.12730107
0.14229338	0.1312675	0.17202935	0.14585857	0.16609176	0.14492044	0.12929927	0.12388892	0.13380016	0.25804093	0.14848329	0.21076474	0.1624054	0.16724466	0.14580823	0.14220917	0.13301505	0.1671979	0.13716723	0.15766926	0.17195901	0.19319198	0.17201011	0.19343831	0.19377193	0.13695489	0.14503656	0.16551851	0.18588716	0.13635215	0.15584742	0.14901878	0.16896972	0.15148383	0.14091913	0.13546324	0.14211392	0.19678192	0.19048925	0.19559093	0.19234431	0.13495788	0.14332658	0.13256258	0.14267199	0.28153822	0.14070348	0.13920835	0.13601199	0.13904236
0.12633948	0.13672268	0.17709003	0.13639945	0.1670821	0.13816209	0.13837479	0.12033419	0.14215699	0.25068271	0.15852121	0.213909	0.16257213	0.17852263	0.14798902	0.14552841	0.15301254	0.1781078	0.14061363	0.16580322	0.17206688	0.1974878	0.17113568	0.19712116	0.20280099	0.14023115	0.13406608	0.1625025	0.19109571	0.1330899	0.15628998	0.15344462	0.15538481	0.14586043	0.12987086	0.12925395	0.1375116	0.18940915	0.18948597	0.1894667	0.19370119	0.1294196	0.13426863	0.12595211	0.13968618	0.28307509	0.12844358	0.12872727	0.12761337	0.12015539
0.12705493	0.12997121	0.17004852	0.13866384	0.17519136	0.13461694	0.13106623	0.12073195	0.12774119	0.25989556	0.15198873	0.20780373	0.16021973	0.17543566	0.14816773	0.15116425	0.14692767	0.17519148	0.14815859	0.16077112	0.17073408	0.20322293	0.17223513	0.20517176	0.20436472	0.14935651	0.14427678	0.16635424	0.19338627	0.15656115	0.16709894	0.15643761	0.16017801	0.14540161	0.13684018	0.12746456	0.1332075	0.19537941	0.18240193	0.19528703	0.18469019	0.12894683	0.1316631	0.13090533	0.14285327	0.29384142	0.14269277	0.15170944	0.15281665	0.12682119
0.12790227	0.13268247	0.17330395	0.14509185	0.17785141	0.12597133	0.12954605	0.1139988	0.13357368	0.2528725	0.14974202	0.19795458	0.15646587	0.16137622	0.14355861	0.14080796	0.1407353	0.15998033	0.13087301	0.14134155	0.17256516	0.18592809	0.173499	0.18590792	0.1796867	0.13048191	0.14275281	0.15702659	0.19571351	0.13020834	0.15388438	0.16949764	0.14250578	0.14907219	0.13313583	0.12856132	0.14111798	0.20505877	0.19357893	0.20374088	0.1961416	0.12839939	0.1427896	0.13413805	0.14108507	0.29132012	0.14145161	0.13936661	0.12330585	0.12441646
0.14623396	0.13963902	0.17989781	0.14328028	0.17341323	0.14475636	0.14033313	0.13350753	0.1417845	0.27176154	0.21551739	0.21148854	0.16116467	0.16959296	0.14114112	0.13518585	0.15076764	0.16911112	0.13840327	0.1596947	0.17381561	0.18426274	0.17243885	0.18409947	0.20140345	0.13982712	0.1437286	0.1652054	0.19552469	0.14485744	0.16340712	0.14814322	0.16053431	0.14946631	0.13308814	0.13094889	0.14173588	0.20015471	0.18503474	0.19977067	0.18961145	0.13148099	0.1406593	0.1301658	0.14619912	0.27566603	0.13990174	0.14483225	0.1389502	0.12906617
0.14748891	0.13820988	0.17826897	0.14646795	0.16896383	0.13657588	0.15055694	0.13014266	0.13647676	0.27221498	0.19481294	0.21348681	0.16220582	0.16371205	0.14008677	0.13953036	0.13073838	0.1623088	0.13822982	0.16148444	0.1764424	0.1963723	0.17762762	0.1972786	0.19776808	0.13704863	0.14060764	0.16166271	0.2017898	0.14238879	0.15767366	0.15964283	0.1604984	0.14536504	0.14601225	0.13147864	0.13314709	0.20375071	0.19744536	0.20371521	0.20107825	0.13173509	0.13132937	0.12439787	0.14626963	0.2790333	0.13864072	0.14573488	0.1528957	0.141601
0.13816854	0.13026859	0.16866094	0.14023986	0.17209139	0.13884895	0.13575722	0.12474775	0.126507	0.2512238	0.20538828	0.21997321	0.1662439	0.18623839	0.15200168	0.1495468	0.16730687	0.18539239	0.15256566	0.1678158	0.16836371	0.19335538	0.16865142	0.19433035	0.21842113	0.15107684	0.14607219	0.16732918	0.21200646	0.14373492	0.15951134	0.16133556	0.15454338	0.14274846	0.15377904	0.13268854	0.13028738	0.20078905	0.18734314	0.20111331	0.1902272	0.13140853	0.12947039	0.13594772	0.14194624	0.28583148	0.13837306	0.14214949	0.14076211	0.14222129
0.13758242	0.14050235	0.17471087	0.14716128	0.16566758	0.13920295	0.14058742	0.12930416	0.13999985	0.27193558	0.20299149	0.19752787	0.15794893	0.16038673	0.13329765	0.14130048	0.14086075	0.16007052	0.13323049	0.14196049	0.17039722	0.18417725	0.1685148	0.18545754	0.16164337	0.13449708	0.14305829	0.16527729	0.17699158	0.1525293	0.15706035	0.16119197	0.15993968	0.14847323	0.12620923	0.12796341	0.13696148	0.21199369	0.19167075	0.21137495	0.19488086	0.12639172	0.13600658	0.12861036	0.14608295	0.29268214	0.14912271	0.14794931	0.14331572	0.14234041
0.14360279	0.14394452	0.1768595	0.14800607	0.17387111	0.13384844	0.12957729	0.12789071	0.12245945	0.2655071	0.20635384	0.19611357	0.15696113	0.16581136	0.14060779	0.1443606	0.13942893	0.16527331	0.14158383	0.15205482	0.16552824	0.18419215	0.16597258	0.18396191	0.17822884	0.14046136	0.14040785	0.16136332	0.19172271	0.13694414	0.15565085	0.15265439	0.16311549	0.14245369	0.12574328	0.12614778	0.12879907	0.19323941	0.18601534	0.193193	0.18944548	0.1257164	0.12644827	0.12505296	0.14052047	0.28255996	0.13681175	0.13402148	0.12710334	0.13294418
0.13981932	0.1325496	0.16933553	0.14066778	0.16232188	0.13842528	0.13722125	0.11770666	0.13539453	0.25082827	0.1756908	0.19993116	0.15915187	0.15796193	0.13607438	0.14145267	0.15327248	0.1571463	0.1294215	0.16572395	0.16965353	0.17870426	0.16886595	0.17962831	0.18185644	0.12785299	0.13621299	0.15990874	0.17864999	0.13313617	0.15081346	0.15667176	0.1581171	0.14673969	0.12585153	0.12746982	0.12495253	0.20855604	0.19953284	0.20840774	0.20158879	0.12743494	0.12395714	0.13234732	0.14498505	0.28825819	0.14220494	0.14258589	0.15585914	0.14190762
0.12687278	0.12916869	0.16850957	0.14715929	0.167502	0.13696836	0.14017741	0.11876936	0.13335139	0.26265788	0.1952395	0.20210922	0.15824334	0.16904499	0.12894619	0.13921043	0.14047462	0.16886811	0.13282819	0.14746034	0.1749123	0.19576563	0.17755103	0.19645257	0.1879361	0.13235319	0.13064148	0.16352202	0.18596989	0.14841114	0.15983847	0.15301514	0.15600774	0.15324317	0.13970456	0.13247453	0.15507527	0.22216141	0.20274568	0.22228064	0.20784928	0.13199197	0.15454733	0.14066945	0.14943126	0.30520707	0.14742482	0.1587691	0.14769977	0.14316162
0.14125474	0.13256221	0.17433578	0.14752004	0.17070669	0.14326958	0.13437922	0.11823403	0.13208686	0.25668824	0.16159859	0.20514655	0.15824169	0.16791952	0.13784863	0.14583075	0.1488874	0.16730241	0.13434112	0.14993048	0.17218649	0.19075142	0.17225623	0.19200556	0.19122782	0.1328266	0.14198139	0.16055675	0.18922359	0.15031421	0.16165033	0.16396005	0.15876485	0.15034038	0.14186263	0.13585146	0.13872567	0.21145381	0.19710234	0.21022047	0.20106547	0.13716021	0.13774966	0.1350964	0.1440223	0.29892787	0.14689367	0.14997464	0.13273801	0.14075683
0.13200846	0.13115352	0.17297933	0.14278571	0.1680181	0.1369562	0.13936639	0.12652528	0.13162732	0.26822695	0.17614064	0.20558272	0.16193338	0.17153369	0.13346551	0.14256109	0.13674015	0.17201595	0.13295123	0.14430086	0.1666449	0.19580801	0.16709404	0.19704176	0.19126137	0.13168542	0.13311844	0.15367937	0.19370276	0.13357019	0.15762545	0.15025936	0.15275705	0.14306578	0.13055129	0.13398145	0.12762797	0.19956867	0.18009222	0.19888614	0.18319762	0.1320117	0.12595326	0.12700538	0.14687869	0.286549	0.13254324	0.14170527	0.14954701	0.12487082
0.13342834	0.12492933	0.1693818	0.13897729	0.17314303	0.13230407	0.13234149	0.12098709	0.13328712	0.24865827	0.17921528	0.21377961	0.16081712	0.16785526	0.14343703	0.14289844	0.15279643	0.16862191	0.13191181	0.14443895	0.17189813	0.19725077	0.17103903	0.19764099	0.21054633	0.13176177	0.14799811	0.15730689	0.19235402	0.13253474	0.1532132	0.15955372	0.1635177	0.14337638	0.12343511	0.13099952	0.14788778	0.20792679	0.19935329	0.20713159	0.20223381	0.13141036	0.1470741	0.12776172	0.14410608	0.28787631	0.12271236	0.1367157	0.12231968	0.11398788
0.13782264	0.12633806	0.17551368	0.14381871	0.16176152	0.13335405	0.13206398	0.12470154	0.13345808	0.25830573	0.17614111	0.19122705	0.15394212	0.14833044	0.14598827	0.13210851	0.13531402	0.14799346	0.12928437	0.13849309	0.16321926	0.18473473	0.16128987	0.18558268	0.16438921	0.12967618	0.14062756	0.15069805	0.18813099	0.13417982	0.15353371	0.15290618	0.14873736	0.14883961	0.12206099	0.12917368	0.14344409	0.20761101	0.19668821	0.2071712	0.20024246	0.1286609	0.14510831	0.12399466	0.13939051	0.29014632	0.14497787	0.14806013	0.14166072	0.13871236
0.14613715	0.13034338	0.16952905	0.14762722	0.16707064	0.14266364	0.1379066	0.11823239	0.13816994	0.26296923	0.15579915	0.19979405	0.15719613	0.1640207	0.13679799	0.13777994	0.15809236	0.16307703	0.13402988	0.15593833	0.16918969	0.18582575	0.16992405	0.18523958	0.17886204	0.13291718	0.13513796	0.16218576	0.18039252	0.11979531	0.15299201	0.15339582	0.15200828	0.14993903	0.12792283	0.13488862	0.12769522	0.2038932	0.19020167	0.20192587	0.19276488	0.13781968	0.12887454	0.12716721	0.14905429	0.28714785	0.14082372	0.15054511	0.14848311	0.13495676
0.15518481	0.14195943	0.18014179	0.15191688	0.17455065	0.15503126	0.14287084	0.13158122	0.13558543	0.26665395	0.20497718	0.20516075	0.15914945	0.16106655	0.13654086	0.15095869	0.13635238	0.16039768	0.1389869	0.1634621	0.16925013	0.1884827	0.16952921	0.18903933	0.19389725	0.13917102	0.145904	0.15537912	0.18056148	0.12528285	0.147236	0.1505437	0.16652486	0.14831765	0.14388609	0.129025	0.14174092	0.20271674	0.19809724	0.20272896	0.19991677	0.12941682	0.13887836	0.12586455	0.14193411	0.29517281	0.13857393	0.1464448	0.14312837	0.13762774
0.12402433	0.13060249	0.17198423	0.14266892	0.1584425	0.12650779	0.13045013	0.11998496	0.12245863	0.25422555	0.1989294	0.20760858	0.15843251	0.16711426	0.14055228	0.13921666	0.15171625	0.16728936	0.14045118	0.15671718	0.17306076	0.19600952	0.17323355	0.19625191	0.17668186	0.14060134	0.14390188	0.16098003	0.20810108	0.13481928	0.15436758	0.14734372	0.13995878	0.14153995	0.12335923	0.12287055	0.12358014	0.19645783	0.18050589	0.1953854	0.18493257	0.12315765	0.12492649	0.13300873	0.14100266	0.2775211	0.15100378	0.14052878	0.13774012	0.13658775
0.14654128	0.13685851	0.17985679	0.15030083	0.17748117	0.13909855	0.14150123	0.1294726	0.12917927	0.25757375	0.16983806	0.19779487	0.15508677	0.16052872	0.13816306	0.14298688	0.14781387	0.16109599	0.13275997	0.15727954	0.16148616	0.1923282	0.16329293	0.19256081	0.17760409	0.13184632	0.14505376	0.15471239	0.18589374	0.14367029	0.16277105	0.15998638	0.14397867	0.13776301	0.1438057	0.1325338	0.13276145	0.20589764	0.18797122	0.20649202	0.18902609	0.13292302	0.13489603	0.12487516	0.13566008	0.27219662	0.14498651	0.13460058	0.14983465	0.13478346
0.15392222	0.13630052	0.17905013	0.14858666	0.16510127	0.14754298	0.14580584	0.12710781	0.15168995	0.26689893	0.19646436	0.19431077	0.15603247	0.1594	0.1467834	0.14129691	0.14677925	0.15948755	0.13656594	0.15477642	0.17330527	0.18186311	0.17251737	0.18081519	0.18947245	0.13538893	0.13888881	0.15625222	0.20594391	0.1386175	0.14967278	0.14631656	0.14623784	0.14093019	0.13817592	0.12474481	0.1356208	0.19179654	0.18333259	0.1910188	0.18859242	0.12410492	0.13564503	0.12462804	0.13868436	0.26604664	0.13418795	0.13346335	0.14041793	0.1385615
0.14116426	0.1356671	0.17229046	0.14545138	0.17384011	0.13195314	0.12745853	0.13112567	0.14947407	0.26804176	0.22224106	0.20142141	0.15493949	0.15520976	0.14052056	0.13141708	0.15589528	0.1551764	0.13142069	0.1527919	0.16443202	0.19347279	0.16510378	0.19404311	0.17181827	0.13267297	0.13871196	0.16038041	0.18388605	0.14299268	0.15667628	0.14591235	0.15500617	0.14251649	0.12248056	0.11774793	0.14372365	0.20664495	0.19265145	0.20672381	0.1938353	0.11747865	0.14595263	0.12772991	0.14019054	0.27815351	0.14146337	0.13792033	0.13477671	0.14655456
0.14378524	0.13604733	0.17157717	0.14884122	0.1815927	0.13905987	0.13864912	0.13575138	0.15193018	0.27548805	0.19288103	0.20285039	0.15955855	0.16277015	0.14060086	0.15125237	0.13811509	0.16294162	0.13014565	0.15337625	0.17246573	0.18499264	0.17482224	0.18437819	0.19256453	0.12954341	0.14274694	0.16209505	0.18708512	0.12627739	0.15052812	0.14988407	0.15134266	0.14364287	0.13077368	0.12977576	0.14300328	0.20607258	0.19089042	0.2052972	0.19296677	0.12911898	0.14179568	0.12917289	0.1385365	0.28930604	0.14630766	0.14095911	0.15283133	0.15053365
0.14286889	0.14171772	0.17239834	0.14550497	0.17796022	0.13529557	0.14129788	0.13397813	0.15710831	0.26725581	0.16685787	0.20670317	0.16283628	0.17312972	0.14824682	0.13833405	0.15072793	0.17211111	0.14587893	0.1526303	0.16516206	0.19035865	0.16624609	0.19041841	0.21721509	0.14461787	0.14054416	0.16251138	0.20301583	0.13332452	0.15295237	0.1581202	0.15005071	0.14348899	0.13468525	0.1225047	0.1277035	0.20335437	0.19417499	0.20252182	0.19809678	0.12198004	0.12847501	0.13299485	0.13963036	0.27196616	0.14368026	0.14729258	0.13119113	0.13978553
0.13239162	0.13893817	0.17434439	0.15099789	0.16582163	0.1427477	0.13806103	0.1320655	0.15660447	0.27346799	0.21800122	0.19980145	0.1611622	0.16422062	0.14565457	0.14589129	0.13506798	0.16361244	0.12799244	0.15663588	0.17245209	0.18622001	0.17268194	0.18713595	0.18370537	0.12730393	0.1444781	0.16232289	0.17211285	0.14195681	0.15956631	0.159578	0.14894913	0.14816219	0.13983968	0.13134508	0.14501956	0.22085771	0.20739117	0.22023793	0.21021114	0.1315718	0.14300889	0.13175768	0.14911795	0.30050072	0.15310197	0.14459586	0.12933867	0.15286869
0.14410742	0.13275692	0.17133208	0.14683506	0.17418888	0.13635398	0.13425997	0.12156443	0.13842535	0.25582317	0.20188051	0.20853016	0.16333941	0.17229906	0.15717062	0.14698096	0.15896723	0.17218615	0.14795306	0.16210395	0.16722462	0.19672664	0.16658497	0.19642529	0.21385989	0.14650632	0.14391355	0.16473417	0.20119306	0.13288403	0.15535584	0.15134083	0.14638025	0.14269802	0.12514237	0.12436285	0.13498314	0.20360537	0.18875247	0.20227875	0.19172055	0.12511051	0.13644777	0.12973128	0.14426279	0.28608859	0.12732741	0.13843165	0.12802935	0.11906034
0.13741769	0.13077724	0.16063641	0.13948721	0.17702988	0.13395253	0.13346364	0.12093761	0.13094306	0.24259095	0.17182419	0.20227481	0.16274819	0.16665016	0.15303066	0.14209469	0.14655738	0.16566935	0.1434819	0.14584501	0.17190701	0.18694891	0.17064296	0.18692413	0.18363425	0.142176	0.13908948	0.16358849	0.19278957	0.13577142	0.15817109	0.15400396	0.14460148	0.14452229	0.12460966	0.12828994	0.14248924	0.20531502	0.20230578	0.20393108	0.20597854	0.12759912	0.14388326	0.12889889	0.13688044	0.28143278	0.13947552	0.14154913	0.1351196	0.1288767
0.13665736	0.14058577	0.17496349	0.1472578	0.17885539	0.13873604	0.12747116	0.12997964	0.13153802	0.27288979	0.2082065	0.19446348	0.15622772	0.15205762	0.1384638	0.12756976	0.14459835	0.15129046	0.13018747	0.13982926	0.16960576	0.18676172	0.17140698	0.18710864	0.16423361	0.13062598	0.13100497	0.14892735	0.17914329	0.12949495	0.15005663	0.15065922	0.14855471	0.13829175	0.13181108	0.11992799	0.13253909	0.20485638	0.19131002	0.20379709	0.19538601	0.12043177	0.13391593	0.12742411	0.13710029	0.27452886	0.14138626	0.13874382	0.12479597	0.13521267
0.12778454	0.13057226	0.16781998	0.14257905	0.1664042	0.14392374	0.14086911	0.12515432	0.12971494	0.26525792	0.20378891	0.18802546	0.15646926	0.16621438	0.14098811	0.15248035	0.13871481	0.16643454	0.13417812	0.15542184	0.16583526	0.18122253	0.16509493	0.18058059	0.18429072	0.13420199	0.13345166	0.15604946	0.1791704	0.14302616	0.15686572	0.15632351	0.15191834	0.13933396	0.1403684	0.12597084	0.12612978	0.19525363	0.18128528	0.19525546	0.18528773	0.12562549	0.12620293	0.12022419	0.13555136	0.2721957	0.13680054	0.15391298	0.14084397	0.12975694
0.13180143	0.13070603	0.1711849	0.13996454	0.17197011	0.12734407	0.12765397	0.12489019	0.1306241	0.25716019	0.19470207	0.19972971	0.15804335	0.16132128	0.1433565	0.12798563	0.13521639	0.16098763	0.12782884	0.14897101	0.16485563	0.18269287	0.16624148	0.18182659	0.18351573	0.12716167	0.13682558	0.15822481	0.18626828	0.13278238	0.15847066	0.15651734	0.15262112	0.14427836	0.13503693	0.13630494	0.14582638	0.21866558	0.20413534	0.21702334	0.20738943	0.13788398	0.14590396	0.13395566	0.14823587	0.29129001	0.15125041	0.14146268	0.14703467	0.14309345
0.1345365	0.12569392	0.16627838	0.14406468	0.15965718	0.1334383	0.13632835	0.12240586	0.12211453	0.25164875	0.1726373	0.19168173	0.15879536	0.15971179	0.13346688	0.13588704	0.14568077	0.15896921	0.13183525	0.15717158	0.17214721	0.1903031	0.17221941	0.18955091	0.19507685	0.13181983	0.14126372	0.16522701	0.18384869	0.13766156	0.15160164	0.13846073	0.15935098	0.1416661	0.12347339	0.12584157	0.14844772	0.20270428	0.19575198	0.20246622	0.19951585	0.12788075	0.14900368	0.12308168	0.14004959	0.28321472	0.13042545	0.12990661	0.13835169	0.12957165
0.12865171	0.1310015	0.16863948	0.13251095	0.1696883	0.12021113	0.13105264	0.11518004	0.13218392	0.24825682	0.12836398	0.20760474	0.15988895	0.1681149	0.14783093	0.13571948	0.1477147	0.16856742	0.1369701	0.1647985	0.16665411	0.18866789	0.16625641	0.18874086	0.19074118	0.13651092	0.14748961	0.15874125	0.19164844	0.14971516	0.16169775	0.14421639	0.16044316	0.14365843	0.13705181	0.12661266	0.1418725	0.2189741	0.20499089	0.21974365	0.2077101	0.12639251	0.14150016	0.12678543	0.13640161	0.28256562	0.13751137	0.14476594	0.14075704	0.14019565
0.13090035	0.13568209	0.16832963	0.1402261	0.16182302	0.1330395	0.12665208	0.12752877	0.13846658	0.26227149	0.19800875	0.20169032	0.1576992	0.16976976	0.13390705	0.14008142	0.14983237	0.16844657	0.13075867	0.1469329	0.16347565	0.18924816	0.16283356	0.1901944	0.18525518	0.13191925	0.13335676	0.17054336	0.19780047	0.12185419	0.15452321	0.15167983	0.15386282	0.14209226	0.13899189	0.13334863	0.14911856	0.20827025	0.18550557	0.20757173	0.19001736	0.13536263	0.15000162	0.1269753	0.1484212	0.28679606	0.1417537	0.15287983	0.13484026	0.13247202
0.1303864	0.13109988	0.1645187	0.13724048	0.17195804	0.13381313	0.13664001	0.1246008	0.1333501	0.25422063	0.16967101	0.1974427	0.15909819	0.15476581	0.14058067	0.14018853	0.14322741	0.15446383	0.13998252	0.16111328	0.16871604	0.18945564	0.17008713	0.18915878	0.19467135	0.14001983	0.13102043	0.16038471	0.18637083	0.12618177	0.15485054	0.15038399	0.15629327	0.14851695	0.12936032	0.12633279	0.13371603	0.20885538	0.19557427	0.2084679	0.20070416	0.12524621	0.13278523	0.1295466	0.14551507	0.28639537	0.14760511	0.14970873	0.14541574	0.1354861
0.12879817	0.13856471	0.16572797	0.14463112	0.1657936	0.13378517	0.12522022	0.11948824	0.11775388	0.25540161	0.16779277	0.20538561	0.16201429	0.16788256	0.13736245	0.14044738	0.15562011	0.16701041	0.1443038	0.14684261	0.16855775	0.19609743	0.16881704	0.19541663	0.19525184	0.14400834	0.1471404	0.17643951	0.20285903	0.1249859	0.15703599	0.14813118	0.1575512	0.14568906	0.12507348	0.13357207	0.13721287	0.20488945	0.18402085	0.20369302	0.18700974	0.13392344	0.13698572	0.12866811	0.14602481	0.28380328	0.14685179	0.14455444	0.14389227	0.13429867
0.13548456	0.12884989	0.16081154	0.13755417	0.15662929	0.12953295	0.12852311	0.11583935	0.13542433	0.25394353	0.17466156	0.19222005	0.15904096	0.16202271	0.13290922	0.13893363	0.136274	0.16178688	0.13302027	0.15372412	0.16835505	0.1827102	0.16767605	0.18518263	0.1725083	0.13344207	0.14406455	0.16278745	0.20558631	0.13555449	0.15054137	0.15268862	0.15657184	0.14583734	0.13805401	0.130348	0.13808843	0.21400113	0.19724393	0.21168607	0.20037292	0.13164717	0.13819359	0.13292854	0.14093393	0.2830961	0.1347279	0.13768962	0.14242741	0.13827036
0.13653933	0.13358633	0.1665857	0.14314285	0.16856803	0.13264023	0.1353181	0.12518997	0.14497878	0.25836343	0.18317924	0.20620008	0.16158628	0.17311656	0.15360925	0.14051707	0.14107943	0.17310263	0.13074087	0.16076028	0.17734522	0.19438744	0.17827167	0.19575328	0.21737024	0.13232523	0.13886143	0.1610131	0.17539158	0.13459986	0.14859794	0.14863542	0.15177508	0.14670104	0.14124691	0.12974857	0.12372325	0.18734457	0.18687138	0.18781836	0.18975112	0.13081901	0.12617108	0.12775481	0.14551902	0.28108898	0.13706383	0.13991298	0.14035863	0.14627275
0.11920845	0.12854208	0.16484658	0.14108117	0.16610211	0.13086736	0.12674436	0.11915822	0.13432436	0.25937545	0.16253576	0.18811055	0.15691732	0.1521927	0.14425455	0.13121229	0.1332617	0.1523329	0.1368698	0.14009173	0.16598661	0.18735178	0.16661301	0.18739562	0.17689112	0.13688427	0.13439189	0.15106823	0.16602822	0.13226679	0.15383513	0.15441212	0.16370846	0.15137658	0.14415471	0.13050002	0.13853735	0.2160078	0.20266034	0.21537706	0.206249	0.13125598	0.14080347	0.12710953	0.14882411	0.29243237	0.14038654	0.13833483	0.1364519	0.1319311
0.14718564	0.13348354	0.17101423	0.14086595	0.16790015	0.1470865	0.12453645	0.12136143	0.13052116	0.26945516	0.17825504	0.20772353	0.16387719	0.18145667	0.14416862	0.14902097	0.13899422	0.18072838	0.14892803	0.15235633	0.169549	0.1950427	0.16928653	0.19517866	0.2026598	0.14825188	0.14941448	0.16684483	0.21819125	0.13468188	0.15492457	0.14887814	0.15635279	0.14277682	0.11427341	0.12459462	0.1424651	0.20276776	0.18478931	0.20256104	0.18839093	0.12496024	0.14102751	0.12352053	0.13817413	0.2719053	0.13832845	0.14255533	0.14021903	0.14656013
0.1262368	0.12997171	0.16501445	0.14228472	0.16888133	0.13677022	0.12377366	0.12374768	0.13694429	0.25575739	0.17386939	0.20832014	0.16290608	0.16587518	0.14658472	0.14679596	0.14354022	0.16449922	0.13411699	0.16586281	0.16625346	0.19446002	0.16654329	0.19576046	0.19141901	0.13392791	0.14729275	0.16561805	0.20650223	0.12013524	0.1525071	0.16194674	0.14707433	0.14089689	0.12089509	0.11944991	0.12094899	0.16579452	0.16690052	0.16467154	0.16929348	0.11972152	0.12381783	0.12155218	0.1377694	0.26135236	0.14229855	0.14336483	0.13525845	0.13026987
0.13524328	0.13158734	0.17342789	0.14637947	0.17233963	0.14306262	0.12774581	0.1191994	0.12430003	0.25345045	0.15849611	0.19890009	0.15993606	0.16616423	0.14066385	0.14220913	0.15534212	0.16625291	0.13177176	0.14799733	0.17182705	0.18621501	0.17044401	0.18700621	0.18188332	0.1317246	0.12704425	0.15927204	0.18397056	0.13695697	0.15832482	0.15493482	0.1513529	0.13977323	0.12468352	0.12552434	0.13626131	0.20710813	0.18523891	0.20574297	0.18812113	0.12501554	0.13644128	0.12567009	0.14190088	0.28543854	0.15376991	0.1517119	0.14103428	0.14604683
0.13060002	0.12933806	0.16826582	0.14314531	0.16605739	0.13752969	0.12877414	0.12073252	0.12909761	0.25914326	0.19490698	0.17616883	0.14820556	0.13571742	0.1271746	0.11884134	0.12757894	0.13518585	0.12459876	0.12543958	0.16027959	0.17109144	0.15921232	0.17201015	0.1276115	0.1257637	0.12857628	0.15214486	0.17202082	0.12069726	0.15188681	0.14814188	0.15977296	0.14844689	0.14016752	0.12618986	0.13556124	0.20562752	0.17457405	0.20513684	0.17794244	0.12868924	0.13496877	0.12509011	0.14302066	0.27656254	0.13804871	0.14998791	0.14819345	0.13351296
0.12154196	0.12306247	0.15110537	0.14141551	0.1723616	0.12782674	0.12839346	0.11382999	0.13166849	0.24792489	0.16936024	0.1896726	0.15248471	0.15431026	0.12948431	0.13978718	0.13169187	0.15359972	0.1257644	0.15131664	0.16039486	0.17778014	0.16080093	0.17739807	0.16454655	0.12545331	0.13439655	0.15346293	0.16763745	0.13239822	0.15730399	0.13664152	0.15209365	0.14386252	0.12647301	0.12620291	0.13285251	0.19671234	0.17944695	0.19578955	0.18283127	0.12689389	0.13261817	0.12960526	0.13814758	0.2818352	0.14363031	0.15155202	0.15207973	0.14343825
0.14821404	0.13010085	0.16107604	0.13908911	0.17113714	0.13282536	0.13900176	0.1211703	0.13447271	0.24932222	0.15475418	0.18710376	0.15330082	0.15447146	0.12961455	0.14567554	0.13373108	0.15438689	0.13434622	0.15342334	0.16378707	0.18637951	0.16220358	0.18624549	0.17831871	0.13472977	0.14120907	0.16051477	0.189282	0.13515486	0.15704572	0.15324441	0.14618176	0.14264822	0.13576204	0.12115903	0.12144543	0.19906871	0.18164091	0.19896084	0.18590234	0.12081839	0.12070299	0.12152926	0.13368711	0.27854767	0.1390646	0.14188671	0.13587569	0.12606102
0.15174268	0.1308981	0.16343136	0.13731986	0.16465935	0.12668654	0.13212341	0.12018571	0.12687322	0.23754811	0.16320829	0.2111163	0.16800922	0.18207484	0.15137269	0.15535147	0.16377519	0.18140113	0.1454142	0.17814265	0.17746705	0.20759439	0.17782308	0.20734672	0.22065572	0.14440814	0.14974409	0.16656473	0.2111354	0.12701169	0.15643911	0.13922797	0.1459462	0.13466395	0.12660989	0.11953063	0.1297657	0.19515485	0.17951778	0.19388027	0.18237521	0.1179799	0.13033988	0.11704375	0.13229379	0.27843583	0.13476186	0.13796994	0.12611325	0.12779678
0.12372837	0.13358656	0.17055975	0.14710005	0.17862962	0.12550145	0.13876733	0.12565108	0.14771351	0.2665959	0.16086684	0.19620658	0.15866245	0.16040783	0.13736844	0.13126251	0.14402188	0.16052148	0.12177143	0.13544539	0.16998489	0.18587776	0.16900738	0.18608619	0.16866155	0.12167673	0.13385484	0.15628949	0.18963961	0.12976317	0.15756571	0.15945375	0.15810287	0.15044039	0.12022758	0.13207391	0.13967261	0.1901923	0.18208911	0.188357	0.18642113	0.13224265	0.14075994	0.13870354	0.14921205	0.28324422	0.13742195	0.14707591	0.14157204	0.13798876
0.12832196	0.13033494	0.16982646	0.14422749	0.1783096	0.12983695	0.12740274	0.11819977	0.13069153	0.25960419	0.15756035	0.19405229	0.15584466	0.162297	0.129655	0.12374607	0.13167927	0.1619706	0.12761484	0.13344423	0.16929805	0.18955466	0.16994332	0.19052778	0.17625682	0.12738214	0.13976285	0.15766406	0.20269625	0.14235403	0.15660383	0.14694858	0.14027275	0.146126	0.13550298	0.12527491	0.13805482	0.20462805	0.19020863	0.20307387	0.19316055	0.12475481	0.13772412	0.12480463	0.13649218	0.28099796	0.13392502	0.14894056	0.15517555	0.12272582
0.13548847	0.1341655	0.17160061	0.14086986	0.18151863	0.14223224	0.14387184	0.12736093	0.14875281	0.26758051	0.18674192	0.20480762	0.15966639	0.15697092	0.14189994	0.14561531	0.1480152	0.15627618	0.13826561	0.13991223	0.17196165	0.19348568	0.17176424	0.19398336	0.18389937	0.1389304	0.13384017	0.1576467	0.18673439	0.1391224	0.15549737	0.14745538	0.1546869	0.14221051	0.13146278	0.12341155	0.12809208	0.19401085	0.18207864	0.1938117	0.18642697	0.12205441	0.1279296	0.12634948	0.13905731	0.27060312	0.14415143	0.14610003	0.13429013	0.13820559
0.13647738	0.13057603	0.1638979	0.13956153	0.16498095	0.14460845	0.13079956	0.12760231	0.1494035	0.25484565	0.19822825	0.18541946	0.15632436	0.15146987	0.14093141	0.14709724	0.13272998	0.15133734	0.12024388	0.13778658	0.16580501	0.18380131	0.16396999	0.18500443	0.16956335	0.12042879	0.13317282	0.15331532	0.16110201	0.13372287	0.15545389	0.13705043	0.14534193	0.14403683	0.11965276	0.12381444	0.12290224	0.17578295	0.17364229	0.1734636	0.17703249	0.12326752	0.12216588	0.11478932	0.13105367	0.24112172	0.1385681	0.14730485	0.12791213	0.14229555
0.12118705	0.1278536	0.16617066	0.14216578	0.16969249	0.14260665	0.12363059	0.11843657	0.13970788	0.26732793	0.19077228	0.1908382	0.1539164	0.15487167	0.1332988	0.12480297	0.1245816	0.15420257	0.12270916	0.14780383	0.1675126	0.18857014	0.16685408	0.18977977	0.18062708	0.12212855	0.13235565	0.14945835	0.16943091	0.12591466	0.14866707	0.14384909	0.15605718	0.13743374	0.13081753	0.12448124	0.13999808	0.19708806	0.18819335	0.19727591	0.19249009	0.12650329	0.14151768	0.12935142	0.13740882	0.26233912	0.1441519	0.12887223	0.14145793	0.13210714
0.13434882	0.13170643	0.16311498	0.14646664	0.17474014	0.13710225	0.13326997	0.11586332	0.14172329	0.26035157	0.16746359	0.21616702	0.16448003	0.17726807	0.14802748	0.14956377	0.1544544	0.17832808	0.1429341	0.15755127	0.16417459	0.19961064	0.16492923	0.20019686	0.21438728	0.14229172	0.14169978	0.1635799	0.20444557	0.12914981	0.15029925	0.14635992	0.14137618	0.13849868	0.13851765	0.12805438	0.13774799	0.20302367	0.19413446	0.20208661	0.19700979	0.12893957	0.13794865	0.13249318	0.14369789	0.28156948	0.12785935	0.14652467	0.1427861	0.13233718
