# Supplementary material for: Simultaneous readout of multiple FRET pairs using photochromism
Source: Nat Commun. 2021 Mar 31;12:2005. doi: 10.1038/s41467-021-22043-0 (PMC8012603; doi:10.1038/s41467-021-22043-0)
Supplement: Supplementary file 3 — Source Data [file 41467_2021_22043_MOESM3_ESM.zip › SourceData/Figure5_FigureSI3-4/figuredata/Figure 5/FRETEff_Single_rsAKARevTA_Photoswitching_Time.txt]

11.457161
24.85125361743421
38.24534623486843
51.63943885230264
65.03353146973686
78.42762408717107
91.82171670460528
105.2158093220395
118.6099019394737
132.0039945569079
145.3980871743422
158.7921797917764
172.1862724092106
185.5803650266448
198.974457644079
212.3685502615132
225.7626428789474
239.1567354963816
252.5508281138158
265.94492073125
279.3390133486843
292.7331059661184
306.1271985835527
319.5212912009869
332.9153838184211
346.3094764358553
359.7035690532895
373.0976616707237
386.4917542881579
399.8858469055921
413.2799395230264
426.6740321404606
440.0681247578948
453.462217375329
466.8563099927632
480.2504026101975
493.6444952276316
507.0385878450659
520.4326804625001
533.8267730799344
547.2208656973686
560.6149583148027
574.009050932237
587.4031435496712
600.7972361671054
614.1913287845396
627.5854214019738
640.979514019408
654.3736066368423
667.7676992542765
681.1617918717106
694.5558844891449
707.9499771065791
721.3440697240134
734.7381623414475
748.1322549588817
761.526347576316
774.9204401937502
788.3145328111843
801.7086254286186
815.1027180460528
828.4968106634871
841.8909032809212
855.2849958983554
868.6790885157897
882.0731811332239
895.4672737506581
908.8613663680923
922.2554589855265
935.6495516029607
949.043644220395
962.4377368378291
975.8318294552633
989.2259220726976
1002.620014690132
1016.014107307566
1029.408199925
1042.802292542434
1056.196385159869
1069.590477777303
1082.984570394737
1096.378663012171
1109.772755629605
1123.16684824704
1136.560940864474
1149.955033481908
1163.349126099342
1176.743218716776
1190.137311334211
1203.531403951645
1216.925496569079
1230.319589186513
1243.713681803948
1257.107774421382
1270.501867038816
1283.89595965625
1297.290052273685
1310.684144891119
1324.078237508553
1337.472330125987
1350.866422743421
1364.260515360856
1377.65460797829
1391.048700595724
1404.442793213158
1417.836885830592
1431.230978448027
1444.625071065461
1458.019163682895
1471.413256300329
1484.807348917763
1498.201441535198
1511.595534152632
1524.989626770066
1538.3837193875
1551.777812004935
1565.171904622369
1578.565997239803
1591.960089857237
1605.354182474671
1618.748275092106
1632.14236770954
1645.536460326974
1658.930552944408
1672.324645561842
1685.718738179277
1699.112830796711
1712.506923414145
1725.901016031579
1739.295108649013
1752.689201266448
1766.083293883882
1779.477386501316
1792.87147911875
1806.265571736184
1819.659664353619
1833.053756971053
1846.447849588487
1859.841942205921
1873.236034823356
1886.63012744079
1900.024220058224
1913.418312675658
1926.812405293093
1940.206497910527
1953.600590527961
1966.994683145395
1980.388775762829
1993.782868380264
2007.176960997698
2020.571053615132
2033.965146232566
2047.35923885
2060.753331467434
2074.147424084868
2087.541516702303
2100.935609319737
2114.329701937171
2127.723794554605
2141.117887172039
2154.511979789474
2167.906072406908
2181.300165024342
2194.694257641776
2208.088350259211
2221.482442876645
2234.876535494079
2248.270628111513
2261.664720728947
2275.058813346382
2288.452905963816
2301.84699858125
2315.241091198684
2328.635183816119
2342.029276433553
2355.423369050987
2368.817461668421
2382.211554285856
2395.60564690329
2408.999739520724
2422.393832138158
2435.787924755592
2449.182017373027
2462.576109990461
2475.970202607895
2489.364295225329
2502.758387842764
2516.152480460198
2529.546573077632
2542.940665695066
2556.3347583125
2569.728850929935
2583.122943547369
2596.517036164803
2609.911128782237
2623.305221399671
2636.699314017106
2650.09340663454
2663.487499251974
2676.881591869408
2690.275684486842
2703.669777104276
2717.063869721711
2730.457962339145
2743.852054956579
2757.246147574013
2770.640240191447
2784.034332808882
2797.428425426316
2810.82251804375
2824.216610661184
2837.610703278619
2851.004795896053
2864.398888513487
2877.792981130921
2891.187073748355
2904.58116636579
2917.975258983224
2931.369351600658
2944.763444218092
2958.157536835527
2971.551629452961
2984.945722070395
2998.339814687829
3011.733907305264
3025.127999922698
3038.522092540132
3051.916185157566
3065.310277775
3078.704370392435
3092.098463009869
3105.492555627303
3118.886648244737
3132.280740862172
3145.674833479606
3159.06892609704
3172.463018714474
3185.857111331908
3199.251203949343
3212.645296566777
3226.039389184211
3239.433481801645
3252.827574419079
3266.221667036514
3279.615759653948
3293.009852271382
3306.403944888816
3319.79803750625
3333.192130123684
3346.586222741119
3359.980315358553
3373.374407975987
3386.768500593421
3400.162593210855
3413.55668582829
3426.950778445724
3440.344871063158
3453.738963680592
3467.133056298027
3480.527148915461
3493.921241532895
3507.315334150329
3520.709426767763
3534.103519385198
3547.497612002632
3560.891704620066
3574.2857972375
3587.679889854935
3601.073982472369
3614.468075089803
3627.862167707237
3641.256260324672
3654.650352942106
3668.04444555954
3681.438538176974
3694.832630794408
3708.226723411843
3721.620816029277
3735.014908646711
3748.409001264145
3761.80309388158
3775.197186499014
3788.591279116448
3801.985371733882
3815.379464351316
3828.773556968751
3842.167649586185
3855.561742203619
3868.955834821053
3882.349927438487
3895.744020055922
3909.138112673356
3922.53220529079
3935.926297908224
3949.320390525658
3962.714483143092
3976.108575760527
3989.502668377961
4002.896760995395
4016.290853612829
4029.684946230263
4043.079038847698
4056.473131465132
4069.867224082566
4083.2613167
