# Supplementary material for: Simultaneous readout of multiple FRET pairs using photochromism
Source: Nat Commun. 2021 Mar 31;12:2005. doi: 10.1038/s41467-021-22043-0 (PMC8012603; doi:10.1038/s41467-021-22043-0)
Supplement: Supplementary file 3 — Source Data [file 41467_2021_22043_MOESM3_ESM.zip › SourceData/Figure5_FigureSI3-4/figuredata/Figure 5/FRETEff_Single_EKARevTA_Conventional_Avg.txt]

0.2496702060812996
0.2506061957973202
0.2506533131322679
0.2500586293914263
0.2496526363878522
0.2496694182103182
0.2497033430463366
0.2495305681855851
0.2495371625209104
0.2493686351462778
0.249380162197477
0.2492271275678709
0.2487548081573225
0.2487288478904123
0.2489577841890453
0.2485953058125388
0.2480711639323204
0.2479769405738009
0.2481340278316101
0.2477068462073579
0.24770366375899
0.2476747946536291
0.2467525816857954
0.2450104666318747
0.2432683515779541
0.2415262365240333
0.2408794984330495
0.24157575872027
0.2420028084687639
0.2423175858391949
0.2427728858520325
0.2426907195315918
0.2427346985213031
0.2428548517627741
0.2429026481437776
0.243003522001971
0.2433268909983609
0.2433752703495865
0.2430354783822842
0.2435252253760377
0.2433070396762455
0.2432067580754934
0.2433966287501875
0.24346390485214
0.2432882501947238
0.2437927276494969
0.2435961514043115
0.243743139638514
0.2435602528436631
0.2432871668607179
0.2431983634096832
0.2433711204042711
0.2432649574997778
0.243285077170562
0.2431273223901627
0.2428903556306675
0.2428952453539764
0.2431523369512506
0.2431180910557768
0.2432636940325591
0.2429332411738113
0.242937514034015
0.2432348596106
0.2431875371662635
0.2430473295510147
0.2434930102808902
0.2435056741726696
0.2433452530230065
0.2429532354262209
0.243070503914941
0.243150970841017
0.2429825994184201
0.2426707849540005
0.2428295304850202
0.2425679803404097
0.242484283653194
0.2424403011171565
0.2424948845971872
0.2425910104246183
0.2424161553742875
0.2426696465535068
0.242447028771004
0.24236143939669
0.2422127708847671
0.242160585762515
0.2422381167825118
0.2422109176460129
0.2417509062268251
0.2417509861534459
0.2415892225290576
0.2412773906681593
0.2414018021735818
0.2414661621241681
0.241178736501024
0.2390387245773085
0.2323869185721326
0.2257351125669571
0.2190833065617813
0.2152012452369351
0.2153963891471824
0.2150995045188358
0.2145841569426223
0.2144499532583307
0.2141485382765353
0.2142897569814234
0.2144845703959688
0.214398291643734
0.2143395512658117
0.2147211493651456
0.2147437288766383
0.2152827268669574
0.2154881427765868
0.2155658006816143
0.2158034913666639
0.2159740977388921
0.216067731637468
0.2167393421377362
0.2171406068794455
0.2171488419884036
0.2174590381143335
0.2175809792463721
0.2176920474311299
0.21828547233644
0.2185124945031314
0.2186167428203816
0.2189640650070728
0.2190677320298583
0.2192937887467711
0.2197271412666157
0.219942206752597
0.2200443709084133
0.2203493353475635
0.2203520785791141
0.2206678398853376
0.2207567019989613
0.2207319965953948
0.2209132657666059
0.2211383635654245
0.2210437432620359
0.2212599657743732
0.2212502203013805
0.2214353961328122
0.2213869317615617
0.2212203268146227
0.2211897401251987
0.2212510391996509
0.2213205461779653
0.2214078366264698
0.2216593461354153
0.2219235081145027
0.2218756422655767
0.2217325448458104
0.221977566956846
0.222083595642919
0.2220120062144115
0.2222531167696458
0.2222728003299804
0.2219051078305297
0.2220195143049983
0.2217082794026446
0.2218779346357924
0.2216576518201509
0.2216766346826853
0.2216480900975858
0.2215489305078216
0.2214880191193163
0.2213129553102207
0.2207921092870877
0.2202712632639545
0.2197504172408216
0.2195186908152721
0.2199189284751644
0.2199736359764763
0.2203079660464601
0.220004932642891
0.2198713457878076
0.2197420338294645
0.2200109239102176
0.2204060015790763
0.2201685546093891
0.2202088959681822
0.2198316751706223
0.2196942474359123
0.2200288970435794
0.2199178248705926
0.2197652739684367
0.2199275296336118
0.2197980566642616
0.2198560458477732
0.21988629954592
0.2197318839825095
0.219744892396546
0.2197085300210072
0.2195618255664762
0.2199645087291172
0.2198830590170537
0.2196642632100259
0.2195389372852123
0.2193942760415009
0.2193077379331435
0.2194352166511152
0.2194908766854156
0.2193369625684899
0.2191603020800764
0.2189742559682845
0.2189860731829862
0.2190599220388302
0.2190492313442174
0.2190143824761564
0.2191013444279621
0.219080393647281
0.2189905945068857
0.2188387661422217
0.2187483317645992
0.2187339991437205
0.2186362710652041
0.2183218834158505
0.2185578782333381
0.2181768579348094
0.2179012578864204
0.2179908100219858
0.218184651895333
0.218400352991225
0.2180076487665929
0.2179298385501014
0.2179872648201041
0.2175903259743885
0.2175022269284596
0.2176991384090399
0.2176017215646258
0.2171924938842864
0.2170193003485205
0.2172072109732288
0.2170768654214407
0.2169593331098818
0.2171467058470492
0.2173061999183146
0.2169804104381551
0.216640570739647
0.2160447959513408
0.2154490211630344
0.2148532463747282
0.2145452324928809
0.215175906221575
0.2151128124074177
0.2151632075043902
0.2148885671540838
0.2148926593660749
0.2148901048393891
0.2149431937501947
0.2152376505163935
0.2154918031476653
0.2154517669656534
0.2154185643397943
0.2156551639362667
0.2154329463208636
0.2153462193325229
0.2153245341586651
0.2150907717370457
0.2151521365574474
0.2151350288358369
0.2148545701791549
0.2146107993665602
0.2146411108121679
0.2146516687270675
0.2145366512472176
0.2146358627132965
0.2145031738173336
0.2145284854683453
0.2145983243429265
0.2143088732548157
0.2139696103154599
0.2141954015510033
0.2139620157029389
0.2137885587410434
0.2135410061299501
0.2133760574421981
0.213522020345717
0.2136478774306929
0.213586860822765
0.2136764359873555
0.2137538722919048
0.2138360607773614
0.2135190328245707
0.2131672273192904
0.213034457395637
0.2128902835974908
0.2125410389524488
0.2122944051872946
0.21243316456481
0.212493332532051
0.2124619431762971
0.2125646774324783
0.2125874445859333
0.2123048444152911
0.2124919039327596
0.2123724720399084
0.212051654158682
0.212092721973279
0.2120352949067262
0.2117760900234863
0.2122214865781133
0.212141773469912
0.2120038098849269
0.2118806361385956
0.2115132042142628
0.2114554700960364
0.2116595191016277
0.2117033839569338
0.2114589113094386
0.2110057746370634
