# Supplementary material for: Simultaneous readout of multiple FRET pairs using photochromism
Source: Nat Commun. 2021 Mar 31;12:2005. doi: 10.1038/s41467-021-22043-0 (PMC8012603; doi:10.1038/s41467-021-22043-0)
Supplement: Supplementary file 3 — Source Data [file 41467_2021_22043_MOESM3_ESM.zip › SourceData/Figure5_FigureSI3-4/figuredata/Figure 5/FRETEff_DoubleAEta_EKARevTA_Photoswitching_Avg.txt]

0.2091533094644547
0.2421368105463065
0.2428727817247844
0.2420309409502686
0.2400189527604474
0.2424810731042683
0.2413193927070327
0.2433501637729196
0.2464583597507706
0.2462715825117972
0.2437224321979
0.2416318518579902
0.2408207055938639
0.2439259203793492
0.2400335620031545
0.2416889414783134
0.2423443742319014
0.2405972781471814
0.2411023613618423
0.2391554537456013
0.2395955544336923
0.2418366664198787
0.2419475140115366
0.2404693372153344
0.2389827078818017
0.2374960785482691
0.2368198542394521
0.2350832326908617
0.2366999069850799
0.2360670388819307
0.2372557166250473
0.2348954841587124
0.234606112731684
0.2337956178133233
0.2348290832292057
0.2354091165388985
0.2362910825291423
0.236270507027181
0.2374969091011341
0.2355783539055795
0.2382210764672955
0.2372204887926394
0.2362286474381924
0.2359726272543909
0.2362700962240896
0.2368453508972329
0.2360200445722666
0.2368463904979108
0.2379853247145834
0.2369170126439126
0.2355712432656381
0.2344638524338947
0.2349355594329235
0.2332038066862444
0.2350307623469192
0.2353836249673994
0.2354289035697843
0.2370691809523762
0.2336099649951831
0.2323628866710331
0.2345795060790653
0.2328372480883692
0.2324561273033934
0.2335863884682506
0.2315465823394497
0.2335453594763764
0.2340388168948896
0.23213077513489
0.232625348744494
0.2343089442775614
0.2329534554892458
0.2329277702348838
0.2303308449248217
0.2304212599665154
0.2311630733726662
0.2318189948824598
0.2317581873481667
0.2314878357179577
0.2305871566792778
0.2319414596154926
0.2318055800423081
0.230917184272529
0.2300129007057336
0.2303581678729968
0.2310520594143411
0.2313390021816755
0.2308268469035362
0.2313002646288626
0.2327135536112491
0.2320891529972755
0.2310542152043256
0.2308987120245223
0.2270869151942558
0.2227402199994498
0.2113979707498755
0.200055721500301
0.1888094610387738
0.1800736348845902
0.1776965606204086
0.1750206053986532
0.1738624526655392
0.1758780316601286
0.1774464121322074
0.1748742982678293
0.174533324164188
0.1775806903331754
0.1780773715294328
0.1769311742451908
0.1785647194071363
0.1813814722108237
0.1822149979705053
0.1814909299556692
0.1811424853282604
0.1808827145720811
0.1816816844145191
0.1848145671828276
0.1855795226126497
0.1843644707487207
0.1832671166572812
0.1807931223532347
0.1837006922530617
0.1868577611308367
0.1871637680486093
0.189882280901815
0.1893983466346368
0.1891145243499305
0.1887947659854722
0.1906493242587742
0.1924637703077119
0.192082710669533
0.191188046318019
0.1918814141780101
0.193615957924339
0.1939460828865108
0.193965366822615
0.1922261781846775
0.1906402206506441
0.1927826637357178
0.1938438082098117
0.1938678777336218
0.1931835725623343
0.1926792837703668
0.1922625438635898
0.1944368840181619
0.1933849289776425
0.1913626041902967
0.1947130061261947
0.1945094805281014
0.1954980685654575
0.194912989583659
0.1949822861813236
0.1956122430633756
0.1957549874826045
0.1942728915001522
0.1945004014307137
0.1970276023976855
0.2007913961571346
0.1991833611553572
0.1977889950488658
0.1973623095664467
0.1987002536857111
0.1969150188509918
0.1958420815647838
0.1980891650068393
0.1980313995678084
0.1962592464242248
0.1944870932806411
0.1934174441115871
0.1938800110709838
0.196727079916229
0.1965557052715511
0.1960121566580508
0.196456347751601
0.1977680083472914
0.1958199805407513
0.1955606445076868
0.1970746811394708
0.1965957892417449
0.1990485207342354
0.1980159344817643
0.1968616579908273
0.1972409896186105
0.1978134454241967
0.1987264243172045
0.1961135457662962
0.1974215661986667
0.1979924228535196
0.1962258209096616
0.1965274905972998
0.1960810852677298
0.195203201580518
0.1953673807623314
0.1952950405595577
0.1944911968100405
0.1950294817523444
0.1954034039330028
0.1955291001834958
0.1955046762862205
0.1952449411946349
0.192518388555458
0.1953037190463491
0.19181588057674
0.1925660713614543
0.1935661449662476
0.1923179956826823
0.1923276216656377
0.1915133597794087
0.1922570314191394
0.1913662556432602
0.1934268818869029
0.1933215151041951
0.1915081644320108
0.1891919447695669
0.1914900199315356
0.1939449610355896
0.1933494878955939
0.1926969958220072
0.1925200960304581
0.1905582597426389
0.1895031851991344
0.1899002982307843
0.1898281417168862
0.1899248834435056
0.1917630023518637
0.1910787667189162
0.1893722215308821
0.1881657460801062
0.189245000383383
0.18950539039054
0.1892329441992439
0.1899679010897544
0.1923185069776055
0.1871715008913915
0.1867096694016589
0.1865728177363686
0.185589927205843
0.1846649823466648
0.1837400374874865
0.1847086647469404
0.1869967886388915
0.1875511778788416
0.1889847635013083
0.1886561103093055
0.1880809565825281
0.185241963830668
0.1840498648524451
0.1867683223690732
0.1825640393156686
0.1827362124541456
0.1855095013112782
0.1856453840869767
0.1880959132763868
0.1869756428217604
0.1880903668104676
0.1857498843190362
0.1862540292436301
0.1880386566774542
0.1871998847158598
0.1910317756475035
0.1889615451862317
0.1864099327681936
0.1876188543012044
0.1875690323010191
0.1888924558157846
0.1865721328014829
0.1852415085490066
0.1869968677514016
0.186196935329034
0.1866914219368281
0.1862985694511643
0.1871022141586834
0.1858372767748981
0.185909013235615
0.1857131565095624
0.1858749094674556
0.1861990901652898
0.1857517254654621
0.1850659356555666
0.1834860700559332
0.1844383386411761
0.1840777056317725
0.1854441944068966
0.184749407496897
0.1828568725445756
0.1842983699400007
0.1830290590499463
0.1845808382566678
0.1831105348865177
0.1826087538983988
0.1831269462392308
0.1837938202897552
0.1828364816466711
0.1818504926184334
0.1821887038194971
0.183967554118099
0.1795645413396716
0.1821120989296492
0.1811701437430894
0.1832729056924434
0.1834965883407159
0.1813336870870337
0.1806742511788167
0.1827467323092427
0.181226241835786
0.1812892555766943
0.173045260210832
