# Supplementary material for: Simultaneous readout of multiple FRET pairs using photochromism
Source: Nat Commun. 2021 Mar 31;12:2005. doi: 10.1038/s41467-021-22043-0 (PMC8012603; doi:10.1038/s41467-021-22043-0)
Supplement: Supplementary file 3 — Source Data [file 41467_2021_22043_MOESM3_ESM.zip › SourceData/Figure5_FigureSI3-4/figuredata/Figure 5/FRETEff_Single_rsAKARev_Conventional_StdDev.txt]

0.01401439659497301
0.02501930970600676
0.02491664469308313
0.0252356951008363
0.02553813238770343
0.0253834647946942
0.02519808482305774
0.02531138538681975
0.02512262908682866
0.02545183778830193
0.0251833235672459
0.02531660157076449
0.02563006906207723
0.02562386625517152
0.0254712266869135
0.02561328579979872
0.02555805207239959
0.02587386366551228
0.02540632467991909
0.02545796400857902
0.02557805120434118
0.02560933167903021
0.02583760108977774
0.02564816638683445
0.02552794329024336
0.02543308243128801
0.02514369258119671
0.02523750125729804
0.02555441432995861
0.02557009711583998
0.02555156272254457
0.02545157142921009
0.02531507399910112
0.02546179964191973
0.02494829539573228
0.02513252516159003
0.02517187060985934
0.02453818996116388
0.02501266499739177
0.02515280521647573
0.02426080321077848
0.02415996166841283
0.02439018583472865
0.02393375214919445
0.02362729617376595
0.02402255797005242
0.02430677682625192
0.02392281819606398
0.02401829893774138
0.02363606609042773
0.02350258911151078
0.02387903143652185
0.02377571474492548
0.02352435077431131
0.0236933285731576
0.02356247230832286
0.02344773899043211
0.02351676377809707
0.0234924411967375
0.02342517384232721
0.0238215185756377
0.02355935842255163
0.02320119877318765
0.02341675444551569
0.02335251742092994
0.02319392441937479
0.023239216160387
0.02314077546288159
0.02326907198322088
0.02299727690691051
0.0231562742642141
0.02308165832532246
0.0227731552188612
0.0224740840161639
0.02250616721829549
0.02254087446641298
0.0226114988282834
0.0227796703119376
0.02294905093894299
0.02252207290200516
0.02224746401412851
0.02270643703981787
0.02238421408417643
0.0222204621949209
0.02215040160953654
0.0220896481882444
0.02226895511490578
0.02195377160130469
0.02217254012793812
0.02227067941523415
0.02225003283745377
0.02207476953517787
0.02215652729678142
0.02239623582010835
0.02206820682487029
0.02341531005634823
0.02562312050072017
0.02909282086122085
0.0336690158837139
0.0391683462231501
0.03370199514617146
0.02920021254238214
0.02794712507104251
0.02721168566230443
0.02647935229852405
0.0261632877993034
0.02599608169976372
0.02579654770841361
0.02555362011238341
0.0250318146675506
0.02483895878151632
0.02501529650119754
0.024899087476474
0.02453975240658311
0.02426591097354981
0.02457421258632121
0.02439169581678243
0.02422319248620639
0.02388733330504168
0.02406264621827246
0.02448162591456955
0.0243963649920861
0.02434757965776623
0.02445740111450277
0.02469329702870407
0.02473918492223192
0.02498049264332817
0.02524595730016048
0.02470251505002198
0.02447981663753969
0.0248163818328527
0.02475911242884832
0.02453535589354154
0.02459769633942418
0.02491943050429582
0.02511563021530388
0.02504605061248084
0.0248793001850377
0.02489569195068255
0.02513377404598179
0.02486511474242558
0.02491308366330916
0.02488721266278839
0.02483211732374751
0.02517390206296913
0.02510469596488811
0.02517474482012451
0.02521698618239107
0.02538748558764115
0.02533614603504733
0.02533580226709918
0.02529948905726453
0.02517096154290009
0.02567463094777483
0.02523262323959178
0.02543754151720781
0.02508685527303484
0.02507228128280056
0.02527031539397499
0.02511733072399459
0.0250392326959201
0.02505749014699923
0.02541328812687956
0.02502698299455693
0.02515202136623217
0.02529620987099225
0.02511173263462921
0.02519135061718784
0.02533603963986497
0.02514433333327377
0.02509626854822253
0.02511682894863031
0.02515075077638571
0.02543321416223447
0.02593725000052564
0.02647281349824587
0.02739572192648521
0.02846911417036499
0.02911037374789314
0.02969021033584317
0.03056405570796471
0.03057858442726047
0.03086095872530906
0.03124771164966288
0.03129122619755391
0.03089148041225063
0.03022383957528112
0.02983559557117988
0.02955027385312955
0.02915520150369444
0.02864984363597402
0.0284537412486339
0.02838294792323694
0.02768778399024397
0.02756225496839796
0.02733829485615475
0.02717839376453188
0.02729333674334969
0.02729239515600576
0.02718729272949193
0.02710694528585919
0.02703712834808784
0.0270598456530874
0.02694697903509557
0.02680060331371878
0.02720559942044943
0.02697603855289238
0.02695879059773945
0.02699361633370025
0.02682988031387624
0.02660996873934757
0.02684920147046026
0.0268696729239676
0.02683587088707742
0.0267301519788175
0.02684494476614629
0.0272862836862295
0.02735087434064941
0.02720966636112758
0.02676359811676026
0.0272193625967494
0.02771157417020098
0.0278668551493203
0.02784467904977074
0.0279384521720114
0.02823457659254072
0.02796091948221894
0.02798562263630716
0.02759447409704982
0.02758218402894956
0.02789464999662185
0.0281059532947753
0.02797655693051172
0.02804581124776177
0.02771278224216623
0.02815930414796579
0.02810644733960359
0.02811362122398021
0.02799345709869052
0.02778132404484808
0.02784372578367184
0.02765936632439242
0.02738911304757291
0.02718351848170666
0.02709222080777028
0.02715480737798561
0.02789771904553776
0.02821184448649916
0.02844273058549669
0.0287206020779168
0.02886462042298023
0.02902433812192125
0.02927834401659654
0.02942770653528209
0.02935437913452294
0.02968825255974477
0.02970843696627504
0.02970067274592081
0.02989880036582146
0.02989529526189366
0.0298957754318629
0.02987747631445739
0.02990564106944455
0.03011866039063657
0.03030668814561397
0.03044188666924704
0.03062751504560299
0.03043144741866857
0.03028760199502667
0.03002376529927101
0.03072424876015678
0.03077471554677188
0.03016187376681253
0.03000924960982337
0.03038222193265115
0.03077336286505721
0.03090301080734767
0.03048681717526936
0.03001830977130959
0.03024678002714633
0.03059688721680969
0.03013493433819511
0.0302141444893738
0.03014787267761663
0.03012871072139106
0.03009525134157287
0.03000074453714557
0.03011745496779718
0.02992549765618196
0.02996030717867935
0.02993825504956213
0.02984035492520351
0.02925137424678683
0.02980604571463153
0.03016266360760632
0.03014394792071663
0.02987944169403191
0.02945384844505276
0.02950507291833053
0.02965062648032994
0.0294972271878853
0.02987052714765496
0.02975046900789273
0.02915354011839539
0.02937977304027948
0.02956935861408173
0.03003101010557144
0.02969777195715662
0.03017429027694341
0.03008625803191655
0.02977995097378089
0.03269928349729105
0.03265685800093241
0.03827724641620012
0.03821130769719671
