# Supplementary material for: Simultaneous readout of multiple FRET pairs using photochromism
Source: Nat Commun. 2021 Mar 31;12:2005. doi: 10.1038/s41467-021-22043-0 (PMC8012603; doi:10.1038/s41467-021-22043-0)
Supplement: Supplementary file 3 — Source Data [file 41467_2021_22043_MOESM3_ESM.zip › SourceData/Figure5_FigureSI3-4/figuredata/Figure 5/FRETEff_Single_EKARevTA_Photoswitching_Time.txt]

8.9618418
21.95216821757189
34.94249463514377
47.93282105271566
60.92314747028755
73.91347388785942
86.90380030543132
99.89412672300321
112.8844531405751
125.874779558147
138.8651059757188
151.8554323932908
164.8457588108626
177.8360852284345
190.8264116460064
203.8167380635783
216.8070644811502
229.7973908987221
242.7877173162939
255.7780437338658
268.7683701514377
281.7586965690096
294.7490229865815
307.7393494041534
320.7296758217253
333.7200022392972
346.710328656869
359.7006550744409
372.6909814920128
385.6813079095847
398.6716343271566
411.6619607447284
424.6522871623004
437.6426135798723
450.6329399974441
463.623266415016
476.6135928325879
489.6039192501598
502.5942456677317
515.5845720853035
528.5748985028754
541.5652249204473
554.5555513380192
567.5458777555911
580.536204173163
593.5265305907349
606.5168570083067
619.5071834258787
632.4975098434505
645.4878362610224
658.4781626785943
671.4684890961662
684.458815513738
697.44914193131
710.4394683488819
723.4297947664537
736.4201211840257
749.4104476015975
762.4007740191694
775.3911004367412
788.3814268543132
801.371753271885
814.3620796894569
827.3524061070289
840.3427325246007
853.3330589421726
866.3233853597445
879.3137117773164
892.3040381948882
905.2943646124602
918.284691030032
931.2750174476039
944.2653438651757
957.2556702827477
970.2459967003196
983.2363231178914
996.2266495354634
1009.216975953035
1022.207302370607
1035.197628788179
1048.187955205751
1061.178281623323
1074.168608040895
1087.158934458467
1100.149260876038
1113.13958729361
1126.129913711182
1139.120240128754
1152.110566546326
1165.100892963898
1178.09121938147
1191.081545799042
1204.071872216613
1217.062198634186
1230.052525051757
1243.042851469329
1256.033177886901
1269.023504304473
1282.013830722045
1295.004157139617
1307.994483557189
1320.984809974761
1333.975136392332
1346.965462809904
1359.955789227476
1372.946115645048
1385.93644206262
1398.926768480192
1411.917094897764
1424.907421315336
1437.897747732907
1450.888074150479
1463.878400568051
1476.868726985623
1489.859053403195
1502.849379820767
1515.839706238339
1528.830032655911
1541.820359073482
1554.810685491055
1567.801011908626
1580.791338326198
1593.78166474377
1606.771991161342
1619.762317578914
1632.752643996486
1645.742970414058
1658.73329683163
1671.723623249201
1684.713949666773
1697.704276084345
1710.694602501917
1723.684928919489
1736.675255337061
1749.665581754633
1762.655908172205
1775.646234589776
1788.636561007348
1801.62688742492
1814.617213842492
1827.607540260064
1840.597866677636
1853.588193095208
1866.57851951278
1879.568845930351
1892.559172347924
1905.549498765495
1918.539825183067
1931.530151600639
1944.520478018211
1957.510804435783
1970.501130853355
1983.491457270927
1996.481783688499
2009.47211010607
2022.462436523642
2035.452762941214
2048.443089358786
2061.433415776358
2074.42374219393
2087.414068611502
2100.404395029074
2113.394721446646
2126.385047864218
2139.375374281789
2152.365700699361
2165.356027116933
2178.346353534505
2191.336679952077
2204.327006369649
2217.31733278722
2230.307659204792
2243.297985622364
2256.288312039936
2269.278638457508
2282.26896487508
2295.259291292652
2308.249617710224
2321.239944127796
2334.230270545368
2347.220596962939
2360.210923380511
2373.201249798083
2386.191576215655
2399.181902633227
2412.172229050799
2425.162555468371
2438.152881885943
2451.143208303515
2464.133534721087
2477.123861138658
2490.11418755623
2503.104513973802
2516.094840391374
2529.085166808946
2542.075493226518
2555.06581964409
2568.056146061661
2581.046472479233
2594.036798896806
2607.027125314377
2620.017451731949
2633.007778149521
2645.998104567093
2658.988430984665
2671.978757402237
2684.969083819808
2697.95941023738
2710.949736654952
2723.940063072524
2736.930389490096
2749.920715907668
2762.91104232524
2775.901368742812
2788.891695160384
2801.882021577956
2814.872347995527
2827.862674413099
2840.853000830671
2853.843327248243
2866.833653665815
2879.823980083387
2892.814306500959
2905.80463291853
2918.794959336103
2931.785285753675
2944.775612171246
2957.765938588818
2970.75626500639
2983.746591423962
2996.736917841534
3009.727244259106
3022.717570676677
3035.707897094249
3048.698223511821
3061.688549929393
3074.678876346965
3087.669202764537
3100.659529182109
3113.649855599681
3126.640182017253
3139.630508434825
3152.620834852396
3165.611161269968
3178.60148768754
3191.591814105112
3204.582140522684
3217.572466940256
3230.562793357828
3243.553119775399
3256.543446192972
3269.533772610544
3282.524099028115
3295.514425445687
3308.504751863259
3321.495078280831
3334.485404698403
3347.475731115975
3360.466057533547
3373.456383951118
3386.44671036869
3399.437036786262
3412.427363203834
3425.417689621406
3438.408016038978
3451.39834245655
3464.388668874122
3477.378995291694
3490.369321709265
3503.359648126837
3516.349974544409
3529.340300961981
3542.330627379553
3555.320953797125
3568.311280214697
3581.301606632268
3594.291933049841
3607.282259467413
3620.272585884984
3633.262912302556
3646.253238720128
3659.2435651377
3672.233891555272
3685.224217972844
3698.214544390416
3711.204870807987
3724.195197225559
3737.185523643131
3750.175850060703
3763.166176478275
3776.156502895847
3789.146829313419
3802.137155730991
3815.127482148563
3828.117808566134
3841.108134983706
3854.098461401278
3867.08878781885
3880.079114236422
3893.069440653994
3906.059767071566
3919.050093489138
3932.04041990671
3945.030746324282
3958.021072741853
3971.011399159425
3984.001725576997
3996.992051994569
4009.982378412141
4022.972704829713
4035.963031247285
4048.953357664856
4061.943684082428
4074.9340105
