# Supplementary material for: Simultaneous readout of multiple FRET pairs using photochromism
Source: Nat Commun. 2021 Mar 31;12:2005. doi: 10.1038/s41467-021-22043-0 (PMC8012603; doi:10.1038/s41467-021-22043-0)
Supplement: Supplementary file 3 — Source Data [file 41467_2021_22043_MOESM3_ESM.zip › SourceData/Figure5_FigureSI3-4/figuredata/Figure 5/FRETEff_Single_EKARev_Conventional_Avg.txt]

0.3132233423430745
0.3171546720619721
0.3168374452843842
0.3165014699881462
0.3161932540671717
0.3159460389561672
0.3157289548384832
0.3153310354619219
0.3149128854960364
0.3146833289270903
0.3145418268188444
0.3143391825876484
0.3139491715221999
0.313502651815675
0.3133322533820837
0.3134117546198317
0.3129685534904276
0.3127358699969343
0.3127374499669665
0.3126337651926245
0.3122802128156416
0.3118357711468639
0.3113940538127949
0.3106910086443014
0.3099743969751835
0.3092577853060652
0.3088269724756807
0.3096843827255415
0.309913397533883
0.3100770186224092
0.3111913245254461
0.3133767401710851
0.3159160099152717
0.3188308342591314
0.321723999375877
0.324921185860966
0.3278174573835062
0.3303739867130694
0.3325948198969341
0.3345510379764913
0.3364723585311868
0.338341271630331
0.3398147985432874
0.3411947123929429
0.3424873449763118
0.3441999767831337
0.3454767276096793
0.3467318732177704
0.3479366173966258
0.3490423645635096
0.3508903263299448
0.3517239565103675
0.3529709075274409
0.3540862780888825
0.3548262317374172
0.3556006662167385
0.3564074165042881
0.3567807508139796
0.357584829678833
0.3581067340673519
0.3585281636082507
0.3590074848000976
0.3593678395295541
0.3597116237642587
0.3599784755401315
0.3598994647236634
0.3603582791090648
0.3604563339521149
0.3604763078760301
0.3603663773635086
0.3606322786350896
0.3607728000352878
0.3608842432924103
0.3611424751380473
0.361289210906435
0.3611796149977977
0.3610175466158627
0.3609261798373202
0.3607836163886393
0.3605704080948469
0.3601217957080496
0.360235706684998
0.3601069968817467
0.3597910532663742
0.3596419863503069
0.3594285159989183
0.3593452115166409
0.3588536372142827
0.3585035885706475
0.3585449852645565
0.358306935275004
0.3582127290929124
0.3578887706962848
0.3577490451079057
0.3561146048536402
0.3495745108289847
0.3418893128194903
0.3342041148099953
0.3285990621991268
0.3271779324613506
0.3271049820750646
0.3266569973143688
0.3264386727978117
0.3261439839842753
0.3257601851753794
0.3252286534782551
0.3252821096512153
0.3249227508851036
0.3250441914156973
0.3244564323663891
0.3240702824660185
0.3240256524382866
0.3236950970077444
0.323593874701694
0.3234055823364909
0.323541482744838
0.3234725020295666
0.3235479579498746
0.3232040645916344
0.3231652060037457
0.322944539171675
0.3224662752660397
0.322658794295298
0.3223944726825277
0.3220813615445227
0.3218798543491374
0.3220767417669168
0.3216173779262156
0.3215020195636851
0.3211796397256643
0.3208430304226548
0.3207035218683496
0.3206438266861567
0.3204644980092951
0.3202534665435051
0.3198099876377098
0.3194790307391403
0.3192667815752232
0.3190485561469696
0.3189116675553845
0.3188114391952965
0.3186210027087533
0.3186318014844775
0.318508818320336
0.3181831918940624
0.3183016806331647
0.3184429987821908
0.3184166788491758
0.3181439810188073
0.3179269752227433
0.3176782804051577
0.3176662159341377
0.3179543536092032
0.3177325354121968
0.3177769171481174
0.3174759530960482
0.3176548323610892
0.3179090330871493
0.3177076783585115
0.3178297595219315
0.3180521136875762
0.3180404144487811
0.3182687104546568
0.3184837571524958
0.3182489413112253
0.3182955977196988
0.3186303473189134
0.3183848913407261
0.3180036482786265
0.3176224052165275
0.3172409263935127
0.3176271426830593
0.317119033881551
0.3167972778682864
0.3167649205953718
0.316631791005327
0.3158451358478821
0.3155217202226176
0.3150309881051779
0.3140957339708048
0.3137194508771737
0.3133474712091184
0.3126388930367754
0.3118303657568507
0.3110153885201706
0.3104426024302123
0.3097903528284843
0.3092633116027683
0.3084701969531322
0.3076264013983906
0.3067382658775721
0.3058876490854763
0.3051062118720203
0.3042032449736544
0.3036747948204179
0.3030267638786156
0.3021261560553763
0.3013243343880218
0.3008476597625981
0.3000305667901824
0.2994285828023077
0.2989062677422159
0.2980131116153601
0.2974873417320066
0.2970815439412387
0.2963775394430572
0.2961203546835156
0.2956495626104108
0.2950225960409057
0.2945318686142757
0.2941911631136317
0.293888709121734
0.2933220004467388
0.2927708611180785
0.2921251247940175
0.2917589763315978
0.2913046455963014
0.2912178264466095
0.2913285610649348
0.290861074444639
0.2905870765956775
0.2903960559968309
0.2898533772755407
0.2896352555055168
0.2893642430465894
0.2890692053561307
0.2888460454967503
0.2886754852544668
0.2885410138280131
0.288199827208092
0.2881278979304123
0.2878085213921943
0.2875064764630924
0.2872879070005562
0.2871437507168714
0.2870299079759006
0.2866387187081743
0.2864013618779602
0.286425106403942
0.2863139309645879
0.2862365415923024
0.2861591522200175
0.2858302942068139
0.2856473260441607
0.2853762878999601
0.2851545480787487
0.2850266202802393
0.284882688841072
0.2847065661536693
0.2844325194500292
0.2843683812636412
0.2842459694457237
0.2840068397461836
0.2841524812969654
0.2841972670238805
0.2838242463193276
0.2834825245541798
0.2834863908987783
0.28352602419694
0.283153296431232
0.2831901645222853
0.2829147972316232
0.2824765552829026
0.2825021386439043
0.2823709282776073
0.2821282870081422
0.2820983540919528
0.2820964156464241
0.2819709042853977
0.281929421805787
0.2818088798792361
0.2816922472972126
0.2815300298922284
0.2814175635281844
0.2812214632635993
0.2810156080489962
0.2809189288789491
0.280915266891937
0.2806014503129284
0.2806468110314329
0.2804890211850477
0.2803024662688327
0.2801208919462226
0.2799946902973285
0.2798461017628175
0.2797800073456905
0.2795678118447468
0.2794619515237483
0.2791532164745522
0.2789441905956213
0.2789394325561688
0.2786846472738846
0.2783947229945385
0.2784082072739187
0.2782787226447117
0.2780357303613927
0.2779404078650937
0.2777231245101204
0.2774578952507754
0.2774947561818904
0.2776537129282292
0.2773453356833157
0.2770581516773369
0.2768385027392173
0.2764961211940066
0.2763271879945872
0.2762082142304115
0.2762389079246437
0.2760661913243859
0.2759227595659186
0.2796706563053061
0.2775866389274597
