# Supplementary material for: Simultaneous readout of multiple FRET pairs using photochromism
Source: Nat Commun. 2021 Mar 31;12:2005. doi: 10.1038/s41467-021-22043-0 (PMC8012603; doi:10.1038/s41467-021-22043-0)
Supplement: Supplementary file 3 — Source Data [file 41467_2021_22043_MOESM3_ESM.zip › SourceData/Figure5_FigureSI3-4/figuredata/Figure 5/FRETEff_Single_rsAKARevTA_Conventional_Avg.txt]

0.1624814619620641
0.1511279473608776
0.1540637006131627
0.1544592292570353
0.154166341659094
0.1540551848636097
0.1539197969007056
0.1538410066214818
0.1539634111986025
0.1543617083878752
0.1540505778312052
0.1534957119585025
0.153820178279272
0.1541762167821772
0.1540694441104946
0.1535839635572289
0.1537521757446903
0.1533955551218131
0.1528848731644326
0.1537159373994167
0.1536327477821769
0.1531624515534196
0.152947237590233
0.1519957130960106
0.1510441886017882
0.1500926641075658
0.1508904203093066
0.1525048763256105
0.1524401601814411
0.1524679213480681
0.1513614552941656
0.1534974187734741
0.1532041644258386
0.1536915313534698
0.153386711475053
0.1531064303994751
0.1527902081982583
0.1521639029320999
0.152329869160832
0.15281342242537
0.1538696616923046
0.1543150709050598
0.1539372885533893
0.1538109446203827
0.1528057213401103
0.1524342668127973
0.1526870863074118
0.1523194711464738
0.151245951351486
0.1518155798067299
0.1520478551037923
0.1520955762440826
0.1519917319161501
0.152507912897403
0.1522415671541
0.1523752159863694
0.1519771467848961
0.1519081641917557
0.1513826033516295
0.1511781695251381
0.1515033080436
0.1514108040443865
0.1519419819057183
0.1525579238727185
0.1523543087273177
0.1526043611045367
0.1523503549936367
0.151665055981709
0.1512685072355609
0.1513085524018681
0.151258294419025
0.1505566965464566
0.151002026994536
0.1522283049989596
0.1527725165468861
0.1519430607741873
0.1517796343583469
0.151867150467604
0.1521849516688822
0.1521729286085554
0.1514766248702623
0.1512481020285154
0.1515398203204534
0.1514325924683166
0.1513506723362272
0.1512358906627325
0.1508713484098633
0.1508384048693691
0.1511228190133616
0.1521377612440643
0.1510101219073701
0.1511244740159471
0.151359748913523
0.1510523077261192
0.1505668628247478
0.1500814179233762
0.1497465642235009
0.1512023543520251
0.15163170027724
0.152529043918585
0.1525813103265145
0.1522579507929634
0.1523098276109914
0.1523116841253891
0.1524938595395342
0.1522801476993997
0.1526026695806423
0.1533156729210378
0.1537621715840403
0.1528367484110148
0.152280997489836
0.1535039157221056
0.1540115532897783
0.1542055555808677
0.1535822539687283
0.1537691353148884
0.1539318408480468
0.1541006441827016
0.1537206116537806
0.1533591274156686
0.1538342207140288
0.1548874144419249
0.1547009276973636
0.1545615550199661
0.1546459216818149
0.1552187964124855
0.1550931920476739
0.1546609576982981
0.1548868859799111
0.1552957238937283
0.1550193593316462
0.1547949630226543
0.154812521723077
0.154753902427504
0.1542279017195906
0.1543477371999498
0.1542676138206334
0.1540733016868079
0.1540603405111107
0.1542310176093331
0.1536057674209184
0.1529449198313565
0.1525131271613347
0.1528267290289063
0.1538100888824938
0.1537187222197962
0.1540663654431232
0.1538558421395226
0.1536440138211707
0.1538417982139394
0.153789907452352
0.1542588339965156
0.1544623755840047
0.1546178401407994
0.1538744011865889
0.1536794910593866
0.1538851460363125
0.1531370156619757
0.1530017218366616
0.1528146833906464
0.1537998108420488
0.153960768508648
0.1531369432138663
0.1527099593311335
0.1519366623492938
0.151163365367454
0.1503900683856143
0.1510628256365062
0.1535847286155681
0.1541548971539802
0.1544997398643652
0.1542307118461125
0.1548737008875457
0.1556320084499112
0.1553084390380734
0.1546583122151404
0.1538352445648892
0.1529865406694212
0.1525702483094818
0.152886063239893
0.1528290669964364
0.1525836429553012
0.1524977075714841
0.1525541299209456
0.151594898159286
0.1513503725799088
0.1518052084212506
0.1514445058528658
0.1518303427406677
0.1508300116435111
0.1507372759763176
0.1515727859566537
0.151943852105198
0.1520326834177728
0.1524443078670891
0.1528502151615694
0.1532579769049381
0.1530409319914182
0.1527368351321353
0.1522389856179854
0.1524079614543418
0.1525104758034745
0.1524994181698642
0.1528950469285208
0.1526178708676462
0.1534120465285573
0.1529035840256198
0.1512336794269147
0.1520917731306538
0.1524580911657719
0.15261825731447
0.1527785007774591
0.1524797062169989
0.1522262805463988
0.1522437135632041
0.1526965261435735
0.1529770138931712
0.1531500274260548
0.1529291716238125
0.1524173316581555
0.1522689119848525
0.1525240777969787
0.1527067063103637
0.1528688781688017
0.1529096870249859
0.1530803935227213
0.1528721664354243
0.152859422839927
0.1525496767358312
0.1521634561417229
0.1518398698662874
0.1525473152639479
0.1524404040163569
0.1525018968699244
0.1517504767769862
0.1506538590343445
0.1495572412917028
0.1486370240610716
0.1505895837947481
0.1510406793849645
0.1513779458927699
0.151487250714796
0.1514866853281758
0.152127490577572
0.1520995031196768
0.1517344496151975
0.1510009021970144
0.1514490971080801
0.1515755197831574
0.1519075512624167
0.1520086324315031
0.1518490305983085
0.1518628682752274
0.1521650361746386
0.1528489822253912
0.1526481900120006
0.1514779999918903
0.1518816128216607
0.1516448843476621
0.1510522254577129
0.1504491170966588
0.1518687929603899
0.1517466619541761
0.151620774536864
0.1516452950956452
0.150998777757583
0.1504715672554436
0.1494348393975976
0.1504907137973966
0.1508653459213041
0.1513776033981976
0.1508518764607392
0.1508547877624982
0.1507572947515392
0.1490855785329797
0.148947901413483
0.1504696242559393
0.1513419384280988
0.151554032767643
0.1525485136227641
0.1519315755159492
0.1514550345795221
0.1501922653410392
0.1503758107541642
0.1521144611622107
0.1519600243749887
0.1520579968981157
0.1522689171498026
0.1523610514391306
0.1521933085095929
0.1525897733128277
0.152346134237244
0.1514709829355345
0.1512483542847031
0.1508960256973454
0.1512995996450917
0.1513419458662759
0.1510486803437626
0.1488506725101013
0.150734429465697
0.1513556352767294
0.1515253518871498
0.151442842264796
0.1514604922172937
0.1468837393654717
