# Supplementary material for: Simultaneous readout of multiple FRET pairs using photochromism
Source: Nat Commun. 2021 Mar 31;12:2005. doi: 10.1038/s41467-021-22043-0 (PMC8012603; doi:10.1038/s41467-021-22043-0)
Supplement: Supplementary file 3 — Source Data [file 41467_2021_22043_MOESM3_ESM.zip › SourceData/Figure5_FigureSI3-4/figuredata/Figure 5/FRETEff_Single_rsAKARevTA_Photoswitching_StdDev.txt]

0.02869627373649088
0.0216331578886421
0.02094736090006405
0.02052608081353828
0.02075429447981691
0.02087560460735394
0.02085276593014063
0.02077342883302534
0.02103813511763445
0.02123118706471012
0.02163265180198385
0.0214914339459224
0.02122739838674839
0.02143514820148498
0.02122556983236294
0.02147872501116105
0.02121732383147519
0.02097065129764834
0.02060289377814115
0.02096593688998626
0.02095343145412138
0.02123236521829085
0.02135830150911268
0.02135851527679812
0.02138834080185151
0.02144765454857355
0.02144036009993311
0.02188528207420243
0.02230772680731619
0.02202325392819608
0.02072405228230372
0.02189215888611189
0.02144195918944463
0.02228583662734232
0.02284702216394841
0.02327917258350293
0.02434547911428863
0.0243924973757785
0.02442053568942401
0.02425045827941801
0.0246499325369509
0.02363239132364542
0.02325810222247969
0.02329719377130777
0.02250939277278921
0.02276776389016716
0.02265447448513638
0.02271213426268691
0.02278182865924819
0.0224781148826924
0.02245255892017506
0.02278560100042244
0.02324913188182991
0.02333005863155748
0.02278208963813267
0.02287485712797125
0.02266699363264328
0.02317525768347155
0.02308973225394986
0.02292198379981907
0.0227563747325108
0.02248822284653744
0.02257036286957114
0.02237305245490849
0.02292534830474043
0.02264366491518969
0.02243144685334754
0.02273967274447236
0.02292510466840515
0.02234490909764327
0.02248513440729729
0.02283761143904307
0.02262853078079327
0.02254224620682458
0.02307490934141545
0.02207616501307598
0.02212453862862228
0.02207135761610858
0.0221450635915974
0.02266139650524721
0.02262763950747412
0.02201617060743369
0.02245323660720244
0.02305604611665097
0.02247192292664574
0.02226984265162706
0.02254320639909596
0.02289857653228502
0.02243588272616474
0.02288591743777976
0.02271638378404083
0.02266056952733889
0.02218870161003089
0.02196323060322066
0.02183508001147124
0.02172951207011975
0.02173000233368916
0.02079357704257521
0.02044787247918196
0.02021480374534859
0.02079081736324826
0.02079234833550101
0.02013880159728067
0.02044241781122543
0.02073490834804752
0.02038585793994223
0.01992453977519171
0.02094349224591211
0.02077861782747827
0.02052185249247172
0.02031818842240636
0.02005891293607575
0.02084448804797393
0.0209552991607281
0.0208922557083439
0.02039429300465604
0.02045948777139719
0.02126034803641774
0.02122944538377234
0.0215245021167087
0.0207085976770018
0.0220967594621991
0.0218729455442185
0.02126572292192081
0.02127238655658197
0.02100526261564436
0.02096192258060269
0.02075927111100312
0.02121752387049523
0.02125887600971716
0.02148252490254118
0.02170980502786715
0.02146098032988875
0.02155686595048373
0.0214687463000201
0.02170386478847641
0.02113968173970823
0.02142307493408393
0.0214206134541243
0.02149224755152318
0.02216531350997735
0.02235554344190221
0.02191643441930155
0.021756223630582
0.02201904691060598
0.02116741463832655
0.02116723526482283
0.02148819873566605
0.02138990848471303
0.02157878621814231
0.02183750611707042
0.02201588600363312
0.02220988743936709
0.02241026809708769
0.02179658904539702
0.02213746693535305
0.02227564271086755
0.02249734919425618
0.02242267085209188
0.02209278863128586
0.02233872627015647
0.0227221863687827
0.02228738010577956
0.02208657941217924
0.0219442157959782
0.02182531647461646
0.02173026661319683
0.02182186729979592
0.02136315506364194
0.02113030453070135
0.0218202239131946
0.02143549163795676
0.0212615445616354
0.02136422916454166
0.02153265699556401
0.02188546068251736
0.02258108300272176
0.02259946741073098
0.02252798744531001
0.02241199017280052
0.02271359625063221
0.02213191402689228
0.02249476622585738
0.02283206043367633
0.02312658897113948
0.02302351688494489
0.02306875647567172
0.02265386016702384
0.02262428720659705
0.02305127857999659
0.0229733235875228
0.02272332442568041
0.0233641990265835
0.02251188117724949
0.0222146819698696
0.02227225554378105
0.02241195393786495
0.02201897293298537
0.02221691475593771
0.02258858925735275
0.02246022546278169
0.02224017684093893
0.02262666005208138
0.02219640742644869
0.02192909596564563
0.02273889335667633
0.02243005441063092
0.02133353107322178
0.02159790059485436
0.02208355058008415
0.02216607416576019
0.0219569888751477
0.02258154657259791
0.02249245580576765
0.02195763612187458
0.02217760482284243
0.02183860277356383
0.02216544334750615
0.02231504084677359
0.02203779433223077
0.02270851948147804
0.02192661848853611
0.02203365983730073
0.02219154249327368
0.02180672688691524
0.02208123808536385
0.02228726966361218
0.02257158377137701
0.02255761230659049
0.02216718107528706
0.0223067333250847
0.02158183930045405
0.02176355660243738
0.0226640320694066
0.02279540043593417
0.02305984332827723
0.02335711120206408
0.02387075993691744
0.02351459322078784
0.02284559918334545
0.022908309281641
0.02267854103735091
0.02266660116644756
0.02242989528095176
0.02177620313840355
0.02204935000802049
0.02250991038294686
0.02240453163719386
0.0220183272459226
0.02243305141557014
0.02180353804149105
0.0218518793074912
0.02185593696185795
0.02182710356415276
0.02160214929756445
0.02179828236570291
0.02146033366588391
0.02186101556189369
0.02213687736582194
0.02219773229512336
0.02264804182066207
0.02248361800131862
0.0220603191816953
0.02222880683512862
0.02192248867305203
0.0217439895562554
0.02173589852249273
0.0205830692855124
0.02127445510571583
0.02230487629415877
0.02252700603278681
0.02220676351272514
0.02278130315944335
0.02285028813170313
0.02188633981965726
0.02142410212666464
0.02218646488214407
0.0219206073094064
0.02191407656626703
0.02172174226181834
0.02110480842456488
0.02157387182142928
0.02163412683039237
0.02194910492040105
0.02251743275225054
0.0225193542330665
0.02178517065078468
0.02179083842205415
0.0218270543125674
0.02211716568771975
0.02228469817583338
0.02182874580431513
0.02154284443659781
0.02160717860967726
0.02179692528398119
0.02209425820258188
0.0226677640502543
0.02237226941021809
0.02082363048299712
0.02246499744625944
0.0222865504227418
0.02179008863938244
0.02170052614367651
0.02176247451455093
0.02037401932006238
