# Supplementary material for: Simultaneous readout of multiple FRET pairs using photochromism
Source: Nat Commun. 2021 Mar 31;12:2005. doi: 10.1038/s41467-021-22043-0 (PMC8012603; doi:10.1038/s41467-021-22043-0)
Supplement: Supplementary file 3 — Source Data [file 41467_2021_22043_MOESM3_ESM.zip › SourceData/Figure5_FigureSI3-4/figuredata/Figure 5/FRETEff_Single_EKARevTA_Photoswitching_StdDev.txt]

0.01740482401378454
0.02012807076298292
0.01984679268807299
0.0197727310150089
0.02013890744627685
0.02030560234793154
0.02000270758843233
0.02039745970247551
0.02043398898388395
0.02058595690717556
0.02046044088629949
0.02011233390279293
0.02034229274750904
0.02095707615616026
0.02016517572532091
0.02068309502720081
0.02050517890335984
0.02045405656133449
0.02043626157649728
0.02023264748574744
0.02035204323447258
0.02023269623893783
0.02098092129148519
0.02051070014415052
0.01996217256494455
0.01944586400493106
0.01898126193372264
0.01964757638335311
0.0191015998583508
0.02018419257609183
0.02016657172353089
0.01998464567151593
0.02037093978074497
0.02076514034654152
0.02039082363918615
0.02042297518570388
0.02090134530481524
0.02059868757844668
0.01998653458981993
0.01997616486357451
0.02032460673552773
0.01983947288133727
0.02063231128506294
0.02069350087975121
0.02098524531482997
0.0205193481730805
0.02039948275167327
0.02079262486635651
0.02049110106227953
0.02027274188603499
0.02075864374693817
0.02072461091044273
0.02063550147388638
0.02078344314359535
0.02042140499195368
0.02047825179308457
0.02007577023091081
0.02038554792919453
0.02095030061139754
0.0210649005138843
0.02107924566540907
0.02070332966857087
0.02032464917717417
0.02099597736338828
0.02056616766197761
0.02066402818173329
0.02070656452364523
0.02075695452150207
0.02081629548471569
0.02122801351819666
0.02081827052238048
0.02100711557169789
0.02098282493277302
0.02082444464300768
0.02069276128076127
0.02092628751873522
0.02092586305092529
0.02060186599774445
0.02032586583086292
0.02012932915768358
0.02079320355610899
0.02121008044312885
0.02104347453757304
0.02073204265271376
0.02096764386630957
0.02094545719067069
0.02057621301354804
0.02044564345209349
0.02113431394590931
0.02128157821940206
0.02051266059545932
0.02082528993093778
0.02083341714156363
0.02078626841544062
0.02121494377044124
0.0213748482750056
0.02116743651385056
0.02093864508456687
0.02075127328279075
0.02029965787375927
0.01999697935200071
0.01978494346124325
0.02035516195055424
0.01994230874623991
0.02030254123512408
0.0198997977402699
0.01949028434257112
0.01904767408715205
0.01914772347507033
0.01908282177856938
0.0186747229463136
0.01867580359789257
0.01895417614822762
0.01915157720200067
0.01919366645066562
0.01871280547114892
0.01846024558509322
0.01850643452648656
0.01864356780178584
0.01889164325184478
0.01858955825882135
0.01816221915410927
0.01782176104853305
0.0183416675003051
0.018571484945367
0.01851248062981257
0.01860221565460339
0.01868062448485745
0.01875189487661707
0.01884389545404263
0.01837537214006587
0.0188645532528007
0.01899231921898921
0.01892608955305725
0.01862054109067672
0.01842615817546075
0.01859293597908931
0.01888656033617264
0.01849848613251936
0.01875762200080699
0.01865950064106667
0.01859255081405984
0.01898634039356237
0.01873923040845418
0.01852020757897212
0.01815322155897551
0.01856900645562962
0.01871979518012269
0.01870103818726209
0.01839364486400715
0.01918630822558679
0.01841967820984254
0.0185220183477553
0.01903498733220396
0.01875206229112773
0.01889989605747232
0.01947001406094573
0.01929030230184373
0.01878042136376617
0.0186251234686009
0.01909108061734164
0.01932452521006704
0.01890902433322596
0.01871876433954257
0.01869697090818416
0.01883711762510835
0.01918178323168807
0.01911505065203172
0.01903883729913836
0.01874603539934349
0.01848989821199215
0.01827031298392761
0.01878494161152123
0.01943699419486665
0.01928732243371719
0.0186937448558466
0.01868008904041167
0.01947026164122752
0.01905831034660807
0.01925861053725074
0.0187411533135719
0.01852558173826801
0.01854657264375877
0.01802278713951144
0.01796569881621732
0.01923659602837361
0.01900781707393603
0.0187455066255801
0.01891207029284496
0.01900291239761547
0.01888559617649578
0.01897472993754322
0.01816983463053275
0.01833261785845148
0.0189369637142763
0.01890063838330904
0.01902572792690378
0.01929276725327087
0.01902097381610331
0.01900792058135752
0.018550540137894
0.01841207622000464
0.01878610315566582
0.01902372089228581
0.01897537993962565
0.01921909700373803
0.01875476690397134
0.01867564391718978
0.01873936691237954
0.01892920841163253
0.01875971989537415
0.01849792544215462
0.01882587142010923
0.01896304141510011
0.01896579643646919
0.01884892323188474
0.01900933691133437
0.01898331874063327
0.01881516681412936
0.01876406450214602
0.01885557992128424
0.0194083972505867
0.01919346140652677
0.01903351858773172
0.01947452442947311
0.0192407962669341
0.01909227899547006
0.01924894163706795
0.01943150493015686
0.01893648982424655
0.01908445076277267
0.01904807222983058
0.01909211633947986
0.01892790702086048
0.01913068005437329
0.01906722712723921
0.01947623145620925
0.01963340667487143
0.01965729026880829
0.01923998999656317
0.018898788130426
0.01888405018572574
0.01886576483020164
0.01887647068500546
0.01889536639331479
0.01888757810169745
0.01863696487644795
0.01939462750303187
0.0194463805512967
0.01906191866277094
0.01889215280932597
0.0189155708926109
0.01918707216750852
0.01902947809399509
0.01917111038983018
0.01895279199512595
0.01894577710113792
0.01934880451838549
0.01978635469282118
0.01940040148691007
0.01946102566764591
0.01963813668576241
0.01935033830724179
0.01965172410022995
0.0194071579562148
0.01879403034340266
0.01884969014379955
0.01940182050324871
0.01919003966350569
0.01957977837686094
0.01925403146283586
0.01889297025811273
0.01914650205164276
0.01902626647552421
0.01913894901399735
0.01963075592608177
0.01912640949418783
0.01942079428228618
0.01945335739167256
0.01926763148523725
0.01900082196849694
0.01957376523910351
0.02015573656482444
0.01945215246822581
0.01946971246676188
0.01918827051358959
0.01919229290978787
0.0196294843914202
0.01900954631035025
0.01862281959336518
0.01907726669202358
0.0194274963564466
0.01905161891708223
0.01908985659320672
0.01937210272775189
0.0195845550649247
0.01949184192171113
0.01947226326526176
0.01942308345051683
0.01893711265146726
0.01959683129912311
0.01955348358490886
0.01953966292713292
0.01962923295994756
0.01962081205394986
0.01973295128097395
0.01966742798620081
0.0195836316472409
0.02022851961251939
0.01992598594189098
0.01968125125265581
0.01935763948137606
0.01952389522892073
0.01356950571104935
