# Supplementary material for: Simultaneous readout of multiple FRET pairs using photochromism
Source: Nat Commun. 2021 Mar 31;12:2005. doi: 10.1038/s41467-021-22043-0 (PMC8012603; doi:10.1038/s41467-021-22043-0)
Supplement: Supplementary file 3 — Source Data [file 41467_2021_22043_MOESM3_ESM.zip › SourceData/Figure5_FigureSI3-4/figuredata/Figure 5/FRETEff_Single_rsAKARev_Conventional_Avg.txt]

0.157647148558968
0.1731672354302079
0.1744387496807461
0.1748838217341838
0.1751224143633286
0.1753155310025958
0.1753980242311903
0.1758967086620358
0.1760357285499581
0.1763465465692316
0.1767929225100046
0.1768038846276194
0.1770918556836476
0.1775637201797053
0.1781982261626546
0.1787298372186672
0.1792166263913014
0.1790148074206359
0.1795682188592433
0.1799386983510715
0.1808279061699577
0.1812283431416163
0.1813531843377116
0.1814073586904824
0.181491778996699
0.1815761993029156
0.1820076817751022
0.1837582680503348
0.1850370410990534
0.185581434150655
0.1861592611931966
0.1863377404247691
0.187251169127364
0.1873296224870663
0.1877690257204423
0.1881380218412619
0.1882444627285064
0.1889968713663812
0.1895314353885659
0.1906295249193026
0.1903379247294561
0.1901117178202715
0.1910595342773758
0.1914828308921226
0.192053890465481
0.1922991215843344
0.1923743305590125
0.19314434453798
0.193764809297438
0.1939445890552522
0.1942925241274596
0.1948278425995626
0.1949920717882945
0.1955945440974517
0.1957890649691185
0.1957134931701618
0.1959932824787916
0.1961714608398676
0.1960793163483008
0.1964367886337318
0.1966599262937124
0.1965429909826829
0.1966643041296254
0.197107273148207
0.1973162929736366
0.1975543799553054
0.1974864534923834
0.197872866941645
0.1975243245368812
0.1977688167807651
0.1980139367992072
0.1979442755506239
0.1978775078374442
0.197715236036967
0.1979998649893129
0.1982849838881014
0.1983515754324119
0.1980231654856054
0.1974260992301078
0.1973949465796905
0.1971054061484877
0.1961090160291749
0.1964321896949658
0.1967213026643045
0.1967673676667339
0.196845999241312
0.196754390682232
0.1967306883462745
0.1969469919520723
0.1970019448984141
0.1966233612183762
0.1964821335631868
0.1962402775123121
0.1958360618409534
0.1961362155562971
0.1997089801424158
0.2119193314637884
0.2243008504050801
0.2374203059907534
0.2543310246683595
0.2832495787188603
0.3010282236165631
0.310795615823359
0.3163725457757421
0.3194320474341567
0.3212045640135541
0.3218479195987932
0.3224266362205686
0.3222740020154319
0.3222656109083116
0.3218559686657336
0.3215787650236777
0.3215031713962242
0.32114795542814
0.3203223094290477
0.3210311736208653
0.3203598937113643
0.3200141893243049
0.3199447090501805
0.3196277271880305
0.3190443493720276
0.3182862064179613
0.3182666203957197
0.3180801300797294
0.3180593763834563
0.3174344822507532
0.3171613254992521
0.3168795879597239
0.3174644450008996
0.3173083601842292
0.3169064683251352
0.3166276026224525
0.3165756284369241
0.3165239457001679
0.3164520992837533
0.3161436757672382
0.315534765070986
0.3154813492197076
0.3148539113234503
0.3150925904037418
0.3155264390890979
0.3158296130409293
0.3157956798646301
0.3162289079458941
0.3149435886976472
0.314621068059169
0.314341929325625
0.3144253119874596
0.3146608491777659
0.3141212577235342
0.3141333921355545
0.3141126006442083
0.3137215389554379
0.3137762975004734
0.3137326830957775
0.313300432271824
0.3134344861819257
0.3133040282920233
0.3129500260074102
0.3131574606761212
0.3129743953527239
0.3120481544387532
0.3114968742288248
0.3122233938798448
0.3119273983630364
0.3116934921561991
0.3113975559594963
0.3109767213541681
0.3103964402024047
0.3093854990078408
0.308354584442012
0.3080045663870135
0.3071298561971552
0.306206461392551
0.304937646969774
0.3039463723608873
0.3030664022336385
0.3024404816577625
0.3015529632138828
0.3009532062548382
0.299617287500529
0.2994959901452761
0.2994014208139932
0.2988778909104148
0.2987733081582803
0.2984512506005119
0.2984950012839989
0.2987087663138014
0.2986518343741875
0.2987267408112446
0.2991555027747811
0.2994716532957328
0.2996889628814015
0.2999185644531945
0.3001037464886805
0.3001625526992495
0.3001738584059917
0.3005164598171243
0.3010223594500469
0.300832750702396
0.30123125771522
0.3010064055360556
0.3009370085574898
0.301267196468836
0.3014799233282469
0.3014947153314944
0.301372347791623
0.3017360070724904
0.3016047322984889
0.3015833503683977
0.3017493847548525
0.301597540548301
0.301464300938816
0.3017787523950317
0.3015033808745403
0.3019691461472684
0.3018909935915329
0.3016656731851545
0.3016360850601773
0.3015889109370067
0.3008698473694484
0.3013240714176681
0.3018644658219014
0.3018301954548745
0.3014852761881505
0.3011800879168897
0.3017873178828274
0.3013331721018708
0.3014183957802842
0.3012186489487488
0.3010938610559698
0.3010384035675014
0.3008832375266106
0.3007443123198727
0.3006283267064572
0.3006829650489055
0.3008642196716428
0.3004475761403639
0.3001753820478176
0.2999195992327994
0.2991555816497131
0.2986292410272749
0.297174749672082
0.295361020895799
0.2934158163658583
0.2916598457434125
0.2906620641362894
0.2895059702298931
0.2886918185510288
0.2879382497226942
0.28749150162584
0.2875084508378054
0.2875894210858375
0.2872529291098129
0.2870651109886512
0.2873914246205502
0.2876740147784924
0.2878103342419489
0.2874262749721764
0.2875060043982902
0.287953813370351
0.2874938267784079
0.2872525383986634
0.2874212049280144
0.2872130539817762
0.287075046503403
0.2874072195620128
0.2876784016581494
0.2872095959419986
0.2875696269552556
0.2873334978424743
0.2872568612887029
0.2876545066845803
0.2878354958526645
0.2877551873325295
0.2872740866545363
0.2868560885421229
0.2871017180434153
0.2871494656555737
0.2871933314718573
0.2868220048377614
0.2865141520609079
0.2863130002255382
0.2867290440281355
0.2865848484793351
0.2866755170172592
0.2866141023111772
0.2864891162226362
0.2862782684370832
0.2866116261553891
0.2865119008662276
0.2852236870149413
0.2855742390919229
0.2862683086338328
0.2861191616925938
0.2860215510020284
0.2865212768604457
0.2861013607977445
0.2860101518297535
0.2859681923259186
0.2860066166793361
0.2857660057077403
0.2855646898752916
0.2854653890062595
0.2853449235028808
0.2857870552925355
0.2854652683148643
0.2850165154514079
0.2850810897571522
0.285129660895896
0.2849525463281933
0.2851252497768773
0.2847173756326919
0.2937304703376237
0.2949509139765393
