# Supplementary material for: Simultaneous readout of multiple FRET pairs using photochromism
Source: Nat Commun. 2021 Mar 31;12:2005. doi: 10.1038/s41467-021-22043-0 (PMC8012603; doi:10.1038/s41467-021-22043-0)
Supplement: Supplementary file 3 — Source Data [file 41467_2021_22043_MOESM3_ESM.zip › SourceData/Figure5_FigureSI3-4/figuredata/Figure 5/FRETEff_Single_rsAKARev_Conventional_Time.txt]

8.6392057
21.64626450636943
34.65332331273886
47.66038211910828
60.66744092547771
73.67449973184715
86.68155853821658
99.68861734458601
112.6956761509554
125.7027349573249
138.7097937636943
151.7168525700637
164.7239113764331
177.7309701828026
190.738028989172
203.7450877955414
216.7521466019109
229.7592054082803
242.7662642146497
255.7733230210191
268.7803818273886
281.787440633758
294.7944994401274
307.8015582464969
320.8086170528663
333.8156758592357
346.8227346656051
359.8297934719746
372.836852278344
385.8439110847134
398.8509698910829
411.8580286974523
424.8650875038217
437.8721463101911
450.8792051165606
463.88626392293
476.8933227292994
489.9003815356688
502.9074403420383
515.9144991484078
528.9215579547772
541.9286167611466
554.935675567516
567.9427343738855
580.9497931802549
593.9568519866243
606.9639107929938
619.9709695993632
632.9780284057326
645.985087212102
658.9921460184714
671.9992048248409
685.0062636312103
698.0133224375797
711.0203812439493
724.0274400503187
737.0344988566881
750.0415576630575
763.0486164694269
776.0556752757964
789.0627340821658
802.0697928885352
815.0768516949047
828.0839105012741
841.0909693076435
854.0980281140129
867.1050869203823
880.1121457267518
893.1192045331212
906.1262633394906
919.1333221458601
932.1403809522295
945.1474397585989
958.1544985649683
971.1615573713377
984.1686161777072
997.1756749840766
1010.182733790446
1023.189792596816
1036.196851403185
1049.203910209554
1062.210969015924
1075.218027822293
1088.225086628663
1101.232145435032
1114.239204241401
1127.246263047771
1140.25332185414
1153.26038066051
1166.267439466879
1179.274498273249
1192.281557079618
1205.288615885988
1218.295674692357
1231.302733498726
1244.309792305096
1257.316851111465
1270.323909917835
1283.330968724204
1296.338027530574
1309.345086336943
1322.352145143312
1335.359203949682
1348.366262756051
1361.373321562421
1374.38038036879
1387.387439175159
1400.394497981529
1413.401556787898
1426.408615594268
1439.415674400637
1452.422733207007
1465.429792013376
1478.436850819746
1491.443909626115
1504.450968432484
1517.458027238854
1530.465086045223
1543.472144851593
1556.479203657962
1569.486262464332
1582.493321270701
1595.50038007707
1608.50743888344
1621.514497689809
1634.521556496179
1647.528615302548
1660.535674108917
1673.542732915287
1686.549791721656
1699.556850528026
1712.563909334395
1725.570968140765
1738.578026947134
1751.585085753504
1764.592144559873
1777.599203366242
1790.606262172612
1803.613320978981
1816.620379785351
1829.62743859172
1842.634497398089
1855.641556204459
1868.648615010828
1881.655673817198
1894.662732623567
1907.669791429937
1920.676850236306
1933.683909042675
1946.690967849045
1959.698026655414
1972.705085461784
1985.712144268153
1998.719203074523
2011.726261880892
2024.733320687262
2037.740379493631
2050.7474383
2063.754497106369
2076.761555912739
2089.768614719108
2102.775673525478
2115.782732331847
2128.789791138217
2141.796849944586
2154.803908750956
2167.810967557325
2180.818026363695
2193.825085170064
2206.832143976433
2219.839202782803
2232.846261589172
2245.853320395542
2258.860379201911
2271.86743800828
2284.87449681465
2297.881555621019
2310.888614427389
2323.895673233758
2336.902732040127
2349.909790846497
2362.916849652866
2375.923908459236
2388.930967265605
2401.938026071975
2414.945084878344
2427.952143684714
2440.959202491083
2453.966261297453
2466.973320103822
2479.980378910191
2492.987437716561
2505.99449652293
2519.0015553293
2532.008614135669
2545.015672942038
2558.022731748408
2571.029790554777
2584.036849361147
2597.043908167516
2610.050966973885
2623.058025780255
2636.065084586624
2649.072143392994
2662.079202199363
2675.086261005733
2688.093319812102
2701.100378618471
2714.107437424841
2727.114496231211
2740.12155503758
2753.128613843949
2766.135672650319
2779.142731456688
2792.149790263058
2805.156849069427
2818.163907875797
2831.170966682166
2844.178025488535
2857.185084294905
2870.192143101274
2883.199201907644
2896.206260714013
2909.213319520382
2922.220378326752
2935.227437133121
2948.234495939491
2961.24155474586
2974.248613552229
2987.255672358599
3000.262731164968
3013.269789971338
3026.276848777707
3039.283907584077
3052.290966390446
3065.298025196816
3078.305084003185
3091.312142809555
3104.319201615924
3117.326260422293
3130.333319228663
3143.340378035032
3156.347436841402
3169.354495647771
3182.36155445414
3195.36861326051
3208.375672066879
3221.382730873249
3234.389789679618
3247.396848485987
3260.403907292357
3273.410966098726
3286.418024905096
3299.425083711466
3312.432142517835
3325.439201324204
3338.446260130574
3351.453318936943
3364.460377743313
3377.467436549682
3390.474495356051
3403.481554162421
3416.48861296879
3429.49567177516
3442.502730581529
3455.509789387898
3468.516848194268
3481.523907000637
3494.530965807007
3507.538024613376
3520.545083419745
3533.552142226115
3546.559201032484
3559.566259838854
3572.573318645223
3585.580377451593
3598.587436257962
3611.594495064332
3624.601553870701
3637.608612677071
3650.61567148344
3663.622730289809
3676.629789096179
3689.636847902548
3702.643906708918
3715.650965515287
3728.658024321656
3741.665083128026
3754.672141934395
3767.679200740765
3780.686259547134
3793.693318353503
3806.700377159873
3819.707435966242
3832.714494772612
3845.721553578981
3858.728612385351
3871.73567119172
3884.74272999809
3897.749788804459
3910.756847610829
3923.763906417198
3936.770965223567
3949.778024029937
3962.785082836306
3975.792141642676
3988.799200449045
4001.806259255414
4014.813318061784
4027.820376868153
4040.827435674523
4053.834494480892
4066.841553287262
4079.848612093631
4092.8556709
