# Supplementary material for: Simultaneous readout of multiple FRET pairs using photochromism
Source: Nat Commun. 2021 Mar 31;12:2005. doi: 10.1038/s41467-021-22043-0 (PMC8012603; doi:10.1038/s41467-021-22043-0)
Supplement: Supplementary file 3 — Source Data [file 41467_2021_22043_MOESM3_ESM.zip › SourceData/Figure5_FigureSI3-4/figuredata/Figure 5/FRETEff_DoubleAEta_rsAKARev_Photoswitching_StdDev.txt]

0.004207583107115317
0.01384120381759078
0.01406601431988525
0.01188738370712104
0.01234405774648938
0.01256842479360438
0.01179887727444171
0.01478193824631806
0.01511002537506663
0.01514888539584571
0.01397328819538918
0.01305681473512177
0.01351639619477399
0.01356215468221744
0.01486265353493732
0.0158607936413977
0.01402098588383605
0.01346306473545257
0.0140613018363919
0.01561974536969474
0.01635292727833318
0.0167709249807642
0.01594518672803627
0.01606192012935428
0.01630545433538107
0.01666712210644838
0.01752302871017097
0.01753151995269003
0.01754741540255128
0.01642178553615176
0.01748345196951715
0.01699473869244478
0.01564977720265902
0.01706685040090746
0.01568664901541925
0.01632436030810325
0.01721985429539602
0.01551715707628363
0.01578654698576852
0.01720043684134912
0.01640790254926292
0.01839992935456703
0.01942979372221566
0.01642106252329538
0.01633928657240021
0.01770807776697928
0.01700338793885942
0.01673832620932217
0.02138849765543341
0.01782219618088254
0.01608918277598451
0.01712066861952565
0.01589830009973674
0.01486930165782016
0.01566110561726698
0.01481741153361379
0.01787893138322882
0.01503103310743456
0.01422728857783927
0.01417389965956732
0.01403048755422101
0.01309390235064894
0.01343948737040841
0.01441013737162169
0.0144754793449031
0.01569645907673959
0.0144420612363208
0.01325625111655115
0.01315523402120092
0.01392664418217806
0.01377593214439276
0.01486246150166343
0.01368104031955197
0.01342979506802661
0.0136945549109195
0.01346492935850341
0.01367083469025014
0.01315660737044131
0.01289127690531435
0.01296372394758139
0.01513500765749426
0.01435933012640976
0.01409321405258255
0.01326984895416448
0.01274866164678139
0.01301741985549324
0.01419009920755296
0.01315802610410144
0.01564983194232655
0.01606234772051681
0.01610797977909773
0.01394168463423893
0.01264030980853341
0.01437224783952539
0.01666863701535018
0.02099283920441518
0.02643789419346891
0.02245158167950358
0.02137891788574903
0.01836423596196012
0.0159080352527124
0.0175457396678509
0.01907647061799807
0.01806395295097032
0.01561699840816123
0.01697226324672067
0.01612206347671307
0.01789247173368446
0.01676970220296154
0.01537658391175825
0.01678864732345787
0.01410913431355356
0.01771927635859051
0.01689141281778143
0.01688356843955405
0.01596768485436477
0.01599102610007905
0.01727625982891039
0.01770629934743293
0.01821952274038856
0.01851286919732108
0.01785795036039218
0.01878871979951377
0.01905515237752625
0.01847668269851217
0.01910240423747668
0.01860263968202256
0.02048413684086675
0.01864221606458105
0.01757776628650928
0.01982991308692074
0.01824489435475118
0.01818561001325619
0.01840822595730825
0.01823917723748557
0.01892359378162248
0.01767829692795515
0.01854765912606936
0.0176076907589738
0.01827437519378996
0.01887166291032477
0.02030471821970918
0.02171993358516169
0.01928859515006683
0.01772107585463522
0.0169027864467
0.01938669273668206
0.01952872247462017
0.01774374559368599
0.01793361088363287
0.01755153706921211
0.01839543905259605
0.01808428179528405
0.01821058513845737
0.01814785152001504
0.01791162188512143
0.01770473323522417
0.01863823985591786
0.01804295968991951
0.01774885130094059
0.0164178598933271
0.01661906291266059
0.01886832046510593
0.01922462506146305
0.01894461024587998
0.01809234325886818
0.01745140763892217
0.01702719595115491
0.01620070484659189
0.01827326641646812
0.01656282906244762
0.01793007094403051
0.01798471419568539
0.01818421476170722
0.01869050703771186
0.01722230391437934
0.01790001634814205
0.01774366516070243
0.01677264330216917
0.01910851509344477
0.0191801195124839
0.01867270921807891
0.01841024645444903
0.01819708445587569
0.01876459312888565
0.01985455814908384
0.01770699937458231
0.01806246572949299
0.01943134524964204
0.01854665835895242
0.01753000208041411
0.01932270752815368
0.02005008342775184
0.01870771088884093
0.0186774372736188
0.01959081841510836
0.02092669224138401
0.02164520649359616
0.02033614739085469
0.01907373569032117
0.01950464506309247
0.01962895498630876
0.02049286586861618
0.02053706689306789
0.01908647582279473
0.01932270043745327
0.01961434341620059
0.02049592172522455
0.01953197927448524
0.01941289482329395
0.01989605438747228
0.01723065007114158
0.01833888331177508
0.02059614039154354
0.02088678215445414
0.01923575347487304
0.02017084277664048
0.01970121415136427
0.01992106758777849
0.01897856493481911
0.01973361508442496
0.01900012959715217
0.01806885957015795
0.0185764076919181
0.02047733753209834
0.02024714623295878
0.01765494517128411
0.01799087298663237
0.01916217153508395
0.0184398030104427
0.01696044101724488
0.01607850033858566
0.02057378133341971
0.02108034805756284
0.02017314960720555
0.01914806043179919
0.01815867275375577
0.01730727229995432
0.01657610095931852
0.01690026149601144
0.01679720977364663
0.01642547280227256
0.01600102308225636
0.01433134044947072
0.0155919083166527
0.01583099031616634
0.01482298603692373
0.01519115372551718
0.01521968426059215
0.01492560304482246
0.01512056979311855
0.01610989227246358
0.01537703645138251
0.01648593194703862
0.01627152501575235
0.01563931325162464
0.01597035938630516
0.01869692662256385
0.01689970389578096
0.01851485697588989
0.01728293127939396
0.01600455420820238
0.01511483508004931
0.01875552320192047
0.01934459560146229
0.01629780268011264
0.01615850454192115
0.01796002474936414
0.01831433155904408
0.02060679539061393
0.019478735470668
0.0187738668664395
0.0198695723852673
0.02073164566173134
0.01791533235003129
0.01860921697636345
0.01817584450394887
0.01966487089154747
0.01863542045123999
0.01804953790799484
0.01863633577198438
0.02029682410109377
0.01922591651224686
0.01844676087230435
0.02019000699896381
0.01999569498340514
0.01914261602372695
0.01851247069594112
0.018816641211361
0.02079950761517557
0.01991984686734555
0.01939952331294978
0.01929978954425474
0.02037335555784089
0.02143199424766351
0.02082447879972985
0.02056965918263268
0.0208736537785629
0.02103566356417253
0.02162520479520169
0.01990656590946235
0.02006673826317759
0.02090935830948705
0.02015926927083138
0.02089248631777747
0.01089805560857893
