# Supplementary material for: Simultaneous readout of multiple FRET pairs using photochromism
Source: Nat Commun. 2021 Mar 31;12:2005. doi: 10.1038/s41467-021-22043-0 (PMC8012603; doi:10.1038/s41467-021-22043-0)
Supplement: Supplementary file 3 — Source Data [file 41467_2021_22043_MOESM3_ESM.zip › SourceData/Figure5_FigureSI3-4/figuredata/Figure 5/FRETEff_DoubleAE_EKARev_Photoswitching_StdDev.txt]

0.05668514697686344
0.03777914118974784
0.03767231413903432
0.03740842473541171
0.0372989047079656
0.03722634689378328
0.03744260632354892
0.03696020979921797
0.0369575614907664
0.0366782602494099
0.03667960189369453
0.03634964771818058
0.0364202750054443
0.0366100154970251
0.03642380327028807
0.03584880029321125
0.03605134103176947
0.03661851823727031
0.03597362047032304
0.03543134795891961
0.03522941609946525
0.03589198363676437
0.03616750303544237
0.03761708665174106
0.03932174083745302
0.04119271167144882
0.04240529461186335
0.0411422637966975
0.03953466071007414
0.04124867353508896
0.04264081765256913
0.0403409003041708
0.04270938381721364
0.04424862076161434
0.04596437387456131
0.04748008124880131
0.04781572784519651
0.04898467441572736
0.04945587988925469
0.04993700378024343
0.04917836178473423
0.04824570368182717
0.04846579727210126
0.04787273971270679
0.04791123921995176
0.04749794613772683
0.04599189670875462
0.04477237652310933
0.0441343412786257
0.04378802704572343
0.04292633946110241
0.04252412134192851
0.04164390777928
0.04100138312728542
0.04083824540762132
0.04125669225411788
0.04127810676506442
0.04077140671731657
0.04015611613993707
0.03963388574780449
0.04022564115301726
0.03951225168748295
0.04074100905390598
0.04135318331516467
0.04019780809806388
0.03922618333877322
0.03995822140751211
0.03961588444169568
0.04007465528516723
0.04057019211449864
0.0402783044400931
0.04018987294602974
0.04038215630319265
0.03949143126560552
0.03947588616780476
0.04009384201921812
0.0395257252240971
0.0382539594705214
0.0380350249827076
0.03989317621829076
0.04000725221953074
0.03899888119543442
0.03759788852267161
0.03861286614205452
0.03896907099894625
0.03986345386577249
0.03976085385764808
0.03913907233261272
0.04015320986391065
0.03944331713396394
0.03985002180869256
0.03864555639797704
0.0388515464631768
0.03856962323755689
0.03944035749282244
0.0406560571935711
0.04209875016687538
0.04376509687200871
0.04267325145222331
0.03944382153957066
0.03817245917577129
0.03662550117005996
0.03369102989354283
0.03167095236657489
0.03220267546871896
0.03211699444697659
0.02568300540063006
0.03370001448422432
0.04399642721168042
0.03913651736626557
0.03514420424720456
0.03185197204821116
0.03159551783012204
0.03011266525139663
0.03006404107021587
0.0304842628861224
0.03071016075604766
0.0306397153239799
0.03050089615820577
0.0303068745438869
0.03038722958504886
0.03041973889739615
0.03006324882173913
0.03024784021823141
0.03004861746743072
0.02965900509838843
0.03009093401970231
0.02968920233954251
0.02983031208722685
0.02988325157547856
0.02977616793237029
0.02949557088457482
0.0293150775026855
0.02955259175208644
0.03042600373877791
0.02900091487458199
0.02906851969583028
0.02891494889892943
0.02872689685980778
0.02870195739204652
0.02854408186874323
0.02865970196446352
0.02928087441148148
0.02943927273840842
0.02908668533144984
0.02884523462366672
0.02899262503867709
0.02903968215214685
0.02976884945159201
0.02958733917454066
0.02971162868973102
0.02995894500734495
0.03029128934986992
0.03021809255829234
0.03004108685156863
0.03068890536755545
0.03071307420401721
0.03113857725859934
0.03067337492498469
0.03133232261387717
0.03229464526636344
0.03151715537895364
0.03075068138480989
0.03224186989681675
0.03222570491411759
0.03122008740049189
0.0328069242380929
0.03513956717481164
0.03779725450777224
0.04052295881398228
0.03997321905740011
0.04025387491227796
0.04033908877261627
0.04122401389678639
0.04173313920504541
0.04119881358199218
0.04131668898588522
0.04169868608241031
0.03969178126891185
0.04033072487318801
0.03976612587842267
0.03963557379532302
0.04023224680209296
0.04092295654321324
0.0404091866481561
0.0405867211764248
0.04037147926696108
0.04059703784976495
0.03901839351044694
0.03919468457091979
0.03963818206536172
0.03968930625976871
0.03887057545915507
0.03800019121911546
0.03917362938082326
0.03820416282818477
0.03779127420439097
0.03754267180362986
0.03665710872232985
0.03636614215808778
0.03830677501819662
0.03656344512318442
0.03542437348404612
0.03641301324326526
0.03737754959550655
0.03633834950986475
0.03502262031163426
0.03598793667745463
0.03630808730439175
0.03589386473856627
0.03561333002924764
0.03629094112078161
0.03654298030934239
0.03606080519835904
0.03526128193665935
0.03623447300844909
0.03634347287916688
0.03618649903969905
0.03658597699262647
0.03646615288087051
0.03558282084280296
0.03544395527887793
0.03557790540774664
0.0349890305775836
0.03497539191693254
0.03468371407708862
0.0346316411983754
0.03446224175171222
0.03437760109035651
0.03455409820496714
0.03488040576668917
0.03493793603193606
0.03380458039418111
0.03337330994903181
0.03356827540855521
0.03343875375197296
0.03356943006213906
0.03343298784046335
0.03463381326024437
0.03595004091762082
0.03746120177328789
0.0391477889547921
0.03955850312111904
0.03734856769174709
0.0363256051881037
0.0356556203750751
0.03532254631061183
0.03493396428475473
0.0352784253348043
0.03567839392362164
0.03530535399878285
0.03508633963010108
0.03469205923469217
0.03506567668571932
0.03492997945746535
0.03518478322828748
0.03582843631373692
0.03567534075093473
0.03532789626045306
0.03520740426328789
0.03598671225032689
0.03364703258831307
0.03334579123472831
0.03369330284902673
0.03437801081170078
0.0344152527314799
0.03380060567052021
0.03374224249879627
0.03411797495071232
0.03357384578486849
0.03390063585117196
0.03445561811533807
0.03468289784927396
0.03454327401078246
0.03426723192320658
0.03336561443224462
0.03323951947206361
0.03383826037452922
0.03388096016352063
0.03347678699184738
0.03321464743311606
0.03397652761242052
0.03416831419421444
0.03533842639989268
0.03462427974723706
0.03600650076504176
0.03627061049527863
0.0356561124325931
0.03526837933992601
0.03495675890458842
0.03432620311171626
0.03494410203691901
0.03521833883291483
0.0347906181219553
0.03435615032450073
0.03371953909977697
0.03580354046937482
0.03496962343815716
0.0347449695623196
0.03410911590420893
0.03444456610042996
0.03535810445755296
0.03468203935371084
0.03366124083248045
0.03335195797076972
0.03386887601491347
0.03457226440754461
0.03423595134191258
0.0334083420495729
0.03366400783749075
