# Supplementary material for: Simultaneous readout of multiple FRET pairs using photochromism
Source: Nat Commun. 2021 Mar 31;12:2005. doi: 10.1038/s41467-021-22043-0 (PMC8012603; doi:10.1038/s41467-021-22043-0)
Supplement: Supplementary file 3 — Source Data [file 41467_2021_22043_MOESM3_ESM.zip › SourceData/Figure5_FigureSI3-4/figuredata/Figure 5/FRETEff_Single_EKARev_Conventional_StdDev.txt]

0.04139829032006705
0.03179921073015479
0.03167222598296943
0.03162147954860386
0.03164710091347929
0.03167856123527065
0.03155658346992755
0.03140978751097304
0.03129042158362373
0.03122073143630728
0.03116092760185434
0.03110093113237319
0.03108378271273667
0.03098674703768262
0.03085306393680086
0.03086712741216224
0.03090023505902528
0.03082399499672858
0.03069807174261946
0.03055697680131627
0.03047884209372957
0.03039834024783635
0.03042724381848632
0.03049254487452084
0.03060113601956737
0.03074681081236915
0.03059959820087197
0.03039396969268035
0.03031739579980658
0.03008480749865131
0.03015102275603192
0.0303115330639617
0.03121672085669349
0.03235173528770886
0.0336370892351262
0.03492406292392171
0.03608101499693035
0.03701874809538563
0.03768989778273206
0.03833672290782085
0.03839318518903787
0.03850365101081349
0.03839880687336925
0.03828514483901962
0.03801112239076403
0.03753128248468311
0.03704158174902346
0.03647284794143892
0.03609723737537772
0.03567244608285955
0.03497461710116267
0.03446937999763471
0.03387168845741823
0.03329296436450518
0.03280588234664759
0.03225463311989157
0.03191295233168649
0.0316556430220214
0.03101007518772885
0.03081454099437882
0.03050926495766845
0.03032504769638635
0.02998410827772066
0.02978110448717869
0.02953305156602913
0.02929095968068195
0.02919948238603378
0.02904129659155888
0.02865436403315011
0.02848001645363837
0.0285973286588751
0.02858428194389431
0.02849161694036035
0.02850074295994763
0.028372489644031
0.02831036318301165
0.02821155341974357
0.02821086645344558
0.02826231851472598
0.02830680905383751
0.02811853630944552
0.02813445109528506
0.02838947772625164
0.02839719145995143
0.0283517585698095
0.02844392598934035
0.02841745951110723
0.02822514629340051
0.02817339001233949
0.02831933737335394
0.02830665044535198
0.02820911088129942
0.02832304845726103
0.02842412708623795
0.02861810137318845
0.028640866353015
0.02829420590819927
0.02810577094266669
0.02698040708673414
0.02617937481065645
0.02619434668900666
0.026155044817515
0.02596705735882096
0.02603680721094798
0.02583031435793353
0.02589079128118182
0.02597065340316879
0.02588350871637473
0.02640662489113462
0.02590323892682546
0.02584298471890647
0.02571709906132821
0.02572567012227818
0.02587363387287231
0.02579629122133224
0.02590514107442543
0.02598284626851496
0.02595298949003116
0.02610238680460811
0.02593508596630887
0.02609785021424485
0.02617974885129033
0.0261133810730624
0.0260340048670924
0.02618431376263967
0.02604732865668197
0.0261124431425591
0.02617819431949244
0.02627221073185335
0.02636994740489842
0.02648672748460981
0.02642365521246531
0.02635547620099995
0.02637581346226293
0.02648217823846859
0.02649400243746832
0.02649524882601306
0.02650308781384104
0.02651846934060586
0.02652023312249179
0.02644818305568425
0.02640413436665748
0.02647131981328754
0.02646115244005969
0.02660075253349142
0.02671663159180419
0.0266899854520153
0.0266630525250929
0.02664517988054273
0.02652896443620452
0.0265429294719554
0.02654502032111579
0.02661462335955445
0.02675491246115767
0.02665739696598027
0.02647788009954347
0.02660992590755423
0.02656184488397093
0.02645519434087227
0.02638097555107813
0.02639166984315618
0.02653688824312749
0.02631401473097669
0.0264989498045906
0.02637613411038573
0.02626727496917141
0.02629835608738422
0.02644937244044211
0.02656782969873501
0.02672389500503517
0.02657957812959449
0.02628124937202027
0.02620947139767134
0.02618727680763935
0.02609286632682081
0.02574213962452987
0.02550217760843199
0.02600933707160628
0.02604115684361834
0.02598763817799132
0.02601660905780638
0.0260947942535736
0.02612285068579438
0.02622206359511573
0.02629104862638602
0.02620516094331558
0.02626965002069635
0.02636064255152329
0.02641282901719772
0.02639804333141256
0.02632769246667134
0.02640128129886524
0.02645413967952778
0.02651956602036492
0.02651659145875336
0.02637969390671905
0.02633235104593392
0.02629758754127823
0.02612093163755533
0.02624376155147301
0.02627867892400507
0.02632240487009144
0.0263654824982232
0.02641946079738046
0.02656744326831093
0.02662247766349518
0.02654363069063389
0.0264906018564903
0.02664580348559823
0.0266518342423979
0.02664942925694978
0.02676888205715832
0.02689307422826585
0.02686671800503129
0.02676328278671294
0.02677734605491491
0.02678524265503824
0.02679989915762505
0.02691987691710797
0.02701808487285718
0.02709130652584172
0.02688642890623033
0.02691490272714536
0.02698513546401059
0.02695950854529456
0.02694035055757218
0.02686165463235089
0.02689593655867962
0.02700334911435785
0.02688242867938677
0.02697025375888577
0.02699288068669288
0.02691129031650523
0.02684371918398885
0.02691775570293204
0.02683603632319667
0.02712385809678998
0.02720921404127368
0.02711055040677647
0.02703253490693271
0.02697489812540496
0.02694103681444152
0.02683338615582981
0.02653435190155933
0.02656399486430275
0.02669034090837553
0.02682927720707741
0.026748355325222
0.02652336162781407
0.02644088750287245
0.02653826475229964
0.02653545583579759
0.02657275082131907
0.0264275060180973
0.02640827440894859
0.02652107924337921
0.02662173726088942
0.02662426650841435
0.02652584618891132
0.02643297167997103
0.02629342446080587
0.02631418337028105
0.02635432238437612
0.02635338189039639
0.02638275273663264
0.02622259846462099
0.02618090761700659
0.02615091376994896
0.02614159856325285
0.02622644556826632
0.02615559883662176
0.02613974036702138
0.02599118492624404
0.02595513541995505
0.02591110264504714
0.02583417915229005
0.02576804881625029
0.02586765946798224
0.02589512948179132
0.02569494278614569
0.02591192372514804
0.02583887112424515
0.02577176787119309
0.02567999867848814
0.02561602584476609
0.02574667104018536
0.02575883671278725
0.02571250328724436
0.02563152570924372
0.02554956858787149
0.02550717995354912
0.02548769719704126
0.02565962954852595
0.02540913968701414
0.02549800513266253
0.0254085600970782
0.02539327696748326
0.02543329575179797
0.02550269539072314
0.02553367809133407
0.02552652321941405
0.02532674644492799
0.02532180144805008
0.02523458118045438
0.02524742570601352
0.02521923210222703
0.0250822064477978
0.0250888514897433
0.02517140867417059
0.02524796245753719
0.02231568860560135
0.02129089444986909
