# Supplementary material for: Simultaneous readout of multiple FRET pairs using photochromism
Source: Nat Commun. 2021 Mar 31;12:2005. doi: 10.1038/s41467-021-22043-0 (PMC8012603; doi:10.1038/s41467-021-22043-0)
Supplement: Supplementary file 3 — Source Data [file 41467_2021_22043_MOESM3_ESM.zip › SourceData/Figure5_FigureSI3-4/figuredata/Figure 5/FRETEff_Single_rsAKARev_Photoswitching_Avg.txt]

0.1585992177327474
0.1669589035114333
0.1682030118215276
0.1686399761790738
0.1689687523742417
0.1691115228111713
0.1693388307812679
0.1696036310927416
0.1699393719202116
0.1702337559923131
0.1706113053487185
0.1705400758131196
0.1708851903126478
0.1715172546745879
0.172123024947983
0.1725808479391489
0.1729793739960049
0.1730324058053948
0.1736167001112572
0.1741404292065957
0.174495268709295
0.1747476841690891
0.1750600128739525
0.1753681124219206
0.1755702423265867
0.1757723722312528
0.1765024110534056
0.1781105315664089
0.1786430817085462
0.1793860364288957
0.1798620297810575
0.1807731676638382
0.1810883509992738
0.1814579787406726
0.1819393727458496
0.1819583501290908
0.1822041605030776
0.182839573025489
0.184090329165949
0.1842737789483186
0.1835685768482791
0.1837393139814691
0.1847706731695483
0.1849722507989526
0.1857279456566673
0.1859637890116874
0.1863471232065612
0.1872864823220564
0.1879747418610152
0.1882842478299714
0.1886786043122707
0.188719692210163
0.189147101392646
0.1893790968581771
0.1895931309412353
0.1894108972931509
0.1895577586107123
0.1895432474022247
0.1897636616493555
0.1901555938270645
0.1907160814132842
0.1904570110499695
0.1901765657333873
0.190360608180188
0.1909490498057286
0.1913019973849266
0.1914424868007724
0.1912456693471987
0.1912705488642576
0.1912095798805349
0.1913331772433715
0.1912949978541553
0.1914362501660475
0.1914421871103029
0.1915825082711272
0.1916724546682491
0.1913047324813372
0.1910586907972081
0.1910040298312041
0.1906138872185842
0.1901658697943455
0.1894765515827295
0.1897625443133428
0.1896266722174273
0.1900060787809197
0.1896206793813165
0.1899006540073573
0.1902893214045399
0.1900996651959398
0.1902049221894094
0.1900227356586758
0.1896303804984983
0.1893825622617344
0.1896182358860839
0.1920927926283232
0.2024492981103719
0.2154812403002531
0.2286123185259636
0.2504160385055738
0.2766290524525105
0.2961992632009442
0.3068706038367915
0.3133626986024404
0.316303872728504
0.3180550884572244
0.3188567559154713
0.3191362561239162
0.3189808792764634
0.3189212028330443
0.3186953617476274
0.3184832503604509
0.3182473710172244
0.317738587084706
0.3172392966800648
0.3175469580256173
0.3168534285714347
0.3162831630126899
0.3165110756358976
0.316155256341472
0.3157701210304666
0.3148300473558995
0.3148365941040375
0.3148319326014348
0.3146604632055148
0.3138364381997692
0.3139024788484563
0.3136976989958919
0.3142013209098996
0.3137452432667563
0.3135227141528287
0.3131252360311309
0.3128732716016828
0.3128725245531074
0.3126110297748795
0.3123419731195861
0.3121992401073491
0.3119758817890949
0.3115444548468745
0.3118613822246858
0.3121271167757811
0.3122017557545855
0.3123430353081047
0.3119582975538902
0.3115154242768604
0.3112311945952864
0.3111142926810568
0.3109826210392023
0.3112376431938268
0.3106592088648195
0.3106782003381456
0.3105734918261418
0.3104658616916222
0.3103173969891813
0.3101747404288829
0.3102082100674323
0.3099825121544971
0.3097922846935086
0.3094159129681218
0.3095523850835151
0.3092947372483499
0.3086196115641763
0.3080653150703458
0.3085389813240413
0.3081591047225756
0.3081055794955763
0.3077185346032104
0.3071412176266367
0.3062075696827077
0.3052626576886469
0.3044964325728242
0.304193611367416
0.303164132488632
0.3018143799494135
0.3005118929746426
0.2996549821547426
0.2989844390601656
0.2981841094755059
0.2975858085665194
0.296759083987548
0.2953954682289455
0.2955125105635486
0.2948077833919437
0.2946729572220624
0.294306563258189
0.294558039419173
0.2945846562630206
0.2945846598751442
0.2944666242886728
0.2949160305860695
0.2953739348430618
0.2953742425564713
0.2956601232649287
0.2958145145476356
0.2960981551062258
0.2959253638313207
0.2962622018407495
0.2968862707304244
0.2963534789529234
0.2971511349947372
0.2970498464395093
0.2966546432547795
0.2969549906640424
0.2971739493640104
0.2969338666029145
0.2971212755888303
0.2972643832974459
0.2973988532069724
0.2973291773665973
0.2974150967940521
0.297414760968878
0.296988250504866
0.2971935064811165
0.2971955413572471
0.297369170307228
0.2974368536813864
0.2971697300184522
0.2972405487053736
0.297045254171276
0.2961645389572551
0.2972509138545976
0.2972998353089199
0.2971435625288028
0.296592118736465
0.296571579375813
0.2969824346267914
0.2966287378485195
0.2964329779397545
0.2964942012087002
0.2962230881131985
0.2963474175039469
0.2959273036501047
0.2957294588593944
0.2957264505392598
0.2955216330232286
0.2961991693134993
0.2954339000868247
0.2948207240689045
0.2946765261124947
0.2937636635283183
0.2931245638008403
0.2916919321490803
0.2899896284057107
0.2880966614400729
0.2864841432665022
0.2850858741680184
0.2837116078011417
0.2828494238091513
0.2820209608519153
0.2820226566373362
0.2818080338185955
0.2815033549924908
0.2813129475294281
0.2813415318223355
0.2820810777730345
0.2820847944890732
0.2818402145938355
0.2815494602085911
0.2820077089388819
0.2821397700017553
0.2817098101758072
0.2816394304248791
0.281559517236427
0.281196454939013
0.2809214953526845
0.2815701699869504
0.2819153508789275
0.2818490671622585
0.2817618262416479
0.2814879004468936
0.2818569973784267
0.2817344953811766
0.2817710988598284
0.2818149864325701
0.2813270516576576
0.2811027960853358
0.2814884692854401
0.2810411926047598
0.2810639583917171
0.2810584390674322
0.2806053740269272
0.2804670702640562
0.2806306257122319
0.2806683659398267
0.2805313831743879
0.2805252497860528
0.2804432684060081
0.280563455793012
0.2807682891096405
0.2802094206663731
0.2793982344877198
0.2802231247888522
0.2805364028479143
0.2804115297180055
0.280529395816557
0.280094720615408
0.2800333827195638
0.280143174495476
0.280051150367294
0.2799921070276623
0.2798224333401436
0.2800288753917808
0.2793760986652011
0.2795210005242026
0.279493643089611
0.2791675096167414
0.2790139899123069
0.2790133883616206
0.2791008603712575
0.2796170136674851
0.2821469347710946
0.2858504922052422
0.2873108894138797
0.2746796905994415
