# Supplementary material for: Simultaneous readout of multiple FRET pairs using photochromism
Source: Nat Commun. 2021 Mar 31;12:2005. doi: 10.1038/s41467-021-22043-0 (PMC8012603; doi:10.1038/s41467-021-22043-0)
Supplement: Supplementary file 3 — Source Data [file 41467_2021_22043_MOESM3_ESM.zip › SourceData/Figure5_FigureSI3-4/figuredata/Figure 5/FRETEff_Single_EKARev_Photoswitching_Time.txt]

8.581368900000001
21.68160019099679
34.78183148199357
47.88206277299035
60.98229406398714
74.08252535498393
87.1827566459807
100.2829879369775
113.3832192279743
126.4834505189711
139.5836818099679
152.6839131009646
165.7841443919614
178.8843756829582
191.984606973955
205.0848382649518
218.1850695559486
231.2853008469453
244.3855321379421
257.4857634289389
270.5859947199357
283.6862260109325
296.7864573019293
309.886688592926
322.9869198839228
336.0871511749197
349.1873824659164
362.2876137569132
375.38784504791
388.4880763389068
401.5883076299035
414.6885389209003
427.7887702118971
440.8890015028938
453.9892327938907
467.0894640848875
480.1896953758843
493.289926666881
506.3901579578778
519.4903892488746
532.5906205398715
545.6908518308682
558.791083121865
571.8913144128618
584.9915457038586
598.0917769948553
611.1920082858521
624.2922395768489
637.3924708678456
650.4927021588425
663.5929334498393
676.6931647408361
689.7933960318328
702.8936273228296
715.9938586138264
729.0940899048232
742.19432119582
755.2945524868168
768.3947837778136
781.4950150688103
794.5952463598071
807.6954776508039
820.7957089418007
833.8959402327974
846.9961715237943
860.0964028147911
873.1966341057878
886.2968653967846
899.3970966877814
912.4973279787782
925.5975592697749
938.6977905607718
951.7980218517686
964.8982531427653
977.9984844337621
991.0987157247589
1004.198947015756
1017.299178306752
1030.399409597749
1043.499640888746
1056.599872179743
1069.70010347074
1082.800334761736
1095.900566052733
1109.00079734373
1122.101028634727
1135.201259925723
1148.30149121672
1161.401722507717
1174.501953798714
1187.60218508971
1200.702416380707
1213.802647671704
1226.902878962701
1240.003110253698
1253.103341544695
1266.203572835691
1279.303804126688
1292.404035417685
1305.504266708682
1318.604497999678
1331.704729290675
1344.804960581672
1357.905191872669
1371.005423163665
1384.105654454662
1397.205885745659
1410.306117036656
1423.406348327653
1436.50657961865
1449.606810909646
1462.707042200643
1475.80727349164
1488.907504782637
1502.007736073633
1515.10796736463
1528.208198655627
1541.308429946624
1554.40866123762
1567.508892528617
1580.609123819614
1593.709355110611
1606.809586401608
1619.909817692605
1633.010048983601
1646.110280274598
1659.210511565595
1672.310742856592
1685.410974147588
1698.511205438585
1711.611436729582
1724.711668020579
1737.811899311575
1750.912130602572
1764.012361893569
1777.112593184566
1790.212824475563
1803.31305576656
1816.413287057556
1829.513518348553
1842.61374963955
1855.713980930547
1868.814212221543
1881.91444351254
1895.014674803537
1908.114906094534
1921.21513738553
1934.315368676527
1947.415599967524
1960.515831258521
1973.616062549518
1986.716293840514
1999.816525131511
2012.916756422508
2026.016987713505
2039.117219004502
2052.217450295499
2065.317681586495
2078.417912877492
2091.518144168489
2104.618375459486
2117.718606750483
2130.818838041479
2143.919069332476
2157.019300623473
2170.119531914469
2183.219763205466
2196.319994496463
2209.42022578746
2222.520457078457
2235.620688369454
2248.72091966045
2261.821150951447
2274.921382242444
2288.021613533441
2301.121844824438
2314.222076115434
2327.322307406431
2340.422538697428
2353.522769988424
2366.623001279421
2379.723232570418
2392.823463861415
2405.923695152412
2419.023926443409
2432.124157734405
2445.224389025402
2458.324620316399
2471.424851607396
2484.525082898393
2497.625314189389
2510.725545480386
2523.825776771383
2536.926008062379
2550.026239353376
2563.126470644373
2576.22670193537
2589.326933226367
2602.427164517364
2615.52739580836
2628.627627099357
2641.727858390354
2654.828089681351
2667.928320972348
2681.028552263344
2694.128783554341
2707.229014845338
2720.329246136334
2733.429477427331
2746.529708718328
2759.629940009325
2772.730171300322
2785.830402591318
2798.930633882315
2812.030865173312
2825.131096464309
2838.231327755306
2851.331559046303
2864.431790337299
2877.532021628296
2890.632252919293
2903.732484210289
2916.832715501286
2929.932946792283
2943.03317808328
2956.133409374277
2969.233640665273
2982.33387195627
2995.434103247267
3008.534334538264
3021.634565829261
3034.734797120258
3047.835028411254
3060.935259702251
3074.035490993248
3087.135722284244
3100.235953575241
3113.336184866238
3126.436416157235
3139.536647448232
3152.636878739228
3165.737110030225
3178.837341321222
3191.937572612219
3205.037803903216
3218.138035194213
3231.238266485209
3244.338497776206
3257.438729067203
3270.538960358199
3283.639191649196
3296.739422940193
3309.83965423119
3322.939885522187
3336.040116813183
3349.14034810418
3362.240579395177
3375.340810686174
3388.441041977171
3401.541273268168
3414.641504559164
3427.741735850161
3440.841967141158
3453.942198432155
3467.042429723151
3480.142661014148
3493.242892305145
3506.343123596142
3519.443354887138
3532.543586178135
3545.643817469132
3558.744048760129
3571.844280051126
3584.944511342122
3598.044742633119
3611.144973924116
3624.245205215113
3637.34543650611
3650.445667797106
3663.545899088103
3676.6461303791
3689.746361670097
3702.846592961093
3715.94682425209
3729.047055543087
3742.147286834084
3755.247518125081
3768.347749416077
3781.447980707074
3794.548211998071
3807.648443289068
3820.748674580065
3833.848905871061
3846.949137162058
3860.049368453055
3873.149599744052
3886.249831035048
3899.350062326045
3912.450293617042
3925.550524908039
3938.650756199036
3951.750987490032
3964.851218781029
3977.951450072026
3991.051681363023
4004.15191265402
4017.252143945016
4030.352375236013
4043.45260652701
4056.552837818007
4069.653069109003
4082.7533004
