# Supplementary material for: Simultaneous readout of multiple FRET pairs using photochromism
Source: Nat Commun. 2021 Mar 31;12:2005. doi: 10.1038/s41467-021-22043-0 (PMC8012603; doi:10.1038/s41467-021-22043-0)
Supplement: Supplementary file 3 — Source Data [file 41467_2021_22043_MOESM3_ESM.zip › SourceData/Figure5_FigureSI3-4/figuredata/Figure 5/FRETEff_DoubleAE_EKARev_Photoswitching_Time.txt]

8.2376606
21.35785258478965
34.47804456957929
47.59823655436894
60.71842853915858
73.83862052394822
86.95881250873788
100.0790044935275
113.1991964783172
126.3193884631068
139.4395804478964
152.5597724326861
165.6799644174758
178.8001564022654
191.920348387055
205.0405403718447
218.1607323566343
231.280924341424
244.4011163262136
257.5213083110033
270.6415002957929
283.7616922805826
296.8818842653722
310.0020762501618
323.1222682349515
336.2424602197412
349.3626522045308
362.4828441893205
375.6030361741101
388.7232281588998
401.8434201436894
414.963612128479
428.0838041132687
441.2039960980583
454.324188082848
467.4443800676376
480.5645720524273
493.6847640372169
506.8049560220065
519.9251480067961
533.0453399915858
546.1655319763755
559.2857239611651
572.4059159459548
585.5261079307444
598.6462999155341
611.7664919003237
624.8866838851134
638.0068758699031
651.1270678546927
664.2472598394824
677.3674518242719
690.4876438090616
703.6078357938512
716.7280277786409
729.8482197634305
742.9684117482202
756.0886037330098
769.2087957177995
782.3289877025891
795.4491796873788
808.5693716721684
821.6895636569581
834.8097556417476
847.9299476265373
861.050139611327
874.1703315961166
887.2905235809063
900.4107155656959
913.5309075504856
926.6510995352752
939.7712915200649
952.8914835048545
966.0116754896442
979.1318674744338
992.2520594592235
1005.372251444013
1018.492443428803
1031.612635413592
1044.732827398382
1057.853019383172
1070.973211367961
1084.093403352751
1097.213595337541
1110.33378732233
1123.45397930712
1136.57417129191
1149.694363276699
1162.814555261489
1175.934747246278
1189.054939231068
1202.175131215858
1215.295323200647
1228.415515185437
1241.535707170227
1254.655899155016
1267.776091139806
1280.896283124596
1294.016475109385
1307.136667094175
1320.256859078965
1333.377051063754
1346.497243048544
1359.617435033334
1372.737627018123
1385.857819002913
1398.978010987702
1412.098202972492
1425.218394957282
1438.338586942071
1451.458778926861
1464.578970911651
1477.69916289644
1490.81935488123
1503.93954686602
1517.059738850809
1530.179930835599
1543.300122820389
1556.420314805178
1569.540506789968
1582.660698774758
1595.780890759547
1608.901082744337
1622.021274729126
1635.141466713916
1648.261658698706
1661.381850683495
1674.502042668285
1687.622234653075
1700.742426637864
1713.862618622654
1726.982810607444
1740.103002592233
1753.223194577023
1766.343386561813
1779.463578546602
1792.583770531392
1805.703962516181
1818.824154500971
1831.944346485761
1845.06453847055
1858.18473045534
1871.30492244013
1884.425114424919
1897.545306409709
1910.665498394499
1923.785690379288
1936.905882364078
1950.026074348867
1963.146266333657
1976.266458318447
1989.386650303237
2002.506842288026
2015.627034272816
2028.747226257605
2041.867418242395
2054.987610227185
2068.107802211974
2081.227994196764
2094.348186181554
2107.468378166343
2120.588570151133
2133.708762135922
2146.828954120712
2159.949146105502
2173.069338090291
2186.189530075081
2199.309722059871
2212.42991404466
2225.55010602945
2238.67029801424
2251.790489999029
2264.910681983819
2278.030873968608
2291.151065953398
2304.271257938188
2317.391449922977
2330.511641907767
2343.631833892557
2356.752025877347
2369.872217862136
2382.992409846926
2396.112601831715
2409.232793816505
2422.352985801294
2435.473177786084
2448.593369770874
2461.713561755664
2474.833753740453
2487.953945725243
2501.074137710033
2514.194329694822
2527.314521679612
2540.434713664401
2553.554905649191
2566.675097633981
2579.79528961877
2592.91548160356
2606.03567358835
2619.155865573139
2632.276057557929
2645.396249542719
2658.516441527508
2671.636633512298
2684.756825497087
2697.877017481877
2710.997209466667
2724.117401451456
2737.237593436246
2750.357785421036
2763.477977405825
2776.598169390615
2789.718361375405
2802.838553360195
2815.958745344984
2829.078937329773
2842.199129314563
2855.319321299353
2868.439513284142
2881.559705268932
2894.679897253722
2907.800089238512
2920.920281223301
2934.040473208091
2947.160665192881
2960.28085717767
2973.40104916246
2986.521241147249
2999.641433132039
3012.761625116829
3025.881817101618
3039.002009086408
3052.122201071198
3065.242393055987
3078.362585040777
3091.482777025567
3104.602969010356
3117.723160995146
3130.843352979935
3143.963544964725
3157.083736949515
3170.203928934304
3183.324120919094
3196.444312903884
3209.564504888673
3222.684696873463
3235.804888858253
3248.925080843042
3262.045272827832
3275.165464812621
3288.285656797411
3301.405848782201
3314.52604076699
3327.64623275178
3340.76642473657
3353.88661672136
3367.006808706149
3380.127000690939
3393.247192675728
3406.367384660518
3419.487576645308
3432.607768630097
3445.727960614887
3458.848152599677
3471.968344584466
3485.088536569256
3498.208728554046
3511.328920538835
3524.449112523625
3537.569304508414
3550.689496493204
3563.809688477994
3576.929880462783
3590.050072447573
3603.170264432363
3616.290456417152
3629.410648401942
3642.530840386732
3655.651032371521
3668.771224356311
3681.8914163411
3695.01160832589
3708.13180031068
3721.251992295469
3734.372184280259
3747.492376265049
3760.612568249838
3773.732760234628
3786.852952219418
3799.973144204208
3813.093336188997
3826.213528173786
3839.333720158576
3852.453912143366
3865.574104128156
3878.694296112945
3891.814488097735
3904.934680082525
3918.054872067314
3931.175064052104
3944.295256036894
3957.415448021683
3970.535640006473
3983.655831991262
3996.776023976052
4009.896215960842
4023.016407945631
4036.136599930421
4049.256791915211
4062.3769839
