# Supplementary material for: Simultaneous readout of multiple FRET pairs using photochromism
Source: Nat Commun. 2021 Mar 31;12:2005. doi: 10.1038/s41467-021-22043-0 (PMC8012603; doi:10.1038/s41467-021-22043-0)
Supplement: Supplementary file 3 — Source Data [file 41467_2021_22043_MOESM3_ESM.zip › SourceData/Figure5_FigureSI3-4/figuredata/Figure 5/FRETEff_Single_EKARev_Photoswitching_Avg.txt]

0.3199582497278849
0.3224692489030898
0.3227575406579823
0.3222807423359098
0.3219374561837685
0.3218644724966466
0.3212015700846005
0.3210217423606593
0.3213037904622869
0.3206870924084252
0.3203344557862982
0.3198845311233576
0.3193157109053513
0.3197904820470155
0.3198737534346489
0.320952871963866
0.3201078033275219
0.3190559109232799
0.3184440793902188
0.3180342814473801
0.3175587111419163
0.3172973242218822
0.3175557386026689
0.3169031991422374
0.3162755460591806
0.3156478929761239
0.3151866107705066
0.3154287374160818
0.3154605847454707
0.315161620024605
0.3163879633990949
0.3182217669625178
0.3206907600202981
0.3234461064270139
0.3275044004073891
0.3308829889282034
0.3337454133033212
0.3363778739527254
0.3385722812312768
0.3407278794043465
0.3423876226312428
0.3437433860731345
0.3455111810144909
0.347306203018933
0.3486961863923737
0.3499274975042698
0.3506575678751996
0.3525526374376201
0.3538856756930988
0.3552333468074217
0.356544160886318
0.3577964467961984
0.3586744436141195
0.3595678033644496
0.3604315533870526
0.3611970473649523
0.3618175913104263
0.3629744792738834
0.3632191344853385
0.3638870449502631
0.3647324991724962
0.3648971523164058
0.3653030491517724
0.3653776208608956
0.3657057987783773
0.3660035686534902
0.3662142089247635
0.3661731961552615
0.3655108766333734
0.3654891604967359
0.3672344948098479
0.3672181681841259
0.3668375105996792
0.3667977341927395
0.3668870500161125
0.3666465849082761
0.3669050879558665
0.3664119524757533
0.3664438267191703
0.3662887484633851
0.3660791145043337
0.3659380826698401
0.3657497460565761
0.3655543699000648
0.3654624623411781
0.3649459853636723
0.3646625469022028
0.3647696599337176
0.3648387851086941
0.3642214952058936
0.3637928540232799
0.3636195372179076
0.3632956207224863
0.3631322470415536
0.3625757626437242
0.3564769511023868
0.3485434228868431
0.3406098946712998
0.3335895482235638
0.3326448021423949
0.3322315796911449
0.3320222644223474
0.3317663624618764
0.3314725433741859
0.3310275013394126
0.3307444906076984
0.3299867192114507
0.3301237664313242
0.3300357940223135
0.3296838729040719
0.3292015555370791
0.3290528773567238
0.3292410180924447
0.3291817676976901
0.3292294459822045
0.3291151673516906
0.3292734180936651
0.3289924383259211
0.3292025204206825
0.3291692067534847
0.3288700541137249
0.3286390683061394
0.3280395223782626
0.3275272036472365
0.3277875380112725
0.3279666336498687
0.3273806998732269
0.3274336322819044
0.3270784769994201
0.326971982405907
0.3270625235266321
0.3263623816705956
0.3257976955936705
0.3260090855166672
0.3258557916021885
0.3256434674541135
0.325835173973518
0.3253660494698846
0.3252156652370027
0.3250627469674698
0.3253760240323283
0.3251984154515555
0.3246289873602811
0.3243432429145773
0.3243240261633172
0.3247041677359778
0.3244280495879068
0.3244385211193493
0.3242743246725382
0.3239473304322235
0.3239733799949275
0.3240809164539823
0.3240886989502879
0.3244635411730015
0.3240109676118903
0.3237135861785834
0.3240760472447289
0.3238813402526912
0.3245695473397665
0.3245117732614286
0.3242890723208025
0.3243062031541364
0.3242517494261496
0.3246224354558792
0.3248349282860576
0.3244397566365062
0.3244530127418345
0.3247763884902216
0.3249030600484469
0.3250297316066725
0.3249739159001235
0.3244367099423159
0.3236641894726998
0.3232269527622583
0.3231364068076779
0.3223563928106552
0.3217853185354367
0.3215640975222922
0.3213544029617194
0.3209217676627391
0.320252205529108
0.3192644788898905
0.3188068662132004
0.318186004842059
0.3177242515972452
0.3171265343280034
0.3161237397600143
0.3151988982474788
0.3144279698129355
0.313436536148294
0.3129980090861255
0.3119803773169621
0.3114159521308575
0.3109127886119517
0.3101810472608505
0.3091962004727337
0.3087405514422704
0.3073597198794953
0.3066222986325498
0.3065214953501927
0.3057948279657287
0.3049436876731729
0.3044340172212711
0.3039388140425504
0.3031996359949933
0.3029188204173782
0.3020431783673029
0.3016302678821887
0.3011447362011902
0.3006434387723091
0.3005063373737886
0.2995330690705848
0.298880100270963
0.2989514499224167
0.297461999361926
0.2973118531272315
0.2976688944505994
0.2978017609201784
0.2974114366494818
0.2969757734174818
0.2968472316457627
0.296216666121995
0.2962508349512412
0.2957641368475365
0.2957289292130427
0.2956607141752929
0.295120826011715
0.2949431916871355
0.2947671303306396
0.2942690267565803
0.2938534058079059
0.2937794128901774
0.2935789031723419
0.2934149486665172
0.2930520474006594
0.2924628617325652
0.292527526462626
0.2921739979089941
0.2919253407783451
0.2918471077368308
0.2920064865202972
0.2921658653037638
0.2917781283608466
0.2911744638710704
0.2907950489012778
0.2914184772573938
0.2908884315231708
0.2911847392550392
0.2908742171571934
0.2902909805020259
0.2902564307109912
0.29111422237863
0.2908754294769347
0.2900322323478016
0.289843601105488
0.2894973176293986
0.2894692610356781
0.2894221928410572
0.2892637412361255
0.2889595723025883
0.2885049446092967
0.2886155498379218
0.2888115795223616
0.288565818100402
0.2883824087178977
0.288211511701127
0.2880157033626092
0.2879359218847517
0.2879068309964323
0.2878369181602109
0.2875555028582407
0.2875099096661546
0.2873292323807955
0.2869828946875783
0.2868755981334431
0.2869999235610388
0.2870836568001474
0.2867652374834937
0.2865008227589392
0.2864518724906541
0.286357408712203
0.2863726752806098
0.2862703162007493
0.2858235250846026
0.2858464927940262
0.2853091606360598
0.2858551920453068
0.285557604261606
0.2850321425926959
0.2848827680364371
0.2851592362959415
0.2848287917159485
0.2848538615897237
0.2846180446655215
0.2842364496693355
0.2841385849993505
0.2838068194616179
0.2839971461249968
0.2836127244974655
0.2837449257689402
0.282686964246486
0.2829073928766985
0.2828817751194645
0.2830775973211457
0.2838409220823273
0.283146643643535
0.2826226439546935
0.2823848700869794
0.2822263277181894
0.2818576396101955
0.2861446055331366
0.2822862982749939
