# Supplementary material for: Simultaneous readout of multiple FRET pairs using photochromism
Source: Nat Commun. 2021 Mar 31;12:2005. doi: 10.1038/s41467-021-22043-0 (PMC8012603; doi:10.1038/s41467-021-22043-0)
Supplement: Supplementary file 3 — Source Data [file 41467_2021_22043_MOESM3_ESM.zip › SourceData/Figure5_FigureSI3-4/figuredata/Figure 5/FRETEff_Single_EKARevTA_Conventional_StdDev.txt]

0.02012660121465286
0.02033621858582287
0.02050394492229179
0.02042457200319147
0.02027791885150613
0.02031483013984772
0.02040896604113177
0.02041642384529664
0.02054620795551177
0.02046442214869014
0.02060609592456443
0.02049042471854958
0.02021048331938437
0.02010380103394398
0.02039928953488024
0.02075128460653615
0.02039001799685292
0.02017289462777926
0.02041837293144614
0.02031293746999069
0.02034527918321398
0.02032178236135951
0.02008024309631655
0.01983319711488654
0.01960139776333445
0.01938539198063055
0.01938658047569599
0.01973118779606907
0.01993058730570694
0.01975332089472471
0.02001184853171902
0.01989446283083436
0.01981311088815875
0.02000442491018101
0.02018111201371798
0.02021103153399928
0.02032084174178017
0.02033462699010941
0.02046348149060729
0.02023551771491355
0.02033194307824979
0.02039133230385177
0.02044102532099641
0.02047550085559019
0.02042027332476297
0.02076819460667962
0.0203120740137629
0.02053631390593433
0.02060450327445562
0.02063589475565502
0.02069836667047881
0.02065430809224171
0.02024167770129984
0.02041643477982017
0.02043867923732774
0.02042297932301811
0.02058288119653083
0.02084725857488544
0.02084148638705129
0.02062718792471677
0.02065466980782821
0.02079686237246367
0.0206230175407321
0.02038708455589426
0.02037681895884129
0.02051414398971209
0.0204291661318344
0.02046112677931983
0.02022546260141663
0.02032627420223545
0.02046847432323198
0.02061282041539638
0.02079166310321844
0.02050177700095258
0.02042928247696141
0.02057873500465016
0.02064032744533556
0.02064356559574562
0.02072550791434288
0.02063358339872617
0.02036746009121589
0.02052730185937927
0.02055614199333884
0.02031377944789809
0.02025648479672561
0.02035951480059335
0.02037788705065822
0.02040759164895589
0.02046787617136754
0.02041578518279686
0.02051199721620474
0.02067793148865675
0.02065252550088477
0.02052925675978872
0.02052311865529006
0.02051290973568911
0.02053440764802953
0.02058751306573694
0.0202742663438583
0.01968937471134985
0.01968513641867482
0.0197133586046149
0.01956061931792352
0.01935258469754993
0.01903697765708553
0.01876843184689109
0.0187656134138909
0.01886427476236804
0.01875106461724641
0.01884257044361736
0.01849865301851917
0.01862675830982117
0.0183445702757923
0.01823865428366273
0.01827432589379123
0.01814312332714526
0.0181539441449645
0.0184815916078531
0.01838764114129498
0.0184819767895279
0.01860489981190824
0.01869861210977362
0.01852649999692579
0.01849996162816805
0.01835934126554379
0.01874221800202214
0.01860117672686134
0.01852592000789467
0.01862956815798822
0.0184198744813496
0.01858675588191637
0.0185933941540525
0.0184179875423563
0.0186394950697995
0.01862268987540952
0.01843854832422943
0.01839621360708989
0.01837228165556809
0.01834699783848378
0.01832041278041108
0.01810411481895226
0.01837481742360846
0.01854524809083142
0.01851456019747395
0.01849410636529226
0.01836674833320455
0.01816542385996819
0.01838345067495176
0.01855818823376984
0.01847417593560695
0.01858089778910944
0.01856202532919721
0.01853178777183668
0.01863492437229455
0.01855488529096697
0.01859641238335836
0.01864727208989193
0.01867494037804916
0.01891896740224485
0.01867432660447998
0.01869885200554422
0.01861828040589045
0.01884837482933583
0.01870793823781101
0.0184504589472957
0.01858303559153918
0.01884101618176361
0.01870466042390836
0.0186085449880641
0.01855329528031946
0.01855396345822515
0.01855974554355519
0.01817787125882408
0.01854833881051823
0.01882811555758143
0.01866347386013711
0.01846704258493046
0.01856836099336719
0.01873695182586867
0.01852349940460346
0.01833535274398527
0.01826140113444876
0.01824276602865045
0.01831157329045823
0.01840269360945989
0.01847618240007077
0.01845070090881967
0.01825131685602297
0.01842669935801333
0.01864416167208522
0.01854483340464782
0.01854234272139931
0.01839925411110123
0.01808078165862528
0.01878967059641494
0.01856231975997447
0.01837056559938688
0.01838081085553526
0.0184647558107602
0.01852914933015961
0.01854045881440116
0.01836423204297583
0.01844605470814091
0.01859668045976225
0.01847424087198101
0.01845053704751023
0.01865669931862574
0.0188189335996653
0.01871028541157679
0.0188803865901614
0.01844356752698282
0.01844606239023817
0.0182363725620094
0.0184164961143762
0.0185210627814041
0.0183575295002821
0.01850840346121652
0.01852525719094461
0.01834346001040589
0.01830962645704352
0.01842883065188096
0.01840632792636271
0.01819972723356924
0.01870622350735463
0.01829600568104316
0.01845966812496902
0.01859939141166753
0.0186048360990071
0.01863442049179943
0.01874725378784661
0.01866820851205439
0.01860391741077999
0.01874164028971899
0.01870116315867699
0.01845446802557006
0.01845379289996332
0.01872825215412233
0.0188152293253987
0.01861283313708403
0.01852140816189267
0.01844340171193135
0.01837898464588503
0.01829776896636801
0.01824169863802266
0.01880840423280628
0.01831164740565655
0.01841431615959082
0.018462027641056
0.01841672424563246
0.01838619797414872
0.01836678671529948
0.01827363967332434
0.01872973498574921
0.01864992345535252
0.01866790297690473
0.01842764940000956
0.01856037383717762
0.01867239590147373
0.01838912915043042
0.01878584598324465
0.01879763618951652
0.01870409307266572
0.01869159317232904
0.01881012057080402
0.01880373909343235
0.01864602229994957
0.01847967740288111
0.01863543098041421
0.01880664343588535
0.0187602483075095
0.0186705269579451
0.01880742146681506
0.0190078019452666
0.01870888480805825
0.01877156425181804
0.01878520157049491
0.01877331001536766
0.01881661211964668
0.01883096209658149
0.01874743671598808
0.01867889930224971
0.01887476549244181
0.01867460819333801
0.01876505536395457
0.01864087683965597
0.01873289582494209
0.01880811614137851
0.01863173471770158
0.01879575649234896
0.01877392275712023
0.01894381445798967
0.01914197558719
0.01903449430575661
0.01883217701516093
0.01907853077997836
0.01868129920582545
0.01887691458627305
0.01878863265933106
0.01894278754006429
0.0190421458614249
0.01888280971214817
0.01917587393026163
0.01924382512625029
0.01908520356683455
0.01889889018595969
0.01889339290347741
0.01900201009415792
0.01903864853468522
0.01898990012319878
0.01896609132821747
0.01896490098237555
