# Supplementary material for: Simultaneous readout of multiple FRET pairs using photochromism
Source: Nat Commun. 2021 Mar 31;12:2005. doi: 10.1038/s41467-021-22043-0 (PMC8012603; doi:10.1038/s41467-021-22043-0)
Supplement: Supplementary file 3 — Source Data [file 41467_2021_22043_MOESM3_ESM.zip › SourceData/Figure5_FigureSI3-4/figuredata/Figure 5/FRETEff_DoubleAtaE_EKARev_Photoswitching_Avg.txt]

0.3890750110149384
0.393160989980874
0.392661730694893
0.3929662969477626
0.3926101857180513
0.3919217274389593
0.3903766430727756
0.3912243912400936
0.39068417311733
0.3897601573429804
0.390086605024707
0.390237591130518
0.389132006471219
0.3881384646500076
0.388144302713789
0.3878435751519006
0.3866916253484766
0.3855683092212701
0.3854546025512311
0.3851668271655849
0.3849284459228106
0.3840706732207304
0.3827767137955972
0.380945922020577
0.3788255317925955
0.3767051415646141
0.3749491349490242
0.3744665322053191
0.3762564139714443
0.3752984352707754
0.3764025178686981
0.3805029622515125
0.3853852458427763
0.3911922798944744
0.3988276704850686
0.403713457282321
0.4105654530792989
0.4156707042113565
0.4195364543877076
0.4212140739646209
0.4232009399157857
0.4256057548714928
0.4258703022123591
0.4260481553202398
0.4274950435571969
0.4268704349635537
0.4269534252282466
0.4277931839230683
0.4282629177854723
0.4280020576051002
0.4276029471416135
0.4269115978221144
0.4265194934117577
0.4262195064240084
0.4258113979067847
0.4254015354414094
0.4244506835707154
0.4241834574618076
0.4243541435763554
0.4248709630679081
0.4248641742154837
0.4241458783143642
0.4235834451227355
0.423203737201285
0.4237181457104029
0.4234516466831612
0.4226997974643342
0.4218207801104134
0.4226139859329621
0.422430657332954
0.4209537251282892
0.4210080271079784
0.4213879645305358
0.4216843501165707
0.4199933753482538
0.4193734537656677
0.4194064732026324
0.4177707134152988
0.4188979132051026
0.4184038538076002
0.418375369566244
0.4172316221634799
0.4167427198308713
0.4164804062261864
0.4167977353647536
0.415952906057606
0.4158039884732969
0.4157555831082753
0.4153695561323258
0.4137413002305849
0.4140937314763949
0.4130862672340773
0.4128911941632658
0.4125567073889853
0.4121622073506608
0.4073856420693517
0.3969532040498123
0.3865207660302726
0.3761100899310531
0.373749606479048
0.3739737870242029
0.3740456618675022
0.3734013901106243
0.3719420671974203
0.3726384834798071
0.3730889462827136
0.3719482102380658
0.3717698526319876
0.3716567447286754
0.3711539766199288
0.3718239711490052
0.3716039376084251
0.3710757492959984
0.3711716571532482
0.37098864021579
0.3707436303650162
0.3707504519075073
0.369831421440714
0.3691459486998659
0.3690165458524197
0.3680062858847112
0.3681757926335369
0.3677990187179559
0.3674111653807949
0.3668576663537331
0.3673266579014365
0.3676510524267016
0.3664265437149208
0.3664392225933248
0.3660785397502852
0.3655389770604286
0.3654201526225457
0.3660851096860708
0.3656647672401859
0.3649004218560064
0.3652695861812287
0.365503522622011
0.3650876639658094
0.3647589149871143
0.3649664990242107
0.3650872336070928
0.3653882403461766
0.3649260144602127
0.3646190401854197
0.3651413307179137
0.3656690526429791
0.365589149078286
0.3661197825966993
0.3665653521132424
0.3655476002502405
0.365079417048879
0.3653679744795831
0.365274712210913
0.3655845749671464
0.3648989226262238
0.3652877652614074
0.3655858724290795
0.3661295545900673
0.3658161400670612
0.3649411481343604
0.3653412310831849
0.3646777959590933
0.3656977514337761
0.365493961543488
0.3646862662607313
0.3648738915228407
0.3643334714271996
0.3639293135229723
0.3634462982631758
0.3629273341468298
0.3624083700304837
0.3616831080735641
0.3613576627659276
0.3596371484673492
0.3567550670573023
0.3561394141402173
0.3539145786841202
0.3520222475437885
0.3503365431824559
0.3474659614560174
0.3461270658639889
0.3446450219336679
0.3424538902288177
0.3402646702916778
0.33828069878604
0.3373969397519441
0.3353033490051312
0.3338344865997568
0.3329490645576984
0.3312257168834586
0.3306666280810982
0.3277231851916589
0.3280911386458443
0.32744893306371
0.3253416816952124
0.3251734807326693
0.3237626983098481
0.3221421008640876
0.3207488946287064
0.3198408116690376
0.3196400987901821
0.3189247947397467
0.3172961130749093
0.3162551644917532
0.3151213940921089
0.3145611518907347
0.3147728400830043
0.3135534924708623
0.3129134693341765
0.3119374110744118
0.3112024028308659
0.3096170955606528
0.3099959516171792
0.3100283362104378
0.3089747530956389
0.308837904212017
0.3084647413297775
0.3070615633490982
0.3061577692379198
0.3055033639248252
0.3060814364594484
0.3063491646044936
0.3054925881355215
0.3047071903202818
0.3033655830515519
0.3036185686238313
0.3025247318649562
0.301667183639548
0.3017738323697307
0.3018301128888868
0.3008354950594753
0.3008254582459817
0.2997475576593268
0.2998402434903589
0.2987040911644733
0.2983921496081738
0.2991854181650318
0.2988316042574198
0.2978882431589664
0.2981424566866104
0.298830455951576
0.2994987430124538
0.3001670300733316
0.3006663492590542
0.2996524303486484
0.2993913990076187
0.298091749524686
0.2973787043839552
0.2970545961846656
0.2969001210208824
0.2967582225221616
0.2952967091549836
0.2954355398291835
0.2950789511638345
0.2953386298469424
0.295114362051827
0.2949634979087331
0.2942225589858349
0.295258176577512
0.2939495611027347
0.2939324237601121
0.293650887834872
0.293570249076512
0.2935933844657027
0.2944099871995561
0.2942171504054089
0.2933399594207234
0.2926165721889895
0.2930950873940981
0.2937878026127977
0.2935125699229573
0.2943349557528524
0.2932039662552296
0.2929274156823103
0.2933727663864745
0.2936300299293768
0.2931370500934853
0.2931172147435754
0.2928208265963547
0.2922813113227025
0.2916623773951346
0.2913207451001744
0.2912450165914003
0.2917209358715873
0.2917249386611334
0.2919141320487886
0.2914505790801522
0.2906861979281257
0.2901015643307861
0.2901570772145707
0.2893254726359412
0.2888651017116214
0.2888617166899562
0.2879711015424251
0.2882344964029648
0.2872618735370645
0.2871935589972441
0.2865030702830647
0.2860226859928467
0.2867441672147112
0.2867491857476397
0.2864172577172968
0.2863571889715127
0.2858088551149607
0.2849430740569985
0.2843579814985784
0.2835851488577221
0.2841439576758565
0.2834574291677189
0.2843176338491206
0.2840297594892118
0.2827028105892806
0.2786000669002533
