# Supplementary material for: Simultaneous readout of multiple FRET pairs using photochromism
Source: Nat Commun. 2021 Mar 31;12:2005. doi: 10.1038/s41467-021-22043-0 (PMC8012603; doi:10.1038/s41467-021-22043-0)
Supplement: Supplementary file 3 — Source Data [file 41467_2021_22043_MOESM3_ESM.zip › SourceData/Figure5_FigureSI3-4/figuredata/Figure 5/FRETEff_Single_rsAKARevTA_Photoswitching_Avg.txt]

0.1501757726073265
0.1498541458169536
0.1517152868248845
0.151724008624649
0.1513485554789143
0.1512123591348645
0.1518524319292077
0.1514440054455175
0.1513605981561581
0.1517977526896638
0.1512096470930444
0.1502655093323331
0.1508639707953737
0.151175808152491
0.1508535521629707
0.150617957312819
0.1508178777963765
0.1506500108944219
0.1500199307226992
0.1511617266742855
0.1506659902333477
0.1501514352428226
0.149883828830623
0.1491525588954858
0.1484212889603485
0.1476900190252113
0.1487835337000612
0.1502064646734486
0.149647923047099
0.1495174808676583
0.148765237909156
0.1508693004686709
0.1506637075523293
0.1512024664175725
0.1514487103625566
0.1517041612703573
0.1516869027964617
0.1513463408312039
0.1517194896285697
0.1519082587664208
0.1527221435042619
0.1530391826046654
0.1524922658341827
0.1523681754177346
0.1514791680640872
0.1505333340078318
0.1512895678124461
0.1507808832941606
0.1492384519391922
0.1500861319776184
0.1503372638489346
0.150709770099509
0.1505950889206745
0.1511124297840916
0.1504704113801713
0.1506596355330241
0.1503912151460298
0.1503014255400103
0.1491885380732614
0.1490793122676974
0.1497288153939887
0.1495684082008454
0.1500848620845918
0.1503018375782156
0.1507294258637203
0.1506197529017093
0.1507320829246105
0.1499813989057255
0.1499845857317745
0.1498353576788839
0.1494822228191576
0.1487793890333613
0.1494540391679915
0.1509838965459648
0.1514638651383324
0.1501263967208287
0.1501388945664973
0.1500951237065692
0.150169245543343
0.1504235692429796
0.1497347637449697
0.1496424716848797
0.1499541703021244
0.1500709498061075
0.1502322882113051
0.1498741194449242
0.1495434723995321
0.1492740812613157
0.1492033309148674
0.1503271136080311
0.1496806191352346
0.1491958984604137
0.1496917706233461
0.1492597376409462
0.1484756266185951
0.147691515596244
0.1471385626155072
0.1484807411940327
0.1488361833042031
0.1497863430341137
0.1498201267917018
0.1500949579958337
0.1497513960585952
0.1496089635986082
0.1500476808001205
0.1499559734366238
0.149575262758262
0.1504287409334739
0.1513502497207095
0.1508563520065376
0.1503512524083954
0.1511947631028338
0.1515639308218323
0.1515253074244205
0.1511768093158634
0.1512650317964681
0.1517157700432393
0.1519530718731431
0.1514438068173163
0.1509183301870247
0.1516068411557892
0.1530695271800371
0.1527867258468604
0.1526962368947535
0.1523729163244282
0.1531332149216942
0.1528426699648594
0.1526821451017875
0.1530288226999569
0.1534970761676232
0.1534650496051053
0.1531386141589859
0.1531385431924039
0.1532473678949648
0.1530042377624338
0.1531200725454555
0.152682826283505
0.1526449679243019
0.1522178865636844
0.1522491306226459
0.152602597256476
0.1517122870219488
0.1512136893815761
0.1517500202283685
0.1523857020233562
0.1519217455667299
0.1524383639521884
0.1524939130869355
0.1525170706502484
0.1527477945605222
0.1525173266080468
0.153088415928533
0.153115614355049
0.1531656114066899
0.1526931014860081
0.1524382551349417
0.1524222709647057
0.1518395109050985
0.151868836458281
0.1514382796292158
0.1516688797230496
0.151782588421408
0.1514371667403043
0.1512523474087491
0.1505341329302693
0.1498159184517895
0.1490977039733097
0.1496587379476978
0.1515114517470883
0.1511198152784315
0.151590147965911
0.1511166284553679
0.1519249066245976
0.1524754274007162
0.1526122749677617
0.1523965261185379
0.152011684598331
0.1513913102773146
0.1509852019584618
0.1516508019647856
0.1516114782926037
0.151234351226363
0.1511240776428438
0.1510339746571309
0.150079528685023
0.1495305373948762
0.1496692280068593
0.1494399081355728
0.1501051728449314
0.1496886966651496
0.1493161665551877
0.1499834768583247
0.1502191320584317
0.1501979604567141
0.1504860070194366
0.1509123428253793
0.1515531056846137
0.1509078682206442
0.1511231712177835
0.1507868942450543
0.1511139396654096
0.1506086646922666
0.1503382976543355
0.1507132761612005
0.1505103068253656
0.1511654054412439
0.15123041789227
0.1484099142012829
0.1496932811322393
0.1501244329328852
0.1504872749640278
0.1503396345797883
0.1499806100885328
0.1502667511659525
0.1500694476001792
0.1505377699022259
0.1505785376746391
0.150845128096991
0.1508730354467142
0.1506527753212556
0.1507506662068603
0.1500845281768412
0.1502960096921713
0.1500927188622479
0.1503497243547524
0.1505485790081964
0.1506263221910777
0.1510305920613732
0.1507629358413896
0.1502671032508466
0.1499031922883841
0.1500647007356136
0.150159437582727
0.1505716528532882
0.1497530937366916
0.1486403200994159
0.1475275464621403
0.146622206505077
0.1481358096243235
0.1487398037043407
0.1490846493742869
0.14911031394241
0.1493198199928092
0.1500295634992085
0.1499574324393032
0.1495162777666271
0.1489184567269473
0.1492036824147987
0.149668091873295
0.149721097073805
0.1498000153868826
0.149496008803027
0.149760663806929
0.1502454302995666
0.1506653905440904
0.1505134594605544
0.1495589480064712
0.1501113554381798
0.1500004272513915
0.1491836466400082
0.1483148966100107
0.1499376229796084
0.150336098746481
0.150183877545081
0.1499118103420429
0.149560415396962
0.1489995502870851
0.1471594365962277
0.1484665040533374
0.1491961854675626
0.1499783516992479
0.1498069680567373
0.1492683669893902
0.1492706916831736
0.1470268884023173
0.1475865927059674
0.1494033476515117
0.1496551591200893
0.1495820848487932
0.1498002221042377
0.1489972376149747
0.1489557553569714
0.1476943020333906
0.1481159786646167
0.1497810234526825
0.14996868221305
0.1499999986903467
0.1499675339626516
0.1497958803177656
0.1498449908857126
0.1501713274304565
0.1497820849417323
0.1492137661066718
0.1490993584673977
0.1490839495204229
0.1492179524502366
0.1489613675090111
0.1483305991596755
0.145916694904148
0.1488071395485991
0.1490873762644674
0.1494043636477595
0.1493998396474241
0.1494208929471114
0.1533790081739426
