# Supplementary material for: Simultaneous readout of multiple FRET pairs using photochromism
Source: Nat Commun. 2021 Mar 31;12:2005. doi: 10.1038/s41467-021-22043-0 (PMC8012603; doi:10.1038/s41467-021-22043-0)
Supplement: Supplementary file 3 — Source Data [file 41467_2021_22043_MOESM3_ESM.zip › SourceData/Figure5_FigureSI3-4/figuredata/Figure 5/FRETEff_Single_rsAKARev_Photoswitching_Time.txt]

8.605237900000001
21.72804446474359
34.85085102948719
47.97365759423078
61.09646415897437
74.21927072371797
87.34207728846157
100.4648838532052
113.5876904179487
126.7104969826923
139.8333035474359
152.9561101121795
166.0789166769231
179.2017232416667
192.3245298064103
205.4473363711539
218.5701429358975
231.6929495006411
244.8157560653847
257.9385626301283
271.0613691948719
284.1841757596155
297.3069823243591
310.4297888891027
323.5525954538463
336.6754020185899
349.7982085833335
362.921015148077
376.0438217128206
389.1666282775642
402.2894348423078
415.4122414070514
428.535047971795
441.6578545365386
454.7806611012822
467.9034676660258
481.0262742307694
494.149080795513
507.2718873602565
520.3946939250001
533.5175004897437
546.6403070544874
559.7631136192309
572.8859201839745
586.0087267487181
599.1315333134617
612.2543398782053
625.3771464429489
638.4999530076925
651.6227595724361
664.7455661371797
677.8683727019232
690.9911792666669
704.1139858314104
717.236792396154
730.3595989608976
743.4824055256412
756.6052120903848
769.7280186551284
782.850825219872
795.9736317846156
809.0964383493592
822.2192449141028
835.3420514788464
848.46485804359
861.5876646083335
874.7104711730772
887.8332777378207
900.9560843025644
914.0788908673079
927.2016974320516
940.3245039967951
953.4473105615388
966.5701171262823
979.692923691026
992.8157302557695
1005.938536820513
1019.061343385257
1032.18414995
1045.306956514744
1058.429763079487
1071.552569644231
1084.675376208975
1097.798182773718
1110.920989338462
1124.043795903205
1137.166602467949
1150.289409032693
1163.412215597436
1176.53502216218
1189.657828726923
1202.780635291667
1215.903441856411
1229.026248421154
1242.149054985898
1255.271861550641
1268.394668115385
1281.517474680129
1294.640281244872
1307.763087809616
1320.885894374359
1334.008700939103
1347.131507503846
1360.25431406859
1373.377120633334
1386.499927198077
1399.622733762821
1412.745540327564
1425.868346892308
1438.991153457052
1452.113960021795
1465.236766586539
1478.359573151282
1491.482379716026
1504.60518628077
1517.727992845513
1530.850799410257
1543.973605975001
1557.096412539744
1570.219219104488
1583.342025669231
1596.464832233975
1609.587638798718
1622.710445363462
1635.833251928206
1648.956058492949
1662.078865057693
1675.201671622436
1688.32447818718
1701.447284751923
1714.570091316667
1727.692897881411
1740.815704446154
1753.938511010898
1767.061317575641
1780.184124140385
1793.306930705129
1806.429737269872
1819.552543834616
1832.675350399359
1845.798156964103
1858.920963528847
1872.04377009359
1885.166576658334
1898.289383223077
1911.412189787821
1924.534996352565
1937.657802917308
1950.780609482052
1963.903416046795
1977.026222611539
1990.149029176283
2003.271835741026
2016.39464230577
2029.517448870513
2042.640255435257
2055.763062
2068.885868564744
2082.008675129488
2095.131481694231
2108.254288258975
2121.377094823718
2134.499901388462
2147.622707953205
2160.745514517949
2173.868321082693
2186.991127647436
2200.11393421218
2213.236740776923
2226.359547341667
2239.48235390641
2252.605160471154
2265.727967035898
2278.850773600641
2291.973580165385
2305.096386730128
2318.219193294872
2331.341999859616
2344.464806424359
2357.587612989103
2370.710419553846
2383.83322611859
2396.956032683334
2410.078839248077
2423.201645812821
2436.324452377564
2449.447258942308
2462.570065507052
2475.692872071795
2488.815678636539
2501.938485201283
2515.061291766026
2528.18409833077
2541.306904895513
2554.429711460257
2567.552518025001
2580.675324589744
2593.798131154488
2606.920937719231
2620.043744283975
2633.166550848719
2646.289357413462
2659.412163978206
2672.534970542949
2685.657777107693
2698.780583672436
2711.90339023718
2725.026196801924
2738.149003366667
2751.271809931411
2764.394616496154
2777.517423060898
2790.640229625641
2803.763036190385
2816.885842755129
2830.008649319872
2843.131455884616
2856.254262449359
2869.377069014103
2882.499875578847
2895.62268214359
2908.745488708334
2921.868295273077
2934.991101837821
2948.113908402564
2961.236714967308
2974.359521532052
2987.482328096795
3000.605134661539
3013.727941226282
3026.850747791026
3039.97355435577
3053.096360920513
3066.219167485257
3079.341974050001
3092.464780614744
3105.587587179488
3118.710393744231
3131.833200308975
3144.956006873719
3158.078813438462
3171.201620003206
3184.324426567949
3197.447233132693
3210.570039697437
3223.69284626218
3236.815652826924
3249.938459391667
3263.061265956411
3276.184072521155
3289.306879085898
3302.429685650642
3315.552492215385
3328.675298780129
3341.798105344873
3354.920911909616
3368.04371847436
3381.166525039103
3394.289331603847
3407.41213816859
3420.534944733334
3433.657751298078
3446.780557862821
3459.903364427565
3473.026170992308
3486.148977557052
3499.271784121795
3512.394590686539
3525.517397251283
3538.640203816026
3551.76301038077
3564.885816945513
3578.008623510257
3591.131430075
3604.254236639744
3617.377043204488
3630.499849769231
3643.622656333975
3656.745462898718
3669.868269463462
3682.991076028206
3696.113882592949
3709.236689157693
3722.359495722437
3735.48230228718
3748.605108851924
3761.727915416667
3774.850721981411
3787.973528546155
3801.096335110898
3814.219141675642
3827.341948240385
3840.464754805129
3853.587561369873
3866.710367934616
3879.83317449936
3892.955981064104
3906.078787628847
3919.201594193591
3932.324400758334
3945.447207323078
3958.570013887821
3971.692820452565
3984.815627017309
3997.938433582052
4011.061240146796
4024.184046711539
4037.306853276283
4050.429659841026
4063.55246640577
4076.675272970514
4089.798079535257
4102.920886100001
