# Supplementary material for: Simultaneous readout of multiple FRET pairs using photochromism
Source: Nat Commun. 2021 Mar 31;12:2005. doi: 10.1038/s41467-021-22043-0 (PMC8012603; doi:10.1038/s41467-021-22043-0)
Supplement: Supplementary file 3 — Source Data [file 41467_2021_22043_MOESM3_ESM.zip › SourceData/Figure5_FigureSI3-4/figuredata/Figure 5/FRETEff_DoubleAtaE_EKARev_Photoswitching_Time.txt]

8.0469446
21.03833571474359
34.02972682948718
47.02111794423077
60.01250905897436
73.00390017371795
85.99529128846154
98.98668240320514
111.9780735179487
124.9694646326923
137.9608557474359
150.9522468621795
163.9436379769231
176.9350290916667
189.9264202064103
202.9178113211539
215.9092024358974
228.900593550641
241.8919846653846
254.8833757801282
267.8747668948718
280.8661580096154
293.857549124359
306.8489402391026
319.8403313538462
332.8317224685898
345.8231135833334
358.814504698077
371.8058958128206
384.7972869275641
397.7886780423078
410.7800691570513
423.7714602717949
436.7628513865385
449.7542425012821
462.7456336160257
475.7370247307693
488.7284158455129
501.7198069602564
514.7111980750001
527.7025891897435
540.6939803044871
553.6853714192308
566.6767625339744
579.668153648718
592.6595447634616
605.6509358782051
618.6423269929487
631.6337181076923
644.6251092224359
657.6165003371794
670.6078914519231
683.5992825666667
696.5906736814103
709.5820647961539
722.5734559108975
735.564847025641
748.5562381403846
761.5476292551282
774.5390203698718
787.5304114846155
800.521802599359
813.5131937141026
826.5045848288462
839.4959759435898
852.4873670583333
865.4787581730769
878.4701492878205
891.4615404025641
904.4529315173078
917.4443226320514
930.4357137467949
943.4271048615385
956.4184959762821
969.4098870910257
982.4012782057692
995.3926693205128
1008.384060435256
1021.37545155
1034.366842664744
1047.358233779487
1060.349624894231
1073.341016008974
1086.332407123718
1099.323798238462
1112.315189353205
1125.306580467949
1138.297971582692
1151.289362697436
1164.280753812179
1177.272144926923
1190.263536041667
1203.25492715641
1216.246318271154
1229.237709385897
1242.229100500641
1255.220491615385
1268.211882730128
1281.203273844872
1294.194664959615
1307.186056074359
1320.177447189103
1333.168838303846
1346.16022941859
1359.151620533333
1372.143011648077
1385.134402762821
1398.125793877564
1411.117184992308
1424.108576107051
1437.099967221795
1450.091358336539
1463.082749451282
1476.074140566026
1489.065531680769
1502.056922795513
1515.048313910256
1528.039705025
1541.031096139744
1554.022487254487
1567.013878369231
1580.005269483974
1592.996660598718
1605.988051713462
1618.979442828205
1631.970833942949
1644.962225057692
1657.953616172436
1670.94500728718
1683.936398401923
1696.927789516667
1709.91918063141
1722.910571746154
1735.901962860898
1748.893353975641
1761.884745090385
1774.876136205128
1787.867527319872
1800.858918434616
1813.850309549359
1826.841700664103
1839.833091778846
1852.82448289359
1865.815874008333
1878.807265123077
1891.798656237821
1904.790047352564
1917.781438467308
1930.772829582051
1943.764220696795
1956.755611811539
1969.747002926282
1982.738394041026
1995.729785155769
2008.721176270513
2021.712567385257
2034.7039585
2047.695349614744
2060.686740729488
2073.678131844231
2086.669522958975
2099.660914073718
2112.652305188462
2125.643696303206
2138.635087417949
2151.626478532693
2164.617869647436
2177.60926076218
2190.600651876924
2203.592042991667
2216.583434106411
2229.574825221154
2242.566216335898
2255.557607450641
2268.548998565385
2281.540389680129
2294.531780794872
2307.523171909616
2320.514563024359
2333.505954139103
2346.497345253847
2359.48873636859
2372.480127483333
2385.471518598077
2398.462909712821
2411.454300827565
2424.445691942308
2437.437083057051
2450.428474171795
2463.419865286539
2476.411256401283
2489.402647516026
2502.39403863077
2515.385429745513
2528.376820860257
2541.368211975001
2554.359603089744
2567.350994204488
2580.342385319231
2593.333776433975
2606.325167548718
2619.316558663462
2632.307949778206
2645.299340892949
2658.290732007693
2671.282123122436
2684.27351423718
2697.264905351924
2710.256296466667
2723.24768758141
2736.239078696154
2749.230469810898
2762.221860925642
2775.213252040385
2788.204643155128
2801.196034269872
2814.187425384616
2827.17881649936
2840.170207614103
2853.161598728846
2866.15298984359
2879.144380958334
2892.135772073078
2905.127163187821
2918.118554302564
2931.109945417308
2944.101336532052
2957.092727646795
2970.084118761539
2983.075509876282
2996.066900991026
3009.05829210577
3022.049683220513
3035.041074335257
3048.03246545
3061.023856564744
3074.015247679487
3087.006638794231
3099.998029908975
3112.989421023718
3125.980812138462
3138.972203253205
3151.963594367949
3164.954985482693
3177.946376597436
3190.93776771218
3203.929158826923
3216.920549941667
3229.911941056411
3242.903332171154
3255.894723285898
3268.886114400641
3281.877505515385
3294.868896630129
3307.860287744872
3320.851678859616
3333.843069974359
3346.834461089103
3359.825852203847
3372.81724331859
3385.808634433334
3398.800025548077
3411.791416662821
3424.782807777564
3437.774198892308
3450.765590007052
3463.756981121795
3476.748372236539
3489.739763351282
3502.731154466026
3515.72254558077
3528.713936695513
3541.705327810257
3554.696718925
3567.688110039744
3580.679501154488
3593.670892269231
3606.662283383975
3619.653674498718
3632.645065613462
3645.636456728206
3658.627847842949
3671.619238957693
3684.610630072436
3697.60202118718
3710.593412301924
3723.584803416667
3736.576194531411
3749.567585646154
3762.558976760898
3775.550367875641
3788.541758990385
3801.533150105129
3814.524541219872
3827.515932334616
3840.507323449359
3853.498714564103
3866.490105678847
3879.48149679359
3892.472887908334
3905.464279023077
3918.455670137821
3931.447061252565
3944.438452367308
3957.429843482052
3970.421234596795
3983.412625711539
3996.404016826283
4009.395407941026
4022.38679905577
4035.378190170513
4048.369581285257
4061.360972400001
