# Supplementary material for: Simultaneous readout of multiple FRET pairs using photochromism
Source: Nat Commun. 2021 Mar 31;12:2005. doi: 10.1038/s41467-021-22043-0 (PMC8012603; doi:10.1038/s41467-021-22043-0)
Supplement: Supplementary file 3 — Source Data [file 41467_2021_22043_MOESM3_ESM.zip › SourceData/Figure5_FigureSI3-4/figuredata/Figure 5/FRETEff_Single_rsAKARevTA_Conventional_StdDev.txt]

0.02090561611465331
0.0235085912685142
0.02141214671029235
0.02093416034089844
0.02127537461023776
0.02130763080548926
0.02217029353673675
0.02170950989117651
0.02143942424640709
0.02136215167403539
0.02172143730367185
0.02150669372235663
0.02132319993490854
0.02134630672114336
0.02090671227908007
0.02122363445555187
0.02130511073959795
0.0212901691242981
0.02145072566165516
0.02115320014112391
0.02117734077235001
0.02166139731250714
0.02118783499248295
0.02136860564522986
0.02156773245712058
0.02178471207132273
0.02195510233508975
0.0217275669383046
0.02114730922956766
0.02062024703457814
0.02101231562017465
0.02055299153657418
0.02085960838970129
0.02150135771170907
0.02293591582339814
0.02417305685237748
0.02539501101286557
0.02642994425271514
0.02590152279146467
0.02522649270527328
0.0244707086197099
0.02347123872046641
0.02332045679623141
0.02324203101306717
0.02299517566418739
0.02299021509165622
0.02335868322825077
0.02309442844493458
0.02350048276253497
0.0235618987478286
0.02319120441763262
0.02351169318169619
0.02394705337709177
0.02393734746169724
0.02338071243223736
0.02316533368656971
0.02341375538202141
0.02332254781286852
0.02353952489317153
0.02314361357648539
0.02304704886760171
0.02332876656421487
0.02297788671945473
0.02230023377927152
0.02328956090183944
0.02264490726476451
0.02324328226743335
0.02384184383525201
0.02438164775376454
0.02420082478933162
0.02379902345656188
0.02392610975410382
0.02414619165065503
0.02403339070990394
0.02378632669275454
0.02316073694172144
0.02343152731724756
0.0233859421346687
0.02310911571797572
0.02354030515129632
0.02351413970820201
0.02387440085041585
0.02375749698708997
0.02415912097759447
0.02414430217035689
0.02421318181286277
0.02442417729384795
0.02402309064812092
0.02352200857259317
0.023611705776827
0.02456055059296367
0.02372085020690287
0.02352657625035405
0.02317115692893959
0.02250028004890221
0.02186219100389894
0.0213288128159908
0.02049657342471843
0.02043801624641531
0.01978880894025808
0.01994158888037761
0.02075366225519091
0.02031927676743015
0.02037549773177556
0.02080162325144407
0.02066649886934902
0.01988625223096791
0.02005426855903944
0.02051225258850521
0.02123377747066503
0.02113237928686339
0.02018155796194127
0.02022896052482116
0.02035900179371865
0.02083922384267707
0.02042899376154875
0.0206865177085945
0.02106242237712179
0.02112028876922584
0.02113837480242741
0.02099376086847969
0.02128804722715174
0.021071927204021
0.02119049555716747
0.02077070741280986
0.02041617506549571
0.02042630074002149
0.02070928893804458
0.02108317505063332
0.02104991221106551
0.02176905087800235
0.02130728348416975
0.02091570300678137
0.02133477084270689
0.02190155501315496
0.02203691515591938
0.02196383524052373
0.02242638761402626
0.0218943365175656
0.02198026273015913
0.02303437511772203
0.02349210616441875
0.02347915237623658
0.02278959576541318
0.02271836981932551
0.0225899440808357
0.02245170973831015
0.02276493102655341
0.0230231430854133
0.02325745928231856
0.02300418626870447
0.02282427663455894
0.02265083887635807
0.02255534628998542
0.02317750359608908
0.0234347865019086
0.02337471366354208
0.02362121615985067
0.02408166007943219
0.02342939623628336
0.02249388036016568
0.0222677430085149
0.02281874451678668
0.023559296715907
0.02353351574619339
0.02352343130332931
0.02352906356968993
0.02307704784490511
0.02142848997458177
0.02030842496306342
0.02081377921508726
0.02071147178035654
0.02006389990908322
0.01972599408118651
0.02045277376539999
0.02137814256898275
0.0222840408659979
0.02314585590894425
0.02352825364514811
0.02372077370801422
0.02369424281189186
0.02335053198976331
0.02399410574537981
0.0242704622854974
0.02450235221405905
0.02422640034649178
0.02368227819063369
0.02381161669225212
0.02401204442777012
0.02440634822213603
0.0243873778121766
0.02398424460304676
0.02386220246694281
0.02320984336811854
0.02299866935365332
0.02244838786083395
0.02286342869707729
0.02257517367775883
0.02297817794487205
0.02349792765632555
0.02342516176562172
0.02267993605784276
0.02276258485247706
0.02255555729366926
0.0225140780055561
0.02239257793493272
0.02285205590405566
0.02277581524197661
0.0228566936569917
0.02272498560043196
0.02255429933242486
0.02210023198373464
0.02239442100300155
0.02329197981179636
0.02287872186989675
0.02257224864485228
0.02231823061218603
0.02251876401362418
0.02255024328661623
0.0225935979380685
0.0235749985621706
0.02254294107696795
0.02267376799161461
0.02234596529459809
0.02225342198990382
0.02220085922344553
0.02210691127828454
0.02263789409988955
0.02316330134867807
0.02283947518111099
0.02320397381362052
0.02198098195614121
0.022179461998485
0.02296560671575459
0.02325809900885163
0.02368066971419352
0.02413158384796399
0.0247737874711886
0.02342837340179707
0.02341625406184857
0.02337718725941696
0.02329366939138881
0.02343768945405611
0.02303412843544991
0.02258267117324958
0.02266239883039123
0.02354014091756981
0.02344943194687666
0.02310059884265047
0.0229177272302098
0.02288791213945123
0.02281750839384453
0.02264556830717105
0.02281654387568914
0.02229252696737742
0.02263950370285888
0.02289509131807392
0.02284345828458656
0.02317639164320729
0.02336687036759713
0.02337400035873403
0.02301508867116925
0.02318080431378002
0.02334392081290253
0.02334584706380988
0.02349336288476041
0.02376928309962952
0.02303270877975236
0.02301400943264882
0.02368789633473234
0.02407683628436419
0.02478317277399078
0.02390622705049423
0.02383860292837177
0.02379869464933683
0.02387223095497222
0.02338976019824498
0.02285808667575175
0.02302466901873925
0.02187616623945225
0.021526561807237
0.02194408376668003
0.02238057978944686
0.02281263417886103
0.02204423054461607
0.02239534285774238
0.02183185573982127
0.02186662801125466
0.02202335302026892
0.02223557696466051
0.02199208390233734
0.02158361628206784
0.02170936765258668
0.02170340900751042
0.02219827590724104
0.02215172250319642
0.02246165402428124
0.02206897930070957
0.02203442702580858
0.02309114408140373
0.02240863532129063
0.02192770759238858
0.02193241347116237
0.02229935223448999
0.02330633828906381
