# Supplementary material for: Simultaneous readout of multiple FRET pairs using photochromism
Source: Nat Commun. 2021 Mar 31;12:2005. doi: 10.1038/s41467-021-22043-0 (PMC8012603; doi:10.1038/s41467-021-22043-0)
Supplement: Supplementary file 3 — Source Data [file 41467_2021_22043_MOESM3_ESM.zip › SourceData/Figure5_FigureSI3-4/figuredata/Figure 5/FRETEff_DoubleAEta_rsAKARev_Photoswitching_Avg.txt]

0.188622310757637
0.1805706351168917
0.1803256183902949
0.1814961513635025
0.1834174363951036
0.1792742972988713
0.1803003257755733
0.1814619928203079
0.1770772204694048
0.1778174551485232
0.1783250346385976
0.1803699314175093
0.1819500879979277
0.1800450718282726
0.1793906624591422
0.1827767127694808
0.1813619485231526
0.1828157294911907
0.1831283786205408
0.1850447387471568
0.1839603425300842
0.1822375988875916
0.1827012987447007
0.1834311129278643
0.1841622759170046
0.1848934389061451
0.1867393246733281
0.1879546313601979
0.188462194180831
0.1910316753964479
0.1880959496988502
0.1947986047339886
0.1948445283046069
0.1958649549739171
0.1955634746989995
0.1961999105421951
0.1974979284370147
0.1976171981363867
0.1972772272448785
0.1987745420026764
0.1964787736810956
0.1971835817439223
0.1981920970849124
0.2006939258695356
0.2018317425627169
0.2017279690575341
0.2020503210221478
0.2001259575995827
0.1957934439263458
0.2002017722389224
0.2023244828781219
0.2041336760067301
0.2049151903387275
0.2063984390026163
0.2054697665156709
0.2068674491353753
0.2068805236280934
0.2052630806687661
0.2079700420271827
0.2097324435239901
0.2095402401044804
0.2109898371824341
0.2104895130714147
0.2078445588753601
0.2114128046934383
0.2095362282872105
0.2088552782289096
0.2109742536799481
0.2099239565390411
0.2095456066579862
0.210892400900886
0.208887630177667
0.212224237907818
0.2124413167185502
0.2128505479347451
0.2124094783524573
0.2123462064628371
0.2125655105587465
0.2130326984707271
0.2109198514660912
0.2114530927590867
0.2132074688307269
0.2132480508858226
0.2124799986937811
0.2118283274939527
0.2118683708067743
0.2120242605981542
0.2111643874582962
0.2081050509981505
0.2090871989617087
0.208496253907809
0.210158236966153
0.2120155017379352
0.2159274414885528
0.22791937147796
0.2399113014673672
0.2522860604636482
0.2770905090105258
0.2942581560520683
0.3050402172129276
0.3111067437801096
0.3124817202646152
0.3136679558717174
0.3147832317925894
0.3163252374867816
0.3147210609875346
0.3161537199431929
0.3156899000947799
0.3159177935827922
0.3159466488052552
0.3152710325025985
0.317092782552207
0.3167188130543935
0.3161665124535543
0.3163778002896432
0.3150437447177741
0.3150914362673307
0.3158969195855608
0.3157548055027281
0.3155949502675284
0.3147610664067679
0.3146361705444
0.3141634045836232
0.3126840229137932
0.3126088319622916
0.3139188509483353
0.3136311751238
0.3118355208975288
0.3114894418410507
0.3133196862693083
0.3133111051313363
0.3128430036008084
0.311838321938972
0.3122199572847145
0.3121940251901035
0.3130602194007969
0.3154031269194715
0.3134807873290907
0.3139209975411158
0.3128031869656145
0.312944670784463
0.3122397259467551
0.3127748140086117
0.3131712922551292
0.3137831660916043
0.3150821869420991
0.3119104767668069
0.3125640731404701
0.3126304779858332
0.3127308566985409
0.3125829940605609
0.3125524846802796
0.3123879489199192
0.3127819268020061
0.3131687474259557
0.3125248202580322
0.3108553692046372
0.3109037380876605
0.312290267525153
0.3123944980204413
0.3120586522495438
0.3140947456285451
0.313398600906151
0.3120091648073897
0.3106012961727055
0.3097948200183398
0.3089883438639741
0.3085419342466766
0.3101530377430564
0.3087191088623698
0.3101826809311014
0.3101367977025966
0.3103426712916751
0.3097654304406409
0.3108127682244047
0.310467445890735
0.3100412996349557
0.3100292910306196
0.3085464511098745
0.3074128073272133
0.3085969362834556
0.3086448102973977
0.3082405511808446
0.3075932967907865
0.3079246197674089
0.3063234621956271
0.305927135290926
0.3067336820180625
0.3057972117726123
0.3052846389997796
0.3055062687835439
0.3072675763767718
0.3060792944393296
0.3067244683575248
0.3049758288520076
0.304419226761625
0.304148935182349
0.302920874703082
0.3023164855042464
0.3051551796706823
0.3034880392561174
0.3057079249004762
0.3043930295419894
0.3036351059903037
0.3047459385054841
0.3035926459833741
0.3044122419158442
0.3049332035413058
0.3038210779943537
0.3034976298220787
0.3033377652996795
0.3042042236806913
0.3033179151061219
0.3020722410424739
0.3016925133782619
0.3005121480230328
0.2998461312387644
0.3001061985095252
0.3023683872037784
0.3040582499566526
0.3027357790214076
0.3022851574377624
0.30271717408405
0.3014331604617622
0.3005225994251096
0.3010728188736068
0.3018367427284569
0.3008483537853946
0.2998362107948241
0.3008997276272893
0.29927160090566
0.2965683249653038
0.3024399682650031
0.3000076782134726
0.2996500435575755
0.2982743717088048
0.296700797810346
0.2951272239118874
0.2932335970006046
0.2909323840526559
0.2894096648273666
0.2869949223341867
0.2870405060655379
0.2856462522914306
0.2856940733791435
0.2865495248760318
0.2856592317332237
0.2881286871822807
0.287763368707838
0.2854338201737286
0.2858282563698445
0.2823864900597441
0.2831505653730677
0.282628279179375
0.2826739646484431
0.2832790301120909
0.2818834415516867
0.2824184005719746
0.2821940124219727
0.2813783017785564
0.2820208754752719
0.2821118135635822
0.2820067903223605
0.2804799381490508
0.281935473042733
0.2845082825791224
0.2838050661331079
0.2830576867611457
0.2841334410235891
0.2828647907016167
0.2830472574060245
0.2847181364780731
0.2830060300856172
0.2826220045513424
0.2831999574837938
0.2835398900118501
0.2847827527807186
0.283821984572976
0.2842991586210198
0.2844314242517011
0.2848124353456187
0.2842227107340495
0.2843286905952814
0.2848959622523925
0.2832920997994516
0.2839423846144845
0.2841697236404658
0.2852432789545319
0.2855883764947446
0.2833344281086409
0.2834314872741495
0.2852380487361979
0.2857559364947396
0.284717833478083
0.2835962225247228
0.2841752382059614
0.2835958043498394
0.2837451477131293
0.2826849158839491
0.2832979103673488
0.2835645952946788
0.2823793538552152
0.2819952181687491
0.2837450803973256
0.2839448003714324
0.2733030617237091
