# Supplementary material for: Simultaneous readout of multiple FRET pairs using photochromism
Source: Nat Commun. 2021 Mar 31;12:2005. doi: 10.1038/s41467-021-22043-0 (PMC8012603; doi:10.1038/s41467-021-22043-0)
Supplement: Supplementary file 3 — Source Data [file 41467_2021_22043_MOESM3_ESM.zip › SourceData/Figure5_FigureSI3-4/figuredata/Figure 5/FRETEff_DoubleAEta_EKARevTA_Photoswitching_Time.txt]

8.643790000000001
21.9836114147541
35.3234328295082
48.6632542442623
62.0030756590164
75.3428970737705
88.6827184885246
102.0225399032787
115.3623613180328
128.7021827327869
142.042004147541
155.3818255622951
168.7216469770492
182.0614683918033
195.4012898065574
208.7411112213115
222.0809326360656
235.4207540508197
248.7605754655738
262.1003968803279
275.440218295082
288.7800397098361
302.1198611245902
315.4596825393443
328.7995039540984
342.1393253688526
355.4791467836066
368.8189681983607
382.1587896131148
395.4986110278689
408.838432442623
422.1782538573771
435.5180752721312
448.8578966868853
462.1977181016395
475.5375395163935
488.8773609311476
502.2171823459017
515.5570037606558
528.8968251754098
542.236646590164
555.5764680049181
568.9162894196721
582.2561108344263
595.5959322491804
608.9357536639345
622.2755750786886
635.6153964934426
648.9552179081968
662.2950393229509
675.634860737705
688.9746821524591
702.3145035672131
715.6543249819673
728.9941463967214
742.3339678114754
755.6737892262296
769.0136106409836
782.3534320557378
795.6932534704919
809.0330748852459
822.3728963000001
835.7127177147541
849.0525391295083
862.3923605442624
875.7321819590164
889.0720033737706
902.4118247885247
915.7516462032788
929.0914676180329
942.4312890327869
955.7711104475411
969.1109318622952
982.4507532770493
995.7905746918034
1009.130396106557
1022.470217521312
1035.810038936066
1049.14986035082
1062.489681765574
1075.829503180328
1089.169324595082
1102.509146009836
1115.84896742459
1129.188788839344
1142.528610254099
1155.868431668853
1169.208253083607
1182.548074498361
1195.887895913115
1209.227717327869
1222.567538742623
1235.907360157377
1249.247181572131
1262.587002986885
1275.92682440164
1289.266645816394
1302.606467231148
1315.946288645902
1329.286110060656
1342.62593147541
1355.965752890164
1369.305574304918
1382.645395719672
1395.985217134426
1409.325038549181
1422.664859963935
1436.004681378689
1449.344502793443
1462.684324208197
1476.024145622951
1489.363967037705
1502.703788452459
1516.043609867213
1529.383431281967
1542.723252696722
1556.063074111476
1569.40289552623
1582.742716940984
1596.082538355738
1609.422359770492
1622.762181185246
1636.1020026
1649.441824014755
1662.781645429508
1676.121466844263
1689.461288259017
1702.801109673771
1716.140931088525
1729.480752503279
1742.820573918033
1756.160395332787
1769.500216747541
1782.840038162295
1796.179859577049
1809.519680991804
1822.859502406558
1836.199323821312
1849.539145236066
1862.87896665082
1876.218788065574
1889.558609480328
1902.898430895082
1916.238252309836
1929.57807372459
1942.917895139345
1956.257716554099
1969.597537968853
1982.937359383607
1996.277180798361
2009.617002213115
2022.956823627869
2036.296645042623
2049.636466457377
2062.976287872132
2076.316109286885
2089.65593070164
2102.995752116394
2116.335573531148
2129.675394945902
2143.015216360656
2156.35503777541
2169.694859190164
2183.034680604918
2196.374502019672
2209.714323434427
2223.054144849181
2236.393966263935
2249.733787678689
2263.073609093443
2276.413430508197
2289.753251922951
2303.093073337705
2316.43289475246
2329.772716167213
2343.112537581967
2356.452358996722
2369.792180411476
2383.13200182623
2396.471823240984
2409.811644655738
2423.151466070492
2436.491287485246
2449.8311089
2463.170930314755
2476.510751729509
2489.850573144263
2503.190394559017
2516.530215973771
2529.870037388525
2543.209858803279
2556.549680218033
2569.889501632787
2583.229323047542
2596.569144462295
2609.908965877049
2623.248787291804
2636.588608706558
2649.928430121312
2663.268251536066
2676.60807295082
2689.947894365574
2703.287715780328
2716.627537195082
2729.967358609837
2743.307180024591
2756.647001439345
2769.986822854099
2783.326644268853
2796.666465683607
2810.006287098361
2823.346108513115
2836.685929927869
2850.025751342624
2863.365572757377
2876.705394172131
2890.045215586886
2903.38503700164
2916.724858416394
2930.064679831148
2943.404501245902
2956.744322660656
2970.08414407541
2983.423965490164
2996.763786904919
3010.103608319673
3023.443429734427
3036.783251149181
3050.123072563935
3063.462893978689
3076.802715393443
3090.142536808197
3103.482358222951
3116.822179637706
3130.162001052459
3143.501822467214
3156.841643881968
3170.181465296722
3183.521286711476
3196.86110812623
3210.200929540984
3223.540750955738
3236.880572370492
3250.220393785246
3263.560215200001
3276.900036614755
3290.239858029509
3303.579679444263
3316.919500859017
3330.259322273771
3343.599143688525
3356.938965103279
3370.278786518033
3383.618607932787
3396.958429347541
3410.298250762296
3423.63807217705
3436.977893591804
3450.317715006558
3463.657536421312
3476.997357836066
3490.33717925082
3503.677000665574
3517.016822080328
3530.356643495083
3543.696464909837
3557.03628632459
3570.376107739345
3583.715929154099
3597.055750568853
3610.395571983607
3623.735393398361
3637.075214813116
3650.415036227869
3663.754857642623
3677.094679057378
3690.434500472132
3703.774321886886
3717.11414330164
3730.453964716394
3743.793786131148
3757.133607545902
3770.473428960656
3783.81325037541
3797.153071790165
3810.492893204919
3823.832714619673
3837.172536034427
3850.512357449181
3863.852178863935
3877.192000278689
3890.531821693443
3903.871643108198
3917.211464522951
3930.551285937705
3943.89110735246
3957.230928767214
3970.570750181968
3983.910571596722
3997.250393011476
4010.59021442623
4023.930035840984
4037.269857255738
4050.609678670492
4063.949500085247
4077.289321500001
