# Supplementary material for: Simultaneous readout of multiple FRET pairs using photochromism
Source: Nat Commun. 2021 Mar 31;12:2005. doi: 10.1038/s41467-021-22043-0 (PMC8012603; doi:10.1038/s41467-021-22043-0)
Supplement: Supplementary file 3 — Source Data [file 41467_2021_22043_MOESM3_ESM.zip › SourceData/Figure5_FigureSI3-4/figuredata/Figure 5/FRETEff_DoubleAtaE_EKARev_Photoswitching_StdDev.txt]

0.05265324701839445
0.03971901225358404
0.03976068887292127
0.03985965346604738
0.03939682090368327
0.03878057825403926
0.03872631497088037
0.03840399668999812
0.03932690688476422
0.03952978038456455
0.03877316136887575
0.03863246096714383
0.03840210168440078
0.03848393262592647
0.03937498024425249
0.0386727800968172
0.03921322897573214
0.03851999769077951
0.03833766961432781
0.0382795023943298
0.03919021611691422
0.03866506373672524
0.03845468381292981
0.03916769088405248
0.03989825029111857
0.04066146882799457
0.04058156451123154
0.0378851842502291
0.03709836680346627
0.03813623725088451
0.03924134089805031
0.03889252673730134
0.03991581529463938
0.04032871694876024
0.03973899478718767
0.03870186031761412
0.03752270951907666
0.03696846730078209
0.03625862410579756
0.03478837649002515
0.03400194617875776
0.03414260312817088
0.03387309249119096
0.03365072230813469
0.03298498485903326
0.0330725044029201
0.03348915950273516
0.03349932945066612
0.03368446299292441
0.03390793416965632
0.03347885766495343
0.03362720177953536
0.0334188567636819
0.03305765061483028
0.03295375584105822
0.03272821165798879
0.0329004166349867
0.03342112518699886
0.03336437413915493
0.03331023660573361
0.03410051893130071
0.033621981051777
0.03294518247177795
0.03310557653574082
0.03381266188060708
0.03350016306850875
0.03323750795331902
0.03324805677772203
0.03397699539018925
0.03336922835993135
0.03351901668849983
0.03332386767624169
0.03326138865301626
0.03364125111234714
0.03339103487442907
0.03273027811596495
0.03235713102896671
0.032729693124075
0.03270867140836726
0.03307465852590952
0.03317742309226421
0.03298761583456255
0.03323358934844192
0.03280558688661888
0.03295323205112977
0.03268269762535468
0.03275432577615794
0.03277008260647135
0.03226718225794142
0.03193325780577196
0.03279543472491696
0.03286108178291252
0.03306330593929412
0.03292844845848437
0.03284489669805484
0.03341772041849136
0.03267187275321265
0.03199399198067281
0.03137887051905686
0.02957760222848352
0.02922537985195268
0.02916954749076826
0.0286945123745056
0.02854628675474034
0.02852895933454535
0.02828527434142988
0.02816473324203962
0.02808871657726015
0.02783420617464107
0.02771432081692453
0.02740953440735159
0.02720653291800907
0.02747423073376708
0.02671441690044015
0.02713405089031293
0.02733277294367045
0.02717898995146396
0.02697682017295798
0.02741946817237686
0.02717832797927307
0.02723182246719053
0.02806229774247902
0.02779839161411691
0.02717469817822056
0.02726115934604111
0.02733323638620416
0.02770184480252694
0.02777609529442566
0.0272516807603208
0.02766891297871123
0.02768849147587011
0.02790619843235794
0.02764352964425934
0.02763867577577547
0.02845626148996158
0.02818503573396496
0.02768647397958344
0.02807064083079202
0.02843114065494128
0.02804427698779237
0.02860329393024649
0.02772803262117886
0.02720766793466455
0.02715634900157167
0.02768805910099782
0.02801868559167589
0.02820167092058192
0.02764875732944918
0.02845960502522744
0.02831232183856257
0.02776593405185695
0.02783764690718456
0.02807473631938481
0.02772266461171306
0.02840018229391081
0.02890649983733665
0.02891418137087497
0.02891397348911274
0.02868926909312444
0.02790671892639943
0.02702709825661785
0.02750650632319773
0.02815297224519348
0.02782284818201133
0.02749048173701357
0.02726990571144287
0.02666538167651166
0.02679555756326369
0.0270605650405712
0.02732801579106058
0.02768238646499564
0.02735331763709174
0.02730429191208808
0.02653655785003345
0.02655190822080436
0.02638177164959228
0.02542690567380892
0.02563937842695156
0.0252377773942722
0.02508136978637662
0.02500067854104404
0.02524800116159243
0.0255563150767316
0.02521147393386736
0.02523899840030436
0.02472020561013154
0.0244216890453641
0.02487849827027395
0.02530358174119909
0.02628574165288174
0.02512650317123009
0.02659607061231924
0.02658886421524728
0.02636297066990988
0.02683075393111757
0.02647128243521567
0.02585552596093303
0.02630042825059843
0.02711524694675502
0.02666352101691303
0.02649372420225733
0.02697843592930292
0.02733850226389714
0.02821814305640061
0.02854137169087137
0.02830148051769662
0.02788388990727854
0.02807793033026089
0.02863672607475938
0.02784144544549836
0.0278063111428893
0.02847959708875406
0.02864365912428835
0.02859333493664541
0.02885238191588101
0.02894645856519574
0.0300652064074329
0.03047818217025874
0.02970852383246076
0.02964042565724234
0.02941836037200907
0.02943973178711979
0.02902654547627793
0.02894761980191073
0.02869826152644022
0.02874048685065037
0.02980359927546317
0.03111989708423916
0.03026576557049178
0.02980350872489937
0.03019230007787188
0.02945791510848475
0.03178424692606749
0.03092396926568391
0.0308987874035913
0.03098230645225919
0.03017072034426278
0.0306588943833248
0.03045916803706041
0.03036819895998319
0.02972179047325045
0.02883705970971639
0.02804779274481618
0.02736959917404014
0.02721260794373316
0.02724096342018105
0.0281082495496211
0.02910432825277926
0.0290556127437901
0.02821146119561271
0.02767862695781474
0.02823730453059797
0.02811782851092849
0.02816438737038167
0.0279234426070174
0.02770183886077113
0.02804187450128394
0.02939894098934586
0.02770703979907768
0.02942751025273994
0.02826628251723029
0.02898782635444783
0.02969135396660238
0.02882456058150908
0.02857050693102071
0.02760420035233362
0.02809897470043485
0.02820561614937513
0.02831545155111866
0.02836960996069711
0.02803973091342952
0.02810931767125273
0.02739329744927294
0.02765970827674344
0.02793949411416494
0.02829891653691822
0.02834340827016938
0.0277352304961691
0.02836428395610293
0.02813206338032038
0.02888470445550308
0.0285903732335509
0.02858006317939534
0.02829247673421233
0.0282728545282848
0.02771416729820715
0.02840342239657342
0.02824399786070257
0.02748963347684413
0.02792622233625779
0.0291138531270335
0.02867269678158959
0.02773737971411309
0.02862148205106469
0.0277373455293338
0.02697587105452465
0.02722020285625171
0.02836741285617742
0.02931084099921586
0.02817419491433767
0.02821834669978427
0.02825414961604933
0.02798250775716776
0.02803478526442938
0.02781934133772313
0.02779663574933368
0.02822666210692469
0.02812199345631648
0.02814322455195558
0.0281851727801545
0.02762879692964313
0.02760742865886571
0.01394132695001267
