# Supplementary material for: Simultaneous readout of multiple FRET pairs using photochromism
Source: Nat Commun. 2021 Mar 31;12:2005. doi: 10.1038/s41467-021-22043-0 (PMC8012603; doi:10.1038/s41467-021-22043-0)
Supplement: Supplementary file 3 — Source Data [file 41467_2021_22043_MOESM3_ESM.zip › SourceData/Figure5_FigureSI3-4/figuredata/Figure 5/FRETEff_DoubleAtaE_rsAKARevTA_Photoswitching_Avg.txt]

0.2125448015603152
0.1813333814983853
0.1795665374181518
0.178005781285789
0.1772090006018305
0.1786479301026481
0.1814732972533936
0.1785286268325027
0.1796452317283961
0.1799111761739327
0.1778595831210623
0.1766508534044399
0.1758458221600452
0.1759052564788005
0.1746257159629388
0.1769939192327196
0.1797496443122878
0.1791670772351825
0.1742939850828217
0.1743223363889204
0.1799233470674339
0.1775748961509701
0.1801260107822007
0.1819422317511123
0.1841679276556762
0.1863936235602401
0.1841011348234065
0.1660953810899157
0.1358042349238701
0.1646900878093031
0.1710321425890257
0.168581646784858
0.1742390762692724
0.176900237762054
0.1764288989914383
0.1814368400083839
0.1782774800776116
0.172980636162189
0.1747592147750001
0.180657026932087
0.1859154972447349
0.1849499598150787
0.1795106751879835
0.1781580211153592
0.1729650781742928
0.1829036166994115
0.1840306688576368
0.1809718959448195
0.1799580777923517
0.1773579769878372
0.1777091531953052
0.1800632858132238
0.1798722312117831
0.1783981923343408
0.1787245788793378
0.1804082601920959
0.1841458200065944
0.1863250421450645
0.1837926024362614
0.1834030416098511
0.184273923009203
0.1780347265704433
0.1813957243914899
0.1791203757578426
0.1784154342538098
0.1787742352105828
0.1798494317098502
0.18126780536822
0.1782107558992532
0.1809899680689069
0.1808516908396493
0.1800243589237897
0.1813116268802595
0.1774444948855043
0.1793691880892598
0.1801475023428795
0.1758073180226921
0.1817630514799209
0.1758325598579772
0.1802871047420049
0.1803985125144401
0.1844075443837581
0.1818493913458521
0.1792090781476496
0.1790546855392431
0.1797747015043016
0.1765808023899022
0.1771777030793523
0.1792415781429564
0.1873507043190195
0.1813052912422745
0.1823050927707848
0.1840632965893312
0.1809733596905886
0.1848258016240329
0.1841726589186653
0.1817579437741188
0.1793432286295721
0.1769197566271713
0.1715724450462233
0.1722434131824907
0.1740379998308199
0.1742107656842145
0.1742254083185637
0.1736687061444518
0.1724683170820201
0.1736076217969856
0.1710958730867194
0.1743982022830203
0.1772258565610288
0.1716967647224268
0.1703149303085086
0.172899092415403
0.1685322343720496
0.1706786023314654
0.1719048012619397
0.1703315192177002
0.169857086868324
0.1703415267801285
0.1741681629537553
0.1741492640190344
0.1747169806530352
0.1738395171446477
0.168444937360239
0.1739170351033258
0.1747381186873625
0.1647794677474635
0.1693559807457887
0.1717108876664885
0.1721586226572435
0.1712925756959121
0.1698773082551158
0.1698256055965921
0.1699409001893358
0.1761182220411251
0.174527394263658
0.1712074399254487
0.1683305147760927
0.1682118893463027
0.1691760100585076
0.1717951102893212
0.1710549780874084
0.1723862732263439
0.1710193246329078
0.1690559546355381
0.1671560916145088
0.1672901041687435
0.1681811096652197
0.1661653070224134
0.1710160303439764
0.17360078903169
0.1719037594604696
0.1698396669336865
0.1679674201753116
0.1753322226193178
0.1744410293824978
0.1713828584120171
0.1720922795477681
0.1725117404287841
0.1747600910698294
0.1726197399552502
0.1722322545740277
0.1679965291882176
0.1685970555483738
0.1719373439527232
0.171918745416158
0.1720653434311316
0.1719361447659355
0.1731917044553278
0.1744520983661877
0.1757124922770478
0.1714442594661349
0.1617606146058263
0.1682610046370063
0.1672308717771273
0.1681009916218522
0.1679009036661551
0.1670178085628828
0.1673249738026341
0.1720318387252815
0.1690397012474836
0.1687216791123676
0.1676633238791126
0.1689348773586807
0.1693905138138588
0.167041386961558
0.1709123080452468
0.1672946863974536
0.1645538435052999
0.1669373596302809
0.1654720382383201
0.1694740506403246
0.161231493154953
0.1610704417191015
0.1654581923630531
0.1626231118284013
0.1636945189535971
0.1625691135807459
0.1632578651419158
0.1630086825017082
0.1623734016422692
0.1614357932634266
0.1632688501091021
0.1646013204932227
0.1644833666669649
0.1635375161653728
0.1618509804417808
0.1647415262017298
0.1630690395117512
0.163247721701948
0.1654549296977837
0.1653719113404798
0.163279102789269
0.1632075959934066
0.1610433785933779
0.1577980979525537
0.155645701267952
0.1605099311468508
0.1629170052664043
0.1623097639451823
0.1599322349420384
0.1562434151922013
0.159067213637058
0.1600108677730622
0.1645642279364772
0.1609010173177645
0.1625721703885345
0.1645995977534179
0.1629330788196858
0.1580126156656027
0.1598929919325391
0.1666162769791959
0.1640407947841289
0.1621350791881439
0.1637785343024865
0.1639703924198208
0.1622789382152212
0.1616015522988104
0.1629903626653941
0.1579895481654217
0.1584233740929418
0.1598215954862146
0.1612198168794875
0.1617387321165842
0.1562837225366457
0.1555881909808556
0.1570166716842013
0.1579334795256037
0.158578954527434
0.1582585497397104
0.1589803569840511
0.1616216859462835
0.160075463447153
0.1596822986224591
0.1597024028412563
0.1608303413962575
0.1595530342650184
0.1605512683363138
0.1586078383411653
0.1627814243376718
0.1628467522999021
0.1644934823401423
0.1624561826272659
0.160759458127776
0.1576008253525816
0.1581796560887011
0.1619100627261694
0.1634725252951251
0.1613085575838435
0.1586945557962746
0.1590263433408779
0.1568290013335243
0.1592725373211604
0.1622163810607766
0.1594767884743173
0.1583818535377725
0.1600685542400238
0.1587822853792773
0.1596933659847394
0.1613439868093505
0.1623725897418431
0.1625400880170065
0.1637698751449025
0.1594209531749392
0.1587893584214745
0.1565804747962496
0.1569038820688979
0.1586478116158054
0.1586918807991392
0.1578115156213963
0.1601203957030183
0.1595540598848151
0.1590631802034271
0.1599634091407277
0.1580422981984342
0.1601615900436253
0.1571141973846866
0.1602776414868055
0.1602484827183808
0.1550899353805111
0.1567060168712217
0.1521294456408357
0.152337415463802
0.1546857056354661
0.157701015320342
0.1576843477775864
0.1564583205199057
0.1570712689449437
0.1587807582512879
0.1531740028631776
0.1524095208634905
0.158282040472644
0.1373768262565136
